# Supplementary material for: Research on computational propagation and identification of mine microseismic signals based on deep learning
Source: PLoS One. 2025 Oct 22;20(10):e0334641. doi: 10.1371/journal.pone.0334641 (PMC12543183; doi:10.1371/journal.pone.0334641)
Supplement: S5 Data — (ZIP) [file pone.0334641.s005.zip › 000100800001602.xlsx_0.txt_24.txt.txt]

0.000121603196371752
7.91709611050473e-05
4.80741562980403e-05
1.4189205726719e-06
8.27770301173795e-05
5.45862534224452e-05
6.19360709218363e-06
1.17296458706392e-05
7.28701793203041e-05
8.65491953328074e-05
3.91200675654563e-05
2.76759102845302e-05
0.000101342330049061
8.53838449846502e-05
5.13028368742957e-05
9.85786919009683e-05
8.46645474856388e-05
4.56363862877496e-05
6.51495307950461e-07
0.000130775613729477
5.47753132351444e-05
1.81073247149015e-05
3.14398511478504e-05
0.000131356881295983
5.08179271633179e-05
5.89134342740425e-05
6.27233982845246e-05
5.38593298086849e-05
7.00382845404362e-05
7.29713798225237e-05
5.26237259785202e-05
4.24829815047852e-05
3.50567241653724e-05
2.26213243990069e-05
1.8128453108857e-05
8.02969400760598e-05
0.000107800061531799
7.6606392563838e-06
6.34619880240129e-05
9.89044035044356e-05
5.94138907326238e-05
6.18991694292146e-05
3.31570941204842e-06
3.62931959031547e-05
8.53300272354736e-05
3.73624657753239e-05
6.37031905175724e-05
8.12231012780156e-05
9.47185302541447e-05
7.53434765839291e-05
5.44217056817618e-05
9.17978948477331e-05
4.71744759688057e-05
0.000115369006340623
-2.93874152291469e-05
0.00010137746132866
-3.13550974508005e-06
6.87982835836637e-05
7.47926827292157e-05
0.000109572568645048
5.89138912704714e-05
0.000111648310669188
0.000115971129675607
7.50497034079864e-05
3.98656442827113e-05
5.15324249946778e-06
0.000109840945914259
1.62280859666542e-05
0.000105177280678306
5.52196686121557e-05
0.000101892104198506
9.84014084091204e-05
0.000114197304563626
3.47392423003769e-05
6.94230211497023e-05
2.85692588139049e-05
8.17026965904545e-05
0.000113253551883961
2.44885196930584e-05
2.36221506444913e-05
2.50191718978611e-05
1.80430712026115e-05
1.12553364034985e-05
2.95654261643084e-05
7.75196935857979e-05
5.46045733582103e-05
4.56165451557828e-06
3.93061099867448e-05
1.41359225585271e-05
3.96574611176821e-05
9.14178407085634e-05
6.23194523164415e-05
6.69202122282956e-05
7.3876164245898e-05
6.27338151663906e-05
8.04776381207613e-05
7.86646745991935e-05
8.48423590010295e-05
9.28604996226961e-05
6.80388258024224e-05
9.3934481696716e-05
5.25312513059053e-05
2.94468778542542e-05
5.20368832004234e-05
2.03026896532299e-05
5.90085943670751e-05
9.23710871386559e-05
6.60876420918349e-05
1.36288085887053e-05
5.67355140307037e-05
6.46809550170868e-05
3.18356044839302e-05
0.000103550546415489
7.25770275190019e-05
4.7569108502663e-05
6.97423526987674e-05
4.49871390647226e-05
0.000101460696187014
6.98195163294086e-05
9.04640232563657e-05
6.22168255804991e-05
2.50922875863009e-05
5.06269403337359e-05
1.93831597749279e-05
4.57805147119848e-05
4.18828949375607e-05
4.51900356225748e-05
0.000108039282130483
8.74517401552145e-05
8.78786517648824e-05
7.13080377737519e-05
0.000117813355062943
-1.87634444207047e-06
9.89538268026995e-06
7.18991054252413e-05
2.45458726681098e-06
-1.57506137595778e-06
6.79171250087018e-05
1.82653617804913e-05
8.18657510230681e-06
4.36768858460013e-05
4.80582009700415e-05
-8.06916075524643e-06
5.54750270546042e-05
8.30637726508696e-05
9.43719156002184e-05
3.5874831834127e-05
3.59290622557334e-05
0.000114677269938826
4.39446486764323e-05
6.73293997031404e-05
1.45666928145826e-05
0.000110169404535692
7.30286481564197e-05
4.97748828398344e-05
7.20318713352388e-05
6.83854641835275e-05
6.1771110524657e-05
6.40670375385735e-05
3.21430638467796e-05
3.49634173539595e-05
4.77006320651947e-05
1.89672851024969e-05
5.6555912566314e-05
2.36915973442596e-05
4.40295101609426e-05
8.14910987433218e-05
5.0793793857297e-05
3.0964572428679e-05
7.21878311764178e-05
6.26353429058536e-05
5.61115408992246e-05
8.20133047391874e-05
-7.7586323188416e-06
6.74617087109601e-05
3.26744158304264e-05
7.55617570989278e-05
8.78964997689027e-05
5.20050952861842e-05
0.00012005469744909
8.50463870762799e-05
5.57330607130808e-05
8.55675580223377e-05
6.83441159756998e-05
1.13272294508283e-05
8.46130237790492e-05
1.5904013960509e-05
8.71462530916701e-06
2.7658242135971e-06
2.76500182163139e-05
8.8589959958525e-05
7.68365020421799e-05
4.44845627851202e-05
1.57224758816493e-06
6.99434812498418e-05
-5.15240264787588e-06
8.74424514591854e-05
0.000116634330937265
8.61397530983431e-06
4.32892699510584e-05
1.41898624218176e-05
7.76344539596139e-05
2.76063439992717e-05
8.35204559988856e-05
2.49009560128042e-05
3.71068235274628e-05
9.39056679662725e-05
9.15379186886864e-05
2.47667849445518e-05
9.29773835684494e-05
5.5343376676143e-05
6.16964454805701e-05
1.61143957260537e-05
8.59533696668771e-05
0.000109355973843229
5.44661124630671e-05
6.466897252932e-05
9.03133543390425e-06
5.36987739106968e-06
5.87339254830057e-05
6.47091229699485e-05
3.02129883729394e-05
8.47075769471238e-05
5.02964762129237e-05
5.48573411438188e-05
1.98152076217212e-05
3.14044740181152e-05
6.42067055517365e-05
1.32687840078686e-05
4.19260442709248e-05
6.59077271990068e-06
0.000105634872467302
2.88183600182317e-05
8.4477482292326e-05
6.85341192212316e-05
4.90221392922499e-05
6.86070881387532e-05
4.82627848817224e-05
4.33635242454021e-05
8.04883368131292e-05
9.43256899051198e-05
5.15018920655669e-05
8.16376421652585e-05
2.87083010931191e-05
3.22685498030267e-05
6.61155074734181e-05
1.3106598696078e-06
4.07078435700453e-05
7.96500649291988e-05
0.000107208008952299
4.1231373493873e-05
4.70015411120079e-05
9.98602068325068e-05
6.94357768825577e-05
-4.25037884909592e-06
4.67160410418516e-05
7.51774171258912e-05
0.000123333323823487
4.47159849852791e-05
8.85897854420996e-05
3.76769205301969e-05
5.7309050243667e-05
8.57139772520058e-05
6.35717661523337e-05
3.8648455409315e-05
0.000111473056401207
0.000110202610265086
6.14902939853634e-05
4.92478588904086e-05
1.90454507456215e-05
0.000118846736581385
2.53131547315085e-06
6.83588858525826e-05
5.43845909255724e-05
5.86448386961631e-05
1.84552886608442e-05
3.50411669725826e-05
5.28211660891418e-05
6.6380231145282e-05
3.89242147748517e-05
6.49016049616098e-05
-1.21954232764032e-05
3.93991853966887e-05
0.000107616441103589
7.46013572373074e-05
7.44415096680799e-05
6.83691611171836e-05
4.61767971875132e-05
2.25077885191948e-05
4.67718062382968e-05
5.99732520276223e-05
5.89750492806429e-05
3.64312671233264e-05
5.6583969891865e-05
3.42976580863246e-05
-3.71143682957161e-06
5.64380423699715e-05
0.000101215902849851
4.32317151345746e-05
5.85335942209596e-05
5.01410059736513e-05
3.95869023969439e-05
6.72389767770328e-05
6.3280622226237e-05
9.093038712298e-05
1.84112464736135e-05
0.000127432682745281
7.77291689633641e-05
8.38748535252944e-05
1.71296548566312e-05
2.18812425002246e-05
3.54783387790834e-05
2.59857118090981e-05
8.69872401085617e-05
5.72679292219943e-05
1.90998172325683e-05
4.26941667440649e-05
1.75780929282655e-05
8.43145698177409e-05
6.61037863668075e-05
5.20328570742093e-05
5.16653847934923e-05
7.38390298769006e-05
2.80771911850641e-06
5.709390367914e-05
4.73138119709281e-05
6.75098717513044e-05
3.50731083812147e-05
4.52920788870652e-05
2.6282139961275e-06
5.5309379413028e-05
2.12258954411403e-05
3.71432930845733e-05
7.40592002378861e-05
2.91611038869498e-05
6.36283257344743e-05
6.10791966278064e-05
9.77447172196031e-05
7.87591450482809e-05
0.00010693097272874
3.85250921147971e-05
4.45528551586832e-05
5.69131995523401e-05
4.64596517534896e-05
1.45724727844982e-05
7.97857710394258e-05
5.59319347729425e-05
8.87897160969861e-05
5.48365166474539e-05
5.15062202163006e-05
5.59267641931756e-05
6.05152638448913e-05
6.60828243639947e-05
3.01901215235703e-05
7.47626444595847e-05
9.80296819016925e-05
3.97090601687568e-05
4.11279134162779e-05
7.63381129054763e-05
8.72283009035392e-05
5.61705423547159e-05
3.05433883872944e-05
9.43846698116343e-05
6.2486907954235e-05
-2.15954137625926e-05
7.49046424754907e-05
1.65466635993531e-05
1.25126095090087e-05
6.98871848591461e-05
2.78203608386498e-05
1.76201528395941e-05
3.42307145683475e-05
3.26998273513397e-05
-2.60505247539282e-05
4.22954785663965e-05
5.98807321102853e-05
8.59760422467138e-05
5.54381928324327e-05
5.57457055818442e-05
0.000105294427383633
-1.11163652234355e-05
1.7367643106617e-05
6.3542191376389e-05
7.85782467042163e-05
-2.37407848197977e-05
4.64325101523561e-05
3.38268232469274e-05
1.29528681981649e-05
6.30631671233157e-05
4.54796310228062e-05
3.03825667669373e-05
3.91238724599367e-05
8.19225615290793e-05
4.76525603751807e-05
6.52045554356565e-05
2.34415128551285e-05
5.40735405899241e-05
6.01616595560679e-05
6.99098743418806e-05
4.40078143271035e-05
4.39333299971112e-05
1.1275063502346e-05
4.99281144318782e-05
4.88067917502504e-05
2.5420174469972e-05
0.000119767228547225
8.50448876616403e-05
3.82140758183792e-05
6.805848999752e-05
5.15874281945065e-05
0.0001029282192783
8.07053233942713e-05
0.000111271594336609
0.000141449285709699
0.000101003087327928
5.11449298715988e-05
6.74782663597322e-05
0.000100204490045805
9.87474594380111e-05
5.30884137663435e-05
7.22085586480987e-05
9.4198844858177e-05
0.000126180524180496
0.000116079359509984
1.9686652386059e-05
5.98465238766103e-05
4.36243370403652e-05
5.81547235336249e-05
9.99701812838284e-05
5.73195708335392e-05
3.34002967181912e-05
9.18408407077671e-05
3.98060591929664e-05
5.80013847514743e-05
2.91508773587119e-05
1.19908300621879e-05
6.66029387592439e-05
3.35783652493563e-05
4.53540322194069e-05
6.22516216128357e-05
2.45859920314852e-05
9.99250475697604e-06
5.3149250901492e-05
3.02283927006274e-05
-2.78113286966989e-06
3.27997460003536e-05
9.31758318571927e-05
5.65285285542597e-05
6.40006422735857e-05
6.94314549210274e-05
2.69097988515772e-05
8.83652878392355e-05
9.15148302588991e-05
4.49915696452812e-05
3.70948081164002e-05
8.75079495544343e-05
-1.8516401713701e-06
2.74937849193083e-05
3.93442117416458e-05
2.07663748071778e-05
9.98024627755871e-05
6.60738183601328e-05
6.10733818460381e-05
6.09733041170943e-05
5.46168031409191e-05
3.40614831424309e-05
0.00011880814164749
5.11941507706855e-05
5.52795286461127e-05
8.77363170011631e-05
4.9228443007123e-05
6.35615448138011e-05
8.72843153178941e-05
7.01047025638234e-05
7.72830591347088e-05
4.89840245361168e-05
7.93903925552978e-05
3.06483532853071e-05
6.61800346244724e-05
6.68573485143761e-05
7.5642396724303e-05
-1.79491250465546e-05
5.81132660482708e-05
9.99495587700026e-05
1.38881858886799e-05
2.28811655698991e-06
9.09408182427828e-05
7.11329602074593e-05
5.65173096699248e-05
7.37704841860943e-05
7.1845083507377e-06
2.17645377467662e-05
4.2284405404636e-05
0.000121142948509425
3.88187810689827e-05
5.19277155011957e-05
1.78303428230539e-05
4.79716754968764e-05
5.45424630470985e-05
7.06184841577879e-05
9.05136959704749e-06
6.26601563587267e-06
4.26698765472985e-05
8.2841951906776e-05
4.00159736143038e-05
5.98788582707164e-05
3.80457279757791e-05
8.35567642152033e-05
7.28842318950166e-05
6.41716593079033e-05
5.55982496392506e-05
6.98217749805688e-05
7.82857752990055e-05
0.000108879040498748
1.56128639061895e-05
3.04966877037903e-05
9.15296862495644e-05
7.62467312147433e-05
6.79281207525283e-05
8.98963513856327e-05
9.77100114653268e-06
4.68107979818935e-05
5.87579398403705e-05
8.50704000490807e-05
6.11317973643461e-05
9.65548711074729e-06
4.37512067553854e-05
8.02486183641971e-05
6.34417856368757e-05
8.73710339264603e-05
6.20097318737432e-05
3.90145946784344e-05
9.27484336471691e-05
0.000101194233783714
6.39015450237852e-05
3.36367080791125e-05
0.000117899802510739
3.0277395277895e-05
2.97718439279729e-05
6.24304142869907e-05
8.51710022833478e-05
3.37189990746548e-05
6.96688124883591e-05
8.59279735289734e-05
0.000109051743776962
3.3586324413264e-05
5.45141452932261e-05
6.86188371002338e-05
7.0776060120449e-06
7.96833090327946e-05
4.16569436187605e-05
2.72396674645177e-05
-4.85252055578774e-06
6.22779631627778e-05
8.65922560178884e-05
0.000121147878100836
5.39895690622493e-05
1.41087902145713e-05
0.000134417229353547
6.85337284966547e-05
-1.4281956995447e-05
7.26646148641667e-05
7.95484831572387e-05
2.68242259284948e-05
8.0977096046159e-05
5.53213270067128e-05
-1.4937001577391e-05
8.542796606647e-05
7.67008400362578e-05
1.78997438160845e-05
8.71501795862985e-05
2.17757444992032e-05
0.000100812224734647
4.50028505538198e-05
6.73567996967903e-05
5.06648834366898e-05
6.40277890835636e-05
5.61885812007557e-05
3.23359566541396e-05
0.000129954100958569
6.31032413044884e-05
4.42322456622568e-05
6.90167225757666e-05
4.94116823197916e-05
8.6328744669569e-05
1.96360719488789e-05
5.89790396244958e-05
2.20070546127731e-05
4.78524754129437e-05
4.43257367486838e-05
6.52353763536767e-05
4.91343186861648e-05
0.000103688753824058
6.80953722279593e-05
6.83741258813971e-05
6.05779829325196e-05
1.17772534466128e-05
7.05058588128192e-05
6.38014002458729e-05
0.000109404576671117
6.32473811416054e-05
2.07322429755797e-05
2.63569424928395e-05
6.63142330278079e-05
6.13353071101254e-05
1.33799010250417e-05
1.77733451980005e-05
1.09036075911646e-05
2.55024803615981e-05
6.12650160648731e-05
3.79305501533065e-05
7.11340384684174e-05
9.35654308064182e-05
3.96999748623171e-05
6.91725101549318e-05
5.44917821155398e-05
5.56998804673662e-05
-1.03207599725437e-07
2.98859341469093e-05
8.82801645632017e-05
4.55525126206494e-05
7.03674920363507e-05
6.96817557772006e-05
6.52079193246171e-05
5.16408913099021e-05
9.9976355973856e-05
3.946361486158e-05
5.53142880413926e-05
4.93886348250491e-05
3.25618270731473e-05
3.7270238973493e-05
7.56087543222572e-05
8.02992031155049e-05
6.74689605491196e-05
5.22506086712011e-05
4.04551329689732e-05
4.57289887819354e-05
2.15058707971935e-05
8.03396971798144e-05
0.000175941659664499
6.81653666046658e-05
0.000111462866008545
5.86858289994752e-05
8.33088239938742e-05
4.53984781459208e-05
2.77166853355355e-05
5.48898759343842e-05
8.03988212815179e-05
4.85839395534882e-05
3.92037404672969e-05
9.39760144053031e-05
-7.51220613325346e-06
9.69224692228402e-05
9.6560929791846e-05
4.10406959624984e-05
5.57463179126872e-05
0.000102078700512909
8.55874091832972e-05
7.41889139003115e-05
6.63043987549506e-05
4.71213187113593e-05
5.40398716212474e-05
2.23807476264832e-05
0.000119617772290473
9.06541961942451e-05
8.86794717791653e-05
7.1980082379781e-05
6.42798656521588e-05
6.38643363309281e-05
6.20888995678723e-05
5.05186587044066e-05
6.04964938935547e-05
3.45117823077028e-05
5.02975709715706e-05
6.27739355828038e-05
6.65112900098425e-05
5.56921303089974e-05
9.50053360586283e-05
7.08523831037529e-05
5.05702829279077e-05
4.1807516597744e-05
2.8383145140331e-05
5.38438183802088e-05
4.04154400829798e-05
0.000117121512014023
8.04550960058521e-05
3.92867145335177e-05
0.000152375493000346
6.35820054335521e-05
8.68624368114332e-06
5.31840435041411e-05
-1.09061638787597e-05
1.44455090793276e-05
5.1890109766488e-05
8.95626120492537e-05
4.75797042349939e-05
7.66980223776776e-05
3.03553969533884e-05
1.75946090685841e-05
4.08199333740468e-05
6.48284330088195e-05
5.70198496025413e-05
7.83308621041355e-05
5.40406574251064e-05
6.98857156873738e-05
4.49520847557863e-05
2.71248585369765e-05
9.10990142805511e-05
5.10439377210006e-05
1.67819388385995e-05
3.31786339557842e-06
8.23116637155275e-06
-9.28550042460329e-06
9.0129176402317e-05
3.91813678932354e-06
0.000127589067488765
5.60386237198289e-05
2.77985667375169e-05
2.30875082067477e-05
2.3231256879057e-05
3.87983412400956e-05
1.77365916613241e-06
1.92030150245704e-05
5.71845850579082e-05
5.62540457363851e-05
6.87644621253731e-05
5.32598114784115e-05
6.19607512256517e-05
0.000117114560268886
8.82571894075997e-05
3.98576171650491e-05
3.28330754228294e-05
9.64167977973319e-05
5.21781825501748e-05
4.28909577825877e-05
4.2572390202385e-05
0.000100976098870646
-2.97020951618783e-06
2.73928667058461e-05
0.000117519092835224
6.08853660393806e-05
3.9379795250563e-05
4.5596919204655e-05
4.02160145192779e-05
4.34399080672456e-05
4.19570480924466e-05
0.000110271129162379
4.8658067365652e-05
4.51374780983458e-05
5.48476176773823e-05
8.12510173553586e-05
6.80575390925179e-05
9.05698106650427e-06
5.49655224510339e-05
4.68890538626124e-05
1.45865142204187e-05
5.05460115555693e-05
9.99919399149804e-05
7.3449168750447e-05
3.73585008070314e-05
0.000101044985247072
7.53491898360375e-05
5.86304050791415e-05
6.31065470646778e-06
5.74596668063698e-05
4.88452649401691e-05
4.72350346575788e-05
8.59849391335853e-05
-6.37606936393833e-05
6.77210804369546e-05
6.39140529605711e-05
4.25291092166456e-05
4.09226730562939e-05
1.7845464361328e-05
9.14614845144228e-05
8.38064870463857e-05
7.33807027530011e-05
9.58867001518212e-05
6.84860513262699e-05
7.33644194568715e-05
-4.73566638183019e-05
7.33315752376586e-05
9.92774557976556e-05
7.31841799567188e-05
4.85987986499218e-05
2.07011672668197e-05
7.15189121424605e-05
4.91310919005281e-05
3.67619030977645e-05
5.1606327055849e-05
4.18679820024473e-05
7.82013036899321e-05
6.74726411858306e-05
6.9268424475684e-05
8.08714323580908e-05
7.37396837742564e-05
8.07093284080067e-05
7.45560820523142e-05
7.80545620243435e-05
5.12300675463964e-05
7.66603035519914e-05
5.22089110038414e-05
5.41004953089151e-05
2.51509198565003e-05
7.96104434948301e-05
1.54129750348128e-05
0.00011133573131698
3.01451978388143e-05
0.000105455066522311
0.000110452069859952
4.96325816243454e-05
5.83748271113571e-05
5.52796768014831e-05
4.30428494521419e-05
3.54820429302769e-05
5.97302117586924e-05
1.91318674383735e-05
7.27697977095315e-05
7.69864860464855e-05
9.54562025825866e-05
4.52590576096171e-05
-6.57936211803886e-07
7.40401885703541e-06
1.3383236266099e-05
3.14945575764005e-05
6.48815170354726e-05
5.04194712569099e-05
0.000149116648526459
8.45256136595432e-05
4.49521577338179e-05
6.68909762241891e-05
1.79860690422666e-05
0.000121772877642099
6.82428433678019e-06
5.6342654852985e-05
-1.84349191025003e-07
4.11515736611005e-05
6.4875791140245e-05
6.43134992857212e-05
8.50678186968622e-05
-3.46888202372113e-05
2.33468433284925e-05
3.82935465318067e-05
6.08191902466017e-05
2.39720087455755e-05
8.98776553027941e-05
5.91276295701196e-05
5.05957656549326e-05
5.18582116416616e-05
5.94331256443613e-05
4.28367372543804e-05
6.49749435490388e-05
4.45762572953421e-05
5.1007057264846e-05
6.20197593136291e-05
7.39336242848545e-05
5.15412784479487e-05
7.07728805671354e-05
8.48096198934533e-05
3.14713791090307e-05
0.000119071782444183
0.000113028054510147
7.18991010556712e-05
7.41331737978199e-05
7.16191072449831e-05
4.59483004869424e-05
6.36097429767356e-05
0.000123940795835316
8.88956516351346e-05
6.0420419872643e-05
5.61621169451233e-05
7.36808743642182e-05
5.98577248120638e-07
8.10333157356366e-06
6.39981552315456e-05
7.477294503368e-05
6.61753159317128e-05
5.48730649488882e-05
2.70488484136204e-05
8.00132415798951e-05
9.19212352927028e-05
1.71808355533035e-05
-2.48777353952518e-05
-4.39726494838852e-06
6.1224969371484e-05
7.41250513005647e-05
4.96869139742735e-05
6.60935801176106e-05
3.55088552161784e-05
2.78933814256744e-06
2.34002937735224e-05
5.50331920795092e-05
4.01935647586204e-05
0.0001054166346592
3.58240037850226e-05
1.36267163585925e-05
7.06271103722722e-05
1.37512086551783e-05
5.96147163304428e-05
0.000103211595486075
3.97236506425327e-05
4.48451280851719e-05
3.09153501150325e-05
6.06387368560934e-05
9.71138745976651e-05
0.000145505992057932
3.09669903339847e-05
3.66885426529957e-05
2.81582363241366e-05
5.22733428723315e-05
6.5330902911324e-05
1.82291685119498e-06
7.05877789365563e-05
8.76827576642746e-05
8.65290014808739e-05
2.57410652244817e-05
4.32867444891361e-06
5.9886039425038e-05
4.35770455026842e-05
3.20248048281632e-05
0.000116811635479716
-4.97733392765129e-08
7.84721484674249e-05
7.23061078304093e-05
7.11981298395761e-05
8.52225499060911e-05
8.569201368447e-05
7.02224787659296e-05
5.74427865299015e-05
7.37382051902908e-05
3.34771094437608e-05
0.000130347424320074
7.32481725667737e-05
1.24042647160862e-05
3.783106587521e-05
4.30787030968064e-05
0.000117191069778381
3.45365435064451e-05
7.49680938042351e-05
7.76066643162373e-05
7.07305410088124e-05
7.2843836839864e-05
5.35512182016665e-05
6.56433490967906e-05
7.20967197500683e-05
4.1820477962834e-05
5.50930226534684e-05
9.21668097170155e-05
2.42497438297656e-05
0.000129974035505591
6.91910249947686e-05
4.62690627603588e-05
1.28780731363651e-05
4.68368165983236e-05
6.64022067700702e-05
9.61125296087599e-05
3.1077652135638e-05
3.47514784435913e-07
5.14252890416718e-05
5.45727412375655e-06
6.45603548525033e-05
7.29233317080191e-05
6.50936825991661e-05
5.04735003322458e-05
4.17507668755862e-05
0.000103849057972641
1.6756771438183e-05
8.10794579683944e-05
4.71461494291639e-05
0.000113476106199299
8.15225788843743e-05
5.65509519430763e-05
7.11874223840883e-05
5.99873692980559e-05
4.06106040917385e-05
4.88546009267822e-05
5.87953683656093e-05
0.000109817168690708
7.32645904657454e-05
7.27546118731819e-06
4.1316856617857e-05
9.5366093741864e-05
-1.0159328514441e-05
9.11125482631234e-05
0.000103434182219371
0.000110132451024398
3.0564580336894e-05
2.77780890838055e-05
2.92553934745313e-05
6.04309669803525e-05
0.000112000314109617
3.82846555982321e-05
9.34652254639642e-05
4.21567839396545e-05
7.70614235911176e-05
5.73742775447313e-05
8.27955545555204e-05
0.000141684190482008
3.46010525392007e-05
7.03266762717061e-05
7.307433635263e-05
8.31232923614974e-05
3.4751755080289e-05
8.97035279535009e-05
4.76269980871393e-05
6.30770154720177e-06
5.51670787251617e-05
3.57525085155194e-05
6.81969567230347e-06
5.95943299665437e-05
0.000118096397238772
9.52467442545571e-05
8.88485994722355e-05
5.08720860540323e-05
9.30436182459702e-05
5.5632175937894e-05
7.41683696479899e-05
7.63777548513588e-05
0.000123752520771264
8.23305591818655e-05
3.4506867871489e-05
4.5467154755688e-05
5.01323552758022e-05
9.39744066086802e-05
3.25798831467819e-05
9.53741631752938e-05
5.43442394517853e-05
3.9478200976046e-05
9.02114543567925e-05
7.50745703310265e-05
1.93051980236285e-05
4.12441408524857e-05
6.38516825769269e-05
5.32854672005952e-05
4.29460317130114e-05
3.0515785386492e-05
2.6531679199722e-05
6.6578948713636e-05
5.67657126052209e-05
4.124333567307e-05
9.40979179317831e-05
5.28909178383618e-05
5.89714176875225e-05
8.20381583568218e-05
7.75327706479296e-05
4.86137120830054e-05
9.71386289090606e-05
3.4909391681387e-05
1.81197775822982e-06
6.50547383775544e-05
8.6026523992539e-05
7.14536160524111e-05
7.76637736369875e-05
-2.65427477387633e-09
3.32571058195093e-05
2.7872785429436e-05
9.92250660271048e-05
2.6338232268932e-05
8.04087338001894e-05
2.79571308465498e-05
3.68474090675455e-05
6.30826982999995e-06
1.35513943514585e-05
1.79984425853279e-05
6.54033839547045e-05
4.96619851111878e-05
7.94141030892476e-05
9.27441406549314e-05
0.000120945101501261
3.79266666489814e-05
7.01051775557521e-05
8.85468957831971e-05
6.06293742163305e-06
5.15629186686145e-05
6.49941506089846e-05
2.40014260188806e-05
3.77328430175029e-05
5.29853963234226e-05
7.60564253643013e-05
0.000111802314889971
1.69335883372207e-05
0.000100007134541038
6.76808523037928e-05
3.35887756842164e-05
9.62497157841306e-05
0.000141045555186208
-1.4286829227133e-05
4.11627699749377e-05
5.08667427594581e-05
5.6658411556239e-05
4.11816388699856e-05
0.000103570730169131
8.01092971385203e-05
0.000104155086328129
7.99548554937427e-06
5.94879937143664e-05
8.14127895022573e-05
3.54365493908708e-05
0.000111810139587746
9.87894512567981e-05
6.63420526115408e-05
8.72402813646815e-05
8.34517172520925e-05
8.42558007615803e-05
7.39121454820571e-05
6.22536748037508e-05
6.54778501410473e-05
-2.24375862151879e-05
5.90031565240757e-05
8.54380242355881e-05
6.9886292053035e-05
4.28171363897682e-05
4.24423785555815e-05
0.000116780735306326
7.12719578404998e-05
8.8097951654075e-05
9.39968172822678e-05
3.49469311953046e-05
5.79588257469479e-05
3.69342799793466e-05
4.00382104857271e-05
7.12271314582774e-05
7.10678462958556e-05
6.57660889783981e-05
6.65074363313171e-05
0.000128399783291261
2.30932162212096e-05
7.1316218521293e-05
6.02341865634447e-05
2.87231690942846e-05
6.44147408784779e-05
6.1375967609181e-06
-5.89020677479999e-06
6.01833949632848e-05
4.94187037777578e-05
0.00011275756320581
0.000101097551639923
-3.39317503200806e-05
5.96340346391782e-05
4.7705932273986e-05
5.80376125319904e-05
5.98858697154967e-05
7.66373928425966e-05
5.50629843720236e-05
9.78027312901989e-05
4.16084606341644e-05
2.09151981171034e-05
4.05028473608953e-05
4.78664547393496e-05
4.63090168774175e-05
8.4193183720004e-05
7.89717336520154e-05
2.50483739702897e-05
8.32498876687611e-05
1.47802790952585e-05
4.27732627745225e-05
0.000117756561734025
0.000100313175402054
2.26514085138061e-05
4.12049401676195e-05
6.9212168933619e-05
-4.14019766701862e-06
9.39768949329009e-05
5.13516735872291e-05
9.92119975686746e-05
1.51129892899837e-05
5.28779664308267e-05
0.000116650781024549
6.88190548782258e-05
4.38220997747751e-05
3.42543937052452e-06
6.27068753263655e-05
3.48406811385217e-05
4.61611684159305e-05
9.02332803218138e-05
2.6356556482327e-05
6.63834499321171e-05
9.86848101629782e-05
6.80837139341502e-05
0.000128408095385437
0.000104260853065731
4.67454518456822e-05
2.99141044383641e-05
8.32777358648844e-05
7.48142253805674e-05
-1.07178011278152e-05
5.01432142193101e-05
4.21179944877622e-05
3.25607485835964e-05
9.50151222976131e-05
8.21781467064901e-05
5.94338493646736e-05
4.42267291679617e-05
6.56223278377558e-05
-3.67889502128114e-07
-2.60317793649235e-06
0.000100229946460062
6.87763511945125e-05
1.7028934202761e-05
2.92395095886387e-05
7.78680621041907e-05
7.50137990308581e-05
8.30609744127272e-05
0.000100806767005487
6.73670455733288e-05
9.57508116367608e-05
5.63282081540912e-05
7.44702540817513e-05
6.2527345338867e-05
6.99204331476367e-05
2.95077460195153e-05
4.9358897124214e-05
5.52011030702832e-05
0.000119794470888482
6.37427665443621e-05
6.51865070303721e-05
2.4362636582179e-05
3.5992647417283e-05
8.32139512800973e-05
7.9089554384747e-05
5.91632057043092e-05
-1.06431456242269e-05
7.43161911017038e-05
5.62473717535434e-05
7.08931098398575e-05
7.16987312225299e-05
8.15101749400672e-05
4.93302268653615e-05
9.91284885782549e-05
6.40461562970024e-05
6.98063324817694e-05
0.00011619590425954
0.000114877222903092
7.40399446136159e-05
6.24460587763368e-05
6.96547909654949e-05
5.86937790170818e-05
2.79370134329001e-05
3.73428353322529e-05
6.52551014940868e-05
-1.97506512998263e-05
8.63938713333154e-05
7.00556136230622e-05
5.28674321727337e-05
9.51196260410843e-06
6.12328923357607e-05
4.51946530959304e-05
4.78498959925117e-05
7.33058531004831e-05
4.01065901110486e-05
5.38067684909633e-05
0.000109852822649469
9.74849056930565e-05
2.06401470613633e-05
6.1936177199868e-05
9.84609823929692e-07
4.23644466419751e-05
8.40562113815297e-06
4.55682326719656e-05
-1.76483223741796e-05
0.000125962790133941
7.41999520371487e-05
0.000115433099426674
4.87515057013335e-05
0.000115730446656656
1.69941151264275e-05
2.12422868161239e-05
5.5711019509147e-05
5.75514943524713e-05
3.32018236075268e-05
7.46059049975565e-05
4.47766633669915e-05
9.94134578746712e-05
6.20584005054487e-05
3.02959994123291e-05
4.32799901606475e-05
-7.7231731685501e-06
7.37391256948726e-05
4.30379438606829e-05
5.55956874071118e-05
5.86401604624152e-05
3.42908545879471e-06
6.76489273409929e-05
9.94955341442508e-05
3.94820438994957e-05
3.03875998665913e-05
4.19115922437212e-05
5.89826301165868e-05
5.90545027791224e-05
0.000101885901468151
5.61433989885142e-05
8.01137814107459e-05
7.11980388295107e-05
8.02759014314448e-05
4.36932548289154e-05
1.16903878669968e-05
5.33389890161858e-05
2.74772692937772e-05
0.000102406629076813
6.1295997725863e-05
9.33523772657132e-05
8.63731790184436e-05
6.36077810467751e-05
5.11683285746103e-05
6.37995049226682e-05
3.82167113613052e-05
6.39140298938009e-05
3.77203587010412e-05
2.56572035949598e-05
8.70000392999851e-05
1.40403283230483e-05
4.21130739625828e-05
9.66442340459361e-05
7.00190679755888e-05
6.01744023936102e-05
2.48386923205927e-05
3.05741720307139e-05
4.81890342000769e-05
2.6512641420161e-05
-2.47555293002545e-05
0.000101736225387688
3.2725159837265e-05
3.98255348897933e-05
5.87925356882995e-05
4.46526567340755e-05
4.21828901566611e-05
6.9508986191075e-05
4.25790602295761e-05
4.44766897628741e-05
3.43422040295697e-05
1.05012445796262e-05
2.69468776793867e-05
3.51919829085741e-05
9.5476320872416e-05
4.9252820395442e-05
5.42859763741406e-06
2.50877490356399e-05
0.00016627480514716
2.5569288199636e-05
7.92959362278975e-05
4.4676302295749e-05
9.346818035698e-06
1.13287813376926e-05
2.5875591280113e-05
3.86549048033649e-05
6.53569101292011e-05
6.49243858266232e-05
6.7289118079182e-05
9.98419845954748e-05
6.87700744111705e-05
7.51720038557216e-05
0.000138387470720701
9.34116799869894e-05
9.65703522289633e-05
1.87048386128005e-05
3.30204071091448e-05
4.12866060837757e-05
4.38555051990691e-05
9.99411601956284e-05
2.80465494391316e-05
5.04843534711257e-05
1.58376319849825e-05
3.51981007542973e-05
1.50498235180182e-05
1.86384791105313e-05
5.83211947733327e-05
8.22554733889353e-05
3.9956867074384e-05
9.7009723426061e-05
6.46115012501016e-05
6.76790918872313e-05
2.63744096479197e-06
9.78480164504033e-07
5.42348423557464e-05
7.73974237582161e-05
6.1207821924534e-05
-2.88457896546179e-05
7.94680854037288e-05
4.22963160477711e-05
1.9533721940851e-05
7.14110854608603e-05
0.0001199999898021
5.84645964213548e-05
6.29535424309425e-05
9.05777408080198e-05
8.11109244086163e-05
2.48668393263597e-06
3.3483065287526e-05
0.000108038373620506
-2.95982339735851e-06
6.93363818464297e-05
4.49645543083259e-05
0.00010939873991117
9.88413120303507e-05
1.69104526753699e-05
4.04127423546531e-05
6.27843898714141e-05
9.78643023571279e-05
9.19795699895544e-05
5.94475960123701e-05
6.20631823001502e-05
7.63456773092508e-05
4.63077072224087e-05
0.000109795805604295
9.30399244770751e-05
4.57849856101037e-05
8.20580957298625e-05
2.72893365313251e-05
6.37896081185027e-05
8.59622939773657e-05
7.41623494120118e-05
6.10933264883645e-05
9.64574700928347e-05
1.84863196173702e-05
5.02482218173285e-05
6.39476536153073e-05
6.97266383845249e-05
0.000114261017253248
5.49089844531913e-05
7.64536556088635e-05
-1.93139352951236e-05
5.48353633770075e-05
3.80229613813942e-05
2.4706034086336e-05
7.03423441592325e-05
6.5228910000008e-05
6.72060335156676e-05
4.94988023447767e-05
5.18527823403084e-05
6.6755992599661e-05
7.41712645445221e-05
5.5657667342449e-05
8.96582251326424e-05
2.93951620926597e-05
0.000126131047058382
5.1310878114032e-05
3.72735879906599e-05
1.51300251533022e-05
6.22901788547538e-05
0.000106955123747042
0.000113303324053835
2.43252347571288e-05
4.82292459978407e-05
5.02480309433651e-05
1.31894001067085e-05
4.98278531971243e-05
5.86227103580558e-05
1.40673911101741e-05
4.03848501480662e-05
8.70989879758441e-06
3.33067705565509e-05
8.22884335115447e-05
8.69020412671546e-05
7.41424439124461e-05
-3.19724721515313e-05
3.48744396827212e-05
5.6810725963227e-06
7.44658342896829e-05
7.85668472132351e-05
1.98759586355394e-05
5.65521941525785e-05
8.12867364796002e-05
6.33243368494956e-05
2.81212616559404e-05
6.51499439343543e-05
5.56123992299006e-05
0.000152958040259653
8.2960482149095e-05
4.15567020815456e-05
2.99191771204482e-05
5.89001034521032e-05
6.18776481351208e-05
4.91457005152202e-05
4.62911224435384e-05
5.746486726135e-05
3.28232610203547e-05
5.88522178740803e-05
2.70557681196794e-05
4.82840047847588e-05
8.49808101870775e-05
7.07349470990696e-05
6.24310150338568e-05
4.32642562728855e-05
3.64831257145975e-05
6.95763668721229e-05
4.1043805395171e-05
4.15486495460806e-05
0.000109693044660591
6.1671386237972e-05
0.000129586318610439
3.07454637763327e-05
0.0001119706544363
6.73076207974121e-05
2.89300936532349e-05
7.24693882899981e-05
7.74613065518441e-05
3.61316246266776e-05
0.000119405614787265
5.35881284687282e-05
1.62522921393917e-05
4.24427637855393e-05
7.84093966638605e-05
3.75598375026399e-05
-4.01111912725899e-06
0.000100655779955915
9.05453623945326e-05
1.19519524484243e-05
6.20142922752161e-05
2.28326625422304e-05
8.59687217000838e-05
0.000107839292902699
4.4338264645297e-05
4.11098491178373e-05
4.33208527266348e-05
8.82930167504512e-06
4.6693167088143e-05
6.92493406732013e-05
0.000121071434839893
9.4848740432271e-05
6.75009102457919e-06
5.93269877801864e-05
7.76414797504876e-05
3.92019081960945e-05
4.30510684155578e-05
5.41127117200653e-05
-2.10296681851448e-05
8.50297226037199e-05
3.80953191132946e-05
3.07173012175594e-05
3.92450288098578e-05
5.10586184766082e-05
4.0672035931481e-05
0.000120898966157852
1.63199240579105e-05
2.66084291165158e-05
8.21498406214322e-05
6.17705433073717e-05
5.98252601225686e-05
6.23397523031657e-05
9.50082175974419e-06
6.13091003866275e-05
8.33077486264485e-05
3.88617422416826e-05
2.58977618533667e-06
7.26224174445362e-05
7.79058562424049e-05
8.15796685471618e-05
8.29653348802875e-05
4.41205880798052e-05
7.2577469257917e-06
6.06162235189804e-05
6.24487566657107e-05
5.80573741441469e-05
0.000133479422906621
6.19156118244922e-05
4.5201436862847e-05
2.88163680031055e-05
3.2149738110649e-05
4.59341300340777e-05
4.54122590535461e-05
1.35454595200784e-05
-2.08626221183602e-06
4.21311265253007e-05
6.74045609259728e-05
2.82864338686435e-05
5.2944422460943e-05
8.53007513213807e-05
6.42225560346207e-05
7.05049388863908e-05
5.05565526017392e-05
9.97863944216976e-05
0.000130778977383531
4.51420907588161e-05
2.50903115705551e-05
9.59189483480525e-05
-5.07902509384277e-06
7.09529204598565e-05
9.41880811894484e-05
5.42957774198313e-05
7.22317285808913e-05
9.50659392427732e-05
2.7932945018666e-05
4.0766281212759e-05
3.36667815268001e-05
6.66824760139512e-05
4.80944857019816e-05
7.44428800067923e-05
4.59443479927179e-05
4.00386795335713e-05
9.3976016552231e-05
3.45968279935972e-05
0.000114908680864362
3.94557700749967e-05
2.94486124888436e-05
7.54884478814781e-05
3.54697578648784e-05
4.10692338711427e-05
4.34935889540079e-05
2.66844221161289e-05
7.0003443511182e-05
7.95089331275297e-05
3.61509674889016e-05
6.57735217556985e-05
-5.76329315232021e-07
8.74873365335788e-05
4.84891446850347e-05
4.68409677155637e-05
5.79522410196878e-05
6.2106597407193e-05
7.35873612039023e-05
4.79677984112241e-05
3.33311395781741e-05
2.75090530020077e-05
-1.04972859197391e-05
3.54484974637091e-05
1.19930040267183e-05
0.000121233149721647
9.33859320112093e-05
6.31312750979682e-05
4.95691782755926e-05
4.45860684863444e-05
2.24960142395594e-05
6.29691329663022e-05
8.86931603055414e-05
0.000104348553881807
2.82337935396582e-05
2.50558358901928e-05
1.26924188887547e-05
3.97865108570435e-05
5.69597417675863e-05
0.000107850122086345
5.43237252650874e-05
1.36438060335944e-05
1.64793484184132e-05
6.61176704449073e-05
2.60206967713976e-05
2.45071406542905e-05
0.000109008212642072
6.17178274209593e-05
4.60126909578287e-05
1.73307646419817e-05
4.16818026417527e-05
0.000112723631460449
9.04694399876351e-05
9.1280008971047e-05
3.53444485159303e-05
3.72850646999161e-05
9.22192507742372e-05
7.97950073075209e-05
9.53903865942572e-06
5.20835530015428e-05
3.99583763277201e-05
6.7094459281469e-05
7.46264340079904e-05
5.46008988420514e-05
-5.28012692697046e-06
3.17814159560827e-05
0.000111530567053495
6.1012368865265e-05
4.08243876145407e-05
0.000115846597501679
7.7220834426464e-05
7.24271559736199e-05
5.92597338474573e-05
8.76997049132919e-05
5.88532055993726e-05
7.72639487525706e-05
1.3537549864765e-05
4.77627192757377e-05
1.2040380213909e-05
3.15717353634721e-05
2.50034737241371e-05
1.39610949131321e-05
1.368203067054e-05
6.62112315270943e-05
3.90315363280668e-05
0.000116160570584238
6.94964554796334e-05
5.80613329539851e-05
3.47391816856175e-05
4.31454492817752e-05
3.43361022973841e-05
3.46420442889815e-05
4.60086969969908e-05
0.000101576948790504
1.53469249038794e-05
3.32451901938233e-05
5.60370081006417e-05
6.35935312969649e-05
7.29636350006475e-05
7.17783575396166e-05
6.63673284036362e-05
3.00637783569546e-05
0.000101638699793444
4.60261096774424e-05
2.48515025886495e-05
9.03779492253166e-05
1.01272839742548e-05
6.43085243739878e-05
4.92947630899522e-05
3.63540400601298e-05
1.54464486573661e-05
8.53003299411493e-05
5.73576760990634e-05
4.07500924120398e-05
2.87934791136963e-05
6.94434435058662e-05
5.67895180631471e-05
4.13092481415642e-05
1.04032916600741e-05
2.19569663297533e-05
2.13609227444864e-05
0.000120178507350463
3.73096698974797e-05
3.80456555993129e-05
6.60478005216971e-05
8.63927948280998e-05
0.000118353180288791
6.98693663832946e-05
8.60778601592881e-05
5.2849977745314e-05
3.58346675911733e-05
5.38983157684251e-05
0.000124640874226798
9.02165361897355e-05
7.4288741018908e-05
8.26515292620945e-05
9.69649744046803e-05
4.01882022166707e-05
-3.10772293236196e-06
5.76398692463555e-05
0.000108725787373705
6.11461602606093e-06
7.55638070523062e-05
7.34953849313341e-05
6.29303306501285e-05
1.6835585100486e-05
6.1740380916685e-05
5.9591429504035e-05
8.14195160536298e-05
9.62725208434739e-05
7.26532166595385e-05
6.80874580981549e-05
8.9824174403133e-05
-3.67150951220091e-06
1.1694792007729e-05
3.91708704001099e-05
5.95592965547231e-05
3.72974264892597e-05
7.67271861503775e-05
4.63079838212078e-05
9.54388937292714e-05
3.99452345900106e-05
4.56194573074823e-05
7.91762777040913e-05
3.94105100121109e-05
3.92328037024254e-05
6.18417234605507e-05
6.17411433619137e-05
7.76536656441038e-05
3.46073681867115e-05
3.35759885782779e-05
6.38474065475824e-05
0.000120133748771903
3.84806090852458e-05
0.000118294536130329
4.48825282560798e-05
0.000100296617736641
4.77062120498802e-05
9.39724032881857e-05
6.69984302065117e-05
3.4063141037579e-05
5.16335356892731e-05
7.09400704923095e-05
3.73934463700315e-05
4.68423757427898e-05
7.28601931768294e-05
4.47325914517702e-05
0.000100781159631914
4.32935618475235e-05
6.45710431012498e-05
7.33406111025462e-05
5.82781072708994e-05
3.83530917698548e-05
7.12622509614545e-05
4.76885945847461e-05
8.35814658612725e-05
0.000102086352383365
5.90770415550163e-05
3.18092841161168e-05
3.057193443903e-05
5.73505938552926e-05
5.89441859162391e-05
9.64469975355571e-05
9.04456885871204e-05
5.20367980109941e-05
0.000129699317616203
9.59470061373717e-05
4.33427057330653e-05
3.20818437970859e-05
0.000124309875503518
4.91853447358439e-05
8.09607346230966e-05
3.53086355870749e-05
9.77822162009016e-05
9.25770619141512e-05
3.22075579854204e-05
4.46591899102125e-05
5.19808667142747e-05
0.000101606570943996
5.85041440439428e-05
5.90852765617021e-05
4.10122038479268e-05
7.71076900838315e-05
1.69827809319635e-05
3.71935897147364e-06
8.28882715940681e-05
1.50928929055595e-05
-2.45682278833739e-05
5.36016301453123e-05
2.70207758988122e-05
2.3660214123302e-05
9.91729751037998e-05
2.57972972343933e-05
7.43934073241145e-05
2.36846233197365e-05
9.29075582269132e-05
5.26321234754958e-05
8.33983884891213e-05
8.68223604830635e-05
4.52225976040748e-05
5.62543904387135e-05
0.000106835248052617
3.74280565406732e-05
5.10765312136881e-05
7.02249202113929e-05
6.22898872281322e-05
7.81243655525373e-05
8.45016028011309e-05
0.000102480707208407
3.48257290992736e-05
4.9517803366315e-05
4.78360750870394e-05
4.26027639789138e-05
2.72469680283746e-05
6.41379465676734e-05
4.27813579929107e-05
4.37179281078882e-05
6.79979230623559e-05
9.08111563262096e-05
6.7064120233952e-05
6.54594231306015e-05
5.95214583723932e-05
3.36538834506396e-05
9.75650131447926e-05
2.42162516725396e-05
5.56213925295091e-05
7.69518857079903e-05
2.78487443823382e-05
5.49190983842411e-05
4.83494258305961e-05
6.55014799974085e-05
6.10237244591139e-05
5.61923902166261e-05
3.89561296531495e-05
0.000106211819375772
8.28160353237379e-05
9.23704101978893e-05
6.75366832687735e-05
6.82049293951449e-05
2.98445858765262e-05
3.41212934794212e-05
2.20981272692484e-05
6.77590049832191e-05
6.63165754203221e-05
8.31163111014319e-05
4.89135392718716e-05
5.54419168851784e-05
8.387871332344e-05
1.74518151870309e-05
0.000125755511192717
2.70323282691989e-05
4.25567560544347e-05
9.25876389987152e-05
8.31757314354869e-05
9.04323952989694e-05
5.49090833130395e-05
7.67231037420748e-05
5.54420055850676e-05
6.90825803509792e-05
0.000105474705891082
9.94097076113021e-05
2.34271219647818e-05
8.52313017264938e-05
9.2548047384704e-05
5.23681501321094e-05
9.2280884684964e-06
8.10477911797194e-05
-1.50931870644722e-05
9.64710490192097e-05
5.036071732202e-05
4.12360756676646e-05
6.01008893257936e-05
3.24636542841152e-05
4.03824467599975e-05
0.000127479807278475
7.47536275941682e-05
8.88102392366191e-05
2.3339060877764e-05
0.000111267667772598
7.66723366162873e-05
6.53849862624805e-05
-7.26957911061222e-07
6.94135048059133e-05
-1.40934288361664e-05
0.000105105827203654
4.24712385534487e-05
4.29531747074451e-05
5.13507568438894e-05
0.000112689058653121
0.000147802848023714
7.33261899249036e-05
4.63834349539815e-05
4.33006561166063e-05
2.24790021701925e-05
3.3350335060429e-05
4.47616327965676e-05
3.04740510432403e-05
7.29992636650127e-05
6.77721112151778e-05
6.56953375930634e-05
2.14062942959426e-05
3.04657629597925e-06
8.98362570828008e-05
1.25690631765484e-05
9.21559235566905e-05
-1.46287272436435e-05
5.06959790938498e-05
3.10397101604763e-05
4.19530097442435e-05
8.97042836723093e-05
0.000105095614591193
7.70280587478022e-05
1.8087009351213e-05
4.04527502417522e-05
3.91560149157294e-05
4.61519009270315e-05
3.46080061809054e-05
5.47291257670318e-05
2.9046025396992e-05
4.59843990750894e-05
9.95818826207704e-06
5.06240494713562e-05
-6.76183269742217e-06
2.38102645652169e-05
8.88236911060892e-05
3.33603347017382e-05
7.3204220550714e-05
7.40172901773299e-05
-4.24721661627052e-06
5.11507190392765e-05
5.42791981446106e-05
4.53494136252554e-05
-1.02970384885632e-05
6.98548924755073e-05
7.14030032061732e-05
2.08995210377582e-05
5.06656344508265e-05
9.19227149990964e-05
4.41285344733961e-05
2.89179319915214e-06
3.29352060849584e-05
7.79716651774026e-05
7.66499066391787e-05
-3.91445145482279e-06
6.8617950151314e-05
0.000102869216804645
6.58944325340589e-05
6.90490709355162e-05
8.64913611703993e-05
0.000111105475254217
9.58631365406637e-05
9.02556879362409e-05
8.45594610494751e-06
2.5343768022457e-05
4.86468933175717e-05
8.63165467507516e-05
3.02162581572802e-05
1.19498796862581e-05
3.99051153559835e-05
2.51516553362792e-05
5.0481509205959e-05
8.63765502331411e-05
3.16702648277815e-05
4.05335510919455e-05
4.96352972718703e-05
1.47984319724113e-05
4.18494029132112e-05
7.23027775258588e-05
7.20498299340846e-05
-7.41804232967404e-07
-1.31040969782649e-05
1.96392018863454e-05
8.30363305121859e-05
8.05585164022847e-05
6.90325468363043e-05
5.1228525355046e-05
5.07895350333483e-05
1.09486607773662e-05
0.000107286675248074
9.57437052770698e-05
9.3944171341334e-05
0.000100945319748495
3.48025319428373e-05
0.000125255630418795
4.9081319445618e-05
5.9923655487932e-05
7.05427678180028e-05
9.64766740409689e-05
0.000110777790707574
3.09377107053951e-05
6.98190342085469e-05
1.13429244470085e-05
6.12455310481165e-05
5.89012580991745e-05
6.53724889837644e-05
4.87446294295512e-05
9.6341736724146e-05
3.76994434431769e-05
5.32145882025691e-05
6.36688123675004e-05
7.92996495534456e-05
6.42676646150006e-05
0.000103995408321705
6.33500636044214e-05
5.77829091077094e-05
6.24484137505704e-05
5.57511573726607e-05
0.000136440509115043
2.54850140227305e-05
8.32542185307877e-05
4.88458828930008e-06
7.30613770965568e-05
0.000101863788169856
9.69788127467839e-06
2.9353116326015e-05
0.00010279845783314
8.20987848767711e-05
6.25769110821785e-05
3.24954736026206e-05
5.2501854559215e-05
3.81037594976779e-05
9.47565434432981e-05
4.37075844459973e-05
3.17728017155263e-05
5.84614709173748e-05
7.06904031050607e-05
4.46099683914633e-05
4.22707837328848e-06
6.81408446891171e-05
4.62982507787274e-05
5.94030070140717e-05
5.49663788363118e-05
-8.88136711093132e-07
5.85751123299012e-05
7.5057543101426e-05
6.29412472326122e-05
8.78809511221777e-05
4.73532797522118e-05
-6.13790114563035e-05
8.14121351059666e-05
7.0105412005298e-05
5.35082191248707e-06
9.61257559226583e-05
4.43085954069606e-05
4.91487841470718e-05
5.51686383900433e-05
6.88552433352947e-05
8.41354141466797e-05
6.54745281105874e-05
4.27812696181231e-05
2.00647001873041e-05
3.55492380609694e-05
7.69441290571171e-05
4.09348765378417e-05
5.8727739015161e-05
4.41280221218631e-05
5.06299346595823e-05
8.06907381496417e-05
5.65619111206458e-05
4.90361059402705e-05
4.07316432868199e-05
3.47348501151496e-05
6.2470577721411e-05
7.05554079260231e-05
3.9022223130538e-05
0.000123478967989671
8.05812332021252e-05
7.12256427759852e-06
6.89132346768648e-05
5.77041344918751e-05
5.85415998864638e-05
4.94352916573235e-05
7.88745704924237e-05
7.9739803848985e-05
2.01825390340582e-05
6.43239070586602e-05
5.69976848620965e-06
0.000102978614613094
9.03711924555689e-05
-1.69209991901054e-05
6.49087576494822e-05
2.14075055866373e-05
0.000127613852929207
0.000102162075434564
7.44776189718916e-05
4.028490080523e-05
8.17790246125416e-06
2.39652908291099e-05
5.94312027194043e-05
1.15727676939738e-05
6.71144532828391e-05
2.97574003843114e-05
2.77020297335113e-05
8.82150032454881e-05
7.7235170397807e-05
1.13967858307694e-05
4.38397472317256e-05
-1.53367545914088e-05
-1.23550414650161e-05
8.47061711589873e-05
6.57809021484428e-05
-9.26868148648366e-06
4.57647411156061e-05
-8.74172891439738e-06
5.45311379460363e-05
9.86472789528372e-05
6.58030676827076e-05
8.14142810091368e-05
5.68365788937829e-05
7.81892996337254e-05
8.88835070659941e-05
8.20676003677602e-05
6.05119274570208e-05
1.67803379445915e-05
5.22114651735496e-05
0.000119014372956696
5.77434415847564e-05
1.98949492261053e-05
5.0530454773857e-05
6.36814894520893e-05
2.59617419333807e-05
5.11574963027207e-05
5.33636954100969e-05
3.36049312188219e-05
8.32998998937404e-06
8.69221960545573e-05
7.86301403929344e-05
2.82384553408716e-05
5.81474539893375e-05
5.02435931207548e-05
2.28953090281503e-05
1.35472401674929e-05
2.07526491482507e-05
7.77155725650301e-05
2.44834026241214e-05
5.6923510968616e-05
9.99533620242479e-05
7.64190185501601e-05
4.15672773788554e-05
5.02247786113967e-05
6.9156895881533e-05
8.97322013391061e-05
8.85169111816679e-05
3.09045186039e-05
3.37106900044439e-05
5.02995449539566e-05
7.51092369652372e-05
-4.63554960323462e-06
6.78908287222967e-05
2.47482879110939e-05
5.47866047070429e-05
4.84734264170586e-06
5.27948009126736e-05
4.16464633020359e-05
4.1121334183812e-05
9.22397562338482e-05
5.0338214549904e-05
0.000135870523261151
9.51569539299488e-05
0.000114301483301928
2.50215069101601e-05
0.000144993063847816
0.000169188458971631
5.38913620211002e-05
5.43055358767325e-05
7.30710082560985e-05
8.54459879006815e-05
-3.94228575769188e-05
6.80714094393011e-05
4.72714751870981e-05
7.27033472304007e-05
7.38258421200857e-05
1.35960117300656e-05
6.07383944968887e-05
0.000122172205766887
7.28832568669987e-05
-4.11941595241685e-06
3.25737468642944e-05
9.06665652494883e-05
0.000113604908379942
2.03547255611694e-05
3.45209557677445e-05
5.57243585014687e-05
7.92426907963122e-05
4.6145725594981e-05
5.45291753377071e-05
1.50222962011904e-05
-1.65264987256315e-05
3.93846697661312e-05
7.8638548756488e-05
2.76895240579059e-05
6.63091708890423e-05
7.06069551260028e-05
4.14787655319822e-05
6.43855843247895e-05
9.98061598457335e-05
3.22071638490855e-05
9.24626979026826e-05
8.05648787417571e-05
7.60795725172801e-05
7.83892471192608e-05
7.07885104536146e-05
5.73008419499508e-05
6.63180583289151e-05
2.95945868524627e-05
1.81056416221122e-05
8.26571372465413e-05
6.10127189230158e-05
2.5187514259654e-05
2.89507562539887e-05
5.88079558340112e-05
3.34293114657236e-05
2.43997177361421e-05
5.25890491545083e-05
5.16874332425322e-05
5.43212649979904e-05
7.12492161634687e-05
6.99871728463358e-05
3.46730184539974e-05
6.6882486585381e-05
6.06937048084674e-05
5.8680072220865e-05
8.99329118254517e-05
6.06418421238633e-05
5.0316889442383e-05
8.04453498308652e-05
6.17692130625948e-05
5.80711482702802e-05
8.79682848494035e-05
3.29398654004239e-05
4.56374633852665e-05
3.63994687575465e-05
1.18835708328082e-05
9.24205716475533e-05
7.05599474871374e-05
5.27201790476723e-05
9.70186209053449e-05
4.00680925620475e-05
0.000111354835686285
0.000103215151100132
1.78863083875222e-05
1.3551531125641e-05
0.000104831321235825
3.83241617346095e-05
0.000111227852406586
8.26456272375407e-05
8.56240959210261e-05
9.24645556389203e-05
3.2310606504768e-05
5.83771923272302e-05
9.91580006633973e-05
7.17858243461652e-05
1.05567597896172e-05
6.43371137461579e-06
3.22777576029042e-05
5.10399041813808e-05
8.69864211394548e-05
-6.11657459607676e-06
8.96509294364194e-05
7.28528703039617e-05
4.47260815967908e-05
4.83794830225113e-05
6.55292762362383e-05
9.19865472022058e-05
3.64013070435501e-05
2.3549743408366e-05
8.68916213305606e-05
7.51185583262711e-05
3.28238061310826e-05
3.16722315142407e-05
6.68460811622263e-05
0.000110750259982247
5.94773882699951e-05
7.82265401730793e-05
8.40275515387738e-05
6.80117867606102e-05
3.19917539415614e-05
5.50350223047823e-05
0.000105971587364079
5.18655704480271e-05
7.52140836100042e-05
-1.05151788688989e-05
8.25084412973367e-05
4.83754834607643e-05
1.7842268344993e-05
0.00010069412369769
4.62952550598654e-05
5.88274385584339e-05
0.000104518175713386
4.20684806813568e-05
9.73365222560203e-05
5.72149566954221e-05
9.2618989652537e-06
7.01891159236795e-05
9.53970309185359e-05
3.89579235452702e-05
2.72634628442955e-05
-5.34388834104663e-06
9.56192351641065e-05
9.64457181223761e-06
2.98624349231552e-05
7.04648981552118e-05
3.31373176930208e-05
0.000126851041754748
6.96058845826579e-05
6.59418794626126e-05
1.26926681424666e-05
1.55281356629077e-05
6.56181067907278e-05
7.08084631409575e-05
6.25281943710931e-05
4.2870653695434e-05
9.47002709500042e-05
8.96608512643103e-05
7.4994490614051e-05
-2.5736643259477e-06
5.91540254304156e-05
3.45066071204806e-05
8.48269790362756e-05
8.63607202122968e-05
0.000113291518444887
6.38269943346141e-05
0.000137529916180399
7.67643583649954e-05
0.000102656854415667
8.44306294905048e-05
1.79007278603758e-05
4.45888069212441e-05
5.78398139395125e-05
4.3597138377352e-05
6.67213734470813e-05
5.33857733984173e-05
3.03254582013098e-05
0.000118586250747936
4.36117687816981e-05
0.000102762526322705
5.26259822715466e-05
9.77315378914256e-05
3.01503606849785e-05
6.35355243511247e-05
0.000109622121987366
3.08896378639985e-05
7.78696638156053e-05
7.24802264521827e-05
8.75451392129389e-05
8.28022350328713e-05
8.02062036761348e-05
3.08349317017719e-05
7.4508441384309e-05
2.94233577297379e-05
3.61927347546042e-06
7.36152896617591e-05
-1.07206732430793e-05
5.21331444230715e-05
-2.18103388066784e-05
3.18123080706619e-05
8.4357005137821e-05
8.02228443458487e-05
-1.18570005644732e-05
6.5232238102545e-05
2.19284085107421e-06
4.47117790819161e-05
8.57727253477757e-06
3.01889614085835e-05
8.88455913762977e-05
4.49816161039383e-05
5.16348010023768e-05
4.54366985930365e-05
-3.18392204871774e-06
3.27851005179091e-05
6.70066182503332e-05
5.12747861926196e-05
4.47658315847959e-05
4.3609093259959e-05
7.44938625687168e-06
3.84591102764217e-07
5.79678260772866e-05
7.6059107404937e-05
2.47075306331362e-05
7.85430622732666e-05
7.39689088751861e-05
3.27270488018293e-05
6.04647248208209e-05
8.53008351183422e-06
0.000139684662741117
0.000103628159496332
7.49043840480723e-05
4.45391896614508e-05
6.16923692140107e-05
0.000124884946854526
1.390588727907e-06
0.000121633414892048
1.74109080817345e-05
0.000102635776810833
0.00010210303185938
7.58580082012346e-05
2.79512128472489e-05
1.81321352643139e-05
2.16858460202178e-05
1.44335213446668e-05
9.93775978886373e-05
2.44681064555923e-05
6.63994298567445e-05
5.51485454968812e-06
5.15298015362752e-05
9.06707336305662e-05
4.51119703166751e-05
5.84960913022367e-05
7.12259135239026e-05
0.000100196757589275
7.96511320821392e-05
0.000104994045311462
6.33255642367756e-05
2.37328122486247e-05
5.50257987106788e-05
2.91327003700939e-05
0.000117533225187542
5.74619974105373e-05
6.06830422502504e-05
9.6157870892338e-05
0.000112865767498138
3.97308727805252e-05
9.88381210607778e-05
7.08208779500252e-05
7.9203122401327e-05
7.52976056041956e-05
7.66052964733078e-05
-3.76671281296849e-05
6.45301003732097e-05
0.000113584441481005
8.57206069663404e-05
5.90296850964129e-05
2.70128492731628e-05
8.92177224670359e-05
1.25372123431652e-05
5.84840727587222e-05
1.73517740821535e-05
8.35777259290352e-05
3.78280533061731e-05
-8.12498428499987e-06
6.10972858701195e-05
7.34639070903794e-05
9.09302491669687e-07
9.00932568981988e-05
7.46274523328616e-05
5.24956714442981e-05
3.48946263606412e-05
2.00187795666775e-05
3.80320282550005e-05
3.14672721792729e-05
3.96722129248133e-05
9.53962474879834e-05
5.42718514363842e-05
5.46101376581495e-05
6.53587491591629e-05
7.77546602122437e-05
8.75336010372691e-05
1.00263253552552e-05
2.46417813071634e-05
8.5883472692757e-05
8.11542627821515e-05
2.77054496390616e-05
8.38124782077018e-05
6.66789860904764e-05
0.000121724123963858
3.7804664045685e-05
9.44144974198238e-05
7.88179988868926e-05
9.54340287654957e-05
0.000100518989937364
9.6783659629719e-05
5.43353764464139e-05
6.30342728782489e-05
0.000106351075179808
9.68597031225486e-05
7.78754050665984e-05
8.07117671955192e-05
4.11189298840996e-05
4.70921192115733e-05
6.98261668838558e-05
7.50144171425466e-05
8.5464402484684e-05
6.23562919373841e-05
6.09168815152738e-05
5.74906895254994e-05
3.15528549927816e-05
3.65509813253003e-05
-2.5599898478403e-06
-8.20699121910315e-06
7.92604050319539e-05
0.000130979722444858
4.82327820779154e-05
5.36707902505278e-05
6.81129023289016e-05
6.47080329759603e-05
9.89133723585791e-05
8.456359970794e-05
5.06796211983073e-05
7.61113958727247e-05
5.50880647693511e-05
5.48022555172332e-05
0.000104534834223551
5.82285464585003e-05
6.57774981936145e-05
5.63517761355343e-05
8.72728575412498e-05
0.000113463941575833
5.68260221176327e-05
5.18016618047253e-05
1.25021639729682e-05
7.66230855583628e-05
1.06442181254619e-05
3.29521323277526e-07
4.6112939705643e-06
7.19221486974149e-05
2.52536014529516e-05
0.000108494869330628
9.77446575951339e-05
4.23994487246855e-05
7.86267087519649e-05
5.50575860089052e-05
5.19015814230338e-05
2.93222212696132e-07
1.1659644963966e-05
7.76220357544249e-05
8.02537150363753e-05
0.000110998424854522
2.19044949771171e-05
5.68992333080494e-05
8.19387779001307e-05
7.47575383669719e-05
7.94818012528891e-05
0.000108881508460584
9.12125077223661e-05
9.37346256370017e-05
0.000115846398886016
7.77590301405024e-05
6.53992095727631e-05
2.7151404118129e-05
-1.21652217590647e-05
2.59991639037748e-05
2.22901293594771e-05
6.75375264909073e-05
4.41857524692887e-05
8.68899048127199e-05
5.22205330413795e-05
6.47884768642584e-05
7.06972713718814e-05
6.76700701074108e-05
2.68831872429016e-05
9.64694264724444e-06
4.7974351716045e-05
8.46491611084461e-05
6.42921261219503e-05
3.88512856260242e-05
4.63693260596665e-05
8.04168238679458e-05
0.000102543546899598
1.90841258724021e-05
6.66116246794906e-05
9.63364311256145e-05
3.72605748446514e-05
4.50264409812507e-05
3.354190370961e-05
5.88898410966797e-05
7.88263812408011e-05
5.32649589961708e-05
7.07957107731609e-05
6.74219755088445e-05
8.26093864260385e-05
-1.06812288627552e-05
4.24372097904464e-05
6.97091816274556e-05
1.88989471943086e-05
3.60650177851974e-05
8.59251013734722e-05
8.693320353837e-05
1.80651835289584e-05
3.55614300303891e-05
5.96165310797771e-05
6.07262997272647e-05
7.54590251347256e-05
3.08451894659581e-05
5.511728217008e-05
7.17312801921596e-05
3.54587999687046e-05
5.93023073046155e-05
4.88852784188237e-05
1.44481121174582e-05
9.41866476735293e-05
-3.58612036384276e-06
3.50691206449588e-05
5.81991917806137e-05
4.12702862908368e-05
0.000116176666501808
9.44076382006289e-05
4.49895903616349e-05
9.33124120035351e-05
9.72828151872351e-05
1.42676445253639e-05
5.63217218445375e-05
-1.83953611038396e-05
0.000154638822634343
0.000116010565521917
6.50748015451092e-05
7.09555826150942e-05
2.50717224518698e-05
6.80609066462022e-05
4.3237624892257e-05
7.68538308047936e-05
6.92684161674898e-05
7.54174531773707e-05
5.80051595859764e-05
4.21829686474886e-05
5.64535999403638e-05
6.96468476039206e-05
3.70530322475992e-05
2.68861148075867e-05
4.25331767078836e-06
7.81656268054883e-05
4.50965386868415e-05
8.33986798199238e-05
9.709222058271e-05
8.94680073990714e-05
7.17122793427973e-07
7.82832221423457e-05
4.96668693443697e-05
2.49281624267966e-05
4.56800561433464e-05
7.87373616547868e-05
7.1910982795566e-05
7.16806515295175e-05
1.02426419987054e-05
-9.49868286073281e-06
3.02172976839332e-05
3.25606861076827e-05
3.53894883219951e-05
3.1152011900548e-05
4.60695529437406e-05
1.53131317764658e-05
8.6159836123167e-05
8.20883804299796e-05
3.5628354736349e-05
4.8370522201843e-05
4.55773437688773e-05
3.83186556563322e-05
-1.02465968560816e-05
4.97467519736978e-05
2.01533737818246e-05
6.3290126402999e-05
8.81140171479248e-05
3.02411449718107e-05
7.56307281275863e-05
6.63578922841011e-05
6.93528095960222e-05
7.8003952941258e-05
0.000121067236176355
8.39683995848454e-05
0.000113825376461723
9.63949953372505e-05
9.64877137988554e-05
4.75649025983137e-05
5.37237573470848e-05
3.23236997033892e-05
7.79527857114376e-05
2.63205971217617e-05
0.000104758088719426
4.9990016108081e-05
5.84762839781797e-05
-1.29138123936661e-05
0.000108554697751243
0.000118483884924986
9.6662185940255e-05
6.68730450537266e-05
8.0320370981352e-05
4.18468601996369e-05
4.20376475887531e-05
2.41435791047465e-06
3.80584839688308e-05
2.69481407186204e-05
6.91295258885255e-05
3.6771070800932e-05
5.28230442698648e-05
3.41434322228617e-05
5.52363813293809e-05
9.181138997014e-05
6.47218374146126e-05
3.09307410272149e-05
8.02969999630864e-05
5.33853730519984e-05
6.81140221883109e-05
7.86926855535101e-05
3.3875869739007e-05
3.93141583661929e-05
5.74357385803286e-05
0.000110760062389796
0.000116937424624617
6.7533723561071e-05
7.65871249016365e-05
3.95933386150156e-05
7.77573938221881e-05
0.000141957208832732
5.42077085324228e-05
6.25269421355478e-05
4.58500124865636e-05
7.3442442728634e-05
9.325461007549e-05
6.77523131952827e-05
4.91295301481587e-05
5.33471194062892e-05
2.48650259783548e-05
7.69046814920973e-05
3.49336696006738e-05
4.84626743085961e-05
4.17746381990394e-05
8.00166640547675e-05
9.51805841343574e-05
9.21217242457362e-05
9.66589407839193e-05
0.000108496366199728
6.17453495246663e-05
1.92700227473068e-05
6.17120724296543e-05
2.60321893678699e-05
0.00011766169097031
3.21471536911282e-05
6.9737845581234e-05
8.41129164554475e-05
7.68285122873055e-05
0.000112425944354985
5.19162101541457e-05
0.000114528223911067
5.47143019144992e-05
6.06055932969504e-05
4.79164978017367e-05
4.69107737750279e-05
7.49428186676425e-05
7.98121377138458e-06
3.47302851657022e-05
-1.03356683461571e-07
4.68496421279244e-05
5.84741329694663e-05
4.31531327121396e-05
-1.69659469852479e-05
2.67082080676242e-05
3.99719007327803e-05
7.50260662134164e-05
4.04376195975611e-05
8.29076052975958e-05
8.8459086154559e-05
4.55970694686916e-05
-2.56689264523613e-06
3.3748257322475e-05
3.50903229852196e-05
1.15123117296706e-05
6.21391052272597e-05
-9.08800692691963e-06
5.81318292328513e-05
3.71583856098818e-05
9.24093043911799e-05
3.98395943345069e-05
1.10245749847015e-05
0.00017862965397578
8.40888720685634e-05
7.86679830304352e-05
7.81394876157986e-05
3.67259870075672e-05
9.47891778756529e-05
3.81112819632583e-05
9.43462220900846e-05
5.95867227795334e-05
3.62614624041093e-05
7.27547307520838e-05
7.41091954379968e-05
7.45055883994457e-05
5.52706886205637e-05
9.6836945595537e-05
0.000128191899955851
-1.91133271359207e-05
2.08723658372632e-05
9.4620613652642e-05
-2.89246476676586e-05
0.000105225439127012
-3.05575014857779e-05
4.58344946198292e-05
0.000113722712341524
7.57831951572489e-05
0.000105958851788246
6.56215570071978e-05
2.94689487301782e-05
3.73949073391306e-05
0.00011446681450658
0.00012992223730171
0.000104575090934257
-4.1037000493769e-09
1.82387718899756e-05
-1.70214028208253e-06
-2.41485516353524e-05
-5.03896915331071e-05
1.32964014951631e-05
7.97289922968393e-05
-8.96157734387008e-06
7.76228321138093e-05
1.14533199348794e-05
5.32053475513719e-05
5.0565666000484e-06
6.9027859293391e-05
2.81285015946289e-05
0.000101965380281836
5.07153866434595e-05
2.19274342906344e-05
5.07515605307008e-05
3.52174290946666e-05
5.94881619404001e-05
7.37423394538061e-05
4.06815610125503e-05
4.22367308060016e-05
6.50831624570297e-05
-1.29316386914793e-05
6.2137786302474e-05
4.7436753506591e-05
2.03038398201855e-05
1.12979515204702e-05
8.82958171909057e-06
5.31054331946117e-05
0.00010340282275413
8.42050670331475e-05
2.84930563398837e-05
5.41176092725026e-05
4.28574057360966e-05
1.87443170991145e-05
2.05730056247663e-05
5.86782126536051e-05
7.83595246232642e-05
7.77622573630826e-05
3.55615715998228e-05
5.307260457677e-05
0.000113909270517578
4.18347543934484e-05
8.03245061872303e-05
6.21855873304651e-05
8.15520354841542e-06
9.1236224734999e-05
4.82639636018285e-05
3.70488508017016e-05
2.13604027852789e-05
1.51450808860027e-05
3.80059387953306e-05
7.79482242659587e-05
0.000110371759701215
2.75979527674576e-05
9.3324714628336e-06
6.63567917074237e-05
9.62479028016656e-05
3.4538613626621e-05
3.59601146017387e-05
7.1882299343129e-05
6.83719996025834e-05
4.73249951499008e-05
0.000119783404264441
1.29907039084263e-05
0.000124181365026749
9.93181087129474e-05
7.90247868557423e-05
2.44938990155165e-05
6.64571578760945e-05
3.10945684469899e-05
6.02118372998827e-05
5.58719795271672e-05
6.35409898012456e-05
-2.80136492456884e-06
3.36630471099027e-05
7.31906316808963e-05
8.52974321981244e-05
2.18451978804791e-05
0.000112734653014503
0.000104636453316254
4.36504230622938e-05
5.26753508690716e-05
3.66325618234906e-05
8.55689326440742e-05
6.60997855989481e-05
8.10241308073172e-05
4.63487037293778e-05
2.1019222962215e-06
5.34970803447435e-05
-9.85214629112674e-06
8.31464022260654e-05
-2.9019213930895e-06
4.46791349773755e-05
2.11008768267207e-05
-4.14818743882208e-05
0.000108959327948282
3.65535979129935e-05
4.80134008103169e-05
7.46078157133059e-05
5.45022609914696e-05
2.7146538485668e-05
0.000109701109370166
4.71445570740599e-05
6.04556733688013e-05
3.64457111525121e-05
7.69332153633944e-05
3.80099885449474e-05
8.88739571381154e-05
1.92926949361997e-05
0.000125219288792097
6.40817282961741e-05
4.25517189309107e-05
9.71641896749439e-05
7.94751819788648e-05
7.5329125544065e-05
5.184612992327e-05
1.66111965832867e-05
8.11910378642265e-05
2.89732765287082e-05
1.38252420559611e-06
1.82895615258428e-05
2.41029862837295e-05
4.80730364430311e-05
4.58660436818067e-05
1.20785962202871e-05
3.26242824454972e-05
2.28596682972947e-05
6.71822303471926e-05
0.000107084586797566
5.25156430077936e-05
5.16222602805425e-05
3.06303065326999e-05
9.46878134867502e-05
5.14251317204065e-05
8.24869190177153e-05
5.77245660912309e-05
7.52938472940125e-05
6.44489443147467e-05
8.93835234415036e-05
1.45412032347535e-05
8.87430956968182e-05
4.53477130513592e-05
7.00361960085874e-05
8.01245197702089e-05
0.000121738310593442
8.23255320825876e-05
9.75833591840479e-05
5.72644798036815e-05
3.84265598416967e-05
4.81054690882543e-05
8.0507350091486e-05
6.58427818417715e-05
9.25731036166018e-05
5.34017723275185e-05
0.000103375380772281
6.96014213548346e-05
5.55231244915307e-05
3.08868435916461e-05
8.81965644559708e-05
0.000123836788986262
5.37398783905132e-05
4.16551121937953e-05
0.000100144678971193
8.67013716075963e-05
6.77124563225102e-05
6.85965055591096e-05
9.29078764060626e-05
3.37690343186476e-05
0.000105176406824063
-8.58643727737449e-06
0.000112591882595704
1.30206423819807e-05
9.5622624672934e-05
5.1796518618308e-05
4.92491450114172e-05
5.7349492129562e-05
9.66989851149201e-05
4.77690449092396e-05
3.77089715637194e-05
8.46263060464549e-05
2.7716407623362e-05
5.04589920564474e-05
6.69068099282779e-05
4.35257653112819e-05
3.77997644879876e-06
5.13140346331848e-05
2.39766156956115e-05
6.13900208915331e-05
1.9643111371609e-05
5.49004181807363e-05
4.32978739798435e-05
-4.9297595908451e-06
5.75877151691518e-05
5.81129423545457e-05
0.000100046126523366
0.00011393320352076
5.58630447623253e-05
3.18303395770123e-05
8.17823785037501e-05
1.56272642179116e-05
3.94258999598046e-05
4.65561523182579e-05
2.97775596770454e-05
0.000102697255922449
5.63328388977409e-05
5.53510439997525e-05
3.11706772564333e-05
1.88448735988753e-05
8.54622204147473e-05
7.61854241518502e-05
6.970540287134e-05
6.2260764247499e-05
7.24030482962158e-05
-2.38273364491116e-05
8.99499382987383e-06
7.29931615124296e-05
3.02790675629287e-05
7.36190540878e-05
5.95120644060987e-05
3.78918637164737e-05
3.25275363279313e-05
2.62235520791992e-05
3.97653079892209e-05
4.01060651807396e-05
0.000100815090879273
9.64913306828358e-05
2.34148070376594e-05
0.000154474273264836
-6.02064788812506e-06
4.43623357874142e-05
0.000101395002091805
5.34262774717781e-05
2.08874388023572e-05
3.76457621332667e-05
7.73668404006829e-05
-1.7908360675589e-05
4.08984818505547e-05
3.63259090614435e-05
-1.5503196967455e-05
7.7649358504903e-05
4.21519697117674e-05
7.26981000686391e-05
5.94878611725342e-05
4.67658176723728e-05
4.4714164779876e-05
0.000121389266752129
0.000116824744347976
6.62331760777173e-05
6.47943866330923e-05
-2.42951712575127e-05
3.89832034498165e-05
3.26936144295468e-05
0.000103043488126549
2.38388411191094e-05
7.43594435656139e-05
8.50277925407985e-05
8.01107746944369e-05
0.000101412570812617
9.60116363899573e-05
2.07637492099754e-05
7.91306763305273e-05
5.38373983239717e-05
7.19429260466528e-05
8.53303208377086e-05
2.01336625240943e-05
5.51391851080082e-05
-1.08191484195337e-06
5.0048046480632e-05
2.32286510628595e-05
7.77801962354546e-05
6.12032711451715e-05
9.60857506860097e-05
6.56268568947265e-05
7.52034862981344e-05
4.75269038985419e-05
7.38803979543726e-05
7.36576073194689e-05
7.41811760311539e-05
1.78411228269288e-05
4.56852898419821e-05
2.98463131633478e-05
9.75439749128524e-05
-6.50528900277055e-06
8.56760715469283e-05
4.94566949094472e-05
5.47696495161524e-05
2.11472582235052e-05
4.94620503099131e-05
8.28802875184484e-05
4.98299247886904e-05
0.000104486868885694
7.73787107699004e-05
6.86977598383176e-05
7.52341265668327e-05
5.68973978548576e-05
6.56431761842197e-05
2.8465323595606e-05
4.83013021379632e-05
7.09480148659367e-05
2.01383005528973e-05
2.69964535220684e-05
7.82381503709502e-05
4.57781145977066e-05
4.38645222475446e-05
6.58737840166066e-05
8.73744189915965e-05
5.83456476920782e-05
6.691398458328e-05
4.81857897617557e-05
8.85063549146996e-05
3.52568251762284e-05
9.21561535912191e-05
4.60570102922148e-05
5.17071715598795e-05
9.92003530595126e-05
7.23730697536745e-05
2.69140474785124e-05
8.70853695212569e-05
6.14302227316439e-05
0.000111155786471067
0.000134392071007349
2.4828329814463e-05
6.13335884029683e-05
6.08328023376635e-05
3.14497587434994e-05
5.03214445137217e-05
5.90623151175561e-05
7.87227117261248e-05
7.67357697308176e-05
4.79929938792052e-05
0.000137821556342557
3.93897124081123e-06
6.8019535727824e-05
5.47159393102747e-05
7.80796207017068e-05
7.70897529633048e-05
9.46747561538842e-05
6.11631142939083e-05
0.000100670935038052
8.75958021269913e-05
4.85697874144661e-05
6.46465998764054e-05
7.72311035268024e-05
5.1787205645737e-05
7.02744490924725e-05
3.72310914321862e-05
6.55923542504901e-05
0.000108613448785068
0.000101439299179915
5.06503498762268e-05
7.87057970240912e-05
5.31085882600646e-05
1.94577917983443e-05
7.46417917190442e-05
1.62082745851633e-05
4.4351201288141e-05
6.03315079503792e-05
7.73380226587664e-05
9.84711719007764e-05
6.61263581936081e-05
0.000122444674982667
8.76098412062554e-05
4.80255283607186e-05
5.4004718226052e-05
2.80439327846302e-05
9.35848118524613e-05
5.80502346935628e-05
-1.49265873016019e-05
1.25544947385515e-05
7.46757911865289e-05
3.70407340528292e-05
8.70194752877671e-05
7.37756638780043e-05
-3.50676364395578e-05
9.47969309814906e-05
7.99361791364173e-05
4.51215036370816e-05
5.8558578052548e-05
4.8047554641093e-05
5.4333640696606e-05
1.12929703362199e-05
0.000110010899800563
5.86360798444723e-05
8.20794418823727e-05
7.15163537583243e-05
1.78846900300238e-05
9.39984592186398e-05
4.97474197365718e-05
2.31387466671144e-05
7.94551361078766e-05
0.0001239696509307
5.93290742283955e-05
6.98652727162296e-06
2.42388002587802e-05
5.780700634904e-05
6.92660982779682e-05
3.34359753691163e-05
0.000103309524085042
5.62668932075884e-05
7.65153055734421e-05
0.000100675938653101
6.58940741410913e-05
7.30511891072544e-05
-8.94328761778357e-06
2.42064399513168e-05
6.92912537296949e-05
4.86359559177819e-05
3.98950359526094e-05
2.87835589441032e-05
6.32620080559925e-05
1.59635361862568e-05
7.09138138779942e-05
5.20097748067526e-05
6.67232924365663e-05
4.04653603368488e-05
7.41014769304119e-05
5.40497324974418e-05
4.2774822327066e-05
0.000113659157967812
1.18633906457535e-05
3.18647956044329e-05
5.52046333790943e-05
-1.96218029442239e-05
9.23869664810156e-05
4.51327524984076e-05
4.74171315170317e-05
7.42433033934226e-05
8.17195560916242e-05
2.6321267905325e-05
6.28299459567637e-05
3.69971684047636e-05
9.34234775789091e-05
2.90726356277711e-05
1.78531236015623e-05
8.54142138313767e-05
7.19423960121693e-05
4.24619968350451e-05
3.47078146137025e-05
9.42702223546366e-05
8.52601888151699e-05
6.28819148873978e-05
9.47469646541393e-05
2.99114023713882e-05
7.50322696354193e-05
4.27234367019356e-05
4.30315770285498e-05
3.70262666047433e-05
8.98061537297475e-05
2.20443768706053e-05
0.000120928065941072
6.02932864914749e-05
2.90578080538453e-05
7.09198547583491e-05
3.93834791312058e-05
4.16649436205706e-05
1.73131189499306e-05
-1.77427050422073e-05
5.95806785122186e-05
6.1340833646614e-05
7.27747024416257e-05
4.14657288627652e-05
6.90678947173828e-05
-6.0872390983602e-06
1.3357491504902e-05
5.11570145254425e-05
4.0600646653729e-05
3.40915352779688e-05
9.28866828549926e-05
1.01800566068e-05
-1.67300134945496e-05
-3.37863590056184e-06
9.25818354491884e-05
5.41890522684955e-05
9.40693107219524e-05
4.50412101321554e-05
4.0515075490204e-05
1.29454614567783e-05
2.98303903542992e-05
1.15715524018076e-05
5.08340907424079e-05
5.45827744181331e-05
4.40189528402631e-05
4.64474156862355e-05
6.94129746375632e-06
4.9385667393419e-05
2.6380369968127e-05
3.1516041399866e-05
5.17997345545608e-05
9.34088005737124e-05
5.07873625356386e-05
2.41853528139321e-05
6.34745348440865e-05
1.72103094676584e-05
6.9852425877492e-05
4.34966579193806e-05
4.12988766231522e-05
0.00010024918367219
4.77517648661893e-05
0.000106405140156547
8.2380333627219e-05
4.63437672831508e-05
6.98134632963619e-05
8.02632851277533e-05
3.74446157666044e-05
4.81718158560537e-05
1.78054368526578e-05
5.02854015219606e-05
0.000104942443530002
2.62878673397583e-05
3.9771512720055e-05
4.72845571168885e-06
6.14318750111975e-05
-7.13201250082893e-06
5.68961243445383e-05
2.92086968104128e-05
9.39328491994575e-05
4.71940058413149e-05
7.16055452780326e-05
6.9994838730814e-05
2.94050866401852e-05
5.2214744849141e-05
-5.90301853237166e-06
1.18082457975869e-06
7.12581677974101e-05
0.00010804837132887
8.02744000820127e-05
9.13558767604591e-05
4.46656569686954e-05
0.00010449311461067
6.25291277592852e-05
5.1577054524039e-05
9.97834379123464e-05
4.06715296572354e-05
4.57267039168037e-05
3.27599453737947e-05
4.6468425708887e-05
4.76034711945588e-05
7.49835015871153e-05
5.5439030790029e-05
5.87502097938049e-05
8.49427435137518e-05
4.30465034757953e-05
9.10962252574684e-05
1.42058179928099e-05
9.62204306221458e-05
5.79956263127099e-06
7.05234749340428e-05
4.7286184708686e-05
8.66389198147028e-06
5.13946176485856e-05
4.77246598871705e-05
6.57070748349847e-05
2.72356610061822e-05
1.48261262282697e-05
7.38722388427581e-05
4.10919167672248e-05
1.91788043427945e-05
7.12353948200825e-05
5.71651347460707e-05
1.76858619091308e-05
5.10116445377886e-05
4.25106049658883e-05
2.67812736463605e-05
6.15055865730191e-05
0.000116667110757676
2.30592388470571e-05
5.25870210572426e-05
3.62576529052447e-05
8.65300024099867e-05
0.000115020425945538
5.18291921253543e-05
4.50147784127569e-05
5.7224479601516e-05
7.95720692734935e-05
8.72773080724423e-05
7.09423193455151e-05
4.91148156512033e-05
5.37345714186043e-05
7.85065059552856e-05
8.49258203675322e-05
4.67083108762712e-05
3.03140114797996e-05
0.000103812781242461
1.73468306454952e-05
7.76100730941768e-05
9.65107574900753e-05
6.38301843977251e-05
3.28181334414566e-05
2.54197012577796e-05
8.241511851788e-05
7.51682453256806e-05
9.73655805780578e-05
7.23639874319594e-05
2.20308598121429e-05
6.7839803082621e-05
5.65701298991153e-05
4.79875824476854e-05
3.26624269792848e-05
3.64189885330667e-05
3.85869399632548e-05
7.06350888103956e-05
0.000112716958452451
4.75889219298413e-06
3.88580279031623e-05
5.58415149661926e-05
9.62540226538711e-05
9.48353981466574e-05
3.10114294346025e-05
6.56083258401306e-05
3.66265326012706e-05
2.31433339120481e-05
9.19788010405811e-05
-5.45323230823751e-06
8.17402694569398e-05
1.34520587773317e-06
9.49909594974542e-05
6.89087553476563e-05
4.78220604667216e-05
1.02747856634715e-05
4.22153823609629e-05
2.33641087983736e-05
3.98989465316931e-05
0.000117701155521143
5.82109375198023e-05
7.62643563666179e-05
1.90412390641394e-05
7.0820359603581e-05
0.000119376116567876
6.07873668528878e-05
2.91487147535708e-05
2.44744012048536e-05
5.25805213011836e-05
5.08025679369188e-05
6.08002414538471e-05
5.48071114656181e-05
4.23319018098758e-05
7.46299528477864e-05
3.49689992267127e-05
9.21421860667229e-05
-2.02200935528097e-05
4.4721018597076e-05
5.21910050596474e-05
3.15564399600486e-05
3.36379078104021e-05
0.000147550854282256
6.94711140381599e-05
8.06483561265549e-05
3.56409973313368e-05
7.6801276713019e-05
4.52202870650937e-05
2.30811768939643e-05
5.68937315665772e-05
-4.02982492479992e-07
3.08482289062897e-05
-3.38344204023672e-06
3.62124992468374e-05
8.18208165007225e-05
4.63897380789594e-05
5.92366351830387e-05
4.91205449259766e-05
8.80394481582514e-05
4.61981011788567e-05
6.05018296054417e-05
4.62817088430698e-05
6.6449978420409e-05
-1.21959897945042e-05
4.82951314839056e-05
6.23471162787381e-05
4.1481951679424e-05
5.81896748934623e-05
7.91790991452144e-05
0.000102170188501374
1.93171055528953e-05
3.03804370764681e-05
2.33572528023006e-05
2.06912999302731e-05
7.25898768231111e-05
8.56979458844417e-05
7.25366054747347e-06
0.000117975705332065
8.92955434645319e-05
8.54080924747917e-05
0.000113084734065764
8.04920653343801e-05
2.22472348767032e-05
2.18056381171834e-05
2.51621792136139e-05
0.000105467410459842
5.39101934027174e-05
-1.46145816710322e-05
0.000105302739118563
3.07427043989199e-05
3.59731007114521e-05
0.000106819077558539
0.000102832733849215
8.88308070356297e-05
5.09131042138241e-05
1.33171210694765e-05
6.0933979541447e-05
2.06750492569937e-05
6.25760779205806e-05
7.42873491838955e-05
7.55658502403914e-05
5.4648048467294e-05
2.21994450939481e-05
3.77716228942515e-05
5.85272615784214e-05
3.20194879688645e-05
5.63369750072235e-05
4.85687238942156e-05
4.70406805486692e-05
4.95300582858048e-05
3.28027110499151e-05
2.86986886245099e-05
6.15478698064281e-05
3.37941788629435e-05
4.44986080744727e-05
5.93075172114366e-06
1.48842110103184e-05
3.32016509294654e-05
2.65414319466125e-05
8.63742986199577e-05
6.59870372782424e-05
0.000105711597124074
6.5455812632131e-05
-2.16235770772824e-05
3.65694376039892e-05
7.10502394278495e-05
8.21016313161168e-05
3.98820151715255e-05
6.33288546850415e-05
6.1076617970208e-05
3.47612203020418e-05
7.1852196077366e-05
3.45388790534141e-05
8.16303597199228e-05
8.93821046701469e-05
2.57275992690699e-05
3.91956475947801e-05
4.28692778030123e-05
6.09015779705759e-05
6.39332796841702e-05
3.1568021732861e-05
0.000124085550021213
0.000103509368646267
7.15806023306585e-05
-1.85175558397129e-05
3.3729896145962e-05
-4.10098079932026e-06
6.77759032798432e-05
4.88777506700467e-05
1.0264309638461e-05
5.88372779551833e-06
6.13843969460383e-05
4.82876993424808e-05
5.00950490591417e-05
4.34861076559713e-05
2.55790793489283e-05
0.000104692586698347
1.68651454031492e-05
6.73803628862094e-05
5.39937779129802e-05
6.44500722479354e-05
6.41912631169082e-05
8.93608825942398e-06
8.0757887067832e-05
5.55616311287455e-05
7.42386110963971e-05
7.2832226417291e-05
8.42487493422944e-05
5.25735254482694e-05
-3.82719424234732e-06
3.89433776698993e-05
6.85041920881974e-05
2.47740398187909e-05
0.000101305251397021
5.96945183415469e-05
0.000136821537119544
4.53647896959649e-05
8.60013619647577e-05
1.58963949215297e-05
4.71957199438609e-05
5.44450414364814e-05
1.82946612106374e-05
8.8960475466495e-05
9.0632251233781e-05
6.4433961014379e-05
5.8176258886351e-05
0.000113871083833926
6.55749610666091e-05
6.94475428834163e-05
3.07084682742089e-05
8.19844932608575e-05
0.000108833031087599
7.84369372563884e-05
5.9265669579532e-05
3.57799215474063e-05
2.40625612335668e-05
1.49602929985449e-05
8.85352608544015e-05
-9.07287091716662e-08
0.000117734918771768
6.0409169571745e-05
3.17478252309596e-05
7.68060770144972e-05
1.03964239170439e-05
1.23782724673387e-05
1.71904683995434e-05
6.71629029080254e-05
-1.04294895190353e-05
2.06775609071433e-05
3.72900869178581e-05
9.9243884008449e-05
7.88101760494367e-05
9.12364197921738e-05
0.00010237696221729
8.68126388409642e-05
8.87293474400904e-05
0.000123097485698532
5.92186726257027e-05
0.000122934489082703
8.19574065412003e-05
2.11530804090779e-05
5.23524949730035e-05
4.39701935812821e-05
-1.39718956916374e-05
6.54132728216326e-05
9.79579221232953e-05
7.99891660526317e-05
7.22109401594413e-05
7.57794031268931e-05
9.68346204706685e-05
4.06230897010551e-05
3.0498097469382e-05
7.42641607816398e-05
1.28306214830378e-05
4.48768567398789e-05
4.86410327198803e-05
3.76675593629987e-05
4.58846076225928e-05
-1.13537253321637e-05
6.26179932758381e-05
3.71874380091733e-05
6.72287505778658e-05
0.000109963789562029
1.78089715780802e-05
1.59456061515976e-05
8.15822005592809e-06
3.32718569524919e-05
8.61716378371696e-05
7.15719937716216e-05
9.39308823087011e-05
7.32840178032959e-05
1.77787262545676e-05
8.27992480980927e-06
2.88357459143311e-05
1.31236420204143e-05
9.6284871663886e-05
8.81845852651196e-06
1.91009878794733e-05
-1.22995102419681e-05
5.73427744931649e-05
7.26461460057065e-05
7.74822305545947e-05
6.43891648287989e-05
1.38387987717118e-05
8.90607228855353e-05
5.37398951348816e-05
8.03956739676398e-05
6.02386106533998e-05
3.59841092127203e-05
5.3487371996908e-05
5.1943321947568e-05
7.13447451084165e-05
1.9513844140008e-05
5.34561905625902e-05
9.09581553527362e-05
0.000111622364821549
6.369640376065e-06
8.52861760789076e-05
4.42313683100402e-05
9.81705899268826e-05
9.50735947493012e-05
1.38253557869904e-05
3.23797220789891e-05
4.11216647919423e-05
3.33124653779645e-05
6.7130590399638e-05
1.39877134109912e-05
0.000116071336481145
0.000111915872498034
4.97547741370414e-05
1.69538152296773e-05
8.63835435242799e-05
0.000122664053183893
4.53452254152789e-06
5.21901938315315e-05
8.80458523852351e-05
2.87859579150188e-05
5.89031002853931e-05
9.05289441870331e-06
3.70015901171237e-05
4.73277246747723e-05
5.6143779477103e-05
5.93248598371469e-05
0.000113922800889121
3.90151479588227e-05
5.48695146924086e-05
8.03319246714014e-05
6.30929200316787e-05
7.05832827423499e-05
0.000130791042337419
4.48147716414195e-05
7.99468707411163e-05
2.72699257287239e-05
7.99102906162359e-05
1.99616217644448e-05
6.55767481715472e-05
1.69457874200836e-05
3.78017797879228e-05
7.08240325687416e-05
7.95218770088625e-06
3.76683743193229e-05
6.26653264323889e-05
0.000113454044961505
4.7994749777254e-05
1.8711002342563e-05
6.73167403398096e-05
3.91254242480424e-05
4.36310593910087e-06
5.7159434141371e-05
7.08293944470642e-05
9.4774610475156e-05
1.63334080834927e-05
9.96384622529301e-05
1.13201167024766e-06
9.20515077964988e-05
-4.20175415478777e-06
4.11163531992393e-05
5.72171947873549e-05
8.79369524431919e-05
5.7209752484644e-05
3.99716171026314e-05
2.54718303158056e-05
5.49765062593758e-05
5.08649983954614e-05
5.28870769320763e-05
8.64784411423223e-05
7.79270880793225e-06
4.72164425418242e-05
6.73525554316311e-05
9.15465266127426e-06
6.99517871898795e-05
5.62723616126579e-05
6.21547432960247e-05
9.31891643536921e-05
7.84004860711588e-05
2.25390492457926e-05
6.31470881645501e-05
5.09778402036115e-05
0.000118732016993705
0.000124632275153066
9.32516409346227e-05
7.56582958736867e-05
6.43731457541323e-05
8.42040431462331e-05
3.15715365205001e-05
0.000139281494929435
8.80351453788433e-05
0.000123282103945644
4.50893409670963e-05
5.74755403627657e-05
8.1304701462758e-05
4.72126288168797e-05
2.91055230163512e-05
0.000103072149784332
3.04975034151611e-05
9.03278249464689e-05
2.23072231685491e-05
2.72476310649703e-05
2.11898749366918e-05
0.000108592481165038
4.13476419283413e-05
9.65723437211066e-05
7.27122846220615e-05
0.000101880855355594
1.51516307071401e-05
0.000105686944557256
2.95077697630645e-05
9.86185197481007e-05
3.78566972302735e-05
2.95657740470215e-05
1.15505675439282e-05
3.65154138914832e-05
8.47628702042992e-05
4.24762346707754e-05
3.29054834510031e-06
8.12329196180778e-05
2.35036541206056e-05
6.16902383645192e-05
5.27553100652894e-05
0.000138082445841634
3.19556820089423e-05
3.39073314132617e-05
5.13543038351958e-05
7.88224434036526e-05
3.25845848892582e-05
2.52877595509377e-05
8.58497180161211e-05
6.93991008456267e-05
8.31402701729081e-05
9.23214564517891e-05
8.53805328285495e-05
6.07227427067059e-05
5.40200580685833e-05
8.43214171277546e-05
5.44519857139202e-05
9.9055593061884e-05
5.34005856260696e-05
1.47009106253539e-06
9.52951635754702e-05
6.16194826898781e-05
4.23454941090551e-05
6.04767867793859e-05
6.15413026577695e-05
3.05162456896815e-05
3.7312240987383e-05
0.000106799654118736
4.59652977948686e-05
-4.47927981084022e-05
6.61934687570875e-05
7.21848703922517e-05
6.43291791668697e-05
7.02308843066821e-05
3.57671865975816e-05
6.37267563679267e-05
4.63225891428421e-05
6.83173905766805e-05
1.35479950387316e-05
6.2715728132494e-05
5.23578301784489e-05
6.70953664638484e-05
6.34772851105862e-05
7.74420258625057e-05
8.49516033477466e-05
9.84916926597106e-05
5.8493632127711e-05
9.18999775402646e-05
3.58222703091195e-05
8.51927682734029e-05
6.9682222293677e-05
4.46053078221946e-05
5.39997584201267e-05
7.28238246132416e-05
6.5874624005721e-05
6.90491022706146e-05
-2.12318661289353e-05
2.54709837357989e-05
6.04514614290446e-05
2.89272809111894e-05
3.45946715592553e-05
1.27625007788712e-06
6.59978022019829e-05
7.14666207076028e-05
-3.08728049091228e-05
9.34181321376592e-05
5.78089612332963e-05
3.44904587196473e-05
6.37414659163227e-05
0.000138114377427599
6.97215837871804e-05
4.32083508309494e-05
7.68542434310934e-05
6.22522720212928e-05
7.96528700317866e-05
0.000104372783547649
4.49854671147229e-05
6.49696689336464e-05
5.16176048956506e-05
1.41586797952051e-05
7.77551059960151e-05
6.96256695409135e-05
4.83714127065776e-05
5.40848505927669e-05
7.42673719485709e-05
0.0001056278478551
2.92182013206594e-05
2.20773359374316e-05
2.75470736826704e-05
9.93016904738839e-06
9.39509711394001e-05
3.93119262861445e-05
8.9273189760385e-05
0.00010736074121344
4.18309856261041e-05
4.47900232641242e-05
6.20773733347915e-05
3.98962704201055e-05
2.38679935117556e-05
6.54620015110125e-05
2.9681249511566e-05
3.61804481980455e-05
2.02218788196985e-05
3.94802984138034e-05
5.43422486891006e-05
0.00010407126285978
0.000101031062545249
0.000157274203355264
1.36331902311023e-05
2.97735581193739e-05
6.45884774305715e-06
7.20670189132074e-06
1.07607772650628e-05
3.53999212528561e-05
8.01662122203939e-05
8.14112392572173e-05
1.84974837026775e-05
6.55854125547471e-05
4.64667070901173e-05
4.46384221050689e-05
1.35820227486712e-05
8.2128886765927e-05
6.2324612621934e-05
6.62133867307045e-05
6.90955877609014e-05
7.44067635991953e-06
4.41280063520622e-05
9.15802408560966e-05
0.000137766453518501
5.83890920642733e-05
5.9649453307522e-05
6.51542585549822e-05
6.83799218461031e-07
7.52005341980995e-05
0.000102450859805609
9.30911458025964e-05
5.80865900459401e-05
7.01917959463899e-05
8.96112476305933e-05
0.00011070024208833
3.47183515904238e-05
5.98880323412159e-05
4.18057603149792e-05
3.73751174541192e-05
5.47741576518716e-05
2.95771328336138e-05
5.86219852969898e-05
0.000106258409129524
9.15891286647127e-05
6.51207400783283e-05
3.62319168481474e-05
0.000130357436115526
7.70494244617448e-05
8.28435577697083e-05
5.1715103990272e-05
0.000100387293481464
3.30428954541485e-05
0.000132200801246594
4.28909405243672e-05
0.000127117657673389
8.36724683854721e-05
3.41324996990227e-05
8.09280052335437e-05
9.55279541631583e-06
1.68569047005655e-05
5.20735267241325e-05
5.49037301530126e-05
3.94757203669644e-05
0.000126418111967719
8.64887481011126e-05
6.30545208205988e-05
6.73974741218235e-05
8.16238074813393e-05
9.43869400090083e-05
7.1188203271892e-05
6.05145440004145e-05
4.56954384205329e-05
6.91776254751523e-05
4.42007421507301e-05
0.000104930564528338
1.18087836636407e-05
7.37656086529436e-05
9.44324097827161e-05
0.000101389894105381
4.13017601572894e-05
7.2577775066124e-05
5.80140779490108e-05
9.85209178399826e-05
8.40019744143897e-05
4.20361063783003e-05
0.000107694877068483
1.46360788827329e-05
6.56774398019902e-05
4.83775616373638e-05
8.8271046076947e-05
7.89992922396359e-05
6.32536422915646e-05
3.24425470661547e-05
8.6417194189777e-05
9.91836872246053e-05
7.41359142217743e-05
-2.58747129509628e-05
-1.57606743673445e-05
2.75164160066827e-05
8.79310777684151e-05
3.85355918309969e-05
4.78863157288474e-05
7.16236950787598e-05
7.54717041774401e-05
0.00010836035961416
4.54963409932932e-05
7.23828436094905e-05
7.92764458839622e-05
7.59162163175043e-05
8.69057010343948e-05
0.000161250950523996
5.21590198761514e-05
0.000127299214516383
4.68774169421788e-05
0.000113474430473046
4.7485040724922e-05
-7.16893366773961e-07
2.1294023801607e-05
5.79062465626619e-05
7.58071689703969e-05
9.20112370383864e-05
4.90447546950832e-05
5.39168527004165e-05
6.64186566612943e-05
7.24508982906045e-05
8.09743973706126e-05
2.27957041265169e-05
8.6962959144005e-05
4.17820770135899e-05
6.98813197718986e-05
3.24739366562326e-05
7.15695336794357e-07
8.51762532535872e-05
3.0216347300058e-05
1.64912661219103e-05
4.74773885150327e-05
4.59815437981652e-05
5.02157030689983e-05
5.59011952224966e-05
2.8954688923954e-05
8.33914428792188e-05
5.8408518397134e-05
5.35723417047665e-05
5.77139421498192e-05
-1.78849454272812e-05
1.30427544914812e-05
1.82971583664793e-06
0.000118525512155718
7.67395829238969e-05
6.85114919592628e-05
3.70455765642008e-05
5.95206665977457e-05
2.03989097686149e-06
6.8683144804495e-05
4.53659888299636e-05
8.62429568968685e-05
5.32109575066e-05
3.61015684305106e-05
5.38872283822537e-05
4.30036868087556e-05
7.69964356456762e-05
5.2378607034141e-05
1.34781950146879e-06
3.40329947846638e-05
0.000128755967778387
5.44446399165032e-05
3.01131881307562e-05
4.87409882111452e-05
9.33217563953552e-05
6.56386142265283e-05
6.83257581948857e-05
6.37769237519851e-05
4.25045368440424e-05
5.53614425509162e-05
9.60367442252717e-05
9.85357560924609e-05
0.000145956230656221
4.42228279612927e-05
3.6325678776339e-05
3.63532624179838e-05
-5.90467330202639e-06
2.61860698862085e-05
9.88445224749727e-06
3.01005420444226e-05
5.46710446294906e-05
5.79717821660989e-05
9.39263562508683e-05
0.000114830011903564
3.41804166659343e-05
6.66247152524191e-05
1.51836667511196e-05
9.52018076616937e-05
8.18289947164826e-05
6.49305427294105e-05
1.34514070171243e-05
5.87124727233895e-05
6.77806975050912e-05
5.37774457294737e-05
3.3315053166248e-05
8.6964114217481e-05
1.25848899296823e-05
6.81363240393535e-05
9.96248404521377e-05
6.83612144019767e-05
1.59122645423778e-05
6.98067931314125e-05
3.41045238851461e-05
8.56885521637442e-05
8.14178073107576e-05
3.54784104302497e-05
6.95718130447041e-05
5.90226876371678e-05
0.000125174971007164
4.13936730917093e-05
7.55513995585763e-05
4.04242358494389e-05
5.52567283937835e-05
6.51065640972297e-05
0.000130219585612314
7.6140578236917e-05
8.8949415674922e-05
9.26036276712671e-05
1.45219311545013e-05
4.48960888133143e-05
5.78535184191317e-05
3.78040131423651e-05
1.87356340579823e-06
0.000102675390955541
6.46900797939007e-05
-3.39242357375008e-06
8.89454214588538e-05
2.25807994466096e-05
7.8764300381863e-05
2.66801271490214e-05
1.84781699485314e-05
3.56008643204408e-05
6.17659371920671e-05
7.28830123101159e-05
0.000100005446223968
8.18947721646326e-05
7.62214918193962e-05
6.56584867252442e-05
3.39076931252998e-05
5.237611423583e-05
6.26789363824424e-05
5.22261296303848e-05
7.64143786641011e-05
4.94661033811797e-05
-9.60304950851863e-06
5.93656011125864e-05
6.54156735124563e-05
8.99760433562971e-05
3.61487250235724e-05
5.93993834227036e-05
2.18615355575461e-05
6.66174347232374e-05
7.93250858505954e-05
2.97782011204173e-05
8.36689328901383e-05
0.000101021898829134
9.56003138668513e-05
-6.9541280820675e-06
0.000109761209066045
4.98259675000822e-05
0.000110356280995025
3.24164692042346e-05
-4.1967428138441e-05
6.16820234625652e-05
8.47508347255833e-05
7.7618541130669e-05
6.34442289328578e-05
6.44794279403562e-05
2.29302419565188e-05
9.44891362587464e-05
9.53663783791108e-05
3.10247774676439e-05
-9.14422104032875e-06
0.000102340073508067
6.39942990319715e-05
-1.41868435060067e-05
0.0001642755854247
3.30486115626133e-05
0.000111970400021191
4.58303076944756e-05
4.53009455827279e-05
4.60691315199775e-05
3.76487490535246e-06
6.70606394859287e-05
4.24108813290526e-05
5.98203218245604e-05
6.57313018820997e-05
2.78433166757431e-05
7.5157053202365e-05
5.32733276745755e-05
6.05614282592715e-05
3.1063356559621e-05
8.61556925310912e-06
9.32567012685319e-05
2.91429134026394e-05
8.3646452952102e-05
6.5111392510242e-05
7.03911957062186e-05
5.11095345313595e-05
5.7962640329002e-05
9.92063383410665e-05
9.59129140715669e-05
2.18742886601673e-06
6.0218234797041e-05
6.37014342216427e-05
7.86907635969105e-05
9.33820453782055e-05
5.25687769049588e-05
6.58930016903163e-05
4.31244716136755e-05
6.70133417145452e-05
-1.04882084613324e-05
4.13610428275759e-05
5.13055729971002e-05
5.21410101945019e-05
8.55855384958788e-05
3.44229357890742e-05
6.89857080475341e-05
7.62519781222669e-05
7.03613804623297e-05
7.49001494254236e-05
5.37515920364853e-05
8.08877278131949e-05
7.54135062758581e-05
7.58117178412905e-05
8.78307106306907e-05
9.5901567351281e-05
3.72876379714482e-05
4.4921232664745e-05
4.53048004140462e-05
5.87079916768609e-05
3.85389615262775e-05
4.94473311710696e-06
3.29437301006878e-05
6.52289894984272e-05
2.80579514336256e-05
6.29581545358013e-05
4.73436690258796e-06
8.20354375226652e-05
7.5238855785319e-05
7.95919277640231e-05
7.93401114628171e-05
6.80803713237406e-05
5.56446407706365e-05
5.40187489351275e-05
2.71298057671372e-05
-3.69964123339889e-06
7.07284863694512e-05
3.34474872762048e-05
5.1659210126657e-05
5.35118590512117e-05
9.09467605606641e-05
6.83439592787363e-05
6.67253553870505e-05
5.11990334359969e-05
2.88750077238805e-05
4.87451704841112e-05
7.37463885912298e-05
6.51586855704809e-05
4.48034291755776e-05
3.74108913393876e-05
2.11901049607979e-05
9.21839989072119e-05
5.52048785837162e-05
2.76765343633028e-05
3.64193515274024e-05
7.09190298282164e-05
5.38300003976456e-05
9.68771140475114e-05
0.000111310732151858
2.24737055074736e-05
3.30139872780142e-05
6.14611351236198e-05
0.000118680263942407
5.24079985042786e-05
9.1597362711146e-05
6.3018417576212e-05
9.88078782009927e-05
5.54866485643216e-05
4.32117455500926e-05
3.20098865325053e-05
2.51229262971637e-05
3.9899123979357e-05
6.00010856619188e-05
6.48965112908227e-05
5.09852796651942e-05
0.000127658356765057
3.34676246935738e-05
3.61391245661428e-05
2.22006178594447e-05
3.8175189238879e-06
8.79243601859057e-05
2.60965509193683e-05
7.25318722167144e-05
6.65649849531983e-05
0.000120204075765689
3.17776987777514e-05
3.88398399301465e-05
2.53511005205702e-05
3.84416720794316e-05
2.68458783085475e-05
8.24919174718423e-05
5.4452740847941e-05
8.7016629536581e-05
7.78164459425817e-05
4.41957678486795e-05
6.07734534628897e-05
3.19039465233428e-05
7.97965081014084e-05
4.89539938626546e-05
3.51632967743068e-05
1.88944228888181e-05
8.06121019486751e-05
4.17187280154036e-05
9.65553775516331e-05
4.59473025469899e-05
4.45232645924351e-05
8.40052471150884e-05
4.59829032942778e-05
9.30924935333713e-05
2.75349110245565e-05
7.99005488282049e-05
3.70933128291837e-05
4.10658204315028e-06
1.80860403415211e-05
7.20647112597829e-05
2.9271149652952e-05
2.81255229854929e-05
6.01142203422198e-05
9.00419571510282e-05
6.72856120716802e-05
8.27881424851726e-05
1.81402480365103e-05
7.41739320490329e-05
2.24652373020135e-05
6.22463105487502e-05
7.66112340514976e-05
3.03827267457858e-05
0.000103254881818204
8.94896905856975e-05
9.8459544196024e-05
1.88851028689827e-05
7.31666608655625e-05
8.58466309598108e-05
3.03341919310274e-05
7.94814133484282e-05
6.86644419811644e-05
4.83505333156262e-05
0.000113851655092933
2.78694964823247e-05
8.71760726209903e-05
7.11720421417543e-05
8.51119791270483e-05
7.69025996656134e-05
5.29725726623339e-05
4.90631125383461e-05
5.7526188596051e-05
5.08848299788138e-05
4.03141885401528e-05
2.09142712349026e-06
9.1558282668616e-05
6.30450924764033e-05
7.49724994291933e-05
8.55209291770523e-05
7.49342915610749e-05
8.31878323322334e-05
6.61951666630105e-05
2.7484389749054e-06
3.76819228635442e-05
7.05719003532674e-05
1.00077934503549e-06
9.59149667558158e-05
5.40653302519093e-05
-1.63315669360764e-06
4.07995600963267e-05
8.95117849607053e-06
2.95750697202127e-05
3.66073319915702e-05
7.91222120187502e-05
8.84709576053858e-05
7.21201603054633e-05
1.16561463670811e-05
3.20212525323024e-05
3.76258927634924e-05
2.45436031021256e-05
8.4167694546414e-05
6.95451557876409e-05
1.55921287227758e-05
1.00430028131957e-05
-4.58867225175337e-06
1.96994046804774e-05
2.65074177657548e-05
0.000109153298884377
5.31198698591764e-05
6.46928310277288e-05
6.92909400089186e-05
0.000117906193194849
6.57582867894692e-06
9.77257552810977e-06
8.22215866549691e-05
5.76953600103009e-05
4.29711724242529e-05
8.69521141919807e-05
1.43767898625166e-05
3.68086854206377e-05
3.52906645913413e-05
7.32797584660727e-05
5.72075870994531e-05
4.21101607567974e-05
4.41737645807987e-05
0.00011789514341692
7.22246574631211e-05
5.8193687042269e-05
5.74004312718885e-05
1.66335566995796e-05
2.64723485222848e-05
6.95762982963925e-05
2.06595658127288e-05
4.4875292687944e-05
6.82078050328419e-05
1.81928020674711e-05
3.76026470716087e-05
4.29557580356791e-05
4.5535270864906e-05
6.63283793783138e-05
2.0141914361568e-05
5.76900997822811e-05
6.0360038491148e-05
1.99876860570946e-05
5.2872561655702e-05
6.32297188044488e-05
7.35669042542908e-05
2.13583702678255e-05
-8.81886546315107e-06
4.13316031143833e-05
2.07354414097054e-05
8.38534932710486e-05
6.57406082089239e-05
6.89031184136551e-05
9.19087801522186e-05
3.57650899252096e-05
4.89221220083749e-05
5.90438650322205e-05
0.000119499690896616
4.93467032374376e-05
3.81831918936446e-05
3.6610539189935e-05
3.63447846754464e-05
6.95648242047264e-05
2.36211601296689e-05
1.94676299632478e-05
5.5656373259183e-05
6.2055808757984e-05
2.68606764868176e-05
9.51098339893759e-05
8.10211584723767e-05
6.04418408216974e-05
3.01182044355879e-05
3.23630607229111e-05
6.54823157107211e-05
8.91971713748068e-05
4.0013411986273e-05
4.98571282184069e-05
6.11848313811835e-05
5.82934332365793e-05
9.65600291476908e-06
7.78943107355716e-05
6.16505528279164e-05
2.93385585463959e-05
4.99585407793467e-05
7.32117798799226e-05
1.60076698595759e-05
0.000100876912211912
8.61767135652531e-05
9.12126724711935e-05
0.000123702673992934
8.82534998147486e-05
0.000103619235060049
6.50799535535889e-05
-1.46579452784853e-05
0.000102388105924861
5.21898770779222e-05
0.000142512418873012
6.23847797947048e-05
5.7296298056997e-05
2.94208316462383e-05
6.36393846586231e-05
4.85709264231786e-05
7.79939062288615e-05
1.77752536382583e-05
2.28121669702903e-05
1.97702343794054e-06
7.46215288083583e-05
5.68963350305599e-05
8.27931548507411e-05
7.34418342766972e-05
3.91458560392022e-05
8.22027557069439e-05
5.21780757926552e-05
4.49008944962583e-05
8.56781315088391e-05
-1.27174739462564e-05
8.83975374833062e-05
9.54186278654275e-05
9.49106352649129e-05
1.48110854296977e-05
0.000115261052172672
2.88009977415123e-05
3.75726605961959e-05
7.13978743549878e-05
-3.41217393139256e-06
7.01735467645787e-05
2.64667033194055e-05
1.82976774261293e-05
6.36558934927916e-05
3.53064303781034e-05
0.000142216384824039
3.19659508477787e-05
3.6507072654893e-05
3.09022954831969e-05
2.31405645695567e-05
5.45403744539354e-05
9.19570942210304e-05
6.399657438191e-05
8.5580873667046e-05
-1.27732911768224e-05
2.6977902052222e-06
6.6358483794758e-05
4.8134406222953e-05
7.5517164078788e-05
0.00012949294967392
5.76601008689597e-05
5.5314225408834e-05
-2.43770149234915e-05
3.25426755433047e-05
0.000103968558189427
8.39267854076601e-05
4.84213471647988e-05
7.35701782633993e-05
7.27694423739973e-05
4.84825241761776e-05
2.70289635944139e-05
4.24974345109934e-05
4.78804470819374e-05
2.84268503242604e-05
5.18746531643175e-05
8.12819587708401e-05
0.000110354465365605
4.42362890227493e-05
4.47519288739997e-05
3.75496421062207e-05
5.97186352558502e-05
5.5126413488064e-05
0.000117652056136529
7.45127486196542e-05
4.55771344918105e-05
-1.86414385491735e-05
8.14739062325919e-05
4.24506444048632e-05
2.0076189524855e-05
8.24480961708328e-05
6.85888580921109e-05
8.03050678146297e-05
4.20733061176089e-05
8.42815111073026e-05
5.87172504667268e-05
8.49167946652746e-05
7.44091640417845e-05
1.31330159070066e-05
7.98398285383031e-05
0.000121103650560511
5.28147633940722e-05
8.74784435732771e-05
1.21280346485527e-05
7.55186604662515e-05
8.81468715859597e-05
0.000124665858860303
4.65316409559701e-05
1.44543261979908e-05
4.67234570180262e-05
7.04772527291226e-05
8.75613248715403e-05
5.76582374722507e-05
3.78848624686182e-05
9.97282759969078e-05
8.93965697228901e-06
6.33445057952496e-05
4.48390642581569e-05
1.49111691542115e-05
5.49170596370852e-05
6.57626408012635e-05
1.93119632070413e-05
3.92271085159955e-05
3.15211198756868e-05
2.20104099483529e-05
7.69381984289957e-05
2.93439654673375e-05
6.22922421732868e-06
9.38341235412815e-05
-1.77023714720549e-06
4.95876385901456e-05
4.47437037495698e-05
2.67515703211808e-05
9.02117843671085e-05
5.90351888768407e-05
7.95579247028204e-05
0.000109724884680258
7.33577030620686e-05
2.78391707630586e-05
6.87460879159373e-05
9.69626074672749e-05
7.18674458447597e-05
9.68260815741648e-05
5.87781627652172e-05
2.98839899153158e-05
4.0087705945962e-05
2.83387086835664e-05
5.11338784877436e-05
8.55169993797901e-05
7.15302979177138e-05
1.86491774310789e-05
6.08218983186722e-05
5.85550298958222e-05
3.22775161042044e-05
4.33609819116274e-05
0.000113049692555964
4.76162086092791e-05
3.68491666362392e-05
1.71876481190932e-05
0.000136834759175417
6.61015328188072e-05
6.10472538599928e-05
2.16031378151685e-05
4.95541214518722e-05
7.33854943761786e-05
5.87258661910045e-05
8.01984302239992e-05
5.93697040636493e-05
5.1844045436422e-05
6.52339286483677e-05
1.80710628213877e-05
0.000107859525272573
7.88295871049635e-05
9.06719080298623e-05
0.000125164638428609
6.22376093054061e-05
9.02246183997729e-05
-1.00721478059895e-05
0.000105098662057963
7.99549727067383e-05
1.59111326546654e-05
5.43991073206568e-05
7.85394804407997e-05
5.22555470436981e-05
6.82067184190351e-05
2.11323022981235e-05
2.86606684069575e-06
6.34200521598594e-05
9.32707227102795e-05
5.25611065697952e-05
8.71672579155491e-05
5.09466854776776e-05
6.36507553020208e-05
4.41145076658824e-05
5.0262410473241e-05
5.66648584078782e-05
5.29508842483751e-05
8.67054922596384e-05
6.28001449720908e-05
1.81447016647785e-05
8.23011919256763e-05
0.000150651895423382
7.1378560076377e-06
0.000109860754638074
3.69076563820601e-05
4.19680471174267e-05
2.55388654841952e-05
7.70985322333588e-05
4.99859184961319e-05
9.78095795786197e-05
1.72278076711981e-05
5.97375554339626e-05
6.01488776399943e-05
5.83222989123911e-05
3.58527054323317e-05
3.90482276038385e-05
2.50273678836426e-05
3.63273077343561e-05
7.22297370846439e-05
2.26307304276799e-05
6.82520773577436e-05
4.42853543347389e-05
2.5507174303135e-05
5.52406459887164e-05
4.96536023722875e-05
3.61070248841774e-05
9.26362778364744e-05
4.3024221154894e-05
4.43640852406367e-05
0.000108010525366655
4.53829173870726e-05
4.66483251923235e-05
0.000107157694180736
8.86721603791159e-05
4.52866169948023e-05
7.97520481219803e-05
6.66818254391267e-05
5.93756119169436e-05
5.31207011042893e-05
2.88650003122393e-05
7.72544578717546e-05
5.72938874010721e-05
3.11809607666693e-05
1.9890171281626e-05
0.000111715912623763
3.89291315332522e-06
7.85483739372517e-05
1.43317728964183e-05
4.4229942804285e-05
1.16421627598928e-05
0.000136306400959613
3.82323435378925e-05
9.01743369972026e-05
6.90715323416179e-05
0.00013474544395714
4.27143458613306e-05
4.57981944965659e-05
7.78422051466137e-05
6.74611885506794e-05
5.9026088220894e-05
8.94750632747547e-05
1.30840232642494e-05
0.000162051647555646
3.28068736776586e-05
5.27909740212324e-05
0.000114915315202663
0.000110669337561179
8.41883953145411e-05
8.3636405295103e-05
6.88823662207802e-06
7.6331267083101e-05
2.92734223960911e-06
6.56040557493328e-05
5.76626265029876e-05
3.99226818600247e-05
5.90384498062486e-05
4.64712419829836e-05
6.87237594283362e-06
9.3791305664069e-05
8.669123191879e-05
3.09378425473932e-05
4.33283590913364e-05
3.74683940205682e-05
5.26148732322201e-05
7.59560140445778e-05
4.83198871285025e-05
1.88673408406667e-05
0.000124170221152491
0.000129045955367696
4.03892586473538e-05
4.38125030563521e-05
0.000111953883092301
0.000120533110130932
2.73029899885412e-05
5.95765815537563e-05
6.69216995395656e-05
7.01648280479706e-05
6.74852945762957e-05
9.44720030714182e-05
0.00013451305756809
0.000110361669029884
7.62365566599652e-05
4.53455518455891e-05
7.20382494947155e-05
8.84571441449709e-05
1.58138805516192e-05
8.19786799713439e-05
0.000110858371085357
2.09168830620851e-05
7.66528636747006e-05
1.75743629220027e-05
9.53375791220912e-05
3.98092218971212e-05
7.01276039200275e-05
5.8887447685934e-05
3.74728333515261e-05
6.82979928474424e-05
4.57148047712292e-05
7.19479776366416e-05
3.31863854405623e-05
3.46068597865298e-05
-4.04069594110677e-06
7.05534264327892e-05
3.64348385203426e-05
8.78718756731579e-05
6.5447599711345e-05
5.37992032803646e-05
2.32289356161381e-05
6.88956965634851e-05
7.9557283210139e-05
1.21855876599348e-05
4.33236772430011e-05
5.40994228785594e-05
0.000128533062139468
3.90864925900732e-05
4.24284802861901e-05
-6.88156369098027e-06
0.000144348260328313
6.56830758427358e-05
0.00013145164762432
3.35444467454028e-05
1.38711489918184e-05
9.84174317934975e-05
7.3478442294294e-05
0.000109656902396001
4.11302694588584e-05
7.27222195703331e-05
9.52476730161034e-05
-1.26453220489567e-05
8.58336309195094e-05
4.59522726478569e-05
3.95055920603282e-05
9.86088599865393e-05
3.70545765284886e-05
1.83799822988328e-05
1.28787099587701e-05
3.43598573857436e-05
1.41238879562566e-05
5.37376991648798e-05
7.08337396274738e-05
8.0976043651655e-05
9.35935498937364e-05
6.56471035067737e-05
3.53086942424094e-05
5.04385493365861e-05
4.48840262557512e-05
-3.57452069298832e-05
-1.02684973006555e-06
3.35489764847728e-05
6.47582775278892e-05
1.36399511898109e-05
0.000134115815318745
2.6550147992842e-05
8.37989177642223e-05
9.56066896945206e-05
6.61489669519848e-05
0.000144780926957499
5.97622714399757e-05
2.53978885514705e-05
3.56697595706591e-05
5.34317115636193e-05
0.000106316989490385
1.01255009189967e-05
7.28254700649646e-05
-2.21905625061811e-05
6.45104542997026e-05
2.47677276681123e-05
4.61569019169977e-05
8.38090528729037e-05
3.57382725148136e-05
9.93039148219602e-05
7.00103740995609e-05
6.51256444231569e-05
0.000111154118015987
4.46320507773343e-05
5.02605491422915e-05
3.43130543322352e-06
7.46066152682233e-05
0.000102920648934821
8.58448058642807e-05
4.1831214549077e-05
5.46613612740925e-05
6.95649216943399e-05
7.42664293661654e-05
2.61411723753807e-05
9.29222028235628e-05
8.77940894135593e-05
2.87415616786721e-05
1.16394352462723e-05
8.34285257625201e-05
6.46789312970689e-05
8.10948604310722e-06
7.06230986228639e-05
1.85961161138642e-05
9.03534402609866e-05
2.47412903841751e-05
7.96351307121849e-05
1.09592949567818e-05
1.96437911797379e-05
0.000111513417306416
4.69831823397144e-05
6.19665282590927e-05
2.34535361918416e-05
9.99879154879886e-05
8.09908616891319e-05
5.46143903273102e-05
5.91379266746981e-05
4.1157044556848e-05
-1.46191000947524e-05
3.4699503695025e-05
1.91351137131755e-05
3.46200824462266e-05
6.50641129130198e-05
1.72717022210171e-05
1.54770241882331e-05
5.03084019022797e-05
8.47244061396623e-05
1.70253480100317e-05
7.89799985494569e-05
7.91187425858869e-05
8.41295296210143e-05
8.32357493457047e-05
5.96881778265275e-05
0.000126776420834737
6.73653122483164e-05
4.58267230054229e-05
7.86984625780546e-05
4.86709825727869e-05
0.000115520796697347
3.08228683329432e-07
-1.00977801326353e-05
6.3047544515194e-05
1.46863105612586e-05
5.589033956523e-05
7.69873718579108e-05
0.000108386359505772
8.26356346229626e-05
3.73288111345374e-05
5.55472186183918e-05
7.41087326504167e-05
5.12339050564438e-06
4.87026603144368e-05
8.42888736166388e-05
-3.38732391501341e-06
2.86939640710659e-05
6.05996448519739e-05
4.74296066226577e-05
6.45182529850019e-05
9.61732663307367e-05
7.02301439286159e-05
5.88476652244231e-06
2.06147790236122e-05
0.000109726027938984
4.20437052401483e-05
3.70320612783055e-05
8.30203897239463e-05
3.73661856449003e-05
8.88184477810515e-05
8.00680036040523e-05
0.00010834163287476
7.95644093616509e-05
3.89221081056204e-05
2.30794788228338e-05
7.37730068104138e-05
3.81502573292938e-05
3.67053986455034e-05
4.1552656268337e-05
2.55018110037928e-05
7.95584702241878e-05
4.6740131367287e-05
5.10723134404299e-05
2.94139253074378e-05
8.22374609870422e-05
