# Supplementary material for: Research on computational propagation and identification of mine microseismic signals based on deep learning
Source: PLoS One. 2025 Oct 22;20(10):e0334641. doi: 10.1371/journal.pone.0334641 (PMC12543183; doi:10.1371/journal.pone.0334641)
Supplement: S5 Data — (ZIP) [file pone.0334641.s005.zip › 000100800001603.xlsx_0.txt_24.txt.txt]

6.02652975830355e-05
7.17584738662674e-05
5.45309201802771e-05
0.0001145367231644
8.3720411267542e-05
8.77887733551018e-05
6.12321366218034e-05
6.27410096176913e-05
3.39239303467812e-05
-4.61323745519666e-05
6.94553818896076e-05
3.05201414918346e-05
5.97799308458396e-05
7.0081350617767e-05
3.04313639770185e-05
7.54227703480693e-05
6.64265980399236e-05
8.12903879641968e-05
5.42082688860889e-05
0.000106403674815335
4.99215397060324e-05
7.48788223679835e-05
2.60640222623468e-05
0.000100275972548856
1.40304321345792e-05
9.27424059682465e-05
1.11305575166797e-05
4.73587691322369e-05
5.02630290863573e-05
5.19059233037789e-05
5.508643109819e-05
8.07561668495263e-05
-2.05842785041861e-06
5.11012380071749e-05
0.000111952009043987
0.00010005454181999
6.87031868665467e-05
0.000110505141675949
8.42885875249724e-05
9.31292362445178e-05
6.34476331959545e-05
4.53434670745487e-05
5.18410575114694e-05
6.33864190685217e-05
9.70098367251675e-05
5.00766549859594e-05
5.11076354170205e-05
6.08755459705842e-05
7.65454342273405e-05
6.62436999526205e-05
6.79159159762732e-05
0.000134824691742815
6.47149326270594e-05
2.25722324735235e-05
9.92328257094199e-05
5.93203698541351e-05
5.43168956965655e-05
5.17355567884568e-05
6.58446353183015e-05
8.62912493600738e-05
5.19047011810134e-05
5.96667625729689e-05
5.79649314788166e-05
5.12515618745495e-05
6.85540884297206e-05
6.63164424349576e-05
3.72247051829842e-05
5.28626458005123e-05
7.21289811832919e-05
7.72874848670775e-05
7.5424913336124e-06
4.65012117486329e-05
3.23549742057014e-05
8.11827774269726e-05
-3.52118167851222e-05
2.86319811908836e-06
9.95238092982807e-05
6.55277055195558e-05
6.34852986136647e-05
3.88413092822644e-05
8.22901056005043e-05
-1.71585830014123e-05
7.10702797186433e-05
7.17495296914222e-05
3.5300251709234e-05
9.40539154575016e-05
6.66616428012518e-05
6.86469230786782e-05
5.15892124753561e-05
8.90922295907326e-05
1.464329980419e-05
0.000100925308121226
5.66599350673858e-05
3.80332739490221e-05
1.6324950639127e-06
6.2524603588965e-05
3.64593577282153e-05
1.17903239481809e-05
3.80745859519485e-05
3.89169700100781e-05
4.71769081329567e-05
3.60400595766243e-05
7.66891483754291e-05
4.65570511541835e-05
5.39821484013686e-05
8.64269978788118e-06
6.294524154082e-05
3.26759671600023e-06
0.000117908967489341
8.47148579951716e-05
4.85392144986788e-05
4.71529542067127e-05
5.98453118772318e-05
1.50564240696283e-05
0.000112321273174395
5.06712181387322e-05
6.95208001104094e-05
4.02338850106886e-05
3.57659381670973e-05
0.000106491319883602
1.05528520635772e-06
2.01424268001652e-05
5.65019150845416e-05
-1.71161907465556e-05
3.23775946255504e-05
2.66029960418131e-05
6.38506968481568e-05
6.12133900107318e-05
3.88306334903959e-06
4.32712319582044e-05
7.15020573171594e-05
3.00960776530316e-06
4.96466739177101e-05
9.34606767912477e-05
7.43662310166378e-05
1.97885812017898e-05
9.50473889660059e-05
6.41533268160778e-05
0.000163651840979209
6.83679362554977e-05
7.75932713331669e-05
7.94868364858521e-05
8.61987088129459e-05
8.07315360885362e-05
5.4224349234501e-05
0.000106492307840279
4.70266199886518e-05
5.38808453364757e-05
5.72594108752234e-05
6.97533160688822e-05
5.68823881709774e-06
7.42149125895781e-05
4.5455757832879e-05
9.35544251244134e-05
9.99075214191175e-05
6.13754598850126e-06
-1.10743231754804e-05
6.4964300551096e-05
4.7117279875282e-05
5.40368322878613e-05
1.94903418381716e-05
3.85246922732171e-05
5.60277655645399e-05
-3.03464192703128e-06
2.33251919644694e-05
8.34640237814909e-05
1.89837556828436e-05
0.000105767051730295
3.94970456655795e-05
3.06094273477527e-05
0.000116869937647293
4.96479290333441e-05
9.04625011111298e-05
2.37913761707242e-05
5.5126906584637e-05
7.32578770251871e-05
-2.76732537767703e-05
-5.25650202277745e-06
5.08497218508028e-05
2.6322612209976e-05
5.98128557466003e-05
7.90506777720986e-05
4.96434148260051e-05
5.13056784694032e-05
5.93077297050828e-05
0.000100089021088714
0.000100990445314867
6.35328098421598e-05
7.35326076195328e-05
5.11729378171992e-05
4.94760423344069e-05
8.1480703631044e-05
6.00715641674637e-05
6.88110380835438e-05
2.83925055715752e-05
2.48900858064669e-05
4.14277198854808e-05
0.000127404413815716
8.33562640015262e-05
3.46993854557971e-05
7.46738296945317e-05
0.000111970403545667
1.40195298813606e-05
7.76654227445636e-05
3.20792162507379e-05
4.96157719548988e-05
0.000117714814517738
4.4423192987778e-05
4.66448440034814e-05
4.84688623474095e-05
3.71626210878269e-05
0.000148915507897064
8.32797226504422e-05
5.86265836145089e-05
2.93614928020035e-05
2.82762632082942e-05
9.50699155351316e-05
5.06756919781902e-05
3.38703492160262e-05
7.30185580524059e-05
9.12164817571434e-05
3.45329814486589e-05
3.63999825632063e-05
5.00422164096011e-05
9.64219450115512e-05
-1.98585380109569e-05
-1.40786849072188e-06
2.25851351112385e-05
1.34335473674965e-05
-8.97768908341111e-06
6.45965850896659e-05
5.06342196507897e-05
6.66748629316962e-05
-7.75072962615729e-06
3.8666027618145e-05
7.07754705199677e-05
7.39699871248579e-05
1.53461874105417e-05
3.68630932111906e-05
9.57151364269098e-05
1.88140356910347e-05
2.03472854946482e-05
7.64054686452663e-05
1.67779026236355e-05
7.4045034472165e-05
6.22581390346805e-05
7.02822701362676e-05
0.000124822363036637
4.18120564396093e-05
2.03611946782338e-05
2.26512502547136e-05
9.00198034860904e-05
4.32433887409523e-05
7.79350441515927e-05
6.81150096036045e-05
8.3311697779056e-05
8.51534013529716e-05
4.64867748940731e-05
6.37736616926023e-05
7.98980016403214e-05
5.60162277452663e-05
-4.8981423003579e-06
8.9776067176696e-05
6.95256966880854e-05
3.00481943553541e-05
0.000104769913022869
5.30796653916471e-05
1.69334902651501e-05
-1.53408809068557e-05
5.99900147103057e-05
5.8358259221487e-05
1.23682498719047e-05
0.000104829406934275
7.42977612006191e-05
7.58152158790851e-05
-2.6968090465013e-05
8.4277322147555e-05
4.37409659412084e-05
8.42305483224031e-05
0.000112163906050008
4.47666517068385e-05
8.33167342028542e-05
5.60389297654772e-05
4.03595487978036e-05
2.61062691569725e-05
5.95032673868713e-05
4.94460951165119e-05
0.000109274212485367
1.4213678897482e-05
2.13870985870087e-05
9.97603529161724e-05
2.42914239611456e-05
0.000150269221574097
4.88995683613504e-05
-6.16326476351418e-06
2.8807664021953e-05
9.86191633136842e-05
8.90767278443266e-05
-2.72583870189593e-05
3.82132044028188e-05
9.1530274969101e-05
7.36384796403257e-05
1.24480065097263e-05
2.24139187445957e-05
6.9263091833102e-05
6.56218995898487e-05
6.57288232640655e-05
5.11430969048275e-05
4.65664524997478e-05
1.04476613989638e-05
8.11290489132732e-05
5.76006290894773e-05
5.20448318816486e-05
4.44485069301574e-05
0.000103770643284001
2.27229630630014e-05
4.78362351980271e-05
7.15330441566007e-05
6.02764856210394e-05
8.33913730260962e-05
7.00441255396071e-05
5.91405666606025e-05
3.02557589445862e-05
9.30474303438836e-05
1.41927827517011e-05
3.43643183828336e-05
8.20356560808445e-05
6.37720878308492e-05
3.49753793292373e-05
9.34821850373436e-05
4.38651554458595e-05
8.86287881208162e-05
5.44462790628641e-05
3.51264829590968e-05
6.60991722487854e-05
1.16494713484564e-05
8.30937075284198e-05
3.43548409319364e-05
0.000131219140530762
5.63134563739681e-05
0.000100198209678001
5.81312396420516e-05
5.1577327011647e-05
0.000102624949798125
4.29099032196243e-05
0.000109197591713637
5.82561671614177e-05
5.56010688321393e-05
1.36676715975741e-05
5.6636143108812e-05
0.000121524874037048
8.08924766083055e-05
5.2182845567002e-06
3.13916835229523e-05
8.50651721465722e-05
5.32435784188982e-05
0.000113080419833807
8.07525371288126e-05
2.51055645909783e-05
5.87040825715638e-05
6.42073374853189e-05
2.50279991832303e-05
5.30752439354485e-05
0.000121157887475531
7.74545144537046e-05
4.26855693613505e-05
6.82244157751682e-05
1.32229608193604e-05
9.06802062935167e-05
0.00010587907421209
8.93544732844015e-05
7.92838843173387e-05
1.07888143389545e-06
9.98681443956737e-05
0.000120216953983275
1.29022933320154e-05
3.0636772410267e-05
5.69216210732507e-05
3.25339010641432e-05
2.8603071448949e-05
3.73066658639151e-05
6.26167657311758e-05
6.32509032862142e-05
7.18690187990847e-05
7.3401341720873e-05
2.75705505111097e-05
0.000111289352288827
4.18827608422238e-05
5.03310713947883e-05
3.43190143737868e-05
5.01428202176895e-05
8.71227202597593e-05
4.17717915338026e-05
3.88854287617681e-05
0.000104819715186863
8.53934030120407e-05
9.61201929952047e-06
5.90423023015697e-05
9.97473836173582e-05
5.703829413895e-05
6.0618242872251e-05
7.21393607601654e-05
2.48763806804703e-05
6.54208231937846e-05
8.65650294148709e-05
4.31539663333716e-05
8.36572290841113e-05
4.35431987921097e-05
0.000100523580411298
5.87871734832275e-05
5.54585291721869e-05
8.95899757666279e-05
-2.02542989409592e-06
9.53218930972384e-05
5.3122172918128e-05
3.18267062147283e-05
0.000114936523283535
6.40579736773285e-05
5.32039019340464e-05
7.53654649141662e-05
3.3186832146909e-05
7.06979527577279e-05
-2.40445008790087e-06
5.7574817662283e-05
2.0481291226052e-06
3.31940679411483e-05
6.43075568006288e-05
9.16563071309004e-05
7.88195297436134e-05
9.58477944057792e-05
3.08569116744321e-05
3.02244039253854e-05
-3.71083143665018e-05
4.92298931725261e-05
5.75318444494328e-05
8.70533644650397e-05
6.33749382792813e-05
7.99018780685104e-05
4.91435814501086e-05
3.83619185549784e-05
4.3456096157639e-05
8.47004760523774e-05
7.26029116383555e-06
2.52276732381479e-05
-8.55684840368243e-06
9.82618809884781e-05
5.33194095627845e-05
2.48217011969872e-05
0.000101403019261493
0.000102905858113386
4.42973922529255e-05
5.62276274513918e-05
0.000124028283603618
9.53895130496897e-05
0.000105233469132755
6.50400172191822e-05
6.79500907639803e-05
5.89603601901993e-05
6.92549888732328e-05
8.73225430644852e-06
7.07478983207546e-05
4.36852688753074e-05
4.19954365170213e-05
8.9407760074956e-05
5.28233790289873e-06
3.95956094238729e-05
7.0202944103933e-05
5.83408444026613e-05
4.45433316319619e-05
4.42752899381654e-05
9.3363515071461e-05
6.0328378378209e-05
5.30585444475425e-05
4.81184718561606e-05
5.92186308304155e-05
7.40891787193256e-05
-1.87805794598954e-05
3.97700349594931e-05
4.08042029751973e-05
9.41504640112733e-05
7.62145966744257e-05
8.76764084216009e-06
-3.48721843332865e-05
4.86155990869302e-05
4.49694916561443e-05
8.1788136647925e-05
8.77000935121238e-05
6.94812387698057e-05
0.00010341011878669
8.60785780844122e-05
8.38750761026742e-05
7.33424220433294e-05
5.3085084142127e-05
3.24856610535618e-05
8.42537182767247e-05
9.33326588686611e-05
1.50987593979291e-05
0.000100307844671216
4.28948488957343e-05
6.33889531649948e-05
7.75514481461617e-05
9.99885288963225e-05
5.76566112538433e-05
6.76203109401843e-05
6.39738618428433e-05
9.5709148534971e-05
6.10541877856208e-05
-5.87529320401074e-06
1.38961879690452e-05
0.000108368919204951
4.2935130315269e-05
4.48739484960689e-05
0.00012944158138984
8.11828856679037e-05
1.27490042845847e-05
8.73534232298718e-05
-6.40281760826156e-06
5.19966369486189e-05
0.000113043163261951
7.13784091670738e-05
4.54764921439373e-05
8.55994330626823e-05
0.00011012370747331
3.48613272826198e-05
2.20547609311559e-05
2.658859628534e-05
4.81370454940244e-06
9.45584284697792e-05
8.97020104877075e-05
1.221497467105e-05
3.48717793488982e-05
9.99008231715983e-05
5.59463015806883e-05
2.9023385008701e-05
5.6378242874224e-05
3.95392073663216e-05
1.81077443988268e-05
6.07262333715062e-05
1.8867820849272e-05
3.79734793796206e-05
5.24389880878227e-05
6.35693316648865e-05
5.52812286177678e-05
0.000117397571793905
4.56283709570299e-05
2.11716703018007e-05
7.4926805899136e-05
4.48259233966018e-05
6.83878538378845e-05
4.41216471046478e-05
9.70650850162926e-06
4.73194782046031e-05
4.82234031238115e-05
9.01604996909374e-05
-2.53892429591105e-06
8.06782850679155e-05
5.93516472125713e-05
5.42976736837388e-05
3.34643676651949e-05
4.54243968606689e-05
5.94074002003725e-05
8.5299200755872e-05
8.35081590223632e-05
0.000121214958066078
4.39100480415551e-05
6.94883823920043e-05
6.05143504704474e-05
5.06177259757784e-06
6.30358981230655e-05
9.7487107053925e-05
6.16621963762558e-05
7.74529527645967e-05
7.29794385194679e-05
6.62042889397761e-05
4.43712603922651e-05
0.000115787270821889
5.25054743476061e-05
9.47638908236642e-05
7.08950621561329e-05
3.87694346032578e-05
5.32053340890361e-05
4.05866211820597e-05
7.78626097168618e-05
7.85880576127083e-05
7.5485940938345e-05
7.75766325812954e-05
0.000101079911060914
5.53322137259978e-05
8.47500532030996e-06
8.29898682266931e-05
-1.1862953011178e-05
6.6030365720362e-06
5.11950368767466e-05
4.35799355219365e-05
2.98759349510108e-05
0.00010992987620281
5.34360658992607e-05
6.75184916363819e-05
3.14858923332181e-05
1.77765433102234e-05
7.4151884561272e-05
6.09628226310764e-05
7.05975805926413e-05
3.93093447002106e-05
5.63913889498501e-05
5.6292730385949e-05
8.39473341824092e-05
3.97547098159281e-05
8.98212510713406e-05
0.000102434731530042
7.27529170526215e-06
5.11930256881462e-05
6.31066758087349e-05
6.16749796440236e-05
3.59825436084018e-05
-1.19178229578548e-05
8.74205207468794e-05
5.55378248602562e-05
4.37575337170798e-05
6.09298039740953e-05
6.19475676961553e-05
8.3587495057214e-05
2.95854534605237e-05
4.94493397369822e-05
7.10893409703924e-05
4.04950538773964e-05
9.7473438009897e-05
2.01345765794316e-05
5.14407663672897e-05
6.62183386133903e-05
5.99578336637649e-06
6.15873039502161e-05
5.76241323189031e-05
2.15891895138976e-05
9.17178926002654e-05
6.78603872605118e-05
-2.65044891953654e-05
7.90158227382253e-05
2.59320312946273e-06
4.36875628435512e-05
4.1559672194675e-05
8.06039315286432e-05
5.78200928200947e-05
5.98865166630801e-05
0.000113117759586576
3.98492866057923e-06
1.91717019592879e-05
8.36019870183958e-05
1.0064791901347e-05
5.17685743564513e-05
2.65910951892348e-05
7.74861473143595e-05
7.74674125960641e-05
-2.47004791716547e-05
9.44168818084471e-05
8.78398405747886e-05
6.2509506678158e-05
7.33591994015876e-05
9.69505512041346e-05
2.14734942290103e-05
7.19910131970643e-05
2.46569128027258e-05
5.89004425878934e-05
1.99937874160699e-05
6.33270473664599e-05
6.62735623260966e-05
5.76862282647822e-05
8.10694401716951e-05
3.08988501956145e-05
9.10906188963573e-05
2.79561246135092e-05
2.02086496723162e-05
3.85312111976215e-05
6.02934642687293e-05
1.78306288223136e-05
7.00063640740913e-05
6.87714933503871e-05
4.44299110817899e-05
3.39337936449194e-05
3.77096251404764e-05
7.34397285437477e-05
1.44502851385376e-05
0.00010889025560764
6.04356427966822e-05
1.34293571956036e-05
7.41017633707837e-05
3.77761154181897e-05
5.85296587732478e-05
2.68612691096229e-05
5.97934423247481e-05
5.5150592552259e-05
8.35097997984756e-05
0.000121914543160835
9.13060041294058e-05
9.02436698166078e-05
6.62716840253425e-05
-5.42941494107958e-06
0.000112062524870608
9.09577632321612e-05
2.38018341108402e-05
3.17317412781746e-05
6.4622696379939e-05
8.02590712044414e-05
9.59551474243073e-05
9.50070769092383e-05
4.17555577925646e-05
7.39474498993178e-05
8.86623362367682e-05
1.23759936826003e-05
4.19374229884257e-05
3.38368275933056e-05
6.74618416724667e-05
5.30691714422416e-05
4.21362756464249e-05
0.000110216870181479
5.14061339110035e-05
9.02033033963642e-05
8.33230217033269e-05
7.29127289562715e-05
1.67917867765738e-05
3.97734639667935e-05
7.31734093556979e-05
4.5299009505768e-05
3.98520127564307e-05
0.000103581016809619
6.80288858427695e-05
5.5343029409615e-05
2.06160478757411e-05
6.04954737168736e-05
0.000115587797826342
3.58451810346122e-05
3.953755423481e-05
9.69286228109684e-05
6.4179990923728e-05
6.01229868984578e-05
1.6831620902224e-05
7.99626405612131e-05
6.68538446384448e-05
2.70611479105904e-05
8.66011541144924e-05
6.60907453677375e-05
8.89921197628984e-05
1.96374442408919e-05
5.78016695422521e-05
5.60747319866872e-05
6.57019287378307e-05
7.25159119873258e-05
4.19093811925027e-05
6.19734162537122e-05
5.87092355553917e-05
4.01314925064193e-05
3.8993188061578e-05
8.84391563615036e-05
3.33151094766925e-07
0.00012536762676189
6.14132125262499e-05
5.64745691213434e-05
6.1313634396767e-05
2.47774060662801e-05
0.000131178648975427
8.00737753538029e-05
1.98212148959496e-05
0.00010094100903994
9.71015461601378e-05
5.57360750201676e-05
7.4122300561409e-05
2.11630355267669e-05
6.28426472344189e-05
9.53340310408404e-05
0.000104691780163927
6.29102505350481e-05
0.000103804134005442
3.53941635774873e-05
0.000102893319429699
4.34475454718323e-05
4.00782181977388e-05
6.53941041550213e-05
5.58195332783499e-05
2.59679953733916e-05
5.13385835780127e-05
9.52593317336463e-05
8.0718999411492e-05
2.33311721210606e-05
6.17750149636039e-06
5.6263445843169e-05
4.15830021450137e-05
2.44526734761753e-06
6.03278123540655e-05
5.43070636811496e-05
6.04448845768821e-05
0.000106882827074589
6.32521795521338e-05
7.28037688026935e-06
-4.64492772303477e-06
5.00470906450836e-05
5.99664840180689e-05
8.30329338988869e-05
4.61863293635829e-05
7.24447590531633e-05
0.000101975362258962
7.34946592454494e-05
6.09573633264277e-05
5.15625067811292e-05
4.05554825498703e-05
8.65228230012469e-05
9.78382897264209e-05
5.68694247879829e-05
1.51904164415417e-05
9.56136060262765e-05
7.36256504443745e-05
-1.00420143167701e-05
6.39685199053423e-05
7.01950199082356e-05
7.72751675988674e-05
1.5699294635019e-05
0.000140372426198539
7.44028027643563e-05
2.60558260530785e-06
2.50052744846378e-05
2.27405686788987e-05
3.00193590028184e-05
7.45088547738457e-05
7.29546568136008e-05
9.02915257475758e-05
9.43635080614853e-05
1.24507837586904e-05
5.1060274280281e-05
3.86536627338412e-05
4.54387761102574e-05
9.88976249818477e-05
7.85811568751159e-05
3.97414747522939e-05
7.15039969544098e-05
4.01351117199765e-05
0.00010114308903607
6.88272622930162e-06
0.000102639544278736
6.1061821848459e-05
0.000120241678684731
-1.04293237774438e-05
6.47916872930218e-05
9.87593873612002e-05
4.44676295695288e-05
8.41450148309168e-05
5.77034347240398e-05
7.95112271054814e-05
3.04247246432099e-05
9.05120452800204e-05
3.67351572808666e-05
3.2867188451703e-05
6.55106223371758e-05
5.24860244671722e-05
7.57294764443952e-05
7.13179868095609e-05
7.15999789928738e-05
5.43939204601264e-05
5.21231961882335e-05
8.94132875254592e-05
8.85595945098705e-06
0.000113260631099165
0.000103676122656844
5.25556891692991e-05
9.90325933014006e-06
0.000104624938256377
8.59149938032923e-05
2.82611695143972e-05
3.90833086836646e-05
5.08122769454432e-05
0.000111522591767054
0.000105824050495591
1.09810575387405e-05
2.93028524294638e-05
6.55738192350868e-05
3.26066906628964e-05
4.57429256444889e-05
6.95159023945301e-05
6.64053592323892e-05
5.49008812683577e-05
4.10111912121657e-05
7.40767536084458e-05
7.90064472489332e-05
8.47967565190656e-05
2.94149160164809e-05
4.608057480699e-05
9.27888994017859e-05
0.000116866204751222
3.83787165497529e-05
4.03355630644341e-05
5.2183281906751e-05
4.68760442480349e-05
5.13589604463047e-05
5.21562485887236e-05
4.85305183194554e-05
7.94008026986412e-05
0.00011545410013246
6.03125491425804e-05
4.76808672056838e-05
7.02850395824073e-05
5.6828569864155e-05
7.10060918679708e-05
0.000125127812334007
7.13835178678632e-05
8.94551666956927e-05
8.72459195396115e-05
4.95579980654717e-05
8.06668652142303e-05
5.37332632896821e-05
1.93953711310059e-06
9.68739061687359e-05
2.25225986113222e-05
6.33801664502341e-05
8.05336837308003e-05
9.42239744989833e-05
4.76767764924665e-05
1.82658421818652e-05
4.32662452935028e-05
-2.16776025818095e-05
9.07731479315869e-05
2.36230112745923e-05
4.36400645650565e-05
1.16768222941401e-06
2.29298161525637e-06
4.86144629221613e-05
-2.47791993739084e-05
1.97292112505801e-05
2.61481634905089e-05
4.22003120596582e-05
5.51451361774754e-08
8.97192721319364e-05
9.33732726005764e-05
7.43321326315838e-05
6.34067643037648e-05
5.87107878297774e-05
7.14500143443511e-05
-1.05910527034831e-05
0.000106882829515227
8.67833637280984e-05
0.000116660828545571
7.99035140561579e-05
7.94543420712029e-06
3.66683026655193e-05
0.000107475033126655
2.90268362807459e-05
0.000131510765633467
0.000107976794336512
4.90946734470773e-05
3.66189724690304e-05
4.94548197368097e-05
0.000127615773398598
-9.88517099528764e-06
3.25488999829516e-05
9.86198551324872e-05
6.92460343229033e-05
7.22129751942305e-05
0.000149911532677124
7.82746774375418e-05
6.74118204103613e-05
5.57960104465333e-05
5.55646290816494e-05
6.48822906282897e-06
2.72607369492248e-05
8.57666994151149e-05
9.27763348620779e-05
3.69920768701106e-05
4.99638649552009e-05
2.80683807882119e-05
7.59421904598275e-05
3.29062023307025e-05
1.07989217547947e-05
8.42805415108567e-06
-1.84091518083366e-05
-1.25295872230728e-05
6.78012011102444e-05
0.000132709361226845
5.796503219597e-05
1.64555936786643e-06
0.000102692450162551
0.000132990458459058
3.29417685494377e-05
6.18635199388093e-05
-5.24842154132832e-06
0.000101996835849226
3.63413584472962e-05
6.4081653227008e-05
3.35516159839126e-05
-5.17580822800461e-06
3.21881651951393e-05
5.46621801554498e-05
0.000117139187676446
6.10327298639028e-05
8.47143718643107e-05
4.64825745478935e-05
9.29032276137265e-06
8.99494834188967e-05
7.32206997040763e-05
7.80024964296549e-05
8.23038303736448e-05
5.21154644192137e-05
2.24954441043163e-05
5.10394977899115e-05
4.35913730448952e-05
1.89207658592849e-05
6.88113250463951e-05
4.35133972316113e-05
6.2830559418799e-06
7.06510293227178e-05
4.70856630776216e-05
8.93637343643371e-05
6.23803296738575e-05
0.000109799669097997
4.66102057774279e-05
5.38490859285965e-05
2.87069101699897e-05
2.2823383977189e-05
2.52504429269853e-05
5.24271484589894e-05
8.99555643768154e-05
3.99650641657342e-05
6.65879447698051e-05
-4.8643775690175e-06
7.15705230041558e-05
3.52029614247963e-05
3.17662806102358e-05
0.000107596273561493
8.08281753672315e-05
4.33723223949261e-06
2.79372684965595e-05
-1.8051989133738e-06
3.17632340498192e-05
7.2180576820702e-05
6.75738683073465e-05
5.76117356683787e-05
0.000127541790739469
6.10931445450357e-05
9.60906745589408e-05
1.40006421476185e-05
5.2379451552018e-05
9.27412428302837e-06
1.34188440523562e-05
4.71934888116504e-05
9.86472000026006e-05
-3.20797263777207e-05
8.33703839996314e-05
0.000108723006172276
7.1655521281694e-05
9.79343930138594e-05
5.81934507034662e-05
9.02453735187136e-05
7.43931908377364e-05
5.86442519470206e-05
5.08703655758203e-05
0.000123798892275952
2.50722682628842e-05
8.28843891792549e-05
8.68812400386291e-05
6.13349157117481e-05
0.000107654023666027
6.02789028011713e-05
1.7712199572561e-05
4.15924985387276e-05
7.48471889961183e-05
6.53507557311569e-05
5.94804703052538e-05
6.7058661285353e-05
6.0943465598726e-05
1.98286749153311e-05
1.33471998588264e-05
1.66137075443991e-05
0.000109743988639719
7.51660521417006e-05
5.13782926659264e-05
5.49568295809538e-05
5.02028071501022e-05
3.1417291039127e-05
4.78541206724694e-05
9.30396190884661e-05
9.76966658831224e-06
3.63314546273119e-05
-5.12435409365817e-06
5.26212036742892e-05
1.40552249244855e-05
4.52985761098833e-05
1.52958133030953e-05
6.12749419424207e-05
6.36171154981377e-05
-5.55744282821491e-06
2.55808163093352e-05
0.00010173496030258
6.48160109803589e-05
1.88324363473982e-05
3.30373362342235e-05
2.3835722706146e-05
4.77810997146653e-05
0.00010338883248782
5.24933127882607e-05
4.5000276319551e-05
2.23080922790668e-05
3.4489876840367e-05
5.98642051604317e-05
7.01522477742122e-05
1.05821432486116e-05
3.64834753891944e-05
7.18003932528309e-05
2.48152576428933e-05
9.92821672305009e-06
9.4084384645577e-05
8.72072164414772e-05
8.23913570167549e-05
1.99036887327621e-05
2.85083986638937e-05
7.08730438776883e-05
6.42544563827844e-05
6.04949826674151e-05
8.02852174551523e-05
4.85012891203422e-05
4.65223182933159e-05
7.48346703585965e-05
9.11614967246553e-05
1.85369376902844e-05
5.18296354020786e-05
4.60684077654609e-05
5.98631246489537e-05
5.75302366358614e-05
9.64077637381977e-05
5.08986531544849e-05
1.90410210144973e-05
0.000115437066342431
4.79607148201275e-05
5.91891035817362e-05
2.71295755467153e-05
5.08072049580112e-05
1.00109262086057e-05
6.99745774884871e-05
2.22387528729423e-05
6.57636361008369e-05
-2.08731397865234e-06
2.76765231047086e-05
7.91336418260349e-05
3.04454907765378e-05
-1.16183670510708e-05
9.67050006154346e-05
8.18576273617749e-05
0.000119201911838377
5.5907324813394e-05
8.65013280915808e-05
5.78632431624434e-05
9.11974715735119e-05
-8.28684278510963e-06
5.47435481028664e-05
0.000105902021088649
8.77995806863748e-05
3.2294905085758e-05
0.000140392516910765
2.90767251973035e-05
7.61960405966082e-05
5.95310723633331e-05
0.000133820632091995
8.93725359481247e-06
5.85228734174825e-05
8.77109592830517e-05
5.88630634231119e-05
3.20031038440699e-05
7.4852939598396e-05
2.59768509133703e-05
7.36999616973853e-07
3.45719438987211e-05
5.31081436401208e-05
0.000106697986460684
2.81117381400902e-05
0.000140846377507707
3.8355011773736e-05
2.71197080419703e-05
0.000105547463336943
3.7399265993521e-05
9.02133350827e-05
4.95510049041486e-05
5.43601655254481e-05
9.52784798492145e-05
4.39251231981982e-05
5.28158668201302e-05
9.13534353983622e-05
7.59164032665833e-05
3.49412117260776e-05
4.58513666871304e-05
4.45699702632423e-05
8.82431790869866e-05
7.58310779725105e-05
7.0909463830536e-05
0.000113763962957917
4.6697495541376e-05
5.47974280688924e-05
5.54541935385007e-05
5.63694716603335e-05
5.09599833783136e-05
0.000107849556270181
4.8396866835143e-05
4.90439368680676e-05
0.000129723197038808
5.19222429545937e-05
-1.6537051585643e-05
2.00834523168437e-05
1.51099154980343e-05
0.000109466341286487
3.44915596280432e-05
3.33722791313136e-05
4.34137813158828e-05
4.54685068341348e-05
0.000102837897402375
8.02640819272696e-05
-4.64448187790415e-06
6.91575037269842e-05
1.35694708987553e-05
5.76582397652673e-05
6.84822232807697e-05
7.53343865538472e-05
4.63072365501093e-05
2.24208503229887e-05
3.20927543898111e-05
6.3556968443587e-05
8.09196228705878e-05
6.39257828954319e-05
0.000100414348450554
8.84187306625197e-06
-3.99176814506228e-05
4.98027950746703e-05
1.50637220639766e-05
6.48471725802531e-06
8.05456951249477e-05
0.000103250703897509
7.97445527198849e-05
4.87006445857912e-05
9.33647424265633e-05
7.34402498880913e-05
3.34521967840232e-05
0.000118734103063018
1.40210771104388e-05
4.8315327383332e-05
3.98871540337805e-05
7.64373673546541e-05
5.7173760129766e-05
3.09675990702836e-06
5.44907462004392e-05
7.88217296585388e-07
5.23419362873073e-05
6.99462245225908e-05
-6.95642603058236e-06
3.7410207795165e-05
7.27201200058626e-05
1.9000378307789e-05
4.86146443029854e-05
7.62443373896915e-05
6.6071693066387e-05
4.48590445797399e-05
9.01187910239201e-05
2.85301495771518e-05
3.64637762298391e-05
9.04220211691951e-05
0.000108099474395424
3.18323443924024e-05
8.47958893953306e-05
4.16085027231102e-05
-3.74397186773267e-05
0.000115988911196158
6.32837247489948e-05
5.60774408748349e-05
2.79619890735614e-05
3.97786030732115e-05
2.60228866898787e-05
0.000105840852248267
7.7898911528427e-06
6.80402226276694e-05
3.66307535039012e-05
8.57350556427932e-05
0.000106175775292798
2.10014972621728e-05
7.45506613752583e-05
8.748669278336e-05
1.95768197832967e-05
5.62714815821748e-05
5.38775305478286e-05
6.41558150747888e-05
5.24908860399106e-05
0.000101149215590373
-8.63204803215771e-06
3.1829496039341e-05
0.000103918470566357
0.000101046913460394
6.7865626056833e-05
0.000115521356993539
6.96378311243297e-05
7.94181369341663e-05
7.05729924959901e-05
0.000104037065598557
5.51593445677287e-05
2.1670739024434e-05
6.2083001747997e-05
7.85794459389337e-05
4.9038407045373e-05
4.09962909079191e-05
6.3081722284828e-05
4.35223272622927e-05
1.96679678387336e-05
0.000155205084944748
8.19405041973625e-05
0.000102158201603117
1.05118063465864e-05
6.32433276537496e-05
9.57264247797909e-05
3.0453516786939e-05
6.28541876335952e-05
6.87843049851409e-05
5.78188258939382e-05
3.86151279367297e-05
5.18436169231692e-05
1.01063048567843e-05
8.57721157919055e-05
8.05724744826105e-05
6.31536044919004e-05
5.34919430841534e-05
5.8637016935999e-05
8.85454297896087e-05
3.43724747185858e-05
-9.42323415659516e-06
6.83850225046987e-06
8.30444363880865e-05
7.48709566708599e-05
7.4841450521707e-05
8.12776748547673e-05
6.60342089864297e-05
2.19910634658654e-05
1.90071489183996e-05
5.97811020957785e-05
5.20850492889125e-05
4.62910279482917e-05
5.56177134977567e-05
6.93965550684221e-05
2.71642623068956e-05
9.48605760298217e-05
5.12919225476437e-05
7.82895604130017e-05
3.00163849213644e-05
5.0438480485992e-05
4.790366200418e-05
0.00010089822382443
2.72641877220179e-05
0.000107584088330716
4.1342895391417e-05
4.51880093776712e-05
6.23503991802832e-05
6.27129710591257e-05
6.08687490814648e-05
6.87836796144188e-05
7.62735954356165e-05
1.16135453261579e-05
1.91364793291555e-05
8.56617932640237e-05
3.0262221349396e-05
-1.67457150163549e-05
4.15994338763489e-05
6.02882290011965e-05
3.99957503894645e-05
6.30901736298644e-05
5.54900059091572e-05
2.93602164924442e-05
3.89866734504593e-05
5.21772212414908e-05
7.75858340744282e-05
7.51436899376668e-05
3.7351370610542e-05
4.36218311749273e-05
5.96082965397434e-05
0.000101142591247735
7.4449411670728e-05
5.99350335186129e-05
9.90619927189778e-06
7.28823733518854e-05
-9.22696997352638e-07
2.04534086846532e-05
7.33257025587057e-05
5.47397174671311e-05
4.91400985032365e-05
7.1043761978839e-05
8.27171577680682e-05
1.94384393640557e-05
6.70171993524141e-05
0.000101867897952397
7.76437319253738e-05
5.26081839025953e-05
6.86931708762923e-05
0.000113474630647418
4.21633244689631e-05
-8.53425656653772e-06
7.30569521003915e-05
8.52380972760569e-05
7.73632226381221e-05
3.98616203573603e-05
6.95809445136986e-05
8.72269693581336e-05
6.29810090011364e-05
6.03810784241457e-05
7.18911242935832e-05
0.000118434140760951
5.1912996826551e-05
5.507262306772e-05
6.90463349222606e-05
3.32445286663078e-05
7.51190121971985e-05
6.86167566721025e-05
8.34486546619358e-05
6.15355295092174e-05
2.25118566742488e-05
1.73977014892562e-05
0.00010538399338091
6.61630868436812e-05
0.000104519884456822
6.60150513948402e-05
5.96722617208835e-05
5.05854246758901e-05
7.14225113752612e-05
5.88505195364664e-05
7.88484259547694e-05
4.60107641626563e-05
4.36859771414186e-05
5.80203089999625e-05
8.83041332244253e-05
9.05539189534681e-05
4.70567889022525e-05
6.25686050114176e-05
6.23151811782278e-05
9.74844773432092e-05
-1.92462578934554e-06
6.32908366888994e-05
0.000132407640567335
5.78119661033335e-05
3.0883789075022e-05
0.000110916088127535
9.59607036882034e-05
5.72203873344686e-05
8.7291831253595e-05
6.16742711526552e-05
4.13871607088486e-05
4.83758394881427e-05
3.29472120997583e-05
1.41622229017655e-05
5.31980726750748e-05
2.94311656202438e-05
5.44693557758669e-05
5.84474349356729e-05
0.000110253583663187
7.60392198562429e-05
3.71119842693842e-05
6.27388439126173e-05
5.12113083667269e-05
-9.3051581560725e-06
5.25407949761244e-05
8.63982717228614e-05
2.30816966501173e-06
7.95117237493203e-05
7.1799832789727e-05
8.7694057711461e-05
1.44787045898153e-05
5.7418613112062e-05
6.792435476635e-05
2.93421054230893e-06
2.35091041397816e-05
6.75293736482564e-05
3.99092066004869e-05
-2.12401010973864e-06
4.61788254325355e-05
3.98987272900164e-05
3.52819306052923e-05
4.84485219599996e-05
8.63162109788337e-05
2.08699242820089e-05
8.22084308695337e-05
8.64147953734171e-05
6.61385327642722e-05
6.33152440983404e-05
0.000124271448349778
4.84072165956031e-05
3.78868709997078e-05
2.76616967653555e-05
5.59767270193519e-05
5.95309303183513e-05
5.30685377727635e-05
1.20413812675787e-06
0.0001350446728707
6.10235810576715e-05
9.11508232696288e-05
3.6603354058854e-05
8.76631085315114e-05
9.79877274039464e-05
6.52288884134641e-05
7.9681216164265e-06
7.45402454001597e-05
7.9385301277008e-05
4.51788491040683e-05
8.74376754910925e-05
2.83279046813429e-06
0.000103764217938625
7.0024416814501e-05
-2.94817498838705e-05
6.66767096946927e-05
7.62925279462626e-05
6.19751275272884e-05
5.41435430501823e-05
3.86054929081452e-05
6.09483636410702e-05
5.86989100691331e-05
3.17940149677223e-05
5.02057157604622e-05
6.43759501317127e-05
2.60719964837995e-05
3.04271802074699e-05
0.000122695205241723
9.48666801733394e-06
4.77651500731543e-05
5.49646514092353e-05
-1.50987662091521e-05
0.000115166235879297
7.27158595304861e-05
4.50433046811364e-05
-6.92253582457504e-06
6.38207817224442e-05
5.48257440853137e-05
7.60383175261737e-05
4.16886460971396e-05
4.00144830648901e-05
8.72460142145895e-05
6.55957481048645e-05
3.67836447229339e-05
4.58179171139509e-05
0.000106381423635605
5.99817210908918e-05
0.000148064652294472
3.88961941352678e-05
0.000120771790829784
4.94934103380365e-05
5.68872919878972e-05
9.29621070313301e-05
3.92220113381972e-05
9.24356431798144e-05
0.000122064164610734
8.00944475896443e-05
8.3275727728231e-05
7.24101460963379e-05
6.08921685863128e-05
4.58570841738342e-05
4.76468999577559e-05
7.40249419705175e-05
0.000110884087114529
7.01615172015362e-05
3.96647907761178e-05
9.51861124161638e-05
2.92153165453749e-05
8.01609404345592e-06
4.64440164101342e-05
5.31801656670071e-05
9.93776311385627e-05
7.67812056695535e-05
6.48685782100605e-05
3.47479810872298e-05
9.24543898300589e-05
7.95273646891374e-06
8.37216250411263e-05
9.12852866472701e-05
1.92335018367429e-06
8.10871756582148e-05
1.9055264003721e-05
6.4991162252035e-05
2.29218991465262e-07
9.23372025785588e-05
3.76049867415294e-05
6.58072970858363e-05
1.8117774901081e-05
0.000126812859107644
1.29202856903804e-05
2.32828099031337e-05
0.000113951850718872
3.22347347395907e-05
4.81006753964059e-05
2.47902026558642e-05
7.51643990965631e-05
9.32753417589674e-05
8.93548943171522e-05
0.00011829138822141
7.29170220404263e-05
7.47304003725005e-05
5.19578558569317e-05
7.18715741792397e-05
3.37291143469602e-05
0.000113682425632661
7.886876985403e-05
2.52405719965699e-05
2.28062407309858e-05
9.23581379765743e-05
7.13132708359909e-05
0.000109518407471846
3.50484673829177e-05
6.90759374298415e-05
1.95295487026791e-05
7.61895553451092e-06
0.000112720088595242
7.21325677695603e-05
6.4199791011551e-05
4.57017332413894e-05
9.04892010128526e-05
1.69430730493682e-05
6.46487384461899e-05
7.39781384653784e-05
5.87286114432009e-05
8.40083470894946e-05
4.97508323295785e-05
2.6086126957712e-05
9.20329313829265e-05
5.01678407094086e-05
4.36172898422599e-05
6.52508853956261e-05
4.02123709229395e-05
2.85120775737592e-05
9.6995063253067e-05
8.55896101974411e-05
6.29057644276153e-05
9.27618984289035e-05
8.86606788572985e-05
2.63239758627741e-05
4.0820578545919e-06
0.000135967302256577
8.82817237581474e-05
7.4329160468987e-05
5.00793808713292e-05
0.0001062806944119
9.49598276324883e-05
6.76289420920306e-05
8.89458248837473e-05
1.7254314337075e-05
4.55153506008205e-05
5.22706553005198e-05
5.18976464599718e-05
8.15503181062717e-05
7.31067887264894e-05
8.8722007508511e-05
2.95778066959614e-05
9.90093938637547e-05
8.00849570975849e-05
8.68308290786692e-05
8.0115007972509e-05
4.68964460296452e-05
5.81578766657138e-05
3.91027601828402e-05
4.0523870123892e-05
4.21090072429226e-05
6.71725458485832e-05
1.77825852671069e-05
9.25899055122551e-05
6.68566717682521e-06
-2.15510620017862e-05
4.85854664090654e-05
5.41976843089355e-05
3.73552763967354e-05
4.00740688542148e-05
8.24296198190795e-05
0.000106522825309923
4.12390125250047e-05
6.78529167699919e-06
3.58137715091113e-05
6.62142042297197e-05
4.5015950234077e-05
6.02673253462805e-05
5.62642630079299e-06
5.17245856655611e-05
6.48760748013283e-05
4.12808823544615e-05
2.58773687168129e-05
7.30202919868184e-05
3.23091336885275e-05
6.68993815352029e-05
5.12196983680223e-05
2.2514137799396e-05
6.79253931704323e-05
0.000102119413129601
3.36429995247321e-05
0.000133759529193531
5.34785382054232e-05
8.84400126732809e-05
6.70180464845264e-05
3.93703942760055e-05
6.96748588921608e-05
7.84178380250234e-05
9.26399761085354e-05
1.8996023116868e-05
5.01678767714556e-05
7.802903819277e-05
8.51720308346882e-05
6.65285925025594e-05
2.94071165789401e-05
6.65742926170821e-05
0.000121048814720737
5.42638043654565e-05
3.32866844976637e-05
6.95882639433206e-06
7.33269714050606e-05
4.09831206120969e-05
1.48033114901481e-05
5.36505649142408e-05
4.33685884335001e-05
6.25549316409616e-05
5.74071220803822e-05
2.03654852602998e-06
4.06487709646223e-05
3.57828409813651e-05
9.25317562381089e-05
2.66890581216251e-05
2.04403093410814e-05
8.25979935851557e-06
6.0027157139835e-05
6.0789677598228e-05
3.30236662799461e-05
3.60771990340141e-06
3.32567561972792e-05
7.14362934820504e-05
7.27415886151257e-05
-2.24494485886216e-05
6.95291131730667e-05
4.19555775432598e-05
6.39557295215912e-05
4.3083242649825e-05
5.47153861336978e-05
1.09417571042602e-05
7.59013837148099e-05
5.09117725043508e-05
4.19905549024543e-05
5.85747429400135e-05
1.39598503266881e-05
4.61502742685189e-05
4.08910182665168e-05
4.81693379794803e-05
1.03529950682463e-05
0.000103308585449292
9.28356370706134e-05
5.00759966514346e-05
6.31650435194343e-05
2.16303163886232e-05
8.43904680680974e-05
4.28842029770334e-05
0.000101408633172321
7.10332594796436e-05
7.79271261804598e-05
0.000103158940582277
1.43366959560757e-05
-1.03451097901908e-05
5.04298665601703e-05
6.92941502513526e-05
2.79320917526383e-05
4.68180523214714e-05
3.26397157507582e-06
9.55150934656457e-05
3.07195245755283e-05
6.11666469043548e-05
3.4194023698577e-05
8.07312602895107e-05
5.18190744235869e-05
7.8399488491492e-05
0.000100502937719767
6.20926077737311e-05
1.5202406285759e-05
6.01697351321813e-05
4.81966147362339e-05
6.16355137804232e-05
1.82022267235469e-05
4.35619652430393e-05
8.04849263006325e-05
9.55452302123851e-05
5.22049328853865e-05
5.03944644587334e-05
7.47558410260097e-05
7.67844222921882e-05
4.28904813682947e-05
5.19954353159808e-05
8.80921506162422e-05
8.59924258852314e-05
1.06935892891459e-05
8.15602998873702e-05
6.10861853440418e-05
7.01820078022171e-05
5.24553405780825e-05
5.56692363153566e-05
2.36152162695288e-05
5.97272492224234e-05
1.51476201236505e-05
5.81281370930984e-05
4.9562573550709e-05
3.27579316587387e-05
4.34982446824659e-05
3.1951989666628e-05
6.2853170464398e-05
7.93388160584478e-05
4.9784257939177e-05
1.94905370500081e-05
2.85730012529969e-05
5.71669558840499e-05
7.10180294840651e-05
7.78609660443707e-05
7.64870786282112e-05
2.61617350605443e-05
1.0091381049168e-05
-1.65287674678757e-06
9.61431527990494e-05
3.9554233693483e-05
9.3931167518633e-05
5.62334848615886e-05
3.02891952436361e-05
2.16145278842969e-05
4.73583357725804e-05
5.9829019535783e-05
7.39138385066918e-05
6.40411324599388e-07
5.83209604341237e-05
4.67883532927163e-05
2.88064844939174e-05
6.69790741638667e-05
4.40967227097555e-05
7.91143564182301e-05
4.74070259138423e-05
7.96016454041696e-05
0.000105680316158787
7.09008831992567e-05
5.77982852386921e-05
3.50195820446334e-05
7.73132264891433e-05
9.56977429512823e-05
7.21999360932521e-05
5.39596631404861e-05
6.39587726275809e-05
1.92206443634717e-05
1.52498618885627e-05
8.40040775740494e-05
5.5928003385383e-05
6.80185507737569e-05
0.000108228527454384
4.88424027043772e-05
9.38861520688283e-05
6.05194717467663e-05
0.000176544951473313
5.74180212211899e-05
7.8637201129017e-05
-1.55079368335635e-05
8.39180451986468e-05
6.03404627298401e-05
9.46278213736643e-07
8.95169308057382e-05
7.55675933981679e-05
5.26489384141209e-05
1.01119691129276e-05
6.09897052664512e-05
3.67103710560693e-05
8.35301668344515e-05
5.21144309658924e-05
2.21946372511133e-05
6.30486917623147e-05
4.16671013906508e-05
1.62463222459243e-05
2.24505584676699e-05
3.10848552684894e-05
5.14582174029639e-05
3.9005516794556e-05
7.41752097815531e-05
5.21734712027687e-05
-1.80420038774614e-06
6.85803906842501e-05
0.000109279245942993
9.68756564990057e-05
5.49480169462431e-05
1.74424901203444e-05
1.14596700510804e-05
6.32576346464833e-05
4.03202706715981e-05
3.0711507336793e-05
0.000108323987292155
1.77805094238188e-05
2.12334512490734e-05
8.32855980359381e-05
7.92537063249444e-05
8.05558250773755e-05
0.000122117257410812
2.34206023706641e-05
3.12207269337255e-05
1.16623992007031e-05
4.82238864833936e-06
8.95460148675894e-05
9.01183784459476e-05
7.02432694369341e-05
8.38757765439824e-05
0.000137460494945193
3.52574798939659e-06
8.69919737985079e-05
4.77572050430126e-05
8.55761791527621e-05
7.58066214805404e-05
3.75326318502926e-05
0.00010207030982381
5.19878293334147e-05
7.15127483487587e-05
3.45450754748051e-05
0.00010179883818483
-1.72030789778252e-06
6.40699611577009e-05
6.79618186162669e-05
7.14374650242301e-05
5.17970337823985e-05
4.42100676209626e-05
4.56424334411801e-05
7.12910559415472e-05
5.41825482390691e-05
3.91801931327623e-05
4.32465657123929e-05
8.97767621913517e-05
6.61623962197116e-05
3.18836439608464e-05
1.98392407914012e-05
0.000100133287887813
5.69918208240386e-05
3.77411448918988e-05
7.32414876995137e-05
7.43436365057706e-05
6.21564248341528e-05
6.06101357396349e-05
2.27508231504393e-05
4.1695773206191e-05
5.57063023078486e-05
7.17929346087693e-05
2.70775148803911e-05
5.27053192947803e-05
4.63128481429546e-05
0.000110490428526023
5.03846884527202e-05
5.11239756581738e-05
5.13276112213498e-05
7.21942942995314e-05
6.79461561997643e-05
6.93428713749607e-05
4.45728375283882e-05
8.82645539142854e-05
5.5970812939347e-05
1.95845762538403e-05
5.133761943792e-05
3.45116576554978e-05
0.000100724043854032
0.000101308206027034
3.77213935084613e-05
2.88012364239817e-05
0.000106570705518157
7.54960650829243e-05
4.77213145980422e-05
3.18421616658734e-05
-1.83436291672949e-05
1.90164019142037e-05
6.84846539364495e-05
8.43694932822874e-05
4.54863295985215e-05
3.09596351096557e-05
1.8266863901029e-05
3.96768608342097e-05
6.19939916034689e-05
0.000111521162416033
8.71204915520208e-05
7.91420560065074e-05
9.30472685816969e-05
9.14485047092768e-05
6.27746512006219e-05
1.30868790696692e-05
0.000105532357492358
4.18181719951419e-05
0.000102481560243151
4.19039507555396e-05
9.75778219773647e-05
7.19059123167626e-05
8.66584522033049e-05
-2.16824661574562e-06
6.78944572074649e-05
2.35433727650452e-05
6.32673434490814e-05
3.42249906000784e-05
9.18102736197958e-05
6.73442940162791e-05
2.95860232650892e-05
6.90271199270662e-05
4.20846260306318e-05
7.67398045643284e-05
6.54099327407799e-05
4.95443794852828e-05
3.45820195891102e-05
6.41915898148537e-05
4.82771323212023e-05
0.000103835898363492
6.25616351863853e-05
1.33267729761813e-05
6.40926016586849e-05
8.64108257677528e-05
6.22740518653985e-05
6.88554957336049e-06
5.70229045962912e-05
4.76033905345945e-05
6.97709010915582e-05
6.94307927292149e-05
8.57806782746519e-05
3.67121084728024e-05
1.55401683258376e-05
4.92626059383498e-05
1.29924317528136e-05
7.66191463386815e-05
7.11913788395629e-05
8.21350100826474e-05
3.57034109623136e-05
4.04338049759953e-05
4.07867411152431e-05
6.65627841177737e-05
8.47618355271826e-05
9.00200846532499e-05
4.05209785660122e-05
8.08753930949383e-05
6.98879998677378e-05
4.19120453655615e-05
9.46812956072324e-05
4.20671589605685e-05
5.50476884814129e-05
6.21056532088829e-05
3.68594993906666e-05
0.000111534317031963
0.000102221570827509
0.000119898017438725
8.1416190248265e-05
6.62456954703629e-05
8.66657204228414e-05
0.000110819312973384
3.3030237917335e-05
3.05557439393543e-05
4.11262949144569e-05
0.00010261426581859
7.17970543529751e-05
9.47180647919781e-05
0.000111475445723624
4.73798576446994e-05
5.78277385082252e-05
4.46306914245669e-05
6.07094486548136e-05
7.48106279689736e-05
8.4807496640868e-05
6.69123331881057e-05
2.31532043352221e-05
6.52772466316704e-05
5.501253249689e-05
4.06509243876928e-05
6.02897490899727e-05
3.06414035216734e-05
6.4075144352534e-05
7.386113140274e-05
8.11642851919591e-06
0.000105022691102908
8.11559747585346e-05
6.3103655831171e-05
-2.49082901752817e-06
6.21877021300029e-05
0.000120429045308542
4.66401538560284e-05
9.18284006531718e-05
2.03714956356375e-05
0.000102914573590138
3.30954975416291e-05
3.63852514896615e-05
7.90328145145079e-05
9.88948127031859e-05
8.80015436579403e-05
5.77201143164544e-05
0.000148774297486696
8.95595823731738e-05
9.96416022085324e-05
0.000119939400509401
5.78783999502863e-05
1.3784032438292e-05
0.000118708597485176
6.02774226384398e-05
8.72964408831376e-06
7.06238964642229e-05
6.65322911829141e-05
4.45109853591013e-05
4.70311464744778e-05
2.50226032137986e-06
9.2331374601465e-05
6.74064861136403e-06
6.36666065031099e-05
9.83282602341858e-05
7.97730116408702e-06
-7.21437733305766e-06
6.72185154050811e-05
6.73184142888826e-05
0.000114603408167647
8.68650815147563e-05
8.79794617437869e-05
5.45636172262665e-05
7.8391108994593e-05
7.89168056560021e-05
6.52896007245032e-05
7.23395448696622e-05
8.56157318823101e-05
6.91516552375288e-05
2.19124210979453e-05
3.00531660331327e-05
1.94343082172316e-07
2.60858761726737e-05
0.000106473023154795
6.74489456688336e-05
5.27830419843656e-05
4.47561555120279e-05
4.80541450316045e-05
8.62900274300842e-05
3.52666169023507e-05
4.91723173220485e-05
6.51018173964605e-05
4.33264682185543e-05
2.5551539782064e-05
5.40992555509109e-05
6.91571239940325e-05
8.2939576274293e-05
7.30763454642289e-05
6.45566805579454e-05
7.49503231685422e-05
4.32343552178165e-05
1.65037845585061e-06
6.40783527577665e-05
0.000129530716604207
-1.5041548921987e-05
8.96164210979535e-05
2.55481244209197e-05
5.95447151691789e-05
2.4731873845242e-05
7.85242115180715e-05
7.64120297423951e-05
0.000102949022480819
2.34541333197753e-05
2.58177920038746e-05
4.1584266592881e-05
-4.17213982741435e-05
1.27582922970102e-05
5.1049379364662e-05
0.000117606685670387
-3.0669406539043e-06
3.94814921947604e-05
0.000115460852625835
8.6695899585465e-05
2.37620255743768e-05
1.58782801028467e-05
0.000109796379338011
4.64440997229869e-05
-4.97676245156661e-06
7.56502324257391e-05
5.52479448526925e-05
5.55428455991297e-05
6.03238118082264e-05
5.97087226432994e-05
6.5758621698667e-05
6.23992815547834e-05
4.50694392142277e-05
0.000107731803716868
0.000107467288633665
2.76182346824397e-05
7.78702555192653e-06
6.72980785294372e-05
4.85195061648476e-05
7.54368518671553e-05
2.84787979514121e-06
4.94972652655315e-05
7.25933070061827e-05
7.38905321279122e-06
2.58433317987926e-05
5.50037476366366e-05
0.000117863094382189
3.98006860301613e-05
6.05850786011398e-06
3.51669695091947e-05
9.15494527817907e-05
5.64338165868069e-05
6.64040577482931e-05
3.41530698846241e-05
6.19641294319369e-05
3.24064435186149e-05
0.000101248364256123
-2.68055315163416e-05
2.21108548854029e-05
7.36418957268202e-05
8.7475127195305e-05
6.17796126565791e-05
4.13321679419682e-05
5.03066855575613e-05
5.44264328763431e-05
4.79522473642771e-05
5.73395578542671e-05
1.93660710833581e-05
7.05185039129136e-05
0.000106609827227641
5.47083096794103e-05
7.53662263844177e-05
5.38983470036339e-05
5.27374202956802e-05
6.62378563781157e-05
2.90754068802522e-05
5.99089371261643e-05
8.75795776889885e-05
9.07944334436968e-05
9.19200882049463e-05
0.000106587582089513
4.33728657482272e-05
4.87414789539713e-05
6.89719894191529e-05
0.000125237714710784
2.89810840616758e-05
4.57356359743551e-05
5.84747683392886e-05
2.59110609289778e-05
3.84715689649389e-05
8.01891245375281e-05
0.000114330574622576
6.07578422988064e-05
-1.43768938463886e-05
4.52913720317494e-05
5.87089888972273e-05
8.69283045754865e-07
9.15939408695779e-05
8.99179692413165e-05
2.913864889261e-05
-5.88584112583213e-06
5.49849958853954e-05
5.11125440085306e-05
5.35798957825425e-05
1.81434427739832e-05
8.65758730327007e-05
8.20666922865216e-05
3.81491979726542e-05
9.82376850981249e-05
9.25156504112444e-05
5.62379521902396e-05
7.57298559554976e-05
6.6876621602559e-05
4.00552308128096e-05
5.93832302433764e-05
2.10025903364005e-05
1.09017852904299e-05
9.00549961528694e-05
4.44440560612014e-05
8.46360856371529e-05
0.000111391015576137
8.23707559852592e-05
2.32936259541468e-05
4.07358432270283e-05
3.62573154745365e-05
3.87665887460936e-05
4.81893358121187e-05
3.26609398026695e-05
4.73053457954893e-05
7.29200148308305e-05
3.62400339492317e-05
7.97785394550034e-05
8.93320423491885e-05
6.50311293994408e-05
7.77799122767666e-05
7.39166586732483e-05
1.71382408116129e-05
0.000108492863628893
4.64566401184558e-05
-1.20714247143584e-05
8.3421525905456e-05
8.07440082671738e-05
0.000115672071300279
8.4850916863595e-05
1.0007806825535e-05
3.71561761676846e-05
2.07989244107267e-05
1.70575987696453e-05
4.05880199281504e-05
4.77445991423296e-05
0.000110006796114223
4.97905560776218e-05
9.2866560987143e-05
4.78217034493704e-05
3.72749413910323e-05
1.48810000068663e-05
8.5681620782546e-05
8.02028648087367e-05
6.42084429113042e-05
8.09094587836128e-05
-2.17982985833235e-05
6.26667427022058e-05
0.000101685338170032
5.44190119907959e-05
6.52711683941447e-05
0.000101061920374571
5.80930383421787e-05
6.20678217399882e-05
7.32093488133841e-05
5.06992057023438e-05
4.90963147315039e-05
4.02825692659023e-05
1.03246159902656e-05
8.74363870873367e-05
1.79125655518621e-05
8.11030051014305e-05
1.71910716987896e-05
4.69732274558346e-05
4.69106541788612e-05
2.81282213035232e-05
1.76433832669083e-05
5.57803708601219e-05
-1.93643081805996e-05
6.95723002801361e-05
8.5772229902705e-05
5.55815814463856e-05
1.03916466973183e-05
4.86395618846759e-05
0.000103673420859665
0.000100872536908628
9.65519904021446e-05
3.06239384895842e-05
3.24702313399548e-05
4.55080394516145e-05
8.57537423388819e-05
9.08439446654626e-05
7.11788588552501e-05
2.71849602804697e-05
3.58912396314131e-05
2.91015296292721e-05
4.06476603884507e-05
9.95110341091968e-06
4.15290187381751e-05
2.27321991177647e-05
7.81969547922721e-05
8.0790181615248e-05
0.000116433830254794
-1.61599573060802e-06
7.70913813463018e-05
5.79446203839203e-05
7.95379981309352e-05
2.93693666913554e-05
6.43669362266865e-05
-8.8838988426838e-08
3.90052495264435e-05
7.27285678252942e-05
3.43253055414683e-05
2.72107607078314e-06
9.07216865992602e-05
6.20087584997138e-05
5.07902514024185e-05
8.60745950361767e-05
4.83356229614952e-05
4.72977994898833e-06
8.27327165670259e-06
3.28295262286343e-05
2.53839326018893e-05
5.65327721553655e-05
0.000128336605560201
-1.48170570652082e-06
3.45794380865291e-05
4.07566539582107e-05
1.90600211809747e-05
4.7109021088833e-05
9.23933066218235e-05
4.66645603254138e-05
6.68973064313768e-05
4.68861312481541e-05
-4.90612477894142e-05
7.23982073025205e-05
6.21786949703747e-05
5.90687638550999e-05
7.06334256399726e-05
6.91934201404268e-05
7.8635358511028e-05
0.000119022271968417
2.91139026246335e-05
3.89771184145546e-05
0.000101223119164768
0.000116248395714394
2.65112567549835e-05
8.08897563223684e-05
-3.49760249626346e-06
4.19283277557233e-05
7.12841688565838e-05
2.0574758411472e-05
0.000101556848016729
6.1773239976114e-05
0.000106333024681371
5.45106521607161e-05
2.69698561430536e-05
2.41897623763718e-05
9.68932052778767e-05
5.66612694230094e-05
4.87520595606509e-05
0.000107648840861411
2.80337085517562e-05
0.000135113898577419
-7.03204231722113e-07
-2.05619228927829e-05
8.50315695173043e-05
1.9117147257959e-05
-8.69419179941597e-06
-1.01677996129753e-06
-2.77975569455152e-06
6.7381918565927e-05
6.64376983773205e-05
4.63099354371049e-05
-7.18410251891568e-06
1.02672920338362e-05
7.16490377056442e-05
2.6225140462159e-05
5.45122802163165e-05
4.25989327872484e-05
4.19940601525157e-05
8.56034256814753e-05
7.00850418728207e-05
5.49862255005093e-05
6.64281392590096e-05
4.96605466648874e-05
3.25101879560567e-05
5.09725120927087e-05
4.00303528716716e-05
7.97417670531992e-05
5.7104841905159e-05
-3.60774082933142e-05
4.52999760202968e-05
5.57136424387643e-05
0.000107567017437507
7.47114855772089e-05
2.87193072972253e-05
6.85866182783196e-05
6.10834932997787e-05
2.65402660528758e-05
7.59425879757091e-06
6.42813782450025e-05
1.46696850190154e-05
8.62574800398214e-05
5.72238897330641e-05
2.60814372037459e-05
0.000156121794350483
8.09446013009238e-05
2.85056710550164e-05
3.77533993967988e-05
-5.85395436722829e-06
3.62846086095357e-05
-4.43853498342507e-06
2.12184595176763e-05
5.9010490599205e-05
6.44096476406448e-05
5.32573128655781e-05
0.000114318218291291
3.60040304509817e-05
7.49163032326011e-05
7.03234726949067e-05
4.42996086594734e-05
5.42758148264025e-05
4.0519251268e-05
4.49942035679118e-05
6.38054800304607e-05
6.11453895884702e-05
3.65253338820602e-05
0.000108167256781015
8.75118765008067e-05
5.98066286259896e-05
4.03333254224762e-05
4.92688585626213e-05
9.77967875161752e-05
6.47518834896574e-05
4.49957134108762e-05
4.3187252551275e-05
4.62067089719896e-05
3.71190581157315e-05
3.31467949286055e-05
4.12325386598355e-05
-1.16043496888691e-07
3.21788984557994e-05
4.82373591638153e-05
4.11208489830387e-05
7.16481257486817e-05
6.98064050550076e-05
0.000100348892257645
5.2267826962115e-05
4.74206796937128e-05
0.000120744495020273
3.00532003568606e-05
1.98488655880816e-05
5.29044958049743e-05
7.29915287323302e-05
5.17958365562788e-05
3.05468558692859e-05
2.69241717988483e-05
7.65160146028605e-05
2.52309903189243e-05
3.85130473289691e-05
5.31666396105707e-05
9.86600175981048e-05
3.46618953473941e-05
4.62463572297506e-05
3.1242317258525e-05
4.75410520357705e-05
5.75000344298556e-05
4.37733084815078e-05
2.09608532209695e-05
9.54767250248392e-05
0.000121429740708169
7.36673868084811e-05
7.66134919330207e-05
6.69812773756749e-05
1.42867652053124e-05
7.97963668133763e-05
9.42926014314554e-05
2.11017079494189e-05
8.62631918245943e-05
4.1970802908095e-05
4.91867295954781e-05
3.56079080260136e-05
8.51741157465245e-05
6.9738373327302e-05
4.74820489239682e-05
7.80059964096033e-05
5.44895457880276e-05
2.67819245139888e-05
9.55855326920262e-05
2.0131686791798e-05
5.54508923657455e-05
0.000158347408727958
3.70733538122042e-05
1.27419729370939e-05
9.87997867151562e-05
4.00205358783155e-06
0.00010911514012367
3.99999258492962e-05
4.07646556408127e-05
8.14166701369846e-05
8.28893589878424e-05
3.75676039805676e-05
2.90790460200877e-05
6.84107347277425e-05
6.20092896231762e-05
4.72912662017659e-05
7.12599107737905e-05
5.75354034247709e-05
5.7101848408931e-05
4.18828699807276e-05
9.45654953196892e-05
5.68049885195077e-05
2.62537543259359e-05
1.03309185221761e-05
8.81216603050025e-05
6.84575717178938e-05
0.000113623861232655
8.03552761266929e-05
3.74430561878891e-05
5.77315122114323e-06
6.26757623672956e-05
3.82551753899755e-05
3.20090572846631e-05
8.859910334832e-05
5.31233748801263e-05
9.12869247991837e-05
8.58631367125472e-05
8.56491042374767e-05
4.50439245006056e-05
0.0001038616239541
0.000100602196871915
0.000104295882345233
5.46064142983637e-05
7.68879754894229e-05
1.66755519370962e-05
7.06198464269158e-05
4.26918935985838e-05
1.43348217860368e-05
0.000104342805800609
5.26519083146769e-06
3.01374845872432e-05
7.96195605651697e-05
7.65392157079773e-05
6.02397427817395e-05
5.11680395503495e-06
9.80969401600739e-05
1.77484458875116e-05
9.39278677308906e-05
2.79423756093893e-05
5.29736365540002e-05
7.80449455846176e-05
4.50926860859196e-05
8.52254419934075e-05
6.0458433214883e-05
9.76207611349357e-05
5.45710216422868e-05
7.36066482186564e-05
8.69539998473359e-05
8.32100711718885e-05
2.04609330003518e-05
3.37747268220652e-05
4.9534003315046e-05
2.20390717837236e-07
9.47269469893638e-05
6.22720630811628e-05
2.93210317085026e-05
3.16176740071992e-06
9.94158219139383e-06
4.76412461105824e-05
8.139591736586e-05
2.00266736305563e-05
6.73774205540684e-05
0.000122285880625147
0.00011687479855763
4.83419293831951e-05
3.91196776295482e-05
5.11816671088683e-05
9.51764942650298e-05
9.49724264577314e-06
2.23030929824868e-05
9.70692395618997e-05
2.99278237152706e-05
0.000107023078762354
4.092790790889e-05
5.07742114318243e-05
2.42929710430075e-05
0.000108951003745339
4.26682318218228e-05
8.60056818093004e-05
6.5490958153839e-05
5.40316970860938e-05
6.48346387847548e-05
9.78374261450863e-05
5.55514233724618e-05
6.45139820258206e-05
5.55815443039261e-05
4.83425331119954e-05
7.56907227128691e-05
-9.09904318281004e-06
9.64602649721745e-07
3.95660506364121e-05
1.21491091410561e-05
5.76315638202925e-05
4.26030788880349e-05
1.27365238042708e-06
3.89786700679145e-05
1.3527866697782e-05
-1.16406904178071e-05
9.69575865989028e-05
1.7087756277764e-05
7.90623885384759e-05
-1.5311251470157e-05
9.43958973350488e-05
3.26563732129724e-05
1.89928188587921e-05
-1.04560911073935e-05
3.68875174468105e-05
1.60318733829068e-05
8.32282510865856e-05
1.41999092171939e-05
1.04136703671577e-05
7.90645569392812e-05
7.79377315561222e-05
5.30147170087582e-06
9.04760356338275e-05
0.000128825110306097
4.42819301532149e-05
3.20733347308321e-05
8.06429667882374e-05
9.8999620512119e-05
4.57519694178979e-05
-8.20373706470509e-06
7.79411078401257e-05
3.24946528868797e-05
0.00014593691488903
2.93199691755137e-05
0.000102703361163347
9.64143294046176e-05
6.2957468425927e-05
5.9968413870635e-05
6.53094744843084e-05
5.32841117538653e-05
5.87050792398333e-05
3.67509257296616e-05
6.68482862133394e-06
1.03062221291462e-05
0.000103782090379821
6.56684133827464e-05
5.65155907657176e-05
0.000111744725015506
7.78482310323347e-05
6.82860465019458e-05
9.84560398343005e-05
5.68490576525325e-05
1.90523431623398e-05
0.000111253368598355
1.06931397545946e-05
4.27540605106439e-05
1.65362148334503e-05
4.54093861012023e-05
7.70557353653483e-05
3.83267326243288e-05
3.90506382625127e-05
1.8643508429715e-05
-1.64142782374017e-05
5.77325399352361e-05
7.1624191114479e-05
5.00809710895516e-05
6.71638835793363e-05
2.18562101345446e-05
5.64224542591194e-05
4.97098649998968e-05
6.94024141790452e-05
9.80245386986978e-06
4.9251384951886e-05
6.17156319877966e-05
8.60496297725842e-05
3.97865634991317e-05
3.41111740916428e-05
6.62428233813682e-05
-1.22881195543837e-05
6.3689642436953e-05
-6.19633186427314e-06
5.23715651373182e-05
3.71412649013295e-05
6.40575413924628e-05
4.26610815801217e-05
0.000110599363688851
5.83037139955826e-05
5.58008806443845e-05
9.09113752434683e-05
6.40694672538089e-05
8.78764727550813e-05
2.30502429398227e-05
4.05374832923153e-05
3.14805214272632e-05
-2.4497653278316e-05
3.61343354010944e-05
5.08822405911416e-05
8.79205237379075e-05
8.60936831206006e-05
2.66858258769464e-05
7.23169275997208e-05
2.40055847766941e-05
-1.57765227925494e-05
8.58265419942363e-05
2.77273346368636e-05
3.99755442376709e-05
0.000102226053056554
6.87116437196267e-05
2.59386007991839e-05
5.520259406679e-05
1.58210292927061e-05
9.92935687832796e-05
9.11141174401657e-05
7.15915112049519e-05
5.20892105976889e-05
3.24946055038166e-05
4.96936214693131e-05
4.99796342545995e-05
1.20992183387941e-05
5.66038053472961e-05
6.45930740905329e-05
5.2152415937682e-05
-5.27668110033047e-06
4.66010264127355e-05
5.5264245114398e-05
3.12492758427411e-05
6.37557787586353e-05
5.40802627921274e-05
3.53276690967879e-06
9.53893355855432e-05
9.15271504386753e-05
3.95605228337613e-05
2.37146582952804e-05
3.79651616975699e-05
6.84605537756208e-06
9.19997582270304e-05
8.22398281127386e-05
6.67520627532366e-05
5.75181447098741e-05
6.06136812181773e-05
8.3851972790454e-05
3.57756731770198e-05
0.000114973364768383
2.31473685769947e-05
8.33640527789434e-06
0.000111588443616847
6.52283371162883e-05
2.17628797050749e-05
0.000100028981753798
5.21822521387819e-05
3.32040900907505e-05
0.00010745999374247
4.35580882712214e-05
3.86892215362519e-05
4.08316705181893e-05
4.2576217019275e-05
3.42600634625166e-05
4.59771265248192e-05
-1.85389475085954e-05
4.62555048738177e-05
8.75911920026872e-05
9.96514039123292e-05
0.00012305815031357
9.03422777905681e-05
3.23897887794507e-05
4.31674675850492e-05
2.19466449647131e-05
9.6569633459515e-05
9.95286643432625e-05
2.52065187542586e-05
9.72096209685201e-05
4.48727687873073e-05
6.02549177127989e-05
6.45475296183412e-05
6.35960808956503e-05
4.21429966611383e-06
8.96922970701171e-05
0.000112527496200112
8.48535117719587e-05
3.59090673932096e-05
7.07451488227712e-05
8.8068541453565e-05
7.40199115783998e-05
3.25918221952166e-05
2.77428335494955e-05
5.74256207525595e-05
2.67636487858743e-06
5.28033264592268e-05
6.32065099613606e-05
2.16894855496913e-05
6.43550141833292e-05
8.3749523864759e-05
3.49423340714583e-05
2.33766826392095e-05
0.000103719169724294
5.40556957558105e-05
8.15617067665722e-05
9.39273466154217e-05
0.000107015229727824
4.10941916900982e-05
0.000122242202645
2.51818435374614e-05
8.38181122540569e-05
4.33974841611242e-05
8.172761805974e-05
4.17134629208706e-05
2.05681826591494e-05
7.82320888950726e-05
2.88610396515211e-05
9.66166531683173e-05
1.89737005207985e-05
2.58541603584665e-05
4.47069424131061e-06
5.45708698081501e-05
6.01640633760923e-05
3.66866717478514e-05
0.000121319639869851
5.87101372507533e-05
2.52875441281267e-05
5.56928264700967e-05
-5.32417654781191e-06
5.60640567530822e-05
3.41917748677304e-05
5.54052035443775e-05
0.00011453213757406
2.1756954242559e-05
5.28084281472984e-05
3.6089603324434e-05
6.23514047880135e-05
3.87247282046443e-05
4.34359077789573e-05
-3.57845896933528e-05
5.19316227199424e-05
9.75575146744197e-05
8.4392911840028e-05
6.65351997240275e-05
3.54930432763955e-05
0.00012526259086395
2.83271408556899e-05
4.99849106634864e-05
3.85592961945588e-05
1.30969735651345e-05
7.64918755563114e-06
4.23227408127345e-05
2.58129793795543e-05
2.65575515943244e-05
3.36766359169474e-05
7.82778782747583e-05
3.04340691982407e-05
4.86052143259145e-06
5.75473351632057e-05
5.41112570654657e-05
9.20314491855647e-05
-2.2968489717629e-05
4.16149204421409e-05
7.25376523087368e-05
7.8955963368833e-05
-1.37640413992861e-05
4.10947722873884e-05
3.09226000791134e-05
3.930507243305e-05
1.63611436786188e-05
2.46761898311856e-05
2.84647768323941e-05
9.22670715136804e-05
6.23453887495084e-05
2.81512007770317e-05
5.14572851418405e-05
2.33990208309433e-05
2.45082777480552e-05
4.60949704459265e-05
2.09226585967738e-05
4.41218261285575e-05
2.13643335378076e-05
4.10751912746011e-05
5.13845660626382e-05
6.24559940058866e-05
6.74668017552756e-05
6.23186910427882e-05
3.96048161209172e-05
8.30489340985415e-05
4.59483064149738e-05
5.88134211045854e-05
8.03000432159457e-05
9.29629500791771e-05
-4.12419908679275e-06
2.53058640430141e-05
7.3193640684643e-05
6.11609005215959e-05
4.12072076985203e-05
4.61409126063288e-05
5.34657458541699e-05
5.31718872603558e-05
1.84573063143218e-05
9.43669761298936e-05
0.000111822666263176
3.90438458709197e-05
5.48214434359086e-05
0.000128975795219486
7.76233394861825e-05
8.82791038267042e-05
8.44186488919984e-05
4.68236471585808e-05
1.86399695303112e-05
2.90462622048987e-05
4.23247982933209e-05
4.75607407182548e-05
4.28686974503776e-05
4.0781743082428e-05
9.83076970156886e-05
5.78452486712853e-05
9.1081378176748e-05
0.000103863962227231
2.64683491330141e-05
5.42383099352573e-05
9.42887221001228e-05
6.45105371762612e-05
7.74448612929149e-05
0.000113063022547927
7.15769588085278e-05
2.84075269022993e-05
2.65395808367221e-05
1.45412592732108e-05
2.70015387844342e-06
6.41419694191629e-05
0.000113516411105891
4.1539263941286e-05
1.77057357554144e-05
6.56529424021502e-05
8.14310594910765e-05
3.93051827419766e-05
0.000132853295129137
9.31518129559106e-05
6.7111728594983e-05
3.97061433639032e-05
7.11537983934529e-05
3.19851453577794e-05
0.000129673922283346
5.85822847056273e-05
9.55518570289515e-05
5.37842108698073e-05
6.16775822842243e-05
1.13527386144823e-05
0.000118520361625038
7.09532415031702e-05
5.58162199875822e-05
3.20076860885994e-05
2.89842301088572e-05
2.57628349668836e-05
8.86401137602379e-05
5.1580741972913e-05
3.37812810354772e-05
0.000105074864353684
5.24593313867909e-05
2.41489725805449e-05
5.26085940328533e-05
0.00012656830802749
1.09796287530086e-05
2.79899119962341e-05
2.46794743335336e-05
6.63544813407539e-05
-1.99043639496872e-06
-1.21934279611706e-05
2.31024677445128e-05
8.7820064294927e-05
8.4900819238772e-05
6.19380126534884e-05
6.06655672462716e-05
-1.10778640648854e-05
8.29906733673213e-05
5.31567617247912e-05
2.91507777273243e-05
5.4708692788691e-05
9.12729477789144e-05
9.51285503629117e-05
6.35837577765765e-05
6.42578164798401e-05
4.51741831396019e-05
6.81822249211308e-05
5.33904683762649e-05
7.69897524568516e-05
6.67631914342802e-05
1.40772274298516e-05
5.8716722764708e-05
1.94716318364774e-05
3.16983329531786e-05
1.73207812033263e-05
6.65816959192597e-05
0.000103599535485869
2.56450700327309e-05
7.39943860834006e-05
9.74104856649458e-05
4.79029178352216e-05
0.00013123104043801
4.02434028520275e-05
-9.32328220579131e-07
4.39985719024139e-05
-2.90491792921509e-06
0.000115645922479625
1.40194299169104e-05
1.38696690904589e-05
5.67438652843568e-05
7.67900653858351e-05
0.000155995060446789
6.528709640502e-05
0.000117790242128981
8.46923317745561e-05
5.70340480153738e-05
4.12259252281127e-05
4.41687399296518e-05
6.7450969503463e-05
4.54106158340828e-06
8.95284753961414e-05
6.36729405475319e-05
-1.51799303559381e-06
9.91775279040739e-05
4.08212505169457e-05
6.04198441251165e-05
3.07483084884944e-05
1.5022814045112e-05
7.95809666141161e-05
6.43436179288933e-06
6.51374549671044e-05
5.03135234510844e-05
0.000112621638193305
6.85966278709884e-05
6.16402414310013e-05
-1.20151988089946e-05
7.92636354502759e-05
5.84724228418648e-05
7.23989940648159e-05
6.91138970521751e-05
4.18779503916085e-05
7.37260192317049e-05
6.021943864688e-05
4.54867756148145e-05
6.41367684792021e-05
8.09287268139444e-05
9.50389514515764e-05
8.98326513486119e-05
3.95396179454212e-05
4.5997783287816e-05
6.54054893403139e-05
7.89688881596333e-05
2.58166672941335e-07
8.40485986844111e-05
0.000115730078036588
5.08036194427878e-05
2.60041761041717e-05
8.87207564171574e-05
5.5547388896268e-05
9.58556658736289e-05
7.95981313195044e-05
8.14282387626231e-05
3.59605723030736e-05
2.85694725219796e-05
6.69588663386838e-05
3.46378107949954e-05
1.67613608409127e-05
5.4057380426374e-05
5.98162520295675e-05
-2.50762773615658e-05
2.24919394241319e-05
4.75034554877764e-05
3.06582300531778e-05
2.07908873734462e-05
9.35506556135373e-05
9.01038352449441e-05
4.85542705671838e-05
3.93014993924105e-05
5.58179717252639e-05
7.14859457552373e-05
5.01225136916789e-05
9.48405358949253e-05
3.13122932086798e-05
8.44928240842031e-05
4.95624569183137e-05
1.10288466473655e-05
1.539380324133e-05
8.61692429697139e-05
4.64929563509883e-05
3.23273041828337e-05
4.26238724307222e-05
8.58535965875618e-05
5.66301373034232e-05
1.89404075857263e-05
6.41431818046263e-05
9.13196411154626e-05
6.34435979290283e-05
8.96313559034274e-05
3.4319410765758e-05
2.60335204166166e-05
7.85488729226309e-05
-4.84846344519531e-06
6.22138626595674e-05
2.67896914961207e-05
6.9285107861908e-05
0.000113545620827225
4.7266515352647e-05
2.9537115019283e-05
3.39317392549918e-05
8.7820826209682e-05
5.01346183539463e-05
0.000107841895583497
-3.48306096478557e-05
4.53659403706037e-05
4.12515977607245e-06
4.12480603442138e-05
-8.05782600278347e-06
3.96321592595058e-05
8.05963372337489e-05
9.16056983959025e-05
8.38100821122844e-05
4.72202050800295e-05
5.02104339111511e-05
7.30254513404583e-05
6.0049912468717e-05
2.02733349050502e-05
2.50727063303604e-05
3.13972993207816e-05
8.24140439761069e-05
2.17598805834679e-05
5.63828200407968e-05
3.5809883973039e-05
5.48687956237153e-05
5.63186733590822e-05
-1.33613521878576e-05
5.20593736894866e-05
5.54521472125713e-05
8.73495854450633e-05
2.61792708842374e-05
1.21082427811245e-05
3.5294247055677e-05
4.27164599339792e-05
-1.46056430327729e-06
7.75542142866115e-05
5.51065086687926e-05
9.18850288815085e-05
-6.12284001540601e-07
5.38989829481995e-05
5.83586633434195e-05
6.84190244212681e-05
3.96445669526218e-05
9.64983455951101e-05
6.42262996747368e-05
7.99965909459372e-05
5.2008917964096e-05
5.30116061453762e-05
-1.5381991368123e-06
7.50624674067323e-05
6.92200482022343e-05
8.61036669537403e-05
6.84973828481754e-05
0.000100543055239351
8.96500211768692e-05
6.00402148471576e-05
3.52649148908719e-06
9.65273977935072e-06
5.34497155371936e-05
5.0849048713626e-05
2.94418726774806e-05
3.66191489763556e-05
0.000103731664681671
6.18220053208691e-05
-1.31316804134142e-05
0.000134251588558402
4.41657059291736e-05
2.8352221655681e-05
4.12007664196457e-05
9.70556089727842e-05
1.83886165854111e-05
0.000104500065964861
2.74525479206975e-05
1.02078540808307e-05
9.43401222193856e-05
0.00013555443917308
6.99529157384919e-05
5.53283418830152e-05
6.88489000347341e-05
5.6264192793328e-05
8.78521041139596e-05
3.19055128726841e-05
6.14236447920427e-05
4.72634889523461e-06
4.66082032502287e-05
9.32256827245977e-05
9.12160487384963e-05
5.36340758469608e-05
6.32428537299912e-05
3.13837413410304e-05
0.000116809584570553
8.32681936116856e-05
7.59472577236804e-05
5.24016702745479e-05
8.05600864679213e-05
7.74183287795487e-05
0.000100561763253718
8.53366725756903e-05
3.47205942018349e-05
3.87022758656008e-05
6.91584742679702e-05
6.21752154028918e-05
5.63396896403426e-05
0.000109215890921914
5.62999847783221e-05
1.0446125471141e-05
2.5809178399975e-05
5.18925542916922e-05
5.45342266903495e-05
8.00034117938268e-05
-4.33716489404165e-06
6.06701372948669e-05
0.00013321872027548
9.48864550827272e-06
-1.4833444577937e-05
1.98579083113233e-05
7.75037083641934e-05
7.54890553458221e-05
2.63577487340989e-05
8.19352943464534e-05
8.56427485412227e-05
7.34667071445483e-05
6.77212902659878e-05
3.95601748264058e-05
7.83923984030444e-05
4.93084437073936e-05
4.30378293018271e-05
6.60912286926188e-05
6.45971029891311e-05
9.53269068702288e-05
7.25192933046148e-05
9.770625346219e-05
6.62908820779565e-05
3.4084353089472e-05
8.70876153561687e-05
2.98947938641701e-05
-1.72612720603175e-05
3.14513368727946e-05
5.06777036354127e-05
8.06967626740134e-05
1.70022840867649e-05
8.91147840186265e-05
2.50342434939658e-05
4.08126807464847e-05
7.07716266373724e-05
7.17645237649116e-05
4.99190942189125e-05
6.64705316542009e-05
-1.0215412890156e-05
8.8796899618867e-05
4.59013682186101e-05
6.75303869102241e-05
0.000101241451974838
9.44710265654448e-05
3.34515675947117e-05
5.51753843954589e-05
0.000132283059646019
9.20453408402346e-05
2.37359347180309e-05
2.67559550846792e-05
6.896960821741e-05
4.84085957259164e-05
-2.51560469568159e-06
0.000108677615879662
5.79938330128256e-05
2.37442246515168e-05
5.42354998736575e-05
9.70915270828045e-05
2.55090178936524e-05
3.10956682900193e-05
9.21304585676843e-05
3.63648090370951e-05
2.49895138698418e-05
0.000111231004799925
3.92372244589676e-05
8.25471123287533e-05
8.50913512136405e-05
3.82788386287935e-05
8.70664219339274e-05
-1.7916348193735e-05
9.47797378197941e-06
4.50782395618188e-05
6.99292159099657e-05
8.80189873579411e-05
6.18939742323567e-05
7.80678043429683e-05
6.68472508796262e-05
2.07150856775978e-05
4.4181274613918e-05
4.38636834852371e-05
7.72105995662952e-05
5.80891988691523e-05
6.47730549076465e-05
4.25970087113105e-05
4.87960790528333e-05
9.32003211090429e-05
3.16463301254038e-05
4.08016330567126e-05
7.90645881025606e-05
2.97887548142244e-05
5.17343103842278e-05
4.82573710857627e-05
5.49575233473032e-05
8.08625367610443e-05
5.46227189031353e-05
3.8400379017873e-05
8.17129802496656e-05
6.49796726938967e-05
-5.77115576153056e-06
0.000100263516592716
3.74715206145697e-05
7.59612111945319e-05
8.01484748361656e-05
4.72289665130561e-05
6.76737765362007e-05
9.22730799530737e-05
0.000101556406183103
9.40007986011895e-05
4.91563697277632e-05
2.97749256423816e-05
2.41734301590093e-05
5.42275677276815e-05
7.11701762730625e-05
3.64456270142934e-05
-1.22257431342218e-05
6.92512113837474e-05
0.000129885033358912
8.07522948358389e-05
0.000112532779310491
3.05044614615341e-05
7.01196999993091e-05
5.72612281853578e-05
4.60179569636261e-05
9.99883060294629e-05
4.23407621813551e-05
5.92587782464736e-05
0.000108774235894064
6.63348917303797e-05
1.77111051731493e-05
5.022324702434e-05
2.59066173044297e-05
4.59305490151712e-05
6.15595353935067e-05
7.23144229738544e-05
3.74928550759115e-05
9.71829019219382e-05
5.0689385118305e-05
6.4587026752926e-05
7.71387620139865e-05
7.58693551012099e-05
9.18102242145037e-05
6.02178364876237e-05
3.49704993772713e-05
2.19806958474135e-05
6.89132685346504e-05
5.28159923240587e-05
0.000121526202789425
0.000132474824701161
1.02529918152475e-05
7.53781079272363e-05
7.72844571877993e-05
4.39566886727289e-05
6.96054801331876e-05
0.000104588356663282
4.42907571519057e-05
6.96799809229548e-05
0.000133369155743123
3.48057802383466e-05
1.21607209156527e-05
6.82500535406438e-05
3.16756549713111e-05
6.31421882735785e-05
6.06994466796066e-05
2.67809094038405e-05
5.61634450043221e-05
0.00010416401384976
8.32531279645292e-06
3.98528034479714e-05
4.33873621621014e-05
3.99701311571921e-05
4.98092967831961e-05
4.45010729351453e-05
3.57374696324041e-05
0.000127727291248552
6.44504107093299e-05
6.01254742901546e-05
3.94741630477319e-05
4.62350703062611e-05
9.94541825697519e-05
4.94058848320908e-05
7.74543945828646e-05
7.4424663262947e-05
7.50741792781925e-05
9.79892779022237e-05
1.62509418963665e-05
6.45011481170354e-05
4.10489684586892e-05
2.95520054938038e-05
9.26695326335068e-05
6.12572805607195e-05
4.25620468857075e-05
-1.62424525809839e-05
4.4454683416255e-05
1.20789074463222e-05
7.62174134274833e-05
1.67454632919111e-05
9.2976231892968e-05
0.000123517568258595
8.90543155653795e-05
2.7984990853253e-05
3.62253250408672e-05
0.000111412645305287
3.7900555732167e-05
8.09650627008393e-05
0.000113020049446668
6.33279328999681e-06
2.00096342715517e-05
4.03791391247211e-05
0.00010031734964017
6.62937756009473e-05
5.58913663644124e-05
3.56716138246119e-05
5.04283927893107e-05
3.71523342338462e-05
1.37386935915651e-05
0.000100013186833954
8.50880985801245e-05
1.31032517153371e-05
6.08830363619609e-05
8.95663244243643e-05
6.4559097454763e-05
7.14967374772921e-05
1.52893545346934e-07
5.56501481045669e-05
3.75256371123091e-05
5.25663474416429e-05
0.000135171225289725
6.96302002356426e-05
-4.32690792421451e-06
3.7770655880531e-05
2.52971606623923e-05
8.20091912679902e-05
4.77098593148127e-05
3.22840177589072e-05
3.54865356705914e-05
9.72235182632393e-05
8.285249109694e-05
8.04921114485155e-05
4.62074356082456e-05
-1.45127722576456e-05
5.54629330554939e-05
1.87112389941857e-05
4.27372745146141e-05
7.00866631124513e-05
3.98838237472096e-05
8.65553601864287e-05
9.20937762881263e-05
5.32293148472337e-05
6.2835777573726e-05
7.46070311034784e-05
6.15384683372065e-05
9.65832073412515e-06
7.30513369628719e-06
8.88760950094756e-05
7.98523216774262e-05
3.8091755578648e-05
2.51987054687686e-05
2.33894222386095e-05
0.000107460061535231
7.06331262846479e-05
4.99702177788945e-05
5.46045673405332e-05
5.30223909351205e-05
7.2958514855074e-05
2.05088849665107e-05
6.49337230884176e-05
6.7011819928948e-05
3.94641189756254e-05
5.36011750400088e-05
0.000117117862716258
5.84366426153089e-05
6.23834055282934e-05
9.08390886048177e-05
8.50458672053353e-05
6.32796869732604e-05
6.31402848909556e-05
7.13011756095981e-05
6.00206556270628e-05
8.8701930622683e-05
8.28719593220287e-05
5.59061550337729e-05
3.69367598554669e-05
8.24796224259775e-06
2.20414950278367e-05
9.30287013066946e-05
5.54540666039276e-05
0.000131650555584843
6.00033759488422e-05
5.27176919900872e-05
9.08123374182778e-05
4.26451707082993e-05
6.58058945200553e-05
2.37161761835443e-05
4.5614849613191e-05
5.08155210630322e-05
9.77618161731372e-05
1.29131563934744e-05
5.55834716524254e-05
4.3947962787976e-05
7.41874260199673e-05
5.40630539044282e-05
4.42011263843506e-05
7.29874448387795e-05
4.72715975497496e-05
4.02556194254058e-05
7.43255502723689e-05
7.37489063175993e-05
6.04285574745539e-05
6.11052718113601e-05
3.70112168536521e-05
6.78302353470754e-05
2.31950693108227e-05
6.16901628481207e-05
6.6271386502625e-05
5.61470260782114e-05
6.12989706333547e-05
5.96740201286789e-05
8.77401131762691e-05
6.54063084635761e-05
9.25232989108093e-05
5.32221552577633e-05
5.09778375872051e-05
5.75856593288616e-05
2.54189953810006e-06
8.66756684949258e-05
4.30891036918498e-05
4.05854311498783e-05
5.44212362837886e-05
9.12195259372086e-05
6.85524253607843e-05
5.88586705480157e-05
5.03304721201815e-05
5.74683136150365e-05
3.4922634903302e-05
0.000104403282869208
8.02719514306617e-05
4.58449980447256e-05
0.00010808595664149
0.000100503784616309
-1.80299703431115e-05
4.28189116283108e-05
9.84036126126997e-05
8.03642044364318e-05
3.40532415372875e-05
6.85572276694733e-05
9.92098218631888e-05
5.2584560656246e-05
8.55908281358273e-05
9.07483998301484e-05
2.42865098090999e-05
1.43067846651157e-05
8.47632839166315e-05
7.9580344708842e-06
-3.5395777854397e-07
4.29920650360615e-05
-8.61559744693532e-06
8.11649185849816e-05
-2.01572113962031e-06
7.10605956164989e-05
9.15941102619133e-05
5.20704018287069e-05
5.83170265404073e-05
2.84036813872085e-05
9.20307932868997e-05
4.06442192969599e-05
4.37946429549494e-05
3.24580742164918e-05
2.88483589096392e-05
8.53652155526513e-05
-2.64284485490605e-06
8.4327352223114e-05
7.49752307095298e-05
3.51477122478931e-05
2.79518768951155e-05
7.74564573189436e-05
9.67978551587597e-05
0.000111473095624366
-1.25357790754159e-05
9.84022632627594e-05
6.27404872168578e-05
6.11121394396875e-05
5.98553093652045e-05
5.97511337598359e-05
0.000112726811845483
6.11868286647017e-05
0.000119413698874836
2.44746466330434e-05
7.24968248249313e-05
1.75571150812018e-05
6.63396598278526e-05
4.01251427932734e-05
6.56302413961339e-05
7.06316638912548e-05
9.08333876478108e-05
9.03226877669086e-05
3.85244993442611e-05
1.5906505719168e-05
4.24833969197127e-05
3.39204760436752e-05
-2.8366495581496e-06
0.000104165056723565
0.000133693258085595
0.000168833798909145
6.07047615402172e-05
8.88496344106397e-05
7.62586757453978e-05
1.70892908762464e-05
5.08744953940977e-05
6.23217766366051e-05
5.35612778044423e-05
-1.16011214015982e-05
7.84884111029919e-05
6.67648362939685e-05
5.96214263021589e-05
5.27499533618586e-05
5.69282279964478e-05
6.67485833939703e-05
8.06223340504824e-05
6.99088455663834e-05
2.52686514570568e-05
3.50806586154295e-05
4.57857091859177e-05
7.92325183148884e-05
9.08698758121096e-05
4.28069857710959e-05
5.6063211277628e-05
2.904173436041e-05
1.38893676287168e-06
5.76148920105152e-05
8.13467813555039e-05
7.39102986814412e-05
8.52292597220982e-05
0.000113137788232222
1.96312348659645e-05
6.54060084804919e-05
0.000112498408970611
-1.27473923779733e-05
4.33068450326554e-05
6.66480540541428e-05
6.4033086811764e-05
7.19079962597954e-05
4.90992104220261e-05
5.37215503931927e-05
9.1990316744345e-05
6.36625753330571e-05
3.73351845434273e-05
6.43490652977259e-05
5.66637659199023e-05
4.15650790479366e-05
2.29244070924522e-05
6.26512710657524e-05
4.93291133235691e-05
0.000113068435415229
0.000126155299205986
8.8742854826084e-05
6.32139758859815e-05
0.000149588563935897
0.000108807764324869
0.000122698269608472
5.34339776346051e-05
4.13050609748108e-05
2.26294004655305e-05
9.14698633290622e-05
7.20469863025565e-05
8.29107775087851e-05
5.84052791983807e-05
6.25778557286811e-05
5.89771834248795e-05
7.41596628024509e-05
0.000113485235219266
5.42479927428053e-05
4.18900506565774e-05
4.14888909359924e-05
5.88143837807816e-05
8.60451120241344e-05
3.36006780604634e-05
3.77388006846345e-05
9.65131257968758e-05
6.1887830430959e-05
3.34743774759814e-05
8.50727732104365e-05
2.21199230391767e-05
7.6325543317605e-05
7.64222097537124e-05
0.000118781576237025
5.03811691077506e-05
6.38345589306524e-05
5.70114065462109e-05
5.49519527814662e-05
8.47992157447788e-05
6.44037060565102e-05
1.83222191580691e-05
2.21639141110952e-05
6.71524941057075e-05
5.75263937804466e-05
0.000106492450749932
6.02485538266134e-05
5.66829667927769e-05
0.00013014486765044
0.00010091038553317
9.09000583202028e-05
7.65995789565852e-05
5.31332475982011e-05
2.48917590768205e-05
1.27611293003528e-08
5.9726314158276e-05
5.27631971357123e-05
9.00197041187649e-05
9.72564930312578e-05
4.82855177564083e-05
6.59054664891227e-05
1.34634628263658e-05
4.98108869225928e-05
-6.4408701174078e-06
3.71638665249039e-05
5.17284602587931e-05
4.46734662044373e-05
2.53822076466302e-05
4.00476874297192e-05
3.90264760182545e-05
6.0997552415768e-05
7.07245190321531e-06
7.90469377311063e-05
8.02237922468763e-05
6.82200762087185e-05
7.06699595857518e-05
4.98136639913495e-05
9.43830956340026e-05
1.56378345718393e-05
5.84174874096956e-05
4.91032652825991e-05
5.96067448908444e-05
2.10808643782708e-05
0.000106348195540394
6.08242482752686e-05
0.000119472557535437
7.52308679094414e-05
3.63183829057477e-05
5.20682797598804e-05
3.95343128620129e-05
7.12191368265723e-05
0.000126988478716555
4.44623343537315e-05
0.00012931140916917
3.84516514060538e-05
-2.93451996684505e-05
4.15189626984877e-05
0.000109276769033438
5.47032367014133e-05
-1.0720285690216e-05
3.38091243056193e-05
0.000101442293252242
5.52002248477923e-05
4.06197843222386e-05
3.65515463027683e-05
4.91810117011198e-05
6.72542341197933e-05
2.75245722190388e-05
1.03422846364633e-05
8.39674427250849e-05
9.63467344943589e-05
6.28369319140917e-05
4.30157880587223e-05
4.69649984220903e-05
6.4365516879574e-05
6.56700068952965e-05
1.97177304223537e-06
7.51854016202426e-05
5.40399677212632e-05
4.67247849373762e-05
9.37674452880331e-05
-2.99595375604083e-05
5.1193005411347e-05
0.000117780208495761
4.34981334354848e-05
3.85341273377037e-05
5.17844203853584e-05
8.29269910829851e-05
7.28766374622754e-05
5.04446099104222e-05
0.000102724955330827
4.66888466893142e-06
4.3131203881878e-05
2.90695835292669e-05
7.12466183565083e-05
8.52429309785401e-05
0.000116009778856904
3.37616561691901e-05
3.31700933294746e-05
3.08903007087171e-05
7.85491576574187e-05
1.9120472049723e-05
0.000102562894333511
6.3000404212981e-05
3.65723521750908e-05
8.62064366973303e-05
5.49395203189405e-05
7.17282678051713e-05
4.07181905686079e-06
5.16409719940274e-05
0.000123370162697796
4.14908258204897e-05
0.000113534177113871
9.31999523017577e-07
8.15404918226953e-05
6.11497993458738e-05
6.57349026279116e-05
8.20242742312242e-05
9.22240967769413e-05
5.55675783212917e-05
3.7593718795199e-05
3.20748380356803e-05
9.7159732688143e-05
0.000100371498533876
8.12842648795779e-05
0.000146284252749894
8.81813920557345e-05
4.46625331438812e-05
4.43427956483219e-05
8.09946722726722e-05
3.9903480817885e-05
3.62241113027646e-05
1.42844377978977e-05
3.01912897424901e-05
4.24829154511605e-05
5.7358217503624e-05
9.45745506889323e-05
6.97667457055243e-06
-1.87401977893605e-05
1.80294030557509e-05
0.000100146286967864
8.42801411755632e-05
2.95961050626249e-05
-3.05083380923821e-06
1.69959216134258e-05
2.40873016261301e-05
5.50913618131912e-05
-3.03481306442275e-05
8.77838608096735e-05
0.000110352456125671
1.97884021256653e-05
6.12240801226737e-05
8.32186229192184e-05
5.19750953607608e-05
3.22328966323906e-05
7.42971539959263e-05
8.10127461210312e-05
3.92473231428168e-05
9.48047043995113e-05
9.02611608021972e-05
6.72448475483798e-05
3.20650419835721e-05
7.72206871074975e-05
3.79922554341673e-05
8.46087751366497e-05
0.000110554987194373
6.52434326462285e-05
4.85638383980132e-05
0.000114056260667243
8.59540441469049e-05
8.86852514258953e-05
8.84114134274009e-05
4.12567888547667e-05
7.95157468419456e-05
7.75203417234997e-05
0.000103801411754952
9.71037041461586e-05
9.90283395935752e-05
4.53600114681994e-05
4.30037950556727e-06
3.53728027070974e-05
3.70393758567501e-05
4.90440370839918e-05
-6.28625641684587e-06
0.00014632613887174
9.50725741417715e-05
-8.16941505099276e-06
6.97654047963505e-05
9.3250220472632e-05
6.89746683850192e-05
3.64421280451763e-05
4.30124963872845e-05
5.63567334024587e-05
8.06755466678906e-05
2.43756129004086e-05
5.35807338186143e-05
6.9839355197178e-05
4.99066001223111e-05
4.57988038801266e-05
6.06195225211482e-05
7.83861750464242e-05
7.7296449941529e-05
4.19702871628268e-05
8.37286022072587e-05
9.67404063040861e-05
9.28751259491637e-05
3.9084331579817e-05
7.93961491335363e-05
6.27720894659019e-05
3.87238879086267e-05
4.4031324536866e-05
8.23855598092245e-05
3.67616955939312e-05
6.22770393661475e-05
-8.69384691823736e-06
-4.86243355366344e-07
7.38076807643237e-05
3.59684083602356e-05
4.02488045514658e-05
8.62868648999161e-05
3.9270503344617e-05
4.39075783165145e-05
6.02849367013508e-05
8.60339790970826e-05
4.91931406023179e-05
3.3891406759183e-05
6.61071502174677e-05
8.29670271523754e-05
8.19005820260718e-05
5.42572250208084e-05
1.95971684807537e-05
5.93492319274816e-05
6.35004234472955e-05
5.70711373747599e-05
4.91831624716903e-05
7.52422767097032e-05
-1.98392211880949e-05
-2.13115442026441e-06
8.00824526172161e-05
2.78901252685391e-06
5.48374111924439e-05
8.37401270099574e-06
4.37332906942999e-05
-2.80610057872356e-06
7.49738403166015e-05
7.76866266523986e-05
7.44125521493234e-05
6.8755082346405e-05
5.48346406211099e-05
6.50599167074126e-05
5.14640568532524e-05
6.07719400480372e-05
4.72314633502399e-05
6.68893013469825e-05
9.64130904135174e-05
9.15527967322858e-05
3.84013251217936e-05
3.58684034326622e-05
9.47160204157962e-05
5.93259250704152e-05
2.70881338089961e-05
7.78902979462243e-05
6.26419448114612e-05
9.16065563021808e-05
6.27752406460156e-05
6.8807269769757e-05
9.61456102627654e-05
7.85662987583906e-05
1.91755264346336e-05
8.4927124280834e-05
9.81889946761195e-05
3.36812205292135e-05
3.7356917303128e-05
5.99397505502288e-05
0.000123256662792955
7.67753227948158e-05
7.28791698563605e-05
5.96193115522276e-05
0.000154864470774452
4.8955175508009e-05
7.04919538434817e-05
2.83850179382932e-05
2.64404319975321e-05
6.73308834090933e-05
2.82800801437388e-06
6.87227591563232e-05
6.12190948962208e-05
5.04026562681404e-05
4.1620435453689e-05
3.28328832717869e-05
3.81013999666946e-05
4.2705349043786e-05
8.50246385364744e-05
2.68585695958503e-05
6.76582134075354e-05
6.17182283253508e-05
8.57700672023099e-05
1.43420581125947e-05
-2.72597029614322e-05
7.93616564365166e-05
1.43805224402611e-05
6.26512710220487e-05
6.14628433554497e-05
2.62330056746777e-05
5.86637017940938e-05
8.30837200108877e-05
6.55627874890273e-05
9.08499869979648e-05
-1.18859294573051e-06
5.89545367118826e-05
1.0318875108082e-05
1.07608061463729e-05
0.000102751827330303
1.11260339801553e-05
0.000106683289023533
4.96930623496262e-05
7.58246204827347e-05
1.70922505331035e-06
9.18035922020893e-05
8.56762269284436e-05
8.22957094450441e-05
0.000105338928922838
4.0735862903241e-05
2.93923138328403e-05
7.14602519130377e-05
0.000103071338939916
1.61675913398821e-06
4.10828109079725e-05
4.30165446085363e-05
5.12955579203339e-05
4.55494523356123e-05
3.26239602708447e-05
6.79326304608407e-05
5.19885368228576e-06
5.17802145093012e-05
5.9720094023212e-05
0.00010507512985918
8.07407870975447e-05
8.65018668004417e-05
0.000113984744474276
5.01460561359364e-05
3.94876902274435e-05
-9.54591785090805e-07
4.3257628265484e-05
3.72263617092299e-05
2.58147625410972e-05
1.12112200571726e-05
4.43958824713907e-05
7.46219900243346e-05
9.29001611808843e-05
6.4699409722532e-05
5.00331575742856e-05
8.38921415483946e-05
9.25438356076105e-06
-2.48029124795363e-05
8.11531849020155e-05
0.000104670816063889
0.000100598003295247
4.5410047805952e-05
4.80584231849963e-05
8.56925479280403e-05
7.39450274318333e-05
8.02483501827839e-05
0.000103924466370642
8.24001525206456e-05
9.43217830908803e-05
0.000100838692604813
5.94139945495753e-05
0.00013844353663459
3.40256528390968e-05
0.000129794768594698
7.96324342331376e-05
6.09025082006527e-05
2.77427639256118e-05
4.21138115156714e-05
3.03768489609583e-05
3.935978163955e-05
7.69714860816022e-05
5.10485967128659e-05
5.60060251674513e-05
0.000106549338201438
0.0001395373315133
4.23510509969432e-05
0.000124294218645106
1.48633022847168e-05
2.4206001207245e-05
4.53206960853219e-05
5.54256699259667e-05
0.000104472588725713
6.94175695813073e-05
3.40122112517148e-05
7.32818589656738e-05
0.00013413128935913
-4.21322348828485e-06
2.90605828274754e-05
5.79014040169955e-05
8.58590526369367e-05
3.48740907570308e-05
-1.1899272095363e-05
8.26286708789533e-05
9.36563961272586e-06
0.000137243220846565
6.13942255812361e-05
2.31341237354055e-05
5.06097781290699e-05
-1.55727641244984e-06
-1.25690751316744e-05
8.46097013321621e-05
7.83914280996824e-05
-9.62069030041103e-06
5.22484947583296e-05
2.10892580410191e-05
6.66705318330831e-05
9.72489434787126e-05
8.67723107768848e-05
3.9913373335084e-05
7.17206845018946e-05
9.68147309818414e-05
4.94643280550932e-05
0.000121836837447662
5.07722260332117e-05
4.67122264376329e-05
6.76474603937472e-05
4.69987217700912e-05
8.39875406694346e-05
4.12855283375456e-05
0.000112366958387493
3.3740008003361e-05
8.75542543892504e-05
4.36463743579683e-05
0.000100083376077539
8.65863324236252e-05
2.9533180578599e-05
2.26525410361346e-05
5.29760787710406e-05
7.69768356846225e-05
8.14674390435453e-05
5.73572639852972e-05
9.46481253853917e-05
-2.39736212265087e-05
7.6387515548203e-05
6.09428061823045e-05
6.78222236514863e-05
3.60952838531635e-05
8.29424193609085e-05
2.1009643139607e-05
9.49825114288434e-05
2.92829554792372e-05
6.04768822905354e-05
3.73530954210797e-05
6.88221746324188e-05
5.32897802480007e-05
9.15643412462005e-05
7.33521393972401e-05
7.29211836731638e-05
6.97701075431508e-05
4.746581145396e-05
2.50205046350072e-05
6.98238412522304e-05
9.88503040005498e-05
6.76915790629557e-05
6.50806479730149e-05
2.50240518854911e-05
7.02901616283918e-05
3.07467440920514e-06
5.62565075759975e-05
3.52990251427735e-05
3.17457317242677e-05
0.000103572123917525
1.69138148631671e-05
9.43211360299773e-05
3.73207505440761e-05
8.75276754332806e-05
7.15508040390865e-05
5.84723731061831e-05
8.36428069681736e-05
1.31605972900041e-05
6.71560126157228e-05
2.4442176496369e-05
6.36549413957907e-05
-2.449837449075e-05
3.40539312910621e-05
7.78301724486069e-05
0.000110037185024738
2.24409824504701e-05
0.000100789032243807
8.34312610974881e-05
8.74999412681641e-05
7.63141384662137e-05
5.02031175842631e-05
3.19677466267457e-05
3.61734317481654e-05
3.38151972156944e-05
0.000112804176456971
4.79993646939429e-05
6.21984616257911e-05
5.80915415261102e-05
0.000109360805418099
3.83284874993681e-05
8.83723687740051e-05
4.34351507314733e-05
5.22741469466721e-05
8.89479596162098e-05
5.42589105182602e-05
4.93423529143174e-05
6.371531383518e-05
4.51799424684379e-05
0.000105525789728981
4.92466436401733e-05
-2.20149514052082e-06
4.65043365076825e-05
7.36100493060127e-05
5.66330475727081e-05
1.1540534568402e-05
4.3717228359172e-05
3.07942603738162e-05
3.75866375746373e-05
1.27424494654222e-05
3.40019738549389e-05
-1.68088288115185e-05
3.53266382590532e-05
3.60446599635347e-05
-4.49290979529119e-05
1.04100043885995e-05
4.60704026162712e-05
0.000102192905678459
1.87953635469675e-05
9.19054965072086e-05
6.59159958266194e-05
0.00013221282485653
7.46686008000522e-05
6.43318043388817e-05
8.04293245699452e-05
5.98170010137439e-05
2.45453093605498e-05
4.601659606862e-05
5.23305138545347e-05
8.08919549452481e-05
3.0236268320121e-05
5.88683124489556e-05
3.90399923919734e-05
5.15202142152879e-05
6.87927438848768e-05
4.97909695484777e-05
3.00796199954925e-05
5.29593553841342e-06
1.36099444213208e-05
5.5851396268342e-05
8.74366514401528e-05
9.74995939148516e-05
0.000111313016630497
0.000112758701176772
4.42764826726772e-05
5.41583048043059e-05
9.88627327424739e-05
0.000106703849419704
9.92019140832867e-05
8.67302837137151e-05
-6.81600551500509e-06
5.57479554764623e-05
3.40807873446666e-05
1.56009962019068e-05
0.000107517744106097
5.04731809484216e-05
6.171170918255e-05
2.74360580263364e-05
6.10965909980196e-05
5.36008871473134e-05
2.3358187263231e-05
4.61259077999711e-05
3.57545106255662e-05
2.9701350197772e-05
7.31456339953535e-05
6.42297991878845e-05
8.63607068108313e-05
3.10932763754224e-05
0.000106627574615428
4.72639888841806e-05
7.89982025082639e-05
7.62196657879232e-05
5.35372723567142e-06
9.89598800709426e-05
5.54150272961992e-05
9.10711184298936e-05
7.08908109587682e-05
2.43381374934907e-05
8.32860985510411e-05
6.94336512042456e-05
7.1126853801263e-05
2.52599324117752e-05
3.64509419887019e-05
7.29437645594987e-05
4.40324399253071e-05
-1.49633412996066e-05
3.24382519868845e-05
3.61103535101596e-05
6.50258455028337e-05
6.58519809889048e-05
5.34212506219853e-05
6.32919005637243e-05
6.14090659393432e-05
7.64219352223752e-05
0.000121120528513999
2.98704663165241e-05
6.29986975231488e-05
0.000117831909920376
5.90649351299847e-05
-7.89414649634044e-06
7.30317691543692e-05
7.06986228806623e-05
4.53461175769672e-05
8.0375741170847e-05
5.30772492710609e-05
4.37705945462227e-05
3.1582077775467e-05
2.99903818167205e-05
8.97118788060506e-05
5.83303292291271e-05
3.14725935673927e-05
4.4559102580126e-05
3.0504729922608e-05
7.01580453735469e-05
7.51678895509772e-05
8.45968776605898e-05
0.000122170073359609
5.06342192983354e-05
1.43025595734608e-05
9.85089346341508e-06
7.5982568079095e-05
3.60006469604441e-05
7.63946633158562e-05
0.000123341686507325
4.77232065518698e-05
2.12476979046953e-05
8.93505365946418e-05
6.22845729350019e-06
7.84713287891943e-05
4.13446125554505e-05
4.73463571967091e-06
6.59950404188559e-05
8.37241664273997e-05
7.51206698069082e-05
6.52749548078749e-05
-3.40847755344491e-05
5.92348641366012e-05
7.22030341381544e-05
8.81530834261758e-05
3.3956405181353e-05
3.66253024473307e-05
5.29973046156213e-05
8.90182170290236e-05
0.000100158630934205
3.80255480521477e-05
3.68787672270704e-05
1.81222990441769e-05
8.29259552587454e-05
5.47592206846327e-05
3.60882294550535e-05
7.55267559906932e-05
7.90788874410633e-05
7.32819060992874e-05
1.77437453494241e-05
8.28074496360132e-05
5.08857219666207e-05
6.78559649513712e-05
9.86394090408209e-05
1.14434874006455e-05
7.96775970614911e-05
9.68479842600203e-05
1.55612604776561e-05
4.65544208087606e-05
4.70961577916478e-05
4.40283898313994e-05
8.21176586626673e-05
2.68156555140193e-05
5.92587676317559e-05
9.55975618686681e-05
8.15898196350485e-06
3.81567168613142e-05
6.74739616690896e-05
9.27973681236818e-05
5.62770806550308e-05
5.72727477164886e-05
0.000105634026965053
7.13399645049299e-05
8.33403602527227e-05
3.3943118857556e-05
6.09926728448829e-05
7.3226353998206e-05
1.56632863889042e-05
7.40324488786468e-05
4.98330608434973e-05
8.40543203362976e-05
6.17573225024528e-05
5.12227922479986e-05
8.67631550488479e-05
3.04769390124789e-05
9.06367576992695e-05
6.20813603123183e-05
5.17030321502111e-05
7.19915411825952e-05
7.78040494365851e-05
7.2183717052524e-05
0.000100530888078404
9.53756346634912e-05
0.000141819811468548
1.56439851559742e-05
3.98093801484938e-05
9.41061485597183e-05
4.78290420995578e-05
-7.16139772592905e-06
5.48772139799734e-05
5.61539055373485e-05
0.000114237847231745
7.48480717917714e-05
6.98778747163371e-05
6.04347696512228e-05
9.53056156342508e-05
1.78095435397769e-05
-3.58661627851291e-05
9.53204612754261e-06
6.51305809963276e-05
5.89710066368468e-05
4.25006543475889e-05
4.55466285167138e-05
8.21971826226825e-05
-4.73908070918098e-06
8.68611432757903e-05
1.39589944470362e-05
4.38729200966931e-05
5.51632631229736e-05
6.28941060286006e-05
6.33228615099746e-06
3.80941937355725e-05
2.93877562262372e-05
2.09658026212831e-05
4.9931911379424e-05
9.79296517223122e-05
6.70782559572547e-05
9.56317503936453e-05
1.99147538304306e-05
8.56211865375832e-05
9.31605225172835e-05
0.000114666455269194
3.44361826554279e-05
2.00044335401976e-05
5.11289381236342e-05
7.83595078344921e-05
2.80862979392861e-05
5.38988734684345e-05
-1.36829324275595e-05
3.51908376128277e-05
7.30631540916285e-05
7.87783343195604e-05
6.70810062776067e-05
-8.88125368125172e-07
4.57595441088823e-05
8.18817489744247e-05
0.000108467598759244
2.9384547987031e-05
3.48288773595514e-05
6.71489333422855e-05
6.42480510408471e-05
8.9245420820744e-05
2.73713885869344e-05
3.58379603420189e-05
4.83389806487915e-05
5.02677972791558e-05
8.07489617784583e-05
0.000138079088885905
5.50014921155278e-05
0.000123767922420646
1.79743587188687e-05
8.56396426213728e-07
5.30727144341933e-06
3.28563087699179e-05
5.00290376364629e-05
4.56426265758241e-05
9.95250914163359e-05
9.62191306494128e-05
6.89992003129172e-05
5.95454343781654e-05
7.14952926832858e-05
6.68569299091903e-05
0.00012029111877521
7.85043481069902e-05
4.38527822373116e-05
2.21939444808146e-05
1.10734300754404e-05
8.47894202304004e-05
9.74358888165119e-05
5.83959909418222e-05
5.32033339662945e-05
5.68894898326665e-05
-4.52680405808496e-06
-1.5087786419058e-05
6.6154007372499e-05
5.06832109701807e-05
2.8114250619408e-05
2.06505259236348e-05
3.84394802925197e-05
2.71366362292376e-05
4.20501289950371e-05
0.000108745390522826
9.93371260711242e-05
9.06897871778954e-05
3.32157603162352e-05
7.6877530228212e-05
3.28001763813315e-05
2.38848870832129e-05
4.85207777562682e-05
-2.82821907910127e-06
1.99916615647093e-06
7.0285363826592e-05
7.1986282520101e-05
2.39064518619498e-05
3.58376044227708e-05
0.000112987985839302
4.18147835199389e-05
3.62474935557381e-05
4.70802048925588e-06
4.61984885792537e-05
3.98789763962889e-05
3.91970851620794e-05
7.79027643746538e-05
6.61385778140785e-05
8.38255863537037e-06
0.00010054262134317
3.38683519313494e-05
8.65800266723068e-05
5.36684770791989e-05
7.30042998925789e-05
8.65609251641207e-05
8.098332540055e-05
8.56380477210471e-05
2.63909270133695e-05
4.29882704512502e-05
3.78175867691511e-05
9.46450886150905e-05
9.2189695677583e-05
2.53233464201446e-05
5.80422051261716e-05
6.08420376073634e-05
7.60008530720409e-06
8.4547566222683e-05
1.89982256596528e-05
0.000110553202156792
7.86029757135166e-05
3.99734684560597e-05
4.01381847979282e-05
5.47180486256003e-05
3.61846500239797e-06
7.93138669810957e-05
8.28542971053434e-05
0.000109819237028346
4.91217443471603e-05
6.14509011485673e-05
9.88402949361082e-05
6.1171581796282e-05
4.67605546439664e-05
-1.99408305838788e-07
6.5669140585481e-05
0.000104656215826629
0.000103831797820403
5.74299866186462e-05
3.46824827975394e-05
4.03675195569731e-05
0.000123763370561577
9.79021605269419e-05
4.7575038514721e-05
7.98075372335102e-05
3.45251700442961e-05
8.55188647633231e-05
5.42931645911965e-05
7.33975207737511e-05
2.14901851250707e-05
3.65836214620492e-05
2.12186812444804e-05
-1.769460717375e-05
5.84606854585352e-05
5.03623161528088e-05
9.64238639868114e-05
1.50439632837258e-05
0.000121562333906718
4.38084756971896e-05
6.45107091122886e-05
5.59771660447239e-05
6.97969356096373e-05
1.1295902637946e-05
5.63651695677437e-05
0.000106767848268564
3.27040404363611e-05
2.76428447548566e-05
1.75539948905705e-05
0.00011176556907592
8.60554275364044e-05
4.07237416648651e-05
3.06215602355737e-05
1.03902354285531e-05
5.64155869888403e-05
5.97857756978884e-05
1.99616591842888e-05
8.89745709583158e-05
7.13762485807978e-05
9.01277637707836e-05
0.00010674620175966
0.00010096717417795
2.58565392834725e-05
6.95955111105741e-05
1.56636298113635e-05
8.89851862311444e-05
5.94929346357257e-05
5.86991648920406e-05
6.49261624349816e-05
0.000103402687598276
4.07994665440171e-05
6.31704833868763e-05
3.59743661699995e-05
4.61950220819199e-05
1.15168597593941e-05
5.97000297285578e-05
7.73700349875166e-05
2.25492641625121e-05
6.30932664103039e-05
4.60645554010663e-05
7.090755747823e-05
9.02449545223366e-05
2.80389412188465e-05
6.64910663950531e-05
5.12371470077117e-05
6.0762538272392e-05
4.88592326241362e-05
6.41448395068061e-05
0.000133608802561718
4.76840704658859e-05
3.52330868932326e-05
0.000114243405138315
7.46468885443996e-05
5.81737603350415e-05
9.56565151079167e-05
0.000100103367554644
6.11205905736086e-05
7.02414292383568e-05
6.64965469182059e-05
6.95425692754323e-05
7.32529954650659e-05
4.85887003264959e-05
2.08809557155838e-05
2.24308352515723e-05
7.93145548374604e-05
4.97600083538359e-05
5.31535204021962e-05
0.000102662431298055
8.11315017276411e-05
-5.08536348538726e-05
4.22930727978172e-05
7.21283941081662e-05
-8.08695984975495e-06
3.2039565049778e-05
-2.21215820414574e-05
4.95415889708616e-05
7.17442502847457e-05
6.54879212855223e-05
6.76737618420675e-05
4.59676098842174e-05
2.5194716610634e-05
4.82291258062758e-05
2.85870762610374e-05
4.73032506748388e-05
3.04621757307548e-05
-7.01670926369569e-06
5.71390940824842e-05
3.87600090878957e-05
8.03752538198541e-05
0.000116295166047948
2.34995940245538e-06
3.34220900611972e-05
8.01836886106183e-05
2.73644607467852e-05
4.22586646977589e-05
3.87809206721019e-05
3.608685716763e-05
5.00477515965302e-05
3.97004456234977e-05
-1.5684889430825e-05
1.51358422545958e-05
6.05401807880644e-05
4.76082505546189e-05
1.51734279335622e-05
2.87002689866267e-05
0.000153364633163524
5.73515872220456e-05
0.000138814015314786
3.29960526618446e-05
2.34337270226195e-05
0.000114539818434252
5.89126194021104e-05
7.02546739666774e-05
3.89195704680466e-05
4.77144998629491e-05
0.000108947022671635
5.57040420358441e-05
7.60666460028058e-05
2.33942993692581e-05
7.04936392985661e-05
5.10599334127953e-05
-1.56121943358247e-06
6.70941910914265e-05
2.87749006415214e-05
9.64464358484831e-05
3.71476476232525e-05
5.99162990381343e-05
5.82697293025552e-06
6.58671413450568e-05
4.46336621289349e-05
3.26072146752465e-05
4.86171572679981e-05
4.87052752929578e-05
5.9013485041575e-05
6.29018586596025e-05
1.84175678287353e-05
4.34902193238176e-05
5.05218205297178e-05
5.52547122689706e-05
-1.2389089571919e-05
2.77938640421908e-05
5.46012386161186e-05
2.51591232529181e-05
1.89879928822414e-05
5.02466848605956e-05
4.36932207936608e-05
7.26856145233327e-05
8.95202233702915e-05
5.63211609231913e-05
8.04638995851727e-05
-2.3133004474088e-05
4.08579754359313e-05
0.000119806622526151
4.72031108154749e-05
6.1792708738766e-05
0.000133418972620042
5.52428058225765e-05
1.30643085446724e-05
2.12638829799596e-05
8.13758699865811e-05
5.27626956825505e-05
8.35122069664709e-05
9.82420133713227e-05
1.85842762680314e-05
7.00614101023371e-05
3.40330230296845e-05
4.18045565675526e-05
3.28333044344139e-05
5.79557963742252e-05
3.14127359352669e-05
6.03123780239702e-05
3.45542816478438e-05
0.000118556106231904
4.9629597738088e-05
6.39856887850384e-05
7.21497956068136e-05
6.61872752798896e-05
8.75538392327695e-05
8.8879528629325e-05
5.67623422972815e-05
2.90313078440263e-05
5.36421269433533e-05
1.35164152915547e-05
2.64111160232287e-05
9.96961705036834e-05
3.31555804182872e-05
5.07590557294912e-05
4.63370675578735e-05
0.000132432852069784
6.42547158400093e-05
0.000115674017114389
2.51520980114605e-05
8.99091761671849e-05
4.40958463840662e-05
2.00152032763327e-05
8.23502521709554e-05
0.00013111531315194
8.46162879016083e-06
6.53149294518974e-05
5.15198933792653e-05
7.40646637373053e-05
4.06562559339123e-05
5.0186955453895e-05
3.53055825785853e-05
1.7055234926069e-06
3.20550956240624e-05
4.65809384783682e-05
6.40406946157525e-05
0.00010457837968491
6.21556359925725e-05
1.8819247033133e-05
1.85634734877298e-05
6.92180652112728e-05
7.51682187438164e-05
9.92721088907897e-05
4.95432288667611e-05
6.64358630464456e-05
9.27607817326499e-05
3.4107623461903e-05
3.96125119407834e-05
0.000105427442850497
3.31137465768734e-05
2.45919499739357e-05
8.65526602793672e-05
2.21282453068483e-05
5.34121595460165e-05
5.34123360417328e-05
4.43142307266489e-05
4.98684855259288e-05
0.000118687654937895
0.000104606834678196
2.41646470861415e-05
8.22475957891701e-05
2.55898655873477e-05
7.41384956066856e-05
6.97961823552321e-05
3.51766163525424e-05
5.24924254104771e-05
8.59376794420817e-05
3.36850154612902e-05
8.17156435829499e-05
5.79444040932156e-05
9.28561629127972e-05
6.26200014719812e-05
8.18099104596354e-05
2.2754935914411e-05
7.88270456344543e-05
4.12449705531055e-05
1.4599061511882e-05
3.65586044993898e-05
5.28061584542482e-05
5.60291241573635e-05
5.60857127830924e-05
7.86607588015531e-05
6.7953755166215e-05
3.51552330842801e-05
7.43288206357377e-05
1.76972837329232e-05
6.73177539527458e-05
2.13893036546748e-05
9.12066024639125e-06
6.61659759219529e-05
5.04144595148268e-05
0.000121112362548579
3.26499202471328e-05
8.18776269540672e-05
1.36543259894113e-05
7.80692679502321e-05
5.53191727658282e-05
9.56562036565399e-05
3.89155750386307e-05
8.52816850422208e-05
2.7346627089658e-05
6.53533722835644e-05
8.09951522587629e-05
6.99096596578068e-05
9.67634490999229e-05
8.66232122302443e-05
6.26145936377359e-05
3.10183167270081e-05
8.2095330120296e-05
3.49104779587159e-05
5.42902704131068e-05
3.85627871227291e-05
1.95362464348185e-05
5.7596877413428e-05
5.99069341306845e-05
5.32763746602199e-05
9.32391228738578e-05
6.51971352246402e-05
8.09600018787242e-05
6.36043396951131e-05
3.04036481833563e-05
9.18412977690279e-05
4.05175585714569e-05
6.93755091403576e-05
8.65449167155996e-05
2.86492855111467e-05
0.00010582510172278
8.96628979334908e-05
-1.05819726104178e-05
5.140675233504e-05
7.13568918226382e-05
6.59792699386932e-05
9.89426080173936e-05
1.69979517172572e-05
3.04992694059157e-05
0.000116688415534566
4.48164694224039e-05
5.66043525206825e-05
-1.26455458432019e-05
4.38486325874462e-05
-6.5377016210751e-06
5.19077247724166e-05
5.88610191201545e-05
3.83704422993726e-05
5.00211328310044e-05
6.01145854547129e-05
2.63577542740779e-05
4.00181193474469e-05
1.33413360710989e-05
9.53523044506359e-05
5.53708468127877e-05
4.92875776213986e-05
8.21740901852811e-05
6.41890721991362e-05
4.26757606180651e-05
6.35532661636097e-05
2.97672575440544e-05
2.24519149159868e-05
6.85504003190377e-05
5.26436735467526e-05
5.53593290903571e-05
7.22571181496002e-05
4.51026837197625e-05
5.62075271639495e-05
0.000105108468452667
9.34763429193308e-05
4.42012813947108e-05
9.0879108986209e-05
7.19799386401497e-05
7.37390701696636e-05
7.45000451904012e-05
8.46096726349785e-05
7.51807014046467e-05
7.57207239926749e-05
8.61229276507503e-05
4.62152112557183e-05
3.09476221133882e-05
4.40902784779451e-05
5.97728621735773e-05
-1.79324963794711e-05
6.57973959217297e-05
4.81906349175194e-05
6.01100695885003e-05
9.33364954762849e-05
3.11666687317082e-05
9.75338469902092e-05
6.02642168421459e-05
4.98571712403944e-05
9.54585148223659e-05
3.83253049983893e-05
-3.12830478723519e-05
7.7521545070891e-05
4.78480164164617e-05
4.58714400702242e-05
5.84809977231917e-05
4.27939391994919e-05
5.94813733022942e-05
9.88169118805361e-05
0.000117252571706378
0.000109466731713315
3.75561605757178e-05
5.4136609051031e-05
0.000110871141651536
4.17064875385589e-05
5.0944183808206e-05
3.52763355224466e-05
