# Supplementary material for: Research on computational propagation and identification of mine microseismic signals based on deep learning
Source: PLoS One. 2025 Oct 22;20(10):e0334641. doi: 10.1371/journal.pone.0334641 (PMC12543183; doi:10.1371/journal.pone.0334641)
Supplement: S5 Data — (ZIP) [file pone.0334641.s005.zip › 000100800001605.xlsx_0.txt_24.txt.txt]

2.90931777095014e-05
1.99590911011617e-05
7.79692763206852e-05
2.45941535489383e-05
5.41832865876755e-05
5.52324681653846e-05
8.03846419160347e-05
6.99532994312667e-05
0.000102712796894242
4.61477617448092e-05
2.11602461235242e-06
2.80444444696372e-05
6.42077912286523e-05
4.92915464052429e-05
1.39886920579342e-05
2.3313827988023e-05
2.9023308747133e-05
6.47183549130942e-05
7.22661177174274e-05
3.13627976046155e-05
6.87655093402353e-05
4.79120698361666e-05
6.75879194156912e-05
1.96041042714013e-05
3.46840222488973e-05
2.44507426065668e-05
5.4314904014869e-05
6.39110347394676e-05
6.02023072634142e-05
-1.0828118641868e-05
1.96695695869111e-05
4.63965504306534e-05
7.82354625545519e-05
0.00014255111898015
2.12337412820428e-05
8.20347481275675e-05
4.02634492633854e-05
8.87597881896969e-05
3.47736443458054e-05
4.76015690887412e-05
7.22642532599909e-05
2.64895113454299e-05
8.32973812114705e-05
7.40966579019644e-05
6.14216824587783e-05
8.44418175556257e-05
0.000108498301178697
0.00010291337668128
6.29882770037161e-05
8.14289652800156e-05
0.000117145227791813
1.39592704685689e-05
5.75459428353909e-05
3.71774549407033e-05
5.96180795975823e-05
2.98096911479492e-05
3.45224154563476e-05
6.91920540781236e-05
9.05101633362505e-05
2.9711476075922e-05
6.46402500330046e-05
-5.71878710802547e-06
0.000127521776334245
3.24187770848985e-05
8.8991544227003e-05
7.92451139093376e-05
0.000111237356323204
6.35080843884984e-05
7.59899933857138e-05
2.30421305532799e-05
4.90641172067012e-05
7.36956486163644e-05
5.09126151100993e-05
7.18734586170054e-05
7.45766168904242e-05
8.98152413904872e-05
3.87208745047192e-05
8.6851439821388e-05
2.96184353427467e-05
0.000128508849048208
9.22648344465896e-05
7.5826325700561e-05
6.94637566011918e-05
3.78545482627576e-05
0.000112402529248214
4.77409010092794e-05
3.45400999890763e-05
7.50703637228511e-05
7.27994545953681e-05
6.99807431730711e-06
7.76178631804059e-05
3.62098313464077e-05
4.50853931519902e-05
0.000137551214782265
9.92531337613378e-05
0.000131160049872108
0.000121190771067772
7.76956116616057e-05
0.000120556178964114
6.39485682668362e-05
8.6261821385688e-05
3.83948320549537e-05
6.31113615929338e-05
4.55808511545106e-05
0.000128715285247348
1.86433351833384e-05
6.40346437309499e-05
9.96226431587568e-05
4.49904595461382e-05
2.47759357154924e-05
0.000121555408012975
0.000124968075780355
-3.78735004987971e-06
1.7751457395174e-05
3.94621327101231e-05
9.44480054508701e-05
4.05347389555293e-05
4.47879829890358e-05
2.41370958058012e-05
0.000105120527188862
9.53282796417168e-05
3.64316781624274e-05
5.88403112841954e-05
2.2007352213044e-05
7.5531918189269e-05
7.05342066308913e-05
0.000102702520156874
2.68236546022157e-05
7.59405837285949e-05
8.84473940900055e-05
4.79186344824656e-05
2.42883373108945e-05
6.11727597556671e-05
9.81626474627141e-05
2.8751274652724e-05
4.52275547495739e-05
8.10609500586534e-05
6.08832336970696e-05
7.81002086340826e-05
6.61143718562743e-05
9.02850514914392e-05
4.5226081162828e-05
1.52688940181921e-05
7.65545863028282e-05
3.9320460849219e-05
0.000105360159099813
0.000103187169998592
8.48470881008757e-05
9.54581072181888e-05
6.03278973935695e-05
8.15846845516752e-05
3.61341367581826e-06
0.000100204626990362
6.15608530013161e-05
5.88173874824575e-06
2.39742868342081e-05
8.07474344309129e-05
7.30322694473473e-05
8.27451052355693e-05
1.24828303802443e-05
0.000103941581841237
0.000103625669762778
4.89424545413241e-05
6.50188415942622e-05
0.000100544746564424
5.54910826405812e-05
4.76366227407944e-05
4.01884269206105e-05
6.11901425458456e-05
4.22329433285946e-05
7.27050496473055e-05
7.42828773857389e-05
4.00831246059897e-05
2.78829366881827e-05
3.6857335123481e-05
6.00101053550124e-05
7.39727561303719e-05
8.99199419337749e-05
0.000127989246366689
4.19259485745569e-05
7.39517124219612e-05
5.72906816857628e-05
3.92833656207074e-05
9.10469792212732e-05
4.18527091069612e-05
0.000132298191613597
2.65643202355796e-05
1.07921886591461e-05
1.56916672386055e-05
-2.50231518743471e-05
4.43075336243876e-05
6.04978891762729e-05
9.02452969828986e-05
4.78082140261825e-05
2.7168400283377e-05
0.000104549788323625
4.52130034361706e-06
2.45450136560451e-05
5.74656443197666e-05
0.000123891149846664
7.73186883067029e-05
3.10574851991808e-05
0.000142663077525635
8.03539860799691e-05
7.29584797961991e-05
9.03648415210814e-05
0.000113458426146875
2.09169227910878e-05
2.78510341167345e-05
3.75942821532337e-05
9.25408840621219e-05
0.000112546339039412
5.8639452234125e-05
4.70909827535539e-05
4.62951229745127e-05
7.98629599850179e-05
5.06132587781556e-05
3.41430421465286e-05
9.78719132456061e-05
6.14757623862517e-05
7.57647671491187e-06
4.49210886301865e-05
5.8798922269422e-05
7.57540354168085e-05
8.31322959560736e-05
1.04056580546779e-05
3.58138875775304e-05
4.32266721984568e-05
3.46944380863717e-05
1.51232286672355e-05
0.000128359248652703
3.20234269832206e-05
0.000112033325586209
4.95220583256468e-05
6.70105393129538e-05
7.62818770017516e-05
9.63527834150516e-05
3.78576368558454e-06
4.72845408549974e-09
8.6396797265137e-05
2.47619996590084e-05
7.06776400474261e-05
7.55850150853103e-05
8.81824893536207e-05
9.92036562097796e-05
0.000112201486869726
5.13570724300572e-05
9.23202132519315e-05
6.60242678944641e-05
6.99271249876882e-05
4.27607433744917e-05
2.96970271479951e-05
9.25532799211532e-05
4.96579195411133e-05
-1.0041378836636e-05
7.52439971589774e-05
6.21413922362906e-05
0.000106617264255044
8.0007990731561e-05
9.14391285878193e-05
-6.5245988569666e-06
8.76731353202327e-05
3.3090103625871e-05
6.52014282378175e-05
6.73259123438994e-05
0.000117257679559195
5.88502656432082e-05
5.56459592670822e-05
4.96775985602204e-05
9.52354128788455e-05
-1.97496928997427e-05
6.42717857927244e-05
2.12233437444565e-05
2.74589307500342e-05
3.95378714464933e-05
9.83088566094561e-05
1.88723147216278e-05
7.68031544694646e-05
2.22016178278446e-05
5.96718751103905e-05
6.75091396789298e-05
4.19196400118332e-05
4.56774682013943e-05
6.8353390961711e-05
5.90249452006201e-05
0.000104169388154833
8.86091657514102e-05
4.04196263711836e-05
9.76965323307277e-05
4.27187727390924e-05
7.37717315917694e-05
0.000119750858088103
0.000101365776397624
1.46794706575733e-05
6.89672632993078e-05
8.06511180978624e-05
4.44164825849002e-05
3.17482442638307e-05
7.07750295685277e-05
6.67186027564722e-05
7.57512829372923e-05
4.63138211241293e-05
5.61161671073995e-05
4.57928622542858e-05
6.11293240432839e-05
2.54403925447019e-05
9.361002403973e-05
5.12817963141761e-05
4.02867090209919e-05
6.26131604131177e-05
0.000109550086204732
9.00013857569188e-05
2.77181931070299e-05
-2.41288334517522e-05
0.000117192722868445
9.3776835481559e-05
4.88802777443982e-05
4.01575376130218e-05
2.75140981686634e-05
6.37603498467487e-05
8.50610301658131e-05
6.97839778088168e-05
6.93894792139766e-05
1.22383506045709e-05
6.07249717633857e-05
5.66097778987615e-05
0.000114373882769803
5.12527291373055e-05
9.38631505052806e-05
6.76736699653489e-05
2.36099014615818e-05
4.85753146608513e-05
2.19998950287981e-05
5.5555324380641e-05
8.54538287336683e-05
8.8148857636023e-06
-9.41213574959177e-06
-1.32338787713733e-06
9.00745340020995e-05
3.26144485489835e-05
6.10910589752647e-05
8.48779483620739e-05
6.84436812506649e-05
9.43417661541506e-05
6.73384853132276e-05
0.000100058820002658
1.11836446779193e-05
0.0001081931760285
6.05188467873342e-05
4.4360681873755e-05
-2.44496777708865e-05
2.97744671405076e-05
6.19088566892682e-05
1.94699572360021e-05
0.000106921985168522
6.31821394396925e-05
6.58944325975792e-05
7.57077224830704e-05
0.000106451025689079
8.83762303643378e-05
9.59527105785361e-05
7.165213011375e-05
3.77580616808257e-05
8.6953484649683e-05
2.16943372043984e-05
4.07578592428173e-05
8.94787663097184e-05
3.22226454453844e-05
7.44186995254191e-05
5.015661128989e-05
5.43928015193848e-05
5.80096140198711e-05
0.000104758838771268
8.43538390207038e-05
6.9840567678579e-05
2.65685932874204e-05
4.67881607504321e-05
5.35339442778929e-05
3.88135364054675e-05
1.63882218036437e-05
2.93849198135295e-05
4.97441352365753e-06
8.50053917235682e-05
0.000119036592486265
7.89833809267274e-05
6.67856203292764e-05
4.80531323622653e-05
2.62826337879624e-05
3.80201858661517e-05
4.78137988041001e-05
5.42489270320078e-05
4.72320296364558e-05
8.10463387733223e-05
0.000113847023044911
9.09360490517261e-05
2.29321620068903e-05
7.57184044075259e-05
0.000127066655916971
9.44308319642285e-05
-1.03417901657763e-05
4.99330792001524e-05
6.02974844930486e-05
-9.66416574144324e-06
5.96773635472615e-05
0.000113713351400255
3.63754342739085e-05
5.70448550723021e-05
6.66454189399005e-05
5.2945100124916e-05
0.000147251308269734
7.44983587619866e-05
3.13127635074269e-05
3.84775461643201e-05
4.02974155909528e-05
9.12696259028877e-05
0.000126739412497633
5.5775316486395e-05
3.10146392658228e-05
2.38196368148189e-05
5.15941532947015e-05
1.13239226579431e-05
5.09338333403625e-05
4.16178368850292e-05
8.77810280681198e-05
9.94621437285558e-05
9.23435479937405e-05
3.09898917631142e-05
-6.20279854125182e-06
-1.2648663808789e-05
2.91127244009631e-05
5.04492312560134e-05
5.83133871810931e-05
6.44150648121946e-05
6.90245565303077e-05
8.68078070332613e-05
5.83310085757361e-05
8.85804294349891e-05
8.82088684244953e-05
4.84547368995066e-05
6.90775769543731e-05
3.41987886624414e-05
2.88349693563679e-05
4.80059544233214e-05
4.75128651923118e-05
6.85932036576802e-05
6.82788589258928e-05
0.000100601293861275
4.33423358975283e-05
7.61409764648593e-05
9.39031181319197e-05
4.11377420925451e-05
0.000101334483829514
7.46618138399015e-05
-3.16785979328519e-05
4.870490697143e-05
2.32598634791507e-05
2.97875632299809e-05
6.90580644073452e-05
-2.28087054584139e-06
7.49525628810477e-06
7.09725754518721e-05
1.69383845174962e-05
6.73286741214911e-05
5.6197941722771e-05
2.43074458134114e-05
5.55187923730434e-05
5.68607810350884e-05
7.44668394764808e-05
8.71162112747434e-05
7.09635840076332e-05
2.45840748235485e-05
4.10055075757279e-05
5.55190425459417e-05
5.57617238580886e-05
2.02972494432414e-05
3.6241778595897e-05
0.000124890667338933
6.20223560689144e-05
8.26906460611653e-05
7.89181998580089e-05
8.53755739112251e-05
7.77278499337269e-05
6.61157217982018e-05
5.01910671575251e-05
3.04356068787968e-05
2.85357981501592e-05
9.64081774856356e-07
7.93455730180484e-05
9.33142592175644e-05
7.55170337103338e-05
4.29057520097142e-05
5.8476432835335e-05
6.98070280197798e-05
3.26313715198897e-05
6.58159594806613e-05
5.54823413529708e-05
8.20493569170222e-05
8.7525818785588e-05
0.000130009256513358
0.000120203285236392
8.22566822515082e-05
3.68098074045149e-05
7.25604665230394e-05
3.7178508517158e-05
8.39404321948911e-05
6.9873816850652e-05
0.000115140948502357
0.000117235432045614
2.02179503267288e-05
1.38378314347405e-05
3.52617662496783e-05
1.52115556411481e-05
3.67403856722492e-05
-2.02015442489272e-05
-1.75427228466009e-05
9.97169360846987e-05
9.40870468206093e-05
9.19831290141076e-05
0.000102449471808359
1.18917864166541e-05
8.73652184629997e-05
7.30827165023557e-05
0.000103218123381623
2.46339671303632e-06
3.26527477565094e-05
4.76004402259177e-06
7.81693816180892e-05
7.10823315347922e-05
6.36666542529251e-05
4.1969092040129e-05
6.20016689151921e-05
6.71630624469916e-05
7.61360400532239e-05
7.59359913112576e-05
9.43714522258882e-05
-1.44694698261635e-06
5.44230784483513e-05
4.04977656212654e-05
-1.68853898690713e-05
6.78021391415017e-05
9.16245485738739e-05
-8.61293764282119e-06
4.56744179314633e-05
5.02322720958783e-05
7.83386755475081e-05
4.90594467042374e-05
7.27161373913839e-05
9.71568207321467e-05
4.66334567834792e-05
8.94548910752562e-05
2.0518891340601e-05
5.00306962359404e-05
6.11924072410197e-05
2.81858038320672e-05
-4.58605587271797e-06
5.73166761507764e-05
3.92492764510772e-05
9.79146301888086e-05
6.75514150657206e-05
8.25055409150644e-05
1.5458328353654e-05
3.4520865025627e-05
1.15137785415348e-05
8.47533216088981e-05
5.45292027093619e-05
6.49278887357056e-05
1.58672530585238e-05
0.000107368933373118
3.51714286610216e-05
6.55941379306187e-05
4.26036718699547e-05
5.03734662294102e-05
7.94902928966915e-05
3.75788800749843e-05
2.73676163458326e-05
9.16674577326374e-07
7.80380500059345e-05
0.000154088198062117
0.000103872275872096
7.12577781077259e-05
6.93509765391178e-05
8.8944170792193e-06
7.5583159677945e-05
3.95124179429287e-05
8.37290736165781e-05
3.96451935317032e-05
1.2337419727625e-05
6.73628838761333e-05
2.36749340698994e-05
6.97341808794851e-05
6.95826534307169e-05
2.99007405917985e-05
7.92862223228943e-05
6.05476286658678e-05
6.1391808389445e-05
0.000116460994382548
5.15720549044841e-05
2.81602820925296e-05
4.27255914280129e-05
4.92065201251791e-05
4.26323202939772e-05
5.95400071226536e-05
4.02104083404516e-05
6.197758212635e-05
-8.69187877976401e-06
4.96185574474033e-05
7.47508966875626e-05
0.000132517472397338
7.70613974359055e-05
8.19889679530104e-05
1.12654416351705e-05
4.2559623868269e-05
6.23509552202865e-05
6.68268914145056e-05
8.19217384607772e-05
9.73878350112557e-05
6.74358774677933e-05
6.19424089718599e-05
-2.82848583404956e-05
7.92767382945542e-05
5.05264923320031e-05
6.3676774511294e-05
7.358919733085e-05
5.95175034603253e-05
5.73456099197781e-05
7.40908948399046e-05
7.69379775348057e-06
7.6067029037137e-05
-1.95545746472786e-05
0.000114617449889828
0.0001062295357127
2.0043722225995e-05
7.38119495909474e-05
9.15103645798839e-05
1.62035722547698e-05
7.97851146530256e-07
4.61073574177811e-05
6.5065304898216e-05
4.40071635639496e-05
5.40806034631397e-05
5.98992568497906e-05
4.26479123354674e-05
0.0001386427710426
2.20402166948557e-05
8.89887266261493e-06
4.30673015812697e-05
6.07546527571522e-05
6.33367674139736e-05
7.47743203486994e-05
0.000107146123212256
7.34043040168924e-05
9.27811629135276e-05
5.29143178746007e-05
7.77765846406765e-05
5.46752442189209e-05
9.5668814372046e-05
7.8257671895195e-05
6.53135854126986e-05
5.67588318830717e-05
8.22654043529186e-05
2.48402337829882e-05
4.73482653046811e-05
2.56467715974816e-05
6.66794170423818e-05
3.93216022032004e-05
4.79980597450281e-05
-1.77700120928921e-05
-1.27072763131863e-06
4.45841478431611e-05
5.36217762450697e-05
7.3033550873277e-05
0.00012190681619525
7.00338229116858e-05
6.6689185419866e-05
7.45613660175292e-05
4.15172987007441e-05
3.81701144961036e-05
6.44495466545068e-05
5.04621829141483e-05
5.75664354270894e-05
8.15082583818059e-05
0.000143062657082544
8.26012530322754e-06
0.00010266570549906
3.69529539729218e-05
1.45099198920372e-05
2.84273979957931e-05
3.69982764148245e-05
4.99444389701019e-05
2.04468694077372e-05
1.02051092559715e-05
0.000104679481503814
5.99608815346396e-05
4.48963745098314e-05
2.56869576625992e-05
0.00010383029300117
0.000108801046325936
5.15573862851946e-05
6.54567337191653e-05
-1.40898228854023e-07
7.72701675028594e-05
7.25066795636587e-05
2.64021596815106e-05
7.20579702496683e-05
2.85265558334795e-05
5.22486867724144e-05
5.78145632219755e-05
5.033872574605e-05
-7.06886346975836e-06
6.23401036524746e-05
7.25021415776685e-06
3.48397463852737e-05
5.36627485481633e-05
8.46634052122979e-05
3.42402139368642e-05
7.81694218396211e-05
6.73167992004844e-05
6.57586623350954e-05
5.85408797860587e-05
2.84957286679659e-05
6.96896225739853e-05
0.000109514844433956
6.20579211099118e-05
3.12856187640808e-05
-2.94165172353156e-05
5.08016998475174e-05
2.1662811344378e-05
6.21600271827084e-05
8.4828029353931e-05
1.21466150670131e-05
6.30811197460774e-05
0.000138840939219441
4.27931178593362e-05
4.30468603302335e-05
0.000107265281108038
3.50094621421303e-05
3.86975706279508e-05
6.25989100246849e-05
4.4026108661249e-05
7.57432145104468e-05
4.59541294158129e-05
9.82551003552202e-05
2.6264893200442e-05
4.96007733374174e-05
5.31348706529521e-05
6.8709650027104e-05
3.44193939822219e-05
7.26335240445686e-05
3.51255395381107e-05
7.89433610583048e-05
5.85715501255078e-05
4.92171281734785e-05
2.37281258874752e-05
3.99957157257474e-05
9.82643254632223e-05
0.000104448374726651
4.79683277585775e-05
6.75900334684085e-05
0.000107974390933108
6.37656153600714e-05
0.000106555981609308
4.21120042281415e-05
5.36813902534214e-05
-7.40579705880013e-06
-1.26845884918491e-05
0.000122009727704219
0.000130702621211003
8.49568585114312e-05
5.86003634217624e-05
4.43475623044457e-05
7.00964284695745e-05
6.61440522016403e-05
3.83653153652559e-05
6.42426313643749e-05
5.10821374626748e-05
1.94091639040946e-05
5.96052651183406e-05
8.994608167439e-05
4.54247601111084e-06
6.30961772452179e-05
5.67688435973119e-05
8.42764642305429e-05
3.3737650217222e-07
7.19405012091168e-05
0.000103594808464883
3.72348828713613e-05
4.04539564929985e-05
6.33060871887557e-05
3.74174945300344e-05
3.92199260615983e-05
1.68442507031887e-05
6.01062064087035e-05
7.35924590622564e-06
6.31583428718351e-05
-1.52604632585333e-05
3.58425920062529e-05
5.31169124557588e-05
7.31786368101569e-05
1.27730764766077e-05
5.76001188782618e-05
4.31624656937773e-05
2.0419268520977e-05
6.77226423324094e-05
7.00577501910177e-05
9.71661597032199e-05
6.63115866602046e-05
5.23575013019417e-05
4.92586928449822e-05
0.000122416559813472
7.5210455034903e-05
3.96273909321084e-05
5.64697403324699e-05
5.44820712878823e-05
1.34866822290828e-05
9.10583336238684e-05
2.90257125385322e-05
2.52600040576989e-05
3.6255626986067e-05
4.63979263484069e-05
6.94683669792535e-05
7.24681747731426e-05
5.02104677020148e-05
4.14697507269431e-05
4.83379130886221e-05
7.25850291579824e-05
0.000109847588775625
9.37819982087459e-05
3.56680704964786e-05
-3.74532795001639e-06
5.29337438797753e-05
9.04578860573574e-05
5.17145693715996e-05
6.23736456048146e-06
6.81303984861963e-05
7.32003818430853e-05
7.37394272213143e-05
3.28844417813775e-05
8.5856342341139e-05
2.19661940495793e-05
2.29417131495923e-05
4.42702836581315e-05
4.49249920342316e-05
-3.4626855500778e-06
7.56875233907031e-05
7.27956590358816e-05
4.34631301020599e-05
6.50162720432481e-05
8.38416763889468e-05
-1.28551458681039e-05
7.07144793699864e-05
5.22760462030095e-05
9.77155750450427e-05
3.84966329830422e-05
8.68208699250477e-05
4.01190483464846e-05
3.61140217271224e-05
3.53321880432536e-05
9.53659001978288e-05
3.24639127885277e-05
2.43645851773831e-05
6.90196486730412e-05
4.41484778843098e-05
4.69779744306763e-05
8.2957428820262e-05
-1.85280701500101e-05
9.53538917985051e-05
4.12837925289082e-05
3.21708012918662e-06
4.67561012832848e-05
0.000102535642014236
5.51558135275933e-05
4.71826622650153e-05
2.35702135366793e-05
6.31508663039078e-05
5.29134181605736e-05
4.34133010737976e-05
7.23475726687529e-05
-5.16935956791497e-06
3.69898559731516e-05
4.70409102267728e-05
5.91345241607212e-05
4.82366446977861e-05
5.51292972662132e-05
6.45006594035253e-05
8.76254198773403e-05
6.96205177009421e-05
6.38779649117598e-05
3.02957232769293e-05
-1.83351231177882e-05
8.43749632189553e-05
5.67030752572312e-05
6.33430513232085e-05
6.73939740337605e-05
9.23143410546285e-05
1.63652563226881e-05
6.41826701536715e-06
3.73237182109932e-05
1.68540419308871e-06
-1.58418042359356e-07
-2.11857987543425e-05
8.43475286805033e-05
3.01085502970246e-06
0.00012804763755799
0.000135640305554143
3.88810715212582e-05
5.88069954789289e-05
0.000111878263539781
4.97651205034331e-05
6.38683417470062e-05
2.42270437570851e-05
7.12860536339445e-05
3.10841853795831e-05
5.61744585747984e-05
5.73532984986751e-05
0.000110886764373916
-5.09149573802462e-06
2.20466271611629e-05
3.99179995431358e-05
8.7333533392726e-05
6.33647404666678e-05
0.000102771475265665
6.12836405169471e-05
5.30173530819323e-05
6.17359404426741e-05
8.92295944347012e-05
3.8979861347036e-05
4.97433471580054e-05
2.24511842342429e-05
4.46265466110829e-05
6.03690153245297e-07
6.40045975840964e-05
9.64138220939936e-05
7.86854357313706e-05
5.68727318011584e-05
7.78743473594575e-05
9.83236577714746e-05
6.45641364845135e-05
2.29853954895085e-05
5.98545253193998e-05
8.42985271783481e-05
7.10273560468621e-05
8.88148381165974e-05
0.000138248624863343
6.83472441387346e-05
1.16214682412667e-05
6.1372210596875e-05
8.83072444697516e-05
8.09429317833942e-05
6.57688113339451e-05
5.94815664744377e-05
4.58765361258936e-05
9.30910533703356e-05
8.00460082995941e-06
5.6396384284759e-05
6.21375249635959e-05
5.80092521097919e-05
8.17800325967452e-05
3.33752219038641e-05
4.83166523065315e-05
5.90243000291436e-05
6.34894258583632e-05
-1.04349385060599e-05
9.75895163451715e-06
0.000103279264056065
-5.48384392551812e-05
4.19770682160679e-05
6.91810769539528e-05
-5.01507611395535e-06
5.45878856546324e-05
2.32310744667291e-06
8.54413742832721e-05
4.64716183686884e-05
5.18893673811315e-07
8.0361279147556e-05
6.19676777536841e-05
3.90498981452784e-05
3.14301520625594e-05
1.06061913107355e-05
1.1147371393216e-05
5.20103139688566e-05
1.54371354984988e-05
7.58809188739484e-05
5.16057932103865e-05
6.75540817928794e-05
8.11050541196626e-05
6.71069936786381e-05
3.83225993311523e-05
7.58258934339794e-05
3.29644595312837e-05
4.19826797254682e-05
4.86402933438386e-05
5.17303622905786e-05
8.07496926888258e-05
6.46113772304021e-05
5.66774250945926e-05
9.41566061115567e-05
3.13315268519131e-05
7.70580435212125e-05
8.21367607475486e-05
7.33570403726482e-05
7.77523650803963e-05
4.26120738084164e-05
8.03955539693401e-05
3.03355118287504e-05
6.59377848902779e-05
1.13871083103972e-05
8.57089472230597e-05
3.93274053469557e-05
2.57525504961476e-05
6.71452477342697e-05
6.39051210880856e-05
3.94037529226282e-05
-7.6387691799621e-06
5.5519379436843e-05
1.42517956981887e-05
2.64738132846016e-05
3.66343550820789e-05
3.15461810015585e-05
5.2337940648226e-05
9.17757456686991e-05
5.58722419593917e-05
8.6893738070293e-05
4.19923018177638e-05
6.89938787965574e-05
9.17548802720461e-05
3.27674025644839e-05
5.4791035872571e-05
7.62704752224691e-05
7.61893531865653e-05
7.78652992707506e-05
9.88361039257776e-05
4.24848135566116e-05
0.000115784422206557
5.299017540066e-05
4.9617571912656e-05
9.65944539887587e-05
4.18945087887501e-05
2.77702676022682e-05
7.86442966406155e-05
4.11443000704675e-06
5.30443785438761e-05
4.95302015318756e-05
4.9870560760004e-05
4.02875684840946e-05
7.72199686928281e-05
5.21969530725972e-05
7.74904362447731e-05
7.75800975573599e-05
7.0327479951834e-05
3.25078144784694e-05
3.73453540117088e-05
7.66352257049126e-05
7.3250451543021e-06
7.21491994271274e-05
8.74512214296083e-05
7.79006405153085e-06
5.81096597659358e-05
9.80685104417168e-05
4.35343561182213e-05
3.92774067077153e-05
3.06853715484608e-05
7.99401217719832e-05
1.5941977772278e-05
5.5594130783073e-05
5.94195898707873e-05
3.35136378532401e-05
0.000101139707118547
7.97248232949504e-05
-6.42657062857718e-06
7.09491551625433e-05
8.79354702963033e-05
7.38253976309644e-05
4.40982592832657e-05
5.05340938419344e-05
1.95323418592598e-05
3.53702210512797e-05
0.000137315140437529
9.16509456906048e-05
5.41604948129131e-05
3.70664472206119e-05
9.89406327106638e-06
9.28169245494808e-05
2.4764841957792e-05
0.000134741385027506
1.07456803235273e-05
8.94200258239602e-06
0.000113885472604407
0.000114525531686496
8.70533580534769e-05
4.84150259876147e-05
0.000129312878865092
4.79949428989383e-05
8.26158028671952e-05
5.82422606680684e-05
0.000113832480778578
5.28648767385925e-05
9.42624047862584e-05
0.000117570769474935
5.8088576534631e-05
9.72297617433572e-05
-1.63375238831821e-05
7.60861890384335e-05
9.98011423745186e-05
4.47712893360007e-05
0.000104159638167998
6.22912916151564e-07
0.000128058486706445
3.7910832798371e-05
5.45110661581622e-05
3.61235805454134e-05
-1.20896934082059e-05
7.0215867365903e-05
5.20203322282126e-05
7.14954769244127e-05
9.79315956145618e-05
3.3360728375899e-05
0.000138474023079172
8.50832111922257e-05
-2.01368529069129e-06
5.66375070441923e-05
9.21342495630113e-05
9.97457573542803e-05
0.000107222291504573
9.40266975685302e-05
6.14510958988072e-05
6.46968653050495e-05
5.79951772569908e-05
6.46773320287447e-05
4.20876273028148e-05
5.10199760234914e-05
5.79212412575691e-05
5.9372507507369e-05
7.13535521018259e-05
2.85551494128054e-05
0.000100654878325864
9.54317817525939e-05
3.76338628565925e-05
2.34000023616239e-05
8.57549227531751e-05
7.61179513585235e-05
8.73975176677254e-05
5.57555870821206e-05
-1.04012304403313e-05
7.23273102371133e-05
7.62191264556444e-05
4.24838415542368e-05
9.798251101478e-05
4.32694219145153e-05
3.22120526255023e-05
1.71739068465065e-05
0.000127673550458088
7.94361501584505e-05
1.20867428329444e-05
2.32116375230257e-05
-1.34941180711183e-05
2.88242384667453e-05
1.78114050761771e-05
9.74959516864653e-05
3.41320297005101e-05
2.07322979716584e-05
5.33529820598488e-05
9.84264064465293e-05
9.08784666782717e-05
5.13796106225525e-05
1.96269012699402e-05
-2.62077296333049e-05
4.99411571744522e-05
4.91489922421243e-05
5.44565164437616e-05
7.92597794958102e-05
4.25916768988812e-05
2.58252264971252e-05
3.50773054640076e-05
5.38049261448965e-05
3.38581935244822e-05
7.65915231109575e-05
4.24734596406858e-05
6.40265457037041e-05
4.49831855741837e-05
0.000130879568071465
0.000131095111118368
4.03088627189491e-05
0.000141656802380494
-7.07219777087904e-06
4.259683842749e-05
6.92615526244263e-05
7.70557192272161e-05
3.83776036282403e-05
7.60256901736807e-05
5.24188060380454e-05
7.99529853830331e-05
5.49859282940035e-05
4.50167628156215e-05
8.97657254562913e-05
5.98483764807753e-05
0.000102161244413212
0.000103723066581156
7.11250398720142e-05
3.69888116083782e-05
8.12553839587299e-05
6.2929105779133e-05
5.99915465327043e-05
7.28530841246897e-05
4.48796757663588e-05
9.02152738998936e-05
2.82259535644798e-05
1.31479091890866e-05
6.40281683600346e-05
3.57503486157329e-05
9.39589533439886e-05
-5.00488330037463e-05
-8.29116368081144e-06
6.33621603161936e-05
3.73522755515014e-06
3.8154285777874e-05
4.11525977705353e-05
9.95664384037871e-05
4.79404969729347e-05
8.99671021547656e-05
8.43817183809099e-05
9.46875181310998e-05
0.000120102885357799
3.52363763047762e-05
7.59307943929303e-05
8.87119466250408e-05
8.94309595862334e-05
2.80801832983658e-05
5.64440983206875e-05
2.08432377357048e-05
2.62623048735018e-05
5.64582841593596e-05
3.64759289997783e-05
7.70258979798324e-05
2.47901650135541e-05
6.77058225795937e-05
4.48925061109587e-05
3.41549227679295e-05
3.45606814490504e-05
0.000152963160627768
6.42223606226617e-05
3.31337135345521e-05
9.91837892031283e-05
9.18212401584225e-05
9.79715140033611e-05
2.84695776898214e-05
7.2754519608884e-05
3.637362004442e-05
5.11759690998806e-05
8.91464235211305e-05
7.97492830108467e-05
8.35598894651756e-05
9.37712339515927e-05
9.17761599318238e-05
2.90662329908987e-05
8.34784308788548e-05
4.82179068938445e-05
6.19821629742048e-05
3.48094641780925e-05
2.58004735354285e-05
4.16512123409931e-05
2.64409241045575e-05
4.31687122455297e-05
7.99329706159723e-05
6.48173941367214e-05
9.23476880278074e-05
6.47018272511831e-05
5.27544067885445e-05
6.23162052824967e-05
1.59714201493587e-05
0.000108598246796697
6.01106080639385e-05
0.000107560740394102
6.98629760261135e-05
2.45177317300617e-05
7.86084707962627e-05
5.4649249959875e-05
-3.2000753977673e-06
0.000120148174273123
4.6680352523356e-05
5.14156334273501e-05
4.30282320829154e-05
0.000121482422425974
4.88197848953164e-05
8.41485760954746e-05
4.71644122645888e-05
4.00488042775559e-05
6.60176216470059e-05
7.73637737114109e-05
6.12520795632476e-05
5.95370168160091e-05
6.43158256760676e-05
9.72913530574786e-06
5.1799718430634e-05
4.38567153710301e-05
2.20783260443392e-05
8.07325215408202e-05
3.72239167403974e-05
9.44337672450683e-05
5.04238046853752e-05
9.96138734222599e-05
9.11771876084349e-06
9.51929949748111e-05
2.08147415852742e-05
7.44527894019299e-05
0.000111509311793058
0.000135423761651236
9.52716641930234e-06
5.90430956450101e-05
4.48029510915752e-05
3.65271353026752e-05
5.47187306284252e-05
0.000117626115367004
7.00729985624408e-05
8.60721812465339e-05
5.03773157103776e-05
4.94439537308839e-05
5.65331475267806e-05
6.88028605918016e-06
0.000119340334127696
6.21581207708965e-05
9.21240623513457e-05
6.85873236473394e-05
7.41857162362486e-05
4.54865351234922e-05
9.98981969187787e-05
0.000127028577361281
7.52755282077193e-05
1.47469004882739e-05
4.79909493491543e-05
3.88362714437266e-05
8.02092047258096e-05
8.46131562230642e-05
4.74915627104586e-05
9.61925767039355e-05
5.24784142464419e-05
9.10057941669152e-05
4.22124959786498e-05
8.12587268463141e-05
7.45750072717681e-05
7.85728993519552e-06
4.67976414466386e-05
-2.48096211573774e-06
0.000123791129944958
9.68556014008033e-05
1.44028133699863e-05
-2.72418413614488e-06
5.1803500747419e-05
5.69566346523688e-05
7.71625990432399e-05
6.58905085645525e-05
2.00043955697245e-05
5.83060661437508e-05
7.54984865053861e-05
5.79574862393656e-05
9.40905840216735e-05
0.000114022947889416
6.84969415400529e-05
5.18360674423276e-05
7.51137907843019e-05
7.4313590766658e-05
4.45330950513294e-05
4.41448103813817e-05
-1.84397443628425e-05
1.82320113182255e-05
7.75475549024231e-05
6.16904054969073e-05
9.26532405769137e-05
8.98653177498538e-05
0.000104523471633705
7.74101206257968e-05
5.88370665540027e-05
9.03506882931574e-05
5.79855602041817e-05
6.17790481904776e-05
-4.34188054182243e-05
6.06331971690255e-05
4.57373223277793e-05
3.75638362026955e-05
2.0572030338331e-05
9.27127953302559e-06
6.01401568366551e-05
8.68145032496463e-05
3.86650796304224e-05
0.0001198941031948
5.22971348094281e-05
1.73764721851514e-05
4.71991379475503e-05
4.42761044781888e-05
6.74994526622226e-05
7.08128902096812e-06
7.69711170445433e-06
6.76357724898987e-05
3.95262074544288e-05
9.23571800238789e-05
2.66477475857161e-05
0.000107984754724645
4.0103521243357e-05
9.66258608610536e-05
3.69374689279901e-05
9.26697825317919e-05
8.23226288554563e-05
1.80605149522035e-05
5.6492196142781e-05
-1.25792806133062e-05
6.99626030347673e-05
7.36548498447917e-05
2.70661478366461e-05
6.15653323224055e-05
3.39187655350192e-05
3.77841442880522e-05
5.13694342078746e-05
0.000137320097043437
0.000164599461360871
9.79672013237528e-05
7.03922654996898e-05
3.16642817666691e-05
3.85875200472857e-05
4.08741238884275e-05
3.6328808180487e-05
3.80136677863713e-05
4.27860854169162e-06
8.28434904846124e-05
6.29194627330118e-05
5.11838804759142e-05
7.38073021086009e-05
6.18172574168884e-05
3.07814017860211e-05
1.68401658689383e-05
1.00191143432791e-06
6.00395927717192e-05
-6.61615075684413e-05
0.000107608643161457
8.4048727089068e-05
5.99173185935912e-05
1.96618871764844e-05
6.68117977591119e-05
7.35860337054595e-05
5.37670193921324e-05
7.52591961191448e-05
8.33481085673475e-05
6.57680437626562e-05
1.49621559339055e-05
3.62272177990088e-05
8.30461690955614e-05
6.57391675277613e-05
-2.76797628678869e-06
5.29412871969064e-05
7.47499830067292e-05
9.2068443555713e-05
1.78201811547602e-05
9.16827026711047e-06
4.90658944456265e-05
7.57381173054296e-05
9.29953947184017e-05
5.78981172945663e-05
6.6853498967837e-05
6.89390076310048e-05
1.95588260901089e-05
6.640069527474e-05
0.000110745094461419
3.25736055729879e-05
5.52067985038225e-05
3.88379018455962e-05
6.53182877486725e-05
9.91787359669373e-05
5.25982019436774e-05
5.87166479442832e-05
8.58396932150336e-05
3.94213556000772e-05
0.00010362744574205
4.84314179848687e-05
2.29166391249555e-05
6.61276218329687e-05
0.000110467848523626
4.22636475390345e-05
0.000105273315251606
4.42342939290082e-05
8.12233703272008e-05
2.35203272077893e-05
8.44707477116103e-05
2.18748696521048e-05
7.80799860317701e-05
4.07287592505992e-05
8.07845559232086e-05
1.5852364407417e-05
7.21407856688416e-05
4.02533993500335e-05
3.44870670191312e-05
6.20077241766688e-05
7.60484288529289e-05
5.77124787438586e-05
7.87943290762046e-05
8.07089019383591e-05
0.000107118774557999
9.88158916754254e-05
8.2703749579484e-05
5.00433039219149e-05
7.22363330196601e-05
9.9777618242342e-05
5.61254271997025e-05
8.06718402883494e-05
5.52982071969319e-05
4.54804246103297e-05
6.37788759825238e-05
6.11913859412936e-05
1.22541123466967e-05
2.40054647390206e-05
7.23557038935013e-05
4.75598824015707e-05
1.98680799421989e-05
0.000112211384069618
-9.13368255656394e-06
8.57885947265765e-05
-2.61202638321034e-06
0.000102075233486443
3.1669637735432e-05
-8.19578642851193e-06
9.41896500871254e-05
9.12723490243095e-05
6.34930367031323e-05
2.37028154678387e-05
0.000138737524657658
3.02894329819309e-05
6.12129351208898e-05
6.3006603072482e-05
4.8070272935515e-05
-6.65829998727803e-06
5.2291535497456e-05
9.05643946499693e-05
4.25443018711459e-05
3.01309670444247e-05
3.99641748401982e-05
7.54976317293782e-05
-2.75403529789191e-05
6.32803563487678e-05
3.96100463955857e-05
5.53760778439087e-05
3.19540679618808e-05
2.93802711044714e-05
6.10301611538333e-05
4.85846230116168e-05
1.85755380473081e-05
5.63562596409539e-05
9.75928700099989e-05
5.78679763995895e-05
0.000109067246031493
4.7271031008515e-05
0.000110410861809788
3.67305274326076e-05
5.49535694598005e-05
-9.64603552897522e-06
9.36658372344298e-05
4.60846265678158e-05
7.89993178540329e-05
6.2978500611186e-05
8.87251498581755e-05
-2.51641252738814e-05
2.57081829443716e-05
4.43057578787546e-05
0.000135422339708546
5.94317491510987e-05
6.02161460298245e-05
4.48067547453778e-05
9.5166737343223e-05
0.000105173097993917
7.34827817408034e-05
3.13850093832449e-05
1.30149508827453e-05
-4.38568643098244e-07
6.8204789061165e-06
2.73431673358582e-05
9.33127317774499e-05
5.01496243607913e-05
6.99308595248951e-05
0.000107677741145592
1.81261641648884e-05
8.01181906312884e-05
3.41878936714282e-05
6.32016752009818e-05
3.69328664437395e-05
4.93286605651622e-05
5.93250321558979e-05
5.49683206539103e-05
5.73978089270336e-05
5.13475055195265e-05
6.17912427444602e-05
3.1387668401596e-05
6.20205462203923e-05
7.21026600583257e-05
4.37832733882928e-05
7.8628835697448e-05
5.31556547186736e-05
6.51201905555919e-05
9.9516798268921e-05
5.56412707976835e-05
5.47503480883574e-05
1.39459720483692e-05
7.53573882911973e-05
5.58829324124202e-05
1.93699682222834e-05
4.68099828647003e-05
7.65151282328201e-05
3.86291926667521e-05
4.134543466148e-05
4.23926436480393e-05
4.79695990052452e-05
0.000110620742507376
4.56275697047778e-05
5.41836450788195e-05
6.87650747323566e-05
7.59075991484246e-05
1.72158218087634e-05
6.9440985517266e-05
7.26949748909938e-05
7.41546490508288e-05
1.54792386127152e-05
9.14004570340557e-05
3.43070461596096e-05
3.01608167130278e-05
4.99991145575524e-05
5.23481745348451e-05
9.55737090350037e-05
-3.46049755007526e-06
8.09151960525118e-05
3.33754709007997e-05
9.72534355245548e-07
-1.72330461853782e-05
3.1384395263777e-05
4.10422118658285e-05
1.6087649560944e-05
8.11043701056676e-05
7.05410465309966e-05
6.07414481203855e-05
6.9659875120593e-05
5.53094553733327e-05
4.61172386253406e-05
4.79451885141491e-05
5.7165085641259e-05
1.95728540559896e-05
7.95421900722119e-05
5.71878745765261e-05
4.65225669738601e-05
8.64473491465484e-05
2.70647778446877e-05
0.0001198465683206
3.40586281391635e-05
7.27955050070264e-05
2.03238637455814e-05
6.59820676998779e-05
0.000129557594014581
2.15059040164194e-05
4.86689172401884e-05
7.15999032952554e-05
5.64911241030344e-06
-3.05280489409632e-06
2.48327210501439e-06
-1.14955330515402e-05
8.7843118879813e-05
3.03146468263193e-05
4.89725459679232e-05
7.32736650429936e-05
7.4869399629917e-05
5.01527471939391e-05
7.93278067417507e-05
6.12794346336916e-05
9.74061420534492e-05
-1.52968418366578e-05
6.87179845336783e-05
5.09059161911587e-05
9.6621450751597e-05
3.47440827038543e-05
-2.2045926726335e-05
6.8992642714495e-05
7.26309450598047e-05
0.000113992316290742
5.47779587561232e-05
6.13180457466472e-05
3.82292331023842e-05
8.76991592377421e-05
9.061020662735e-05
4.06490381368955e-05
0.000125616773081771
5.04724999699476e-05
3.42995672242145e-05
3.02040741979082e-05
4.97579090272919e-06
5.90002114552823e-05
9.0504473227267e-05
0.000107821123298241
8.36649557541756e-05
8.45499128069282e-05
9.4691159381001e-05
5.27151953380302e-09
0.000118738205254887
8.85742287995326e-05
2.93979343540391e-05
5.94778902169055e-05
7.39257623064309e-05
8.60977674550901e-05
1.38312711031798e-05
5.12526077967662e-05
0.00012504005792156
0.000108764986310425
4.0706014013374e-05
8.31039770218043e-05
3.14138800588187e-05
7.38386328838687e-05
1.79948333792974e-05
5.56317793575121e-05
5.39729281519558e-05
8.28698448667164e-05
8.11815312595345e-05
8.64081922114981e-05
5.2213363284384e-05
5.22458087012023e-05
5.45688904487656e-05
7.1192545330062e-05
3.63560685261005e-05
0.000125859303684816
0.00010624475180193
6.04034071997867e-05
2.76162399476233e-05
3.8058184125934e-05
5.85559703958346e-05
8.41942980983565e-05
6.75877078152432e-05
1.00677618417923e-05
9.89450146177805e-05
9.36366739652917e-05
6.55383546757705e-05
2.55404350498651e-05
4.50617471704412e-05
5.17757017022686e-05
2.07923842517947e-05
4.31710592424949e-05
7.49717017453108e-06
2.29390326862962e-05
3.31965348336249e-05
6.5550693333468e-05
3.53048202826013e-05
4.42819785153933e-05
1.53003388395984e-05
1.95708387953584e-05
6.41083066280376e-05
9.25395737227133e-05
0.000111646762038454
2.7687925221262e-05
6.65748498518269e-05
2.80052532972359e-05
2.4063859677035e-05
3.74167268913026e-05
7.54391830667805e-05
7.31996864924664e-05
3.49032954108397e-05
4.76845912535775e-05
6.85090607611274e-05
5.40440669515549e-05
0.000146116916469542
0.00010905737778754
6.46167304477633e-05
8.59893667023395e-05
0.00010323281452725
4.41134039085338e-05
3.54093550105469e-05
0.000100786862034475
7.19525822412791e-05
1.88855990891895e-05
-6.67788873860667e-06
9.73376084625788e-05
3.3660528303632e-05
4.24750565066996e-05
6.96581743860228e-05
8.57650769378717e-05
2.0343627635993e-05
4.456196037812e-05
3.81202246436327e-05
7.90253585528272e-05
7.15091594687808e-05
2.78510657928792e-05
4.83487218995315e-05
1.00621608956892e-05
8.684875565529e-05
6.9463369445728e-05
0.000115612107917231
6.20335274555528e-05
1.88955386959238e-05
4.33398993476981e-05
5.32819951652508e-05
0.000109107576283118
8.08074234840016e-05
6.73340302178612e-05
4.52971535659929e-05
8.63929172170021e-05
8.81458991487486e-05
3.59542631089767e-05
-1.76950727536307e-05
0.000111860662920368
4.42625768362447e-05
8.77422277208306e-05
0.000105420016093904
1.663897715263e-05
7.28690486275953e-05
2.60562250907787e-05
9.26990223040519e-05
5.9191798851312e-05
6.5800891916396e-05
6.01249478767952e-05
3.72935782768384e-05
7.80961035595209e-05
3.50296940427328e-05
0.000100899530065392
9.42702556964563e-05
4.91429134964942e-05
3.21139376075258e-05
2.50478453719274e-06
8.51553038602086e-05
2.45551895248297e-05
6.71848544693423e-05
6.41257171749048e-05
4.55436670554417e-05
5.39210461004534e-05
9.39054715854458e-05
4.02163476364756e-05
9.92865264037372e-05
4.50446430717247e-05
1.75972558359551e-05
1.49031469838462e-05
0.000141410299133372
1.46904990158881e-05
2.9387910666607e-06
9.41446308644661e-05
1.54709308914181e-05
3.66051287341403e-05
4.5714845024615e-05
6.48537817471734e-05
-5.93408481685519e-06
9.13980674266428e-06
2.62445745554989e-05
6.51954716638769e-05
4.26750660051089e-06
8.72162232284317e-05
5.88391096089311e-05
-1.14004735856359e-05
5.65819128237398e-05
6.39651425066214e-05
3.24855893302468e-05
5.96420918883561e-05
8.95651644536833e-05
4.74909464933715e-05
6.89940672927468e-05
6.95230690539329e-05
3.71426555192558e-05
7.59558250372127e-05
1.1777411347649e-05
7.30067101955077e-05
9.6889810080797e-05
2.28348621610085e-05
1.84768772385672e-05
7.34659093706534e-05
2.64592809689997e-05
5.57115714950685e-05
2.78226329320058e-05
6.07142507327982e-05
0.000107967805663844
8.13708696712282e-05
8.3888194610055e-05
4.3094531464262e-05
6.15944074941214e-05
1.21420017227102e-05
6.96895740872538e-05
-1.99766461348025e-05
8.51557873381788e-05
8.90828486608882e-05
8.92607466124369e-05
9.40009325529845e-05
3.32620611172667e-05
7.45345924822592e-05
7.38226087000164e-05
7.58222197641308e-05
4.43273814411657e-05
6.18291661387389e-05
3.90168007567521e-05
7.08769224257079e-05
8.15567352878758e-05
6.1985974643012e-05
5.96181571119892e-05
6.96155127324545e-05
1.2376879728574e-05
1.52830845123648e-05
2.24423755304643e-05
5.69924134244236e-06
4.94637159687811e-05
5.53804603664502e-05
0.0001234645961595
0.000126029156812796
9.74402277704703e-05
5.96412240270105e-05
1.38353895636359e-05
4.74412222745056e-05
5.63881354660475e-05
4.42040914762128e-05
6.9097967104744e-05
2.09041096174187e-05
1.74139927288218e-05
2.04515658701453e-05
4.4685226747533e-05
6.5775714602385e-05
3.73353716850296e-05
7.57247839101959e-05
8.07507806354177e-05
2.14070262412141e-05
0.000103671903080371
9.91661143830295e-05
8.42490954132218e-05
6.14899979314817e-05
5.98267923944879e-05
4.2118867595491e-05
9.21719603161292e-05
0.000105734433739033
3.04340004930782e-05
8.29633674841202e-05
7.74495510541538e-05
0.000141390066209184
6.56298198173456e-05
7.02820784398607e-05
6.4592417218647e-05
7.2279799836415e-05
3.21704966630936e-05
5.37201890658488e-05
0.000118992851511241
7.13182005737239e-05
4.71703154911591e-05
0.000123562329697001
6.68140699847374e-05
2.52946327533572e-05
9.14317316319711e-05
7.30549967722168e-05
2.34629965156261e-05
0.000141880437106456
5.99276842470971e-05
0.000110877460291027
1.22087312937586e-05
7.71364310445423e-05
3.07954767763706e-05
1.6858621051575e-05
1.97998087732305e-05
3.89268384597593e-05
-1.09591750739881e-06
2.85862817044688e-05
4.47100719386799e-05
2.77567996832754e-05
3.91578881525398e-05
5.66258256302546e-05
4.58179970080135e-05
8.77045692573868e-05
8.45952434789404e-05
7.20738360378592e-05
6.96759408113123e-05
2.82439081035965e-05
5.01802476812808e-05
5.12966102589085e-05
6.73309438466818e-05
7.53967815343068e-05
5.19628209224486e-05
-5.00916780072983e-05
3.1975728079729e-05
1.05063955048278e-05
6.16491864291598e-05
7.05263096034415e-05
7.49105574468158e-05
3.62645076339983e-05
8.35177616579871e-05
5.77765820702858e-05
3.60348845127656e-05
5.82663037242771e-05
-1.04752446228603e-05
8.47507017361776e-05
4.35493453429081e-05
-2.67578677543292e-05
0.000104342320663826
4.42697670845258e-05
5.08504829640617e-05
-4.59806675418568e-06
0.000103339622376387
9.39046242579183e-05
4.66633687160941e-05
2.19124426524126e-05
8.25988142611132e-05
1.21849686484467e-05
8.14846974183166e-05
5.03473872212135e-05
2.80079347906288e-05
6.53884656109422e-05
6.12455177934348e-05
3.46299771192216e-05
9.25469981341776e-05
0.00011933727469425
6.84254881002617e-05
6.74234291829751e-05
8.51504441890123e-05
5.18292146490831e-05
2.29915312873909e-05
5.79144792455234e-05
7.43153921486954e-05
-1.34596582165873e-05
1.78653928780801e-05
5.16591250968141e-05
5.57800930414589e-05
7.93430958568144e-05
2.5627949863161e-05
4.84542510474677e-05
5.21009666199514e-05
9.67637081606626e-05
5.92098831862149e-05
5.46089197583342e-05
5.06158500255136e-05
4.81248131742159e-05
8.36505772075594e-06
5.92191441890165e-05
6.42371093569075e-05
7.69527664460985e-05
1.71521377976537e-05
2.89984448122253e-05
6.42573441246406e-05
6.65343432542665e-05
0.00013335180955507
5.01821916422853e-05
0.000144304869632995
5.17491653741499e-05
-4.59628117448369e-06
2.8612963098621e-05
3.808869950121e-05
2.96739968154208e-05
5.001641302101e-05
5.18772757512699e-05
6.61559958876731e-05
9.93276195183145e-05
3.08745838757528e-05
4.42756057922537e-05
5.03060365119685e-05
2.37592751947818e-05
2.00433552246314e-05
8.01809367789671e-05
7.55390748057175e-05
5.62602082237287e-05
5.89387814230018e-05
5.98674382525412e-05
5.26013412971385e-05
0.000109279270817281
8.46331327979638e-05
6.89896207760802e-05
3.82940621763102e-05
6.4879393062528e-05
6.66753754914035e-05
4.59673353819326e-05
2.68946262939309e-05
1.72046637789269e-05
5.54165098789244e-05
5.93584517255669e-05
7.34158207631774e-05
4.42861539283763e-05
6.58881778684769e-05
7.92454565047916e-05
3.62948048321405e-05
6.75035439184708e-05
2.10456449707739e-05
5.55156143361519e-05
-2.26108211992354e-05
5.35997219362817e-05
1.22291817302705e-06
1.54371908559076e-05
3.42416678705025e-05
3.88657595428041e-06
5.03993870569538e-05
1.8355729724797e-05
7.37308028929461e-05
2.35463840931501e-05
7.89008485280501e-05
5.62252315968094e-05
6.9884122480166e-05
5.94341443913528e-05
3.67740178065729e-05
6.29333936321698e-05
0.000110333547910225
8.22754560761226e-05
0.000100764187078867
-5.43153932373428e-06
3.20908707768913e-06
8.84329085860202e-05
0.000123257952178892
6.45309592619193e-05
4.1803281243985e-05
2.53950005062005e-05
5.29709490602641e-05
7.19670560479647e-05
4.89694103315987e-05
9.96027025949977e-05
0.000121828895587745
-2.91741877051789e-05
1.74343508753704e-05
8.7007178958751e-05
2.56149591993454e-05
2.67935004152956e-05
7.82237027258637e-05
5.37351916904789e-05
9.16911158141136e-05
6.75609120926283e-05
1.95267571394185e-05
6.14676480253972e-05
2.72836397104961e-05
-3.50921991285888e-06
5.5907812158185e-05
3.35479321305623e-05
6.45775084972922e-05
5.73418559662046e-05
2.73832756886764e-05
5.9307739083916e-05
4.48344061948048e-05
8.80867409132046e-05
9.97759322613881e-05
4.3280436831424e-06
9.14491670092069e-05
6.0254026188267e-05
8.3798795684689e-05
3.36849058259013e-05
6.40888971581408e-05
5.95190548317444e-05
8.07154042779406e-05
0.000103418825002565
6.64218187323292e-05
2.09456468231482e-05
-5.78793144365927e-06
5.7018638869732e-05
9.60532208116693e-05
1.8373247954439e-05
7.07411569729617e-05
3.44015296407387e-05
5.3994307998795e-05
3.12382631008033e-05
0.000118130825169543
2.86607033890975e-05
3.3557126485698e-05
2.47350903637955e-05
4.31129312939481e-05
4.04625946471632e-05
3.87852573328646e-05
-1.67548275584744e-05
4.58434974047403e-05
3.9122247205865e-05
3.23038755513568e-05
5.84798977655642e-05
3.73195992652387e-05
9.70159916982789e-05
7.50700506229218e-05
7.35617658876149e-06
7.27186611482819e-05
0.000117976545050799
9.03434035245121e-05
7.33294786092085e-05
2.22192316455025e-05
0.000101604294515418
1.95448162553038e-05
6.75636125044984e-05
4.07138932255281e-05
1.13005201746562e-05
5.98881827164518e-05
5.08020046150808e-05
6.62428564314432e-05
1.01699712885871e-05
0.000104400230394461
3.92203101747239e-05
-1.9904651401186e-05
6.43948781005859e-05
6.49899214549209e-05
1.28820486215451e-05
5.75162186446817e-05
2.81370216150326e-05
0.000113785567937317
0.00010535289088296
8.15355532062054e-05
-3.15115958218435e-05
1.2063728182713e-05
5.67703099069147e-05
6.11760630742044e-05
3.85840703629375e-05
6.42591680738518e-05
6.01384287139481e-05
-9.50736770587331e-06
6.78394484114295e-05
6.43359268965015e-05
4.33310515497675e-05
2.30459245460897e-05
3.27019658094271e-06
9.96355811739112e-05
7.83741650439782e-05
9.15472810345532e-05
9.17145587351396e-06
1.65439218162322e-05
6.32066132241467e-05
4.95447768724321e-05
7.55896073662925e-05
6.03023080618648e-05
1.81824934518192e-05
7.11394850142079e-05
8.23931241148041e-05
6.38843100690734e-05
0.000115016582395209
7.87224642108639e-05
7.12976238314042e-05
5.25741446069729e-05
6.11478136314231e-05
1.72357631211465e-05
5.00157376840144e-05
6.17359013552908e-05
2.93172717065156e-06
0.000109163435550641
-1.59354180333181e-05
6.5951523950633e-05
8.24426085871724e-05
7.17162077017122e-05
7.35609737629722e-05
6.19246188946842e-06
5.53200232032491e-05
-4.29498769747364e-06
5.52073887302064e-05
1.10059666808739e-05
7.75483492328304e-05
2.04501961073686e-05
0.000123768146301792
4.84854620095464e-05
5.63773114183755e-05
4.82413586749074e-05
5.59239667726131e-05
4.91956446242299e-05
2.36933758202546e-05
0.000121391200259035
7.05536615436729e-05
4.80431164630643e-05
9.25640214675e-05
2.35119643432358e-05
0.00012852302330166
3.27539199605507e-05
5.39709728883506e-05
9.67124076123262e-05
7.3267894991919e-05
4.464446093276e-05
6.1021881285937e-05
7.23123914536343e-05
5.40594262941997e-05
7.17809886234794e-05
8.00445111967965e-05
8.48335185525601e-05
8.6903181942816e-05
-3.19840502017012e-06
2.03341973533614e-05
6.70495191054942e-05
5.39283022315973e-05
0.000106540300694645
9.35619920724822e-05
5.31080173604305e-05
8.08408730354217e-05
9.4596843842735e-05
7.50087318449442e-05
3.97481833010154e-05
8.47016698377645e-05
-1.8386328065252e-06
4.82386639415436e-05
4.63075752557402e-05
4.34668005663271e-05
3.72422191108624e-05
6.31979875340302e-05
6.9906752753121e-05
4.60679511186315e-05
5.98845896949648e-05
6.06694768337179e-05
5.90584636930175e-05
4.74206937678438e-05
7.32205001086245e-05
5.20421017817017e-05
2.18262033614235e-05
0.000108074730143029
2.96893312374796e-05
9.21061162947349e-05
4.1911947836556e-05
9.62243990657003e-05
6.94239911126745e-05
6.89000902779974e-05
8.91193703264734e-05
1.4436875644018e-05
0.000112422266582476
6.25595550639343e-05
7.57670325602791e-05
4.38374846720614e-05
-9.11406434192039e-07
5.01581708523223e-05
8.25791066204914e-05
6.07978622285426e-05
6.67616177367816e-05
5.4662306504161e-05
0.000114902635418488
6.71527422972683e-05
1.14426298678999e-05
0.000119787127550588
8.03459300533261e-05
1.8318426894514e-05
0.000115791708921598
3.34848267418676e-05
0.000110386656730867
1.44410501674948e-05
-1.03159134278958e-05
0.000109705108079396
5.14714325336917e-05
6.6530501403246e-05
3.60537143911295e-05
-2.01719714275338e-05
1.63987395255193e-05
3.11561791699181e-05
7.09516332593321e-05
5.4360698056626e-05
4.69863029086239e-05
4.43412802160952e-05
3.85277879556339e-05
5.43454620282182e-05
9.82381323277705e-05
1.22134390246098e-05
3.68290776413127e-05
3.12922366552004e-05
5.06739145879621e-05
5.30856306776413e-05
8.20045621809012e-05
9.49698896907706e-05
0.000109418475930214
9.1492294174651e-05
8.55804745749924e-05
9.15872957948333e-05
3.62929893163963e-05
2.63773172597401e-05
2.97275213931596e-05
7.54478634749477e-05
5.45814897100347e-05
0.000103204244041236
4.37534717747293e-05
7.06570834412422e-05
5.1605014473952e-05
5.46145523405616e-05
0.000141675035811693
6.03889545037324e-05
7.89615796198437e-05
4.52125833582495e-05
7.60637226700861e-05
4.69243502545504e-05
3.12154964724571e-05
0.000118355501441321
5.04358389598188e-05
8.13173015714625e-05
0.000115934503797715
2.74527373770578e-06
5.86037295580705e-05
2.535458001303e-05
4.127229393343e-05
0.000126726161953697
6.65063738267126e-05
7.59514484933427e-05
-3.62401693891738e-05
2.42743575473962e-05
4.19574198025443e-05
5.67808271991064e-05
7.14038306898341e-05
-2.38186252057404e-05
7.73810929591451e-05
4.34371280224138e-05
5.27944933747338e-05
7.87089604086529e-05
9.21362473098352e-05
4.48932609479288e-05
7.92601833349335e-05
3.72380584279068e-05
7.51126946441029e-05
1.46237328740105e-05
3.13458514493439e-05
0.00012710265035881
1.90350707658947e-05
8.2151073253278e-05
4.01032376307285e-05
2.02006151701282e-06
0.000106074655165754
3.43771201634776e-05
0.000100777715339054
9.93258363574565e-05
5.07172583843655e-05
9.51535101235694e-05
5.38915000656574e-05
4.01344526620332e-05
7.78123717984938e-05
8.53374570800407e-05
4.6267626153002e-05
8.54793055563018e-05
7.53693899225548e-05
6.2796746600888e-05
0.000101224515888643
-2.32881112081978e-05
5.73677393820873e-05
8.17262928205108e-05
7.5831842277263e-05
1.80305026572893e-05
4.83236933998465e-05
4.81879661320117e-05
2.91729465377087e-05
7.00251158475555e-05
4.54495329944162e-05
6.82858569600211e-05
2.6411550243909e-05
6.88173989846888e-05
-1.99067500024113e-06
3.3076370623344e-05
3.97402763716578e-05
9.01183349713608e-05
4.20532074730099e-05
5.59986755466026e-05
1.62647689100859e-05
1.15803139413799e-05
0.000102643891082593
3.29650678209711e-05
3.66278414964522e-05
3.18810658075157e-05
0.000106348159804555
3.04782295786588e-05
8.2682715917746e-05
2.80582053690274e-05
9.40493516180742e-05
0.000105134413270076
8.57796231655729e-05
5.07849777095192e-05
0.000106944629521629
3.08911960729704e-05
4.9889383245377e-05
6.81341356886527e-05
1.02005074212667e-05
3.36524138222688e-05
9.58501371078321e-05
1.94700924150582e-05
5.30189776355784e-05
7.63234432663621e-05
1.40325463304594e-05
4.82991675105181e-05
4.5712899773085e-05
-6.14249503423041e-06
5.49407580543053e-05
5.58534455082897e-05
8.43674957655985e-05
8.21525244604779e-05
3.57286149814972e-05
7.17756516955886e-05
-2.29563352455816e-05
3.42016976016256e-05
6.25843603712597e-05
4.40249043746147e-05
3.46901117389559e-05
7.0448719733041e-05
7.45264360557973e-05
5.16995340249417e-05
3.36370494690184e-05
4.20193377584784e-05
8.2500906910868e-05
2.52188638119585e-05
3.96534927901549e-05
4.15029461516282e-05
7.3583580565745e-05
4.58674345468203e-05
4.80048918872772e-05
6.13637764332088e-05
7.53441949975247e-05
1.7208332075204e-05
4.33867183788021e-05
6.76469099964332e-05
4.96131246854203e-05
6.74558012835694e-05
3.61331224336503e-05
0.000112492762480908
5.59761690807326e-05
7.8447565346121e-07
7.22452035284979e-05
8.77075235645273e-05
4.31828507204945e-05
1.21010453285064e-05
2.76864706973702e-05
4.96898678400249e-05
6.78647579714217e-05
4.41792372085417e-05
7.71524012244939e-05
6.48063980068748e-05
9.84051620356491e-05
6.224655165223e-06
1.75571207996727e-05
0.000105025991759189
3.44217901359841e-05
7.91955264190798e-05
1.85997811301866e-05
4.24832889787989e-05
1.54559174348881e-05
5.02261026900649e-05
4.51305101085066e-05
4.1379781548837e-05
2.69844944263903e-05
4.61602926063331e-05
1.69299983141881e-05
6.90463715934041e-05
4.33093697551636e-05
4.06070542428431e-05
7.82571350453481e-05
0.000123138539681113
6.63325982743409e-05
2.17710528336586e-05
1.24910394721198e-05
1.21026037710101e-05
6.43666934210362e-05
7.44338173770087e-05
3.64286906305002e-05
0.000100720536013895
-1.18735602786615e-06
7.31952176930125e-05
6.0881875649714e-05
9.57153601630391e-05
9.398847019099e-05
6.14319792085508e-06
9.81398203461103e-05
0.000102777733417143
9.01420156362008e-05
6.7073060957524e-05
9.19722691933306e-05
9.1743901758429e-05
8.76180240839659e-05
3.28171980048353e-05
1.99727570768208e-05
3.27648687216652e-05
6.65138893873245e-05
4.13688832794149e-05
5.80091441578108e-05
5.97029935491704e-05
5.3374558226219e-05
9.94816025529953e-05
4.38776972684552e-05
7.45218962096144e-05
6.26418237558639e-06
1.62669974314823e-05
6.78872895384823e-05
7.23959858076373e-05
4.22725848854461e-05
9.16031222022211e-05
4.91000414425782e-05
5.85788825797751e-05
5.63027810030433e-05
9.58097833719373e-05
3.69808529119556e-05
1.81777465140847e-05
8.44449777092935e-05
1.86772918876779e-06
4.07809678534214e-05
4.11943231066286e-05
8.28961673719098e-05
9.76483212241951e-05
1.24210150957532e-05
2.25298880784506e-05
5.21253838654023e-05
3.8777268079721e-05
3.00073127216719e-05
6.75423541277067e-06
3.4144692478316e-05
1.9354528581456e-05
5.63740161138145e-05
4.19322744934499e-05
0.000112461058589813
4.56171560471948e-05
4.7907657147945e-05
7.30059233364638e-05
0.000107653370496389
7.55830487119632e-05
6.94530816548798e-05
5.30652906453159e-05
9.80638688746178e-05
2.69818888236846e-05
3.42660782239088e-05
3.97516463076738e-05
4.69196365340953e-05
4.61077884591796e-05
3.81501326303094e-05
8.49014896953287e-05
8.12310373542363e-05
9.42074287868103e-05
1.77165904743769e-05
0.000102596840091839
1.7787951599993e-05
0.000113596500364071
6.40284408776486e-05
1.13910364703243e-05
0.000108778115551399
2.87217058345371e-05
0.000101457674950654
4.99998647281813e-05
6.73896527149889e-05
5.85231149314877e-05
5.21823439862132e-05
7.70925613362261e-05
5.52078158119661e-05
7.1821304427347e-05
-1.10909802034453e-05
2.84768835657214e-05
7.75177274662089e-05
3.35071422275545e-05
1.97810193105862e-05
0.00010871212877007
6.76075749719758e-05
4.82605439834797e-05
1.98929010857333e-05
0.000101196391329756
2.07558573532767e-05
2.37517504538147e-05
8.13751352072812e-05
2.82730243149729e-05
6.9119114344109e-05
8.69542969014811e-05
7.39069336107221e-05
3.26536511423394e-05
-1.93748060447394e-05
7.2779817033257e-05
5.79136822680815e-05
0.000104140471454895
1.94788216217622e-05
0.000100226236874092
0.000108019988405082
9.67110544047853e-05
9.38974757249587e-05
6.82872516133532e-05
1.31881976428317e-05
8.14158730945918e-05
3.73510243289842e-06
8.03262873037165e-05
8.41782571032728e-05
6.10247206925848e-05
4.65257814129202e-05
1.76185185446043e-05
8.19468104247888e-05
8.57390600342773e-06
6.0434832723675e-06
7.1430026429631e-05
7.43524776510925e-05
5.42855710530594e-05
2.04821732311318e-05
2.31969182773605e-05
8.81807107771741e-06
5.91396381450989e-05
8.30020579946331e-05
7.80461171943761e-05
7.12571879263886e-05
8.92560832218834e-05
0.000100078824256286
7.12884175080536e-05
4.59537165156803e-05
7.1740032088043e-05
0.000137456467946014
5.06937039530032e-05
6.04795558067818e-05
8.4950560789357e-05
5.25012465329851e-05
4.09779963746721e-05
5.25658817199083e-05
4.80450403437094e-05
7.52615279221495e-05
5.78998121931699e-05
9.96656919924982e-05
5.78436466021584e-05
4.58314123350972e-05
0.000111575101875318
0.000111412911645235
8.65536723108878e-05
3.78946175138156e-05
5.95840854394161e-05
8.21370625515106e-05
7.2380141164383e-05
4.37879396712883e-05
8.58853072371453e-05
0.000137675577246421
7.81265452460306e-05
2.57993130870624e-05
9.89932891536493e-05
2.54631283354734e-05
0.000116518732243956
9.6596048550463e-05
8.23111498744299e-05
0.000112326836074638
3.60952121962014e-05
0.000109738372792352
1.81309970928386e-05
6.5905607239148e-05
6.33260976110709e-05
8.40739385377729e-05
3.97642821386493e-05
4.76600785559143e-05
6.62849613904444e-05
0.000101528111756297
7.67054023680438e-05
2.52509600430803e-05
7.23798120484943e-05
7.25411639537062e-05
5.63036268476098e-06
1.84169532205614e-05
6.21060965447704e-05
7.71929650227801e-05
5.38059813442684e-05
5.02945108305376e-05
5.20534462302552e-05
4.65275007800367e-05
4.43315061990892e-05
6.75325974471218e-05
9.80769978873907e-05
6.47688506116963e-05
6.09127002352586e-05
5.72598140427757e-05
3.89416023685202e-05
3.83650053194735e-05
1.64327693146437e-05
1.18143610918769e-05
7.33706545344585e-05
8.36560666394072e-05
4.74698533252372e-05
0.00011561329993229
7.22136838112737e-05
7.02528589975677e-05
0.000121779663333592
7.72080141879788e-06
3.56547562588248e-05
4.10074084386473e-05
3.56317347141205e-05
2.55448354141469e-05
0.000121488310794721
2.45093394335244e-05
5.34398715577678e-05
5.07700344656225e-05
3.39703181267499e-05
8.35396480889697e-05
1.23978154171431e-05
8.19104332318582e-05
3.54457223343332e-05
0.000109118528999194
7.94258835322637e-05
0.000105655791737069
1.02794963382838e-05
5.94257740549591e-05
6.29330587356236e-05
5.44253557769292e-05
2.32072566225251e-05
2.88069939904662e-05
0.000112213964178047
4.28610752244769e-05
4.81431563020267e-05
7.11210186475984e-05
9.78762989180104e-06
1.19706712257966e-06
4.40366896947226e-05
-3.52501092931417e-08
7.73696537929689e-05
4.31887873548727e-05
6.51007164136569e-05
4.67084301140947e-05
9.09052447505085e-05
2.33659582937883e-05
4.86731147605726e-05
0.000104230279755778
9.55603963711671e-05
6.10807686272206e-05
9.68916332851025e-05
5.97463613275408e-05
3.78333675018245e-06
9.32757277040375e-05
7.84332995856695e-05
7.4572883938897e-05
4.31416500736197e-05
2.03341412408846e-05
7.04187431197439e-05
8.36827390912843e-05
5.94584355235255e-05
6.44955154526455e-05
7.89875608036733e-05
3.59936999430315e-05
7.35277190836162e-05
7.5305448132839e-05
2.15804760769072e-05
7.8813487019098e-05
2.70119878054324e-05
5.79207970391239e-05
0.000110056551398396
8.74719590436732e-05
1.00720340888095e-05
-2.69864413711153e-05
8.39798885018931e-05
0.000126326184408981
7.83973556428216e-05
6.1387879977144e-05
8.07705225063312e-05
2.18195358005037e-05
-1.57191211798625e-07
7.09291395785597e-05
1.77763956240309e-05
1.95533174693408e-05
4.09721912590701e-05
7.54372345591125e-05
5.34239190064084e-05
5.76014849094189e-05
0.000107594023917179
6.17293122239722e-05
6.34043689463844e-05
3.99918747623079e-05
2.67979684692688e-06
8.3827595734147e-05
7.5828881895592e-05
0.000111413408929901
1.91230448046377e-05
8.30394848131426e-05
0.000139883875880137
3.8113273176526e-05
0.000118163502113231
9.26449401688737e-05
5.939300958869e-05
9.68017783579339e-05
7.3482274087551e-05
8.07318431677542e-05
5.78706988975721e-05
3.86075846621206e-05
0.000118254191794563
5.73828272674001e-05
8.3058552995972e-05
6.12746513060378e-05
2.73584396987098e-05
5.5716737032667e-05
9.60503809535789e-05
7.39164682875003e-05
1.05881362937049e-05
2.80828568323093e-05
5.25445211725526e-05
6.74213760490682e-05
8.13178658327683e-05
8.16481671003127e-05
3.92477729229228e-05
7.95704011091558e-05
1.8877143972112e-05
4.36713671514276e-05
5.30538579073711e-05
2.73521423255483e-05
8.99731216267564e-05
7.94262550490299e-05
3.70967699499309e-05
6.55526568555754e-05
6.45502932842539e-05
9.50189846248229e-05
6.52640289489765e-05
7.18212011576861e-05
8.87744456548272e-05
1.81939034128088e-05
5.0185777368751e-06
6.51123958581664e-05
5.97685281403398e-05
6.48773742702831e-05
5.11578559631012e-05
7.25274335966353e-05
1.91374979579756e-06
6.1011170296507e-05
5.38400297383944e-05
2.694292549696e-05
3.3067330794094e-05
0.00012234858626005
7.18790276686631e-05
7.91370145654674e-05
2.58793431853101e-06
3.87257231057923e-05
4.4784709504166e-05
1.89341597424195e-05
9.09252274440135e-05
6.7465214865381e-05
4.90386346344854e-05
3.38128099352495e-05
0.000105565320637855
8.72411449589009e-05
1.6998991768016e-05
1.12751487989631e-05
2.82859039349224e-05
8.30922371307635e-05
4.74156729888423e-05
-2.53933146763544e-06
2.40714281703563e-05
3.67418426061592e-05
6.53337761498438e-05
6.53058079225545e-05
7.09333338802936e-05
-1.29697220104051e-06
8.58239985289205e-05
3.80715575434813e-05
2.69004464342264e-06
5.19236283650089e-05
4.43857830735564e-05
3.61157974380483e-05
5.3193007565264e-05
7.81349869569719e-05
0.000108056243029502
7.99034898619131e-05
4.87538529429817e-05
2.40284944757562e-05
4.0435193802275e-05
0.000101860423974369
0.000139123561960726
5.57381853491428e-05
7.22575108016034e-05
2.86211802263435e-05
0.000113032183032012
0.000110369827909935
7.96516831795997e-05
5.83679639199832e-05
1.91785096873089e-05
4.95375279711588e-05
3.11673521354807e-05
0.000107532121539732
1.35821167313193e-05
0.000100630806213018
5.55293278430964e-05
3.52857820423179e-05
1.13353761539589e-05
2.56807433388985e-05
9.47784192380568e-05
-2.37185436239924e-05
6.0519850896884e-05
3.19303052970716e-05
7.66761390777168e-05
5.16655688287823e-05
8.46957700564902e-05
0.000101890230182298
7.12624293888725e-05
3.27202210996558e-05
8.4772143556318e-05
1.83844200186121e-05
8.08453919561386e-05
6.31121861514903e-05
6.30182011346325e-05
2.86658866346663e-05
5.55825137705603e-05
5.25068884890413e-05
4.05168247473025e-05
2.2415338184309e-05
5.66753281815826e-05
4.60919988857834e-05
1.04588154948918e-05
-1.84620371833049e-05
0.000100193129663022
7.0864184620628e-05
0.000116688174096189
0.000108785643232944
1.59670063674762e-05
5.10967668254838e-05
6.45353595073595e-05
7.23401472530601e-05
2.99257408665771e-05
8.08984913769836e-05
3.04360549236192e-05
2.80288974671625e-05
4.70438856206877e-05
7.83691363807679e-05
6.6981756739381e-05
8.70313516504407e-05
8.7783684221594e-05
4.00522528167917e-05
8.61201442385761e-05
5.21436713667247e-05
0.000105881295948023
8.85884143281992e-05
8.79735815285573e-05
0.000108624063205541
7.5112103994823e-05
5.23678908570396e-05
4.42862111533484e-05
8.86725784278546e-06
2.57830698921419e-05
9.48437643969968e-05
8.96705413120858e-05
9.77579311124097e-06
5.23161137849803e-05
4.87968242567251e-05
5.80583482168169e-05
3.90426618095667e-05
6.68194922970105e-05
0.000107504576754978
4.1397645472001e-05
3.5128159253157e-05
8.8643988973139e-05
7.97066752010176e-05
6.33048705104869e-05
9.36109965462424e-05
8.96628435139466e-05
-1.23830930459617e-05
9.60345330245833e-05
4.03069203445765e-05
7.88864504513445e-05
4.40848538087687e-05
3.60282505451298e-05
4.38399150529018e-05
8.61644629712871e-05
5.59218888169542e-05
-1.38727275516301e-05
1.76775233223286e-05
8.69086930499441e-05
6.76081755996557e-05
0.000122148117139921
4.9816393210895e-05
6.39267782760924e-05
2.98451963840191e-05
7.27059350429729e-05
3.77922609826235e-05
1.73038492493743e-05
3.54563208829448e-05
9.61908636061301e-05
4.76055094325573e-05
1.98404524314687e-05
4.87772914347953e-05
7.07174903667475e-05
0.000121173390631143
7.71895609439918e-05
0.000141794988785482
5.00890092192156e-05
5.38941053173742e-05
0.000115340742320693
1.42723433785632e-05
5.70759830855495e-05
0.000111593382983356
0.000114283091733745
2.72331056112294e-05
2.93982713546663e-05
5.44718444884605e-05
6.95480600503534e-05
5.21614112309078e-05
1.76951434798031e-05
5.70873811146722e-05
4.23362077256296e-05
3.14296596045742e-05
6.57327784217835e-05
2.90656146343405e-05
0.000121731212363972
7.23563664107869e-05
8.53002457955731e-05
9.9812188798661e-05
4.71933146943528e-05
9.86740295868851e-05
2.3713783037511e-05
6.87887877057822e-05
5.63454453554767e-05
0.000101618336019788
3.90860159991476e-05
9.53665285794807e-05
0.00013111470162193
2.28857529738387e-05
0.000115810836891379
0.000103955371015957
0.000104686152998285
3.68158040078579e-05
3.5575846783722e-05
3.08246610962736e-05
1.80024792460841e-05
9.48719455724273e-05
4.56114525538153e-05
8.83003000398969e-05
4.97985673521417e-05
4.77284715767866e-05
4.21663953897764e-05
2.11088939173624e-05
8.52837758908964e-05
8.48002176744381e-05
2.80468113711662e-05
5.57540173058771e-05
6.03782730468471e-05
4.16423483112667e-05
3.8257379249205e-05
1.97297702589759e-05
8.17256290358742e-05
3.40454738301091e-05
1.22342886217326e-05
7.16530692856434e-05
3.26222906099041e-05
5.22776170813383e-05
5.59278162365232e-05
9.05753086253535e-05
7.08031771789747e-05
6.67906507746785e-05
6.89023849579116e-05
0.000124329753252064
6.94298774036365e-05
1.29228519589881e-05
2.64520502326656e-05
6.58802481474304e-05
6.27783136343071e-05
9.34083842299943e-05
3.52307286863923e-05
3.96277230843255e-05
6.28304033513817e-05
5.56266892656795e-05
4.87086728840223e-05
2.1629629078945e-05
9.77167285842561e-05
7.6509719934404e-05
2.57974431806712e-05
0.00010324591368759
5.78654218024763e-05
6.83504509632291e-05
9.75500649668689e-05
5.71829688718684e-05
3.15873055830203e-05
3.92012640514918e-05
4.62134571275541e-05
3.08792216639153e-05
7.8170517694081e-05
5.40736090675747e-05
7.53399344964655e-05
7.76301068271997e-05
4.37962422973742e-05
-1.68647977415635e-05
5.77357823557404e-05
0.000119669483111451
6.0012983409188e-05
5.65713390939243e-05
4.53083221184724e-05
4.7395796416882e-05
2.76054288673684e-05
4.58489528518868e-05
1.07776535420564e-05
4.3146604754224e-05
7.77728748175678e-05
5.38900832065297e-05
7.15537656397851e-05
9.41654025480733e-06
3.15141522131685e-05
5.67589345623369e-05
2.35169949840258e-05
7.36806613635929e-05
7.97366769776722e-05
6.24106727361555e-05
6.84676881381864e-05
4.13971542391685e-05
7.40927322932258e-05
1.08973190050153e-05
6.01286671272939e-05
1.80870940342544e-05
6.17511669544788e-05
2.5166475331613e-05
6.72799579327047e-05
7.43819498130069e-05
4.47196264016125e-05
9.21863519578313e-05
-7.69020123124462e-06
6.22498737293343e-05
3.7294310848395e-05
0.000121412185047808
9.70429566631968e-05
8.89291313858269e-05
7.5546934806267e-05
6.85384605977739e-05
0.000120402184828911
4.34765772059325e-05
4.47516637984186e-05
0.000146932519357782
6.73421681855073e-05
6.3237136413799e-05
3.53287895780754e-05
6.49955522880949e-05
3.82005996768767e-05
1.64417040414389e-05
3.85914800674188e-05
7.21891939244557e-05
2.67427039202173e-05
0.000115754446029739
8.01765879741406e-05
7.15753822309189e-05
7.12526294714689e-05
7.38384821486283e-05
7.20203354811391e-05
5.98555472696295e-05
-1.28256917879122e-05
5.72513901576235e-07
5.84753989420448e-05
3.49483644454345e-05
4.4892033543568e-05
4.2346660835756e-05
3.97289395424923e-05
2.09082230877554e-05
2.72185043250709e-05
5.61679290825607e-05
5.85495518113148e-05
6.11440369821159e-05
9.54841960566403e-05
5.63282156797833e-05
4.38160814331754e-05
4.33893428454302e-05
6.0923337175464e-05
2.01176529948931e-05
4.20154063313575e-05
9.92429859607238e-05
2.3507050082231e-05
5.39327785197655e-05
7.21249413706706e-05
4.80560445814851e-05
3.89307106584521e-05
3.75757904473928e-05
6.67020888690202e-05
2.31413199586707e-05
6.72296965459036e-05
2.36443634370861e-06
2.84442960291469e-05
6.16879111710537e-05
2.67655243925059e-05
6.6368155835333e-05
2.02383853475619e-05
1.66888117232826e-05
5.75236112551394e-05
4.04791904574527e-05
4.0601270036379e-05
0.000135600507994763
6.88628157448903e-05
7.19327057736468e-05
8.42190654882708e-05
4.56748011508581e-05
9.15581254650447e-05
3.4825004953802e-06
8.12382598242922e-05
2.21488982323455e-05
9.5530022707685e-05
9.25233688689795e-05
2.99445678108925e-05
7.40173911877035e-05
8.98243901026171e-05
8.8761649883652e-05
1.73814920490971e-05
5.57364522202852e-05
5.7799451523061e-05
7.88873897663115e-05
6.91544004652727e-05
6.5067369079877e-05
3.81332511232891e-05
0.000103252797571762
0.000108171704150662
1.25968329030324e-06
2.43800453286835e-05
7.94482995148459e-05
6.91809848336987e-05
1.38175625534885e-05
4.04180837868439e-05
3.63254519124048e-05
0.000100372808171113
0.000119626533409267
1.37365139545447e-05
6.20042294978219e-05
5.40783237990423e-05
2.73338912298366e-05
8.74901352111695e-05
2.18303063965614e-05
5.51402878826683e-05
6.9134957308009e-05
6.74307629331261e-05
6.26711873738035e-05
2.47532464150208e-05
2.58526321218968e-05
6.96186040304612e-05
8.3421240495437e-05
5.23087726180364e-05
1.81114108553135e-05
4.45710199035097e-05
8.16199553056949e-05
5.08365601821772e-05
8.54143440468004e-05
5.10837398226477e-05
7.03146665983354e-05
4.32247903216411e-05
6.37802246451734e-05
5.24943791894828e-05
2.01246356919846e-05
8.90075388819966e-05
1.01590086871976e-05
8.77204450469154e-05
2.53133388282123e-05
2.67794402954141e-05
5.37972279330717e-05
4.44110265487586e-05
4.96251331504514e-05
4.4454609368568e-05
4.94121681543417e-05
3.75832062385925e-05
3.98565538068173e-05
3.87011000778873e-05
0.000105469952966517
2.78267418559622e-05
-1.0172291899263e-05
7.88696771708337e-05
8.52929517499163e-05
9.92072306218336e-05
8.3178935886395e-05
7.62211602555178e-05
1.40255625016811e-05
-1.90473215666631e-06
7.59716154751061e-05
5.91640280437648e-05
5.19450243175708e-05
8.51255092956266e-05
0.000105332462281888
8.62594123602109e-05
0.000106438830943996
8.81459553553031e-05
8.45541942451313e-05
6.29167562788913e-05
6.4803224568695e-05
1.47144802530566e-05
9.99148270518835e-05
3.39893857270898e-05
0.000104834986497567
-8.3341198266228e-06
3.14908253536166e-05
7.16935968808984e-05
1.11372738929354e-05
0.000120272067641528
2.2571126457963e-05
8.30741486861018e-05
8.04178909553083e-05
5.15715354417139e-05
9.73557153627859e-05
7.34858116375788e-05
8.33769623942723e-05
8.86608683510322e-05
8.22660407195305e-05
1.87207459763804e-05
0.000102277348474209
4.49420669080592e-05
0.000119744587824801
1.3840691465693e-05
4.61154739688339e-05
1.60178128424428e-05
0.000116832221896019
0.000106921115135993
5.95106506418487e-05
4.5076035087081e-05
4.61665816820239e-05
4.71328344801893e-05
3.70194595581796e-05
7.09576780763657e-05
2.21025812768105e-05
0.000103860660651676
6.39563003545964e-05
1.4462136817657e-05
4.68869158522272e-05
7.51197670709881e-05
9.82737024873699e-05
3.82663364255308e-05
-1.44395801371141e-05
5.40714272942489e-05
2.41692270003692e-05
2.85670715407672e-05
7.29770064430594e-05
-4.10154198002175e-06
7.51469165106494e-05
5.56913010736759e-05
8.2858231318402e-05
7.94165852268192e-05
3.19851440930891e-05
0.00013442258593254
7.76581562669348e-05
3.89423339674036e-05
4.66511154086719e-05
6.05190359952826e-05
6.64784416935953e-05
5.35654660611539e-05
1.42489852997818e-05
-1.17926827383105e-05
9.48437287941928e-06
6.99231990888039e-05
0.000106086896175054
8.80674191912764e-05
8.08433883174644e-05
7.81132538642726e-06
8.47835282112065e-05
6.23580884793224e-05
9.54072777821169e-05
8.81012254574381e-06
6.21014113499438e-05
4.02156533526266e-05
0.00010736948720661
-1.36552983325318e-06
8.55109431599139e-05
6.9899244046897e-05
5.07996430550018e-05
9.44135289464191e-05
1.35096351273966e-06
7.36260482482638e-05
6.90561370224633e-07
6.134757357775e-05
2.66701528212599e-05
2.9295873171097e-05
5.97530048389425e-05
2.64935021217405e-05
3.93324758117572e-05
9.74481022373082e-05
3.23322125651557e-05
4.90513904782004e-05
2.67970224702829e-05
0.000114318624989847
-2.00539364044297e-05
1.5616547765425e-05
6.80419243133796e-06
9.85840432390396e-05
5.2072095384715e-05
4.14892733778475e-05
0.000101053768347328
8.61314883967753e-05
5.77791608310783e-05
8.91961961207866e-05
5.9315876663379e-05
3.81180922707618e-05
2.08086311435347e-05
3.32732428829132e-05
6.53345670689361e-05
5.60892288297583e-05
7.42527400757066e-05
5.53074294033466e-05
7.05747507236949e-05
-5.1664604750388e-06
6.87324400326602e-05
0.000121535844800072
3.14418694478237e-05
5.90665980065531e-05
8.65685417522626e-05
2.58336731402732e-05
6.24830567286157e-05
0.000105361278375978
8.9910630895825e-05
8.47149974976494e-05
6.80445428920798e-05
3.41126075704023e-05
3.71867489749652e-05
9.20827736193316e-05
0.000132961359690507
0.000109959768998463
5.38996541356707e-05
0.000115832779142312
5.92153236699043e-06
4.99915415370677e-05
6.50044113205684e-06
6.99232024281167e-05
6.48161972627735e-05
4.78656280491008e-05
6.81339954095956e-05
2.48198316862224e-06
3.92297622375352e-05
4.16834726486861e-05
9.68635170944587e-05
7.56010899948559e-05
4.40635351044852e-05
7.10729223428647e-05
-4.31456711882345e-06
9.42261784190375e-05
4.41989451785278e-05
6.33754159978721e-05
9.55240320185607e-05
3.95705500225037e-05
6.49502579845022e-05
5.837752882235e-05
4.23152962065723e-05
4.46398073043782e-05
8.61016207600004e-05
5.98719891418688e-05
5.54959507560783e-05
8.65282718316691e-05
8.50252271958523e-05
7.51265847047984e-05
3.43070047620264e-05
4.54747454608388e-05
2.6943670730801e-05
6.33109179876381e-05
3.44236903328236e-05
7.02260171137587e-05
4.16570109123109e-05
4.31365543690408e-05
2.48700813255459e-05
7.55300511015213e-05
6.81606312322308e-05
-1.20281160656361e-05
2.7768582609639e-05
-6.21496696056113e-06
7.90017417041262e-05
5.53685575413109e-05
-1.13475982410826e-06
9.68770728274083e-05
7.87893617281045e-05
1.31345776507789e-05
5.21654258560729e-05
7.85120559188113e-05
2.46692536578688e-05
5.94976407767338e-05
3.35678182329288e-05
9.7448682379763e-05
1.87606100088533e-05
6.6213722102361e-05
7.8216935585067e-05
7.36747873834267e-05
5.89261862023684e-05
8.8804394999057e-05
8.98391191016873e-05
6.771966599297e-05
6.46863867810865e-05
7.17832306061084e-05
2.64767548868492e-05
1.64486100517234e-05
9.52729763148789e-05
5.24095972944779e-05
5.4970999442488e-05
7.63132800772998e-05
7.15463992707854e-05
7.18491650035293e-05
2.66496649876931e-05
5.6834853045827e-05
-1.15750530019793e-05
7.67670687509782e-05
3.3282260543853e-05
4.50860576294454e-05
0.000104521307143828
5.83374914778452e-05
4.58076336620704e-05
9.13111673196867e-05
7.25913254397924e-07
4.63110559014256e-05
6.31362841429163e-05
5.19377247397895e-05
7.32747595061501e-05
0.000107001972606623
2.67439161991126e-05
4.35512530124698e-05
0.000102226164140927
5.18904870951994e-05
5.95832656099102e-05
7.33639623280223e-05
5.86719223880855e-05
2.81942451121275e-05
4.86402487069847e-05
8.80754276693414e-05
3.36756387413303e-05
8.14879298024211e-05
9.29962486590444e-05
2.3028548915291e-05
4.50774421501763e-05
7.50782771621947e-05
1.09795877429939e-05
6.79803558803397e-05
3.00216888452446e-05
0.000100790024062571
4.17193522407469e-05
4.41930542024524e-05
9.02634353524916e-06
2.27643151963434e-05
2.61872814453581e-05
6.24156712049305e-05
6.87703530809679e-05
7.16844159046863e-05
7.74066325675854e-05
8.4733680825446e-05
5.73229383774829e-05
3.15420814357893e-05
7.44208009855166e-05
7.76854498724686e-05
4.63618443851788e-05
7.70458963414543e-05
3.55520828628508e-05
6.60051926191498e-05
0.000105013167146516
4.55550058854605e-05
1.76009947052203e-05
1.53771096795955e-05
7.7641102581245e-05
9.31041368429986e-05
5.02152249513679e-05
7.81035782342393e-05
-9.44286569220769e-07
5.94302422224473e-05
5.33382548158781e-05
8.88452101607451e-05
9.36663180052023e-05
5.44543585976213e-05
2.33705389507329e-05
7.51979390816281e-05
0.000119636372414501
9.71470832352453e-06
6.51021836652402e-05
5.29746553224469e-05
6.03589393367319e-05
0.000101688830755374
6.55345169249058e-05
0.000137530398300998
4.49009734311944e-05
-1.43326153451748e-05
0.000110083798763871
2.1609624046843e-05
4.02801343139235e-05
6.44284370595371e-05
0.000100746790986077
5.98181099968086e-05
1.81520059193262e-05
3.46459433994738e-05
9.25206911200885e-05
2.84358964118371e-05
0.000118276584902869
4.23082744594128e-05
7.62833687753631e-05
0.000104733536116611
4.84772012115494e-05
0.000103160685807279
4.44845576897899e-05
6.7308122839393e-05
5.2193722250078e-05
5.85945989754491e-05
0.000120085011488179
8.57870075125033e-05
3.97099653941868e-05
0.000156932791781981
6.65513052778571e-05
0.000100069104956373
5.61583243268779e-05
4.89387619869691e-05
1.95148917932103e-05
5.91391977282811e-05
2.84357558181199e-05
4.63716035272625e-05
4.31809294904667e-05
5.30619417938789e-05
3.00548637726364e-05
0.000111445495536752
0.000101814784128976
5.25258568839137e-05
9.86375597210812e-05
-2.26740446089426e-05
6.99820497508397e-05
4.31391075294264e-05
6.37452861351384e-05
7.48460014166417e-05
8.87869084831082e-05
4.64864832220683e-05
8.46566423191471e-05
5.66527586707247e-05
3.91887723287025e-05
0.000116105844486719
6.59649981490307e-05
4.64926539128229e-05
5.9575227183644e-05
5.66664903418661e-05
8.96732291567999e-05
1.66280343751935e-05
3.2098190126288e-05
9.83897574307615e-06
6.54394927351158e-05
6.86422444783751e-05
8.20727218425343e-05
2.70662005945408e-05
7.34794282807095e-05
9.33490428940748e-05
2.40036477135923e-05
6.56271573111809e-05
2.15744514717524e-05
5.72897112283905e-05
0.000106880437225549
0.000102568282672057
9.06655285376456e-05
0.000100844252415234
3.11629010410267e-05
6.86488421632518e-05
1.13577869839012e-05
5.7265740865148e-05
8.07516317089514e-05
2.82496270685269e-05
6.04054186538199e-05
6.2533149560269e-05
8.77749499553931e-05
6.92593747517109e-05
6.62811564523483e-05
3.55787748212799e-05
5.05323542719959e-05
3.88407728421688e-05
0.000117176462958966
3.85246098398776e-05
8.76592368709368e-05
4.85937613212897e-05
7.02522151974033e-05
3.96329128026214e-05
0.000119580828451531
2.21574473776906e-05
8.17649463765862e-05
3.1516054175527e-06
8.75113248788663e-06
6.08895062684357e-05
5.9271049202752e-05
6.56750095797075e-05
3.84553079487858e-05
7.60825426600142e-05
3.3483103860076e-05
3.05492763668094e-05
6.99097037427425e-05
6.59279115408919e-05
5.21687153619254e-05
0.000100574015842625
3.73129333556478e-05
3.06387922591177e-05
0.000110812920366433
5.31113626821016e-05
5.60555000102146e-05
8.55284703718778e-05
3.71886057834832e-05
4.45932777929481e-05
2.2109395837241e-05
6.88670050269562e-05
8.35508954347251e-05
6.73013042608266e-05
4.84945610215104e-05
8.91123516811528e-05
5.82625926645873e-05
6.18611499893185e-05
9.83634506065963e-05
2.8682432807667e-05
5.71786230517882e-05
1.30167533099449e-05
-3.07000892825996e-05
5.01402855699867e-05
3.04393815613899e-05
5.28557850442048e-07
5.27762062912771e-05
8.58051619707464e-05
9.88318536480611e-05
8.14749823672963e-05
5.84902328667703e-05
1.99349464355989e-05
4.84003751523073e-05
0.000108807941619403
1.81821110144356e-05
6.70025283997131e-05
5.68324220518112e-05
5.43778194200878e-05
7.71763683467248e-05
7.93283698011497e-05
-3.49782118227468e-06
0.00010880336711012
-2.32198242249359e-05
9.53477028832491e-05
2.3723164707727e-05
6.84828411297986e-05
9.63955998976084e-05
7.09368631770435e-05
3.15219001123995e-05
3.80412854286426e-05
8.39421763679685e-05
8.5338222708851e-05
7.60971200508714e-05
1.03081394645978e-05
6.76003191626403e-05
3.11636300568037e-05
-3.31605954394769e-05
4.43792054495782e-05
4.97360364251122e-05
7.53199763275971e-05
9.72554386363496e-05
6.0585703082292e-05
-2.26494515217937e-06
1.93706371625098e-05
6.35197399702825e-05
3.14016589320957e-05
3.17163623904164e-05
0.000124779706249062
4.84714408739588e-05
6.21418048416293e-05
6.33204254131005e-05
6.46399921117888e-05
-2.68101625870421e-05
9.01469245589816e-05
4.51300132544187e-05
6.20112595962604e-05
8.6308094585764e-05
4.31117988330333e-05
3.77050677042862e-05
3.12692577572509e-05
2.60474690333876e-05
0.000111332933198213
6.61825630842429e-05
2.64652896052487e-05
8.56020923131555e-05
4.40088446783514e-05
8.40731250925135e-05
5.87605434440519e-05
8.16652616794539e-05
8.46292639329259e-05
4.58557110069803e-05
8.09540887766329e-05
4.65778539770055e-05
0.000132226619913038
0.000105563956591167
7.93347207911486e-05
4.93824816478736e-06
7.29335060015323e-05
8.12649431558925e-06
3.1721573206376e-05
5.7063793761167e-05
3.06305407133419e-05
9.1468403431825e-05
6.24095563081809e-05
4.92010549453516e-05
8.73009071225506e-05
0.000102391290315542
2.35787886671981e-05
9.3651856627382e-05
0.000124986177561486
8.01240251979502e-05
4.57807900449608e-06
2.39297667783353e-05
3.43699646874662e-05
7.47347624893242e-05
7.26104967139386e-05
7.44474596971827e-05
1.03867065356752e-05
2.59763972212951e-05
3.36882037784326e-05
5.20872345219914e-05
5.01877006133651e-05
0.000127215550291695
4.94310546758278e-05
2.81567573463161e-05
5.89103453740928e-05
6.07027439125649e-05
1.54897304102122e-05
6.73944995739594e-05
1.98959163139029e-05
8.21398541196154e-05
9.46608911296606e-05
2.49718939026675e-05
6.87749451748449e-05
9.68662707542335e-05
5.5370996098707e-05
1.20091349420855e-05
3.75378349572339e-05
9.00963906703134e-05
0.000126413811374749
4.45464260388235e-05
4.59214721070417e-05
8.95403795535973e-05
4.86967781348279e-05
7.42422903987299e-06
4.26810138452683e-05
9.20397647377522e-05
2.12263300017089e-05
2.81031439528258e-05
0.00010099519784476
4.84768156943285e-05
6.44315765559789e-05
9.9505308339103e-06
3.27302708355423e-05
2.56327639184102e-05
2.28101492517885e-05
0.000135606816068432
4.03398435060649e-05
9.18843227538752e-05
0.000102834689929068
4.82483000406009e-05
0.00013226369443307
7.66515179847886e-05
6.18023260144006e-05
8.55183616969459e-05
8.88914565726886e-05
6.86386027380284e-05
4.08565760022362e-05
7.86355254666599e-05
6.22127125282738e-05
6.10115621450291e-05
4.71344944499875e-05
8.31825440887003e-05
3.77427397429116e-05
0.000143720758557529
3.24708103939033e-05
5.85669066830647e-05
0.000153493281705861
8.86610513915906e-05
9.09351996340569e-05
6.03792447263683e-05
3.25489301811088e-05
4.33875197105964e-05
7.16137181503748e-05
6.68120209403192e-05
-1.09084909659162e-06
5.12534256466736e-05
5.3540753763766e-05
2.57004069621265e-05
3.44411480204096e-05
0.00010099118680291
4.32933716385123e-05
-1.09986894622564e-06
3.49850231235653e-05
-2.09628664703241e-06
0.000126510769669621
3.60808028568006e-05
6.82232202160091e-05
4.81503433119799e-05
6.96851934573224e-05
5.00637026991107e-05
4.49834240010942e-05
3.59164581125181e-05
5.68957434726555e-05
2.23672808539111e-05
5.80087155228742e-05
0.000114011140761615
3.78195832730787e-05
3.90173374241046e-05
-5.77690453874833e-06
-1.92774802476046e-05
6.97813382273871e-05
3.03438889894636e-05
5.72569122255041e-05
1.96513277390277e-05
6.2929468304902e-05
3.9735470809089e-05
0.000104439447164303
7.13755672691579e-05
5.49552123421656e-05
5.00621559061524e-05
-1.3403359304032e-06
3.31287636254966e-05
4.43686721827023e-05
2.44557298961054e-05
6.12081643087406e-05
4.22917518031275e-05
4.17775355435829e-05
7.91888824794809e-05
1.72164111646167e-05
7.01440554872181e-05
8.7979853096255e-05
7.88845361803638e-05
5.91404097003551e-05
2.87978883862533e-05
7.08313344991355e-05
4.22418984486232e-05
3.17389974960181e-05
7.08931763209434e-05
8.22921401114743e-05
-1.063887429919e-05
0.000117866031569877
5.56943157245732e-05
5.67773969408708e-05
5.64122214519587e-05
9.15786210747057e-05
5.56002384217471e-05
8.37837828596524e-05
9.26719990664693e-06
9.61254576820185e-05
0.000121285294409867
8.89316446712627e-05
6.55737898475145e-05
3.81620657286104e-05
3.89250004185109e-05
3.65613865564728e-05
1.7330840858021e-05
7.49220033912878e-05
3.8564667823379e-05
4.18398933311408e-05
5.15334910730775e-05
8.17150417187983e-05
8.35698096934716e-05
4.5122496183284e-05
3.64297466815984e-05
8.14609716761028e-05
3.46327858335976e-05
5.55979910095187e-05
3.97197273913499e-05
-7.30093596482129e-07
9.99271312753424e-05
5.28826173331795e-05
0.000140322461877351
7.6899073154944e-05
3.81612692431986e-05
8.2251390185262e-05
9.53063431658701e-05
3.69871521391856e-06
5.70653834895472e-05
3.40983583194256e-05
3.79042769508856e-05
-1.76703532499477e-06
8.17643558689663e-05
5.48951095863233e-05
6.33485856735523e-05
6.90551554664761e-05
1.87880767678879e-05
5.22869637565817e-05
-1.47798471348622e-06
9.03632498130994e-05
0.000110649307469343
8.23348696016934e-05
5.88143118627079e-05
0.00010762488984586
3.63254077830374e-05
5.31311885922937e-05
5.65209824210789e-05
5.56454751730371e-05
9.1145528779649e-05
6.86823829211005e-05
3.23111968389279e-05
6.81316848589004e-05
-7.42679786770384e-06
4.55136327409664e-05
4.18515738530289e-05
7.52635144257884e-05
5.77007746418633e-05
6.24768816712091e-05
1.53045399961701e-05
8.57664346375684e-05
7.08617839445325e-05
7.76724735686176e-05
8.92744639643383e-05
1.06935216925203e-06
7.03923300554126e-05
9.77810586981278e-05
0.000104122689665941
2.59269553143976e-05
3.55735164492309e-05
5.10714983488001e-05
9.59888613170926e-05
3.05742858584717e-05
5.7743776347007e-05
5.52144071895371e-05
1.98405784990068e-06
6.64947887542812e-05
3.76086885611696e-05
2.66725459525285e-05
6.85708644973005e-05
4.13839870029892e-05
0.000101708097787896
6.70516719834666e-05
1.09881110195991e-06
1.53943506047384e-05
4.71568930466202e-05
5.74910329372237e-05
4.08282909811477e-05
8.36876798400374e-05
2.44044037682055e-05
6.40119913796142e-05
5.7704515734789e-05
7.39551694688467e-05
8.47748675998447e-05
0.000130757961279151
8.03248519648087e-05
5.55684025561437e-05
4.7718382630546e-05
8.90929033836552e-05
3.42001446178951e-05
6.38740070060041e-05
7.74249419491769e-05
8.35097348559868e-05
5.04072550426811e-05
6.6839504540338e-05
3.24746889109137e-05
7.69812058289494e-05
1.86905873580013e-05
8.98151513515948e-05
2.17070133572368e-05
4.33363755143839e-05
7.33991890472537e-05
6.5836450755405e-05
3.2970894756513e-05
8.76054298161911e-05
0.00010265707880652
6.68693058597534e-05
0.000120271300473265
-1.29636143756269e-05
1.6026438476912e-05
0.000102644938866537
2.5317784291798e-05
2.72604874097069e-05
2.50567086211925e-05
1.30399675638747e-05
1.54264068080098e-05
6.75149880429137e-05
9.83679866601185e-05
4.36900506661962e-07
8.56846977352247e-05
0.000129473422482393
1.65267133336712e-05
3.24586492274092e-05
7.62185440971772e-05
5.93955332099905e-05
4.34792265278823e-05
3.2763438569328e-05
6.5214763804149e-05
-1.73727644424849e-06
0.000103405127594658
9.60350277384208e-05
3.72259605391765e-05
5.15299967941794e-05
0.000155516311585345
4.45153925584525e-05
-2.17134357834326e-06
9.53321070998664e-05
6.62846410235771e-05
-1.99026277849215e-06
3.76329692249259e-05
6.30763182786773e-05
7.12532309679165e-05
0.000105638245154665
3.95496106881435e-05
2.5262132460454e-05
1.18097954758123e-05
7.88349546635658e-05
3.01009008547671e-05
6.12091958353981e-05
5.87054871984763e-05
4.56082085126346e-05
1.46723819418576e-05
7.89253922050833e-05
9.70655336839469e-05
0.000104070527334309
1.46328433143902e-05
5.31858616641561e-05
6.88911751489746e-05
7.87285894502248e-05
8.08802152460691e-05
4.32949278710993e-05
2.79194738007005e-05
7.04861623399995e-05
7.12741222155377e-05
-4.65272243452248e-05
3.83451076304473e-05
2.2767759679565e-05
9.22979736717957e-05
5.27352415192885e-05
6.54602160407952e-05
4.72094120798882e-05
7.28402691381113e-05
6.64759510085594e-05
1.55322459177526e-06
5.87047006475653e-05
4.78685664234432e-05
8.94100016906198e-05
4.65866332670477e-05
5.03353842787385e-05
8.53933829846239e-05
2.75085002244863e-05
4.04879394484485e-06
7.69072304216445e-05
4.51720014487866e-05
4.01796784754486e-05
7.46303981172914e-05
8.18293004926912e-06
6.97689691434276e-05
8.51456701011856e-05
0.000105561515955011
5.17240240929465e-05
4.89286443370969e-05
5.07291006855687e-05
2.16469916168914e-05
6.49416476891668e-05
8.59488051599047e-05
6.48139479593954e-05
5.64021098848292e-05
2.85681410948435e-05
4.85966109762792e-05
8.08680515969315e-05
-7.28174135505853e-06
5.03094457154142e-05
7.242204601262e-05
8.12152533437815e-05
9.34139322814652e-05
0.000118777498264216
4.61639323573317e-05
7.4163925090996e-05
4.78820954406117e-05
7.08626645564242e-06
4.39959163492904e-05
9.70536405606549e-05
6.58549878095479e-05
1.48689024853486e-05
-3.3444112616819e-05
7.26019221726358e-05
1.53383093587852e-05
0.000113325156569824
8.12712927844387e-05
8.64627415530631e-05
0.000105495464552886
4.75373344278345e-05
6.996103015597e-05
8.48670250321746e-05
1.29337541026038e-05
4.45036219398925e-05
0.000120580320442787
3.62009081604123e-05
2.96161355240239e-05
9.41281689400088e-05
8.30095853204633e-05
1.81768771799743e-05
9.96498474071359e-05
6.14399928891575e-05
4.31162086114364e-05
3.32574377193334e-05
0.000110559477844816
1.52554304497237e-05
3.97300820668945e-05
7.53570184464897e-05
-5.82365081513677e-06
3.86716328993158e-05
0.000123974635088615
2.14419049036644e-05
5.12094161674894e-05
2.81709923440304e-05
7.93013884940526e-05
0.000104632346024091
3.91813750133674e-05
7.77591793523488e-06
8.95035745589527e-05
8.34852744094371e-05
5.64238653245485e-05
6.51250391519019e-05
1.70477689536623e-05
2.5197877763555e-05
0.000103313082362585
5.80975027111018e-05
0.000102543461847298
6.4985760728974e-05
8.21408191398101e-05
2.20343752074318e-05
0.000150144076666383
0.000149719322761184
3.12687209536011e-05
2.12028203203304e-05
9.32268439010771e-05
3.39741625007459e-05
8.36157788575129e-06
5.37320160526166e-05
5.74001345664248e-05
4.173913486579e-05
0.000108292935274917
1.86890824805462e-05
3.71316101750376e-05
7.51824543837802e-05
5.11844996454654e-05
5.1300290830293e-05
4.68860003111136e-05
3.01904782068743e-05
5.05905586274503e-05
1.31386351455073e-05
3.57011853966711e-05
9.94483695654689e-05
4.20145156347843e-05
-2.54533138500327e-05
2.60519958135091e-05
6.8782247843182e-05
5.31145267070262e-05
6.42764727523807e-05
9.77888022816751e-05
6.742524605495e-05
5.65708094615046e-05
3.91315343404498e-05
4.64670014839069e-05
5.66843464338459e-05
6.00718726370882e-05
0.000142749936916098
0.00014601701184646
7.9991685963834e-05
8.11348801532863e-05
2.17118390604228e-05
6.36875669526637e-05
0.000106050710550571
2.59665473644881e-05
4.99027384464693e-05
4.01698841538393e-05
7.86513789605325e-05
5.8658787269674e-05
6.943078010061e-06
2.97772458511631e-05
9.62777143071814e-05
2.95349508698907e-05
7.36818318933489e-05
5.52385223086767e-05
5.05299452061806e-05
9.67270580335463e-05
7.58916651148783e-05
4.05424663692346e-05
5.71452566998443e-05
9.70290223542237e-05
9.63922344144466e-05
2.85082934830334e-05
6.55194831830833e-05
5.15294735987799e-05
4.95154793305611e-05
7.52295057880071e-05
5.84352336068973e-05
9.28029375482116e-05
9.96311365718935e-05
7.72986436796187e-05
3.19537274488237e-05
6.4265606568701e-05
8.07836159553356e-05
9.86525022546038e-05
4.85723961915853e-06
6.54822106034999e-05
0.000110752134264849
6.50580156204586e-05
7.00805459983215e-05
4.37200495203098e-05
3.99719138795393e-05
7.51155299817829e-05
3.9272062120561e-05
0.000114092408340289
0.000103623883924564
4.52026415684786e-06
6.10963542274013e-05
7.25342260081158e-05
6.31967063480659e-05
5.77219318317751e-05
8.18788391076958e-05
7.420987818769e-06
-3.58957659127204e-06
8.90325094566084e-05
5.04315342234581e-06
7.34523291429627e-05
9.55797626887048e-05
0.000146962610449456
7.85960614353793e-05
7.66554984321215e-05
-2.90248350361125e-06
2.10385202334958e-05
3.51385095410844e-05
6.71487036624366e-05
9.38188750054842e-05
8.80880897597377e-05
4.75879459821493e-06
3.32604494738721e-05
5.69967553995192e-05
7.53091328233801e-05
2.72450878801328e-05
3.76928613007973e-05
2.19422948817282e-05
5.22441505172832e-05
8.78585393511308e-05
3.93232439941851e-05
3.81940013218491e-06
9.75269698966912e-05
7.50264093490124e-05
3.96555459492536e-05
0.000107770041096046
5.84546581223619e-05
6.08122727016501e-05
4.78473305973075e-05
7.14543472921834e-05
3.50522832894657e-06
0.000136487296051137
6.9087680441248e-05
5.15040258932245e-05
6.38338769815315e-05
3.53562023531948e-05
4.32011673647577e-05
9.60881998280407e-05
9.78819189817106e-05
6.79533951226494e-05
4.22149680969018e-05
4.42139542533453e-05
6.85771950445333e-05
3.60957842993234e-05
5.98568622261029e-05
5.48683057668839e-05
7.97423673880801e-05
6.56187948858248e-05
6.52078568557269e-06
3.23449225877338e-05
3.22047451370607e-05
2.33330639082792e-05
8.78881166762007e-05
3.28506293097904e-05
-1.33903225792081e-05
8.30111254654036e-05
2.03192981498019e-05
2.3712488588616e-05
4.5654686258012e-05
5.29168706409521e-05
4.31676226420408e-05
8.80304954563004e-05
4.22288579862311e-05
-1.549521794719e-05
5.48202124661832e-05
3.6888647184392e-05
5.46645429146055e-05
6.86611074583304e-05
4.8499420533694e-05
9.60363422089427e-05
0.000155926998748559
6.68025902191791e-05
-9.1983798712976e-06
7.34711728659261e-05
8.28371035134745e-05
7.77220638053607e-05
0.000120344777343487
9.3710958162692e-05
7.33558431094242e-05
5.65992010850217e-05
6.73503676663943e-05
0.000133534218139741
0.000167979958391783
2.86439849518416e-05
6.19647338036995e-05
5.43328448234878e-05
2.3150281738694e-05
5.30890723059517e-05
4.02520119219515e-05
9.2193690450583e-05
7.94871714928654e-05
3.28814523086991e-05
0.000137343162820516
-4.61314698072782e-06
4.57066116835849e-05
4.60473813493558e-05
8.44073270909962e-06
-2.65709319587715e-05
3.38556563382932e-05
9.52212593499399e-05
5.90102834341695e-05
4.16105764337285e-05
1.61076790973431e-05
5.91423556595865e-05
1.7337173427572e-05
6.18248590988248e-05
2.15382408599008e-05
2.66208836752827e-05
-4.27659936836126e-06
9.52167570878853e-05
6.41844634477174e-05
6.39394222192884e-05
7.23645982905571e-05
8.28278990556202e-05
-5.52935977644305e-06
4.8215271967486e-05
3.3488756350354e-05
8.4152096237071e-05
4.09070513270017e-05
7.04731736953122e-05
0.000133490317190446
1.43020719115421e-05
7.13465409929116e-05
1.66711513479325e-05
6.95716972416812e-05
3.29685373956576e-05
7.28715907895169e-05
5.11017823818353e-05
4.84174223040307e-05
2.36371978934917e-05
5.9008572395637e-05
6.54877252436372e-05
2.79891192186336e-05
0.000120230739692185
9.60991715805842e-05
7.45645516929352e-05
4.27659039441218e-05
9.65272201586228e-05
0.000100947063441327
2.1970433292721e-05
6.46893057590326e-05
8.00659913911419e-05
3.57401949223672e-05
7.32590256008142e-05
3.96279513014021e-05
3.79773323662151e-05
7.07252838613289e-05
1.50025014924108e-05
4.92685135389242e-05
1.41739915893459e-05
3.51469145729729e-05
-1.51331574360741e-05
4.01723568093249e-05
7.08912287475669e-06
5.55588935975387e-05
8.55209103122912e-05
3.93513412833932e-05
6.28815394992674e-05
7.00812458246516e-05
7.43978216766337e-05
5.75827586649531e-05
6.35461330989309e-05
6.60616968256638e-05
1.15199729928583e-05
3.88853025700073e-05
5.60555024751315e-05
2.60219283964047e-05
4.65260268346918e-05
8.44670479679352e-05
5.6907129320068e-05
0.000103821207109875
3.95490165199703e-05
0.000127477160244475
7.54318173832924e-05
3.21809295201176e-05
0.000127329963255265
0.000107848849127388
6.39514354590288e-05
5.03214492082578e-05
0.00010266938709598
4.17236594555123e-05
5.60532156840103e-05
5.20808489309875e-05
2.86412183705352e-05
8.45439758955827e-05
-1.97220749326519e-06
1.42479556224231e-05
7.12591695642129e-05
3.82706854467046e-05
0.000115752121457086
5.44282669636524e-05
8.69557879259955e-05
8.70373586141735e-07
4.93958898498361e-05
4.81253523382905e-05
2.0432155233878e-05
1.63515824129059e-05
3.88441302703483e-05
8.6438232849771e-05
2.71530844271123e-05
7.47240799761072e-05
3.90933038170552e-05
5.99486913180926e-05
2.30086657766475e-05
4.3323090091649e-05
1.40064042791383e-06
6.43112918113947e-05
2.41248250534293e-05
7.55738682201872e-05
4.89509626045744e-05
3.16314666752413e-05
4.10408871387772e-05
8.86910356376175e-05
3.20744920793365e-05
5.68748123917309e-05
5.89010483867116e-05
3.93528711553252e-05
3.40864076895521e-05
6.90212659908575e-05
2.07991746933663e-05
7.12621496330249e-05
5.20900241969275e-05
4.8545747062439e-05
4.69628738601314e-05
6.00607420950659e-05
1.77818559665291e-05
2.65476041159123e-05
0.000131366365719381
5.68862356909916e-05
7.41133975032426e-05
0.000129084863773552
4.8825834684815e-05
6.68929071799346e-05
8.21684894849473e-05
5.05899469731714e-05
-5.37961252857444e-06
2.4593873762623e-05
-2.53301228249732e-06
5.90916091263268e-05
7.71422337111256e-05
5.18058004344553e-05
2.48989334165099e-05
4.57475210532442e-06
4.25304385076995e-06
5.94298115345577e-05
6.37438846760583e-05
8.53180435780777e-05
3.29830917035619e-05
3.3374475396664e-05
8.11206979900783e-05
9.61702876457156e-05
0.000119500882743041
0.000114938365620331
7.30790092735415e-05
4.86357516352841e-05
4.77727788740145e-05
9.03076775207247e-05
7.87617237335652e-05
7.39090976757084e-05
7.47139812675903e-05
0.000102311288172449
1.18653855292739e-05
5.94318723002561e-05
7.48073524228929e-05
9.68872260463148e-05
3.12085762501045e-05
5.75007247246233e-05
1.93104074274345e-05
7.36801247743922e-05
3.39920199368035e-05
2.62987937238217e-06
1.8038070368597e-05
0.000115623367432825
4.18867116460737e-05
6.78719733127283e-05
1.8760602651657e-05
6.62495307489347e-05
8.18569586345276e-05
3.19799236499024e-05
7.47443483273183e-05
6.2651583647241e-05
8.02026712000085e-05
8.40521670284003e-05
3.99647444769476e-05
3.67740717023913e-05
9.80103142114552e-05
9.31002558940485e-05
3.49481279460851e-05
-8.90949127838019e-06
2.98110243185482e-05
-2.09012576018514e-05
1.50092646657615e-05
4.28161419423727e-05
6.9305585310333e-05
6.55687943173748e-05
7.16191570307749e-05
3.86246508622116e-05
3.97985879241695e-05
4.18074598797396e-05
0.000106467361343607
-2.08868442481658e-05
3.41598409766032e-05
4.58199558859531e-05
8.63622008878311e-05
6.3571307294023e-05
6.88996559243525e-05
-2.29883462832514e-05
1.0339684925808e-05
0.000111853130855852
4.24697543999702e-05
2.81870905658324e-05
4.26412962629676e-05
7.91309663633424e-05
7.84063341571697e-05
3.01272565077837e-05
5.31938958706771e-05
6.25686052104254e-05
3.40347030795359e-05
8.60590268848343e-05
2.59641585356966e-05
8.48054600200108e-05
4.29825728100753e-05
1.81452216357395e-05
0.000110646938483688
3.79377804437171e-05
5.95508432086314e-06
3.05303343380025e-05
1.5871609995481e-05
5.44255605770249e-05
3.81916409292171e-05
1.05069857447618e-05
6.61441125653232e-05
5.24672164679576e-05
3.67743094948486e-05
4.36237438117748e-05
3.38208572446862e-05
3.30270579721935e-05
5.1258534759125e-05
8.96111490699442e-05
0.000103042331645618
8.4987298531152e-05
8.13643122138923e-05
5.28547785771206e-05
4.96111319909147e-05
1.69750667301367e-05
9.16494674513572e-05
4.05344874222774e-05
8.09581901838044e-05
3.81461663211395e-05
4.23283105327117e-05
3.9193298851321e-05
9.22684567893327e-05
4.73473478807207e-05
4.56394493380261e-05
4.24389278179298e-05
6.74558487104855e-05
6.45799982269609e-05
-7.22055617180591e-06
4.2674971703675e-05
5.16561692246272e-05
8.5362007413606e-05
0.00012719974360172
7.50480076460051e-05
4.40603671817967e-05
8.16123875096239e-06
7.12877886998657e-05
7.6917163502242e-05
8.3154006797613e-05
4.62462924072294e-06
5.83539749759973e-05
4.28846283577329e-05
4.57194359770701e-05
4.48835669972762e-05
7.54566642564868e-05
1.58323709159097e-05
3.97933583396103e-05
5.27991845650339e-05
5.42241219547613e-05
9.84245872265148e-05
0.000104377109917187
-3.42931707287708e-05
5.41314321229262e-05
0.00011163103755569
6.92898075857131e-05
3.82860783811967e-05
4.35301791953544e-05
3.99593758864811e-05
0.000110877301635381
2.72541991638322e-05
3.99940567244172e-05
4.23216607347284e-05
0.000121089834857834
3.59644519915332e-05
8.65152653047964e-05
6.93010926395218e-05
0.000131344872517843
6.66940860692743e-05
4.33780125914901e-05
5.68561010319564e-05
3.42093788000148e-05
7.25283040839096e-05
3.85890287990387e-05
7.00758943112053e-05
6.93084979505809e-05
7.46159239838779e-05
4.06810715147948e-05
0.000112952944685506
0.000147426693060111
8.18309887657135e-05
4.06484889134401e-05
7.31983307941322e-05
5.20192237764079e-05
6.24237055096701e-05
2.82344591742213e-05
8.7564183652063e-05
0.000108626389663941
4.12675106219266e-05
8.69904884286638e-05
9.99509492586519e-05
-5.5140693774319e-06
9.1900575338354e-06
6.346647907277e-05
4.12664553684109e-05
4.85168608368295e-05
4.35033113442603e-05
1.23254556359782e-05
8.21710914760434e-05
5.34130933602373e-05
7.98779717542315e-05
8.73871514557748e-05
3.80591346223693e-05
8.50366654517084e-05
7.92455917507384e-05
5.04869283337321e-05
6.90337306704781e-05
6.451599922299e-05
1.68446775826462e-05
0.000109690995769943
8.2285294049167e-05
2.22914320198747e-05
5.40594580100969e-05
5.27780025721902e-05
6.33078338542221e-05
4.59518355191289e-05
8.79469679446214e-05
5.77356403912318e-05
7.38537731262778e-05
5.08430096578203e-05
8.05825085590087e-05
4.65587128141247e-05
4.37957510496221e-05
4.81363129092583e-05
2.24004170180528e-05
4.7951132699852e-05
7.08828637829543e-05
9.12035713980401e-05
3.86999693733501e-05
5.71935445403637e-05
1.60389461806222e-05
5.17273885926976e-05
7.86963263454654e-05
8.70710218515628e-05
7.25268351223425e-05
0.000111091745689958
3.27520888213819e-05
0.000116853206555956
6.01692881036816e-05
4.81667682927301e-05
0.00010020317742081
1.77236259361638e-05
2.61860238414479e-05
6.27122567006108e-05
5.59320520166991e-05
5.93962274910528e-05
3.39471316921512e-05
7.18788898738852e-05
8.5626308007999e-05
1.47140208899184e-05
2.67362323831293e-05
5.07636193897376e-05
2.93082866873096e-05
9.29664008731734e-05
5.21390299134793e-05
6.19188078572159e-05
8.85432080827907e-05
4.44381897597208e-05
6.53845032643428e-05
7.52583349954556e-05
4.95146435083923e-05
6.27018956060803e-05
0.000107135508767995
8.36684513606424e-05
4.56695276491875e-05
7.05979496397004e-05
6.56971615509818e-05
4.78797913853491e-05
4.73774018063425e-05
9.3401520098365e-05
7.28673463972406e-05
6.05150712436803e-05
1.31638700739196e-05
8.96795143212614e-05
4.50458449079348e-05
5.98303112146129e-05
4.2854507406315e-05
7.37773036666576e-05
9.16751378465882e-05
4.22889770101806e-05
8.32509090129771e-05
3.58470001041998e-05
9.72964893040387e-05
7.21018236818065e-05
2.36396775614794e-05
7.37248087303901e-05
3.56141616348277e-05
5.4419213296192e-05
8.85251670492451e-05
1.29258270742933e-05
9.22154736284267e-05
6.52042213026106e-05
4.80885763651735e-05
-1.03987394987151e-05
2.28988278311114e-05
8.85936565977964e-05
0.000112353473360739
7.11208258178874e-05
3.49638549373473e-05
7.93302722857463e-05
9.33229514171825e-05
6.62669061180228e-05
4.16285780213143e-05
7.2923481787165e-05
4.06967939774053e-05
5.91246335097645e-05
4.51044933320949e-05
3.03508273048109e-05
4.90226050075837e-05
5.69180491874487e-05
3.41404095803677e-05
3.94810749369174e-05
5.16377498080416e-05
6.29952327552411e-05
9.26104904840721e-05
6.845652492769e-05
1.98610014835399e-05
0.000116011908959748
7.59147999462093e-05
7.41953406253141e-05
8.79774357933191e-06
-2.53778589904787e-05
3.55492689376515e-05
3.01844396187054e-05
2.93855646883969e-05
0.000112837749700374
6.60118533732612e-05
2.64864058806689e-05
4.651708336339e-05
7.26634568133281e-05
6.31282525667875e-05
5.96581491078815e-05
4.89442258924856e-05
9.45228533804821e-05
5.57627227219434e-05
3.79644958901013e-05
4.46183693586388e-05
0.000103015069855166
2.11419998031184e-05
0.000107557290342418
7.32441121440872e-05
3.51927321082948e-05
6.54075993369755e-05
5.9594853501644e-05
0.00012456844726803
7.13763258009267e-05
3.23030883277256e-05
9.82073843248116e-05
-3.49587020917884e-07
9.35069043942849e-05
5.89127233228512e-05
0.00010493642054633
-6.1217001139274e-06
1.20257765265643e-05
0.000100151152286804
8.71678480405087e-05
4.62795145650061e-05
0.000102491022355928
3.49845895379161e-05
8.31636076017385e-05
-1.28620779684769e-05
7.02182863591208e-05
6.23661064555938e-05
7.30745284609504e-05
3.03132944781925e-05
3.94377890257473e-05
4.86068580762624e-05
0.000106743605941405
8.97516625358622e-05
-1.75838985991921e-05
-2.77232365804949e-05
4.02486538621475e-05
4.38858138769401e-05
5.34133134835634e-05
6.20939011634148e-06
0.000119342104188092
4.4480412687979e-05
4.95102360172348e-05
5.5463054196901e-05
4.01425375404721e-05
4.88942405782509e-05
7.76219792285572e-05
3.55963580517908e-05
8.32687257278596e-05
3.98125064261279e-05
4.28275181904511e-05
9.39951305537564e-05
2.51051277725551e-05
6.76866945998241e-05
-3.92467024235209e-05
3.29671321881655e-05
5.75211076758188e-05
-3.33277736042202e-05
7.02809796099426e-05
0.000100860236878745
0.000108739253931918
0.0001186753232594
1.09012162245627e-05
1.28216984722304e-05
7.9239743724604e-05
-2.03927835951632e-06
4.75453811330568e-05
3.90923431512197e-05
6.99409500821066e-05
3.56745523550334e-05
2.61305468092162e-05
3.99940404634091e-05
-1.60409476226039e-05
0.000127628239737602
5.4735980996708e-05
0.000125466006726876
7.02750171629592e-05
0.000107331947725136
6.49603761816007e-05
6.23376749043527e-06
1.34743063031851e-05
3.89967464986087e-05
6.20360273945924e-05
8.2800070531374e-05
0.000106500212597703
7.4813668290145e-05
1.73876795687995e-05
8.55725634814846e-05
9.62317114295706e-05
9.37627003253284e-05
3.06175328230219e-05
4.80710251219725e-05
6.46079564003716e-05
6.3667555399276e-05
8.51929294240392e-05
0.000107233988920495
3.38110176706186e-05
3.94181441153489e-05
3.73862838374594e-05
4.42934924176237e-05
7.17969986479974e-05
3.90130834439391e-05
5.64669114341824e-05
7.05074882328573e-05
4.8849682360106e-05
7.3274391905748e-05
5.79569564427641e-05
6.61010397182906e-05
4.55441370620635e-05
0.000101019701632568
7.1766664177408e-05
7.16107260876129e-05
7.5719802414643e-05
4.62423850829895e-05
9.51881625620387e-05
6.93056567306559e-05
7.06219261337614e-05
2.47453919189347e-05
