# Supplementary material for: Research on computational propagation and identification of mine microseismic signals based on deep learning
Source: PLoS One. 2025 Oct 22;20(10):e0334641. doi: 10.1371/journal.pone.0334641 (PMC12543183; doi:10.1371/journal.pone.0334641)
Supplement: S5 Data — (ZIP) [file pone.0334641.s005.zip › 000100800001607.xlsx_0.txt_24.txt.txt]

7.67823525932895e-05
9.08152274924667e-05
6.57281690434236e-05
1.24492685112089e-05
9.75007439763999e-05
8.09304815944848e-05
7.5896495185419e-05
1.54565667746863e-05
0.000143898046246179
3.40064364403318e-05
1.36113728528519e-05
4.50739269585568e-05
6.42323627503167e-05
4.91373280000758e-05
6.98871498641182e-05
8.19566040869117e-05
7.79700696687122e-05
4.0923354468099e-05
1.7274038245325e-05
4.35157195615359e-05
4.09188409847823e-05
7.47647585576955e-05
5.27571073058895e-05
4.82127359892724e-05
5.46285330006425e-05
4.51295437517074e-05
6.12907354593904e-05
4.8936409265326e-05
4.90591522074097e-05
9.35108545967686e-06
9.67044723869329e-05
9.45152921582756e-05
6.17693287733296e-05
7.78978562455982e-05
7.26384511486225e-05
4.02259591223515e-05
9.69765275915523e-05
5.15099007464483e-05
4.90048947960457e-05
9.34756362800793e-05
5.04938694027955e-05
2.16782396066991e-05
5.26750075362422e-05
4.51614235308749e-05
-2.81569796812745e-05
0.000130799380492777
4.05986759369693e-05
8.91293250185302e-05
4.44280624470496e-05
3.57555026402095e-05
2.7356223783622e-05
-1.02196355784742e-06
4.95151077845567e-05
7.60331463874937e-05
4.33450728042421e-06
-1.05317983182824e-05
6.49964936252314e-05
5.67615037451916e-05
6.72086956869651e-05
7.24324430845216e-05
6.92372052085928e-05
4.08201169845821e-05
6.25942700302995e-05
6.91037987350626e-05
6.32088127898904e-05
0.000104549388638731
3.69948478157382e-05
4.49768574758642e-06
3.84668062259817e-05
5.57680570128174e-05
7.66706294322014e-05
5.21660887198483e-05
7.71082870666365e-05
2.52048414613298e-05
8.83566712478625e-05
6.26803520903314e-05
7.47638299385939e-05
6.33429495534831e-05
8.5240465688931e-05
5.27324137776253e-05
4.06629487061235e-05
7.97086592709825e-05
3.2718272250027e-05
6.07738734805919e-05
8.8426088628584e-05
3.11519031867244e-05
8.74563654251797e-05
8.90991915332243e-05
8.7398634563457e-06
0.000125307141366209
3.70197688985422e-05
0.000101577190785512
2.56340109124394e-05
3.68886659398821e-05
7.54806297882767e-06
7.59952922580376e-05
7.89645507161601e-05
7.88684098511972e-05
2.54042223524487e-05
7.89161681938443e-05
5.52983408635782e-05
9.24697397796576e-06
9.17698047191403e-05
7.82876162596195e-05
5.25419277940024e-05
3.07232693205801e-05
6.54808075911271e-05
7.98905173085879e-05
9.7495648245697e-05
8.99051626000894e-06
3.98591847343964e-05
6.65107755450845e-05
1.53721840145711e-05
5.68400545993328e-05
6.84086015298338e-05
7.71239955356824e-05
8.41191801912044e-05
5.99497697845964e-05
8.57336954157485e-05
8.55786013930512e-05
8.14186434629076e-05
5.33546183496491e-05
7.36996827237226e-05
1.41513527511124e-05
4.27757569531821e-05
5.64975128450739e-05
2.67461826408914e-05
9.8319748040909e-05
0.000131886982292757
7.81887679454406e-05
0.000122950368036335
3.38024013126358e-05
7.08314312556463e-05
7.29860021018718e-05
6.69738850463329e-05
8.7300921355086e-05
6.83150267613437e-05
5.04164052861088e-05
2.99482437335103e-05
5.76016509848038e-05
6.28219118640126e-05
6.98084186477581e-05
5.45861876168852e-05
3.07873102230585e-05
8.77216156591574e-05
0.00011888538245135
2.8145485232789e-05
7.94535249719823e-05
7.57663956571845e-05
5.86631587247555e-05
5.76758242180617e-05
4.49203163469243e-05
3.80582005092212e-05
6.6555067335041e-05
5.84952405554353e-05
4.9387368881683e-05
3.98915726506814e-05
0.00010919647890656
7.00967149745157e-05
9.51169483081937e-05
7.07382019008875e-06
5.53400521040176e-05
6.34826791360026e-05
7.12351837555716e-05
4.25229982070145e-05
6.2249849967752e-05
4.77482279201674e-05
3.5201151055805e-05
4.64087831268142e-05
3.8514393377235e-05
7.05147511637253e-05
7.72856636240151e-05
-1.2135923438256e-05
0.000101139398289936
3.89221461764962e-06
6.65078578397228e-05
8.19784488850732e-05
4.41541514562543e-05
-4.7556236201393e-06
3.91390673046436e-05
5.41418668041137e-05
8.30910059367442e-05
3.37186732267258e-05
5.89352187827109e-05
4.81455226489155e-05
5.24149083113102e-05
3.9342766984698e-05
5.25771854868689e-05
5.22835905705683e-06
7.66109805169764e-05
7.52325972773414e-05
9.65754484226692e-05
-1.76695286196669e-05
3.00270124749126e-05
7.98192382598873e-05
5.93739824535115e-05
5.64022828618436e-05
2.77732272837763e-05
6.63549602428186e-06
7.64918256353855e-05
0.000111076101574346
8.69578375761219e-05
-4.87763255378707e-06
-1.90625370742712e-06
3.48522357718391e-05
6.18368751553299e-05
8.21674569328777e-05
2.31962340022716e-05
2.91741700556284e-05
2.31747677184701e-05
4.01447904493004e-05
7.55549081474637e-05
6.180979145505e-05
6.54875854388839e-05
1.09631660774874e-05
0.000100931842570366
8.97444281295367e-05
4.73214178023461e-07
1.89356933383586e-05
4.32393421483656e-05
6.98316008050651e-05
6.91480954787767e-05
4.89186186837045e-05
2.46931771001549e-05
6.59943371414787e-06
5.52719476480562e-05
-4.88469253079397e-05
4.16462672729598e-05
0.000100853739141826
1.27091396426126e-05
7.44653194554833e-05
8.93701888912045e-06
2.91706540613935e-05
2.11963544534111e-05
8.47502415531553e-06
-7.29807024450058e-06
5.41369683959286e-05
7.9393478420036e-05
5.83579994034857e-05
4.34005393931116e-05
4.7149210313935e-05
7.55303054863515e-05
6.60175514327695e-05
3.70728108607669e-05
5.44594164849846e-05
1.70173648712823e-05
9.04457296458889e-05
5.9872097220445e-05
5.80927826389129e-05
3.05233185839488e-05
8.9403174667555e-05
4.90107519691498e-05
4.75859511444482e-05
7.83722631383775e-05
7.7413229078406e-05
5.97691175567524e-05
6.60230271816406e-05
2.85816330277642e-05
7.38244311930373e-05
8.92002103472283e-05
6.09316969596154e-05
2.87530165747519e-05
4.51613932680852e-05
5.54911576171954e-05
3.58451531940001e-05
3.59963674033699e-05
2.28447568446418e-05
5.93705863691879e-05
3.69377421074213e-05
4.6582414140111e-05
6.97582354081835e-05
2.93942703192365e-05
7.20633206442876e-05
5.66932770466e-05
2.86731086326788e-05
7.00412773918766e-05
1.26173703095056e-05
8.61817318860996e-05
7.19524370580433e-05
0.000106400670510791
4.26122968597702e-05
5.07720294349158e-05
6.7314139237851e-05
5.534479816398e-05
1.75155063551184e-05
4.06122885116291e-05
3.2206135610674e-05
6.42619726096763e-05
0.000102736493066605
2.35616942631314e-05
6.16151314275469e-05
9.0870227850183e-05
9.56707148779679e-05
1.81028061136524e-05
6.50469126650003e-05
4.44204555444728e-05
7.55951192977287e-05
7.47852617905476e-05
2.46625204103511e-05
5.77435389470877e-05
6.67399984088117e-05
2.81639363739593e-05
5.5658910647713e-05
5.74779614226776e-05
2.12281594219886e-05
1.28349480663306e-05
4.21508011235703e-05
4.15992224907749e-06
8.86181623368223e-05
8.27605325882728e-05
0.000137856922858968
3.64054870964846e-05
9.97783333035783e-05
6.77139791325609e-05
2.7277634729118e-05
2.26738489140805e-05
0.000104613252279142
8.49794531105027e-05
2.78875893509795e-05
2.30029686254013e-05
7.51220741709091e-05
6.29883229991439e-05
4.67267597117226e-05
2.11845346670288e-05
7.19469819414251e-05
4.15173645792887e-05
6.90945169536344e-05
2.62072859295028e-05
7.39028022391501e-05
9.02425244577245e-05
-9.58890767851655e-06
6.9311543954582e-05
6.77291534726281e-05
6.14721700223948e-05
2.52413765031238e-06
4.9972122487934e-05
7.58348040586277e-05
1.45386555754665e-05
7.31555325276098e-05
3.22512954450028e-05
6.04558067521228e-05
6.12652156657521e-05
5.24722522318457e-05
-2.14070210577355e-05
2.80010048841457e-05
3.82320722216591e-05
0.000120663474625272
1.92018766651782e-05
5.75534484402953e-05
4.71005458335651e-05
4.81224891920458e-05
8.01717322773776e-05
2.86574916386921e-05
9.62960069522229e-05
9.12718444962539e-05
6.3296822586864e-05
2.34183011791525e-05
3.07711002021693e-05
8.81002125498938e-05
5.01170113130368e-05
1.05192966686539e-05
0.000117556920425627
5.87709849396693e-05
8.78860294582486e-05
7.27192439628664e-05
3.7734060771731e-05
-5.74846299242573e-06
4.00387244960006e-05
0.000105841225277965
5.32163489541498e-05
4.14600216066559e-05
0.000101148655319809
7.96103428221486e-06
7.00212773806317e-05
0.000111639199083831
5.52564234136399e-05
3.31939889155241e-05
2.44283367885661e-05
3.43514947049688e-05
0.000120505783483433
3.1049770031104e-05
0.000112418038395427
6.75186108808371e-05
1.89627346947094e-05
8.55455865543625e-05
6.98353065427395e-05
6.60630609697754e-05
4.49547972419839e-05
6.90679407955124e-05
-5.5947816287618e-06
3.47089339566967e-06
8.47888090662041e-05
5.09760798791512e-05
6.25969746276931e-05
7.09135239760111e-05
2.73038552289018e-05
3.97549396129726e-05
-9.3884258483255e-06
5.84546090470711e-05
9.33647076843015e-06
1.63953071903966e-05
3.865979828786e-05
4.66034761452624e-05
4.07582556602713e-05
9.38204931606127e-05
4.09169084954995e-05
7.31816589101781e-05
6.53440093179525e-05
0.000109508166637405
7.55752568467421e-05
8.51571829242863e-05
5.91327218278953e-05
7.42627470457971e-05
5.8939486734552e-05
9.67109828394814e-05
3.25748741312983e-05
6.5051984119132e-06
2.52845330690671e-05
6.14540730085791e-05
6.76669663463365e-05
3.91977280255072e-05
9.95704461500162e-05
7.13224255748887e-05
7.15916902167823e-05
2.39978376106652e-05
7.44624688351378e-05
5.04400400822597e-05
1.77309402841212e-05
6.27193266365375e-05
0.000106061090107868
8.3929591013728e-05
2.24500452157812e-05
6.17089687306986e-06
6.04498848265784e-05
7.32941867570789e-05
3.77654826405939e-05
8.19570077876183e-05
4.17860347414408e-05
5.29736118567214e-05
1.21198083188897e-05
3.5452685547197e-05
5.6559067363722e-05
-2.2106933349316e-05
4.97953048541718e-05
6.63350146961842e-05
7.94766269167304e-05
6.87333071943017e-05
5.35661810418636e-05
5.57484013662308e-05
0.000108906901545001
7.42430656191692e-05
1.0757195560267e-05
8.24553500018758e-05
4.03077398088516e-05
0.000128982292978005
8.29287802467448e-05
4.0106034771938e-05
0.000116772377783038
-1.44056555695048e-06
3.31523605130669e-05
0.000117126932333567
5.08420821274599e-05
0.000106891004087703
9.27609221495873e-05
4.67630003862868e-05
6.29778578452966e-05
3.07683628823681e-05
8.19066547172384e-05
5.93811532533866e-05
4.25527047059171e-05
2.26113653096006e-05
3.26411292825485e-05
1.06413070007851e-05
3.56905523357639e-05
3.8202079137348e-05
4.88343672368107e-06
5.48265525305115e-05
5.30296491130721e-05
4.90607892252017e-05
4.60464295166744e-05
8.42635611294665e-05
3.70710646313078e-05
5.758674604591e-05
7.4332750656305e-05
8.77417598196932e-05
2.00165256168024e-05
2.81098642177815e-05
7.06429009016802e-05
8.37161402775883e-05
6.57569187874511e-05
1.41816213758804e-06
2.15682310081724e-05
5.52723788276628e-05
4.17759302628608e-05
8.43804743344961e-05
-1.94537270563624e-05
4.31192700597474e-05
6.22648827091839e-05
2.05990835347681e-05
5.42046212421329e-05
6.15376023167379e-05
8.21096405105172e-05
7.17517510359606e-05
1.62356729170573e-05
7.25607826298067e-05
3.45051124015352e-05
9.1848700634377e-05
1.65952482857269e-05
5.70443197800632e-05
6.16217109135861e-05
0.000102839216648664
7.19669849877054e-05
8.4554674914892e-05
3.05352856537021e-05
3.78735173089204e-05
8.2482761624558e-05
1.87702098570646e-05
3.17644725963315e-05
4.00012621162018e-05
5.49818626457486e-05
1.63609118865348e-05
3.48729539758931e-05
7.90787916809509e-05
2.24194342031348e-05
4.87915153982151e-05
7.31248057666698e-05
5.14404706187024e-05
6.71192538648643e-05
1.38102871290868e-05
6.74264449840814e-05
7.3153471910799e-05
8.05616290278467e-05
4.33661386674083e-05
3.09692022388725e-05
6.82755514785071e-05
5.06222228423656e-05
7.7045913722047e-05
2.66390068929584e-05
3.88581352343719e-05
3.98739171105257e-05
5.95701000352595e-06
8.22102224731733e-05
1.06062719158784e-05
6.00404441554349e-05
5.6281857886109e-05
-2.52074195217238e-05
6.53962685150217e-05
6.85908475341859e-05
2.95356684044199e-05
-1.75431760908926e-05
6.96003442780366e-05
7.44171241004595e-05
9.6187088019358e-05
6.46290699611421e-05
9.66890867348782e-05
4.614601063115e-05
0.000111416963788872
4.58981719715524e-05
2.56646041191478e-05
5.20086711083082e-05
8.61156456922454e-05
1.84680790242924e-05
7.31785910386419e-05
7.72070586912632e-05
4.19440091306043e-05
2.48574198981062e-05
1.76437395248246e-05
3.79107567410458e-05
4.48597976312785e-05
7.44947221853582e-05
1.34322953014913e-05
9.00522149235544e-05
5.88079289374706e-05
7.06981985588127e-05
8.72861987060945e-05
1.9966055189966e-06
9.94996730896144e-06
4.8767389101589e-05
2.33645326660786e-05
9.65276041030134e-05
2.91990700433702e-05
4.92429284434602e-05
6.7636821249611e-05
3.62308868592666e-05
6.54475596176999e-05
6.4214568631888e-05
-3.78436195847777e-06
2.98681774153583e-05
9.09078278322925e-05
9.63563369497685e-05
4.85504831734182e-05
5.93004679462134e-05
8.74318749890896e-05
6.63120491162589e-05
-1.18194969826726e-06
4.71575618993605e-05
5.25658973717767e-05
6.01680602972854e-05
4.16133660184236e-05
4.16145969666312e-05
4.61357980742145e-05
3.85161778479716e-05
5.26575052520032e-05
-3.78371828737426e-07
1.29586604952338e-05
2.90542045594296e-05
4.32730279921278e-05
4.03012832182139e-05
4.36004775086462e-05
1.36430185624582e-05
4.7649214803868e-05
6.81918163064718e-05
7.53591598517389e-05
8.69892443742855e-06
3.5150447462253e-05
7.02066692812471e-05
6.8442562280215e-05
4.18951428176397e-05
3.44420851047335e-05
-5.9575142489047e-06
5.52744956239008e-05
1.53926627677567e-05
6.12197042902127e-05
5.32962167703685e-05
4.13751676090138e-05
4.44598124981209e-05
-5.60805775919039e-05
1.87095255090023e-05
6.63725136611207e-05
6.97016231180717e-05
3.67516039372414e-05
2.44388871543527e-05
6.10511018991507e-05
6.99365289664959e-05
5.71689222241534e-05
5.28043239699553e-05
2.04466160093382e-05
6.24391359756719e-05
1.2102290079372e-05
4.79141304619636e-05
3.79354539506174e-05
5.86085597900047e-05
8.9459934201185e-05
9.45558750269554e-05
2.74558303541188e-05
8.71892383130542e-05
6.57824870451653e-05
9.21265240794549e-06
-1.45385479245287e-05
5.95649091374539e-05
2.29583079943749e-05
3.74447246808176e-05
7.83104060334876e-05
5.40437566170787e-05
4.36076200444772e-05
6.35992382909964e-05
5.64127748979586e-05
0.000109904512583747
4.18629817252191e-05
7.54240347250873e-05
4.07829709171586e-05
7.28926512716063e-05
5.44729057026131e-05
3.66295872384498e-05
5.44143175639327e-07
0.000103553552017301
4.80295211104263e-05
0.00010996344919414
-7.79892998882779e-06
3.77767644806356e-05
0.000109869107633909
9.4220476474325e-05
6.66012265921554e-05
4.54213151268748e-05
2.30572939658388e-05
5.50363441558696e-05
1.4950120828923e-05
5.74573477408148e-05
6.52680789389451e-05
5.969611331243e-05
2.75304525501087e-05
5.42122544348861e-05
8.64753196805855e-05
7.15911382545365e-05
1.65792014493917e-05
6.79250560627598e-05
7.26398779562143e-05
2.72679197212023e-05
4.39895535151317e-05
0.000131948949410175
3.69496140164937e-05
3.61861953902376e-05
4.48026673368441e-05
7.73505994048192e-05
8.02447778186629e-05
7.78196896242286e-05
4.8093906087141e-06
0.000105478649470894
9.31172509433358e-05
8.80815581766106e-05
2.28310110437278e-05
3.25358424429183e-05
5.88425233469824e-05
1.76671682814492e-05
5.35232162752507e-05
1.21443396165276e-05
6.22084951778092e-05
3.13093593820481e-06
4.43076296624284e-05
4.48966545566799e-05
4.68657602596651e-05
6.62931295954115e-05
6.53630149660799e-05
2.2577050313373e-05
9.13256811369367e-05
9.30460329339881e-05
4.8675961362394e-06
2.5432575066221e-05
6.74043958778169e-05
4.33480062850593e-05
-4.48543125180067e-06
5.7200345426826e-05
3.18338115546752e-05
7.29671543018802e-05
6.38434560710653e-05
7.43321300720518e-05
8.67937259581948e-05
3.40809680498889e-05
5.95897019510981e-05
7.15553093560975e-05
1.61674901491811e-05
5.43504642566197e-05
7.68046510396741e-05
3.94778409182925e-06
6.47724662632535e-05
5.24001395749526e-05
0.000121711584922859
5.1245749980003e-05
3.41934689029062e-05
4.1317876514866e-05
3.00625385533408e-05
5.46105782136956e-05
4.07605786833143e-05
7.43190131315815e-05
3.79932863799318e-05
3.09371238941375e-05
0.000101695008634226
6.77365002173708e-05
5.82579300753485e-05
3.76571669128584e-05
6.69406469115904e-05
8.75797144353525e-05
7.29479277927244e-05
5.31464380227831e-05
0.000123121883613004
3.04867056192729e-05
3.20910649495355e-05
9.36065925659832e-05
3.90565144481315e-05
3.31325798908256e-05
2.20204638017412e-05
-2.4291350542099e-05
8.09619779434852e-05
5.51828684815591e-05
7.78999909962369e-05
4.85299789434151e-05
4.46884204132409e-06
5.04679794823312e-05
7.25759103246019e-05
6.92957626330301e-05
7.12165394083309e-05
4.58257751760155e-05
4.10777856081847e-05
7.54658326961231e-05
5.10425559436044e-05
9.93095750827772e-05
2.21163312879922e-05
3.51663737424997e-05
7.16117387003145e-05
9.97723413656158e-05
1.96542537756302e-05
4.75539765024033e-05
7.86657226493553e-05
2.43777479607966e-05
4.91775819697026e-06
7.13326899069495e-05
2.90389494673736e-05
0.000102831136122939
7.29851247737439e-05
4.63327489748537e-05
1.72930931675425e-05
4.92769859883312e-05
7.26480139379619e-05
5.34126330912155e-05
4.19492852556127e-05
-3.32184275710206e-07
3.67976014153256e-05
7.13655898769329e-05
3.26517038830051e-05
6.79828587185822e-05
4.16497562499795e-06
7.35724292678925e-05
0.000107878951472487
4.8692940558844e-05
4.53181453182695e-06
1.14690176341586e-05
5.03408513866835e-06
4.95278269806336e-05
8.7822912461568e-05
4.95059355364154e-05
9.42888178676552e-05
3.36069278199786e-05
6.07856399131964e-05
6.76835694603193e-05
2.49559470678866e-05
5.26099952318694e-05
5.40448387982796e-05
7.5538875785249e-06
5.89905741101689e-05
-2.73573034437803e-06
5.78296407205529e-05
8.20165255885689e-05
5.62856393558484e-05
1.878690265444e-05
1.54708159876933e-05
4.89321532472579e-05
8.87796381658772e-06
8.81071303680858e-05
8.05279958339057e-05
5.61862699288856e-05
0.000114732382913154
1.88176494775887e-05
8.51542543359201e-06
3.60702371434892e-05
0.000103956702880632
4.00234433565827e-05
8.81198206732746e-05
3.93533627817293e-05
5.35348042242073e-05
7.24134058691106e-05
4.04898048626015e-05
1.74863105134094e-05
4.13929009337215e-05
2.927894463387e-05
1.1092937316719e-05
3.81058778615431e-05
3.26361725237458e-05
7.62864868664299e-06
5.11909389461719e-05
7.86549228885765e-05
4.29487162535911e-05
5.55822348654545e-05
4.78321763044366e-05
4.00978045966872e-05
2.28171065358465e-05
6.84455472396356e-05
5.92498667748637e-05
5.91395628768431e-05
6.30497089385571e-05
1.33666149183557e-05
5.13808405417338e-05
9.12798628587944e-05
8.65082402972731e-05
3.99136717181252e-05
1.2889003297732e-05
1.9335495093167e-05
0.00010437823336228
3.15938481519678e-05
6.36560343529226e-05
2.60239706069454e-05
4.7809746577982e-05
6.89267362222867e-05
2.81052717787986e-05
2.98838991283975e-05
9.4114680350427e-05
5.90717878877155e-05
7.818363262182e-05
6.42835155429378e-05
4.29708198226847e-05
1.22252271740534e-05
8.14387207982152e-05
7.82878839484433e-05
5.72854654025438e-05
8.00574112635274e-05
1.22201700797687e-06
3.1043352958301e-05
6.7610564787937e-05
1.53751922385271e-05
5.50210331360028e-05
4.56818096049876e-05
6.30547177233643e-05
5.08119214036298e-05
5.91552779441503e-05
3.09322784916404e-05
5.83117431654338e-05
8.43173880471164e-05
3.02623697438723e-05
4.54014411313554e-05
-1.54721154632323e-06
9.0788269702533e-05
6.11035794494079e-05
2.50634999395851e-05
7.82651401093688e-05
6.10544678340288e-05
1.16418875379155e-05
5.58060085713633e-05
3.27243710849889e-05
5.93972278363193e-05
3.57434637052346e-05
9.47298265531639e-05
-1.18367267976205e-05
-9.85256815918714e-06
4.59443849797577e-05
8.34758538472249e-05
7.27640307105422e-05
3.74550111468174e-05
5.86029349384833e-05
9.79265386307657e-05
2.29776508507576e-05
7.96102349093986e-05
1.90144279947815e-05
3.59135174262719e-05
8.59313610896048e-05
4.59767087156351e-05
3.42995340479012e-05
5.6546939324421e-06
5.19695087074391e-06
0.000114325098449403
5.91082613015261e-05
4.27822012296326e-05
6.82453524304369e-05
3.69278807710896e-05
6.8888379901231e-05
4.27648298858045e-05
2.2549902569417e-05
5.87022557276437e-05
5.32252693150991e-05
6.9880138038374e-05
6.97372354978701e-05
1.61111889375776e-05
4.84651401279201e-05
8.74480143830175e-05
7.11337312833659e-05
-3.2266357327899e-05
5.46706200720765e-05
7.95868645213675e-05
9.23003262045156e-05
5.26622834158392e-05
4.55784656237542e-05
4.59750905091889e-05
6.78204777527828e-06
2.7174807716155e-05
0.000103640700036925
1.68508549890784e-05
3.17282226841669e-05
8.02016226622367e-05
2.48800758061381e-05
5.49055856978647e-05
5.79999559054532e-05
0.000136215666298229
0.000126396839889849
5.34766412422593e-05
1.00765251423422e-05
7.1771626674188e-05
9.84258691705327e-05
2.92937536432939e-05
1.47042723286278e-05
1.68841669830678e-05
3.68558036421884e-05
6.34045664143251e-05
2.32849712023884e-05
3.46002507820144e-05
7.01083821986152e-05
7.44595540827242e-05
9.40022501433629e-05
9.98745424097807e-05
8.60630818415891e-05
-3.4508324458769e-06
3.98083662853334e-05
3.00399039782986e-05
8.75116065933412e-05
6.03048893446078e-05
5.5357690272947e-05
2.00518265696265e-05
4.01134524267205e-05
5.63386780499971e-05
6.44708690758796e-05
4.80782249224804e-05
8.2519460884242e-05
0.000100848690885941
0.000115452839680163
4.60099732956249e-05
0.000110243507306629
6.3246788479045e-05
5.50004428903425e-05
6.2569645142536e-05
5.99596654268146e-05
0.000106249513397373
8.35195020547865e-05
3.63972741820093e-05
6.58217650028466e-05
-1.39969269930287e-05
4.67679537767532e-05
3.68661767863385e-05
6.62286245283299e-05
7.16308531824101e-05
3.49948870198278e-05
8.35695580218004e-06
-2.08232652380073e-05
1.33450812454866e-05
3.13075176507238e-05
2.74911405404049e-05
0.000132389776887687
-6.62975233257366e-06
9.94179483969415e-05
3.32603384564462e-05
5.7930638082504e-05
3.00293781723145e-05
2.83446553443904e-05
7.39160590521467e-05
6.66051544728924e-05
9.08544909671174e-05
5.06119576891547e-05
3.84282831004736e-05
4.58168366641607e-05
5.11150481448871e-05
1.32916753956642e-06
7.77403765956283e-05
9.54966086826783e-05
-7.46998350019459e-06
0.000100276466187061
-9.91756337195202e-06
4.43175318143942e-05
5.42415358090122e-05
7.27949932669345e-05
8.56616100889439e-05
5.97553136843603e-05
5.81750271704458e-05
2.28473210753158e-05
4.58488412008241e-05
5.07332235555063e-05
3.93870015145576e-06
5.59387270599668e-05
3.33862711401083e-05
6.67467956236641e-05
5.75254065987713e-05
-2.74828201603725e-06
1.0861114684568e-05
2.29533354402491e-05
5.35732652528745e-05
6.49928017636059e-05
6.77991842048101e-06
2.02302763286104e-05
6.75106203716756e-05
5.60332483214614e-05
6.62107881786723e-05
2.93347056566116e-05
-2.43640843190135e-06
4.85107673428673e-05
3.70862656709813e-05
3.41769561479851e-05
7.47321351286406e-05
7.82119313781963e-05
4.74359079016692e-05
5.18665662647224e-05
4.04961616442012e-05
3.13254710299023e-05
4.41330166726056e-05
4.09899518259393e-05
9.57704218936487e-05
3.17392694657445e-05
7.62923704201642e-05
9.70311509438351e-05
5.06597947561307e-05
0.000112644315924084
4.32940374869887e-05
7.26270049958876e-05
7.83725983107824e-05
3.85027304420326e-05
-1.61323829787406e-05
6.32741393993688e-05
-3.14289718348876e-05
9.27577334966591e-05
5.46367129424867e-05
6.91654623964799e-05
5.87017879977972e-05
4.57844423446259e-05
8.69427455657672e-05
3.78823811069242e-05
2.87427876671541e-05
9.73912836145228e-05
5.81631619935911e-05
-4.56205365799064e-07
5.5479779251795e-05
5.18835335111064e-05
4.25625833485282e-05
4.22471115611263e-05
-1.05437602327778e-05
3.80263980718911e-05
6.2879769764102e-05
6.45004985177487e-05
3.40042322022866e-05
4.08716609600481e-05
5.42602277379764e-05
4.20636730385895e-05
5.05451448478012e-05
7.08355401103704e-05
7.38649211609915e-05
3.31516750360093e-05
7.31946546763866e-05
4.48188378690943e-05
4.27019634161395e-05
2.50361003190418e-05
3.52030037925767e-05
3.89869391698514e-05
8.43247170749255e-05
8.74358180813669e-05
-3.78968873135009e-06
4.34563096496456e-05
-2.17604369936681e-05
1.70252756537789e-05
8.0692810923567e-05
8.27720263839812e-05
8.41703424639315e-05
4.53407824368525e-05
4.60362091309642e-05
1.67864811686982e-05
6.59652328930352e-05
2.23719832713807e-05
0.000107878348503096
9.60723127719503e-05
6.25426068293938e-05
5.23025686692137e-05
2.27119099837658e-05
3.65983761382993e-05
5.0508796866072e-05
7.44426672746736e-05
1.88017033005028e-05
2.80335685805522e-05
4.17132906112968e-05
5.38633783242593e-05
6.66214782625376e-05
5.46476357621017e-05
2.85096368666257e-05
8.14600143850137e-05
8.16653674649835e-05
0.000105796277964599
5.48494526744967e-05
4.07311827401183e-06
4.65477705888914e-05
5.77953181371234e-05
7.85532328579385e-05
5.58571684949654e-05
3.95190352322205e-05
6.25650531201372e-05
8.31934627545012e-05
4.07374024004532e-05
6.25913798767658e-05
5.7306920226385e-05
6.94567318014895e-05
7.08777115622617e-05
2.31755490404945e-05
-2.74165894967481e-06
8.84914313084883e-05
9.12164034533282e-05
2.26035351474364e-05
3.55622433892982e-05
8.71272674875883e-05
5.28246534066625e-05
5.07155124832868e-05
4.90325401116482e-05
5.08653480604154e-05
5.3834188974008e-05
4.13545008233079e-05
1.56982330475948e-06
5.5679697927475e-05
6.32454066671383e-05
3.81402082781261e-05
2.54771991092561e-07
8.1925137587087e-05
7.36650220256232e-05
8.24445062637438e-05
6.24902137546267e-05
8.05803024717579e-05
5.63172038024746e-05
2.7766756898067e-05
4.89432053086745e-05
2.30276868538237e-05
5.8742021639496e-05
4.57564446979578e-05
2.56788285252765e-05
5.25023646912194e-05
4.48665779396295e-05
9.97115139386709e-05
0.000102321345875351
6.58991651969032e-05
8.25465294804784e-05
4.92930693728627e-05
2.52925050232603e-05
2.16391538663939e-05
5.28347970463312e-05
5.41442097546691e-05
1.08604528888802e-05
3.40123248278983e-05
-4.09156408725233e-06
0.000127440139160091
-3.31366197454334e-06
4.88272456908355e-05
6.60594010255656e-05
3.72369199381358e-05
4.27414257744686e-05
3.38909383377599e-05
6.3544489589104e-05
3.75113645664293e-05
2.08676341134514e-05
3.13155004986201e-05
-1.69693931996078e-07
9.51183945783518e-05
4.13293913894495e-05
5.21812076916452e-05
5.08011467267107e-05
9.62225052618443e-05
7.44502995685256e-05
7.87862152533833e-05
0.000111940564659408
2.75702857047457e-05
9.95715087329286e-05
1.67817031405039e-05
0.000143194462736764
1.30374700620095e-05
3.67225122619245e-05
2.11212331109427e-05
6.81916667238934e-05
4.24299057645535e-05
3.47175865269132e-05
4.48469180204577e-05
1.80749301587715e-05
0.000104058540611147
4.6731356975185e-05
0.000108767095352865
4.18729240775932e-05
-5.8462917316318e-06
9.06855134498847e-05
3.42401352152481e-05
7.74796173396189e-05
8.12435406860896e-05
1.87975523110194e-05
-7.73061405309075e-06
6.19336575452128e-05
4.14401849199035e-05
5.33983688915049e-05
8.34139940843977e-05
6.28234876325282e-05
3.22755120209696e-05
3.38544269411059e-05
2.57049277863919e-05
6.56982916926611e-07
7.67737820559755e-05
5.60044869215795e-05
6.02738282674131e-05
2.1162084854323e-05
6.13411185782224e-05
4.56590003706385e-05
2.85154182286633e-05
3.27211112016001e-05
3.21655310966406e-05
3.62937861731199e-05
0.000143505104029463
1.47383215022453e-05
9.7056095065725e-05
3.19624276397298e-05
6.68326735105165e-05
4.19126629189796e-05
3.04742182494353e-05
3.9481736045095e-05
4.00830057735988e-05
6.971054456067e-05
3.33771840318305e-05
5.13232052906898e-05
-1.76172778563305e-05
8.58429842325532e-05
5.68385699717981e-05
7.04589506432822e-05
6.33065919360023e-05
7.83749893773193e-05
1.37497436557569e-05
9.58157028128399e-05
4.46962123280422e-05
7.60368548728583e-05
-4.637596881152e-06
1.44119513450722e-05
5.19146172760367e-05
8.16528876477751e-05
0.000114880376874842
0.000109036168037935
9.1377968169852e-06
6.90785338707939e-05
5.5306868223307e-05
5.80358939330804e-05
7.00567611742236e-05
2.07541943208566e-05
3.88230682381443e-05
4.2940047074405e-05
5.96339289015394e-05
4.08428084172523e-05
5.30750565025271e-05
2.98221522716835e-05
7.94416444153388e-05
8.84327827369773e-05
9.553959701242e-05
3.88234361917025e-05
8.34513599620429e-05
3.01841784459615e-05
0.000103898871413245
4.88994256990863e-05
3.89042681959755e-05
8.86280547129762e-07
1.53350835667929e-05
-8.70897376226573e-06
8.21437297103681e-05
8.48472334701056e-05
0.000100748323770361
3.68011599371585e-05
4.57950393756419e-05
3.32171061166936e-05
7.10005679877648e-05
7.36149581010163e-05
4.57434586802681e-05
0.0001083178840463
6.87900167625841e-05
7.86837487316841e-05
9.36235297184473e-05
5.04754952764433e-05
1.07356007971674e-05
-3.29755274865806e-06
0.000183169312018004
3.8863599154855e-05
0.000102761293765554
6.51019481261133e-05
3.48864121705982e-05
7.89980437761796e-05
2.61397878863101e-05
7.73136043680743e-05
0.000106291610294151
6.96942949072199e-05
2.09306658760108e-05
8.98484135323899e-05
4.9495041510539e-05
5.63949447025996e-05
0.00010509362619409
4.40564191772512e-05
7.99236861092011e-05
2.36359968734301e-05
3.85705639563747e-05
6.24560713914758e-05
2.62746643848531e-05
4.19921178670951e-05
8.63064971030702e-05
-1.86096487006718e-05
0.000118509049508682
9.59634512119662e-05
6.4140585333802e-05
5.46438684055489e-05
8.61450219030507e-05
6.04106817593884e-05
0.000144879127356451
1.05267438111698e-05
7.74433149320404e-05
6.29585992382598e-05
2.92282611025666e-05
0.000121240819253818
1.06459665156723e-05
6.06206844894577e-05
6.42142085333387e-05
2.80233314155335e-05
0.000101285415611113
2.56879028888213e-05
6.55783983407527e-05
6.43330866607817e-05
9.95122929138699e-05
4.43545264591943e-05
0.00010823355206898
2.94749243744837e-05
6.17313112822029e-05
0.000113085218901933
7.08789697820189e-05
5.23294579200666e-05
4.31201556370869e-05
7.09809040481294e-06
2.54423099886039e-05
9.16775445843988e-05
-1.08328888736475e-05
7.61386673236459e-05
4.66885270189467e-05
8.71840136349119e-05
3.35058832903461e-05
6.79470694696544e-05
2.89526035122216e-05
6.95341889561815e-05
4.85745171867875e-05
5.20644374415084e-05
2.63639678595564e-06
-1.07257501990813e-05
5.71476592499614e-05
8.05836744795702e-05
5.00426371357005e-05
5.01153480651188e-06
5.86457698641405e-05
-1.22801792785135e-05
5.73061043946575e-05
7.92957911493842e-05
-2.43209518192898e-05
6.32918152863633e-05
6.77806789282415e-05
7.31221353986295e-05
4.48420613771209e-05
8.28138996988995e-05
6.30699161242543e-05
7.05924675701699e-05
4.35589060918621e-05
3.73363374860994e-05
5.92780922449139e-05
3.95941114641058e-05
6.61156593639939e-05
5.84288515455261e-05
6.94698995922661e-05
8.8867098556209e-05
7.88329041402191e-06
3.6361649812344e-05
8.51695065884236e-05
3.9416572839644e-05
4.2973880293988e-05
7.07632029705525e-05
3.85473397702204e-05
-1.32857313383875e-05
7.17064503138722e-05
7.99982327377203e-05
5.86620216755107e-06
4.02277105664202e-05
6.04305223304374e-05
7.62399974589099e-05
5.0572347837063e-05
4.13864826017217e-05
8.29612781144397e-05
7.66889395881046e-05
1.44285839667133e-05
2.73271550955973e-05
5.1814034280292e-05
2.55679303362334e-05
8.26909564009687e-05
5.0452219935994e-05
6.79745992323646e-05
5.18120592518585e-05
0.000111431434339539
4.07802879429745e-05
5.45430313512176e-05
4.02154419354963e-05
7.1909820603817e-05
0.00012115206976563
8.26413025785628e-05
4.51878362020123e-05
7.93167327049195e-05
7.43758988785126e-05
5.22191525119875e-05
2.33239530737163e-05
4.47929352191369e-05
2.58336881816981e-05
6.62107868270972e-05
8.66731540316724e-05
6.40786978233707e-05
7.48959571375889e-05
7.42299191116216e-05
6.03904198109965e-05
7.68132036882284e-05
-1.98916840261295e-05
1.39346864940918e-05
3.30733746604706e-05
6.03419275663694e-05
7.49732117775961e-05
0.000110809999628202
4.60579711487137e-05
6.44618847551413e-05
3.74374369967941e-05
2.94980934820479e-05
2.15951716322679e-05
4.91124344412259e-05
2.47108361917709e-05
5.79917957900348e-05
1.38394847612773e-06
8.50179220490539e-06
2.66364671301702e-05
4.11947998184401e-05
7.29948169002203e-05
2.90990000211086e-05
3.83680490239061e-05
9.19320064888948e-05
3.38934080378956e-05
4.73150673152084e-05
4.07289235820478e-05
5.89992683314541e-05
7.65272689798396e-05
5.08364631727968e-05
3.03466658615778e-05
3.36791832464109e-05
3.62042038796062e-05
7.37806775200162e-05
7.31923290814913e-05
5.94902293987055e-05
5.56487264416052e-05
7.06495067014199e-05
-3.03544200863278e-06
4.84792186998314e-05
3.6931741808085e-05
1.86310430531471e-05
1.82452934834864e-05
5.97005571577237e-05
6.88425814743841e-05
2.2315128939047e-05
5.47344032238594e-05
6.47237524095005e-05
-7.4584894409854e-06
4.21101703315483e-05
6.99600408631889e-05
8.38269176090972e-05
6.02253375769241e-05
-5.94539584196701e-06
6.48451966723014e-05
4.29489014259598e-05
7.94082878364245e-05
7.6164913467806e-06
7.10306754234292e-05
5.57721736916703e-05
1.25745877455666e-05
5.82658748650664e-05
6.92640423259611e-05
2.76981273915789e-05
8.02497811500711e-05
7.46780983442398e-05
9.18324748741841e-05
7.20739109201621e-05
7.43494106121776e-05
5.60680119328048e-05
3.63502641307231e-05
5.04575469321059e-05
7.28861918302579e-05
7.92712771085469e-05
4.77198865815985e-05
7.37484791543902e-05
9.60829605245025e-05
9.74357205531513e-05
0.000127608347700299
3.31135770515557e-05
0.000102929784823248
7.47313371631915e-05
8.30860203524804e-05
4.24461892732186e-05
9.29814315027493e-05
8.05504880274166e-05
9.39634440795436e-05
6.4385869221447e-05
3.19963881441622e-05
3.28334978939502e-05
7.36669454723242e-05
4.98036031226888e-05
1.26622392233645e-05
4.39587406788276e-05
3.6320435085694e-05
9.18311785183046e-05
2.30024815860289e-05
5.87342694440935e-05
6.81507932818384e-05
3.04878818923838e-05
1.9247674776262e-06
3.82532605377983e-05
6.86475599892854e-05
4.76850034746984e-05
3.00772106741689e-05
3.7773407829302e-05
0.00010085145601902
2.579797270707e-05
4.5308416755102e-05
2.04325890368037e-05
6.59759663206955e-05
3.31284815647442e-05
9.36470665393703e-05
4.07576296786688e-05
5.98414656747914e-05
5.20140353671631e-05
4.61478948539036e-05
2.51111951339983e-05
3.93604416947814e-05
8.62877195432963e-05
5.57551712861081e-06
-1.27804894449576e-05
6.37464533470734e-05
1.85115381904207e-05
3.62594808092469e-05
6.08783426701544e-05
5.27908885732244e-05
7.51454458250367e-05
3.54701515231698e-05
9.74443732167524e-05
3.43282004657949e-05
0.000118721550070554
6.19600069534788e-05
-9.80400020635326e-06
1.57964095833539e-05
4.20322805884432e-05
5.64164703750506e-05
7.19898448620408e-05
5.39876674718479e-05
7.02391706767805e-05
5.52732530514435e-05
7.55945764319316e-05
4.35272536978324e-05
4.29478400391882e-05
2.28998820140434e-05
5.27439823140308e-05
6.94541095521506e-05
0.000115507926396059
1.28623157432488e-05
1.22666254345946e-05
2.26571033527709e-05
8.32162405293412e-05
-3.53878942947856e-05
3.38142897914049e-05
-8.58309574113939e-06
2.63944198650929e-05
7.30815586000427e-05
6.32055823089043e-05
3.7880967399857e-05
4.40663800433912e-05
5.12850913370558e-05
9.19964017587565e-05
0.000114821331002899
2.34056246321057e-05
3.5397084004966e-05
0.000103499744663431
7.97334345831943e-05
4.36612613110401e-05
8.66123312559039e-05
8.09160494902974e-05
-2.87153105354328e-06
5.10972477177639e-05
3.18087728437229e-05
6.38849142776441e-05
2.28799042274413e-05
7.89631635426367e-05
8.05169132846687e-05
5.10212477249942e-05
6.62599662587101e-05
5.82566012544883e-05
7.57292091225993e-05
5.80756916870367e-06
8.87434162748508e-05
6.53640922029494e-05
7.20359594188694e-05
-2.02365748603157e-06
7.11783669156142e-05
1.00144596379352e-06
2.35600009713804e-05
7.34633222659325e-05
1.76170692192849e-05
6.38780274660443e-05
5.68433433383425e-05
4.22665978506628e-05
7.45658950283387e-06
2.97433432965703e-05
8.51567106545081e-05
4.17801776620116e-05
1.51033753921402e-05
0.000100329658630699
4.67246247903048e-05
3.46837937911808e-05
0.000116794269285234
8.51420601152441e-05
6.51310663861645e-05
4.60182324318805e-05
0.000101149937924727
5.21397441433749e-05
9.16418887856905e-05
7.71827981829537e-05
7.04963429165079e-05
9.64624595814692e-05
6.08789789382977e-05
8.25735902471865e-05
5.59497131789925e-05
9.74402702581511e-05
8.70125319409967e-05
7.56816196154801e-05
-1.40887002352056e-05
2.16387340132849e-05
9.83593101353675e-05
7.60753589709206e-05
-3.65187552400599e-07
3.3217986352785e-05
6.84773530428365e-05
-3.3548484017975e-05
2.64537142891016e-05
5.71702614783445e-05
5.84414752167396e-05
7.47131073704886e-05
4.04905838110797e-05
3.09618138823106e-05
2.33042154945218e-05
5.03766011636609e-05
9.95603224072947e-05
0.000101104518269066
5.4001075474567e-06
5.99631577446826e-05
3.07049435832811e-05
3.8981385960558e-05
5.08864571117604e-05
9.94362084782129e-05
6.38776486834488e-05
5.4093473405732e-05
2.18318768198437e-05
9.52921640412185e-05
8.67955629548205e-05
5.44907775403813e-05
7.97503481092756e-05
8.29412641634564e-05
6.11484643702554e-05
1.52827424827667e-05
0.000114296667310069
3.77972021095147e-05
9.90928739649585e-05
3.84100108467971e-05
1.24999405909264e-05
7.73897729916956e-05
8.26912468432509e-05
3.88734747242368e-05
2.12191073487088e-05
-1.27975843506608e-05
5.50191437107433e-05
9.13636618989901e-05
1.19801964716921e-05
-2.69966423659027e-05
4.6533306608301e-05
9.81897158006789e-05
5.85345842298221e-05
7.87386070998624e-05
6.11589725384864e-05
6.84624358830099e-05
7.60502095311876e-05
3.44885223310477e-05
3.0133327750757e-05
6.1167238401045e-05
5.50329880578671e-05
5.842581062406e-05
3.10083820469114e-05
6.62985882030323e-05
4.72537887950972e-05
3.52343196065103e-05
6.42861157233505e-05
4.51824542614733e-05
7.03024707549108e-05
3.74057175133896e-05
7.63779422943318e-05
4.74974225986183e-05
3.26197654449195e-05
5.43245943580566e-05
7.58893262285795e-05
5.27054197504584e-05
7.43374035202044e-05
3.81170915147206e-05
3.44928562368564e-05
6.95684644762871e-05
0.000123043693769353
0.000110085188363463
7.53767388904146e-05
5.27468136743228e-05
5.03044324471461e-05
4.91026167549047e-05
6.87819728900739e-05
3.88811662047598e-05
2.26722306686094e-05
5.53418973289437e-06
3.68041149666814e-05
5.94551073287397e-05
4.85861182019128e-05
5.26380341836736e-05
0.000117243053010503
8.1516703736553e-05
4.47494137860687e-05
6.59908508569859e-05
6.76264082430935e-05
2.40021995832676e-05
6.11727938420007e-05
5.76315425595526e-05
5.13945204243357e-05
7.55069227621757e-05
8.40833649305637e-05
4.52765080798454e-05
7.76604083579017e-05
2.75267555468914e-05
3.9470939818445e-05
0.000128605223811406
5.80966039344036e-05
7.60453040833816e-05
2.95212161564925e-05
3.58924091657178e-05
3.69316544438097e-05
8.4629912290833e-05
-5.21855670791852e-06
5.25728054543802e-05
-5.79768399110625e-07
5.9621082329407e-06
6.45359700049504e-05
4.10055995894543e-05
0.000110710852910688
3.3159492987334e-05
1.87310583815517e-06
7.5695816481208e-05
8.66959197213757e-05
4.10657234988583e-05
3.38062585762416e-05
4.81220553195956e-05
1.72784405477068e-06
3.32569578820617e-05
8.28850152780225e-05
8.52749830371855e-05
-3.39785431073694e-06
3.94584937836513e-05
3.36788207821527e-05
0.000111843499864126
5.07581903054351e-05
4.86040997455853e-05
7.41599532843433e-05
4.35964027016804e-05
1.39440503873886e-05
7.00324679919999e-05
2.64050139812928e-05
2.61041973524587e-05
8.6235966219184e-05
6.3551431657993e-05
4.82224997550499e-05
5.55017098356656e-05
7.75337672641828e-05
5.51160164004756e-05
6.25983703374064e-05
1.64527567668154e-05
5.59531356350397e-05
1.78259843888223e-05
7.01887872531807e-05
6.44476187473199e-05
6.81913542667058e-05
6.16920753123772e-05
7.94188749812322e-05
7.81961780506635e-05
2.35759082917209e-05
7.07195076999654e-05
7.9055796391134e-05
4.85908921729921e-05
6.33515020432035e-05
7.94193074431083e-05
5.15710217521716e-05
6.9962842160968e-05
4.44469790956154e-05
8.47479894153087e-05
7.35090364189271e-05
7.04770841662018e-05
9.38623804925745e-06
7.8799482739879e-05
7.26420121725542e-05
5.89323265645067e-05
6.06021626374746e-05
5.46420076711243e-05
6.4195463829789e-05
5.8844500336479e-05
5.5387424791475e-05
0.000126518277209778
3.44447543950361e-05
9.87053226289903e-05
2.24968302272812e-05
1.21019142735577e-05
4.77840400236043e-05
9.38590175666067e-05
3.56207594359026e-05
6.99341381279717e-05
5.92958508866111e-05
9.62915493813105e-05
6.52280223916163e-05
3.70238625170484e-06
6.17183397055137e-05
7.17645005074872e-05
1.70550028129659e-05
7.63903991197699e-05
3.59208548809156e-05
9.39516309378997e-05
4.13425133501341e-05
-2.52850561915329e-05
9.10561080103546e-05
6.89230172314264e-05
5.76640275030222e-05
3.69980545482203e-05
7.93462671299103e-05
5.07195474937741e-05
9.83573413799488e-05
3.94014477812396e-05
3.01829426389867e-05
3.30496548086551e-05
7.23131024894869e-05
8.63757796079624e-06
5.80859497848549e-05
0.000115609308490099
5.4177695984506e-05
7.30963701128471e-05
6.83197486695686e-05
6.01013716388e-05
2.33518326832445e-05
5.08846817918557e-05
5.29890213877086e-05
4.91692969635332e-05
3.71380481134422e-05
7.91714506534125e-05
7.7976057220713e-05
3.37740047631634e-05
7.71514446338973e-05
1.66350207105496e-05
6.40264389095402e-05
2.39390440696656e-05
0.000118864442070055
9.69165522249228e-05
2.09557818630148e-05
5.76661035209315e-05
6.37836541299944e-05
3.25274476439309e-05
1.0851901557029e-05
7.68275516566076e-05
-1.41656833460969e-05
7.5042238756834e-05
-3.51222103762181e-06
-3.74320814339729e-06
4.55501266869367e-05
4.30345589473288e-05
1.90932661008453e-05
4.97294477522736e-05
6.11124273082354e-05
2.33484824309598e-05
6.05750181352431e-05
7.71215667084052e-05
6.88225017796884e-05
3.20174997644591e-05
2.44241441504246e-05
0.000109237413468578
5.86848448623179e-05
5.46806527483578e-05
5.38988375305107e-05
5.35816769304748e-05
5.86510192201665e-05
6.62225592322516e-05
3.34693642235126e-05
7.71171103648555e-05
9.09816599203295e-06
5.88352978717335e-05
3.66811875683227e-05
1.67589626371805e-05
8.09339362502937e-05
2.19814893319469e-05
8.46291577738484e-05
0.000115194163981352
8.48082610956282e-05
6.79786489313912e-05
1.8884608601514e-05
9.35173427536677e-05
3.68476879144035e-05
2.31813375287331e-05
6.61906099141576e-05
5.40517953362244e-05
5.12655594815747e-05
4.0225791794224e-05
5.94663804227161e-05
4.34995159476578e-05
3.31153819969017e-05
4.32656297490866e-05
8.40968557738959e-05
0.000100798494174979
6.92147847871989e-05
2.9915760279404e-05
5.62155229828936e-05
8.89190922199712e-05
4.83990028600295e-05
6.68934350194998e-05
6.11418187568721e-05
5.69468506327504e-06
5.82780683389859e-05
6.73023725503031e-05
-6.0207069936038e-06
-5.96603670712885e-06
8.02407118713313e-05
3.19918100056348e-05
0.000102343776021403
7.78870856959538e-05
5.80074523204704e-05
8.98877425426505e-05
5.5146910661038e-05
7.91962336896575e-05
8.28175584202178e-05
7.33196606709958e-05
4.85946391365073e-05
8.47221428209684e-05
0.000109958774736878
5.70650515747807e-05
6.74863446163175e-05
2.65758131467401e-06
6.05535822527497e-05
3.95290696869675e-05
6.54075559613698e-05
8.06805058686502e-05
8.82330665152451e-05
3.44136333262134e-05
4.66016061965046e-05
1.20006642943516e-05
8.66469248742006e-05
7.58343451131738e-05
7.54849899631436e-05
5.38562574695192e-05
7.69216921230613e-05
7.2409156244775e-05
5.96930548080515e-05
1.0896614830679e-05
6.12698394479835e-05
7.75929359897803e-05
7.46282683115989e-05
9.14297921469323e-05
9.8431713124624e-05
7.87519428189769e-05
1.43342199149323e-05
3.2856542057005e-05
7.77411754741609e-05
0.000104106912595077
1.60795966388349e-05
3.48124804128829e-05
-2.06500609539249e-06
4.37293959014049e-05
2.87103475680606e-05
7.96339227964895e-05
9.03531630148468e-05
7.77797104123178e-06
0.000100715840024821
8.14345474141891e-05
5.1177684517213e-05
5.49650663256564e-05
9.63394881270863e-05
4.96983134450701e-05
6.38686572014871e-05
2.16811485389531e-05
0.000114116532831913
4.21666940332371e-05
2.71714553265524e-05
6.90796252388165e-05
9.48532648356764e-05
8.76866270388307e-05
6.18804564226481e-05
5.90673809828967e-05
0.000126630068222681
6.92763896429018e-06
6.47659733881781e-05
2.78042902771308e-05
3.43692866194764e-05
1.56193925320709e-05
1.6362213781099e-05
5.89414009196827e-05
7.94538885455906e-05
2.58173379572648e-05
0.000103720236450054
7.98416392788194e-05
1.50350216743496e-05
4.51949611071793e-05
3.39355099220147e-05
2.04975727043938e-05
6.82458039682285e-05
8.39410312840695e-05
0.000117497014531678
7.70695915794194e-05
8.0546474512798e-05
8.04588845684742e-05
5.50028054937157e-05
3.83879624045776e-05
2.15083230625906e-05
9.12518281269659e-05
8.44054255290917e-05
5.21653311812344e-05
-9.77361693459246e-06
-2.66781353511685e-05
9.79437128404302e-05
6.27262812788743e-05
2.15872085757472e-05
4.59438100365063e-05
6.98685979344371e-06
4.93990240485373e-05
1.19145903591321e-05
6.60720809984293e-05
4.49689369408992e-05
3.60851166342132e-05
1.9034425574426e-05
3.18782542298686e-05
5.68452813160684e-06
4.6920949877025e-05
4.05824503199105e-05
8.18199709844441e-05
6.1500011953354e-05
9.86759749411416e-05
4.07688929578732e-05
1.80599565712053e-05
3.9613929676672e-05
4.86049234498069e-05
7.23580985201331e-05
4.5892963803751e-05
4.25968708381037e-05
5.40952181126172e-05
9.08034091461433e-05
9.96588265831875e-05
5.38055623663684e-05
2.65403168973945e-05
6.73248756927929e-05
1.78802143966691e-05
3.80097651585066e-05
4.21930710441111e-05
6.67645156152673e-05
-2.3921413478177e-05
9.3159154865122e-05
1.4145007640132e-05
4.13147888580595e-05
7.80132598722099e-05
6.05639765765416e-05
1.1342359219942e-05
9.39288445784397e-06
4.72965492334043e-07
6.95501811148724e-05
6.30782652427855e-05
4.67528233751584e-05
7.8608648089053e-05
7.27967148519802e-05
5.07336744352338e-05
7.17496731269448e-05
4.7222384569874e-05
3.56497388919818e-05
0.000104550387828859
3.53803319888331e-05
4.72125465898657e-05
4.87605768182627e-05
5.83003610069099e-05
8.39756540251609e-05
3.2983896741434e-05
6.80261302553605e-05
3.35797938364874e-05
8.05046675495862e-05
7.40402052312896e-05
0.00010215926679293
4.94170652718017e-05
5.17818673255188e-05
4.54558062997119e-05
4.44047728212414e-05
8.15595640882441e-05
4.94105102418886e-05
5.2237252654915e-05
5.72065605789594e-05
4.35884238505068e-05
8.42235765366429e-05
5.85028434498611e-05
2.76386584351028e-05
8.15074233691053e-05
5.46831747804115e-05
8.65937632381292e-05
6.7513004020079e-05
8.52324682742992e-05
6.32587975249915e-05
8.76428300302908e-05
5.69788943164103e-05
6.03656803992011e-05
8.90861955656179e-06
9.62963964317537e-05
6.88308402983807e-05
6.02652397852926e-05
2.65233956883103e-05
2.66803648022178e-05
7.7221964929463e-05
0.000103809715724669
2.82413326144125e-05
7.55906602373853e-05
5.12645234242473e-05
2.99768878482852e-05
8.13768593747383e-05
6.07858041442485e-05
3.68896833264204e-05
8.93278397193263e-05
1.91095994878854e-05
5.39473608852993e-05
6.5160217074031e-05
7.16112324972949e-05
1.88906577501613e-05
6.18663548493587e-05
6.33497469809486e-07
6.1185162636735e-05
9.42822389438436e-05
5.91457717041879e-05
8.57230105551395e-05
3.36795300846555e-05
9.8538341191314e-05
3.00449237394421e-05
3.84041914146955e-05
5.55813993247585e-05
3.7589131334154e-05
3.45641453391827e-05
4.22171032593123e-05
5.33146583545997e-05
2.63549839180632e-05
4.86145230712832e-05
8.70759595448724e-05
9.83320123554558e-05
8.43937567674083e-05
8.26736279827532e-05
6.51225342327767e-05
5.25910249837045e-05
6.72383428180574e-05
1.23660056398714e-05
6.91360631612075e-05
5.93234575537707e-05
0.000100975147712195
5.83555047577362e-05
8.91664360430557e-06
4.75784069012835e-05
3.8952114460341e-05
4.50624073464868e-05
4.73301877415484e-05
4.09569064493523e-05
-8.23258368263152e-06
6.94507521956294e-05
7.89507050914588e-05
0.000109560602643189
6.82239385243659e-05
3.4259339321084e-05
9.64097618310598e-05
-1.18547883036114e-06
5.43975888257828e-05
4.08649345038377e-05
1.5408377465526e-05
7.80742947603065e-05
6.50790243079611e-05
3.05495784558761e-05
3.73422865091984e-05
4.09271582673412e-05
3.80230419536553e-05
3.12410928595935e-05
6.16368151303178e-05
5.33561754944384e-05
6.85062390496138e-05
0.000138431134568074
6.0300156775506e-05
3.83137582035769e-05
9.76446413072145e-05
9.16050661610413e-05
1.10295792300294e-05
0.000130674481604983
2.40920430079822e-05
7.77788506981329e-05
6.59614683539717e-05
-3.02870336289889e-05
1.81123466404139e-05
4.80236347726215e-05
4.54598984095285e-05
7.88358557936611e-05
4.49425960261446e-05
5.43789050077829e-05
4.06332582767196e-05
6.09457265470768e-05
0.0001211843437031
-1.48396065044904e-05
8.12763522057547e-05
7.15698867120756e-05
8.45015577540266e-05
9.94943912410481e-05
3.26557536090853e-05
4.19982357735842e-05
5.18010412185108e-05
6.85934229501987e-05
2.30681194292052e-05
0.000105209762734843
1.91670417295669e-05
2.82649515615764e-06
7.90113105533838e-05
7.09973141792928e-05
7.37618018891224e-05
2.87830282446301e-05
3.63488224730229e-06
1.25817992927624e-05
5.7880175373781e-05
7.37791938606963e-05
5.2007916153435e-05
1.04482638817404e-06
3.28386099598277e-05
7.91974779512339e-05
4.9388253110334e-05
3.64330310830586e-05
2.20676988062267e-05
7.38000606718501e-05
5.89328931989818e-05
7.53836206511609e-05
8.50667705692253e-05
6.8097107332065e-05
7.95676303601462e-06
4.49709341966004e-05
3.21806057303112e-05
1.72450737432778e-05
7.5604013872492e-05
2.76786020404232e-05
0.000101912787388374
4.38733058089468e-05
1.99841001154658e-05
4.74258778592623e-05
2.82054154005448e-05
4.8305473667242e-05
2.9628366360136e-05
6.10951677609571e-05
9.44225900000295e-05
1.20936923889092e-06
2.90316842860705e-05
0.000116509789870258
6.19393265478614e-05
4.56090929050711e-05
1.94474645126361e-05
8.51389319135494e-05
6.98208951122259e-05
5.73594871472042e-05
8.91355646304425e-05
6.95994315612819e-05
7.51343798811771e-05
5.20408419224256e-05
5.22724597702253e-05
3.47529514122667e-05
3.30290401188147e-05
0.000109173394558249
2.32197862258885e-05
7.53766912913058e-05
-1.47841381936577e-06
3.84830260388381e-05
8.73928308218353e-05
6.06587184216508e-05
0.000128402428260817
3.98581426876912e-05
9.33396240287731e-05
3.50483991282075e-06
-1.57457969720847e-05
1.4319368237698e-05
1.83388278960403e-05
3.8367791940594e-05
-1.98933092481255e-06
2.68540330588774e-05
8.84453238738664e-06
3.11798868362289e-05
-2.25042178771475e-06
6.20650330690056e-05
9.9655932002211e-05
0.000112605880726096
2.72410586975398e-05
5.31572995735912e-05
2.67460770166661e-05
4.74564890722473e-05
4.15957597788384e-05
7.16192963711495e-05
2.42514965836496e-05
7.99042036665238e-05
-2.52067952401941e-06
3.53755441018796e-05
3.71421007806777e-05
5.40792812799358e-05
6.13187299204925e-05
2.57811787236625e-05
6.83384419512097e-05
6.00744277873675e-05
3.66958724469071e-05
4.30447773824259e-05
2.59706101835268e-05
5.72724635353437e-05
2.47412256542076e-05
6.86451989710438e-05
3.72881243622708e-05
7.0216444915551e-05
3.36004802192811e-05
4.62030276838051e-05
8.19844243709972e-05
5.90089568757433e-05
5.37499556887182e-05
5.68545810657277e-05
0.000119493679907217
3.8060685508132e-05
3.68254216697369e-05
6.51738965321581e-05
7.69654429135341e-05
9.51271136045e-05
9.17133068274094e-05
5.21460100897004e-05
-2.13790886774871e-06
5.80682452960199e-05
6.21960386200982e-05
9.98774896520457e-05
1.25142678507068e-05
7.7456711295642e-06
8.50895550988068e-05
6.93308457625537e-05
4.46140845942073e-05
3.39187633029539e-05
4.65372446943997e-05
8.32861457699422e-05
6.54068759890297e-05
6.27650543794569e-05
5.98341537565336e-05
6.6196716206864e-05
3.12211164448263e-05
4.78277362962386e-05
9.54278757435184e-05
4.9487343000646e-05
9.40559639048574e-05
0.000102680083187487
3.66051974746177e-05
8.53103116537508e-05
3.69454053519915e-05
7.94340570430314e-05
8.88390797682288e-05
8.28215253195067e-05
1.05459987051878e-05
6.30115312681429e-05
5.53437927000733e-05
7.04708442198589e-05
4.74809598311402e-05
8.33680108434302e-05
6.51066119058581e-05
4.46466882946761e-05
8.53023077021723e-05
6.6294108396416e-05
4.00435037454332e-05
2.34134206628509e-05
6.6907919711807e-05
2.22173327746932e-05
2.29923403764234e-05
8.78113576549446e-05
3.94563344221861e-05
0.000102555997304562
2.89773388678597e-05
5.77011643761617e-05
7.95351251620737e-05
3.43346689474215e-05
5.57404028511131e-05
0.00010396144372507
4.49336108349753e-05
8.04642370765851e-05
2.4729065647366e-05
6.33955878238953e-05
3.77569691256752e-05
2.75761150714882e-05
3.59464428970722e-06
3.2849048053811e-05
8.74970056062263e-05
4.76572318325596e-05
7.30736633942693e-05
7.97067679555208e-05
8.35085113076551e-05
4.38724679100632e-05
4.68945685051167e-05
1.08461244990235e-05
5.1473211798005e-05
3.83453357619177e-05
7.10822515896029e-05
4.48708859252193e-05
7.17624418733102e-05
3.49549575838316e-05
6.32451878412119e-05
8.3678795379365e-05
2.39861818206084e-05
0.000118435522769091
1.52772165293551e-05
3.03344352595922e-05
9.01550851730254e-05
4.38059057670211e-05
8.14550748001524e-05
9.05067816268733e-05
7.13285079913007e-05
0.000113957097116329
0.000143654673467853
1.34760864367036e-05
4.55656485255242e-05
3.63130312382481e-05
3.5218588213739e-05
1.45328070678416e-05
5.62274865407436e-05
5.74753588648682e-05
9.10738814425998e-05
3.05986756683813e-05
0.000112736512956278
5.27814386706863e-05
2.46591427870431e-05
4.6745908744072e-05
7.1594152765191e-05
2.65277714267642e-05
7.27674649697561e-06
5.91763559431441e-05
4.84492351787469e-05
6.43371004896979e-05
6.85867965777677e-05
7.08266795178123e-05
-4.23378762994685e-06
5.58796306911046e-06
4.99019320505619e-05
3.57448472115636e-05
5.50191398828236e-05
6.58585246236014e-05
7.52156077118188e-05
5.40553848664924e-05
9.58845046810748e-05
9.26865484963219e-05
4.83160843249552e-05
6.89152719406082e-05
6.95683467264743e-05
4.23018430834224e-05
7.51517864137181e-06
1.94436788519875e-05
-6.91937104896548e-06
0.000100406137101328
6.269255722206e-05
3.10449763287691e-05
7.36337701488411e-05
0.000108031662746332
6.49591934112448e-05
6.58653322628603e-05
6.9564199802823e-05
6.1121868364908e-05
8.36024048586641e-05
3.64068014992272e-05
8.58661186394759e-05
6.54369442372473e-05
8.29929538252086e-05
6.70706430494241e-05
6.7222028200827e-05
5.07330330866023e-05
8.4309790576671e-05
6.99643372743196e-05
9.15604480200919e-05
3.09654173806494e-05
3.48084189683017e-05
2.75508416205576e-05
0.000105276354210691
0.000138032537755558
5.68835821084245e-05
2.7061582666347e-05
9.56258060010996e-05
5.94958929262879e-05
3.09424007353e-05
5.53474106593029e-05
6.21971753272125e-05
6.29935915541181e-05
8.64827653165888e-05
6.17861864801332e-05
1.50629974870309e-05
1.85207618320611e-05
0.000100781987683477
7.25787938581047e-05
5.64126983526854e-05
4.60275697186804e-05
0.000122324423030102
2.95618411429079e-05
8.21934870283129e-05
7.52595929165616e-05
8.90465496833325e-05
8.42289143017643e-05
2.37217584589561e-05
7.2551642935941e-05
0.000113793443853406
5.55220869246749e-05
2.06484191988129e-05
7.4297241825335e-05
5.61047663233486e-05
4.69268500275984e-05
2.74524908017274e-05
6.58203967818712e-05
1.23101993213244e-05
5.32809284421613e-05
2.78705474846414e-05
6.74881419924222e-05
5.01968405135317e-05
6.98986600867163e-05
6.80729902936524e-05
4.26694706130957e-05
5.81778066910605e-05
3.93696568729608e-05
5.89620392875603e-05
7.41561359442405e-05
1.68054717343886e-05
-5.22612208595932e-06
7.55974237758072e-05
4.97071247375167e-05
0.000113060809226348
2.5933794543867e-05
5.47018374565288e-06
7.19386597964247e-05
7.67617164243234e-05
4.20328736053784e-05
8.20428286032214e-05
4.41945905937523e-05
5.86657783574453e-05
0.000110485520278038
2.20440723565926e-05
7.54501821668904e-05
9.96295774474741e-06
6.75341505029451e-05
9.40697035591186e-05
7.63390467262094e-05
5.53768297183483e-05
7.26506279269508e-05
0.000131700915152666
-2.38222685333993e-05
1.0448761731669e-05
6.27870367742188e-05
1.87803918647016e-05
4.37949562228035e-05
7.79013105079505e-05
9.59214820073597e-05
3.16240866482211e-06
6.06725059128377e-05
7.43996500888458e-05
1.14210603049094e-05
8.73880341774845e-05
5.91682037039995e-06
5.3816980064363e-05
2.20202721644018e-05
7.8024620676534e-05
0.00010689879689876
4.97945551551451e-05
3.1794609457184e-05
7.78445819057578e-05
0.000116461059607646
5.25435823985029e-05
2.73385653095801e-05
6.29403275547432e-05
8.58632712891096e-05
3.04385829582735e-05
6.18216585480224e-05
4.5218558043372e-05
9.18638658588436e-05
3.40453942035e-05
7.51826713881027e-05
4.23276368080565e-05
2.42151148943886e-05
6.14571539422833e-05
8.50541447422374e-05
8.00561355852628e-05
8.65123282967782e-06
7.27080638038034e-05
7.94386115133617e-05
6.3107734922679e-05
3.57397213194239e-05
2.55959617637419e-05
6.26180709538229e-05
4.67938552364988e-05
6.74221003297942e-05
5.42523333046426e-05
0.000104643558641254
5.46401072468167e-05
7.07387464789136e-05
1.94362532982765e-05
6.04376993248669e-05
5.79410539917053e-05
6.85176567427977e-05
2.36513002128436e-05
4.98765102783436e-05
4.54472552619768e-05
6.00604285539922e-05
5.41962412430952e-05
1.87663109863457e-05
2.70711951920029e-05
6.47193806901584e-05
3.13661399396204e-05
3.04884859347698e-05
-2.75874539677784e-05
3.11634489212348e-05
3.17653624175225e-05
6.40652449371434e-09
5.66201614942509e-05
4.9435851666015e-05
9.34054747969428e-05
5.07279703090133e-05
0.000100270403056621
1.67989262924265e-05
9.15025191621842e-05
7.92958632181695e-05
3.69893218997638e-05
3.60203230152675e-05
7.12868792316094e-05
1.80822153558048e-05
7.44288550989101e-05
3.06909338860006e-05
6.72886828512008e-05
5.28835191518439e-05
5.20074229648869e-05
5.96885236930367e-05
3.70777272800618e-05
8.14989391971603e-05
4.19781537427345e-05
5.68843769289778e-05
7.46060453071155e-05
7.70274617002622e-05
5.20120353363737e-05
0.00011191061619606
9.29037519145439e-05
6.81581217540592e-05
3.89064822162846e-05
4.08768514449119e-05
8.2824329424799e-06
7.93266963693856e-05
3.91324818653641e-05
6.19642368847423e-05
-4.94478205366532e-05
4.47864470797283e-05
0.000113508260169193
0.000100432328780716
7.58870872805125e-05
5.46661593667826e-05
0.000114959290471291
3.70616735804576e-05
4.18254744083748e-05
5.8563734701516e-05
5.32070110148331e-05
0.000105916875856578
4.83315026061565e-05
8.73462614824186e-05
7.39677163552625e-05
6.42663947965774e-05
9.58490768040071e-05
5.92181143865654e-05
9.54760979697756e-05
0.000107391706705301
9.15502000934418e-05
6.12167334344274e-05
2.24267381180702e-05
8.59077010027336e-05
5.10273515793826e-05
6.45537009278792e-05
4.82437326802825e-05
2.55613235242534e-05
2.15354675179242e-05
9.66101241401601e-05
4.82167810114912e-05
2.64795560009459e-06
3.03274995578812e-05
3.03115236257602e-05
6.73533598583752e-05
5.18321108788838e-05
2.89168116675675e-05
7.7429607071131e-05
9.93055304335913e-05
6.3444959406125e-05
3.99596332078701e-05
0.000102911477411815
3.13441972832245e-05
1.07495446948329e-05
0.000112329852842238
5.17472860356226e-05
3.78013056252541e-05
6.48398061779076e-06
-3.80086994856658e-06
6.73526027551254e-05
6.99249844280644e-05
9.15100411279586e-05
4.94557951986484e-05
8.21665661572018e-05
2.17922766559782e-05
5.93805138461327e-05
4.21347743929662e-05
3.57203263955775e-05
2.58156086524785e-05
7.56536326351731e-05
7.20718438209388e-05
4.28970292639281e-05
-1.40989255618901e-06
5.64031431485704e-05
6.78826703201889e-05
3.94198615359023e-05
1.37724186348675e-05
2.82770835746473e-05
6.81828768737333e-05
9.01018726089056e-05
2.19190007033201e-05
8.45553588371584e-05
1.93983348275212e-05
-4.80991628824331e-07
9.00408252749478e-05
1.57098392224307e-05
7.05907433637583e-05
3.19919316955609e-05
6.29946654768681e-05
0.000107506003048676
2.03648382319487e-05
5.82796647550195e-05
6.8040065264481e-05
3.64377300950606e-05
5.85862151095583e-05
9.63288793328777e-05
1.9982311391803e-05
8.32820875342421e-05
4.24922237461708e-05
1.37628366185042e-05
-1.81950325942442e-05
7.88195422219182e-05
5.72209651257214e-05
0.000110493844095165
3.22287250667357e-05
5.82593366091793e-06
2.02576822453907e-05
6.18262084407363e-05
2.09085255086677e-05
6.52823864234872e-05
5.12468591213949e-05
0.000103169638568303
6.58135384571958e-05
1.15121024200629e-05
8.9239646381799e-05
4.89825011686868e-05
4.44709448859403e-05
8.15375199762034e-05
2.55791418993016e-05
8.49962852921427e-05
5.03663923559676e-05
9.40342455495186e-05
2.49895169738057e-05
6.73275550095837e-05
6.64058388795611e-05
4.16531948868629e-05
1.13731261978133e-05
-3.83298338924676e-06
9.92034075697138e-05
3.71836515410509e-05
5.68744995298476e-05
6.94399491616364e-05
6.35081533391983e-05
8.52909691277522e-05
0.000107613619338838
5.32802648148838e-05
8.14421025707898e-05
4.44817549427076e-05
2.08139959950637e-05
7.44559944835329e-05
8.72260440698156e-05
-1.3360231376008e-05
5.66150699108668e-05
7.18271731802175e-05
3.97838130601975e-05
5.18287194518429e-05
5.30055455519509e-05
9.21841218390574e-05
4.70029194523889e-05
2.86854306432891e-05
-3.15944842786989e-05
3.09487136081882e-05
7.54870845892824e-06
6.36212413717646e-05
3.99747423690737e-05
7.84705289933625e-05
7.65856251801207e-05
6.84474719454615e-05
5.78056051596312e-05
1.89492551510677e-05
8.86558945666226e-05
6.22253273194056e-05
4.88692588834663e-05
4.77232261587437e-05
5.56340552386362e-05
7.84477272414051e-05
0.000116510599878262
5.34418335120585e-05
2.30433797895843e-05
8.23179493111077e-05
3.15651200527857e-05
4.05403109635581e-05
6.74832352347805e-05
5.13037324085641e-05
6.41767090136252e-05
7.4980918140629e-05
0.000116085730990658
6.34823767962739e-05
0.000118422830602826
0.000130841155665355
7.64120606317807e-05
1.25503462308674e-05
7.14902244010211e-05
-2.49860659190035e-05
4.78495461479268e-05
2.35830719465766e-05
0.000117672644074595
7.01766704325014e-05
8.24754008333444e-05
9.98411527949194e-05
6.04349256590864e-05
2.08074298685138e-05
8.86446130616816e-05
7.91089548816585e-05
3.99612370120151e-05
3.15703895545014e-05
6.09149911251849e-05
7.17506197080837e-05
4.18850409966192e-05
1.57883358732871e-05
5.93188604356901e-05
5.68378910740318e-05
3.28773033509394e-05
5.3480610824031e-05
2.22681987428902e-05
5.05793385974264e-05
7.10051737522193e-05
3.70502679612558e-05
3.46497675689197e-05
0.00010096482420329
5.02068418096266e-05
9.35837209391904e-05
6.40508474919048e-05
3.8955231071766e-05
6.46547639412107e-05
4.00086562195572e-05
9.30346968251225e-05
2.75360195933568e-05
0.000109186058552183
6.02512928128158e-05
6.43734494179215e-05
0.000102170707915143
5.83148694269267e-05
4.92595599900866e-05
1.7388352678355e-05
6.23680360245627e-05
7.68418376273688e-05
5.41387148657075e-05
5.77461652481162e-05
5.54546549321317e-05
6.10864418824931e-05
0.000100446128578338
5.1237047940884e-06
9.76928626838919e-05
4.60252709631873e-05
2.70455802071126e-05
0.000115566456247066
3.89576102570424e-05
4.36373967425487e-05
4.46606692850517e-05
4.78742485502877e-05
7.12101279660458e-05
0.000103032395965289
5.77277934152097e-05
6.31316355511087e-05
7.00331179226881e-05
5.32404995186191e-05
8.97080701961e-05
2.14540308768072e-05
4.03023012569322e-05
3.11526609031326e-05
3.5042508686834e-05
4.61146286882898e-05
2.75554535364708e-05
3.58160578774944e-05
2.63740105293902e-05
3.461523535118e-05
8.69469216028292e-05
2.84363658691598e-05
2.3809441184007e-05
2.03702451936231e-05
3.238898146924e-05
9.24639749404335e-05
4.33714645332209e-05
7.30333628660303e-05
4.2573003316903e-05
4.35078725431991e-05
4.77259690463951e-05
6.55787595175423e-05
9.26577000921922e-05
4.67366027330255e-05
5.27876382170379e-05
8.91028703839033e-05
3.03490836008667e-05
5.13720863454795e-05
-8.70806414050089e-07
5.38179773495377e-05
1.60303468009764e-05
6.88271726973046e-05
7.8653109144035e-05
5.63001636684653e-05
6.64412566789438e-05
8.11686599301123e-05
2.9290511641074e-05
8.16322938946709e-05
7.01699927139416e-05
4.34596397541586e-05
3.33911810281731e-05
4.7737734033663e-05
3.69486243069797e-05
9.8018632738102e-05
6.96126979239784e-05
7.94454637633523e-05
3.3906380712423e-05
6.81613718857044e-05
7.58174795164718e-05
7.70284654649272e-05
0.000104352591664005
5.35498951468954e-05
3.12278759553048e-05
8.25394152851809e-05
0.0001174131841178
3.46858944315515e-05
4.7098830421026e-05
4.073212386634e-05
1.85178595594227e-05
4.35662373670069e-05
2.21182413329056e-05
7.95989244352984e-05
7.06965900400657e-06
-4.63643842649548e-06
0.000110810983128964
5.01778201343187e-05
8.13505167262359e-05
2.03755046563213e-05
5.18370515747028e-05
1.14033381757288e-05
2.01174598651711e-05
1.50263802865485e-05
5.47035603149151e-05
8.4053646808344e-05
8.96114577970931e-05
0.000103977813251805
6.72014331338691e-05
2.31522578622631e-05
0.000127284589935518
4.19571717873024e-05
3.67357727571706e-05
2.39978569241872e-05
6.22637828255853e-05
8.95730222213705e-05
8.47104689769687e-05
-2.96200502884463e-08
5.79044737192166e-05
7.04701901423807e-05
9.11365265434908e-06
4.82541483815633e-05
8.03349480417638e-05
6.04078082285834e-05
8.73383858298002e-05
6.67628704344244e-05
3.57740779102696e-05
8.23099076529357e-05
8.67691592866093e-05
4.72274459933326e-05
6.20388333769945e-05
4.07450447787207e-05
4.29221490687123e-05
6.68624025209011e-05
8.66156791548826e-05
0.000114255541356343
9.52276935433031e-05
5.41408092834165e-05
5.081934641995e-05
7.92159893120474e-05
5.37034120279643e-05
0.000110292191724429
5.03589240031902e-05
2.2899695786564e-05
5.67396426455229e-05
7.40150421351525e-05
1.88746894619023e-05
4.31777880528921e-05
7.05272019862261e-05
6.08335151328782e-05
8.31985356297354e-05
5.85509142395764e-05
5.78284251942752e-05
5.13925505641518e-05
5.45224779194049e-05
6.16330725039645e-05
-1.72204374515693e-05
5.52795279455537e-06
5.71911546081395e-05
6.8261888433991e-05
7.04845672821718e-05
2.88182953265491e-05
2.07008850838771e-05
8.38891650420118e-05
-5.38893878708242e-06
6.6761853265824e-05
0.000104569593540826
2.5018449950625e-05
9.067775864743e-05
6.59487424813951e-05
-2.76883378160938e-05
-1.18484166920156e-05
-1.64597357529068e-05
5.62318698697508e-05
3.13107366795383e-05
3.24359927948117e-06
7.13000929678652e-05
7.88574932821554e-05
9.35461691930363e-06
5.35091852288394e-06
4.97683839985205e-05
0.000119880439698532
0.000106039586807566
7.56891437905104e-05
5.65001388516911e-05
5.35665270620808e-05
5.34574151559813e-05
3.21957597478888e-05
4.46574498277845e-05
1.91414262615533e-05
7.62918371156934e-05
5.47695655914952e-05
7.18846147167573e-06
8.51189818544056e-05
7.25907026526237e-05
7.41878861137217e-05
6.44810635557116e-05
8.36529288824658e-05
8.93537744898295e-05
-2.64709525646765e-06
4.03510389570496e-05
4.07613033229199e-05
3.45849401470151e-05
2.82100976907281e-05
0.000112598416724769
3.89607245986147e-05
4.38245802091771e-05
6.38512289137169e-05
7.86920254675663e-05
7.19650803081766e-05
7.78619119848476e-05
4.5890186478965e-05
8.95959054507362e-05
7.73121426889261e-06
7.65257813549127e-05
9.41725199085293e-05
0.000153402441592469
6.15187062932221e-05
8.27551754816628e-05
5.09866209138262e-05
2.18294573383709e-05
3.58567418761924e-05
0.000103337463284776
7.42374902120198e-05
8.19768924756235e-05
8.31490168691217e-05
3.26465155557859e-05
2.88537654965887e-05
3.70734790314567e-05
4.01360572168099e-05
0.000141936879167129
6.64912583099585e-05
7.45339340014881e-05
9.17748398940587e-05
1.02983141810569e-06
5.73907880798235e-05
1.67510098277102e-05
7.59703285423459e-05
7.8401345645696e-05
2.45714024923958e-05
8.23804958922664e-05
6.23239070837531e-05
4.55698480099227e-05
2.40973575930426e-05
7.23434762017867e-05
3.23415194825752e-05
3.13179655694807e-05
3.80057390884951e-05
9.31578301557653e-05
0.00012691284589395
9.97041377208662e-05
5.88145704360216e-05
2.59755426723923e-05
5.53812134164696e-06
5.78904826114014e-05
0.00012226926835558
9.46923057108944e-05
6.3205401191074e-05
2.5231098620529e-05
0.000138747268947183
2.20389004450789e-05
5.35134349273063e-05
6.58367115591641e-05
3.71735521585054e-05
0.000105635383734593
9.25632567165799e-05
4.65922572873479e-05
0.000116938221759562
2.40898945701967e-05
2.35043543064442e-05
2.89174153721817e-05
3.85135866223804e-05
5.90650522303483e-05
8.13325993434827e-05
7.03476206902421e-06
5.42093776689836e-05
4.16728766373413e-05
3.43295914424959e-05
5.39885482443903e-05
9.80690778733862e-06
-6.54008484962379e-06
0.000112846724660866
3.87323262427512e-05
2.20246208208032e-05
0.000101890348418593
1.23496488598196e-05
6.57099455777573e-06
3.33044652502856e-05
5.45199263608623e-05
9.62052084501208e-05
8.92496816215924e-05
7.84036356284881e-05
2.74251537937263e-05
2.46202906528477e-06
5.56572283254481e-05
3.92236983120124e-05
3.96836623380558e-05
8.26622142075024e-05
4.90107298272488e-06
0.00011951960821387
4.0858572791781e-05
5.29990730190131e-05
3.05014807382673e-05
0.000112027603467702
2.75959149581654e-05
3.73610029761332e-05
6.40701524952219e-05
1.97173864063839e-05
4.08231386869496e-05
3.64139578824376e-05
-2.14069736200601e-06
4.15014382277402e-05
7.0892886403565e-05
6.19933265187734e-05
-1.59788007280969e-05
6.52605944818982e-05
2.45069920033433e-05
1.84947402496541e-05
7.63293022467672e-05
9.40800466918971e-05
6.87255608643119e-05
6.39258905919134e-05
5.26958289935674e-05
3.56141000144209e-05
1.59675481026971e-05
2.33751526008581e-05
1.87937433163171e-05
5.88820298963924e-05
8.01601685169274e-05
3.5072582955866e-05
3.0706604244666e-05
0.000112040046605754
5.32801828688391e-05
9.91929617167304e-05
4.52757643621925e-05
5.05222297244115e-05
6.09573473779178e-05
4.43538833412323e-05
9.26222409585282e-05
8.80032429613201e-05
0.000106457036166801
7.17844899372123e-05
6.74118998787435e-05
4.76188072725054e-05
4.40566563887846e-05
3.68497975712187e-05
8.07098153452967e-06
2.43913818440328e-05
7.34161690620236e-05
4.58550522647122e-05
1.18244210358959e-05
3.74230653740968e-05
7.08961099961846e-05
5.2992752463935e-07
3.46634600848123e-05
7.95398162677016e-05
2.23051682410797e-05
4.43724305796785e-05
3.72919114633405e-05
6.53358593477198e-05
4.57916288179681e-05
6.63169595897432e-05
5.21915343825142e-05
7.14443153235972e-05
6.11268580562683e-05
4.84777582200293e-05
8.38840927203422e-05
9.30010256368161e-05
8.69432719390088e-05
7.7455399618012e-05
2.79598977451374e-05
7.80273318735303e-05
7.34473374524302e-05
9.37014926055436e-07
4.79673704938695e-05
5.12075258105951e-05
3.22473811530956e-05
8.34889562164509e-05
6.43469341207157e-06
3.14586690579151e-05
2.27904266525132e-05
6.06008661608371e-05
9.71333164474549e-05
5.08264454585738e-05
6.65464738513404e-05
4.8368536219935e-05
4.18593194460733e-05
2.81504313991237e-05
7.26425817853626e-05
8.5172785015642e-05
6.3507119334912e-05
8.59284159834143e-05
5.44811532730622e-05
6.08770508855639e-05
1.05402010823623e-05
9.16015225307401e-05
4.41942702920856e-05
3.7340868791969e-05
6.0623465773648e-05
2.91080998099283e-05
4.70285421874108e-05
3.91262022141388e-05
5.28990689606878e-05
6.53099991343003e-05
3.29728226815278e-05
4.60140100329787e-05
7.0245820312134e-05
8.80757707234631e-05
2.51431407593487e-05
6.19411055377578e-05
8.19799492067167e-05
4.69613704641544e-05
2.87524923612948e-06
5.09735643499409e-05
3.50687941402569e-06
3.63968612280419e-05
5.22663715102705e-05
9.19791081689429e-05
5.20817995000778e-05
3.09251500259886e-05
2.16024847476859e-05
0.000138288969496312
5.46869492587836e-05
5.88794399693497e-05
3.80315316797181e-05
5.07262059058348e-05
4.72886349236473e-05
1.59469971166982e-05
5.04318141788303e-05
3.85678919201708e-05
4.62194774220178e-05
4.1081917407215e-05
8.56129071470202e-05
6.69898127345542e-05
1.23204718115084e-05
7.13757625181075e-05
8.25668721216833e-05
9.49821876262346e-05
3.83312501318315e-05
8.87789512725661e-05
6.55192072553093e-05
6.43181493288539e-05
7.28790004492885e-05
6.38184057315079e-05
7.69275747723992e-05
6.78298520554018e-05
5.28867292324338e-05
7.11478616254324e-05
1.41810810809021e-05
-4.50009809021535e-06
0.000104401584373519
1.68559065197038e-05
5.64638172954778e-05
-1.68794301989453e-05
1.03955611765837e-05
5.56531638745943e-05
-2.0697486432803e-05
3.35506765052837e-05
2.34425063581826e-05
9.76239235899072e-05
3.29693050585685e-05
5.97706391193375e-05
2.07738478849309e-05
8.42359262730485e-06
6.48561317709609e-05
8.13813922301081e-05
7.43637215995578e-05
8.14346243931259e-05
2.27223337967342e-05
-3.06039336191468e-06
3.96944063439603e-05
4.24256484352981e-05
3.52481719005507e-05
3.64623121557001e-05
0.000120613790970011
7.12052269757054e-05
7.4551332220783e-05
4.110325109913e-05
0.000150428121196185
6.07111860279942e-05
2.81342641895148e-05
6.75512202602558e-05
7.3352208280506e-05
2.7136790098486e-05
4.90521490944469e-05
8.41677036306887e-05
6.63581869231368e-05
2.52992260475732e-05
0.000101235770633369
5.77734761564316e-05
8.3145054194792e-05
4.74527092226121e-05
6.4193125607061e-05
7.96427797652094e-05
8.41987979626652e-05
3.91680920174348e-05
3.69881827229067e-05
0.000127245892003557
8.55476626515821e-05
9.62629558272895e-05
6.81620298865486e-05
2.40813651591004e-05
8.45458855938422e-05
6.91419783888403e-05
6.38477291882344e-05
4.12235566184624e-05
3.08536936877554e-05
3.45493738712919e-05
0.000126396788603204
7.5197820910612e-05
1.30553943569018e-05
5.83626234638459e-05
2.17925998691678e-05
6.21767628542953e-05
1.74460038319452e-05
5.96889031641036e-05
1.58092962316779e-05
5.43539610033593e-05
5.85070844441155e-05
3.33227778797029e-05
7.83111658256581e-05
5.3759077250275e-05
4.90631763835147e-06
5.12820995450748e-05
4.12688740744457e-05
2.33994031343287e-05
6.62879823307738e-05
0.000108012680301105
5.21998687816909e-05
2.90126111366637e-05
3.98265006855846e-05
4.70165182085814e-05
2.93768481034474e-05
5.14030078454762e-05
5.32158638680484e-05
8.8123260618071e-05
9.73035119951039e-05
2.66265679706805e-05
8.47125882067996e-05
2.9573297782557e-05
8.67325343383552e-05
6.82193694311002e-05
4.16692890001295e-05
4.65292984876846e-05
7.18049051635125e-05
7.35871844959254e-06
7.97359170966266e-05
4.13727784102725e-05
0.000103882740326037
3.61361783776303e-05
1.33179543326393e-05
7.19959188332093e-05
6.96402199256416e-05
9.33919034799101e-06
7.69464661853253e-05
3.52734522148802e-05
0.000110559325192726
2.26873177234412e-05
3.68475442836092e-05
5.89439203369701e-05
7.40505960570154e-05
6.68505143622141e-05
3.14886415180169e-05
7.84259275988253e-05
7.35822481305008e-05
3.4340557078796e-05
1.92904661200533e-05
3.84209709388398e-05
6.29612127727048e-05
3.67598199578176e-05
7.01680670810556e-05
4.330490398836e-05
4.23361685825381e-05
3.20426266460565e-05
6.50079600056627e-06
2.4683921993074e-05
7.24700699811016e-05
0.000105705372990551
6.32497942485387e-05
4.58171132109032e-06
4.04041087497776e-05
3.07621303991319e-05
1.30041100809642e-05
6.25174987326241e-05
1.0322168124944e-05
7.51476565316257e-05
5.2547881706815e-05
2.47996010767325e-05
3.71697245908169e-05
-1.00614414183125e-05
4.6674485059133e-05
1.55252325397556e-05
3.87156594463578e-05
6.802103812611e-05
-2.93495321746435e-05
7.4036055396015e-05
5.13830679639018e-05
2.52775802689604e-05
1.03830125171037e-05
6.24202458833679e-05
6.42996300233039e-05
5.51756472531591e-05
6.70444476751653e-05
7.86460037438323e-05
5.26346757529882e-05
2.79439256144544e-05
5.85968158887223e-05
2.15196967704303e-05
8.65629969422353e-05
6.5786592915241e-05
7.41212931791568e-05
-9.22884776057983e-06
2.73626010441045e-05
4.60485088669782e-05
5.36025106560998e-05
5.76311799840555e-05
2.9722916926545e-05
2.97190615631809e-05
5.58668152104081e-05
7.76878172002889e-05
7.13436784048066e-05
5.90322164509198e-05
3.24577985459845e-05
9.86940114880762e-06
5.18379442355903e-05
5.23330853310645e-05
6.85472612493858e-05
6.0567353273776e-05
8.32929069074846e-05
4.84346347943519e-05
6.42263576321979e-05
0.000101562493436264
7.0194149823399e-05
9.9547537113895e-05
8.83204034933004e-05
1.53028786437132e-05
5.02147724277258e-05
7.04812836161334e-05
4.45110190342776e-05
3.16279204480793e-05
8.1053425927857e-05
8.28255709406736e-06
1.33559279405537e-05
1.37559422758281e-05
1.70407742774354e-05
7.93005089804196e-05
4.31031084724361e-05
1.91156891605602e-05
5.03279673192351e-05
6.85557698487878e-05
1.39395418165505e-05
7.49926570620692e-05
5.99146395772393e-06
1.97130121143427e-05
4.09778594399e-05
5.34542269886847e-05
3.09067971646933e-05
1.75819995129268e-05
7.38026922874501e-05
4.1360434355812e-05
5.45778072388233e-05
1.92610936644089e-05
4.20929708753856e-05
2.25890419316643e-05
1.81047271103533e-05
8.08372432853845e-05
6.62214591383222e-05
2.5146061535704e-05
0.000107127514583795
5.22806547333192e-05
5.93550065847625e-05
4.67388243093297e-05
8.65906243159178e-05
3.2538870421959e-05
6.97038592850024e-05
2.46121699208176e-05
5.73604897133138e-05
9.29830211687957e-05
6.01305546715729e-05
7.44902874465309e-05
3.83157505366936e-06
3.68280111276554e-05
0.000103243731071917
5.74804100000341e-05
-3.8212472351671e-06
6.20358346774061e-05
0.000119816068133892
0.000104586012120506
6.71690206701062e-05
6.46619026723279e-05
5.90754062667283e-05
6.21981482432863e-05
7.64722864690857e-05
2.9108290072925e-05
6.46693690797261e-05
6.66247543898072e-05
3.93193600520017e-05
6.16610937367456e-05
8.16358679236989e-05
5.08326492587764e-05
4.18355878565585e-05
9.83853202868536e-06
5.99045484801289e-05
9.06779366989459e-05
9.52148890841209e-05
8.75463885629419e-05
5.73723165260289e-05
2.86482881081171e-05
3.94918672722357e-05
6.76344800837149e-05
8.03813307753356e-05
3.64360882802137e-05
5.93279871319469e-05
3.5876692329308e-05
8.30320442072012e-05
6.8099187992479e-05
-6.14377366988356e-06
6.61991065227419e-05
7.53344425829574e-05
5.64935611650505e-05
5.62840524704701e-05
-6.92164023437616e-06
0.000127224321307899
7.12189806307288e-05
9.9199042731784e-05
7.47682844860672e-05
4.7419760006096e-05
5.5219143138258e-05
8.15106667838524e-05
2.94117916491622e-05
3.48707079140169e-05
8.09676669238649e-05
3.73889311776951e-05
7.69619529438492e-06
7.99170946154842e-05
6.36812432778885e-05
4.03814414485163e-05
9.21327406574546e-05
2.79328844149626e-05
5.45975608215255e-05
5.58783675228921e-05
3.98818523922634e-05
6.64734908747447e-05
-5.6676894882166e-05
5.62883530336386e-05
7.62318784956399e-05
8.10233593173589e-05
5.94320619889665e-05
0.00011347548048881
5.39530836659648e-05
8.61908186301647e-05
-2.60260972808935e-06
7.83856536651247e-05
-4.60140462715403e-05
5.59800966123356e-05
0.000116665229974134
4.33180760179427e-05
3.04631883172701e-05
7.30177160278427e-05
4.46960783053546e-05
6.8788855591974e-05
7.58509149639163e-05
1.22742376241628e-05
2.69113281033962e-05
2.41521686646333e-05
5.37242727700292e-05
4.71579596503941e-05
8.56403848127829e-05
8.04846081440251e-05
6.5335844397406e-05
4.88025361561571e-05
3.09855296903743e-05
5.2078406107675e-05
6.33044200566151e-05
7.3098293686384e-05
6.40938001550441e-05
6.01517069204306e-05
8.00141454978434e-05
5.95235082237378e-05
8.56127145440137e-05
3.9709974598429e-05
2.69050597488342e-05
3.38967232387622e-05
1.98667486046719e-05
6.69146782546229e-05
4.08787472843582e-05
7.69977660258852e-05
3.57766739899034e-05
6.74433639470685e-05
0.000106304597959202
7.79663330478389e-05
-1.11521584445816e-05
6.3950754415306e-05
2.47642726238062e-05
3.34806383563206e-05
2.9774967407524e-05
2.23915720237607e-05
1.57628471202544e-05
9.68841418404505e-05
2.41610772353939e-05
1.09144614417699e-05
7.71941542981611e-05
8.70565468910748e-06
7.59040266956917e-05
2.11792028986445e-05
6.92836479241624e-05
9.45359220362391e-05
2.24561171534766e-05
4.96797774843807e-05
4.39162744459665e-05
6.72519900079509e-05
5.01709237300107e-05
3.0828667112819e-05
6.99138974563714e-05
8.3316986368961e-05
3.75152295120034e-05
3.69627349957255e-05
6.29145386153847e-05
4.88694871309055e-05
2.26380494023931e-05
7.19351794337529e-05
7.90543598496498e-05
3.8235888815696e-05
7.23089227294471e-05
1.80961870295767e-05
2.53638181393133e-05
5.47075353198189e-05
1.83354948801521e-05
3.74388959567347e-05
3.23255739316072e-05
2.59813003531155e-05
6.60106221838077e-05
5.69154656593391e-05
5.02661948345007e-05
7.77850197838701e-05
8.63063795709687e-06
5.49978817911305e-05
8.45469475742485e-05
1.91407919439558e-05
6.14563372946912e-05
3.83954877475934e-05
2.55132002848266e-05
2.93623827393745e-05
8.64275182039132e-05
3.16477651851348e-05
3.42393396699751e-05
1.43738861590707e-05
6.07098515897148e-05
4.57236461167486e-05
3.44747054325694e-05
3.53396687338652e-05
2.7878985281414e-05
4.89185321298753e-05
4.63384419705315e-05
5.19761124639404e-05
5.75788371673489e-05
2.05171590751208e-05
0.000107096946896953
6.47771583700053e-05
3.31797503748914e-05
6.47519006740679e-05
3.67941422034579e-05
2.04043903093095e-05
0.00010670906417669
4.03398855529868e-05
1.00499920297346e-05
4.45662880438854e-05
5.81946332722165e-05
4.24207342669201e-05
5.81835170763897e-05
2.44374077891991e-05
2.840895783314e-05
1.43522449490765e-05
2.84217654758895e-05
4.14680597562183e-05
5.63016409937129e-05
4.98469290737703e-05
1.86942016336032e-05
5.99719959517346e-05
7.53539590199819e-05
8.65347663165317e-05
5.88783121104256e-05
7.2665002908503e-05
3.87679790160082e-05
7.05769403808674e-05
6.79483385173596e-05
7.0895118644236e-05
6.74476269783783e-06
2.7889636488029e-05
0.000113004513235601
1.84542165375343e-05
3.04881910246863e-05
2.72540807699924e-05
4.75285186921389e-05
1.80012935747039e-05
4.64025627896375e-05
0.000122314636211229
6.16541204746533e-05
5.0722616657604e-05
9.93802479494676e-05
-5.90712501129434e-06
4.23339811801338e-05
7.43043649251461e-05
4.49739070204e-05
1.74719157988562e-06
2.88618225538932e-05
5.16338254426618e-05
8.09232994626775e-05
6.94988403036009e-05
8.45256235549002e-05
-1.3618304291122e-06
4.64081768290607e-05
0.000102745885960308
0.00011544275275574
7.82492815930425e-05
4.91726788555583e-05
-1.98782629964341e-06
3.76752964484972e-05
5.78704222624359e-05
7.74560674540513e-05
3.14348705914688e-05
3.80865334793152e-05
3.93441925271804e-05
3.54429912464845e-05
6.06618330124348e-05
1.75300792297139e-05
0.000100810214909512
5.9895266060458e-05
1.17397213240797e-06
3.23031292784976e-05
1.89512095249848e-05
5.34321430580486e-05
5.69316625745717e-05
2.89631825355416e-05
5.03295258029913e-05
5.58874946184721e-05
3.00463296228849e-05
3.30432313529744e-05
8.64435115503215e-05
2.2335935371521e-05
6.12314435173932e-06
5.18172079394122e-05
0.000127473271421267
7.90948262502342e-05
3.43297726129766e-05
0.000145459446863256
3.3149619469695e-05
3.31939317570635e-05
5.431393234931e-05
8.91576143419591e-05
4.34604644612439e-05
5.94167768990878e-05
7.08639214697738e-05
7.01197899709149e-05
7.30336776419267e-05
-1.13822649527353e-07
7.6525102252763e-05
8.04968999336672e-05
5.77181949273577e-05
1.72381461333856e-06
5.84335943892225e-05
5.63511771606064e-05
6.76883593391563e-05
7.04340365280988e-05
3.14246714854566e-05
4.76849263606353e-05
5.41664112346369e-05
1.22311185485576e-05
5.70456351022549e-05
3.03265221881365e-05
4.41674445124753e-05
5.62115621806492e-05
3.93583726508513e-05
7.32070414267105e-05
3.14779815411434e-05
7.03552863237175e-05
4.32940895674662e-05
6.65121180245751e-05
-1.66506352763342e-05
7.40449778476577e-05
4.34684095230205e-05
4.34405956289619e-05
1.71470319724494e-05
9.66303826188227e-06
9.61945894842049e-05
0.000123051266442442
5.73973871613056e-05
6.93852961650606e-05
9.79834047040846e-05
3.1572854134706e-05
8.92164465051543e-05
5.99036865499295e-05
0.0001221900568456
8.48608356623532e-05
5.23514808407802e-05
1.03046797307014e-05
5.19622897410305e-05
-9.34256463374993e-08
-1.57303535410283e-06
8.2374120331456e-05
9.2681245978079e-05
3.80437906767294e-05
4.33883557752748e-05
2.00847739401132e-05
5.56106779273512e-05
3.30500299166136e-05
4.57893898855613e-05
4.71557861620805e-05
7.6095063393015e-06
5.54642598932898e-05
9.88770537426433e-05
4.06548770826009e-05
8.52676156900577e-05
0.000109031975306964
6.39042749693622e-05
5.99319231679295e-05
6.53653643388685e-05
6.57419380438444e-05
-6.20475261669527e-06
6.68305084452993e-05
2.88777403187058e-05
4.6027539203135e-05
3.5670335671439e-05
7.0904830966517e-05
5.1335216825245e-05
8.88377233828338e-05
-6.22789359909808e-05
4.7281921790957e-05
5.29395078872315e-05
5.87315652918366e-05
1.36184406364549e-05
4.09361622485886e-05
3.82390727974346e-05
3.67186732189765e-05
7.06257381351379e-05
2.68654801571719e-05
3.64679524376733e-05
3.28787626348837e-05
7.72969712296846e-05
2.03271657173507e-05
7.94045348675539e-05
1.85263358871567e-05
5.76720339979405e-05
0.000109902618852442
3.82280241414537e-05
1.89104271475208e-05
7.58926387690894e-05
1.98229489401924e-05
3.44690961683921e-05
2.21985082886323e-05
1.29601008355797e-05
4.1233342491045e-05
5.42925132117421e-05
2.6834106974682e-05
4.70426158285062e-06
5.50961157361031e-05
1.20493791083395e-05
4.29923889535588e-05
8.63033423345324e-05
5.16916565545192e-05
7.36670804665057e-05
7.03614664137614e-05
3.06917356781505e-05
3.02160632707831e-05
0.00012014047143875
8.01047311094308e-05
2.1419091829416e-05
3.98056224511758e-05
8.58318804127753e-05
7.81841970770496e-05
6.75435882367016e-05
3.94628357758851e-05
3.22503609975184e-05
4.15477065264929e-05
4.30807714870447e-05
9.35436750196044e-05
2.87902690335846e-05
7.09406700983079e-05
9.19240476622483e-05
3.61810616918544e-05
9.07758209596664e-05
6.60139310686497e-05
3.7178369491051e-05
-1.21525666881705e-05
7.11557545724446e-05
8.19679560817386e-05
7.81767612747451e-06
1.64724924287841e-05
-1.90883272722384e-05
0.000148742474751583
9.56211187663002e-05
4.69474386355053e-05
5.78750262413493e-05
8.04458181519984e-05
3.04801200195945e-05
1.86580076574309e-05
7.95162102879349e-05
6.04246508789776e-05
3.74831767636532e-05
2.03622544697292e-05
4.60815994868964e-05
-2.19077767539084e-05
6.23512810037442e-05
3.07748867994929e-05
6.04629851230297e-05
7.11659639367897e-05
1.16023353103551e-05
4.03618879320314e-05
6.041861269402e-05
9.56343817847714e-05
4.46143305016659e-05
4.21574364406023e-05
5.00468840527668e-05
1.86692706387759e-05
9.03075140291314e-05
7.42899686614677e-05
2.00202338803175e-05
4.60857190836022e-05
0.000101518651171487
5.5696977581517e-05
0.000130684286275929
5.24670771390303e-05
6.55719112869764e-05
-1.2206619726409e-05
5.73693086395248e-05
3.81577335953133e-05
2.78170752566179e-05
7.18771767466116e-05
4.64933449427679e-05
8.14589889960512e-05
6.6673129686089e-05
2.8927786059359e-05
1.96369891513348e-06
6.83827549464367e-05
5.2819510001244e-05
3.85831052409099e-05
4.20059574828496e-05
1.7472004108554e-05
3.59905372490385e-05
7.99715586649348e-05
-5.4268150940131e-06
4.93636582557329e-05
6.52536163217704e-05
1.28792974219661e-06
2.49237631660678e-05
7.75071185363686e-05
9.80065388576019e-05
3.44861673885776e-05
6.71791037019997e-05
7.46201051014063e-05
2.87554437514791e-05
9.51336357221564e-05
1.8094032371463e-05
-2.15119115897291e-05
3.89480459858721e-05
2.80794359435914e-05
5.28252894870263e-06
4.75045915406037e-05
1.45905976739495e-05
5.27636255406236e-05
5.76385059690396e-05
2.59654463026518e-05
7.48071945499921e-05
2.83887172893529e-05
4.57952074343988e-05
7.30530390367163e-05
5.05052986308527e-05
7.18567338020941e-05
8.91361190269663e-05
1.50679958992685e-05
5.3110281543216e-05
1.05420701410382e-05
6.81107730580883e-05
3.83949465660728e-06
5.07854904713703e-05
4.89843558474452e-06
6.41782431157825e-05
0.000101455237402745
8.24980845119437e-05
5.62602932508904e-05
8.82275756670226e-05
7.78267136483474e-05
5.97911508365265e-05
0.000107894977359172
0.000109077576951173
5.13227635603052e-05
-4.54407455632831e-06
1.66447946785266e-05
9.18257603273184e-06
3.54259576636387e-05
3.36495418011869e-05
5.30214685162886e-05
5.26687154296845e-05
7.4819152877429e-05
0.000101747256399353
9.52801182046627e-05
4.10840656643622e-05
7.77783734465964e-05
1.61118753099784e-05
6.03606254337706e-05
1.39372424320166e-05
2.20718257367456e-05
3.7754572609171e-05
8.30627191990447e-05
4.03078550121196e-05
5.15200998058818e-05
4.00214016426223e-05
8.73005107756797e-05
6.69406304776462e-05
6.75449536611588e-05
6.6090511546552e-05
7.45265860891586e-05
8.09859068477842e-05
6.40472453478149e-05
5.4851713712541e-05
2.96155939786496e-06
0.000117733020250879
1.49873822394692e-05
0.000122095590187695
8.01205522412829e-05
4.32309848635132e-05
4.85632123378668e-06
6.55880420122954e-05
8.37344683739252e-05
5.65058165983897e-05
6.39925496536131e-05
5.07169927054766e-05
9.35304580053443e-05
8.6121194216995e-05
0.000110327636751065
3.01050604990727e-05
4.86460220920109e-05
4.40230829175935e-05
4.09133510687112e-05
0.000107639989974495
8.08528429396038e-05
4.18152824185704e-05
1.75850903558005e-05
5.89282555096357e-05
0.000117576015104022
9.88396106206237e-05
-7.44820799248477e-06
0.000103708141582539
4.54778453701992e-05
9.78579667522138e-05
5.40514822660761e-05
3.43315598092726e-05
4.42094996074935e-05
4.1234637835274e-05
7.70351555747996e-05
0.000119592200143782
6.12740453132355e-05
6.52300761388898e-05
6.42837718605307e-05
7.66436509390371e-05
4.82016848582078e-05
5.52082672799843e-05
-1.6194128000271e-05
2.2686560325782e-05
9.82649655111689e-05
4.74800098777715e-05
6.62201007937373e-05
-6.33170777862045e-06
3.29711492725759e-05
3.51861882768148e-05
2.55811770321299e-05
3.35662234492881e-05
9.85662277077455e-05
3.41995707737452e-05
4.52320722756502e-05
5.0182096279889e-05
6.6666020046358e-05
5.47868649020111e-05
5.7306653215354e-05
3.95426553431589e-06
7.6321007786163e-05
2.79072439847347e-05
0.00011027443368162
5.10015246950703e-05
4.87149019266271e-05
-1.20064267817459e-05
3.5343331702345e-05
5.91723664357337e-05
6.44037157376713e-05
1.22081125051784e-05
0.000113107291226645
4.35086813639819e-05
4.52026661750527e-05
2.70527049030141e-05
1.28290964473437e-05
8.03066748618125e-05
3.65600792513771e-05
1.84753404665518e-05
2.94568376957609e-05
4.98990801825107e-05
6.09708509203237e-05
2.97651431456667e-05
2.98324447292635e-05
3.63461400153902e-05
8.86116463726101e-05
8.10969152820883e-05
1.44969044822872e-05
7.0370092847536e-05
7.49597366165359e-05
-3.62580792251591e-05
4.21987051435064e-05
4.91217001602148e-05
3.17321078780708e-05
6.28358940619597e-05
4.37811505440852e-05
-2.46222935078025e-05
5.9299636075076e-06
7.17328136460658e-05
3.52974319797967e-05
8.43668304557131e-05
0.00011504367745685
4.38111966412517e-05
6.14148369613011e-05
8.50197818306869e-05
6.08624348086124e-05
7.76589617259334e-05
4.83782399967809e-05
6.64058978414678e-05
9.29551783492117e-05
8.77990903991559e-05
9.26932523415338e-05
5.47220129301847e-05
4.22185840287761e-05
0.000107905521112666
0.00012376215605252
4.54768842549291e-05
5.71232840731226e-05
3.23598294161201e-05
7.03065277596316e-05
5.23525700743906e-05
-1.34204958823852e-05
1.24803643210518e-05
2.21832230818233e-05
8.6865823814763e-05
7.54080330142833e-05
4.54091902290608e-05
3.23042717199571e-05
5.14410080752816e-05
-2.92863914406409e-05
0.000114456141223979
3.4300404207687e-05
3.81227946275393e-05
6.01849710269542e-05
0.000136078309114149
8.92882151797993e-05
1.2176827722019e-05
9.44947798705725e-05
6.17326774731625e-05
8.74541443507571e-05
8.29180824515692e-05
-3.74891927480924e-06
7.64663316141408e-05
2.66178084906655e-05
5.56093573481619e-05
4.50420858520015e-05
7.19667903920683e-05
7.63889435517995e-05
4.4713721381675e-05
-1.6991807714823e-05
-2.23326336207407e-05
6.11381937082479e-05
6.56775805332179e-05
6.27613962265438e-05
2.62664354967022e-05
7.29221996745382e-05
-2.96013858457307e-06
5.37069742101204e-05
5.00284888289694e-05
7.47775295376601e-05
-2.26731367042503e-05
8.15826277379263e-05
8.52205223431364e-05
1.53175169981529e-05
7.71387287598837e-05
6.78968446607021e-05
1.99399298528343e-05
8.59907951516365e-06
6.13171804097174e-05
4.28393158498631e-05
9.81118025984311e-05
-3.42105947805582e-06
5.98053316137402e-05
3.08602787575261e-05
5.80843380411306e-05
1.70079978892101e-05
3.40946033865827e-05
9.96040975581387e-05
6.22494598465847e-05
3.93145678085148e-05
1.85797229333952e-05
6.51518675555177e-05
6.07832775738556e-05
6.13369549952076e-05
-2.65561726372189e-07
7.92326850754997e-05
6.44461816638865e-05
1.83164827716048e-05
4.41813572698274e-05
8.52590204641574e-05
4.79784741862516e-05
9.75344896992518e-05
3.81244507427318e-05
3.17483609989802e-05
-1.73142486177112e-05
9.11440638387605e-05
5.24541379709016e-05
7.86900869185071e-05
9.6433129688005e-05
3.27361335319348e-05
5.56546863449365e-05
3.62324863606653e-05
5.71476937932185e-05
9.32550206266455e-05
-2.51911986939749e-06
6.57830203614932e-05
-2.77563488187344e-06
2.59014233467632e-05
9.82688699197971e-05
0.000104923035890805
2.30583897553879e-05
4.61939873526815e-05
6.76716461743434e-05
9.58726495093215e-06
6.8314387385948e-05
1.72679396723421e-05
8.04006349725496e-05
-1.59110217602346e-05
5.60130331433338e-05
9.91821339988294e-05
7.6349420981904e-06
5.05942833250316e-06
5.39753532216286e-06
2.28801917145454e-05
8.42054333083037e-05
7.96519492051705e-05
7.58480755891994e-05
5.27735001828533e-05
9.97598446492179e-05
7.42242679984035e-05
5.1092339655916e-05
7.55671794322398e-05
9.50997762890468e-05
0.000108085784027181
1.26623076511011e-05
7.0611394822387e-05
2.4079943192858e-05
-9.74542274976796e-06
6.27727205477492e-05
3.57896317739453e-05
5.23949000435709e-05
4.02634749083184e-05
0.000109507863657309
7.6243351534984e-05
0.000124078411263698
3.05500287759094e-05
2.04125924805142e-05
3.3970009433407e-05
4.89632206354925e-05
9.24011172101528e-05
6.91619885127379e-05
4.16208409207238e-05
-1.57078473636232e-05
3.31574168206616e-05
0.000133497861321373
5.81100770766045e-05
2.31057237549289e-05
4.47965366694582e-05
4.4951503393591e-05
5.88368762259336e-05
4.11348425969786e-05
6.08808553097431e-05
6.48037687269547e-05
4.04150103260057e-05
5.70487765872684e-06
0.000106827768530411
2.22253706740233e-05
3.98598997014447e-05
6.62566511198804e-05
7.0981833752802e-05
6.1337998978571e-05
5.21218972472217e-05
-4.36326704195097e-07
4.679705109816e-05
4.24216803284579e-05
6.697373587228e-05
9.30740904759777e-05
9.18200993484441e-05
9.63359844919544e-05
5.57593323714282e-05
6.56815973230501e-05
2.53930190514789e-05
0.000129486383806217
0.00012354187064397
3.1914453722904e-05
0.000106227137585443
2.12497204741393e-05
4.77947503453883e-05
7.7523821138205e-05
4.56222676487476e-05
7.01160119248553e-05
6.64007367913121e-05
4.61636970863824e-05
5.33381695520007e-05
3.50001175694141e-05
7.41766152849857e-05
6.34597614260035e-05
4.57825060274149e-05
7.85499484937134e-05
6.80279399153159e-05
2.95515393531522e-05
5.68362777943732e-05
5.90448637015259e-05
6.73753571504434e-05
6.20250385982412e-05
7.10237725034137e-05
4.9760531672404e-05
3.49331142114714e-05
4.29475788041622e-05
9.28890115575609e-05
8.50054273869511e-05
-1.06676004836845e-05
7.10690504485426e-05
1.68484045845733e-05
7.51617704654134e-05
7.1049363322214e-05
0.000117603098024184
5.01117769860743e-05
8.42363668303937e-05
7.67166726368681e-05
4.61513971836461e-05
0.000117447075025392
-4.70005906886641e-05
4.00947876015979e-05
6.31735079152763e-05
2.06524311613407e-05
2.13420011772119e-05
4.30200670219641e-05
2.82645659860778e-05
8.46226156128069e-05
6.30625797331431e-05
5.86711999585926e-05
6.52262322107581e-05
1.48626393330124e-05
8.34720033971494e-05
3.88043542985371e-05
6.19461393879077e-05
4.81552408249802e-05
4.80826983997422e-05
-2.66441992170135e-05
0.000114475695339404
2.23586109812976e-05
1.76968824739857e-05
6.10722682367829e-05
4.13195759792615e-05
4.86793981117471e-05
5.92921724336267e-05
6.23578045113533e-05
9.83832766622697e-06
5.05959797793644e-05
3.61920377287235e-05
3.42785601795852e-05
5.86821427041089e-05
4.87705992141648e-05
9.30145443756265e-05
5.57817234572237e-05
5.56748696996651e-05
7.16874197252852e-05
2.27304511126374e-05
2.31329085788588e-05
7.64683445858566e-05
3.56419609453856e-05
7.72894652558965e-05
3.47932463347967e-05
3.35807158661058e-05
5.52740366114163e-05
1.259539220012e-05
9.83213113208641e-05
8.9953865996568e-05
1.68676472123763e-05
-5.4766177737842e-06
5.95856146189831e-05
4.61900777302483e-05
3.63711697334026e-05
0.000109880843759797
5.1502970604113e-05
0.000131189515025086
0.000126177101357652
4.16905808448082e-05
5.40621327138239e-05
8.84443357719001e-05
2.93319709685279e-05
2.43700568546192e-05
0.0001116829427288
4.7948606206515e-05
2.58664532416539e-05
6.71571441586321e-05
3.08581912039495e-05
4.09653297900649e-06
5.9703976156784e-05
1.84766788640663e-05
0.00013562498005714
6.97493222040153e-05
5.99322394019981e-05
5.16681149261037e-05
1.76774475922291e-05
1.04693509779068e-05
6.59842983241401e-05
8.58218120907518e-06
4.74876986314734e-05
2.43868770637802e-05
5.61507594934314e-05
6.36167919313586e-05
7.33930735123889e-05
7.47767505873341e-05
5.15335654793494e-05
6.7068156608917e-05
5.47691933540157e-05
3.20411294075181e-05
1.3440224673837e-05
5.61533060861345e-05
9.91817225113469e-05
2.43687217158879e-05
2.42954466599856e-05
1.57463678475459e-05
5.38378682579202e-05
4.04729167285826e-05
6.34162492264566e-05
-3.11716736537051e-06
1.35993248746879e-05
7.07438041572763e-05
3.69488759426116e-05
8.81358407605473e-05
1.32384362443588e-05
6.17509733672538e-05
5.74480174394324e-05
8.89387720961976e-05
6.58024487202014e-05
7.5429687203005e-05
2.7250915550255e-05
-2.71873243357652e-05
3.92960292211509e-05
8.07413529930499e-05
0.000108804550841834
6.5348550268044e-05
4.09687832915379e-05
4.04647621443114e-05
2.18096077538187e-05
4.81197235463474e-05
6.75679831611842e-05
5.50937425357128e-05
5.89642783287546e-05
2.88566567434852e-05
7.21453843964361e-05
2.3844138152191e-06
1.08859432592974e-06
2.62430013205229e-05
7.48640336740155e-05
1.99340701680828e-06
6.33155077859061e-05
8.27585256937156e-05
3.41208642181965e-05
2.21867986738716e-05
6.81005166499711e-05
7.93665262227841e-05
2.28660761631661e-05
2.37203271154997e-05
6.7768328772862e-05
5.22922719490977e-05
5.39339797815914e-06
3.05374090016114e-05
8.95593922090844e-05
0.000110007226340862
6.11152679872762e-05
6.60734033498955e-05
4.27260853476698e-05
2.07504766055259e-05
6.4218389995179e-05
2.64560502430182e-05
6.33999714076595e-05
3.98969661219791e-05
7.64207529892644e-05
5.72455503522425e-05
7.76777189636841e-05
2.05103268674639e-05
6.67268579645508e-05
1.74777222838317e-05
6.22010358136055e-05
3.55005345749422e-05
-4.20655744105883e-06
8.09265967953306e-05
8.60981295611272e-05
3.6051881087891e-05
2.79692438404516e-05
6.1814044157672e-05
0.000112556423790822
3.91689951757696e-05
4.8118664973511e-05
5.53739432531073e-05
7.30160908782692e-05
6.01108460245482e-05
6.77318450110491e-05
9.36830074724833e-05
3.17050500639998e-05
1.86730168730836e-05
5.15872257831521e-05
5.35430847696091e-05
3.54471025716734e-05
5.44055003778076e-05
7.03609761116091e-05
1.31522217839082e-05
6.84673648999688e-05
2.14620682500386e-05
0.00011042807971859
2.75577151535732e-05
2.99147497886481e-05
-1.14289750949559e-05
4.43202908627587e-05
5.5982669730951e-05
1.89337854537549e-05
5.66320463115967e-05
8.33215382527792e-06
3.17119436993526e-05
6.87804527547365e-05
5.34714886430504e-05
4.24682341654446e-05
2.29205970108259e-05
0.00010120032838901
6.16783653640868e-05
0.000109658959776157
4.59718125158951e-05
7.72640580673315e-05
4.98926926342891e-05
2.83489692927962e-05
6.28859509329673e-05
0.000103660556328882
3.95491271585866e-05
2.39945399585661e-05
7.14853817761967e-05
6.88005633447101e-05
4.09018686108083e-05
1.5857007118987e-05
7.48688902692891e-05
5.35670633052692e-05
2.63095193156159e-05
5.67909852846905e-05
4.89264228634661e-05
6.07274811009968e-05
3.8570727704321e-05
6.39688010068228e-05
2.00851417058806e-05
5.91953412874292e-05
9.50054997287196e-05
7.40840859028443e-05
7.16609444671329e-05
0.000122675916955813
4.29976883157367e-05
2.05816733290112e-05
2.48275046524536e-05
7.37485333777624e-05
1.54953716015377e-05
5.87082342727151e-05
2.2972364869693e-05
5.70671459037646e-05
-3.04626145272187e-05
6.22220692116438e-05
4.38522881531338e-06
2.75099359889333e-05
1.66697028217332e-05
8.83336713702464e-06
6.87726417893645e-05
6.09215462750678e-05
8.46243119762874e-05
5.39112151981407e-05
6.49461443203147e-05
0.000125606527612773
4.1851042149354e-05
6.40746829817726e-05
5.50069537978572e-05
8.28902453757924e-06
8.91028284363928e-05
9.17006133633264e-05
4.56765575541056e-05
2.28406964549641e-05
6.35254899204197e-05
4.9526502745693e-05
6.5477487153505e-05
8.28251435944261e-05
-2.84776837913331e-06
6.93947234891588e-05
7.0578638841554e-05
7.81854580389168e-05
4.18089659224194e-05
5.43806627551665e-05
8.29033320342302e-05
7.34705627133315e-05
2.04814871267937e-05
6.45047863493743e-05
6.04046052571539e-05
6.87353674393724e-05
8.3497153217556e-05
5.30897887499631e-05
8.00328290829298e-05
2.73613790938449e-05
8.1626173623821e-06
0.000113493551681704
9.36275624046571e-05
1.17218986691597e-05
1.17126420369139e-05
9.27848756264241e-05
7.75922050320991e-05
1.48405799230786e-05
6.90878251670563e-05
1.62851837144085e-05
7.08675076691631e-05
1.94805991840785e-06
7.54810725472895e-05
1.8880402105935e-05
7.45496968943705e-05
2.88442709161221e-05
2.25119618930521e-05
6.2363549856698e-05
1.5577356051036e-05
8.95460111648341e-05
7.48285799965433e-05
4.46583969598262e-05
6.58879428084111e-05
4.59912079106201e-05
7.01101861606527e-05
3.30992090711773e-05
6.50727567473011e-05
2.93509279009831e-05
5.88220307242274e-05
4.50624498501012e-05
5.77648716943393e-06
9.13359849438272e-05
2.82389506864972e-05
4.92035646369427e-05
3.0988582689464e-05
8.07068990723182e-05
2.54737329119441e-05
9.06607143266622e-06
8.27350550474154e-05
3.44142946066303e-05
8.93343541596016e-05
3.41554951499794e-05
0.000111967304517924
7.73435410616519e-05
3.75972142845039e-05
6.08958927905217e-05
2.82570072894623e-05
4.42707693851782e-05
-1.55456432677022e-06
4.49195191775189e-05
4.82276130659489e-05
1.1878724105876e-05
2.04502046249378e-05
5.07263017457937e-05
1.83532447858543e-05
8.08118910722234e-05
3.95018458106631e-05
6.11674899105672e-05
7.69543373963429e-05
6.51010077196479e-05
6.59558711199138e-05
2.90862021332524e-05
7.50820905351433e-06
7.34772208300158e-05
3.36412988346625e-05
5.75215251916106e-05
6.75660045555978e-05
6.88774919456048e-05
5.03461631227938e-05
5.37305415909981e-05
3.79973748933944e-05
0.000106795196251478
9.33228855156034e-05
5.02809208655329e-05
5.57782931070337e-05
6.02967872833855e-05
4.56225381409536e-05
5.13481210226253e-05
8.21366153795879e-05
4.89397495028291e-05
4.98844562439059e-05
4.14442203013517e-05
2.96083841722692e-05
2.93838361523061e-05
-2.54371408535088e-06
8.04687280019253e-05
4.81623118564135e-05
0.000101873951639792
3.59544783182451e-05
8.28418375635487e-05
0.000128469346214509
3.42599090930181e-06
5.81271393474024e-05
8.39136796967158e-05
4.97521371523729e-05
2.78770418481318e-05
7.16569003999739e-05
4.2570215183105e-05
7.68907633881717e-06
5.23507891135936e-05
8.17549941008186e-06
5.50554388548105e-05
9.60481547845246e-05
5.28593431672079e-05
6.88289771588525e-05
4.43380413888544e-05
3.87440238591958e-05
3.37552579731076e-05
2.30849896927821e-05
7.96873092691344e-05
3.55946851710992e-05
3.02301648931836e-05
4.54622245835365e-05
1.27009054455057e-05
7.73686965892667e-05
8.20346161157436e-05
7.23982108518221e-05
5.13836918362498e-05
-1.0235869080313e-05
8.6960014618854e-05
3.08409374590539e-05
6.66244054359506e-05
3.9926591260141e-05
9.52465012055789e-05
5.42412914740868e-05
7.28773824893336e-05
2.5915748758882e-05
6.47020597263571e-05
3.7083630445276e-05
1.63574856507769e-05
8.05107204270829e-05
-1.51516166773613e-05
3.73154491178599e-05
0.000105064142652754
5.01888848466193e-05
2.67201230935654e-05
4.40002862917432e-05
1.2096056902863e-05
5.12809555352703e-05
8.01042856249988e-05
1.20644288337824e-05
7.73857196189653e-05
4.06183862540211e-05
4.88312332439176e-05
2.55663972332925e-05
6.57153483036951e-05
1.16034740631864e-05
2.59407193423797e-05
1.61587291268982e-05
-4.37906262324933e-06
3.89431872773712e-05
7.72346729601037e-05
5.0399423485509e-05
5.47228121146638e-05
5.04654739270895e-05
0.000103343185702298
3.67937087863216e-05
6.54290299593551e-05
6.0545574057981e-05
6.92044584407285e-05
1.97794090784321e-05
2.03653575164303e-05
0.00010745330893706
9.11082228594407e-05
2.78477241129053e-05
6.08017807541998e-05
6.8368673481484e-05
0.000101706601181739
9.66872598326706e-05
6.60395437435842e-05
2.71627715263799e-05
8.86519839539031e-05
6.48116137673398e-05
8.7224279000184e-05
3.32990827193308e-05
0.000100211354907164
8.23752750717634e-05
6.32302849611441e-05
1.88855653840603e-05
5.9574433184841e-05
9.86430606438582e-05
5.48945357264766e-05
4.43934742698486e-05
2.52690205310605e-05
2.41864215364954e-05
4.16991627085027e-05
1.60495470674507e-05
2.32502884045798e-05
4.39384141237292e-05
5.40593803425398e-05
-4.57789645984572e-06
-4.76363743552783e-06
-1.40013903109601e-05
2.09198941922617e-05
0.000104622396720346
7.6064786108033e-05
4.88601668056098e-05
-1.34945246353866e-05
4.40363054471072e-06
2.91137099242183e-05
4.94708004716416e-05
7.42565986731044e-05
3.86189380201427e-05
3.10038903834106e-05
2.17352324290193e-05
2.8509318693877e-05
2.17426207475097e-05
7.59533886998701e-05
4.15665415977408e-06
8.04178454492521e-05
8.21202187058738e-05
6.40792019657814e-05
4.95923831843092e-05
5.26317234850793e-05
0.000110450180161683
5.31318523229977e-05
5.8650611068668e-05
6.8130384603499e-05
6.95507167263942e-05
7.40448930316371e-05
2.25244465414622e-05
5.43068087774236e-05
0.000109640815845187
7.27883581234255e-05
0.000108209444735733
2.38568682935309e-05
3.9550125757873e-05
7.36791891648171e-05
7.76263410890841e-05
8.48587701836625e-05
6.46868745804527e-05
5.23103587668578e-05
7.82814120467112e-05
8.88959391111268e-05
7.92351595249601e-05
6.83348450289721e-05
0.000112613276734724
4.36680323392924e-05
6.53511926556134e-05
6.3282630109084e-05
7.49272494926401e-05
8.3485465562219e-05
4.82576257467719e-05
2.51918528056207e-05
1.34151153774552e-05
8.76142046663987e-05
1.18228912531942e-05
3.80066915169038e-05
2.95815894631709e-05
-1.24182181470122e-05
2.39599425121593e-05
6.35571622602063e-05
1.88457701037143e-05
2.98040563729777e-05
9.65747570324592e-05
3.7087125958208e-05
0.000101014367555593
0.000102659894049514
1.80305689816323e-05
6.34661322903217e-05
7.65602514543214e-05
3.33029007500034e-05
7.54499721537369e-05
4.71972033973064e-05
3.83212436412987e-05
5.25628189200664e-05
0.000131742769871749
9.93747409819112e-05
-6.79829004126519e-06
-1.76187916360101e-05
5.91027300188912e-05
4.6306620352637e-05
4.93779498577702e-05
7.85248953903391e-05
8.0605414402183e-05
