# Supplementary material for: Research on computational propagation and identification of mine microseismic signals based on deep learning
Source: PLoS One. 2025 Oct 22;20(10):e0334641. doi: 10.1371/journal.pone.0334641 (PMC12543183; doi:10.1371/journal.pone.0334641)
Supplement: S5 Data — (ZIP) [file pone.0334641.s005.zip › 000100800001608.xlsx_0.txt_24.txt.txt]

7.91849515200534e-05
4.71051727298786e-05
3.26351271848795e-05
4.59963860417791e-05
1.57777765348295e-05
4.80259117917135e-05
8.65272487206787e-05
3.7609951733879e-05
7.53000644718954e-05
7.60231519497683e-05
2.156262935826e-05
7.49200868611238e-05
5.16432755967307e-05
7.12098534410427e-05
1.7102223715445e-05
6.08397480874637e-05
0.000119330162200803
-2.60991231256393e-06
6.77006372165459e-05
4.7601208514861e-05
5.55469033935167e-05
2.59750855709093e-05
4.09568634196969e-05
3.97020186881969e-05
9.75395733477957e-06
1.9428297369712e-05
2.86550413618838e-05
0.000133862035835735
2.85456806295238e-05
9.26754024912478e-05
9.20055184309207e-05
6.52542718064703e-05
5.09782756267363e-05
0.000107274676464144
7.00749284570565e-05
7.60430026439382e-05
7.7009667142261e-05
5.85622011006331e-05
2.36891695979969e-05
6.92289345856033e-05
4.94012640245858e-05
-1.3448921561694e-05
7.8138037652721e-05
8.70585953787409e-05
4.56488777859079e-05
2.56142819643234e-05
4.29925880129069e-05
4.18747479789366e-05
4.79064286905064e-05
2.01246949932866e-05
5.16040123936655e-05
7.08417845588484e-05
-3.93251025262728e-06
5.36172854591041e-05
4.21269515287305e-05
7.19444327149979e-05
8.63870119271712e-05
5.23952941694233e-06
3.36147160647445e-05
7.81097204927296e-05
7.05307615925731e-05
-2.31320523292108e-06
8.11909384907153e-05
4.93359845637639e-05
2.70102438006809e-05
5.46746782176172e-05
2.02015219174968e-05
7.87302169925135e-06
4.59935396226374e-05
-2.23652924188168e-05
5.18626446713137e-05
9.23796961636627e-06
8.05065969713069e-05
0.000142033760981464
4.33036820707904e-05
-2.18708204551999e-05
7.15944250059577e-05
6.67614810393215e-05
6.35566297650477e-05
1.18369931740703e-06
4.89882649395183e-05
4.46691104346551e-05
0.000121487256307926
1.25135932225516e-06
0.000106512673374716
8.94229571174236e-05
4.60341554340501e-05
9.56740333533555e-05
5.20780778197602e-05
2.74636342090898e-05
9.4264407157687e-05
6.82774499297007e-05
7.36010920300791e-06
8.27154842937968e-05
4.15824721127493e-06
3.15207237783443e-05
4.4415329911241e-05
5.80447317033377e-05
3.8585586356877e-05
0.000131963809542984
8.49600864591592e-05
2.89783775167737e-05
6.5926289199823e-05
7.00153202455293e-05
7.80120720407354e-05
8.4161382217096e-05
2.7211464890029e-05
5.11943097188213e-05
0.000100101949846521
4.69080343656719e-05
2.71998730740618e-05
3.52698398088509e-05
5.64350320453691e-05
3.09788939649905e-05
-8.36654642208113e-06
7.53057679923109e-05
3.05890497811378e-05
6.71048779500793e-05
9.30786920660099e-05
4.40939601031903e-05
5.60218556406787e-05
4.39823875189273e-05
7.45969845033674e-05
8.70398190181289e-05
7.78771426941292e-05
7.31029618758517e-05
-1.1839953424155e-05
5.95577649738366e-05
4.14273266543374e-05
6.20938832963661e-05
3.39840506650347e-05
6.39436949234222e-05
6.41967582596718e-05
-7.95663509714757e-06
3.80350767971758e-06
2.91598512226238e-05
5.97141427281983e-05
8.69434256160264e-05
4.25505184506413e-05
5.77377462666243e-05
3.93468956222908e-05
7.56033846537168e-06
4.07998456698878e-05
5.95740266616145e-05
5.9506777358207e-05
7.24704902665304e-05
2.14767819833334e-05
6.30074546709883e-05
0.000112119651623107
7.35911799812271e-05
2.29985500113361e-05
3.96101620225976e-05
7.7253522824056e-05
0.000130367030525106
3.2329043151809e-05
6.69411671485397e-05
1.72256906669251e-05
3.46881012648738e-05
8.3736850941896e-05
7.05396043141955e-05
5.17133590188469e-05
5.71247147301386e-05
7.45739776121094e-05
4.51217572520506e-05
6.83656842160748e-05
4.28892821348358e-05
4.77814548680638e-05
5.40645268309588e-05
1.60155236875952e-05
4.32737330744996e-05
4.50207678033972e-05
3.38130695635882e-05
1.93312832686803e-05
2.61364712275682e-05
0.000104887937338773
6.70554349381553e-05
2.46279043322728e-05
0.000113555697235622
0.00012647264867034
2.56534631457962e-05
6.91291457091728e-05
7.70885503733087e-05
0.000104000118503347
3.9209892859886e-05
1.81942804624242e-05
8.14708847097255e-05
8.51030177133154e-05
-6.89564575540032e-07
5.10925444750014e-05
7.86631953714194e-05
7.81298703035567e-05
2.49318726254892e-05
5.20410524011154e-05
0.000107531848421923
4.30397107110957e-05
5.2222609139945e-05
3.49472168218152e-05
2.83795590696035e-05
5.97461487284298e-05
2.11307182278766e-05
6.60607621489489e-05
8.79123607352168e-05
8.36810094726002e-05
9.93544228916986e-05
2.99907691427671e-05
5.71743237777972e-05
1.11160209587991e-05
6.14070881257823e-05
7.85319036035294e-05
4.58364305790768e-05
3.68890028836669e-05
5.6780917388434e-05
6.70457733179012e-05
6.69954031648033e-05
3.09059039337479e-05
2.06262650666084e-05
8.03769697008046e-05
1.65407801010756e-05
1.45267465256651e-05
0.000106996313439295
3.83002882542931e-05
8.36294256675399e-05
2.6420941686717e-05
9.36896138295031e-05
5.5064499732843e-05
2.953099802617e-05
8.9095325866378e-05
4.52393281161272e-05
7.80117481184147e-05
6.03618759420559e-06
9.66049020675995e-05
0.000123528273658658
4.29474388620162e-05
3.44794232321251e-05
3.46698349468393e-05
5.02339536992704e-05
1.57150438086222e-05
5.30906859280642e-05
5.73463266396982e-05
4.12312094596799e-05
2.21366918282657e-05
3.33011426201203e-05
6.63099502644865e-05
2.79437531908139e-05
-4.3519134955378e-06
5.82260469867506e-05
8.53727138402466e-05
9.32846774969928e-05
3.88707597336569e-05
8.95465981857981e-05
3.48940382016186e-05
6.72859758900753e-05
0.000104209061140531
8.66040263000819e-05
5.1976964973009e-05
3.73164406864418e-05
1.56046464196058e-05
2.47118825478263e-05
6.70078299666092e-05
2.26498601251897e-05
3.35291431095669e-05
9.41272091677388e-05
6.47355705867005e-05
-5.00767717608967e-05
8.06973807482544e-05
4.37620033156267e-05
2.72588376468467e-05
1.92704964455968e-05
1.70556207434859e-05
9.20614920146588e-05
2.60514123397103e-05
3.50346339793129e-05
4.3077523745566e-05
6.50815486337325e-05
4.80388171893088e-05
0.00010093445412088
9.78094947312798e-05
5.20995751824494e-05
6.41118047928624e-05
4.06664010902216e-05
1.47273613274602e-05
2.59180252318501e-05
7.39340179406286e-05
2.54845443620924e-05
6.53271424593758e-05
2.20071822483552e-05
5.50841509429073e-05
5.93921529524824e-05
-3.74118920003856e-05
3.75468070563092e-05
8.1862023287771e-05
3.74146663508912e-05
7.1062075063643e-05
6.93466624806828e-05
9.69784682713521e-05
6.61386583828606e-05
8.89380196429042e-05
9.10109198477543e-05
0.000102952660685384
4.9546963683148e-05
8.25702753972179e-05
5.68267949568891e-05
-2.24229839438949e-05
0.000114036027515123
8.48666182896382e-05
3.42643171354526e-05
1.27409302095827e-05
6.56128530228669e-05
6.24728465899777e-05
1.50890413927782e-05
8.78237242602633e-05
5.05172587150427e-05
6.36589720165022e-05
5.44642341897763e-05
0.000103928244570303
5.03147190712915e-05
7.97908799004905e-05
7.1296524141814e-05
7.25239220913599e-05
0.000131577452999608
6.56110466422451e-05
5.63643744430196e-05
6.02013535939062e-05
8.51150393263017e-05
4.39222156455768e-05
0.000126288101568171
1.83202441492827e-05
7.58205636641049e-05
7.29191842217512e-05
-3.61977242101896e-06
3.8059663188357e-05
1.91237925996507e-05
2.86661784596818e-05
-6.99881066460682e-06
8.44876184472865e-05
6.91724361019854e-05
3.69819980279194e-05
6.39101049080729e-05
4.79847292768821e-05
2.12922609383925e-05
5.153479535032e-05
2.68237047448911e-05
2.63524584881129e-05
6.06793468887766e-05
3.43411674512681e-05
9.05038492983329e-07
9.85916901227898e-05
4.45491483260631e-05
2.45419464452036e-05
3.61695308490215e-05
4.72388560723682e-05
3.329100312671e-05
7.78487737693529e-05
1.81486926437845e-05
5.3529294844488e-05
4.40075488064196e-05
4.9696153684309e-05
3.6226173002268e-05
4.68556171302242e-05
4.84610142842285e-05
0.000113333546257242
6.60561796589664e-05
7.13016269182877e-05
6.10492583735506e-05
5.09001037493367e-05
6.04444759008365e-05
0.000132400221609888
5.83928479408243e-05
3.12436453099298e-05
7.4362318684595e-05
3.74790021015691e-05
9.48798972927696e-05
4.96059803072984e-05
3.28465468158749e-05
8.78608976299478e-05
-2.88001024633407e-05
4.39352579475514e-05
5.171303867912e-05
2.53536916631786e-06
6.7690858286821e-05
4.83126793645616e-05
4.74108641229006e-05
-1.42857136606524e-06
3.89298587815849e-05
2.00022904522192e-05
5.671710884728e-05
0.000100138272642802
5.79755054799283e-05
3.39969223396519e-05
-4.09069497189529e-06
5.99834731404974e-05
6.64659459815752e-05
4.84732608529712e-05
5.21204033930804e-05
1.60777056162799e-05
5.90560680203213e-06
7.26518116695811e-05
7.21859433998356e-05
3.61932085297103e-05
-1.10705282958053e-05
0.000128350646009352
4.08561110952889e-05
0.000104388696872258
4.53929743190723e-05
7.87587625503917e-05
7.50966517907058e-05
5.27529800375475e-05
2.56575028186564e-05
9.43113466594714e-05
2.98290851728113e-05
6.82767867471336e-05
9.57300829462293e-05
6.74726767265648e-05
9.20951222252086e-05
7.80883617948238e-05
5.49998428519048e-05
-7.29868800716195e-06
0.00010534479477583
8.07112125463159e-05
5.37392553310045e-05
3.68023868982273e-05
7.62478924024348e-05
5.38361805726052e-05
3.44593483624163e-05
7.26527673535678e-05
3.5811070011822e-06
-7.38551702289306e-06
3.17166626988415e-05
6.89782855226695e-05
4.3164079037845e-05
4.35605864766288e-05
6.37454999825398e-05
1.26998271928863e-05
1.82308731502942e-06
-1.04404016011858e-05
7.3283567401101e-06
8.89641690325436e-05
8.13028604794454e-05
8.16815932789061e-05
7.22435814052903e-05
7.78888299177959e-05
9.21660021794381e-05
-4.09227791488464e-05
9.46119048036096e-05
8.59305347629168e-05
2.20189914703287e-05
4.56442806056652e-05
6.59381290908249e-05
6.26055478385291e-05
7.21851707247612e-05
5.0625754851902e-05
1.43302149093636e-05
1.56926891481691e-05
2.53388797604397e-05
1.50451009795432e-05
7.72184388129612e-05
5.84569955450942e-05
2.94176581467499e-05
8.90802468732748e-05
4.30494471814063e-05
2.25673124668475e-05
8.48342976125664e-05
9.96442441913822e-05
4.88331262758422e-05
6.67856289496532e-05
5.71790760302057e-05
2.03547463704081e-06
2.82825903764355e-05
6.13189514871802e-05
5.43143508643243e-05
1.76652111709209e-05
9.74088622366252e-05
8.88317354067446e-07
5.8193838667315e-05
3.97447705008237e-05
7.65911615700621e-05
5.66648706733743e-05
3.4761667717317e-05
4.07058717980119e-05
0.000112056559176647
-1.40161688312557e-06
0.000105458478292141
5.35537865620415e-05
3.02140459528265e-05
5.7957207005979e-05
0.000122194542704545
5.15340993365795e-05
4.40234651555894e-05
7.77929924137062e-05
7.19361662319655e-05
7.01745860784937e-05
7.84446029331083e-05
0.000122828128489447
8.42209398884425e-05
9.59898539735715e-05
4.00404760964113e-05
4.69682250299887e-05
5.55249007462422e-05
4.75659873199479e-05
5.31626461798844e-06
9.00871708858788e-06
2.68410753887291e-05
5.49816449212682e-05
0.000123667820238551
4.01916590226693e-05
1.48207589276184e-05
5.88737474667031e-05
3.77195293592352e-05
2.3133754450869e-05
6.54446841460135e-05
5.16229183204414e-05
-1.8376858980707e-06
2.81912487840451e-05
9.0760448985032e-05
7.61947367275729e-05
8.76652934860887e-05
0.000102255799150867
2.41428182190652e-05
-6.32906798537788e-06
4.83213311652603e-05
6.92895228086488e-05
4.71926428341359e-05
8.92337633370006e-05
4.04569221757047e-05
4.70316787306845e-05
6.62186175892974e-06
7.70371073921788e-05
0.000109689355635447
3.80630617916759e-05
5.92303090061522e-05
5.23113400993557e-05
0.000103995664719467
2.27538015744541e-05
7.26340807244248e-05
5.47751283545253e-05
4.96579356700214e-05
1.74663843567655e-05
6.23026266296506e-05
0.000157582169635486
4.14071887659572e-05
8.69740767299737e-05
1.28744935750503e-05
0.000107954465611182
5.93421047534891e-05
6.05813707522435e-05
4.17760035032323e-05
7.6579137465279e-05
3.66481014398509e-05
6.81484128739603e-05
4.18339388516733e-05
-2.56837515664554e-05
6.94698672890143e-05
4.50862977042871e-05
7.22085201367343e-05
-6.47168598602192e-06
6.75484895836613e-05
6.61608057829193e-05
2.67772648445866e-05
5.58661201622983e-05
6.774711434095e-05
8.96967606150861e-05
5.75509371877852e-05
1.72697984174048e-05
7.1629356609068e-05
6.5928758194491e-05
8.69206358945866e-05
2.30352407423205e-05
0.000112799723236081
4.25685507235759e-05
2.72943801207813e-05
8.44543098343287e-05
4.40361043244627e-05
4.10584910279475e-05
4.33274846833735e-05
3.06517028993455e-05
2.07420759492952e-05
0.000106307216356078
3.11003534025814e-05
4.33353752812337e-05
5.99518798351358e-05
0.000104937203927235
0.000104570965778864
6.0881384728076e-05
2.82298207508249e-05
6.0991963120748e-05
4.91457729289287e-05
4.64451432713388e-05
2.96246514256861e-05
4.10707256344604e-06
4.44042313136318e-05
9.98900345457057e-05
4.08797977119216e-05
0.000101472258255343
7.09364697139607e-05
7.8853557823902e-05
9.15488080849297e-05
5.11681814778554e-05
3.37490912768119e-05
-7.88456689149434e-06
0.00010282497322679
3.34672536634505e-05
4.94908446828086e-05
4.0951126929668e-05
3.20927932197026e-05
-2.19549528225215e-05
2.22823607147415e-05
-1.10927038806659e-05
2.92331769230389e-05
0.000137278798112231
7.97711852021159e-05
1.71001565435938e-06
6.13266476118563e-05
5.28010839930723e-05
8.85892003863909e-05
2.12846816844535e-05
7.98236260663811e-05
2.57997806898416e-05
8.470354961486e-05
1.42669652186858e-05
4.10371377480947e-05
7.13148899071553e-05
-1.4355586245663e-05
5.15913957266677e-05
3.28109867838893e-05
8.87857199627379e-05
9.75169920671998e-05
0.000114754719419324
4.70007778392474e-05
7.23458929719935e-05
6.11091665114411e-05
6.7368213017664e-05
0.000109465029831304
4.6544424878021e-05
3.30894205788503e-05
9.03397987462873e-05
3.06297752601555e-05
5.88019253294327e-05
5.54405184685579e-05
9.51055345189146e-06
4.87008731194002e-05
8.52547905265721e-05
5.21820158628894e-05
-1.04408905212775e-05
-1.38856009402905e-06
4.61633657708474e-05
3.84894652395337e-05
3.63573845457788e-05
8.03889071584601e-05
8.3965188147696e-05
3.92203829139757e-05
4.12285472876018e-05
7.61307976172558e-05
8.67020896114599e-05
9.12577373840384e-05
3.23923066568399e-05
1.10032176333325e-05
6.73313285264838e-05
3.04676555501355e-05
4.65139558906303e-05
2.29098512841485e-05
6.44589846845446e-05
5.12106557986164e-05
-6.74886182057033e-06
5.31533629197296e-05
7.59778427705314e-05
2.42481186238977e-05
4.75815261208819e-05
8.81843134218345e-05
6.450243023148e-05
0.000127175723650167
9.0070028903246e-05
2.49693605615171e-05
5.61088456107174e-05
7.61703825210521e-05
0.000114192739521615
0.000104923667125381
-1.55617215362479e-06
1.0935297469863e-05
6.93482450975376e-05
2.01923227127485e-06
2.84032500139222e-05
7.24809907958381e-05
-2.20798121560498e-05
5.86274808498805e-05
8.34714226629551e-05
0.000129535845544252
8.15701667774336e-05
8.48388795351076e-05
1.82979611522899e-05
5.57465443510175e-05
9.06048906215489e-05
4.24275478875793e-05
9.17148801977813e-05
3.58575004217181e-05
4.38789901437501e-05
3.34313791024767e-05
6.97803660991908e-05
3.69610198901932e-05
7.35327400533803e-05
6.65571927405258e-05
-2.62637740640188e-05
-2.0998887738272e-05
9.93074265814833e-05
3.9620596581516e-05
2.84419225450185e-05
7.14858714756914e-05
4.01320830861548e-05
-1.16384242885828e-05
4.1015391158761e-05
2.73805374821693e-05
-6.75540112673761e-06
4.21988239348485e-05
4.45697341037362e-05
1.9106174274645e-05
5.30787871103352e-05
8.94864002422315e-05
4.57410218541549e-05
5.86821814460323e-05
5.09847947628446e-05
-1.5065217769368e-06
5.38144745095535e-05
4.90803772467524e-05
7.06170155029602e-05
8.51442818087599e-05
4.18616775820645e-05
2.58998638673928e-05
4.45766968523991e-05
2.9382979672225e-05
5.99838549853226e-05
0.000110733051064238
5.04109938392141e-05
6.28358761125978e-05
7.81815851056134e-05
0.000112006765736055
4.17269332337811e-05
3.10839986954027e-05
4.68285240176844e-05
9.17643507716618e-05
4.10485891881379e-05
6.26182321015835e-05
5.45211464062727e-05
8.99883136701503e-05
0.000134068700450024
8.73154393447291e-05
5.73937407867586e-05
5.41610977113391e-05
9.87547339560757e-05
4.35411482802792e-05
2.89691137031986e-06
9.23610847062825e-05
7.91769652069797e-05
2.86074724312194e-05
0.000100655861217473
5.88699621629922e-05
4.28950003955446e-05
4.85249015049988e-06
9.79785304562318e-05
4.29036172578956e-05
6.66959935449671e-05
4.91655469385282e-05
0.000138988442332849
7.18859989945883e-05
-8.47240375481295e-06
3.04199621079866e-05
7.40134725111189e-05
1.62392191041495e-05
4.85557653659576e-05
9.27229841272951e-05
6.36823161987536e-05
4.36602479569456e-05
9.6618452748516e-05
2.17953680480838e-05
4.71816794454203e-05
-1.41106900695325e-05
6.96815827758253e-05
6.66422987899583e-05
7.27872840988557e-05
6.09133639263204e-05
3.09214177112919e-05
8.33269484973788e-05
5.21608804863706e-05
3.91157805835511e-05
3.25255394614204e-05
5.46359048202413e-05
5.63579966881781e-05
3.31720358945443e-05
3.07976336846079e-05
9.287999990527e-05
-7.05048380104841e-06
2.7806348379164e-05
-1.55388402571352e-06
5.81759423865764e-05
6.01929043726002e-05
4.76378850540382e-05
5.01582912332381e-05
1.53573119578396e-05
2.5436189619473e-05
4.54921534557307e-05
1.05754809796202e-05
8.26139586375837e-05
4.47688066550259e-05
0.000102526141481501
-2.26789667443256e-05
1.4359582723729e-05
2.6882751942791e-05
5.66758995772095e-05
5.78330091342236e-05
4.92165318860907e-05
5.83196031551904e-05
4.30313300780146e-05
3.07038803897104e-05
7.02965110670048e-06
4.72803168060378e-05
7.01831898708329e-05
6.55825509026556e-05
7.85722455278426e-05
5.32344166646207e-05
4.13619214660085e-05
4.64511139372075e-05
3.59488018903929e-05
3.0829372632388e-05
-4.79557711162049e-06
6.69122182103586e-05
7.4162578482847e-05
7.23086244864935e-05
8.36341276728552e-05
2.71725803131755e-06
5.2729082417336e-05
7.77630698244859e-05
4.58058599289822e-05
8.09080848676939e-05
4.24211022478285e-05
0.000123836028644936
0.000118720957858335
9.47517174477559e-06
-1.02742496198277e-05
6.51047577138911e-05
-4.25097379845564e-07
7.43310287453644e-05
5.83650292048228e-05
-2.67647095222908e-07
5.67897608300524e-05
4.72379437645862e-05
4.91467540728302e-05
4.98379752631272e-05
6.73463299371614e-05
9.65682386992857e-05
0.000126891107437856
4.87052958729926e-05
5.21584587862927e-05
5.72497475404311e-05
1.84428336658883e-05
6.75805958958161e-05
4.49325076713347e-05
6.41931293719653e-05
6.22162778208684e-05
7.01356819412302e-05
3.31119978859743e-05
-6.28313236227874e-06
2.22367146662291e-05
2.14482426973407e-05
8.50536894059314e-05
8.40344626197505e-05
7.21452924860182e-05
3.66553732897786e-05
9.47438909531736e-05
6.23376957750084e-05
6.82750909107031e-06
6.59095424764173e-05
2.6389004303791e-05
5.64919406464404e-05
5.8361077525475e-05
3.92458521719404e-06
0.000100753027210696
2.30790344283949e-05
6.89752638071765e-05
-9.85066471067097e-06
9.80196432344855e-05
2.56433464002851e-05
6.29192574354464e-05
6.55602557801734e-05
5.79244630453553e-05
9.16500211163544e-05
4.4231773042649e-05
6.17722183717379e-06
6.01962119232272e-05
5.33192902606504e-05
8.5597232551514e-05
4.5369931173067e-05
8.65825708099056e-05
1.39536936349363e-05
-9.8638996182716e-06
7.49027877829387e-05
4.30240471068768e-05
9.83052889452833e-05
3.43422155393269e-05
7.40257247314701e-07
6.29132077848624e-05
9.34836989940303e-05
8.44414037676156e-05
8.16985197785763e-05
2.71395067740014e-05
2.70505739788257e-05
8.1931818647859e-05
8.02551528557596e-05
9.04205309700788e-05
4.63184890970036e-05
9.33511564403043e-05
8.15014333639619e-05
4.63735877995548e-05
4.57971706117069e-05
3.03940851463368e-05
4.85749789275237e-05
6.3408627155971e-05
6.10199967416412e-05
0.000104170611225716
0.00014249339280798
7.4295284723318e-05
7.58375098380465e-05
4.07977947918721e-05
5.78797939373124e-05
1.86183540945924e-05
3.19132299193867e-05
6.73766146689441e-05
7.13641695627732e-05
9.52211642971839e-06
0.000108787115314393
8.83433216281423e-05
3.60384973594246e-05
4.74873276369567e-05
6.35964274038119e-05
2.6998075585511e-05
3.73357778309064e-05
6.77449472024929e-05
4.98126455458559e-05
5.41850087912861e-05
6.27744574081403e-05
9.44324370624935e-05
9.20076916261567e-05
-1.64375570309941e-05
2.5454835519262e-05
3.59866889297978e-05
-3.99903724433672e-05
5.06955245557475e-05
5.80548093309812e-05
-6.45504656126067e-06
5.75882089368336e-05
-1.17799014352661e-05
7.43398920460695e-05
8.68204637855413e-05
1.05591869941649e-05
6.90171301755658e-05
1.80979903612864e-05
1.98997226881554e-06
0.000125594074001699
6.98361819088136e-05
6.71314144561046e-05
9.28296115234393e-05
5.47352402856919e-05
9.31426029930184e-05
6.15397686018366e-05
8.92842300002008e-06
3.11503646262891e-05
6.2884101533023e-05
0.000118208597461269
0.000103213683374201
2.75659534945469e-05
0.000102002491149127
-1.67525089179537e-05
4.14840612537334e-05
7.0782533551844e-06
6.2277643218732e-05
6.02365631322859e-05
3.97602677009852e-05
5.26367569267468e-05
1.04760090831857e-05
1.4480908777166e-05
2.91113687821367e-05
2.59585952438487e-05
8.18072167427448e-05
5.29137170611253e-05
9.11683111387493e-05
7.4321012653997e-05
3.06270898763658e-05
7.41570597273586e-05
2.31740443717717e-05
7.98914396393664e-05
3.49497456844329e-05
3.52878293886271e-05
6.65637418327239e-05
5.43686874711766e-05
6.0440083901294e-05
6.60873787798285e-05
8.03591479624574e-05
7.97084822685305e-05
6.95204638375089e-05
4.74039748104672e-05
-1.28100906991703e-05
5.83585503009302e-05
6.2436525426878e-05
0.000114059058407358
3.53446022432981e-05
9.70497740754123e-05
6.37265561024319e-05
1.24091021028097e-05
8.79461674653291e-05
8.97393954851369e-05
4.2942782332083e-05
9.95407925698625e-05
9.56178602706425e-05
7.16380387970074e-05
4.74331774067085e-05
0.000100072636286839
4.64882004115256e-05
9.24479306197339e-05
6.42309257015773e-05
6.28587629265908e-05
3.24110024657615e-05
1.63827456134644e-05
1.60370900464997e-05
3.46416455287332e-05
6.42250751956505e-05
7.87162052647043e-05
8.57533188984476e-06
6.78996730524251e-05
5.5110246110295e-05
6.32045132993151e-05
4.00945853448776e-05
3.9352264765914e-05
7.67509879527078e-05
5.57550850147545e-05
3.94039193675318e-05
7.14591088645294e-05
1.41176065112936e-05
1.08284553576383e-05
2.28630946632276e-05
9.24768787043775e-05
7.17510091978582e-05
5.78399393508847e-05
4.34069116777259e-05
2.4641681407998e-05
8.89094328206125e-05
0.000123285737933873
2.08612458822847e-05
7.00822572391351e-05
0.000105888475543158
2.15649401785628e-05
0.000100011490726094
2.02811825033688e-05
8.15821888778477e-05
3.84338509446282e-05
1.6327972988185e-05
6.37949718905048e-05
5.32862538430595e-05
0.000121872670539333
-9.52978490320438e-06
5.95703000923212e-05
4.16246207610135e-05
5.19743860863193e-05
9.77565892800463e-05
2.68409649943512e-05
7.60771383068877e-05
1.98956009921043e-05
-2.06251142363092e-06
4.38261637712112e-05
7.24622748097945e-05
5.6796043861031e-05
2.43349882382382e-05
7.03325915861456e-06
5.26507029112786e-05
0.000104785090162109
5.958646690699e-06
6.99834379175102e-05
-4.0937622229133e-05
6.71162361773487e-05
5.19108176794408e-05
2.23625014370114e-05
0.000108018202565833
3.80283778386532e-05
7.8370848569841e-05
4.37464901967671e-05
3.67304499622379e-05
8.31761708215249e-05
2.05245560103623e-05
2.85487323307831e-05
3.44332722289466e-05
5.88646509686007e-06
4.1748996172441e-05
7.59888317373668e-05
7.93258631027242e-05
6.79572723930368e-05
8.4804006797058e-05
4.9740656332964e-05
4.63329217796652e-05
-1.77577892282492e-05
5.17103091752977e-05
7.04957417292027e-05
7.72403822100332e-05
-2.2302701931178e-06
9.00611003543623e-05
7.66628221972122e-05
6.92684459628342e-05
4.93717921186858e-05
9.14064170741112e-05
-4.15040094401958e-05
8.90104500778474e-05
0.000121016019975419
7.60225301030836e-05
-7.84282005718388e-06
7.990735327839e-05
6.03605386497056e-06
6.77857250574945e-05
7.25036646998891e-05
0.000103819742449493
6.36860910135616e-05
9.15137257568463e-05
3.44199157508323e-05
2.63536171992127e-05
5.49811132833885e-05
4.91106080156914e-05
5.1138227471022e-05
6.63443804750667e-05
5.06921491282119e-05
4.99309284999628e-05
3.40943674100941e-05
6.85804990319974e-05
9.22159579454407e-05
8.5887550256701e-05
2.78189992755262e-05
2.99077327435858e-05
7.85628750419919e-05
5.21820493348625e-05
4.97668930301869e-05
6.78971879769422e-05
3.41656794426758e-05
3.27343613960204e-05
8.76837105709762e-05
6.30525411847971e-05
3.69072068097353e-05
8.03819149529297e-05
4.9625813700125e-05
0.000118055242036049
7.60036121838429e-06
3.50335388399329e-05
1.10481613418388e-05
2.90245267375629e-05
6.35878442138788e-05
3.33513397644267e-05
6.74411244809857e-05
2.2181625741806e-05
3.04105591189235e-05
7.43720107726054e-05
9.20678877404954e-05
5.75321799092776e-05
9.65211444749094e-05
2.62029073768715e-05
6.28244104788946e-05
8.61261633875646e-05
5.33595389452835e-05
7.15153918174618e-05
7.40590972918391e-05
5.40041871073873e-05
6.41577192698592e-05
0.000101111757935744
2.93693068928907e-05
8.50475949368761e-05
5.34369243620667e-05
3.24438058359993e-05
6.82343708616929e-05
5.22060288988194e-05
6.0482275981606e-05
7.43769049272711e-05
-3.27289407461068e-07
0.00010138820157452
8.14439802767428e-05
6.54690396943401e-05
7.04251653731172e-05
1.57717080511836e-05
8.57328704498805e-05
9.63249609159635e-05
3.97910462256612e-05
5.54788692159215e-05
4.7088447962591e-05
8.20392884735737e-05
3.67532574295957e-05
8.47558834434843e-05
6.740248886264e-05
3.6707339907807e-05
8.07397476050467e-05
2.789222942542e-05
6.21090115041271e-05
0.000116772851244717
4.23135815597291e-05
6.82439036915556e-05
8.94880582856203e-05
4.55589269150405e-05
2.53050846166149e-05
4.02331244478566e-05
4.60102812167433e-05
0.000118173133552004
9.02189279389676e-05
7.05787433458891e-05
1.89880235426379e-05
0.000134213901747223
5.21463249406303e-05
7.26105525851361e-05
0.000142242706359509
4.95511027234184e-05
1.73719274753329e-05
8.74140689317093e-05
4.73415569056531e-05
8.42586241254062e-05
6.18768948266238e-05
1.17479744291351e-05
1.51430387148912e-05
8.57374064780527e-05
9.26722777905328e-05
7.229012955191e-05
5.34163011174044e-05
9.56327814579923e-05
1.35921254823908e-05
-1.96304433615314e-05
4.17838712897331e-05
8.37954193643134e-05
4.79128280241799e-05
4.45367059004375e-05
-1.8371401561165e-05
0.000123011369405853
3.4313480331443e-05
6.80982999075435e-05
0.000107992432521099
9.55598731559035e-06
6.47945372484076e-05
4.74282136960207e-06
7.97300415166531e-05
9.72855849245301e-05
3.75972620869016e-05
3.12391129337168e-05
9.50262827535859e-05
4.15741386331237e-06
1.43796934725034e-05
3.1828497392057e-05
2.7729189069484e-05
2.59919761197945e-05
6.50914493431573e-05
3.66948677227538e-05
4.0651201995688e-05
4.55185476790782e-05
2.47728131561621e-05
2.81440555371532e-05
4.285220319248e-05
2.34965794765713e-05
4.77330370127704e-05
9.52713898278184e-05
5.7404698239974e-06
4.25153722500999e-05
6.63023161885354e-05
6.23580434514848e-05
1.28713668197333e-05
4.19009233353554e-05
0.000125688761730825
3.71275524504125e-05
7.64685495068193e-05
4.79577468866099e-05
0.000113039129758672
7.95149577914541e-05
4.21433571235866e-05
3.62017588338174e-05
0.000131409173232603
3.25427081751156e-05
5.05498690216331e-05
8.12890099891902e-05
4.53517884632222e-05
0.000119084464542842
6.83780810734566e-05
5.20356083671648e-05
4.43714099902749e-05
8.01620888079815e-05
0.000115505236479454
6.82911699616535e-05
9.80063398029503e-05
6.84429208485357e-05
-1.63484790366253e-05
5.07165707937574e-05
5.42607120652907e-05
9.51471919918749e-05
6.54324916028654e-05
2.42808649983942e-05
3.95070122465838e-05
6.5303910384402e-05
5.90869555711909e-05
5.36252525937975e-05
5.15319321089803e-05
0.000109111716012394
4.03066442814822e-05
4.81731608999898e-05
9.87463907107998e-05
-2.16067898391013e-06
5.39824726252478e-05
7.84462839860097e-06
2.78876599995679e-05
0.000104016231736765
6.71030363091765e-05
4.23942331134161e-06
6.56948858564143e-05
1.90974306678203e-05
1.41178815433365e-05
4.25869497167045e-05
4.46763809043131e-05
6.98473769078964e-05
0.000129817918522995
3.62723280619277e-05
8.80657999814327e-05
7.19200654550458e-05
4.72236205041055e-05
6.574778517189e-06
3.88053358979494e-05
6.17568270403248e-05
2.76265744214091e-05
2.1676101846198e-05
0.00010893352239862
6.88855659678905e-05
3.03915761491778e-05
8.88021038846969e-06
4.92575983250848e-05
9.33281146042428e-05
3.89795332100477e-05
2.24447615115879e-05
1.20025722884622e-05
7.2005683363504e-05
5.41781271239775e-05
0.000111816905310036
3.70750041665542e-05
0.000100588658406175
5.41478487539427e-05
4.06037479018135e-05
2.71173480641615e-05
0.000121406492477978
8.53150154185171e-05
5.24165514085995e-05
6.73002625692163e-05
5.75209618362402e-05
8.95119588475441e-05
7.44455964576644e-05
5.16274004823848e-05
1.2264774643501e-05
3.09706664968607e-05
0.000102464814673334
5.19285862948499e-05
-9.57416431765111e-06
6.42753832106117e-05
8.06487438112752e-05
4.29138331279492e-05
3.96222299193233e-05
4.45518848701653e-06
6.63054815639853e-05
7.11787752104742e-05
8.04476635168098e-05
7.55301744064379e-05
3.19505735340846e-05
7.40733471518101e-05
4.56581787644043e-05
6.08835640872755e-05
7.23380007142307e-05
8.17892409471832e-05
0.000102745642587155
5.47942234990848e-05
3.53722621672182e-05
5.22314348492723e-05
3.09636465926305e-05
3.39709947375474e-05
3.25339424351674e-05
8.35237690858633e-05
3.79347692480043e-05
2.80983745931914e-05
6.04636867170816e-05
8.72093866471805e-06
2.80413941803123e-05
1.05500020155324e-05
9.486616668038e-05
8.06809620862012e-05
8.18701477081529e-05
1.7811984988672e-05
0.000100711675428178
9.0548638528273e-05
6.46478158231931e-05
5.86007626069949e-05
6.95917925742782e-05
5.75661607415291e-05
6.24435567783833e-05
6.09444785868297e-05
0.000112300265394239
3.52562293158425e-05
7.39406067007024e-05
5.69754994198512e-05
6.03039450512596e-05
7.35068939815749e-05
5.72772530416445e-05
9.004997976045e-05
8.27840731054852e-05
5.28980539341974e-05
8.64089640533988e-05
2.32736318677004e-05
9.11606201579896e-05
5.4230681824449e-05
5.96585585600482e-05
5.98640198058703e-05
6.07093516540906e-05
8.38812827251552e-06
9.84455434899352e-06
0.000114657677861346
9.88213813749458e-05
6.96486113497366e-05
2.16238746817064e-05
6.61629761472925e-05
6.93767215791112e-05
4.29615595456981e-05
8.8149035372556e-05
4.12300052790117e-05
8.87571113337381e-06
3.51514196019414e-05
3.82504456405734e-05
3.57301031563095e-06
7.97330800703319e-06
9.96260594744169e-05
2.92371958832826e-05
4.28950860970981e-05
6.78484206255564e-05
7.42378833763628e-05
6.50055678163516e-05
2.290757375239e-06
8.64322458288447e-05
4.97944949467589e-05
2.5946773615024e-05
8.1584632542769e-05
9.42922741696138e-05
7.89177927773651e-05
3.68128798593088e-05
1.48537337104478e-05
4.53590417429057e-05
8.38199297079941e-05
8.03118757658531e-05
6.83146198019764e-05
5.74100107425611e-05
3.22818657067507e-05
3.75134416102596e-05
7.28848211855417e-05
8.18652408869649e-05
3.57443960146013e-05
0.000107093537148615
8.07752637444804e-05
5.7987015490587e-05
6.91400542497522e-05
1.68455996301869e-05
0.00011009719306621
7.17336688738183e-05
-2.32615949827354e-06
1.52290708650283e-05
3.15217051628478e-05
6.70353943541441e-05
5.16144371858287e-05
5.91960811592406e-05
0.000104332587524674
5.74897091185578e-05
6.94982215722876e-06
8.74382331093617e-05
2.41677773272924e-06
7.28706679201067e-05
9.42328899728719e-05
3.0419890538115e-05
4.84499375830365e-05
7.22265808522491e-05
3.27164886564033e-05
8.8628690844187e-05
0.000100738058091416
4.60119226098284e-05
1.62407637424201e-05
3.75390146430608e-05
0.00011766414385559
4.67197016344761e-05
6.0078377216953e-05
7.24026907260216e-05
8.2978450575308e-05
7.25287658242947e-05
7.02684312762775e-05
7.16259936877967e-05
1.52234160159546e-05
7.28947283699295e-05
9.57372446575682e-06
2.16488454354495e-06
5.97998870312414e-05
5.86657720432189e-05
4.3654270138534e-05
0.000119466465584787
6.32638160813145e-05
5.69398345495456e-05
7.98095800803051e-05
0.000102144770172785
2.90306313803212e-05
8.48398110007816e-05
0.000101539967311142
5.93617312464931e-05
7.2322433207508e-05
3.03875964372713e-06
9.71977215404664e-05
3.86508449211863e-05
7.7505461443324e-05
5.69110342604554e-05
9.95509358105387e-05
3.74012016685959e-05
7.15375801476803e-05
3.5778419582959e-05
4.60370538753575e-05
5.15389935508534e-05
3.35562960808725e-05
7.46562772005809e-05
3.68609366437584e-05
6.83395531965926e-05
5.6925686999775e-05
0.00010178575522372
1.61920720888047e-05
8.3974696043771e-05
4.75766572341152e-05
3.27203097382623e-05
-3.74736801672725e-05
6.4789279123495e-05
6.10659313325087e-05
5.40000870840612e-05
5.51525624889598e-05
3.67694721971077e-05
4.42756080841515e-05
4.05886251844288e-05
7.69465079269549e-05
6.96892475679694e-05
7.54205676581494e-05
8.09017279468366e-05
4.50641659998176e-05
2.8550323120957e-05
2.90713168909151e-05
7.01338179833601e-06
7.27161959758645e-05
3.83091631638329e-05
4.30784263028059e-05
1.8497053309468e-05
7.25923387481596e-05
3.63280916467658e-05
9.38378303480299e-05
6.75962320063627e-05
2.46336126240317e-05
5.62085744400987e-05
9.87368675910516e-05
3.39353389033817e-05
6.71358371788354e-05
8.00023057308304e-05
5.3517648353692e-05
0.000116123144374378
9.73474426418839e-05
6.68359171052125e-05
5.34071220939137e-05
0.00012137044055172
6.29416974562395e-05
1.25358693826429e-05
3.5331526945631e-05
8.38018750246191e-05
8.1316494436162e-05
9.19505923982638e-05
-2.32586585934991e-07
9.49512101290888e-05
8.644614049266e-06
4.68296790137879e-05
5.28903242452229e-05
8.34836463456891e-05
4.40383875711823e-05
1.79675070003293e-05
6.26762387336935e-05
1.71549470762203e-05
1.84871460079768e-05
-1.78060414334786e-05
8.37813387312388e-05
2.49559521175802e-05
-1.76673361425955e-05
6.70106204315505e-05
8.58972646008285e-05
2.55483381847255e-05
6.51648309739464e-05
5.00887324399414e-06
6.24652263140088e-05
-1.2204136794662e-05
4.12540780789005e-05
2.97338510760873e-05
9.25621463105164e-05
5.3891207946121e-05
9.4595147451768e-05
1.58780475242833e-05
5.30517344065664e-05
3.77789179186638e-05
9.17221729740988e-05
0.000120969547850198
6.39687925525788e-05
0.000114248306158266
0.00010320015257651
4.53907336963695e-05
4.99093691281042e-05
8.82871393207751e-05
4.11366958152347e-05
6.75847977888256e-05
9.02071429962049e-05
3.49714496588156e-05
6.80280362250449e-05
4.72580920944097e-05
6.98852303415109e-05
3.76036566768969e-05
3.82650550103849e-05
8.71102332588232e-06
3.68960128241964e-05
1.78857368466925e-05
1.01900583702984e-05
2.79280344084765e-05
7.79998586854543e-05
0.000123200464346268
5.95382555481389e-05
8.04895732270745e-05
2.52266769478124e-05
4.42451623142145e-05
4.85140237697889e-06
6.77038184808312e-05
7.8231153570392e-05
8.89477759240946e-07
8.36478793149109e-05
5.11807436878659e-05
3.82956163046889e-05
5.0800252253471e-05
9.35121959801292e-06
5.23954417701422e-05
7.83821296923433e-05
5.46238242549904e-05
7.03268016388241e-05
9.97135768135874e-05
5.42005352483949e-05
2.294119651111e-05
6.06236617992577e-05
4.63109436119516e-05
3.47365179710989e-05
7.0091478289209e-05
3.92263903872455e-05
5.35595920365672e-05
3.55324572583023e-05
8.57690498516673e-05
6.8480936028042e-05
3.17728456167354e-05
5.97308022175107e-05
7.81588320701466e-05
6.96024669363464e-05
4.4427279396937e-05
2.36446109620382e-05
4.84363824608028e-05
0.000106975053332493
0.000105397810552769
0.000103062239414991
7.1743928943109e-06
8.53679539989448e-05
9.54921277273523e-05
0.000104676961419356
8.27481729287826e-05
5.66972389003271e-05
4.50763849656171e-05
3.34023700846309e-05
8.14420769917106e-05
0.000109370977064608
7.86091010407594e-05
6.65620614958692e-05
7.13721840560275e-05
3.77959699714669e-05
5.66357667916335e-05
8.31239492816993e-05
4.05419689312087e-05
4.90267780904711e-05
3.30443448686603e-05
5.31441702086663e-05
3.98426178314264e-06
7.45106303116303e-05
0.000119770329416337
0.000102983178776024
6.3905224162591e-05
4.96285277050253e-05
6.74181310627263e-05
5.92614537762782e-05
3.55936908484862e-05
2.81460949425623e-05
5.43757235990638e-05
3.79788761204937e-05
5.00028500633976e-05
6.19090380648632e-05
5.81189255770449e-05
8.37009287694872e-05
7.08858070429735e-05
4.44931014503674e-05
0.000116106109296906
8.06779419035544e-05
5.81144414857846e-05
1.63120118427182e-05
3.30092672500404e-05
8.737914231701e-05
9.24407776409744e-05
8.49708104087814e-05
9.15580243160914e-05
0.000112949539153702
7.86672383140972e-05
6.07262061162325e-05
5.33114073620953e-05
9.98330421708677e-05
6.66286838456459e-05
6.68339983848551e-05
4.3682963469982e-05
6.81171224336475e-05
6.70133863096915e-05
7.97880366088089e-05
3.8339325355036e-06
0.000115866925329865
2.40341307863283e-05
4.6307406340458e-05
7.7628377162887e-05
8.3339591806728e-05
-6.44139098797116e-06
8.13397940577722e-05
5.01288303432562e-05
5.63092867894613e-05
4.36720718478306e-05
4.20488180582948e-05
4.71811245116897e-05
7.65099532995034e-05
4.82124285128289e-06
3.2041263845823e-05
6.55859059894466e-05
9.91673508301634e-05
3.89324705243921e-05
7.79964842881035e-05
6.3189117283763e-05
9.24764038095991e-05
5.15501152764251e-05
4.8107937083613e-05
4.28097120217178e-05
9.29937093820775e-05
0.000100557867822402
8.47555545610286e-05
6.43288086292349e-05
4.77886185650301e-05
5.87384874073924e-05
7.05066238024932e-05
0.000110511654900187
5.91088808894937e-05
1.59888426884397e-05
9.66133918395527e-05
0.000102385479067635
5.24424704827813e-05
4.22193424310478e-05
7.69789184784138e-05
8.76052737112136e-05
6.96457186244459e-06
0.000105823330152375
2.64563950427876e-05
0.000100472628192595
6.07817779210426e-05
6.96143250538884e-05
5.40292928361532e-05
4.63301269527772e-05
3.17988029543045e-05
5.31658926861063e-05
3.58422515116391e-05
7.55902744987191e-05
4.05862931040811e-05
6.44986541545676e-05
8.53428565000453e-05
6.16488757472941e-05
7.79608940002379e-05
3.7930587566342e-05
2.55181100650196e-05
3.66886477543907e-05
9.14348938288021e-05
0.000100984483351874
7.20519400916184e-05
6.50215289930433e-05
7.16963624397616e-05
2.96131145188761e-05
4.26130487210488e-05
4.99147666214629e-05
9.46688571299255e-05
8.92606267433677e-05
9.71968967548995e-05
4.90848298806126e-05
6.54773488240328e-05
7.12935608326258e-05
9.07393801325696e-05
0.000136720400866195
5.50527055471624e-05
1.34316724258803e-05
6.30286494029974e-05
2.08766492650751e-05
5.71954758252105e-05
5.77665574443015e-05
1.095554289149e-05
2.33983056605415e-05
2.20989007410915e-05
0.000112439414946952
5.41341443839425e-05
4.67140640516136e-05
1.74727601645302e-05
5.50812438759963e-05
2.66540502518465e-05
4.27552468515678e-05
1.01958960029236e-05
5.18125476726527e-05
6.22994320879294e-05
0.000132538764614871
9.05956896296828e-05
9.72205536779911e-05
4.95734587851791e-05
5.04970939797558e-05
1.54123807607727e-05
9.8794773100105e-05
8.79045289934544e-06
5.62547307545586e-05
7.50278969031288e-05
5.61719215046067e-05
3.30797262860637e-05
9.01389464941379e-05
0.000142794097555663
6.67695641514052e-05
6.94094699480762e-05
7.59206916560203e-05
9.81350128653345e-05
3.04813277821166e-05
5.57060732240834e-05
9.27380942575903e-05
7.14466226354438e-05
-4.90610750801017e-06
7.71331310061365e-05
2.29228613233462e-05
3.53802873840592e-05
3.40544608368568e-05
1.52116175018702e-05
6.42961895814692e-05
1.7012441993904e-05
9.38011496383848e-05
6.18066302784621e-05
3.44248479525923e-05
8.33780996427684e-05
5.63238246089383e-05
4.32804031352138e-05
2.92394192267196e-05
-8.63405319483744e-06
7.60995325069523e-05
5.59582660427994e-05
5.0394690781023e-05
6.39081645197923e-05
5.75827385026944e-05
6.61654065650134e-05
4.88260935262508e-05
1.41181880210542e-05
8.94498045144695e-05
8.75252285219651e-05
4.36302036359157e-05
2.77627892352647e-05
6.77717848714812e-05
6.87623575097967e-05
7.2593923148488e-05
4.51940310360859e-05
7.68355533594132e-05
8.78341388041294e-05
2.28428460726115e-05
0.000111627214835719
0.00015126806196724
7.30628472708243e-05
-3.39895525173828e-06
5.38183831076825e-05
5.47502922746969e-05
5.58373086256915e-05
0.000106978063406451
9.50742181290753e-05
4.83971484679736e-05
4.00319849077636e-05
3.49136433365389e-06
3.30072170560204e-05
4.73617549601637e-05
4.42998507213916e-05
8.68403535807269e-05
6.25209219778814e-05
7.40928395766623e-05
6.86654394735556e-05
3.12165895540049e-05
5.22841275990369e-05
7.48597809943871e-05
2.91918942669931e-05
4.97112102828296e-05
4.63633401204429e-05
8.52063864394313e-05
8.95741983925557e-05
9.55486634494172e-05
5.97728240008388e-05
9.95288065626177e-05
1.7782634695509e-05
1.07964644632314e-05
3.52491160483428e-05
6.04168473643684e-05
3.41647070371979e-05
2.00462389811416e-05
9.3096249753318e-06
6.85426419570385e-05
7.67783920677611e-05
4.42325956642161e-05
4.46947854998766e-05
5.41693176061331e-05
6.05363697439093e-05
0.000122817403445525
1.91034932573283e-05
8.03064628706036e-05
1.35042783665029e-05
4.09280517250478e-05
6.24412377251111e-05
4.7501945291829e-05
6.41061562697588e-05
6.40275830479717e-05
3.26774399432767e-05
7.69495535484339e-05
4.40473902541503e-05
1.50510480120933e-05
0.000110968469737034
2.22431986964334e-05
0.000126276847597201
0.000127374029313818
7.85691074415434e-05
1.77592519597059e-06
0.00011226560816241
5.94043528131644e-05
9.65867068164396e-05
4.34622031228731e-05
0.00011076882599865
2.16435357941133e-05
0.000112631881371677
9.55072134630407e-05
7.42994705416343e-05
-4.50260008907488e-06
6.64608554445925e-05
3.98809643482602e-05
1.53186493672696e-05
9.37806442282554e-05
3.92386906837225e-05
6.60042600147716e-05
1.60929694454347e-05
7.95816909282736e-05
7.94596591237683e-05
4.14163529406096e-05
8.35166082681122e-05
8.74575046912386e-05
3.45179083403063e-05
5.81416601756645e-05
7.94452308247656e-05
4.38234464323116e-05
-3.18896130049447e-06
-1.07346089718122e-05
2.077262098691e-05
8.14872946596848e-05
7.06571959585786e-05
2.72595786815957e-05
6.76373825402193e-05
8.21751988496387e-05
5.05957481994312e-05
4.73054147726881e-05
4.88773877351291e-05
3.85460438360493e-05
2.86641764115892e-05
3.98503662100231e-05
8.47104591436512e-05
0.000121859489144048
9.01267969219163e-05
3.5357530687257e-05
9.29078897419165e-05
7.48804105641174e-05
3.17124528590385e-05
2.73086594177887e-05
8.62621543913676e-05
6.70958330588435e-05
5.77739937862176e-05
5.51821722534943e-05
5.8250718179244e-05
3.02901971732506e-05
5.37084745245864e-05
6.06341164726836e-05
6.53424545402279e-05
3.22265776469542e-05
9.64782806795979e-05
5.69713687640479e-05
0.000140084072663849
1.73878083258087e-05
2.04415629596977e-05
4.36663593335745e-05
8.48398322960687e-05
7.04588334447143e-05
4.65255489850426e-05
6.12647157448598e-05
8.0195568903651e-05
2.78101319358258e-05
8.80762427309744e-05
7.22256640612375e-05
7.96659170489224e-05
5.51227926127488e-06
0.00014315787785004
6.84653014417496e-05
5.46563452895494e-05
1.51459240774024e-05
0.000168563334982015
0.000132184914416821
2.91978011968364e-05
1.25484605636948e-05
5.05587049891267e-05
8.10340768850508e-05
9.49580947141514e-05
4.33376988658648e-05
8.3508357151576e-05
8.7757833700559e-08
7.24849689588542e-05
5.3202963980004e-05
8.57957327632227e-05
9.41716820704052e-05
0.00010727608629871
0.000105997245658096
5.42668692724343e-05
-1.45088745979295e-05
7.58205110691486e-05
3.79695755181274e-05
0.00010665002077123
7.44533066209594e-05
8.87385926514201e-05
5.21168548375672e-05
8.62813527142812e-05
5.51044645626404e-05
0.000104104449640093
6.10753846222464e-05
3.17949858247688e-05
3.8491039235489e-05
5.77945558190047e-05
9.13532496326387e-05
9.91948170610905e-05
9.14594927799947e-05
7.78817275892036e-05
7.00227956129113e-05
0.000119141128951306
5.45060937086029e-05
3.32352153818709e-05
5.89566734118463e-05
5.11151072678406e-05
-1.25023753966937e-05
0.000112387532439794
7.36233110263105e-05
6.87277845685524e-05
5.97689397322319e-05
8.63130736471825e-05
3.92883336273094e-05
6.72335212984585e-05
4.91013076733878e-05
7.92323307411368e-05
7.62560090065393e-05
7.91428513101414e-05
4.66405660679815e-05
7.87059552929849e-05
0.000109994871104419
-3.70403012652924e-05
4.90694613977924e-05
6.0066509551599e-05
6.31718081221608e-05
5.79077024939808e-05
3.10447158688423e-05
5.8333410253803e-05
7.51044428750963e-05
5.46327750347759e-05
3.41560555916882e-05
6.25843307992807e-05
1.67068504340953e-05
0.000116505749426357
0.000135484784554319
0.000110651954046019
0.000117388829872211
0.000131425554387087
5.80998079581079e-05
6.48952111735881e-05
5.71620769549401e-05
7.77522763036913e-05
7.91507842982811e-05
6.65646415718581e-05
7.5961483702623e-05
4.35927456521434e-05
9.24750952914627e-05
4.07307187003169e-05
0.00011167647116913
7.42546448452467e-05
3.85689516792779e-05
0.000114972423296054
4.8422465343097e-05
6.55090590716858e-05
3.31665492946428e-05
3.46798325028611e-05
4.84032497225152e-05
6.95167940264989e-06
6.50236117703008e-07
2.78598332162806e-05
0.000104857732363659
6.23652730144426e-05
1.26620092410615e-05
0.000114101846237476
9.90228147645568e-05
4.28429505915507e-05
5.83493018206475e-05
3.44487481521503e-05
9.3717685543648e-06
6.80204961999776e-05
3.32499302323369e-05
7.02518558325933e-05
7.57687513013098e-05
7.936302580573e-05
2.03531569149348e-05
6.52959695540826e-05
1.57660340416664e-05
5.51868331371603e-05
6.68130088460319e-05
6.12906608034901e-05
7.24006653219967e-05
4.09090230797608e-05
0.000115121743598381
6.73950045633926e-05
6.93429831212192e-05
5.41678929370858e-05
0.000106163336684852
6.34568418174981e-05
7.63582723262625e-05
2.23405922119595e-05
3.12703750863942e-05
9.44293373361648e-05
8.37352724494562e-05
6.96911894012379e-05
-7.47621009786687e-06
0.000103840896967549
3.82762391995473e-05
2.57893191517006e-05
2.99900119140337e-05
0.000119971639642164
6.92400776942578e-05
4.106227717759e-05
4.74679748258794e-05
7.21335501950078e-05
6.31721623183453e-05
7.0953802842627e-05
0.000102608012979856
4.63057024475383e-05
7.38694912054981e-05
4.70483314372071e-05
9.74815863493452e-05
2.73271975573216e-05
0.000106343681639852
6.01561966539013e-05
4.90611730709955e-05
1.18455986781759e-05
8.61966170776518e-05
9.49692307244185e-05
6.49978799390852e-05
4.40792792025747e-05
2.84960219335216e-05
4.14327472440122e-07
4.05123029714068e-05
1.174398605424e-05
3.95299520285178e-05
4.16621504135029e-05
4.42837314925146e-05
-4.50000756245546e-06
3.42418744502202e-05
2.17281505113953e-05
1.91598201440072e-05
2.26591612896362e-05
7.05734237761513e-05
7.09379911189912e-05
-2.83748862844074e-05
0.000111320765434688
8.9373378190156e-06
3.60804376097427e-05
5.25523171281214e-05
3.02430673827608e-05
5.78701555069448e-05
5.4646015286197e-05
5.77305187703024e-05
7.75859359712101e-05
1.59533878106634e-05
8.65048108147623e-05
8.70082712618538e-05
2.90611963798496e-05
7.31138897711022e-05
7.57845914201378e-05
0.000124862855036456
7.3512580840179e-05
1.91044726361931e-05
5.96776994305051e-05
1.18156497544539e-09
4.9419441416303e-05
2.92896250139132e-05
3.03791743296648e-05
6.71527129248799e-05
5.98964301996753e-06
5.7688657025176e-05
5.33495348519205e-05
7.84129543737382e-05
9.95980606972455e-05
7.09529939695525e-05
0.000123240919107442
5.76641341230885e-05
6.92831027583014e-05
5.93561739280394e-05
8.0398566531399e-05
8.98496303793876e-05
9.57746541592642e-05
8.42153054054289e-05
-2.24132988351169e-05
4.45121656866415e-05
0.00010193454992417
5.19542708629431e-05
6.71166135073433e-05
5.75171180277705e-05
-1.90401129746546e-05
4.92390843767685e-05
5.82145761163852e-05
2.58226385755271e-05
7.42748488086731e-05
9.54860158170286e-05
7.52845843725143e-05
7.82500783917954e-05
5.2435924216517e-05
5.71273114235529e-05
6.96296607633976e-05
2.62851553911321e-05
1.03679302554789e-05
0.000115268353504901
5.93661165778339e-05
4.04173875223163e-05
1.16651728185518e-05
0.000158566553195677
3.58404739906591e-05
5.98923618373326e-05
4.1632220664616e-05
7.90517649538581e-05
5.36452690488355e-05
8.15044813218139e-05
4.04136360851235e-05
4.456714181678e-05
3.74867006228203e-05
7.57513462359223e-05
0.000107571849678357
5.67889571545625e-05
8.746861896455e-05
2.84862021638209e-05
8.44799502547493e-05
9.09449357154948e-05
2.98368185910598e-05
7.6855881921653e-05
3.74204334082256e-05
6.71230675531824e-05
6.03260713426896e-05
4.86928563079802e-05
4.66076609491434e-05
7.34286585120636e-05
8.74428085552763e-05
6.34924440206067e-05
8.93764774845305e-05
0.00010237983690005
6.01298006980243e-05
3.95593125843678e-05
1.09873577848623e-05
6.53143630170586e-05
5.50601689914971e-05
4.05112074050472e-05
2.64928756174039e-05
0.000102895041153062
7.79359287348862e-05
2.74003870554391e-05
7.67021022634302e-05
7.77991675858621e-05
5.9832329628295e-05
6.51739017685318e-05
3.20853427530735e-05
3.66138704717245e-05
6.59156395182873e-05
0.00010593921399978
0.000100251421586871
6.84476062344418e-05
0.000104495095946156
8.14536745751323e-05
7.24975140075708e-05
7.87369834995694e-05
7.13248882401124e-05
1.06497099229969e-05
3.11320426158792e-05
0.000117487625184666
6.94335996248735e-05
7.82142326091165e-05
1.30022761456509e-05
7.37883535484101e-05
7.37098208295034e-05
1.4143601949176e-05
3.87801476725818e-05
2.56878143286044e-05
5.33674664970947e-05
6.50523463263241e-05
-2.8183826084351e-05
5.65749649700355e-05
6.24640350982092e-05
5.3491567855536e-05
8.83989215852076e-05
3.67511989978364e-05
8.88197844911949e-05
6.28291946469815e-05
-1.42887742182512e-06
9.04289074106799e-05
0.000109202502749362
3.83876122644109e-05
5.53656622449919e-05
6.66172303313621e-05
9.21577670146234e-05
1.88263022506283e-05
1.51948544801752e-05
0.00016506334766316
6.74790372292644e-05
7.97796964324403e-05
6.80819124588212e-05
0.00012214730076616
5.31420992755859e-05
3.39191726032043e-05
4.36258124217676e-05
7.56953625044548e-05
0.000110530095135998
8.49786992720935e-05
6.533991324087e-05
0.000115122809091049
6.68773341464726e-05
2.93498477442442e-05
6.77765135347791e-05
5.03510237192933e-05
4.6379858718725e-05
3.74901947952588e-05
7.82467806730191e-05
6.72316233105291e-05
5.15098662804563e-05
5.13681486767981e-05
8.74295121757617e-05
6.11852151805728e-05
0.00011479894966876
2.37687747602338e-05
0.000103100542620257
2.81472520911731e-05
6.6003014008131e-05
6.18480807718964e-05
9.94418393465073e-05
6.88855666246576e-05
5.40023214250831e-05
5.15816484236725e-05
6.90436148132499e-05
6.04334478990164e-06
6.3337775241564e-05
5.12098159408404e-05
7.82540706078028e-05
2.32166040698445e-05
9.61547153776411e-05
7.71444817862613e-05
3.83909511625507e-05
4.37426053196375e-05
5.78354490666766e-05
2.79466428731372e-05
6.8946174689259e-05
3.92441595763773e-05
6.62272967988413e-05
5.18888971021032e-05
5.6998325034638e-05
5.79232770419212e-05
9.62051367166265e-05
3.61112443382236e-05
0.000106985855455975
3.22377987264222e-05
-1.66754472948341e-06
4.43859011635847e-05
1.34589094376566e-05
8.24188415670014e-05
4.58375146848247e-05
1.63421251501075e-05
6.57493577603687e-05
8.5862623514986e-05
5.25823446802274e-05
2.17298546997361e-05
3.584739397767e-05
9.13945163482168e-05
5.72800122011681e-05
6.02294561744803e-05
4.42536862191964e-05
1.47589330198208e-05
3.71620708698855e-05
7.1475295158011e-05
3.9811921871309e-05
9.63558652717467e-05
4.74952154258247e-05
2.87132933462489e-05
6.03151196379347e-05
4.35300486984301e-05
6.29510037660976e-05
5.59129370943302e-05
6.77459509106911e-05
0.000101382973677686
5.81427588460112e-05
3.26863164415517e-05
9.93416772629413e-05
4.80995770828251e-05
0.000105149656535453
3.36239796263572e-05
3.16157330847647e-05
2.86388075589181e-05
0.000125858310638562
8.98935886208741e-06
3.57068133323756e-05
6.14575443140452e-05
5.37463830733748e-05
3.97869244186481e-05
1.38195273200815e-05
4.24127480289601e-05
8.89818127118013e-05
6.32525283190487e-05
4.23537629294285e-05
9.4157216418963e-05
6.3297019673747e-05
8.85864285408968e-06
6.81969966860495e-05
8.77272165316831e-05
7.31002563282432e-05
6.53351648747455e-05
4.3471984755746e-05
9.02635783769152e-05
-4.97100090683808e-06
8.46976651387195e-05
7.28460817209392e-05
6.88482528868242e-05
5.09255321334714e-05
8.10937069781896e-05
4.88441159258238e-05
4.02862762073058e-05
6.2247760440582e-05
4.33010476649121e-05
6.03608184761425e-05
7.5462778171303e-05
3.58421163988159e-05
9.50053549734466e-05
4.06884523706901e-05
7.64273043611613e-06
0.000113772237431385
8.12506087526924e-05
9.26271230736681e-05
5.60550123693899e-05
7.94072835906519e-05
4.22392386451963e-05
8.59222442009111e-05
8.64557267160571e-05
0.00010405845463067
4.12563474543764e-05
3.54417016288723e-05
2.1434054365085e-05
5.33269361554512e-05
8.06977733385167e-05
1.92397028560348e-05
8.44945073108249e-05
6.86837504038614e-05
4.7618749909329e-05
2.55252374007883e-05
2.02864082344158e-05
0.000100132590324878
4.50966427387134e-05
0.000139315798081845
3.99972881282756e-05
2.76095074920071e-05
-5.09041070249967e-06
9.72597837293932e-05
5.56945060012011e-05
9.68958221664026e-05
9.12011549836588e-05
4.97048516567819e-05
4.82753274256536e-05
4.32396069972456e-05
7.30877010260676e-06
6.91975585795385e-05
8.02128643469449e-05
6.88669825273471e-05
5.6788400416229e-05
7.39048287714222e-05
1.01967779783482e-05
1.53980598097237e-05
6.42917192396948e-05
3.57405303889324e-05
6.75179700705519e-06
3.80473418967734e-05
6.06888572723136e-05
4.67289870243169e-05
7.48710695787567e-05
3.45133612020932e-05
6.39989845943866e-05
7.12006690034726e-05
7.1099501435392e-05
3.53353405407317e-05
3.49927293269157e-05
4.1466966006022e-06
4.87946423977128e-05
5.09241325389015e-05
8.16109213129965e-05
3.52178763173931e-05
4.53321019537496e-05
5.07827356595187e-05
4.75361006421215e-05
7.09414344513708e-05
5.11421786486749e-05
2.3352977196096e-05
4.20849878075228e-05
6.28288150141485e-05
8.2063079015812e-05
4.74409895352155e-05
0.000120776434853535
7.09820498842051e-05
0.000101767313106336
4.75177905171479e-05
4.51535923323557e-05
2.56958176913794e-05
8.51766690757703e-05
5.69112396422008e-05
0.000104171985321343
3.12299740935941e-05
9.56627153754844e-06
1.85168714733781e-05
1.29760395321291e-05
8.09041687464301e-05
6.29457819806633e-05
3.39446770025893e-05
2.46789604182114e-05
9.65649568118181e-06
4.45382558899422e-06
7.93426647934317e-05
1.58778568805533e-05
7.54538375807676e-05
3.4460806492261e-05
7.83824235644246e-05
5.54431332617856e-05
8.27860740349026e-05
7.41520901060613e-05
2.36800949832696e-05
5.41591493256242e-05
6.89318264001992e-05
5.87182729476136e-05
6.2566610981723e-05
1.04958442317922e-05
1.84642648733399e-05
9.76695019443578e-05
6.24981227908517e-05
2.74911602449092e-05
7.15471926493747e-05
4.11878452091933e-05
1.95056739847772e-05
8.44472058617962e-05
9.94852502949052e-05
7.87852931873478e-05
-3.9302970206477e-05
3.80661732233515e-05
2.8710624875553e-05
2.00011248382993e-05
8.38509445443403e-05
2.14967249482564e-05
3.11095109744879e-06
6.45772201714852e-05
2.41122421751805e-05
1.58733708609769e-05
6.66223472069402e-05
6.84877311792194e-05
5.50227223662561e-05
7.70672055768858e-05
3.48996976388881e-05
5.59854002200311e-05
4.07634026662453e-05
4.32445243236396e-05
7.88942845762278e-05
6.09866120290446e-05
6.27431268753492e-05
5.43386719800925e-05
6.46486593215879e-05
3.05753449243509e-05
2.1217919108538e-05
3.93022060620847e-05
8.01064363146487e-05
9.76147818459466e-05
6.52576352848383e-05
9.26096067231159e-05
0.000114662433691144
8.09888485121138e-05
8.81324207912315e-05
7.84736253880664e-05
4.71975522035891e-05
2.71472364877376e-05
3.64917895740825e-07
3.71720291317914e-05
5.41299354180029e-05
1.71542123175862e-05
4.77153335456088e-05
4.04419895055924e-05
0.000125120803710861
3.13123478312761e-05
6.66403660682473e-05
8.32579345257475e-05
3.31803743697826e-05
6.97628965077376e-05
7.21774992346523e-05
7.75893862357553e-05
5.88964859552911e-05
6.79177414212918e-05
-9.64256077456759e-06
4.48363609717743e-05
5.8906080600582e-05
6.90578503146026e-05
9.10417346580181e-05
8.95882225535527e-05
2.08790174002686e-05
5.82302766908393e-05
4.67901589326494e-05
6.85035933316927e-05
2.22250800614725e-05
5.56137895318052e-05
7.29084674870099e-05
3.86116055992176e-05
4.20039520296751e-05
6.28852342950145e-05
7.24349781738042e-05
2.82917183919562e-05
5.2779417051684e-05
1.79653414417526e-05
5.57440735239317e-05
5.04822994198598e-06
6.58998383484533e-05
5.64358180640311e-05
9.13471075557629e-05
1.22099263626333e-05
2.92116203331953e-05
7.69054835938939e-05
4.33245830272711e-05
0.000110655808418174
4.74303985593641e-05
4.28716006483884e-06
9.5359486985731e-06
7.59646998418223e-05
1.16071816799751e-05
5.4847478042826e-05
8.69998881425132e-05
3.96696755093031e-05
7.8253335611978e-05
0.000132639538808002
1.88306212335735e-05
2.03984155409339e-05
7.11122139015499e-05
-2.18621396170858e-05
-6.10351021202532e-07
8.39605867999017e-05
8.37158358740783e-05
7.88084288814311e-05
0.00010118669756593
4.41342112292639e-05
9.3974385541151e-05
6.95979947063621e-05
7.34147197376823e-05
0.000103794839525344
5.30287229687398e-05
2.50877595086528e-05
4.86266415491571e-05
4.68000209526316e-05
5.58143470526282e-05
4.87752218700481e-05
7.91624013499558e-05
-3.11792781695311e-05
6.87397747629515e-05
7.61682924121415e-05
4.05531453357007e-05
3.63079497943244e-05
7.34079995884798e-07
7.46246586159989e-05
6.28237739356968e-05
3.30434690339658e-05
5.38775127215767e-05
6.37335523478152e-06
8.57275151587979e-05
7.72730116262754e-05
6.43114880712621e-05
3.62770574661811e-05
6.80893977872225e-05
5.79916158613019e-05
5.19875222877186e-05
1.4030732776227e-05
6.37099792905425e-05
4.08169625545765e-05
5.79450744275328e-05
6.8184765916443e-05
3.57332641372609e-05
1.70007570269779e-05
8.45624553379442e-05
1.51422787264268e-05
4.47657648621459e-05
1.12593123885318e-05
8.39253360784821e-05
5.26186617750728e-05
3.77339621730527e-05
7.47814331609187e-05
8.19373341160125e-05
6.90156769383135e-05
5.69901051567418e-05
5.48293249060047e-05
2.16790419248314e-06
3.42855645192033e-05
3.45348785748433e-05
1.68155463021539e-05
4.54140693345496e-05
5.22672742035655e-05
9.3454956732058e-05
8.54478447198982e-05
-3.37981467082963e-05
6.09413092788308e-05
2.34097489032278e-05
8.62548024104384e-06
2.08753410097652e-05
3.9113442519395e-05
2.37334667148072e-05
4.14622466620714e-08
7.45594778828191e-05
3.3740621563716e-05
8.23509216558795e-05
8.34556614402001e-05
6.86826022810693e-05
4.45301195483184e-05
9.64280259533252e-05
7.22674801176918e-05
6.75029729510466e-05
8.57486580047487e-05
9.21801329339442e-05
0.000116083031912327
1.12516527238803e-05
2.56939817207826e-05
0.000114558059062245
5.17699243225336e-05
0.00010489420241211
9.97978359842047e-05
4.00029543699524e-05
7.04461730911423e-05
4.82258062726197e-05
6.15831031994327e-05
8.72190649174908e-05
3.00152204615621e-05
4.2905342907616e-05
5.77115503503065e-05
6.17561135053137e-05
0.000115792987311229
8.98491224396161e-05
3.9410596639806e-05
3.20005281955822e-05
4.6594661828373e-05
4.71796561720594e-05
4.0285601450253e-05
6.03452760194551e-05
7.56406402434486e-05
2.97926563825049e-05
-7.53236483353646e-06
6.63007632867925e-06
9.18242672151375e-05
8.31819110758693e-05
8.49616317299322e-05
5.32134629878188e-06
7.70954505558188e-05
4.8513431966956e-05
8.24646771234177e-05
3.11582888209088e-05
0.00011769080137105
5.38353436039456e-05
9.45302071858474e-05
1.11410644603838e-05
5.32691881953572e-05
3.61667271837391e-05
6.85188189275601e-05
0.000100020837405163
4.74666787910361e-05
8.31694155873851e-05
2.16161033924837e-05
7.91968486828912e-05
0.000150564963054117
2.37845240599447e-05
9.78760282254422e-05
9.29423011488578e-05
6.16690438486494e-05
4.49631818051215e-05
2.45750795751915e-05
2.79341441924421e-05
6.35668421542415e-05
9.64725559204387e-05
2.87256708913677e-05
0.000103038478508704
4.57105662228974e-05
9.91343477117865e-05
2.62096263794952e-05
8.71309196720277e-05
2.91214877412939e-05
6.98156911243367e-05
8.52495237064565e-07
6.58626615459861e-05
4.70450638921086e-05
7.28802291225139e-05
8.98772295518766e-05
9.84324418820519e-05
7.66492820373543e-05
2.25385984405239e-05
9.6821537881178e-05
4.81863271447519e-05
6.56387729826006e-05
4.38198367256237e-05
0.00013766420061817
3.89411692096526e-05
6.93860200399516e-05
5.86844131619163e-05
0.000103191221767485
5.49664607049145e-05
6.09799861646506e-05
9.22438234553287e-05
4.69636910651482e-05
8.03291984995405e-06
5.29721106708344e-05
6.97630080660585e-05
6.60456932338473e-05
4.17600992563139e-05
6.15395658556417e-05
5.70747909223672e-05
1.71394087927028e-05
0.000101815461502788
4.02258316351679e-05
2.53492779047101e-05
9.87379330351225e-05
5.43975715274706e-05
5.38451193482684e-05
7.4207036298805e-05
9.15929013978002e-05
0.000102040177827135
5.62403228701489e-05
7.34743978945644e-05
8.05989548042439e-05
1.94509072776518e-05
7.31536268139829e-05
9.57450547742212e-05
5.02252314690971e-05
6.74076437713721e-05
8.10137962724896e-05
5.27261289023077e-05
5.73101031568766e-05
5.8008066733679e-05
5.45376217180111e-05
0.000114483018429642
2.79143490827483e-05
9.10011439908591e-05
-1.52837391879778e-05
0.000130350450156221
0.000105133137429431
8.21014151742924e-05
5.7359302410392e-05
7.94606653012534e-05
8.77231360985267e-05
7.37913792344394e-05
1.52116467582003e-05
8.50228484596231e-05
4.2354293771387e-05
6.07888529072862e-05
7.3486768727024e-05
3.73610208175491e-05
0.000100418430668098
9.60785105818182e-05
5.64788732512538e-05
7.38193034658179e-05
4.08606350365393e-05
8.02092678923275e-05
9.84759936714818e-05
3.71016766387851e-05
5.05729949655928e-05
8.515603722134e-05
9.82280326652644e-05
6.28389562094193e-05
3.97419254220942e-05
-1.23248167951466e-05
3.2232645645833e-05
5.95657922363195e-05
0.000119129298269827
9.59329656699448e-05
3.73998693453538e-05
3.03474619897268e-05
3.90987592030717e-05
1.6402899546627e-05
3.49903022667402e-05
2.21892390468288e-05
9.46521840508247e-05
4.16594506528732e-05
-2.20488358424096e-06
4.42435516382768e-05
8.63741074640626e-05
4.32881512326455e-05
0.000100113417618295
1.30915837553382e-05
8.79132757172074e-05
5.43117135027653e-05
6.894523930553e-05
2.97640630803023e-05
5.73508268806444e-05
7.44813387639749e-05
2.30611177694708e-05
9.74423098571656e-05
-9.46683774093213e-06
5.17171776849434e-05
4.11785725505431e-05
7.2314668399113e-05
1.91569490204157e-05
8.28435682724505e-05
4.84996958682741e-05
1.78805711689897e-05
7.34979701052276e-05
4.64661929840338e-05
8.60724610525794e-05
6.89533685446868e-05
-4.94472373758059e-06
4.25216888903018e-05
9.19336545105945e-05
5.18441054994493e-05
0.000115413102255802
5.56027997878222e-05
2.65891269717512e-05
2.63067551264677e-05
4.87924555886667e-05
7.50475397378674e-05
3.47808427448261e-05
3.81658400544815e-05
2.27739899989624e-05
5.82346099266663e-05
2.47546251365927e-05
4.42622021869008e-05
1.11317589602218e-05
7.52072670687592e-05
-7.43702176777624e-06
7.15207176733664e-05
0.000123717085050765
8.9803927797998e-05
3.97394125981453e-05
0.000104238835318621
4.75592415694191e-05
5.81138291059289e-05
6.99542279525344e-05
7.14184461194212e-05
7.33717836545421e-05
3.18840446676856e-05
6.01711221466821e-05
2.87743320289064e-05
5.11884140716013e-05
1.80882123420794e-05
1.41805603756887e-05
8.21781902359863e-05
0.000126833822428677
3.5399055633826e-05
5.34561784023057e-06
7.78801080408919e-05
5.51126661040247e-05
-1.84833459476243e-05
7.52193029719216e-05
8.29887361949009e-05
3.69364857517689e-05
5.36608943710972e-05
3.54678830326081e-05
5.31180910688969e-05
6.53708611491907e-05
3.64907378536011e-05
8.9792419471205e-05
8.88490559177597e-05
0.000104116895187886
8.6050706534618e-05
4.33766769023292e-05
1.39235081853707e-05
7.17353269375806e-05
0.000127009403947678
5.51991748494715e-05
7.54326125688989e-05
0.000108590546479009
2.99994078865279e-05
3.44279876531298e-05
0.000105267342536224
6.60114457958044e-05
9.55540336720516e-05
3.19962451232322e-05
3.02234039285059e-05
6.7686194142108e-05
6.80750011254993e-05
7.01538999686701e-05
-2.66529077479742e-06
6.07289044428527e-05
6.50120353786375e-05
2.70271576584213e-05
4.70582521844061e-05
3.36265855526454e-05
8.57232139577736e-05
3.36070270100996e-05
5.95297839589918e-05
1.86250350116577e-05
8.37843702643142e-05
3.54626018261634e-05
4.61493913567613e-05
0.000135077971366729
1.06653340948266e-05
1.59166456161889e-05
3.84667249035407e-05
7.27363494875119e-05
1.59548234307663e-05
4.41449348711314e-05
7.56731457091539e-05
3.40718174482517e-05
8.51003872326143e-05
4.54060222324556e-05
4.35483606473216e-06
7.31195449914726e-05
6.68801737287303e-05
4.45469930151473e-05
8.30465568689751e-05
2.71079738086769e-05
5.86928061991571e-05
5.48602212327301e-05
2.71837812697638e-05
7.50258487842691e-05
3.45049555810763e-05
4.68690197930896e-05
6.13932755613815e-05
7.17062292188731e-05
0.000117020823530446
8.9656362445743e-06
8.51838465501942e-05
2.88022326330103e-05
2.79172036435928e-05
9.04496810548397e-05
5.46791255301655e-05
6.81355816266585e-05
7.32467583444227e-05
6.07309178016957e-05
5.40680966088804e-05
6.3224586796676e-05
3.60520553296099e-05
5.45838401381646e-05
4.65012282207598e-05
8.1382805157592e-05
6.96731052759955e-05
3.87623296283945e-05
2.53472088648528e-05
1.96124138143526e-05
4.24564208297796e-05
0.000104377966685073
4.59326604086135e-05
7.5042648025347e-05
4.58793526255605e-05
8.38494813002105e-05
6.97463170889103e-05
3.67007362083546e-05
5.69659833841387e-05
7.25109371111602e-05
5.04368575720271e-05
3.82577558701176e-05
0.000109270280730373
4.46855219806871e-05
2.66237380401118e-05
9.27126139277807e-05
6.8137010585398e-05
1.8896879073756e-05
2.19746384837022e-05
9.77663212188994e-05
5.60330571324351e-05
2.66852766201507e-05
4.26580022199538e-05
9.27529561952188e-05
5.41514035236728e-05
3.34001723601025e-05
6.07993565564166e-05
0.000109684883450895
3.2783800508167e-05
3.22888493069716e-05
0.000107091146783088
4.48700985950048e-05
3.43493842373644e-05
6.55768336019107e-05
3.05095522473843e-05
5.88576462370811e-05
8.16000997871041e-05
4.25537256356126e-05
5.77510942516029e-05
9.22735075615874e-05
7.98995976018389e-07
0.000116164649125474
7.63940066482928e-05
-2.44940247298538e-07
5.22825580048428e-05
5.56382443642991e-05
1.31839551756111e-05
-2.32345877513957e-05
0.000129255899370602
-1.26623375716119e-05
4.77320269672633e-05
4.46135454203968e-05
4.66896917244183e-05
4.69294289272757e-05
0.000101101331251508
7.48546014117837e-05
4.83279973322134e-05
-5.76178392135541e-05
4.98215756586212e-05
5.12233260215761e-05
5.73741414831203e-05
6.55695458254556e-05
0.000106015932440879
5.15651375645732e-05
2.76223392507453e-05
8.62156578468232e-05
2.13997968740957e-05
9.7626561227779e-05
6.09945962909684e-06
3.77125595068222e-05
8.80054994450772e-05
2.06229670971109e-05
3.33027146927653e-05
7.16795348442855e-05
2.32489698590262e-05
0.000135941148776903
-2.09336217673344e-06
3.06382680451443e-05
1.3076012374511e-05
0.000112585700851669
1.71921135143281e-05
8.40146088913113e-05
6.01972956330608e-05
2.98123383607279e-05
5.58957187009703e-05
5.79852471941667e-05
8.52112668393108e-05
-6.6973138461512e-06
5.8779113430408e-05
9.58796454009153e-05
5.95924311163296e-05
5.5506048941968e-05
4.60595342752865e-05
-8.46558983281234e-06
3.7877943063963e-05
4.75065105186055e-05
4.00618866842309e-05
6.02036658737333e-05
3.33987293812283e-05
5.09704089913888e-05
9.06760237821226e-05
8.76716550044949e-05
4.79200101959328e-05
3.47022862487818e-05
7.45798137478376e-05
9.41255589908932e-05
4.73072822115517e-05
5.16562111326619e-05
6.77094939106948e-05
1.78271550088483e-05
0.000104163726048219
6.73246831581091e-05
0.000108370400439766
5.53154570319985e-05
4.03819103592636e-05
7.48798046121586e-06
6.90783048525495e-05
4.48518040409203e-05
6.40142344537114e-05
2.72702667861661e-05
3.32381007285821e-05
7.49528774302425e-05
6.04942876260437e-05
4.73109784084492e-05
5.33004590667706e-06
6.75195389819259e-05
6.72722629062238e-05
1.37475441381681e-05
5.76557195669471e-06
6.55824227752805e-05
3.4035507355737e-05
0.00010246868042682
6.3058162069732e-05
6.98393099432908e-05
8.42706882119069e-05
2.8670797103504e-05
0.000104254451923433
8.53096670259318e-05
4.76570203974867e-05
0.00011052486131551
1.64860256220866e-05
3.62935842203723e-05
0.000114218608799568
2.5854014119832e-05
8.45909234562798e-05
6.11252711575854e-05
6.18967477403589e-05
2.58957600015496e-05
6.6747988528014e-05
9.30960033363238e-05
3.96745658159565e-05
0.000101717818216091
3.81416836796376e-05
2.46577292084462e-05
5.69425452966829e-05
0.000107148889177329
7.36882123349989e-05
9.21315094348198e-05
7.0541703923425e-05
3.33466162980706e-05
3.90599317635276e-05
5.11732699708444e-05
2.3862958927223e-05
8.42478928160002e-05
4.47881159827182e-05
3.72495179774196e-05
3.05405463227955e-05
4.46818176046205e-05
6.46304819751025e-05
6.01737621491794e-05
5.04268038063899e-05
0.00011445691619482
6.46353309606981e-05
8.77748518989016e-05
0.000104318116693581
-1.96571249829725e-05
7.95688623606917e-05
4.02491342649798e-05
6.58802314976336e-05
6.90812465798239e-05
1.91275831741204e-06
2.2372892296216e-05
4.08224649818437e-05
3.66736504178982e-05
8.17197547104161e-05
0.000107160285354942
9.73820818928264e-05
5.57854017734264e-05
6.41226009047251e-05
8.27603846779617e-05
4.86060214174523e-05
-3.00778247051756e-05
4.97479751378111e-05
4.18345633222735e-05
7.40112209555553e-05
3.1003789970769e-05
0.000101228716844175
2.91510846915744e-05
5.71103928814693e-05
7.38589812834316e-05
5.84102758396439e-05
3.14724979260134e-05
4.24049102017004e-05
8.48016196334048e-05
9.90652579533768e-05
6.46694161654588e-05
0.000104256596011546
4.68816826016867e-05
0.000115475391351031
0.000112156998538037
2.3131029785598e-05
5.65374343491873e-05
3.60169340365456e-05
7.87432913353223e-05
8.3424453382909e-05
9.41728068429401e-05
-4.06032569104527e-07
2.88891600034725e-05
0.000101739043492352
1.4357464406056e-05
4.71958140492884e-05
8.38626035836959e-05
6.74334631750794e-05
6.25731253458769e-05
7.17865656350996e-05
5.69879607580411e-05
5.72499508842925e-05
8.76987004219928e-05
3.78623243924311e-05
6.48930282519612e-05
5.94747800911413e-05
1.04085644640028e-05
0.00010249608417985
0.000103387644479555
0.0001046238137091
6.23677944408213e-05
5.5442581906229e-05
5.30075078056895e-05
1.01683417577465e-05
2.48917531688716e-05
5.26897017711509e-05
0.000112985612293551
5.84737442538758e-05
1.12194379353319e-05
6.26317828574609e-05
-3.91261719375255e-06
7.09404160095343e-05
6.16064397472926e-05
3.77386054022771e-05
8.5127525226919e-05
9.4663492867251e-05
0.000110228615555941
2.63293956629291e-05
5.33714288440263e-05
6.82809618123884e-05
8.05581688167343e-06
1.97042600458503e-06
3.17478018129897e-05
2.26079473090845e-05
3.36611286419549e-05
6.38732958663537e-05
7.61771272843524e-05
2.96704934988454e-05
5.15632222370906e-05
9.93656101021418e-05
5.0148919189103e-05
2.06527006778171e-05
4.12195179935561e-05
4.27761365602782e-05
2.64366889549781e-05
4.08667600491972e-05
2.0245304406573e-05
5.30900527599397e-05
4.6644710348391e-05
7.4426223032145e-05
4.53031717918279e-05
6.99303805027651e-05
5.67125788410418e-05
5.08931210765277e-05
2.95545949436441e-05
0.000100631096085206
5.64099303835461e-05
4.44137755473305e-05
5.58148325914057e-05
3.49982201296175e-05
4.51099858069299e-05
4.04580324919576e-05
4.5181769499377e-05
4.79857990740987e-05
7.01538419398648e-05
4.27468765636431e-05
8.56688676326468e-05
6.89569397420015e-05
0.000100338977866126
5.00405831126837e-05
6.44594654569787e-05
0.000110828096158019
8.26484408032061e-05
0.000100833845910198
6.67501048706356e-05
7.75912585825922e-05
7.66015064448651e-05
7.20810292405953e-05
6.20890711977268e-05
5.83119375417215e-05
5.11776684318309e-05
3.70153747968262e-05
4.73645664507438e-05
4.81388800796301e-05
0.000115695320908032
9.5572296168024e-05
8.6723414781399e-05
-1.28492206185147e-05
3.96404645628894e-05
9.11587938154861e-05
6.94222002627353e-05
6.35037914635909e-05
-1.33160356936101e-05
4.0169783580246e-05
6.72732380348874e-05
1.94803916910518e-05
8.17797938698556e-05
8.37327347707855e-05
3.19425051379779e-05
8.61595531894575e-05
1.59318996170678e-05
7.21702123199411e-05
2.80961696370257e-05
4.39657745601937e-05
-1.59875192463323e-06
1.87729409904445e-06
6.67194199859996e-05
9.92401564126948e-05
9.0992815691412e-05
0.000143294306269751
2.71868477513891e-05
4.99980735329226e-05
3.91804854528044e-05
5.270558310822e-05
5.89402681141407e-05
5.82580146523246e-05
0.000100945498919854
4.83728948116682e-05
7.93397374235224e-05
6.44149929561427e-05
6.92451422999938e-05
9.45944104350262e-05
5.39669634418789e-05
2.04283116470747e-05
7.05077172587237e-05
5.38294786981916e-05
0.000103054923873665
4.8844863893253e-05
0.000104334038561847
4.1724867209173e-05
0.00011762325534645
5.52702482883132e-05
0.00011174113400686
7.71843876767875e-05
7.788010430045e-05
7.84809730397662e-05
9.25150604790731e-05
3.89270399483573e-05
4.95474971685253e-05
1.23575895687283e-05
-1.12151140723931e-05
6.68298049482331e-05
-5.99039777660059e-06
4.05649416018136e-05
2.69596941745412e-05
8.2783020398294e-05
0.000115506968105646
8.99892546562113e-05
0.000108418558948059
1.95366739175625e-05
4.82826623510258e-05
0.000105570294053601
5.90113897334675e-05
5.01798185161051e-05
6.90522861170708e-06
5.12369228648455e-05
-3.48289613104021e-06
4.22681521140952e-05
7.3192769765512e-05
7.58538415201982e-05
6.41704666654076e-05
8.51303391486819e-05
9.43383321149607e-05
5.17812998623441e-05
9.11252982964494e-05
8.31932548801118e-05
5.72884053135992e-06
4.39555656523775e-05
3.38396874060854e-05
5.2195965016633e-05
6.72480793340947e-05
3.61584250328081e-05
1.78864382988084e-05
2.38777278392886e-05
0.000103625046157735
3.01952072233849e-05
8.45234168831536e-05
2.98482459816637e-05
6.71002356068583e-05
0.0001060602627766
6.01299461216818e-05
4.21009171005328e-05
4.2115975236485e-05
7.01036215667861e-05
7.05682483060686e-05
1.49484151167218e-05
2.87265064026481e-05
5.73272524649757e-05
0.00010932638582887
7.41007628446853e-05
5.08760849639065e-05
5.53543239368713e-05
3.07667707549946e-05
1.83109672370996e-05
3.84698821305462e-05
8.00165071039086e-05
1.33323784030028e-05
1.89162279057511e-05
9.19961305673912e-05
3.73377418439729e-05
3.11763992276973e-05
-1.26677482956965e-05
3.80979017870115e-05
6.63473370522974e-05
4.43547230691233e-05
2.2359366260445e-05
6.20393088387992e-05
1.58803185526871e-05
5.52561229152513e-05
6.72214990233621e-05
9.85287214914378e-05
2.90096133187309e-05
5.94171484949159e-05
5.57825654629841e-05
-2.57999495691182e-06
6.54747456773761e-05
5.6033731690719e-05
8.04125279868192e-05
8.24581519937459e-05
1.5816880624602e-05
9.30040285620278e-06
4.779823061013e-05
2.1663941648661e-05
8.41084308286977e-05
2.37428089961919e-05
7.94560758865141e-05
2.23844758588152e-05
5.91610007907159e-05
7.40687486177776e-05
9.20167974959871e-05
1.87393548937294e-05
5.18595136239746e-05
3.07456833784559e-05
7.48879965336537e-05
0.000102844620929696
8.85557968197386e-05
0.000112199546958154
8.64359291777832e-05
7.80686190449187e-05
-3.0999203372795e-06
6.69831329029058e-06
7.5694789050179e-05
-2.58528084511709e-05
0.000116957420095447
0.000119698083201103
3.01437539420638e-05
5.82290926449757e-05
6.98424266121106e-05
8.45980593696624e-05
3.83525775788656e-05
5.75200911056402e-05
9.12734975715256e-05
4.22511163161793e-05
1.5450905862312e-05
4.73166866382472e-05
5.36636857330207e-05
8.53861225366763e-05
0.000103689695928125
7.4197570014017e-05
8.79847051994307e-05
7.22312150543837e-05
6.77359871862103e-05
7.39528781543322e-05
8.80459543813221e-05
8.03542244228089e-05
6.82563670592068e-05
7.57038536391733e-05
0.000114054276821536
2.16312550820005e-05
7.56986600032656e-05
4.98920765093178e-05
6.64223270547195e-05
-2.45649616428166e-06
-1.11572406775285e-05
7.88426639709777e-05
-1.4373017975434e-05
1.2543110929978e-05
5.34814215764273e-05
0.000128663769581458
4.83009298531366e-05
5.4442497069102e-05
8.82781101836241e-05
7.38427305939821e-05
3.88812196929494e-05
6.97224348042588e-05
5.70063198444124e-05
6.90625818516423e-05
4.23970981619486e-05
7.06978045633184e-06
9.00872326458687e-05
6.48995924330253e-05
0.000107489986750784
6.99480693702776e-05
8.89948576798176e-05
5.22137446803936e-05
3.96495969017132e-05
5.24153159227644e-05
0.000138256266641944
3.80760079121594e-05
6.78619308536078e-05
6.26103373336656e-05
6.74736127014854e-05
2.94756396943858e-05
4.32388278586404e-05
-6.14880074363402e-06
4.09457449992451e-05
0.00010415051983981
2.60011051430302e-05
7.17401416672055e-05
0.000128475166846553
2.75867374959647e-05
2.73755624568602e-05
9.08850495798383e-05
8.63513791570268e-05
6.4814182887163e-05
4.48890530615917e-05
9.91611821464946e-05
9.01757169955204e-05
9.68937348297447e-05
5.99886930625568e-05
2.75129921731589e-05
0.000104135711504782
4.91505948344124e-05
3.68265900393251e-05
0.000118130421027344
3.55356154800482e-05
-1.62601785728002e-05
0.000105610017642079
2.95631645984409e-05
5.89750292176985e-05
1.67002652988615e-05
3.58657872520802e-05
1.5276539371176e-05
8.87704321172717e-05
0.000105002397156882
6.96701235079479e-06
4.62039059485091e-05
-7.7303357883165e-06
0.000115748598643392
4.53826767695452e-05
9.89508413110075e-06
8.54774503083609e-05
6.26574899342564e-05
4.31838242275085e-05
6.3938072935312e-05
5.77341423013774e-05
8.58293221772621e-05
1.9937483880322e-05
9.6295488935505e-05
2.8050289323224e-05
5.04577185322048e-05
0.000113915830629877
7.48298183620421e-05
9.6202896661455e-05
7.12013977261337e-05
-1.22652900634821e-05
8.05683416515452e-05
2.71295535242642e-05
5.66351762333524e-05
8.37796043168155e-05
3.56473692963562e-05
4.7154126219786e-05
7.5757419821624e-05
1.13702763110917e-05
8.05657241911058e-05
-2.79987498247379e-05
9.88821780823297e-05
9.54927200293972e-05
9.75224820586878e-05
3.46041497532889e-05
6.00545547518019e-05
6.24444608983009e-05
6.40821876980792e-05
9.57339862300866e-05
-8.28136539768551e-06
4.03719653362738e-05
7.21631300638841e-05
1.62979938390298e-05
4.90963310951988e-05
5.38446888876582e-05
7.15498035388964e-05
3.62766640262192e-05
-7.42815896122081e-06
7.96558990708682e-05
9.56564329437195e-05
8.69624989602174e-05
4.72088856736986e-05
2.27789860268834e-05
7.22592921494268e-05
6.44595306289743e-05
8.762074882688e-05
6.39680851126478e-05
2.90738749364732e-05
7.33697600654498e-05
2.51604662102555e-05
0.000108433517912898
6.36797005690516e-05
7.99764116386031e-05
1.1215597175386e-05
2.86749759367565e-05
9.55392279247488e-05
4.24356840767375e-05
5.13028414581527e-05
5.09431821377856e-05
5.46553845595772e-05
7.09761941252979e-05
5.21847455897137e-05
6.88694669327115e-05
1.40147040719304e-05
3.21254812877964e-05
5.68639433989231e-05
3.41839991464843e-05
0.000100558507701348
4.76312016297032e-05
3.6233858322142e-05
7.73881698393017e-05
0.000111612660001878
5.04781355939786e-05
2.13687545865278e-05
5.62948583816049e-05
6.19925392988711e-05
5.92500163607651e-05
1.29851151221696e-05
8.85773803821759e-05
6.80990557044014e-05
1.04385782848942e-05
9.26361590971882e-05
6.82918659031676e-05
3.37836263943159e-05
2.36865340138839e-05
1.68251598144239e-05
3.25620672300533e-05
8.4570134876849e-05
5.58509821130177e-05
-1.62824136844039e-05
6.8242509266866e-05
3.05174257971944e-05
8.20125086496264e-05
7.65883466956489e-05
5.60736782237869e-05
9.06375909970443e-05
7.4298961909677e-05
2.95320925817589e-05
8.61388637194255e-05
4.00854667596951e-05
2.54388577048896e-05
2.45235096263198e-05
9.29608291450031e-05
6.45844200736177e-05
5.7758189451226e-05
9.0274193937354e-05
-5.71696334351837e-05
7.85191482803836e-05
6.2803809406272e-05
5.06529263491826e-05
5.77649446695373e-05
2.41401830489469e-05
0.000108149907158775
8.25930835899609e-05
8.32063698184662e-05
2.64110006254121e-06
1.88683346936195e-05
8.63488087192098e-05
7.1790325025202e-05
1.49239197686071e-05
1.8183801952788e-05
3.0736616279079e-05
2.28813608833629e-05
8.87476712634155e-05
8.31416934509754e-05
5.62796316941026e-05
4.13182644552339e-05
7.59044808765147e-05
6.70332422164973e-05
6.73438931714502e-05
5.27638137451009e-05
4.2390660004698e-05
5.15163315704001e-05
9.88003994115474e-05
3.19277437972109e-05
4.4633539276946e-05
2.99950554139216e-05
5.10887799402541e-05
5.46660838394944e-05
3.00892706092468e-05
8.64873585039225e-05
7.34894273960683e-05
2.88585592004183e-05
3.82831333377495e-05
7.6239505938328e-05
2.51520553305968e-05
8.40942692569427e-05
4.67144405811152e-05
7.70863090055671e-05
0.000124963196518508
7.6093062349836e-05
2.77445459988353e-05
6.84322154972117e-05
5.79058336338931e-05
1.48044503952162e-05
6.23806541011528e-05
5.04157680519111e-05
6.14121442437929e-05
0.000115288488599899
8.44411034291972e-05
9.0780854506806e-05
2.8869066181397e-06
1.14802521553312e-05
6.37851964868684e-05
-1.76488770148358e-06
6.82174075302983e-05
3.825542546491e-05
5.78542459779261e-05
9.61014847596221e-05
1.62786373548671e-05
3.83348739784522e-05
7.23164733953624e-05
6.85392982813719e-05
4.42343262553257e-05
4.28073975859469e-05
9.45338636694532e-05
2.45860002459303e-05
9.31637669627607e-05
5.12634969413893e-05
2.58970059847091e-05
3.5064194026801e-05
4.05511977884219e-05
2.58220008689518e-05
4.26274965705394e-05
7.72601494682252e-05
8.63932120015022e-05
7.34084163339373e-05
3.35952037867054e-05
4.94367445434422e-05
5.73769987846094e-05
9.736711867085e-05
8.58405190737353e-05
7.76130192485248e-06
-1.83594498024054e-05
7.68010805685583e-05
2.64075449242754e-05
3.8536233571954e-05
5.25467238690952e-05
5.94861476937347e-05
1.22115362976356e-05
7.15378520332929e-05
6.3490322646471e-05
4.35207422170028e-05
2.74549111752476e-05
-1.45500809476158e-05
9.02302817848583e-05
6.75400798972342e-05
3.95112548049681e-05
-1.66922770906102e-05
0.000101781261779398
5.04284897440891e-05
5.41066640229525e-05
3.96529741710625e-05
0.000107036355480044
7.11655341661449e-05
3.54879896210639e-05
4.79028782075425e-05
4.79004825246357e-05
2.96198248978042e-05
1.88496596470051e-05
4.12977900183985e-05
6.09505154138855e-05
4.45590624941554e-05
9.00548121264799e-05
6.87879582000688e-05
6.14605189216967e-05
4.65206522866032e-07
5.04142344217109e-05
8.03122646358333e-05
2.8452995097546e-05
3.29897177091502e-05
0.000122287384069374
0.000127830444322464
3.60323782604971e-05
2.05967025281554e-05
8.6192192835517e-05
4.31093230580833e-05
4.52677219890027e-05
2.9521223731899e-05
4.77251256809255e-05
7.47913737463588e-05
8.81437423115562e-05
5.05109220841401e-05
7.90233876385732e-06
5.22293349268297e-05
1.25797895651693e-05
2.18759992264095e-05
6.0173431309762e-05
3.66359396959274e-05
1.82350938210931e-05
2.30396238045661e-05
0.000110040387524631
0.000103902228984408
5.14312327623773e-05
1.10996397393506e-05
1.83142133444051e-05
0.00010269377832559
3.50318734368678e-05
0.000140015061916885
1.28457876922143e-05
8.9051994520233e-05
4.94456960751693e-05
4.41896785540925e-05
7.21798194539827e-06
6.68151646649743e-05
8.72181285036883e-05
9.18012058728421e-05
7.64681334802009e-05
3.35065996257191e-05
4.21484914432928e-05
2.72256524807049e-05
3.67765995084436e-05
8.59841689378167e-05
8.02150617218632e-05
9.31772969653664e-05
4.3852397246695e-05
6.71569529273622e-05
5.1274324284702e-05
8.31233715765503e-05
8.85248312327789e-05
8.34513794387366e-05
3.83518023333294e-05
8.30053526093085e-05
3.46816284631592e-05
9.07288127387076e-05
8.17010637328857e-05
3.96412911254813e-05
6.28496343402057e-05
6.42500485510815e-05
1.24673337845732e-05
7.88249597119296e-05
6.22362425679808e-05
-3.27641710438385e-06
1.66805568730968e-05
3.09136830282228e-05
7.86677853118843e-05
8.0221864008068e-05
8.06995023422751e-05
6.97412932666425e-05
3.26459192319607e-05
5.42706740541559e-05
6.99468705206296e-05
4.80371170036897e-05
5.80473744292776e-05
9.41305735181807e-05
0.00011459817486615
0.000107612420609011
9.55776361085331e-05
3.33409779323391e-05
5.25409625361766e-05
1.20903783406609e-05
0.000113385718569167
5.24114328101333e-05
7.24000339105959e-05
0.000107806452885554
5.96929132091427e-05
6.08447381527946e-05
2.44508783580114e-05
3.1891837988275e-05
-1.67748445176504e-05
-3.40900014054808e-05
7.85737255320227e-05
0.000120978252442659
3.21553313307149e-05
5.91706205743948e-05
8.47597538419113e-05
4.82680339278469e-05
-5.56806528430815e-06
3.26032475195959e-05
0.000121003644832122
6.10316895359293e-05
1.37558694296787e-05
1.67492189270343e-05
8.93581666104499e-05
0.00011008811651506
5.71078753075147e-05
-3.64703150987879e-05
1.88905735344654e-05
4.00910444717681e-05
9.62074791265223e-05
5.22988857008437e-05
7.23081669353364e-05
2.37682354431864e-05
4.19953327800264e-05
0.000110814387490528
1.84285151857084e-05
4.02635459095519e-05
5.10211903192562e-05
7.20316543894943e-05
8.65784157500192e-05
6.42524282693533e-05
1.89637641548561e-05
5.94083807218476e-05
4.0856397855593e-05
8.72956875863424e-05
5.07536772458931e-05
1.02584075602324e-05
5.15972089272021e-05
6.15301054703193e-05
6.60506679606948e-05
2.23016783367849e-05
2.93150902745832e-05
8.45141209804855e-05
9.68986246548504e-06
9.84398741332427e-06
5.5603948053664e-05
8.06048757524737e-05
6.90295545793376e-05
1.28891435363007e-05
0.00013081139642854
5.97356839076231e-05
4.91398267661029e-05
8.24709676990354e-05
4.28478878476322e-05
4.11648609162296e-05
2.72107098677785e-05
2.34118170066208e-05
2.91949012801888e-05
5.17430643061128e-05
5.03584482870822e-05
5.6857640223884e-05
2.99577679320178e-05
5.14337958424452e-05
4.00874514037759e-05
0.000153942603887598
-7.76207282137272e-06
3.75681378300712e-05
8.02256724327504e-05
-7.7569293317139e-06
5.47459408380535e-05
2.6292712220564e-05
5.38956932984099e-05
2.3281865177135e-05
0.000116833173637947
8.11399308704301e-05
6.5881528158391e-05
4.40095052516571e-06
7.08938701080373e-05
8.08532295142705e-05
3.95367741296868e-05
3.50004922577953e-05
0.0001058234568853
6.4569365850116e-05
0.000104204386061815
2.22983014200794e-05
7.42737967210327e-05
5.01099839267709e-05
6.51524034155297e-05
3.50829863401114e-05
2.18178076032392e-05
3.38606220681752e-05
-1.01669172907304e-05
3.56075472892205e-06
2.45069718625105e-05
6.15317580915687e-05
4.01024544872707e-05
7.43509114566168e-05
6.35592578865843e-05
7.22026881011585e-05
7.2562995622737e-06
6.37980323025362e-05
3.83382055201457e-05
0.000107870820761747
7.19469947130763e-05
5.13281153295302e-05
-1.00543378155561e-05
0.000105228473898678
0.000100737105546433
4.63688136443115e-05
4.89993928795733e-05
-9.42208313543713e-06
6.5048098157671e-05
8.1713953136149e-05
7.71307889487505e-05
5.04398992473354e-05
5.54243537229144e-05
5.609166386954e-05
6.52255638390801e-05
7.60064635363766e-05
5.47628712090638e-05
5.15152283203984e-05
9.86185913963708e-07
0.000128877001822167
7.52119013563633e-05
3.95664474078992e-05
6.55567306564682e-05
8.98653717332578e-05
7.81821324349298e-05
7.46578189377362e-05
5.53956004118283e-05
4.19777352543173e-05
5.62782065623426e-05
3.65945784749175e-05
0.0001023111951401
9.39082187447869e-06
8.63888199268852e-05
0.000110026241498047
0.000147288345159995
5.95690968082621e-05
0.000110143039887534
9.64855311203402e-05
0.000104351540333962
2.26111102661206e-05
4.79688064557533e-05
8.36263302349319e-05
9.77012544604518e-05
8.81882065976358e-06
8.82535075549296e-06
3.76448698968883e-05
8.48465033429148e-05
7.86365532376162e-05
-6.25701538939894e-06
7.23004273892127e-05
3.75638015735712e-05
5.1137990283237e-05
5.08941564864078e-05
0.000126102565486885
5.40871458817975e-05
9.56038174903463e-05
7.48877197152832e-05
5.04327073186322e-05
1.30284116066797e-05
5.91336028600192e-05
-1.65683060798163e-05
0.000104544946374002
5.0918900572096e-05
8.44266064324559e-05
1.50269873629375e-05
6.70889477164622e-05
9.29376742534485e-05
7.91407706086265e-05
9.07230874897972e-05
7.03665110200914e-05
6.60262980401752e-05
7.5133282649552e-05
2.76508404205379e-05
0.000104840682576818
-1.73996466723395e-05
4.36697578387597e-05
2.73890629800185e-05
5.43874458767711e-05
-4.37931254907619e-05
5.82993180829377e-05
8.21732221904167e-05
3.53341641838381e-05
4.95661834048137e-05
3.95459841703816e-05
3.7787361374581e-05
3.46171983273944e-06
3.26720056766486e-05
7.90484631109749e-05
1.71372577574794e-05
0.000132397553711511
8.40475150521555e-05
7.28471714772483e-05
7.0038201252412e-05
7.26694382757558e-05
4.50615763867076e-05
2.49479813096399e-05
3.56665745606645e-05
5.70024952847161e-05
0.000107271294220756
6.61071281951497e-05
-3.50028979873036e-06
0.000112609725988396
7.6384016862784e-05
3.50434649865703e-05
2.46319103782621e-05
4.2948391009516e-05
7.28096619948332e-05
7.07845499734101e-05
4.90559752904927e-05
-5.35505395885788e-06
2.06388049744118e-05
3.83577730731851e-05
0.00010028372494698
3.10245304416145e-05
6.9751125801115e-05
2.85456284026407e-05
1.15260055170413e-05
5.22097775490023e-05
0.000108553186453779
8.43335134200198e-05
5.69169461534311e-05
9.40763196619261e-06
7.91722471460091e-05
-1.24968975081054e-05
0.000111984452781505
8.53560162321723e-05
6.67261621182374e-05
1.61548120344615e-05
6.60902717630352e-05
5.74006067982511e-05
-5.05232262546777e-05
6.54746690596057e-05
6.71594484833992e-05
8.84436862499119e-05
4.26827040490847e-05
9.32374773220007e-05
5.84024733173193e-05
8.02451373455815e-05
3.9375040862514e-05
3.59616478700417e-05
4.93435291843924e-05
7.27437140394354e-05
5.87248043960063e-05
-9.63110654624918e-06
4.36480552952187e-05
3.97583564276447e-05
7.37131632602514e-05
5.34731711880888e-05
6.15084599810247e-05
5.27619248431697e-06
0.000136010323885948
7.07118622747489e-05
2.70750149461626e-05
8.1519921995104e-05
5.61701559237388e-05
2.48663495746296e-05
7.62309390774038e-05
0.000118094964321992
7.11265784874086e-05
7.64929083075683e-05
5.6506603575114e-05
2.47703131718563e-05
8.07162349485169e-05
3.38209111113285e-05
3.18985195103545e-05
7.21418213514784e-05
6.42520443627123e-05
3.64920866055142e-05
3.64948001778706e-05
8.19093379986994e-05
3.64006973773589e-05
5.33377436672885e-05
0.00011608284210445
3.42806297013264e-05
2.27454625618811e-05
6.54960282902363e-06
8.67884251139958e-05
2.81658630507518e-06
2.97306996201686e-05
4.80479560517022e-05
3.6521739373445e-05
3.15565095293247e-05
7.94971623151442e-05
2.75092774367323e-05
6.08172914268116e-05
2.38656384073123e-06
2.19463288582754e-05
6.7641254746574e-05
4.31484719061264e-05
7.17792167364986e-05
3.32016342314474e-05
1.4784946839702e-05
2.52273022447403e-05
5.86675895106026e-05
7.473081152878e-05
7.90103437697184e-05
6.70623620146032e-05
4.10495945431671e-05
-1.33997062320462e-05
2.06123207105857e-05
4.317483342824e-05
1.20767028193532e-05
-4.3315019410727e-06
4.70947137474181e-05
0.000110642401943394
8.57577529386636e-06
7.71000543936596e-05
0.000136355544326143
-9.50211828505434e-06
2.78386185760511e-05
4.42111464941463e-05
-2.97077373712731e-05
1.14306774840605e-05
5.21684746792486e-05
5.88166790064865e-05
9.60019109375373e-05
8.12614006006821e-05
5.53399234396479e-05
6.85941373267697e-05
5.34993952630744e-05
6.73419976539511e-05
1.47808305089629e-06
8.21156658459396e-05
5.4673167907105e-05
9.35941153185742e-05
1.52230742488813e-05
8.35939637140887e-05
7.95934928085788e-05
-3.15381234590649e-05
7.43250733291356e-05
7.34417983099484e-05
4.27568655808179e-05
4.21458852201023e-05
5.55254114516685e-05
7.93401163610378e-05
9.41525633394394e-06
7.93886529472437e-05
5.15861821646171e-05
2.8657688942035e-05
2.00429947473909e-05
-2.55070967315114e-06
1.23285065536453e-05
2.29076328590471e-05
4.28423380078203e-05
7.09003761509985e-05
4.80709545473233e-05
8.10536307181393e-05
2.67907600083607e-05
4.01653242782764e-05
4.40551307347006e-05
9.13602826355943e-05
7.83295263710113e-05
8.42287062972997e-05
-3.411442457222e-05
6.46038498016361e-05
5.01779998010775e-05
7.57724666376273e-05
5.48683954943826e-05
6.74006039314634e-05
5.33242823261378e-05
2.94477990714164e-05
5.20929192583775e-05
9.10927290095773e-05
7.61087579049111e-05
2.2557835858339e-05
1.75344116147248e-05
5.9565870821963e-05
4.34701031910907e-05
0.00014409862927161
7.37525831802519e-05
5.15632547975552e-05
5.05017642624908e-05
8.03582303013461e-05
0.000111247736213153
7.49536069319711e-05
4.06157755279913e-05
5.52774302566767e-05
6.93022441597135e-05
6.73253080336175e-05
8.25575634255013e-05
9.64892224975738e-05
4.43659801269852e-05
7.53693981216012e-05
9.75254263119817e-06
8.6984743032545e-05
8.55080032484212e-06
5.46915167122591e-05
5.14008382810758e-05
5.34626403483158e-05
-4.62718133518029e-06
5.83273167927423e-05
4.23823872540997e-06
5.05770533592303e-05
6.11126222070104e-05
4.89487773145911e-05
9.41038156942973e-05
4.7388358090871e-05
2.30426486327039e-05
5.5191425605999e-05
2.06204352932283e-05
9.36989945105489e-05
1.70934248262257e-05
0.000106046208950488
6.22184394002286e-05
2.52980735966755e-05
4.78748570968013e-05
5.5957329204842e-05
5.68441831824585e-05
7.81394954829672e-05
1.79667813839951e-05
9.75883315132715e-05
4.63551658085097e-05
5.58884814400334e-05
4.10246052916173e-05
4.14848764703377e-05
6.67146483126195e-05
3.88428988340309e-05
4.56959961035828e-05
9.37116664914133e-05
4.70242219451556e-05
5.86915311076866e-05
0.000124235225786573
0.00011517233206842
8.79880731605136e-05
4.869962137173e-05
4.61195936001036e-05
1.68603169339033e-06
0.000126852527365092
0.000122956527338818
8.35010639148567e-05
3.6310994212846e-05
0.00012195028495898
7.48418891433987e-05
3.51843158711127e-05
3.04748038927352e-05
-2.94806823590516e-06
5.47437214136327e-05
6.9210647323257e-05
6.69264115180747e-05
5.96215422015822e-05
3.46735885817406e-05
0.000127167010757591
7.20807113473778e-05
8.44983749410427e-05
3.88315866444071e-05
1.41692688283348e-06
-3.58428953680184e-05
8.41955078350458e-05
-1.11287511176596e-05
4.8915286045712e-05
5.43477013640552e-05
4.4570943008283e-05
8.00270076564132e-05
4.70841059854768e-05
4.8475181687237e-05
6.91941143792398e-05
4.07212572621021e-05
7.81142188091254e-05
6.4500897178453e-05
3.8450932219341e-05
8.0436868634823e-05
7.50542028490675e-05
9.57838278850829e-05
5.83659006187628e-05
4.5669018107288e-05
5.34627682321249e-05
3.353973239311e-05
9.55425843844848e-05
0.000111009618440543
9.64908840236108e-05
5.69983434316062e-05
-2.46377889624885e-05
9.33413634873725e-05
1.53549294926315e-05
-1.58564876592713e-05
8.28411801878739e-05
-3.51499401893316e-06
8.54909324328576e-05
2.24813615036106e-05
3.02046740459751e-05
3.83542175153492e-05
5.5582878828576e-05
7.82295322422557e-05
9.20157774821458e-05
7.06738138074798e-05
4.59679274457627e-05
6.29908018889553e-05
6.27556628917346e-05
4.28422231684189e-05
3.54003307985473e-05
0.000100119105172712
0.000131693726807817
6.48854137749511e-05
4.83680078142604e-05
5.87076043690209e-05
8.59898531203038e-05
0.000103704989663659
4.82008063753188e-05
6.45038383954459e-05
2.30729058835982e-05
3.72833744481306e-05
7.76245403165355e-05
7.51456139736705e-05
8.97343843869815e-05
5.77064386523822e-05
6.64436122658607e-05
9.33877762780957e-08
6.69792738371285e-05
8.40114481827043e-05
8.78330228862204e-05
5.42911767071915e-05
8.5739836171083e-05
3.26575163986841e-05
6.61935672885719e-05
6.2347010827809e-05
0.000121152852271137
2.20240656111624e-05
2.15944287833678e-05
3.76928454365415e-05
3.22282300817271e-05
1.77883553789684e-05
5.94415695763149e-05
6.51649733535149e-05
8.12662870228928e-05
-1.48016904333566e-06
8.75997971410974e-05
0.000116763029488878
6.56668042019958e-05
0.000103642047186715
8.487553984071e-05
-3.93517670762834e-06
4.24683635224017e-05
8.84875570868395e-05
8.67007511389915e-05
8.64980340002459e-05
9.76067574911872e-05
5.18222378915882e-05
0.000106234812381254
2.23457179691593e-06
6.12936827192129e-05
5.68764827768452e-05
8.40623570660364e-05
4.05722206087549e-05
9.11356713968196e-05
5.93212329028653e-05
8.30323061763406e-05
6.37044345044205e-05
3.64361950148674e-05
4.07326744094552e-05
9.34735037333087e-05
9.59959054045434e-05
9.68260361621108e-05
1.82350165193674e-05
3.76958663876119e-05
4.77072838031138e-05
7.99352489890347e-05
3.68550727715111e-05
8.65116179534752e-05
7.50868554414901e-05
4.08550717236274e-05
8.1167135556027e-05
4.48242493833855e-05
9.38854695683712e-06
1.69795394491906e-05
8.28230140951912e-05
1.37331586872311e-05
9.47366059502694e-06
6.80977788039042e-05
2.58735791430858e-05
4.15230583655741e-05
5.70148188888304e-05
9.99153259128115e-05
2.43140436901943e-05
3.81828337272329e-05
0.000129399046016918
3.25885894172752e-05
5.38075261406007e-05
-2.12301831646719e-06
4.35829874103895e-05
-1.02931551411409e-05
0.000121350015938111
1.21490403845428e-05
7.43677922128843e-05
9.31552994163651e-05
4.57379578132815e-05
6.309860494568e-05
0.000143086450895101
5.65936242879321e-05
4.38219133803504e-05
8.84446282650164e-05
2.85857465124349e-05
6.33891763236831e-05
6.10290745901384e-05
2.37701423066081e-05
7.70966220857206e-05
5.67076327367612e-05
4.33714566633448e-05
5.26831766860998e-05
6.2415756758606e-05
-5.46394134169941e-06
7.59616534337287e-05
3.13947992526265e-05
7.79383080121438e-05
4.59173121562902e-05
5.4772599794942e-05
6.90210178571135e-05
-7.32223168341619e-06
7.99387827959834e-05
7.14917212740804e-05
8.95251212550879e-05
8.65459595281983e-05
4.24537302433123e-05
8.21160477168723e-05
3.62757971836466e-05
9.25795795764557e-05
7.12902972150426e-05
0.000110930905221453
6.55350650163025e-05
4.86401449000234e-05
-2.43318603637507e-06
8.46567735805386e-06
2.67891902093231e-05
5.94245361219849e-05
0.000109716109189516
3.88130032181359e-05
4.08755822565176e-05
0.000108817002456766
6.78528963508577e-05
1.13640666881086e-05
6.84069164741777e-05
5.31700477558527e-05
7.72198015530611e-05
7.59221146839012e-05
6.40405529811524e-05
4.48613499465766e-05
0.000111972280806425
9.91464321125804e-05
4.3957484255564e-05
4.90414709777836e-05
1.90221379063249e-05
9.87089151712251e-05
6.38288575735755e-05
9.11843670822638e-05
0.000115454278628172
6.58691579110575e-05
5.56949456975722e-05
5.95368992583669e-05
7.26299553461352e-05
8.09578502342946e-05
6.63862975018266e-05
0.000119370379192404
3.90395034314467e-06
1.68807200870806e-05
4.14984520619673e-05
2.46957264587177e-05
8.43142575575781e-05
0.00010304644732164
4.9083270146971e-05
5.44588698701016e-05
9.37051282729238e-05
6.38381674506829e-05
2.42579815762928e-05
-4.37389281273989e-05
-1.01001722544898e-06
3.31781068539379e-05
4.41320492662701e-05
2.4322886751494e-05
2.5695148584266e-05
4.18299719873192e-05
3.60444780233702e-05
5.55586970722816e-05
4.07456355426082e-06
6.30909790587529e-05
8.78425032910676e-05
5.49002860313602e-05
6.76319923880821e-06
6.84486081401812e-05
4.08402460700932e-05
0.00010013634941396
4.56065623926968e-05
3.78304669113449e-05
9.08417796882105e-05
6.55595239389955e-05
3.96048510411571e-05
7.51894175098206e-05
9.80578703032423e-05
9.25615717187057e-05
8.82460465404959e-05
5.11367553515287e-05
7.97524703120546e-05
3.3000076005359e-05
3.9082970366359e-05
8.53052608033596e-05
3.87513826724348e-05
0.000106290076297683
3.45808876409372e-05
6.25474375045849e-05
9.76411382049969e-05
-1.00955579432423e-05
8.24329828145722e-05
8.62834578347683e-05
9.62689135692547e-05
3.39750716820062e-05
8.08139156795141e-05
7.32479219369562e-05
4.59837745886379e-05
5.73425319690008e-05
4.39739939938522e-05
6.42997364526297e-05
2.68745599700236e-05
3.16473820436088e-05
4.35808690261648e-05
3.90458046050549e-05
8.64105303043367e-05
3.4228612793204e-05
7.36340898207341e-05
5.96454683309352e-05
3.67634694194848e-05
9.43505549168138e-05
1.93191139778518e-06
-1.37883628434944e-05
0.000101810961351154
-3.58629825551972e-06
6.04920231400554e-05
0.00011238398670958
2.72215550400901e-05
4.71481222524388e-05
8.00200709886276e-05
5.59044154554201e-05
7.81777429232564e-05
4.17844586930476e-05
3.40799602551282e-05
6.72457217708856e-05
7.41610733971314e-05
6.05096061231392e-05
8.04166558871345e-05
1.15883222868994e-05
3.99937204890563e-05
0.000101033169173237
5.80098744614017e-05
8.60487156625507e-05
2.28547084435778e-05
5.07425031022684e-05
0.000119382085807056
2.82286857177082e-05
9.34437156937797e-05
9.87075631681983e-05
0.000104049608984312
2.2478597064637e-05
6.53855289282345e-05
9.04736461996072e-05
7.46718003185671e-05
-5.46955488923832e-06
4.19163153024877e-05
0.000103573345935599
7.14920313471486e-05
3.50426664852416e-05
8.88378563721942e-05
5.75993047496507e-05
1.58694730174212e-05
4.75953838398438e-05
4.55422691037112e-05
6.68655732431348e-05
6.52624810748169e-05
2.98774031188994e-05
9.09272593180659e-05
1.15527429327751e-05
6.9355378535799e-05
6.14245362660521e-05
9.79439038196367e-05
4.26880225722455e-05
7.28980424670553e-05
5.15973128954633e-05
0.000101071863209692
4.48275572180126e-05
8.21981061001282e-05
2.40114393654785e-05
6.57807350494167e-05
3.57480620752669e-05
7.39845674531912e-05
-1.85304184543316e-07
3.46525776388245e-05
6.2323164876238e-05
6.60861171260336e-05
8.25799800444358e-05
2.84081502737307e-05
4.60657816729553e-05
-5.12135488128235e-06
6.18181414056177e-05
3.27084385723548e-05
6.99318415458719e-05
9.52237659923525e-05
6.55890915775291e-05
5.9234579674559e-05
1.61219696402572e-05
2.43895615400805e-05
7.52487725997256e-05
4.60104648891734e-05
5.05459808464137e-05
7.71443735413078e-05
3.72140759924362e-05
2.01928500562903e-05
5.30467928000722e-05
5.13734128640677e-05
4.97810162397226e-05
5.56171185066739e-05
2.48021419114004e-05
0.000120735380263633
3.33941166482148e-05
2.69461169819485e-05
2.60382221702251e-05
6.68999515592823e-05
5.33807565080671e-05
5.2595551394886e-05
4.91404645848864e-05
6.24472295710144e-05
5.52736505607771e-05
0.000111109123680709
5.83302719973502e-05
4.07838908359663e-05
9.97630462352759e-05
0.00013831988573215
7.35520515405686e-05
3.09025250461402e-05
-2.11085100989784e-05
-1.75975009285334e-05
5.76815871124645e-05
4.1357096141113e-05
7.44896908089518e-05
7.21174412321433e-05
6.73348074686546e-05
5.88904145420088e-05
8.38523565878084e-05
5.74597531742947e-05
1.12998090989374e-05
3.97568465776656e-05
7.71664582992813e-05
6.95593895678247e-05
5.06198308667644e-05
5.81497314004452e-05
6.32459821153477e-05
4.0307288398109e-06
8.46576786613139e-05
5.68548443921518e-05
8.85395979772708e-05
2.60759837220124e-05
2.2225750675436e-05
4.84674155473886e-05
6.46327388910662e-05
5.46173548322634e-05
8.34910424532675e-05
1.04038535066525e-06
6.12386042432718e-05
3.83979728115385e-05
-3.25393579142791e-06
2.77329242854528e-05
6.47315657675377e-05
6.21862291113011e-05
9.27526848026714e-05
4.08737625461458e-05
1.27351883308682e-05
5.12903144224929e-05
3.43392362775769e-05
7.65972426621602e-05
8.15497525903609e-05
4.96445179245806e-05
6.33553889209045e-05
3.07231457069288e-05
5.54432420884951e-05
9.86288103356412e-05
2.29535357145711e-05
7.37103064337689e-06
5.36848917951456e-05
4.7631141006885e-05
3.72187680358132e-05
7.85490660946641e-05
7.3588952912358e-05
4.4860429780076e-05
8.2414872284025e-05
6.63198017285647e-05
7.79151833060813e-05
7.50756186166193e-05
8.87195123497636e-05
0.000132620310346647
3.17809313378688e-05
1.30148529351208e-05
6.95505766374541e-05
4.92140051278693e-05
4.73465430481095e-05
2.12264251031404e-05
0.000118149729116049
5.2318187160503e-05
2.28625770193024e-05
8.48399853903157e-05
2.76094363065726e-05
-1.91670825390316e-05
3.4915545231947e-05
6.46349091132762e-05
9.30408380178085e-05
6.46228796513671e-05
0.000106932103140943
5.53936801282962e-05
2.92418011120667e-05
-1.65478816376678e-05
9.28145766685836e-05
7.92300216089907e-05
6.36464351859308e-05
4.83131643322891e-05
4.97928316290991e-05
8.09367518664594e-05
4.70635554644847e-05
0.000106375296355937
4.96268686162461e-05
9.11600565031742e-05
5.29443294602345e-05
3.75221987844326e-05
3.54258764486567e-05
4.90930598557578e-05
8.09772032404329e-05
9.60124423005142e-05
7.47337523299722e-05
0.000103241638206896
2.97889367482002e-05
1.27196120969434e-05
6.50274532695838e-05
5.04523087989237e-05
4.61475595692836e-05
5.44544718844737e-05
5.73744341981129e-05
8.67856086607328e-05
7.91995974121867e-05
4.94311849315144e-06
4.41173662755575e-05
-1.94193375047638e-05
8.43753017959015e-05
4.4350218557374e-05
7.09414344546497e-05
8.86616853987067e-05
6.5593846259469e-05
5.57700706978339e-05
8.2935471599039e-05
5.39518166484231e-05
5.9719608935164e-05
6.17742920237141e-05
3.78775926984428e-05
7.33691603718595e-05
4.75425221076388e-05
5.65490883289151e-05
8.3068523322113e-05
7.94330203736251e-05
0.00010532719766118
5.71155149379746e-05
4.49071490749045e-05
6.55310277918369e-05
2.6848493368167e-05
2.87075368586769e-05
1.54898532064726e-05
5.49259375704909e-05
8.17220944655933e-05
2.92572879913986e-05
1.47130317745992e-05
7.26863643684901e-07
6.17558912426791e-05
3.94478180079829e-05
5.20281849571788e-05
2.52807990817029e-05
8.1628068634741e-05
5.73436919828333e-05
6.62994215512673e-05
1.80157445425222e-05
7.37521828998875e-05
-3.28449062193827e-06
8.47208269132337e-05
1.63173748204793e-05
3.70765468787544e-05
3.56982587023888e-05
4.89746819531892e-05
4.85523640998746e-05
7.52731709778671e-05
5.06293035631819e-05
5.66753892081847e-07
5.13604169500843e-05
3.92153747962859e-05
8.73773402289916e-05
8.12561054806762e-05
6.33105340181348e-05
5.63817378326922e-05
3.45738582720103e-05
5.48931326239918e-05
1.89239062752807e-05
5.3803679686117e-05
8.22902458798438e-05
7.51962481045054e-05
7.77169586900904e-05
6.51688871736641e-05
4.80276984673044e-05
8.13937874265953e-05
4.50589865986282e-05
9.24749460807062e-05
2.04196395238264e-05
9.02103538356027e-05
6.25513207264907e-05
7.25988348713952e-05
1.28783626684052e-05
9.68984911810379e-05
0.000123697522495003
8.92080657816886e-05
3.18759475226948e-05
7.22291395765502e-05
8.94484917679442e-05
4.56692553647776e-05
6.2869667463401e-05
3.34081750668439e-05
6.01662811370244e-05
5.95010751937742e-05
0.000103406546014162
3.99798031573292e-05
0.000109517669900093
0.000113011715693674
9.2999229564214e-05
0.000125319199705475
1.81356207236113e-05
3.7834184069095e-05
3.52664646261066e-05
2.55179824159096e-05
0.000110752000679647
6.6682905928854e-05
2.67878211723734e-05
9.11805285658476e-05
7.79723455824444e-06
6.20046780223474e-05
1.79321336499933e-05
6.89582781497264e-05
5.31289403138476e-05
4.00257340364949e-05
6.04518393953832e-05
2.19839502519772e-05
3.77989087957334e-05
5.79289515834902e-05
6.57794529434846e-05
5.35304303132848e-05
0.000141410684199629
3.48155128002918e-05
7.96002027589081e-05
5.52971366695751e-05
5.18221463267846e-05
1.95624863469498e-05
4.85373317409415e-05
6.21601292756724e-05
