# Supplementary material for: Research on computational propagation and identification of mine microseismic signals based on deep learning
Source: PLoS One. 2025 Oct 22;20(10):e0334641. doi: 10.1371/journal.pone.0334641 (PMC12543183; doi:10.1371/journal.pone.0334641)
Supplement: S5 Data — (ZIP) [file pone.0334641.s005.zip › 000100800001610.xlsx_0.txt_24.txt.txt]

6.56509215438702e-05
3.37286420567872e-05
2.43494950171047e-05
6.02377472535112e-05
2.4242109911071e-05
9.10874309716315e-05
9.08606742629595e-05
5.98047603771227e-05
7.36434692778832e-05
5.23664703554543e-05
2.98763257839464e-05
6.4402211373479e-05
4.6483352434086e-05
4.91497649760869e-05
1.70018794182982e-05
7.71388272944034e-05
7.02040702094755e-05
6.83758495947677e-05
0.000104551070976077
8.53621530013489e-05
5.90720353593146e-05
6.31389301386429e-05
2.86918127728201e-06
6.93496341596342e-05
3.0237091788671e-05
4.77074625990385e-05
3.27356468804799e-05
2.67735718792821e-05
5.25856774390744e-05
3.52263159926455e-05
0.000120451445265021
-1.18316168654877e-05
7.29542573680341e-05
0.000111424639980515
5.14319738478765e-05
0.0001010209852752
0.000112875721844513
2.49378681135798e-06
-3.01551586578638e-06
8.01429109743818e-05
3.27305799722516e-05
9.48794002467527e-05
8.57619325281278e-05
9.10446901638553e-05
2.86068013496676e-05
4.86353560018486e-05
7.95520827844615e-05
5.26555019997758e-05
8.45409278585619e-05
8.73971143636049e-06
8.81542385010389e-05
5.46816313221462e-05
0.00011012175208782
4.63108586573201e-05
1.83535128518072e-05
7.01526368457721e-05
1.82303382331786e-06
1.30459127166129e-05
5.33989665412864e-05
3.60932730357353e-05
7.41445296345306e-05
2.9218657308615e-05
8.01428956098048e-05
0.000147457444582637
4.95020983857313e-05
7.02388826534643e-05
4.32196086310847e-05
4.24535008651157e-05
5.27154599852801e-05
4.52901076186738e-05
4.41163798324777e-05
2.8383881795492e-05
2.91815208048316e-05
4.88943751558142e-05
3.42927114219935e-05
8.76559033047956e-05
1.22909734626089e-05
3.22681091269322e-05
-1.29507202074289e-05
7.31670491319899e-05
7.16824805225621e-05
4.64441830656252e-05
3.21496531344028e-07
3.23901982472778e-05
2.37036406605351e-05
3.76365709962704e-05
0.000102403700716345
-9.42093227439739e-06
5.47231029419455e-05
9.02815806021737e-05
4.07827298030654e-05
6.05119323213064e-05
1.96455575115216e-05
7.02377809496475e-05
6.24972205326045e-05
0.000137808966012087
2.12878958915985e-05
7.44427695215417e-05
5.66757988502737e-05
1.41708650196715e-05
6.74702904881464e-05
-3.79965035740582e-06
6.46814683442513e-05
4.55059011533542e-05
1.98350437369048e-05
3.40861057825036e-06
8.21976343901949e-05
7.37965913404195e-05
5.52126268653152e-05
7.74736703426618e-05
6.59469597402359e-05
2.88601048133445e-05
4.3860190129775e-05
7.00836290734769e-05
3.78071721246098e-05
8.84215569525639e-05
4.68786643611503e-05
3.16325465557065e-05
7.09070659953854e-05
5.07371378937512e-05
1.27533825014558e-05
3.50272094426265e-05
8.14396434975322e-05
7.64086724992955e-05
8.04450096615255e-05
8.01551957933644e-05
-3.50948710299574e-06
9.21566844744918e-05
8.88475073566888e-05
0.000104736697984365
3.51881164026933e-05
8.13533174818362e-05
0.000101270126583511
6.13818092626413e-05
4.66328695548002e-05
7.33989445443819e-05
2.99351026611673e-05
3.91496590227392e-06
2.67341988455569e-05
9.3741946242473e-05
4.1485407060479e-05
8.40107511879452e-05
7.75948556520273e-05
5.86673909701541e-05
6.01695525741928e-05
-4.02642293541476e-06
4.84843151464561e-05
8.25867778225478e-05
4.71032055739776e-05
6.84280522965486e-05
3.90374490260559e-05
7.53041855591453e-05
6.77758171244734e-05
0.000110579678358193
0.000111117904177924
1.64393769709718e-05
3.76840980652838e-05
6.74962380665294e-05
7.65964245202947e-05
7.90636285404873e-05
4.43518601125408e-05
7.56354443256834e-05
6.77965634448873e-05
7.84495383669725e-05
0.000139167639806148
0.000108193764544197
6.58773000938489e-05
4.6869468302428e-05
5.97768182316151e-05
8.39829546304898e-05
0.000109236288362875
4.01426973105568e-05
6.02238218272745e-05
0.000100477862873197
6.39396868645431e-05
7.36209606411566e-05
3.20205121438976e-05
3.74152381860232e-05
2.30578630285721e-05
8.62603361863361e-05
9.74308837083275e-05
8.92638360826744e-05
2.14034030944609e-05
3.5693950253582e-05
9.6883042533728e-05
4.80903681705777e-05
3.1351885786159e-05
0.000119437451046505
1.59493914273879e-05
4.72396489229198e-05
7.60144239371579e-05
8.2101714817104e-05
6.60102081888308e-05
5.39081398167541e-05
9.30936237106262e-05
2.76160520267244e-05
6.32219427672369e-05
7.44120620049836e-05
0.000102656815389204
4.64792454165954e-05
4.23903225157292e-05
8.38842678217826e-05
9.27966479145732e-05
8.37808633071326e-05
4.96799777674539e-05
2.77965226417918e-05
9.01370091676756e-05
4.14545712797695e-05
5.56867045546466e-05
5.64316064836332e-05
7.62069853679832e-05
3.11860742218466e-05
7.28664381986157e-05
0.000100808590521413
7.21271120808072e-05
8.13500695198408e-05
2.17989376120656e-05
2.89976917085833e-05
6.2675776124501e-05
6.17042796344427e-05
7.58881095512536e-05
4.3750259404325e-05
-5.62457428779341e-05
7.65791865876439e-05
5.41912641416782e-05
8.8282938382251e-05
0.000139676868794831
3.43201971558364e-05
0.00010672997512297
7.67679492943133e-05
0.000101989064093198
5.50537474344323e-05
4.53450669373958e-06
2.46406281459787e-05
-5.03385929506556e-05
2.65008845810465e-05
4.42610325687801e-05
4.50242307398125e-05
9.34890324232369e-05
8.45622889455648e-05
6.68077005913531e-05
6.5511184478968e-05
7.71054373748868e-05
7.96638256405055e-05
5.7426642170082e-05
3.1584711414827e-05
4.56622700212771e-05
5.61460334145425e-05
1.88829450344155e-05
5.32145564765436e-05
7.17887143623183e-05
3.97296361034503e-05
2.74821482952859e-05
2.77170948446218e-05
0.000102556277512222
2.95566142445923e-05
2.6253285725538e-05
4.53270875733256e-05
5.72063480641163e-05
7.95365485794625e-05
8.14728079023024e-05
0.000111655723310104
0.000102232346932806
3.3074493312305e-05
4.84103690440774e-05
4.94390575058701e-05
0.0001099278900476
9.83696180958771e-05
6.14231518020447e-05
5.32070453411813e-05
6.30171135503697e-05
3.90885331692436e-05
8.4456879560353e-05
4.78319639915122e-05
7.790716801603e-05
2.38578975392774e-05
9.26683452444226e-05
-1.26287892771552e-05
5.83979111171964e-05
1.75377832257208e-05
0.000120948637720101
9.59042533492426e-05
3.32662935247172e-05
0.000115194825937126
5.86463793554914e-05
1.50407735033686e-05
9.66450471983804e-05
0.000112578682136294
2.65317036513236e-05
0.000107259379402942
8.21879475031352e-05
5.70255204723423e-05
7.73617563798029e-05
3.13691879228606e-05
8.1910005762456e-05
8.07894211228734e-05
8.2028410962661e-05
8.03884385301298e-05
4.38700542067912e-05
2.7054491415548e-06
6.3449619870581e-05
0.000128125156117742
8.88911437957725e-05
2.49369041014383e-05
5.35565264921841e-05
4.5957592901565e-05
5.30512046983136e-05
4.9170577876776e-05
7.88303907353845e-05
3.8509100858246e-05
5.0886035627831e-06
2.39045907511399e-05
6.97665891563291e-05
4.74329883035593e-05
4.52707288642019e-05
2.44903657930597e-05
7.10500457704247e-05
8.63187041726651e-05
5.89628989642837e-05
0.000126103201037656
4.28493140137094e-05
8.92036845954328e-05
6.94502378075818e-05
6.09768123779158e-05
6.76186061844486e-05
9.70143633918304e-05
6.55950073482249e-05
3.07099549281589e-05
6.85909029003404e-06
5.64146078601435e-05
4.32479014999594e-05
5.55454862228093e-05
6.4713785044915e-05
8.93430010692154e-05
4.30903137473192e-05
1.27312623281866e-05
4.16079344754765e-05
4.37048766162997e-05
3.21256562118323e-05
5.605643236883e-05
1.90627281580524e-05
0.000118506899032078
-2.27424777584401e-06
7.62796559183583e-05
4.77717608033662e-05
5.50818216545348e-05
8.43402177702975e-05
7.47396635290942e-05
7.10115541296919e-05
0.000103592258918099
1.64996656832291e-05
-1.60616680232807e-05
5.82305132754363e-05
6.21536681732386e-05
8.9037664891237e-05
5.67880413440013e-05
0.000127974585834005
-4.49162853107901e-06
3.93863662435382e-05
5.6256987454559e-05
7.03307602013964e-05
8.48019109853363e-05
8.64749928862947e-05
0.000104577978391302
6.31414609491477e-05
8.5935105995929e-05
9.59283721822248e-05
6.67363286883717e-05
7.77582781579859e-05
5.80040679141762e-05
6.48848393881054e-05
2.82481095773018e-05
2.63957584561386e-05
3.79387776942058e-05
6.13254078292428e-05
5.92377237764774e-05
6.41688815731945e-05
-1.11121768811661e-05
9.33907877013205e-05
4.44495611027988e-05
6.90180717689687e-06
8.40876974462431e-05
4.26907813695325e-05
2.85432886699525e-06
2.31229709691784e-05
2.07648327214027e-05
4.33014983841257e-05
6.73815705622261e-05
7.92744248178475e-05
6.77972014038506e-05
3.37874642316154e-05
4.89574208379716e-05
7.54672520866556e-05
-6.13126323522459e-06
2.12236775086875e-05
4.60223808865284e-05
5.97252531900537e-05
7.35318394894318e-05
0.000100335095159889
-4.99340257545794e-06
3.90853201144286e-05
6.11539496101851e-05
8.49042872745767e-05
7.98640901600897e-05
1.8666430005734e-05
6.19836834740095e-05
6.09820075110655e-05
2.04289659279197e-05
9.88251191082738e-05
5.63983802873126e-05
6.56203953506922e-05
9.51444475748084e-05
6.14441811070549e-05
8.07766251925788e-05
-3.04416520960962e-06
3.45361482305634e-05
4.14308767061998e-05
7.6530511275613e-05
1.85397788443706e-05
4.68834384544347e-05
9.27520816152466e-05
-1.56044360824675e-06
5.59357095835254e-05
2.87599707297916e-05
6.89398579546793e-05
8.56859372195267e-05
3.24684918607538e-05
5.72154592264864e-05
8.37881833305589e-05
1.0008655705383e-05
3.6561546005588e-05
4.23683756663782e-05
7.18658338742541e-05
7.0500334494845e-05
3.61592772737909e-05
6.23128917781862e-05
4.00254826689905e-05
4.67291256651624e-05
7.21708987474917e-05
9.22014327654649e-05
7.65269085811284e-05
6.04334898957431e-05
0.000106303893859777
7.38580772860778e-05
2.02429869086867e-05
5.38943742739689e-05
3.31932731216003e-05
5.67144466539404e-05
6.33823196214359e-05
8.50880489103897e-05
4.22400146159181e-05
7.48607930290016e-05
6.64574501007839e-05
4.68579903907341e-05
9.2547826033319e-05
5.31576575145407e-05
9.88181770625714e-05
2.86118684312215e-05
5.09920044223974e-05
6.6151738546533e-05
2.35532278191284e-05
6.67495838121263e-05
7.78545179296281e-05
5.47201158677086e-05
5.17590900867706e-05
7.33196375717359e-05
0.000126118543636722
6.08505411237194e-05
6.47487244827614e-05
5.03150355713584e-05
0.000104333277720805
2.55812202411267e-06
7.32771750006761e-07
6.6637538986012e-05
-2.28135496303808e-05
7.75501294663438e-05
5.79249417419563e-05
8.68825107947408e-05
9.42004705380334e-05
0.000105438844681923
2.30431516608634e-05
1.69914284494869e-05
4.45199286023508e-05
9.39670760823254e-05
5.46124360698767e-05
0.000110955997625094
4.65247059108876e-05
-2.69967184783773e-06
1.70551868751109e-05
0.000113055385408272
4.88195383776274e-06
1.0324595181832e-05
6.23002428884469e-05
0.000113545938433231
8.23562363308366e-05
8.72668227757236e-05
4.49969146114834e-05
5.06665106722432e-05
1.97592463522451e-05
7.76211463010019e-05
-1.8334692913105e-05
8.1508359304829e-05
7.25773304084237e-05
6.31732309232024e-05
6.01007179941061e-05
4.54858614412553e-05
8.41542705335768e-05
6.20990338373453e-05
5.27031414207733e-05
6.49123521126392e-05
1.66401780311005e-05
-3.18458212697964e-06
9.5564938409074e-05
-3.10298876356681e-05
6.75638533735296e-05
3.12471702637185e-05
5.87934330767189e-05
0.000109390602425773
-2.02710878131868e-07
0.000102251148325412
5.46270227791281e-05
3.6320530767837e-05
-1.77249552773884e-05
0.000117216550349635
4.94010473939611e-05
5.0032256254254e-05
2.22366076748476e-05
7.60874806071616e-05
7.06397460757098e-05
8.08677208631332e-05
3.76953170668944e-05
6.75719932918567e-05
9.60757214151144e-05
9.05052670405353e-05
7.17984088170529e-05
7.65792309408462e-05
7.896318599408e-05
3.1979752640576e-05
5.71197095124809e-05
0.000103597759673619
0.000110222182673318
4.85920614546673e-05
0.000157337525758691
7.40510369554827e-05
0.000139487001213494
7.3389603115256e-05
8.27883933609505e-05
5.62348416071559e-05
7.44162839344529e-05
2.38890086298759e-05
3.28802224761184e-05
3.97928015071462e-05
-6.13232764854056e-06
8.83173352299592e-05
8.47529667583679e-05
8.65941386550861e-05
0.000113161853992455
7.43706794479822e-05
6.57496994155001e-05
3.53254095771413e-05
0.000106393331505629
3.11981784339295e-05
3.94494269046844e-05
6.39957781744117e-05
9.57827811753303e-05
4.00608682770443e-05
3.68495784737841e-05
4.47560133905183e-05
0.000120092566516912
3.88715083624291e-05
7.94664710300134e-05
7.99823727701718e-05
7.43730281999453e-05
9.29507436199094e-05
0.000104172254379139
0.000109751873878384
6.07237464915721e-05
9.02672950529769e-05
0.000110886784486947
7.19839061260751e-05
8.6594657723198e-05
6.90172020429611e-06
1.99466465091764e-05
0.000115377007206645
7.33746692561056e-05
2.74326365551303e-06
6.82846535787189e-05
1.88847018231883e-05
0.000100139663242632
5.75697602868454e-05
4.97304601573005e-05
6.71389766071246e-07
5.84281899340309e-05
5.66831256873675e-05
4.83967384737979e-05
7.5509733034441e-05
0.000121094405857516
9.53040803493231e-06
2.54513321853953e-05
5.66796901601475e-05
5.52852010755761e-07
5.4374820550094e-05
5.33972193989654e-05
8.32620523125597e-05
2.08294710256608e-05
4.49146639031173e-05
6.5776772284795e-05
2.16732543372429e-05
9.53536911280041e-05
7.06189812315743e-05
4.96139128053306e-05
2.03959073479315e-05
5.53777621891316e-05
-1.07274462033429e-06
3.89725696050978e-05
0.000111365906363017
9.41252743716404e-05
0.000126556281173596
7.75193767293459e-05
4.71280265662093e-05
7.81677335618964e-05
5.10545860052017e-05
0.000106990805667144
2.64168328336284e-05
6.14420277645065e-05
4.29241616089435e-05
6.7402672897073e-05
4.38933418852962e-05
5.99872902127404e-05
3.00005880910424e-05
3.91042947977856e-05
8.95028565063651e-05
6.19973909430461e-05
8.20781573068906e-05
5.03372487656862e-05
3.81149909945901e-05
-4.12832085126918e-06
4.23685780357874e-05
1.36171293398824e-05
1.98282694771785e-05
4.36284387945152e-05
3.43092049842998e-05
0.000102174129122507
9.40413211234075e-05
3.86648060141919e-05
8.46436806576702e-05
3.03771450712251e-05
2.77769398427812e-06
1.09367975846643e-05
7.52394858245849e-05
3.94627921245517e-05
3.71511599785748e-05
8.12449577066541e-05
1.53299082072526e-05
4.39640480053003e-05
7.40728611700468e-05
6.37022460955889e-05
0.00012851708158536
4.02274788213748e-05
8.07335607756894e-05
4.3770018090146e-05
9.0262129830105e-05
7.16785131273368e-05
8.89844562244866e-05
2.34652478839954e-05
4.41231890790001e-05
9.17822896836408e-05
5.79961482073238e-05
3.89167104137131e-05
1.93886049503854e-05
9.59331788626016e-05
9.56089104539675e-05
0.000155460696101721
3.31667254156307e-05
3.01321256310987e-05
3.25153954906787e-05
4.02373221796923e-05
4.5529993437691e-05
5.65488820464334e-05
5.88791676239854e-05
3.30657597692882e-05
7.58537788561839e-05
2.53682109420158e-05
1.94483641480198e-05
9.13507797771845e-05
3.98596461718449e-05
0.000102499734763597
4.94095298329789e-05
-3.18754946246309e-05
7.19976666258039e-05
6.61573799626917e-05
3.47226286017743e-05
4.83190094151916e-05
6.70016848330279e-05
3.89263420306517e-05
4.0972366221077e-05
6.40495018929183e-05
7.38264331019557e-05
6.397321450291e-05
3.45243172380621e-05
3.44046545793336e-05
9.15019756859061e-05
6.24111054724465e-05
6.78138433922981e-05
5.22924175212435e-05
9.40560764868391e-05
0.000116486998233485
0.000105340017886373
4.6440830966149e-05
6.153229217118e-05
5.51506375203193e-05
9.15210225858534e-05
0.000103131637419537
3.69485524283025e-05
6.87394181750756e-05
5.89087906378778e-05
6.70149905024823e-05
7.22554646532516e-05
5.89395955642611e-05
7.56438545447026e-05
4.92859669861625e-05
0.000108516757401018
7.94114374953836e-05
4.71615949561129e-05
3.6715681697239e-05
3.51003389425399e-05
9.06089996533466e-05
2.74931826777035e-05
6.1076661611797e-05
6.77646307112428e-05
5.24409380408644e-05
9.06124848107793e-05
3.04218076387018e-05
0.000147211859821766
6.09719296209485e-05
5.29959489399614e-05
2.38982273960781e-05
6.48109881145133e-05
2.19988561661434e-05
0.000115280039257658
6.63759609299878e-05
2.92099273814832e-05
4.2857928708806e-05
6.22044489953196e-05
3.23411168917851e-05
6.80110800060594e-05
9.82230758643355e-05
0.000104446291171638
8.46757244061777e-05
8.09998533676443e-05
8.25178798428287e-05
4.24238617695774e-05
3.08816911367813e-05
5.83422633079334e-05
8.12246322410825e-05
4.82347359829538e-05
7.14194436772986e-05
5.73120948785027e-05
3.1554790736238e-05
8.03981689240182e-05
2.78764217404647e-05
3.34242812996558e-05
1.20497270376664e-05
9.09173708761569e-05
4.18934334888597e-05
4.14507036175713e-05
4.39227742933253e-05
8.29938080342383e-05
3.55707020435089e-05
5.37402579830275e-05
5.83550411385145e-06
4.26353431054314e-05
5.23054386262955e-05
8.40403234902722e-05
5.82185519636083e-05
9.27225231279633e-05
7.76190340985724e-05
4.83815066370885e-05
4.44091707305644e-05
6.59695444859158e-05
2.8670905485117e-05
8.71482650885344e-05
8.64933785956551e-05
1.64922174847579e-05
5.54311173902234e-05
7.77129792082517e-05
2.00621125447974e-05
3.9643460669276e-05
6.49651827295072e-05
8.04161006002471e-05
7.23699181506637e-05
6.33103371053995e-05
9.39420653722809e-05
7.01939360588335e-05
2.5778079848164e-05
0.00014013387318638
5.59382459514179e-05
2.42777070318498e-05
3.56849277383753e-05
6.94045952604746e-05
4.79935907862402e-05
7.33145904267335e-05
5.98670924264214e-05
9.55838527636737e-05
0.000122118113750336
7.11452079291144e-05
9.73506702821226e-05
5.77453945166947e-05
5.71854827794045e-05
7.00811445071813e-05
4.82129770309333e-05
6.30337686671948e-05
3.60931063141228e-05
3.10535573270806e-05
0.000112068381767993
3.3490219048119e-05
6.91297017249185e-05
0.000117604193200099
7.38776977166323e-05
6.12944220748551e-05
4.76428064155751e-05
8.51701815938868e-05
8.1833713162237e-05
5.33771970694749e-05
5.14467023832529e-05
2.55420356793011e-05
3.75440706646554e-05
3.93310139976186e-05
5.23965512953004e-05
6.22759463045387e-05
1.60652356966726e-05
6.15727297300303e-05
5.32132720341753e-05
4.1730731627078e-05
6.41091949887768e-05
3.32452875716807e-05
9.14092802379445e-06
3.84980822127756e-05
0.000121783268082022
7.4379958881944e-05
5.11877379227394e-05
5.75177676207989e-05
2.23255302920933e-05
9.86844124956318e-05
6.80808531156835e-05
-2.96767011323515e-05
8.14538054815797e-05
7.45812884107974e-05
6.76699270890152e-05
4.24512542625224e-05
0.000101267876720461
5.40682773763667e-05
4.45737454561602e-05
4.13738211708e-05
5.52582765354945e-05
7.95998561603516e-05
3.53635988197739e-05
7.27337881106225e-05
2.76178134623734e-05
1.20216164861493e-05
7.02004907938771e-05
3.46634376643065e-05
3.39943906359512e-05
4.37049366144628e-05
2.67904638210711e-05
4.22933209517023e-05
1.05417607315047e-05
9.24763830507636e-05
3.71719987456422e-05
8.07733657239926e-05
7.90910550756911e-05
5.24036233406122e-05
7.2800558661672e-05
7.17801673898464e-05
3.56542018717581e-05
2.92920685755319e-05
8.58786241477227e-05
1.49411384577147e-05
8.98781607800904e-05
4.95431344007526e-05
4.35522234441902e-05
5.52843561913413e-05
7.64560717499988e-05
6.73990766921641e-05
7.90828362581764e-05
4.39536358801705e-05
7.99228747105947e-05
8.6472832112898e-05
8.2433156401024e-05
1.76206071923759e-06
3.9631752602389e-05
2.39147446458695e-05
9.40396152635961e-05
4.84147418300338e-05
4.88809664299594e-05
1.854167242571e-05
5.37561951744863e-05
8.85551154884452e-05
2.54635705741856e-05
7.35261215665521e-05
6.76827273504606e-05
5.84310376928681e-05
7.40038514370342e-05
8.27442412332871e-05
2.55461865593685e-05
4.09518183465879e-05
5.88154473211148e-05
6.52402829209183e-05
-3.42233780885085e-06
6.72595564364613e-05
0.000126334374389154
6.29073781283663e-05
4.76997330315505e-05
4.43687379219272e-05
8.76349773308662e-05
5.29918240444495e-05
8.8303509606201e-05
4.06779686714373e-05
8.97275479798361e-05
1.83162900660889e-05
5.14227843445348e-06
4.41180783479347e-05
5.97606361567547e-05
3.78082119255567e-05
4.1682050608394e-05
8.88234020472041e-05
6.28291318229533e-05
2.69582033885515e-05
5.31149472137253e-05
8.12538778433749e-05
4.45145045285666e-05
8.60897614211312e-05
8.96275205521453e-05
4.23305875408854e-05
5.91571943311773e-05
0.000110757655498916
4.6492932126932e-05
4.00676471248655e-05
5.26829620136713e-05
6.976064856833e-05
5.48736089558372e-05
6.7099147699865e-05
3.99664941198555e-05
5.7954118964086e-05
1.43012499030803e-05
1.39612079466183e-05
8.0394530438515e-05
8.17018102630976e-05
9.91659220891378e-05
5.12492898999065e-05
6.44923136469021e-05
9.4059828832705e-05
1.89588886080823e-05
8.07282612013278e-05
9.28446242334135e-06
4.9750181970254e-05
4.60415546484208e-05
2.65824049968386e-05
0.000125068877488112
5.99169573680599e-05
9.53290112944398e-06
9.63335429696199e-05
3.32690555402134e-05
-2.91604278563811e-05
2.94874267902701e-05
2.67911092512978e-05
8.26626381618504e-05
4.32765599783414e-05
3.04141731449417e-05
2.98363878258339e-05
6.96421167255707e-05
3.35490283692679e-05
-4.23318740115905e-06
6.39158656077448e-05
7.73412833056745e-05
1.12732966549496e-05
8.97249806176929e-05
3.01644579581236e-05
3.85330937775387e-05
7.28494560162899e-05
6.07090225031901e-05
0.000105650507073061
6.24938292346163e-05
2.68266189165318e-05
4.49654162741748e-05
1.82179900940551e-05
5.19388638060647e-05
3.89081512385615e-05
6.70645204880885e-05
5.35968132318101e-05
9.36844179153505e-06
7.32346570375757e-05
9.84032576755702e-05
5.71772297857251e-05
6.4359356011621e-05
4.13363332098572e-05
2.29509015616049e-05
5.32070212125567e-05
4.37739633353703e-05
4.21606617319308e-05
6.99262542376112e-05
-1.94091617445216e-05
-1.09888902877375e-05
7.00280005018525e-05
4.48577707975234e-05
4.23547942848573e-05
6.20127734844593e-05
5.72860885845493e-05
-3.08324153694527e-05
6.79004039062402e-05
4.97611226811928e-05
5.73994202899235e-05
5.4997197218778e-05
0.000119380329593249
8.57610219209106e-06
1.44317293810062e-05
6.53917117047103e-05
6.63027647208876e-05
9.69719825701726e-05
6.93021094063201e-05
5.31944176977749e-05
8.98881740950063e-05
6.96026919874572e-05
-1.52856900889851e-05
3.95380409514354e-05
8.0461562932151e-05
6.94107340403618e-05
0.000122981546009928
0.0001102445915089
2.67880257916261e-05
3.40825741956644e-05
5.47584868449623e-05
1.27904024368474e-05
8.06818400745612e-05
7.4871323660699e-05
6.29961895246507e-05
4.94156018403533e-05
0.000108479685816951
2.56944617892425e-05
9.78671553468008e-05
0.00010436145977631
6.25407860489217e-05
6.01101868623656e-05
6.42578439843757e-05
5.55479265926899e-05
8.53159627437092e-05
5.65320782767644e-05
9.67941088610031e-05
1.4071351623679e-05
3.91408029910871e-05
3.23390416888097e-05
6.14131670967212e-05
7.51643614030703e-05
7.56268997616818e-05
6.97457270810249e-05
2.83393965961501e-05
7.51065285220836e-05
6.92753604012314e-05
7.61042319299057e-05
4.69964629026938e-05
5.98739577029236e-05
6.21755357461576e-05
2.32196319085754e-05
9.00306636999795e-05
2.21887196839129e-05
8.17348634183459e-05
8.80648634926193e-05
8.54200279531164e-05
-4.98506361473818e-05
9.14780280771307e-05
7.32188945026221e-05
7.48877573019611e-05
1.51100689557062e-05
0.000102247630351528
-5.52664444949859e-05
7.98247208603785e-05
0.000105851472770189
7.10447584732584e-05
-5.40031430842525e-05
6.0768562313933e-05
4.50509032706745e-05
3.92994498131342e-05
1.47194814029884e-05
1.76749163330601e-05
3.38343384738269e-06
6.05317946562867e-05
4.8554687818922e-05
3.59241027910651e-05
8.47171017523225e-05
7.76877693919589e-05
-1.32544250512051e-05
4.51895422232138e-05
9.58466643432771e-05
1.87032978120691e-05
7.5651836672837e-05
0.000112564861042016
5.25591592817743e-05
2.43284423209811e-05
-3.21094162358325e-05
3.73117780537969e-05
6.00354704281843e-05
5.3842833580362e-05
4.58797717163356e-05
4.03476976678065e-06
2.8049899957939e-05
2.44477593438038e-05
1.17687329880072e-05
5.69234569884643e-05
1.82363967900979e-05
6.23907348692286e-05
4.95563026421119e-05
2.21205069250481e-05
8.39532574005688e-05
7.64136545379422e-05
4.70266324247039e-05
3.94183615886293e-05
4.4866405201373e-05
4.88155951312832e-05
4.70215079273593e-05
5.28588331514648e-05
6.93027742393914e-06
1.95485193493162e-05
5.37429811655784e-05
4.18217528380188e-05
1.82162566096227e-05
5.13322523086779e-05
1.43156990160571e-05
-8.40710981024636e-07
4.69468543523796e-05
6.43914337257692e-05
4.75590859511674e-05
7.64067380866282e-05
4.17578634745446e-05
5.84758845321986e-05
9.12068025919468e-05
7.21825368772529e-05
6.40587740225097e-05
6.83433886835896e-05
1.27857498778771e-05
6.63927041214522e-05
8.65490714806916e-05
5.59733045564003e-05
5.5613557718589e-05
6.01662683626356e-05
6.88258922603689e-05
1.68910969337497e-05
6.58731668522962e-05
5.18259802486406e-05
5.03172687025561e-05
5.70727691100592e-05
6.93544172154034e-05
0.000106452786076841
1.44532541769656e-05
7.38842377140936e-05
3.47215745317809e-05
9.11155201367939e-05
8.24058244176313e-06
8.44339293939654e-05
4.66562093300923e-05
7.85795901472595e-05
1.24445906816511e-05
2.76973627458529e-05
7.21735737190661e-05
7.08744937453687e-05
6.73547530645671e-05
7.65762516373449e-05
1.87030539030492e-05
8.00162255917341e-05
2.34487942255485e-05
5.69092058574769e-05
9.61970919603879e-05
7.40371216561986e-05
0.000101535734080363
6.52682342756814e-05
0.000104436065203707
3.15317962374885e-05
3.73451736133676e-05
5.77494124905723e-05
1.43397118172769e-05
5.31541079520512e-06
0.00012022754181599
2.15675209899374e-05
9.36636100170005e-06
-4.00200293746218e-07
8.20678216379805e-05
7.09010150683489e-05
5.79455236226295e-05
2.71266407607349e-05
6.38274481011262e-05
9.87253945466777e-05
8.67518983283154e-05
7.70534674103815e-05
8.20256452287035e-05
5.01432994128377e-05
0.000134232873160152
5.22409384639475e-05
8.87655206557143e-05
6.59019342906933e-05
8.60741577161518e-05
9.11452829016119e-05
5.64692557291066e-05
4.85485168672299e-05
3.04005030340145e-05
2.46747065051218e-05
7.49901489560993e-05
7.21734455461698e-05
5.8487543609618e-05
3.94714564449902e-05
2.08149823192876e-05
3.21277638157496e-06
0.000142969278243759
8.80113118819162e-05
7.24919358873143e-05
6.12270113266021e-05
6.89981335058742e-05
9.01268744878168e-05
5.85866874110369e-05
5.74927961400781e-05
2.64346370267727e-05
9.31446148692787e-05
6.73041574392247e-05
6.64086925324104e-05
3.85468128013312e-05
4.66129066826557e-05
3.83811541734541e-05
5.82920977112304e-05
8.34118374766138e-05
6.84116698180159e-05
8.83943002916991e-06
5.42340421620633e-05
7.33098558530727e-05
2.90880864675429e-05
9.25284443096568e-05
6.75688594584923e-05
8.17580281629264e-05
6.48203858939396e-05
2.10458099239169e-05
7.05033167975578e-05
2.1747167923862e-05
4.98122097475473e-05
6.41171738087716e-05
7.39771934511869e-05
6.07444325502826e-05
9.32418718785438e-05
4.68474676387979e-05
3.82990259817528e-05
5.55377614063194e-05
4.99992256585248e-06
9.3293462790749e-05
4.20137294996744e-05
7.07622046791058e-05
3.22878020591618e-05
1.41557922696481e-05
0.000122765268907433
3.42176370174685e-05
6.94213584731503e-05
7.95848887051415e-05
-4.11990550514056e-06
2.31007653068865e-05
7.81524353862122e-05
0.000123312429219007
9.88507319141335e-05
6.39490695512721e-05
4.18121427239083e-05
8.27973773076433e-05
7.82905014552754e-05
-7.63440098711735e-06
6.92206656389949e-05
-2.83653450267007e-06
6.86739200783735e-05
9.88013047206122e-05
0.000100407729011697
2.76042706644094e-05
3.30215032204525e-05
7.01658747594752e-05
0.000149712254192812
3.06008079964342e-05
7.85927136125422e-05
3.04343847372841e-05
0.000110379215659936
4.47926221560244e-05
7.95720615715435e-05
4.98400466276926e-05
6.95878165569604e-05
8.34517574577041e-05
0.000144352276204687
3.13038293037966e-06
7.24856887553811e-05
7.41134116344875e-05
5.60995074202222e-05
6.85694985415547e-05
6.78386002792633e-05
5.31840664364975e-06
9.57920787982756e-05
4.03283646153226e-05
8.3533708283585e-05
3.81015675819359e-05
2.47009954090024e-05
4.56843528888538e-05
1.58283928939366e-05
8.16875404740413e-05
4.49547835039986e-05
1.80464278563515e-05
7.46277721998423e-05
8.64693764225494e-05
7.35562663207482e-05
6.36126926296921e-05
1.59742879559513e-05
0.000104899331398886
5.55747647041834e-05
7.74806140581699e-05
8.60203788966763e-05
6.48678380922496e-06
5.02497569829349e-05
1.65921526386079e-05
9.91599409187867e-05
7.16352882879082e-05
0.000102602548236473
1.16249036015877e-05
6.50434301468406e-05
7.86410880319846e-06
5.49514868528637e-05
8.57718266367626e-05
0.000113198420823052
2.09091900653781e-05
3.98906159367011e-05
4.48542253264957e-05
2.58045394800431e-05
7.19000205977328e-05
7.33877805582806e-05
4.46127611151086e-05
-2.51280319092827e-05
-1.85233123913944e-06
5.36799307711563e-05
7.19373293514939e-05
5.32456656489345e-05
5.46761012479453e-05
0.000137182453962253
7.05225700294641e-05
7.61537037558857e-05
5.32087064735537e-05
7.5098789657857e-05
7.97702541303483e-05
1.50300467585769e-05
2.71692042755933e-05
6.63351116985498e-05
9.70517891213364e-05
0.000119213546761348
8.22689312077945e-05
6.28654634585493e-05
-1.4607586081245e-06
0.000142861465389419
4.11965064330949e-05
3.22292135107187e-05
6.42734490982958e-05
7.42687223206963e-05
8.36682546434422e-05
4.6446950383362e-05
6.53252640184494e-05
1.74175920202088e-05
2.88261029432943e-05
-3.34342518103952e-06
6.23478832743771e-05
3.20620612199168e-05
4.87642396829168e-05
4.50560371572896e-06
6.25527133993982e-05
3.38376375245659e-05
3.18388954909372e-05
5.4839048812704e-05
1.25820701706911e-05
5.47589089887732e-05
3.91351319433805e-05
3.52634903571877e-05
7.12699130328282e-05
1.19631290120332e-05
6.77832868353231e-05
0.000112109605117259
2.56304368337218e-05
7.22691962212591e-05
9.12586146165248e-05
8.14227799983855e-05
2.14065645613179e-05
8.12094944436981e-05
-6.81018660028208e-06
6.25674073267134e-05
2.90083311132028e-05
4.50629470911549e-05
6.59916277927904e-05
5.43377004538124e-05
7.56513987135006e-05
8.47766431324904e-05
5.53525922455739e-05
7.48993251183247e-05
6.74418528257258e-05
1.83515577623157e-05
7.48671007593525e-05
5.43100672745337e-06
4.94019998635187e-05
2.82865318089489e-05
2.5018379825685e-05
6.22261583013755e-05
-2.16021457606762e-05
0.0001180681311928
4.09833398907277e-05
7.16182174138366e-05
5.40427396466537e-05
6.72815591296706e-05
1.34537161998533e-05
1.14893950169211e-05
9.62709190518101e-05
6.61568691930061e-05
5.10935225429069e-05
9.7234809616243e-05
6.19758030855526e-05
4.10286717338465e-05
7.28664924457756e-05
4.40797986453085e-05
9.80848731895858e-05
-1.45543161190964e-05
7.93534904229846e-05
6.25176563995094e-05
3.30819109110504e-05
3.71075943753462e-05
6.62650163211053e-05
8.01894215741306e-05
0.000127169834142569
6.51543587903333e-05
-2.81428508263476e-05
2.62783594218762e-05
-2.42600176530845e-06
8.94193803650276e-05
7.2478847433211e-05
1.41853711119986e-05
7.15679671273352e-05
6.43967843204248e-05
2.42961946207386e-05
7.37091716183832e-05
8.39752599130091e-05
3.31484960736229e-05
1.5747124137438e-05
8.15761921690294e-05
-1.81394625685368e-05
1.38950145152115e-05
6.46379239632969e-05
0.000147211304847097
5.33964990592354e-05
9.78776618207463e-05
0.000131520708128522
4.14009447492899e-05
6.86540040274774e-05
6.37062816642535e-05
0.000102061243548001
6.42902112668681e-05
4.55455840436495e-05
9.37623443581731e-05
5.35448697710407e-05
2.56122232272079e-05
7.36514372382529e-05
4.66330649561314e-05
3.3447760230616e-05
0.000117625039976416
4.32300264304801e-05
7.73506011332485e-05
2.27294096179828e-05
6.83985797930095e-05
4.83149197631409e-05
6.65231457314097e-05
7.67107299631388e-05
4.67804657737675e-05
6.4663550793891e-05
9.54796220643227e-05
4.53855731830916e-05
5.47630932133234e-05
8.2021983996251e-05
1.26623769570966e-05
0.000103244185724819
3.53331754291787e-05
5.09025986983001e-05
1.93814302889318e-05
6.48290398857126e-05
5.68919699286479e-05
5.3636690159266e-05
8.31526527957098e-05
5.65917896292083e-05
6.1635041352061e-05
8.01865002909526e-05
5.57375552058409e-05
4.51312196480026e-05
5.84208683787505e-05
7.23634420205965e-05
0.000106275329279564
9.3051787129983e-05
8.1200399874952e-05
-8.37566652742487e-06
8.68050489200898e-05
9.85043074010353e-05
5.69990002385246e-05
4.05049583101812e-05
6.60590418869779e-05
-4.69151042046029e-06
6.64691800995531e-05
9.43318103192962e-05
9.81463021986903e-05
5.94611435066019e-05
5.69178748470032e-05
7.28289656829508e-05
5.05867626141399e-05
6.05146077882934e-05
2.98334976916931e-05
5.28039790334963e-05
9.35661965036541e-05
7.01643748978885e-05
0.000110191315741295
8.47571960446785e-05
0.000118068300496149
4.70175602316513e-05
7.08641470734156e-05
2.04371022902758e-05
1.61067694538535e-05
5.65148282798767e-05
7.68565414589472e-05
5.95503686359876e-05
8.69557704657522e-05
-2.9734824016687e-06
2.23290683178545e-05
3.10502629217094e-05
2.50720422786193e-05
7.47406783701735e-05
9.47961293968173e-05
4.88126230656607e-05
5.79126184166395e-05
0.000112552221288679
7.01391975745178e-05
6.61562619637808e-05
8.62785786288666e-05
4.92453399115551e-05
1.78003523314452e-05
1.95709581462804e-05
2.22797184443278e-05
-4.09864126583557e-06
5.18816377490548e-05
1.69774196560439e-05
3.26047736355703e-05
-2.30215079472477e-05
2.83991175154083e-05
2.96554137031882e-05
-1.21274490100411e-05
8.12868669282867e-05
6.92369447518558e-05
3.18750150946078e-05
4.3991449197684e-06
0.000114025428702453
5.55959057262378e-05
0.000125084632724111
5.06337228188991e-05
8.22723441607089e-05
9.80674777498184e-05
8.32589716917859e-05
9.33095317071895e-05
0.000127686135885306
2.34876522926267e-05
3.71398993279522e-05
7.03354432205509e-05
8.50325029851013e-05
3.36584906714563e-05
1.46753326055513e-05
3.18271470218122e-05
5.00347165235102e-05
8.01551702227903e-05
7.8801770311636e-05
7.01009626462563e-05
7.31641969991126e-05
8.90012297941524e-06
6.32811308840285e-05
8.1951930773021e-05
1.04685907887894e-05
4.00898718763182e-05
-1.93254737698508e-05
1.8174364987773e-05
3.58128725230214e-05
9.03568736149728e-05
6.98097604683449e-05
3.13186165285593e-05
1.59090046717339e-05
4.28735641736895e-05
8.03863664331394e-05
9.65190408528346e-05
3.77512928635013e-05
3.85865961518189e-05
8.20750188133383e-05
6.4349746594434e-05
5.57406849659788e-05
6.58500114950375e-05
-3.87037746888319e-07
7.97531064390998e-05
7.4774233580197e-05
5.57508890491305e-05
0.00010967977906597
5.23597474314711e-05
7.70295647045179e-05
7.73832959816366e-05
9.84831950223227e-05
1.40180327825123e-05
3.81661006336363e-05
4.88901019538308e-05
3.38997594613555e-05
4.98162446464094e-05
8.24595536838646e-05
5.89675624462294e-05
5.82523602640176e-05
0.000139294958129585
9.24717740845584e-05
4.95578897872405e-05
0.00012364469482494
7.18552981917456e-05
0.000146621088862238
7.27874144129875e-05
7.35224504940723e-05
8.62963831758936e-05
0.000133193464864854
5.19237998881463e-05
6.38388738806258e-05
7.44391039046359e-05
5.64476467963238e-05
-7.88681466645094e-06
0.000107717601218407
2.50425353914867e-05
5.4236565230618e-05
6.36126499266498e-05
7.3903923003687e-05
0.000118004047570436
5.7003419166442e-05
4.6943926665775e-05
7.68206992354131e-05
7.2121917266411e-05
1.548937262153e-05
7.17042265332326e-05
2.93588458545034e-05
7.34165488447745e-05
6.49157888104079e-05
6.46363781016227e-05
5.93653337407828e-05
-3.58825699453891e-07
-6.06573977449102e-06
7.78762492729443e-05
6.6016747741371e-05
5.31491014874436e-05
-7.14752127901211e-06
0.000111625268617595
8.96524027871085e-05
1.23894802594347e-05
4.44419913241933e-05
5.95781877869996e-05
2.90452913892782e-05
3.86740395748497e-05
7.56166758245993e-05
0.000107884367911775
1.00615285218479e-05
7.9316728840552e-05
5.1502308902827e-05
-6.20073754905983e-06
7.4942196157929e-05
0.000114575273663752
9.10721036544827e-05
6.68050214631717e-05
6.84578044986287e-05
0.000105635299744621
9.66959968962955e-05
6.09866694222078e-05
7.14078596674475e-05
4.00035647670025e-05
5.61365527017167e-06
7.17951517592273e-05
5.32723228204345e-05
3.58425630357564e-05
6.78548685250406e-05
6.81878894096926e-05
7.40992855291903e-06
5.99776880943555e-05
7.38942519064422e-05
5.48608855492649e-05
6.3364429660226e-05
8.20479924758941e-05
0.000123708167920506
3.20669841176279e-05
9.87147031459616e-05
6.95683176545973e-05
4.83619025670547e-05
5.90091788190118e-05
8.78319488167816e-05
4.87158896194123e-05
8.1677359556716e-05
6.08648690725103e-05
4.74421598805365e-05
2.7224843498982e-05
3.77954164418887e-05
6.70886638080421e-05
7.35373736416656e-05
4.52996396595918e-05
0.000157162657037734
6.24801064927619e-05
3.23795127263402e-05
7.00107000725397e-05
1.86380810916697e-05
5.01898325327351e-05
3.55207356661736e-05
5.87203703338856e-05
-1.43141748022037e-05
-1.10624756506402e-05
6.47123526402425e-05
5.04749025004534e-05
9.38807217555204e-05
6.74530414008175e-05
6.69413082765759e-05
6.13321972880019e-05
6.83703835289065e-05
0.000100288959620514
5.21925216311204e-05
2.44453354106432e-05
4.42940612335941e-05
9.2534441079507e-05
0.000113962298779211
8.7634523722528e-05
5.86413315827621e-05
9.14384002473977e-05
1.84196390269608e-05
8.93290144021588e-05
8.69817596485238e-05
6.91911808766122e-05
1.982435194185e-05
0.00010081310173466
4.24614349559644e-05
2.71147439500717e-05
8.22996859221313e-05
6.09765586883102e-05
3.33832557640065e-05
5.51225342130752e-05
5.27712161758831e-05
2.73257663309982e-05
4.51809863939763e-05
4.48861428085083e-05
1.45044512742863e-05
0.000110483534424973
6.81841624970917e-05
4.71810708658824e-05
3.77210668939156e-05
0.000138870714626701
4.72492300348389e-05
5.31316532155357e-05
0.000130333042040997
8.24943391591061e-05
4.14588162605012e-05
1.4660187385347e-06
3.81046912475735e-05
6.35094622139992e-05
0.000140502784566463
7.32050064015146e-05
5.13302028566917e-05
2.09824056585943e-05
6.16647557436969e-05
7.75736875268508e-06
5.77725436674094e-05
0.000160898567062444
8.5185822297953e-05
7.26379224384844e-05
8.36557357039914e-05
7.29027580110551e-05
0.000119089047914515
0.000137177605819616
9.14245426769843e-05
8.24459655490656e-05
4.14923499558873e-05
4.35841605220487e-05
3.08175528392135e-05
4.77493383559919e-05
9.85045744851818e-05
3.37354536874754e-05
6.25251161588141e-06
8.637493683838e-05
2.40635587969832e-05
3.89640971807922e-06
8.25646959725416e-05
5.75472175339771e-05
6.1010911702395e-05
6.86018509612143e-05
3.32754835043445e-05
6.70108517687023e-05
6.98665362880186e-05
9.37582259810403e-05
9.79247700612969e-05
9.41670768370474e-05
0.000108813759590806
8.2785773981114e-05
5.6496326683054e-05
1.51551488188666e-05
4.18276221628744e-05
5.6360180259405e-05
6.86641082379302e-05
2.29468481163667e-05
3.97324332469226e-05
2.72162753623772e-05
2.51881487452332e-05
6.78202586490192e-05
5.81288846243512e-05
4.04777558699846e-05
7.39007742682432e-05
5.12597153260247e-05
4.54989927218049e-05
2.02311138462253e-05
5.01971848756556e-05
5.34018610695146e-05
4.91706022874984e-05
-1.13070659325275e-05
2.09287272159842e-05
6.36802052484922e-05
1.78528288708761e-05
4.41453523785171e-05
7.30597136219665e-05
0.000104641796634047
7.38008437159834e-05
0.000137660105725069
3.69538868671003e-05
7.22151375984656e-05
7.28071753429953e-05
8.47601000458997e-05
5.54307187264775e-05
9.01661835003394e-05
7.07808672782891e-05
2.13306641499398e-05
5.89983480060198e-05
0.000103994949646058
0.000107386060897244
9.30462735010054e-05
6.65973808895627e-05
4.17130588518512e-05
0.00010438922773358
-1.89883907248061e-06
5.77277719133333e-05
0.000126013602508728
-2.27061701551869e-05
0.000110738527756147
0.000106331104219286
1.96846713469772e-05
-6.82444449682256e-06
4.59613509115626e-05
5.50315300247255e-05
0.000135613476083002
9.1453578636283e-05
9.36587828518214e-05
6.55324341061195e-05
0.000100724364774157
1.6244860639975e-05
7.23348846683169e-05
3.79823149587783e-05
4.43656145014536e-05
5.79434008051007e-05
3.85453415652368e-05
7.99961497282116e-05
-1.22701896730469e-05
5.11240453351431e-05
2.87015746168826e-05
4.79217659004655e-05
2.45602593745906e-05
3.21807377061824e-05
-2.38861984406768e-06
2.76392758576849e-05
0.000119467417747028
2.15578796462848e-05
3.66008785254818e-05
0.000124073908436282
4.46225082070466e-05
2.71396410100152e-05
8.2605137939284e-05
5.51892486182274e-05
5.73695363101646e-05
5.09279107749619e-05
8.40341621848522e-05
4.65606269402361e-05
0.000141610997507744
6.466486210852e-05
8.2041644822804e-05
6.139037624159e-05
1.71519947222188e-05
5.39492882008266e-05
4.26758099902589e-05
7.12262808954983e-05
2.62224406233699e-05
5.69163023090215e-05
5.90271099192799e-05
0.000100828673850958
6.98435033681176e-05
3.08048930556686e-05
2.08123902136729e-05
5.03533036174625e-05
6.69282905003046e-05
1.84812347677536e-05
4.94980693701733e-05
9.59926518768474e-06
6.69981344479921e-05
4.39477225620583e-05
7.76712635622189e-05
6.69808174897135e-05
6.35172827898465e-05
9.32083051038427e-05
0.000135602409235129
4.70672274372528e-05
4.51475207779548e-05
7.7156084435622e-05
3.94262460553191e-05
4.88987425455646e-05
-1.11927755185932e-05
9.88940930642852e-05
3.13578597231021e-06
6.26251690232789e-05
0.000103147550199698
9.45674751141766e-05
6.82222389434377e-05
5.32340062212149e-05
5.53113411393001e-05
1.11936481650223e-05
8.17725458515524e-05
4.58164182916813e-05
2.24868483013912e-05
8.24699406431464e-05
4.30039526760675e-05
5.59816706678662e-05
8.73453814522701e-05
9.50994220534521e-05
9.54705778272481e-05
0.000126290146076634
1.38755602331491e-05
3.89508174076619e-05
4.75906156386027e-05
9.18366628231036e-05
5.90014382121081e-05
-4.47041299402327e-06
5.85222808218779e-05
9.76937836833918e-05
7.55079772636169e-05
0.000112263827762101
3.7765650388857e-05
3.58207548526283e-05
4.55020264868494e-05
0.000106121372387198
8.02379910191346e-05
0.0001051290489129
-1.12263754848007e-05
0.00010419148491912
3.44681564388741e-05
8.18312837708994e-05
5.23187396478064e-05
2.398243075145e-05
3.71676131136977e-05
0.00010195950585814
4.10758361558868e-05
6.10894536236219e-05
2.07252882081279e-05
9.50223420963541e-05
6.30333242148302e-05
0.000101369361238291
7.48280270471269e-05
7.17274609286875e-05
4.11156901007677e-05
8.38384840693387e-05
2.17743427782867e-05
8.59182515682008e-05
4.35608705767288e-07
2.74094753228348e-05
4.42688790870903e-05
7.15040534613941e-05
7.36827579169172e-05
4.60959877517235e-05
1.23395368985598e-05
8.54531408195075e-05
4.59244685155934e-05
4.47543511416124e-05
9.69759492125284e-05
7.6837294965933e-05
6.0574282356789e-05
1.69819540625167e-05
9.03448840913379e-05
8.42613235573677e-05
3.98978954032356e-05
8.43746356310508e-05
6.00529921796873e-05
5.5056088560363e-05
8.69839733041275e-05
9.7351359912045e-05
1.56327281679815e-05
0.000109796918312245
9.52278891616659e-05
5.36679139180603e-05
6.09716721336996e-05
0.00012918891956951
8.41353253375867e-05
9.47491218677577e-05
7.37344164155021e-05
7.14473109459219e-05
5.98900925767405e-05
4.94850357799054e-05
3.66782824801101e-05
4.22955431711226e-05
2.53813825040183e-05
-3.32671686640322e-06
5.62518409644277e-05
5.64607277529052e-05
3.03681013023205e-05
3.732218414687e-05
9.59582176907436e-05
6.60797599213521e-05
4.08588998306986e-05
4.71221665036208e-05
7.91142989177242e-05
7.75820552060593e-05
4.41973556967472e-05
2.99991736866556e-05
2.01958330623437e-05
4.91405925889038e-05
2.21460405144806e-05
3.79712857782621e-05
1.42098305220151e-05
1.38177417105795e-05
4.9506935635003e-05
3.99767981739716e-05
2.0743337930854e-05
7.57416427716954e-05
9.61658375925556e-05
9.19892516059827e-07
9.72288830289462e-05
9.04710535618801e-05
2.0513575089623e-05
2.41084236295257e-05
3.96706999993117e-05
8.25325931143425e-05
7.04564035445274e-05
0.000100424945630417
7.82862968828621e-05
9.44529776063223e-05
5.15470176891058e-05
0.000139000414243035
8.94983106950878e-05
9.14538463217685e-05
3.76720171587853e-05
6.09998274676453e-05
5.44958030121344e-05
8.58665905568456e-05
6.65117309075082e-05
5.24229709903306e-05
8.99974633083728e-05
0.000111895500086627
0.000141352759467968
1.38464124379174e-05
2.22832218974465e-05
5.02655397022663e-05
0.000109195039379002
7.21172792786203e-05
9.93192810188757e-05
8.25952717324128e-05
-1.80021003696882e-05
5.34797091020003e-05
8.6899995784956e-05
4.40757742423058e-05
7.1720995490835e-05
0.000110823333732813
4.89350067463735e-05
1.47610277607369e-05
3.00168208321643e-05
2.13107407934469e-05
9.08033913927569e-05
5.05686953618401e-05
3.69446152378442e-05
7.40059488696942e-05
9.86441690940133e-05
6.88628809425709e-05
3.01363095241492e-05
9.06712010639465e-05
2.43963037155148e-05
8.61426723582217e-05
0.000108750835651461
7.09630305162493e-05
1.44355963810538e-05
5.92296255948358e-05
0.000111737019630343
-1.26847581813338e-05
4.60007609926474e-05
5.87898773508174e-05
1.17208984581099e-05
3.73573090517847e-05
2.45365237978421e-05
7.2098686008511e-05
6.82941645273645e-05
7.59029094835628e-05
1.15931136619874e-05
9.59332268225446e-05
7.75327885607112e-05
4.49635820208726e-05
9.06196776064619e-05
0.0001027990122148
0.000105868614265175
4.95963397327852e-05
5.14344893502286e-05
1.8557962384931e-05
7.06158550890697e-05
5.7117955207797e-05
3.77274503165415e-05
4.09118345933244e-05
6.32176619067064e-05
7.8106448031707e-05
6.53317604852509e-05
-3.22953640115106e-07
5.0148351674154e-05
0.000102034471690598
3.82564298979662e-06
3.60095931207981e-05
5.93099032823692e-05
2.64646766301028e-05
4.33699991724066e-05
8.7737808732839e-05
6.2140211757513e-05
6.76354732977256e-05
3.73558372162824e-05
1.67630289061188e-05
0.000116017892448591
0.000102127742434674
3.5476385984578e-05
6.55716448874773e-05
3.58680879367939e-05
9.69563114032216e-05
8.92031140701515e-05
8.50193794340944e-05
0.000116983772047627
6.68703659815952e-05
3.13673079057233e-05
6.57922402967335e-05
4.90297165611217e-05
5.33461280396934e-05
2.24009530264182e-05
3.77416870083746e-05
9.33642661951484e-05
9.86358678301523e-05
7.76038117754899e-05
1.84316200544183e-05
6.61655182696937e-05
0.000115471056300699
9.49960262598634e-05
7.47778411991499e-06
8.91045151932152e-06
2.94984090529404e-05
8.78058488136512e-05
4.66598227047277e-05
7.11492878815034e-05
-5.88722574221291e-06
7.76413396745437e-05
0.000124299061444796
7.19945881984238e-05
4.58906505940737e-05
2.61799106553201e-05
3.51981295650495e-05
4.45015689115199e-05
3.47566676194548e-05
9.81348926509997e-06
3.52251106184423e-05
8.59316266523154e-05
8.75116830478e-05
8.24054516612859e-05
7.78355841720518e-05
8.90612864884946e-05
2.90314392941993e-05
5.66891238572468e-05
7.56710462075101e-05
7.67312676156888e-05
5.83959074872412e-05
1.67514106933662e-05
5.99905375382923e-05
6.49990273074563e-05
5.51127402606474e-05
1.98999976108533e-06
6.21704243129442e-05
5.79859382961011e-05
7.62760730426257e-05
6.7981735485666e-05
0.000100810699604538
-1.4592266617046e-05
4.30642744678877e-05
5.97357868579744e-05
5.26611356395035e-05
5.72856701767185e-05
6.07847921909753e-05
8.08781529311778e-05
3.42665983117093e-05
9.97454134493247e-05
0.000105051745670844
7.03808746697599e-07
7.80166030609163e-05
3.85583416377771e-05
8.14096253152083e-05
8.03084386189016e-05
2.29457012563993e-05
4.2770957489996e-05
1.47316351474832e-05
5.08448047030472e-05
4.76050283810209e-05
4.59729543773212e-05
1.39510429504157e-05
2.15971652788505e-05
4.75821295740275e-05
5.61059828565581e-05
5.27474964349373e-05
2.35881690402302e-05
5.03395641583173e-05
5.53318569865644e-05
7.06242065160153e-05
-5.80295740918472e-06
2.51896215288586e-05
6.2682089436654e-05
9.52532717391568e-05
7.9042851088096e-05
5.1723771452736e-05
2.11639025902781e-05
7.03660973326896e-05
6.33378100377715e-05
3.20196917284042e-05
1.93084161745126e-05
0.000101760634827072
6.03093995839393e-05
5.23586409897596e-05
9.7224430554603e-05
7.47871248287491e-05
5.27912056226739e-05
9.51426354146076e-05
4.0950820028776e-05
6.41055323476281e-05
1.31878182210755e-05
5.60929839356483e-05
4.52994455233663e-05
7.02426017761073e-05
1.13372491407671e-05
7.04325156490074e-05
7.76935264372511e-05
2.4028914562496e-05
6.13880126065618e-05
0.000105312622797679
6.88381257446201e-06
3.09620968561149e-05
6.82757368079442e-05
0.000104450691223528
0.00010323367831162
9.21727877428108e-05
8.13133312834274e-06
2.70200638549564e-05
4.72508370901504e-05
3.2826908179948e-05
9.58013477141799e-05
8.31161404447724e-05
2.23698437184501e-05
5.12242070089921e-05
4.97632332442012e-05
4.88992819209773e-05
5.65098198825299e-05
8.54233397331909e-05
3.67182357049705e-05
5.23317246557004e-05
3.2254665697436e-05
2.55178112700256e-05
7.9041262645902e-05
4.78916280810011e-05
6.7012020889841e-05
5.3075523420382e-05
8.28623174288183e-05
4.36921425675341e-05
3.51809920558326e-05
5.25364811972369e-05
6.31258226709076e-05
3.27264793551294e-05
0.000101494930116416
9.17163934140938e-05
2.868534144124e-05
4.52585396023575e-05
6.66916009969294e-05
7.75526393447411e-05
3.39060549985115e-05
7.58004760649764e-05
9.9517262763312e-05
7.74129369870344e-05
5.33977963420103e-05
4.14496229271394e-05
0.000102367342859127
9.19137312013381e-05
0.000110860639153949
4.85752329531906e-05
6.42510797509397e-05
6.16552922242643e-05
6.10925172266919e-05
0.000102703843137382
6.8018846065572e-05
2.93617880024591e-05
4.94322155835261e-05
8.41560175312911e-05
5.32605744759104e-05
6.18644537067684e-05
6.20033569945736e-05
6.97783805844192e-05
3.37002529177397e-05
0.000103013199679077
6.2244069655935e-05
3.14121834646991e-05
8.77822688564883e-05
6.01314377561955e-05
8.39306082988849e-05
3.36677450586252e-05
4.19328681024284e-05
-2.24085171752938e-05
3.40215189324381e-05
3.1367174562943e-05
3.98406738082741e-05
5.95099339193052e-05
5.70447234299264e-06
7.24795479860781e-05
-1.01426414482891e-05
2.62737583220534e-05
6.34843779542283e-05
4.29048234480975e-05
4.81348316103917e-05
6.50714250192141e-05
5.70118036773374e-05
9.3726475843186e-05
2.52140745414681e-05
0.000100218890474566
3.38023552203876e-06
8.75536734435266e-05
7.98019240719771e-05
-4.05796527293117e-06
8.05938532964615e-05
4.9007999057997e-05
2.82924597637243e-05
7.74947984417015e-05
8.5652115553835e-05
9.43838170085844e-05
6.13481369481711e-05
5.01294369895488e-05
0.000142161268534524
5.66051837926437e-05
4.45682165736454e-05
7.02939989520896e-05
5.34417025166157e-05
4.31913239893291e-05
5.4839942146102e-05
6.05034815834656e-05
2.88000603048948e-05
6.06102536794993e-05
2.43145462423839e-05
4.8547068372383e-05
3.12109376072641e-05
2.27845050075211e-05
2.13428499685173e-05
8.46647303498841e-05
4.04186400440418e-05
5.89175448735915e-05
8.18373016892251e-05
7.10333271360808e-06
2.05958731195777e-05
5.67499462334989e-05
0.000101822767975116
8.3934577346498e-05
0.000107007636624733
4.58065260764395e-05
5.93384804365766e-05
2.33677675337999e-05
4.78752539890777e-05
9.31710059583898e-05
8.93421311643842e-05
8.69243473724228e-05
3.34116235952512e-05
9.37264053122556e-05
3.32482439094723e-05
4.14650150644877e-05
9.39391382458154e-05
4.18762771761978e-05
1.61562997542075e-05
6.15385417658196e-05
3.73093413193357e-05
2.00985494504823e-05
8.05328720221376e-05
8.19414920700501e-05
5.91575028418768e-05
5.67077582294482e-05
1.66495778641342e-05
7.75149328021107e-05
9.90904040887784e-05
6.49896382574261e-05
7.35106209519294e-05
0.000133502076560399
9.66286091998223e-05
4.14498065600757e-05
0.00013110567894181
7.6932373279531e-05
8.52435773661097e-05
2.98324790850323e-05
9.35360897082361e-05
9.0866678950786e-05
4.38996615974375e-05
-8.2234242807021e-06
9.83629363191731e-05
3.85803227880997e-05
6.49467423189508e-05
3.27495990632925e-05
0.000129480118678144
5.609002683381e-05
3.34073904089201e-05
6.56438664309165e-05
6.02667255195127e-05
7.41241575587825e-05
0.000105539707589318
7.66703573773907e-05
3.80806151474932e-05
2.81357302267775e-05
0.000130182244921305
8.94407398181446e-05
6.8230212901333e-05
1.53296274580795e-05
5.54068372104298e-05
1.73372242290633e-05
0.000102464675617707
5.52078890344058e-05
8.73591277873434e-05
6.76711845468876e-05
2.43806341125433e-05
1.76306528002047e-05
6.94822134320945e-05
6.04264844424925e-05
6.82561087959459e-05
9.8326683802606e-05
6.8340948880622e-05
0.000107759452004766
9.34764417295192e-05
9.69713838440722e-05
9.92228017185399e-05
8.46034068938897e-05
1.60974873197211e-05
3.51806434507499e-05
4.3671391780199e-05
5.57464844943998e-05
3.55501423063277e-05
7.98341322054322e-05
0.000111603012220893
2.21176844288787e-05
2.8222351151053e-05
3.86880562363347e-05
5.56445427276489e-05
4.66503704734396e-05
7.75108975696398e-05
5.95046150309168e-05
4.15142198087488e-05
7.95812541002173e-05
9.30426569117161e-05
5.77854950938466e-05
5.40180256983601e-05
2.84452480431074e-05
6.33213804286672e-05
4.52570008371818e-05
7.62815157254889e-05
4.97870831123199e-05
3.65155683121109e-05
6.7429596611809e-05
4.00042006986342e-05
6.85949757504532e-05
9.66583843653694e-05
-2.91831466679912e-06
4.52024925569592e-05
4.18011161120696e-05
6.21957454122924e-05
1.42341589316954e-06
1.90401211339856e-05
8.95037507687124e-05
8.1266827598523e-05
8.18446097283113e-05
0.00010048761378
6.60913018468534e-05
4.70144566586666e-05
4.35821481869864e-05
-1.20188727205847e-06
4.76983078886242e-05
0.000117063309360094
6.13262478140799e-05
8.41121540036153e-05
9.24969773945164e-05
7.09256884128722e-05
4.97848060934646e-05
7.96095315675361e-05
6.57534938200041e-05
5.0664420346313e-05
7.03135934810612e-05
9.96029381176985e-05
5.65574425347525e-06
7.95196631086762e-05
3.93556519638223e-05
8.92850841251987e-05
5.33834088352424e-05
7.24629883138355e-05
4.22985467333476e-05
0.000110044679962522
2.74990017596778e-05
6.00065051131422e-05
3.05310659427286e-05
2.98893133300041e-05
8.86794804580178e-05
5.93537858162408e-05
7.80493360866461e-05
2.7996801802124e-05
1.55672363201632e-05
9.86533112503811e-05
-1.18003270223582e-05
-1.55700918144318e-05
3.432634627668e-05
4.77980345327522e-05
7.75949080108105e-05
5.35157333893297e-05
5.62942064443882e-05
7.87546336521697e-05
3.99342899507637e-05
8.40932913654698e-05
0.000123739090894915
9.42418945204636e-05
4.6230639159857e-05
4.86119607507243e-05
5.82471501789667e-05
5.73511016231022e-05
3.24315472300313e-05
4.03415393223387e-05
6.32328375202155e-05
4.07659792537206e-05
3.2014129751526e-05
0.000104214986940977
7.55753435838107e-05
-1.84538900192613e-05
2.21620357537983e-05
6.32613682393693e-05
4.1581855186733e-05
4.63886554119537e-05
5.0280726422172e-05
6.84116811800482e-05
4.49953818719961e-05
5.08899119803902e-05
2.79379466899833e-05
7.19202647200158e-05
5.56004437289066e-05
-1.28743771502252e-05
8.70712096144202e-05
0.000125851594458106
1.66769672205937e-05
8.46391570371497e-05
6.21369897131298e-05
4.003296723185e-05
1.38877824603132e-05
4.57701890902087e-05
3.63881078573694e-05
0.000107399828726891
5.48162324436838e-05
8.28526522036961e-05
5.11354538648644e-05
8.28529300453123e-06
1.1586949049345e-05
3.6586427429975e-05
8.63945112496068e-05
6.93460412142794e-05
3.86811314058327e-05
0.000123136488072627
0.000114630340313571
0.000120412085121605
4.62415375175967e-05
7.50171478925543e-05
6.1765940601595e-05
0.000107944635089758
3.27961098391606e-05
9.35456181088458e-05
0.00011879144426443
8.12945492280485e-05
0.000123912810056741
9.9314976019272e-05
2.51650118847665e-05
3.40379404988145e-05
0.000106911465453572
6.89064244894936e-05
3.6463250294163e-05
6.11780238778599e-05
1.23679953717407e-05
4.73356941458443e-05
3.97213470348774e-05
0.000104567329215374
7.63929282306829e-05
4.51260694891768e-05
3.20080924600328e-05
3.73856699911762e-05
5.7837571033644e-06
6.62209595607832e-05
9.31947158902847e-05
0.000102208288029743
2.91203617336771e-05
3.20401868706996e-05
1.73339830457328e-05
4.94801787855418e-05
0.000106293168651582
4.78244380979197e-05
6.51951228909215e-05
5.93226547690025e-05
8.14864840375142e-05
1.27746292210247e-05
5.6961568805219e-05
8.22571931136927e-05
7.946739962651e-05
4.22569185675564e-05
0.000128452477770056
8.64736668054567e-05
2.28496949210789e-05
3.72286055532419e-05
3.53602918441305e-05
0.000125242098794416
4.7508757581263e-05
8.47979969017706e-05
2.55932159544985e-05
9.37358020279444e-05
0.000121733100309201
2.34895263951036e-05
7.48696102466397e-05
8.35092644712247e-05
8.14952306413152e-05
8.65299832282613e-05
-2.61641057464664e-06
6.67632034029053e-05
0.000101523782232538
6.9879957476268e-05
-1.89008966321033e-05
4.63135357957909e-05
3.41071525212796e-05
3.13543487672878e-05
4.75359800835921e-05
4.11210495653417e-05
5.19858009886245e-05
5.47305124162434e-05
1.66726707921064e-05
3.98646775245189e-05
4.42087933801731e-05
7.92408165578961e-05
3.1768756930047e-05
9.33540715402128e-05
8.92774667025242e-05
0.000128391892066373
4.17967077456075e-05
-2.52765500490575e-07
8.64441051466836e-05
5.40988476375975e-05
8.82252995482042e-05
7.25396495475194e-05
9.71876046506062e-05
1.69466932472984e-05
5.46180723963084e-05
2.46999141003093e-05
4.9884813140342e-05
7.68283833918452e-05
5.82859826715043e-05
5.0330024826431e-05
5.22792095891525e-05
5.39644764901914e-05
3.56434380557228e-05
8.01151471032012e-05
3.63490672038673e-05
6.38067113214863e-05
7.43419203940006e-05
6.8045542766686e-05
8.24946558806144e-05
1.78651702540443e-05
7.463449429467e-05
2.26186698171604e-05
7.22470866698878e-05
6.35109341998401e-05
6.46607536933902e-05
1.83670353065861e-05
7.95028973031273e-05
0.000113291130079937
4.82904522013452e-05
7.4258037883749e-05
2.80423341375629e-05
8.8430815252564e-05
-2.0505258883844e-06
8.22011529003852e-05
7.59225545870957e-05
3.73635778551217e-05
1.22104854464738e-05
0.000129848792108201
9.00551326849695e-05
7.15413900512643e-05
-1.16622787804616e-05
5.49847937281853e-05
4.06320119635734e-05
4.50224564581485e-05
9.20472287776114e-05
3.83266596060244e-05
2.78402923240583e-05
4.05537111798833e-05
2.37871000809829e-05
8.73163635492324e-05
-1.40680902685828e-05
8.13451163232356e-05
3.91921401607756e-05
8.16425849255157e-05
7.70645120878286e-05
0.00010013234938849
5.16426866495036e-05
2.20487676659441e-05
1.69591483647257e-05
2.94181337264721e-05
8.44741400997381e-05
7.64436103069442e-05
2.60421091009461e-05
6.23425932465717e-05
0.000105594010656993
0.000103743302196089
0.000111244200379665
3.7537263749576e-05
3.25967462535871e-05
6.24973599685743e-05
7.81020105183748e-05
6.31791881326006e-05
6.28997320443024e-05
0.00015461925584175
4.7186755549115e-05
8.84247339367384e-05
5.86034470380605e-05
7.46020908597483e-05
3.84214978430237e-05
5.38502156679342e-05
1.40672700767645e-05
5.76990725084372e-05
6.47742731471743e-05
4.43414075481743e-05
5.93849290947683e-06
0.000117497754893168
5.43081909124313e-05
-2.01074122771109e-05
5.76073151351516e-05
6.38401622842328e-05
5.63559094529856e-05
1.56999644924729e-05
9.56879576961316e-05
3.26854055082095e-05
4.98316579387176e-05
6.70112403666997e-05
0.000106880798717071
7.1537063386941e-05
7.81614682390451e-05
5.47981477298974e-05
8.04086423737814e-05
4.02772059081396e-05
1.60764444977163e-05
0.000125368445718887
0.000117516751990754
6.10045536926527e-05
4.10908929804429e-05
9.77206058016841e-05
3.74079375639482e-05
7.5523366222654e-05
4.34765163926548e-05
7.03885350564343e-05
5.82050036211257e-05
5.16394650301237e-05
1.35432990898986e-05
9.10650374903713e-05
9.22236286987309e-05
3.32937652261056e-05
3.96563867479087e-05
-7.4199280729888e-06
7.96907696206295e-05
4.21814918369372e-06
3.2144303130423e-05
6.40606897868689e-05
-1.84484206715618e-06
3.48016415215602e-05
9.80358962555081e-05
3.04155743233555e-05
5.80091395016653e-05
3.08883017546809e-05
3.85584213830028e-05
3.82717706011168e-05
2.60674501002213e-05
7.8422854734396e-05
6.79271019038288e-05
6.79578048051633e-05
1.80185886359109e-05
7.26185706160624e-05
6.05661382228793e-05
0.000105764729500551
1.35064822398937e-05
1.71984924758131e-05
5.49294998283598e-05
5.60828521263612e-05
4.38861944035248e-05
6.67979141851437e-05
4.00749183534344e-05
4.86599367739812e-05
5.80383226827229e-05
2.58470797707734e-05
8.00166575506287e-05
5.12563604077396e-05
3.94686912932253e-05
2.92548289163644e-05
9.73621675791382e-05
3.22303885074336e-05
5.78112446386627e-05
8.39193981296345e-05
6.63908666336027e-05
7.07093629212172e-05
9.3637234137849e-05
3.64578852372111e-05
1.3825925568893e-05
4.16773620167155e-05
2.27132614357672e-05
0.000108459137765981
0.000124495685868555
1.83931098454477e-05
1.88515170271692e-05
6.54103917426376e-05
-2.12137197057934e-05
9.43543337277293e-05
-4.21757899681808e-06
1.6296803952437e-05
6.02796123351068e-05
8.30997471970683e-05
2.90082824510788e-05
6.4786722376357e-05
0.00011818513952066
9.68480610532548e-05
2.75720116302184e-05
8.60466399465767e-05
9.61792934902075e-05
-2.84957658580931e-05
6.65907359977656e-05
1.83488709064318e-05
6.69610008301858e-05
8.90745537075648e-05
2.9461320656436e-05
7.0183158891491e-05
4.57000294200405e-05
5.67846664513867e-05
4.75511923337947e-05
-2.40141186542504e-06
6.72926496578925e-05
8.23148626170721e-05
4.72439175552094e-06
0.000107547160420625
5.15883762612899e-05
7.10751695720337e-05
2.28316966171395e-05
4.12265625833243e-05
3.93336844107563e-05
6.01525620327543e-05
1.1890892716678e-05
2.80825301417879e-05
2.93770011754438e-05
7.55964817572415e-05
2.36902916725456e-05
7.57874192668534e-05
5.82204435063411e-05
6.72613777936336e-05
9.46072416263171e-05
3.23552482487299e-05
6.7410914791779e-05
3.22561922737519e-05
-1.00983389337237e-06
4.87035220073678e-05
4.86741456049805e-05
8.83796782476165e-05
3.54687052874851e-05
3.37243143830174e-05
9.45749721403955e-06
7.93468285992894e-05
1.31080844962384e-05
8.13758116145011e-05
8.8981483608534e-05
1.13535140255093e-06
3.52748344312774e-05
4.70958157707131e-05
5.11825986001735e-05
3.26665983498339e-05
8.01255526467855e-05
3.54417021069227e-05
4.36034772074657e-05
4.48176914190986e-05
7.03829933494891e-05
3.28579457443858e-05
5.89919767163121e-06
3.28808195393618e-05
2.09096991275993e-05
7.67483563949486e-05
3.83044704008476e-05
2.17633235636084e-05
5.77645450361741e-05
5.43764013599778e-05
8.71249564229644e-05
7.45200232920244e-05
4.59022800882281e-05
1.39704822573462e-05
9.90495470355967e-05
4.22591097653053e-05
4.61490842103999e-05
5.3559132885675e-05
7.85432531324875e-05
4.26443752862623e-05
1.91321306911326e-05
6.3686364650695e-05
4.48873991341815e-05
4.43533006689514e-05
5.26850695730166e-05
0.000121754691976438
8.07186654264225e-05
9.78837360316093e-05
6.12497353281433e-05
4.73570125149545e-05
8.65585667502949e-05
-9.06961519518588e-07
5.32565945530558e-05
7.37529056221023e-05
4.30273033927064e-05
5.83067669454011e-05
6.13278277715726e-05
6.42527547028982e-05
2.94386839693529e-05
4.09687555415363e-05
2.23285203214805e-05
5.1419351969934e-05
3.37463650720523e-05
4.6898299878343e-05
7.13710347724413e-05
5.52894431355351e-05
3.37458521205761e-05
3.62513259340147e-05
5.01875525681074e-05
4.29135948561202e-05
5.51930387611288e-05
3.6580177162951e-06
2.26200371577313e-05
-2.79436138475383e-05
5.73174859123061e-05
-9.19408456272559e-06
4.19924899344469e-05
5.97351951753656e-05
0.000103607223947723
0.000180609717956853
7.53734236266694e-05
3.54239507094628e-05
2.40073344885791e-05
3.75106152738703e-05
6.30544358910734e-05
4.19641536530151e-05
2.55372828397795e-06
1.95419115383465e-05
9.26561089976059e-05
3.86509730637443e-05
1.42702310399475e-05
6.21916249734611e-05
6.73893010013959e-05
3.98068986448982e-05
7.52031721137528e-05
4.38810976082514e-05
6.7177169506387e-05
6.6465811617178e-05
5.48198905138147e-05
4.85644662730141e-05
8.6665614330938e-05
8.93716528173882e-05
4.48364248964021e-05
8.05603945302963e-05
6.48838333379212e-05
4.01532720112087e-06
2.41334014819458e-05
2.99222956200788e-05
0.000114187375243742
6.97154190039394e-05
0.00011705354038983
2.41055110617485e-05
-1.20928350638123e-06
8.49062072911095e-05
0.000119515523380149
3.957996271765e-05
0.000123725585660447
8.60081901674376e-05
1.9660390644086e-06
0.000106610051203177
6.09139974896901e-05
-4.11294044104571e-06
4.50391015207601e-05
3.03727950946853e-05
7.92110831763139e-05
1.86999636858155e-05
0.000135571770511559
7.14309437136289e-05
5.28583593323737e-05
6.28725563453674e-05
7.0728345836879e-05
4.38579408374558e-05
7.6991902504789e-05
1.55942744415033e-05
2.14755906780393e-05
8.84942646866522e-05
9.30680767060837e-05
7.5749820762454e-05
0.000127464077713104
6.62397081813004e-05
6.89154906460791e-06
5.56813934413929e-05
7.97990743430315e-05
0.000113397359933875
6.14953936022223e-05
1.75059332703245e-05
0.000101354582077369
2.92471862867295e-05
5.85349650586229e-05
9.34858930996432e-05
9.45702025679826e-05
9.31301112917661e-06
0.000112070934122964
5.13872979942507e-05
2.80078326572208e-05
6.72427392453457e-05
6.09125040155273e-05
1.16979664487379e-05
1.3694288392831e-05
6.54689056865286e-05
4.83921700013899e-05
1.6976937072888e-05
1.83808587796104e-05
1.42533687599183e-05
3.30398250070963e-05
6.58904935913827e-05
0.000113995839440157
7.78287033079275e-06
2.82042408191247e-05
3.64092955960569e-05
8.93144399379225e-05
7.6874368750902e-05
2.80496727163518e-05
6.92570109136674e-05
1.75272143418284e-05
8.60533776760516e-05
0.000109104023205808
0.000107108940986883
4.69644804356737e-05
5.38791838520816e-05
5.7626244538057e-05
2.35577101380265e-05
5.71276234829932e-05
8.8575983610822e-05
5.13016372566335e-05
3.62590877224954e-05
4.92895591072669e-05
1.33918088065074e-05
2.71066619246569e-05
6.67032397428471e-05
9.52834838032357e-05
3.69096402217748e-05
5.60930142689009e-05
9.41683273326097e-05
5.95732662104216e-05
1.36979311561144e-05
9.04996002823667e-05
6.06175408325113e-05
4.62258362006055e-05
4.5288128644663e-05
7.62607787917085e-05
6.18030102651399e-05
4.91128220773018e-05
2.31276019299313e-05
6.44118475421147e-05
-2.42895233889307e-05
2.77918596210826e-05
6.02912714907647e-05
4.33792136896502e-05
7.09143912744995e-05
3.88436996181428e-05
6.22239126748837e-05
7.06032587121607e-05
5.81821727807836e-05
6.15216261332556e-05
3.92171390486446e-05
5.37530152625554e-05
2.96001292881141e-05
-1.34715319431197e-05
0.00010635551860401
8.68981491551525e-05
8.387938175648e-05
6.36102242524153e-06
-1.25207419785286e-05
3.48693530751802e-05
9.16257410687839e-05
2.7238848842318e-05
7.708220009683e-05
7.03724684667989e-05
9.42519638631928e-05
4.84105252097841e-05
8.13701535886008e-05
2.94286704419009e-05
3.54117775381696e-05
5.94249407509021e-05
7.74224918593167e-05
8.74348387701192e-05
4.40694044306505e-05
8.01484578109396e-05
6.03630121497564e-05
1.88569331281931e-05
1.76671496308994e-05
0.000131148312988159
1.57977306668158e-05
5.79225184087328e-05
1.64855005400702e-05
0.00010062359430066
6.28424619914136e-05
3.39525123133096e-05
1.50235851192039e-05
0.000111867137723759
7.76178604961806e-05
7.34744191267548e-05
7.91700670355241e-05
1.57205563830474e-05
6.36493282875293e-05
6.89139912695858e-05
2.16992839041062e-05
-7.79501616465164e-06
6.84141864773079e-05
5.5906595430785e-05
9.21649245666542e-05
4.52536364958177e-05
2.73266433037432e-05
3.80861634145083e-06
4.1456898995417e-05
2.90249409456342e-05
6.71392591418429e-05
5.91088120573152e-05
5.14014429981882e-05
5.38434090878072e-05
7.5604007551771e-05
4.72803730242318e-05
5.7875112886119e-05
7.15128126884647e-05
0.000113593017228031
4.46571380006301e-05
2.71421747050975e-05
2.41016497634969e-05
7.33458284783366e-05
1.41801052632905e-05
8.42101009795197e-05
4.88479013515964e-05
3.45400969173042e-05
8.10108572691651e-05
9.95856461628871e-05
5.53416866365469e-05
8.03120418594401e-05
9.81907243135167e-05
-9.21674126023316e-06
2.77466547837152e-05
1.959627898615e-05
9.99145699864484e-05
3.84959151468518e-05
6.27702725313681e-05
7.13071123876804e-05
8.82161358925514e-05
4.47465108195129e-05
3.92426789865707e-05
5.48375847872462e-05
5.95717940225389e-05
9.67415634544072e-06
1.86076947868938e-05
4.78494296189373e-05
0.000103699392089264
3.4136189538475e-05
9.10807050268053e-05
6.95208356475773e-05
5.86727420706035e-05
-1.91733615947848e-05
7.49954227688429e-05
0.000109620613076462
1.97163126933491e-05
0.000125688429106073
3.86422068212034e-05
3.46799252692651e-05
0.000113020473000231
7.33545063642804e-05
5.20476347738397e-05
6.16350774981089e-05
8.1864396611486e-05
2.93083589992304e-05
5.39898289866349e-05
7.60590626998341e-05
6.77012642272724e-05
5.08321178835639e-05
8.00920306498831e-05
3.9743814980615e-05
6.34466119796722e-05
0.000102798214426046
7.36512521636357e-05
4.25601469932484e-05
7.11390645047427e-05
7.03637965559794e-05
5.82674260164614e-05
9.92535004754059e-05
2.84402716573026e-05
1.07310633215381e-05
7.83071531023353e-05
9.62859093883074e-05
0.000101543047235752
9.37101054240923e-05
5.20375816220005e-05
5.0161091242404e-05
4.06496571619453e-05
4.50119121670947e-05
4.74847901763431e-05
3.77883585664432e-05
8.08479235167721e-05
0.000107556810548321
6.19602113658912e-05
0.000111401646293548
7.22453461298605e-05
0.000109665596727184
-6.97668864947773e-07
7.40603575750494e-05
4.03986906121965e-05
3.40818505964476e-05
4.73081338207421e-05
4.62133811227202e-05
9.47335100129878e-05
6.45114837235109e-05
2.23393894746296e-06
5.32559837773435e-05
6.43697498312366e-05
4.58862444383056e-06
2.05414845729848e-05
3.06929361596633e-05
3.25661454400557e-05
-4.15320624473745e-06
8.55308341441513e-05
4.01059688804124e-05
3.2841399453147e-05
-1.68826757624521e-05
4.94012049046684e-06
4.30633427966952e-05
7.97882774099094e-05
-1.01141326846453e-05
4.53909826729135e-05
9.20189597978187e-05
4.90856432994191e-05
9.20954810456902e-05
8.54414047539196e-05
5.16499694702992e-05
6.19246931589066e-05
4.65201027399347e-05
8.46887214739565e-05
5.05719112751701e-05
3.32823332910454e-05
5.06496181631697e-05
0.000107025171828492
8.21545574643822e-05
4.01518750843288e-05
8.93089198438375e-05
-4.31172823984148e-05
3.95602585612917e-05
5.36119182688886e-05
3.70695484255572e-05
9.19709681982043e-05
0.000111978571731204
2.77880309963597e-05
6.19850606238719e-05
2.90225127212765e-05
6.91115104908331e-05
0.000141486424336382
4.40269571058847e-05
8.76069084708426e-05
6.20951368928488e-05
7.74551227327e-05
3.36752283717732e-05
4.32654854221206e-05
0.000117298723740169
6.43017803093614e-05
5.49668080659669e-05
1.11517024819306e-05
4.98629765416526e-05
6.65273527908135e-05
6.76916491679033e-05
3.83175961117391e-05
-4.97793931224875e-06
4.0945774738998e-05
5.51812204893428e-05
8.2494139625086e-05
2.21781129282845e-05
3.07660385089532e-05
9.97383222841728e-05
1.74900462921786e-05
6.57111961206352e-05
6.06609546302571e-05
7.60561530223379e-05
6.41480393222395e-05
4.26826876331721e-05
8.44817612018889e-06
5.1682347744463e-05
7.37714904482231e-05
5.81796986972158e-05
9.72271699972327e-05
6.82736633245721e-05
6.88494319407926e-05
6.77280251302244e-05
2.18223720221576e-05
1.74405487007048e-05
3.06266798324705e-05
3.15555937641406e-05
5.86071661531799e-05
5.45267777381442e-05
0.000114180474316965
8.10954414136538e-05
5.1954306226913e-05
-8.62659760747031e-07
4.61953410771876e-05
9.07408720196838e-05
3.84457769319506e-05
5.4397912072812e-05
1.54363659636018e-05
5.3627014262168e-05
7.74758754056938e-05
1.29384972176744e-05
7.87273157042715e-05
8.20807488224296e-05
7.924484129736e-05
0.000104327358100941
-2.03509319670056e-05
2.46091056320565e-05
3.37129677021815e-05
7.23655354073459e-05
6.16158447920699e-05
3.56290028992316e-05
-5.93862291814367e-07
6.1098585199709e-05
5.3143265564745e-05
0.00011019433711682
7.42233531286168e-05
0.000127418272451754
0.00011683683925268
2.9877774387672e-05
4.32637254116644e-05
3.82245138406448e-05
9.02782417027982e-05
9.25213099341565e-05
6.93066189267818e-05
4.75629980290775e-05
8.02154525229321e-05
4.91528537174816e-05
4.27711690761725e-06
5.22273621960513e-05
3.20688778935395e-05
3.36411870339317e-05
9.29138561646181e-05
4.43572838675617e-05
7.56614080363171e-05
1.83898433651774e-05
-7.90906650167303e-06
4.62350065417037e-05
3.9182592044429e-05
7.93426292756226e-05
4.30939861507778e-05
3.60411199706435e-05
3.83929915587932e-05
4.23321352466174e-05
8.51685776938436e-05
9.06011132047273e-05
3.99215636961865e-05
7.23320298706291e-05
-4.95896450556877e-06
4.70417695439222e-05
8.30545196929453e-05
0.000109550141815077
6.4563289560785e-05
7.43439803870575e-05
7.76353783340932e-06
3.30101523329693e-05
5.1657396190109e-05
4.03454737950418e-05
5.186144728788e-05
-2.77047468372962e-05
3.59770827435128e-05
1.70538998809993e-05
5.44993203333007e-07
1.20824335249882e-05
0.000105175026248014
6.57051419509821e-05
2.03917644980597e-05
0.000152739980229549
9.31143718370672e-06
9.8027602127653e-05
3.78721242822923e-05
7.21220986735103e-05
6.7453735744462e-05
7.4200567438611e-05
7.42874635794355e-05
-1.4166593910928e-05
0.000109956371814253
5.27670709445316e-05
6.76785544335005e-05
3.931355818474e-05
3.73596749991616e-05
5.05689281743439e-05
3.33751146926381e-05
6.57156539710472e-05
7.04579132399817e-06
5.86612994579929e-05
2.74089263559269e-05
9.34488515361882e-05
0.000134157852358771
8.663540683046e-05
9.92718992561774e-06
5.31700094188519e-05
7.4273137300423e-05
0.000119708287172772
0.000142016650789828
6.4884333846993e-05
2.6614463436846e-05
6.21940745983541e-05
6.23045632156348e-05
6.7387173272845e-05
7.12616255800379e-05
7.77073984659697e-05
6.21254305284698e-05
5.18913515565932e-05
5.82498414225581e-05
1.81973757717807e-05
7.57739617738262e-05
0.000105234287015425
3.54730171413411e-05
6.55336454812742e-05
6.02329541349692e-05
8.53836581944674e-05
9.41781133104844e-05
6.78627134031694e-05
5.32542307983636e-06
6.44902854832653e-05
-2.9029534654813e-05
4.88500650640551e-06
9.538410395261e-05
8.09967527800537e-06
-1.36223551278958e-05
2.2902369369611e-05
6.92203850660303e-05
4.01447325048179e-05
0.000135388755828233
3.60659796117535e-05
3.64340089968284e-05
3.4116518386269e-05
8.26672995544935e-05
2.46469425503877e-05
6.85708292138464e-05
1.68430300498276e-05
2.76379756272733e-05
7.25205834293824e-05
9.96608061185127e-05
5.21346789628053e-05
7.42879302844948e-05
7.13748568340689e-05
8.27021658524808e-05
8.17961858055831e-05
-2.15813465009133e-05
2.01133407709484e-05
6.56905489071201e-05
9.18701312391649e-05
-7.85921386616701e-06
3.49097444011009e-05
8.99017397971022e-05
3.41748981286182e-05
5.51793278028415e-05
4.76015010965458e-05
7.06297189714168e-05
7.11840387722278e-05
1.02772882245775e-05
4.33389284419533e-05
4.24194506274312e-06
6.79820286723393e-05
4.46030475266182e-05
2.05979144252666e-05
5.00832656383886e-05
5.62904381752213e-05
4.95740067360029e-05
4.8448588998352e-05
5.53687465844557e-05
6.14499402685813e-05
8.4287592214891e-05
6.17712418019117e-05
1.76366170346833e-05
1.43289459098754e-05
6.38272529914016e-05
-4.2923268672777e-06
3.75993256642179e-05
8.39301884324789e-05
0.000106844507923097
6.13826027945854e-05
0.0001280079343843
6.22788532000543e-05
9.9013804332209e-05
7.9973550932758e-05
5.4228376357176e-05
5.34574217873473e-05
5.00285707338428e-05
-8.85200022409272e-06
6.72734971728666e-05
6.06157459091797e-05
6.28417525251387e-05
9.70230384571545e-06
7.5296433173829e-05
9.55198945349284e-05
6.72483225237574e-05
3.89667644860698e-05
0.000123286700049392
0.000103193555508945
1.77029322072216e-05
6.15588294599347e-05
9.34103814696648e-05
4.57359421263778e-05
6.35771481347503e-05
6.79727333469802e-05
9.31127488195318e-05
4.43945508433427e-05
5.35935891998682e-05
6.94670299384952e-05
6.24463046921434e-05
2.72297942722974e-05
4.11990616402886e-05
3.24173859596252e-05
-1.22666620998749e-05
1.01072219809351e-05
2.3697379662253e-05
8.93481627986855e-05
3.38339640734547e-05
7.76688696891192e-05
8.77857817609833e-05
5.53519429237477e-05
4.04672593519849e-05
0.000130392959522364
0.000116151369488781
0.000128176026971413
6.8073584571261e-05
6.02455254333118e-05
9.3486145891831e-05
0.000101440611067793
0.000105463246096088
1.54041293696826e-05
1.68732077711589e-05
6.09948084298522e-05
4.68605077621031e-05
5.04782791935853e-05
0.000110865565333835
2.07719631833597e-05
6.67482728576707e-05
4.39653707332551e-06
9.64771841482687e-05
5.70281251685479e-05
9.61998986951196e-05
0.000115187311290297
0.00010852359799704
7.2984888877179e-05
6.7184343150019e-05
1.17076242611737e-07
5.11417804398833e-05
1.0861741871102e-05
2.96659051993092e-05
5.4472857889697e-05
2.30640274118507e-05
4.05921510253231e-05
8.77577031814567e-05
3.93811725379379e-05
0.00011546915024869
1.32632280921459e-05
6.27555936941801e-05
5.24357046448082e-05
4.60303528554523e-05
7.91240910802803e-05
8.1786234695657e-05
7.02236989249097e-05
4.91161484244761e-05
6.15041456784708e-05
1.38053062740114e-05
2.48407762925921e-06
1.91714723074628e-05
6.847350491685e-05
2.09933734801152e-05
4.55423675417584e-05
1.72174508318508e-05
6.74744574916826e-05
9.22744196252313e-05
2.33636591596683e-05
6.7108115362295e-05
0.000106555211811835
2.52325860303045e-05
3.49027627526004e-05
6.5947277557938e-05
4.21903449811922e-05
9.91676561456141e-05
8.50319364697753e-05
5.78972498611385e-05
7.43389974380447e-05
4.91903292250048e-05
7.5223616685606e-05
8.48297103015189e-05
3.7680911276495e-05
9.75708992563356e-05
5.80540820491374e-05
4.78516843356918e-05
5.14629763513108e-05
0.000108671939328876
5.0622369399272e-05
5.91443933564158e-05
8.7774600389754e-05
7.79130141317729e-05
0.000101082526478431
3.33306998843598e-05
2.94304452306991e-05
5.8446882566565e-05
5.31057816718842e-05
6.24355167267073e-05
5.63302036997771e-05
0.000103460394478857
6.40464614764035e-05
2.9767219475401e-05
3.93271663359386e-05
3.51902663431681e-05
1.07651643609065e-06
-1.63028047895175e-06
-2.96560232649018e-05
5.42191637662583e-06
7.01344638661879e-05
5.81287933009231e-05
0.000109039658953628
2.06117832048112e-05
7.68072791176675e-05
6.32642213691502e-06
2.4250406666767e-05
6.66479283778347e-05
2.90791759969895e-05
9.62344841571261e-05
7.98547365646224e-05
8.52174666484526e-05
5.48010495367562e-05
5.1552374151134e-05
5.4824608943592e-05
-2.04264111442261e-05
3.59720200271732e-05
5.75518305821705e-05
2.61709327695646e-06
0.000105159479230214
9.3491383463473e-05
3.89151778011245e-05
3.33268279698192e-05
5.71327648423052e-05
9.52139105775977e-05
6.55343376430756e-05
5.33262615465022e-05
9.42054782016408e-05
0.000107497221800234
3.87895678220634e-05
1.12377733963777e-05
8.77675417790786e-05
6.87729314613306e-05
5.86459605079716e-05
1.92760664241844e-05
7.12290050639929e-05
0.000102944087046316
8.16095658487509e-05
3.96672720204953e-05
2.35963416471573e-05
7.16061776296279e-05
0.000106567295531962
4.08973217371036e-05
5.84954484210189e-05
8.74676877192956e-05
0.000101203631727446
8.72787316335545e-05
7.46371364887586e-05
6.501526217997e-05
6.42287161959886e-05
9.78441261997071e-05
4.18992162817879e-05
9.74322177723991e-05
6.63612956417508e-05
5.68680611926395e-05
8.32546330829236e-05
-8.37268442610221e-07
8.59145033803394e-05
4.7219765265999e-05
6.55606722467301e-05
4.22318899153237e-05
6.18938833706934e-05
0.000114664507250185
6.9103360222236e-05
4.91766189991916e-05
3.29120174435043e-05
5.71387353781098e-05
6.71219156074542e-05
5.37971047976608e-05
4.51730838215983e-06
2.52411953519813e-05
7.54711345020372e-05
0.000121774493954684
5.94592067223462e-05
4.52261532254168e-05
5.44162819000142e-05
8.96155279412751e-05
4.32732816398309e-05
7.01892352648238e-05
4.79993467645268e-05
6.84106842434849e-05
-1.59547132233862e-05
5.63806080871976e-05
8.78590022228747e-05
5.57865749996656e-05
2.33478904290757e-05
6.04132221536164e-05
0.00013185291557768
8.14494492927067e-05
0.000118753195322726
5.59820803507013e-05
0.000107660126514698
9.718338219447e-05
8.84545364656409e-05
2.7105424293715e-05
0.000108582227487382
4.74112294014572e-05
2.23211242880362e-05
3.42546041299203e-06
6.404034475441e-05
2.85012272252994e-05
0.00012285404959633
6.17439886510717e-05
6.95145138875675e-06
5.21824207445912e-05
7.85959203943877e-05
7.46811114305495e-05
2.59359555596148e-05
3.29407724750575e-05
5.14248909015662e-05
3.37647276977026e-05
3.41485459342792e-05
5.06475102794998e-05
9.76861004173217e-05
6.18010768574049e-05
7.71629572481191e-05
-7.55133959711571e-07
3.17684272318185e-05
7.98351544730526e-05
6.30656752335308e-05
2.94387643466185e-05
5.13343158453142e-05
8.94908408343584e-05
3.8355724582889e-05
0.000148052393467913
2.0678685716418e-05
8.77877278076284e-05
8.01671397861512e-05
3.79258857627688e-06
4.50174130559521e-05
0.000114295166055449
8.42447110432497e-05
2.41773049098939e-05
0.000118566057869553
2.43162415562584e-05
8.11985346492749e-05
4.22426231252794e-05
0.000119387096345107
9.97376627416825e-05
1.2535610244345e-05
4.56878606860346e-05
0.000109843084886023
7.34109958561559e-05
3.08780407821233e-05
7.88137917856601e-05
-6.00120889240038e-06
1.02547045149164e-05
5.34451751014281e-05
6.51415757315645e-05
8.44282607643315e-05
1.13928045229011e-05
9.43676143983883e-05
-3.5854414903233e-05
6.22293835158184e-05
6.96864676522824e-05
6.73171375010296e-05
4.71236017979731e-05
4.82237701285347e-05
3.13863026255887e-05
3.87068614688599e-05
-1.52373925476715e-05
1.58481533606851e-05
8.42649497192346e-05
1.65474646391053e-05
4.60677332079447e-05
-8.51601098492403e-06
5.77016313241725e-05
7.90403838858947e-05
1.85661904686313e-05
4.84946964779203e-05
-3.39529622604152e-05
0.000112348425665789
9.76946294984373e-05
7.40096288494074e-07
8.65477277095581e-05
3.7739576023373e-05
7.21092524805359e-05
3.37818851875475e-05
-2.69994736919862e-06
7.09476045311291e-05
4.27740879521513e-05
4.83710968281146e-05
3.7128253053012e-05
-3.17399450865316e-05
9.8781532997276e-05
7.09855888914851e-05
4.23995111531088e-05
7.36935450714199e-05
5.08394411946817e-05
4.05328123213861e-05
9.01416812555794e-05
2.16945868442646e-05
1.23705438188914e-05
6.96708319235958e-05
3.82428022941067e-05
7.89141533064794e-05
7.01096230763442e-05
7.54405735884065e-05
-8.45380600830298e-06
4.35656287513205e-05
0.000102552586380374
7.75386016640066e-05
3.5735752124586e-05
3.28823383365659e-05
3.50282938217022e-05
9.59328345637424e-05
3.64824522741915e-05
3.78960882955894e-05
6.36096928157411e-05
1.1695133266298e-05
1.93792921130078e-05
1.66072087774762e-05
2.18504140980585e-05
7.1520352414134e-05
2.1782249707826e-05
3.9919789788372e-05
7.74775039545409e-05
5.85253705509227e-05
6.96845575336387e-05
9.0783867105627e-06
6.1854493470662e-05
9.59733069080441e-05
7.41856999568877e-05
6.23456011915016e-05
1.60673988650142e-05
1.05531211352164e-05
8.74688077232072e-05
1.89241083262712e-05
9.53168886114169e-05
5.27376759816427e-05
7.2295650777751e-05
9.38865132693366e-05
0.000100485391951124
4.57897127796263e-05
5.50661576073473e-05
7.42944624300319e-05
4.2120304334575e-05
3.34127515635166e-05
1.96384230218684e-05
1.08746688885973e-05
3.03789913481664e-05
8.18906692681546e-05
7.19510733317082e-05
6.86766966424376e-05
4.08047043920088e-05
-5.48867119842429e-06
9.79449999055512e-05
2.08502610574561e-05
1.48041318878854e-06
-1.00288666478742e-05
0.000113561309442365
0.000102813573555098
3.11870110799424e-05
1.05688752774097e-05
1.62956088687826e-05
3.53019007220543e-05
-3.81713531508639e-06
4.01212068304987e-05
5.5961682396058e-05
9.77901088838691e-05
7.14584653759926e-05
0.000105050272907891
4.10258221885946e-05
3.03158998390789e-05
9.110682593853e-05
2.56642597963407e-05
5.00942104206245e-05
7.12880832747197e-05
3.28249153350473e-05
7.26460222945884e-05
6.8002593581828e-05
6.89677645553011e-05
7.15405584126635e-05
0.000107232990568208
8.31458552645448e-05
6.13610332870093e-06
9.71519911152797e-06
5.93061709001901e-05
6.25675203210897e-05
6.55071972415811e-05
0.00010428978103259
6.14162503910705e-05
5.11393127559219e-05
3.51812383032491e-05
6.04591727568218e-05
2.3782639873422e-05
7.60031769758156e-05
-5.51047961411618e-07
5.69208925743085e-05
5.85266377691385e-05
4.02688066097185e-05
4.79991349095359e-05
1.28272366368992e-05
6.06608861202947e-05
9.85209695866786e-05
2.4308429773072e-05
3.27329308794873e-05
3.02987476706824e-05
6.24276418366919e-05
7.40481089882585e-05
5.35008278532137e-05
4.52560033735882e-05
6.61584601971744e-05
6.08218657229997e-06
8.04584620630548e-05
6.87076044819073e-05
6.73366884678085e-05
6.2436281232377e-05
3.06398959058172e-05
7.80227201199609e-05
9.92579560253016e-05
5.39108051874111e-05
9.30321039713875e-05
5.78999594623032e-05
3.93953402782191e-05
6.32854055276837e-05
8.91192744688019e-05
4.28944228372939e-05
9.15292191356167e-05
8.52470867243872e-05
3.871899867189e-05
4.17035109443171e-05
6.47407237603178e-05
0.000137350688833501
5.33828238466927e-05
9.12200979260455e-05
6.12951962012378e-05
7.68126222931623e-05
0.00010139669815125
9.0946882512054e-05
5.01133620135692e-05
5.60543743314539e-05
9.74902359312564e-05
5.81200924276241e-05
7.4327894849027e-05
7.80094218313545e-05
4.28391144508854e-05
6.89914613237519e-05
5.81032321648497e-05
3.77310965646368e-05
4.22085144070455e-06
2.83352533819851e-05
0.0001349674307587
8.11072042845203e-05
7.17351350433836e-05
7.91446838135376e-05
9.89974892638167e-05
7.68910291920352e-05
4.38176556553769e-05
1.33918799559761e-05
5.88331444414418e-05
3.15334234128998e-05
1.10061108578166e-05
1.94015607367738e-05
8.09178732706902e-05
0.000104599408426774
5.09391124421377e-05
0.000101825923884985
5.41934026901817e-05
6.65958123295744e-05
7.00811654295183e-05
6.03208878667848e-05
6.07765932504956e-05
2.11586690649142e-05
2.14389519378067e-05
0.00014047150073518
6.01946692937145e-05
5.46898873228717e-05
5.58161047086746e-05
8.01259003425907e-06
7.6303654689056e-05
8.84603124141259e-06
6.88058045926951e-05
5.09118094314684e-05
8.07023663509566e-05
9.35277124769172e-05
2.05905202969573e-05
7.0323289829985e-05
5.51842373527376e-05
8.56768279400031e-05
1.17178472973722e-05
3.8728840174013e-05
6.59354906956927e-05
9.11651669293013e-05
7.33369549370158e-05
0.000114918828206458
8.18302642217848e-05
7.42346714010499e-05
5.94721869567186e-05
7.26888141624822e-05
9.58635143756589e-05
3.16197303668092e-05
6.05204250899489e-05
1.90355180917108e-05
5.17910211226768e-05
2.03809831364747e-05
2.6490600734042e-05
7.44685020646902e-05
0.00011571429752451
1.61824330452e-05
2.50732330002784e-05
1.06694160956289e-05
0.000112586549239231
4.8660898626925e-05
4.7872240591244e-06
4.52095549763035e-05
6.06745463042141e-05
8.93214394419853e-05
4.6585354313528e-05
4.50029823571352e-05
2.37123368404509e-05
5.87159410165717e-05
1.47618122085752e-05
2.0930695494166e-05
7.27736277718305e-05
5.01235950869586e-05
7.75095124474358e-05
2.78328942557972e-05
1.81823820357981e-05
8.41409852594551e-05
7.48022009294648e-05
3.68215418393832e-05
7.74818694513666e-05
6.14548592599315e-05
7.14542823140452e-05
4.84296670143314e-05
8.25731426829462e-05
1.36237985702826e-05
2.86819042788948e-05
8.04474168511853e-06
4.92957953358355e-05
2.79041723554766e-05
2.66815764748553e-05
5.47841349305712e-05
6.22834980675027e-05
1.12919130134574e-05
4.3014316066142e-05
4.95487030001066e-05
6.75819958491141e-05
2.81368781733812e-05
3.52126794604759e-05
6.15948537269334e-05
2.11788173890279e-05
9.71176395055507e-05
4.59108318397355e-05
7.13735986711889e-05
5.46950826624663e-05
2.29138967781013e-05
2.25981822872115e-05
0.000132665089228245
-8.87459076282771e-06
3.67493334643589e-05
6.02737396779438e-05
1.20371988928279e-05
0.000101511420178088
5.3832240910793e-05
8.46891828281432e-05
5.8541018825979e-05
3.85834778650929e-05
0.000101339893469693
1.41019243348445e-05
9.26284210819385e-05
1.10645489898839e-05
3.87284272158604e-05
-1.79614043527889e-06
4.95764152290012e-05
2.84903847085916e-05
-2.57855146754466e-06
5.86010915320239e-05
7.65521785543195e-05
6.36152441054972e-05
7.25896510838189e-05
4.9089019226225e-05
5.34882915880628e-05
2.60287507748135e-05
8.57907657746758e-05
1.58110615806736e-05
7.22274127144074e-05
4.41317063520201e-05
2.62557191268719e-05
5.85762278448386e-05
8.86301477402211e-05
5.05054917848061e-06
2.30006485181971e-05
5.01563364953704e-05
5.49630059050463e-05
7.67558429975306e-05
9.65054772418277e-05
7.70123218352065e-05
5.10710459688779e-05
7.89201118901023e-05
4.37254484593983e-05
9.37275817021587e-05
8.22848209607215e-05
6.19978033202019e-05
3.8204318282889e-05
0.000106871588168144
8.60761491454246e-06
8.53989886550776e-05
0.000112000765136236
7.44914016685753e-05
2.15287356837698e-05
0.000109065126993728
3.68125033999881e-05
7.10179579861637e-05
9.74724605572368e-05
6.6392277414491e-05
4.55410829314049e-05
3.14471241668316e-05
2.69801980330703e-05
2.85226010689941e-05
4.8334509251332e-05
7.38080875203731e-05
6.0022832047604e-05
2.45747921632585e-05
5.02757699689751e-05
2.46525382908415e-05
0.000103696118572602
4.96180987303545e-05
6.6487028289956e-05
4.69403562172626e-05
0.000103335216431678
9.7107320388484e-05
7.26276634414188e-05
4.95036395148229e-05
4.92961350641337e-05
4.64068301599081e-05
4.45554560329799e-05
0.000120920161591543
8.17758130983644e-05
9.18830282508476e-05
5.38458356450357e-05
7.21478022930153e-05
4.49830257990933e-05
7.47972811713322e-05
7.49731168360378e-05
8.77145201180616e-05
2.70745220581319e-05
5.91757178053022e-05
3.32483877282965e-05
8.38729956002462e-05
5.79673837117325e-05
7.06185243107523e-05
3.57448903462762e-05
5.9495724712555e-05
0.000106443853023184
1.78873488958757e-05
6.88880030411503e-05
5.39116742416959e-05
8.34070265884967e-05
6.07054242318778e-05
7.83510939144536e-05
2.42446802394975e-05
-1.91928011784587e-05
4.50076568181096e-05
3.59143542287816e-05
0.000154805596512002
0.000104121728240384
5.31102450140507e-05
1.51518909146845e-05
3.52797976882328e-05
0.000118467117445654
1.6920181852194e-05
2.89173830466345e-05
3.76122933414481e-05
3.6862678288592e-05
6.26946878160426e-06
8.26456876730496e-05
6.27716452395839e-05
4.13534908506872e-05
5.53515910764381e-05
4.01636139182148e-05
6.01828589193873e-05
2.77190638576139e-05
3.68784818483668e-05
4.98328857329709e-05
5.68328371481292e-05
2.20606249346963e-07
1.54223221774328e-05
3.67035843931368e-05
3.08365234038812e-05
5.67603882130781e-05
-1.2104995018543e-06
9.9070520153316e-05
5.75845935198888e-05
0.000111109091208917
0.000130422870302595
2.61921200351463e-05
-8.04647568698779e-07
9.73971105471912e-05
8.01409403298239e-05
5.34982420399483e-05
3.43145609586216e-05
7.88434493547021e-05
6.88213978208291e-05
3.86814755555709e-06
9.19874869300058e-05
1.46718445496168e-05
2.81810398686827e-05
8.88985558331153e-05
6.16088418568993e-05
6.77166133280828e-05
4.54031014329251e-05
5.53513674079555e-05
0.000124574762107573
2.45520260734276e-05
5.45650083995796e-05
1.00659915396377e-05
9.46802792955796e-05
6.51157801079668e-05
4.71609364339701e-05
4.28333196588755e-05
4.46349089896257e-05
6.19540302296106e-05
9.45176569838848e-06
3.22006304593719e-06
2.89711323661578e-05
8.32310989806667e-05
5.03997035293731e-05
8.25798133122612e-05
7.38313250444467e-05
0.000155192780859182
6.94117334630006e-05
0.000119771770615582
0.00010533418320938
7.60790913150496e-05
6.3625714717313e-05
7.7620589218616e-05
4.42466355102972e-05
7.10546814697298e-05
4.54235222067196e-05
6.96987136266203e-05
4.7378819942986e-05
1.56951410229207e-05
3.6328877392275e-05
5.99029671868196e-05
2.61679638590102e-05
3.22856683894117e-05
0.000119084833450953
7.46682262203147e-05
0.000120550501714216
8.22300294398947e-05
0.000119057633449002
6.39839301685833e-05
2.98962271516392e-05
4.55227256994548e-05
7.50693704425975e-05
2.32155594175837e-05
8.30812236958648e-06
5.51314782031753e-05
5.19788033585875e-05
2.57564175833425e-05
8.64633266014903e-05
6.48944283309981e-05
0.000107381974483137
1.15475269522891e-05
3.17438479218615e-05
6.19988166764988e-05
3.25392051383093e-05
0.000114870068638395
5.60721742576884e-05
3.3807134321819e-05
7.93397401262385e-05
5.51841960047853e-05
5.55357693695059e-05
4.88010507926738e-05
9.28517248020969e-05
9.12450720031778e-05
8.10310584821496e-05
8.28750081785645e-05
0.000105276973297264
4.06045796733207e-05
0.000105147964902599
6.54408183016024e-05
4.76068966434354e-05
7.63173151574698e-05
5.85466141807321e-05
2.12275478564468e-05
1.05264733954278e-05
0.00010989370312297
5.50903487840829e-05
6.31391038031961e-05
0.000101513819741171
0.00012871186550435
7.69662781478975e-05
6.08510210912418e-05
2.8183505611215e-05
1.56999254868135e-05
3.29679629104454e-05
4.06758098276795e-05
7.79216372325356e-05
2.11831871032884e-05
0.000104147070452582
4.1049639113324e-05
4.56666058383064e-05
2.04680038765987e-05
8.24182296043979e-06
3.10441340050365e-05
1.16829050633236e-05
7.87619543417747e-05
9.4157018144317e-05
7.45143811207321e-05
6.29790366145909e-05
7.53450176564103e-05
1.06328444124514e-05
-3.6563220473096e-06
6.88507260647958e-05
7.16135558736534e-05
8.24302646566548e-06
0.000101951335063353
2.85606660655773e-05
3.04414523210546e-05
5.00512076022084e-05
4.00050945454553e-05
5.79874654659959e-05
2.54671154816148e-05
6.09829433744998e-05
4.16950032737635e-05
1.40815039499709e-05
4.64063483721862e-05
6.39152425089391e-05
-6.54870901300188e-06
3.38980513125546e-05
5.27157819930333e-05
8.91048888790384e-07
6.77296169837363e-05
6.30415851486522e-05
5.58482558839818e-05
2.44409432276274e-05
6.37409067816544e-05
5.31062163296894e-05
9.04428911281771e-06
3.10264742480597e-05
4.8343275068401e-05
7.69971163995838e-05
3.62837211407011e-05
6.56567171003373e-05
9.67764713070936e-05
0.000101823159928184
6.1908542322796e-05
3.97527328004581e-05
8.10779057404523e-05
9.87536624513627e-05
3.47750405989412e-05
5.31319033095539e-05
2.77356941075631e-06
4.74686476589673e-05
2.93739875323103e-05
-3.3611050355023e-05
3.64808894790246e-05
7.49351098506969e-05
5.9751892372409e-06
6.41729232565756e-05
8.007154718481e-06
3.72198177933581e-05
0.000100622764381024
5.44938724149882e-05
8.23642864293705e-06
2.499596494854e-05
0.000135485128588426
1.9793114232082e-05
-3.02245836915471e-06
2.83543615544518e-05
-4.0477092776402e-06
6.00834735177463e-05
2.0080345551952e-05
0.000107527503244547
0.000117955507757656
2.53932969863614e-05
8.69245298572613e-05
5.8511761845531e-05
6.27965666683757e-05
0.000131111774761926
5.96837688134114e-05
5.15056675411938e-05
0.000134064890903639
7.44303194046765e-05
1.11215203408021e-05
3.36703074828748e-05
4.00909765959582e-05
2.90832623683924e-05
8.05714947827407e-05
5.83852761310221e-05
3.52705143541898e-05
5.74062604754345e-05
-4.16407041121191e-05
3.03931138207007e-05
5.09464990149762e-05
8.05641907051653e-05
5.06729853529588e-05
3.69791841817467e-05
6.30423545033837e-05
3.04248891109897e-05
7.76163133173139e-05
-8.40535710365778e-06
9.11751264893171e-05
2.17763205273575e-05
5.07036747984515e-05
4.13724291506514e-05
0.000117088757212349
7.95538511211882e-05
5.36216457099983e-05
0.000126871797750894
3.21505061108097e-05
4.75962293096471e-05
6.2009591331754e-05
8.89304633175815e-05
1.29209468932632e-05
8.61062342348075e-05
-6.40350054219948e-06
7.62051708892987e-05
3.31369315716345e-05
9.01833109922435e-06
-2.15834893301136e-05
-2.51123436001402e-05
7.6236794546848e-05
2.57108539445707e-05
8.21293806651136e-06
3.6821147526536e-05
-3.40880241282658e-05
0.000103578716978724
8.15932807439281e-05
7.2528576489962e-05
8.04273601693549e-05
3.91125165094973e-05
7.04748064853916e-05
4.25502528011382e-05
5.47092705544173e-05
7.43990104684961e-05
8.52816832382269e-05
2.0328690189325e-05
5.89312686506006e-05
1.93436057252708e-05
0.000114310874739854
7.54581291442505e-05
5.62159186829701e-05
9.88579008139299e-05
4.56558102763286e-05
4.64630349827638e-05
4.04572381549475e-05
7.25894240789352e-05
1.6604960507244e-05
0.000113984906387101
1.26346918325148e-05
2.74598799267068e-05
6.53442482151374e-05
6.17113142984831e-05
4.79108167730893e-05
4.29857988544127e-05
7.82787836421322e-05
5.49685299997288e-05
-1.91149040617086e-07
9.74049275283385e-05
1.46325504499644e-05
5.92498499689345e-05
6.58360033132458e-05
8.95175203602988e-05
4.05175446629459e-05
2.52909188400734e-05
5.06256323432997e-05
8.63477570309069e-05
5.14537086465427e-05
3.71107255151662e-05
0.000100887132175384
4.5747856480259e-05
7.93107807498223e-05
0.000102235308631756
4.27024256139139e-05
1.30409040644447e-05
7.29744880782156e-05
7.20100537355958e-05
3.96868230690855e-05
0.000110913690394948
4.96744396387108e-05
7.91146689747755e-05
0.000123560886760984
7.56958717307837e-05
7.08269307204963e-05
9.16994842855966e-05
5.43790503521243e-05
1.83628418728482e-05
5.87660281405301e-05
1.78361321342988e-05
9.15759632162903e-05
3.52282580770657e-05
6.6010609963499e-05
6.15929632055191e-05
6.182826697798e-05
2.41459836468113e-05
7.36767819755197e-05
6.1104744106938e-05
3.83775923722606e-05
6.38159476977145e-05
5.57611209393648e-05
2.35122188431552e-05
3.71641724670359e-05
8.75511565782404e-05
8.58897940914528e-05
5.74559639301688e-05
3.72207878178755e-05
7.87076777483667e-05
6.49156231451062e-05
0.000111576139613056
5.26493027960846e-05
4.83340388804585e-05
8.37272137021299e-05
1.3802968212259e-05
2.45515995514095e-05
8.02189077203313e-05
9.40203332887628e-05
9.87519609189074e-05
9.77098394606935e-05
2.92204111859091e-05
3.08002130483451e-05
4.40944180025114e-05
2.8619349208612e-05
-3.46644164350154e-05
3.68098783014474e-05
8.30854074502177e-05
7.2027306491954e-05
6.83967989386779e-05
4.07893564870954e-05
3.39417079676869e-05
6.71869918383411e-05
5.30846354751562e-05
6.04766643160377e-05
5.27891985206532e-05
1.70796621862075e-05
7.22999193432926e-05
9.63574228748991e-05
3.47318198850329e-05
0.000109848407352137
6.8108533791456e-05
7.02711552396238e-05
5.45446366429997e-05
4.38147590857272e-05
6.57919695602964e-05
6.82650077169038e-05
7.72562266980177e-05
0.000100810780707022
7.73308528529326e-05
7.60934918156856e-05
7.31245692091093e-05
1.78287316146792e-05
3.46141345522071e-05
3.08532057356783e-05
9.87787264230996e-05
6.24670748445165e-06
1.73295954328044e-05
8.29694248738475e-05
9.04617588867212e-05
5.61413766916322e-05
7.17726055838009e-05
3.56745320775622e-05
7.64177526533327e-05
0.000113529832373591
0.000103154892269448
4.4919013290369e-05
5.05973766939309e-05
2.24201608474843e-05
3.60346510357754e-05
4.12935841268466e-05
7.05660666859644e-05
9.85089298990002e-05
5.97654798341722e-05
4.14800189864275e-05
5.64511438932265e-05
6.89488204954446e-05
5.63399195396539e-05
4.53946646843437e-05
5.56053738882201e-05
8.5243948074783e-05
8.44934835796682e-05
5.38567540063523e-05
5.46708716891082e-05
7.8538276441202e-05
3.75324553823251e-05
5.67396525085764e-05
-2.784150448612e-06
7.47654647225061e-05
5.23898836408044e-05
5.60746605942508e-05
9.63930268144479e-05
4.78359332495729e-05
9.41146336152813e-05
2.05689539401724e-05
-2.55974235065644e-05
7.96362054484268e-05
6.30634670886097e-05
4.65855126798981e-05
5.86217196098791e-05
7.95146859789608e-05
4.84792169495731e-05
3.82535270070211e-05
6.77500531786656e-05
7.09941571545639e-05
4.50828583341149e-05
2.66330604673051e-05
8.03870615405813e-05
8.15778320558327e-05
5.68143024669864e-05
9.24822506345869e-05
3.67324050886802e-05
3.71726089057315e-05
3.99880131526182e-05
8.63772668471492e-05
4.16185661403858e-05
0.000111388556515986
5.48414657973709e-05
6.7437507921192e-05
8.07432169481395e-05
6.13075507390311e-05
0.000121224287760686
1.05923929144112e-05
1.54759918302396e-05
3.35382060175336e-05
0.000102826196528889
8.53710226032678e-06
5.74017029213668e-05
6.75685875148311e-06
5.94714909444165e-05
6.27397816036352e-05
4.63729266376252e-05
4.6761371025286e-05
3.03768850598084e-05
8.90203663915389e-05
6.7074180406571e-05
2.94069237919275e-05
8.05450015984684e-06
6.72309007916092e-05
9.16782521085703e-05
-7.71224497251741e-06
6.27408257790456e-06
4.8194352877885e-05
2.35333375288076e-05
0.000143826711195404
4.19638495051839e-05
4.68540615046252e-05
8.35320067389642e-05
-1.52829454656445e-05
0.000109882664404256
7.27797128768487e-05
8.6084971380633e-05
7.31487988790863e-05
5.79893603307934e-05
6.31418345721604e-05
-2.6323376365402e-05
2.57897230942638e-05
8.15578386648456e-05
9.0171555505327e-05
3.93703922607216e-05
3.12750227789422e-05
8.5449582102899e-06
0.000109752170912964
3.04833324889958e-05
9.50520352944521e-05
7.76209833324937e-05
0.000128252284850597
4.75654247648128e-05
0.000113718779335078
6.28724276030193e-05
6.09383223161286e-05
6.06488726268919e-05
4.28853542231885e-05
3.98824986756655e-05
5.76785597565551e-05
7.19109835728124e-05
9.73591452214717e-05
2.08916568905047e-05
2.30924716364306e-05
7.53379935639029e-05
5.30927718750608e-05
8.78064189873607e-05
1.50596200451443e-06
3.97357274284605e-05
0.000121477591531287
7.1660855284566e-05
5.17419500278415e-05
7.40240415656363e-05
8.84271447300589e-05
2.22470826764511e-05
2.42705970403482e-05
1.59514167230922e-05
7.83638951447892e-05
9.98687576420443e-05
7.10024260122979e-05
5.25998994168683e-05
8.11666811732364e-05
1.52875587897703e-05
8.91581415470044e-05
1.67055602497731e-05
3.96288606710435e-05
5.89597704468454e-05
2.63519174962606e-05
8.89447828192223e-05
2.46831568618626e-05
9.64162216679847e-05
3.22732756050482e-05
8.57427982503103e-05
6.73059845976232e-05
8.44190532235668e-05
6.16911654707858e-05
3.84567472438244e-05
5.58770106395165e-06
7.22677703219606e-05
9.70183345127977e-05
5.43949751275732e-05
0.000107604893196173
0.000146336879313009
-1.28502948211323e-05
8.90418249287438e-05
0.000113956754042098
4.73809794234219e-05
3.38924557387936e-05
6.15673379808127e-05
5.79148704286791e-05
8.17717372800555e-05
1.46715227524367e-05
5.19729003359101e-05
1.19617730032198e-05
7.83013729257139e-05
4.74805404557806e-05
2.59542376643713e-05
4.11455421447477e-05
1.84201270283214e-05
5.2446526181171e-05
2.44704287378528e-05
9.48041995826371e-05
9.57499978962324e-05
6.15233131637149e-05
0.000101283320526926
3.02565896863238e-05
3.80719751655164e-06
5.85811203933884e-05
7.25282646517982e-05
3.7555343136503e-05
3.09035418783713e-05
8.19543538353433e-05
6.37247327794126e-05
0.000142706009292721
8.2659617745635e-05
6.29059794992664e-05
0.000101813078182976
2.83951592131474e-05
4.98421892863625e-05
9.79696045770971e-05
5.80016189374118e-05
5.91904166805174e-06
2.12568951603791e-05
7.21323065955705e-05
3.45291551560084e-05
8.4793344362505e-05
3.15977496929767e-05
4.56621073204386e-05
5.56852845997526e-05
2.49137324360125e-05
2.45571373928501e-05
6.21715262603959e-05
6.05424424641305e-05
6.93365349780237e-06
-1.26864584625226e-06
5.17457293092466e-05
5.44140817130237e-05
8.07079484110152e-05
9.1398770037217e-05
4.00084149678571e-05
4.5871911843615e-05
8.03024106765449e-05
0.000100707452029483
4.1584166652369e-05
3.0326486625009e-05
8.51121761562431e-05
5.591530555337e-05
9.02585411776319e-05
6.33904095224202e-05
0.000116156952626554
4.02575285848065e-05
7.63981822330457e-05
3.71459652703868e-05
6.18503069217795e-05
6.71141411527719e-05
-2.00143344452574e-05
9.59902856008109e-05
7.17761979715373e-05
2.21906601514613e-05
9.77666956962281e-05
3.47118457857324e-05
5.31889172470679e-05
4.86357679606803e-05
0.000104306560070097
3.41533428391427e-06
1.01380436351416e-05
3.04376015462749e-05
5.47163282781211e-06
7.6854713189824e-05
4.907481460847e-05
0.000116314808189291
8.1655565598132e-05
7.35065176546469e-05
4.61683950271696e-05
7.13832190394524e-05
1.59763906933421e-05
7.95246470537603e-05
-3.76806183558198e-06
4.82963330040858e-05
7.68048034600764e-05
0.000127415032519527
0.000111918707852041
7.01882345312579e-05
0.000120885745405445
9.456277466909e-05
3.82399241425605e-05
3.2515479009176e-05
8.14354464443066e-05
3.79939615711292e-05
6.85827205679699e-05
7.3278516970588e-05
-4.3704370179144e-05
4.38257875854728e-05
7.73345512058404e-05
7.06062095161586e-05
0.00011300450797739
6.6589983554162e-06
2.21935138320352e-05
7.73852259795057e-05
0.000124098197841907
5.88097437544876e-05
4.88037911654423e-05
6.23873820512092e-05
4.25853328149005e-05
4.68530549427413e-05
7.98800425494274e-05
9.29517653098241e-05
1.48274886600361e-05
5.41718224779735e-05
4.90514228273514e-05
0.000111364437355925
4.60378540041235e-05
6.39036154694502e-05
1.75251860891935e-05
5.34181595292533e-05
1.09941997868401e-05
2.39216829845949e-05
3.78092322185007e-05
3.07840770593257e-05
8.39602199151836e-05
5.71102121054e-05
5.92598841027987e-05
5.30319251588575e-05
3.22971544579649e-05
5.10605521191068e-05
8.79637213077456e-05
7.13925684764513e-05
5.03872918735215e-05
5.97933294834134e-05
4.96067145116347e-05
7.829008060074e-05
4.76971000219877e-06
4.88861640473938e-05
3.10304124476687e-05
9.42429612581726e-05
1.88745954057899e-05
0.000102525839685391
5.4057951918097e-05
7.6207451963017e-05
4.99399159591008e-05
7.37307625432806e-05
6.06811983616469e-05
8.41929433698672e-05
8.7866888010784e-05
0.000124488967971968
6.24818329074065e-05
5.04010968353e-05
9.48954465948755e-05
0.000135201914402561
5.08217051553368e-05
8.69971177558305e-05
8.54438620074534e-05
5.04321738169553e-05
6.64121161965022e-05
8.47897732372596e-06
-3.99803067467556e-05
6.83323611034289e-05
9.32811975646204e-05
6.04747164824694e-05
4.62887359398597e-05
6.76075869394274e-05
6.61932856642691e-05
2.32933799401469e-05
9.61574291391788e-05
7.46366746047953e-05
0.000104684853722495
1.73515089056759e-05
5.9214785130634e-05
7.27826634723412e-05
8.07831862683987e-05
6.62771338114734e-05
8.6898145098052e-05
4.7592705879843e-05
0.000121380352743957
9.75538987620694e-05
2.98571186610438e-05
5.19914937646366e-05
4.75206077658948e-05
7.83039701556247e-06
2.5397820974824e-05
0.000104988547630739
4.06113080720533e-05
3.40147105523196e-05
5.69494863963251e-05
3.12178813881784e-05
0.000101234861232498
8.32831423562987e-05
0.000140006466114419
5.43384807322467e-05
5.84583851417826e-05
3.30492967986083e-05
0.00010894734632312
3.18186227641495e-05
7.46672591163512e-05
1.31776795970006e-05
9.39690575564158e-05
2.74138546627634e-05
7.61989132382684e-05
-2.93050844016679e-05
2.93544442488734e-05
2.39658289629392e-05
6.36368821735342e-05
0.000122125487207308
7.23612085638969e-05
2.99743974124527e-05
3.36273906491327e-05
9.79734210291215e-05
0.000105227121028961
5.58302640313019e-05
-1.2431893842437e-05
4.39364621289848e-05
9.4702568485166e-05
8.88045984938573e-05
6.09104799555267e-05
3.53321179111183e-05
-1.68914704179285e-05
6.91275398302407e-05
6.86583346803487e-05
6.48728918621392e-05
9.25434599607803e-05
0.000107959764012177
7.65336264335987e-05
6.74132800469541e-05
6.37931118336556e-05
3.94224550603046e-05
-5.39229792678141e-06
0.000122187809781812
8.65097548690705e-05
6.62539228673759e-05
5.83974422693066e-05
7.33017257242556e-05
8.09934318302936e-05
2.51079458102323e-06
2.67422091451364e-05
1.43647842362843e-05
4.09280747660578e-05
2.78570778834781e-05
-2.19186349166231e-05
3.24574192559785e-05
2.10251841211664e-05
4.59482593409754e-05
9.28789568499078e-05
6.27472954319461e-05
