# Supplementary material for: Research on computational propagation and identification of mine microseismic signals based on deep learning
Source: PLoS One. 2025 Oct 22;20(10):e0334641. doi: 10.1371/journal.pone.0334641 (PMC12543183; doi:10.1371/journal.pone.0334641)
Supplement: S5 Data — (ZIP) [file pone.0334641.s005.zip › 000100800001613.xlsx_0.txt_24.txt.txt]

5.50874149466265e-05
8.19267659463188e-05
0.000101270419037485
7.91155773353752e-05
5.29463518358915e-05
9.12184939981854e-05
4.59760995129115e-05
6.47713701062664e-05
9.92956988120241e-05
0.000105666589915015
3.55858724690644e-05
7.06442737069925e-05
9.45379170258816e-05
6.97158071067674e-05
4.58058350878574e-05
6.70768427202959e-05
4.59315440073353e-05
-5.08433023102903e-05
3.85094059890989e-05
4.13813417588251e-06
7.49990917441841e-05
4.9620423175779e-05
0.000121508888063977
6.67573540496907e-05
7.32962030683074e-05
3.26991738655066e-05
6.40853864138518e-05
6.3927809033964e-05
7.64843533033881e-05
4.74663605158052e-05
3.22291687344889e-05
6.29146279909805e-05
9.45010840816721e-05
8.25408133738138e-05
9.35911742236987e-05
8.5537679769533e-05
6.94270702386901e-05
-1.81245766003482e-05
2.94094536195542e-05
5.6252888259359e-05
3.5108370590121e-05
8.63219657952412e-05
2.18113196544611e-05
9.40534837555069e-05
6.82796633276766e-05
0.000106621740445491
3.69975671300049e-05
-3.70282514956563e-07
8.69484362346551e-05
7.16248528637635e-05
1.31033322503725e-05
6.84493528132337e-05
5.11112639087755e-05
6.08735157361714e-05
7.61420727228978e-05
3.38324762655472e-05
4.99198405252424e-05
4.52719508557087e-05
8.44625527532382e-05
6.69265554899966e-05
6.25391943704429e-05
9.69903788927428e-05
4.62973179381877e-05
4.86512909107541e-05
6.65290634361808e-05
6.96274741701905e-05
7.07624322835661e-05
0.000101932265350181
6.25609517000937e-05
6.24884858184724e-05
8.1020869022957e-05
0.000107392549894657
0.000100041475050839
0.000134317443482544
-1.41964675926775e-05
8.59845381492257e-05
7.83392868197624e-05
4.60608122878532e-05
3.20699239268303e-05
4.4141560443218e-05
2.64546654377288e-05
4.41527693946038e-05
0.000125849859099619
1.74761124820546e-05
8.37683419928433e-05
0.000123093976324538
9.22282960474246e-05
6.6413599360582e-05
6.84082144625803e-05
7.69177490316629e-05
0.000103723785250968
2.48358802874385e-05
6.39724608156093e-05
2.9204070022017e-05
6.75209908101824e-05
8.1302886841483e-05
7.06066977390982e-05
5.22376585886876e-05
6.38012729948214e-05
1.29081918694921e-05
7.96744998788651e-05
-6.35546356167766e-06
6.82984102803345e-05
2.72225185655794e-05
6.94101899464939e-05
1.5112785802591e-05
9.60820811550538e-05
6.44621818652144e-05
5.84151294550204e-05
8.3221800850723e-05
6.79696836298272e-05
3.5551797938849e-05
5.26371874292736e-05
4.16485706936541e-05
0.000104486283118799
3.23269593733111e-05
7.72075852494261e-05
5.66216533428027e-05
5.84249563703959e-05
2.95379045439298e-05
3.30711423916057e-05
2.83825757541514e-05
8.86022674325953e-05
4.87001224813218e-05
5.10327194756483e-05
6.02607516079851e-05
9.05435352707033e-05
3.82718910295825e-05
5.72331598526638e-05
1.95434955760533e-05
9.24267504685281e-05
6.89166432013779e-05
3.81121335357159e-05
8.95778283467515e-05
9.02552783856649e-05
4.06795958529139e-05
7.63314488940612e-05
4.45583997026182e-05
4.52815601702139e-05
0.000118464633237349
7.70284792682279e-05
2.00744448925025e-05
3.00182337922971e-05
3.94177314311432e-05
3.25195338640081e-05
7.20922896059885e-05
-2.3971481811289e-06
9.35706975718527e-05
8.10858551889654e-05
7.95477232219408e-05
7.53012041636939e-05
0.000105019652166939
2.54007835835916e-05
4.54660802569089e-05
3.5072807904539e-05
5.65206190995438e-06
6.11252448734125e-05
0.000103223385115124
5.31806782034572e-05
6.8701230917511e-05
5.00816225309681e-06
4.30849493768629e-05
5.22256522058834e-05
5.82832263088267e-05
4.93038912830975e-05
4.78686395070657e-05
1.58865322581912e-05
0.00010025679457778
4.32150279527311e-05
1.01929869239425e-05
1.59050535546529e-05
5.68355450716621e-05
1.95899498635093e-05
1.69077888967875e-05
1.99910279720362e-05
5.9796602692884e-05
6.21636933627648e-05
3.91287289995692e-05
4.57406136020348e-05
2.79901641431279e-05
4.22134426883095e-05
1.90695560438753e-05
8.59303718418438e-05
4.50723278239e-05
3.209446647707e-05
4.54992606127766e-05
5.26693299019202e-05
4.1363340940333e-05
4.50789178977315e-05
7.88118349974038e-05
7.67651327295479e-05
1.69299816116911e-05
0.000132548582309944
5.33260539393161e-05
7.90459994819557e-05
5.7621847038769e-05
4.73544960144652e-05
5.1915546966492e-05
7.01250976820049e-05
9.51465877091028e-05
9.75632143279869e-05
9.26208724265392e-05
7.40600760559328e-05
1.74033047743144e-05
7.20796528482287e-05
4.14282566327375e-05
4.85070486106661e-05
9.85106569614945e-05
8.00045276186369e-05
7.7366164504358e-06
4.18550248688636e-05
3.5180569540015e-05
9.20341901183006e-05
4.8246553747504e-05
5.68662187600105e-06
7.21266003359454e-05
7.18516762706176e-05
4.48997424047005e-05
5.87178853971628e-05
7.48651584764579e-05
0.000142078840653738
6.6037283171458e-05
3.2655905817447e-05
4.96716178281106e-05
2.41642799892627e-05
6.65220397103909e-05
4.5348226706745e-05
7.05217324041587e-05
3.3371720274674e-05
0.000134446594982395
4.49091440688067e-05
8.98813630575073e-05
5.65195634028214e-05
6.92822380667407e-05
5.1044088380319e-05
1.64656807721896e-05
6.60789231290438e-05
2.44953450717697e-05
2.72433576274915e-05
0.000125681609081817
5.16718588941351e-05
2.93367875347562e-05
-1.54613549384171e-05
8.27572445320838e-05
-8.14237103990634e-06
0.000100315639714599
6.63834186288266e-05
4.56684337778621e-05
4.97011963102734e-05
-6.34429500610041e-06
0.000132343832560159
2.70660192040029e-05
6.80460859193649e-05
3.59447367506202e-05
9.14719440185724e-05
3.64256444468418e-05
9.50942972147498e-05
0.000133491796726114
6.54872624834461e-05
2.68913765822737e-05
3.97573195811441e-05
5.79677522840156e-05
1.21444664190272e-05
1.48986463895279e-05
0.000119994221380931
7.25766872841229e-05
7.26319437219346e-05
1.23963585266415e-05
6.78926610509808e-05
2.24485199845327e-06
6.76004747335913e-05
3.4333537657732e-05
4.86499697147332e-05
9.34200886318402e-05
3.78487765788449e-05
3.96197961389364e-05
7.82007370990248e-05
4.62216646696131e-05
6.22005507293496e-05
4.40145703991155e-05
4.55879402604864e-06
1.56984485830536e-05
7.61859333170764e-05
2.95779523213903e-05
2.01496659825669e-05
2.73262881256745e-05
2.07624200651507e-05
3.05278226819623e-05
2.0954734489222e-07
4.69874595220597e-05
4.3039435654525e-05
8.67247767384534e-05
3.57923547876241e-05
1.77152460838644e-05
6.84914947372826e-05
2.64932592656244e-05
1.31524676086453e-05
0.000120722557028538
5.29374516116645e-05
5.12040133918134e-05
1.55200705645316e-05
8.58283160096175e-05
2.99152720253519e-05
0.000108121083685023
5.73261292433381e-05
8.75225348774214e-05
9.20015061131868e-05
9.81998375802222e-05
3.97909298705504e-05
7.55749912088129e-05
4.98403382573759e-05
4.39142810858966e-05
2.93348278075856e-05
8.43409050920019e-05
4.95325329336912e-05
6.98218224340245e-05
4.24003220779101e-05
3.39613021302342e-05
7.51468008675984e-05
4.64156949320642e-05
2.75591667159849e-05
6.43776513118277e-05
3.5844247382017e-05
4.06354857057619e-05
2.92962552980946e-05
4.90420925433902e-05
-9.28102086684662e-06
9.45909534955558e-05
9.24097012745726e-05
4.41349017036319e-05
3.75407351885503e-05
6.2592339933162e-05
-4.51169116046924e-07
8.2394619781339e-05
1.16179192834365e-05
2.41534040706874e-05
8.38582837460697e-05
9.82132319739068e-05
7.79073751774942e-05
-3.07594932491957e-05
-9.71591660983359e-06
4.42141784153769e-05
7.84651719357496e-05
6.85258349870251e-05
9.02280694632929e-05
0.000116493095739271
7.16940629834472e-05
4.44451530507536e-05
6.72639661761345e-05
0.000115946495189075
5.63218834519938e-05
9.73821675209208e-05
6.71307986482789e-05
7.2892914267771e-05
7.15251732474924e-05
3.27578517440548e-05
0.000136427618266793
9.26200039916991e-05
6.41508785729504e-05
5.84325799611346e-05
2.95590972970092e-05
0.000102474750172051
0.000107366978144696
2.49104339189978e-05
4.61127394456628e-05
1.4156870222059e-05
0.000110610909319844
0.000109632969413035
5.05574886162403e-05
7.93549900790226e-05
4.00538079422519e-05
6.07253043881413e-05
4.72510727697734e-05
1.64944407472674e-06
3.29726746532188e-05
6.12620826851236e-05
4.82358063689016e-05
5.02264446790082e-05
7.89654527272049e-05
6.12845781098219e-05
5.90276088891631e-05
0.00011729958731743
6.26912640794423e-05
5.73613833907199e-05
8.66390764123806e-05
7.49782861039114e-05
0.000105155686092987
1.04680503421622e-05
5.65202183196876e-05
8.14801427273617e-05
4.01252028293832e-05
3.88256298677327e-05
8.22514626869115e-05
5.82867062144931e-05
5.02964475987253e-05
4.68944164917354e-05
8.42496070830591e-05
6.75982392067485e-05
8.16630772776176e-05
3.53593206974807e-05
1.62030834830499e-05
9.58009406890904e-05
4.28864379925619e-05
0.000100785357242374
4.28776584192612e-05
8.0824696195998e-05
8.36634829111278e-05
5.67685309968846e-05
-1.94244439107028e-05
3.16651651796723e-05
3.40137990141205e-05
5.20994282607135e-05
2.26861953147319e-05
8.18035355698104e-05
1.58020817980397e-05
6.79440254771683e-05
0.000106848367985352
2.45840896406225e-05
5.99039943588816e-05
0.000100063108111683
6.24614393590434e-05
7.42885995814093e-05
4.69077138783615e-05
4.0957211508938e-05
2.3156056621506e-05
2.33912590396693e-05
6.86522083818287e-06
2.24621667084957e-05
7.06006674745803e-05
2.85840598533445e-05
3.42761073759274e-05
2.42347360723666e-05
5.75787741073778e-05
-1.67804706683466e-05
5.84134830879871e-05
-1.85015301289858e-05
1.8112826484747e-05
7.43601817099583e-05
8.03055396815449e-05
4.88665471092615e-06
7.67749177496489e-05
4.57277515412431e-05
4.49661891957813e-05
3.8795246445998e-05
5.40737010054233e-05
2.68762993288734e-05
5.24522126732879e-05
7.13281959207008e-05
5.20263898972551e-05
6.1035681687387e-05
2.03730077128337e-05
5.69742151428088e-05
8.64310341930076e-05
3.92645992032296e-05
9.52489741274679e-05
1.55792215001453e-05
3.50685541523975e-05
7.78109981994198e-05
1.59300810312567e-05
6.65251240206946e-05
8.10671636117401e-05
8.2009195885132e-05
5.2124483892908e-05
4.40381443714431e-05
5.45052679828599e-05
5.50171510768087e-05
0.000138851314723379
6.39052172982524e-05
5.7656406716301e-05
7.83755822922952e-05
2.68153686093868e-05
5.7316350218181e-05
4.736806948183e-05
0.00010705715191671
3.09592574994597e-05
5.8496187641812e-05
3.35112992984613e-05
5.33741079717503e-05
4.19588010212525e-05
6.11765328975765e-05
3.89319953470268e-05
2.2493970963911e-05
3.60925539973926e-05
5.22912857222152e-05
4.97321160504365e-05
2.7519029937394e-05
6.35151989265983e-05
5.89521289714438e-05
1.18501961346854e-05
3.33902566111872e-05
9.07236213159489e-07
-3.96139949356232e-06
2.03365477148446e-05
2.75466209703138e-06
6.84188414579811e-05
1.2930969040077e-05
3.55577083594199e-05
5.4428726705116e-05
6.46970007839916e-05
6.22530696653263e-05
2.99692735383784e-05
7.09736817285663e-05
8.77810773571043e-05
-3.41723604733779e-07
2.80489159530997e-05
6.53699399275229e-05
0.000100152516170074
4.36745497908316e-05
9.32871340841703e-05
2.87430632992172e-05
1.96909460905065e-05
9.47126736460704e-05
7.64449757918449e-05
8.51265252560535e-05
3.95804108885067e-05
1.78063239600426e-05
9.4839233892577e-05
3.96266710515547e-05
3.25278862781542e-05
0.000106217449647052
4.20248716198961e-05
5.58099385896957e-05
-8.96663077136227e-07
6.32501933253709e-05
5.32868802716275e-05
4.40075904553496e-05
4.68126303767687e-05
4.35689990948959e-05
0.000129228804892766
2.75469062737566e-05
6.36098453051907e-05
7.20718409609514e-05
3.32699473757123e-05
3.550106078764e-05
3.401054884081e-05
3.35943644023088e-05
5.09816529962031e-05
8.12460512009567e-05
9.25550716911275e-05
3.31134550179239e-05
4.77992040709037e-05
8.11556432173635e-05
3.80077474214131e-05
2.31630403452573e-05
-1.38519080191481e-05
5.70085457634158e-05
9.8201688063101e-05
3.69504126408808e-05
5.11314594195992e-05
6.06405007961792e-05
8.06390758107389e-05
0.000146926519560136
2.34805134191126e-05
9.62519208400455e-05
8.67654902865461e-05
5.79529402898476e-05
8.69074122766361e-05
8.77144754274641e-05
6.54381400174275e-05
9.15545545723854e-05
3.52006492808292e-05
5.78356506788682e-05
6.42235206492512e-05
0.000134142146076892
2.0794774026737e-05
7.21918055508413e-05
4.52289691673263e-05
9.92111308345847e-05
8.54324876019365e-05
8.09095629470561e-05
2.66844181782285e-05
5.89716621760124e-05
0.000110856854647069
3.09212481320068e-05
7.52293842628802e-05
0.000100557088827625
4.92098359322926e-05
5.66274187163266e-05
3.7168871707453e-05
7.31404722895138e-05
2.91872907317992e-05
9.02364187336809e-05
0.000113875038841112
2.23970574712809e-05
4.26924285516545e-05
1.26543268446994e-05
0.000110790917036653
4.10972693815545e-05
0.000118668689613879
7.54405971247106e-05
0.000117188253173523
6.79582515412269e-05
6.31322003502034e-05
6.53687231388046e-05
7.6647118518605e-05
0.000118142160668262
7.08741913032784e-05
3.02121230596137e-05
4.47462123241252e-05
4.74903616378044e-05
7.62028557142756e-05
8.43820783899943e-05
5.75350873871704e-05
4.98542428593601e-05
4.53069774722467e-05
7.75249997911359e-05
4.9095630855954e-05
7.37563060524559e-05
6.96794241112614e-05
5.13671890543874e-05
6.28626724312272e-05
5.61326500517686e-05
1.84123737185569e-05
8.16422821644024e-05
6.8295149315789e-05
0.000116108812280079
5.69870883118063e-05
5.60549865791119e-05
8.59258891080483e-06
4.18391675662753e-05
6.57073476852358e-05
5.18750527948617e-05
4.7396923025816e-05
6.72614697350666e-05
6.27307074897172e-05
4.85411463844281e-05
6.25212584792998e-05
6.92676287072061e-05
5.02047813919319e-05
7.55676310189786e-05
0.000115111124961489
4.60340561877223e-05
4.1464430424087e-05
4.60336902610616e-05
0.000106047384406062
5.29189236208322e-05
0.00011835962301419
-1.15389988294589e-07
6.2440917105384e-05
4.33988224007569e-05
1.3044202671493e-05
8.25412980763093e-05
1.84957157219852e-06
2.52632056047981e-05
2.17403141554723e-05
0.000117550003643977
7.314055635879e-05
6.54548668257622e-05
7.97608726005281e-05
5.56736234485816e-05
6.27515845228177e-05
2.87673265350553e-05
0.000129836277965509
2.66016158049526e-05
4.47012996121889e-05
5.19730987191208e-05
6.15830192537587e-05
4.75205902077707e-05
0.000156917188880767
3.21565260186954e-05
-1.58800238999753e-05
0.000105766399204108
2.5354490029619e-05
3.12034950524369e-05
8.30590456563887e-05
0.000124435056919319
7.46664505416306e-05
8.20858699558776e-05
2.69903493219149e-05
7.77398024123924e-05
9.55709224120934e-05
4.80169424529955e-05
5.98400017611072e-05
9.05263409940373e-05
8.32342971260138e-05
9.23101955888666e-05
4.12170768534512e-05
4.50477564353525e-05
5.55814582724496e-05
8.01433464197517e-05
6.89443035428276e-05
6.43243237963837e-05
7.67184967370506e-05
5.1704823192741e-05
6.90064348308263e-05
4.57892914723016e-05
1.2654354397409e-05
6.79766321469055e-05
5.87209639283878e-05
2.0465751266071e-05
4.43463940503772e-05
5.55616516828384e-05
0.000134350819181306
5.92961532556677e-05
8.02023271791345e-05
2.25718994645138e-05
2.22148787585667e-05
-4.37685979438868e-05
6.49481235255475e-05
0.000120826809037543
4.50868656185905e-05
9.3122708889946e-05
6.36374108670658e-05
5.06332243991136e-05
6.66512687730361e-05
7.37708923953704e-05
0.000121122035265989
6.78118965057838e-05
2.80550022473042e-05
8.50056305944199e-05
3.1226630406278e-05
5.79711045841067e-05
6.06043835744676e-05
5.27695862734619e-07
3.53775119915224e-05
6.3985690313348e-05
4.93151469115024e-05
8.2294121059041e-05
0.000130649841711348
5.56028890495107e-05
1.42649806927963e-05
5.12685108628376e-05
5.27177501266603e-05
5.8163007666205e-05
5.93602290659811e-05
4.49744035073144e-05
1.56096456328853e-05
4.81990663208589e-05
0.000108393851912259
2.63776351710628e-06
9.80826879321657e-05
3.42218402310541e-05
4.08055371503915e-05
0.000106133633691148
6.12006323449141e-05
1.75879180620693e-05
5.39380636736092e-05
4.17440400748353e-05
8.46309551874252e-05
8.15686449997039e-05
8.58541648431324e-05
6.87501370518424e-05
3.5403432905955e-05
7.21644907470096e-05
3.82978115722504e-05
6.57462283660132e-05
6.49639354023891e-05
-6.77272050106157e-07
3.08335571398736e-05
9.62282847524957e-05
4.53083246744692e-05
5.10860443987814e-05
6.23279369283959e-05
1.42146677247217e-05
6.48325676975778e-05
7.51180905383771e-05
2.77135791580772e-05
3.62896286399493e-05
3.67534808642728e-05
6.20101081445092e-05
8.94680071695631e-05
4.24992923392649e-05
7.94571820418297e-05
-3.86276976064293e-06
1.61743526297703e-05
6.70890605748486e-05
4.88434257799538e-05
4.03549861089193e-05
7.49668105530766e-05
3.36684214974638e-05
5.44942477565176e-05
8.86473963476628e-05
5.60246182298607e-05
6.77585570881402e-05
0.000104809539026607
4.25010994313911e-05
3.08294503275005e-05
3.55809631911902e-05
6.74236596839689e-05
4.13932760664087e-05
4.17373236341991e-05
6.12668873139484e-05
7.69303835727131e-05
2.93137202791839e-05
3.52558667980399e-05
8.44821274710129e-05
4.01551124215816e-05
2.23094413877864e-05
2.44734310569096e-05
0.000125854838024924
1.18715044758662e-05
3.53400975579569e-05
7.0238441974915e-05
3.52697287227396e-05
9.95165778491737e-05
7.36166561529376e-05
-1.0179711552014e-05
4.66633736269942e-05
3.01577936712393e-05
5.8993423279152e-05
0.000102231823184385
0.000145862536428759
3.71245073951082e-05
6.8810760270153e-05
2.23882136894872e-05
0.000127950874571632
6.32393124214188e-05
8.24824179963276e-05
2.40278349587209e-05
2.30062563108175e-05
4.69188156266802e-05
5.12582612901464e-05
3.56703562479253e-05
5.50620700660192e-05
-4.84025797968224e-05
6.66197223136898e-05
3.7304573334689e-05
4.81750024922409e-05
8.90846252407098e-05
7.65566090046786e-05
8.24890980837631e-05
0.000118425506746302
2.28623562058613e-05
8.0083350206248e-06
3.9066003312004e-05
5.72287253465599e-05
6.83507504084463e-05
8.40858153641231e-05
4.85776040027862e-05
4.25656050319754e-05
1.16457050786497e-05
6.93991692880028e-05
5.72034899499564e-05
7.98386346157847e-05
7.618505025332e-05
6.87043717468485e-05
7.91813443343215e-05
8.45793629981088e-06
0.000116428063397511
6.46625983433584e-05
9.7013651604334e-05
7.60168335259367e-05
7.68153363466945e-05
8.65108081690711e-05
4.30069779673923e-05
6.65023659101005e-05
-1.78962372746507e-05
8.33909172951184e-05
4.00533734062604e-05
8.82306187390008e-05
4.23020738234547e-05
5.48768851612478e-05
0.000102213610803701
2.49909353568799e-05
9.07285354001036e-05
2.83227050523339e-05
7.72515443912477e-05
6.09609405262639e-05
6.68456247911414e-05
5.53799914963829e-05
0.000123130446429157
4.35705572350289e-05
3.18456322262677e-05
7.84803823371909e-05
5.39127350757747e-05
8.87603518642611e-05
6.27287877204901e-05
8.55883481577206e-05
5.24630309158076e-05
8.4431143249043e-05
8.94069117765792e-05
3.51092563481618e-05
0.000103543340533008
1.17917446651078e-05
7.87255635577965e-05
9.00404569040285e-05
8.82590822503546e-05
5.33416603329647e-05
6.05159467924333e-05
4.63206437103668e-05
5.49155018853256e-05
3.59514339849366e-05
6.71715755899398e-05
4.05084036348647e-05
9.03756033303584e-05
5.71106029671115e-05
0.000104213483555051
3.64683839517103e-05
5.85466916851973e-05
3.11500539708689e-05
7.75173876172191e-05
6.85939905801681e-05
7.08360703989181e-05
7.16383078308988e-05
0.00010801974359194
6.23748660174505e-05
4.10406387684518e-05
6.40512940911619e-05
9.93561002051091e-05
-2.10891812966731e-05
-2.84738530471009e-05
0.000111038158253206
7.61510787529835e-05
9.25138246936402e-07
3.30138202333715e-05
5.06580839199084e-05
5.40483248546634e-06
2.8660975976334e-05
3.37018471393448e-05
3.7228666342321e-05
4.15308449134039e-05
4.09165300552153e-05
4.29128188604724e-05
5.90784791116336e-05
4.57954563931821e-05
5.98310485301515e-05
7.07366687559238e-05
2.45898516405486e-05
0.000103261463169288
3.66227624999478e-05
3.35898251875858e-05
4.91010231832681e-05
2.86283587635901e-05
4.44548581428332e-05
3.23851175400575e-05
8.09676162558576e-05
7.45621964291478e-05
-1.31228458240636e-08
8.99274161610781e-05
7.82758780616139e-05
4.68834942407435e-05
5.38642345261797e-05
0.000112636306846826
8.62399254252101e-05
3.9700938741053e-05
2.06742206886005e-05
3.47173356632376e-05
8.38012301309642e-05
7.30892457484413e-05
9.71161822674842e-05
3.25442872030828e-05
5.31624679144165e-05
-1.35067801702819e-05
7.79028806774067e-06
9.19759825411245e-05
6.25902729729187e-05
7.15326112977259e-05
7.58180122242054e-05
3.25651706233818e-05
0.000126189988379054
6.88286970290251e-05
-2.22271117446419e-05
7.21684697412049e-05
0.000100016386839887
6.54123073074605e-05
-1.76694023145195e-05
3.1530061487213e-05
2.38962527194655e-05
5.35748057262163e-05
2.83604697544389e-05
4.87144846790081e-05
9.92486509961991e-05
2.06274972023405e-05
0.000112867636300459
4.83045647644925e-05
7.34806173778556e-05
6.29566793371565e-05
-1.81472592758286e-05
6.2512232302229e-05
5.63624942853364e-05
4.43037502537935e-05
6.36017362393058e-05
7.18130302729828e-05
5.16125434117848e-05
3.38296278653722e-05
-3.71082415203863e-05
1.05024897983991e-05
3.98698933093905e-05
8.91017637552298e-05
5.60808107021429e-05
6.21850090170614e-06
4.73216822690527e-05
5.0572221130037e-05
4.11538055125372e-05
5.52201802094301e-05
5.14187788196979e-05
2.06401803279335e-05
7.64766534392306e-05
6.96282856781664e-05
3.16513192992108e-05
6.42895238191041e-05
3.50519022313309e-05
0.00016081100275042
8.55366199339628e-05
0.000106727288036156
9.77223361780389e-06
7.41078377824006e-05
5.98454847910669e-05
4.13604923341159e-05
4.33716781752993e-05
5.49184572350989e-05
5.51921908566926e-05
7.58559424648486e-05
4.16276159303167e-05
6.7856474887959e-05
0.000153854745256875
3.57869699422049e-05
9.84866654472173e-05
4.32177772347369e-05
3.39526470480404e-05
3.02561724348959e-05
5.14635563885528e-05
7.38245661848526e-05
1.41910477546554e-05
0.000164022464006237
7.56220882778596e-05
4.96645454499979e-05
7.18795013598283e-05
1.87363666553218e-05
7.48384350330846e-05
7.75566170810364e-05
9.32572279976604e-05
8.11170491188458e-05
1.71070621722799e-05
5.18241690605405e-05
9.25297551264778e-05
7.50806154489277e-05
2.40165408262031e-05
5.6249422649014e-05
3.48950614685579e-05
4.14665883351784e-05
7.58201037156292e-05
4.92171615793751e-05
2.89977446387614e-05
1.89496133392859e-05
3.06213447856818e-05
8.0986898445925e-06
8.44753536625629e-05
3.84271205067571e-05
4.27062937047872e-05
5.45706763039311e-05
6.12130393209409e-05
7.34398025786517e-05
2.90242237504134e-05
5.81779743654729e-05
1.11248559272613e-05
7.38033773727696e-05
4.63935456764032e-05
1.05193446170465e-05
6.81779161124288e-05
2.77483038882092e-05
0.000124087934660566
5.7843732598324e-05
0.000104619896652518
1.21344427556935e-05
6.22055106392562e-05
8.87688147243752e-05
9.67697475960499e-05
6.37228521230073e-05
6.1120848680247e-05
7.57512891489521e-05
6.28546212622499e-05
0.000119422934532993
5.74760068670957e-05
8.0770643773557e-05
8.63454272985313e-05
9.80565416522343e-06
6.65560945939797e-05
1.55606688474953e-05
8.31163523946224e-05
7.34365841674595e-05
6.8787534931824e-05
9.33631934084983e-06
0.00010937490245659
7.25649866213265e-05
2.71449028134352e-05
7.96683506252673e-05
9.60789595197352e-05
6.39074624770954e-05
3.77326445561581e-05
4.09974601709984e-05
0.000105846143147548
4.75592689302189e-05
1.959991844434e-05
3.84108651278953e-05
6.08076470993995e-05
1.75895278384072e-05
7.19350336637795e-05
0.000118197795238691
8.72495090935164e-05
0.000120412009792706
8.3940876192947e-05
2.11460646307001e-05
1.39948785115732e-05
6.596715623289e-05
-1.29997515073025e-05
2.87824899123912e-05
4.08703891794711e-05
4.73824318701327e-05
-1.98440181137838e-05
3.29124827767755e-05
2.12677213117097e-06
3.41330319170369e-05
2.24952887490921e-05
1.52651179933605e-05
5.3019258154816e-05
6.07409794103425e-05
6.16179693923315e-05
4.53818517606344e-05
7.67673601012448e-05
9.15976147506314e-05
6.13798213192236e-05
7.79198950354367e-05
0.000145820818959408
9.25133992027886e-05
4.13297257130108e-05
3.54413271094656e-05
5.81941495632832e-05
0.000112946427909096
4.87442068341371e-05
5.04855530612257e-05
7.26911173266295e-05
1.84505284775715e-05
8.64119150209495e-05
7.20422397493283e-05
3.12274314080998e-05
6.02492559399606e-05
5.10496247624071e-05
6.14798815247385e-06
5.36290759222407e-05
0.000112741738301425
2.13392460908378e-05
5.25457002355364e-05
7.82646175840607e-05
6.81930101083134e-05
5.14114262711095e-05
5.1296902995429e-05
3.80610381787883e-05
3.14731022820022e-05
8.48780983779077e-05
1.67640766373027e-05
5.58707870985845e-05
5.23043077064567e-05
4.04789012620036e-05
0.000155222863599623
8.47349825052653e-05
0.000133579545476494
9.06319244111889e-05
4.86427133792463e-05
-1.89982380104549e-06
5.95536211786129e-05
8.57958181946247e-05
5.26481178686445e-05
7.07479455516974e-05
8.32038143691312e-05
4.7384944168546e-05
6.77118597891241e-05
1.65242777424607e-05
7.91444545122591e-05
7.69232205186852e-05
4.28638742231615e-05
4.80619245868999e-05
4.57890539959576e-05
1.88354230793872e-05
6.72133211417808e-05
3.60182247218865e-05
1.95490693719815e-05
0.000133375875950938
0.000109096523916119
5.15462610926977e-05
7.55851875825283e-05
-1.16245549314265e-05
5.0472202059642e-05
3.74875300293579e-05
-5.93953706998839e-06
2.47968789429651e-05
4.35042685391208e-05
9.59361661713283e-05
0.000106599464991754
0.000106280556917047
5.89053677288286e-05
5.42492147991199e-05
7.18556097088296e-05
5.37816976889556e-05
3.57613216940869e-05
1.22113391619459e-05
5.77887761856656e-06
9.96451999985559e-05
5.70808711909885e-05
9.7166444119854e-05
0.000123220476294673
7.44397797720988e-05
7.42126702220212e-05
7.2887688951342e-05
4.33795632528262e-05
7.83621421583755e-05
6.62502722220676e-05
2.75860637144098e-06
5.64795047337067e-05
5.27154604156611e-05
6.51114449889328e-05
4.92745517693454e-05
6.86759171231419e-05
3.18491780382444e-05
6.04642787083658e-05
8.07198091870954e-05
5.651588908611e-05
7.5270618097648e-05
9.89953417489935e-05
3.4683524691948e-05
4.54966070798751e-05
5.70845966092166e-05
0.000100156891856526
9.67809625163313e-05
6.53311354675327e-05
5.95901855615826e-05
6.80666929096567e-05
5.90630747945996e-06
8.0957197884138e-05
2.79196557809209e-05
3.24449391035015e-05
5.64010217249897e-05
0.000104684572719045
9.59706438987926e-06
-2.31570372907267e-06
4.79224067781404e-05
4.99386408028981e-05
8.11393048717038e-05
7.10281964831135e-05
4.94199896851957e-05
6.02115745574657e-05
1.2848224041704e-06
3.8487264971988e-05
2.85283987919957e-05
5.59216381622752e-05
6.45263595415821e-06
8.37377402214414e-05
4.73614986394353e-05
8.58412086411107e-05
6.02587832348727e-05
0.000109741974010854
8.81467438785388e-05
5.0635796239417e-05
3.21716090620091e-05
4.51516030583362e-05
8.92097229854186e-05
-7.56864333787345e-06
5.72343715202538e-05
0.000100598018423827
8.50440953167348e-05
8.019411776428e-05
1.65415748946999e-05
0.000136207390272239
5.92498887810657e-05
0.000110368478693027
5.5372812761272e-05
5.1885226121261e-05
8.08101535550247e-05
7.64457648244898e-05
8.86598231551851e-05
3.84851376689386e-05
0.000134645688202276
0.000102952423437952
0.00014375113118955
0.000127190354901948
6.77788668359606e-05
2.97329506567807e-05
4.67236361077308e-05
8.90987420985882e-05
8.26292468059501e-05
3.55984530895845e-05
2.48948479842648e-06
7.73256503938885e-05
1.59762637850776e-05
2.49491328304106e-05
8.46215518487418e-05
1.43996606844865e-06
9.41921237948744e-05
7.05837840364507e-05
6.18867279922172e-05
3.52718673571832e-05
4.66190569753627e-05
0.000110689030644071
6.63645114948479e-05
4.82361699441457e-05
1.80016356742899e-05
1.6310806401334e-05
8.50086782173838e-05
0.000101223879584361
4.82844998159985e-05
4.40974073544658e-05
3.41211094047833e-05
3.81376542092508e-05
7.49641922313348e-05
0.000110499361839315
9.30739070695053e-05
6.97087347824533e-05
5.2637722693024e-05
8.44775606347314e-05
7.53527007160939e-05
9.60626660482818e-05
4.51639208209093e-05
6.20597393632509e-05
3.76118818777153e-05
6.06657346312993e-05
0.000108372183955716
5.69540314487718e-05
7.5933475211169e-05
7.78476326989987e-05
2.61401413806726e-05
5.05778064604999e-05
2.99862652542673e-05
4.24730911067741e-05
8.82876096642724e-05
8.77701052724354e-05
1.76523294502067e-05
2.18181736033135e-05
5.11761837234174e-05
5.54331498763394e-05
3.12124787532334e-05
5.79678499419466e-05
7.109266751182e-05
6.89310442493351e-06
3.97774122477942e-05
2.80282239032107e-05
2.00735932701293e-05
7.53331428261096e-05
0.000112201129835666
8.06652582056546e-05
1.71389820260331e-05
9.00043781945235e-05
6.46727683063857e-05
0.000114176021863684
6.01140966051965e-05
0.000103941169490166
4.09758259787278e-05
2.59214859340772e-05
2.88057713206789e-05
3.32545835105202e-05
9.43767257584452e-05
7.24261593932897e-05
0.000129154819065776
7.10932839199728e-05
2.40781618476126e-05
8.28974358123372e-05
6.88548575143292e-05
3.33400801735731e-05
5.52994538817923e-05
4.39312513430774e-05
4.88125129795436e-05
7.99057993946015e-05
1.22503463944402e-05
6.25893661727595e-05
3.30998106356157e-05
5.10744047193107e-05
4.20770717620866e-05
0.000113415731920328
0.000100338349428668
9.69999920582617e-05
5.84915698894017e-05
4.77108084022563e-05
3.21379825938371e-05
4.50433034952766e-05
6.89202396317198e-05
3.12731998239365e-05
2.37399696026063e-05
3.36177674552522e-05
9.93278303573224e-05
8.8194245025444e-05
1.26061320683801e-05
-1.10095661052899e-05
5.24813475863932e-05
8.14176692122795e-05
9.06150357386467e-05
1.60054755469288e-05
1.09343779315932e-05
9.58363347956339e-05
5.6791935879392e-05
2.37369761201228e-05
9.15292964785066e-05
7.877210041721e-05
5.01990792411898e-05
2.38720776377585e-05
0.00010732745585159
6.51014858523424e-05
0.000109468122663755
1.36940616353611e-05
7.59625321839045e-05
5.44248047017435e-05
0.000110861307628678
3.23563926422091e-05
5.50238978933374e-05
6.71449386817922e-05
6.10376431482338e-05
6.43248426274106e-05
3.904332519621e-05
4.09978322473579e-05
1.6423960679136e-05
9.02346785267451e-05
5.37686632033749e-05
7.2996208152467e-05
1.36398668450542e-05
9.39454433447599e-05
5.73524826985038e-05
8.50951965012638e-05
8.38759833944485e-05
9.77749488794638e-05
7.03557073379159e-05
5.37848631753714e-05
8.8821957713547e-05
3.72168849807484e-05
6.17745616334404e-06
0.000117815287759104
4.77837750107516e-05
1.87263012071452e-05
3.7338455007128e-05
4.66862101797133e-05
5.01429638274419e-05
3.25443747399889e-05
9.99610657215158e-05
7.9962901102443e-05
2.59162472494383e-05
2.64380785189256e-05
4.31815845300589e-05
0.000112224441539837
4.1430810302369e-05
2.59914185934682e-05
-1.64184501460868e-05
6.5159148977968e-05
1.1426978943077e-05
7.02313667947078e-05
4.02540957012097e-05
4.88120494304908e-05
7.68272180119113e-05
3.48197808847372e-05
8.82575689934354e-05
1.94462149722793e-05
8.67825365762514e-05
3.95901387993337e-05
5.48127740666927e-06
7.64382967047639e-05
1.39480978817285e-05
5.84312935717513e-05
0.000115540504787525
4.92816664547018e-05
5.35422978177496e-05
8.02303146176172e-05
0.000122171618868381
6.00962292907152e-05
2.94461704490978e-05
4.17118342831621e-05
5.73716717930116e-05
2.78131720572928e-05
4.37006231160459e-05
8.37589360205962e-05
2.3650412304397e-05
7.29223289783628e-05
0.000116122921986321
3.26627847032745e-05
5.73652607708897e-05
6.80463860885239e-05
0.000106420399467862
7.83040268970623e-05
4.44728624887313e-05
7.10762284440663e-05
6.47311907248695e-06
9.87750706689247e-05
3.59185696218695e-05
2.75967683789089e-05
7.21618620652631e-05
8.59788621017281e-05
5.53102500460653e-05
4.90225674192832e-05
7.47014580477007e-05
2.92468747757844e-05
5.81546521641744e-05
7.65693899677369e-05
6.12347378496116e-05
6.48612371602815e-05
6.5027921246518e-05
6.59953114670098e-05
7.05649772470935e-05
0.000117707674083373
7.02453610100791e-05
7.47665423831839e-05
2.06319079661625e-05
1.91305784526329e-05
9.66923767193482e-05
6.98704616205696e-05
1.22069217029974e-05
5.32098853124952e-05
0.000107293358854056
3.83137293816779e-05
8.13999472495856e-05
2.40372593096006e-05
3.20392537199462e-05
4.9089667270741e-05
6.76666426250536e-05
6.41340345231517e-05
7.71084672953625e-05
4.61480606693617e-05
3.25328927220854e-05
8.45976216038402e-05
0.000120575245525693
7.4122044397221e-05
9.49657161043991e-05
5.9432214331306e-05
7.30401968335374e-05
3.99343003199424e-05
0.00010047605049923
5.61525824840318e-05
4.07077052627411e-05
3.81117658856482e-05
7.28442524261463e-05
4.27472935792419e-05
6.34926870235025e-05
0.000105373537002535
4.35163658183133e-05
3.64831150253164e-05
9.37199074252321e-05
4.63197070366106e-05
1.66698879148197e-05
5.89704094505263e-05
7.93194875994689e-05
1.24743216781699e-05
5.37083799080718e-05
1.80557961095607e-05
5.79212600231336e-05
4.24114979907658e-05
0.000106138185705747
0.000101039714857806
8.05561403356388e-05
5.64177040933794e-05
5.8442127775517e-05
0.000102132826285493
9.18241085981422e-05
3.80222686206509e-05
5.64212378746103e-05
9.4216792358301e-05
1.29453805028634e-05
3.91251804793255e-05
1.27558954887092e-05
7.18634268840026e-05
8.43802859540908e-05
4.92132255747664e-05
3.66007521920903e-05
7.71607731684372e-05
3.20498861798274e-05
3.83903566507458e-05
3.81304035050037e-05
8.98479860363284e-05
1.45517066139078e-05
9.15146007771279e-05
6.49089147723515e-05
-1.72747882197064e-05
2.89188136765464e-05
3.77437196340156e-05
0.00010174047478334
8.45394984580684e-05
4.46658878969747e-05
5.82377769623861e-05
0.000108099324027107
7.84371507845431e-05
3.56847513965704e-06
3.35793683316693e-05
1.06561296120196e-05
9.32201909369788e-05
1.64066236522869e-05
3.69659757819427e-05
5.1838982247441e-05
8.75603752601999e-05
5.89550215139584e-05
6.97908295465414e-05
8.41571630342339e-05
7.3149980526791e-05
1.61201822346464e-05
4.52243839294972e-05
3.60514501980419e-05
5.76147153291153e-05
3.34800155730429e-05
-8.72208556026799e-06
0.000101308073284026
6.48845751314846e-05
6.72151038150031e-05
6.54201220949679e-06
7.43991261275679e-05
8.2361103580099e-05
7.59605423231442e-05
4.42614049528556e-05
-1.95449755664264e-06
3.93285792236271e-05
6.17124006372341e-05
7.17667468779847e-05
5.17212825171267e-05
9.28709619711191e-05
2.48550692204661e-05
3.06540496450541e-05
0.000107397071787084
3.65123380834908e-05
4.55116520801388e-05
5.07449561774329e-05
4.65120049326134e-05
0.000124020818427429
7.0963415050266e-05
6.06067168828873e-05
2.81594324673637e-05
5.17637294069753e-05
7.00474275280668e-05
5.56899785660055e-05
8.30654321855192e-05
3.81524298758745e-05
1.36386611495154e-05
5.05901203404834e-05
1.29239510699251e-05
9.04403294856545e-05
5.75704992341635e-05
8.73392634105787e-05
1.85654642850583e-05
3.71518290430244e-05
3.35802287748675e-05
5.73482681430566e-05
-1.05561939442947e-05
3.22975488227847e-05
3.57255903350452e-05
9.43388316699952e-05
6.18679723341262e-05
-1.79158435857734e-05
0.000109974440580319
5.93484959212888e-05
0.000108252860073164
6.72149568265788e-05
0.000101982256619912
9.21665406792767e-06
7.21018226346588e-05
1.41898580327335e-05
2.99191096724077e-05
8.61212021058038e-05
5.98228748977013e-05
9.83449108523384e-05
5.77959443438361e-05
3.71403086009633e-05
8.16391186700343e-05
6.91166974668442e-05
2.49074958504749e-05
0.000110032658727329
9.43580562692294e-05
9.30521130345878e-05
0.000105717904492403
8.64499452979317e-05
4.978841664952e-05
7.79715153769555e-05
7.75520210778733e-05
7.46950331937163e-05
2.97381315862415e-05
6.50265506576013e-05
0.000150736684834728
6.74554606821477e-05
0.000114383567219066
7.82263744769954e-06
1.8419108480538e-05
4.42551756963054e-05
5.19686170115666e-05
1.95738306828884e-05
3.04031331726817e-05
8.93905083581979e-05
7.32908698282528e-05
6.06811179395821e-05
5.56971653642592e-05
-2.36163811138387e-05
0.000142105621152807
4.39173149937079e-05
7.65118587005505e-05
2.5465733408255e-05
4.50431918458838e-05
1.47757635286103e-05
6.73238427226896e-05
4.10557681359339e-05
9.33855301005695e-05
-9.0183368199169e-06
2.46662559335982e-05
-1.75820159291744e-05
-1.20703960908574e-06
-3.21421125497077e-06
2.02722900198815e-05
7.99870826030288e-06
5.50069674443799e-05
5.46100323019738e-05
-5.42245886196202e-06
5.36036265084266e-05
5.27071500706022e-05
-1.74181735895162e-05
5.08827875847416e-05
1.28759817035858e-05
9.30172183580301e-05
2.4948160461479e-05
3.25258183316246e-05
8.44674504377818e-05
7.64640829067021e-05
2.98503761091308e-05
6.35527743172512e-05
4.42028865664435e-06
2.65819786910381e-05
3.97776630439329e-05
2.90892598350456e-05
9.31491921737044e-05
3.28127792317717e-05
1.81925972178258e-05
7.80679487133237e-05
3.86336908494716e-05
6.31613039715995e-05
6.76154660404361e-05
6.27572473013966e-05
0.000119373092458521
-2.12260642948027e-05
6.59003891289797e-05
2.64816583776836e-05
6.42905066216986e-05
8.0021022741252e-05
7.15481898942755e-05
4.53600180453413e-05
-4.54770453791979e-06
-6.67297298420249e-06
1.44846872858822e-05
9.3251406432504e-05
4.99890364434896e-05
6.16233443397012e-05
3.42323736382227e-05
7.52945521433916e-05
-4.75853023854457e-06
9.04603655877822e-05
-3.49542158862133e-05
8.45221195749892e-05
4.18878600860866e-05
1.45769417609917e-05
3.02529040346795e-05
2.2632372306194e-05
7.7863875392943e-05
9.92293788684066e-05
5.57253924913595e-05
2.72458445429209e-05
5.14899493681132e-05
6.02851073568896e-05
6.6089154487551e-05
-1.1389555532627e-06
5.69237437013939e-05
-6.79986426962027e-06
4.91874006306019e-05
3.38135750495574e-05
0.000129913916865111
1.64951419430848e-05
1.25387587747232e-05
0.000106704103596847
0.000104584238069585
0.00010851014244299
1.91978040635923e-05
1.51621069500331e-05
1.49782382999051e-05
7.49086326310291e-05
9.67904178437818e-05
6.26007864891377e-05
3.59057844877816e-05
4.49216716185241e-05
2.13824073222744e-06
6.29764916112338e-05
-1.42101488286997e-06
4.5471137336524e-05
8.14324318426175e-05
0.000105460572984952
4.28674787372753e-05
6.8418204254377e-05
0.000126752150698228
2.32908153172692e-05
4.5345382031344e-05
2.07147145699937e-05
4.98977673136537e-05
5.92390294822594e-05
7.08033075961926e-05
7.52924277396266e-05
9.82855308220263e-05
3.16918319131472e-05
3.77746510740572e-05
4.33687439709591e-05
7.97423930487313e-05
-1.98194124536221e-05
5.08345268804807e-05
8.18203815367579e-05
5.36106944612797e-05
4.63418896564143e-05
2.75080307114869e-05
8.82927837259153e-05
2.61108717609401e-05
5.11347525081952e-05
3.24820172434794e-05
3.12379747482812e-05
7.47364428253395e-05
9.73575215460843e-05
6.78317089243775e-05
0.000103906599229238
0.000107809683977648
-4.59315779851381e-06
7.87139595610024e-05
3.35138476670139e-05
6.12571992904659e-05
1.32023339578897e-05
-7.65727937865722e-06
0.000133736471576459
0.00010383390141809
0.000116900348933842
4.95444924381185e-05
1.31023748553055e-05
4.83230274601043e-05
6.82149864211118e-05
8.22217726863558e-05
7.83886410452774e-05
4.04394091818411e-05
5.72383327772133e-05
6.26212353871808e-05
5.46729635325242e-05
-1.91690386746765e-05
2.99417788011088e-05
3.94958509808011e-05
9.84846198525114e-05
5.36049614390035e-05
1.76795398448979e-05
0.000100299684578934
4.24985821312806e-05
1.95968875774895e-05
3.26373477681558e-06
1.09754407414025e-05
1.92152934260368e-05
3.56412055989039e-06
8.08372924349346e-05
7.37565305126368e-05
3.93334842188402e-05
2.1873789229754e-05
6.76729670691694e-05
5.87907875454057e-05
5.54282717104457e-05
8.78872117440034e-05
4.59043504865657e-05
2.50756209968789e-05
0.000107001475505937
4.30245800802774e-05
-7.39681374725458e-06
0.00012326793539166
7.49608149029127e-05
7.59047321255179e-05
5.86583645522323e-05
4.25821835127155e-05
3.56878355328452e-05
2.2666262284895e-05
6.79339165428298e-05
6.18687008849057e-05
3.35305009979705e-05
5.10863835300952e-05
5.13820414708994e-05
5.39755436853479e-05
8.78068986150805e-05
-8.95686189051733e-06
0.00012060697088632
8.18654625115541e-05
5.81343731363379e-05
1.7918062305059e-05
7.27317089533143e-05
4.42222230493037e-05
6.53668993851558e-05
5.62093485032511e-05
1.94132460718542e-06
7.69071219236013e-05
2.32107190424521e-05
3.72967796579065e-05
7.67522507679086e-05
9.46092536896425e-05
3.14725066211556e-05
6.96553399350219e-05
6.09826388220906e-05
4.32281704970357e-05
3.4774735764632e-05
0.000107950305225948
2.88642853755788e-05
4.64664691029504e-05
0.000140276371545618
0.000136460707471095
8.57417116060952e-05
3.55365420516524e-05
1.54983435974176e-05
9.16198364312679e-05
5.5945161053504e-05
-3.77639932407724e-05
7.7574467439156e-07
7.32829714561619e-05
3.87645976211091e-05
5.65330932215628e-05
5.24343418934608e-05
6.61222112591795e-05
3.8502952467001e-05
6.04117080614559e-05
6.87937083874693e-05
9.36246186531574e-06
2.79920030354454e-05
5.21442122712361e-05
7.65874742392354e-05
8.17886246212444e-05
6.51154810935853e-05
6.84267519272018e-05
5.82802350073509e-05
8.98774219140123e-05
2.37213110327186e-05
7.9808612304093e-05
1.71039451460436e-05
3.35896789693862e-05
-2.73587304825086e-06
8.40101209900092e-05
-1.5276220466187e-05
8.19736513420413e-05
7.15095823666482e-05
4.30628247314601e-05
5.55983792173197e-05
1.96649346679887e-05
5.13234589280207e-05
6.87374033528187e-05
5.97743939722625e-05
5.00701039453594e-05
7.5446853177561e-05
4.98222995338914e-05
8.57396687005937e-05
5.34739744192792e-05
9.61349774096557e-05
0.000109064073936671
6.20253604759749e-05
7.16936489214963e-05
8.17955008920147e-05
0.000102140722017207
5.84418469105557e-05
5.78315654874005e-05
5.94913721652708e-05
5.5127265086451e-05
8.39646888019938e-05
1.09976760296282e-05
4.47414220294625e-05
4.03700827686261e-05
7.72667510384908e-05
2.51333716606916e-05
2.76861533968674e-05
-2.443076894886e-05
7.30986498210225e-05
8.11082874744447e-05
9.99517025772723e-05
8.15294072743866e-05
4.90017121727015e-05
9.65511449647544e-05
6.19985454120148e-05
7.07662070311548e-05
2.21477929485176e-05
2.97061225969944e-05
3.80376354006862e-05
2.34559210911158e-05
5.77272433654047e-05
9.03600616999128e-05
5.82534420825106e-05
9.25851377861985e-06
1.59525358700959e-05
7.98839738234257e-05
6.12203091693612e-05
5.23007135506117e-05
7.31973100564751e-05
0.000103182666620808
-2.8356322228495e-05
7.31349522211217e-05
3.82509144557484e-05
2.90395282593037e-05
2.25550798877382e-06
6.76104204753483e-05
4.46236270341771e-05
5.06216053556383e-05
7.04671898497064e-05
4.28945681147464e-05
3.07413053908577e-05
1.54008306451432e-08
8.53564248346722e-05
7.03091113889789e-05
5.49052876513465e-05
8.94480097985891e-05
6.44939975581709e-05
6.12784591234939e-05
7.74055754842971e-05
1.16086443955962e-05
7.52189235577234e-06
-1.0721160198972e-05
2.7727373287208e-05
6.86730128964319e-05
3.9604888828299e-05
8.77472045892644e-05
6.18232397169198e-05
1.15700344967749e-05
5.26169851296401e-05
0.000152805361510852
4.64011014040762e-05
9.71868326555294e-05
6.20531553442556e-05
5.44695242338282e-05
4.42793900332866e-05
5.78353593604175e-05
-2.11330501645518e-05
8.26193393836819e-05
8.60853247100628e-05
6.96198595166111e-05
4.61713726656251e-05
4.41089746596068e-05
5.82580102786789e-05
4.55323105912133e-05
1.37545282392114e-05
9.82151895680095e-06
3.79638365375661e-05
6.9151644799823e-05
4.8446195105461e-05
5.02963355302744e-05
3.12672932316202e-05
6.5147671942561e-05
6.43536511025389e-05
4.44046739409224e-05
4.86466858920718e-05
4.92759962822765e-05
6.77929520544946e-05
8.84346807297491e-05
7.80727916158436e-05
8.79861056246989e-05
5.75877235780759e-05
3.08919196164792e-05
5.87476966952539e-05
8.30738541355032e-05
1.48890648101072e-05
4.94694038922808e-05
0.000106536042929531
8.3195195825972e-06
2.95707999045789e-05
4.93620735507586e-05
3.69487587003682e-05
2.99756096506712e-05
7.37217010807831e-05
4.64420714840258e-05
4.30116174793034e-05
9.44947161598607e-05
4.3520380410003e-05
5.32853828624241e-05
3.43759914325656e-05
7.27170958694122e-05
3.90012596597899e-05
2.04743277041794e-05
8.40306022617841e-05
-3.2105217404687e-06
8.45193226652089e-05
2.45355179385019e-05
8.17814032145727e-05
3.60097490868629e-05
8.19774538895462e-05
2.90213531216302e-05
9.82375399277704e-05
7.60952987722995e-05
-4.02634836988498e-05
3.24030625916133e-05
8.8480852339799e-06
4.83610450347632e-05
6.64580113710415e-05
7.68330720435829e-05
5.72676046869513e-05
4.52864703320196e-05
6.02960392989899e-05
7.74747834182142e-05
3.88375538280299e-05
8.53558036022152e-05
9.41844696269252e-05
7.24671613101595e-05
4.62934005210143e-05
1.64564012326881e-05
2.29256256505725e-05
4.76165776351484e-05
2.97920895104371e-05
-1.61323820813252e-05
0.000118352834824411
6.04407983811295e-05
8.25583587994421e-05
5.29212146739694e-05
4.62407138327543e-05
4.31361104202152e-05
5.42722806640932e-05
8.09376743404653e-05
2.53165601093394e-05
7.61506879281569e-05
5.07387571319891e-05
7.75015064342763e-05
2.95226125218004e-05
3.77441166882941e-05
6.62742190625003e-05
0.000114768007773086
6.90670308293708e-05
4.39555935876027e-05
-8.26810958456135e-06
5.95539011334699e-05
5.55956918027818e-05
1.74463758944011e-05
7.43626851385242e-05
4.26054413766691e-05
6.3171054065658e-05
4.50859748304989e-05
4.18406495644362e-05
4.30340659548119e-05
9.96203771254648e-05
8.41392819728489e-05
6.05176583990821e-05
2.39374567349755e-05
5.58167744680573e-05
4.05820184811763e-05
-1.65718352433968e-05
6.4551182700404e-05
5.24111278781854e-05
5.76987483241508e-05
9.86607373587655e-05
0.000106086802115233
3.83010000595634e-05
9.98823231258092e-05
5.85086278389311e-05
2.59577854967631e-05
7.85405109943712e-05
5.33814769132572e-06
-2.06283750794775e-06
-1.50447590085081e-05
8.12809815294408e-06
4.59971742695772e-05
4.56184708191072e-05
5.25050414318285e-05
2.67560914005628e-05
2.69599383757675e-05
4.38109470668702e-05
4.16998055915376e-05
4.78079542575823e-05
2.7930389370294e-05
3.23889242944137e-05
5.71934100490736e-05
8.99708609821392e-05
6.14358212931063e-05
-1.19894921650602e-05
8.97678979465614e-05
2.99196827637922e-05
0.000107143903626146
7.82759165509574e-05
8.96041221231233e-05
0.00011889087409107
9.80717265266146e-05
1.68371223009833e-05
4.66503010947248e-05
0.000151051570767293
4.03426314954811e-05
3.90583747326661e-05
7.39856442830955e-05
6.88460331459803e-05
0.00011437356979462
7.64752529931696e-06
4.36215393234878e-05
6.76190595604549e-05
1.63529534057055e-05
0.000109378881815398
6.27003180258599e-05
7.86540402789059e-05
5.54249558301066e-05
6.55458614608722e-05
9.78394793296552e-05
2.71537696637243e-05
4.95184723681573e-05
5.53029673750785e-05
6.20319237130757e-05
2.55714540780084e-05
9.75281275528838e-05
0.000127652071368698
2.52094732904636e-05
-2.62054548756207e-06
3.15996502229156e-06
2.2480264567292e-05
2.04805729958199e-05
7.25431470762589e-06
4.66507855247975e-05
6.45857254291718e-05
5.46430663562422e-05
1.60617295599381e-05
0.00010999100847912
2.92221613153458e-05
6.16194466508762e-05
3.89144406187853e-05
7.35136144523761e-05
0.000124038099553442
-3.11838641138607e-05
3.26077552790049e-05
3.02602184748705e-05
6.11786356070868e-05
2.30376162964147e-05
8.3058861405797e-05
9.28982412647378e-05
7.51272813145511e-05
2.94697206957313e-05
8.96001217676381e-06
6.94937276863063e-05
5.81469927771546e-05
7.22813872818899e-05
6.04037541526648e-05
5.15105232215e-05
0.000119394152754605
7.96274547850483e-05
5.92011131590364e-05
0.000103955937147594
3.65036729750937e-05
5.5339338436657e-05
7.19715032573085e-05
9.2190039060239e-06
6.11031618595072e-05
0.000115333741580105
6.37110686005583e-05
6.77149548301416e-05
4.59412280724285e-05
7.0524018393749e-05
2.80744983721432e-05
0.000102508072919872
5.91340236921425e-05
9.04227066383168e-05
1.14631804726927e-05
2.02253258437297e-05
5.70091068105245e-05
1.65469470704221e-05
1.49787225440682e-05
3.32379711766023e-05
5.42327963499785e-05
8.07217028501588e-05
4.56566505167631e-05
5.55978776859379e-05
7.69814398105327e-05
6.26022102576897e-05
5.1333654937171e-05
4.50948474331825e-05
-5.85183073616264e-06
4.72418047386869e-05
6.58222265539291e-05
4.46147835213507e-05
3.14784531759742e-05
2.83743536817054e-05
8.67116293436601e-05
8.99505658585707e-05
8.0810641309998e-05
5.27149701312536e-05
2.84238367770046e-05
5.00028244984418e-05
7.01677915220684e-05
6.45979979444094e-05
8.17883783506644e-05
5.15315967486695e-05
0.000100595643355458
6.64858742639649e-05
6.66221209623503e-05
7.23661385539608e-05
5.55986986669662e-06
0.000118643540043038
6.38488597599032e-05
3.88196939774831e-05
4.80970991194274e-05
5.55647074496229e-05
5.81134783267843e-05
6.33186098642522e-05
5.23057406975635e-05
0.000102665092832639
3.86334432658399e-05
4.08357019476426e-05
5.52571058509275e-05
4.01438389808034e-05
5.13991028671901e-05
8.25586400121182e-05
6.39686882308454e-05
3.97269515961314e-05
0.000115869871004596
4.52823394685782e-05
5.15804725882729e-05
3.37904129119725e-05
5.66543759889398e-05
8.38843217575833e-05
2.59901965854058e-06
2.64937866118219e-05
2.71769469886895e-05
5.33899105454777e-05
2.01768307476721e-05
5.03984193092299e-05
5.1242771363589e-05
7.27802648389419e-05
5.58609112643553e-05
-4.21426988648694e-06
3.5868644977314e-05
6.54050587360267e-05
7.00087239596399e-05
5.55289164659184e-05
7.78110673648982e-05
1.63416175153595e-05
5.98864076341061e-05
4.75625125375689e-05
3.93488119422242e-05
9.82930583964026e-05
9.86176613213343e-06
4.65544901354873e-05
1.5977525360654e-05
5.57680385706421e-05
6.96743148760843e-05
4.246117085119e-05
6.62040710680198e-05
8.97701333400284e-05
2.51405382815064e-05
8.90878364497983e-05
7.35002290300665e-05
5.84077474843341e-05
9.91699776295132e-05
-1.74947377282867e-05
3.73549526398062e-05
4.48862226871761e-05
5.93347764052206e-05
2.0209387719509e-05
7.09112903646378e-05
8.55578072648032e-05
7.95426634350544e-05
4.56641091724951e-05
7.76734752403467e-05
0.000109974314104737
5.91837167736014e-05
2.28186001517536e-05
6.12529917417792e-05
4.92808965808207e-05
3.33397912695038e-05
6.45057828883369e-05
5.57142277818389e-05
5.2405723424963e-05
9.72270085343083e-05
4.17823562267638e-05
0.000109903461730663
5.17756212016438e-05
1.61530263632894e-05
4.77367904500424e-05
4.23441284635552e-05
4.65582741090086e-05
2.13953303662623e-05
8.75967981810388e-05
5.22263811651314e-05
0.000133974210194516
5.32201882411266e-05
7.32095667316429e-05
8.21425229236006e-05
4.06790337413307e-05
2.52912959612047e-06
8.1119373484555e-05
4.15173324335697e-05
9.32440727156078e-05
0.000115928965858484
5.76672510976285e-05
3.80286719319364e-05
-1.80980865874649e-05
9.31834352773617e-05
5.03114612858194e-05
6.16251308910522e-05
3.88410528365791e-05
5.29251204337267e-05
2.06139559741753e-05
6.25282657273527e-05
4.4732052417146e-05
5.22584615426969e-05
1.26873415423882e-05
9.71851364896574e-05
7.1747771143694e-05
4.99512912551861e-05
7.91676122247103e-05
4.231143484355e-05
3.70090390104426e-05
5.77267133018313e-05
1.25460591428861e-05
8.57581503250691e-05
5.50939932155256e-05
7.14075485744632e-05
8.36057537798025e-06
7.47291125469607e-06
7.64891779074618e-05
5.74724349674745e-05
6.570442318923e-05
7.84657066160636e-05
5.66251906475873e-05
6.78629290142776e-05
6.3371569458382e-05
6.39856961999552e-05
4.40233459728772e-05
3.0725272608178e-05
8.75731956490859e-05
7.33396464261213e-05
5.0569958563599e-05
2.68533784848915e-05
5.44840454860772e-05
5.12756245972393e-05
3.94819940764572e-06
8.4727514005291e-05
3.71318546113891e-05
-8.19832871764328e-06
8.59030255422157e-06
-1.34267944867625e-06
5.83076758185134e-05
4.4004707345773e-05
6.59073861635131e-05
4.60908354153536e-05
4.42508692181436e-07
0.000100586389356999
9.12349288987566e-05
8.34558872086326e-05
9.8529879265258e-05
5.54210657100043e-05
6.05251366878302e-05
5.06450896349643e-05
3.09802856834272e-06
6.00994049324405e-05
7.04589975321205e-05
6.27272327207057e-05
1.53897532156025e-05
6.8396001178324e-05
4.7287188419224e-05
6.17260513247103e-05
5.15412752601654e-05
5.60204414079961e-05
4.6247179788693e-05
4.58360358909672e-05
4.08860398766451e-05
3.0643837810883e-05
1.20689316229624e-05
3.89046285159014e-05
4.48304315452556e-05
9.15992364996673e-05
0.000125084243812325
9.21107421808746e-05
0.000100726738932639
9.78197533662739e-05
5.71891402059974e-05
6.98972778903559e-05
6.51003822015678e-05
0.000110547766762873
1.57761354390406e-05
7.99999480553851e-05
0.000111876943096229
8.18050239409861e-05
1.59842850320772e-05
5.09695704428771e-05
7.50710256789331e-05
4.60800529626811e-05
5.64488808980506e-05
-5.18467048051315e-06
3.47968430622294e-05
6.32668022847087e-05
1.11322213935426e-06
1.38592205627723e-05
6.64528713087329e-05
7.12752111078427e-05
0.000106268902858623
7.08191013352554e-05
2.30441047374944e-05
5.45651668021535e-05
0.000111826278903615
9.09227426922678e-06
0.000105860164268382
5.34730598147052e-05
4.46793721967564e-05
9.67910334277065e-05
5.51864977975477e-05
5.36187490753703e-05
5.93756767279372e-05
5.46612820788485e-05
-4.1300604585453e-06
5.73112524977607e-05
1.05876906897669e-05
5.16555110723097e-06
-2.52427670542918e-05
1.40128014672538e-05
9.44786091014245e-05
5.46290930073393e-05
9.59988838174727e-05
0.000114995913282939
4.12425575318684e-05
6.31783890063285e-05
5.43223474314973e-05
8.06748045477746e-06
5.45749706006456e-05
6.52059369386028e-05
2.52147875361124e-05
4.17013001877637e-05
4.58026968642646e-05
2.09811922042843e-05
9.89912968206621e-05
4.97170670116185e-05
8.62208628951203e-05
3.67774645927234e-05
7.59995696204742e-05
4.32368417200937e-05
3.43508383406151e-05
6.85359550938454e-05
8.02631112586103e-05
2.20089143520404e-05
5.08508019200672e-05
2.59796310094185e-05
4.66769732995877e-05
3.12193410085766e-05
7.63837594315832e-05
3.63916708431298e-05
1.09235669332305e-05
6.68220351647916e-05
6.30398788632726e-05
0.000121452598358225
7.11367614069131e-05
6.33344372394926e-05
1.33970039266904e-05
4.10234963406816e-05
8.83280695166373e-05
9.03311052839505e-05
1.79926656672755e-05
0.00010312740327142
6.25660552147947e-05
8.26581449729602e-05
5.93279936064464e-05
0.000103214728644094
9.61160655342642e-05
5.07815861949601e-05
3.09034627502487e-05
7.33155717466302e-05
3.94769512041269e-05
5.37474634978681e-05
3.08963851661202e-05
2.70517122715042e-05
9.48642752684582e-05
9.54733120919821e-05
6.90972676758824e-05
8.43484853956369e-05
4.03796798591427e-05
7.48287417876039e-05
0.000105333030824868
3.15070789591381e-05
-1.73525027790454e-05
0.000120006401000593
2.75978494696946e-06
7.90623943211275e-05
8.2136056210154e-05
5.01072695660729e-05
7.57673831974928e-05
6.66368066230662e-05
3.57021996131144e-05
3.65520972392366e-05
9.51031433757648e-05
3.01069057837966e-05
6.74497056068061e-05
4.19692566830865e-05
2.90490664389837e-05
1.08339189102644e-05
7.13921194122243e-05
9.24615599627091e-05
8.67724856600736e-05
2.57009339202588e-06
3.72649049372322e-05
3.24668537120105e-05
6.2832303124401e-05
5.33703911477763e-05
1.92955305710133e-05
6.53128328939666e-05
4.46035799559284e-05
0.000104754022015606
3.54014101865678e-05
0.00011662068056428
0.00010249254750877
0.0001141633725145
9.77070533719898e-05
9.26706408021717e-05
1.99499758738021e-05
6.43438175177208e-05
4.99319712834233e-05
3.66502819164218e-05
4.88668920244707e-05
4.66682258067116e-05
5.6986235822451e-05
0.000110424947705341
0.000108288951400343
7.29532458911577e-05
0.000103881787243332
4.96649464137771e-05
9.36920505211276e-05
4.52194513782149e-05
6.80289788388273e-05
7.86888563798224e-05
1.59571016669709e-05
0.000119552472940085
4.39154136349934e-05
3.03473685694777e-05
6.47904595107884e-06
5.24384211813889e-05
0.00011267819054024
5.06194398826157e-05
2.84075088470074e-06
6.17601056219566e-05
8.49844296734481e-05
4.62488314001427e-05
9.56719747521346e-05
2.82433491768365e-05
6.54631180504338e-05
3.88553063202651e-05
4.98254686487154e-05
0.000128367197270025
1.51963401098032e-05
5.78780088576437e-05
8.29115963948945e-05
7.09264487193144e-05
8.59381045482915e-05
6.59248719184078e-05
1.3023590352833e-05
4.72212985919541e-05
5.82920044437952e-05
8.9513515774405e-05
9.74518213522814e-05
8.77068445746235e-05
8.56484019426611e-05
9.28921171570213e-05
5.62418839564063e-05
0.00010765306660558
8.73710902281744e-06
8.14084770064404e-05
4.30929547289676e-05
9.30517614396238e-05
8.41869202344033e-05
6.98495915504361e-05
5.27697133648447e-05
5.6860175957985e-05
4.53793714219068e-05
8.91389047406475e-05
4.49734929915593e-05
7.40317711200521e-05
4.27676329833442e-05
-3.6094113001403e-06
6.10222213431252e-05
4.18433341898509e-05
6.07510973796379e-05
4.27960838674338e-05
5.07138330173242e-05
-3.5567251408431e-05
4.0369945823576e-05
-6.3472367143711e-06
5.37407906150834e-05
0.000105064044886883
7.8686818418738e-05
1.65396561734511e-05
5.25456684307601e-05
6.58874628364068e-05
5.8633332478789e-05
5.82069823030682e-05
7.19508681914249e-05
5.23136445652943e-05
6.57279345371411e-05
5.44472005678934e-05
0.000130193896782283
5.4211544670711e-05
5.02060023638595e-05
4.26622266816933e-05
8.18043316700498e-05
5.11773732087452e-05
4.31098669377214e-05
4.09569550976621e-05
7.42343480515908e-05
5.34608734619507e-05
7.7293488377695e-05
9.48254193807641e-05
9.98406066516967e-06
9.11153134944598e-06
3.91913537182324e-05
7.44192740656965e-05
7.49408530380198e-05
4.89949453425458e-05
-1.19528415247653e-05
4.29944052154522e-05
3.69479967033965e-05
5.91526258855037e-05
-6.43119452573088e-06
6.73763673169607e-05
5.78761349447255e-05
4.96617778073963e-05
9.0804004431744e-05
5.21347430801079e-05
0.000125063574542795
5.29642298148878e-05
6.12393199020198e-05
7.9154302475693e-05
8.30310370760472e-05
2.90362409261448e-05
1.83140198328015e-05
7.97836140942194e-05
7.36222017448611e-05
9.17166311305361e-05
1.23375116093463e-05
5.93434727895282e-05
0.000104034627693861
5.25943656095313e-05
6.5061387122561e-05
0.000101767358587213
6.15238945835384e-06
7.05197799750618e-05
6.11095099448565e-05
6.36313003869527e-05
0.000100048498017798
5.08001540780906e-05
7.02086427276618e-05
5.75637417715341e-05
8.53078014544064e-05
9.57925510515518e-05
-1.62268805604087e-05
7.73686935516169e-05
0.00012211269249404
8.05065263256639e-05
7.34845325879273e-05
9.98513053392242e-05
2.06169664913869e-05
7.0293117603852e-05
4.94491165048502e-05
8.29569814071395e-05
0.000119676224049177
6.2491778466274e-05
6.82896757676428e-05
0.000105291132838448
4.43715483523336e-05
6.38160807744042e-05
5.85977729063357e-05
5.52346122999468e-05
5.62517589024355e-05
2.8686505931253e-05
2.49794818000857e-05
7.08919870158124e-05
9.69067040452497e-05
4.7161899441204e-05
3.03470817274256e-05
3.30768974461735e-07
4.93413717407432e-05
7.28472876845699e-05
4.03118165384956e-05
4.00811092182911e-05
3.4987605992822e-05
4.17130395510061e-05
5.18005455310068e-05
3.20417755399802e-05
4.08234581928571e-05
4.86542868241822e-05
6.06170978676272e-05
5.34114889652818e-05
6.19380322528411e-05
0.000119253613106333
0.000119764605167987
2.97247371188342e-05
8.08419215456415e-05
5.58522186021418e-05
1.31705389272015e-05
6.38206827167077e-05
9.05635209175626e-05
9.21514983697137e-05
6.33063887901522e-05
1.40330345313941e-05
8.62020862190753e-05
9.55735038351568e-05
7.37964993529484e-05
5.55659126524311e-05
9.00137321951876e-06
0.000127621588695763
4.99287894184611e-05
6.63894761579976e-05
6.30845542104981e-05
5.03191116451808e-06
0.00010405626776022
8.75246050941941e-05
2.28959521185081e-05
6.63107131439618e-05
6.89100925725133e-05
5.31325811265015e-05
-7.05968563275539e-06
0.00010588607130351
7.87734231426926e-05
4.77018878702539e-05
8.48258293677452e-05
5.30110465154855e-05
4.21554634301255e-05
0.000100900349680205
2.8920151593274e-05
4.48055400606213e-05
9.5956363021252e-05
2.64359835837297e-05
4.83282331550882e-05
6.66862820671874e-05
4.89088168060259e-05
0.00010995276000998
1.58150725414409e-05
7.99640525103822e-05
1.07761274135991e-05
2.85427102845465e-05
8.90163242511833e-05
8.04246369896827e-05
3.35989773736734e-05
1.83129513341652e-05
6.49319989712311e-05
8.27241226933234e-05
5.33411235230747e-05
4.92553774534208e-05
1.19763799199213e-05
2.26272478553842e-05
9.21206931369663e-05
3.5524319256083e-05
5.17985666689168e-05
4.00211065370923e-05
4.24737880756531e-05
3.42535299430666e-05
0.000112418257309991
3.98946987349846e-06
6.98130655592977e-05
0.000101666113071684
8.50963090605168e-05
9.02308388431982e-05
7.22203443813704e-05
1.75187820518293e-05
3.28022111881515e-05
5.4392183207293e-05
2.79728500427539e-05
8.15667744706246e-05
3.55337150180671e-07
5.96690659481141e-05
7.83839906304977e-05
1.95280274599191e-05
1.48028864108081e-05
2.89418017565136e-05
6.33265794328333e-06
0.000108388412462336
6.30925718783226e-05
4.75034761036802e-05
7.72252842848262e-05
0.000130508188637398
9.37988863957678e-05
5.15244264356694e-05
5.88290195596562e-05
7.00363169475964e-05
7.26642005104645e-05
8.03325567808181e-05
2.46257161881435e-05
5.13007771726701e-05
1.15158866305672e-05
4.287924612904e-05
0.000123078124251833
5.45482240793378e-05
6.71594059453432e-05
7.74467313993747e-05
8.4029990118375e-05
6.79528964729918e-05
0.000100845306291848
6.74994400380976e-05
-1.16080321711879e-05
7.29184215475961e-05
7.61434536940168e-05
5.09935231262475e-05
9.32791769203456e-05
9.39124662270366e-05
3.02156757769733e-05
5.09154557746824e-05
6.27353552089594e-05
6.80737126017849e-05
6.19913425700432e-05
5.22190176232362e-05
0.000130852159376071
8.63632079474313e-05
7.0460785558479e-05
4.55019899209543e-05
9.13728964082926e-05
8.70678602809473e-05
7.09991097712139e-05
4.36322416882848e-05
7.39012724100255e-05
7.63206268719894e-05
3.96741387182601e-05
7.05332823092333e-05
5.38736693250266e-05
-1.53127511525337e-05
5.96492252891772e-05
6.6393612569037e-05
4.59704457890207e-05
4.69963186604312e-05
7.82936622688309e-05
1.63091784146246e-05
6.51141013132537e-05
0.000104055345281998
3.77099190849012e-05
6.1366791778793e-05
0.000132253613190671
4.94983580173586e-05
5.8430613988476e-05
2.16342063682746e-05
8.61478998662549e-05
4.79501193277505e-05
9.32868427956674e-05
9.36577847191722e-05
4.90587549489414e-05
7.79010548861903e-05
5.59779010543034e-05
1.76907035111733e-05
7.64162964222414e-05
5.81121921405281e-05
9.1208419009153e-06
4.21201859994988e-05
6.96699855998317e-05
4.70336203689429e-05
-2.11448424609204e-05
1.25356167853967e-05
0.0001033415084288
2.6217319585703e-05
8.18861392054794e-05
4.22433481741095e-05
7.99659264845349e-06
3.58153104683114e-05
9.16676764921559e-05
1.93022458536641e-05
8.21137060156308e-05
0.000136727127919535
4.14737215924609e-05
6.156973301892e-05
-2.87865488626106e-05
2.77567001546882e-05
4.46940324119687e-05
2.2125013872146e-05
6.30835738402987e-05
4.23526072829097e-05
3.10166315490071e-05
6.76497086080759e-05
4.08157336718024e-05
5.69008635939105e-05
7.33512912664216e-05
8.32539512900213e-06
4.77102931772344e-05
1.31008281848686e-05
3.21057480470725e-05
0.000126755064013717
0.000109917522395305
7.05426482280642e-05
-1.05608861325698e-05
6.18056680078419e-05
5.79699112341982e-05
5.48750731785489e-05
3.14287165178689e-05
9.12563907006631e-05
7.17670091487494e-05
7.85460879175604e-05
9.69982225421171e-05
9.62676776848674e-05
4.1840003932265e-05
2.67076632062578e-05
5.65165305768015e-05
7.24461355217312e-05
6.29229014638151e-05
0.000109775383221143
-3.94493956752644e-06
0.000109271747642111
3.22525502681987e-05
5.26150719183198e-05
0.000113494299884708
6.61020430968104e-05
5.64800119538615e-05
1.99644216284754e-05
8.23779544216891e-05
4.55626519392154e-05
9.11496603535664e-05
7.80682729571255e-05
1.38761104384583e-05
3.62248841207658e-05
4.95094250814617e-05
4.64208840324392e-05
6.60099905353691e-05
0.000104353743381926
7.8907862491222e-05
5.94776211576108e-05
7.24233258090267e-05
0.0001008079060278
5.89551885181585e-05
2.62491576605655e-06
4.30191511920413e-05
8.31315267494291e-05
8.3260231148122e-05
7.88766424010764e-05
9.06462530791469e-05
6.01716151932748e-05
5.94522644325066e-05
1.81489563126059e-05
8.949195390178e-05
8.07477962414138e-05
3.41392659920062e-06
0.000124844085456843
7.6875770030513e-05
4.74045010684203e-05
1.23522061039586e-05
6.30177470637963e-05
1.97807731809693e-05
3.26975104823584e-05
7.79274123117417e-05
7.24089643040769e-05
4.68813505422764e-05
7.17920599669633e-05
8.98006961873722e-05
3.86810166364614e-05
2.66258246394933e-05
7.26965843735583e-06
8.86371869783863e-05
3.29047606670611e-05
1.9912137449934e-05
6.99593196714732e-06
5.62548574385854e-05
5.01777808537937e-05
2.94031088742235e-05
3.87527343397939e-05
7.39717546953942e-05
4.40851096345441e-05
2.82993252072733e-05
0.000106695557114419
4.78461901527636e-05
3.18470901443054e-05
1.77723313615992e-05
4.56229289561119e-05
6.15242306040072e-05
2.0387553474499e-05
5.2440500299715e-05
4.17563931907638e-06
6.73635620298892e-05
3.94640014221628e-05
8.096945630092e-05
5.65819206615725e-05
2.65572853660342e-05
4.2825248982702e-05
2.09991371792212e-05
3.95814176512063e-05
7.90936269387573e-05
5.88484834285129e-05
6.24718649915855e-05
2.04100385444803e-05
4.69029203096181e-05
2.51552137035123e-05
0.000112548017677199
4.36804212454951e-05
6.73298791101211e-05
5.87519435005858e-05
6.4225956639247e-05
9.72850994621946e-05
8.12431906436708e-05
-4.70693903022319e-05
3.88341786596069e-05
0.00011891438082286
7.96091469083279e-05
-2.28340580906198e-06
2.44604909680327e-05
4.06896513513505e-05
6.26759890927019e-05
3.55362706792422e-07
0.000110745866517038
3.24988800835348e-05
5.76364537933161e-05
8.04701525311229e-05
8.38256594055494e-05
9.57308238050978e-05
5.19318904449606e-05
5.36683074367334e-05
7.46221999687853e-05
3.54856702521648e-05
3.66640982854384e-05
1.47903071663771e-05
6.72827175980072e-05
5.26898412916017e-05
9.90223803716827e-05
1.38089999926387e-05
9.7772666924101e-05
8.24265421897386e-05
8.73573977685203e-05
3.87776718782372e-05
7.76720940433247e-05
5.89887530624751e-05
8.0048554996458e-06
4.32450229529774e-05
7.61004164782142e-05
0.000100226936298693
1.78697102698961e-06
7.95719835243219e-05
6.99412554915433e-05
9.03568789397104e-05
4.74596803997627e-05
5.27289236826904e-05
4.71224009346202e-05
2.74889592161432e-05
7.98830986233944e-05
9.20221273900891e-05
5.84912850665452e-05
2.18317139260439e-05
8.2195509629242e-05
2.80828626714306e-05
5.55967772673875e-05
9.05657303208982e-05
6.34081597445415e-05
7.15398864741894e-06
7.81928762663458e-05
6.01465521086834e-05
0.000109557492408937
8.53023120006102e-05
6.16414579441582e-05
5.2838292854394e-05
9.03466118915911e-05
9.90570428475459e-05
8.94867133934049e-05
4.760247244455e-05
5.10679938504117e-05
4.07512924297543e-05
4.57155137163721e-05
3.42925648383196e-05
2.18059932104304e-05
4.57721118967037e-05
6.68038335490745e-05
3.01087584100086e-05
8.47033722671623e-05
1.51186819705133e-05
5.33217083029844e-05
4.82862349071041e-05
8.03152066587937e-05
9.52484299882488e-05
4.36898998579302e-05
3.87133036052944e-05
7.57217558486684e-05
5.85823888703777e-05
5.05223359967943e-05
5.69173796836762e-06
8.17869532258742e-05
0.000115783199371026
5.22914163199177e-05
9.80387745094176e-05
7.0876688045192e-05
0.000102032750410289
7.76501989950644e-05
9.82535612685828e-05
0.000103944718915016
2.10333861744054e-05
5.23181697445601e-05
6.68712475013451e-05
3.56862481661265e-05
5.70598076222269e-05
4.04751490380459e-05
4.9852040948315e-05
5.47289836205038e-07
3.59474327804011e-05
5.97809340167834e-05
4.4646854828773e-05
0.00010122490678684
5.75082048736217e-05
0.000105375964521713
8.95377292722745e-05
8.8704408525994e-05
8.10053505032587e-05
6.0245649697004e-05
0.000106647752127311
3.67586459921321e-05
4.63872924928441e-05
7.27439689689898e-05
3.4780487477393e-05
5.10647979021428e-05
2.15873346916297e-05
-1.85035263399542e-05
6.20853526358007e-05
3.93870097909553e-05
2.30457669516811e-05
1.90355780045713e-05
8.8697635504123e-05
6.06677512939404e-05
4.23074486040874e-05
6.1169652874391e-05
8.25731972140543e-05
4.92519897374711e-05
3.75413550794129e-05
4.26280703279694e-05
5.89690494109784e-05
2.99176470967766e-05
8.71515461438115e-05
9.59989725978706e-05
8.62583918922554e-05
8.61138020765382e-05
5.80232732701776e-05
4.67312434833148e-05
0.000126794578989021
0.000115583799434839
-5.20627740762356e-06
5.47349063618899e-05
6.30022215260085e-05
6.87002142258596e-05
5.73785487645284e-05
5.04507710672132e-05
5.90802221935025e-05
4.98451108795026e-05
5.38250910438088e-05
4.25094304301533e-05
6.31503500981698e-05
0.000117185003435599
3.98997564487894e-05
3.38739942056334e-05
5.21034060207379e-05
2.03145590470684e-05
7.60425061034281e-05
6.35001553374216e-05
3.02191890223818e-05
-3.33663889165115e-06
-1.52429877769531e-05
5.54244720114985e-05
2.59750069903917e-05
-5.80785694833486e-05
4.99594711445968e-05
5.35702439114208e-05
7.18547687890405e-05
9.99003946560372e-06
4.92350444038993e-05
7.0775712887508e-05
2.45398633335565e-05
1.10245303346458e-05
4.82592614791561e-05
7.28649691390179e-05
0.000137221456436532
8.78647069348542e-05
2.14033499424136e-05
6.40432150544096e-05
5.5776180077567e-06
3.46554228003391e-05
8.60656366023607e-05
4.80810584035877e-05
6.09811884481525e-05
0.000101158740645742
7.85367889576269e-05
8.44488829928337e-05
0.00010588616493701
8.34867165498653e-05
1.68899434075223e-05
7.63323105897523e-05
6.47358548764457e-05
2.01463610171576e-05
8.26203056076497e-05
8.59948076566569e-05
0.000120323272456854
7.6557613455003e-06
4.12782427925649e-05
-3.53185567558202e-06
6.36039780990199e-05
6.61064113412784e-05
2.27425393332845e-05
7.09511326222337e-06
0.000120859175965268
0.000115863842511084
6.75756513650697e-07
9.57591214097098e-05
7.14941555437306e-05
6.47314134018454e-05
2.64381948904552e-05
7.19353893919876e-05
6.07484517809808e-05
1.62248928535219e-05
8.71052593783687e-05
5.74443939418513e-05
9.24847073387749e-05
6.12431406103368e-05
9.88383364224812e-05
0.000108706563182301
2.26249383614274e-05
1.96467144826173e-05
8.82084872807835e-05
4.61836126246326e-05
4.64490804080154e-05
3.57438718185608e-05
1.47866589242186e-05
0.00011287241959688
2.47187310820628e-05
6.18024003184765e-05
0.000102251862730717
2.20122447985801e-05
8.73016443318073e-05
1.91280157664755e-05
3.28365969658693e-05
1.37688267852238e-05
3.90811784335298e-05
9.14100312718885e-05
2.67769976155721e-06
7.12346374955432e-05
6.03517046716028e-05
7.3561896876155e-05
3.98754077158163e-05
4.38315214734098e-05
2.1357152629029e-05
6.40747147086952e-05
3.22145386813724e-05
6.52113313124589e-05
6.632468090992e-05
0.000135939051285246
7.24651317081726e-05
3.08720087911832e-05
5.74120957042479e-05
7.31872699202042e-05
3.14146051665966e-05
3.54800174710521e-05
4.60719107324122e-05
7.38560384900909e-05
8.99411423679377e-05
3.25855150960809e-05
-3.97439705546966e-05
3.94900389384139e-05
4.43674428961416e-05
5.77376202998411e-05
1.13378408028711e-05
3.93280549563837e-05
4.20207618296722e-05
0.000110478426524092
6.40262910122292e-05
9.78310789521612e-05
-1.21239471676255e-07
5.86680910418612e-06
0.00011726083925326
5.82857682749709e-05
2.15539599825715e-05
4.19366177131053e-05
9.83135134830303e-05
1.88990325393501e-05
8.02945301180172e-05
0.000131322619431868
4.73991919596755e-06
2.82933421959007e-05
6.86396844457528e-05
9.25319150479224e-05
-3.64022849195312e-05
6.47594337967317e-05
4.10781830256896e-05
1.62085401878588e-05
2.82501050636622e-05
6.3863829774412e-05
3.2308497369028e-05
0.000102990946381185
3.01108791424603e-05
5.00279608033335e-05
1.33743572324484e-06
8.06166269503445e-05
6.30468839901638e-05
5.62633244173665e-05
3.4056709519959e-05
-1.17252994749442e-05
8.88671176726048e-06
9.90821534190616e-05
3.69460136772316e-05
6.80315707177313e-05
2.0917284006078e-05
4.57438670099735e-05
1.50870793015712e-05
0.000105559488613212
8.06085139902942e-05
1.13225618839793e-05
9.561518898661e-05
5.47177851979117e-05
4.76794560222262e-05
2.7571779092933e-05
6.96424894729741e-05
4.87780486817197e-05
5.62112900788076e-05
4.97861507095461e-05
5.25448949159762e-05
9.93078074838909e-05
5.940226361691e-05
7.18411821436946e-05
8.90049269899699e-05
4.91669169490422e-05
7.78375555733407e-05
2.48913834753523e-05
7.72776107116824e-05
0.000119691274129319
3.4589500873582e-05
7.60456054710802e-05
-5.90220919141204e-06
7.99979173372525e-05
8.63338547571045e-05
4.4905837992974e-05
6.43022930519538e-05
5.89146637472662e-05
0.0001122265892849
3.06600228399793e-05
8.15841590254507e-06
-1.21275759529883e-07
2.87074325587653e-05
3.71885684134987e-05
3.90245123104002e-05
1.53381876455977e-06
0.000159952246851062
8.69472459259489e-05
7.11941849280509e-05
3.55580544995606e-05
8.36700247087166e-05
0.000106275670914618
6.15245760601896e-05
1.40320950938296e-05
-2.0389465464843e-06
9.4705329254275e-05
0.000105955729471044
2.09152712496387e-05
5.1515083049628e-05
9.44994953516142e-05
9.22439267185867e-05
8.73137454088949e-05
5.28048624828866e-05
2.31974125683068e-05
5.882829799118e-05
7.83009989633219e-05
7.15229277536478e-05
7.08557242136412e-05
6.00457178760893e-05
3.38566271962827e-05
5.37815894825979e-05
9.08752423125788e-05
6.18716874872866e-05
5.35635631297258e-05
9.21672544546294e-05
6.20206137690542e-05
7.10728889317115e-05
2.02448136366861e-05
0.000122089233684497
5.40721697068445e-05
6.10506386622658e-06
1.52191285347582e-05
1.75791351151456e-05
6.62407845855993e-05
6.66640014278306e-07
6.67150495126724e-05
8.19511961849623e-05
5.71322351799324e-05
-2.29363895112389e-05
4.2174442997173e-05
9.80927048961235e-05
5.90268880094616e-05
3.22353613578355e-05
3.21916607612539e-05
6.57456420744613e-05
8.14006799377307e-05
3.87523220565936e-06
7.78871912202343e-05
5.71757977968863e-05
6.8092310417794e-05
6.48668967089793e-05
3.39434872728389e-05
2.27303342951479e-05
4.92372881769827e-05
5.99008857546868e-05
3.66761117565503e-05
8.92466562558552e-05
2.16339525518672e-05
9.58188423463732e-06
5.14043996707343e-05
4.84524017827301e-05
9.36714602806618e-05
7.17593326180677e-05
2.73881437909723e-05
-3.04520853262645e-06
4.97761143885989e-05
5.13268846913467e-05
7.762890568826e-05
1.22333390383633e-05
0.000110738900208057
6.69199883346563e-05
5.49435416301763e-05
8.99211572278325e-05
8.54899245707188e-05
1.46393792457648e-05
4.6627386749113e-05
3.18380943138801e-05
4.33744298599647e-05
6.26787123726785e-05
2.97372028717826e-05
3.43443039359834e-05
8.45121464161432e-05
3.69190565051334e-05
2.43138610753607e-05
5.75454336737062e-05
1.72272451335099e-05
8.82917563702157e-05
8.12585968938856e-06
5.63324143790906e-05
9.46587878364122e-05
3.18474516286261e-05
1.61831076293756e-05
7.95712785124483e-05
5.56976261381613e-05
6.16114837442223e-05
8.81753426987991e-05
4.55426143716654e-05
8.41027084068242e-05
3.06953398119091e-05
6.78213701644892e-05
8.15310180792126e-05
0.000127434869190705
-4.24050875638941e-06
6.21428431823537e-05
9.78175281952897e-05
3.62712667904921e-05
8.88032433747327e-05
4.92629358323437e-05
6.67404799212909e-05
5.13944096659078e-05
2.31310955267673e-05
9.67329140858487e-05
8.12639988888521e-05
7.28485096717605e-05
6.46806741263817e-05
2.23487412033471e-05
5.70421227676234e-05
-2.80982894312277e-05
6.55793525752693e-05
0.000117308681216779
8.3135090866406e-05
7.27059810414667e-05
4.33650973859504e-05
4.30773755720337e-05
5.64498522310497e-05
0.000105425247949919
0.000111222375773294
5.6649234494915e-05
-2.30265824632576e-06
5.85188623313511e-05
9.9721150096396e-05
9.67340696812332e-05
6.14859876114694e-05
7.00735885513174e-06
4.56904015820679e-05
-3.01253063606655e-05
-8.04691966509666e-06
4.66053037632572e-05
4.61746029608598e-05
0.000110255331811761
7.65512387221033e-05
8.02153315180286e-05
8.25258098078222e-05
3.41860721845437e-05
3.05077389038432e-05
8.11294293065885e-05
4.98892930960927e-05
4.80896947824376e-05
0.0001084118354138
7.64391339123138e-05
9.16712802421917e-05
-3.10292096295728e-07
1.94136367587388e-05
9.0832049904167e-05
2.34687684097976e-05
6.40571298354095e-05
4.50705635115988e-05
8.22743695822723e-05
9.86149854558853e-05
0.000107860815308558
7.8931310016115e-05
6.10499722521226e-05
8.38528310338862e-05
9.87101756608048e-05
9.30373868004461e-05
3.5885394806837e-05
4.18032653774617e-05
2.30669752075436e-05
4.60890616875104e-05
0.000135139396031009
7.86365756653736e-05
0.00015769641265398
0.000100545576418908
9.18606260605512e-05
4.82113776656846e-05
5.77228373033775e-05
5.47186334235532e-05
6.73985035379809e-05
4.03050130898498e-05
0.000139469765108536
6.18133238139197e-05
-1.06337561082995e-05
9.02516078418234e-05
8.2801999455167e-05
6.4416417353234e-05
7.45349041635301e-05
0.000124060683317722
5.4276552613867e-05
8.58782541190813e-05
8.52310433338669e-05
2.64668467275271e-05
0.000104449082888598
5.99505384964593e-05
0.000110893440008401
8.16048127658731e-05
3.18111242860306e-05
6.98674136302768e-05
4.286669638748e-05
5.1102664011822e-05
5.63376023369863e-05
0.000107158765102592
5.59686944205304e-05
8.71812648494773e-05
2.0242598414006e-05
9.79779130088322e-05
0.000132327355137392
1.37225466090382e-06
2.27011674236962e-05
7.85457445248748e-05
6.79759234870345e-05
5.2744103206979e-05
6.86012674167368e-05
4.08645608916393e-05
3.97471674080536e-05
9.92595310246298e-05
6.51331755266324e-05
0.000108077185321537
7.20864638616492e-05
9.00066962839788e-05
0.000116496369053028
0.000114323979277128
7.57889342332891e-05
4.64352426978036e-05
8.69164169227674e-05
-6.51907768026502e-06
6.75804778106167e-05
6.17245954222073e-05
6.56222825864928e-05
4.76114597490445e-05
0.000115681387843737
5.87514402210797e-06
0.000110053090807643
7.62965232277547e-05
4.3714103512169e-06
7.42265138376509e-05
8.86621593659733e-05
1.27905606079029e-05
7.75434670210509e-05
9.03489495549771e-05
9.21433779158516e-05
9.96391507752499e-05
6.57765468554417e-05
0.000111497491786152
9.76385964302862e-05
2.10221707705111e-05
0.000102468396285227
6.6914720702177e-05
1.52838000632514e-05
1.89528703925874e-05
0.000110575404990165
9.25004439748469e-05
6.98041155490789e-05
5.42268808578552e-05
1.11947503386847e-05
5.96956608185513e-05
3.63940477163821e-05
8.8498137645216e-05
2.75844694381461e-05
1.66599990580219e-05
7.04181970927853e-05
4.70634790307123e-05
3.74435639509139e-05
4.19099367896932e-05
0.000117494205251234
5.4824482662899e-05
5.08523634299273e-05
2.66406376294371e-05
5.83150624863938e-05
-4.11761077765073e-07
8.66439110383181e-05
0.000124724055707575
8.45630994267479e-05
1.83694173583497e-05
2.10961443909569e-05
3.66882883346899e-05
6.3241566522453e-05
3.44100951476634e-05
1.7601889403784e-05
2.32168866291743e-05
9.13181611825536e-05
4.97461326042943e-05
8.21920273227575e-05
7.31953383372708e-05
0.000112200192985429
9.59594714050216e-05
0.000125839247511911
0.000107835042204791
6.89964444052952e-05
3.27479313337321e-05
7.03295842702944e-05
1.39960605275794e-05
6.18211350325489e-05
4.3137723942871e-05
5.56219629759454e-07
2.24332600863111e-05
8.47640302543701e-05
2.65596220326439e-05
4.68163912843743e-05
6.13470136431484e-05
6.63543053677619e-05
6.82156842437107e-05
3.42599131833563e-05
9.20190700634025e-05
5.28073707257621e-05
9.08317642596504e-05
2.06757835325477e-05
4.75601693617902e-05
4.61699795884471e-05
5.81015692990655e-05
1.00309606018133e-06
4.12036973732725e-05
-1.26225257741357e-05
7.40363375911368e-05
6.82198137248158e-06
4.8055482280925e-05
3.82634298250344e-05
0.000101653763165449
0.000113385415812983
3.33026205768066e-05
2.81015297076168e-05
4.7544250252952e-05
4.08609770981832e-05
8.06036932348799e-05
4.06566050776031e-05
0.000114550732588938
8.64580633482225e-05
6.92612381306191e-05
3.2583927233685e-05
7.32207773729288e-05
9.42964870363035e-05
5.73637009383728e-05
8.49357780659777e-05
7.79801705981524e-05
4.19940153455864e-05
7.47981667295183e-05
0.00011556817823636
0.000172058885631535
5.29612410799633e-05
6.14031255920329e-05
7.52713857843362e-05
2.3162630961425e-06
5.23839138554449e-05
3.73017252222455e-05
5.26109730879962e-05
1.43842417956743e-05
6.95390869544242e-05
0.000100456188202402
8.65736375152384e-05
4.46733967263897e-05
2.68585281224215e-05
3.9405709972409e-05
8.43549096613805e-06
7.42978849892429e-05
6.42657227614636e-05
8.82906136048393e-05
7.77018717290052e-05
9.43989377762911e-05
6.6096051969797e-05
9.76794471861033e-05
0.000119033773454672
0.000114939860615988
-4.88764983871123e-06
4.2440900957382e-05
3.98509499975243e-05
8.24550788231751e-05
0.000129244386247421
4.14094162010125e-05
4.44799496756183e-05
6.59010152398836e-05
-7.93849744454569e-06
6.97912420344546e-05
7.8863969158445e-05
5.04795988673551e-06
3.12200558847137e-05
7.48879272939206e-06
5.2333679125393e-05
2.57569104766289e-06
5.31697462410287e-05
2.29777130358603e-05
4.28633940223262e-05
5.73429325195427e-05
3.26758771808744e-06
5.24161033814438e-05
4.6514519903863e-05
6.80477931338292e-05
6.77814905003038e-05
7.53883620462731e-05
1.04197495279456e-05
2.17460538363438e-06
6.13434442177816e-05
1.80249909254238e-05
4.38779072980691e-05
0.000102392289087586
-8.44764614672471e-06
3.14755824900637e-05
5.90597251288083e-05
5.63046948067979e-05
4.51248835415462e-05
9.65320593128165e-05
4.74475969998725e-06
7.63275948328334e-05
6.89038971512443e-05
8.23199743792163e-05
9.41379299079221e-05
6.2491145490358e-05
3.65406997128394e-05
3.84804688869311e-05
0.000139456437721445
6.72908471955335e-05
5.71084452736262e-05
3.58576597165367e-05
9.64552755600821e-05
0.000103359499228648
4.59542060328263e-05
7.67995366172784e-05
4.74094524567085e-05
6.20882302455001e-05
9.05971712476159e-05
7.84004732946974e-05
2.93945821893651e-05
2.24619399244099e-05
8.82869295279941e-05
5.64813806753464e-05
9.6318452449833e-05
7.80695603261203e-05
5.08127207806818e-05
9.92184541231969e-06
1.03892642142766e-05
6.8838011429963e-05
8.79988320017076e-05
5.46760239411259e-05
3.10782561805644e-05
6.54536866056858e-05
3.76482021568729e-05
7.91009298262342e-05
3.24486244730789e-05
4.3362710967197e-05
0.000123153878418758
1.59089169963559e-05
6.72815311133174e-05
5.71020949642273e-05
3.30192298442249e-06
0.000112667805973862
0.000115517796264723
7.88920668842337e-05
9.38541945718145e-05
3.86185684321662e-05
6.38738340826286e-05
2.67762977687504e-05
8.34150400449024e-05
3.16003129858256e-05
6.92453030946536e-05
5.94059998559504e-05
3.88520509453725e-05
3.12786246322664e-06
3.20097325585362e-05
8.58442018378877e-05
4.77004378322565e-05
6.76354874211264e-05
5.7461688354051e-05
5.51958215683174e-05
0.000125434824735672
3.02026845649228e-05
5.45492122973162e-05
5.58335871452952e-05
6.48271323772318e-05
0.0001213355329901
6.94497522611285e-05
9.69357060001103e-06
0.000111709769521295
1.15026845653455e-05
2.73742456749558e-05
4.01538490766826e-05
4.03173591408196e-05
6.47776899926078e-05
6.40926349022851e-05
4.34463082828421e-05
6.97139372870101e-05
2.40930391386208e-05
6.49881200684017e-05
8.50676271115357e-05
-5.33516554656923e-06
7.26955106874159e-05
7.35480325046794e-05
3.65420902393408e-05
1.74493160581738e-05
8.19102641829766e-05
5.92517909190278e-05
1.54814882112344e-05
7.67960033468209e-05
8.80822450954495e-05
0.000118081664939661
2.72311846205861e-05
2.3997931666031e-05
7.59661715275896e-05
3.39980662630219e-05
2.41738530678753e-05
0.000118815485499091
1.81592574913769e-05
1.6537032829884e-05
8.74610602583961e-05
0.000100980136868132
6.27851907066627e-05
6.6213843370001e-05
6.29521474729128e-05
5.68574712695921e-05
8.88704607018534e-05
6.66403983498589e-05
5.16354728141757e-05
0.000126334491278047
9.66148111788679e-05
2.36743414851011e-05
3.81654803395606e-05
9.56420342228865e-05
3.37752924270737e-05
1.42139739754116e-05
2.99393385096279e-05
0.000153738571984102
3.89817686463811e-05
2.67308251794506e-05
6.35360894423014e-05
5.28164248504682e-05
7.49379776012662e-05
6.39437457681965e-05
8.072720291504e-06
3.34048410660367e-05
8.67763495882492e-05
9.63325323661444e-05
7.28100248690484e-05
5.23446875956467e-05
7.02940228447202e-05
6.32595471878055e-05
-1.16680138748247e-05
4.16051408037005e-05
3.71795212801159e-05
8.7397930870914e-05
5.44594243318646e-06
8.99629966092372e-05
0.000125661415304328
4.25538446560138e-05
2.6042426585341e-05
7.61388960788517e-05
6.69089394667058e-05
3.46333317504122e-05
4.27265305720328e-05
-4.27476238237381e-06
6.38543762642745e-07
1.93472272103686e-05
4.0474752907541e-05
3.91940148350957e-05
8.47173334889299e-05
5.28567208970599e-05
9.79846619118763e-05
7.19567214547132e-05
3.85884896414052e-05
2.46551565880435e-05
3.32793365340983e-05
6.04521498108794e-05
7.17162251826461e-05
5.15360622472636e-05
8.12172870603653e-05
2.97322846068288e-05
5.60223993009906e-05
8.21338086611147e-05
0.000105949211237073
4.72671182321566e-05
8.80764941855504e-05
4.34154050048048e-05
4.16154740342764e-05
2.62936986015736e-05
6.64023312232968e-05
3.86846141405494e-05
1.63921886673301e-05
4.76771763048753e-05
4.54274902725001e-05
5.3314880771155e-05
4.37495969204134e-05
9.21059613853051e-05
2.82139395368162e-05
0.000103884738612072
8.93155333721811e-05
3.09761644519405e-05
8.33892040789131e-05
8.43557522896358e-05
4.10866146460668e-05
6.55427308728709e-05
4.16216514820975e-05
5.78783617770404e-05
5.43264559530764e-05
2.22802660211495e-05
4.04150868512716e-05
5.7369698428729e-05
5.61257750417322e-05
0.000109356631271423
1.62714613612139e-05
8.05053445544142e-05
1.21365319110945e-05
9.85548295617968e-05
0.000108027626521919
1.92867347944561e-05
3.8396629523588e-05
4.90953408498992e-05
4.11655208184641e-05
6.32921454455928e-05
4.01525529455892e-05
6.37750465895504e-05
3.64921322054959e-05
6.97837242693571e-05
0.000114688163617012
2.84257498854763e-05
6.35752655488499e-05
-2.35418350230672e-05
3.45869143962508e-05
9.56363801279611e-06
6.33871390188997e-05
4.84083453075318e-05
1.9300234062286e-05
0.000129508078877733
7.21014894129107e-06
4.54478791618782e-05
5.05578302387432e-05
6.52773368567902e-05
8.92586618876672e-05
6.50023042175283e-05
5.73347048129877e-05
8.21831731811288e-05
2.86449983628132e-05
3.54963890567842e-05
4.82309100899182e-05
3.03337460442028e-05
6.42049647102638e-05
2.65506818790317e-05
5.53694276141077e-05
3.31309290557363e-05
6.15886881913006e-05
7.48865058497968e-05
3.71336426226126e-05
7.79702338096683e-05
2.79700491410584e-05
7.97323578835475e-05
3.55793795538878e-05
7.19448068550173e-05
8.43291935590453e-05
5.55263727418914e-05
-3.1280910870363e-05
0.000135529284112907
3.73830183938781e-05
1.54147541506937e-05
5.76714890576995e-05
2.03781479220931e-05
5.8706291711634e-05
2.04209216146494e-05
5.42899589004352e-05
9.06395844768931e-05
6.76015454101927e-05
5.69884247173049e-05
2.5480955739976e-05
2.16309644773328e-05
6.88552034038769e-05
4.14719727079396e-05
8.36476197988166e-05
1.44300439146345e-05
6.42745720843976e-05
7.59071307568846e-05
2.71706977164634e-05
6.15274224451281e-05
8.59399366611823e-05
3.85450352591978e-05
9.31011888625463e-05
3.31091515021079e-05
4.85080520317819e-05
5.33545769928824e-05
6.27563743331692e-05
3.15560019039941e-05
1.58218248924703e-05
2.456467173316e-05
3.75983812629667e-05
2.92784979291757e-06
4.4202536989278e-05
0.000125347667502777
5.24497613156638e-05
6.54406099578744e-05
7.96945919337776e-05
0.000176512466038819
5.82146196300647e-06
8.6681857752466e-05
-3.76638903688083e-06
4.14576038751457e-05
5.68791368725422e-05
6.82830162316726e-05
3.48827269988675e-05
6.94518667953591e-05
7.04061723813387e-06
3.59292168194491e-05
3.71747114556465e-05
1.13080253833917e-05
5.51681703094519e-05
4.50107154058613e-05
0.000169127873852867
1.27736640255268e-06
5.23838210939447e-05
6.58534919283541e-05
6.72453599943755e-05
7.91407730706637e-05
3.87192753976197e-05
9.47335043074389e-06
3.37430953363065e-05
0.000124893400765886
7.92494534856063e-05
2.77871374248324e-05
6.00766458378362e-05
-7.62740990759007e-06
4.89818459904841e-05
2.55749923462167e-05
5.4717679253405e-05
5.0641266251582e-05
5.55234024649527e-05
-2.92739611824771e-05
0.000103425539972487
3.06993825867591e-06
0.000100248278740048
8.222535980983e-05
2.51410166215669e-05
7.05121933274512e-05
2.71914092559766e-05
4.3604962987619e-05
4.50042889155416e-05
6.70258949143398e-05
9.50044965577216e-05
-5.429841262881e-07
2.50014663694687e-05
9.76864647004258e-05
5.85892032936325e-05
0.000102872199710039
6.77227148920341e-05
3.85377916368725e-05
7.32365732518555e-05
3.92611606235221e-05
5.90163826297353e-05
0.000122877137379145
5.17257507606648e-05
1.92405270430201e-05
8.63904138943582e-05
3.50796397126098e-05
0.000125620999360065
6.86680464665851e-05
4.9500503799184e-05
2.43714102908472e-05
-4.26668606272252e-06
5.27543317012349e-05
5.35073520572715e-05
9.6582721064854e-05
4.57573989579029e-05
4.01216423215193e-05
-4.82328452358198e-06
5.96003962165319e-05
6.96045865383946e-05
7.28242935202909e-05
8.0842245551e-05
8.63442194695558e-05
0.000134332189269461
3.56469219821271e-05
6.93451653044232e-05
4.53040770293875e-05
7.34748650963712e-05
3.07205963220996e-05
3.41818068443614e-06
0.00011919901222247
9.56455842696519e-05
9.7317961817063e-05
2.07817514226519e-05
2.41916460328936e-05
6.99620182879919e-05
6.86105262233969e-05
8.79433328699835e-05
6.61174804917984e-05
3.79178434764963e-05
0.000105031159199146
2.71978671979981e-05
7.52387005431537e-05
8.12078839461011e-05
1.16768250712498e-05
6.61164432109924e-05
1.61708377692928e-05
2.98652781098285e-05
3.17898720190216e-05
7.29048364993152e-05
3.72398421065539e-05
2.37287889084216e-05
6.6220208232377e-05
5.79669117677818e-05
0.00011090841700119
5.60422216061816e-05
7.36065429748996e-05
8.80756344157644e-05
4.32647306088775e-05
0.000114700591467127
0.000113314234890734
8.87034036549228e-05
0.000111304561141191
6.68344780625141e-05
9.96983045822093e-05
0.000106659487637987
0.000135064830455022
7.48928551827507e-05
3.79130256868044e-05
1.46289614241409e-05
5.74720648262112e-05
2.66309864325322e-05
7.77465834567294e-05
6.54769168955288e-05
7.99330724907574e-05
7.65668272349722e-05
6.48174955079009e-05
8.5615434319921e-05
5.03324360180346e-05
9.52340810979047e-05
6.82526631790492e-05
2.80959167155714e-05
-8.93647874852852e-06
6.56727048790677e-05
-7.43714535975551e-06
0.000132221970686072
1.03418762018022e-05
-1.82411029076193e-06
-3.14259852559361e-06
4.64730361723507e-05
2.73714175275808e-05
6.32769742431189e-05
7.2111978454491e-05
5.01496505303907e-05
9.47257022229174e-05
5.84023837725671e-05
0.000115537589901467
6.38470396431081e-05
5.24889774082174e-05
3.11453677835351e-05
5.42192025518443e-05
6.36156944684384e-05
5.34899374143823e-05
7.19726261210117e-05
2.86997321269788e-05
6.98366325410345e-05
-3.35977629211058e-05
4.44004512588042e-05
5.93367530573151e-05
5.92978008264851e-05
0.00010787910220533
5.16512394029901e-05
7.79985394896812e-05
3.92986584382096e-06
3.05107180480765e-05
4.19147335523486e-05
7.02167898476807e-05
-9.62274085249845e-06
4.66723229191947e-05
3.30987767561685e-05
0.000103863942661256
6.78193523124862e-05
4.04207259541705e-05
5.24354963657865e-05
9.56341640508559e-05
8.47799335826777e-05
2.08457988117168e-05
3.58054126306043e-05
7.19640491175359e-05
3.51098324898739e-05
6.57654733660543e-05
2.03831840758171e-05
1.29060202405758e-05
3.95543178337112e-05
3.01252807784889e-05
3.59779727724422e-05
7.90759129039743e-05
0.000113399259726479
6.22186336572711e-05
6.1539220585384e-05
7.92868562083108e-05
8.35968126938744e-05
0.000105954748501704
1.69575002150424e-07
0.000139785868389187
7.82858714409245e-05
4.28604159333639e-05
3.54766054677897e-05
3.83273514399117e-05
7.1913511104223e-05
7.80940988316167e-05
2.52701179905526e-05
5.14062799578547e-05
1.48521229973446e-05
5.89794859489164e-05
1.01787563227872e-05
4.6751384537378e-05
6.44623648534525e-05
0.000120046002723544
0.000106547138812852
4.33697797995369e-05
1.99202423647963e-05
-1.25475944779117e-06
4.1711603233174e-05
5.61660769491837e-05
1.72764546795003e-05
3.03604150386088e-05
4.4292234578341e-05
0.000122744181690235
3.77653814242048e-05
5.28158650977397e-05
8.7126952273198e-05
-1.00538470704741e-05
0.000100620161311153
-1.36396855194349e-05
7.72528711451211e-05
7.07302364248729e-05
0.000107722688737866
1.68752372045935e-05
2.71512480710475e-05
0.000100771577223557
5.93366537991403e-05
6.11011105974483e-05
4.4627949090769e-05
9.40545163797327e-05
3.7923474200024e-05
6.34860996159582e-05
9.71106674718466e-06
5.29908728242444e-05
5.11744702217064e-05
8.79528906929188e-05
0.000116571291459397
6.49368991987262e-05
5.37402664974147e-05
5.40779445706573e-05
2.69099484621964e-05
7.93317074834105e-05
1.35024683694808e-05
3.86309361706208e-05
1.42557307884673e-05
3.2083617186638e-05
5.450830650595e-05
3.62046698679335e-05
3.80643106898107e-05
1.83370003538397e-05
3.40217943006973e-05
1.21561596484211e-05
4.57806877509818e-05
4.45260573240498e-05
0.000105596879242553
8.35062772651171e-05
5.15464496754051e-05
-1.26773343019265e-05
0.000112557884403129
5.10220289763133e-05
3.69829240192332e-05
8.21362664817378e-05
5.37795934186158e-05
1.31784334586632e-05
8.33019214916676e-05
4.81455782074787e-05
5.29624305827811e-05
0.000107536215342952
7.75111915953909e-05
2.84210856853767e-05
8.85881348999797e-06
0.000100657983710338
5.22096176370172e-05
4.32639269837994e-05
4.64407219774842e-05
8.21325136981346e-05
-2.36487907982248e-05
8.19798318844224e-05
1.59320901930633e-05
3.61928267894033e-05
5.42015553500798e-05
6.38739296051134e-05
4.68267829042463e-05
8.2668560309569e-05
2.85149710704952e-05
8.09816652236463e-05
4.78410340535635e-05
0.000115001414398458
0.00011523713304563
3.42791874024613e-05
2.47942486387413e-06
4.92676266387081e-05
5.32366457725178e-05
-1.77767723413829e-05
3.31403259988792e-05
7.73041993521836e-05
4.55456244554392e-05
7.50648637086492e-05
7.83177415514845e-05
8.40653199560264e-05
8.01742157041184e-05
7.21838647880542e-05
4.26513519688312e-05
5.93875514520265e-05
4.58318197199501e-05
3.68701663831272e-05
4.25718638017402e-05
8.47019000265632e-05
4.89589620086865e-05
3.70080569566669e-05
8.99416585068867e-05
7.08028018474113e-05
2.72384092749536e-05
9.7050804580235e-05
9.11593700794266e-05
9.02113746099687e-05
8.67323221958242e-06
0.000113472978020227
4.48538731014685e-05
6.09529452847431e-05
9.43336359437591e-05
7.56693071045007e-05
3.54355928187399e-05
0.000103372666192266
6.26206934142353e-05
5.24762105400044e-05
0.000106233819157982
5.87580290063081e-05
5.34857394550353e-05
5.09063538205723e-05
6.12228988309966e-05
2.54737807400944e-05
8.9431425729944e-05
6.9170685573854e-05
3.84596329404076e-05
8.53560092014766e-05
7.74597865923266e-05
7.13591992701199e-05
4.22878416335641e-05
5.45102688707421e-05
1.12127511656931e-05
6.34752613771771e-05
5.37593185259203e-05
3.84671591977698e-05
4.31925486778632e-05
4.60309170272458e-05
0.000110119875190665
2.1984090780685e-05
0.000154176400074997
4.20802561188915e-05
5.40810911718898e-05
3.97632049882544e-05
1.54190601860819e-05
5.58367056399496e-05
6.81342287218031e-05
7.13066098190432e-05
3.90472853113825e-05
8.38840616924792e-05
5.55492076734028e-05
7.46843797079514e-05
6.66343210861486e-05
1.10997803672966e-05
8.10662744026803e-05
-9.79645110599307e-06
6.85679472785169e-05
3.97524859307726e-05
4.19804763866287e-05
7.20727290116159e-05
7.3847942739496e-05
7.27981303363242e-05
6.55817533101938e-05
6.57107989071766e-05
6.65438890430387e-05
9.8993425362763e-05
2.81677398260105e-05
9.9930972911124e-05
3.16190557856496e-05
7.24924270488171e-05
0.000105906597515717
8.13796011784754e-05
6.35194445416205e-05
2.43431136719736e-05
9.53261675566216e-05
0.000109575888434021
0.00013043685628546
6.19012890122096e-05
1.7619081235384e-05
3.55382158666053e-05
-4.91557099275625e-08
3.49368539196037e-05
0.000140385210513352
3.49839493368571e-05
7.69050355356396e-05
8.63641973662652e-05
3.51259809970084e-05
0.000141802765806936
5.31541156426653e-05
0.000111959794615408
8.21774274378567e-05
3.70511886980706e-05
8.70027162974541e-05
2.8901799158475e-05
6.98055236857558e-05
4.94877010924159e-05
4.06386169132845e-05
2.55479037849587e-05
0.000107384071197217
3.03412389521182e-05
7.62698088614947e-05
8.73751676607512e-05
6.23020058519222e-05
4.82835336778301e-05
6.92730925926294e-05
4.75386322224751e-05
4.29422813887035e-05
7.24228742938104e-05
8.96279987519328e-05
8.03287379958562e-05
3.22586489720867e-05
2.88960885855101e-05
4.16099432500687e-06
9.0683636689364e-05
2.55183381679602e-05
8.85107580070902e-05
1.92949996832231e-05
7.10699113022942e-05
5.81923927740029e-05
8.6419107850043e-05
6.60506225840339e-05
9.80587642605422e-05
4.39356157793519e-05
3.512884719235e-05
9.12625413490535e-05
1.97998779233634e-05
6.31182831290108e-05
0.000144545036802963
1.76491625580227e-05
4.95379432255581e-06
9.75660766713081e-05
1.33508119961052e-05
1.46254053479783e-05
7.80998524894739e-05
4.2063539661863e-05
6.02686418051221e-05
9.96868278304495e-05
5.6174857931772e-05
6.20506895837519e-05
9.82302821444275e-05
9.42326835738275e-05
-9.51144701309645e-06
4.05068420780288e-05
7.29894244357084e-05
0.0001139680156757
4.35146206659386e-05
5.34282958249489e-05
2.66549006925733e-05
9.60863867597675e-05
2.93743028922989e-05
1.16950142303931e-05
3.76023780364848e-05
0.000101246761970858
9.82315722144252e-05
7.05039590022418e-06
1.56102610626334e-05
5.15127350482235e-05
6.63567350161299e-05
0.000133948017040664
8.19910592946389e-05
0.000110398837836594
7.34388996187406e-05
4.19464122822603e-05
1.9518792757857e-05
1.89100887035742e-05
5.75420801155947e-05
1.70614111243736e-05
4.97469544512251e-05
1.16659793307542e-05
6.57191879563892e-05
6.575369564666e-05
7.56347840801072e-05
4.22415229373399e-05
6.33601313793545e-05
3.61536355675688e-05
6.52831504129134e-05
6.04465899784158e-05
3.93786257744197e-05
6.0143603120309e-05
7.54302098002754e-05
7.59201284760591e-05
8.49884988973675e-05
0.000106969318849833
9.83228557392868e-05
6.69150137647528e-05
3.41567973760936e-05
7.38883303351103e-05
5.48934643774244e-05
3.38054732724814e-05
2.71892976167727e-05
9.07042315033279e-05
7.95520430060833e-05
6.11585756869037e-05
1.25713810206707e-05
8.23112127721279e-05
4.07843026704208e-05
7.53349494319658e-05
5.34565861053511e-05
6.41369062122963e-05
7.29402202091728e-05
6.97968226458568e-05
6.49492772822334e-05
3.66089647812793e-05
4.08703469127361e-05
3.52339233280103e-05
7.83089862355758e-05
6.40385723338625e-05
7.04718406158613e-05
0.000121104566798001
2.27140270160114e-05
5.36548182389232e-05
0.000121337277806202
3.82881940856981e-05
3.76574602280583e-05
9.24611402004445e-05
2.80201214320562e-05
3.32603564227233e-05
0.000100623258310354
7.4936872585894e-05
9.62251620033934e-05
9.69337094282966e-05
7.81800084817533e-05
-1.12907071067866e-05
5.97997378816396e-05
0.000140362981032886
5.06382852286156e-05
4.6828549393351e-05
4.89505155876671e-05
1.6157173370843e-05
6.18583017740971e-05
7.83025201667311e-05
4.68602996704306e-05
-2.95894458409573e-05
2.17897660348457e-05
7.43645519700297e-05
6.25832899116069e-05
4.37651335321774e-05
3.86556242999576e-05
7.51201522898946e-05
5.15996208098195e-05
6.98967943520779e-05
8.92584630473941e-05
3.85709655499521e-05
5.17620026394697e-05
3.04659134260109e-05
7.50628465396701e-05
6.11383959027003e-05
6.54736120450038e-05
3.93059401325408e-05
8.94200072721272e-05
1.87026167905697e-05
5.92495687007094e-05
1.96484025549765e-05
9.82221950027083e-05
4.86199593278238e-05
7.57429831588677e-05
7.51605162179639e-05
5.75934731420982e-05
0.000119738077092542
6.07068557161507e-05
3.3927097784137e-05
6.82778483745325e-05
4.69385339123389e-05
6.10246496920014e-05
0.000121814292507123
7.38646084361865e-05
7.98747398471697e-05
5.2285312249904e-05
9.8726280522808e-05
4.71090095739568e-05
-7.00490302605824e-06
1.91588655801139e-05
-4.81833730634635e-06
3.36833470155544e-05
7.28189861725832e-05
7.56198714154108e-05
6.67446643541418e-05
8.00324934289879e-05
4.2235031927973e-05
2.87114668534674e-05
5.08959125444199e-05
6.26511349917032e-05
-7.86674011555968e-06
5.84154149985738e-07
3.80416993887728e-05
2.49299848758915e-05
0.000115884350782861
3.69310317983166e-05
2.9538694419261e-05
4.09521510593475e-05
2.70058121987207e-05
0.000114132236578862
5.38272833679667e-05
5.24790917280961e-05
0.000122994235846372
4.61353917212569e-05
5.83379708218983e-05
2.32365062913614e-05
4.81839670563482e-05
7.14375782795228e-05
1.77623345579883e-05
6.88408757493358e-05
9.0250879198311e-05
6.64859802885574e-06
4.42365483348498e-05
-8.31851828976422e-06
2.17250180339614e-05
-3.71631167628395e-06
6.38839963991976e-05
6.35562516526267e-05
1.84870867938278e-05
4.56395407788634e-05
6.92836841831502e-05
4.88854740075901e-05
6.41082735428931e-05
6.54537563803562e-05
7.61050137470667e-05
2.01635095056729e-05
8.40559287271798e-05
7.05703458944665e-05
7.19045557698171e-05
7.00314423352045e-05
9.37748910880161e-05
0.000104525871073163
8.93494740867072e-05
-1.17276421159062e-05
4.06482386722898e-05
9.42363165156662e-05
7.33820596153254e-05
6.00483172554159e-05
5.62933467516173e-05
4.3136523055168e-05
1.89785849313733e-05
6.70190114776373e-05
8.22290745877606e-05
4.56294965506555e-05
9.56196044311629e-06
0.000112200650952243
1.21800688955153e-05
9.48980291124136e-05
2.83431824599454e-05
7.97761943114682e-05
5.35923295204376e-05
-1.85500338048791e-06
0.000100230082889628
3.07143931580751e-05
-3.06340406355945e-05
8.06414552077686e-05
1.29103477565692e-05
6.71166580873854e-05
6.54606702614391e-05
0.00010888977964212
0.000123438590758143
6.55723813912125e-05
3.42441947173158e-05
4.07029312769069e-05
5.65959232003237e-05
0.000107992467332031
2.91417006744981e-05
9.66100845877247e-05
7.03151383671211e-05
4.50505392439354e-05
5.37674020927318e-05
4.77867578228199e-05
4.71244639984885e-05
6.00468082904744e-05
4.70171998447185e-05
7.12209275460285e-05
5.85317915677887e-05
0.000102508109182361
4.86115604247248e-05
1.93967530736467e-07
-4.54785319009859e-06
0.000109310079454924
7.39124662006626e-05
0.00011387838366336
4.3095841900686e-05
3.64185744599481e-05
0.000114844521535115
9.54498190480754e-05
4.00720857954689e-05
7.05103875605854e-05
5.43940757482767e-05
8.79720351590038e-05
4.7677127174276e-05
8.33938903822451e-05
1.7559441874245e-05
3.46265873017124e-05
7.42664060166448e-05
3.89552714247655e-05
3.06610821877933e-05
0.000119713488480817
1.77443063639488e-05
6.27099616386871e-05
5.16566645455486e-05
9.66924386937272e-05
6.98881646603561e-05
0.000107490939030319
5.15267256191254e-05
2.84943689208571e-06
0.000117258347034374
4.37312916234379e-05
0.000101040283707178
7.29650512759798e-05
2.87040753419321e-06
4.73919779063986e-05
6.68156962121779e-05
4.48987748801388e-05
6.86583063312908e-05
5.20735675007513e-05
5.30469480569212e-05
6.54747561216928e-05
4.27797287902382e-05
0.000103280038714122
5.88350230098277e-05
0.00010280485213068
4.79384795663181e-05
-2.47193310904883e-05
4.38931366208217e-05
0.000105195668858877
4.61687702847948e-05
4.00412763366204e-05
6.26758463123364e-05
5.08570932830334e-05
3.58628625750323e-05
8.9371677650048e-05
6.54101073680709e-05
8.27507337365284e-05
0.000109146948299108
5.01295507928514e-05
9.74668188188055e-05
5.43619466633977e-05
4.98776065846779e-05
8.25530515544513e-05
4.63836512240273e-05
2.42580818878573e-05
1.04946858435596e-05
6.01725700679663e-05
4.64771468219346e-05
1.36144400418129e-05
5.2212714070823e-06
3.35904887546769e-05
6.55789035343186e-05
-9.35537207659251e-06
2.90266619692182e-05
7.62860239527016e-05
3.92484482894143e-05
7.43056402423258e-05
7.03163020563379e-05
4.14725720197875e-05
8.28942335404393e-05
9.16970116924389e-05
4.50110591909905e-05
2.45181025595936e-05
2.44591832189767e-05
6.42424920903059e-05
5.66740334029091e-05
4.61480531247094e-05
5.4282781241675e-05
4.78111173081034e-05
4.93942049978299e-05
0.000113780125139864
5.97262379259025e-05
8.84541305665541e-05
8.26521005787603e-05
8.24148040505527e-05
7.90906891922896e-05
3.31038575843134e-05
1.71465909623758e-05
7.05943997996115e-05
8.80858123234138e-05
4.17209880396359e-05
7.56564705865518e-05
9.03479206471417e-05
7.95194079346241e-05
9.8235395276631e-06
5.21627438065152e-05
6.09390558997117e-05
1.12149266135457e-05
5.31102041869794e-05
7.77274079659563e-05
2.48152892080289e-05
5.51184892212761e-05
0.000118566502365098
-3.02877915946858e-05
8.4196337622308e-05
0.000106531653203893
2.9263853750541e-05
8.10237825404731e-05
9.69942692765105e-05
8.68618265164716e-05
4.74029754105864e-05
9.56852745043072e-05
3.54878261202212e-05
2.91642053806858e-05
0.000101851410511173
0.000118475970853539
4.64319316789327e-05
5.55218492374514e-05
9.18101682190728e-05
7.20115559292351e-05
5.79483258639793e-05
1.13770713828943e-05
0.000126024594226626
6.90040953566436e-05
7.02590569580081e-05
3.18191929508831e-05
6.90652865784737e-05
5.9342202383893e-05
6.40746892974149e-05
0.000110798619092783
5.64035103959941e-05
5.06871249061131e-05
5.10770625197199e-05
6.53584407231261e-05
1.05974459943764e-05
8.43950780320375e-05
8.81097995230665e-05
6.92873940507582e-05
-3.51371269854501e-06
2.56362419890031e-05
4.92115378886443e-05
4.19596822187688e-05
4.69936812615264e-05
2.50047653345685e-05
8.72709174482695e-05
5.24275299440437e-05
7.34357345325362e-05
-3.85083926585784e-06
8.8617622389455e-05
4.71415697232914e-05
6.83223300573317e-05
6.39473125567563e-05
5.66465768862933e-05
1.35917633099095e-05
7.58899635389602e-05
3.20778136901527e-05
2.24395258497417e-05
9.17135733075694e-05
2.6639789775544e-05
6.22411529205544e-05
6.29223679285276e-05
5.5948978702598e-05
0.000102416743706185
2.01982254841633e-05
2.09112976333689e-05
4.08819462931332e-05
7.17357504703517e-05
6.67144517173845e-05
9.2932322258172e-05
7.05261264124314e-05
3.3628284586585e-05
8.29863767600955e-05
7.40018836608488e-05
6.94186584928813e-06
0.000109001252467891
3.13444956335443e-05
5.5200810103638e-05
9.72698336241403e-05
1.3009383282462e-05
5.24640307633557e-05
7.95258687064122e-05
5.90247593395303e-05
9.59182619253882e-05
5.39868015242945e-05
8.42830609492118e-05
6.24704422113554e-05
8.6801712060168e-06
-1.18297153304108e-06
5.7597536797844e-05
3.9183729120333e-05
3.77597692540698e-05
6.37257971955309e-05
9.15665340858118e-05
7.98122543811474e-05
4.71911252278762e-05
8.98448208972494e-05
1.30065692095572e-05
4.90275131935638e-05
6.52895396195802e-05
6.29009902156747e-05
9.10000744893636e-06
4.70725773547271e-05
2.57874178191831e-05
0.000103093217577887
4.01899306690215e-05
8.39052275985088e-05
3.88395728226662e-05
8.14728726626747e-05
5.36209872325758e-05
8.11542436343167e-05
7.90646037411962e-05
6.0933323087454e-05
1.20731095724271e-05
0.00012376103963484
5.08681102082384e-05
1.7092486228085e-05
5.82454090715054e-05
2.67185921440979e-05
4.19485040177711e-06
5.88890527025297e-05
5.4957492177192e-05
-5.82346916933342e-06
8.24093051777184e-05
4.07743010860561e-05
2.90868786772816e-05
3.27470405880888e-05
