# Supplementary material for: Research on computational propagation and identification of mine microseismic signals based on deep learning
Source: PLoS One. 2025 Oct 22;20(10):e0334641. doi: 10.1371/journal.pone.0334641 (PMC12543183; doi:10.1371/journal.pone.0334641)
Supplement: S5 Data — (ZIP) [file pone.0334641.s005.zip › 000100800001616.xlsx_0.txt_24.txt.txt]

0.000119898202807673
3.24039548335195e-05
9.13946776248312e-05
-1.10872210579735e-06
9.78956101312513e-05
9.10957551959622e-05
4.92846145150858e-05
8.617372370006e-05
3.3073280849232e-05
3.57169226935839e-05
5.81382454785204e-05
3.77510813579432e-05
7.25153115389966e-05
-3.91533572833054e-05
-2.3631686360207e-05
8.93177098804697e-05
1.42136024287921e-05
7.78097160076175e-05
6.39686538691141e-05
6.83746036232895e-05
7.88505775040457e-05
9.02411593620186e-05
8.46874705729863e-05
4.83009300317512e-05
7.86141072694527e-05
6.50066265728429e-05
5.62932447641234e-05
1.39834937056913e-05
3.27099563187687e-05
7.41292361030579e-05
4.02302952606626e-05
5.19552670433535e-05
4.21617239081148e-05
3.94093760830146e-05
8.88364624379911e-05
4.52717494105408e-05
7.20095673775962e-05
4.80352238202051e-05
7.47777769008213e-05
8.71075790093332e-05
0.00010855926826374
2.64430842643562e-05
-2.11630193712947e-05
3.13996003394185e-05
6.53642541442925e-05
4.30702496160383e-05
0.000116757229564515
6.14640939875213e-05
1.82167779619078e-05
7.66820066408943e-05
7.01431205897081e-06
-1.22981090833021e-05
4.8566046275696e-05
8.58683063009377e-05
0.00012882962843255
9.93411240094159e-05
9.4487838749988e-05
3.40596486021825e-05
3.44292217883499e-05
7.53135908943566e-05
7.43942685385349e-05
0.000103388547157656
1.53961254644649e-05
0.000101918907082434
6.51349271689357e-05
2.2917372498847e-05
1.11656237837109e-05
7.43157980442734e-05
2.14924210279708e-05
2.91078780158345e-05
0.000106884989160351
8.01108424127625e-05
4.7818384734287e-05
3.1361100913755e-05
4.32836674151022e-05
8.67203124921533e-05
9.54292714529551e-05
1.83126339409695e-05
0.000125052191838956
7.75558077639184e-05
5.81312805464547e-05
-4.94946953679198e-06
3.076766712266e-05
5.63784717842401e-05
4.42737092711389e-05
5.63540543670709e-05
8.58727488828538e-05
0.000134067966558468
8.16696355721124e-05
6.78800658916568e-05
8.29437155954419e-05
7.13650694301358e-05
2.4796221166285e-05
0.00011087549678333
6.25075554540225e-05
0.000135219749568775
-6.02821806989567e-06
6.52746512514183e-05
5.68635047555022e-05
5.19434867385924e-05
5.82681538083638e-05
2.80724468257927e-05
9.61452369903719e-06
3.69558091874764e-05
4.00763213761564e-05
4.04008626043914e-05
4.24636913554351e-05
2.46977982058897e-05
7.86614132662134e-05
3.94060855936456e-05
2.39582868757723e-05
0.000105560560864859
3.02863338823779e-05
5.7645343135842e-05
7.25616672883771e-05
3.28576764236107e-05
2.87809666397485e-05
9.50777790046099e-05
0.000113520026158401
7.73277994769838e-05
3.11424453865594e-05
5.74641426900725e-05
2.88769296275821e-05
0.000115714098788842
4.3670585811001e-05
8.34012148159824e-05
5.30498556564806e-05
1.86648452412225e-06
9.09208074636187e-05
8.27634039122984e-05
4.6851364671655e-05
5.10893019753345e-05
3.3250840375348e-05
-1.18734678472898e-05
6.62028585934384e-05
5.33574032078808e-05
5.64107385331126e-05
5.76740558756184e-05
9.16232116651899e-05
1.33173149292285e-05
4.98949832828761e-05
6.28625692014705e-05
2.00946825382302e-05
6.43607097729678e-05
6.85913062756208e-05
5.15192160303403e-05
6.98130260181941e-05
3.4582809553707e-05
4.56872580314217e-05
6.24960115795386e-05
7.20103550638555e-05
8.95581820048372e-05
5.23791971341161e-05
0.000110468563876953
4.73091356196987e-05
4.1359572862668e-05
4.68654877026809e-05
5.978974534777e-05
7.10735156039769e-05
-2.68462888360849e-06
7.15654715982327e-05
8.00062302650616e-05
7.63826214529531e-05
4.1476626939709e-05
2.09818497285186e-05
0.000165284094763465
2.82142060273221e-05
6.89573340141551e-05
6.16442219158255e-05
5.60656609111239e-05
8.55460335945761e-05
6.14847458992371e-05
4.76205704298815e-05
0.000102325021429386
6.66312294073039e-06
5.84484308349003e-05
6.48763490574809e-05
1.37511697458743e-05
4.93225659289968e-05
8.25443028396911e-06
4.46650753439834e-05
7.44411460181565e-05
3.78588306487475e-05
-1.36757656012007e-05
6.90096445326015e-05
3.30689182408293e-05
6.67489571060164e-05
4.44559492651318e-05
9.42755336872824e-05
4.47409400550414e-05
7.65036435485899e-05
5.08439786308609e-05
2.15522692130711e-05
5.67216824674052e-05
7.37094859406537e-05
9.18249146703279e-05
6.74349543488323e-05
6.85073688104377e-05
5.32566337389475e-05
0.000126134536511493
0.000111380773935097
1.08472020196639e-05
8.68110003805704e-05
9.42572636736689e-05
0.000146943380061504
3.49862143290454e-05
7.17829143316647e-05
3.76743920209563e-05
8.92477256123189e-05
9.05324453967963e-05
0.000123593621458857
-3.37112289803866e-05
3.02862733391288e-05
1.01895044330794e-05
3.67940277527902e-05
5.04692430666108e-05
6.08303588860368e-05
6.75215372891243e-05
4.52110396687351e-05
8.17278097972453e-05
6.30962293204994e-05
2.52004034634919e-05
-4.34509102715312e-05
3.99750430305238e-05
6.4415542901688e-05
5.77782442059279e-05
4.64239868483389e-05
1.83814310052621e-05
6.89809091365267e-05
0.000117242017199998
1.86391863401668e-05
8.86405779435429e-05
2.96358386832471e-05
6.56664677348251e-05
-2.46422909678672e-06
4.86651003959303e-05
-3.43793808431108e-06
5.59713808569917e-05
8.82592624130996e-05
4.85728723414656e-06
0.000156396504675395
0.000114987813721207
3.58082089924331e-05
8.07432275840849e-05
3.29660457069167e-05
8.48266633349835e-05
4.79650008128494e-05
5.06970491816656e-05
2.35258171855786e-05
3.39758066670166e-05
8.69514342994015e-05
3.6556669994624e-05
7.17298696617136e-05
6.20667018129356e-05
8.78569771015418e-05
9.76570336557811e-05
0.000118484971426036
2.91452287122725e-05
0.00010947160938013
7.21796951127242e-05
9.65317276240923e-06
9.19134684569232e-05
7.39836899217117e-05
3.77679076432621e-05
9.43741555263007e-05
8.97593187148036e-05
5.72425996909917e-05
7.0534355454176e-05
3.06690865834592e-05
3.52111063504136e-05
3.69213083166302e-05
5.98477432047729e-05
4.64178501151921e-05
4.1880958447854e-05
4.2943786170942e-05
4.97503878850411e-05
3.93910818437386e-05
9.92021475431245e-05
5.60310740690668e-05
8.56926780455244e-05
3.50694921600686e-05
7.78479467727101e-05
1.81484812334809e-06
1.23085954175143e-05
3.66171392456358e-05
8.96923940569866e-05
6.28693614332536e-05
-7.26085034756995e-06
2.03357284302138e-05
4.57054517216904e-05
8.03571546768433e-06
0.000109067744652646
7.59493409463839e-05
6.49149521206027e-05
0.000107239109186225
5.27572610675321e-05
6.02300300531249e-05
3.5815025334642e-05
5.14841357981575e-05
7.56751434840243e-05
5.44983753641548e-05
7.2323136503009e-05
7.78796497404239e-05
2.90385366436975e-05
6.53512498232978e-05
0.000128150019049473
9.62331340301407e-05
7.94327088169075e-05
6.70247081850204e-05
1.93634165919591e-06
3.95519039075544e-05
6.46995290934822e-05
5.59628089516875e-05
6.04101393867324e-05
0.000104900338528239
5.84552388187907e-05
3.59943196964626e-05
4.42951253449892e-05
5.4961298154532e-05
4.41474811846578e-05
7.82188377848197e-05
1.39590587806652e-05
6.72193118363973e-05
5.27526081393379e-05
9.80972130616509e-05
7.14568291768785e-05
6.43969059131091e-05
2.50825420621349e-05
6.24930651789045e-05
1.4648218559458e-05
6.91624116319803e-05
6.6410360192608e-05
7.29224068842672e-05
4.10378938731073e-05
6.30625215766826e-05
6.06549612822929e-05
1.91420181041528e-06
7.35969688273054e-05
0.000112986483080921
5.09087486634029e-05
-3.46783334626895e-06
8.56377778897895e-05
2.88116629076919e-05
-1.06344853237076e-06
6.73542300248247e-05
0.000115120396279341
3.35643364594623e-05
7.08478994919906e-05
3.76782107877662e-05
9.13310513569375e-05
3.54842308107759e-05
7.86966879963295e-05
3.30022247840904e-05
0.000124080497915103
9.04941096836696e-06
3.4751389784323e-05
7.16914755659677e-05
3.69681013334778e-05
6.26072644313078e-06
9.14056233833014e-05
0.000100226491915468
5.57147193296165e-05
4.74497659658973e-05
3.69580178004516e-05
9.13015226274533e-06
3.84299227610949e-05
7.08207457811625e-05
6.72815561172482e-05
5.15178109885601e-05
3.65843567454061e-05
8.27164144829773e-05
1.97322954364753e-05
6.46833635187224e-05
9.53359028301574e-06
5.39679547132537e-05
9.04842432653215e-05
4.63442646339885e-05
7.46719684837539e-05
4.77156091890298e-05
5.98158020508961e-05
0.000102307629039611
2.528340179548e-05
7.33295479001492e-05
7.49855863400145e-05
6.17070017105359e-05
0.000116368300405271
4.83608625016181e-05
3.78630353508272e-05
2.73868176379004e-05
-1.18179974608396e-05
-9.29047653725893e-06
6.38773820533694e-05
6.28222223233472e-05
8.55347018718874e-05
6.77309803353975e-05
7.0388963591907e-05
0.000102234446845982
5.26915135896141e-05
4.02777586947636e-05
1.67862541576894e-06
4.95681105891344e-05
9.50712559731223e-05
4.95404440117226e-05
4.77405721796244e-05
0.000109677190551396
5.46267261028011e-05
3.55627977985084e-05
7.82085161748596e-05
0.000107563258799415
0.000130263682836402
6.00452498156781e-05
2.65416492884516e-05
6.15778821100307e-05
2.42740179392638e-05
5.32083756903304e-05
8.36823841860047e-05
4.60757744490178e-05
2.03990510674437e-05
4.55042388767903e-05
7.96116506003278e-05
7.40384578748931e-05
5.95187731517301e-05
6.06036763334476e-05
4.56319133675847e-05
5.62385744600605e-05
4.65314477647623e-05
7.31950360148412e-05
7.99732213368235e-05
4.83987457434386e-05
-9.38526805615959e-07
2.37907219525316e-05
4.99047843413028e-05
1.56910182928144e-05
3.04541122497264e-05
0.000134632817977194
3.39871064894231e-05
1.33040696995574e-05
1.39973806534238e-05
6.53751090013086e-05
4.44378283834464e-05
6.17459884720173e-06
-3.01859833525574e-05
2.98700631670319e-05
4.87674008650004e-05
3.0785316541598e-05
5.30527096614098e-05
8.44526693840992e-05
7.32074141979654e-06
7.14447019757719e-05
3.62888447317803e-05
6.61693704709293e-05
4.50339569005231e-05
9.0684404525261e-05
5.14586267400498e-05
4.53879170921101e-05
3.85767736976981e-05
-2.68212267435173e-05
2.9747400623921e-05
9.34747882613266e-05
9.80582948326479e-06
7.6963521312958e-05
3.85259680750663e-05
9.26883437259771e-05
7.13495008021753e-05
8.48938491300425e-05
4.74465904340122e-05
5.86928176857513e-05
3.79424701828409e-06
8.77708338334933e-05
3.64181345163297e-05
8.35028596995893e-05
9.11607606878283e-05
5.96128639172533e-05
1.31108006264349e-05
4.73797925058815e-05
4.91197241743431e-05
8.33898536134886e-05
4.47307877765869e-05
6.01701545541204e-05
0.000121304385261468
3.46161967679136e-05
1.29567622578328e-05
4.78741733806525e-05
2.1233040985742e-05
4.14056438529152e-05
4.14065122574616e-05
1.03447644654003e-05
6.72276961305052e-05
7.20867339459257e-05
5.92121118790728e-05
8.74255643353218e-05
6.82802973933096e-05
4.68723568901298e-05
5.78651141577172e-05
-1.61690249839171e-05
4.43429020534916e-05
6.39187460322679e-05
5.25817030444369e-05
4.14811577852398e-05
2.53659396588816e-05
9.71868752206284e-05
8.76481436866519e-05
7.72465445635395e-05
7.00451219521017e-06
7.15065882955892e-05
7.6079326005336e-05
8.77323760069319e-05
6.95331761844508e-05
6.60282593473096e-05
9.6024498722293e-05
9.00400997855626e-05
6.71813405828216e-05
4.08458661145197e-05
6.75020497683652e-05
0.000104230289182889
4.92557575426748e-05
5.88515673576398e-05
7.40589661235263e-05
0.000154018344361271
5.25269043582995e-05
7.45929252419299e-05
7.41517238769468e-05
6.06900119428717e-05
9.47685090615662e-05
7.24016685622585e-05
2.94069462479469e-05
4.91763598055987e-05
6.98715171688671e-05
5.5669958738094e-05
7.05665462762524e-05
-1.01483108910855e-06
7.69939786438819e-05
2.97074751216286e-05
-3.50467979541591e-06
9.65443156242442e-06
8.27470361291291e-05
6.07650380972886e-05
6.94723691285792e-05
3.71844991750491e-05
6.74376625028445e-05
9.71522382119665e-05
6.77493584585407e-05
5.76086677972577e-05
7.65875282618945e-05
6.46160280287286e-05
0.000102460917307733
4.07980610714475e-05
3.94246259479397e-05
4.02170214534398e-05
6.80277457769888e-05
4.99116992860023e-05
8.4479768333212e-05
4.95653321959922e-05
5.2130085383445e-05
3.30452339179137e-06
6.5382772819553e-06
7.86000339840811e-05
4.40768411819199e-05
8.5703755402095e-05
0.000104820512663379
5.83867027959297e-05
3.80344280325772e-05
7.39380994018574e-05
9.24023512267641e-05
7.24470715671127e-05
3.98272481357278e-05
4.05560743441908e-05
7.7660321699848e-05
0.000107473521559066
3.00976240318383e-05
3.48021936734045e-05
1.7806851411648e-05
3.97254837340699e-05
0.000113925504814373
6.19780594681035e-05
7.2930819350795e-05
3.7211827749245e-05
8.62390263726388e-05
3.32653936182214e-05
7.78825698149511e-05
0.000130757996884835
6.43928144084443e-05
8.76269627143837e-05
6.19530493616088e-05
6.33515094536855e-05
8.75859005353572e-05
5.3407822162426e-05
7.37129143989302e-05
4.73870636755544e-05
6.71714835826326e-05
3.10622351374167e-05
-4.50267172299557e-05
4.43664870116602e-05
9.95919366235232e-05
3.0417549886174e-05
7.54932013679198e-05
6.20635700241503e-05
6.6311481963987e-05
2.0027800957764e-05
0.000125021730766978
6.95297727428061e-05
4.51116168358583e-05
6.8856754350442e-05
6.84526255261372e-05
3.10495757123017e-05
4.83193728934712e-05
9.92137367992474e-05
0.000101396161190228
0.000106436261613309
6.60441238709758e-05
4.64267682806621e-05
1.5689367283497e-05
3.53355207782606e-05
4.09396673360969e-05
2.40695611226626e-05
7.28425635158332e-05
5.58510472654104e-05
8.53642168995668e-05
6.48867659850695e-05
1.30025886141534e-05
7.26931379555477e-05
8.5684562312216e-05
5.21215791400801e-05
1.80578167477924e-05
5.5513180532326e-05
3.07786624088105e-05
1.72286895217315e-05
3.05338595662727e-05
8.93816302800533e-05
8.11274419425796e-05
7.82354167489648e-05
-2.17793785093869e-05
6.31407411766109e-05
7.94276988987322e-05
3.58322579045231e-05
1.90895408022613e-05
2.0548744089182e-05
5.31903661880679e-05
4.28408457705173e-05
-1.36769413839562e-05
5.88024486502393e-07
5.2813402299012e-05
9.54479479646532e-05
4.12690156871048e-05
0.00012600854805706
7.52155256675517e-05
7.92376233005641e-05
3.2245934559302e-05
6.06210955955983e-05
7.9854656265983e-05
7.96975428183837e-05
8.40087970103746e-05
0.000117792911835252
5.05169427975845e-05
5.26012685059712e-05
9.06759544491621e-05
8.2214238647751e-05
5.11169073006023e-05
2.10573541278878e-05
4.90197270296299e-05
6.33209199815736e-05
5.59065878096339e-05
5.2394438608445e-05
3.70681311924272e-05
0.000108426013260656
6.24861263584594e-05
5.10065859446279e-05
5.28374083922113e-05
3.48434357251114e-05
8.73401539083418e-06
6.7051811386217e-05
-1.1361618088213e-05
5.46018281439081e-05
3.69371021078741e-05
4.56045806670752e-05
8.3562004666954e-05
-1.22301664824744e-06
1.56686950943006e-05
1.6302861372539e-05
6.42221034701794e-05
5.97574310532583e-05
0.000117179455362907
0.000138149096790926
2.07760952608184e-05
3.47249123106617e-05
5.66944177430676e-05
1.92683091790794e-05
4.06172018106347e-05
0.000110151351494202
7.39772684646917e-05
9.12383907489644e-05
-2.5266247163185e-05
8.07967702501936e-05
2.59772121427295e-05
4.68551447926985e-05
3.56949139811618e-05
7.25453931591293e-05
5.8230906458115e-05
6.24307806967184e-05
4.83616950982035e-05
3.71394786417474e-05
6.84617340336566e-05
7.44672013197069e-05
4.86220804812583e-05
7.27277955113209e-05
9.78587103980491e-05
7.3835108502465e-05
4.27471103853391e-05
2.38707493652166e-05
2.8253745711207e-05
0.000109888242972749
6.36593238280271e-05
6.34336565058984e-05
2.93528533481602e-05
8.06518015175329e-05
4.89750671340517e-05
5.5499187562407e-05
0.000106439111476772
3.40360600559438e-05
2.32373191994219e-05
6.92962589133811e-05
0.00011846859452188
3.89825068421826e-05
4.48263196992292e-05
5.61901725274548e-05
3.18090080108735e-05
8.18248060594238e-05
0.000134846629721633
2.39896633291615e-05
3.58470694682371e-05
5.78592233862076e-05
5.72922357228318e-05
0.00010824550830624
5.0113490866919e-05
5.78627256579627e-05
4.47112691788992e-05
5.43921378150525e-05
2.60362337906083e-06
1.95983952354544e-05
1.9002757080425e-05
6.22268991880591e-05
5.51027512300092e-05
7.47890026607581e-05
9.10564784266194e-05
9.33826341767199e-05
1.74492785347285e-05
8.50215217094631e-05
3.27701257431551e-05
8.88241992966885e-05
4.02044571633022e-05
3.98477184809505e-05
5.42786180569013e-05
2.88589374232376e-05
5.42296364202423e-05
-1.06004641039014e-05
6.14990759164685e-05
1.56286094321129e-05
7.48974462012751e-05
4.17941766870883e-05
9.53533273081692e-05
8.95031776793493e-05
7.51190629736409e-05
7.43239288575699e-05
5.23703372011004e-05
5.97917532571999e-05
0.000104724281756664
3.23010570190396e-06
0.000101703547139689
0.000102332105898137
4.00630455545281e-05
7.86146324338931e-06
5.48534998950503e-05
4.40337594132731e-05
1.14814898255491e-05
5.70112377841056e-05
9.60521652493277e-05
9.36178448119901e-05
1.744130933391e-05
5.11428617264043e-05
6.46428786883277e-05
9.53262531372771e-05
2.176132675335e-05
7.96274745645833e-05
5.83559554291747e-05
0.000141341449162816
7.60808689885589e-05
5.92715179944692e-05
7.77636709081319e-05
7.19421668509454e-05
-3.06270808885433e-06
2.13821227875829e-05
4.19785257500683e-05
6.27791178991997e-05
5.7239529164689e-05
4.14995416478256e-05
5.03103739850997e-08
6.43136025402137e-05
2.0336252952614e-05
0.000142992101985792
4.66360592552402e-05
8.8161930096855e-05
0.000136224895355542
6.63260557279626e-05
4.56778700930635e-05
-8.36512242712798e-06
3.88713807141669e-05
2.46750539042695e-05
0.000102550362329513
3.65948573533301e-05
0.000126016028211168
0.000106006638000246
5.46353520892339e-05
7.58532002780372e-05
4.5391249295763e-05
6.38586849724441e-05
1.58395193470584e-05
8.90527985081665e-05
3.98105143843934e-05
6.34952215203772e-05
5.7058712548492e-05
5.55090673099738e-05
-2.93904825970879e-05
4.14902459229567e-05
6.62800368915773e-05
3.35895142035844e-05
2.17362086364759e-05
9.94566492262017e-05
1.06177485601923e-05
7.11336257193991e-05
8.70978953650381e-06
1.84622699845555e-05
9.76531636618432e-05
-5.91485064115728e-06
6.89450940731093e-05
5.39191740032173e-05
-2.36825274526873e-05
8.86082456739908e-05
3.47348498968905e-05
0.000100587548952038
6.62492021453158e-05
5.87353995306503e-05
0.000106740317644701
0.000108736086259662
0.000122700248695204
7.0414253991021e-05
0.000108409886210222
4.25589002428326e-05
9.77926969011867e-05
9.99470511539285e-05
2.01759897009744e-05
7.18750635474344e-05
7.10995783983009e-05
3.73396358666208e-05
8.53837641509482e-05
3.27650059680168e-05
0.000129477127005062
0.00013521612778061
3.17593576698722e-05
0.000103841618428505
6.11394268697511e-05
2.7124359142481e-05
0.000104127780986117
0.000100222371877454
5.23326153959596e-05
9.43593025522128e-05
1.31888758659244e-05
3.14216742525089e-05
2.52772236187502e-05
3.63856057007018e-05
7.24762684955921e-05
1.10603583000971e-05
4.21609600240212e-05
1.65547815078317e-05
8.57220309732967e-05
7.23096503551734e-05
6.98448364157088e-05
3.16365554915825e-05
1.85668520934787e-05
4.55516301377727e-05
4.88862176422619e-05
9.65055113316591e-05
-2.7350179633194e-05
0.000115684720872543
0.00010543046794885
5.70235649809386e-05
1.34041656658484e-05
3.24366452356859e-05
9.01140114134226e-06
0.000134537880504618
7.66109097116163e-05
3.23831500711633e-05
9.63293427727339e-05
1.76630799159481e-05
8.74983268231715e-05
4.55562098294285e-05
4.7833693928811e-05
2.25757370316935e-05
2.65194686592318e-05
0.000114981656318852
2.28429595224628e-05
5.17839270182944e-05
5.43133368874048e-05
4.20294456406598e-05
7.61804603998106e-05
1.58405008013041e-05
0.000130067273301184
4.47183813448537e-05
1.00929841760344e-05
8.69106009230445e-05
0.000110683514903143
9.87237566078373e-05
3.29457764917268e-05
5.77248301661483e-05
7.3056714136537e-05
6.69630308561778e-05
-4.30757501760529e-06
3.56995211051757e-05
4.09220523395288e-05
0.00010410667858348
0.000111148763510565
3.92493453136647e-05
1.25704581764706e-05
7.00893802070935e-05
5.89461147510887e-05
8.05124481193491e-05
4.89586138269311e-05
3.08767201323647e-05
9.97279570520921e-05
9.26651727309019e-05
6.62819628677728e-05
7.46783591292898e-05
6.34473315753734e-05
8.14026152065434e-05
6.37322823957144e-05
3.11774162013986e-05
6.28254369671811e-05
0.000125317109961284
5.33545247622764e-05
6.44304814935942e-05
4.12531945629892e-05
1.71288402098141e-05
0.00011175539025939
1.33236884483323e-05
4.47422944892859e-05
8.4352279253825e-05
4.45454359860263e-05
4.87558407150217e-05
5.82887764435984e-05
8.7449763597602e-05
4.15650265115509e-05
6.47466400798601e-05
5.41358393153086e-05
0.000116083381084196
8.97036945877366e-05
9.61522390058283e-05
5.18516627672332e-05
3.04892611908891e-05
8.87757203527528e-05
5.2793582675293e-05
8.51312059153097e-05
2.75624732324518e-05
4.07692165036465e-05
0.000103044792448917
7.88386747371161e-05
5.16518772803368e-05
0.000126293292388033
6.62265444516946e-05
3.29767313311917e-06
2.71428801517851e-05
0.000124003025618406
4.23140702964234e-05
4.04061586095401e-05
1.95496058816223e-05
2.88497078646834e-05
4.74807498467023e-05
3.94847210428843e-05
4.69937855475846e-05
8.82639320075667e-05
6.29209207813687e-05
7.90733305149658e-05
4.87197172451792e-06
4.95573757131501e-05
2.93331809037338e-06
9.03110797472751e-05
9.87467673171816e-05
0.000118445847323173
3.89992799700849e-05
0.000101576648263263
8.26867914190426e-05
5.39637006987741e-05
7.4121990357544e-05
4.58185837345624e-05
0.00010475145219423
2.29228834695236e-05
0.000101877043101297
4.81771099098939e-05
3.13611942273009e-05
4.14284407192864e-05
7.01343459308466e-05
9.58208534524881e-05
7.36797132546781e-05
4.87366998859168e-05
8.47737033459611e-05
1.28998704682641e-05
3.80526431049166e-05
7.51151399945959e-05
1.93401313288597e-05
6.73981960854753e-05
1.98406542540549e-05
1.84689533825736e-05
1.67863422980176e-05
3.60223541947459e-05
8.64741470768942e-05
0.0001132408882182
4.10586374630611e-05
5.56771061293307e-05
3.88563687211316e-05
3.8955132871187e-05
5.64199004774605e-05
7.44263814530429e-05
5.62921656377968e-05
7.73755672202942e-05
7.79242302383959e-05
5.29337223756169e-06
6.14274245653247e-05
4.45449514951761e-05
6.55290414714091e-05
6.45335518368541e-05
4.10736222691203e-05
3.22291709545235e-05
8.76289940807909e-05
5.67187105389152e-05
6.71518626629938e-05
9.53277599883923e-05
4.5556607374181e-05
0.000132168944485131
2.58847329393354e-05
7.65334833249877e-05
5.19380767652548e-05
7.18883838807687e-05
0.00010266133192386
7.69291034576488e-05
5.2630992503278e-05
5.19482375788276e-05
1.59800113014935e-05
0.000109270173424703
7.55809448079639e-05
0.000102843048272281
0.000102682335017837
0.000102976741119895
1.55330251404644e-06
0.000113061053248274
5.40244759799972e-05
4.72746705792228e-05
4.87985381851254e-05
-1.48187862953469e-05
6.06234975960548e-05
3.28268164539977e-05
3.89236078483758e-05
8.47197640999352e-05
1.8331985850754e-05
4.70797209477948e-05
7.35701746472532e-05
8.14883825544062e-06
5.35681012042603e-05
5.18128855793505e-05
7.57296676981476e-05
4.7708408500931e-07
6.80044254900568e-05
5.70462203688585e-05
7.06191610165459e-05
7.26823076554931e-05
4.83709510873561e-05
6.64823900218384e-05
3.24144990493678e-05
6.24255628574534e-05
2.28116228334112e-05
5.92842936662801e-05
6.85615300085982e-05
8.64147073015513e-05
5.56302998016773e-05
3.49376464888298e-05
3.96423130534104e-05
7.89330655035693e-05
4.91481491224041e-05
1.45026982776362e-05
5.88671546680885e-05
2.27047251672821e-05
5.97096505064816e-06
0.000146362190701644
6.40560927534227e-05
7.14404827503606e-05
1.7144797282528e-05
4.2475440255738e-05
0.000113227017521426
0.000100991274132481
4.96623787387854e-06
8.2997096861686e-05
6.5195956411527e-05
6.04136519592808e-05
2.01772911622523e-05
5.70509207178268e-05
4.14468793950227e-05
7.82672749164078e-05
0.000166156126183781
4.06530781441705e-05
0.000102430091767457
1.65895729212252e-05
6.58323981085298e-05
7.01235906183741e-05
2.2727214167137e-05
3.02879056050743e-05
8.39631240971078e-05
6.18321604571958e-05
2.92579306555987e-05
-1.53687365759062e-07
3.57463413657932e-05
6.13063501983655e-05
2.86572849911135e-05
-1.95320978265852e-05
8.93169328493759e-05
8.7966674697231e-05
6.02028481135978e-05
3.84035959824184e-05
5.35340057973391e-05
7.36796867651718e-05
1.86216271048905e-06
7.06205908057129e-05
3.75500250687225e-05
9.5237318650775e-05
5.68988709870779e-05
9.19055706195186e-05
7.84004636457972e-05
5.2644376996482e-05
2.02523386390431e-05
7.18861977466832e-06
3.76315965966927e-05
1.96130822054581e-05
2.23843242300411e-05
7.18918709847776e-05
3.18590024788019e-05
4.55771098933531e-05
2.34373783165054e-05
2.00305832244444e-05
0.000112931290451562
5.8421327314128e-05
1.45514974181938e-05
0.00011844830871612
3.23513043696897e-05
5.34401778013209e-05
6.65893977509101e-05
-1.86496419150843e-05
5.63904430771959e-05
6.81088558279361e-05
5.84349017316628e-06
5.01373944885242e-05
4.43162100956249e-05
4.68549953602733e-05
7.46869132253458e-05
9.4040576771431e-05
6.10448500957246e-05
1.78081160190806e-05
7.54927899561673e-05
3.20047141264912e-05
6.67545485534114e-05
7.35049245797194e-05
9.85501538675278e-05
5.50634228028863e-05
4.80383708931127e-06
8.24594279947925e-05
7.4320120100027e-05
1.1104113970811e-05
2.74599087715825e-05
7.16577789868112e-05
1.42014970431048e-05
-8.66100680202555e-06
7.94437904231889e-05
7.69958325742395e-05
8.38233320755998e-06
7.4535458766348e-05
8.50838246380234e-05
6.02147513116124e-05
9.24919591465912e-06
4.32503676397626e-05
9.90389699650492e-05
3.94908066205555e-05
2.28461160441377e-05
1.66128838383391e-05
9.05485038506679e-05
9.62835265741452e-05
6.17646093573847e-05
6.25483504790674e-05
2.62929398966128e-05
9.95975555966849e-05
8.14859039431907e-05
9.33895115707707e-05
5.32053154396114e-05
5.90042481306533e-05
3.22463159980448e-05
-1.14758399558398e-05
6.18829394221724e-05
4.14438615204419e-05
8.32184862322331e-05
5.83160827063996e-05
2.40875186444804e-05
3.11496720107475e-05
-2.70828128914643e-05
6.7122173528717e-05
2.67888394462316e-05
6.91995276509695e-05
4.00121160368643e-05
3.5456872067319e-05
9.19367710341946e-05
4.43264665954626e-05
5.91222229318569e-05
5.79140476095749e-05
0.000113866331692785
5.82330713791596e-05
2.65540006084845e-05
2.88551506846421e-05
4.35188170358904e-05
3.6671545414656e-05
0.00012404615284586
-3.72357729699324e-06
3.8981254350177e-05
7.00527446836666e-05
1.05698288070779e-05
9.349007263235e-05
0.000140018938656766
3.81166439882006e-05
5.18867404845307e-05
9.7247081268175e-05
0.000128122748127278
-9.47662798717793e-06
2.08549836110398e-05
5.03168992938055e-05
3.90108974179108e-05
7.55170275417184e-05
0.000105057503724232
7.6834949962914e-05
1.11829497963746e-05
7.82144112776144e-05
5.34438989571289e-05
1.7049155154444e-05
1.81329788617854e-05
9.06807765024146e-05
3.62765828069163e-05
1.46036447234213e-05
2.08369086373073e-05
2.373085903052e-05
6.20403997783635e-05
-4.10610239903325e-05
2.12522708785455e-06
0.000111298027943603
4.20282955252661e-05
4.03141511716002e-05
6.52507309961784e-05
3.54889920979671e-05
5.38086090112519e-05
7.35793446517293e-06
5.68756985041999e-05
4.45590101179586e-05
7.23394276839638e-05
1.13332817220165e-05
7.80721579643687e-05
-2.51519371602033e-06
0.000105407738138442
0.000132714547389104
5.63727506367003e-05
2.11333026212696e-05
7.23294544828273e-05
0.000138097817043752
4.89318067203084e-05
8.16897365677056e-05
8.54697136869904e-05
8.99641454308323e-05
2.68516656057118e-05
9.39640058602972e-05
3.30105573780586e-05
3.27829897299952e-05
5.70406964108281e-05
1.12008133473854e-05
5.60004969946349e-05
6.60034294576247e-05
6.58331289418037e-05
1.48046121883368e-05
6.0883192217514e-05
3.37543963700458e-05
3.43892910855863e-05
4.77427571569301e-05
6.00897197442898e-05
4.14645692896653e-05
4.75511301814246e-05
5.14109624582895e-05
-2.02228182935906e-06
3.08494828518413e-05
8.16108503293506e-05
4.05407130109911e-05
6.8371851455067e-05
4.83090467985493e-05
3.8986687379405e-05
7.03327860294125e-05
3.33108454097566e-05
3.92770666790836e-06
2.52077844048078e-05
0.000121498761182459
-1.86667813745134e-06
3.0283123718792e-05
-1.47423913442717e-05
7.71949169792557e-05
5.7232574416267e-05
5.71766380034939e-05
3.01014739998142e-05
3.91259968789964e-05
6.28416935543519e-05
4.89724256801297e-05
5.44673406154236e-05
4.96662229859749e-05
5.15362507552857e-05
6.14596680242467e-05
7.9924880530508e-05
6.77703844920415e-05
0.000107692355203483
2.0370297718816e-05
8.73828157063051e-05
2.88187444359498e-05
2.16861442908554e-05
6.44593596746311e-05
9.66074466864308e-05
7.88281278945154e-05
9.41570911672338e-05
8.44872772009051e-05
5.71812250514637e-05
4.01285763039749e-05
8.05376190298916e-05
2.7615456129052e-05
4.7428232035742e-05
6.2651053910108e-06
7.41492037123035e-05
0.000101609151381756
5.34432608019454e-05
2.79346524117005e-05
6.39166645248468e-05
5.97280623027449e-05
7.6023292114091e-05
3.00931350695865e-05
5.14608388993561e-05
8.26586689376948e-05
5.94964083172601e-05
5.85662096733328e-05
1.20454590291943e-05
3.89841407932278e-05
0.000124067917948171
6.82753860931914e-05
8.93701187543162e-05
2.01259933602765e-05
6.49348985698927e-05
7.29385299623864e-05
4.65289329981273e-05
5.68325836882904e-05
6.12206337083056e-05
2.91490824371014e-05
8.02717032970092e-05
4.51769421883053e-05
9.09803093075542e-05
7.00479318472401e-05
8.19622940794949e-05
3.17600507042775e-05
-1.38603723042246e-05
7.01502943256086e-05
5.57157322238366e-05
0.000115279473967523
6.96204747412954e-05
6.07930692511771e-05
6.10607053223589e-05
5.14603717747162e-05
3.39257999139428e-05
1.81382108337376e-05
1.89652503268498e-05
3.80878808359622e-05
6.30520564821912e-05
9.18506785292741e-05
8.54195867280657e-05
5.66380368565199e-05
8.51044290773198e-05
8.4808738767787e-05
0.000105810872244346
7.72502911873116e-05
2.73539901550037e-05
2.07701307650618e-05
1.80184179390464e-05
5.8528407496035e-05
8.05779343132511e-05
4.13845095755792e-05
9.44328345808392e-05
0.000114470336586434
3.20118431549154e-05
4.09543890819375e-05
7.52556459303404e-05
7.38487838046623e-06
5.37080544611651e-05
7.92611689604836e-05
-1.1476832220171e-06
4.16717460577306e-05
5.6739448087141e-05
3.09662871539764e-05
3.23050499903966e-05
9.92666657683293e-05
5.2733533958472e-05
3.1974418831991e-05
8.44108925081596e-05
6.57600423985441e-05
2.67196190778021e-05
3.24359146262055e-06
-6.21119011858439e-07
8.60914168193847e-05
4.30388870987506e-05
8.24274109287795e-05
7.78236845658583e-05
4.2337806401795e-05
5.26855530223826e-05
3.87892976886171e-05
6.36765353311559e-05
2.36974849378148e-05
0.000101419340811547
2.78310686706403e-05
9.77925901581526e-05
5.79374275656471e-05
-1.20961199555084e-05
8.9203137695046e-05
3.98718186016741e-05
8.03814473159644e-05
5.86942698311356e-05
6.48155657419201e-05
9.66737848065383e-05
6.35042232529671e-05
8.52858982218343e-05
3.65253784553231e-06
0.000107070307850451
6.13032542129652e-05
6.60790922852363e-05
0.000104788416536895
8.14920705156441e-05
1.53183285759149e-05
1.10389925165865e-05
5.0170349074229e-05
4.37300352017185e-06
9.31120070303144e-06
3.09744780887993e-05
4.15975448995601e-05
2.94698964374059e-05
4.7925773281688e-05
2.76204902059989e-05
4.95706363628344e-05
2.57523305878711e-05
6.68023836756904e-05
9.82691130043527e-05
3.9454759824037e-05
8.18843979956018e-05
0.000117218527945407
0.000139546558745745
1.17130920961531e-05
8.9797725609432e-05
8.19313689630314e-05
6.42307573029984e-05
2.66708365184326e-05
9.18737967464858e-05
6.62267743624684e-05
5.00367545123607e-06
1.81278321635149e-05
4.74979313370397e-05
6.16631495278679e-05
5.90511948091239e-05
8.54156177571966e-05
7.51451074907783e-05
6.5919012719794e-05
5.61098964167985e-05
0.000125325572875072
4.50595151136314e-05
3.49442410088538e-05
8.6406805060406e-05
7.78245589195581e-05
5.8226077709382e-05
2.39694249921018e-05
3.49973935527526e-05
5.02330599885102e-05
7.27078272879008e-05
7.07302153116977e-05
7.85555289663761e-05
0.000114676286909984
3.5311801847679e-05
2.50399660990743e-05
5.49078396230639e-05
5.67389433879184e-05
1.7339080738353e-05
5.10391136654806e-05
3.35518212132139e-05
5.08304787552563e-05
8.51594528274954e-05
3.28556639593759e-05
-4.35560100800838e-05
9.21358101063891e-05
7.12859840470062e-05
1.58046493194702e-05
9.40902071435936e-05
6.32388863235973e-05
3.20254088779144e-05
6.15008407252922e-05
0.000123757407344905
9.64505584289461e-05
6.24509143503201e-05
6.45172484661399e-05
6.10386020271525e-05
7.18273488697689e-05
6.16188089579501e-05
6.67221239295484e-05
8.39565637458737e-05
0.000135515619834292
0.000125222478400923
5.07829775097648e-05
6.34667002754304e-06
8.63220835113699e-05
-4.26159036022094e-06
4.12775266525169e-05
6.30543844729947e-05
3.136613391084e-05
3.09775014177372e-05
4.85603487072103e-05
0.000106134052027117
4.8320137378462e-05
6.09180643968493e-05
5.60222631284004e-05
0.000117787177349231
4.48560627537182e-05
8.44433507352758e-05
5.82931286413354e-05
3.73926312444443e-05
5.77845201615644e-05
6.59129884393348e-05
8.17260565707133e-05
0.000124393950657412
6.5659835644309e-05
2.53595638643478e-06
4.76976236341497e-05
2.49893075305345e-05
9.8322769669604e-05
5.31300938022364e-05
4.41852563589448e-05
2.78570226672456e-05
2.94322187039724e-06
8.17106079398243e-05
6.63510643575647e-05
1.65373161602227e-05
6.81309303956783e-05
7.81308062015776e-05
2.59769501353834e-05
5.46949430716881e-05
3.49078638993714e-05
5.37032863240229e-05
2.24255159716208e-07
6.94441704655424e-05
5.66303169976598e-05
0.000103561772139957
3.79593956925094e-05
7.12190127524431e-05
5.62814122598567e-05
8.74566752692025e-05
0.000103833232280867
6.8109276355716e-07
5.58336971564501e-05
-8.6529382722838e-06
8.68596066307141e-05
6.02342148805233e-05
9.09542739614963e-05
8.27267564022655e-05
2.18018031031167e-05
8.28043109605818e-05
5.42690927653137e-05
5.04629146991721e-05
2.49839603447415e-05
3.56989108224296e-05
0.000109333693636332
3.75911125254721e-05
6.99103554373622e-05
7.41654662985517e-05
6.94134367512915e-05
4.77502724914805e-05
4.96226292136451e-05
6.58760153318967e-05
3.87738680391291e-05
4.44391213790675e-05
4.21937076362195e-05
9.25867995584231e-05
0.000103138773161149
4.57216544884683e-05
8.92471204305638e-05
6.8579533027706e-05
8.13394349077411e-05
3.63528236866664e-05
7.02711755626076e-05
3.82119046911834e-05
6.16645168607532e-07
-3.44594746412077e-05
6.33165205625801e-05
8.78753627704686e-05
4.67673212810393e-05
9.25216973866017e-05
8.31279641420087e-05
5.99366758386938e-05
6.79372208692918e-05
0.000118059120933982
2.42086883630364e-05
6.0634730886332e-05
5.45974874128565e-05
5.72156814711907e-05
0.00011420106258142
7.52777872607758e-05
6.95577852653846e-05
2.49532161140417e-05
1.41943338690806e-05
6.50740413118103e-05
0.000112219999894619
0.000109308378226531
6.51917833641682e-05
6.20033382902251e-05
3.10931409602085e-05
4.13325362646675e-05
5.36416339728626e-05
3.20878141024718e-05
7.18173218329189e-05
1.64833984657738e-05
2.9619015215549e-05
8.13664549974973e-05
4.51927587853964e-05
3.22038629686008e-05
3.93105447379025e-05
-3.41135965691858e-05
1.87363702802547e-05
3.25141442570195e-05
3.07258471140431e-05
9.42125097818058e-05
6.42855614794088e-05
6.82127932253834e-05
-3.19165432087881e-06
9.54102266502874e-07
5.55208424463367e-05
0.000118176763887894
2.81694387716939e-05
5.36209359797146e-05
7.46800805161474e-05
8.72627708704737e-05
5.61270158945202e-05
3.99514265522143e-05
3.00815282876752e-05
0.0001168293818671
5.36946809397734e-05
0.00011410150917043
5.02052850079833e-05
8.67895099422144e-05
8.95808827960295e-05
2.92345477563271e-05
4.07348065333254e-05
5.37437865972463e-05
5.78799555902048e-05
2.49696851119952e-05
5.15874546963235e-05
3.01143137104741e-05
9.53552121348679e-05
3.1907676694964e-05
3.02540846181157e-05
3.17597374898559e-05
4.26934778590356e-05
4.01222472418307e-05
9.62583000663105e-05
7.18015963951246e-05
6.71315728769354e-05
5.4077695643227e-05
4.30223608585969e-05
0.000117287396827183
4.73763233088936e-05
4.96505106636246e-05
5.9434770795177e-05
1.20452463493519e-05
5.89406518690182e-05
5.65286418639353e-05
-2.16218476283785e-06
8.6690940942466e-05
2.07398757040929e-05
2.04390615186362e-05
6.56164598176247e-05
3.98365138293759e-05
6.59739378530051e-05
2.71841892774013e-05
7.6703051060814e-05
6.04925512150874e-05
6.20193765289955e-05
7.83861718314945e-05
2.41789715324529e-05
3.46583649146867e-05
4.38409698434829e-05
3.93506022588737e-05
3.1919877531271e-05
0.000103580560309585
0.000108543948983044
8.81851163622428e-05
7.43247834486499e-05
5.10017927154615e-05
3.47297909577166e-05
2.91395435869771e-05
-5.13905430683348e-06
2.75633883679243e-05
7.55512431224866e-05
1.55683864757269e-05
6.91284512342256e-05
9.83269218872615e-05
8.61173156623427e-05
2.33571465145926e-05
4.40574538039091e-05
6.20718185801858e-05
8.10882503114263e-05
0.000116456981259598
2.64570749508356e-05
3.04806106092515e-05
7.04876523119888e-05
6.75141044043546e-05
0.000105721639243403
5.08518492280631e-05
8.37637201624541e-05
1.40293098578008e-05
0.000134193245213324
7.96276239828775e-05
7.50839140793096e-05
6.98478241578733e-05
6.40353074625364e-05
3.04232247573137e-05
2.6194616841119e-06
2.84165450347527e-05
3.0795506407092e-05
6.01903740897983e-05
4.28057262415457e-06
2.83793352648176e-05
3.23164732366374e-05
-1.90474202891698e-05
6.00391202801212e-05
7.32730062573915e-06
3.67885266708983e-05
3.62225334490435e-05
6.26728877901812e-05
0.000101513577839692
6.73676578417178e-05
7.9961938955346e-05
6.46360657207057e-05
5.29029977223958e-05
0.000101722941381524
0.000134723776692699
5.45670613171219e-05
4.78848473260001e-05
5.63118382414099e-05
0.000133365381649375
4.30119086036267e-05
6.39318414042651e-05
3.99232300443947e-05
-3.71327658378538e-05
9.67288379687373e-05
3.56172113448429e-05
9.38468217887099e-05
6.78505735264203e-06
8.21435517769003e-05
3.73191964945917e-05
9.58173993489962e-06
6.37789826922718e-05
9.42708204258411e-05
4.50642797388637e-05
2.942485561718e-05
1.53128406777095e-05
7.21984737717322e-05
-5.82608799939482e-06
6.51852542731481e-05
7.84601531758802e-05
4.5253965498042e-05
6.13530327819242e-05
3.69686927175329e-05
0.000105733996632232
4.68346899636859e-05
5.40294256693952e-05
0.000111737346401541
2.32206152983502e-05
1.33969868672942e-05
6.81864449906701e-05
0.000127281760252615
8.16895823773383e-05
4.56407881788613e-05
5.63826156208037e-05
4.11921234028402e-05
4.03669862422821e-05
6.76022948027878e-05
5.58374922006665e-05
6.58915022094806e-05
5.75763503861789e-05
5.85494832944096e-05
9.91273195009293e-05
6.76060724771143e-05
6.63632747453188e-05
2.62368303144677e-05
0.00011999701278627
4.72503296502162e-05
3.61545237296407e-05
5.23632373522769e-05
7.93214230009635e-05
4.11976939902957e-05
6.96035803771923e-05
7.92984030096357e-05
7.1758580393256e-05
2.01454744053346e-05
1.51491438974323e-05
2.88488577892459e-05
5.13399960777301e-05
8.6434248444335e-05
1.76448661650497e-05
2.84807437701028e-05
0.000133413170502113
7.83340441957513e-05
9.54973931127548e-06
7.71073817973552e-05
1.99689004696802e-05
2.72826275255973e-07
3.76120063208971e-05
5.51092064076135e-05
4.42298604467869e-05
6.95406097683595e-05
3.38586159264346e-05
7.11680537147871e-05
8.13130851145849e-05
4.90122325637688e-05
2.51348545684836e-05
0.00011645948490666
5.38309894365525e-05
8.94155495084189e-06
5.05300224009855e-05
3.50409829516715e-05
1.09860618306438e-05
3.96760358862969e-05
2.86790785351743e-05
6.86709090224537e-05
8.9415939225216e-05
6.81409730681249e-05
3.33470987080622e-05
5.06701304800949e-05
5.75148160383769e-05
6.85955908514292e-05
4.43270184827606e-05
4.03976463328248e-05
4.5730313285848e-05
1.98613964507033e-05
5.19142845243989e-05
6.08733498390434e-05
7.84045232708498e-05
5.07980753161248e-05
6.62601027885856e-05
2.8672188214805e-05
4.26783913945392e-05
7.54846901351329e-05
0.000112843957113721
4.32754702507451e-05
8.29464841853766e-05
8.60053135853978e-05
4.15986672685927e-06
5.59641440039259e-05
4.02236081441875e-05
5.4757599210911e-05
4.3212734500162e-05
7.37515115846489e-05
3.48768428918862e-05
4.46032861898032e-05
9.25437212272725e-06
1.10762735634018e-05
2.36295737575402e-05
2.4859486019384e-07
9.04440092041206e-05
9.59053803120872e-05
0.000112393208120403
9.48692179105747e-05
3.43969614498044e-05
3.7727737805861e-05
4.64845758036806e-05
7.51250103527523e-05
3.25440804652224e-05
3.48745486106902e-05
6.11641549892352e-05
5.76469178406579e-05
6.14029284237846e-05
4.86769557216186e-05
5.18150243474871e-05
0.000147029139959312
5.12689036698632e-05
5.60657882923218e-05
8.96524147688608e-05
0.000116808396143239
6.09953041428714e-05
8.52414034335339e-05
7.42567986484695e-05
7.20540249472905e-05
6.41208142467135e-05
6.20748142808375e-05
5.25132400466423e-05
4.76140674219156e-05
0.000102267869869229
4.50451937535827e-05
4.94575860869109e-05
4.93643833618306e-05
1.47670704067477e-05
5.056781687936e-05
7.58666412209818e-05
8.80328312859008e-05
5.16068957008979e-05
3.43341753112669e-05
6.40605382133166e-05
7.03078282046312e-05
-1.98740122574043e-06
2.23894653874619e-07
1.40889855708987e-05
5.88810198971083e-05
5.1145725431193e-05
6.41684847776641e-05
1.8251820471265e-05
4.80855959636672e-05
6.68063863386716e-05
3.78434403498791e-05
3.19657958892396e-05
5.30410386595079e-05
0.000105732261832614
2.13948044647651e-05
6.04479691524839e-05
6.18687352369059e-05
5.5556691290766e-05
8.8895270357474e-05
2.59824177817629e-05
-1.78339611315903e-05
4.90494548524718e-05
7.43352311185999e-07
3.35076445626693e-05
3.81075529111925e-05
5.70675725605823e-05
6.32932511801716e-05
8.34392753809943e-05
9.71049202451855e-05
0.000132232424871977
8.41729756419038e-05
7.17586787211516e-05
7.26827779825421e-05
0.000117470364512568
9.619638291406e-05
3.76507973165623e-05
8.23914713945241e-05
2.88814719680955e-05
7.4515338044955e-05
9.79817703426919e-05
7.91811893399338e-05
8.97562710395942e-05
4.00732957273483e-05
6.6791300549872e-05
-9.98881506595901e-07
2.28403403229514e-05
5.46430729702664e-05
1.8230198494752e-05
0.000108974526476961
8.42866215605862e-05
7.62620212018441e-05
5.49143888671419e-05
-3.61312995467704e-06
8.79525226254257e-05
7.56683780860762e-05
4.30031018589669e-05
7.69855411393904e-05
3.89655030461835e-05
5.38011094648935e-05
7.82710282941335e-05
6.43486448599686e-05
3.31523861794476e-05
6.87931858861123e-05
9.15120363663223e-05
7.22876366929881e-05
1.7778071346024e-05
8.98981429660961e-05
9.39940469152559e-05
7.51499365632138e-05
1.26263032648477e-06
3.75342778823501e-05
5.05727790623376e-05
1.48027493065471e-05
6.69657349907272e-05
4.2344832480114e-05
4.87750372143696e-05
5.12744867189193e-05
0.000143681946556171
-1.16744120961807e-05
6.02008188701146e-05
0.000129084112227237
7.97823194941113e-05
0.000119343413041417
8.65214107452169e-05
2.62820344426399e-05
4.54579461702464e-05
2.29325134549255e-05
5.32324174919243e-05
3.96899565878195e-05
5.52071260763612e-05
8.23868331553397e-05
5.20430064338589e-05
6.59144721487455e-05
9.23491024080207e-05
1.64294358761919e-05
9.28567557609023e-05
-4.93563046467149e-06
7.33400483239023e-05
0.000124393773081916
6.73635343261014e-05
3.56407733289242e-05
4.7470600336827e-05
5.00327537376385e-05
5.73936102764948e-05
4.78694164239685e-05
7.39006763811907e-05
8.39973043098706e-05
2.64626533803529e-05
1.26441723757208e-05
6.03174957881092e-05
8.04595628552545e-05
6.827910289452e-06
1.86145164624334e-05
4.75856782707888e-05
3.63520700860632e-05
8.2525025452548e-05
4.48398602282283e-05
0.000100689602207563
1.77959808740063e-05
9.04607061772977e-05
7.75883617188177e-05
9.10477154378693e-05
2.2260516055359e-05
2.95574039117558e-05
8.52276950557648e-05
3.2283753800321e-05
2.33939707577603e-05
4.94720754631072e-05
6.74555258221379e-05
9.68818853982751e-05
8.24576458967982e-05
8.58045791053499e-05
2.74339080637635e-05
0.000130287056244507
0.00010767265353849
7.24303692594834e-05
5.97016824129361e-05
8.03185252106925e-05
4.73158873426993e-05
3.01007070607651e-05
9.04631260300078e-05
7.58552143177254e-05
4.1748689210198e-05
2.11351114019146e-05
0.000106957477151824
3.08948389136381e-06
3.46643505323647e-06
-2.78391368640204e-05
5.76509148801899e-05
5.05621264932825e-05
8.12690791693712e-05
1.81783445803093e-05
6.75041531047961e-05
3.31437378606677e-05
8.57978949341348e-06
5.89308022654113e-05
9.89680475331187e-05
0.000102057466451747
7.37517100517749e-05
7.32198339174141e-05
2.11547624969752e-05
6.17557097161954e-05
6.08209395656973e-05
4.07254304255064e-05
6.53423891781482e-05
5.60393020469561e-06
2.11412849556559e-05
0.000127428703895018
3.85540717623114e-05
2.06548283066147e-05
3.8719715143364e-05
4.75540246666579e-05
8.45823679653449e-05
6.32595213268923e-06
7.91594053836305e-05
5.74823210977928e-05
5.75681655351521e-05
1.76425463784587e-05
7.59028400822233e-05
8.01425487931169e-05
3.86671590539295e-05
8.20362865537316e-05
6.07537465241538e-05
6.7290547429308e-05
7.17621393080264e-05
4.11054294535024e-05
9.81417261951919e-05
7.1533462578687e-05
8.24025022753518e-05
5.82473236587207e-05
0.000106697833698398
6.00678961195074e-05
4.35181869409759e-05
3.83765607429315e-05
2.15515724133724e-05
0.000115636891790193
5.90637070646647e-05
4.85768905078616e-05
9.36250827071532e-05
3.50421069738948e-05
9.64312032631411e-05
4.10803542225045e-05
-1.8223155847853e-05
5.59420069140886e-05
1.77401571748989e-05
2.15760737952835e-05
2.53121768393369e-05
4.68703944383511e-05
3.58683901385576e-05
5.33901360397478e-05
2.98826234904547e-05
8.92688095567498e-05
9.0981827181555e-05
1.93510101586017e-05
9.04223218476045e-05
2.35429741980578e-05
3.85027889864195e-05
8.0331318727111e-05
7.83459698094051e-05
2.71622274585614e-05
7.54093906840055e-05
4.28768199745604e-05
5.65226954006028e-05
2.17373934598483e-05
9.3900922549146e-05
9.99851437779435e-05
3.490241420061e-05
5.02035757019511e-05
5.81095991439755e-05
3.49218586219407e-05
4.15603979662392e-05
7.39975826699197e-05
7.8836958206697e-05
9.53828689171168e-06
9.3340470464546e-05
6.35075433904839e-05
6.65376708875915e-05
7.44811619668662e-05
8.38304469543249e-05
0.000106962369230629
5.36928450920939e-05
3.27568002181502e-05
-9.92631266497357e-06
8.08476212682327e-05
-8.61916935579812e-06
6.93739424879073e-05
3.24156861611391e-05
2.1890477932792e-05
3.58263231065508e-05
0.000157465401692883
2.28594463141471e-06
4.64823990495712e-05
2.7741060987029e-05
6.11448436205008e-05
4.30122724044123e-05
2.9087180462301e-05
4.53597294509883e-05
3.60996241345238e-06
8.10709706767534e-05
3.12047598223519e-05
4.09330179675897e-06
7.13140255170502e-05
5.61048685494723e-05
3.26730500273372e-05
0.000133737070194572
7.37820931303495e-05
5.76791603930899e-05
4.4006728979018e-05
4.32785178496358e-05
9.29421128923298e-05
0.000108663846368455
7.56606092511424e-05
4.51628772013871e-05
5.06149267684747e-05
6.91335430823258e-05
8.70599015636564e-05
4.38035482238576e-05
9.03234778591708e-05
2.54624538069456e-05
1.31262353249123e-05
9.14060501696508e-05
6.66091103902007e-05
3.89513812512363e-05
0.000104837595405568
6.86698583199278e-05
3.28087379313989e-05
-2.36503315923453e-06
8.92955605916305e-05
8.59741783507049e-05
4.38525165676936e-05
5.56345740920893e-05
1.55554995333938e-05
8.75257297386905e-05
6.33061886574623e-05
5.64401110540236e-05
2.55294529272921e-05
2.102424482825e-05
0.000123018925898721
3.86099774817419e-05
2.06072311821312e-05
6.22631285254574e-05
0.000145941018736102
4.40555494672427e-05
7.98504706776176e-05
5.01291541928626e-05
8.05297372891184e-05
4.51308237778993e-05
6.27878849966356e-05
4.20706728166651e-05
8.83362483673871e-05
0.000102513656708687
1.117398463264e-05
9.52190726326428e-05
2.85530798640062e-05
1.00337777389808e-05
2.4581537815824e-05
2.35979680370997e-05
0.000101331738037435
8.10939863669935e-05
2.96506178947324e-05
7.99634138150043e-05
4.97797799521853e-05
5.24852154341354e-05
-7.73933223586528e-06
4.58210227752209e-05
5.12220475796618e-05
7.44333416373531e-05
2.58968250194437e-05
3.28933610402455e-05
5.17429036113698e-05
5.60521830429535e-05
6.03143199588921e-05
8.85134981407893e-06
9.04188984674245e-05
0.000114921876001
5.97096245779139e-05
7.91938618997341e-05
4.64358175960167e-05
-1.68157903680774e-05
3.9785140914364e-05
3.42573396540448e-05
-2.39312984813066e-06
8.981810002564e-05
7.40273783989302e-05
5.96298208680356e-05
6.58385013401781e-05
9.23032872695797e-05
5.51721663907487e-05
-6.07527319466158e-05
6.29680224114329e-05
9.64880147593836e-06
4.66096069864646e-05
7.06135303976858e-05
5.32092158413782e-05
1.5352478070106e-05
6.63627712089998e-05
6.29910765779007e-05
2.61194914957566e-05
8.46625635655493e-06
3.13073532056457e-05
7.69119926534748e-05
9.0883873618041e-05
7.89150312796137e-05
4.99003853191471e-05
6.33980024778231e-05
0.000116811213091184
8.15717065470589e-05
9.58915097588044e-05
4.85578085041868e-05
7.69342059760647e-05
6.91472827500182e-05
4.76078665118477e-05
6.25221686115057e-05
7.89092299816091e-05
6.75739240348886e-06
9.64844859544395e-06
4.10728792177401e-05
3.28200875446354e-05
2.40001837692337e-05
2.35146720652633e-05
5.60497614414448e-05
7.98451444775293e-05
9.39159456468685e-05
4.33585411103811e-06
7.36016840361562e-05
4.08304509386764e-05
4.07770412135669e-05
0.000121518337253072
2.28774070642266e-05
8.28069985511531e-05
3.34396644932408e-06
5.04309929229401e-05
1.2030150847383e-05
9.57547952395543e-05
3.20807873849269e-05
6.947877646162e-05
8.38313693192227e-05
9.74796811384005e-05
9.19328149847091e-05
8.76891883890979e-05
6.15138256579473e-05
8.76392130230115e-05
6.38605817799112e-05
1.69645202342978e-05
7.08316533488146e-05
9.42311665028291e-05
6.35018386773397e-05
9.47322112561738e-05
9.11243995466923e-06
5.75329946236439e-05
1.84993101749723e-05
0.000127530646109029
4.1202071554356e-05
8.67264016444432e-05
-1.01019692474471e-06
4.30884072018738e-05
7.59854182847283e-05
0.00013397641461939
2.63908471396675e-05
5.35769365638501e-05
2.45455011599978e-05
5.31429167946013e-05
0.000100040549337643
7.59029336087682e-05
-1.39507521906395e-05
7.28196746939718e-05
8.51888455712891e-05
-5.01623581133429e-06
4.10386536057997e-05
8.28149654655854e-05
8.34594846605484e-05
4.7937742567738e-05
7.96412317357766e-05
5.06645776907082e-05
4.93541199146651e-05
3.91578362171216e-05
5.95898530587787e-05
5.30905894231816e-05
1.86653008145551e-05
9.22958839869219e-05
6.97361065119686e-05
4.76159320296389e-05
4.54627831730674e-05
0.000105285671842514
3.63626040057879e-05
6.14281171597529e-05
5.41411549706984e-05
1.70914454249627e-05
9.34083169392637e-05
5.59126817906584e-05
9.81206117364569e-05
3.57371503333646e-05
8.52358820689299e-05
1.81446859298383e-05
4.03409424118078e-05
7.64080699603521e-05
6.21984347363979e-05
2.40068383121569e-05
3.74269765959003e-05
0.000103454964258037
1.31466711053855e-05
2.07019113150111e-05
8.00983509084622e-05
6.8850249919314e-05
8.52458258284755e-05
4.39258903660188e-05
4.55670841408657e-05
8.90833916542611e-05
4.52728888809985e-05
3.45270571739778e-05
6.76595918849423e-05
8.98363650319143e-05
5.11214059006377e-05
9.50082448207224e-05
8.19669204089136e-05
4.45901795309088e-05
2.49371249642345e-05
0.000124067480104053
6.34814584069182e-05
6.47769560352166e-05
5.69893056042549e-06
5.92800476422795e-05
2.3319319875067e-05
6.20357175276166e-06
7.01459947498823e-05
0.000110777501282018
3.94756670116926e-05
4.62852839128764e-05
2.32767455793185e-05
1.90230261860474e-05
5.92115035324827e-05
5.59521809381778e-05
8.78120900140545e-06
5.45191792145402e-05
7.75450724653069e-05
3.44578148870728e-05
4.63095032646245e-05
7.42028303515702e-05
7.02384031299359e-05
7.49103967006624e-05
4.56421632015222e-06
1.09509380674135e-05
7.67945235117358e-05
0.000105158984309005
9.09139714483879e-05
6.54420811173525e-05
5.67877571799549e-06
5.72424196887316e-05
1.77385193096965e-05
0.000127446267523318
0.000100471694059313
0.000117529920455301
9.51132214489971e-05
9.74317259281538e-05
8.86316261732361e-05
5.58929891455208e-05
4.34210922427182e-05
6.4061377877486e-05
7.92691484390667e-05
3.85745481425088e-05
5.31374050740396e-05
4.63733112151053e-05
0.000148137684795335
5.97257745205632e-05
2.13975087746017e-05
5.78167928468785e-05
3.33219277950048e-06
7.01532464588037e-05
5.3245796448416e-05
7.22476950485611e-05
0.000116410777678146
9.01928110558839e-05
0.000108144358333889
6.10014859053852e-05
7.85426235420662e-05
7.20888166179706e-05
8.24516825027868e-05
5.21786945475626e-05
6.70018466627805e-05
7.80868300833558e-05
8.34319200194921e-06
4.05277227700333e-05
2.00337241612604e-05
6.87186536444863e-05
6.88175506795559e-05
4.16713329777386e-05
4.6449033350134e-05
5.59666805491258e-05
9.48348493568341e-05
8.35168006317827e-05
7.99685101918044e-05
2.24133905665567e-05
7.03492008543894e-05
8.15799634231947e-05
0.000114899931074089
9.51895776399286e-05
-2.7486221109033e-05
7.0657224247088e-05
9.69953608255303e-05
0.000124773929532311
1.53515332254166e-05
1.63221998651839e-05
4.10844485231314e-05
7.16754836257771e-05
1.31623033764822e-05
6.44818253222223e-05
4.68608762847312e-05
4.64202167554783e-05
4.7676035009282e-05
8.59362105850046e-05
8.50568142028909e-05
3.40823291206317e-05
3.22028773977166e-05
6.54260581128591e-05
1.92917550517556e-05
1.64131036514394e-05
9.53799676310582e-05
6.82195727724289e-05
3.86987797728378e-05
3.2874892037e-05
5.30572512236593e-05
2.4456239465729e-05
6.5617671372593e-05
5.1566733861141e-05
0.000104992486440085
6.36944805924313e-05
3.29360363795836e-05
9.60076157760169e-05
-1.54859416728603e-05
4.90292925693954e-05
5.76016589333106e-05
6.58836755866512e-05
0.000100510623412884
2.55749011408402e-05
6.48443603039691e-05
7.94889987016203e-05
6.42786490422299e-05
2.09264687610369e-05
7.41005057177769e-05
3.01542230415466e-05
6.69596044976228e-05
9.91139145690082e-05
1.7074478717224e-05
7.52665843634084e-05
4.99125101229567e-05
7.59785060350982e-05
8.47657700164357e-05
7.61316174729934e-05
4.993931365044e-05
7.5476332461152e-05
5.63259138936065e-05
6.20260061006293e-05
7.22125467470472e-05
0.000103705821485089
3.87944042889938e-05
5.81905868683622e-05
4.59502702073524e-05
1.86492511487289e-05
7.22441603055211e-05
6.89149898645434e-05
2.56967461907844e-05
4.61773277639708e-05
6.56031226162543e-05
8.08794861694508e-05
6.74949422454299e-06
5.18360597921094e-05
6.30786843388601e-05
7.05970856291075e-05
3.66381766371271e-05
-4.90717393696935e-05
-1.31490622981098e-05
0.000131192772375661
3.86410141750681e-05
4.2082667996914e-05
2.67663992696377e-05
5.11235553966826e-06
5.82871291004172e-05
8.17340223074229e-05
8.55812205041521e-05
7.46463348478609e-05
7.94294893987028e-05
4.20203765514635e-05
4.70726577205676e-05
4.3109890094151e-05
6.72793463204445e-05
4.76478094652329e-05
8.29269478559708e-05
3.50429820151889e-05
3.93061233541892e-05
6.80399905848327e-05
6.20313092656804e-05
1.92354128760527e-05
4.0933381556207e-05
7.22096362685928e-05
2.95679508965983e-05
6.49373593886671e-05
7.12878274958148e-05
6.53249282794307e-05
1.78591695026355e-05
2.85281592604146e-05
0.000124852512165866
5.69951989681216e-05
-7.69832454323999e-06
7.29441542218482e-05
8.46171966020497e-05
5.94579400286699e-05
0.000118947281858916
4.67869667627773e-05
3.5372426834983e-05
4.33558904777805e-05
7.8048015954668e-05
3.05666013788984e-05
2.63838015923079e-05
5.88852791514224e-05
8.87708312823116e-05
7.25912780424227e-05
7.78553305004018e-05
7.10257841395873e-05
3.99312985257114e-05
7.50557203315354e-05
4.07876598393128e-05
0.000108175309373198
4.30960967442584e-05
0.000111134994544732
2.4119946623491e-05
8.42924982237461e-05
5.24332998884592e-05
8.61476664861881e-05
7.85597437734549e-05
1.14031890896726e-05
2.65340658414817e-05
2.31658036035546e-05
5.10210382665859e-05
6.1389795989595e-05
6.58332821504144e-05
8.18770802308606e-05
0.000114865120985584
5.89292726056233e-05
6.6677453793889e-05
3.91634550145339e-05
8.54216609658825e-05
9.72780300134907e-05
4.02249022825628e-05
4.52601237305608e-05
6.77179641687668e-05
7.48799061335855e-05
0.000131297990205694
6.50865773082205e-05
3.46542314629023e-05
2.85004910939775e-05
4.91144312349222e-05
6.02147736661379e-05
2.12699992139294e-05
5.9064911989029e-05
5.18724637416788e-05
6.17532776944523e-05
-1.32494950727855e-05
8.27675858432991e-05
1.3681028614301e-05
0.000105500700931555
7.93605260135516e-05
5.7674499719516e-05
5.45856393522933e-05
4.35313898691987e-05
2.81163572386214e-06
-3.93883987273024e-06
4.09957298133242e-05
7.83307998772499e-05
4.001288959342e-05
1.53019196458883e-05
3.95837043534365e-05
5.61866048161119e-05
6.24411146703311e-05
3.99305969599068e-05
6.58251403453704e-05
3.40179114969964e-05
3.81180871749307e-05
2.66445115571879e-05
6.63838999905361e-05
6.05612494994304e-05
7.05596146479944e-05
8.94062377338561e-05
7.02545661805443e-05
7.24318442474614e-05
4.06815468770225e-05
8.96088426237958e-05
6.21164064034043e-05
9.56164058886817e-05
7.43478639654645e-05
8.57643791247451e-05
7.80785581685242e-05
1.81985093692972e-05
7.23822881761262e-05
4.94183566382452e-05
7.13505899581728e-05
8.65365523420619e-05
7.95953079276334e-05
2.30581150417655e-05
7.95708282312122e-05
4.23651864690696e-05
-1.12558095962421e-05
6.14596718350237e-05
5.8151524589837e-05
9.78754098406311e-05
2.79565966707525e-05
6.40816927668648e-05
8.07278193744193e-05
2.78765374846346e-05
7.29000046921318e-05
6.0285148105792e-05
5.89121692734801e-05
1.78517983686769e-05
8.27050738456089e-05
4.81283474042679e-05
9.78835303998163e-05
9.39674101846447e-05
8.28089851852068e-05
4.50451777855542e-05
0.000114010542414801
6.53529896277616e-05
0.000133984402366087
9.53338056172427e-05
6.5400053723008e-05
6.65326247133386e-05
3.32419844518071e-05
9.95098536007148e-05
8.48463020508622e-05
1.72624439440002e-05
6.26750512116622e-05
3.71236662098442e-05
8.63931588266404e-05
1.16651708900956e-05
1.9955726766716e-05
6.10054436222268e-06
5.46453278599514e-05
0.000105248834716714
1.18307756946787e-05
5.01614948814877e-05
1.42304727060261e-05
1.00862004951482e-05
0.000124703232254885
6.21687555281802e-05
9.7977435976056e-05
2.83744850288758e-05
3.79303209120313e-06
3.28835103974599e-05
6.96714404884929e-05
4.47058178773606e-05
8.85616746774253e-05
3.96692523732947e-05
2.26207210859932e-05
0.0001073740764787
4.52978361393091e-05
9.04619051649894e-05
5.88347964545632e-05
1.54276138578675e-05
8.97565595417763e-05
8.30238044126432e-05
4.13055753821779e-05
3.32907118519071e-05
6.29115074123338e-05
7.88016864940314e-05
6.16851931919307e-05
3.46914086758053e-05
0.000116338769394927
1.95572600171027e-05
2.29005558094903e-05
4.19816260741573e-05
2.38590928326955e-05
6.25950093082978e-05
1.15826470867561e-05
4.78892148450774e-05
7.07546968867686e-05
6.4144841262848e-05
5.86558676253122e-05
6.46384948426365e-05
9.60463563537064e-05
2.48499148641419e-05
3.35705263942415e-05
6.64746108204209e-05
4.79943382299362e-05
7.90988093066476e-05
5.10837360051087e-05
6.92778500410654e-05
5.65883372868203e-05
2.57414756473991e-05
4.78892409916392e-05
6.15505783843096e-05
6.14346132517361e-05
8.73990171459763e-05
2.63105745548772e-05
7.39579471804025e-05
6.31976091004954e-05
8.20070447199968e-05
2.67423611967047e-05
9.51285740811952e-05
3.16661324224856e-05
8.18172844534215e-05
3.67665128062134e-05
5.97810661244648e-05
4.41155271935769e-05
6.27616373996161e-05
4.98072297709407e-05
8.72332192369252e-05
8.18171383805334e-05
4.04540974929028e-05
0.000104628679879539
1.60770368813829e-05
0.000112583326299975
7.12479136224174e-05
6.61381790015138e-05
3.64626408000683e-05
4.49664390859513e-05
9.91261696419301e-05
6.00536935968492e-05
9.39381058804371e-05
5.18041864678877e-05
3.45065660489773e-05
2.58059856230603e-05
9.00768193831209e-05
5.08783673538932e-05
6.64252460832237e-05
3.15849360568432e-05
6.37517029290272e-05
6.76404899833761e-05
0.000101291166015272
6.99918255727847e-05
3.69207945895159e-05
0.000103900845549576
6.81246322431309e-05
3.36561179652016e-05
0.000101209108201955
4.99621253846945e-05
4.86179805977487e-05
5.97210935194767e-05
0.000136188178173308
5.24277560586004e-05
3.63348882997167e-05
2.52218465175197e-05
9.82023540077591e-05
4.25879208235975e-05
5.54018211560912e-05
-4.44525349019027e-05
2.17222986002042e-05
3.80264804755239e-05
9.61731435572435e-05
3.29613582947243e-05
7.41254800212814e-05
1.74281557382029e-05
5.2278580152634e-05
3.46485741687602e-05
9.19378183132329e-05
0.000108286735248371
3.56121555009875e-05
9.34856889037231e-05
9.45662230960232e-05
2.36875402065736e-05
1.43720146794267e-05
5.08087357055297e-05
8.92411269937551e-05
2.30730901793141e-05
4.68880393175644e-05
1.50350334999787e-05
4.96053593265732e-05
3.19692118350775e-05
8.53594376925928e-05
2.52435340575975e-06
6.4901005106053e-05
9.70452032355362e-05
0.000100660749011065
3.79192030456776e-05
3.34010257247603e-05
7.32189097541177e-05
7.04809301631966e-05
5.61191399453287e-06
2.45388280258374e-05
8.86090054118493e-05
2.60336869831032e-05
0.000109146019706339
5.62962642475333e-05
0.00011500811755982
4.23358193950268e-05
0.000113229365372827
-6.98356179844638e-06
5.30345161972353e-05
3.44849120309592e-05
7.25888622167794e-05
6.50914980020244e-05
9.38817263946872e-05
9.11276874275836e-05
4.09297604685981e-05
7.18624784048842e-05
1.64088574439845e-05
8.21689500032836e-05
1.49206692911236e-05
0.000103951462893244
5.20942716299344e-05
-1.83940195723266e-05
3.90531131116776e-05
4.77483299288344e-05
4.46312614465722e-05
9.25964862094285e-05
7.32432898628694e-05
0.000114487304081273
4.21098324134928e-05
0.000108040976136715
7.63306592221511e-05
5.82894754529663e-06
1.26819884387747e-05
5.57540043742489e-05
7.0077063044727e-05
9.43341540795007e-05
3.25278140403649e-05
3.29899923150506e-05
1.80920010551583e-05
3.85758946998222e-05
9.03899063308964e-05
3.04451310808612e-05
0.000134448883517721
0.000112349129814436
1.14050886872749e-05
8.94416708044538e-05
4.38393813513351e-05
0.000117787097913668
4.27108191377587e-06
7.69702893323797e-05
5.20569008961073e-05
4.05040608273651e-05
-5.3466212803762e-06
3.44655962373389e-05
5.15379606309336e-05
4.47630215701174e-05
2.73502055347224e-05
6.51159748286765e-05
8.0504142504115e-05
1.68737087761045e-05
7.09305949658982e-05
4.73013372017021e-05
5.94214151819033e-05
2.75004754061858e-05
5.93131777527871e-05
7.04693522436729e-05
9.58664810102544e-05
-4.19583662165051e-06
6.53152986563936e-05
6.11846151971327e-05
3.71559471968052e-05
2.80017746450696e-06
8.33386396504138e-05
9.97317424069419e-05
2.38410994489719e-05
2.97468677187773e-05
3.49145249330054e-05
8.74926733880651e-05
8.65688556226103e-06
1.83373831030309e-05
0.000115961732305965
3.62003945886452e-05
0.000123216863383795
0.000115015806329337
6.31293080118547e-05
4.42519098836686e-05
7.95174357480427e-05
3.85088047564785e-05
0.000119031391898496
6.69688022894233e-05
3.20697402593533e-05
6.2766012563919e-05
0.000107461928022869
4.61989440705267e-05
7.38029352742832e-05
8.41561498592499e-05
4.22304699014665e-05
1.78465985448067e-05
1.42976871843281e-05
5.91498597557832e-05
1.36477563998562e-05
3.09773016195404e-05
0.000105917378475436
7.35497230207766e-05
3.58910897586982e-05
7.50872132018401e-05
8.11800703584251e-05
6.07659415293183e-05
5.23416485990342e-05
8.42725750688852e-05
3.43802157923319e-05
8.81848872646807e-05
0.000111214080827827
4.82236704557986e-05
0.000100265666633822
6.51405770909425e-05
8.62364522844149e-05
5.62029782009777e-05
3.99092828527381e-05
8.62627325147771e-05
6.80050890736955e-05
0.000122822364886518
3.3367630346409e-05
7.55449722673203e-05
6.92429855206583e-05
4.35062450703125e-05
6.84168528795376e-05
4.43225412819437e-05
9.94469038803715e-05
7.73817837076306e-05
3.12059298101988e-05
4.55681200084239e-05
8.76383202794914e-05
5.33613065114101e-05
7.86734446983021e-05
8.22002737422812e-05
6.49987493742405e-05
2.35084743875568e-05
5.87647690269319e-05
2.5503948692267e-05
6.83056322957441e-05
0.000104219634589521
1.81820697962497e-05
6.50047850324141e-05
1.91479155456578e-05
8.20473370806984e-05
0.000112738604846586
1.34744273596511e-05
9.14065396088618e-05
1.505608019836e-05
2.80022153905975e-05
-5.22757150521838e-06
1.8171217736456e-05
5.37497102778049e-05
7.43218602696168e-05
7.62819101900394e-06
6.50285717107437e-05
8.29415406681285e-05
8.19532866903545e-05
6.00984107425699e-05
6.65592366274318e-05
0.000122500336893494
6.55166774728442e-05
5.51478032846412e-05
4.7019691248094e-05
6.53360727827824e-05
4.93166921652032e-05
1.4469399142174e-05
4.85348057866963e-05
7.12865832304409e-05
4.66995394291375e-05
8.70964071891255e-05
3.92264501086886e-05
3.29246835389908e-05
3.3057089015311e-05
4.96691691049756e-05
9.19360879877976e-05
6.22894845445684e-05
6.1579405960925e-05
6.96263726471696e-05
6.6909654426486e-06
0.000104588113343737
3.28064759857672e-05
5.99392277569758e-05
8.6378273833794e-05
6.59959137111665e-05
8.78266114520673e-05
8.8841977813745e-05
1.17543935470095e-05
9.10839590762546e-05
3.47029229668983e-05
4.10895657529919e-05
7.3064340873975e-05
0.000104050744719924
7.62356425323745e-05
2.66406743949403e-05
5.30525222271105e-05
6.36939081218705e-05
2.28410741755735e-05
1.09946916398152e-05
5.63873035528905e-05
3.20414428516584e-05
3.30717575855834e-05
6.78575409736168e-05
4.79076983725477e-05
4.26721197132551e-05
3.45040804739585e-06
3.18013505892976e-05
7.73755982420193e-05
8.26737239081641e-05
0.000113574917180046
-8.85448743098066e-06
7.80278622745431e-05
6.80270221798553e-05
6.66239049082583e-05
4.74673536203671e-05
4.92457894024989e-05
6.88496410366335e-05
4.04133510212501e-05
1.39566713528068e-05
6.6534426210272e-05
7.34949082704212e-05
4.3598033691629e-05
1.85179382020381e-05
0.000115780301796241
4.89207498002164e-05
4.45519386647292e-05
4.71700690397343e-05
5.01426858146406e-05
5.51395530462894e-05
2.16238464860079e-05
2.61350555549414e-05
4.76731964977414e-05
0.000109526560320419
3.98004903605156e-05
2.68007230047238e-05
7.27366205563473e-05
2.2426622560143e-06
2.49210027159157e-05
2.55927052058643e-05
2.20236200763492e-05
0.000124532358129199
4.57385567885597e-05
3.48850010552026e-05
1.55750074250838e-05
2.93195408243263e-05
5.39191442022032e-05
6.33959679607506e-05
0.00010712835621847
8.30986766981608e-05
7.84343510997511e-05
1.60142221739488e-05
6.23098895251625e-05
0.000122037174856401
4.24604095101387e-05
1.87309461846704e-05
5.12652731333772e-05
8.35331845644742e-06
9.44681656533892e-05
0.000123947850773133
6.84863273742403e-05
9.2566704244028e-06
7.80702585043729e-05
-7.16506513051992e-07
8.37237854877663e-05
-1.44027752547995e-05
2.2399449001602e-05
2.90895011954084e-05
2.70588946390459e-05
7.7904189430148e-05
9.23342669662911e-05
3.88713448830089e-05
1.84927488558844e-05
1.15165159187937e-06
4.09000202851069e-05
4.98390250063454e-05
2.37382214022566e-05
6.2974010338436e-05
5.31767391777983e-05
5.18711517180664e-05
8.0532618644736e-05
6.08610037868098e-05
7.6819027504073e-05
4.90871103535292e-05
5.62920131796901e-05
9.41484943620511e-05
8.22030191245609e-05
2.54936737473822e-05
8.45983917184764e-05
6.98095419973025e-05
5.03279913817252e-05
3.51558973942718e-05
6.46543210502216e-05
6.44764548667437e-05
1.87091994100513e-05
5.27718532074195e-05
5.07314121839169e-05
-3.19406760649886e-05
0.000101146521135371
0.000105432547155401
6.96009797819542e-05
9.48192299639784e-05
7.18711692435966e-05
7.03389680631468e-06
3.83933367623155e-05
3.96360441324697e-05
4.35154133325281e-05
2.54068686270663e-05
2.496405539425e-05
0.000105192424473743
7.50121450319292e-05
6.27524083521192e-05
9.99579727278146e-05
6.97660503368043e-05
3.58026844417654e-05
2.87169195431001e-05
5.46122832887398e-05
8.18494425434711e-05
9.49075291812704e-05
5.858839743239e-05
0.000145218025825632
7.74842161721686e-05
4.38117987256731e-05
6.16553096642702e-05
7.18582240298723e-05
8.18557758990082e-05
8.83011682112704e-05
8.93202793897164e-05
2.9179728610458e-05
5.29798012835391e-05
3.23668858500028e-05
7.43155642082515e-05
4.92354025736156e-05
-1.10211807017361e-06
2.45854640987392e-05
0.000119506558080536
0.000112683015619061
5.49766995782024e-05
1.52169543461297e-05
1.87761754617484e-05
2.15394725049229e-05
4.68500751720844e-05
4.9001926056191e-05
6.1014543967881e-05
9.51949778245219e-05
4.54723884414991e-05
7.44635207071221e-05
9.26962987346947e-05
2.09717700252283e-06
9.11539663001613e-05
3.13657504740951e-05
6.98147169635125e-05
2.10072645326418e-05
8.17887984145018e-06
7.43536078656431e-05
3.85767913464017e-05
4.85662868835118e-05
4.4648047577041e-05
1.66864244947408e-05
9.88910583046167e-05
9.40195492080325e-05
0.00010986107573076
4.76437273337701e-05
0.000124416426807317
9.77858146823481e-05
1.59405310036322e-05
6.23145496037755e-05
5.41695091425236e-05
2.07342943650146e-05
2.11502561551231e-05
4.09638624597958e-05
4.59597238851505e-05
2.13632513827422e-05
8.41008770710505e-05
6.3992698612261e-05
9.26551913982484e-06
5.96254602874843e-05
6.09824071850323e-05
4.45114433529086e-05
9.39266251202769e-05
0.000111175917842925
1.40204605687518e-05
2.73527760818797e-05
5.08903502239428e-05
-1.01521304828355e-05
2.70517078171152e-05
0.000114475178243511
2.14153794509661e-05
6.22095470382941e-05
0.000100298418693481
0.000103313143965961
1.65196529979071e-05
-4.41570446923634e-05
3.19693652938009e-05
2.48283254326677e-05
0.000132809651254857
7.22496258473173e-05
2.64502620727804e-05
6.62603472512876e-05
3.06335757040031e-05
5.4538299333503e-05
5.86717130248888e-05
4.064159189084e-05
5.32255541833439e-05
6.25835781637626e-05
-1.37724697715343e-06
5.12755677899124e-05
0.000116598284555913
-5.6262156528402e-06
0.000145833384612753
6.79397719026216e-05
4.92280613874831e-05
4.37623900231636e-05
5.49195935938716e-05
2.52062768794533e-05
6.71123176624493e-05
9.05029741841443e-05
4.50387133150353e-05
-9.34409680215445e-06
8.49785505537656e-05
-1.67649959819991e-05
2.8262112569845e-05
9.11745106270176e-05
8.73896918320576e-05
-5.13035097441676e-06
6.33403734547728e-05
3.53910609628585e-05
-5.14250275952866e-06
1.99914556390806e-05
8.02834051251885e-05
7.60743124422427e-05
6.96373706842931e-05
2.15560621195575e-05
4.37915300954894e-05
7.20434144327475e-05
1.9790780060851e-05
1.88521846595123e-05
8.00675896261756e-05
7.61233884362896e-05
6.60562673139535e-05
2.9122183515798e-05
1.6087018251742e-05
7.40279357563619e-05
6.71774928666738e-05
-1.50227113496038e-05
1.15275518627627e-05
0.000103774662540276
5.83431146689179e-05
2.72703077825469e-05
5.48656408418427e-05
8.24112689726656e-05
6.43787630864336e-05
1.51685513566879e-05
6.5158284531771e-05
0.000103432253362198
5.88251148989778e-06
1.06618011802962e-05
5.57043715080535e-06
0.000104425032933653
4.23809284212854e-05
2.06917361949746e-05
7.21953750549364e-05
6.85200020031584e-05
-1.2184008393753e-05
-9.40084869192762e-06
7.03235412334425e-07
9.45843764510181e-05
6.07129377380178e-05
6.30890818664659e-05
1.43052687195221e-05
5.16102021380369e-05
3.08832551493795e-05
0.000119781307078163
1.86977789455232e-05
0.000102609810116917
4.09961864869745e-05
5.89838886158105e-05
8.45321251627799e-05
6.3700593222607e-05
9.48585430287281e-05
4.80929542736732e-05
7.60170555229508e-05
5.45243074009557e-05
2.04479815759267e-06
7.36045515526169e-05
8.38773817454202e-05
9.87773744935679e-05
0.00013991795173416
5.28857963464778e-05
9.70464108342579e-05
6.00728790396382e-05
6.84691692278922e-05
5.10682457971662e-05
4.53056594433277e-05
0.000137653444049664
6.72415976674148e-05
4.94937641576665e-05
5.25210008636218e-05
8.21674275032924e-05
0.000107729706008692
6.47107455639595e-05
7.08756437123028e-05
5.33929090139064e-05
7.12640122165622e-05
3.93010355006763e-07
4.01178227155626e-05
3.65814027903606e-05
6.45039953350133e-05
3.47273395195191e-05
4.11996592501274e-05
0.000116563396596454
1.38855108750225e-05
7.1166406245751e-05
6.20213035505158e-05
1.42763173638382e-05
7.3775416896626e-05
9.63316919048864e-05
9.3399050742387e-05
4.56627259910256e-05
9.56780021884306e-05
8.21482952370112e-05
8.45120040418589e-05
7.61039345366895e-05
5.65890259328229e-05
2.30258085962498e-05
9.28407516988866e-05
4.46236105413441e-05
8.51960813461565e-05
6.25439837362491e-05
3.60836057653297e-05
0.000111639235851222
6.75713038021415e-05
7.10862405567614e-05
4.72180923509089e-05
5.39460085831018e-05
0.000115848294442778
2.574658272293e-05
3.05773758782473e-05
6.51779972105973e-05
4.9213326892701e-05
1.56660382639433e-05
1.6357702987394e-05
4.37930263647643e-05
6.25303651959083e-05
2.55109084388302e-05
4.94944042974598e-05
3.81122104113802e-05
1.80195302311382e-05
1.2276520982401e-05
7.66757498729392e-05
8.06002601871763e-05
4.8954491085464e-05
5.45069625007031e-05
-8.30131168446163e-06
3.01497963189569e-05
6.53457523865721e-05
7.63288862981706e-05
9.00304850918704e-05
7.09824413261019e-05
5.91155073931962e-05
3.5278064508945e-05
4.82102593486497e-05
1.23466942178709e-05
3.6983192805173e-05
5.57204803122842e-05
0.000109662177392338
8.31772123987451e-05
5.00765398322668e-05
8.54781150094929e-05
5.60978714934466e-05
6.0100106452773e-05
4.00916005510048e-05
2.65923439194034e-05
4.37612970538462e-05
6.72836421131098e-05
0.000101268562135146
9.43959380867836e-06
3.86079465440824e-05
5.49227998757685e-05
7.50289517240033e-06
0.000109355251906026
2.08733664901289e-05
9.70363140084572e-05
2.30441799513014e-05
2.40128100796551e-05
6.12365409667594e-05
0.000138876772227211
8.36163849938891e-05
8.00387940314045e-05
4.65146184280511e-05
4.45597950439464e-05
4.58266813988077e-05
2.4428143762012e-05
2.71777437034263e-05
0.000129449476918672
2.44325782495984e-06
-1.71888542248562e-05
7.68607362385772e-05
8.1424365850196e-05
7.46786603206965e-05
3.68096633988629e-05
1.28852318563158e-05
1.73502457586795e-05
4.48769085869566e-06
9.6087899029534e-05
3.83815831995081e-05
3.0424693123366e-05
5.92961067953488e-05
3.64502353866221e-05
4.80029730978059e-05
9.90162521605083e-05
7.01062160104792e-05
2.69928792618302e-05
2.29928328692806e-05
9.43614162032779e-05
0.000117499187353085
9.10857355331441e-05
5.80361701172341e-05
5.74850570461128e-05
0.000105648528050695
5.75638964530782e-05
6.56183320508295e-05
5.76580256116185e-05
7.45014515653234e-05
6.90255218404507e-05
2.65513782326196e-05
2.31952306453746e-05
2.85462417229758e-05
1.03067315510707e-05
6.27968299491465e-05
6.77648310852954e-05
5.61369916648528e-05
-4.10089901251928e-06
5.94164843066997e-05
3.96585149404128e-05
4.45327255642358e-05
5.46899248700623e-06
9.20465353456241e-05
4.68620382431202e-05
0.00010390111726214
6.20458162176858e-05
4.20590983070448e-05
8.2220571075389e-05
8.29228921338694e-05
6.63426277658103e-05
7.60390026543907e-05
9.3039775201164e-05
4.73753101496691e-05
6.97845413080757e-05
7.84875018014828e-05
4.29285420778906e-05
5.65636626431554e-05
6.5801519905031e-05
7.33342298276361e-08
5.51413309528357e-05
6.66960734545073e-05
5.2689568188978e-05
5.6000022605715e-05
9.10901880255205e-05
5.84776166234809e-05
8.09671854967497e-06
9.25318135038701e-05
4.65432522294819e-05
-1.67143020941126e-05
5.68112770708961e-05
8.55257113801275e-05
6.1272693997241e-05
0.000102828392361168
4.62289298467985e-05
7.44804441772195e-05
6.29755981706909e-05
4.2158344557884e-05
2.58833472355886e-05
9.55021718452068e-05
6.60913541928375e-05
8.4268299575045e-05
8.12274561014537e-05
0.000116626951019448
3.07927695439995e-05
9.25062569369692e-05
8.95610649753658e-05
3.97336251497466e-05
7.84987379585202e-05
6.21990884664647e-05
4.91238703426611e-05
3.88465524991548e-05
5.82069382765e-05
6.39178805860106e-05
0.000120623109042358
7.03990090397128e-05
0.000107157096089726
8.30324440606748e-05
3.06065691286883e-05
6.25048896195205e-05
4.05876475739407e-05
9.28934359969476e-06
5.95436374208539e-05
5.24724016721416e-05
2.32794057909178e-05
2.40792125864173e-05
3.59377541189213e-05
4.700527642357e-05
4.00026235837686e-05
6.26879788010582e-05
3.44160026146446e-05
4.78584840843362e-05
5.31309034584901e-05
7.34163096858173e-05
0.000108769419173863
0.000118348230496714
3.24207995029541e-05
6.86129203891311e-05
4.72781995985378e-05
7.58012907343275e-05
8.76550039040119e-05
9.12968025442244e-05
8.11474852971502e-05
6.80131884837837e-05
7.38519692259051e-05
2.07658022880396e-05
4.05411758906044e-05
1.83976044615898e-05
9.78618749163105e-05
0.000104028844992853
5.41210324789276e-05
8.58090344487579e-05
8.44869070382642e-05
3.37288423938488e-05
0.000102503185929279
5.93489300586471e-05
3.60023362056486e-05
2.80100910394543e-06
7.58570595412716e-05
6.93316394898842e-05
7.39008656059836e-05
0.000110679404594736
1.10206799881735e-06
8.50392311728183e-05
6.54192597938615e-05
5.84726973258932e-05
2.54951296415813e-05
6.94673660884875e-05
6.7806809641963e-05
2.13361956818632e-05
5.02155250512271e-05
4.4455202637762e-05
6.31605320453858e-05
1.98055668009479e-05
9.74137861843782e-05
6.8818855560091e-05
1.27804802900422e-05
7.34756271654118e-05
7.22102633846451e-05
1.39603355149142e-05
3.22999706984112e-05
4.84569199120264e-05
3.63253674491552e-05
7.41952124889869e-05
4.3926453978571e-05
2.16156987470444e-05
-1.64714217898919e-05
0.000113434001997337
5.09047648241055e-05
4.059706003236e-05
3.41070981334786e-05
6.88162088624478e-05
6.07397860981772e-05
4.65345322121471e-05
8.09362669467668e-05
3.3095130756075e-05
2.87655020639353e-05
9.51636627879111e-05
4.66548571125799e-05
1.47008149109315e-05
5.94965950830411e-05
9.121038931097e-05
5.48113285517904e-05
2.2692527525953e-05
0.000159129908121958
5.93044795660917e-05
5.93368655948441e-05
3.77116903532891e-05
3.57043945881113e-05
4.67145048191925e-05
5.28856670849239e-05
7.08684764188763e-05
7.20255087315096e-05
7.75070066216872e-05
4.12445850562855e-05
7.05722911443931e-05
5.8547940000743e-05
8.65126141338441e-05
9.55881355298573e-05
4.1841888374002e-05
9.28966941739937e-05
6.68057070789452e-05
0.000105067293442798
5.18729340402003e-05
6.14245921878563e-05
5.8356121249772e-05
5.27982589436571e-05
2.69873914536243e-05
5.5390520706325e-05
0.000112033616636962
2.32460678503829e-05
-2.41302808281261e-05
6.46562752888162e-05
4.99412800440309e-05
3.19147325691187e-05
6.20431930765771e-05
2.22230845935816e-05
7.33486435245941e-05
4.08555633507092e-05
7.0858333456311e-05
6.41160118519453e-05
8.51031506244793e-05
-8.31436638533215e-06
9.87417121961284e-05
2.12490465158547e-05
4.29229387487284e-05
5.1511482230311e-05
6.18544427437914e-05
8.3163928313216e-05
3.50680241981597e-05
7.21861541168162e-05
4.52471537788934e-05
2.46092661989039e-05
6.67623416375593e-05
1.52430614398279e-05
4.13646358356776e-05
3.30744405800275e-05
8.41721460796838e-05
6.74090634256724e-05
6.83308917856599e-06
5.00748686878344e-05
1.1369300335605e-05
3.8830000977975e-05
3.87231272165668e-05
7.46896301481181e-05
-4.14720295161612e-05
8.24463374280395e-05
2.65658739935186e-05
3.20401815648815e-05
5.54307897591523e-05
6.44457906654141e-05
3.81008533995623e-05
2.83298430582207e-05
4.84149570556821e-05
3.35071352307548e-05
9.5468059129952e-05
4.27121169763591e-05
3.54440958927197e-05
3.21925805442839e-05
8.00580993167339e-05
7.81605383235665e-05
6.71840751303464e-05
0.000136154663838456
-9.28321702298773e-06
6.4009137110716e-05
3.45958256464425e-05
3.2036959047619e-05
-1.77939695587472e-05
2.40342963326579e-05
6.5595331574951e-05
5.14048535042317e-05
2.50004613618327e-05
5.00895778489896e-05
6.66245356039769e-05
7.99243306281462e-05
4.93635791347682e-05
3.28003045690606e-05
1.84229818980351e-05
8.3160327359767e-05
6.59932962293031e-05
0.000124762105323487
3.60784565628373e-05
5.42456825319658e-05
6.65062578407014e-05
6.9710569083517e-05
5.61826683082671e-05
4.5744183733647e-05
2.34541322768045e-05
0.000104044411411492
6.31707426251204e-05
7.52482546875605e-05
-4.30539366897407e-06
8.49895968754466e-05
2.53670799727561e-05
2.14672318967899e-05
6.87292674595969e-05
4.67211071046662e-05
7.79530267568728e-05
8.25320400074553e-05
8.67681002771254e-05
6.50334997782949e-05
5.42193455806378e-05
6.87117889385957e-05
6.80536357303065e-05
9.67830005057358e-05
8.37272531831448e-05
5.08911966450928e-05
5.855034704936e-05
3.18049757026777e-05
5.40778860062448e-05
7.98006085115528e-05
2.86090315330424e-05
2.69758183767567e-05
3.98258744161706e-05
7.59300911879281e-05
3.60806992264798e-05
3.33267198847324e-05
3.14227458663824e-05
9.75204576461104e-05
-2.08790215488216e-05
5.07644595811761e-05
0.000102522193262512
0.000120306039579488
4.14623463645308e-05
4.86221612525479e-05
8.3800685627335e-05
6.38662185379146e-05
0.000131216408486627
9.86131372035388e-05
4.26400059575724e-05
8.79573564049048e-05
1.18547328894423e-05
1.787867146691e-05
-9.19983961678866e-06
0.000103424475630174
7.62646825404895e-05
6.60276362367172e-05
8.57265841820838e-05
4.39502587122051e-05
5.35237569446918e-05
4.39893842268517e-05
5.29095923932096e-05
4.78168624110279e-05
7.21991100424014e-05
4.78066394155403e-05
1.77531176779162e-05
0.000124221181378919
6.31942107592249e-05
-1.37225752112317e-05
-2.26156119075982e-05
5.25558666195538e-05
-2.89738616530486e-06
4.95002588449105e-05
6.18835498001029e-05
4.15806884351508e-05
8.25466070909354e-05
4.90855432502164e-05
3.62374223965689e-05
6.7139905401005e-05
8.5694522688233e-05
3.66257884135656e-06
4.32062461155093e-05
5.79113861476333e-06
4.03844966777265e-05
0.000118353201698469
2.82974490112704e-05
6.36032265474352e-05
6.65466788446937e-05
9.43497023913625e-05
4.68379907808965e-05
7.50987041231253e-05
5.14568238444412e-05
8.31235829750175e-05
-2.06790627245737e-05
5.97270907352664e-05
2.8867539163134e-05
4.15774839522127e-05
7.06638675008964e-05
7.87545638858778e-05
9.06014651415126e-05
7.85255028129949e-05
7.35370192292792e-05
0.000100041841509676
8.41916751859971e-05
0.000157897962050016
8.67781347839358e-05
0.000109197029762235
8.39464685436723e-05
4.04641574808332e-05
8.53036486657224e-05
0.000101694164198405
2.5654007244265e-05
0.000103120550053378
2.85032252095007e-05
1.79474260946968e-05
7.78929553704567e-05
8.80840926602625e-05
4.6929435302291e-05
5.92162112750543e-05
2.27064428764075e-05
6.64327926608701e-05
7.15677921497457e-05
3.76101951042227e-05
5.48941523187346e-06
4.75259124592256e-05
7.33356230235787e-05
1.16516752507549e-05
3.82874771013494e-05
5.63873168481083e-06
2.66974467165218e-05
-2.02847243948972e-05
8.25557660729401e-05
3.99379026761339e-05
0.00010305385893209
5.16703000965813e-05
5.42156386154463e-05
1.76137311791277e-06
3.99692172738041e-05
3.00995210260872e-05
5.31189986310506e-05
4.53208131238573e-06
3.58182573828036e-05
8.94829826880125e-05
4.73234734007955e-05
2.21698992418576e-05
7.55613042763607e-05
5.59145543924355e-05
3.52989055672585e-05
8.65794430045763e-05
-5.27524790403913e-06
-8.29945947612763e-07
7.0039371957095e-06
0.000103355135134878
7.26734248123432e-05
7.70831473062424e-05
7.53710886694804e-05
7.17200407735736e-05
7.73809575880686e-05
5.35015428196957e-05
2.10356655705506e-05
2.79752493591725e-05
8.86729722234571e-05
2.69377238817379e-05
0.000107044235027044
7.40002104342167e-05
7.2820997208219e-05
3.71388734606748e-05
2.51810678807067e-05
6.91732071515635e-05
6.67043709665232e-05
2.54910482346208e-05
7.61229474137136e-05
4.1676166385963e-05
6.65123613285856e-05
2.45485551199856e-05
6.66159492821073e-05
2.26591576819701e-05
2.99935668457317e-05
3.41080892712533e-05
2.28471404324691e-05
-5.93162636230789e-08
-1.80946100289645e-05
8.171526041876e-05
8.29136219584059e-05
-1.02371023762593e-05
2.78110216167819e-05
3.94912970640051e-05
7.77946580876758e-05
8.0113462272997e-05
5.52772611928185e-05
0.000110571972874149
0.000107998505154849
9.10372661673188e-05
8.12604132987139e-05
2.29945986456794e-05
6.75973936135912e-05
7.45383620621237e-05
6.76388920908823e-05
6.86442514259449e-05
-1.6791032084231e-06
6.56143653605429e-05
6.75809538486732e-05
3.4220984979672e-05
3.58280191489385e-05
1.62707028089691e-05
7.26131731681696e-05
8.31605926094622e-05
8.68301728351109e-05
2.96859146985856e-05
0.000134150063624375
3.47939111147772e-05
3.74247031503523e-05
3.67995439580438e-05
8.46623342575969e-05
7.37510438550435e-05
4.71434633401137e-05
3.63290489551385e-05
7.86832550082555e-05
7.0606896427713e-05
7.66022432110641e-05
3.36699683832831e-05
3.08699812833603e-05
9.80663668136265e-05
4.52981909938455e-05
5.01186821159035e-05
2.12686633635877e-05
5.09382682912557e-05
5.82334342653653e-06
-9.16858871862203e-07
0.00010302339834771
7.03624981626047e-05
8.84127952571844e-05
3.2525790071811e-05
4.03268777780856e-05
0.000103265011515589
3.48056874392171e-05
5.48004196235451e-05
5.33910417491781e-05
5.6690117298821e-05
6.16748114205343e-05
7.63378526943819e-05
4.63335038388768e-05
0.000136500475981929
3.86838818101005e-05
3.5209553280825e-05
2.31420799545159e-05
7.8320733426938e-05
4.43569895117256e-05
6.95656796712692e-05
5.74267569700923e-05
5.73290971999363e-05
7.89358782335419e-05
5.04442063687927e-05
7.43721637443471e-05
7.28513941665484e-05
5.97750017133761e-05
9.06701994281236e-05
4.19096897236e-05
1.77523852076671e-05
9.21319844942518e-05
-1.04981880951368e-05
5.95851791716836e-05
6.82238322582104e-05
4.29017057686454e-05
1.8856227614495e-05
4.3079033991079e-05
7.47798638990984e-05
8.36152736676468e-05
4.41567806764955e-05
3.0382344684596e-05
0.0001275400489886
5.18376541562563e-05
6.31822850436454e-05
3.25708380982883e-05
3.48525040508541e-05
2.14898680566741e-05
4.06792452111212e-05
5.6426682851701e-05
7.76912950912891e-05
1.04330370509336e-05
6.18653331371245e-05
-5.0750270741713e-07
3.72890538965772e-05
5.59436449762619e-05
8.82096004579179e-05
0.000108755140303914
8.80526860235331e-05
4.85900356798049e-05
2.87425735963726e-05
4.16497382914604e-05
7.17360132983011e-05
3.5465760729903e-05
5.01322074389808e-05
4.95429261544251e-05
6.32879351094425e-05
9.00096052066419e-05
2.35544129535751e-05
5.0386949088963e-05
3.49704460988449e-05
3.85345739621191e-05
-4.43374491306907e-06
3.69110461879948e-05
4.96898783042477e-05
5.93453930263986e-05
9.45045990657694e-05
5.47117013922261e-05
8.32132305505217e-05
6.66339205064673e-05
3.88347371795043e-05
6.87706534959546e-05
9.83357218483979e-05
5.18851973514642e-05
4.82314623276856e-05
0.000108669995464986
3.42080073869657e-05
7.76233995182743e-05
5.16265035366212e-05
3.29616807959655e-05
9.63458592904538e-06
7.03246002276542e-05
2.31886371097996e-05
6.78794437131465e-05
4.51692043091313e-05
2.08744969197627e-05
9.02151237361251e-05
4.05895594004852e-05
2.12023878825763e-05
5.41516304709056e-05
4.98926732162951e-05
5.27416885001521e-05
2.83921114912519e-06
3.00471161394425e-05
3.98148307915303e-05
4.0602380778994e-05
2.76159018219423e-05
5.83017204439242e-05
4.20756889186347e-05
2.8884155159404e-05
5.93953189262439e-05
6.66502533842487e-05
6.36937890965035e-05
6.09805680033074e-05
3.10535944569766e-05
1.73757134108061e-05
8.95637015516984e-05
3.4448020029122e-05
2.3861055602544e-05
4.29860510019416e-05
5.22922537669432e-05
5.3934462621247e-05
7.76253472966318e-05
4.63731183468815e-05
4.35220269720142e-05
0.000111281490909539
-5.38461668007337e-06
2.40892058418898e-05
5.51073502621105e-05
8.10590924351721e-05
5.13767890683183e-05
4.66654253344988e-05
9.56616476327407e-05
4.31252950027521e-05
7.95822783799819e-05
1.4367656123593e-05
5.55908345279764e-05
5.29150374547338e-05
6.08869218131849e-05
6.73774033998817e-05
6.44640250302543e-05
4.8897565364551e-05
7.13009488176741e-05
5.15984513421576e-05
4.58455989242232e-05
4.33335256749285e-05
5.37859820155636e-05
7.75663927339634e-05
3.25552185936091e-05
7.51894111202667e-05
0.000109159033471948
8.4418343206206e-05
8.27424026468972e-05
5.01090391748925e-05
8.2038475300875e-05
4.73232052754305e-05
9.88077659628353e-05
0.000101176861023437
3.93050126328253e-05
7.21298389197842e-05
2.62237310894649e-05
8.09939092888458e-05
7.77107354654142e-05
4.89575928044606e-05
5.98223082960003e-05
0.000118048345433962
7.13455537293504e-05
0.000116549463030192
5.84157851177462e-05
1.65088742324619e-05
4.70877131815501e-05
8.24431285821053e-05
4.35667051238459e-05
9.52872773102186e-05
7.10584933426638e-05
6.54934409619786e-05
7.34104877287843e-05
1.91653217269173e-05
7.09499101639892e-05
4.26984639631795e-05
7.11954059399695e-05
8.04056396864806e-05
7.97399436019907e-06
4.85415452696152e-05
8.27702657920632e-05
5.79747900188087e-05
4.52971847143152e-05
1.84627610328622e-05
5.04695043506494e-05
1.43512161406101e-05
4.77541479640333e-05
4.31437601547592e-05
6.16391708436926e-05
5.28935114315008e-05
1.22829967445883e-05
0.00013037490078833
5.00937169275289e-05
0.000121711112197559
5.00874923419412e-05
5.97776736209707e-05
5.40957710466823e-05
0.000160116359591196
0.000123816249938701
2.73617242452736e-05
5.80940847851909e-05
5.07995257863092e-05
2.72848228641579e-05
5.0261620492114e-05
2.91725500666462e-05
3.18203992249864e-05
-9.11291368848254e-06
-8.33250390943576e-06
1.9494559697998e-06
3.5768535943306e-05
4.86326869033849e-05
6.97864799886653e-05
6.16577885444694e-05
5.87778434083843e-05
2.29609441748042e-05
4.70557731657016e-05
6.45619019514498e-05
3.49153588537954e-05
7.3214350611696e-05
4.0950035722454e-05
9.03355052376994e-05
4.03690237018202e-05
9.51416992164358e-05
6.05217766793273e-05
7.66688048460566e-05
6.26193084638561e-05
6.39554501441883e-05
3.26837544969462e-05
8.79021227937748e-05
7.61016568446002e-06
7.09194517105061e-05
3.56255088053515e-05
4.69229478262556e-05
7.83626519771315e-05
7.0792866960631e-05
6.18313367538721e-05
5.26551256412604e-05
9.49872908914545e-05
5.27083350931063e-05
7.30197978953455e-05
2.93976597309549e-05
1.9250246918322e-05
8.12460693995392e-05
-1.92032886081809e-05
7.64921776239071e-05
4.72195599259402e-05
0.000132679315315791
8.18870822544217e-05
4.65048154218105e-05
6.94925477158962e-06
9.44321079854026e-05
8.80235696520679e-05
0.000105695430057264
6.1595217569262e-05
5.88310222772389e-05
6.15970542344615e-05
3.16470076828955e-05
4.04930568329798e-05
6.30716827206856e-05
6.19347509380931e-05
6.08095348725262e-05
3.41235609178455e-05
0.000100411718917773
8.8400320650793e-05
5.22103664351188e-06
3.41464017698015e-05
5.79919245742911e-05
4.67710622672228e-05
0.000135468313885689
6.86913778837837e-05
2.82025579385048e-05
4.0918091751929e-05
3.63269598225308e-05
-9.15388786497189e-06
0.000121980961149373
5.43087029404278e-05
5.05112858367274e-05
5.15827157578416e-05
6.1281468389035e-07
4.8220609113706e-05
0.000116849801164466
5.84655920528238e-05
5.10120454128849e-05
1.23115198742632e-05
1.10041593981146e-05
8.17422138144453e-06
5.90393714033351e-05
1.93775045887386e-05
0.000132510913618644
9.49287758213111e-05
0.000119701955559162
1.75947672175577e-05
4.84621534848439e-05
6.88795267273506e-05
5.78615169165531e-05
4.89648599775414e-05
4.11419267561822e-05
6.85723158795097e-05
0.000113060449233718
8.68143124340408e-05
2.20173402541417e-05
6.32644547472581e-05
-1.01464718085742e-05
8.4366132655416e-05
3.76686994491495e-05
5.81782547304302e-06
5.47761796667067e-05
6.06154227364449e-05
2.41342972577619e-05
9.27956781950201e-05
9.83392748918184e-05
4.57177826880059e-05
3.016590567748e-05
4.3293260332989e-05
1.28184586350868e-05
4.35065668776567e-05
0.000110637898572624
4.43018378164511e-05
9.52890169240475e-05
4.19076526044305e-05
8.8654210353363e-05
6.835910615137e-05
9.22656869841335e-05
3.12258677786152e-05
6.83089416095138e-05
1.08025033320013e-05
9.63065561710122e-05
8.31694613305205e-05
9.28387614023709e-05
5.95168871234063e-05
5.70303321813189e-05
6.08678254776154e-05
0.000135390225702552
2.99632083894521e-05
2.07275702338331e-05
4.97641814459591e-05
1.0409776771389e-05
7.31830833721246e-05
4.73983628173848e-05
7.74859819280665e-05
0.000104181924807159
6.45909592375466e-05
8.02354865728442e-05
6.84264292739374e-05
6.64249447395031e-05
4.62438865759562e-05
4.48575848559949e-05
7.15494514944915e-05
9.10928534217647e-05
0.000115936741148632
4.64702101016524e-06
5.85881320735016e-06
6.25723459335747e-05
5.19579857941459e-05
2.85355236478738e-05
3.04108111175053e-05
4.73062592233507e-05
8.49939889391457e-05
5.55657414191555e-06
8.25075298009703e-05
1.23630390934033e-05
9.24779612590923e-05
5.87622359262628e-05
2.65387954981208e-05
2.18489720037825e-05
-1.68709925110796e-06
1.40013775315365e-05
-1.62068240836436e-06
9.20876760941426e-05
6.05664179222838e-05
3.35030686176732e-05
7.27430676046612e-05
3.67536123228996e-05
4.90862389573591e-05
0.000108642880622134
6.7249960696026e-05
5.07914466433304e-05
0.000116343075653131
0.000112604488413489
6.53233493180904e-05
4.0979789626885e-05
4.55342753065029e-05
0.000118785691362184
-3.74603130758119e-05
6.00881391630953e-05
0.000107727584988091
2.96856696584241e-05
6.61542211687197e-05
5.25877411490269e-05
4.87983165205799e-05
0.000100803743906191
5.66921513807193e-05
6.82278037672141e-05
2.78406417897533e-05
8.76839015647733e-05
6.23851915449828e-05
6.67389591280696e-05
3.31090875921882e-05
3.55788973068317e-05
6.96416243404917e-05
9.37217250471977e-05
3.82088150672397e-05
9.12693156696493e-05
0.000101126601308142
9.48291444113492e-05
6.08040555624475e-05
9.88172925248157e-05
1.00915083300517e-05
8.76004782535392e-05
4.20528628879253e-05
5.75036324482851e-05
4.48703334868277e-05
0.000108752786079699
4.5166062597192e-05
5.01715897705348e-06
4.39109173444065e-05
5.45070151027147e-05
5.68703985368964e-05
8.78280719612429e-05
3.00765097098412e-05
8.8154403970783e-05
6.40459650023189e-05
6.34552418270981e-05
6.77421638427924e-05
9.52581794405037e-05
2.06544495501122e-05
0.000113913773607888
7.11858649336661e-05
-3.45072060765507e-05
2.51191267687992e-05
3.51066350031692e-05
2.60681060783039e-05
6.01726229923069e-05
6.21606652259056e-05
1.14154928122798e-05
-6.85074562262335e-06
5.73567073558872e-05
4.5416467030291e-06
2.49895339908185e-05
4.5796122134329e-05
8.04287151194954e-05
9.05761619307374e-05
5.79459884225591e-05
2.65932815506372e-05
0.000108903973060186
5.82817754693362e-05
9.1218210626691e-05
0.000118731645953179
9.26735112022838e-05
7.78616852971874e-05
2.984675725616e-05
7.2040394105927e-05
4.44623840369351e-05
4.39966719966989e-05
3.26016596422884e-05
3.56203909925934e-05
0.000102665656488712
7.53088203696179e-05
7.83750936866572e-05
9.84538875614347e-05
7.63422235827638e-05
4.40072237611105e-05
1.96213702455878e-05
9.41205067520284e-05
6.9737234384158e-06
2.69256592419872e-05
4.56040335909951e-05
8.02989546818301e-05
7.23195828320777e-05
1.90872993502577e-05
7.77875360141363e-05
-1.28344721353555e-05
5.7325659002365e-05
6.04350404812812e-05
6.1021652677148e-05
6.62521976554013e-05
4.27679396751527e-05
5.84533450303932e-05
3.96835578042267e-05
0.000100700432152459
3.68679175631485e-05
4.76985713608566e-05
9.1711230551566e-06
7.32408918993475e-05
0.000112036939588982
0.000110177456210618
8.74746214844559e-05
4.98481861498457e-05
-2.75966625234899e-07
6.79665204863293e-05
8.94659884499749e-05
3.08674432607983e-05
8.12351790667182e-05
8.20392684984859e-05
3.37730540455155e-05
9.59351607697131e-05
3.28009578428554e-05
0.000101527022944806
8.9957960912302e-05
2.70075489361987e-05
-9.06113786791046e-06
2.40146790568942e-05
8.75680386419997e-05
1.78898753934676e-05
6.69656029170968e-05
2.60691203552373e-05
6.55065662935248e-05
0.000122306360368047
6.66417807534498e-05
7.2502748553246e-05
-3.12333072825642e-05
7.69957907996103e-05
9.26989869790989e-06
0.000108072466009846
8.36081866492099e-05
3.21761987682613e-05
1.19997680044033e-05
5.75134230679257e-05
9.23403325539631e-06
9.40759209554979e-05
3.0961087430199e-06
7.60200618383811e-05
5.4791425492074e-05
8.6140661522212e-05
5.40168957881443e-05
6.02103843942907e-05
7.34084023225836e-05
7.06075342258233e-05
3.89004051011803e-05
7.09908563371385e-05
8.61621783362756e-05
1.93829852841761e-05
4.38280918098113e-05
8.58041766438258e-05
2.22350516610274e-05
6.12555211841705e-05
4.28886676345898e-05
3.6987888789626e-05
5.14156168091286e-05
8.00306071554791e-05
9.26996183612093e-05
0.000117833283022213
9.95906675634197e-05
5.04153632829618e-05
0.000112387549550511
0.000108675544593924
3.91795782713666e-05
5.64417713049062e-05
0.00010421047707036
6.50572338168979e-05
4.6357585398391e-05
8.80076662429916e-05
2.10776557680932e-05
5.34019396702311e-05
8.6794343220898e-05
2.20883551548078e-06
5.44029961719594e-05
4.41556048795889e-05
6.55055856486334e-05
1.31997744570393e-05
4.53968869679867e-05
8.81340971053095e-06
7.58788674922656e-05
3.39617053756278e-05
4.8808577862122e-05
0.000101233219818091
3.34305994639569e-05
3.90414552860255e-06
8.12691583443597e-05
7.43066129254983e-05
5.21681661811418e-05
6.02158237867612e-05
6.64079755473106e-05
9.9400230658524e-05
2.27744453024689e-05
6.99186466304471e-05
5.90517151989932e-05
7.1913552158198e-05
6.05660046101025e-05
5.01780159742378e-05
8.62152598668204e-05
4.49614165986951e-05
8.31791107515526e-05
6.73357643308096e-05
3.71002298671647e-05
2.40044945631274e-05
7.71098130028934e-05
8.05231469893039e-05
4.4046278107432e-05
4.57042832321781e-05
3.44273358169836e-05
6.0296538242206e-05
6.6187270159002e-05
1.26267062571471e-07
4.15876934999407e-05
5.72559771302199e-05
4.89784056807269e-05
4.51792484644353e-05
4.58862320285105e-05
8.21134909737098e-05
7.45656173842393e-05
1.96660131040592e-05
3.71236304212767e-05
0.000120202893804265
5.41268276411808e-05
9.22093573534003e-05
6.29253957661715e-05
3.51140010532681e-05
3.0259182729986e-05
2.74331610808406e-05
5.72078165583062e-05
4.27945945603218e-05
6.69388076940746e-05
6.02955266082785e-05
4.88115193014084e-05
3.52182278860866e-05
6.98985880358505e-05
5.79498008312251e-05
0.000125116199170668
8.69877682955935e-05
6.67235396791044e-05
5.98411827106811e-05
7.00144887279077e-05
6.79923152958984e-05
9.51945138506591e-05
3.73043769459016e-05
3.80536215113876e-05
6.60831121002394e-05
0.000123998892579249
5.21112756888356e-05
6.58668464433123e-05
0.000108950661764459
5.78744909865031e-05
4.67629949974566e-05
5.87214136105932e-05
1.97916610210644e-06
3.5808604277507e-05
3.80006065086024e-05
9.24824769368954e-05
-4.45020713820646e-07
6.29437749639716e-05
7.09732101327295e-05
7.7095885908347e-05
5.27956943226962e-05
0.000102215921033463
3.40790522862843e-05
8.85686239996711e-05
4.75105169616039e-05
3.6927682781148e-05
8.47669020128111e-05
6.93324877302686e-05
8.50515860804805e-05
3.62234365006705e-05
4.68463530831544e-05
7.63037711935169e-05
2.65181430983303e-05
6.15133658417387e-05
3.59224294179374e-05
0.000123306632696914
9.62038272866442e-05
9.61612240070676e-05
5.00787385893082e-05
4.65993171747631e-05
-2.33203327187352e-05
9.76612118065224e-05
6.83676367094709e-05
0.000100953744051168
8.05115312272642e-05
6.96589559565862e-05
7.78900089516237e-05
2.25852214513795e-05
-6.15975133560187e-06
8.67418276706922e-05
7.43871992938953e-05
1.27452938677808e-05
2.022654547662e-05
6.51722601948221e-05
3.52398266154333e-05
7.49482971180547e-05
7.23223363432136e-05
7.3747426736619e-05
5.54017677535297e-05
-4.84318566336318e-06
4.93364934956148e-05
4.04779086153355e-05
1.44917643434558e-05
3.44927292056305e-05
0.00012141500498228
6.21744184072803e-05
0.000121758409194353
3.71378757761046e-05
6.16991635791144e-05
9.54507273487095e-05
6.50537667562299e-05
0.000106963068545066
6.7581330481714e-05
5.16316395326984e-05
5.73106018651417e-05
8.35818756609228e-05
7.30660954851471e-05
7.97457776432903e-05
4.68502264379992e-05
6.25340617099427e-05
1.78795923883077e-05
0.000115950444586059
9.41115041159162e-05
7.20786439931297e-05
6.47034837968726e-05
7.75150021420555e-05
4.85170149303552e-05
4.21298902016512e-05
4.72804875429363e-05
5.30819628775739e-05
5.10603045485119e-05
5.91974754561741e-05
6.11576235955368e-05
6.23940513968986e-05
6.48830098211415e-05
2.09786487637204e-05
8.50493595841556e-06
9.55223867410339e-05
0.000122620379419447
5.55344972146315e-05
9.64270141076605e-05
2.55753937312505e-05
3.9977233790215e-05
8.35322440372016e-05
3.78347622397622e-05
8.45391155144526e-05
2.35959805971322e-05
8.34700513753547e-05
3.19033560287542e-05
8.31677574145495e-05
0.000102296948828607
0.000106164852575924
8.78047898001054e-05
8.65561070176172e-05
6.07717033989888e-05
4.56048609487094e-05
6.54162383918814e-05
1.17291023116966e-05
5.96117997488728e-05
0.000109808034038685
2.66934082598076e-05
1.46536012651793e-05
6.62516562651992e-05
6.97192057123669e-05
3.00374840096521e-06
4.84854566079799e-05
6.81513610707731e-05
6.05173160336671e-05
3.65989371012242e-05
7.02446962788321e-05
6.10609431363361e-05
5.92282847798696e-05
1.14530465220765e-05
4.90456158972829e-05
3.74647011742897e-05
4.6630318937463e-05
5.03632005382061e-05
1.0124411215357e-05
6.87581436250906e-05
0.000119655079026191
5.03656286475464e-05
3.27508725390365e-05
3.82643221764881e-05
6.63916278327831e-05
5.32460952315429e-05
4.55035936422045e-05
1.18259991594226e-05
2.9858614701225e-05
0.00014845131632069
0.000144435858607978
4.28337345463702e-05
1.94375364939098e-05
3.77103709520866e-05
0.000122463199284581
5.57008815302664e-05
7.45213625590166e-05
0.00010778043126446
5.29293976907816e-05
0.00010398150469136
0.000102470387098179
4.27218569465917e-05
3.27281338929973e-05
7.67019995439202e-05
0.000135101608926384
9.76679813144008e-05
5.27059544734872e-05
8.33056537669e-05
1.64261754004675e-05
5.73138650641051e-05
2.07326168140579e-05
7.14901419228977e-05
2.30992714704017e-05
1.57791928056697e-05
2.86356915826101e-05
4.68991493305059e-05
6.37378827224986e-05
2.74803212933214e-05
-2.13023935431732e-05
4.1731017113608e-05
8.41401734769075e-05
1.07175873885809e-05
9.53090574747953e-05
3.90660765171669e-05
2.085616696478e-05
9.68526538064847e-05
8.04614927607519e-05
2.76870107849978e-05
8.07928839630236e-05
2.18356518995642e-05
5.73674671410249e-05
0.000120654193310845
3.51216189586564e-05
1.5332745841779e-05
9.44023074148862e-05
7.41797836597253e-05
9.55085282744037e-05
4.5154992050773e-05
4.3692392369599e-06
8.89676080123496e-06
-1.1992933927942e-05
4.90620393380129e-05
9.34160293551507e-05
5.13647113561148e-05
7.35058851251616e-05
0.00011366254038115
4.94949308657084e-05
9.04105568288768e-05
1.06257990556752e-05
8.54426586878178e-05
7.79569330587637e-05
7.02389375273403e-05
1.53016738367264e-05
2.37800426680992e-05
3.99225907823607e-05
7.92310142331951e-05
3.60968665571923e-05
1.61392034505218e-05
0.000141208138695158
2.26300274571171e-05
5.81676072204056e-05
3.9786982757453e-05
3.25191264417732e-05
6.31139899667898e-05
2.7500593763886e-05
5.74669554955825e-05
-1.58553293658697e-05
3.71075262037692e-05
4.54953732499936e-05
5.65101591177419e-05
5.05492143101798e-05
8.77915583395742e-05
7.96735557688474e-05
1.36752921838389e-05
5.53828271372865e-05
5.63000663135092e-05
3.12022491060916e-05
-1.66320065660994e-05
7.97621335009278e-05
6.21552412993734e-05
-3.66150830605137e-05
2.22083232674478e-05
2.39896107760774e-05
3.26824487639201e-05
9.04823193479423e-05
4.8647574335716e-05
1.88345918869639e-06
3.64869563422652e-05
8.66132121396375e-05
5.52201483451171e-05
0.000123214423241721
8.52975309777231e-05
6.71709662039533e-05
-3.34772166818624e-06
0.000129520434599805
5.08390078982576e-05
1.9787758823453e-05
8.73698070276396e-05
4.94516034236736e-05
8.51733495283306e-05
5.99858610477632e-05
8.92744786222021e-05
4.72085036132653e-05
8.41208888284016e-05
1.79452113711947e-05
6.69326969777145e-05
8.73616249879524e-05
4.7899534907796e-06
3.56529531030348e-05
1.72128260589243e-05
7.47034590723001e-05
9.14642304905768e-05
7.02747784372844e-05
2.87483693677365e-05
6.75954108335394e-05
4.24790601788588e-05
-1.36976824500541e-05
7.21008212868257e-05
5.45820043047959e-05
3.26390771889845e-05
5.18443644958996e-05
-5.04869907085242e-05
-2.02666946005003e-05
6.12194679906178e-06
2.94958285370414e-05
6.3610765100985e-05
4.34550033410175e-05
6.10172199769544e-05
6.7673864066972e-05
3.25358184293198e-05
8.6056481345747e-05
3.554623612777e-05
5.80979745891873e-05
2.6224713386179e-05
1.1590691447522e-05
6.72875335928377e-05
7.10525232087682e-05
5.75401882285293e-05
7.8081413148366e-05
3.08158921416701e-05
8.59769836565681e-05
3.7439722379006e-05
8.75523433670148e-05
0.00011041943069881
0.000106436785083685
0.00011942233219978
6.50648817084175e-05
5.84153407697038e-05
6.93711164335785e-05
8.44075953266905e-05
7.82958021257408e-05
-2.95389132477228e-06
7.26580278676905e-05
0.000105356508267422
1.28728727298292e-05
3.81388745308443e-05
6.5687051628055e-05
3.61871517655481e-05
8.56216566279891e-05
5.29240191349366e-05
-8.40432967442558e-06
3.19494754928064e-05
4.15656573786442e-05
4.37099706947889e-05
6.58466501014943e-05
5.82845921928132e-05
4.45729423823553e-05
7.91889973276566e-05
6.44755124678734e-05
0.0001269808466096
8.72711858345407e-05
7.51838579053863e-05
5.36695669835326e-05
6.34485765150076e-05
5.8622339067442e-05
4.73761308489272e-05
5.92246214623988e-05
4.77595822185614e-05
1.98553607719437e-05
3.58341423698277e-05
1.39259634548842e-05
0.000122064192699137
0.000125450088305962
5.34184827454303e-05
6.31864088395886e-05
6.17538594173583e-05
5.66629265466137e-05
2.88998244807164e-05
9.45843259865591e-05
-1.78481207922388e-05
3.09188260383168e-05
3.21028258338847e-05
7.51019285498209e-05
7.29374465400519e-05
5.71896924026816e-05
2.06495775451152e-05
4.4080454201342e-05
4.71001782332439e-05
2.99911143411982e-05
3.26256025746134e-05
9.47396903882551e-05
6.53036009178825e-05
6.10052794856145e-05
6.35266948997137e-05
5.52542068435948e-05
4.68176674297815e-05
2.77576086787164e-05
7.0902308421999e-05
4.64132871155207e-05
2.91994986180664e-06
3.90216711233229e-05
3.95259958588214e-05
3.5031407121933e-05
4.65322852694915e-05
5.31661680784949e-05
0.000107537497945614
6.65555116030344e-05
5.98483263919313e-05
3.24213511812767e-05
7.91378399721055e-05
2.26876567249812e-05
5.14490214596768e-05
3.17951237455237e-05
9.05518753509348e-05
6.32422545356018e-05
7.91850780377132e-05
5.44209831826635e-05
5.83477219397366e-05
7.54992065732643e-05
7.58771272636695e-06
5.95276411720478e-05
6.52037805792638e-05
-1.24007353291141e-05
9.49695034230994e-05
7.25404421218895e-05
8.84861779646078e-05
9.07648666042423e-05
0.000103049238084212
0.000102245804901413
5.43840583828929e-05
4.16851394401644e-05
3.71423268910394e-05
7.09807140551782e-05
6.33022867101108e-05
5.97031779260773e-05
5.13882649337848e-05
5.95649221431052e-05
4.69705246049994e-05
8.7142894911208e-05
8.00207189716269e-05
9.51029272649122e-05
6.97564082331715e-05
3.23925579102884e-05
3.43625442930343e-05
-6.21950521171778e-05
7.12661680974614e-05
-1.53078001710475e-05
7.06141380203749e-05
4.41315461923532e-05
