# Supplementary material for: Research on computational propagation and identification of mine microseismic signals based on deep learning
Source: PLoS One. 2025 Oct 22;20(10):e0334641. doi: 10.1371/journal.pone.0334641 (PMC12543183; doi:10.1371/journal.pone.0334641)
Supplement: S5 Data — (ZIP) [file pone.0334641.s005.zip › 000100800001617.xlsx_0.txt_24.txt.txt]

6.80228163049524e-05
7.35159614364896e-05
2.66267046102687e-05
2.02580377626766e-05
2.28549711497991e-05
3.26720099443694e-05
1.58744441299778e-05
5.44549776117904e-05
0.000102415364164615
9.00929040142923e-05
9.5768939894175e-05
4.48848054666998e-05
6.98895357738573e-05
0.000148433890014454
4.38665795624466e-05
4.92688423127225e-05
9.36044311255465e-05
8.24939823464432e-05
8.56226746232724e-05
9.39866964094255e-05
7.79646655425731e-05
6.46771648392145e-05
6.03316445249633e-05
0.000109445919844953
5.21984412299218e-05
4.33920398416974e-06
0.000108628819714773
4.67366953259895e-05
4.42443704530939e-05
3.6994947028291e-05
6.66777579720286e-05
9.25496684823874e-06
4.51942126310363e-05
2.41138767272817e-05
6.48219773868522e-05
6.27737483068835e-05
-1.96524013220168e-05
1.54820134456982e-05
4.72552348928422e-05
8.55531792761773e-05
5.77032128012755e-05
2.87516049418911e-05
9.39566808551959e-05
7.95064229140324e-05
7.94852434235092e-05
7.10383739752855e-05
9.85739772082523e-05
8.53759464113132e-05
8.35693801938133e-05
8.71483250512219e-05
5.78579096491362e-05
8.69445233556183e-05
8.05473908908564e-05
5.39967886529314e-05
7.41087557121478e-05
4.61622553053754e-05
5.5408255616517e-05
0.000113510055102109
4.21215774981796e-05
5.72979935139416e-05
4.83786255954537e-05
4.502318507101e-05
4.45328919136899e-06
3.4334205309535e-06
9.32605801507525e-06
1.69385647483924e-05
4.85101039613107e-05
0.000101491333486499
3.60920462094376e-05
6.26343143814515e-05
0.00010920034210047
6.42495965454269e-05
6.91618054351313e-05
5.56427066078247e-05
5.91718355726563e-05
7.26147702426342e-05
4.94767181810742e-05
5.2001076293226e-06
7.01480525937479e-05
4.30033263897368e-05
8.07837772829734e-05
8.01475533550025e-05
4.99565959576198e-05
2.53393233284244e-05
3.80615986938098e-05
6.55414094942352e-05
4.66745065197723e-05
6.83658013476018e-05
6.38797000366645e-05
4.24490807909611e-05
5.85979839655954e-05
1.60048051187985e-05
5.15460543561595e-05
5.99349470494061e-05
7.82308818414274e-05
5.73916421116223e-05
7.3700923886965e-05
9.78916722361106e-05
2.51903929519774e-05
3.02286337013369e-05
8.56530832551404e-06
3.0823841441296e-06
2.75425680062856e-05
7.15336094967116e-05
5.5079403399821e-05
4.75918838602037e-05
3.06211643319653e-05
4.13226584726464e-05
2.5881959107124e-05
8.56003325256655e-05
6.97668925160376e-05
8.44629243021269e-05
6.24302020373296e-05
6.33571861783005e-05
6.98409463369107e-05
8.78491882864375e-05
4.59131672110997e-06
0.000106556823617461
6.76524866791822e-05
2.56373947348266e-05
6.69187778632128e-05
3.69024711062262e-05
7.92802567464833e-05
4.49624713451949e-05
5.10584847243495e-05
6.63568171199448e-05
6.95894949461704e-05
7.27652089198657e-05
2.45343291165086e-05
7.43358166816787e-05
3.77943081279941e-05
0.000115509976977317
-2.47302064719836e-06
1.51814028877691e-05
0.000113279701163358
3.77253379491398e-05
6.18439961165751e-05
7.37952278569521e-05
1.82101868594879e-05
6.53017838560495e-05
6.92967557786285e-05
4.3442354888234e-05
6.63887752791911e-05
7.85209645459966e-05
8.31234204669715e-05
7.15345286253094e-05
6.6728154476652e-05
5.4098272122242e-05
5.59390340559865e-05
2.18473394512076e-05
1.21298685806491e-05
7.15423785553865e-05
6.04045258673801e-05
4.76395926589784e-05
3.19647399002395e-05
0.000109640980447628
0.000111800382309251
4.2713661080554e-05
4.80398606061787e-05
-1.41952980903277e-05
6.53347358579822e-05
1.4362121221111e-05
4.68224230187313e-05
2.76330966859627e-05
-2.55373380921317e-05
6.15576107451819e-06
4.5690455743412e-05
3.41564593412069e-05
9.41295950213981e-05
9.18901768986412e-05
4.59156593062076e-05
2.2933055922952e-05
2.34302653899596e-05
-6.95166282290867e-07
6.7405915460181e-05
3.1027251820073e-05
9.72949542609507e-05
4.82813198989477e-05
6.48607853055588e-05
6.80644922185337e-05
1.78649197437114e-05
2.54247288799033e-05
1.23945880712156e-05
7.59915156062389e-05
2.41958458046874e-05
6.76440799814521e-05
6.20140149581316e-06
3.90597559124035e-05
8.27263332285143e-05
5.85156371830295e-05
5.69054770104859e-05
4.70411698509624e-05
2.52121849687559e-05
8.27550997082017e-05
0.000110134768825566
4.11902243546268e-05
9.44555662295602e-05
1.49526161864786e-05
3.81580266092968e-05
9.61783710407024e-05
2.789254203157e-05
7.93933288484637e-05
-2.42515073971137e-06
4.92607226131437e-05
7.94672369468363e-05
6.96155054328088e-05
1.41511831664246e-05
2.67753462186714e-05
3.23531898760308e-05
6.41397647480999e-05
9.30585838952415e-05
3.67966099517269e-05
4.74688617718899e-05
2.7697111220446e-05
3.83144145021594e-05
7.07122304556181e-05
7.64011894154372e-05
6.32411981889912e-05
1.28110288079688e-05
3.78953072616865e-05
1.79497793344804e-05
5.62348291373662e-05
1.89465360663201e-05
4.79315981075149e-05
4.13704753814568e-05
9.43034380646911e-05
4.32163647627617e-05
5.35234106778447e-05
7.96038374084765e-05
4.60664645636122e-05
0.000106297603478139
-9.17685256453693e-06
4.92095954921665e-05
7.98785397959029e-05
5.66094600568996e-05
6.3152378875746e-05
9.03927173490827e-05
0.000113457438543506
6.4839372452758e-05
-4.58178591269836e-05
6.61814943597363e-05
4.1634766182186e-05
4.07116640147151e-05
6.30277387313196e-05
5.30325021128597e-05
8.91675847121181e-05
5.0973577283404e-05
9.86691844052381e-05
7.40847152783632e-05
1.29362136179541e-05
6.71962532887535e-05
7.63620494627633e-05
8.89152902049275e-05
2.98605389593212e-05
7.46889599561994e-05
6.58294008023236e-05
-1.50583098217212e-05
1.0205391388412e-05
-4.50081024130148e-06
9.59798129489569e-05
5.49923751711377e-05
7.00523424842669e-05
6.67337131406547e-05
3.47708529923842e-05
8.49481811053205e-05
4.20038880895617e-05
5.53328496489631e-05
0.000122173661169051
9.31979927644736e-05
6.99759827166645e-05
2.03397514286176e-05
2.18439355143453e-05
5.93633538413591e-05
5.28342301974758e-05
4.36720837422959e-05
3.44364842204443e-05
7.5150132005785e-06
7.29573264975201e-05
1.1965475174699e-05
6.01981445322523e-05
7.49068063245466e-05
5.47086181958524e-05
9.79475203797143e-05
3.38986986045735e-05
8.14617592487931e-05
-1.58795359284034e-05
1.38431614981837e-05
4.86613246380424e-05
6.60577383777534e-05
7.59760841693135e-05
7.77496973192982e-05
4.62843597528439e-05
5.04044877561864e-05
8.0076344181893e-05
2.84938340356215e-05
1.56434968625553e-05
9.16308071118762e-05
0.000118613955909934
8.93246225033164e-05
8.89815797266876e-05
3.73257107737362e-05
-1.16837514253215e-05
6.84787087641261e-05
5.26366593174642e-05
9.72344483076008e-05
0.000125393059011594
1.53416283659541e-06
6.52987895982295e-05
3.80408531585613e-05
8.67029429307983e-05
4.00657792217229e-05
5.30867079916603e-05
4.6780195082087e-05
8.83384673823948e-05
6.71369375473046e-05
4.40243289266628e-05
4.45683439844352e-05
9.82029883350084e-05
8.38639644323502e-05
5.41117887892557e-05
5.99530501555384e-05
0.000106795891730505
5.5689743114395e-05
9.42130443729702e-05
2.73577647964323e-05
8.76269721492995e-05
1.57799447110751e-06
8.27840739692201e-05
-1.9119021273395e-05
2.44666031104974e-05
7.63711874119624e-05
3.77669641774966e-05
6.17486014607396e-05
0.000133685997031576
5.79560501888005e-05
6.37027839109641e-05
4.48002064579879e-05
0.000102831673243839
7.83913029825292e-05
9.26368093552715e-05
5.74773514198917e-05
9.01325919056576e-06
2.37015373901797e-05
2.97705898256166e-05
5.74981295021741e-05
1.73748562698733e-05
4.7480206320641e-05
5.87620030610484e-05
6.43147125283201e-05
6.26641250770303e-05
4.04748214904234e-05
3.92542224394916e-06
4.08524910930295e-05
8.93079413867246e-05
1.95996906694687e-05
6.18843410994192e-05
4.08664394543956e-05
4.62595047259594e-05
4.57286340237142e-05
5.44734827226102e-05
6.70501631318064e-05
5.45957333904892e-05
-1.20965887855363e-06
0.000117118409690025
4.44194429686897e-05
-5.11278793390205e-06
5.91164430919023e-05
6.11733709010822e-05
8.61145321346316e-05
7.13029080303401e-05
7.24920724409131e-05
4.48114530507979e-05
-1.00729375983897e-06
6.22955047469669e-05
4.88568969998171e-05
4.33420914156967e-05
0.00011248506593574
0.000102818599620809
5.05268296138126e-05
7.15826208465268e-06
7.65300029483619e-05
3.14207095913713e-05
7.08792355456208e-05
-2.28409142882476e-05
7.22605660850398e-05
6.18827220954128e-05
4.33802607566258e-05
3.05257211177432e-05
9.24290704491252e-05
2.75773735388107e-05
7.03857021443882e-05
4.68507652438891e-05
0.000140261184794271
6.32721141812666e-05
5.57609196927843e-05
-1.05235755395315e-05
5.60170883701336e-05
7.28405373129466e-05
3.77415002633194e-05
6.92193801004647e-06
6.8564726960977e-05
7.1188836018072e-05
7.96503056414499e-05
1.975179105233e-05
1.44907853211056e-05
5.55945344150587e-05
4.68150996946307e-06
1.28536064774586e-05
8.55898992223698e-05
5.38605074307249e-05
5.72087686594052e-05
5.92728717437978e-05
6.01316003902646e-05
8.16928599941589e-05
7.7073234816066e-05
3.78054113040137e-05
7.18632470337915e-05
7.61369609721959e-05
3.96266971609082e-05
6.93077858994761e-05
6.90715616764398e-05
1.57050423444929e-06
5.59312031330035e-05
9.34483837463683e-05
8.1965740298821e-05
4.58417964956755e-06
5.16006572167977e-05
7.29148762953121e-05
8.43410321404373e-05
5.17936779313256e-05
0.000114095566932239
4.90668631224413e-05
4.44201756910423e-05
2.31858789868523e-05
4.91290843715072e-05
2.09252179769006e-05
-1.39827247033183e-05
1.66850377722251e-05
7.15438284094014e-05
8.0952524566819e-05
3.83456762754051e-05
8.04513952440009e-05
4.54519946170076e-05
2.57275922424936e-05
7.92982735884424e-05
3.84785247318467e-05
2.9158512224601e-05
3.01938658062168e-05
5.92435507572992e-05
-1.38536166700384e-06
4.19791250033096e-05
7.42876986891034e-05
4.47911838429085e-05
5.42622297372993e-05
8.79900863052022e-05
1.17685621147405e-06
9.98860091821793e-05
1.00777127428569e-05
9.47561166387307e-05
9.05486526875507e-05
3.0901812320641e-05
7.91231200739982e-05
6.07423451590166e-05
6.93908311128519e-05
5.34654435461853e-05
7.2599434894135e-05
3.55221310980213e-05
1.19295958921699e-05
1.57033258012586e-05
7.76341321506045e-05
7.530685794644e-05
4.83669632910164e-05
0.000117015792994797
5.41492866391597e-05
7.0609899184631e-05
0.00010716998652582
1.38899617257954e-05
5.39739638389856e-05
-2.33840438929895e-06
8.38876118187775e-05
0.00010433020566113
3.24988536861744e-05
1.22609133843589e-05
3.07647443709531e-05
8.02364205276447e-05
3.13575856123958e-05
6.12286349918152e-05
1.66419119041172e-05
-7.15168091489451e-05
6.51544196332394e-05
7.40801653613771e-05
5.72329506303153e-05
-2.86692536446504e-05
1.77828498275337e-05
4.90422481338365e-05
2.31326645017899e-05
7.45914239755753e-05
4.91865310910495e-05
7.81001004579849e-05
9.09783423777149e-05
2.45496059393483e-05
6.67074133553401e-05
7.33755562764427e-05
9.2650803440568e-06
-8.52560807017644e-07
5.5691645863243e-05
1.86700608786211e-05
4.42449819332758e-05
0.000101942442103027
8.01744315005248e-05
5.34610234800829e-05
5.40914431622853e-05
5.52229900677984e-05
0.000112445056637897
3.92260178280079e-05
8.94189919470116e-05
2.63797208932511e-05
4.4782811639881e-05
6.75823611289228e-05
8.69649655066785e-05
2.83723200816888e-05
2.93794734808905e-05
6.70445299167335e-05
7.18275305056322e-05
9.54744607199087e-05
5.44575457947112e-05
0.000106861186459682
5.67693897285262e-05
0.000115883145597349
1.47905388700896e-05
1.721700358307e-05
1.32603411763595e-05
2.42585607929082e-05
1.78309086807045e-05
5.45574536734166e-05
3.81037523460145e-05
4.98559394272701e-05
5.00325693588407e-05
2.91563392693729e-05
0.000108040162978925
2.26617568600116e-05
5.56042996686684e-05
1.75410998536491e-05
7.14455631289379e-05
3.64393388183636e-05
7.45232915322349e-05
6.63718369395243e-05
6.15006421390628e-05
5.70416602303529e-05
1.79572822242406e-05
3.26314168947649e-05
6.13558943307196e-05
3.6330592586323e-05
7.57001395465215e-05
3.1019537190099e-05
1.0666565693004e-05
6.84129176909878e-05
2.77940520275135e-05
3.49410403806139e-05
4.05515878676068e-05
0.000112463444917678
5.10668153381302e-05
2.71673691013279e-05
2.3346135523018e-05
1.54355319857472e-05
7.21120327679719e-05
3.90970855958378e-05
8.4063264006855e-05
6.37737161384831e-05
2.13551886550023e-05
9.79941136969679e-05
1.18584343561742e-05
5.93423163285321e-05
7.85261700322858e-05
3.30191626504893e-05
-1.27326391052457e-06
3.69352712743532e-05
0.000108484596225825
6.19914052229659e-05
6.21619478824227e-05
8.08364419113636e-07
6.45442817379049e-05
1.65249984455328e-05
5.75845271064484e-05
4.01663849297182e-05
9.9590723410168e-05
9.60676165696884e-05
4.64662823997783e-05
5.99178435284444e-05
6.78358597766264e-05
7.90153622735821e-05
8.45780013378456e-05
-1.04673397320485e-05
3.01916350074241e-05
7.17583338212657e-05
-8.7625190461124e-06
9.96061399525251e-05
0.000102576361091761
3.94665308056673e-05
8.03489356361359e-05
-5.72898700382239e-06
9.32426706750415e-05
4.27751777130626e-05
5.39032835682513e-05
9.41373416965406e-05
3.79300375546506e-06
7.61351758394091e-05
8.17668056191069e-05
0.000101945166650305
4.61293758709393e-05
7.02785844614462e-05
3.07298723086845e-05
0.000102808421488758
6.35559490573313e-05
8.54111687660254e-06
5.14333770198285e-05
5.03658509062097e-05
3.04942592596259e-05
5.54131348404146e-05
5.46737277315254e-05
0.000131885656946566
9.43521836583049e-06
4.31864021729732e-05
2.08575133599856e-05
6.21037338030023e-05
6.09113928390199e-05
9.94945557267558e-05
0.000115519210544804
5.96356274224315e-05
9.38610364241328e-05
7.79168944119144e-05
5.65248530053985e-05
6.22331224488684e-05
6.97335346177819e-05
5.99431567039934e-05
-2.91821490153109e-06
2.77373390736573e-05
8.8297911382153e-05
5.81420121350842e-05
2.9503216590537e-05
3.44623946695397e-05
7.47230934764648e-05
5.43161019002357e-05
8.96333853070907e-05
9.45718131595249e-05
1.59560432615907e-05
-5.45912982325783e-07
5.28776177681951e-05
-2.42119318809076e-06
8.37277105055857e-06
4.88419185612796e-05
9.28434657267012e-05
8.44408550446899e-06
4.05794365766063e-05
5.99749915634042e-05
-1.2095327836829e-06
2.46112455982018e-05
7.70270432841067e-05
4.65605675505409e-05
9.30616230203634e-05
4.17134978456053e-05
5.17895775807267e-05
-3.06580778611358e-05
7.55126056534296e-05
-2.90594351014726e-05
5.2995924277607e-05
5.41010174632223e-05
0.000131522457759534
4.36010976020105e-05
4.49284879135076e-05
1.96509950021647e-05
5.28064503496964e-05
8.49567066834897e-05
8.79473006581976e-05
1.20661681087983e-05
3.02912458541591e-05
6.17930151199357e-05
6.53245869732511e-05
2.81467698714378e-05
4.58493987102774e-05
3.60369210223034e-05
6.18470090389113e-05
6.291104911739e-05
5.02997868249322e-05
0.000132397710317175
0.000100216852120303
8.15805160282985e-05
4.83320040231812e-05
8.28821347816316e-05
6.66808677398985e-05
8.32743612766436e-05
-4.09088444723014e-06
7.37992074904494e-05
4.99408837427164e-05
8.94551739379719e-05
7.68736502993773e-05
3.00652393559064e-05
4.2147470479411e-05
0.000105677362665377
8.50210472988658e-05
5.84939980980544e-05
8.1990622012614e-05
5.84179400417806e-05
4.29445908502737e-05
2.20397695447401e-05
1.12297211239108e-05
1.28665697408946e-05
6.12595846139574e-05
8.24247562023921e-05
5.50907999441864e-05
8.19949992335472e-05
5.35763525833342e-05
4.72677683889627e-05
1.6120781407702e-05
7.20708739704907e-05
6.99206147518899e-05
2.56506507323658e-05
9.14974235310325e-05
7.41979405461136e-05
-1.09683675770866e-05
3.42736845870119e-05
7.09551729171425e-05
-1.8490176069136e-05
6.18459397378954e-05
6.14448541835038e-05
7.57130672514308e-05
3.11177793427421e-05
9.2026786526652e-05
4.90411659408759e-05
3.17065446143453e-05
0.000118230434383871
8.11336141368709e-05
5.18361788203375e-05
2.4322335492898e-05
1.67778606441801e-05
3.72896412130547e-05
5.22438242147375e-05
6.30758300137724e-05
2.57884193196091e-05
7.38574847049477e-05
4.60944415502002e-05
8.56352714085341e-05
4.35909080668643e-05
3.48543055311052e-05
2.50887538893332e-05
3.27037718522671e-05
4.67782920333196e-05
0.000101411987472821
8.5348627352417e-05
2.39462138050892e-05
7.99185580988705e-05
8.32060244994302e-05
9.22336740118545e-05
6.11336500152578e-05
3.93107435698691e-05
5.26756633375649e-05
0.000113023632100663
5.65605912141904e-05
0.000134241208920571
1.90281028382094e-05
0.000109840951262799
3.21785726300472e-05
7.74290826127042e-05
6.34905823146136e-05
1.9411033435634e-05
1.56763088303553e-05
0.000100374815691098
-7.35677521155219e-07
5.91802425903957e-05
8.52295756766059e-05
8.66841406371207e-05
3.75222458820801e-05
1.88455024316654e-05
9.19985726598769e-05
2.97365730940307e-05
0.000107489344899727
3.43184488758953e-05
2.01880807058036e-05
7.80998981481106e-05
6.06705111422904e-05
3.4017917277983e-05
1.64966503911862e-05
4.76727005629359e-05
4.54755239219011e-05
5.69224537380147e-05
4.33130562683407e-05
2.4235852614461e-05
6.73133848508141e-05
3.36565257993746e-05
9.16976689823737e-05
8.68605990302395e-05
2.80336793035546e-05
0.000106760531869244
1.91608294506199e-05
6.1454315370888e-05
7.42749742256524e-05
9.47562979725501e-05
-4.98869773484057e-06
9.73070637297253e-05
4.9374678430506e-05
8.96630664610472e-05
5.99802156856385e-05
1.22548238695846e-05
2.47812385610724e-05
6.86512022705289e-05
6.72136262660673e-05
8.80854467208932e-05
6.31513197314997e-05
8.69871827484925e-05
1.14592843938991e-05
6.63645738078854e-05
8.70121125774401e-05
2.7442825937489e-05
6.4292313502804e-05
5.29139938155461e-05
5.37361033438699e-05
1.6551227846554e-05
2.65657012697658e-05
6.83171087982516e-05
4.22188301549251e-05
4.00732639599666e-05
2.11572934933149e-05
6.83846900903224e-05
-1.36964743112141e-05
8.66374972023953e-05
7.46647703022908e-05
4.82305023867476e-05
2.44204031095235e-05
4.24804133619925e-05
2.13534619527501e-05
2.32396077538247e-05
9.67591238819451e-05
8.75583014252502e-05
6.76636899815262e-05
6.71341288370933e-05
2.74093365330719e-05
5.58430472067356e-05
0.000103918047770408
3.37648234064986e-05
9.98737116535096e-05
0.000124317728435002
0.000125700795106715
1.81047172410755e-05
5.87320630871495e-05
5.43748711748949e-05
2.05186628838035e-05
4.80203608452096e-05
2.54738826603095e-05
7.80061487298774e-05
6.34177149133643e-05
3.59425281393516e-05
3.97075527028014e-05
8.64135394613599e-05
5.0997398946323e-05
7.77115007833477e-05
9.07415715695153e-05
5.08106453003235e-05
3.86911600241593e-05
5.96170871957349e-05
0.000124272153462501
5.68607102558452e-05
1.76539288617683e-05
3.53267130594181e-05
5.14721994882456e-05
7.22052742251811e-05
7.25272575151825e-05
5.46979937972537e-05
4.41798058707991e-05
4.30999863410079e-05
5.91402105605787e-05
9.25745463637217e-05
2.71376782514209e-05
1.66226323488337e-06
7.59064970219237e-05
4.41607123185347e-05
0.00015035680536012
2.21199655105347e-05
0.000106709193007628
4.51654650787404e-05
-6.30879313033447e-06
4.61561657956718e-05
2.766873824598e-05
9.84621885863058e-05
6.43997903687109e-05
0.000104122690280202
7.7381165757401e-05
7.54053485110747e-05
0.00010395642086632
0.000112207628613269
4.61372109718084e-05
9.50686949287975e-05
3.64609903061228e-05
0.000116267716993406
3.58126309529369e-05
2.18533913489801e-05
3.46051760752354e-05
7.77419091500898e-05
2.60105785327056e-05
4.48820971155783e-05
1.57303567424398e-05
6.61319849242375e-05
5.36467344668441e-05
5.3652053359165e-05
7.36968271210857e-05
5.551157839244e-05
9.60092199557822e-05
4.20685441808147e-06
4.33938234156595e-05
8.66545181144115e-05
8.71210767010081e-05
2.74630219022002e-05
7.47552449835135e-05
1.12535350179981e-05
6.36241215457419e-05
1.00360689978838e-05
3.58352949560275e-05
2.71598721035242e-05
7.34992487929003e-05
7.73090908266691e-05
6.47153370415667e-05
1.27292331887347e-05
9.15088828818042e-05
2.52172021878741e-05
7.9708148918364e-05
6.56363370885369e-05
5.65425392478915e-05
6.54114841980147e-05
3.28607425814e-05
6.58193046724874e-05
2.83944755614355e-05
2.29008213160793e-05
5.45933087623677e-05
5.48227509534803e-05
6.55792819325133e-05
2.64278451862658e-05
7.91101736614645e-05
3.39710153575975e-05
8.02238424836177e-05
0.000110138662640318
9.40576713949571e-05
9.23560881790149e-05
7.35240470086977e-05
1.2766021255254e-05
3.98981939793022e-05
9.68168137061605e-05
5.40857130439944e-05
7.04121208372594e-05
5.88162541055645e-05
5.16443541056769e-05
6.50813361502154e-05
6.18362602182078e-05
0.000103345757217129
7.38287284975031e-05
8.26215886676676e-05
5.56658106492423e-05
4.19714558278787e-06
4.56065806992842e-05
8.14494586858377e-05
4.25891745588214e-05
3.27813863831014e-05
0.000128948782074325
0.000100288302453332
0.000103078039589978
5.89024351891094e-05
7.33258796590457e-05
0.000110422926029644
6.2072820212299e-05
6.25845008255401e-05
7.31515870716042e-05
6.26096446512793e-05
5.23695792490286e-05
8.90613354650018e-05
8.7685041400611e-05
5.44404705846011e-05
-1.60334734111562e-05
7.42668657190918e-05
1.70235788704814e-05
6.02999383076143e-05
6.52556805743485e-05
-2.22653805621571e-05
8.09608972509365e-06
9.97439954326094e-07
0.000114778105264908
3.63422580277395e-05
3.62575693833973e-05
7.77674494088718e-05
3.57597704103758e-05
8.00655934834774e-05
4.38948383619574e-05
0.000106642485023696
1.07260901578215e-05
4.45281730417956e-05
0.000101543757196453
-1.39859164889495e-05
0.000111136908652621
8.59740892105897e-05
6.28241712757736e-05
5.38584529627383e-06
7.20178551459273e-05
8.51070616953327e-05
7.46650903902209e-05
7.04441512837961e-05
7.19207420193932e-05
4.08555515418561e-05
5.75289349164847e-05
9.14803537296437e-05
2.31121682848911e-05
1.36653006721791e-05
2.89257366676654e-05
1.20513469537141e-05
0.000138494892725712
6.37232543402304e-05
6.75189363635207e-05
7.4379010358741e-05
3.12966112369911e-05
6.18919551888504e-05
1.01884451365409e-05
6.88586420697628e-05
7.94930559750232e-05
6.33124645115241e-05
6.85324357807653e-05
6.49215977308535e-05
6.36795854873374e-05
2.8271086906823e-05
0.000114813397693337
9.16577848995739e-05
6.50864063203421e-05
2.4891020002535e-05
6.93444188799505e-05
0.000104617434138761
4.63589879864152e-05
6.66466860764458e-05
4.44454418791718e-05
4.41996041914267e-05
9.06682893799777e-05
5.77954435681765e-05
4.58344270552229e-05
7.7881784270107e-05
0.000101685387319375
6.38119899447198e-05
7.81829682457998e-05
1.0211201706805e-05
1.89633581437186e-05
5.25134516999058e-05
3.67926274772756e-05
7.33404885137785e-05
7.72774251083488e-05
7.7545955640211e-05
6.28746516548008e-05
4.24930303249811e-05
5.65809239375609e-05
2.3838661783999e-05
1.34772307228236e-05
7.01763705086159e-05
2.932430159646e-05
4.88402500512125e-05
7.62881020667845e-05
0.000111405222730978
2.61682829625512e-06
8.65160590508987e-05
9.91748764069314e-05
6.9931367289113e-05
0.000108592677882911
2.94147419322089e-05
4.89997282321408e-05
6.41399654542598e-05
5.25937031936939e-06
6.88662692438788e-05
4.22728090370709e-05
7.31372634855761e-05
6.32484831560569e-05
5.18789929944682e-05
4.42728624919472e-05
5.27741813591615e-05
7.78698031949464e-05
4.59989670821407e-05
5.77979643754466e-05
4.87015660149045e-05
6.08415133096079e-05
6.1173510349851e-05
7.33929280128087e-05
6.54367649987684e-05
5.59648219012063e-05
5.38298073393262e-05
7.79562344444299e-06
8.0027483512629e-05
8.23027451655362e-05
0.000148832831522322
4.33383064379018e-05
9.92505049645389e-06
7.10389009793091e-05
4.4374377595758e-05
0.000103161554870976
7.60691756918182e-05
3.41711910261612e-05
5.16663670785879e-05
7.90391837943633e-05
7.80044843607428e-05
5.01528978198209e-05
7.10983980643743e-05
6.53206633393328e-05
8.56652197082445e-05
3.24936906567289e-06
4.52228078139207e-05
8.11645972318445e-06
5.90972953125903e-05
3.43912936743704e-05
2.73444309262631e-05
4.1531888974695e-05
7.51414160949597e-05
6.35272270327885e-05
2.02790717705254e-05
3.24059481811084e-05
4.21328703135244e-05
6.3796048133207e-05
5.17272252278758e-05
0.000111884445857632
1.57731428363973e-05
4.25265463903476e-05
6.8854520407299e-05
-1.34768708214922e-05
4.0579132323178e-05
5.43310843668761e-05
7.08979213921203e-05
5.3092380848602e-05
2.63683172576125e-05
5.67232495335907e-05
9.89087355097661e-05
4.82656840489066e-05
9.10990660581056e-05
2.28207786697067e-05
1.41074073933746e-05
0.000135435824123112
3.76947369589267e-05
0.000106825347486782
7.29485669491465e-05
9.8473084655804e-05
0.000112936151869349
5.87317863746879e-05
2.74902630599297e-05
3.88847278999682e-05
2.60326940719819e-05
8.74709788168935e-05
5.95282249518794e-05
3.68180487789813e-05
9.57347191603966e-05
5.22718196367716e-06
1.96366179489672e-05
7.25344596850308e-05
4.08631450030644e-05
4.06496848972203e-05
9.25904251843341e-05
7.01843614604407e-05
6.33515760525041e-05
3.78387327210978e-05
1.33480398840202e-07
8.25981124572417e-05
3.04501370867512e-05
7.75010736543846e-05
4.90215463499554e-05
9.28158245150364e-05
2.56653475744807e-05
4.99944184711812e-05
7.2018559997414e-05
3.6637128169001e-05
5.32987334734078e-05
9.02675293079245e-05
4.36267273340256e-05
7.69390118433274e-05
3.09460691842548e-05
6.17550291969746e-05
8.38665958506456e-05
2.57226251516394e-06
9.07872406987453e-05
4.57726636703978e-05
9.10001967029838e-05
8.85256179304662e-05
8.51172634889193e-05
4.6945699964413e-05
5.54959784696761e-05
1.27831548485123e-05
0.000124941430015545
-8.73029340403318e-06
5.6532196690564e-05
3.59114122476102e-05
5.17285227991495e-05
4.3558128641587e-05
0.000102298723343533
5.63624441473532e-05
2.31638618942748e-05
6.89841484796329e-05
8.76989855647899e-05
7.22985101141324e-05
1.36835097031937e-05
5.71762354260305e-05
1.8567611115962e-05
7.90120743461883e-05
9.42718040528833e-06
3.90219925816813e-05
4.94224650052028e-05
3.65910059799679e-05
7.1099605897173e-05
7.55026973314349e-05
9.75153526293304e-05
2.15453946838208e-05
0.000103303243402458
3.96094909035572e-05
9.1885704731069e-05
8.59213529752145e-05
5.42688545468396e-05
3.46581355201512e-05
3.41355254385349e-06
1.2414199569689e-06
5.32644849840556e-05
5.61770571343505e-05
9.85031619069571e-05
6.07747699175228e-05
4.8407447007102e-05
8.50293555347099e-05
9.23306490702178e-05
5.31964488981532e-05
-1.70650248631386e-05
6.96547767941462e-05
3.03830257218075e-05
6.85888752145567e-05
9.40100904566664e-05
1.35464160675783e-05
7.22361552523557e-05
6.36951022457011e-05
5.82348103634458e-05
5.3406037084404e-05
9.19101166048286e-05
-1.93270945809752e-05
6.05571962772727e-05
5.80041465336137e-05
2.02107825916316e-05
8.63795381557125e-05
8.46494090697326e-05
6.29561847288699e-05
5.40101843402107e-05
-1.23779035894359e-05
9.07176492502998e-05
4.77159071797356e-05
5.34181515580911e-05
5.21154024897753e-05
2.76740474653595e-05
9.00105390421503e-05
7.29976734966308e-05
0.000104652814093981
5.32413225834787e-05
2.94429559983627e-05
4.13130248890135e-05
7.14633689503885e-05
7.16596887433869e-05
7.04140440120955e-05
6.08059856206001e-05
0.000110792738426523
5.7446607380559e-05
3.32282775080996e-05
6.96432866191672e-05
8.64468991465379e-05
9.57363067429806e-05
8.2874677973304e-05
9.56114563753495e-05
3.32000210222814e-05
3.31786659124754e-05
8.92657393530278e-05
0.000114353357981703
4.5963408752552e-05
3.59061946946281e-05
9.98768839057098e-05
8.86771316859133e-05
-1.55318004007161e-05
0.000110005965646795
1.2712082122376e-05
6.27700743221355e-05
4.34668301457085e-05
4.77947877464102e-05
7.18710067767916e-05
3.7995531410294e-05
3.66376434735964e-05
9.93742449361826e-05
2.25943272057153e-05
6.50070914680956e-05
1.09527061868922e-05
7.44038412960076e-05
7.19203567831661e-05
6.89318486200686e-05
-1.90117262993364e-05
4.34158053872386e-05
4.17850644050368e-05
0.000106944616824885
6.27646310367352e-05
-1.41777851018686e-05
5.69142504273833e-05
7.00712188656373e-05
4.56985194557383e-05
2.46611409569053e-06
4.22491724945064e-05
7.9677603456513e-05
6.65675253816574e-05
4.76441122097358e-05
0.000102246150031346
9.25416888130939e-05
1.60234101786408e-05
0.000108198643895688
8.37226459237576e-05
5.01651927766829e-05
9.58916509890751e-05
7.19691411999749e-05
6.07318490033218e-05
4.4768177807974e-05
7.19787523366321e-05
4.67211037730017e-05
1.18403317662514e-05
6.03522229786906e-05
0.000134126463512556
6.23723728057519e-06
2.22435906104111e-05
5.58049404380013e-05
8.91357488162631e-05
7.62855854788489e-05
5.32339718676008e-05
7.3760963838392e-05
7.03049181733326e-05
2.3598435103325e-05
5.40792824497051e-05
8.16776482306368e-05
9.54513144868378e-05
5.80723104912073e-05
5.61567351124999e-05
6.28959393540205e-05
3.15504795077877e-05
0.000128589070130576
8.86123498610543e-05
-1.088545690826e-05
9.90977894586192e-05
7.03824630026051e-05
9.89055554714105e-05
8.4807875488101e-05
-1.79879732072821e-06
6.33118042988608e-05
5.07741478817092e-05
4.77560538764809e-05
6.10008135654058e-05
3.2000253850624e-05
4.76941917403784e-05
5.71930218365193e-05
7.3458535863873e-05
8.51448467577356e-05
4.35749950052579e-05
9.26035801807195e-05
6.59992859732227e-05
0.000109233990387537
7.02626707262573e-05
4.57144571470106e-05
9.33735088580888e-05
0.000100156023538821
7.82681613467915e-05
8.71122321908716e-05
2.15261321843641e-05
9.94147327564361e-05
3.66297346567615e-05
2.93913898432407e-05
0.000126466404296967
7.62293463811808e-05
2.46684026993124e-05
-8.14237812036037e-06
5.11542467025741e-05
3.70327430438081e-05
8.52595648559598e-05
4.27656295481429e-05
4.08677990526857e-05
3.97118338101227e-05
2.55916944105503e-05
3.3495728668052e-05
7.10626454203444e-05
4.80047110214448e-05
6.60403899881946e-05
1.57079693253935e-05
0.000121393243321968
4.01177734159098e-05
5.71028842213802e-05
9.15442756068654e-05
7.06257642972515e-05
6.99673751777764e-05
6.98790979079552e-05
8.00017093054479e-05
9.10644723996326e-05
5.34977224167113e-05
9.72304711211001e-05
3.5605295570447e-05
5.16478866524938e-05
5.75829295482849e-05
9.83854888357556e-05
6.78050688446109e-05
5.58979939316803e-05
4.42281569210445e-05
8.04055576924161e-05
0.000129581602273756
1.17317825384192e-05
4.59981189264503e-05
4.90755811992794e-05
4.84099051822647e-05
2.9107775945735e-06
7.51226244856484e-05
8.26777161059555e-05
4.46074594769936e-05
0.000107574703094956
6.58678232501272e-05
3.40908861291373e-05
4.90483669331918e-06
8.79789956519527e-05
6.42818729206629e-05
5.91752203041298e-05
3.65381910436189e-05
8.05426471509667e-06
5.64319601341499e-05
5.3158379323646e-05
7.18111330202169e-05
7.22173388235256e-05
3.65557371313253e-05
9.63657701420766e-06
6.96259382001554e-05
0.000118603776756942
7.76746669878443e-05
0.000127691961206768
8.84247342807108e-05
9.72852430003415e-05
4.3899035666352e-05
2.23213428791461e-05
5.35870807748097e-05
5.9047230743292e-05
1.42885119960974e-05
3.81380285440762e-05
2.89978565770556e-05
5.78981539435362e-05
4.06270465938105e-05
0.000102279218695252
7.42457366153555e-05
4.53127870512575e-05
-1.92824557874588e-05
6.83287479277115e-05
0.000116479640812397
7.85323029902434e-05
5.56238963570646e-05
9.14528651225391e-06
4.5625161073713e-05
9.59344006963843e-05
5.00461001147556e-05
8.04700447411678e-05
7.33245322922766e-05
7.81903763812839e-05
0.000114960851857488
9.14059954940378e-05
4.92935050212043e-05
7.51572553094598e-05
5.23545433354863e-05
8.82122345118019e-05
4.94799173844514e-05
0.000118094998066656
5.80251103522783e-05
0.000102674732676671
5.57153493467638e-05
0.000106886808003188
6.92395157397876e-05
4.99338436611749e-05
2.05217869581102e-05
6.60483461408e-05
7.09044893918386e-05
7.24790282404471e-05
3.14677409113358e-05
-1.65107279981998e-05
0.00010170828352216
4.2751857468523e-05
7.22099550231487e-05
8.15379656580509e-05
0.000106101814830104
3.58906305407878e-05
4.39662404425059e-05
-8.98764546446935e-06
3.84386596983631e-05
6.08819200300513e-05
8.80904355465345e-05
8.6947672057216e-05
6.20774434050508e-05
8.76325899534099e-05
1.12123110998152e-05
7.43252972510997e-05
4.00090324055688e-05
6.35205799299726e-05
2.3274447120394e-05
3.91362728633483e-05
3.57776296455555e-05
9.92919102112222e-05
-2.49893212790894e-06
6.8002949529444e-05
4.82348279527882e-05
5.9150811088124e-05
6.17491773461763e-05
4.63185535682602e-05
7.32826607913843e-05
7.10277827996617e-05
6.97252093205778e-05
6.01383899460983e-05
4.67985326737427e-05
5.02753089833901e-05
8.37185691002696e-06
6.2358361775418e-05
8.46231807874527e-05
4.03454394248504e-05
5.65756502236088e-05
1.86320323494191e-05
-1.12626223343371e-05
9.38449334464578e-05
6.32910997296602e-05
7.52344663610372e-05
2.79699890115896e-05
7.39895022353576e-05
6.08128252317614e-05
0.000112640793746171
8.58089757003608e-05
1.49048019628886e-05
7.63047893795096e-05
5.17706132340423e-05
6.26252194289509e-05
5.72128102247929e-05
5.98086348694792e-05
1.0007094683297e-05
5.5996669872781e-05
2.41947301913484e-05
3.52246533748712e-05
1.31389525611441e-05
1.49711838468774e-05
7.23451333953238e-05
2.61033066930725e-05
3.44096520219202e-05
7.9100175827741e-05
5.81798233731959e-05
5.08483340366417e-05
6.89376063428298e-05
0.000106638688595695
1.02431312476275e-06
2.84294694843338e-05
2.32798705827333e-05
0.000109049884551993
6.00015142510649e-05
0.00010218155769039
8.85080721861242e-05
5.25914195754345e-05
7.67390143830055e-05
8.00421966180548e-05
0.00011450805047679
4.1574890111866e-05
5.2331276570745e-05
4.20090125189198e-05
7.22132599126635e-05
3.08745393445802e-05
1.28805530534661e-05
5.7505266378579e-05
0.000131134947442342
6.74074791818982e-05
6.64650361995133e-05
2.31946535879039e-05
5.63371726501033e-05
2.48188190690385e-05
0.000105675586230687
8.89671758424287e-05
8.02533860311527e-05
6.88847854634747e-06
7.51300865189535e-05
4.58703246910078e-05
0.000106758061226001
1.83707029292698e-05
8.31868565820817e-05
1.66304918593677e-05
6.9682837425004e-05
5.8101986364083e-05
9.64644194321439e-06
5.38737192868233e-05
7.54404871327204e-05
3.61632605463772e-05
6.28247175698797e-05
-3.20492981109791e-05
8.09917343267485e-05
0.000100111834094681
6.74534920785896e-05
2.02979118864569e-05
7.29822210020452e-05
2.36325386977263e-05
6.51856463550631e-05
7.09055000571268e-05
5.24624674243748e-05
0.000121233065101828
6.13259020565283e-05
7.70310966353088e-05
8.19503255994519e-05
8.16107530221271e-05
-7.93644536099931e-07
4.66758792636366e-05
0.000128763845356895
0.000100842701959002
0.000143008947987806
0.00011395495251473
3.01175195900133e-05
6.49369237388331e-05
6.27437962565365e-05
9.15669929741547e-06
2.09020050835913e-05
4.88323340873241e-05
9.34026305542379e-06
0.000140962962596393
3.61512151220604e-05
9.11182458434238e-05
2.84669021998645e-05
7.02257126425506e-05
9.60814925547763e-06
0.000110719438323959
8.35778787604658e-05
4.10521868733953e-05
1.86053745758727e-05
5.47271823543076e-05
5.13746446019369e-05
5.71459185467704e-05
2.70170230357188e-05
-2.19137155916606e-05
4.55761030449169e-05
9.59294109878416e-05
8.40876837479844e-05
9.96912337339287e-05
6.58351576823589e-06
0.000117051990656692
6.11591315037175e-05
4.67868705125962e-05
6.14128083662157e-07
1.96881886866548e-05
0.000108158966069847
0.000124317781359052
7.67700724281837e-05
9.17488451621031e-05
2.89027973722787e-05
3.50125232003303e-05
0.00011375376353105
0.000107929703483011
2.1497554754842e-05
0.000104352991289251
0.000142128306486578
7.26858848154432e-06
6.78786003453097e-05
6.56209128600157e-05
5.19196567292643e-05
3.14908188316112e-05
3.37008308881335e-05
0.000107863840156011
2.57058932844561e-05
8.86799493856503e-05
4.16526065602878e-05
3.67215273343399e-05
5.75420451776011e-05
5.00859063145632e-05
8.18912376957674e-05
8.32697247920791e-05
8.52865515395032e-05
7.03843327780803e-05
7.21334510788349e-05
5.66679558244407e-05
5.96423573049858e-05
3.61957965710592e-05
7.40879480169602e-06
0.000105238672739393
7.8390531130337e-05
4.13266664241322e-05
0.000100077381724968
6.04687787803112e-05
0.00010457129156678
6.32433757078156e-05
0.000110969978025093
3.54626845598977e-06
5.71817516103874e-05
4.30472352863266e-05
7.23849301760907e-05
6.23520718657523e-05
6.63055854082439e-05
6.32926667928351e-05
-2.90099761761692e-06
5.3916671318335e-05
5.06460912256674e-05
7.25045748252515e-05
-3.61843636776912e-05
5.79245671188928e-05
9.84821982397743e-05
3.97489587406439e-05
5.97975218487351e-05
3.77928006188043e-05
7.00790788167777e-05
0.000104043909399055
1.14382431199402e-06
4.13588500238745e-05
4.49578853573749e-05
7.7231933737536e-05
6.69034559726416e-05
5.81735079501957e-05
9.67568544820447e-06
-2.65840652166454e-07
8.8480266512338e-05
6.59781315622555e-05
1.77431092700772e-05
2.4973382715966e-05
5.28688333013857e-05
6.58298083286306e-05
2.91044648684423e-05
5.37738756472808e-05
9.65648774472714e-05
5.28299276949934e-05
5.32857396495963e-05
7.09076382257662e-05
0.000104330677661611
6.37010929788955e-05
7.21831705023897e-05
5.82259590152243e-05
5.3822242795359e-05
-4.09415550433877e-05
6.33923147166283e-05
6.33030479117951e-06
4.8075495352566e-05
5.03682512007826e-05
3.23628355873894e-05
6.59244427610331e-05
3.35879153758406e-05
5.58803470327827e-05
9.243406822453e-05
3.66632285374243e-05
8.63503665773627e-05
-1.23728010743661e-05
0.000116584615343894
5.2295710804547e-05
5.91089820612769e-05
6.97184316171277e-05
1.35154220878792e-05
0.000114913285838735
0.000121423901913699
0.000101504340186663
3.31382274106237e-05
6.95176056534254e-05
-4.29593238427028e-06
9.57266001710024e-05
6.35783470772868e-05
7.68276694976005e-05
8.65071609994402e-05
2.23450216670264e-05
6.46581042333461e-05
4.77329427536924e-05
9.84594016709679e-05
2.59189725214477e-05
4.67377414663412e-05
6.28819025590802e-05
0.000100038132556739
4.8976554707394e-05
1.58481341737864e-05
6.395077600777e-05
0.000111976061084162
3.50303496554219e-05
7.84465556736668e-05
5.87515094334458e-05
5.65955451703867e-05
-1.70779434204623e-05
1.52241625595443e-05
9.27562907979005e-05
6.3799487100372e-05
5.45778195800394e-05
1.16996252672033e-05
2.96666951109077e-05
7.10741501545338e-05
4.4700994892455e-05
7.59295731561773e-05
-1.2932801586856e-05
0.000132139173215083
6.54297836578941e-05
3.40090772212079e-05
0.000120063545378146
4.65121724721326e-05
8.52862830496492e-05
7.34415609115108e-05
7.51605495326172e-05
1.22776726281873e-05
6.90804757695955e-05
9.19503542267304e-05
4.86400092980563e-05
-2.29046537978694e-05
6.11096359941516e-06
9.34134620425802e-05
3.85565975977076e-05
7.95404159303499e-05
2.73668433026618e-05
0.000112317125549321
5.1046405327496e-05
0.000120485574368906
2.24323737044422e-05
6.1662659066726e-05
0.000114236604241712
8.87399179199017e-05
8.45851891600805e-05
6.13313018331092e-05
8.60567425501555e-05
5.04722594440717e-05
8.0941586710929e-05
6.14330667226056e-05
7.00475596672019e-05
4.59775181843426e-05
5.9365512709433e-05
6.80262124747684e-05
4.90085262366193e-05
4.24047263017291e-05
4.7266871828769e-05
9.90278375110029e-05
-1.24373692886755e-07
5.91517094039061e-05
3.407182834555e-05
7.55835642866204e-05
2.69199252395335e-05
8.28742279579188e-05
9.63891461167012e-05
7.35058971571788e-05
3.57831003800554e-05
3.52641318711154e-05
7.18563666303616e-05
9.3426517719352e-05
0.00010303186307866
2.37777090423053e-05
7.14523482724499e-05
7.04646780400316e-05
4.50476132404687e-05
0.000101024851512198
5.54313462518764e-05
2.05278804505283e-05
7.47091787769063e-05
7.33491552920628e-05
6.68504653524086e-05
6.7921886102905e-05
5.39252978783426e-05
5.9775483663961e-05
9.27306966488753e-05
4.75623498406133e-05
0.000127731521601824
5.81762342335733e-05
8.30692365715721e-05
0.00011986563949461
5.47106946032024e-05
2.40711646818457e-05
8.10635412046294e-05
3.84415601250269e-06
9.43218570073509e-05
8.36834324209226e-05
5.50222901325559e-05
4.11611185071113e-05
7.44338808667715e-05
4.76485386997242e-05
8.67761508072364e-05
5.80942771687028e-05
7.92017862712667e-05
7.68244279112838e-05
2.84530718349242e-05
1.61948916273492e-05
8.02252661768114e-05
6.82305592075872e-05
4.45582513642822e-05
6.29664792072423e-05
8.79351014193163e-05
4.03586740054566e-05
9.01376649432512e-05
0.000118892379812476
-4.33136932391547e-07
5.4636862826109e-05
3.32068780922712e-07
3.7873502057264e-05
3.72043663876707e-05
8.68246995153427e-05
5.16640771243609e-05
9.50841625620129e-05
0.000119362017222152
4.56311867249419e-05
1.247540732058e-05
2.22292486952329e-05
8.36805796220278e-05
8.91816268994985e-05
5.85292752888611e-05
5.21926180899368e-05
4.95394963427589e-05
3.48361548543604e-05
2.60809926771818e-05
8.4760254438329e-05
3.23173656723995e-05
8.49705394230576e-05
5.8726513797526e-05
8.00539660707521e-05
7.80917839027433e-05
2.66065232758037e-05
5.2153644746112e-05
7.69510907412713e-05
-3.30355246801204e-06
5.67350606479571e-05
6.25989850255987e-05
0.000106296020019819
4.1674600640248e-05
6.16240131359496e-05
6.75038477041539e-05
7.55703909096572e-05
6.30063486917154e-05
6.50037173988988e-05
6.40428715969075e-05
4.39162228969863e-05
5.26461189141611e-05
5.25893684028011e-05
9.848416015548e-05
5.97711181662608e-05
3.31329424024786e-05
5.34026528953371e-05
6.01548916511017e-05
0.000107933169034288
3.56924659801363e-05
6.45573503391823e-05
5.89281327068037e-05
-1.0913091144907e-05
7.65792519651831e-05
6.48612094490666e-05
5.62916137595409e-05
7.18310761176653e-05
0.000141694341446676
4.94635745175162e-05
2.34836321095309e-05
0.000102164750121319
3.94632900039323e-05
5.32780013967796e-05
1.69032377445009e-05
2.67235600814274e-05
5.02163537085548e-05
7.14510929056851e-05
4.42893981316983e-05
7.66078813032607e-05
4.49610446935575e-05
0.000108205049556593
7.69578686951901e-05
3.83049390547882e-05
8.73089569368441e-05
7.96071906069154e-05
0.000100459767647622
7.5912984692666e-05
5.54258677576864e-05
1.7265907922048e-06
8.74602874019474e-05
7.10942057785329e-05
6.46533767684142e-05
-5.32705378241726e-06
1.39269140330557e-05
0.000107913481324993
2.98265500943559e-05
2.86483628959621e-05
5.84866384557392e-06
8.99166753850042e-05
2.60804398986666e-05
4.25951698850687e-05
1.57992417967894e-05
7.95245285795926e-05
7.84387106759956e-05
2.97477168049596e-05
7.96731718994797e-06
6.76421436270324e-05
8.46159855210968e-05
0.000128029300620901
8.68835554517644e-05
7.0317050692473e-05
6.19411689270456e-05
7.07438891976213e-05
8.26511961156511e-05
5.50457020184758e-05
7.88314577318228e-05
3.75582032769463e-05
9.49611264328265e-05
7.49324914034749e-05
4.08678652097012e-05
0.000141398218891997
-3.05276863051382e-05
1.16343743566455e-05
4.13736327924288e-05
3.661952230991e-05
5.77073533333187e-05
7.62038556723477e-05
1.99356829475639e-05
2.1055444860984e-05
5.52193402556174e-05
0.000109820471789755
2.73058308998588e-06
6.92715869389578e-05
9.0162576546947e-05
2.07789947063617e-05
7.20653451923826e-05
1.76450265952367e-05
-2.62496406363239e-05
2.30426193387627e-05
0.000107626947076251
7.34028397415819e-05
4.08618860407569e-05
2.63720036111048e-05
8.75113087419483e-05
4.26503149672411e-05
0.000109616377159765
6.28541769192428e-05
0.000111324312373835
8.15300300380773e-05
5.54994344292865e-05
8.1949717799344e-05
0.000108595630130114
4.72549685136484e-05
7.44546399621119e-05
8.67871956069264e-05
9.65272079545531e-05
6.54707579826892e-05
6.83323683646637e-05
1.91764316147304e-05
3.31314199929858e-05
6.47227986011583e-05
7.71718453614074e-05
7.12146298119789e-06
9.14116980432217e-05
3.92515014217489e-05
8.85246573523394e-05
3.42973788638772e-05
1.12677914407829e-05
4.94277521705542e-05
7.18648094057367e-05
-1.82107183930958e-06
5.23599827007109e-05
6.81097117428943e-05
7.89404104474661e-05
6.91052128952789e-05
2.76358341423077e-05
7.06225394451033e-05
0.000105308104213131
7.34720319401722e-05
7.09604706388809e-05
3.01110940418488e-05
7.56022682439346e-05
1.66260584889724e-05
6.98408331648551e-05
2.76705314240755e-05
6.58666682095686e-05
3.83377936402441e-05
5.14606602474977e-05
7.87169959710415e-05
6.68390932334018e-05
6.93077839390482e-05
6.49428203651506e-05
0.000113276664234013
-2.87120048265232e-05
4.49497058385287e-05
3.15700946243631e-05
3.60593809958087e-05
3.68762189973831e-05
7.85470866263146e-05
3.08521541557584e-05
2.87429155674328e-05
5.68760999570418e-05
4.4841894102537e-05
7.13752197650668e-05
3.68447603190013e-05
7.23846500743359e-05
5.37227908190121e-05
3.77580243796607e-05
2.90372773464999e-05
1.18488021490543e-05
8.84799024780327e-05
1.83685951179907e-05
7.87646669284064e-05
6.25703550044714e-05
1.52934436068272e-05
3.78136271901314e-05
4.65684783298302e-05
6.5891526472921e-05
7.29403617624377e-05
-6.39461719575045e-06
1.60098432203702e-05
6.86298676689834e-05
7.32967936976147e-05
-1.29854629683024e-06
9.25359353811015e-05
7.7187305605002e-05
8.9598145515398e-05
1.06668824892283e-05
6.07763279269311e-05
-3.06445110837418e-06
3.00064395385229e-05
1.60554469908619e-05
5.98689753471973e-05
0.000100069870053229
4.68778514695885e-05
5.19956006458791e-05
6.68830574226201e-05
3.77251844752121e-05
8.43396038809461e-05
0.000113187957736355
6.13356536477919e-05
7.28938751474928e-06
0.000135262381312854
4.57033395303932e-05
1.30173531711787e-05
2.02960655360244e-05
4.72925519826622e-05
8.96015929635291e-05
8.74696295245044e-05
8.9229038272632e-05
1.40067455603519e-05
4.42891123580414e-05
3.6908964515881e-05
6.45802330433211e-05
5.42756405012459e-05
4.49739199269121e-05
6.57431462161926e-05
7.28724263921346e-05
7.97939452270782e-05
0.000139443788698154
-3.76837835824656e-07
5.95171113340715e-05
3.3045126237028e-05
7.48568801794016e-05
7.93200742128855e-05
4.92861570044892e-05
9.55174260374909e-05
8.40921462278322e-05
5.18514715057572e-05
3.87408258744282e-05
2.24420541409129e-05
4.13789771527132e-05
0.000123292611490406
4.68380211767868e-05
7.79725633370822e-05
4.36770647532162e-05
2.88743186415957e-05
1.92295790853709e-05
9.10004420827236e-05
8.23813945518858e-05
3.51507405689288e-05
0.000111901913200467
-3.45640373153941e-06
0.000133808259036061
-6.45283351885509e-06
1.6333224474529e-05
8.65363876848636e-05
4.04226950259538e-05
9.9189543788628e-05
7.84308287581695e-05
8.24200553668325e-05
5.70537847366981e-05
1.25058183731771e-05
2.30565390135978e-05
5.02261239397612e-05
4.64595502829289e-05
6.80423173263154e-05
3.46304843888495e-05
3.65773730300949e-05
4.59689317004163e-05
7.65420574710251e-05
6.17112915488769e-05
0.000111733591957956
7.92753169693219e-05
7.97903347955348e-05
7.77705827566455e-05
6.15261531877314e-05
3.9723098869656e-05
8.05255003769244e-05
1.02076999628571e-05
9.27110835907967e-05
4.40582381660801e-05
2.59106737414954e-05
8.82377278476197e-05
2.33818093108872e-05
-8.44815760562312e-06
1.27296676869184e-05
7.33391579365541e-06
5.66755988875231e-05
3.831212138229e-05
4.68262812367333e-05
3.55518410014027e-05
2.24132302533155e-05
0.000118956357012231
4.00866656066964e-05
5.78358203771973e-05
1.07562293243714e-05
4.42386709071269e-05
5.21886902540306e-05
2.98063490624112e-05
7.74022599870734e-05
8.8058651793837e-06
2.60337009925261e-05
6.43985331001564e-05
6.69480365380968e-05
3.02067628965904e-05
8.47610231463917e-05
5.01631232866362e-05
2.07962269523393e-05
8.98681385098002e-05
2.69930184262561e-05
0.000108982328246041
6.825563638594e-05
7.87430125551904e-05
9.23785700200448e-05
-2.17527291643234e-05
0.000122320880021207
0.000114504703931838
0.000130813652160177
3.39097969973533e-05
6.4063275534192e-05
7.75015854244058e-05
6.70434581403483e-05
7.11410170222433e-05
8.16843522976498e-05
8.9958306774505e-05
9.1869173421455e-05
1.00890581364915e-05
4.59090607069589e-05
5.15143286662828e-05
3.38469770026979e-05
4.12535896679724e-06
8.74375683981967e-05
6.62709045044519e-05
3.667523478254e-05
6.47762314109465e-05
7.89186385818072e-05
3.27489172331769e-05
9.94883537737884e-05
8.34405109365457e-05
4.51446943822447e-05
9.81879557445098e-05
5.39344689170022e-05
8.12321514336747e-05
9.64405301159513e-05
5.95107449909609e-05
4.15958010270565e-05
9.54434119821487e-05
4.42217881726973e-05
3.41463909249763e-06
8.2455825350772e-05
7.98801072085641e-05
0.000163444257831276
6.44957055723141e-05
7.20833109955391e-06
4.2520263508012e-05
5.97635601136287e-05
6.33398743079792e-05
0.000118626111844243
6.63909957722693e-05
0.000102395567922956
7.49112317314789e-05
3.9129201290491e-05
6.77936243319023e-05
6.11616517634121e-05
7.64184966139317e-05
2.59793214852143e-05
4.55459987473854e-05
8.72076855790228e-05
3.30424427413537e-05
2.98280370173017e-05
8.90544382505172e-05
3.25305172275118e-05
4.67105935392239e-05
4.47577013730943e-05
8.11758419423149e-06
1.7728516732762e-05
1.88335343573681e-05
0.000124893148380341
5.53220762891263e-05
2.13426897502742e-05
7.43715678084395e-05
6.88375454409238e-05
6.90906353935465e-05
3.03170947925456e-05
8.40414064895317e-05
7.70332760424424e-05
0.000103415828719048
1.48193667897368e-05
4.50758669431492e-05
3.90026820466404e-05
3.04370056718027e-05
8.06813375823125e-05
8.12573507726656e-05
7.36936867075266e-05
6.10159335775711e-05
5.40620736756717e-05
3.37376804757774e-05
-1.09548810126177e-05
0.000108137195803461
4.76532892505591e-05
0.000105938094637456
2.39275745544679e-05
0.000113576954716716
3.649464698691e-05
7.22893158682363e-05
8.68315497045e-05
6.61454789918739e-05
3.06942599736139e-05
7.13359312266167e-05
4.64553502174187e-05
5.57925541832264e-05
6.84550570192485e-05
6.53827652850266e-05
6.16465070390495e-05
4.41338567899279e-05
5.90225339604693e-05
9.2299521128258e-05
5.58681197521685e-05
0.000141098144953792
5.11710115243841e-05
4.80445736920582e-05
7.83233578557102e-05
9.4289657397529e-05
7.01698001901745e-05
6.72415399942804e-05
7.80773036893689e-06
1.18751116737195e-05
1.88350474383398e-05
8.93016940652968e-05
0.000110840566561786
2.48123367590324e-05
1.39810120562302e-05
5.84510166392431e-05
8.86985263424341e-05
0.000103007457494799
-4.19018967414934e-06
-7.19890795868857e-06
1.29554235620609e-05
6.85548704270142e-05
5.6150487191752e-05
4.5095125122204e-05
5.48747055098465e-05
2.1622537194283e-05
3.70941086178105e-05
0.000105312569703668
5.44804302983801e-05
0.000108816331992107
5.0286595084309e-05
3.11434052710126e-05
3.24593195838002e-05
3.0525162224876e-05
6.69281410213246e-05
0.000132218673235253
7.25727730820182e-05
7.00054697752663e-05
5.0884575881677e-05
1.31426534813321e-05
4.15385639530023e-05
9.35750393022346e-05
7.71451989623481e-05
4.24260978500221e-05
7.66319801045484e-05
5.12100959781854e-05
0.000110322233468949
2.38501037786864e-05
-3.00112690497973e-05
0.000128994159267924
1.93001972188333e-05
8.65086440849978e-05
0.000105246558260342
6.52681257581324e-05
1.04370804062319e-05
3.69325496717203e-05
2.1532826789621e-05
8.33994218020045e-05
9.85198009426778e-05
7.12841180561523e-05
0.00012340722772448
0.000108126980746913
4.86853640711107e-05
2.66061347465967e-05
5.97047393832848e-05
7.61154856762128e-05
5.78660438374352e-05
5.770976755325e-05
4.41167627345612e-05
1.59772205075014e-05
3.75747970797664e-06
6.3313019005963e-05
-3.19479561264763e-06
4.86666260385137e-05
2.88626306691787e-05
5.20459542493963e-05
8.21732196618803e-05
6.25607496487348e-05
6.37922660700493e-06
9.6631703081994e-05
6.31091284441852e-05
6.64891440348528e-05
5.96245952234782e-05
4.71153319476851e-05
3.07507617931072e-05
-1.14915770232711e-06
5.00756111092825e-05
4.74573806118341e-05
0.00011083795530142
6.88275495216867e-05
3.20670533003717e-05
1.68080353257279e-05
4.66069639584786e-05
2.09103673919234e-05
4.46523917271545e-05
-3.99033028372643e-06
4.28594949204618e-05
6.31649069566274e-05
3.48784038727732e-05
7.89163959573571e-05
6.24365478231859e-06
0.000120968470876112
4.77730640859388e-05
6.00368339083172e-05
6.57820364940952e-05
3.58663055541372e-05
4.91794447558043e-05
7.35087855729826e-05
6.67205168359776e-05
3.32590455216059e-05
0.000106393815224851
0.000109709098005198
-4.50181903180913e-06
0.000136727351450328
-1.38359962277062e-06
3.68343682718139e-05
6.0955582379347e-06
9.57142801202171e-05
5.6441457983753e-05
4.10491000012622e-05
4.4661965251464e-05
5.58923309310928e-05
2.51438058257913e-05
2.03439648777129e-05
4.94166215866599e-05
3.70867464323272e-05
9.39897793393912e-05
9.67417203440462e-05
4.08641824979419e-05
7.52734145763399e-05
6.04533601245719e-05
0.000107602687878518
5.60935028569628e-05
4.85474144356059e-06
6.77269199742051e-05
4.31429855125595e-05
8.22061621528204e-05
3.25242895687794e-05
9.34026746887812e-05
4.096782815819e-05
7.69245835813957e-05
4.75356385336268e-05
2.14591910531244e-05
9.01140623463774e-05
8.4404789048876e-05
3.42474463433662e-05
6.51764234558124e-05
6.74800830531366e-05
0.000154347828304604
8.78624284833161e-05
4.84682230801484e-05
6.04923314865468e-05
0.000116002102348575
8.33363749286468e-05
5.04400769225298e-05
4.27218746117892e-05
6.91003633367099e-05
6.46073986651076e-05
8.95399586729432e-05
4.38452675146794e-05
7.28833939524779e-06
5.22203686774442e-05
6.02720758163321e-05
6.55012964258749e-05
1.85205958904443e-05
3.18824439045269e-05
1.95497012901764e-05
4.14772482045617e-05
8.41675689372038e-05
6.94274847333317e-05
3.6914185043331e-05
2.82441159076855e-05
8.89111428719992e-05
5.19059629401996e-05
0.000100918138797665
7.34109899654119e-05
0.000148648758089741
4.61295427300054e-05
1.80743001124148e-05
4.98656578587116e-05
7.02808851723037e-05
4.78981701511635e-05
8.07156791086236e-05
4.4201530069143e-05
6.61867287984094e-05
7.80075198889736e-05
5.8791458335429e-05
6.50983667184373e-05
3.62850557830046e-05
3.55398397893589e-05
8.20141632353427e-05
3.30726138989918e-05
4.35143669169812e-05
3.81648505719605e-05
6.60716942206656e-05
5.00781562079408e-05
7.72876281374545e-05
7.24605443464556e-05
7.50401750104493e-05
-4.50668386781805e-06
2.1492568619882e-05
7.54127997602358e-05
0.000112989746945379
4.42311935783311e-05
6.92676845014828e-05
3.50306259794446e-05
3.07775310738996e-05
3.28163423369697e-05
4.29213657436479e-05
7.09588823209878e-05
6.96821566246871e-05
0.00010665240320629
2.65598366639885e-05
6.20795426777281e-05
2.82675745676186e-05
3.00326719762557e-06
4.33379008385159e-05
3.63387036152926e-05
8.41972421036897e-05
1.30186205627828e-05
2.41842441075536e-05
0.000103654198527736
9.43776380594827e-05
2.68199201283287e-05
0.000104897294183582
3.98023180548563e-05
6.81243645703087e-05
4.454040241765e-05
-8.02873565996007e-06
4.4073803138897e-05
8.33855034945246e-05
1.94116381686085e-05
2.71052774521647e-05
7.5616642353238e-05
2.85380254985328e-05
4.16271268425935e-05
6.42925976191193e-05
1.79510940136619e-05
8.65035472945716e-05
0.000106466942553723
3.59412541654257e-05
3.92435774691659e-05
5.61841167143409e-05
1.24336098620896e-05
7.02695409559736e-05
7.51158085080752e-05
7.84321415519867e-05
9.52763919019123e-05
6.7084462006048e-05
0.000124842165716287
0.000100218154962692
3.07320140821994e-05
5.90209041121391e-05
2.28614412223913e-05
6.65264552624715e-05
0.000125435212966839
4.89604525209765e-05
8.05197376461035e-05
9.00490143485199e-05
4.06950011025021e-05
4.265466585903e-05
3.00120496427856e-05
6.5922066244355e-05
7.27689635850901e-05
0.000117194779031252
6.89804193611644e-05
3.06957657843735e-05
6.82908833518249e-05
3.80527733191465e-05
6.8789230720064e-05
-1.3420558700877e-05
0.000115212949290797
2.81814765983699e-05
3.42389175243889e-05
9.3283296331189e-05
2.62076259101438e-05
5.43985105400911e-05
2.19957009065888e-06
5.36917740070328e-05
6.99009759412066e-05
8.24320090394894e-05
7.4230932239907e-05
2.87191333883957e-05
1.5960608913895e-05
3.29194587581022e-05
5.22316550417404e-05
0.000101578787833744
8.96290888864407e-05
2.30969315487186e-05
9.97499046315968e-05
7.17188878836011e-05
0.000117184241895769
1.16897972895891e-05
8.0404554614221e-05
7.68481029160506e-05
2.98932401200909e-05
5.43905876354936e-05
4.35842307021881e-05
0.000114809550638881
9.86572668370367e-05
1.94898629105543e-05
0.000114345060085863
3.08295007961979e-05
1.65851229021369e-05
2.60644155960266e-06
6.36714747070944e-05
7.34852635958233e-05
6.44905769890126e-05
2.98747590988787e-05
6.26678116125477e-05
5.00221563719595e-05
8.07513123091961e-05
4.17575678055479e-05
4.62196558206286e-05
3.81041845156562e-05
3.16638059287995e-05
2.39591223159882e-05
3.78044233598046e-05
-1.92024207169612e-06
9.30580363406134e-05
4.38335728014747e-05
3.35350569907247e-05
7.57613772463215e-05
7.00321835473567e-05
0.000113831767910741
4.84231315984698e-05
6.34614430119412e-05
4.54120937853053e-05
0.000127015705664773
3.10552131023844e-05
4.51941346096576e-05
0.000112861483966459
9.69114829079143e-05
7.49837117623664e-05
4.99575846188217e-05
9.45704033746878e-05
3.66491719430264e-05
9.96316491765268e-05
8.26295014128127e-05
4.88672643001284e-05
7.95815815708285e-05
1.24965223274271e-05
7.05237896860179e-05
8.75556854971387e-05
8.86341744489095e-05
4.85805282430958e-05
3.65056983395533e-05
9.6894748906237e-06
4.55207390097007e-05
2.14275316897758e-05
1.13350667068802e-05
7.93621133275615e-05
7.89527756085741e-05
9.07988525104655e-05
3.86022045665287e-05
0.000118319631282626
5.08643322625792e-05
6.88464575234713e-05
6.46958151172333e-05
4.95548892302344e-05
6.79394214370729e-05
8.00648842460855e-06
2.53119561356477e-05
4.58037808118606e-05
6.72136288964594e-05
4.61325044575771e-05
8.26641971335161e-05
6.50227781848266e-05
8.95477911725943e-05
3.69756060226651e-05
4.82283899298841e-05
0.000148194928015921
5.95213194828782e-05
1.42238701544857e-05
4.09340249143652e-05
6.04116982477278e-05
2.39815106958474e-05
0.000122612545556746
0.000151325282691565
9.68323569785316e-05
9.22176265571807e-05
3.80002651081303e-05
3.99747938369908e-05
6.73414408857402e-05
8.14857659062012e-05
1.79959782824863e-05
-2.90691055335668e-05
7.23409766055023e-06
1.62151468715589e-06
4.86781726245629e-05
2.55006208616286e-05
5.51765359143485e-05
3.73396697834154e-05
-2.335626854495e-05
3.27769063285483e-05
2.82919779464539e-05
7.02509527518822e-05
8.97964903532759e-05
0.000105178048969961
2.74734442299909e-05
3.01854713706501e-05
7.59726314539463e-05
4.21069163732472e-05
4.27898599807825e-05
2.35814067001959e-05
0.000138519121721934
9.52358626674898e-05
0.000128026056197318
6.6185480591837e-05
6.54993694782902e-05
7.29897048270914e-05
5.84594127707332e-05
5.68359042083942e-05
8.86045158962858e-05
0.000118716338767588
2.88606007688735e-05
9.45297978059301e-05
8.46682714945046e-05
4.41369899616984e-05
9.82933207844019e-05
6.16571512258956e-05
6.03761520739898e-05
3.68635797304012e-05
4.2450694474554e-05
7.76265995685982e-05
4.47400731928719e-05
5.9605083839724e-05
5.08514172429306e-05
8.25131505028811e-05
8.03364583750925e-05
5.90407037011591e-05
4.77178683511839e-05
0.000100013132613926
3.54905933668533e-05
6.55150762777819e-05
2.14850162960007e-05
1.98551201640885e-05
3.03047951423717e-05
6.28022112234885e-05
2.28429253203292e-05
2.38798800606728e-05
3.31899918448035e-05
7.82553074550992e-05
3.23815957337987e-05
3.17357453526832e-05
7.82462818117801e-05
0.000119026436171822
6.67394105111686e-05
2.13445099083788e-05
8.87031275584797e-05
5.18312444584127e-05
5.23637928066683e-05
5.23195271064206e-05
9.26722264734969e-05
7.55983675333816e-05
2.3477245249433e-05
5.82075182134012e-05
9.24692904406988e-05
-1.00118130165193e-05
5.81697566120747e-05
5.96538423149108e-05
4.80914445527197e-05
0.000111256509052602
5.03708813676036e-05
2.14945649042333e-05
0.000121296051086058
2.29703822182459e-05
5.22907616901086e-05
1.52285073244975e-05
8.27979413051511e-05
8.37663170940344e-05
2.35080550994914e-05
-3.83805389927912e-06
9.29653282780365e-05
2.03481218453915e-05
4.75678321819212e-05
1.69199015014442e-05
0.000121343426669043
3.94182163821906e-05
5.52002500690382e-05
3.78683285337109e-05
6.59756054938819e-05
3.72554443154279e-05
9.68776795827182e-05
6.58514939284278e-05
7.14858003131531e-05
6.26144540351411e-05
9.38407935137827e-05
4.34577094453549e-05
7.09981804410671e-05
1.35420807575661e-05
2.37121392577774e-05
7.52523487887473e-05
5.00575322280902e-05
9.4664507884425e-05
6.31576664624037e-05
7.23275437073744e-05
0.000133811809119476
7.86712250926864e-05
7.88902765219109e-05
5.02709258911614e-05
5.6634974005274e-05
2.95584535766672e-05
9.86943071323732e-05
-1.64709023942044e-05
4.51581040226212e-05
0.000103114276422439
6.041543397281e-05
5.00874003220831e-05
3.58889967365959e-05
6.52530598261671e-05
6.46615572292237e-05
8.16109951436148e-05
0.000107002239889082
2.88077214423717e-05
7.23681246367157e-06
6.76478046600539e-05
2.6227013635368e-05
8.11151906724341e-05
7.81865881130105e-05
7.84485090060264e-05
2.4950697514741e-05
3.8939458734897e-05
-2.30029152509206e-05
8.52363139876267e-05
7.61185170177642e-05
5.10046669934169e-05
6.85864518331062e-05
6.01026294386377e-05
7.90356174938992e-05
9.28378044346583e-05
6.94421020666837e-05
6.11793934632321e-05
6.5773426289045e-05
4.21647079252814e-05
6.75611707427316e-05
9.50698403870472e-05
7.09078087671969e-05
9.80287604399099e-05
5.69733164965394e-05
6.93162218254146e-05
8.01753213129981e-05
1.82258753331669e-05
7.04658924671582e-05
7.3207380456761e-05
5.24526005836546e-05
9.69302991238103e-05
2.94311454206959e-05
7.81145195340645e-05
4.47541690947688e-05
5.25330549826137e-05
6.05499010269508e-05
2.98106827963165e-05
9.21709538710721e-05
8.61910596567237e-05
7.1975804824003e-05
9.01473450378689e-05
4.80786855529678e-05
3.42938908597897e-05
3.15503434446259e-05
5.41507006779476e-05
6.76960403292729e-05
2.86793381619195e-05
5.75378324670757e-05
8.24514578901529e-05
4.6672478575004e-05
-8.93321479530455e-06
4.0573310678629e-05
-1.63010899357898e-05
8.20278365028183e-05
2.42741439611629e-05
8.88138767253844e-05
2.71881022625349e-05
5.69071684212852e-05
6.82685471544845e-05
6.78842536116933e-05
6.33307111675242e-05
2.35818557935799e-05
5.35071730555207e-05
4.94758715490977e-06
4.28607981581328e-05
-1.31423823109754e-05
9.05329936086795e-05
9.62556652000907e-05
4.72293792167341e-05
4.2033993568027e-05
0.000124472378826784
8.31854963722656e-06
3.0267121377196e-05
5.04677343354628e-05
-1.29478310543219e-05
4.0119464750659e-05
4.45581484935563e-05
6.05998691735239e-05
5.37947685954307e-05
8.25727561086621e-05
0.000108793516282439
8.08909580131773e-05
5.93081909666271e-05
7.19548636984206e-05
5.74182153949055e-05
5.25065128126244e-05
6.69568035506589e-05
5.97147051454899e-05
6.26039402896137e-05
4.04713771011883e-05
7.68926667964775e-05
7.09866192496966e-05
4.57144087370958e-05
3.13170215490746e-05
7.61725196905217e-05
1.54352616385142e-05
4.66637329295032e-05
5.61888607688753e-05
0.000119965658931122
7.15279258903579e-05
8.16016309215441e-05
4.46949081298478e-05
5.4350736445884e-05
7.88710103513723e-05
5.43826939328439e-05
1.10076198928935e-05
2.53233258166801e-05
8.93630540777681e-05
6.90182699219768e-05
9.911052497684e-05
3.5192892513432e-05
2.17696909371585e-05
5.19285854309659e-05
-1.51655295213097e-05
7.87351457503045e-05
3.80886822060955e-05
7.84934460543298e-05
7.9131265820965e-05
5.67016904361866e-05
-9.47045975258204e-06
5.38638959961693e-05
9.56706171411177e-05
6.16625392056186e-05
1.41968204773616e-05
5.75038610775958e-05
4.78389731921702e-05
3.36427399067828e-05
1.99966646970426e-05
0.000112011743840937
4.33306046671532e-05
9.55213393980513e-05
1.70889159887483e-05
2.44905252903792e-05
4.73089846689336e-05
0.000103398383178631
5.81011688075337e-05
4.69203766336373e-05
5.16770662377775e-05
4.00506449799239e-05
0.0001040098031096
9.12668424136487e-05
5.15521904467867e-05
-4.37663286342651e-06
9.77708192957124e-05
4.37252104003802e-05
5.87640026478299e-05
3.8443216772832e-05
9.3098448959001e-05
1.91100374358548e-05
3.83492848568905e-05
5.76290936226947e-05
4.79746310951519e-05
5.25693371116327e-05
9.15725813601546e-05
6.0730034558295e-05
0.000107878282937881
4.91086209187056e-05
5.99406471102838e-05
4.9515737284595e-05
7.16149451607008e-05
7.67829550880399e-05
-6.62152216487461e-06
8.25786052133337e-06
3.19405895146806e-05
0.000111926315268386
7.65194069253608e-05
1.09711129037188e-05
3.67341208302742e-05
5.42594128387025e-05
6.09645253065857e-06
0.000109961801006466
5.09082525776284e-05
2.91469070788377e-05
4.31248085005267e-05
6.42631200735617e-05
8.23613040436352e-05
3.11660612039799e-05
8.639917436261e-05
-5.62071281841355e-06
6.93764907467319e-05
0.000108667993443826
-6.80215968729608e-07
5.67894080393342e-05
8.57516516640325e-05
6.89290342299947e-05
0.000118952848692937
5.62347216225912e-05
6.39596062342162e-05
3.07471550420624e-06
0.000115733560405206
-3.77552794262304e-06
9.18749688948994e-05
3.69897332472884e-05
3.63569178882135e-05
4.97897721982824e-05
0.000113705549878246
7.16518205615651e-05
1.47532203688597e-05
6.66272502542994e-05
8.34161445291251e-07
5.61207937704982e-05
5.36256401841656e-05
6.77740766999538e-05
3.28841605900682e-05
1.33701947542452e-05
9.64677334739648e-05
6.67574372060717e-05
8.29925959047608e-05
6.75737863044908e-05
6.99295678297833e-07
2.838688286458e-05
9.56842052489426e-05
3.20942524134145e-05
3.39624185857684e-05
0.000124415641814402
4.81508556548006e-05
9.36461231044647e-05
6.18423427227904e-05
9.89570845738477e-05
-1.62114018284869e-05
4.85529239144291e-05
6.34994037612373e-05
5.45366684890775e-05
0.0001210610342649
4.69291587483885e-06
3.57643905753922e-05
7.10547470149123e-05
2.16524763177257e-05
5.24798689138179e-05
6.76331306860858e-05
-8.59182640678927e-07
6.21086503459503e-05
5.53123738939889e-05
3.78253037971394e-05
4.24036430434216e-05
6.49333643566514e-05
4.94142681565501e-05
6.81401843262899e-05
0.000119501101402615
9.84809911036919e-06
8.79746625664772e-05
5.7952847842693e-05
2.49251156722104e-05
5.66255458191322e-05
5.302940810582e-05
3.64028288069369e-05
6.58479472630699e-05
6.44636306419536e-05
7.9679027981053e-05
2.9475093953264e-05
6.03791498391222e-05
5.63562560009004e-05
6.84508846248034e-05
6.1494838440399e-05
9.14709574095982e-05
3.90049939564114e-05
6.56255608244495e-05
9.62360880652895e-05
7.63194454060307e-05
9.09997720707145e-05
8.19556618701826e-05
7.37821714454551e-05
3.59821485542086e-05
4.12393106544407e-05
5.41331960258354e-05
8.67095728701851e-05
9.53973557649671e-05
6.17673337157162e-05
4.98702342910528e-05
5.42780794093035e-05
5.52434325718953e-05
6.85968972319526e-05
8.43475698362452e-05
8.08779622180086e-05
9.76592315878243e-05
6.44231873216042e-05
4.81444378650685e-05
8.53472185081864e-05
7.45217631517971e-05
5.23463542257457e-06
4.80055034439852e-05
7.32793882236295e-05
5.76995122686271e-05
8.91351453052767e-05
0.000119386024123761
3.46431548115204e-05
0.000121903681019241
-2.17366037994522e-05
7.54090883982153e-05
9.50499426141612e-05
9.82780833038723e-05
-1.27505321422941e-05
6.76927092854863e-05
5.74915414242039e-05
5.85388622223327e-05
7.47574899169528e-05
0.000101781244729297
7.86890163042262e-05
9.95678868638323e-05
4.68190699858578e-05
3.97202186963494e-05
7.7715898257922e-05
7.38931671587377e-05
0.00011426062609986
7.94948594845388e-05
3.32516390821861e-05
4.88265959566785e-05
5.51047399534567e-05
4.39531927547659e-05
9.47861086048925e-05
6.13703656280474e-05
4.19808955050174e-05
8.2490193766196e-05
3.18206829276451e-05
8.23158387006886e-05
-2.50628613742997e-05
3.1846413656119e-05
0.000100664754844081
2.40655299528214e-05
2.09379267956675e-05
6.94286563010381e-05
0.000121480057176256
5.54146635903149e-05
5.51058608567116e-05
2.52047293744343e-05
7.22101430486127e-05
9.72978773795218e-05
-1.580863402386e-05
0.00012708585684352
2.59028770142276e-05
8.81922935707676e-05
2.27877875782521e-05
8.31802714297696e-05
8.13141320092513e-05
-1.2797089968726e-05
2.70681416980971e-05
2.16312529473648e-05
3.75048841254293e-05
3.85860714050882e-05
7.37682427956184e-05
7.9954444660213e-05
3.64449652484436e-05
4.08262861200122e-05
4.13522241074986e-05
5.72857558598372e-05
5.22441597678298e-05
0.000144528090670485
5.93026165970161e-05
3.70803148343743e-05
8.82208571546469e-05
1.20881340708001e-06
5.60773859935846e-05
0.000126780759527595
9.58994928873942e-05
5.11455259774283e-05
-4.23907916563206e-06
5.94565782236209e-05
5.68528872903417e-05
5.5755261858041e-05
6.61447779254024e-05
1.84360717670225e-05
-1.24832447916382e-05
2.31855532089172e-05
7.68679993743426e-05
2.03997715119875e-05
1.04328436249601e-05
9.94932972915137e-05
6.11520420935196e-05
1.83119566575512e-05
4.34170353909318e-05
2.56065632960289e-05
2.01352239031507e-05
8.16056020110203e-05
-1.58541547106693e-06
2.9854973317871e-05
1.79723098978354e-05
8.25132180157042e-05
3.24642235296708e-05
2.86864055440815e-05
9.2944393523067e-05
5.3704508586036e-05
7.96503243701726e-05
1.0437649630661e-05
8.87462487003601e-06
9.04253986432516e-05
3.30844306828656e-05
2.1673974573202e-05
4.20553745625665e-05
3.45494471488659e-05
7.36697525191025e-05
9.15711537403705e-05
2.31288266015013e-05
7.02674439188137e-05
0.000103488545207723
9.3471402054331e-05
6.96046832085508e-05
7.02917915300483e-05
6.66968771862265e-05
7.71403859948446e-05
1.74029924402441e-05
4.94632892452571e-05
6.54286206006657e-05
6.15545928045006e-05
6.65164711278398e-05
9.69066668952791e-05
6.57271418122986e-05
8.74096518507028e-05
8.30296549481085e-05
6.4048483964431e-05
2.95903665210165e-06
2.41713325859495e-05
6.72194851275492e-05
6.65651221190616e-05
8.88593464958715e-05
4.5870941488661e-05
7.37324835741703e-06
7.61708039577441e-05
-5.21085023813471e-06
6.35967420804795e-05
4.02522901657316e-05
6.14288962292824e-05
4.04251826491353e-05
4.3186976861843e-05
3.73440570144515e-05
6.2685708283937e-05
7.30020571530087e-05
0.000108139432719296
7.74494146999693e-05
1.02899150534662e-05
3.8186063555018e-05
9.77391292683097e-05
4.54275591039571e-05
7.7572177496185e-05
5.41004333179991e-05
8.57428158623338e-05
7.38698055384647e-05
4.99242108373709e-05
7.35960603621729e-05
8.60741991741992e-05
3.3704475972642e-05
6.99597532547525e-05
0.000107182982747766
1.23690657339217e-05
3.2857690529614e-05
-2.98134807022109e-07
2.71662097668612e-05
0.000131656938118794
0.000102720821863791
3.49272437945181e-05
9.1866783209421e-05
6.44296775369917e-05
5.68679997441147e-05
4.25439173981491e-05
7.11712373554961e-05
5.56599408934712e-05
3.31334708126064e-05
9.70897288198101e-05
7.31644978703907e-05
8.41025514380183e-06
5.76608974526016e-05
6.02723448311832e-05
0.000114897180920102
4.30911242462667e-05
8.65216154043183e-05
1.48447444851014e-05
4.8323394679678e-05
5.33923147942962e-05
4.82663327403317e-05
5.08112609664408e-05
4.53518160023492e-05
5.78524060649452e-05
4.34513340580004e-05
-1.59625590090929e-06
2.00080196872913e-05
2.42902300695712e-05
6.81260495775194e-05
8.0285941714073e-05
5.6606824651923e-05
4.23202598000058e-05
3.66604187786325e-06
6.58510821264879e-05
7.66756336654943e-05
2.10861213351802e-05
1.58910205526837e-05
7.93848033006592e-05
4.4566731326207e-05
3.04259460674844e-05
5.09752208635876e-05
-3.60682286271042e-05
6.46396735381575e-05
5.55667625085973e-05
3.32235597667548e-05
6.5795230071254e-05
8.39456990312648e-05
4.96528904194307e-05
5.52503758271149e-05
8.36765394047329e-05
5.12832553310167e-05
5.81532498153003e-05
-1.20694889044367e-05
9.44518828574988e-05
5.49526967668039e-05
5.56421321255535e-05
0.000112804089268322
3.06397296349779e-05
9.82763244866929e-05
5.10679880046416e-05
8.32557691685449e-05
7.19034365369977e-05
4.4197979372689e-05
6.7283130351923e-05
7.44760058980941e-05
4.53294955901221e-05
5.4580750949658e-05
3.2387941471607e-05
7.29436654775257e-05
2.18516668618292e-06
3.10238705553939e-05
6.36459053449266e-05
3.80911188876454e-05
8.94163077200729e-05
7.8760906743718e-05
7.77977604513539e-05
4.9424920931787e-05
7.00123721912342e-05
7.66310206550893e-05
8.81401411655053e-05
3.99667522461281e-05
4.30306131683222e-05
2.77956875832622e-05
2.85637785935074e-05
5.33061531285622e-05
3.87958168365999e-05
4.55302816914155e-05
7.49010889852263e-05
3.70913351514916e-05
6.5231242769071e-05
5.61626984904557e-05
6.51371991204001e-05
6.42860313461493e-05
7.98678830848073e-05
4.06498778265213e-05
3.03259878028287e-05
9.28412675959766e-05
4.41781650975214e-05
2.85134720703463e-05
3.95302387129584e-05
8.16229120838584e-05
0.000108990756704861
7.20428698970247e-05
8.33387458559718e-05
5.32994147249675e-05
7.4005423619496e-05
4.9785689757796e-05
3.85879131500523e-05
7.90321761197226e-05
5.2750747468111e-05
3.96163929685776e-05
8.92202777758478e-05
8.5631429268385e-05
6.62301882183115e-05
2.39298453295126e-05
4.1869022617765e-05
8.55061141841588e-05
4.46208636982384e-05
0.000131573865212611
5.913186034342e-05
0.000119364782585531
-8.19036412698859e-07
0.000123480534353529
8.70096148556436e-06
2.20498912999718e-05
6.22349334123085e-05
9.01149930295048e-05
3.02171060343331e-05
4.81558141485852e-05
2.32466118244381e-05
9.65790123082505e-05
4.80798990715117e-05
0.000135046039355772
2.79188411500774e-05
5.14507913137502e-05
-2.8705791753444e-06
5.01817804735253e-05
4.28864862502529e-05
4.66263224921609e-05
0.000118093187506947
5.86150503772692e-05
3.17593532386495e-05
5.78780643420023e-05
3.07807037928956e-06
2.87563790324183e-05
6.30608764964903e-05
0.000101568976836211
7.73640694218486e-05
4.36901220232451e-05
4.89700076964577e-05
6.8901809442467e-05
5.86391849567208e-05
4.96634668481786e-05
7.48658726407365e-05
9.22120378670426e-05
5.48282665447692e-05
3.6809140839103e-05
1.81423258625254e-05
5.89071177518139e-05
-6.64579516565052e-06
6.86176760252789e-05
8.09957715473279e-05
2.5026669695696e-05
6.40641083094808e-05
0.000102937390018773
4.32792645576588e-05
4.9151493210038e-05
2.82484240085104e-05
1.61465660779572e-05
2.04816177112993e-05
7.64284979801881e-05
8.19301768139429e-05
3.88534117937109e-05
3.27170982226313e-05
1.22537331524864e-05
8.50436868337648e-05
6.50297483113607e-05
8.69373619865613e-05
8.31666474571143e-05
2.72135499810147e-06
6.81429464777371e-05
3.45183477150895e-05
0.000137444708747677
0.000106285876951186
4.38762308347077e-05
4.33896119517731e-05
8.98652251016204e-05
6.45534825140933e-05
1.75670027357705e-05
4.58615385329438e-05
6.95246145439278e-05
3.22358860542716e-05
9.96872854699638e-05
3.6887196342874e-05
4.62176895489771e-05
5.59599594223788e-05
9.25803422314223e-05
1.8721484850761e-06
0.000110302853999647
-1.18251447072099e-05
-1.18325994781236e-05
7.54037002122748e-05
4.80173680784541e-06
1.84259359908972e-05
0.00010375798100648
6.38052740888278e-05
0.000103391062512124
5.67931682088052e-05
-7.63939350931897e-06
6.53202734801949e-06
7.12549083429098e-05
9.32146155209742e-05
6.69543663865586e-05
6.07905261955612e-05
3.51346166889695e-05
7.90019520150565e-05
8.35007032144098e-05
5.66642595800806e-05
9.9133946765772e-05
7.16458632677682e-05
2.977741308389e-05
0.000102158790693213
5.01261840572589e-05
0.000128868296384035
6.99368852590071e-05
4.21176081647466e-05
0.000126881433796082
1.75559343562129e-05
-3.67871292258055e-05
9.08158965130385e-05
7.00831828792138e-05
7.91205945897239e-05
8.39803228155368e-05
5.40673479458051e-05
9.4683101572653e-05
0.000122103408846683
7.82318173749739e-05
8.70694198789842e-05
8.05186506321192e-05
6.17098594916636e-05
5.28355353601405e-06
2.4491648453695e-05
7.70635124234564e-05
7.40997769135841e-06
3.74428034337183e-05
8.92555325184896e-05
0.000107668917999568
8.50319622690007e-05
7.16241365965275e-05
4.78612520954852e-05
6.95897353533444e-05
-1.59062299493931e-06
6.00210667970119e-05
9.66171515605026e-05
9.68117785110768e-05
2.28311100000642e-05
3.5264063278872e-05
4.84049234083362e-05
8.03380736662902e-05
4.07974211578559e-05
0.000129390808960376
5.6068548516966e-05
4.67265586040441e-05
2.22392468496311e-05
-5.45025042031644e-05
0.000109463009764197
5.89455625489793e-05
5.42888851453891e-05
6.23541142849396e-05
7.11720762220102e-05
5.49192862125074e-05
5.5723207551041e-05
2.80104543931077e-05
5.3329187459496e-05
8.48980682127561e-05
4.72189097395714e-05
5.7478101764605e-05
0.000104118675446102
0.000114179799769792
9.69593326962822e-05
6.78702547984826e-05
2.91272343638108e-05
3.13297148044392e-05
2.03967113756109e-05
0.000113503049701804
4.69671242209166e-05
6.60227072486168e-05
9.51851497329238e-05
6.20955371656067e-05
8.10648916071522e-05
6.12577340378534e-05
5.47017426830655e-05
1.52093532847394e-05
4.17390711882002e-05
3.25224862083296e-05
-1.62978527163668e-05
0.000109326386825635
-6.55372290867954e-06
1.12787767179915e-05
2.93191290493667e-05
6.5904560611664e-05
3.44112559973719e-05
2.06861811714466e-05
3.86708483545059e-05
8.16572324614567e-05
-7.74956635691208e-06
3.31826776286853e-05
7.8666460436119e-05
3.51560380733874e-05
6.17400202287102e-05
7.84874362998363e-05
4.21254867915503e-05
-1.7866055785611e-05
-7.77641629547436e-05
3.01780382672313e-05
7.61285744961211e-05
7.86086356099564e-05
8.30519585557417e-06
0.000100078718892958
7.05940203661972e-05
4.3115057571863e-05
8.02123767832993e-06
0.000111572007104923
2.60972199312156e-05
7.66045798534897e-05
4.03027687616009e-05
8.46698339318587e-05
8.30895060284352e-05
7.1525496281527e-05
5.70556323570003e-05
4.8817950974753e-05
4.80305601781065e-05
4.02210219281295e-05
0.000119264642925552
1.84129629268069e-05
6.87568301903056e-05
9.94417137852543e-05
7.15371683915348e-05
-1.99682784391824e-05
2.95105505840913e-05
2.91176051290216e-05
8.15090495805909e-05
6.86311808078785e-05
7.82628540970288e-05
5.19001217570384e-05
6.46681271423408e-05
8.52611449693369e-05
1.64033605515919e-05
7.22036534558364e-05
2.36217112011308e-05
0.000112311448964941
2.15331550895329e-05
9.424098608927e-05
3.67822146485852e-06
3.30516665433328e-05
-9.7569872820553e-06
7.59983770804262e-06
9.44056394716654e-05
9.63453349485891e-05
6.0854706007977e-05
3.86593799496136e-05
4.37200281887133e-05
7.88293543137957e-05
5.90554096336173e-05
3.49676800649705e-05
6.49674526180292e-05
5.94163600205148e-05
1.70861842709297e-05
1.66171155775168e-05
-6.55450572761496e-06
2.82307021916962e-05
0.000120519987955969
0.000119429711052403
0.00014049601774012
4.6964078336012e-05
5.17906316444202e-05
6.76828034101774e-05
5.16687806646819e-05
0.000102295287109458
9.03428303293302e-05
5.27145312642928e-05
1.53094975142466e-05
2.24175463095457e-06
7.13995688982314e-05
5.51451174510224e-05
3.55170268097247e-05
6.37006268950832e-05
6.61404898878542e-05
0.000141063898894686
3.83999567992805e-05
4.99798207405797e-05
5.76073850752583e-05
0.000105125007190999
4.07407348596889e-05
9.32519114911497e-05
3.54966339762803e-05
2.18029610724937e-05
-2.27283653656503e-05
5.1003612429655e-05
2.56779689108065e-05
7.04532522290657e-05
5.46234178716645e-05
4.00733265434906e-05
6.91346367159088e-05
5.7142886521259e-05
1.19501356367004e-05
3.03220823271784e-05
6.70157602591419e-05
5.51931026603441e-05
0.000109192489489653
7.00890952992729e-05
9.72485567776418e-05
6.98904087549326e-05
0.000105705274150145
4.95315500021106e-05
6.3512053147089e-05
-4.95013830377665e-06
4.064163363747e-05
3.57560506347512e-05
7.38832914997072e-05
7.93968201538199e-05
5.26682827751398e-05
9.28226425546226e-05
4.06548035535002e-05
3.78239227742001e-05
7.60421483388384e-05
3.55657646670984e-05
4.14834318340213e-05
6.06452293984089e-05
0.000121397237841066
6.93106122491701e-05
7.33718217071606e-05
0.000109215890434674
3.44466500143604e-05
3.98125847469828e-05
4.24776227609638e-05
6.75369382988468e-05
3.38251536510514e-05
5.79040167405236e-05
2.03457840351948e-05
9.03186280885247e-05
4.01273704025456e-05
0.000132984298201174
5.57580201000723e-05
1.77473172178378e-05
4.50258203264387e-05
6.394875129461e-05
4.58463241068427e-05
9.36108490200418e-05
8.14846583096236e-05
2.93424916110752e-05
6.76664467610117e-05
5.55866850960581e-05
2.09710925696281e-05
3.82165933664374e-05
1.93002395667474e-05
3.92775897867126e-05
5.08058138883573e-05
8.00351912098769e-05
8.25824749319227e-05
-1.64949580520478e-05
-1.46229509442373e-05
0.000104256160541549
6.03592554188221e-05
1.06361337218929e-05
0.000116066497405663
4.99636328087836e-05
6.50577765971875e-05
9.60961325301715e-05
0.000102751211077587
5.0921466106129e-05
7.78588822418895e-05
0.000111611099877068
5.49189079963209e-05
1.58506783966161e-05
2.17016051588097e-05
7.39637360407532e-05
5.6823899392023e-05
7.42324065908345e-05
-4.08189556085455e-06
6.33436445785073e-05
7.62116566303127e-05
-7.72828623104798e-06
5.02585388323086e-05
4.6814683259647e-05
3.51766361290371e-05
3.28594465853612e-05
8.57213094420069e-05
8.14367949381434e-05
4.38108646190212e-05
3.36591768041604e-05
0.000108423987183172
6.4851808644835e-05
8.21685210396778e-05
5.69671780487394e-05
3.65030049367875e-05
0.000137353337981381
5.85707259009493e-05
1.18906080707337e-05
5.31894731168373e-05
5.26736135183095e-05
7.10923121218204e-07
4.95138341267285e-05
8.19774733873136e-05
-4.98551144731054e-06
1.20413351776289e-05
7.76053883112552e-05
5.5312601260398e-05
7.74790417872626e-05
6.00047628084225e-05
-1.93686752489785e-06
0.000105951960600942
7.63484650997386e-05
6.04471708060762e-05
3.09963951215987e-05
6.48578249463381e-05
2.20490296318318e-05
2.71183994595028e-05
9.82346865698862e-05
2.13002085825678e-05
6.9985286281673e-05
5.44661281448612e-05
2.21954773145925e-05
5.31768098419867e-05
-1.17899982591545e-06
3.40684338466472e-05
7.00003843567399e-05
2.68115231739556e-05
5.92189719419852e-05
8.50313985262233e-05
6.82341245581981e-05
2.51060374251868e-05
6.32162038049553e-05
5.14650154692143e-05
4.30998433968572e-05
5.7912453571766e-05
0.000101342277635269
5.61531952335452e-05
3.42455007890441e-05
8.29950097616591e-05
8.91391083885217e-05
3.29497089949841e-05
-8.38269719076242e-06
5.68801410763129e-05
9.99023322438856e-05
-1.73662317356032e-05
5.20019738789746e-05
5.12080719459587e-06
3.42922639085348e-05
6.69637478094831e-05
6.3889067520009e-05
8.059166559023e-05
2.91646656048631e-05
8.09295089660933e-05
-3.43332434939142e-06
5.01210582217617e-05
3.25489037673875e-05
7.21006782693732e-05
7.50684934379428e-05
6.693604646032e-05
5.17071114557665e-05
4.61993525339063e-05
7.42124400599571e-05
2.70349217003473e-05
8.82122081369203e-05
9.3572227543353e-05
0.000102728941338172
6.12495652527977e-05
3.52580138776425e-05
4.78283129069965e-05
9.06444384722124e-05
3.08793591326698e-05
0.000104544619460176
2.59393392277639e-06
4.26174827756588e-05
1.74051065439916e-05
5.43441788002746e-05
7.77428779320442e-05
7.3299130364241e-05
9.90102886122599e-05
1.83638073505847e-05
6.9824520383148e-05
6.29105227963929e-05
5.20896294153281e-06
2.81211188007023e-05
8.3345759999446e-05
5.24914936982083e-05
4.89520423513982e-05
0.000100782186222431
5.03687628627356e-05
7.02188408724601e-05
0.000104144372100442
4.03250179051593e-05
2.05741612087152e-07
5.49830627998992e-05
6.09854789890272e-05
7.73116193702382e-05
8.92658098122025e-05
5.03239640929094e-05
6.70612716274241e-05
3.1774545120603e-05
4.02603024182855e-05
6.92427782685649e-05
3.55331209707752e-05
4.21052685754415e-05
7.18379178262705e-05
7.98069786055145e-05
4.90578213602803e-05
2.28487590917683e-05
2.18235896051371e-05
6.19652089306313e-05
5.27097773831633e-05
5.73233751058151e-05
6.74507376504663e-05
9.41367793038452e-05
2.47017621153006e-05
6.41832522761062e-05
6.07798326214816e-05
-7.29831954174181e-06
4.33475322573933e-05
9.34102529126422e-05
3.74434286364852e-05
5.95439167301343e-05
1.69995202101884e-05
1.64043249056386e-05
3.50146286395289e-06
3.40762157111414e-05
7.62423107345428e-05
6.09392753273356e-05
6.5924022552069e-05
2.86670558783823e-05
2.52406248666597e-05
3.52214902785694e-05
5.70322869422724e-05
2.91219561501366e-05
8.36791429588736e-05
6.56595875186464e-05
3.1688254078503e-05
6.14236723435397e-05
0.000128044901204578
0.000113718536570891
3.06016005288191e-05
7.57447787033284e-05
5.99621441698373e-05
5.56725429761551e-05
8.64879535859661e-05
6.91548908540032e-05
3.74455800734049e-06
8.28718311605574e-05
4.16228183612559e-05
9.11066653440137e-05
0.000100987677151334
2.78567073176169e-05
8.91299188309566e-05
4.95733795258175e-05
5.27405966375326e-05
2.91856605422442e-05
7.22710407386304e-05
6.02973061418655e-05
6.32301569479562e-05
4.1271376961773e-05
5.56223907599329e-07
4.71807321366572e-05
4.48398781307215e-05
9.63017225368203e-05
4.55591707957409e-05
7.79253456594528e-05
3.22603390687999e-05
9.92919358706528e-05
3.08432724039481e-05
6.78287905813281e-05
4.47924592325253e-05
8.85065537456071e-05
4.54970173925904e-05
1.90418343604901e-05
4.28124348392091e-05
6.47925119748954e-05
7.60907160075255e-05
4.10772298571561e-05
4.23897370095509e-05
4.75123884386487e-05
2.01368842705293e-05
3.46539230979039e-05
3.85658933493491e-05
9.14850835703813e-05
9.76900960230405e-05
6.82758131293859e-05
6.68157025326627e-05
6.68903557337997e-05
-2.59586150684031e-06
5.22955912119413e-05
3.69519019194614e-05
-8.97714568835766e-06
5.66770826774054e-05
0.000117683834789437
6.4137721054759e-05
4.93660680320411e-05
5.74081510073782e-05
2.87125072358586e-05
4.15443960443142e-05
0.000112660312715535
9.24925473071703e-05
3.12141091731786e-05
6.20977018408066e-05
0.000124356476325572
3.49899138011577e-05
7.3232312279574e-05
0.00011669415399363
3.27566478111216e-05
5.23680305855715e-05
4.99640994558897e-05
3.93950441383491e-05
-1.82585877999777e-05
4.91604485284578e-05
4.48002514422234e-05
6.45919334597559e-05
3.98781277394653e-05
2.58682287668762e-05
7.43179539253123e-05
1.94600117432122e-05
7.24578880480334e-05
5.83750633728247e-05
6.70461973952602e-05
4.72070608173866e-05
4.24834392186561e-05
2.59951281564462e-05
1.37360901020336e-05
5.94673957720187e-05
6.71142513456329e-05
-4.7566605048145e-06
7.72176100403375e-05
0.000141251295325075
2.7239788995645e-05
3.74149800941633e-05
6.14680934114707e-05
8.46403191130176e-05
8.25842129455041e-05
5.90240619688103e-05
6.23545232863246e-05
8.98090720139162e-05
3.06222971973818e-05
1.72007207649211e-05
7.46359373350215e-05
0.000103683522715339
0.000112150459794853
4.2789421645637e-05
7.43119839107019e-05
-1.08321110870537e-06
0.000104516293353984
6.88334386345634e-05
8.00169405080294e-05
5.44566703015232e-05
7.11071879161967e-05
6.71146712935017e-05
0.000102314476617872
0.000112262563481295
7.22540624052824e-05
0.000100483328160817
6.69418826121279e-05
5.73878959158654e-05
3.64637439363403e-05
7.04610975004369e-05
6.89442765083544e-05
6.5560166290022e-05
0.000102642721161096
2.34930383507239e-05
1.3988609493176e-05
7.43214469153369e-05
9.29971297750485e-05
4.17397814483466e-06
6.76450232140068e-05
7.75537221638827e-05
8.73997208494119e-05
7.02514251535239e-05
7.88069504309635e-05
7.9342035430338e-05
2.56687223683853e-05
4.92592561397098e-05
3.12807740532593e-05
7.07662054609134e-05
6.42900155467401e-05
6.66904173584921e-05
0.000111456311452446
7.53934440315701e-05
1.34388830596271e-05
8.78865457039497e-05
1.64221541110353e-05
7.92436084226594e-05
5.40565595421737e-05
3.61330305388364e-05
4.6896594545714e-05
1.06577987114076e-05
9.30627617631406e-05
-1.00105502809719e-06
4.12911775542894e-05
7.16411407074954e-05
2.956395320009e-05
0.000106121256998655
8.3676093717086e-05
0.000111454863707735
1.99423483631789e-05
7.93158240472177e-05
0.000116075698896461
4.3550027043189e-05
6.37590261927827e-05
7.13255784889846e-05
6.01839426296321e-05
0.000131305329366513
4.33973658789376e-05
3.51076570893162e-05
4.30306150420763e-05
4.71615661549529e-05
2.40670982587823e-05
7.49874683728038e-05
3.55679626732111e-05
-1.32554723293125e-05
2.70196822751639e-05
0.000109683117550081
0.000125581357220267
2.89320150071928e-05
4.81813820813225e-05
6.95396823866517e-05
4.36414276537763e-05
-1.71428522356898e-06
7.33122640073948e-05
7.71393341572898e-05
0.00010290365246767
3.27625870809844e-05
7.58690019746245e-05
5.15600907203303e-05
0.000108893998841796
0.000116090222221944
3.15483809727309e-05
5.19810126556986e-05
6.55458590902943e-05
7.13818862852834e-05
1.27213776083108e-05
5.74107033686548e-05
4.04189709467269e-05
0.00016310949157087
2.35254008826614e-05
9.9224014680562e-05
5.41845027020514e-05
7.89808116113051e-05
0.000137344514793313
6.69393657345878e-05
3.30544678050082e-05
8.55874222451229e-05
3.45374296674846e-05
7.85015381718874e-05
3.1924041543489e-05
2.95718732492291e-05
2.16532593743746e-05
5.17574187358175e-05
3.86945816817372e-05
2.46689665209753e-05
7.40495683123707e-05
6.39453319996026e-05
5.14889493681988e-05
3.97539591450885e-05
6.75077863819616e-05
3.0904338116307e-05
6.66287894757812e-05
7.01762556362077e-05
8.6654911148913e-05
4.31866114517927e-05
0.000103393841275811
4.57753567653206e-05
3.09118380431033e-05
6.47443258457546e-05
6.11273340923801e-05
9.12690203463274e-05
5.34487610229965e-05
2.78995760589155e-05
3.00509731009126e-05
4.3609361495459e-05
9.78293439019258e-05
8.85869933899104e-06
0.000165761785309967
-2.50901083882391e-05
4.86054954715433e-05
6.11016401317846e-05
-3.49199963318238e-05
6.50623019591597e-05
6.30493362361229e-05
3.90435289924196e-05
2.33495007442646e-05
5.18111892332089e-05
7.73195475517512e-05
8.69707442852241e-05
7.34867699148075e-05
2.2281577005258e-05
3.86368226905824e-05
1.5141040150379e-05
8.02675157561477e-05
8.32218588596536e-05
2.22041564318231e-05
8.18388967390888e-05
0.000100768498265659
5.92474805195405e-05
8.60496783768869e-05
3.15409767638595e-05
4.32018608628893e-05
4.81166620392642e-05
9.6760019742673e-05
6.48909449621464e-05
2.27251851406106e-05
6.08567783804742e-05
1.75651304556629e-05
6.41773507634202e-05
7.44983785735206e-05
0.000149804795315611
5.88491443003234e-05
2.83825507282052e-05
3.41347986160599e-05
9.79583485462552e-05
9.69765331097048e-05
8.57992391469674e-06
9.60965761737559e-05
3.58270378550059e-05
7.1914036085496e-05
5.54547495441256e-05
9.24212072800204e-05
9.47603179020344e-05
6.31478153534419e-05
8.78253268702698e-05
1.92603600031549e-05
7.17887872563967e-05
9.19455917809739e-05
7.14890839593219e-06
8.55285368833877e-05
5.63013727889761e-05
5.55387654960815e-05
6.59113717917156e-05
8.5724055931137e-05
6.30186823143833e-05
9.35936078754335e-05
8.85213375680624e-05
4.55587245435287e-05
5.71625585659408e-05
4.73691545185742e-05
9.19791876282231e-05
5.86924521264886e-05
6.61665005670703e-05
0.000101372770395168
9.02205124732849e-05
5.28900419197247e-05
3.18045987442364e-05
4.49597469327261e-05
3.68158072010405e-05
0.000123747309723758
7.23520319549668e-05
7.51538630336876e-05
1.81532725821594e-05
2.59876449087591e-05
3.10585830206677e-05
3.18286756744695e-05
4.76707412021106e-06
6.48219377940431e-05
7.60364053739686e-05
6.8279827460082e-05
9.88178908520276e-05
3.57426396741085e-05
4.35433530101878e-05
3.55714648820325e-05
1.27214850893778e-05
4.84327439884023e-05
3.55971826294793e-05
0.000102268267264799
0.000106133391067224
5.2479790339024e-05
7.85087701313905e-05
8.68414926491595e-05
3.44364175936296e-05
5.69692781336721e-05
1.8969270401916e-05
8.92534697808191e-05
4.57747951724921e-05
8.07979001638245e-05
5.26522002965515e-05
6.01762584321032e-06
7.59265781471876e-05
0.000127116805784448
6.91309497114103e-05
7.75225179422332e-05
3.98648846476628e-05
0.000141962054109024
8.50511366684526e-05
7.33459024899759e-05
0.000108091353815429
3.61669524245928e-05
-6.92389181461147e-06
8.77636514992771e-05
5.26724255652213e-05
-2.72193919887354e-05
4.88237562470912e-05
7.65400433181744e-05
7.52508928522633e-05
8.37995450373454e-05
5.12360218605356e-05
1.75189870796019e-05
2.08812978504857e-05
8.46475442685304e-05
5.98278657971118e-05
7.01034322967141e-05
6.76232693672011e-05
5.45359993885308e-05
5.95397313850512e-05
8.16630508061648e-06
9.69804370271177e-05
4.71862651610495e-05
6.40122287787515e-05
3.45423821037164e-05
2.88101061394648e-05
6.66582016051437e-05
1.66559253770097e-05
8.66707663070844e-05
6.4955846969545e-05
7.01331218198797e-05
9.56452585942662e-05
6.38056315872732e-05
2.7378331904014e-05
4.6210347384041e-05
5.04404389434159e-05
8.28930181556664e-05
3.69121807905553e-05
5.0627859283434e-05
3.84481862517619e-05
6.04141185877399e-06
5.36971790822386e-05
-3.18307057283755e-05
3.74141318288135e-05
6.62369030822527e-05
7.39968310425667e-05
6.81511434096666e-05
9.06401744057257e-05
0.000108849091535048
4.47290962641356e-05
6.91330737446026e-05
6.73629457136473e-05
5.17981771403774e-06
-2.73372685038263e-05
2.60454891193081e-05
5.75620811697399e-05
2.06762391994908e-05
0.000133910314600844
-3.98288363460955e-05
3.65974179467168e-06
5.76683424309652e-05
8.34066202065658e-06
8.51007965717098e-05
4.20627274921702e-05
6.39201020888695e-05
8.24100850310608e-05
6.44468418087223e-05
3.09882048746375e-05
7.29875638923661e-05
2.59199970420304e-05
3.7626482887959e-05
7.40766578244327e-05
3.57293171237853e-05
5.39580694457919e-05
7.49132611421935e-05
7.65379686594914e-05
9.01098926387544e-05
1.74154338897276e-05
0.000132557121163513
3.95113072789186e-05
6.49955820887119e-05
2.44302615617502e-05
3.73103273680117e-05
3.28640924170974e-05
8.06024573339265e-05
6.27036557620332e-05
5.27440045994017e-05
9.20555884202764e-05
2.8674474365202e-05
3.93537836880144e-05
7.50408190774074e-05
5.86397358746652e-05
3.1192388311394e-05
2.03136304953978e-05
-1.25591676886854e-05
1.00774317675524e-05
1.23695018759994e-05
-7.39867201089307e-06
0.000115211835929334
6.77789303503265e-05
7.40627172500069e-05
0.000113949207116391
5.30847597982841e-05
0.000125895752735563
8.28532675155863e-05
9.75996673757739e-06
9.8654605771359e-05
8.874309433509e-05
2.20790357400883e-05
0.000109313891236741
0.000101053836424744
1.28228699946309e-05
0.000113919437906901
8.10413695953276e-05
9.44571593887837e-05
0.000103785011595391
3.77979118061315e-05
7.07017160993046e-05
7.3925293499964e-05
2.67858617346035e-05
4.96729376439183e-05
7.87117449092571e-05
5.71035584127685e-05
3.93919347981385e-05
9.23154658632663e-05
1.507281554751e-05
0.000104355440741784
1.52596902921854e-05
8.46221172060679e-05
4.75868692972304e-05
0.000115581723041212
6.32059118567102e-05
1.66486985190231e-05
6.73792809728744e-05
0.000112895545629934
2.41065236073856e-05
0.000108580076155288
5.34564336984458e-05
6.94390582931873e-05
3.54125911822785e-05
3.85308132404499e-05
6.76434663484978e-05
6.83147580925073e-05
5.05625859357548e-05
8.42158317791021e-05
0.000129079782812918
0.000128598503588128
1.31407030222035e-05
5.37816980054144e-05
3.11978244183726e-05
5.85633409348427e-05
7.73206659328449e-05
6.55483914363432e-05
2.4477006205283e-05
6.44400435352413e-05
3.84223545753949e-05
7.3919575843163e-05
7.94713203990025e-05
3.65071195976523e-05
5.12572826311866e-05
7.90761257935423e-05
4.61105377639895e-05
7.52382051882278e-05
4.5725016368539e-05
2.74100665142696e-05
8.27825528742103e-06
9.38802282033545e-05
6.60408889134614e-05
8.9082627226605e-05
9.59225108693899e-05
6.97545833774822e-05
0.000121309687943189
4.32464678454212e-05
-1.83639879633935e-05
-2.57627258769324e-05
6.89095942933079e-05
6.3697438365653e-05
0.000112810443033855
7.10091878596481e-05
5.90062418508017e-05
1.98061151593985e-05
9.12597972731429e-05
7.73737503811943e-05
7.86579064568593e-05
0.000104431705172539
9.63066662418499e-05
6.33131338960841e-05
7.09072091532979e-05
2.51104103700383e-05
0.000130656378161718
1.94323759468037e-05
6.33104470413863e-05
6.38317388240797e-05
3.60263455695437e-05
0.000110023611594134
5.95805733755251e-05
5.40160894651423e-05
4.6332833221347e-05
-2.72592198080063e-05
8.2512202506116e-05
7.46010776140492e-05
8.61772107882053e-05
6.74914888014661e-05
7.67549889556864e-05
0.000101713194819534
2.83894159766674e-05
7.73973591697174e-05
5.3566816466585e-05
7.9140344346912e-05
9.1893166944083e-05
4.91555566874653e-05
0.000110963455752272
1.85873039953618e-05
5.18323277942528e-06
7.73418129741833e-05
5.57668369661943e-06
-3.33619780506191e-05
-1.38375388986892e-05
1.72638655418929e-05
9.60433151843999e-05
0.00010052586683346
6.75028744354116e-05
-1.68166855658167e-05
9.88538935537867e-05
7.28412959533914e-05
4.83006615238449e-05
7.87421564524447e-05
0.000113729671870642
4.22530309151006e-05
5.36168482691073e-05
0.000106035681643904
0.000101302484209128
4.45888926714053e-05
7.87625708967354e-05
7.87192547622085e-06
0.000110345132474434
3.29524981311114e-05
4.07345811471945e-05
0.000133094352300944
4.91332523559697e-05
8.1027682236648e-05
7.6773851133441e-05
4.75764883603803e-05
1.75349580610577e-05
9.69261943570734e-05
3.34904350971926e-05
8.41292479489843e-05
5.36737487818971e-05
8.40762334502101e-05
2.43188182169009e-05
2.76685527904812e-05
6.24232092246209e-05
2.19954671204599e-05
1.61859702249611e-05
4.72302826991016e-05
5.99507156253974e-05
8.99959299199017e-05
5.50300628710497e-05
5.88418566562255e-05
5.92491248200821e-05
4.15097705715436e-05
9.56551906404137e-05
0.000111254073319807
4.66578662025083e-05
8.24600457661062e-05
9.34509399520078e-05
3.2799049098698e-05
1.24860935088637e-05
-1.81295973412498e-05
3.82654767297415e-05
4.90982113916052e-05
2.49287653756342e-05
8.0378114700668e-05
7.37163915522691e-05
4.11922199499476e-05
5.7598424335787e-05
3.81248769581336e-05
3.86887409178822e-05
7.41569223370494e-05
5.73976216414712e-05
3.71521571912756e-05
5.43276150100216e-05
6.01745079041721e-05
5.30563578071939e-05
5.7594962047735e-05
0.000106321328579716
3.37701837021688e-05
3.43743494231519e-05
9.38456329149106e-05
7.1229944431595e-05
4.58956074727367e-05
5.66662447267287e-05
4.82617994547317e-05
4.39987811864939e-05
7.7677884422485e-05
6.994539234621e-05
3.82353884478839e-05
5.56843245120738e-05
5.73022788518346e-05
6.43304817213982e-05
1.05424315294451e-05
0.000118786070650436
-2.17343383218506e-05
-7.26357825919801e-06
8.28607824199962e-05
5.58665702949009e-06
0.000100134366756275
5.41349234523265e-05
7.62223529108312e-05
3.72439292319871e-05
7.65125986109809e-05
4.79384427312182e-05
5.98397839663838e-05
7.35592443135807e-05
5.45884053156075e-05
8.90324793621523e-05
6.36608842086404e-06
4.02954545611426e-05
4.17533838715276e-05
8.76777639736221e-05
4.36151550668407e-05
-1.52079926970537e-05
4.10860585778228e-05
7.61409909669771e-05
8.00943326830813e-05
4.77029933156139e-05
7.65817973353025e-05
7.2664303464856e-05
9.28115042835081e-05
2.50183110793242e-05
7.27732235928585e-05
9.55244084174291e-05
9.27859371791366e-05
7.59349219111851e-05
0.000118230367987787
0.000107556020819458
2.26532015550686e-05
5.1945121075367e-05
9.02396443067187e-05
2.55138512526294e-05
6.1586373324342e-05
8.18542853347893e-05
4.27082311728908e-05
5.61300226798904e-05
5.35089241422334e-05
6.2126465431391e-05
5.72214335804328e-05
8.38358062641347e-05
7.09360928077667e-05
-1.00068736596728e-06
9.70250180826276e-05
6.5159858027389e-05
4.09294377571878e-05
1.57497476570951e-05
9.11701309122267e-05
-3.11531633383878e-05
4.5662944591197e-05
4.37174504237525e-05
-1.33416628162296e-05
2.24121054490384e-05
5.7215414793461e-05
9.74441724791759e-05
6.17251307655073e-05
-4.3363770199217e-05
0.000101861280228864
1.65120363655414e-05
4.02492366958222e-05
7.80327272474973e-05
6.54506690807249e-06
4.902750696077e-05
4.95767692027619e-05
3.66139275405454e-05
8.6054896836825e-05
-1.8637443018131e-05
5.01517155218407e-05
6.92683762759302e-05
8.23446509955573e-05
3.55905550304298e-05
2.90029241888935e-05
4.75322343330212e-05
4.50454983521307e-05
8.34602175034725e-05
7.10965065032345e-05
6.47968495668084e-05
3.05746003108626e-05
5.55642673938738e-05
9.66129914554206e-05
8.42932788436965e-05
4.61281031270385e-05
6.89220581503952e-05
7.0296380051478e-05
8.93753934747668e-05
5.93772666920275e-05
0.000126854325415401
6.53571877620244e-05
1.72795631948802e-05
0.000122879559582901
-5.0373398227913e-05
3.55446828077593e-05
3.73533216663137e-05
8.6039472906475e-05
5.79289945977339e-05
2.82114568895126e-05
5.92456495590637e-06
5.65343102479025e-05
9.8728835855448e-05
1.73920276089892e-05
8.12546719139518e-06
5.95409724899976e-05
6.171486776047e-05
1.49750251278063e-05
6.42614760390702e-05
4.95659302197547e-05
0.000111605830463351
2.50373707653994e-05
5.35030444791364e-05
6.9896755741446e-06
4.73848805776264e-06
2.83849248852857e-05
7.04838679269574e-05
7.28433887641867e-05
7.38326891630558e-06
5.20780151233934e-05
8.39719406278066e-05
9.42611949389883e-05
9.10351915802201e-05
8.12303859712274e-05
3.97519704700951e-05
7.15063318840467e-05
5.2399424430381e-05
0.0001050516236633
3.68189542322146e-05
7.34387461512773e-05
5.11588298328941e-06
8.46370757230115e-05
8.57228419021132e-05
3.3534410786607e-05
5.25999286647306e-05
9.51020340197628e-05
0.000114613463576635
-1.93926910883294e-06
7.10595383156209e-05
2.97222806896833e-05
2.78142679688641e-05
5.20810899406302e-05
0.000123706270318255
1.40494999492651e-05
4.06624658943823e-05
6.36697016808366e-05
7.05755659525719e-05
3.73428427369668e-05
2.09765925318487e-06
9.44780847435616e-05
2.96905501824367e-05
5.19688417354046e-05
2.47413426147521e-05
8.75233165878675e-05
6.59558777642058e-05
6.21249183975122e-05
5.62232299074758e-05
8.52116138204201e-05
0.000103162547771215
3.28250527080344e-05
3.50528265304347e-05
2.86434241560465e-05
2.16889209624936e-05
8.76267731977333e-05
4.76579841061034e-05
5.52155180552288e-05
8.98958739135818e-05
6.95243526576055e-05
1.24104510566925e-05
7.90768941649035e-05
5.05035475630747e-05
6.04295527735993e-05
3.73983955684562e-05
7.02930701037925e-05
9.56028131446116e-05
0.000151843803259449
3.58148006116055e-05
6.62837301354035e-05
7.2733167379486e-05
3.76382632091426e-05
6.0252576918401e-05
6.45708640363924e-05
0.000107971256946771
8.38699314483169e-05
9.44445313417943e-05
1.22463754211643e-05
8.41179766947928e-05
3.86921762981898e-05
8.43647949348185e-05
5.5565585398351e-06
-2.16262358312573e-05
3.99071378831424e-05
6.57298311901253e-05
1.2779725047746e-05
5.99884598442695e-05
6.27672158330359e-05
7.63045615272327e-05
3.20555246367283e-05
9.41417102297633e-06
9.8475279307924e-05
4.95821058244597e-05
5.48401355676507e-05
3.25180509813007e-05
7.90076794956886e-05
0.0001064942602002
5.45560190535459e-05
3.58237800884675e-06
7.36002876018803e-05
4.45321434388392e-05
8.66880926812402e-05
0.000114344786477894
-5.57096268893701e-06
8.35770806139395e-05
6.37187190915901e-06
9.36051248586984e-06
8.251742524001e-05
6.39625899130042e-05
3.39741706674711e-05
6.37040374052127e-05
1.23539066583017e-06
8.63962584292599e-05
8.54718157378879e-05
2.95054704409986e-05
5.35698297526491e-05
4.21561079446724e-05
3.7888236842676e-05
3.78344442002568e-05
9.02176470764355e-05
0.000112991772566375
6.60362620604079e-05
3.93156164733867e-05
8.20427967687519e-05
0.000165378704616324
9.18978893623188e-06
2.5456918281601e-05
9.34944151795756e-05
0.00011128566695056
2.21182032914822e-05
9.25605124398796e-05
0.000114461122609927
2.90699912347018e-05
7.67839267299467e-05
8.75102672775219e-05
-1.68415894190372e-06
0.000132748167968187
6.15275106144681e-05
8.42199005165476e-05
5.40076199483338e-05
4.07579931868206e-05
5.75977640546247e-05
7.59980635120196e-05
6.15033828632727e-05
4.00564441409261e-05
8.8482219248906e-05
6.22458656737954e-05
0.000104932644315468
5.59873936299074e-05
7.4729377320078e-05
0.000108918930151334
0.000122149587926355
-1.57974003081249e-05
4.40222249359714e-05
4.99717703954902e-05
9.43503789386946e-05
5.48856649143244e-05
7.90437706037121e-05
4.52193403040701e-05
8.26547436199433e-05
4.15002316387846e-05
1.48098108555272e-05
6.9135988322544e-05
4.04228985219984e-05
7.29461478723339e-05
3.6626729279526e-05
6.72985087363072e-05
7.11274368307358e-05
2.46960533334357e-05
4.00345024842143e-05
7.87859415025494e-05
7.40430168406477e-05
2.31255638327502e-05
6.37780629960991e-05
7.46818132999831e-05
7.55900908966351e-05
5.65937382953342e-05
-2.08562720108497e-05
5.31133771244953e-05
4.39412413541242e-05
8.79899101720967e-05
5.47639824189057e-05
6.82944990824448e-05
-2.19829678136475e-05
4.21039857112831e-05
4.17048160673296e-05
1.17083634582051e-05
9.55723636870214e-05
7.58854814163396e-05
3.99146725352353e-05
8.74556394017337e-05
8.22686422748691e-05
7.37317510171126e-05
8.6855071894916e-05
3.27513661428013e-05
8.98396135903439e-05
2.49621723672568e-05
8.76131629895457e-05
8.62449840087964e-05
8.28917094092582e-05
6.91650403565454e-05
3.86868892560573e-05
1.75838802859597e-05
4.74404763037846e-05
4.01677169614256e-05
0.000141195173100322
3.46591101976004e-05
1.74745437357528e-05
5.27615752514972e-05
8.45760350594773e-05
4.77480210963292e-05
1.75653229242088e-05
6.27806232758725e-05
9.4613099203471e-05
0.00011018701142832
1.15631585055961e-05
9.02279730493597e-05
9.37085764443169e-05
2.41367928866161e-05
6.96390397504104e-05
2.82643348889679e-05
7.91712763201318e-05
3.4346762595195e-05
2.53771867315775e-05
1.28847050158422e-05
8.29923351793534e-05
7.82357806381585e-05
0.000149001428859352
7.06451563527396e-05
8.49923429792105e-05
5.37613570125979e-05
8.93451539657539e-05
6.52846289989756e-05
6.21543300810727e-05
0.000101925918985781
0.000108301907856659
7.98820793115001e-05
8.59598885760207e-05
7.37780635084072e-05
1.26549098665292e-05
9.01604628796266e-05
3.00695032118615e-05
7.13195323837632e-05
6.34786149622658e-05
4.62314462541551e-05
2.89505062898769e-05
0.000128990451268325
3.56874334088756e-05
5.30653292749422e-05
6.21072345425628e-05
2.694306774959e-06
2.83330838252581e-05
9.39606590711293e-05
0.000102477299017992
2.64683552213422e-05
7.70789629907641e-05
0.000107737150013276
3.23793222055091e-05
0.000123334773936266
5.39426018282605e-05
6.96077387418638e-05
6.68481383266954e-05
1.82452735386317e-05
5.34660190010762e-05
0.000138936429612024
3.9528609037143e-05
4.22215391612885e-05
0.000105284713029687
1.85335271828696e-05
2.32447119927106e-05
6.46350759598821e-05
1.83180246374884e-05
1.65867884943635e-05
4.74304848193342e-05
0.000127626376406482
5.67585851227087e-05
6.44469866105183e-05
5.21377222970043e-05
2.36616659410026e-05
1.25604027264493e-05
9.8120091907395e-05
2.82810814886763e-05
2.7434721039304e-05
7.11938306130986e-05
8.80271960513282e-05
9.6635836865201e-05
2.93389834454377e-05
4.25582870754906e-05
6.48783131163408e-05
3.57505243146504e-05
6.67187101156896e-05
3.29542152481804e-05
2.5289767147521e-05
4.50081951404601e-05
2.55595474934908e-05
4.48149200485725e-05
7.69390062660737e-05
7.93660634419559e-05
0.000117183727850916
3.64725057180858e-05
6.33464923037237e-05
6.9663090451556e-05
2.40024150133827e-05
7.30417929784131e-05
8.17264278454637e-05
6.94903195782931e-05
1.15505766446192e-05
9.08802496221754e-05
2.63929300302568e-05
5.71193694374105e-05
8.23886111640997e-05
4.60966968710006e-05
-7.70440693370954e-06
5.80629566450327e-05
6.16171937922742e-05
6.36380263601584e-05
4.34727655127199e-05
3.73673768810863e-05
8.29296774654247e-05
3.05644665186111e-05
4.08368205049862e-05
2.06917750360026e-05
4.90456509771835e-05
7.92085490730578e-05
9.55768771861057e-05
4.25428353456373e-05
7.0956074518485e-05
7.48307796221208e-05
8.46756724278296e-05
5.57073828094198e-05
