# Supplementary material for: Research on computational propagation and identification of mine microseismic signals based on deep learning
Source: PLoS One. 2025 Oct 22;20(10):e0334641. doi: 10.1371/journal.pone.0334641 (PMC12543183; doi:10.1371/journal.pone.0334641)
Supplement: S5 Data — (ZIP) [file pone.0334641.s005.zip › 000100800001618.xlsx_0.txt_24.txt.txt]

5.59170190027314e-05
9.70735417012132e-05
2.40509309892095e-05
7.65198633132907e-05
5.08349431408354e-05
-3.76154427054085e-05
6.54231650903493e-05
2.41075039953613e-05
5.49156075621951e-05
7.9544342346931e-05
6.02584728766119e-05
6.00636092664679e-05
4.76328649854849e-05
7.03362013640591e-05
6.15817283083425e-05
3.14842818990128e-05
4.9779570618757e-05
4.61632567728182e-05
7.09370846449794e-05
5.15946505791443e-05
7.48553551432045e-05
7.57436797130338e-05
3.98798116180613e-05
0.000129820353842856
5.62400794701256e-05
8.66033901832371e-05
9.21316397798312e-05
4.64822405810185e-05
9.50317118227332e-05
6.16533440175267e-05
6.39962881535448e-05
8.73753130348222e-05
0.000107319630844775
9.19426781971808e-05
0.000116833891625143
2.91794842742943e-05
9.34965293215557e-05
7.85779460754877e-05
7.52024447212038e-05
7.50341742526701e-05
5.52784524697148e-05
5.57276305060681e-05
2.10616590786739e-05
8.31277795133145e-06
2.93761783978923e-05
3.12379633147708e-05
2.18447504009381e-05
6.71455757733639e-05
4.50746921142617e-05
3.84874585410529e-05
5.1754695265721e-05
3.7711749835566e-05
0.000111497996772916
5.68476787525568e-05
6.56213582093568e-05
0.000131703985729504
6.36356241013664e-05
8.68740847248622e-05
4.83740392133023e-05
6.24773946796395e-05
3.16834123838923e-05
5.9811715044453e-05
8.34043816810868e-05
2.44969679833871e-05
5.14839176303387e-05
5.3070191470003e-05
-7.132041394569e-06
3.11575419975882e-05
2.0540797448309e-05
6.67221386457013e-05
6.55495918839183e-05
8.93921881971458e-05
5.93921118515326e-05
8.84052520903831e-05
5.359459919665e-05
5.83057071078815e-05
0.000104134644970055
5.98056294003106e-05
4.33082044822255e-05
6.81229775561668e-05
0.000134586116314995
6.6341565810814e-05
0.000103832016662815
0.000111750122439288
5.31409967318424e-05
3.36233164394778e-05
7.26635216782553e-05
3.20948316251811e-05
7.1320563168202e-05
7.97025515175713e-05
0.000114035665822899
6.09809550857124e-05
8.38716835904026e-05
2.27624463955906e-05
4.64524513299704e-05
6.3535236277098e-05
0.00011314339966044
8.16354135195267e-05
2.04915298463427e-05
3.13371246186733e-06
2.87383076650486e-05
0.000112931435444945
7.08815512346451e-05
7.15993956324743e-05
4.63821188593974e-05
8.46448759086583e-05
0.000101671691583886
6.1928555718291e-05
5.58321821440151e-05
6.27818464110782e-05
8.71754740961513e-05
3.96144206871844e-05
9.73961248561027e-05
5.20652091854438e-05
5.07360971722418e-05
1.3502467868945e-05
4.8886737786356e-05
4.89958797076436e-05
4.04014810152094e-05
6.24402791726424e-05
6.16146036795222e-05
4.86037994272379e-05
9.33378505338369e-05
6.44807789756527e-05
8.82598457274046e-05
7.39093634011864e-05
0.000102034794037488
4.47610782523156e-05
-4.52901373415755e-06
0.000107437013831136
4.65764678401904e-05
5.11441449554403e-05
1.52633755629829e-05
7.01932265552057e-05
2.94308505194364e-05
5.17400044506367e-05
8.01102876211938e-05
0.000106083111679122
4.02574968380893e-05
2.02585356111443e-05
0.000106348371006433
7.26098195283328e-05
0.000101648215209682
9.98853400619292e-05
6.38725734622164e-05
8.81246750245452e-05
4.0423352640869e-05
7.15792360896204e-05
7.69863024464463e-05
6.75859657818197e-05
7.28471850963843e-05
6.54301003301554e-05
6.33494965482013e-05
5.5149346158034e-05
9.10587687693123e-05
1.69710096580979e-05
5.29965611242015e-05
2.31448764781537e-05
-6.01728354189384e-06
6.94471233309178e-05
4.57634788342248e-05
7.69949997049596e-05
3.56461860747194e-05
2.4104711133262e-05
4.0515858938684e-05
9.97178541080283e-05
5.43489627329726e-05
5.67352365717835e-06
7.2923292470724e-05
6.44639920786654e-05
9.15000226506644e-05
8.92770142257733e-05
7.59905220473804e-05
2.3417736860838e-05
6.10615138810458e-05
2.37162550103676e-05
3.09119061104684e-05
0.000105127698116239
2.79109033822611e-05
7.27902256028732e-05
3.58727216440634e-05
8.65196868356388e-05
0.000105240381913223
2.70394405805631e-05
0.00011024678903732
4.74799462291484e-05
7.38605701235949e-05
3.60608466483727e-05
3.06960008034716e-05
6.08720935530566e-05
7.76412846698841e-05
1.38286838314789e-05
6.40238977300255e-05
7.70834816799866e-05
-3.75534016756035e-05
4.61983915149104e-05
3.01605025863666e-05
5.89363802205976e-05
4.05689502031908e-05
8.83312456291591e-05
1.37420949457123e-05
3.04132164822839e-05
2.56208968166411e-06
5.3144275106374e-05
2.09872034017524e-05
7.60360217529836e-05
1.81357391393271e-05
7.17169690462174e-05
-1.28755683484695e-05
3.62736312049049e-05
4.77365232578698e-05
9.58782581754984e-05
4.87833033012935e-05
8.03134322705742e-05
7.34839655839029e-05
-1.25019719359116e-05
3.31521438189433e-05
4.33208911117112e-05
6.01101257322951e-05
-6.67850115865907e-05
6.78077230118309e-05
4.81153359287118e-05
1.29583369698973e-05
8.65207161708977e-05
8.41075730441018e-05
3.87514358972482e-05
7.36285072535567e-05
4.39544618099904e-05
1.44746786802288e-05
4.68270928389188e-05
1.3044695432621e-05
9.49105561219799e-05
8.24943303045158e-05
5.86640970037419e-05
5.87270047806454e-05
2.31209179623049e-05
1.05513553118103e-05
1.69375608422247e-05
6.70132855138495e-05
9.7241600323348e-05
2.46803720547626e-05
7.56809467080102e-05
1.85120980835136e-05
6.20970356638056e-07
4.324724796989e-05
6.81686645454933e-05
6.6363182937369e-05
4.07103941670539e-05
8.98449777323169e-05
6.2594367082538e-05
6.37845142161417e-05
5.97263960115205e-05
5.4854037541002e-05
6.79686163469446e-05
-3.23438070020976e-07
4.38698408319387e-05
5.45599282973891e-05
4.15702657776012e-05
4.18735034104102e-05
9.3370697677398e-05
0.000104945571349693
7.13897875678693e-05
9.90849199516693e-05
6.55985053673529e-05
1.20577130384942e-05
6.95015368375919e-05
9.15222331777081e-06
5.9051465402594e-05
7.34894576966278e-05
8.95620621596831e-05
2.93535856897889e-05
0.000122025787145278
0.000116667654939174
4.64852825528726e-06
6.18779215518692e-05
3.13095623865996e-05
8.14275811827278e-05
0.000125587879857351
8.06198268301015e-05
5.57625505443613e-05
0.000104317905721282
6.11834630258957e-05
3.68076068673899e-05
2.36281751857233e-05
9.06573953302786e-05
2.64608967342554e-05
1.04003191965167e-05
9.12482142000598e-05
3.12237988401483e-05
3.43937800647044e-05
0.000102252340007365
8.36231965331467e-05
6.82528552937056e-05
6.3464806773424e-05
5.10951312911899e-05
3.55660028669082e-05
5.76222449612511e-05
6.43599797108074e-05
6.27530170418542e-05
3.63378363237825e-05
0.000121502021017331
5.94670210187972e-05
0.000111996181823204
7.61341475262831e-05
6.11312804927378e-05
3.98789098980134e-05
-1.9147692933408e-05
0.000106335341285211
2.52005808174316e-05
3.59248651499582e-05
8.09135311476078e-05
0.000131513907241693
5.18777922151275e-05
7.9772061426177e-05
9.71856363713802e-05
1.83520947937214e-05
4.68679601744634e-05
5.39623864099834e-05
4.09857372873732e-05
7.83207492791475e-05
6.71446032751182e-05
2.6422160391227e-06
3.85634173361618e-05
-1.16143257148998e-06
5.88837496140503e-05
0.000127228771352544
6.17477292728637e-05
-1.31583091201823e-05
2.3015056904481e-05
4.95372196086203e-05
6.7893876247804e-05
-2.00034634841846e-05
6.23645526487651e-05
4.32305819839259e-05
9.91107391758722e-05
6.31938105279296e-05
3.20592490642802e-05
5.45892821556559e-05
3.95983231608436e-05
2.78386134812318e-05
3.37943181638607e-05
5.41802781065581e-05
3.88947597819756e-05
4.0997456368942e-05
4.8732060282532e-05
3.12044719460343e-06
4.23909002659949e-05
6.65699805260513e-05
2.97435572548723e-05
7.06959744156214e-05
7.40005536686021e-05
9.17122696687631e-05
2.96032415014047e-05
-1.41057297882377e-05
3.90787985869698e-05
2.34824172330906e-05
5.10048569288937e-05
8.35158380888103e-05
6.63423621214902e-05
0.00011157416423856
4.88451469591186e-05
9.50452318202661e-05
8.48754970388913e-05
7.68818195851977e-05
5.89657561813276e-05
8.78602335222496e-06
5.51688705695766e-05
7.45864063424694e-05
1.4273640558889e-05
0.000167835814034558
5.86516382947245e-05
6.04388114337002e-05
3.26208478584345e-05
0.000142186454769488
9.91060311666491e-05
9.60935751294992e-05
0.000104403300179506
7.76615854412193e-05
7.08242329450766e-05
8.51263185337468e-05
5.09758102475036e-05
6.67473359022122e-05
5.12708176887098e-05
9.2839143637693e-05
-1.50810343726929e-06
4.08003312384972e-05
6.66134852924945e-05
9.37774051884932e-05
9.97933939779596e-06
1.78997238762726e-05
8.97561827000212e-05
1.43025217611785e-05
4.79089484032759e-05
4.24990196402699e-05
-3.53597275233822e-05
9.51582272882023e-05
7.98193124315631e-05
0.000122146574172198
-1.89906337993806e-07
6.89734339773231e-05
2.08175294811738e-05
8.72980072183649e-05
3.2168476594447e-05
9.26536232942782e-05
6.37760100588699e-05
4.72159544437305e-05
0.000110991239619857
4.61270301103324e-05
6.78769450566955e-05
1.09391738627684e-05
2.23289052185413e-05
9.22236490981688e-05
-1.51904917948795e-05
-1.05730778571797e-06
7.57426341233262e-05
3.86818323275903e-05
9.05308863414863e-05
7.15736427369933e-05
0.000135106446886544
5.2999749399854e-05
0.000116377571102974
7.71335872782759e-05
7.68746665862061e-05
3.89998498304002e-05
8.29603020866313e-05
-3.00682887373922e-06
3.35203170446167e-05
7.67926091181549e-05
8.60485157500913e-05
0.000112192957418759
0.000119829640418242
2.57183399436609e-05
8.03161175469551e-05
5.96587442380352e-05
0.000118363238789147
1.01491217879368e-05
4.39048964481266e-05
2.43125442159839e-05
3.79915098845793e-05
3.76983705184155e-05
6.38299015318698e-05
8.60847849937186e-05
4.99481950102022e-05
0.000108094641276412
7.76527872519528e-05
5.59879734801646e-05
0.000106232668570232
0.000108324737021683
3.98801707645815e-05
7.40691208486161e-05
7.97154777347216e-05
5.97992488222732e-06
-1.34387102266706e-06
5.68736717260648e-05
2.68423605395252e-05
-1.15108758820002e-05
1.79590273744758e-05
0.000111667672551243
0.000123681640262393
9.23780155678203e-05
2.21070940312333e-05
6.63835082387995e-05
7.77052260830723e-05
1.77580036432299e-05
9.11862848412375e-05
8.0937546322433e-05
0.000116051619934887
8.26342421291191e-05
6.77094656945437e-05
0.000103248914297764
6.79185506315097e-05
8.32614182878036e-05
1.34697380306178e-05
-4.81900674682771e-06
2.63944285156418e-06
3.646207533764e-05
8.96741849705619e-05
5.08399990918141e-05
5.97422883465407e-05
9.89328229443007e-05
5.14910427910337e-05
5.55211871268761e-05
8.3267326361578e-05
2.80204435577801e-05
8.62505198316513e-05
1.90215808699094e-05
0.000110555705288929
0.000125966113509101
2.05879617161954e-07
3.65276550889782e-05
6.01624589767868e-05
0.000107059908080645
3.68138976740063e-05
0.000113600026197877
5.11274654468512e-05
4.42963348291089e-05
6.83170556279059e-05
-3.75945143041054e-05
4.22925526472843e-05
2.06119801364374e-05
8.64198090234432e-05
5.25291950487835e-05
6.79054576129064e-06
9.27707180002606e-05
8.69257875390622e-05
6.16582769692611e-05
0.00011015989986489
1.81509011001903e-05
6.83069210880133e-05
2.68016748941409e-05
6.07689143631655e-05
7.37730993100514e-05
5.94744674791723e-05
5.08660519763997e-05
8.40445111480913e-06
0.000103904688585711
-2.31259992910914e-05
0.000120462742463696
3.75182469986713e-05
6.3041468240619e-05
5.30498303054166e-05
4.89848359777789e-05
6.42757965775089e-05
6.02090500903429e-05
4.48348818937683e-05
0.000115257209530045
7.2370099158535e-05
0.000159692265946572
4.87408845083312e-05
4.08793250310774e-05
5.07164719926842e-05
1.39018492627489e-06
8.79707979163195e-05
1.324502780056e-05
2.54846348854319e-06
8.0156576202545e-05
0.000122546388013539
5.89947958699869e-05
5.98557164390696e-05
2.07243665459938e-05
1.8267539271706e-05
8.35512825856848e-05
4.88419335002496e-05
6.80118957584423e-05
9.92175076776609e-05
6.84035699271031e-05
6.66287633885087e-05
7.40786001673958e-05
5.98330689156549e-05
7.1731485040112e-05
6.10840178620545e-05
-3.26013566110918e-06
5.87444738637144e-05
1.58713361463725e-05
2.31839658919151e-06
9.48554770498584e-05
4.29136746869464e-05
6.02854191809999e-05
7.20887943815207e-05
7.7817468489233e-05
3.35320606309436e-05
1.70109246477984e-05
8.59895397763837e-05
0.00012934403088153
2.73832589406119e-05
4.28838005101551e-05
7.37395431233418e-05
7.44282963002789e-05
4.03690628097179e-05
8.03369202594017e-05
5.45397584832784e-05
2.79724182925155e-05
5.41215952202368e-05
4.75690605150637e-05
8.88079061954952e-05
0.000108381088886472
5.53150984808966e-05
3.5204839263619e-05
3.02122994970237e-05
2.92164922803623e-05
3.62352627243079e-05
8.80240571581514e-05
2.53156601725201e-05
5.57278832734604e-05
7.04544708887874e-05
5.89370084293156e-05
4.02314727912666e-05
7.82302955577327e-05
5.00551268492719e-05
2.27527115922987e-05
6.43491652441704e-05
1.39857698910821e-05
0.000116151203818296
4.99555610534693e-05
8.98919217809833e-06
2.182683903482e-05
4.03938624111614e-05
4.53389354441657e-05
6.82036615017898e-05
8.39400063073137e-05
4.96822782326777e-05
5.27212719475249e-05
5.25665956721866e-05
6.54247963943138e-05
7.5828964116873e-05
8.17550653970815e-05
1.71769738138192e-05
7.74811493991905e-05
2.57028060601398e-05
4.07210454100941e-05
4.22146747650059e-05
3.32192292028543e-05
7.24574264404944e-05
0.000110187625155666
7.70414354215582e-05
4.16609438877421e-05
4.68922897518241e-05
9.17270482891766e-05
5.2318413631153e-05
5.48282842774857e-05
3.05160295784801e-05
5.0632263422594e-05
-2.05922337394474e-05
4.55826495818189e-05
6.54034546522363e-05
0.000130705082478146
3.76389531758193e-05
3.03670127050035e-05
6.13824855975203e-05
2.86177507178157e-05
3.66927452591025e-05
7.72846719016311e-05
3.27400484737718e-05
9.50915804143128e-05
6.04262011884127e-05
1.71565944159213e-05
0.000113791631391446
7.27209559406163e-05
8.54549119585986e-05
8.73153198725031e-05
5.84995303804874e-05
8.53850830535079e-05
6.51087585894205e-05
0.000113956217206299
8.34182735663118e-05
6.76310040825284e-05
3.7749077857032e-05
4.00747983882158e-05
2.35156131174162e-05
6.08542289005317e-05
-4.13445046106616e-06
4.46340071304203e-06
8.30923884991633e-05
4.56139633775251e-05
-9.10196569828116e-06
3.71327594538263e-05
7.94573084842904e-05
6.08676773418333e-05
7.18888068745344e-05
8.29793041760912e-05
5.96668985569234e-05
4.90613066466616e-05
4.8023152513552e-05
6.19252398000864e-05
3.32962728092694e-05
7.4228841913357e-05
7.74156739382296e-05
1.31889884288628e-05
-1.00355875081729e-06
7.83085234823896e-05
4.97486953207909e-05
5.70173434878015e-05
8.0100672027681e-05
3.5204846026882e-05
5.23736148930156e-05
5.49175286625375e-05
2.1979760188032e-05
2.71067508235957e-05
8.19612412410337e-05
6.90738815393128e-05
8.03025905382962e-05
0.000139373856116809
0.000113393917698076
3.5907125111734e-05
0.000108101929170226
-1.51019109631075e-05
7.9807236785259e-05
6.34285666236859e-05
2.7597234233619e-05
5.53515700686105e-05
0.000146410685780846
6.83640923337074e-05
6.53992871242457e-05
6.70388941147181e-05
-2.47901872701563e-05
3.27589073573536e-05
3.40300151899178e-05
0.00015310984891894
0.000104636153393345
8.6095867368389e-05
2.85286725555408e-05
4.80011198457196e-05
4.81132942283777e-06
1.98824423498039e-05
-3.17501992496093e-05
7.50973056929808e-05
1.3443652292864e-05
7.47701068918928e-05
5.30055333200261e-05
3.99983185921687e-05
6.43404873567753e-05
4.00332386792038e-05
0.000145388988807277
2.70541896463422e-05
4.14306293959276e-05
0.000120315651963923
4.74836402691478e-05
7.33051836525044e-05
7.636654072969e-05
3.0078105506548e-05
8.0978342984352e-05
8.78262043240078e-05
0.000126372388099064
3.7889640333136e-05
8.65351071690165e-05
9.1711435614803e-05
7.80919777134799e-05
9.17702777937499e-05
5.77142328118839e-05
6.96923123394144e-05
2.14952636565056e-05
7.5436312345301e-05
4.53860886942827e-05
0.000121077012379484
4.57292676759879e-05
2.41557784737964e-05
3.20117623583645e-05
9.12621268462651e-06
7.87058911018117e-05
5.84961870006109e-05
8.94800893239629e-05
-1.00291672132772e-05
1.90905881180948e-05
6.29426056307356e-05
2.52244605765197e-05
4.96984454308422e-06
4.54407986163421e-05
9.36742222285421e-05
5.22381943086176e-05
3.27779785105334e-05
5.39280668719093e-05
5.27799662424238e-05
5.81774577299753e-05
2.09696664490066e-05
8.72856606301445e-06
7.47697338852467e-05
5.46181955731018e-05
3.12237126724059e-05
3.02415285541463e-05
3.90000691830106e-05
2.31832489069433e-05
6.82514465914385e-05
0.000106412901202465
-3.41113687931772e-05
5.71886182053942e-05
5.66211115591396e-05
6.85945081618249e-05
8.87313929770967e-05
6.50579076449168e-05
4.51739422806207e-05
1.40502146098055e-05
6.28979737624877e-05
8.198945569317e-06
-3.29940721365234e-05
6.53074234386786e-05
3.20191039159616e-05
3.34280427811665e-05
9.54334997009475e-05
6.22401341248688e-05
6.19692408933745e-05
2.03448295829353e-05
-1.78419575896448e-05
3.25065959828776e-05
2.46693596399056e-05
6.35520523841212e-05
2.4145933990989e-05
6.74553787847203e-05
7.68128181894127e-05
4.94719377615479e-05
2.29023168618927e-05
3.24643946912309e-05
7.75690333036466e-05
1.46186490516858e-05
4.11193704221908e-05
7.56824165840752e-05
9.21087734311028e-05
4.8492270419294e-05
4.54897376403005e-05
2.92242991331064e-05
9.23557012136271e-05
8.20814868008554e-05
1.54881058724843e-05
8.06630299694814e-05
7.41585550940418e-05
-1.2791001090905e-05
4.08078561513445e-05
1.22630090531238e-05
5.76869074120041e-05
6.46248922771929e-05
5.84779345401539e-05
7.98030118642168e-05
4.70143635265576e-06
9.65482254522141e-05
7.90742815436308e-05
5.01316993509601e-05
0.00010198343828152
7.57074212086574e-05
9.22928910151149e-05
2.4502436078478e-05
8.11905563720274e-05
1.10733763670664e-05
4.68561877632675e-06
0.000111154109108499
0.000102670603823961
9.81911920383975e-05
4.29295305951205e-05
-4.26924808729728e-06
9.42792321021621e-05
0.000103007101428703
5.32514464659584e-05
6.66775371056429e-05
4.33746313346562e-05
8.41773430953109e-05
4.33617945059986e-05
6.12106687480527e-05
4.29198160558493e-05
3.15734152291703e-05
1.65100692239534e-05
5.26733422493717e-05
5.06665405798662e-05
7.2700290789984e-05
3.21380926732783e-05
4.31367347695925e-05
7.83853519298903e-05
5.28129765607124e-05
6.25587086462197e-05
3.95713998271814e-05
6.63449983300741e-05
5.03255595233802e-05
8.5958367731142e-05
2.90167645938927e-05
4.37790833549635e-05
4.0790323383088e-06
0.000132458528662031
4.7235899291437e-05
6.15131725112002e-05
6.97097458699844e-05
3.36332894166063e-05
6.27411585732852e-05
8.44899151508646e-05
9.40882289705736e-05
8.56984261232169e-05
8.90935251039703e-05
2.79749826917205e-05
7.28062152670882e-05
9.96368337256808e-06
7.68706298016866e-05
6.50759828506404e-05
5.97235427626792e-05
0.000100355926948402
2.49543950642027e-05
3.96745315654007e-05
5.8632442798012e-05
0.000110489050311206
8.79874906202269e-05
1.2043368344135e-05
1.05706802129076e-05
6.3273261157246e-05
4.14837905337099e-05
4.8045480171427e-05
6.04621458765551e-05
5.49540248212176e-05
1.57481055052185e-05
2.33607500306401e-05
2.61615554470902e-05
-1.20318574509099e-05
0.000126439629678357
2.05606818948292e-05
2.97828452404048e-05
0.000100253363300436
0.00011902913766886
9.90840704124912e-06
9.52599297564071e-05
6.80438085897854e-05
8.30758408903318e-05
8.97638763647418e-05
5.70253854815707e-05
2.36876438265746e-05
2.1910384620229e-05
3.7256174515313e-05
6.46315205194757e-05
3.06376970754748e-05
0.000116836162215211
1.74489234687551e-05
6.13678647886899e-05
5.9085229187199e-05
4.09128530891902e-05
3.25094106500205e-05
2.23784575978486e-06
9.01153200815797e-05
4.52699669102363e-05
8.36691042219081e-05
-1.06143230598665e-05
9.47907413729842e-05
2.50096483079701e-05
3.19581297512285e-05
5.71972002359741e-05
3.45436189577405e-05
0.000109826391517098
0.000101246786674165
8.85807347504842e-05
0.000126957319864146
6.52537641621876e-05
-5.18846602750933e-06
2.50474198942458e-05
7.99153518171666e-05
4.83302638491747e-05
3.86247612527196e-05
8.08356746704301e-05
1.22073843658515e-05
4.33436827511627e-05
8.24419762045796e-05
7.67569352545989e-05
5.78387641711431e-05
8.88740750715347e-05
5.66619938025559e-05
8.08731779988995e-05
5.57767811034009e-05
0.000101836056031635
-1.30961750801786e-06
8.11264892756476e-05
5.59788837263411e-05
4.97702344098296e-05
6.52664096199298e-05
0.000126566161483712
2.9108568112065e-05
9.01764089781848e-05
5.50678361915097e-05
5.21229532805066e-05
5.21733408803341e-05
5.7528749839984e-05
3.98971777640552e-05
6.69668823538087e-05
0.000100441655094649
9.79818555031526e-05
6.3551641793704e-05
2.37282272170977e-05
0.000110166396107151
1.1557816776698e-05
9.19034084196534e-05
9.00916786937115e-05
-2.9557443508682e-05
6.76396422235921e-05
7.95075848293142e-05
8.73424222036912e-05
2.71011242867034e-05
4.06663423781931e-05
8.35346459751896e-05
2.32519269555512e-05
0.000119026455078677
8.16313053870945e-05
3.91334457626793e-05
4.14817256956008e-05
7.3987942985719e-05
-7.69196114128834e-06
6.13806429620979e-05
5.91550531099233e-05
6.21332788954003e-05
7.23587117821892e-05
0.000122357570311307
6.2977764400728e-05
2.00305835436829e-05
2.87221768692347e-05
4.99699640631306e-05
7.90889567328236e-05
7.20221087770811e-05
0.000110977864217585
1.95050080037547e-05
5.77532484231261e-05
0.000114063060796694
7.2505296859985e-05
7.13098117950142e-05
8.99796180457531e-05
3.45049653102174e-05
7.82679437695144e-05
3.3776359448064e-05
6.01981002858644e-05
0.000114702252735858
8.79940380212859e-05
9.98931111850525e-05
3.26235711182853e-05
6.65780048257266e-05
2.96314848357407e-05
5.16348216533784e-05
0.000113360162608964
1.8646183281892e-05
3.67414124216677e-05
0.000101037414468048
9.24171531120954e-05
4.63791741564209e-05
5.70218000121645e-05
9.01547275364052e-05
3.7801264917029e-05
6.22836590154617e-06
5.94930706952005e-05
2.62583561707023e-06
0.000154977265978181
2.09300055665179e-05
2.7729611682616e-05
8.91094751350142e-05
5.82612411437992e-05
0.000130471316701904
7.74553908395578e-05
5.58385096234144e-05
4.3618422470954e-05
1.9954194806097e-05
9.48687292639016e-05
0.000101193936247231
0.000102108275278532
2.03966970049874e-05
1.97503143850376e-05
2.03815496374298e-05
6.4232733592284e-05
5.86998762625695e-05
3.80854705285273e-05
7.11563156738215e-05
4.24253533245094e-05
8.01775795789201e-05
3.02047500833609e-05
-9.08832926811568e-06
5.84209078519213e-05
7.04774619979392e-07
2.56371949138923e-05
0.000136188905470662
6.00224058696419e-05
3.68721707713993e-05
1.95665905283388e-05
4.07864040806634e-05
5.48346969950647e-05
0.000107286963678121
9.36014525850192e-05
9.57695558771782e-05
5.73639727837908e-05
7.32846678980992e-05
1.46306114264969e-05
1.39396652529419e-05
5.67293742996458e-05
0.000114667744858271
9.10764976929166e-05
5.67450518849483e-05
-4.49623863022881e-05
4.84148008542606e-05
1.29200925413775e-05
6.61203044949618e-05
3.21805718779093e-05
3.52996404982798e-06
-1.66299014478621e-05
3.67197182927796e-05
6.67658320864987e-05
4.22090361516703e-05
6.0164581537542e-05
7.33077997917625e-05
5.67874035252148e-05
6.11658400777327e-05
5.6392252678714e-05
-1.16194196375702e-05
5.40501404602151e-05
1.0984508321544e-05
0.000119021627836343
5.60437462633934e-05
6.69380933771891e-05
2.61334412366779e-05
7.2992935256716e-05
5.70171690641427e-05
7.80036915978296e-05
3.12445196407897e-05
7.49020628177268e-05
8.07066564612761e-05
7.7496340302726e-05
5.70611989983941e-05
5.90116501277536e-05
3.3270445964966e-05
4.9016577484839e-05
0.000104260046383828
5.52661726209695e-05
2.20838101412765e-05
6.42783482864567e-06
-2.22003098919894e-05
2.90282619097223e-05
4.08100357432029e-05
8.40203740270469e-05
0.000133250636133779
7.15486075801367e-05
9.29029262816341e-05
2.7913772029689e-05
8.18012743758227e-05
0.000106159712135949
7.33759541679339e-05
4.8279985940238e-05
1.05546211399284e-05
4.16547035634445e-05
4.03444862325201e-05
2.61726490024182e-05
6.38704492464375e-05
3.02247257499931e-05
0.000145257661902723
9.0843361056355e-05
7.54523705436433e-05
7.08326170851409e-05
5.73542173846656e-05
3.06649778539412e-05
6.83225486413529e-05
4.15137982800204e-05
5.76025322443688e-05
6.14791096329072e-05
6.33050615573334e-05
3.28616855410293e-05
7.8163568216187e-06
1.69497320186363e-05
-3.83857983621364e-06
9.74826639893457e-05
4.17309729274245e-05
4.59841004126386e-05
9.24911009638339e-05
0.0001132505073315
7.06218305429189e-05
6.71584257966831e-05
3.07764453514818e-05
6.55545448296057e-05
6.0656504072442e-05
9.50450959432e-05
9.88105915203611e-05
7.48506462771069e-05
5.49153707346581e-05
9.74906815447752e-05
5.59165846607251e-05
-4.90667240712506e-06
4.3193078514622e-05
3.83893216368385e-05
6.82713814666713e-05
6.41947815949693e-05
3.10514877184663e-05
0.000100133251729511
8.51365839023552e-05
5.78820917566797e-05
6.56754350586247e-05
5.10879708278917e-05
9.69419949017888e-06
6.823518872991e-05
0.000109933546784941
4.34379716466678e-05
6.36906313701993e-05
6.99932283689055e-05
3.68264887149348e-05
7.94263019031124e-05
0.000111149963830659
0.000158249187716121
2.43659429361003e-05
5.29697843616217e-05
8.27585470023221e-05
8.20332639915081e-05
5.55796079254189e-05
5.69479189323455e-05
0.000117427946712141
4.47793838363926e-05
7.13243694459943e-05
6.56222392463144e-05
6.4449527373969e-05
6.08120990319163e-05
7.18209407791916e-05
2.99761810104099e-05
3.38667120060222e-05
0.000134343100539845
9.32623600880333e-05
7.23026602479162e-05
-6.75873469851563e-06
8.70415641852514e-06
3.12540268181884e-05
6.82309018523947e-05
4.6110324856479e-05
4.09892260813745e-05
1.10302084044203e-05
6.73605673687807e-05
0.000104091832160219
5.65604996799558e-05
2.48361501309177e-05
-5.47055079547847e-06
8.19701773416421e-05
7.99256395291194e-05
6.72734905125024e-05
8.09230832681252e-05
3.97744018935033e-05
2.44884190097466e-05
0.000115837626927118
1.55118776302134e-05
1.08000116554985e-05
-2.70707696741724e-06
-5.41633828288825e-08
8.56211065111215e-05
2.5627298613055e-06
5.91412498058843e-05
5.65035974418848e-05
5.90889213874109e-05
-9.42890939417722e-06
1.25894355376724e-05
8.97837774338328e-05
1.81946520024679e-05
0.00015371349580963
8.18667336894784e-05
6.80045247141819e-05
0.000172564369844069
3.69796035635856e-06
8.21178773398807e-05
7.54658170695182e-05
5.73013019563706e-05
0.000105009522249063
1.98736495519537e-05
7.05297899355144e-05
4.60323266512487e-05
4.40518554665908e-05
0.00010315175364795
5.60434421832508e-05
9.04654112226637e-05
0.000102410657006005
2.4928500560077e-05
3.9793850474598e-05
4.6267345921029e-05
3.2349323828897e-05
9.87246164447067e-05
5.78098708362246e-05
5.14085437130724e-05
8.83851599434292e-05
3.85143396254783e-05
2.60325365626268e-05
6.1883433190603e-05
9.72461856721974e-05
0.000112051789785448
3.10754583263698e-05
8.85876989333084e-05
3.95587384798355e-05
8.39702400979509e-05
1.57654927840778e-05
6.60442494841842e-05
6.82919340696774e-05
1.68159526302319e-05
5.88101889938024e-05
2.47169906117033e-05
3.86188752880496e-05
5.72413127787074e-05
7.85732278065935e-05
5.08222410261121e-05
4.62007876955914e-05
6.08825061618004e-05
0.000116846333906009
0.000108842884915552
7.36409394312386e-05
7.44538812915181e-05
9.25288997098759e-05
7.70850488716608e-05
0.000107859787884114
0.000112881688206578
4.19471229435926e-05
4.50512800539765e-05
-2.62542031938355e-06
7.34384187975219e-05
4.76358842398283e-05
0.000152862867580047
-1.51506186321101e-06
9.72422630889438e-05
8.38025934426857e-05
8.3489765290016e-05
4.0056879190081e-05
3.89701580837405e-05
4.10063325124032e-05
3.14376658076267e-05
2.02242295800702e-05
4.77112334007138e-05
2.58843268002056e-05
9.90823267405503e-05
7.12287106562337e-05
5.97706776869544e-05
3.86634903492995e-05
1.98602544447287e-05
9.459431518716e-05
2.15676681464272e-05
2.36706338043843e-05
8.31076777664519e-05
0.000114294164696402
8.29362544748494e-05
2.17706706778307e-05
6.27444306011929e-05
6.88494735140633e-05
9.3027307267006e-05
3.72906056765902e-05
2.3533128040768e-06
8.388990302341e-05
9.27126097914234e-05
0.000145218246941202
6.56749311756794e-05
4.20755988597167e-05
7.645405647856e-05
5.27304518139263e-05
7.47937035369269e-05
7.57780928749863e-05
4.87713649125488e-05
7.91595791587392e-05
9.50327867533737e-05
7.72723299313417e-05
8.61017550843163e-05
7.74684886382938e-05
3.15737225398666e-05
-1.88230607736888e-05
6.8331028952067e-05
3.65446102920795e-05
8.57297110538589e-05
8.4870132181976e-05
9.32055694434637e-06
5.35740437400481e-05
3.06076550975766e-05
9.1623064010418e-05
3.23352678849887e-05
4.88615644572373e-05
1.84464373303594e-05
3.15275081115854e-05
7.39560864797005e-05
7.70513910328628e-05
8.55706553941812e-05
3.50513860246006e-05
3.26674326071696e-05
6.79395316725734e-05
9.08761331437956e-05
-9.7249692874539e-06
-1.26632670338115e-05
4.74317258429065e-05
1.83384342317939e-05
0.000146001692531254
6.28655704185679e-05
5.46544493931061e-05
7.24533218503979e-05
6.36203347303195e-05
8.97943325010577e-05
0.000102268723850476
6.08510901180412e-05
4.44277130338488e-05
3.33551237500086e-05
5.40332649978467e-05
4.41682965708121e-05
4.88886897586761e-05
1.25938629056679e-05
4.35899272403198e-05
9.54498833852368e-05
7.13584323559328e-05
5.84045144168396e-05
0.000114515752093982
9.72764008673067e-05
3.17872640544781e-05
3.14090204659714e-05
-1.97981716365322e-05
6.55731393024349e-05
7.37694844339091e-06
3.76401706439805e-05
6.12725909490488e-05
8.69821378594795e-05
5.16005268598173e-05
3.74417399058314e-05
3.67673733294531e-05
1.15690730040289e-05
5.95091106292741e-05
1.82361527244301e-05
4.82419155203226e-05
2.88196167220613e-05
5.53149544654245e-05
7.25378629252072e-05
9.64879384238538e-05
8.99493064158952e-05
1.21175232222742e-05
-1.88679051956049e-05
3.57545309248975e-05
2.86624451370161e-05
7.7894041795666e-05
5.1885688856922e-05
-1.17206477028752e-05
7.9380657108173e-05
2.30393453777674e-05
3.6795564483352e-05
3.55273726404651e-05
7.53331752341255e-05
9.13630690160731e-05
7.24266411862191e-05
1.46090722939622e-05
6.12813804329223e-05
8.65961899356395e-05
9.38952570090446e-05
0.000100867270179652
6.19973792457647e-05
5.60185470213542e-05
4.09481194023167e-05
-3.01318294254847e-06
5.3274185063868e-05
9.352783692509e-05
6.77083019062096e-05
8.03491395754773e-05
3.29027533871079e-05
-5.7399487373647e-05
6.71382678971222e-05
8.97769708566079e-05
8.37659282912943e-05
9.1705604885612e-05
6.12712322581696e-05
1.6562618807934e-05
2.80123115138608e-05
2.24682324322805e-05
3.09001210106156e-05
9.74672869177089e-05
4.65271327938031e-05
3.6577640964764e-05
0.000129303805768907
6.1388197623325e-05
2.64012277699489e-05
5.74376471686888e-05
5.89720610803616e-05
-4.20927378815222e-06
7.77665812270324e-05
5.99367888767457e-05
6.28890223707618e-05
5.28904903400043e-05
8.80775372842179e-05
8.76050858122906e-05
0.000104427066834467
4.97165578310627e-05
2.82374093348112e-05
6.29088768098561e-05
7.57390841499887e-05
-5.56510088602595e-05
4.35996499099464e-05
4.79227636907869e-05
8.17981931676633e-05
2.45561616379638e-05
4.03696432779445e-05
4.89990886464337e-05
9.92462457238257e-05
4.56919204440316e-05
0.000105052421150338
2.59467135130894e-05
6.02525795882065e-05
-3.0106555372001e-06
9.18301299719475e-07
6.32767725925285e-05
0.000100136205748148
8.74412097648375e-05
3.6363553592448e-05
0.000133905466045474
1.65507858423323e-05
6.78392862457395e-05
7.56374056852604e-05
5.2872679681575e-05
7.83073525070191e-05
0.000143840919521194
8.50302164265359e-05
7.25286159616032e-05
5.22730974467698e-05
8.63930044976815e-05
0.000134011161615987
2.82686023958944e-05
2.56639055312892e-05
7.89729299286934e-05
8.38555802893408e-05
1.20311445157829e-05
8.20276830571975e-05
6.2323732882011e-05
4.35570043323216e-05
7.46645033785173e-05
3.47785923842541e-05
3.28468281413225e-05
-2.40242418537346e-05
2.55413010238625e-05
4.70785242368813e-05
5.48534512233461e-05
8.80263526539223e-05
5.37217572094667e-05
7.13114382645635e-05
3.8755096787243e-05
8.80751285738775e-05
4.3948236316851e-05
7.16717346435044e-05
3.62675903645008e-05
4.6993659415225e-05
4.4394586825408e-06
4.99284406458462e-05
3.33541062912127e-05
8.17128705843825e-05
5.73381936186524e-05
7.02035782757315e-05
4.53076345356544e-05
3.14373116469333e-05
4.58461126480796e-05
6.21390443479517e-05
4.02602985007279e-05
4.40491033432059e-05
8.04635906598224e-05
4.27441641738432e-05
9.49963948361494e-05
8.13101706788096e-05
6.33627411945641e-05
2.60728350204957e-05
4.04941089561276e-05
-9.45253610057966e-06
-4.49805621152217e-05
4.02247759024827e-05
8.08803650097983e-05
3.0780696483191e-05
3.92394414322024e-05
6.39706268671746e-05
-1.90393576040881e-06
7.42219176696789e-05
7.25073725974532e-05
0.000107256444926217
7.17366951216105e-05
5.73802677727974e-05
6.91662847389037e-05
8.23837691112171e-05
7.94571420697013e-05
5.9845821655594e-05
5.54518467336577e-05
4.68556116407792e-05
0.000129402253050721
1.36332671776994e-05
2.76714895172863e-05
4.52945085812423e-05
7.38685019437663e-05
5.14511518396281e-05
2.45941117841766e-05
3.51139835484171e-05
8.24692260278682e-05
7.18482882352331e-05
7.87480605402324e-05
5.33169823867895e-05
6.83223279898194e-05
4.78989493037409e-05
4.08640610879001e-05
7.59996564931986e-05
6.41830339990995e-05
7.83414941237004e-05
6.72605586527807e-05
4.47384577686653e-05
6.04151893358386e-05
5.95231227674462e-05
3.84526289055618e-05
6.36276429440465e-05
1.42742578080542e-06
7.65091531112744e-05
6.24368594663038e-05
4.13803928876046e-05
4.04164058940032e-05
5.84605390383295e-05
7.05913522794402e-05
-1.01576592284447e-05
6.32560789322343e-06
5.87022769236303e-05
3.00442483232889e-05
4.92600150946043e-05
5.60077489912763e-05
8.53872846201633e-05
1.21157359467841e-05
6.04518709100598e-05
0.000121089834726318
0.000100479963088955
8.57291737282248e-05
4.63679553650451e-05
8.25216355070623e-05
7.26843981177037e-05
2.14040657036735e-05
7.95047032768088e-05
-1.28208406478671e-05
8.29704790608699e-05
7.14450749376178e-05
9.90617145350534e-05
5.85609199840095e-05
1.0213589033636e-05
7.72851466416944e-05
6.98262360705924e-05
3.61146177641139e-05
3.82456626881251e-05
9.47082384022056e-05
9.33858315780088e-05
6.30878208151143e-05
1.93218068785125e-05
1.71136908382711e-05
2.22186486493911e-06
5.81478651848977e-05
4.18742553289926e-05
9.25733846111098e-05
4.93183157410559e-05
3.19189180577849e-05
6.39184728221595e-05
3.81256250016397e-05
5.41744904299592e-05
1.32011796582845e-05
6.00059562309326e-06
8.78602530689885e-05
6.86537343840496e-05
1.36841178241872e-05
3.16404449871613e-05
7.97172613565857e-05
7.75417065272459e-05
4.9100459135544e-05
2.37953998675408e-05
2.85721765922426e-05
9.33654948951814e-05
0.000114841061023927
5.12114256188436e-05
8.91380389494803e-05
1.72775927502609e-05
2.32541164741591e-05
8.34012780533809e-06
0.000105001827187713
6.41329396176545e-05
3.85194723715459e-05
5.15371671512953e-05
4.75951501423246e-05
3.01527020615139e-05
5.94588803623516e-05
2.9383397160911e-05
4.49314490994532e-05
0.000123585838034215
8.82159681902121e-05
0.000113574471848956
4.19231267836497e-05
6.75680041080483e-05
9.04690299032074e-05
9.06151005418998e-05
6.90115633546335e-06
5.05987441748824e-05
8.21521254269015e-05
0.000105377485282005
5.64470492603653e-05
3.4938450253592e-05
7.91809661629202e-05
6.34356345523561e-05
2.48653085738435e-05
5.17383707549277e-05
8.88141611453658e-05
0.000101610751363137
9.31649969568896e-05
0.000102949778936647
4.19777052037785e-05
8.54461698577369e-05
7.31119905553627e-05
6.95886775155126e-05
8.84781350406328e-05
2.50065882255359e-07
3.73134830894268e-05
5.07148894996477e-05
1.31786056654284e-05
7.12328818793694e-05
7.06413474087311e-05
5.44035618064413e-05
4.54924365295815e-05
6.77293538882313e-05
6.50067023459768e-05
6.11770607599513e-05
4.22505823165277e-05
1.3257846325974e-05
6.66813712231144e-05
8.07721021009303e-05
4.61874803921767e-05
4.48546161622137e-05
2.4408203895408e-07
6.78806184274014e-05
0.000115762614537371
1.19376633556826e-05
9.14826599651056e-05
7.4742145245338e-05
8.49643568982255e-05
4.22002534163257e-05
0.000122109906558449
6.17625476045237e-05
5.96127460466297e-05
0.000109261556175387
3.88571980777055e-05
7.58487982403506e-05
5.38096464400005e-05
1.85084007637476e-05
0.000117189226252861
1.64507464250098e-05
3.12979027610481e-05
4.99399881143695e-05
4.98435357518717e-05
8.18054148806581e-05
5.97983336362485e-05
4.86303871820283e-05
4.12272070025394e-05
7.25588240924614e-05
7.55193088846338e-05
4.88226680385715e-05
0.000129935277100953
7.33049483802823e-05
6.17539252827312e-05
0.000108895936883115
9.09835773202552e-05
0.000108753263729207
5.54356067203846e-05
5.43710424420548e-05
6.67527820765653e-05
3.85232892249604e-05
1.02806549264641e-05
9.65053880916725e-05
3.30404438670317e-05
5.26182653607793e-05
9.40890384379758e-05
6.67474809892915e-05
4.1933926163786e-05
6.28299843474825e-05
8.88683082938447e-05
2.73506317788745e-05
2.27329340096446e-05
9.17303006581869e-05
2.99489238635761e-05
4.29032382738521e-05
9.16147130994571e-05
8.02859097153836e-05
4.9371393959955e-05
0.000107661159387955
4.84888552627435e-05
4.3918454806131e-05
5.25036194367576e-05
9.12575790684692e-05
4.02337933810513e-05
4.10966396225705e-05
7.36643416808134e-05
7.45673708500092e-05
3.43049283158297e-05
2.11984131762642e-05
6.9860499729964e-05
6.92404371930081e-05
5.86600707686777e-05
3.89246336231609e-05
7.38192553090314e-05
5.66144761455027e-05
4.76458860037735e-05
1.53463326751076e-05
6.6618365529316e-05
4.88667863452622e-05
3.60051488162859e-05
3.00142980398426e-05
5.06490807864921e-05
2.95782608118994e-05
0.000103569866688383
8.92158742585338e-05
0.000104313661689346
5.36108521867527e-05
7.04168670994025e-05
0.00011064761261353
8.95455983308076e-05
5.98084671201352e-05
5.23317256701584e-05
3.69984695422537e-05
5.75565126564099e-05
7.04330276625423e-05
4.60054982427622e-05
4.81833230962731e-05
4.06530467443013e-05
4.74272037182592e-05
4.19748812188251e-05
4.41719846671059e-05
9.9357915960953e-05
7.0841224062419e-05
0.000131313919965484
8.92604873859625e-05
1.95089757959272e-05
9.69436060800034e-05
7.56906390501401e-05
8.57337494719358e-05
3.65222547701568e-05
3.20536666099808e-05
1.45324638161677e-05
0.000111050055797432
5.69544634136863e-05
8.86906404597383e-05
9.12440814291508e-05
5.9405778840315e-05
0.000126551261100527
8.13361194881291e-05
3.98217677599799e-05
4.57898527732227e-05
9.99952122835373e-05
7.58099464908945e-05
6.82057763990482e-05
8.27124830768026e-05
0.000109119299477413
4.6136212566569e-05
2.57759360085134e-05
5.02433270425566e-05
6.71258038712307e-05
3.17729578679277e-05
0.000113093821631986
5.95849030203896e-05
6.79212840059667e-05
0.000112485519658889
9.95815752479711e-05
7.73506888291446e-05
5.31594376382723e-05
0.000105935821874092
3.4206757490816e-05
3.96047276168663e-05
7.35471070868115e-05
6.52073139467108e-05
2.24481843214044e-05
4.04016851071667e-05
7.10829286662795e-05
4.19815037319755e-05
4.7609070647396e-05
9.44148412597525e-05
2.88475967644455e-05
7.1807307869269e-05
5.98040317865298e-05
2.76558261562492e-05
4.95009982054346e-05
1.9164004595546e-05
5.19748453749981e-05
8.04798819223487e-05
7.02300169329975e-05
9.17885644696782e-05
0.000102224128050077
7.29344591866751e-05
3.46111078534449e-05
4.34051221350017e-05
0.000128708419631687
6.51655088741123e-05
5.38487726548947e-05
9.31520818367127e-06
4.51469777888897e-05
9.7773273699435e-05
6.45049195365676e-05
1.22294268275271e-05
7.89453925148809e-05
5.18917991812328e-05
4.24905435831319e-05
5.84251231730619e-05
3.99260192773185e-05
0.000100721343763312
-1.74571994669836e-05
1.86951579942e-05
4.46143769832399e-05
7.45318845265844e-05
6.37928402294208e-05
5.87120836958397e-05
7.1179912033248e-05
7.17452159719659e-05
1.79383694994908e-05
3.44970983161726e-05
0.000122342646294695
5.38682027228625e-05
4.7630290794817e-05
7.48801465797855e-05
4.80577236254267e-05
2.32454698439178e-05
7.42569925265647e-05
5.70321519381362e-05
7.20701953937691e-05
0.000116049271276702
3.21300949591453e-05
6.9771015272693e-05
9.67336309062424e-05
5.66586112994324e-05
-4.34778911500289e-06
0.000109479592997195
4.91052394662031e-05
1.63206419767427e-05
0.000105429517053851
1.46753506325303e-05
5.8729565811096e-05
9.36620495585769e-05
7.54560410027298e-05
1.64904454262938e-05
1.03982521346281e-05
6.34597639187302e-05
0.000104932937792245
5.59492512547163e-05
0.00010757965248101
9.26291629980003e-06
0.00012079231755207
6.89158126386439e-05
9.29916792782296e-05
1.44347911267894e-05
5.6025574909527e-05
0.000102894182743824
1.57552781521092e-05
6.59729564034861e-05
4.11108863844807e-05
8.86827715376888e-05
-1.19951305223347e-06
0.000132941835482461
9.26108205117523e-05
9.22454487762408e-05
1.32028332118511e-05
3.59224352615711e-05
6.95453666659319e-05
5.51039555196807e-05
6.08248492129157e-05
5.58548366956403e-05
1.00284685443974e-05
-1.82872932305908e-05
8.9890813008894e-05
8.04397628104734e-05
-1.49404332925534e-05
0.000108685404494707
7.54283483380726e-05
5.01878383903676e-05
2.32783734798954e-05
5.45962862300941e-05
5.3580603717082e-05
0.000103132849159132
-7.54187655483563e-06
8.10835037565264e-05
5.17349963414583e-05
4.26933646049422e-05
5.11986586459924e-05
1.92711226106033e-05
4.07355052954626e-05
9.56428815995803e-05
5.65327302208398e-05
5.16078305964628e-05
5.88165215486527e-05
5.02546412369753e-05
6.52173825978379e-05
4.7931793844878e-05
4.71314250554201e-05
2.51439809534804e-05
7.25755499342667e-05
9.18745335521888e-05
4.33046209657216e-05
-4.2289448723451e-05
8.14604664452066e-05
4.84669620599605e-05
3.60978207201787e-05
7.18561105439191e-05
5.04511536233413e-05
2.46657610937914e-05
8.85907174228063e-05
5.66958046545956e-05
0.000100694450655466
9.65243488893226e-05
5.46669795249475e-05
5.3337875737382e-05
7.01267939328655e-05
7.40376347892066e-05
6.22004729198931e-05
2.39743220557195e-05
5.36287269194225e-05
2.09564216870521e-05
2.61410804573686e-05
8.60473539505351e-05
0.000107189552841155
-4.63105093231203e-06
6.30073902600487e-05
5.51934265382774e-05
6.69756805646635e-05
4.18410951418565e-05
7.31777650623365e-05
7.14561143333386e-05
5.12342060211719e-05
7.40868111750741e-05
8.19302534116036e-05
1.09614402722564e-05
3.9873917357006e-05
0.000154868106307302
3.75005127795497e-05
4.11732533515e-05
6.86994547074184e-05
4.12539724785921e-05
6.14784560639441e-05
4.14344226202037e-05
0.00010072710951879
6.12325670891054e-05
2.56902482289423e-05
0.000115070669928471
2.39589108499416e-05
5.60003600441862e-05
8.98681509926256e-05
4.22652777952969e-05
3.12706604503752e-05
4.20844857393285e-05
3.79101649857642e-05
7.35135309500393e-05
4.23042601737602e-05
2.87117431700621e-05
-1.30737449171233e-05
2.26349873229198e-05
0.000104073340329333
4.55358335705307e-05
7.15398968055149e-06
2.32021938921931e-05
5.20056737911427e-05
-1.9664165576587e-05
2.02089409288178e-05
5.843963483437e-05
2.67494531459314e-05
5.85124461324739e-05
7.83965757951818e-05
7.54799638652801e-05
2.32253940138914e-05
4.48365790961356e-05
2.58066622665855e-05
0.000100513635161431
1.32826419165153e-05
8.87866629681756e-05
8.83033533998374e-05
3.72061177478946e-05
5.34599583287932e-05
9.22675065539197e-05
2.46186284083955e-05
9.99172184917125e-05
9.69447810272047e-05
5.83847347017471e-05
7.02307793783724e-05
4.65726176892986e-05
6.84341920498898e-06
6.80985075896844e-05
6.09810257951789e-05
5.21636322560918e-05
2.39474509766128e-05
-1.39452399807303e-05
3.81341198037436e-05
1.70943933062864e-05
2.22220496269304e-05
5.47314597240264e-05
8.43606666264717e-05
-1.22449045990389e-05
9.39544802731603e-05
0.000105738243516766
6.14413997910796e-05
9.07847382558145e-05
7.06939858918881e-05
5.10489518463012e-05
4.65065374675654e-05
4.28960619233697e-05
-1.21944566814844e-05
7.25806678349187e-05
7.07799226313563e-05
3.8821943001039e-05
5.70265412900443e-05
0.000107817300508206
4.82549774562032e-05
4.80097750104435e-05
0.000118487393747541
4.240342252333e-05
0.000104344321739519
7.19825594463253e-05
9.2669043350884e-05
1.65491290250427e-05
7.49897219264709e-05
2.37920507466511e-05
5.39395995824625e-05
6.87460173405822e-05
0.000129281999649118
7.23197105838173e-05
0.000115193886072114
-1.89635191245553e-05
9.12160436788834e-05
6.49064260114133e-05
2.16904714733933e-05
1.60251895667169e-06
9.72199695781395e-05
4.47575604917745e-05
9.28687320166703e-06
5.81587955840797e-05
4.09466140508269e-05
8.89426127026419e-05
4.30653653277029e-05
8.45531048195312e-05
3.39954914814331e-05
6.05923703431075e-05
9.01899463268814e-05
7.86850085257461e-05
6.30359499915134e-05
5.41384933348921e-05
5.77720335735716e-05
5.40477328684666e-05
6.63849392806527e-05
0.000125107049242534
0.000107153810037737
0.000106359111319229
4.21525445699305e-05
4.90058716167701e-05
3.46037038113536e-05
1.95752163035558e-05
4.34581700042667e-05
3.69711547595019e-06
7.42085292961918e-05
3.20461385229346e-05
6.3845320039226e-05
5.17836125975871e-05
7.60107533497267e-05
6.86785837076139e-05
5.6356860213518e-05
4.77173388343681e-05
0.000122180187212101
8.06141708157009e-05
2.43460735805575e-05
0.000114299902729978
5.16408306839018e-05
7.69913583187112e-05
4.60610765795764e-05
0.00010921263387474
7.79708176806943e-05
3.96481303109817e-05
-1.45767331332951e-05
0.000102606546903835
3.94150012869013e-05
8.78182101578955e-05
8.96147027425405e-05
7.59967518343222e-05
3.25653603634946e-05
6.75867168597776e-05
8.36437087892587e-05
8.00733981678208e-05
4.57568117634424e-05
8.41819197806255e-05
6.89979273955692e-05
3.80279520404312e-05
1.62727766291599e-05
4.11781109896079e-05
6.45127838641112e-05
8.08656738311575e-05
6.92081098671467e-05
9.89073638052262e-05
5.63899365246613e-05
2.71702905071444e-05
-3.13126191843358e-06
7.00043468672265e-05
7.01428347275706e-05
6.03705492160007e-05
6.52412468920658e-05
2.47567328247184e-05
6.63885450158429e-05
6.08224975493976e-05
6.62435262247517e-05
-7.80174941942357e-06
0.000104229742038398
5.71011412496229e-05
1.2015060820924e-05
3.19067246874295e-05
6.44728175353151e-05
3.23890714903494e-05
4.9402635572938e-05
4.02766268841662e-05
2.61996930109317e-05
8.94340070380651e-05
6.29693633613117e-05
6.53191553534657e-05
2.9342235284212e-05
3.39394513661035e-06
4.81370438897405e-05
5.51722455986525e-05
5.06146367249401e-05
2.08284553189172e-05
4.31213863827175e-05
6.57053908070668e-05
-1.35126730147322e-06
5.87573479366938e-05
5.92890385020573e-05
2.16549244576056e-06
7.40873225996736e-06
4.76675790140296e-05
5.80716179868837e-05
0.000110499558670119
8.26986130221687e-05
5.92687693899538e-05
0.000100313870412819
5.26817852689386e-05
-6.88084194887245e-07
0.000102931172053461
0.000142277067189191
2.63236232790485e-05
0.000111505003830563
5.30337240789982e-05
7.20204570349789e-05
9.64942041443756e-05
5.74996104307192e-05
5.94321714958291e-05
8.70361132394598e-05
0.00010093184388419
2.79700566875917e-05
6.1833578919164e-05
5.90338614190392e-05
6.75876705321999e-05
2.20588773763497e-05
-5.73247729942759e-06
-1.62620966528767e-05
8.35665914303394e-05
0.000102997222783683
1.56256713743755e-05
5.35749212673689e-05
5.16626083867179e-05
7.46838479174744e-05
6.92244130749296e-05
6.06836720208275e-05
7.78970984196868e-05
6.62654664830492e-05
8.99593765450978e-05
4.75334417486011e-05
9.99947981738491e-05
5.97714151510102e-05
6.96321207986528e-05
8.58681117736201e-05
8.14267493265582e-05
1.8378497404517e-05
3.67602101408124e-05
6.01917056515742e-05
8.42133963115028e-05
5.20945991444824e-05
5.94906301624103e-05
7.58011519848868e-05
5.00689001699236e-05
0.000110151721919868
0.000110239985772611
8.69673772360685e-05
7.59198765798076e-05
7.38177953982191e-05
6.15837992370648e-06
8.81177677325885e-05
4.48833365124612e-05
8.58983678390087e-05
6.61195470718611e-05
1.06627801767173e-05
2.28803671508743e-05
3.32435890656625e-05
6.84046527603871e-05
4.74577819635392e-05
8.70161809825474e-05
3.64205009244695e-05
6.98771253316683e-05
9.42961774262146e-05
2.38962969732571e-05
6.89643243887925e-05
7.16832723794799e-05
9.65913299183708e-05
7.62773018704894e-05
0.000120946923743844
1.80693092528868e-05
4.12150819020627e-05
8.06011533186194e-05
9.18179240367141e-05
0.000113633578904684
6.0925343822854e-05
3.95650063770009e-05
4.42108407513545e-05
3.42293878200993e-05
6.72613669815751e-05
1.11921989603634e-05
3.93553127591418e-05
0.000116389515819107
4.99274830798334e-05
-6.7458940803032e-05
2.04342289527139e-05
5.14601061260708e-05
9.97401453183807e-05
5.56460334732133e-05
8.01875137485078e-05
4.83399227057593e-05
0.000106707822159159
5.04708872596845e-05
8.40642750610407e-05
1.7392164906186e-05
6.45073932075497e-05
8.98931137869427e-05
3.62217770984711e-05
3.38141025472864e-05
2.74067269966953e-05
0.000108433553586713
4.59453567969492e-05
4.2595077816545e-05
0.000111172265789364
7.86890318871613e-05
6.7577251687658e-05
5.66962967624019e-05
7.35526071479375e-05
3.31483370794314e-05
4.20793837168306e-05
6.92443057798007e-05
5.59949427812139e-05
7.37663532795745e-05
9.86076444798069e-05
4.29352348603555e-05
5.83215785422417e-05
9.23156551807193e-05
0.000140099755798387
6.1173136316246e-05
4.66266448866171e-05
5.91689470790951e-05
8.36546198733166e-05
8.28637049714932e-05
0.000107375321663477
8.95936693909716e-06
9.50513546975235e-05
2.31099133130618e-05
5.77311743826663e-05
6.18849786477693e-05
-1.77801866582993e-05
7.16667836983924e-05
-2.17892316948992e-06
9.18703146464345e-05
5.24356695792272e-05
1.19843221346136e-05
-4.96620636787641e-06
9.09403893459074e-05
2.34688688711597e-05
8.73440271355034e-05
3.75446449402777e-05
5.52301975478253e-05
8.6701393483964e-05
8.51728620163638e-05
7.39191665217248e-05
5.01987113940215e-05
4.66388187289101e-05
2.40138106833941e-05
3.37736779623902e-05
1.96181292077834e-05
1.14043165955931e-05
0.000100003724209031
1.61075486185577e-05
8.17764361883395e-05
7.4061523949149e-05
0.000100152864268311
6.87080119242329e-05
3.23595995715713e-05
2.7148478391859e-05
1.24963142151687e-07
9.78643194973764e-05
3.90365107371221e-05
9.39240438741337e-05
3.96003062645244e-05
2.00624796246582e-05
0.000116183451868955
5.9831634117566e-05
0.000122403896003406
5.73937711099748e-05
1.60993719628312e-05
7.6152850317469e-05
6.62510168898387e-05
6.73973031162953e-05
2.92257012090351e-05
3.90584325609092e-05
4.52774193109028e-05
6.8680875563976e-05
5.96761605399732e-05
9.44096258100535e-05
3.22775775638611e-05
0.000135978143454881
9.29497871948371e-05
6.92548668283769e-05
6.80847751186228e-05
4.10924584387414e-05
7.51792789565133e-05
7.22669503605155e-05
3.14079542011655e-05
4.52459629123578e-05
9.47684905294195e-05
3.72252259893737e-05
8.87763370844436e-05
5.64874698730897e-05
3.39207198354668e-05
4.10982496686854e-05
5.14849661691652e-05
2.15559231971014e-05
5.61583513773501e-05
-2.35096219242442e-06
4.66797839383166e-05
0.000106290460707076
4.18494387636731e-05
-5.45198083985987e-06
6.94068870870856e-05
9.3060901940822e-05
4.4423870084256e-05
0.000121655876037846
5.34834560159648e-05
4.39187603730858e-05
6.912182440115e-06
1.83915791785448e-05
5.26006070303057e-05
2.25356610571314e-05
5.06672316571712e-05
4.255406223638e-05
6.35821399276746e-05
3.40793866299471e-05
2.18471411615453e-05
8.03718288594128e-06
1.47669130935954e-05
5.87931277188616e-05
7.45544709964506e-05
8.4888843230042e-05
5.18378877907318e-05
9.58945818401319e-05
5.88871313305309e-05
4.91876342307525e-05
8.22702586725639e-05
1.94634931510705e-05
0.00013653051949991
3.15494140266681e-05
5.15205675210696e-05
2.84349808472099e-05
9.36210956262834e-05
2.54104033901354e-05
3.72472345744387e-05
6.43272485009164e-05
7.66745009675468e-05
7.57279045801809e-05
4.3330473044155e-05
6.35397363637764e-05
1.53389693081156e-05
5.47799462058789e-05
-2.68694171978628e-06
4.27756073022412e-05
5.78792362224123e-05
0.00010946775293791
1.6388793416096e-05
7.29459407247099e-05
6.84401020060682e-05
7.60153149742839e-05
7.76345127890084e-05
3.1609942418708e-05
6.11013166553129e-05
2.59853917188813e-05
7.43211010927296e-05
-9.66506479812467e-08
3.27771554917725e-05
7.43146879414358e-05
5.23454671511848e-05
5.82559921621677e-05
5.32446711223097e-05
2.71583262620463e-05
4.78489056408817e-06
7.54072360052381e-05
1.33171459294306e-05
6.81830899068774e-05
8.43452929155148e-05
0.000130866685320169
6.98343278605134e-05
5.22983203764967e-06
4.02597631788038e-05
8.9442348043224e-05
1.96529191605809e-05
8.28316544501251e-05
3.4564339973075e-05
0.000103097181352062
9.53943646777283e-05
3.53628180440757e-05
5.57331773466663e-05
7.30840702253505e-06
2.23219407254887e-05
7.66932037310189e-05
8.45627404285847e-05
0.000151114341773259
8.3240814928515e-05
9.25219757729152e-05
1.26633001009807e-05
0.000132587004283459
9.24213201524986e-06
0.000104214397850909
2.13956250439869e-05
6.64605148285321e-05
5.96186938352626e-05
3.33529823009571e-05
9.91551753886931e-05
9.73076571538005e-05
3.77940600825336e-05
3.87833484999285e-05
5.21368218636569e-05
2.0981635421491e-05
1.92763049707832e-05
7.54790250567567e-05
6.9129922049646e-05
8.61099740140886e-05
2.86421323208385e-05
6.04825303095444e-05
2.35142344831034e-05
5.92781709050536e-06
5.24748371533697e-05
4.04491194737314e-06
1.94656628744224e-05
3.78156936622892e-05
8.41194192111156e-05
7.28866680340019e-05
-1.13530983624374e-05
8.51175419107805e-05
9.60702856424877e-05
4.28636782720243e-05
6.80464153373051e-05
3.0820583290918e-05
0.00012701146004529
9.11628751838578e-05
6.78687629291219e-05
8.19898722673232e-05
-1.58517285326608e-06
7.84312906266742e-05
-1.77282333746026e-05
6.83423104555396e-05
6.76069659952344e-05
0.000101175233358765
4.56140039387785e-05
9.86770389452025e-05
4.90878877163522e-05
4.21516610268275e-05
9.32559652566368e-05
1.53030520854884e-06
0.000105681143157469
4.81429717441093e-05
3.15012474901647e-05
9.65743552028607e-05
9.32600412751505e-06
3.76204116087686e-06
0.000126563672360494
5.653087242639e-05
9.08665700363427e-05
0.000115944834545531
0.000113553426748998
7.21013877619329e-05
0.000101995166572434
8.25898750117484e-05
6.42060299463503e-05
0.00013601874163199
7.47384771162548e-05
-6.0426145991964e-06
2.6583771525842e-05
4.21411354452876e-05
9.92963523119992e-05
7.80795135191499e-05
6.11472195699592e-05
2.94174185761442e-05
2.88287556095877e-05
7.93205627565092e-05
1.25959533338449e-05
2.18547332690285e-05
5.45604720694986e-05
8.49721720089607e-05
8.17011351737411e-05
2.95913885207634e-05
4.32134669569361e-05
1.53526535331783e-05
9.51962725758824e-05
5.54600650912661e-05
1.31982688012002e-05
7.64250581143936e-05
6.58091471467528e-05
4.81071707797817e-05
2.08060990962892e-05
6.85167938492081e-05
1.40932195990484e-05
7.65136609029211e-05
7.53358555856916e-05
1.62592865008609e-05
9.48193297613385e-05
5.17121442490858e-05
1.86765598149668e-05
7.49335304605234e-05
0.000102566853841003
5.20989883867473e-05
8.09432841309788e-05
6.70994344588188e-05
4.73049881131579e-05
9.95343946179895e-05
5.58252479873592e-05
6.49320393278173e-05
2.60516357050368e-05
2.40914002240482e-05
4.12429726008242e-05
3.79657621155393e-05
6.49772704391644e-05
5.61159316803597e-06
5.42853594857819e-05
2.28305298220362e-05
7.07192800544972e-06
6.98315256919899e-05
0.000101543083681847
1.08188717773476e-05
0.000103388965856361
3.25540958661511e-05
0.000131972225824159
2.99521874854389e-05
-2.86062440173326e-06
9.57491254076902e-05
6.79058998785332e-05
4.57039297119549e-05
5.43275111980502e-05
9.241085984973e-06
3.38840943990763e-05
5.70063026138669e-05
5.53682942950914e-05
0.00010579148048057
9.06361095549042e-05
8.19528907949001e-05
7.19686613341395e-05
6.16336941486464e-05
7.07609166139983e-05
7.76098440195325e-05
4.48565250937841e-05
4.44317304169062e-05
7.50412896991952e-05
4.32346587598531e-05
1.26562844101817e-05
6.91381349642756e-05
7.15425739904545e-05
7.65710520085789e-05
6.58364634761845e-05
4.17676164551509e-05
8.46065117126268e-05
0.000125480509315952
9.60920316447412e-05
3.8738063384073e-05
5.3873342933498e-05
3.62388171483003e-05
0.00012981298160326
0.000130037761355201
7.23207700507451e-05
0.000108908537300123
4.53287066343086e-05
1.38336652098502e-05
6.35632574874182e-05
9.89788537602239e-06
0.000129271873860597
1.37848517320232e-05
6.01317379921309e-05
-5.55777953778066e-06
3.20992942673225e-05
5.24367302523071e-05
2.65378013640404e-05
0.000114275802282547
0.000113325220231218
4.67478178038411e-05
7.73357452869745e-05
3.86260008673943e-05
0.000121015118559173
7.38323554459098e-05
3.4064107766943e-05
1.17348120404671e-05
1.32542461952665e-05
5.02397937577783e-05
5.96684055601716e-05
3.00965077388732e-05
8.04171921285437e-05
-1.19405932206144e-05
-5.94791912052198e-06
7.43699869811424e-05
3.80169663550802e-05
1.95564754030262e-06
6.68423901829939e-05
0.000101748031051882
6.98474046482718e-05
4.04625774455347e-05
1.65100982480559e-05
1.40952664059205e-05
9.47656675330993e-05
3.75291637336379e-05
3.22006232798508e-05
4.80775247374097e-05
8.0981891156433e-05
0.000118934393427064
0.000147093547701099
9.21537991526014e-05
0.000120739045059749
1.84383345372628e-05
9.35060417580259e-05
6.42325305759638e-05
3.86848491688389e-05
3.69037943463476e-05
9.8302018283433e-05
6.97756129416288e-05
0.000112556482988495
-1.13347145571504e-05
0.000134923076869751
3.78785810195543e-05
0.000109065217886679
9.3586671092744e-05
5.84599685743821e-05
4.65567259361031e-05
1.77515854406014e-05
1.29793797280669e-05
1.01135980947456e-06
7.3909702508736e-05
6.70973514963974e-05
0.000101097273874747
8.31309651444615e-05
6.99470897119284e-05
6.82275425024339e-05
4.53182190279177e-05
-5.2829581746631e-06
4.08226362375957e-05
7.13124835253915e-05
1.37833657324306e-05
5.09858928205614e-05
0.000111140914138461
8.90117170134847e-05
9.29110772462166e-05
2.58965071854922e-05
7.76332540200661e-05
6.54780413611855e-05
4.30375303125818e-05
5.3669695885372e-05
8.56588614911697e-05
7.95178171161351e-05
-3.79937825296694e-05
4.78545641821399e-05
6.84248963294077e-05
8.49207546829255e-05
5.52023126487797e-05
7.56754785262298e-05
4.2339783472158e-05
2.62088145795672e-05
3.22850435333812e-05
8.13253414991226e-05
7.39484071483343e-05
-8.84738444585719e-06
2.46693193043995e-05
7.60441309689137e-05
7.08183172882096e-05
-7.38881384294454e-06
3.14430211735556e-05
9.03912532704206e-05
5.33696583587886e-06
0.000113508603283116
7.37397963250364e-05
6.4744307260342e-05
7.74288364222412e-06
8.92943402025969e-06
1.21112787689097e-05
5.74759457364701e-05
4.83422666496601e-05
2.1370741010248e-05
7.07273028905484e-05
6.94442979942799e-05
7.06572132871105e-05
3.22062093627031e-05
3.94714989305677e-05
3.56685991139333e-05
3.88507652478626e-05
2.5727938604444e-05
7.99286374560931e-05
8.37410781433948e-05
0.000107997487338618
4.57447572462604e-05
7.5147573781242e-05
-8.83749204263663e-07
0.000126922670495278
8.79904272464716e-05
-6.57299000777493e-06
6.10656395891452e-05
8.10559681264449e-05
7.68290735970218e-05
8.35903349900401e-05
7.01779419834057e-05
0.000101638592015864
2.658366741632e-05
9.38548902565298e-05
0.000120043613216621
-7.19652540624401e-06
0.000100126155880859
5.18803630615436e-05
8.40835203857031e-05
8.26878460955404e-05
-2.09237491290236e-06
5.07375090577226e-05
8.19646727568371e-05
7.61284909301623e-06
7.92281892029432e-05
5.73653884159149e-05
5.26304342004289e-05
5.49924904485263e-05
5.75066983640066e-05
8.30871570521318e-05
9.09567881188493e-05
7.74942629864956e-05
-2.02065114244431e-05
3.07316855626731e-05
7.61277033590025e-05
6.09605210333236e-05
5.21336929416544e-05
4.35071761100437e-05
8.32643435728217e-05
5.01474911691494e-05
5.99818739725857e-05
7.13625917203071e-05
1.64918150133839e-05
3.66373001216643e-05
5.31870881537509e-05
0.000125864401849658
9.92092328538668e-05
5.74077927499013e-05
6.20518245707736e-05
3.69444991822966e-05
7.1881160353471e-05
6.02042335522599e-05
0.000107970522632464
0.000105993703613187
6.76831406731504e-05
3.21876362776482e-05
7.94025436091666e-05
9.97502158558123e-05
1.93537380276229e-05
7.19471189666458e-05
0.000126933223583446
4.8240474542898e-06
5.41450538565312e-05
7.163850155669e-05
6.42131305116371e-05
6.13467502019258e-05
5.42880905163296e-05
7.94868334479815e-05
0.000110256751449267
1.26104330675017e-05
3.85523737126606e-05
0.000105725453163298
3.48052596904828e-05
5.47306080535508e-05
0.000113910262981362
6.85571828786902e-05
4.25704159264665e-05
6.51608987259403e-05
4.81229231591188e-05
4.9642290232526e-05
7.93013313579641e-05
3.99885527230402e-05
6.05187080909769e-05
0.000105208457269824
9.51004265522767e-05
0.000106199161517104
6.96652625579372e-05
3.47872043759517e-05
7.68480193193319e-05
4.69174837627632e-05
5.62962739411579e-05
3.55724597294441e-05
5.77793806681329e-05
0.000109948800283592
9.9111480046742e-05
8.10964547678469e-05
3.41791749101726e-05
2.1258441118541e-05
5.33052453624046e-05
6.44858825767249e-05
0.000114274552005786
9.48782340356153e-05
6.02086071245052e-05
2.13914529128018e-05
-2.30959714221227e-05
6.2157799963727e-05
5.18778750620588e-05
4.52539232699266e-05
2.1659555046889e-05
0.000108843581451528
0.000109427468122879
8.02832336434695e-05
4.94863806160081e-05
9.66527965035202e-05
8.33878018218708e-06
7.7434586959353e-05
9.90169415908711e-05
5.25332641127316e-05
0.000110351597637452
9.0310442899246e-05
4.44375184133199e-05
8.50233879797411e-05
3.23381870397647e-05
7.84034930749923e-05
2.64118941269359e-05
4.46164748785825e-05
5.53086538906024e-05
-1.10405072844777e-05
1.12286833157163e-05
4.71921491714582e-05
2.48442302729355e-05
5.48719292660089e-05
9.29856805556748e-05
3.30260717389866e-05
8.36213035313015e-05
7.37811545279343e-05
0.000105440638556291
4.96718996329957e-05
7.14534239799336e-05
6.48127707651551e-05
4.96601042544251e-05
7.38120403282205e-05
6.93372768772574e-06
6.66470946472651e-05
7.5848056549902e-05
5.30977462671082e-05
5.12825004444671e-05
1.31420803957734e-05
0.000105208316631952
5.20305529235967e-05
7.33648926631348e-05
8.00007717949597e-05
2.77864870094881e-05
2.31643221275167e-06
6.19850235923423e-05
6.48235529766615e-05
-5.50205463863846e-06
6.90846717361011e-05
7.59863544150421e-05
2.07021703845891e-05
0.000102207866064486
5.12091335642317e-05
4.69485255850631e-05
5.62854869277724e-05
3.93552379525402e-05
1.38476025850608e-05
5.79347362133122e-05
1.84128652054899e-05
8.61694723336503e-05
0.000110041503640746
5.09876219717715e-05
6.66994678085577e-05
9.43591693679729e-05
3.32460983750572e-05
5.25382877731433e-05
8.10257201615369e-05
7.78176380216422e-05
-1.65836213622633e-05
0.00011434102673015
9.53616575716134e-06
6.44934054637968e-05
5.09108319902276e-05
9.21385879519802e-05
4.84199100006387e-06
5.28725202196599e-05
3.13529056011608e-05
2.86383123888034e-05
8.65011173834421e-05
7.07040358276453e-05
8.43998925166551e-05
4.98341145021205e-05
7.35957661210177e-05
3.75508927791275e-05
4.08966253185256e-05
4.0426814157529e-05
6.95734600862523e-05
5.16635825310024e-05
6.94042723279772e-05
8.65339007143857e-05
4.20011350475636e-05
8.972972312436e-05
1.64382488881295e-05
8.40729438258753e-05
5.03598626844744e-05
3.57413069726531e-05
2.55412626207171e-05
5.7899777947718e-05
2.25928250743386e-05
9.1338402378454e-05
9.31476044354157e-05
8.69463108585118e-05
5.85908227171352e-05
1.27604667397247e-05
6.569411129864e-05
2.90521446418301e-05
6.36745964013988e-05
5.16663184117073e-05
0.000128681176509447
9.20534795661632e-05
4.63362959133035e-05
8.4254658723927e-05
6.67116469523004e-05
1.69853341552745e-05
3.15196668276172e-05
4.49657839802478e-05
9.69178709919161e-05
5.86969765784638e-05
5.86921424361509e-05
0.00011070541465304
6.95365940533785e-05
1.04080870422044e-06
4.13238566773749e-05
5.64355881180006e-05
4.72990693292091e-05
7.81552481461491e-05
3.3093890800382e-05
8.12084366310957e-05
8.99904563079488e-05
2.60701373564558e-05
2.66365687553501e-05
8.5305289939303e-05
0.000100349926513247
0.000127307839451303
4.60318515073959e-05
4.6935853030587e-05
7.60526681522882e-05
3.39199497346855e-05
7.94198770200913e-05
7.86598328014867e-05
-3.37847838936733e-06
4.83456308693378e-05
8.70713590927537e-05
8.24226573818742e-05
0.000100768052404107
0.000100677859531474
8.7444244305491e-05
-1.16386491114971e-05
-2.3689089890014e-06
6.63841051188135e-05
7.67361896503188e-05
4.18766312480141e-05
7.05176240018665e-05
3.49048791820193e-05
4.65312082796381e-05
4.74372740525533e-05
1.33921076472565e-05
9.93873070417532e-05
8.72080253219924e-05
6.08956221906573e-05
6.45099989396565e-05
6.84130397119067e-05
7.80473910277654e-05
3.21994912881659e-05
5.96869793967531e-05
5.24867294712099e-05
6.8397504412926e-05
3.68483613262444e-05
4.71275147100117e-05
9.07172273117426e-05
5.04938439412838e-05
0.000140097527845388
9.79428822845502e-05
5.95625498198492e-05
8.64624098293448e-05
0.000110584854806081
5.8923193326128e-05
8.66773938023324e-05
3.20424774201263e-07
5.30982253049052e-05
0.000131459702899711
3.27954304253722e-05
7.52952432880367e-05
9.06104980120662e-05
9.27687622702607e-05
0.000109004815586953
3.32599302986032e-05
7.00993988022565e-05
3.56344581563315e-05
1.52758364476296e-05
6.26457030209923e-05
4.8234118125151e-05
6.23324296007649e-05
2.63918786353064e-05
5.09762985082653e-05
2.25810760815123e-05
8.10128634905152e-05
4.07382556299345e-05
3.27890178680133e-05
4.92096940253497e-05
6.43480219894749e-05
6.25566395221962e-05
6.54395320625238e-05
4.86710050902343e-05
6.31474737093898e-05
1.28198845722906e-06
-3.29669236266639e-06
7.17002071998709e-05
7.59194530956427e-06
9.34115513375631e-05
5.2588640270022e-05
6.71246613947433e-06
6.89759024926335e-05
6.61087976419077e-05
7.53466389027311e-05
6.65943715909418e-05
3.08781527234056e-05
3.79797055038e-05
5.35419164607477e-05
1.10644165076083e-05
1.7816671509695e-05
8.14952612609057e-05
5.54658470303165e-05
9.38781436443207e-05
8.56174788433821e-05
4.60343692350794e-05
8.14751886916174e-05
4.07132621486253e-05
0.000113053066450748
3.50102171484996e-05
0.000100254292557173
8.60104134321584e-05
3.70521635859962e-05
5.37608988205031e-05
7.41051921732085e-05
4.77589852906879e-05
9.67735092198169e-05
0.000124632504530685
8.80480984794637e-06
7.49044860663479e-05
0.000111774502354497
-1.35041970249036e-06
6.30479542461735e-05
4.50768004177596e-05
4.570537854338e-05
0.000111811442106265
0.000109760140914972
3.94946183590048e-05
9.35546545106991e-05
7.53146918774163e-05
1.76995090807635e-05
9.51599023335002e-05
6.19377480333369e-05
8.26745356865891e-05
6.66332671788626e-05
8.41606689670864e-05
2.4935428546513e-05
8.76380499370842e-05
5.71665802626422e-05
2.26235977955856e-05
8.83102369013165e-06
9.88176752971313e-06
6.57007344807649e-05
4.50115243028882e-05
0.000109530540479097
9.38127971473423e-05
9.02952885709846e-06
7.59875886234173e-05
2.56917697308169e-05
2.65329001353059e-05
8.85107232542975e-05
6.60801744968338e-05
8.22524893886503e-05
4.98835651826922e-05
5.15786506275359e-05
1.27470408968891e-05
2.90137044177155e-05
3.81696402695218e-05
1.83707297146297e-05
0.000107391974124651
4.71979262351991e-05
3.81738891002152e-05
6.05641905662275e-05
6.09512506534082e-05
8.26484897290742e-05
3.39191024995599e-05
8.64324252497853e-05
8.50003330686345e-05
6.32727906354174e-05
9.11927866039899e-05
8.4811952600966e-05
3.90544191290039e-05
-1.4394913428759e-06
8.39296564467778e-05
3.05183959478155e-05
1.59717123880172e-05
8.49148115517448e-05
4.60761908352452e-05
0.000107479822832868
0.00010331531692419
5.74858350538134e-05
7.3518112775294e-05
9.36934048951322e-05
6.1598039905607e-05
4.95259967387072e-05
0.000100842766232622
2.53085977913801e-05
3.51714517631407e-05
7.09824779324726e-05
6.68881603016843e-05
-7.63574943785316e-07
8.83409846266251e-05
8.15379579033723e-06
3.64394744624178e-05
5.29769220007908e-05
3.83995385267833e-05
9.51791253657191e-05
9.22134732895751e-06
7.29020701935279e-05
5.94252276923049e-05
8.6768247481785e-05
3.24240295686677e-05
5.40166765587389e-05
6.50846416335413e-05
8.08412256404785e-05
5.04510441481085e-05
6.39339129187477e-05
9.21789878818108e-05
4.0306347960377e-05
3.53816300273746e-05
1.97598106831067e-05
0.000149658093831971
5.78011401604363e-05
6.23649725304721e-05
4.22857015149595e-05
9.039093266156e-05
7.10915751562707e-05
3.36214790788394e-05
3.85152253179694e-05
8.78337224153025e-05
5.95495999111544e-05
9.69411086966241e-05
5.33980796316469e-05
5.36160236798746e-05
5.62281891910954e-05
8.66810058716375e-05
4.24686458035634e-05
7.42552117771149e-05
4.80570408710665e-05
5.13153933183201e-05
9.91600022614207e-05
6.75255707750946e-05
2.8674284100107e-05
6.99150967737091e-05
8.8700864578502e-05
5.94614249539269e-05
8.11447356273443e-05
7.01980797646752e-05
6.42692439786813e-05
8.13241173751303e-05
2.25185213246271e-05
4.18278243471527e-05
1.59265980590759e-05
6.70067408298137e-05
4.30939367003095e-05
9.53859960963948e-05
3.32152676399351e-06
2.24159205340188e-05
2.51669545301235e-05
8.88403878320079e-05
0.000111157116413479
-6.29648934941867e-06
3.23783704138628e-05
3.67148130821064e-05
6.08165712363462e-05
6.00143780281664e-05
2.74643800316961e-05
6.88454221541503e-05
3.00859653354763e-05
3.36052504917405e-05
0.000107514595955202
-1.12163318715623e-05
8.78532501517436e-05
-1.2824073548877e-05
4.06008764921878e-05
2.79923681445971e-06
3.75884359327376e-05
3.78237151014066e-05
0.000102889658859829
0.000116299124682344
4.0774354253935e-05
3.71431148296937e-05
4.01755718759579e-05
0.000148184072087757
7.66996212247005e-05
7.59539669241377e-05
6.94031253137466e-05
7.72765211917587e-05
5.70115028401786e-05
5.32940978678076e-05
-8.85268205699145e-06
6.09418682252952e-05
2.68413833245049e-05
5.80656911284357e-05
3.60156581768989e-05
1.81052408357779e-05
4.71897127406648e-05
6.57678316250494e-05
1.73612796815329e-05
0.00010796930127665
6.65514128206581e-05
9.576147999895e-05
7.64927877578185e-05
3.61210764682877e-05
5.01502242379806e-05
9.22582140352238e-05
3.74986562335542e-05
0.000111079491672302
8.36887013779652e-05
6.11019778244486e-05
4.68653406117372e-05
0.00010835159685619
5.95341488454956e-05
4.07574135792126e-05
6.3593591394473e-05
6.19180667814849e-05
4.3668159169656e-05
5.21241471922467e-05
0.000124282996938163
6.04644168555054e-05
5.08066230126908e-05
3.48499195558827e-05
0.000131481589600215
5.41031460206689e-05
7.5002864752474e-05
6.93531639197663e-05
6.27586400225399e-05
8.03224600063837e-05
5.07800955422766e-05
3.22049726581787e-05
1.37656665837832e-05
7.38206668104384e-06
6.52059661868853e-05
2.9058776228679e-05
6.03525009993961e-05
0.000102265248700053
9.73407709328108e-05
8.59936022556251e-05
7.8634857025275e-05
8.67573982350679e-05
3.00279135651224e-05
0.000116382905571997
0.000105574203693505
0.000108047243260162
3.12833361428941e-05
2.16231761513352e-05
3.69706959843045e-05
6.92473144759264e-05
7.015058280303e-05
5.44944984996999e-05
3.34371212489539e-05
6.50023539316976e-05
2.69598235013998e-05
5.7590639534856e-05
1.74862772064486e-05
0.00012289240515221
6.29104926353121e-05
7.71023527799716e-05
5.95467748441601e-05
7.1217207944963e-05
0.00011151577764691
4.15847730296848e-05
1.01047590544109e-05
9.78886162514584e-05
7.16888345562238e-05
3.06272860072957e-05
6.58832990338654e-05
0.000135130073003438
0.000116769134741934
7.28176736836447e-05
8.70647373680925e-05
3.69116118865825e-05
2.68980023497675e-05
5.17072054818694e-05
9.36488182621939e-05
7.30385235684324e-05
-3.81424397946302e-06
3.55195406294977e-05
3.23650377232385e-05
-1.79424527779631e-05
3.5992561618678e-06
2.40199982289564e-05
8.31169697641551e-05
7.02075631919161e-05
9.11282487796613e-06
2.36883596917354e-05
1.04268055032374e-05
2.92290352343405e-05
8.60944879987358e-05
-5.73657664496635e-05
5.36764410660523e-05
4.63781647846072e-05
8.45752351818336e-05
3.0814022995432e-05
-1.30525812052057e-05
5.75871579814814e-05
6.06074666497097e-06
1.53335635258302e-05
7.58591772595297e-05
3.09577860935032e-05
-3.50208311448306e-06
6.57278135566133e-05
7.03599525601796e-05
7.68553960366543e-05
6.96505316556125e-05
5.81181231238456e-05
8.38907542669192e-05
7.41570652622191e-05
4.90683129063728e-05
5.10788700956368e-05
0.000100141443854044
2.73776210348168e-05
2.75405098423484e-05
9.47062847320146e-05
7.26323047321124e-05
6.04351858359562e-05
8.79465755597525e-05
-1.51394691135629e-06
4.76337017323648e-05
7.16491445353598e-05
5.32447501993747e-05
6.32684383181443e-07
5.86912104227044e-05
7.8582535884904e-05
9.18948023324935e-05
9.09385966327903e-05
6.81052151436104e-05
9.38239674969951e-05
8.67772978820581e-05
6.77656057322415e-05
5.12650821783677e-06
7.61987137165242e-05
7.03623517095105e-05
6.73581862269339e-05
1.38980303979436e-05
8.35980245870629e-05
6.55699934147371e-05
4.7457534163526e-05
9.60231613152539e-05
0.000121784234183796
4.24511091476659e-05
5.272674156477e-05
-1.84496908244217e-06
-7.43505647457027e-06
5.12449628263226e-05
2.51651296647054e-05
0.000110476630849232
8.14358840402492e-05
5.08409721201665e-05
7.65422543013334e-05
8.41357487041576e-05
2.4523424162331e-05
7.6224720698306e-05
3.62231939629037e-05
5.50783578323048e-05
3.48573606397388e-05
4.59766274988394e-05
7.81719118776657e-05
2.74991000515101e-05
4.22987995933809e-05
6.5459634013838e-05
9.45720532823628e-05
-3.97483335796789e-06
1.15505445274712e-05
2.11542097960771e-05
5.4367863834798e-05
3.38120251244301e-05
-3.03674028376045e-05
6.73096861247136e-05
4.43671238741547e-05
6.97805814281855e-05
7.65981045314108e-05
3.55009596549142e-05
9.00176778249872e-05
5.78152847106993e-05
5.63869876731213e-05
5.53172228800423e-05
2.04773795332715e-05
7.51260711888771e-05
3.30566572681682e-05
0.000116006499631007
9.7781636389319e-05
0.000113970841195466
1.68230315074414e-05
1.80619956238217e-05
4.82237626391098e-05
3.61525388249286e-05
6.2195755775537e-05
6.37775476809649e-05
6.62388181521697e-05
5.05940279139079e-06
7.25433354300644e-05
7.47977105299411e-05
9.07338504575597e-05
3.99633934456247e-05
0.000113663792735539
5.86462792869022e-05
1.59584745531834e-05
5.49962189975103e-05
1.55677293961351e-05
9.70304011182575e-05
4.28088184584973e-05
5.42041917980841e-05
6.50578498382915e-05
9.11654081549905e-05
7.83583966243916e-05
6.74724939803455e-05
2.10859317757658e-05
1.26745015948403e-05
9.34706252848807e-05
6.95148186140499e-05
0.000106469950810625
4.34400774263771e-05
0.000117189101900212
7.06830183910173e-05
8.88141262858844e-05
4.89523768263016e-05
4.71836235660674e-05
2.91330153233974e-05
2.16685650692989e-05
0.000107018396029571
6.29509435488203e-05
9.41614271014815e-05
0.000109575559063059
6.96926865437324e-05
4.70285986150655e-05
4.70829734487823e-05
0.000127616570014206
0.000108533039106012
0.000108869366316765
-1.84395137097931e-05
2.56340955562136e-05
2.90339539862178e-05
3.44628013390044e-05
3.07439640505684e-07
3.203475451857e-05
4.6607753138162e-05
8.08014011439201e-05
4.59768850449688e-05
6.88513822785862e-05
6.55115032479902e-05
4.5919842330044e-05
6.16595004475314e-05
0.000128841046114367
4.5303953356264e-05
0.000131684648867323
9.55840199310176e-05
0.000131597108588403
8.27772300790665e-06
1.50152676353361e-06
4.8724670830581e-05
2.24695462853634e-06
1.52284465694363e-05
6.87976524696624e-05
9.85138259770879e-05
8.38760565667758e-05
6.66018243134334e-05
0.00010321921540536
2.68953670414868e-05
5.2168990159302e-05
2.75108163612208e-05
5.56887970670151e-05
-1.21617076980927e-05
3.26022066072343e-05
7.49135232625997e-05
-2.03113733130392e-05
5.26657381129454e-05
7.29660210939399e-05
5.00208865651095e-05
4.17422599179756e-05
6.09869815512453e-05
8.62126972385137e-05
8.19934600885828e-05
7.71734268979847e-05
9.79733510701449e-05
3.88243546692922e-05
5.91833122777902e-05
0.000103908127264651
6.59529800359824e-05
5.99187289138593e-05
7.21391738424421e-05
7.15524329988731e-05
-2.08026721351857e-05
3.51490301835326e-06
3.6619234381426e-05
5.03975757148992e-05
7.64284507890931e-05
4.31358130652889e-05
5.48670542820746e-05
3.61022908044556e-05
0.000104292666122959
7.61945582879961e-05
5.04416041221575e-05
6.00927017997018e-05
8.85806208361637e-05
8.36957261909749e-05
8.99923457487287e-05
7.28107454020294e-05
0.000118162637439638
7.82611420597602e-05
4.27498542976813e-05
8.80823532663845e-05
6.7522350184656e-05
5.73202503970674e-05
1.41374764728975e-05
8.13622941044118e-05
8.5689042118913e-05
6.85265800120465e-05
9.58825617838484e-05
8.30410525520876e-05
1.20745765672675e-05
5.26710580374617e-05
3.9079961146042e-05
3.61332119636899e-05
4.52109733460868e-05
8.79377670797227e-05
4.97217916725897e-05
5.68112513139116e-05
4.9682584218356e-05
5.06656929416247e-05
6.66689054122801e-05
2.28587955374445e-05
6.24632451126145e-05
5.20336153034426e-05
6.61215252627015e-05
1.89794457351416e-05
6.33531023334519e-05
7.53207705908444e-05
2.80322790818817e-05
6.17922659126145e-05
5.47890474002422e-05
0.00010046868253835
5.7876689885549e-05
3.23999517161517e-05
8.67598603293707e-05
3.22589456424987e-05
3.98528073701037e-05
9.36218356624453e-05
7.33832157830286e-05
4.77838617427241e-05
2.99018974453269e-05
7.77541470576558e-05
8.55629736702529e-05
6.33097258045392e-05
9.23511669606056e-06
0.000109078851267962
7.36765314312917e-05
6.34684238308234e-05
5.24141034107208e-05
4.01842326852555e-05
5.74611079475681e-05
7.54814011680878e-05
4.85304786273308e-05
5.4774958145023e-05
3.11776627389142e-05
4.56657448050086e-05
5.25691392741615e-06
7.67324847006468e-05
0.0001153515743869
3.3249529449413e-05
6.49736390403006e-05
6.21340334790797e-05
7.09568253716159e-05
1.89391905966183e-05
6.52600295293846e-05
8.78433684379414e-05
6.44394430737327e-05
8.1760124412056e-05
6.51119941287903e-05
2.52945624877715e-05
0.000111854259418718
4.03524443563508e-05
7.11645157428348e-05
9.15374159175858e-05
7.71080237971577e-05
7.02128781125772e-05
8.70255387769955e-05
1.27105522463838e-05
3.50785218236433e-05
4.98365770480024e-05
8.09641448216174e-05
5.75933838544327e-06
3.55252392771984e-05
0.000108345301199098
5.29716637900816e-05
5.76247985701974e-05
5.93622087147195e-05
3.91291985692602e-05
4.39731027894006e-05
4.73423486471857e-05
3.80657863906205e-05
0.000107848855932193
0.000127727464769115
6.70293267072107e-06
6.49200177337093e-06
6.05142281381505e-05
-1.01271950444467e-05
2.84240090116822e-05
7.10596134607351e-05
7.72781551517197e-05
8.14669211952995e-05
3.22534281948387e-05
9.3187523001086e-05
0.000118445498975684
5.23449281054546e-05
6.14378791710625e-05
5.54272100738232e-05
6.57518174870807e-05
4.83414060555172e-05
7.83438133473859e-05
5.38304382854605e-05
4.86750083739813e-05
4.85504147848069e-05
4.51303564519006e-05
8.12189235354986e-05
5.46518701853973e-05
1.4286607632932e-05
2.650009434114e-05
5.97914386553373e-05
9.44434682448787e-05
6.11818351910656e-05
1.93394786175538e-05
5.44753490780213e-05
4.65000284200855e-05
6.45001699247371e-05
5.98198930160636e-05
4.78948204042685e-05
5.04246139958297e-05
8.79268437281503e-05
3.63964537095315e-05
2.21810511001133e-05
4.06862543050264e-05
5.86287807342418e-05
9.21011948150771e-05
5.06972632009338e-05
5.08037796926468e-05
3.26607145619478e-05
3.00531158109683e-05
2.53688550708788e-05
5.66115043616265e-05
0.000104577575400342
6.31439190657973e-05
5.62807726596628e-05
9.83761886023132e-05
5.10807028595344e-05
6.35781924235609e-05
3.77416364396413e-05
5.16882926504907e-05
1.52190894014939e-05
4.80831004394563e-05
4.15572625501154e-06
7.32234901762214e-05
8.74402421634619e-05
7.16124684488516e-06
4.54393622306743e-05
1.025871814252e-05
0.000121147648256475
0.000100555961529898
2.67675871731704e-05
0.000111605508363542
8.09574776594358e-05
7.99403510460815e-05
9.18474367235607e-05
2.1122182755723e-05
0.000100823817012298
1.55600362812539e-05
4.69156675356273e-05
0.000110352332697574
2.5028459557867e-05
8.23685541992741e-05
6.37226306302311e-05
6.16249154650934e-05
7.28369363228657e-05
5.91535145721596e-05
4.58568603108694e-05
0.000111111971914476
5.38698819911459e-05
6.50835019610866e-05
0.00011669654049049
8.20564935870538e-05
7.22352079695804e-05
4.14565892003715e-05
9.85990841527009e-05
8.28577206546227e-05
8.97169551631595e-05
8.15729183574378e-05
0.000115446013784337
7.08745720710628e-05
4.75038482931992e-05
7.33998280322618e-05
1.51822715062106e-05
4.59411029955116e-05
6.57794036412188e-05
3.02313016286869e-05
1.29234770290371e-05
8.82939838075087e-05
6.48332891879356e-05
0.000104060264009556
3.76842573064274e-05
1.28143886453612e-05
5.11440050093259e-05
7.67663353555168e-06
3.65095994200387e-05
3.74409629815204e-05
2.44291259768477e-05
4.43005863782427e-05
4.78267460176375e-05
5.81162145896832e-05
8.90763210914571e-05
5.05113793362856e-05
6.61439523576852e-05
7.46685933007614e-05
9.81717140543536e-05
6.81134213910599e-05
4.17302027682241e-05
8.89099680792178e-05
6.77487904333189e-05
2.31618920903127e-05
0.000105036036558487
4.18244780336346e-05
9.80418230284151e-05
2.12088397366228e-05
8.96031268690433e-05
0.000100064839169641
2.71203774750913e-05
-3.37502427913743e-05
8.98695829352734e-05
5.28845646410298e-05
8.62721715676819e-05
6.59376560107572e-05
0.000135036715967863
2.52306133019084e-05
8.26521705395421e-05
5.92928653717032e-05
4.40567417466441e-05
0.000113376902407284
6.36136720266694e-05
9.11785113894298e-05
8.7350181049553e-05
2.12232993614667e-05
5.67965357738249e-06
-3.6469785774526e-06
6.26440511407682e-05
0.000105562048415273
5.43826236663918e-05
4.09761559449609e-05
5.31704304175594e-05
4.79382058813923e-05
-5.31855491978927e-06
5.74686920301793e-05
7.3175813505498e-05
1.86029558254114e-05
3.03146477295221e-05
5.38266156362461e-05
5.08202830281164e-05
7.33140805859772e-05
5.0116572746389e-05
6.40325707502118e-05
7.07504093929835e-05
6.12271716500725e-05
6.87829421532507e-05
5.38172142460111e-05
-2.16384064217971e-05
5.67180740667873e-05
9.30717676072356e-05
8.12491388916519e-05
-5.88434822143935e-06
8.17090325694806e-06
4.88892611773152e-05
1.34996093961249e-05
7.92861774215471e-05
2.77679581220008e-05
6.10343036920695e-05
1.90265432294948e-05
6.06990194102015e-05
8.03213961915786e-05
9.347035438399e-05
3.34638836941314e-05
3.75366225805995e-05
8.6327767651505e-05
6.57144627764764e-05
6.45632347997526e-05
3.58994246647486e-05
5.11791950029234e-05
2.4238149193635e-05
0.000139856859582378
3.73547577304939e-05
7.6143960637417e-05
8.1143517185874e-05
5.93550758985197e-05
8.78244827642196e-05
5.94844563487285e-05
4.32733323842375e-05
5.22468861011164e-05
0.000107688085242926
0.0001026769122553
5.84250061959404e-05
3.55530631042625e-05
0.000112923620244056
4.67554675332825e-06
6.39304632616392e-05
6.10436349900884e-05
5.19075029338968e-05
6.9827940257493e-05
0.000101512356346984
1.17353487912814e-05
6.33565041891584e-05
2.38693630316254e-05
2.05385670575451e-05
3.93908860393638e-05
7.27319545522667e-05
5.42401138136623e-05
2.84939084189543e-05
2.83910780421212e-05
3.00081467655446e-05
0.000108116060313044
1.18429098352276e-05
0.000100252067650242
5.1831165611958e-05
5.96996448041836e-05
1.93906445655183e-06
5.27282009687451e-05
5.99368469560402e-05
5.10449040019648e-05
8.53763389005558e-05
6.61023980299837e-05
0.000104993692558989
0.000121518780132476
5.25511381078426e-05
1.79205045562358e-05
6.79642026325578e-05
-6.7377108569368e-07
3.16761400179343e-05
1.00990782439647e-05
5.57568781319434e-06
7.23324792866864e-05
-1.69237382847557e-05
5.86457348691949e-05
0.000101469858180108
9.10506629316477e-06
5.85510534559121e-05
2.61806679132555e-05
9.60385753072282e-05
1.37308093411617e-05
5.23908311147674e-05
2.0140675936685e-05
1.56138392036982e-05
4.32665295898104e-05
9.89130894398544e-05
7.79166713271621e-05
8.20005625420638e-05
4.2493156759404e-05
5.72958293151895e-05
4.36026594576479e-05
8.20212704862756e-05
4.5836695235827e-05
9.59950193085348e-05
3.5218605913829e-05
8.91174178309694e-05
6.57328732365692e-05
8.46875137094993e-05
7.03464487271133e-06
0.000145152758116897
6.80487811091659e-05
1.21240831718539e-05
1.74259417480101e-05
9.32500570818301e-05
8.79541217612623e-05
8.71943202871389e-05
6.87163997825255e-05
8.46114241584527e-05
6.79141455031614e-05
6.81749606447593e-05
4.44000637825766e-05
0.000106073295300122
5.23816837993903e-05
5.59384215427394e-05
-1.15254107382294e-06
8.20142508403766e-05
8.92276894651891e-05
1.14999750774037e-05
9.4839853920975e-05
5.99084026609448e-05
-3.20621150514353e-05
2.01347679565618e-05
0.000106458824225031
4.48388243523442e-05
1.29020501645935e-05
2.58204325071523e-05
8.97705956733809e-05
8.82727207211641e-05
7.98976284607525e-05
0.000140261401645746
4.04574138851812e-05
1.41781774039262e-05
7.72833000035208e-05
0.000119138117202835
4.55965678767001e-05
8.06291452448708e-05
5.99364657889881e-05
4.99521816500064e-05
-3.63824927954969e-06
8.10952057596418e-05
3.76888793408515e-05
6.87881399904484e-05
4.33583609084592e-06
3.89311637975944e-05
4.09425667965498e-05
7.05218446997257e-05
4.52910957139434e-05
3.67291991657964e-05
0.000108061690993408
5.0434234966201e-05
9.29714122850376e-05
7.46064239894316e-05
8.45342891133286e-05
3.01277415219978e-05
6.95670285285541e-05
7.65578712611328e-05
2.29349558915982e-05
2.54822464671655e-05
6.00083973683205e-05
0.000100044647310557
3.72395561717663e-05
9.99413242122534e-05
4.63533741125702e-05
4.61893554915243e-05
9.19933415212654e-05
7.97437431256702e-05
0.00012332692005008
6.20641797913647e-05
9.45251253159026e-05
8.14065056766912e-05
4.17807453865381e-05
9.32699775048398e-05
6.61352015164766e-05
4.74849751706846e-05
6.35216460669811e-05
3.26986015037558e-05
4.60269233212227e-05
5.77045919398037e-05
7.68406218680511e-05
6.10541711739612e-05
7.30318379170837e-05
7.9505093938279e-06
3.33008788691484e-05
4.51336338362832e-05
8.28395876409359e-05
4.69666167073789e-05
9.65708891009677e-05
4.07659393292846e-05
4.86991480060254e-05
7.88453730780239e-05
3.15880808886342e-05
6.33838297214951e-06
0.00013635683368742
7.22532489522607e-05
6.90465111341752e-05
9.56479462084961e-05
6.61623800038504e-05
3.27381950166482e-05
6.87799850456227e-05
0.000120361874743269
1.51975658109091e-05
3.46352505633012e-05
3.20691452487372e-05
0.000134402394969974
4.40701644591626e-05
8.70957660135634e-06
1.6206845671946e-05
6.6978719031605e-05
5.50558435915852e-05
8.2446880985709e-05
5.98601495009206e-05
9.13712546579597e-05
6.01979828557601e-05
4.51621091428466e-05
7.75761017554753e-05
3.38384622275604e-05
-2.26639278302976e-06
4.31441247999847e-05
0.000101244825193125
9.56056027626481e-05
9.22209832118986e-05
7.76134329104144e-05
8.10764896658085e-05
8.34833802012941e-05
4.56092094175675e-05
4.86201196360701e-07
5.92323967445706e-05
4.7743995399296e-05
7.32684127353863e-05
0.000124582034242775
5.4246025514479e-05
2.31057239307372e-05
5.6042572299403e-05
6.33680916007774e-05
8.9118812036651e-05
6.1547820841491e-05
2.0823344322097e-05
0.000106901153277259
0.000114917862258419
0.000114435629750661
1.26978590250731e-05
3.05149949195231e-05
2.85728521693242e-05
8.30295203341777e-05
4.96539909420904e-05
9.20662138328027e-05
0.000102988034389077
0.000100194275189221
3.17519228485199e-05
5.73459457563117e-05
5.3251249158062e-05
7.61411629612579e-05
1.31377654722132e-06
0.000116378581750689
1.97133057492239e-05
3.97865677376265e-05
0.000104278197465129
4.17653597578628e-06
9.37033072110651e-05
0.000121940816353747
7.1830355798056e-05
6.89249760714152e-05
4.16167692186919e-05
3.54905261656455e-05
5.93243256962585e-05
2.27228442693567e-05
4.52382274532828e-05
2.6294639895321e-05
8.85058297519574e-05
-1.69403010500858e-05
3.76050390589471e-05
5.76649074510157e-05
7.16990999164209e-05
1.67859896172038e-05
8.73949742051191e-05
6.44979263662628e-05
3.47290216622436e-05
1.09035960387003e-05
5.99892425886256e-05
2.79219109590078e-05
1.83780828958535e-05
8.81550098057864e-05
9.65257865418568e-05
4.87943629955917e-05
4.7291922693225e-05
9.09411325070811e-05
6.04313821983195e-05
7.56752404097644e-05
1.22533692639081e-05
6.23193949912622e-05
9.29690064459676e-05
0.000104918702595278
8.2247961458504e-05
7.41965123315689e-05
0.000134737012114807
9.16813756852768e-05
1.99401212965766e-05
4.47214964886177e-05
2.9525433348612e-05
9.87431542437511e-06
8.57854307735447e-05
5.72443607562394e-05
8.95236082992346e-05
5.99717459101168e-05
0.000155529755531751
4.2697754856751e-05
7.49811157093783e-05
3.87485951098559e-05
8.43636575780061e-05
6.05750708425116e-05
3.72119804276187e-05
7.46420980072923e-05
0.000115929626925195
6.06787365424249e-05
5.41811025820731e-05
0.000101909024430561
1.67581441635922e-05
7.34741943695408e-05
8.2010261544299e-05
1.31016849385246e-05
2.54716736186482e-05
6.37494685700114e-05
7.64617448722984e-05
0.000161625160647703
7.459673792296e-05
0.000129108855924865
4.74406416413968e-05
0.000114349720888854
5.52011614662465e-05
6.11718175164303e-05
8.61717841014361e-05
8.21536803523396e-05
8.58735962894766e-05
5.52005366621347e-05
2.0255804780426e-05
0.000123539404647163
5.27070489746203e-05
1.91188571646946e-06
3.83074518858913e-05
4.42918487901563e-05
0.000107275384792924
9.81101514933161e-05
5.85237065503162e-05
2.52960114913938e-05
1.43426815347211e-05
8.12260730187354e-05
4.42738756307271e-05
8.1234728734158e-05
9.83252624228925e-05
6.21480248540359e-05
5.02878460927451e-05
0.000108337426051316
1.08958622689571e-05
2.16297509625847e-05
7.91257346295637e-05
9.97073026091432e-05
3.23036219383023e-05
0.000115210132525188
9.41610786420123e-05
0.000109072251170699
4.77986742244114e-05
5.38413115192921e-05
8.55519477574856e-05
7.23095329171238e-05
9.20997641460674e-05
0.000165964466724204
4.51208447991511e-05
5.7793171486852e-05
8.42951738189252e-05
2.76622776033888e-05
0.000105200037815503
5.7266550799146e-05
1.12595065334643e-05
3.97850635774581e-05
5.541493906465e-05
9.43279172158599e-05
3.96258476375666e-05
4.79052971661441e-05
7.93023310020213e-05
9.76970950165859e-05
9.40420664956926e-05
1.48030832771222e-05
9.27083283589131e-05
2.17789943354423e-05
3.57165800309111e-05
6.96230961108168e-05
0.000100638766730105
4.7625921246951e-05
8.23307383718166e-05
0.000101759783186363
5.3590300161562e-05
5.4797978405483e-05
4.68764044881354e-05
3.63288926110696e-05
0.000131657699180247
7.22236587274668e-05
7.0828760758877e-05
5.25283995333559e-05
6.90535823231221e-05
6.25139263893031e-05
8.10051732797369e-05
3.78277809599185e-05
0.000106403034634138
4.4244719537914e-05
9.39617523990878e-06
9.70038093462796e-06
3.4371223605964e-05
9.83462082611679e-05
8.35084026820786e-05
7.18337530983548e-05
3.32982674500493e-05
-1.64897757842532e-05
8.61530597546174e-05
6.96873182851531e-05
4.14379923878741e-05
3.70285919571775e-05
0.000134956424513816
1.66478037160951e-05
7.35786650016497e-05
7.87963229765172e-05
7.10994885094373e-05
1.8370855332801e-05
0.00010139812146258
9.33326702348539e-05
-5.6771060183187e-07
1.957076984734e-05
3.87367615849314e-05
6.88218406877e-05
4.38465424327412e-05
5.0371377313004e-05
3.06816512269014e-05
3.26053887360355e-05
8.5347407136703e-05
5.00128924695428e-05
7.05962619188877e-05
8.258397736947e-05
6.10258231104678e-05
-2.22546888931742e-05
6.89039249158864e-05
1.83133228287402e-05
5.43077289498744e-05
8.64483761785932e-05
6.43425753590106e-05
8.14229391867028e-05
8.47565594429529e-05
6.20333149454018e-05
4.63477164668793e-05
3.89377917637421e-05
6.83228585657378e-05
4.23163422221595e-05
5.10031221405443e-05
4.43635441981192e-05
8.29229253634781e-05
5.24435738526517e-05
9.3899160927156e-05
5.45796654668534e-05
7.74532108335467e-05
5.6259219725144e-05
4.56998987502281e-05
3.10712817576655e-05
0.000117405575665119
9.31044969721586e-07
0.00011094705022504
7.1907682515637e-05
7.18983343178804e-05
6.09613123467486e-05
9.99208405472791e-05
5.16130081655584e-05
9.89528882780754e-05
2.89672632737183e-05
4.35620109647242e-05
3.54608589330474e-05
2.24377089940588e-05
3.28435325813251e-05
5.93503127347732e-05
4.21579557813501e-05
5.60779900519894e-05
7.26028046626283e-05
6.53796515685556e-05
2.26536724731508e-05
0.000113478901117669
6.53396884698634e-05
6.96425277040352e-05
2.14017666674069e-05
4.99384857555653e-06
3.13642790955402e-05
5.46797874141135e-05
5.31956849346255e-05
5.77274417871535e-05
4.05463783928354e-05
0.000119673839556451
2.5359116424683e-05
6.63956029562324e-05
8.20054627421185e-05
-1.27081877271324e-05
-1.40753255928625e-05
6.17135729212739e-05
1.86400741045273e-05
5.69539815063787e-06
8.08940718983755e-05
8.05618367942662e-05
1.72435385721307e-05
0.0001253589403359
-1.01977132837087e-05
1.08957829077899e-05
6.77545736237451e-05
-2.04777754183575e-05
7.29305508638582e-05
1.14507676306371e-06
1.11301548902216e-05
6.23496292921172e-05
1.15569866929225e-05
5.24050808614349e-05
6.26410850263332e-06
8.85820558945983e-05
4.35581034416837e-05
5.17098569403976e-05
4.78415612211112e-05
2.87028097476343e-06
-2.18710142779007e-05
3.02902618128666e-05
4.08173358159878e-05
1.72436749698596e-05
7.01332743376837e-05
9.53595374257581e-05
6.29536075093505e-05
0.000102481736990514
6.51055323768213e-05
2.55219043930992e-05
8.08454982844128e-05
6.00864728252386e-05
3.64337133045736e-05
6.37718892816569e-06
7.8451232372607e-05
1.62516566145913e-05
3.63198503825794e-05
0.000108427782115158
0.000103322290379851
7.1206637049514e-05
9.10020238485784e-05
0.000101764696881245
3.03360136788237e-06
7.56779322714309e-05
3.59765550064871e-05
8.35152648539976e-05
8.03897770019529e-05
3.18304432935013e-05
6.44655625400963e-05
8.41551960108944e-05
1.24564592703612e-05
3.91127698901059e-05
3.39877149648327e-05
7.08138148417837e-05
5.93066760651615e-05
8.64713125752622e-05
-1.32097112686386e-05
1.60429545260614e-05
7.06051831528216e-05
0.000119308616743297
1.07159717049543e-05
-2.36476388206355e-05
1.64673660153621e-05
6.40224420230628e-05
3.4845999216514e-05
3.0277213669926e-05
4.02374536271911e-05
6.67682829298028e-05
4.1506236516823e-05
5.86407258572288e-07
8.51580956668765e-05
6.28996061332503e-05
6.50319955424816e-05
6.97546703163225e-05
8.22038100596639e-05
8.88144887579772e-05
8.04198277330467e-05
4.81597736920433e-05
-2.18434342373077e-05
-2.06138223970174e-05
5.73248615410825e-05
5.40687554349686e-05
3.836997209437e-05
7.73472660178083e-05
8.6866174383108e-05
6.72042707692994e-05
8.5475860194618e-05
7.36279839249753e-05
8.92010293198999e-05
0.000103153495559616
3.11242636521134e-05
4.05162759876062e-05
6.43266401702121e-05
1.85129065583974e-05
1.98395620634643e-05
5.13210865535811e-05
4.13447213071218e-05
1.27269909698614e-06
6.3277380095127e-05
5.43187369173636e-05
8.76297822434259e-05
6.02372493424722e-05
7.67557963468712e-05
-1.23698694884283e-05
2.67715799415526e-06
4.28621198411841e-05
4.17190662364302e-05
2.59093843382154e-05
3.30043572660059e-06
7.67060118432755e-07
5.92863160719021e-05
1.58070023665166e-05
4.96536402132325e-05
5.60651845109319e-05
6.9488618129299e-05
6.18866137133446e-05
5.96541825476507e-05
6.70034088991728e-05
5.41713816172821e-05
0.000112823049755437
7.89450219182576e-05
0.000137879840949674
5.54882864443558e-05
4.81497025117919e-06
9.63918361878747e-05
2.09672951703099e-05
5.77024745231492e-05
6.01996793307518e-05
8.69261657202235e-05
7.83244065860669e-05
8.64675229318818e-05
8.84392739821296e-05
3.64175503070191e-05
8.55929514173505e-05
3.7356072803544e-05
6.78848272528361e-05
7.84921479959006e-05
8.2127812338569e-05
3.72635052208211e-05
8.02752852100667e-05
5.23852578796047e-05
2.20735534602142e-06
5.91790473226979e-05
3.22849739869705e-05
9.76467798800422e-05
7.9208658386522e-05
5.31568291705903e-05
6.68158523599473e-05
8.05218898755388e-05
0.000114137912285965
1.4795798133441e-05
0.000104223375465265
6.78194881586094e-05
5.95887771992586e-05
4.94683316764995e-05
6.25395724463531e-06
4.51410161530996e-05
3.76807359739415e-05
4.71723576041957e-05
8.49591872373742e-05
2.59593074683572e-05
8.84512552684894e-05
7.05997585084378e-05
2.60504676898349e-05
5.04127179395424e-05
4.96664386400338e-05
7.17043445804665e-05
5.16540372203318e-05
9.07445084528104e-05
3.23695409112862e-05
-1.09430800633825e-05
2.69077862982293e-05
9.47206972982418e-05
7.19757322945773e-05
4.72850390756858e-05
5.62570012423462e-05
0.000106849667097624
8.09349358508972e-05
7.89287139449566e-05
3.15293667983132e-05
6.22640166199878e-05
6.18529240555046e-05
1.72646463311783e-05
4.25019470114658e-05
4.26945245638796e-05
0.000108103766028614
7.2304500765372e-05
7.53520716649899e-05
0.000103944027598534
7.09899610827549e-05
4.14378908903548e-05
5.63510537122592e-05
9.93621038949551e-05
7.328772414609e-05
7.01954269445968e-05
6.32238645704261e-05
4.81871765453408e-05
8.06250567935926e-05
4.630637196395e-05
5.461374803945e-05
3.05845885434142e-05
4.44896038904177e-05
0.00011214824772127
3.37066020795977e-05
1.98230254343203e-05
7.23509980685774e-05
7.55546202530799e-05
-7.76747191084724e-06
3.28333790795559e-05
5.6250840502081e-05
7.50464371236338e-05
9.78555500865019e-05
6.96852753976457e-05
5.81532667576282e-05
4.34443255916971e-05
7.49055674259992e-05
-1.50130818858956e-06
-1.33523546296032e-05
2.5132780046196e-05
3.92242511722189e-05
4.72270414801578e-05
3.02077765079043e-05
8.44848601908994e-05
4.30199414712951e-05
5.02906141204359e-05
9.13326027624806e-05
8.09291749874927e-05
1.42204820618133e-05
-3.64609516040598e-08
7.54813950856081e-05
6.1753280019401e-05
3.06025059648095e-06
3.8679147183702e-05
0.000104985258967943
4.73666978738298e-05
1.8116254517578e-05
7.55860598030263e-05
0.000114821473874185
6.77621472254473e-05
4.74321699550359e-05
5.24842185052341e-05
5.40683761395711e-05
9.69395519393155e-05
2.42021761983e-05
3.08310837591967e-05
7.91840891207499e-05
5.95454094903458e-05
6.68865218763116e-05
5.05599946312061e-05
9.12125541029871e-06
9.40567234965466e-05
7.56221909248724e-05
5.47784451409211e-05
8.61121122058082e-05
1.98880628422006e-05
2.10907311396132e-05
8.25721074300449e-05
6.04995812021984e-05
6.97345384344072e-05
1.84153784869942e-05
4.39450812462412e-05
9.08298780826203e-05
2.622657359624e-05
7.89899433989872e-05
5.98366212319925e-05
2.89817298418072e-05
8.91839801784664e-06
0.000104814467508063
5.49314199115202e-05
9.07022159474111e-05
2.93453575794934e-05
5.99105755119682e-05
5.46688081971405e-05
0.000104246650854292
6.9282455977488e-05
6.98163077453697e-05
2.93570210153744e-05
2.14305159777417e-05
6.38455735813422e-05
6.63317966911312e-05
4.65175469032161e-05
8.73369951458916e-05
8.99733363079738e-05
7.90087935221432e-05
3.78855319738933e-05
8.07299032140077e-05
7.00486566595262e-05
-2.23602913760051e-05
4.46538586056677e-05
4.49963750865617e-05
9.67859839318233e-05
1.21666411916981e-05
8.88810788744227e-05
1.52117495876721e-05
2.37157033101495e-05
0.000114749132241324
8.23820836052903e-05
8.08840167579949e-05
-7.95272723409518e-07
3.28893047178825e-05
7.77324663316338e-05
6.3093472944607e-05
7.35409733967093e-05
6.65944094005548e-05
6.9543190669772e-05
5.30628503458451e-05
7.39105061540373e-05
0.000108570314177232
4.51876712006792e-05
6.8106393608461e-05
4.97524813480719e-05
9.11986297926259e-05
7.86471381384576e-05
1.71430897664035e-05
0.000119718071781289
5.23463375525179e-05
6.84556381915102e-05
6.15931978754135e-06
1.86449674372994e-05
8.56808788935453e-05
6.34936979230817e-05
-2.86581867728568e-05
0.00012615771807314
9.36314061093059e-05
9.37067874017298e-05
5.39270799074884e-05
0.000116578296774005
5.44677765752209e-05
4.82995837068387e-05
8.25787373287219e-05
0.000103655693876597
5.06349688262968e-05
1.91576513149492e-05
-2.74146107919082e-06
5.30531194206469e-05
6.2838588440214e-05
3.25253278912215e-05
6.69485028792876e-05
9.61917636703695e-05
6.13075971106531e-05
4.38848204794127e-05
2.20327629230517e-05
6.970631668455e-05
5.67498175903489e-05
4.6133013691143e-05
8.04929678953018e-05
-3.95359902935483e-07
9.12918674890836e-05
6.78730626597398e-05
3.00427886333671e-05
6.3504793723896e-05
8.39033333841006e-05
7.30561147438916e-05
4.51189924098516e-05
2.92082716442329e-05
3.41875176960625e-05
4.9858087879144e-05
7.87865381365714e-05
5.80158305492731e-05
9.19980543386022e-05
8.30374036147844e-05
3.55830647199206e-05
7.39069209133519e-05
5.42731813654968e-06
4.13064342503002e-05
0.000100232677148946
2.64054450006457e-05
2.5965721776229e-05
0.000100178296010202
5.863486519452e-05
7.85973779854348e-05
6.16191072863937e-05
7.89144866661167e-05
9.04260936528754e-05
7.98874364194057e-05
3.70690161783663e-05
8.95823870976634e-05
4.92840219371621e-05
6.57087229038644e-05
0.000102205443773514
4.67801333114162e-05
4.00541731060833e-05
5.64960448441305e-05
9.86229721122086e-05
6.76323327086521e-05
5.60669133111289e-05
4.15536081219528e-05
5.81938006148153e-05
1.23628815602051e-05
9.5788683624101e-05
-7.98399728152054e-06
2.94615181552603e-05
7.13703246068161e-05
6.09089428489086e-05
1.80063117729588e-05
4.88714462919803e-05
3.98288463184006e-05
2.23464007082749e-05
3.63368920433568e-05
2.70678778245181e-05
0.000101410696385717
-1.31815801213471e-07
0.000101911753985516
8.35644167775159e-05
3.40490134244082e-05
0.000123356528740852
8.91301986951355e-05
5.92621480267807e-05
2.00138756953263e-05
3.60560522021628e-05
2.38077542678837e-05
8.33147421382204e-06
7.11152299788983e-05
8.63132594134827e-05
3.27480390882868e-05
4.71311771058843e-05
1.3640731102947e-05
0.000113544548796137
5.46727263152637e-05
0.000103831738088446
-5.05024711777651e-07
1.09678229859686e-05
5.85649575752923e-05
6.45205198567246e-05
5.32293593557194e-05
0.000133969115602028
8.64378562732432e-05
0.000118863854554427
4.90433191395181e-05
2.74465454282418e-05
0.000117842301306621
2.77549286142886e-05
8.09944853065935e-05
6.1868181954136e-05
5.96545652014304e-05
1.00731486935418e-05
6.64324424246464e-05
5.90101788315649e-05
6.56727347842912e-05
7.69405468203927e-05
3.86632096643464e-05
3.58318657714845e-05
6.07162616729051e-05
2.25765385197494e-05
3.91356523775337e-05
7.47811283089855e-05
4.00314993538467e-05
5.08971798607647e-05
9.19606888816021e-05
2.50650574361361e-05
7.00894941222228e-05
6.33490486153861e-05
4.79945007145317e-05
7.16332173506388e-05
8.60287902692878e-05
0.000100041730865136
0.000118997338105119
5.38612910177768e-05
4.38389852312691e-05
2.30638395410329e-05
7.37735710879619e-05
6.49121377785555e-05
1.16723717865671e-05
8.92997028954454e-05
0.000101797769500248
4.2185112876748e-05
0.000100984695790107
0.000110225588066034
9.81616718527064e-05
6.08362850396791e-05
0.000145135634839375
2.66597139049057e-05
3.34130340583693e-05
8.93624199549884e-05
2.57366254441127e-05
3.24545119597477e-05
4.28307804038652e-05
4.74401039952954e-05
4.65158699477912e-05
2.94052857255211e-05
-5.44262563799515e-06
7.72977205251889e-05
7.03808271259951e-05
0.000104222417707381
7.66786231611589e-05
7.10184642747103e-05
6.21454082396005e-05
5.0869329049505e-05
4.90446640363317e-05
7.66194738558161e-05
4.90579199357712e-05
3.97221080305905e-05
6.97466547840507e-05
5.91338877489163e-05
8.42503114167274e-05
7.89056494700775e-05
5.99137012290642e-05
8.46975767422551e-05
4.82374033193258e-05
7.06011942193326e-05
6.30914161864637e-05
7.56490770683676e-05
5.55055276673506e-05
6.2178025345047e-05
5.10194685521465e-05
2.65780290274375e-05
6.15011974876517e-05
8.98747922329275e-05
4.07532875242899e-05
3.97960300469394e-05
6.378330139979e-05
4.77933372358208e-05
1.29598155476746e-05
3.4648859189996e-05
-1.23616336695122e-05
8.54648555221989e-05
0.00012167662051866
9.43692251910369e-05
1.63382943279577e-05
7.50497981365071e-05
5.66253906671763e-05
8.03415388773966e-05
8.37783959732296e-05
4.31535042793677e-05
1.84886598981137e-05
2.19265872977145e-05
6.03699720700354e-05
4.26158512411934e-05
6.52320681081788e-05
7.31680248880622e-05
9.98969090567255e-05
0.000101566581478159
4.31287641139164e-05
4.86494093064983e-05
2.55539128601983e-05
6.15804487919333e-05
5.31740819921504e-05
9.50625859497742e-05
4.48419980478469e-05
6.28580289888413e-05
5.46299557409597e-05
0.000137229620278136
7.40960635975648e-05
6.16982300265736e-05
2.27458822462366e-05
4.56164049058965e-05
4.86903819316108e-05
2.79836477650365e-06
2.23524080632358e-05
3.34074800401854e-05
5.12900616276582e-05
2.3409559495619e-05
4.48684774887643e-05
5.88335927146581e-05
4.80739743328272e-05
5.57930982946976e-05
6.05482942395497e-05
4.88652140195987e-05
6.79057457764947e-05
5.91043801165932e-05
5.0213444024114e-05
0.000112702162197414
6.59543015621913e-05
2.89493157201366e-05
8.82614799068818e-05
4.86984218414738e-05
5.95439812714059e-05
4.27195111435352e-05
7.03813143169216e-05
9.21775886624797e-06
7.63096547052583e-05
7.6749288080171e-05
5.04278010456478e-05
9.47282766433739e-05
4.66481690136818e-05
0.000128948008483948
1.70394326064247e-05
5.33959479656682e-05
8.61036465143257e-05
7.42032567261249e-05
6.42514120579326e-05
6.13780296332726e-05
8.91907199438462e-05
7.4564549252094e-05
8.93443999601028e-05
2.94331816663666e-05
5.62248027844042e-05
9.91557788510013e-05
-6.4129334150106e-06
5.14179281423007e-05
5.18502951148327e-05
6.60454279678662e-05
2.98306309168893e-05
6.16944573622957e-05
7.5805843964113e-05
8.44497414136073e-05
7.2685514492547e-05
3.06324842906484e-06
3.9452894108809e-05
4.80314477876237e-05
1.56896294659431e-05
9.24474312626718e-05
4.19079188474258e-05
8.20751343008159e-05
8.27513144367631e-05
3.54864179665281e-05
2.91811664712355e-05
3.99516259161166e-05
1.98274901482442e-05
7.3924056832858e-05
5.87329548347375e-05
-8.75381098845052e-06
1.96307735612518e-05
7.00763338313614e-05
6.38360613304103e-05
4.51988945693147e-05
2.9609489812471e-05
6.89624393864497e-05
9.86228049521891e-05
5.94950547143644e-05
4.79535024149642e-05
8.42011143858551e-05
7.19681188308639e-05
3.84159710294256e-05
1.74770038777497e-05
3.22559370695126e-05
6.59437987257977e-05
8.4972501556672e-06
2.35417948878521e-05
6.75486788455051e-05
3.70664897590553e-05
3.32024322155818e-05
5.27535563568045e-05
2.41445571810026e-05
5.16604628188397e-05
3.10091897192256e-05
5.93453022493262e-05
3.76564922203374e-05
4.50870044841415e-06
8.70213206148738e-05
0.000112252631209833
9.4473111320818e-05
0.000100951544198038
9.25378525920774e-05
0.000107061084303778
7.30583005327145e-05
2.7354325915398e-05
6.42982140498089e-05
5.23649684092445e-05
1.65483426969012e-05
2.13734077964623e-05
1.07353912316576e-05
4.67363180145551e-05
8.7191761231706e-05
1.89034404040388e-07
4.0740711517319e-05
6.16777844255488e-05
5.69874290506036e-05
5.53108421927499e-05
2.95561480361047e-05
2.20633436837382e-05
1.85593649955383e-05
7.55138663511642e-06
8.59332451343358e-05
8.02683136480375e-05
4.63197302181755e-05
4.51670337077552e-05
3.40566777843696e-05
1.46404717084958e-05
