# Supplementary material for: Research on computational propagation and identification of mine microseismic signals based on deep learning
Source: PLoS One. 2025 Oct 22;20(10):e0334641. doi: 10.1371/journal.pone.0334641 (PMC12543183; doi:10.1371/journal.pone.0334641)
Supplement: S5 Data — (ZIP) [file pone.0334641.s005.zip › 000100800001619.xlsx_0.txt_24.txt.txt]

3.71541859997952e-05
0.000120972626561811
4.12473038272715e-05
7.37578810654961e-05
7.88329753181292e-05
7.3704634810955e-06
2.83538457606363e-05
3.92176360833525e-05
6.50843098960156e-05
-3.41887549727685e-05
-1.02399964098302e-05
9.23122649330634e-05
6.19910560974306e-05
6.5011866577747e-05
6.40099947095032e-05
4.59458885483862e-05
7.36022264619154e-06
3.72550037708908e-05
7.28095931818172e-06
6.62029014076479e-05
2.79944088216184e-05
2.01028564405574e-05
9.28513641737554e-05
3.22004243055646e-05
5.97198628629654e-06
6.69299852337092e-05
0.000108790746227909
2.44845717215719e-05
1.25543938373407e-05
3.138143504735e-05
5.98463161161746e-05
3.0206672381323e-05
4.72004155527397e-05
0.000116785738139892
0.000100960208507691
9.59619320496167e-05
1.58160499833923e-05
0.000105052399196123
3.18973011277746e-05
5.03490422563447e-05
0.000108393807947662
7.53723750555931e-05
5.87477181301987e-05
5.9640959572518e-05
0.000117390043076341
6.78124442766431e-05
5.12037669432525e-05
-7.36788600008582e-06
4.41608231694491e-05
1.0562229377398e-05
0.000114037917117994
8.52867497926747e-05
7.86090830608198e-06
3.04498032167145e-05
4.18974509066835e-05
0.000109253039783381
6.75437164535847e-06
4.86610979288207e-05
8.21462071192645e-05
1.45466765292152e-05
8.19486148152371e-05
3.40652304514087e-05
6.20552331719202e-05
5.82668205914314e-05
5.14782449436541e-05
2.9138834043773e-05
0.000101104205011342
3.83466485104575e-05
5.04096552935065e-05
1.5068749297417e-05
4.50219877207667e-05
4.26070897777394e-05
6.40432150471467e-05
4.05188528764774e-05
0.000109348798973781
9.35692169125087e-05
8.35754739318559e-05
-4.27408527851692e-07
5.30730226821044e-05
2.10821359678036e-05
9.47867087837259e-05
8.44429160593541e-05
5.52973463928128e-05
7.59463092631189e-05
6.70619546466619e-06
8.63357092039147e-05
4.90556553559556e-05
0.000101773842006505
9.05663569523267e-05
2.53952310806865e-05
3.55978762335909e-05
8.77378239230075e-05
9.42221635798599e-05
5.387794184638e-05
0.000127578267185303
0.000122808608476004
7.95215659365433e-05
3.084910891045e-05
3.96703861064319e-05
5.97347527150357e-05
4.63668734106367e-05
6.11920309246968e-05
7.01829404167128e-05
2.78738831846586e-05
2.87768694898041e-05
2.32485406304697e-05
9.85558621323723e-06
-2.52024174081099e-05
5.3340473438069e-05
5.53428514543384e-05
6.51320202157491e-05
4.52854651795989e-05
9.36111036445812e-05
5.42746957896946e-05
7.95182313011153e-05
8.60673923658087e-05
9.27197013096514e-05
5.14781374580028e-05
9.5006169327587e-05
1.19246167845903e-05
9.54631549527209e-05
9.33447190085377e-05
6.90770452517408e-05
4.87786226153313e-05
6.96991197145749e-05
7.65359039798297e-05
0.000100688260773339
0.000122164553074718
5.63366130883711e-05
3.33951665548398e-05
5.83380620444017e-05
6.72180926238324e-05
3.31212382805156e-05
1.54448557304222e-05
1.7705088001198e-05
8.97505179601088e-05
4.45441561072884e-05
4.98063895002957e-05
-1.55477459749824e-05
6.52652246207651e-05
5.27695958584938e-05
0.000116946306730391
3.37868923451838e-05
8.00465860044016e-05
2.3678311771261e-05
5.01203344958092e-05
9.9836823138944e-05
3.81483424271923e-05
-4.37821669582321e-06
7.51950060732921e-05
6.0527940653022e-05
7.06772998490238e-05
1.03319205755477e-05
6.6693103990123e-05
-9.39301660946803e-06
3.03216664037746e-05
1.46165790830244e-05
0.000121569044200299
4.58421683156948e-05
5.54479744118352e-05
4.8089879200478e-05
5.16973096127957e-05
5.79158688693554e-05
2.24032439761895e-05
2.88851186409957e-05
1.93315812062182e-05
0.000126866304073391
7.24549177721484e-05
4.68656657944892e-05
3.53708050295747e-05
4.69966125619073e-05
0.000109708675768921
5.87613984081752e-05
9.29480118767697e-05
7.25697558918527e-05
7.11700182216728e-05
6.16592142755949e-05
4.82282103042711e-05
7.46238535180553e-05
7.22201220962111e-05
3.31690200562561e-05
6.46813433960632e-05
8.30294802522532e-05
6.65489468303383e-05
7.94956225570288e-05
4.28377641043289e-05
-4.00620937030874e-06
1.92826385797509e-05
7.62216603213809e-05
9.57532638724428e-05
7.55147996945466e-05
0.0001122533451863
7.43087911945573e-05
5.14208487779891e-05
8.92452308322797e-05
1.9564615680359e-05
5.35461443295257e-05
8.79191618538154e-05
1.79005837693243e-05
6.42401227588168e-05
4.86401442564006e-06
7.66696818320787e-05
4.55857562964577e-05
7.66189855077723e-05
0.000112926888965624
1.19431950904249e-05
8.92847318810562e-05
6.88487094592528e-05
8.7822034966783e-05
3.365453488003e-05
9.43737973718757e-05
3.76345346761907e-05
7.11657770599421e-05
3.93612973927003e-05
1.86087326804756e-05
6.80744331740577e-05
0.000109229954645893
5.73753919818145e-05
1.9329032589441e-05
5.53471905977019e-05
7.59485624551092e-05
7.55732309415758e-05
3.42125646823579e-05
5.95831940657344e-05
6.57338104271257e-06
4.85394712107151e-05
6.68797430769411e-05
3.35430715310098e-05
0.000100557219969558
4.49197032051059e-05
6.65797100248228e-05
7.20006617673604e-05
4.34079217034997e-05
1.57967607786391e-05
5.79770398541214e-05
4.98385206503767e-05
9.13142407430692e-05
7.31397495589474e-05
6.61029889348529e-05
7.71859003449266e-05
7.71231140520171e-05
3.7463476104368e-05
6.80823901620961e-05
6.31735999652095e-05
4.00475183327032e-05
5.6515121970581e-05
9.80107103072333e-05
8.12117933344792e-05
-2.7638998371439e-05
9.60532264028871e-06
7.20117616811103e-05
7.43363293936697e-05
5.8813729817415e-05
6.61618259856577e-05
6.55456875711231e-05
5.46414628905407e-05
0.000112520936265465
7.28803884884862e-05
4.4336027058934e-05
0.000118903887637446
-3.16508039064323e-05
1.921777595663e-05
1.84179385392657e-05
2.22113099066766e-05
5.72729705627299e-05
4.00099553830289e-06
7.71786129163243e-05
7.98534353381627e-05
6.26020676689103e-05
6.39113861889223e-05
3.94433162410724e-05
3.86634578021282e-05
0.000133375074055618
6.15428688343009e-05
3.53636007101555e-05
8.14667349901893e-05
-3.37563581628083e-05
-1.80212393063124e-05
-4.06101825632634e-06
0.000109161827808611
0.000106371763010692
7.68632175360034e-05
6.9620461847982e-05
3.10557713982816e-05
5.84316318654292e-05
0.000130697280995486
1.58885115297124e-06
0.000100187572885648
0.000104098076993611
6.07307055509948e-05
5.05780937828187e-05
2.09758810442633e-05
0.000112916201571612
6.89653171557929e-05
6.61714604370149e-05
6.14061301377907e-05
9.76647766053503e-05
4.02063587358342e-05
9.02241832893447e-05
6.97606133775391e-05
0.000122015522879804
4.87569753646523e-05
2.92609355492939e-05
3.03165887199856e-06
1.86155219051991e-05
3.46207478771183e-05
3.46722280236507e-05
3.86017660248472e-05
5.84612900446403e-05
8.65543100271947e-05
4.09352079929438e-05
4.89915158037129e-05
9.2085599603889e-05
2.46397263962667e-05
1.2109276258252e-05
3.53120159948843e-06
9.47012212135168e-05
5.76013988196349e-05
7.63018005314339e-05
1.8903836841129e-05
9.28532702504089e-05
9.97343985876028e-05
4.20196001520068e-05
4.35264506917542e-05
-6.60642703726948e-06
5.20765676701396e-05
9.09122796044452e-05
8.47390304941769e-05
0.000125700388727046
7.32262395276266e-05
4.42312427188666e-05
7.03909117923971e-05
5.95100922847253e-05
9.13343355743587e-05
5.4310649538013e-05
5.02955564123504e-05
0.000114839840680341
5.9339397899671e-05
4.19872462489781e-05
8.14315764864085e-05
9.52419388628425e-05
8.41667583543841e-05
8.95388784009595e-05
1.64433221615388e-05
4.6309321352088e-05
5.78094642680923e-05
7.00354702999789e-05
0.000108045437657465
-5.03380954718708e-06
2.55574320118063e-05
0.000119624152049734
4.47487138082641e-05
1.72794895495798e-05
9.96955670367382e-05
1.37617553858353e-05
6.57084585293486e-06
6.18675859862322e-05
9.25604694452027e-05
0.000100003914744614
4.13432336452203e-05
1.90050784119053e-05
6.38583462045457e-05
5.95777641943862e-05
8.31780682970059e-05
8.31168040819624e-05
3.46238344526004e-05
5.08750666728306e-05
6.45833400318444e-05
5.46264260601786e-05
6.78021262708377e-06
4.05003583820455e-06
-2.96143731952411e-06
1.07912965243701e-05
6.32897634825626e-05
9.19320509327373e-05
9.40657723102509e-05
1.00029328189951e-05
5.64652382736618e-05
5.15296726422998e-05
0.000102154583330987
8.91276313183125e-05
0.000121569988510889
4.94670776773186e-05
3.89566516310956e-05
1.94161793594499e-05
5.7393780598777e-05
0.000125249927664238
4.76611979005996e-05
4.0902200600662e-05
5.57306314453346e-05
2.72695676843041e-05
3.73511062766561e-05
0.000100488043936028
9.2940688896703e-05
9.26758144044543e-05
3.9110245466931e-05
6.4582432806301e-05
1.68541022347202e-05
4.3469447614888e-05
5.61368114294815e-05
2.83974920011841e-05
4.13241075365689e-05
0.000113275082315477
0.000106589416939006
6.06344510012156e-05
7.70688676149006e-05
0.000115343446447616
8.09000348758412e-05
7.3422972422647e-05
7.08190425331927e-06
8.65964187435364e-05
7.73624658364888e-05
8.62525997127899e-05
5.74507328451213e-05
2.19242260153428e-05
7.51795770725309e-05
9.12303541605622e-06
4.75106253840952e-05
8.14889232107638e-05
0.00010862750430098
3.9393210188135e-05
5.71514736154676e-05
5.71476779549464e-05
5.09891494066917e-05
4.09473848648642e-05
1.86989834679965e-05
8.99096446504639e-05
6.81161097292894e-05
4.43756244531567e-05
7.25957030542693e-05
6.14806379934022e-05
5.53779952186996e-05
9.16876786526249e-05
5.87055138879237e-05
3.61334754202939e-05
4.46724555918308e-05
3.42269156163442e-05
6.69167564639243e-06
0.000107252917018913
6.46533056240347e-05
5.44014253733289e-05
6.34409701824573e-05
6.38487802183282e-05
6.20010727031939e-05
-4.80405880138446e-05
0.00013614474238434
0.000106858236549591
9.31786805699951e-05
3.18997524368283e-05
5.72994969631546e-05
9.90864222330677e-05
0.000132917654917799
2.05396511323267e-05
4.23794520512761e-05
7.23904412026088e-05
9.44074797226263e-05
1.53287149295333e-05
6.26551288182021e-05
2.8187706343202e-05
3.67372380308192e-05
6.46484825165641e-05
9.0871111799929e-06
1.77802678431181e-05
9.68815674827442e-05
8.70412218020366e-05
3.36539241735593e-05
5.77727499850536e-05
0.00012797985655926
1.68534410832001e-05
5.22645636751725e-05
8.48519356811355e-05
7.49028313863121e-05
0.000166006184189865
1.57680270630743e-05
9.65998586337243e-05
5.77950982327511e-05
3.37444873652291e-05
1.3987736618659e-05
7.0829011938381e-05
8.98813726077253e-05
5.2119630765395e-05
4.31878842233334e-05
5.32678526095531e-05
5.16835860945466e-05
5.54951146820659e-05
1.864388239996e-05
3.86291130955185e-05
7.71941709188117e-05
3.62279023822388e-05
3.43834389853287e-05
6.79745683155247e-05
2.39825883041591e-05
7.7343103764448e-05
4.19196337663969e-05
3.51092118654593e-05
8.96151601192493e-05
0.000129949479042177
5.24405968218957e-05
9.3937539218276e-05
9.47588664287777e-05
5.74645167362293e-05
8.76863699525352e-05
3.04560842495419e-05
2.65242112191943e-05
7.68731406387306e-05
5.52561174477271e-05
9.16790260734161e-05
-4.33158830066037e-07
5.46622767176934e-05
8.15099787471064e-05
1.9384944646865e-05
8.69520827655319e-05
8.1798949744255e-05
1.95837949017001e-05
5.87059736203347e-05
5.22329981210049e-05
7.27061237048796e-05
3.99537272090006e-05
9.93423909219066e-05
5.87713360000706e-05
-2.29541208653577e-05
7.86194992277238e-05
1.37526894970409e-05
6.83715052947467e-05
6.83276195245204e-05
-3.20889241103939e-06
3.89096577388253e-05
8.6744099772354e-06
0.000127093971938059
5.9467819215857e-05
1.45999689288673e-05
8.79183551521458e-05
8.21954684868016e-05
7.85435136911319e-05
1.04746677901504e-05
5.75251371578487e-06
-3.02580981265972e-05
5.31431343382082e-05
4.67508511965145e-05
4.62509088518889e-05
4.1966607815101e-05
4.90918849555012e-05
4.74671035529322e-05
6.54534726861207e-05
7.89285264343537e-05
6.84339619944815e-05
8.41041725262004e-05
4.10657713631249e-05
1.78185700206144e-05
8.85509517953676e-05
6.90973303514623e-05
6.68966251284736e-05
7.34959665797511e-05
5.38517239235047e-05
9.69190788681792e-05
5.47484459937989e-05
8.02949279340306e-05
8.37366312138616e-05
9.64010440865675e-05
5.66046258210778e-05
6.39677475014025e-05
2.38680895027724e-05
7.89905121329598e-05
5.68612452868026e-05
6.83917938693473e-05
8.74581418087158e-05
7.99436266661371e-05
2.92129258568433e-05
5.07302239670973e-05
0.000102238065767083
1.56872106497589e-05
7.55729682584675e-05
0.000100021042984883
6.15691525208407e-05
5.34517484455148e-05
5.6384929366313e-05
1.12661834069137e-05
2.61832961863802e-05
7.84822916761626e-05
1.64202976749652e-05
6.1784850394571e-05
8.18311514360447e-05
3.59424059352375e-05
7.61983240357384e-05
8.82761264324015e-05
4.92620063429091e-05
4.00754322374896e-05
5.40615098528068e-05
7.84021277057605e-05
7.71854192871976e-05
4.85240472665967e-05
5.25350237689293e-05
8.01565256952569e-05
8.60177530410363e-05
4.02505207062194e-05
0.000130423493437429
2.58363280451394e-05
7.86330579933966e-05
0.000151822651777137
1.11120840057008e-05
-2.58929531231188e-05
7.25289944945828e-05
7.30431543380839e-05
1.38946425268403e-05
7.67131828259169e-05
2.48921154114512e-05
5.83751479014818e-05
4.43850350247773e-05
6.31509484176421e-05
2.6920163440648e-05
4.83200807130179e-05
7.87012703210995e-05
0.000107566539833297
7.15369322024799e-05
8.3859200862988e-05
7.72568991845201e-05
5.79769197272979e-05
6.4969672306782e-05
0.000104343381588182
5.71439513667351e-05
8.73063552921105e-05
5.0931432507528e-05
3.75905868842181e-05
4.71729472503765e-05
5.24041690884582e-05
5.40399765018734e-05
5.59823930508325e-05
4.64136758130559e-05
8.28735311528952e-05
3.94078129065841e-05
6.16026077793832e-05
8.62785286621255e-05
5.34304871510803e-05
1.81325634817586e-05
6.24919492195168e-05
6.28995154642347e-05
-6.46597761509447e-06
3.41288719910983e-05
4.15372729708064e-05
7.37683061081818e-05
6.99234376578209e-05
3.26749751061105e-05
3.99726829012174e-05
5.44923527605268e-05
7.53510219845663e-05
8.13291663533536e-05
1.4233802687354e-05
-2.84770432464289e-05
2.04554435160777e-05
2.19052502600673e-05
7.86325785154535e-06
3.62150004518843e-05
6.96282259044714e-05
5.0740422071444e-05
3.30469053502842e-05
9.13007555207587e-05
0.000102169825287756
9.81835933384323e-05
3.84263119801439e-05
3.18098815138764e-05
2.39257526107419e-05
9.24146487648865e-05
5.65423237247418e-05
2.11482654291651e-05
5.87360941149023e-05
0.000100643165974406
3.13498060743502e-05
4.89443525733759e-05
8.01339251268908e-05
8.89314330589474e-05
1.12750832044664e-05
7.54485140422201e-05
4.43890489324331e-05
7.75708242832238e-06
6.90953136136032e-05
3.19212434544486e-05
6.67997034907556e-05
4.58103981527643e-05
2.0588452086727e-05
6.93356142193164e-05
5.27191332862928e-05
0.000120734352728719
6.66451977870468e-05
3.06180178773886e-05
1.36411439664847e-05
8.29250283331069e-05
1.49777892470329e-05
1.09402074816274e-06
4.73514169616519e-05
7.36114497278478e-05
7.71762469862046e-05
4.71184314057576e-06
0.000100836770460858
5.89055457905548e-05
3.10509853645514e-05
4.2670148982616e-05
7.01517269585466e-05
3.90377676522796e-05
1.49368453435574e-05
-3.42833081494973e-06
-1.03156842233507e-05
6.3280873181456e-05
8.82150324805703e-05
0.000112028500040869
5.0597366117487e-05
6.79291263838273e-05
0.000104243472582649
4.69905429662188e-05
8.80514972161157e-05
7.02470480390211e-05
2.89217352597034e-05
5.43114646534236e-05
5.97547213676693e-05
8.73979849431681e-06
4.2559815864985e-05
-7.98366873476573e-06
4.96402655406648e-05
8.76612356895028e-05
0.000122968640245659
7.52696485823204e-05
6.04939123730053e-05
5.08040331780318e-05
5.07931667383178e-05
3.5118451547159e-05
4.38784189630037e-05
8.84249831829745e-05
9.15267782574559e-05
7.26909507430731e-05
-4.90804269207041e-06
4.69387127260182e-05
2.3226503609152e-05
7.44766802534841e-05
3.71929660604096e-05
2.91051595782607e-05
3.31370136432586e-05
1.00053624519056e-05
7.36969149040673e-05
6.01621789422225e-05
7.31149961551461e-05
8.93331673823553e-05
5.6370175377537e-05
8.76742521611239e-06
0.000122758200658422
8.96650360267098e-05
5.99932530802846e-05
-3.59681152893999e-06
1.33840227841752e-05
9.54363449592811e-05
3.72135397969808e-05
8.10516179569384e-05
0.000103606046170176
8.52960492217168e-05
1.56520361443425e-05
7.50329006956555e-05
7.41031661782377e-05
6.20538244580478e-05
2.11597971204676e-05
0.000119581420603502
8.65233794015158e-05
3.90281979682538e-05
7.76135967903573e-05
8.26281290384227e-05
8.50997078946922e-05
4.2856280783571e-05
0.000109566489702652
4.45035892505675e-05
0.000119033233719655
3.71465870408202e-05
7.5373913111462e-05
5.39573533490834e-05
1.86802620682418e-05
3.1726622100786e-05
8.50090759153568e-05
6.47033260979247e-05
5.92021480631196e-05
5.24224305626475e-05
7.49116258035364e-05
5.56589632010828e-05
1.26328228839339e-05
4.77548328306893e-05
1.09143733618627e-05
4.26405234401747e-05
5.35425908880274e-05
5.81920142723874e-05
8.25401085594032e-05
5.81801415334449e-05
0.000103372271372716
4.48545877175043e-05
4.48490539349182e-05
7.0067418838065e-05
5.95010882893765e-05
9.07140778155073e-05
9.11300955159962e-05
0.000103243070054774
2.00581263493584e-05
9.93433226642435e-05
4.17044727655428e-05
5.09197774196869e-05
1.77021129952761e-05
6.35964860067184e-05
2.44327473575707e-05
3.43292536519237e-06
8.0191759853912e-05
6.5202869491728e-05
1.21542682511286e-05
0.000102981533680668
8.67790171759651e-05
5.11220139722183e-05
3.78445862295925e-05
3.3942373360328e-05
9.16087361636808e-05
3.30195433108876e-05
2.03070938087033e-05
1.22736945228411e-05
2.58055592820624e-06
4.53839706278583e-05
-1.29198123495395e-06
4.4698123871396e-05
8.55891378295489e-05
4.520493577026e-05
3.31382019988455e-05
6.19690847179291e-05
0.000101878846400703
2.86070438542606e-05
4.69460210893313e-05
4.94581782013228e-05
4.06469424958432e-05
0.000103975919387989
6.30416255332028e-05
4.29284969041042e-05
5.94816472460018e-05
4.44159456635848e-05
8.31022636711158e-05
6.1505714002149e-05
4.96568326100383e-05
6.61163903203731e-05
8.70962671291954e-05
4.21786250374321e-05
1.64780324746137e-05
9.37814649105817e-05
8.52139609202083e-05
5.65495578469752e-05
6.22830229605931e-05
3.68697662713998e-05
2.05821200923963e-05
4.47832984163633e-05
3.24974790216155e-05
3.29937015883429e-05
9.74315984962222e-06
8.51590282924259e-05
8.64539886708117e-05
3.22673324044154e-05
6.36678986826422e-05
8.22590457027726e-05
2.40587340107514e-05
2.06268537587244e-06
7.21380226739902e-05
4.69252422030279e-05
8.51310293379885e-05
8.97780043690111e-05
9.09863123054353e-05
5.14709343729629e-05
9.13476950728263e-05
1.97601838755598e-05
1.1820188674031e-05
6.85675294505837e-05
4.1031317143245e-05
2.10905608707122e-05
-3.88831635928546e-05
8.6731403298099e-05
4.77992287515576e-05
6.92209119883472e-05
7.23825263509805e-05
4.43081908779438e-05
7.51987992071283e-05
6.47208598529793e-05
4.68155871591605e-05
8.88792528275542e-05
5.34034511726632e-05
2.81311118146058e-05
4.81108217358667e-05
5.06821424072141e-05
5.331810496847e-05
-1.08483737966788e-06
7.17822516231563e-05
6.45093175602806e-05
4.29673665376258e-05
1.72562956585219e-05
3.36725127993514e-05
6.00702535949265e-05
0.00011098998467009
8.83535720114354e-05
0.000131127768370543
3.36099077742017e-05
3.79110947233227e-05
7.47668272273112e-05
8.72954828514563e-05
6.56429050226642e-05
3.38444539015808e-05
9.33589691851703e-05
0.000105645117561938
4.03126253785077e-05
1.38098651375783e-05
-2.56237058022764e-05
4.89032192007208e-05
7.45358310316009e-05
-5.8687853320604e-06
0.000118382839568103
-2.2808873998883e-06
3.21425002542272e-05
1.83389184352848e-05
3.78193915099395e-05
9.43657132433677e-06
3.62448403028591e-05
5.04677743376853e-05
7.9320043837729e-05
7.88999171987333e-05
7.17802448963795e-05
7.2775165176302e-05
6.87734106208132e-05
6.40937479062762e-05
3.52500224608337e-05
0.000100996072991053
8.4427407614169e-05
5.98061538027173e-05
2.16751474217878e-05
6.98310226439666e-05
-1.30655911606911e-05
0.000129151889432203
7.87393518285308e-05
8.99264277642694e-05
7.44023226156607e-05
1.8880092662889e-05
8.48806300611825e-05
8.09105774122367e-05
4.07478692063324e-05
8.17019542080139e-05
5.06026056284976e-05
3.51538427500202e-05
8.14385387332619e-05
5.92540418636513e-05
0.000114449769159022
0.000113562232492263
4.73137611175756e-05
3.87081800754515e-05
2.57560709795427e-05
4.26424185381187e-05
6.47451896159793e-05
3.5184631302479e-05
0.000103524957086246
5.89242915282516e-05
5.6520585950721e-05
7.03662585623283e-05
5.92762965896655e-05
4.86220200253211e-05
1.22109810135871e-05
2.99972310612612e-05
3.56668953915443e-05
8.24927290799649e-05
5.09359803939144e-05
5.23632071516619e-05
6.85553171640982e-05
6.67053316197579e-05
0.000104562912620839
5.48466184572497e-05
6.21390850937862e-05
0.000118047697801762
5.00148969754611e-05
4.87100996939961e-05
6.12501052209746e-05
-1.81951492229047e-05
1.52641283087928e-05
8.53636555761021e-05
8.20688667657916e-05
0.000104791609034654
3.66735386500742e-05
5.39047706734229e-06
5.27198314089376e-05
7.68260812179972e-05
5.70504337965411e-05
3.99629095354208e-05
7.80009784540901e-05
4.75171023352828e-05
3.02814785316033e-05
0.000100601898901505
6.08779703719893e-05
3.47436673357967e-05
6.33692032211375e-05
5.90216897628297e-05
0.000119516089338466
1.78778187381025e-05
9.21189370890458e-05
5.3821046403687e-05
1.15329636254156e-05
2.48165565953202e-06
5.31784608000933e-05
-2.07376066118558e-05
-3.48668988850886e-07
6.17603419654091e-05
0.000103185893163206
6.63979345880618e-05
-5.41232320903254e-06
9.59288224259923e-05
2.1943559654991e-05
-2.80297732852719e-05
7.08768391942024e-05
6.30513380710365e-05
4.76059667589199e-06
3.67437156381773e-05
7.15503622236861e-05
4.38851299980876e-05
0.000117190961346254
6.24009427689228e-05
5.20542299833726e-05
9.63905941002601e-05
7.61961529396606e-05
3.32891961427985e-05
5.69379942542966e-05
5.94864474142418e-05
-1.62956930073482e-06
3.24166840491088e-05
-2.72130687163127e-06
7.71960057334029e-05
8.20273065018704e-05
7.23366030254692e-05
6.8993891589586e-05
2.83014934258221e-05
4.02406633156882e-05
3.89086596859518e-05
8.68783272399655e-05
8.61531643432928e-05
4.55279101961585e-05
6.23923449740578e-05
3.83383210818871e-05
6.56116839710311e-05
9.34200186951079e-05
-5.37885449367644e-06
5.94489899003002e-05
8.77091870472532e-05
5.71522457824764e-05
4.21461329408785e-05
3.25927866088552e-05
6.10140658625422e-05
8.12239016898561e-05
0.000158742912726475
6.10560401087199e-05
8.68386585147361e-06
8.04154281481521e-05
6.8140024374725e-05
0.000111461346366847
1.67570443800633e-05
8.65945596205976e-05
4.48583153662929e-05
4.23922956033048e-05
9.60688610736529e-05
7.87731701319516e-05
6.92756768141939e-05
5.07064897532433e-05
1.41194200543086e-05
1.77751039534227e-05
0.000115039181312391
2.9051828806606e-05
9.05828818671695e-05
0.000111902325978785
7.92700783065628e-05
2.86331501895111e-05
7.99253557549711e-05
1.22774914415361e-05
6.29923736993786e-05
4.34109595149903e-05
3.69554647307165e-05
2.34285235491786e-05
6.25456901072841e-05
0.000130973623645048
1.49618897762452e-05
0.000105418903911216
7.398103989968e-05
2.61845981382757e-05
5.74668854225555e-05
7.05235327154088e-05
4.40729200310096e-05
1.43617772570961e-05
4.88277141644207e-05
7.45131877753946e-05
3.38948331895658e-05
2.05705055491586e-05
0.000121937690511831
5.01313007022658e-05
5.36390800765496e-05
3.50348822943123e-05
2.68633228022832e-05
2.31698631464919e-05
8.17245481532148e-05
-1.67594475798999e-05
0.000133397177266462
7.65496903242496e-05
6.24726590081334e-05
7.92903610119815e-05
0.000112647069814261
5.3429433485389e-05
2.80210077951248e-05
8.00024484559074e-05
7.06634114514666e-05
6.49336043004387e-05
2.18282472862212e-05
3.96538509235986e-05
9.97743790958998e-05
5.58357535932757e-05
0.000100012862207325
5.84801847256066e-05
2.93094716160074e-05
9.19853736040806e-05
4.10365830914245e-05
7.58898507474971e-05
6.98217812912e-05
4.21713983365579e-05
8.83892460776026e-05
7.63916791959575e-05
8.99216850303454e-05
0.000102606708177415
2.41515242074765e-05
6.3829443409922e-05
4.89635588486538e-05
6.46715882852802e-05
5.10791588477639e-05
-1.13967024528117e-06
6.53185698749408e-05
8.26811190167954e-05
0.000117421228050615
2.68440548173723e-05
7.04701067978883e-07
1.03112058332886e-05
7.42569075072829e-05
8.41797968488747e-05
8.62423883396823e-05
0.000131100758895846
0.000110305109681212
7.42032976693705e-05
9.77613433575682e-05
6.71782854495921e-05
4.10163021722877e-05
9.06819359925472e-05
2.46618507758263e-05
2.935291189469e-05
-9.38705013804061e-06
5.00658115020329e-05
5.37944878681387e-05
3.63827419361737e-05
4.92556138671331e-05
8.32532433251444e-05
3.25554343393579e-05
3.22548802971036e-05
7.84533358296252e-05
3.19417865269695e-05
5.79818010601842e-05
3.5733398140716e-05
6.27183610519039e-05
6.40334847449945e-05
7.76628164864754e-05
8.6352957719145e-05
6.2935308390861e-05
1.90427815028588e-05
5.17880991580528e-05
2.02422105317111e-05
3.69988621882661e-05
0.000121342376142324
0.000104734086617637
1.47315559535842e-05
2.48570572957837e-05
3.68111038355118e-05
2.33108406285504e-05
3.12969266752698e-05
2.79750045177763e-05
5.52578887376277e-05
0.000101305703700308
2.03735275941137e-05
0.00013929535521951
6.30589654163689e-05
8.16053817608345e-05
5.28311488440678e-05
9.70516801529004e-05
6.12463223802037e-05
7.95365211891847e-05
7.02229391180673e-05
6.95914987895443e-05
0.00010105787710046
0.000112898001261108
7.41746951368581e-05
6.32092603547568e-05
2.44399676335423e-06
6.43821521968422e-05
7.51683781186003e-05
5.54688202606068e-05
4.23795195633571e-05
9.66772062382905e-05
8.45265803264675e-05
9.26297064172266e-05
8.53864169555869e-05
3.5982458945618e-05
2.92476036785689e-05
6.12178596450885e-05
2.87079994935523e-05
6.70761626100888e-05
8.64154839833079e-05
5.19395428593776e-05
4.58767472318122e-05
7.10593708268161e-05
5.4531328406509e-05
3.35036910551761e-05
2.80742591212233e-05
6.54231120576393e-05
2.91988754464329e-05
3.04892199926304e-05
7.80980428073497e-05
8.10864376674112e-05
4.67744158861884e-05
4.84596908095462e-05
2.79801945126401e-05
5.18412550374968e-05
8.27287019261883e-05
5.17631378983418e-06
3.56031230618191e-05
0.000106917320668986
6.46478329717881e-05
7.63838244144202e-05
5.58003706318517e-05
3.70536038646612e-05
1.51861480418854e-05
4.48120762204662e-05
-2.64896964012872e-05
2.44085119806399e-05
8.69959923271166e-05
8.85384335027965e-05
-2.89023932704693e-05
1.13515044429779e-05
7.23430690844096e-05
5.25127332963556e-05
1.77463852372397e-05
7.71622203273147e-05
3.63361253941518e-05
5.51476831510463e-05
8.43705981436135e-05
5.02036687845703e-05
3.91694616727493e-05
5.92391694852911e-05
9.45640329435571e-05
0.000112243075361645
4.45960362506052e-05
5.68253390513004e-05
-3.99273737841125e-05
8.41522102643719e-05
3.38732851163204e-05
9.6901811036067e-05
-3.30480468477051e-05
6.37216493604131e-05
9.18767107920816e-05
6.72695760537525e-05
1.02506594745747e-05
5.15327468736864e-05
9.41031731589686e-05
3.90808049805686e-05
5.43369451539484e-05
6.36221908189863e-05
4.48898843540652e-05
6.55118647642912e-05
6.76223460625407e-05
5.94006785561688e-05
3.75884186732951e-05
6.53355771179146e-05
4.49829740191645e-05
0.000128961705038455
-1.64815052583848e-05
0.000112637691885287
5.79932441977109e-05
8.06315650159722e-05
6.40208436292786e-05
3.08210535607557e-05
8.19764077019619e-05
5.05127959900829e-05
7.07283067785527e-05
3.08251216886482e-05
7.66878923699017e-05
6.80774319197293e-05
8.81507480272674e-05
1.81407436351055e-05
9.15672220940872e-05
8.86055535990491e-05
8.01649674468685e-05
1.57611344946321e-06
7.10162763666577e-05
-5.96547127803015e-05
9.91895144603337e-06
0.000101902397670717
0.000143456068888715
3.25321707163753e-05
9.17547114561058e-05
1.72371486872922e-05
0.000102628936628057
3.94563565323709e-05
0.000101293348762583
4.71638360688758e-06
5.89485772047571e-05
9.48206128298989e-05
7.49378213974685e-05
4.9299222493228e-05
6.19950087583395e-05
1.66667563963981e-05
4.43888237771946e-05
-3.09765955886091e-05
3.92200135138645e-05
6.85911483793163e-05
4.36138766379511e-05
1.06276712693643e-06
0.00012976884880841
3.95318079324993e-05
4.32451725000434e-05
0.000104519096245843
5.08655758570505e-05
4.59455062625314e-05
9.60735302979027e-05
0.00013468591806101
0.000113607275364083
1.18022752158373e-05
3.05082617843803e-05
5.3639129567064e-05
3.1098053976477e-05
8.10658765803276e-05
7.41648852284008e-05
5.56919137437327e-05
9.76482514123505e-05
4.19880849417142e-05
2.27090463333161e-05
3.65350489535761e-05
4.48993238403445e-05
1.60294263304463e-05
5.80932095072036e-05
9.04597281794922e-05
9.75613628477531e-05
8.46021516829111e-05
6.24760510923988e-05
0.000108821606789079
2.24819626199556e-05
7.25852464803845e-05
6.4963053111502e-05
0.000110857394588166
7.07795211592898e-05
7.04713764665628e-05
5.91314390758709e-05
7.53382893665312e-05
0.000107130124791693
4.13414334784638e-05
6.81007403399795e-05
9.65128952289596e-05
7.34605097792438e-05
5.37260263663555e-05
-1.82869665309204e-05
8.75162394364391e-05
-3.23888507013561e-06
9.38300545769367e-05
6.06123146555438e-05
5.80888512228151e-05
4.62178343899786e-05
0.000104754134961039
7.83889385752484e-05
4.81024987275565e-05
-8.51643552049249e-06
2.75353367954504e-05
3.92800162218651e-05
6.68879578850007e-05
0.000109058025007795
7.38856047949138e-05
1.58784767076903e-05
1.55813297178625e-05
6.03402160193448e-05
4.39606632435413e-05
1.97337322115251e-05
6.03594990769282e-05
0.000111991799059818
0.000134060231950771
4.57694006722439e-05
7.15693204271565e-05
7.6198491409403e-05
7.2230276454195e-05
6.91845627127025e-05
2.08903137221277e-05
9.37565304110031e-05
7.05592170382197e-05
7.35424325710303e-05
8.03627962373429e-05
4.50085515104112e-05
9.21541201631418e-05
4.83036550617475e-05
4.97100267112391e-05
4.43169796690948e-05
6.00586952569841e-05
4.14175050811739e-05
1.26639668257858e-05
7.91205378026228e-05
3.93530791455677e-05
8.71718965924144e-05
2.92789888277723e-05
3.85546563449505e-05
1.06653501494174e-05
8.12079530293882e-05
0.000130354926189643
1.25196582864105e-05
7.26697448022436e-05
6.37125986980364e-05
0.000112959029397357
3.70341478220735e-05
5.42386339905313e-05
1.28758925037761e-05
6.04725381537239e-05
8.72100377096746e-05
5.84638586158294e-05
6.65787789842366e-05
1.33411849891394e-05
7.99997015806828e-05
4.95285525109112e-05
6.09392204532884e-05
4.01515599724554e-05
-1.18483277548545e-05
0.000100197734003008
7.28413934201193e-06
4.68135354058389e-05
0.000102052930923533
5.90387166970861e-05
7.95614973656833e-05
0.000101863119647298
0.000104131167254932
8.9769267057506e-05
4.03663036280491e-05
4.19881715453618e-05
7.28631874558202e-05
3.29871673563983e-05
1.91463772254611e-05
3.38989898096085e-05
7.35683484109268e-05
1.19026690305671e-06
6.73711067259267e-05
9.34812269834805e-05
3.85769846885655e-05
5.64157520861126e-05
7.45092212437126e-05
0.0001085074008657
0.000106306133826705
7.45643665352003e-05
7.97234060353217e-05
4.02526675586684e-05
1.93067894110981e-05
6.77143891470453e-05
2.29215025207006e-05
4.16828151079297e-05
3.29213390016834e-05
0.000128617691030236
5.00930869788333e-05
4.02614275892538e-05
2.24102053960736e-05
9.48011445211302e-05
4.09042863654435e-05
9.99845590426642e-05
4.5028964901826e-05
7.25195628253523e-05
7.09386763540967e-05
8.49556067387122e-05
5.10091106145789e-06
3.18754440693506e-05
6.59611065638374e-05
7.29146634458562e-05
4.76927439431532e-05
2.44879622027379e-05
5.5303799420273e-06
4.2263212872191e-05
-1.62917770705436e-05
6.53036743574915e-05
2.71600045832701e-05
3.71777108215764e-05
4.3247336263966e-05
-7.61956273599955e-06
5.31082931639055e-05
3.6110051783566e-05
7.56655401186947e-05
3.50638803715224e-05
6.20570380821292e-05
3.32100912212477e-05
4.97251648917421e-05
9.9896444703281e-05
3.53604203679308e-05
6.39809909772039e-05
0.000111964537429959
4.55981892115474e-05
7.29897569184708e-05
5.50198483129429e-05
2.90861839523186e-05
0.000116322461947028
-3.02721576373287e-05
6.87850068320364e-05
7.90193572990987e-05
-2.13238116256747e-05
0.000102517402104546
0.000100395606645506
1.99187059767978e-05
0.000104595700892639
2.31836481613626e-05
7.96295867238046e-05
4.83293719656248e-05
2.72712884689163e-05
8.10670222054252e-05
5.9237659141735e-05
0.000108803023899822
9.20563928112247e-05
7.02939356537678e-07
-7.68499486789206e-06
5.36645659928279e-05
7.0291852343334e-05
4.32460183975224e-05
6.86873017769393e-05
7.72879968291663e-05
4.39790678919567e-05
0.000109087852214851
4.39821185519741e-05
-6.7574381380886e-06
2.34857652176699e-05
9.2238889186355e-05
1.17089320145533e-06
7.24250252945308e-05
9.67947092719722e-05
5.18673855110076e-05
8.62257899001684e-05
3.94348556253615e-05
2.62773554581449e-05
6.20294347504365e-05
5.22302494079214e-05
7.74084682656679e-05
3.83028596060197e-05
8.15710588323204e-05
4.43217252383158e-05
7.38834036605466e-05
3.15376939208971e-05
5.43315892899122e-05
0.000114150564292178
0.000120787660366556
1.64262500351886e-05
4.89532802792905e-05
7.24157219523533e-05
2.46020330234627e-05
0.000137639249337423
8.03468377349089e-05
1.52813763127375e-05
4.17378687385655e-05
5.96436715821613e-05
1.88397669976968e-05
6.8559559454345e-05
4.47125761312567e-05
0.000105510488456573
8.36090690713147e-05
6.92482524859473e-05
9.2374709211164e-05
0.000101108255512735
9.63618780252023e-05
5.4381457448832e-05
5.75095179429597e-05
0.000124698853716806
9.93694280107299e-05
4.45969852364836e-05
5.12748212159802e-05
6.93082875092932e-05
7.72929897119143e-05
3.98323094535694e-05
8.74532351702529e-05
0.000108669363027926
4.2768722146134e-05
2.09917320869813e-05
2.94623842843863e-05
5.82738983945402e-05
0.000114627034806386
7.47222590347806e-05
-2.05966315195756e-06
2.1957876217616e-05
5.75880333795421e-05
5.97602825546553e-05
6.3815797368875e-05
7.35534355908097e-05
3.65649579522729e-05
6.95938719470703e-05
5.55490345684631e-05
8.09901047521231e-05
2.34942507650052e-05
9.76944307482331e-05
7.27727115102107e-05
0.00011345230754956
-7.26295981573285e-06
7.23841024917166e-05
3.77084099867383e-05
2.23664571000682e-05
6.13451949132659e-05
2.36570987103255e-05
2.64621187739502e-05
7.33496091242763e-05
2.11357143491023e-05
4.07250663279322e-07
7.58056952335525e-05
3.58365047124865e-05
0.000117263104875668
5.93404687216584e-05
-1.94716780208042e-05
7.31463349706455e-05
3.87431102703128e-05
6.25896413909113e-05
3.8326677244293e-05
5.09520535278891e-05
1.0058386729281e-05
5.10770931736968e-05
5.26059191449312e-05
4.76883253101098e-05
7.90033209198113e-05
0.000125152710333131
2.7593866993811e-05
4.37335221824717e-05
3.38475861498554e-05
8.24923796142057e-05
-2.77116529763703e-05
4.1352144283249e-05
5.16057267194e-05
8.96934520132284e-05
6.46538687840751e-05
2.31217040864096e-05
8.23483081002511e-05
9.88725415621059e-05
4.97977305668364e-05
4.76748545604765e-05
8.90743348477918e-05
5.84952260067683e-05
4.28949445812473e-05
9.42510688385986e-05
2.82767796186811e-05
4.90530732825895e-05
0.000104052993351126
6.92430379931464e-05
3.63833960545874e-05
5.26184086298514e-05
6.69714612863521e-05
0.000107409498484305
8.73353953964883e-06
8.99073689063545e-05
4.29441694100442e-05
0.000103675705182094
3.97545128312488e-05
6.41089128169815e-05
5.72328152895807e-05
4.95380808842028e-05
0.000106889751089647
6.98541208301156e-06
4.67930520902188e-05
2.7570830708227e-05
7.20746324633558e-05
8.83733675416355e-05
6.18238263226158e-05
9.34088391116851e-05
5.0436137777921e-05
0.00010675430185021
0.000113843348215088
6.17764598613876e-05
0.000102479187774456
9.03870176950993e-05
3.88386504114629e-05
0.000110436225160802
8.29036223154365e-05
4.58350166795486e-05
4.23420569363361e-05
3.2878756639762e-05
7.81827475822454e-05
4.57492579545278e-05
5.44025517743313e-05
5.11893995106695e-05
4.67815947298191e-05
4.14862657802273e-05
8.01177940213422e-05
8.52969502696953e-05
9.64298524986514e-05
4.59290058658152e-05
6.87256875277987e-05
9.25492975114277e-05
7.39425449248409e-05
7.86579748148487e-05
-3.45382433945979e-05
0.000114467832354096
0.000102407343908242
9.85065018047249e-05
8.80619189035367e-05
7.5338235019512e-05
9.84980256800936e-05
9.40287341333173e-05
3.41654559075772e-05
0.000101223035660704
2.47466833822769e-05
9.09184172852086e-05
6.33798059211971e-05
5.43170273651975e-05
5.12495989538127e-05
3.0393203226878e-05
2.06802299404036e-05
9.27310097895584e-05
8.89785067510893e-06
7.50151002328885e-05
5.89339545189863e-05
4.91030301515127e-05
2.46683057967304e-05
5.3459766438436e-05
4.20013496056099e-05
9.19090135521328e-05
4.83276416543088e-05
-6.51509951723287e-06
6.7539456832845e-05
5.11461445654528e-05
4.43861322901806e-05
3.08545089778026e-05
8.51828979866643e-05
5.28567446160204e-05
1.03185557181219e-05
9.98653053044288e-05
-1.37507133262372e-05
8.86069928037616e-05
6.25150353339167e-05
7.15613001948567e-05
4.90535321161503e-05
9.0780211965177e-05
5.91739692894057e-05
5.04638599859602e-05
0.000125887260859577
5.83458177789631e-05
0.000106961124887666
4.40630564729234e-05
7.38209398311024e-05
1.49530422558036e-05
6.10783952595747e-05
8.28539394524765e-05
7.1636714487452e-05
5.87298333896742e-06
2.99877820365629e-05
0.000105420692331357
0.000124741764038687
0.000102425878969173
6.4522347487302e-05
4.39317575336714e-05
0.00010968632137954
5.02824505994233e-05
9.79236485746168e-05
4.4489466494457e-05
9.57598025957298e-05
2.98819052521413e-05
0.00010394132984088
5.96851416064956e-05
0.000115716364142932
7.92980608668307e-05
6.8673139726696e-05
4.59148466440777e-05
6.99572880232202e-05
6.12563515941455e-05
5.87458528653825e-05
1.12594178380205e-05
1.80294569386399e-05
6.2705611094927e-06
7.83204104960396e-05
3.91903073189564e-05
1.21143522921843e-05
6.34205104479661e-05
6.8771474690002e-05
2.91397768541344e-05
3.74548292257046e-05
8.13033693671343e-05
1.6973577835523e-05
8.4850572009272e-05
3.42491037480798e-05
6.05470700263194e-05
-1.88433022545659e-06
7.19045463657144e-05
2.09452657605333e-05
0.000104311489958188
1.77157430602893e-05
4.51129927535335e-05
5.19614574589849e-05
6.57469560909391e-05
9.86628922958784e-05
8.86256286758405e-05
5.09377651384506e-05
8.39060741649226e-05
5.33436408134197e-05
3.62548830260293e-05
2.40957159727158e-05
-4.07457094916971e-06
0.000128037633446258
6.21204774988807e-05
7.47841610063896e-05
9.50964060952248e-05
9.47435463079336e-05
8.00466797990045e-05
5.3742657840655e-05
1.91174545053039e-05
3.94705177218367e-05
0.000102852454734298
4.07290029803991e-05
3.67796884402525e-05
8.07767557356171e-05
1.19393365243005e-05
8.74720412233668e-05
0.000161715862539359
5.19602868841146e-05
4.77434461335867e-05
4.85276692494942e-05
6.32426673971181e-05
0.00011542370279259
6.03937610024491e-05
5.44260220998252e-05
6.05361641828965e-05
-3.62174682949282e-06
7.05901273153707e-05
9.69718959218426e-05
3.86925326249439e-05
1.01902656983346e-05
1.50445581199781e-05
7.39878991383795e-05
4.51688445526969e-05
0.000101175798090235
1.17401263348031e-05
3.71664073776624e-05
6.36224873119059e-05
5.58785672540093e-05
8.77660674320029e-05
5.09068648879709e-05
3.77109246877102e-05
5.70915535994286e-05
-8.46609054311728e-05
9.9691631147998e-05
4.98099847687229e-05
-7.14466765101295e-06
0.000102722619557266
7.56370283942179e-05
5.26236212959233e-05
5.39033261616414e-05
4.98852058953389e-05
-1.24309955357897e-05
4.51190791538349e-05
3.78284113847605e-05
6.94345874954728e-05
0.000111449141457458
3.38028695222688e-05
5.08685932730101e-05
3.44884212565266e-05
4.53280561997622e-05
2.48893660297672e-05
5.33181748178461e-05
8.31054481437508e-05
8.04579728814893e-05
8.54031538305221e-05
7.50817748740135e-05
0.000130131348320034
4.72506803796967e-05
9.63457509296523e-05
9.38510127820182e-05
3.49837898605733e-05
8.27681457477185e-06
5.13320175297781e-05
9.14019473627377e-05
2.05950622817453e-05
8.01365623782914e-05
2.46742066326678e-05
3.93868776732641e-05
4.16330256982333e-05
2.88155971505317e-05
0.000119622395064899
1.3201009120985e-05
9.4852665280097e-05
2.10687022101133e-05
4.05901167191907e-05
-2.01103210153311e-05
8.03069440565943e-05
0.000114156522081256
9.7597423578037e-05
4.2544474929156e-05
1.75425257719384e-05
9.50308918597715e-05
5.68534483548622e-05
1.86903681443272e-05
4.78702350759003e-05
7.30114987412114e-05
7.82172742464859e-05
7.44826651340763e-05
0.000103905699562611
3.18806256507906e-05
8.68387175047163e-05
4.3313409099619e-05
3.28705071688661e-05
2.85042747979862e-05
9.36909578732566e-05
7.55098524758595e-05
0.000141869282802232
0.000101740829445709
8.69972181734636e-05
1.58030925701458e-05
6.94298242101355e-05
3.46016722457157e-05
7.06568795175501e-05
-2.57258978115807e-06
8.93568170876472e-05
6.07721486560562e-05
0.000134967194317454
5.28277878951732e-05
4.95859657422433e-05
5.67317284927144e-05
8.04053312894319e-05
1.89042715051903e-05
7.94136920833597e-05
0.000100231820485563
2.72959517078947e-05
1.34507755093128e-05
2.88207667552972e-05
5.43745455055939e-05
6.54679746815796e-05
4.56982502549946e-05
8.89572561013444e-05
0.000109675594128415
7.75375502945589e-05
8.49258585053645e-05
0.000108962021981294
7.6282655829956e-05
0.000106641534362375
3.21204423400745e-05
2.22331339770205e-05
4.5958468372499e-05
3.53647228515863e-05
3.09196572002486e-05
6.6301776157435e-05
5.07599473165484e-05
8.19075371516351e-05
6.07518733086299e-05
6.30673145057219e-05
9.69204409418615e-05
9.40749512648936e-05
5.67389270858673e-05
4.10094985743948e-05
3.17640196051538e-05
9.06795738953768e-05
6.74802811851187e-05
6.87477516851511e-05
1.75915915755405e-05
1.45352164108857e-05
7.32295467580243e-05
3.66501083372362e-05
0.000126420854084277
6.32823536068762e-05
7.58501887779088e-05
0.000102276765051973
5.25267653544378e-05
1.1565160338029e-05
-2.95754409942816e-06
3.35337658036819e-05
8.50628262614325e-05
0.000111502328137849
1.07593123303698e-05
4.002503014168e-05
7.35890007687894e-05
0.000128381666823335
5.38285544565848e-05
5.82413880033018e-05
8.51406472300478e-05
2.95203642730507e-05
5.94991254307807e-05
0.000129852645055373
7.18892548176573e-06
2.97595397002242e-05
3.82324224089061e-05
7.66307762123602e-05
0.000127134063654698
7.78334250151957e-05
3.36334440524756e-05
5.82384897097661e-05
4.02134544456255e-05
2.22220244955723e-05
3.03098342392598e-05
4.30472328865623e-05
6.57192830432779e-05
5.5063693254563e-05
8.0954857810285e-05
3.48549109234194e-05
0.00011783151720203
1.77881107700671e-05
1.07991962524548e-05
8.21813797338446e-05
7.90775125070468e-05
2.96010657596736e-05
5.92989555595934e-05
3.27229675342869e-05
0.000112259816575563
5.13051056370858e-05
2.20904155817118e-05
5.92891584411975e-05
4.85177117979318e-05
3.6442206257419e-05
8.15037211749178e-05
8.86142533396923e-05
7.66701517468226e-05
5.86169674146032e-05
6.23593465296e-05
3.17312057427227e-05
8.37486506170659e-05
2.26531958262949e-05
2.38155397133505e-05
4.44489812298701e-05
0.000101691756305083
9.10258995496098e-05
3.65224277856197e-05
6.70931958571268e-05
5.38120964471611e-05
4.3853393818675e-06
8.38091138145686e-05
6.26805369046613e-05
3.79135836530641e-05
0.000115964171816365
8.58529191758932e-05
7.7377642111253e-05
5.43500425054364e-05
7.46866035224813e-05
5.33010390744254e-05
0.000110689229269314
2.31851340067893e-05
6.53988644238909e-05
9.6005336867105e-05
8.86128547360235e-05
0.000103199731496853
0.00011533271018717
2.30053125628846e-05
6.65086190899052e-05
1.95245607426246e-05
8.24824208026083e-05
4.44362177107149e-05
2.91753007532808e-05
0.000103302366655322
4.77300661099795e-05
6.77902657688949e-05
1.79893121681146e-05
4.25962480356978e-05
8.23915045228047e-05
5.42084385875919e-05
0.000123546961458657
9.02781889777559e-05
8.35750342066337e-05
5.12206938210711e-05
6.04131748818023e-05
-4.22624062489791e-06
6.0862706227095e-05
4.33705503463203e-05
5.91637042310489e-06
6.19723934769826e-05
2.85956795570744e-05
-2.22384453231949e-05
6.58922049459977e-05
5.54455365229186e-05
3.43406238867084e-05
9.76475907304249e-05
5.31210444040478e-05
4.73034161851663e-06
3.64257461676924e-05
3.7225494166582e-05
4.73960545472735e-05
8.49365331752624e-05
-1.49037418830181e-06
6.28284700085075e-05
3.28640581402808e-05
5.14612717041337e-05
2.06864700165301e-05
1.91184838885853e-05
-2.79370017723995e-05
4.00243004099289e-05
5.2781613920346e-05
7.04143229093114e-05
2.95767495040604e-05
5.11254298420848e-05
-1.45736112990507e-05
1.46086324201458e-05
5.96943908559328e-05
7.84362952256114e-05
5.67165536706344e-05
9.67779109603118e-05
5.21340379446453e-05
4.68650241652264e-05
0.000108893676667341
7.37168819280644e-05
4.64271571838146e-05
3.62154970099791e-05
6.12024070320497e-05
6.70342743919376e-05
3.83597083261689e-05
0.000101330463601726
5.18072231457381e-05
9.34024169911939e-05
4.67661525040421e-05
3.30818518400142e-05
1.41163942118571e-05
0.000104431213524469
3.39199695719732e-05
6.48263276855103e-05
9.18911728628409e-05
7.86965690780083e-05
3.12428688285563e-05
4.26731702250957e-05
8.49557706987405e-05
7.37457936179514e-05
6.5197493157095e-05
4.55040731342592e-05
6.10026282436418e-05
4.00230807346158e-05
5.48228098261029e-05
7.49655398475535e-05
-1.57379783731748e-05
5.00958716719604e-05
6.54686288064691e-05
2.84538838640176e-05
3.38338328405117e-05
4.49568234860986e-05
7.45390665346163e-05
9.39403583400935e-05
5.53073980075689e-05
9.91113742982721e-05
0.000110100804694242
7.35238395578876e-05
9.1439320088892e-05
-1.57457354829291e-05
4.25609128209375e-05
4.28079731009069e-05
3.02858344783514e-05
2.42108961755932e-05
1.38967180677984e-05
4.12470329702592e-05
9.0090279692078e-05
5.37419255629234e-05
8.60824291647343e-05
9.45830377804077e-05
1.51612330028294e-05
8.06563800509388e-05
6.0058063762356e-05
7.83270487425909e-05
2.60323658017983e-05
4.8262891407118e-05
3.17751199549236e-05
3.78784041144535e-05
2.28116422865313e-05
3.20608390304112e-05
0.000162204561608479
6.50527721915921e-06
6.82908356789577e-06
1.58324344301695e-05
9.51720212537774e-05
2.01531271541612e-05
2.53801485669285e-05
8.18110727797997e-05
5.46201202679909e-05
9.56176163976976e-05
4.67251231612727e-05
5.44083467835335e-05
8.57265968510084e-05
1.66040853247489e-05
8.38713154139237e-05
6.94920612845049e-05
9.12175014096522e-05
6.73922431116589e-05
3.14113335799813e-05
5.15486443817181e-05
9.28128704222975e-05
5.41380454244729e-05
5.42917328100092e-05
3.1821444820212e-05
4.79556747008463e-05
8.56085584842345e-05
8.39798848514141e-05
9.11133961843763e-05
4.7890902540112e-05
3.7880901790307e-05
0.000116488024145976
1.99921870570758e-05
3.6026455552703e-05
5.85660325540288e-05
5.16549058021295e-05
9.92702139005665e-05
0.000134316226502994
3.16297114504558e-05
4.01394073956745e-05
6.71067164981144e-05
7.89522471131258e-05
7.20384352212201e-05
2.58651214879747e-05
6.72939153277764e-05
4.33323588911761e-05
8.06013144780095e-06
8.28265898608063e-05
1.23792543856065e-05
1.29188377752645e-07
4.69795551919042e-06
0.000114220598789947
7.08408148424295e-05
9.89205318355825e-05
6.1885655208802e-05
6.22312984137482e-06
8.36869904220528e-05
0.000145279452374058
5.13200730627255e-05
4.94726435310766e-05
7.93383107764452e-05
7.3253171973625e-06
0.000107532005572842
5.84159312909499e-05
7.63059186000205e-05
5.52600709873613e-05
9.42171636773173e-05
7.62211979798299e-05
9.74031417005705e-06
7.47930195063652e-05
5.68852539553433e-05
9.6791737521532e-05
3.6010739200499e-05
9.62309366554819e-05
3.54266635854979e-05
7.47620314842632e-05
6.17292187119712e-05
9.55537218239743e-05
4.59116778039949e-05
8.62194703129168e-05
3.50252209672339e-05
-1.22067720719794e-05
3.25965992045472e-05
6.68476454331668e-05
0.000116604813335921
9.77538917569639e-05
0.000100600763758238
3.98966268160146e-05
7.62248924368201e-05
5.53525871449098e-05
6.8033362182763e-05
0.00012736238933118
5.92588936016277e-05
4.59755873811246e-05
8.07744395871836e-05
5.5965582211184e-05
9.39529487924589e-05
7.94197642007458e-05
9.09934707622998e-05
9.78643925390286e-05
8.91714725894946e-05
3.51452822278511e-05
5.62412565345616e-05
7.05914176343589e-05
7.67981932553547e-05
7.50546670203627e-05
6.53367937712332e-05
6.9506250023824e-05
8.32959437213502e-05
5.45831696901336e-06
0.000101854597159561
4.30176852084593e-05
6.90299037132355e-05
8.23279835986163e-05
4.16939724482452e-05
3.8651373657278e-05
4.70569895042391e-05
7.90284749856565e-05
0.000120254098859094
7.13134130439825e-05
5.02932910076388e-05
0.000101475037410289
4.29464139241724e-05
0.000113315241196598
8.21054020987667e-05
5.2575038031762e-05
9.33073798164713e-05
2.52020987356805e-05
6.62042230192762e-05
4.15051833948361e-05
4.82023474747603e-05
7.05931061294742e-05
7.29941361023628e-05
8.20973846483692e-05
4.68752107238018e-05
5.44639314990784e-05
4.3479487813228e-05
7.33946663969488e-05
6.8142964817721e-05
7.71436500562945e-05
3.8067963381257e-05
0.00015037594486765
4.0888467977863e-05
5.49613580824928e-05
9.1556863058034e-05
6.33468904430206e-05
5.30977411700399e-05
6.30367501597783e-05
6.09346845966175e-05
-8.54766688191716e-07
9.38872681138372e-05
6.11705577837096e-05
7.16064167713453e-05
7.58869692474292e-05
0.000132036645529217
5.59844458185747e-05
6.73398309029482e-05
1.5613939245416e-05
7.9580519749039e-05
4.03693703905129e-05
6.12773304771227e-05
3.81988658493995e-05
5.47163713290145e-05
7.94374281088501e-05
7.27715155146138e-05
1.16681569914e-05
4.81089944232872e-05
4.09264630241198e-07
9.79472154856809e-05
7.28677208592404e-05
6.43472480763482e-05
0.000115395792435677
3.50820946612972e-05
6.52771430171573e-05
6.39236544155492e-05
4.56279536530144e-05
4.762228125545e-05
8.34863043264561e-05
8.97101242978507e-05
9.76486945685683e-05
7.17458250887846e-05
0.000104665050286199
1.23715869106086e-05
4.789778115284e-05
4.2122982932948e-05
8.15718990689199e-05
0.000121347898234778
1.358629009305e-05
1.10555673360209e-05
3.61735445819273e-05
1.23906356659781e-05
4.82914743509822e-05
2.95454524302532e-05
7.11475744847954e-05
0.000103523110498467
9.95979579341412e-05
3.73215734393696e-05
1.9837949613437e-05
1.86882486161987e-06
6.07004385720856e-05
4.26820265103716e-05
0.000108944994150857
1.66241140328179e-05
9.7176411744166e-05
-1.23520085319629e-05
4.1111118610257e-05
-7.12076370067902e-06
6.11673057769332e-05
9.05857263941988e-05
7.61295666817051e-05
5.38374098677838e-05
5.89395070386815e-05
6.88714807064472e-05
2.32188890061937e-05
2.03541040540871e-05
0.000116043894659284
7.81965507355965e-05
9.31137672174348e-05
0.00012744878209775
7.25731075240275e-05
3.86560326023739e-05
8.43360538893732e-05
4.56346670441963e-05
1.76430502197122e-05
4.23744639103732e-05
2.52086549318784e-05
6.60459446517101e-05
4.09642150776169e-05
4.65085035429414e-05
9.17389070768237e-05
6.68472922347164e-05
2.01877541748786e-05
1.2493382627928e-05
9.32568649463424e-05
3.45585718123781e-05
0.000102545162061431
3.21314321531349e-05
0.000114670468551294
3.96835315988236e-05
3.9728595239161e-05
5.95344490208523e-05
9.92183774939176e-05
3.47998637023672e-05
8.68385897661968e-05
-8.01765901787981e-06
4.18924588856811e-05
3.93538116839286e-05
9.47651830358011e-05
6.81344766002016e-05
6.62569672476477e-05
2.2318079354061e-05
5.39802512933854e-05
8.72508853473419e-05
7.83603127531899e-05
8.04242762846434e-05
3.28945207947433e-05
1.48092671901973e-05
9.52724758505854e-05
5.1601774515469e-05
5.33229805851914e-05
3.97136033324567e-05
7.83262686673283e-05
8.54373017706949e-06
2.84454147409992e-05
5.2570897690919e-05
5.43916447541645e-05
6.30106044526049e-05
7.30368039188829e-05
6.94069223911667e-06
0.000126616240963131
9.62499550187806e-05
9.44926321610546e-05
3.22430924777354e-05
6.50331650228137e-05
2.64445949090863e-05
8.04736676275445e-05
7.34246385374385e-05
5.73517249400859e-05
3.80005167288088e-05
3.67799476405153e-05
2.6975833209147e-05
-7.56211212088839e-07
2.26173642501392e-05
3.93501454079369e-05
8.50401478893869e-05
2.76932339212928e-05
3.32345399566813e-05
3.88251810547416e-05
5.35113122316392e-05
-2.43036377534611e-06
5.31220683611076e-05
6.52173119312262e-05
7.09197641247023e-05
6.46735097922518e-05
8.33235227214765e-05
9.42134796948728e-05
5.21524367330807e-05
8.17541397206131e-05
9.49740909889439e-05
4.3984554999683e-05
4.90993679424436e-05
4.9674476761867e-05
9.27378778319502e-05
3.01414247491626e-05
0.00010137262229876
2.34100866593329e-05
4.48955401107994e-05
9.70248017980939e-05
0.000124800043628933
4.83663406809954e-05
7.25199519531529e-05
3.20642243167965e-05
1.99844112142578e-05
4.31232119781621e-05
5.34651709540589e-05
8.22964478342653e-05
9.99649414171789e-05
7.65242815860392e-05
0.000116090115381574
8.39772423238912e-05
3.24650260117399e-06
2.54221479972136e-05
2.69008714138966e-05
2.83930144841735e-05
4.34095204211252e-05
2.36890507963223e-05
6.49151659490965e-05
6.22491937435627e-05
8.61783349957939e-05
4.75670747839317e-05
5.28506111435101e-05
3.21974365654217e-05
5.82849100913865e-05
4.27192539164264e-05
3.26853293847201e-05
4.52859829047498e-05
3.53800782681759e-05
6.20286582009696e-05
9.76545237419901e-05
9.20490593890502e-05
1.06852442812131e-05
6.16855666208009e-05
6.5656724063402e-05
5.88642728990996e-05
9.70666151184373e-05
6.62516189449475e-05
4.39240666526943e-05
0.000124253652014165
6.60091723305424e-06
7.70226849870483e-05
4.84649107341221e-05
8.42550516321799e-05
9.04250618277003e-05
6.59991728678234e-05
3.78800021428711e-05
6.1699429189924e-05
0.000182204433468126
6.88096552054983e-05
2.4639337794803e-05
4.45953641292938e-05
0.000109605997433227
7.58643237484034e-05
0.000106656775839259
6.27442037428179e-05
5.91764646179456e-06
7.26885701236297e-05
6.60593135987671e-05
0.000123243761582519
3.4732377812014e-05
7.63806441711119e-05
0.000130336376482883
5.58436143220905e-05
5.88290440463569e-05
6.99927500136179e-05
3.83787370732856e-05
5.40499496021964e-05
2.76524058110592e-05
8.60847405483506e-05
7.5010021612469e-05
4.45056830989521e-05
6.36119324110444e-06
0.000120334222834255
6.60465155644705e-05
5.38114748670543e-05
3.81235607032892e-05
9.42653483183617e-05
3.65606706160874e-05
5.28242243819386e-05
1.0734169408605e-05
4.05926343183626e-05
7.58240245127471e-05
8.59248290810638e-05
0.000112086032824556
3.00742860187592e-05
9.03339511817239e-05
7.19246317473261e-05
7.52030173577614e-05
0.000124390919134806
4.41520000500789e-05
0.00011469647935406
5.81426241612495e-05
8.46584288829543e-05
1.47177009998568e-05
3.4300513994353e-05
5.83527879844324e-05
4.59524080049092e-05
2.1483288288418e-05
5.09689084588322e-05
0.000101591200883098
9.20230301405579e-05
6.53506445871099e-05
6.37133122900733e-05
-1.56574723312902e-05
2.81238439889273e-05
4.2298866405774e-05
4.88306987460781e-05
6.34098121557602e-05
9.73185212450374e-05
4.38275812707231e-05
0.000109334996158259
4.22239890152494e-05
4.71644576698854e-05
6.71010268483121e-06
6.32912783032321e-05
-2.14212391254893e-05
1.24026476299487e-05
4.11789685226599e-05
3.69690597069164e-05
-1.22439628168233e-05
8.45635975538818e-05
9.51460026888681e-05
3.59874058467731e-05
9.08900365098578e-05
7.41537234524269e-05
4.65900807685362e-05
7.35668015395351e-05
2.78762549061854e-05
5.30084196103645e-05
0.000109000156368216
7.57514544288567e-05
2.05287010805644e-05
6.4716972514404e-05
8.19021963673599e-05
0.000128293310489493
7.05411146881234e-05
0.000127371910530879
3.4205773583012e-05
8.34012992329445e-05
2.43353597242606e-05
5.6980934148952e-05
5.69667709048384e-05
3.92128321512944e-05
5.1775398657404e-05
3.75924844787317e-05
4.18548657065799e-05
3.24195334600176e-05
7.50825928007966e-06
9.35967539691751e-05
1.20299886898233e-05
2.13157844704314e-05
8.16079338584544e-05
6.70344010408837e-05
6.49176280652497e-05
9.71371801605654e-05
4.29835860949857e-06
8.37632889107029e-05
3.40263521368525e-05
2.65175269181406e-05
3.55345528124267e-05
2.95503717524752e-05
7.45215167835953e-05
6.18534773006941e-05
3.83699179705224e-05
6.75588662507976e-05
9.37029614074301e-05
5.53344770155265e-05
-1.91036166881968e-05
5.82805298349189e-05
6.93495052748431e-05
9.13615341689992e-05
3.68400373383356e-05
8.98993498331296e-05
5.76654094860599e-05
8.16182521069031e-05
7.78089724504562e-05
3.31520935777348e-05
3.02193310055455e-05
1.85509293878676e-05
9.92358562856335e-05
4.68316619501275e-05
4.34476767745308e-05
6.45892791636357e-05
3.24120757021643e-05
5.5951726251733e-05
7.78661103584852e-05
-5.23631647690373e-06
2.4450864480285e-05
7.0937629061872e-05
0.000116109016339148
7.5330426432846e-05
6.53225944908748e-05
2.3198603963186e-05
7.12346215773362e-05
5.60462089957374e-05
3.96856897338677e-05
9.05943779033934e-05
5.27325316596569e-05
4.64126033019914e-05
8.50148162946876e-05
7.75950970802351e-05
0.000115111369456836
9.00296540509409e-05
9.17005752462033e-05
1.95033676724188e-05
8.67102830805971e-05
8.67891663036482e-05
5.16086996184991e-05
9.27167289666701e-05
-3.91629903313222e-07
1.01475643841951e-05
8.66329904471199e-05
8.26505078388188e-05
0.000104629997070806
4.88790939588122e-05
8.79093888395288e-05
7.96528229388955e-05
7.50352827921308e-05
7.3324642404951e-05
7.9885379122212e-05
5.31322364117857e-05
-1.13815902211475e-05
0.000138064218437468
8.42221910589535e-05
6.79611040099938e-05
4.04454086374659e-05
6.56245898575364e-05
2.6703249016952e-05
3.10604009522714e-05
3.39605293311276e-05
5.17324649710722e-05
9.81091033351188e-05
0.000108364397476383
6.62766526513633e-05
7.18978428673721e-05
3.86023928877197e-05
0.000131873678154821
9.37146627235352e-06
4.64616028518404e-05
7.44421334371814e-05
8.946010861663e-05
7.75256459897753e-05
4.33832267111249e-05
8.61353646288334e-05
1.41483406077048e-05
6.48870035271349e-05
9.6255483510754e-05
7.77751688473867e-05
4.74552053099289e-05
3.87094290766999e-05
2.25265235247026e-05
6.16479464628665e-05
4.93401258922525e-05
8.01075878547709e-05
-3.09786891756932e-05
4.02877293360493e-05
6.9478552000863e-05
1.25180768375089e-05
4.72082484600364e-05
8.48486262919166e-05
0.000100413882683154
5.81603666631624e-05
0.000127250309095976
5.8013343930039e-05
0.000109485136328151
1.1206571316135e-05
6.07736179027277e-05
4.95172771223256e-05
8.23069356466001e-05
9.18127632338009e-05
3.00839068824181e-05
8.49736076897232e-05
-7.22779484724273e-06
5.37700910365447e-05
2.63681554149226e-05
5.37921276112964e-05
4.07695662712566e-05
0.000116488888239644
5.22098205480834e-05
5.67483770713869e-05
6.67386864850781e-05
6.18432841028325e-05
5.79632128148131e-05
6.45199339635342e-05
-1.40930817303646e-05
4.37306382501794e-05
7.55073287539723e-05
0.000100694764295441
0.000100434965599055
2.8010430597656e-05
7.76570176868133e-05
2.61749961608242e-05
7.09576078064454e-05
0.000116054050432179
5.51194572749574e-05
5.53395888342281e-06
4.56173679169467e-05
6.06198729291101e-05
4.98448848857451e-05
7.29843217514782e-05
6.75485019086461e-05
4.84247712384741e-05
4.29227512947469e-05
8.06663225292688e-05
-3.40732246947369e-06
0.000110596952704801
1.05252591416266e-05
-2.30030143234358e-06
9.0553099834227e-05
0.000137381597947405
0.000118595807696294
9.7091418927954e-05
6.59379343250133e-05
2.23600445489629e-05
0.000124408809623133
-8.71027685099539e-07
4.15858189744603e-05
0.000107600956900293
7.88371671911726e-05
5.32599492791513e-05
7.78936544924374e-05
0.000122755170820582
3.07946098878429e-05
5.94267579359165e-05
1.79048863483323e-05
6.50955842424977e-05
4.17343516666162e-05
4.66460812345939e-05
8.61057403379962e-05
9.12069078036428e-05
4.04425272645188e-05
5.19963836701668e-05
6.9789042348611e-05
5.79101444234101e-05
3.41935022342394e-05
9.6399698276417e-06
6.13602925097578e-05
8.1136139417525e-05
7.17353563593428e-05
4.75899691701804e-05
7.05795858352845e-05
4.18290528548838e-05
1.46420472537553e-05
-8.73385510947777e-06
7.45618659225605e-05
9.13534806433106e-05
0.000111036801883494
5.71099252743683e-05
3.67901798148508e-05
2.22344526830193e-05
5.98890917632117e-05
3.77568501962147e-05
7.71509154684514e-05
6.16624026046229e-05
3.36069594451867e-05
4.41630706434645e-05
7.20012557848428e-05
0.000115439560373134
5.08487568395424e-06
0.000110056631019114
5.31890612183817e-05
0.000107195158228509
5.36876982303588e-05
5.6967521436933e-05
0.000103306168365021
1.34262504869607e-05
9.97013472228637e-05
8.47583429760404e-05
5.91298477468632e-05
9.87160686594996e-05
4.76975379690648e-05
6.78712463090691e-05
6.05666999039964e-05
6.32133333683477e-05
8.96680302933777e-05
5.16657257033535e-05
1.48408591997595e-05
9.06600696210639e-05
3.45296301641412e-05
3.7229806796879e-05
-3.96311272101942e-06
4.82098562112581e-05
1.33651778660723e-05
9.13618641529403e-05
0.00010031017567688
6.57537102523516e-05
1.84221528838455e-05
-1.33781735251496e-05
5.58956219783553e-05
6.0020232371131e-05
6.90311050909928e-06
7.37266303840839e-05
9.49750646869861e-05
1.55941792866408e-05
1.94271380491702e-05
3.78798056385054e-05
8.14909770551683e-05
6.74139592646592e-05
0.000114940757294748
2.81530545624813e-05
7.80838933577378e-05
8.56347605273674e-05
3.64830918534632e-05
3.8223474028043e-05
1.57657787080933e-05
4.69764095060749e-05
1.94760567384454e-05
2.26493856021852e-05
4.25643592602744e-05
6.64157226934435e-05
9.06720445284547e-05
4.32104024340511e-05
7.15814413246058e-05
7.52756908929877e-05
3.32844906931821e-05
5.32948972204559e-05
0.000124819118261309
4.33221450013552e-05
4.59685158095046e-06
6.07736556537816e-06
0.000104318580622262
4.53614725765977e-05
9.72011595944197e-05
8.86386495683019e-05
5.17291061498217e-05
9.49732875267539e-06
7.06095444638828e-05
5.17445739821226e-05
7.4229470689444e-05
3.5760738917172e-05
5.31433882946755e-05
6.89710413105071e-05
3.43357555588576e-05
1.57061003694754e-05
7.56145841355128e-05
9.64278206897804e-05
2.93636298943615e-05
7.80381179235617e-05
2.13706340829935e-05
3.82765206763416e-05
3.79025193696248e-05
4.47378900938976e-05
2.16985856851829e-05
2.86947287973682e-05
3.46462285352632e-05
4.57684838040979e-05
7.79716640224387e-05
4.29581983491377e-05
4.27920839359917e-05
-1.93719277280089e-05
3.07312049936956e-05
-3.44930886845542e-05
-1.45349572887881e-06
2.8442623172256e-05
4.06269371477861e-05
2.64022160048175e-05
9.51140658433442e-05
4.98585436773839e-05
7.48700930980108e-05
7.39988199841253e-05
4.13944505514424e-05
6.64765855043154e-05
6.16052981088165e-05
7.96083686946241e-05
5.81125918471175e-05
8.34857395191011e-05
1.02472054066025e-05
1.1581900853483e-05
8.28157151666133e-05
3.63495459252727e-05
9.14022697368758e-05
9.36153666768514e-05
1.19372075989578e-05
8.47865277152456e-05
3.43715459622243e-05
4.00581394162412e-05
5.76944723779837e-05
3.90039877552006e-05
-7.5997445040563e-06
8.93093040409164e-05
6.18534557290421e-05
7.44374146529333e-05
3.61389493722237e-05
4.22361592855529e-05
5.12630372075871e-05
0.000130433205442469
2.36778497040484e-05
4.81093772395399e-05
2.98577976838443e-05
1.11942648621767e-06
7.40615098391726e-05
6.47397090908604e-05
6.44839155810914e-05
5.14159962522365e-05
3.28274742130968e-05
0.000131856823044049
7.39128094982831e-05
0.000100612636238078
7.67940094514234e-05
3.91367619255148e-05
6.25331039229131e-05
4.690663658165e-05
8.58680379896262e-05
9.06505082178578e-05
-2.93401022617801e-06
0.000106328788525071
2.92036448149932e-05
8.6272943514652e-05
1.70021936253623e-05
-4.54597483878422e-06
1.87051882669254e-05
-1.32484435639012e-06
3.55611718333615e-05
4.51976589335549e-05
6.21106250551205e-05
2.97989380934133e-05
5.63475304376894e-05
0.000105472015501813
4.61390410370553e-05
6.06539152028114e-06
5.74508059066074e-05
0.000126343678942902
6.49344959591746e-05
7.90723910007614e-05
4.12462841362835e-05
8.14912523047018e-05
7.39901201673713e-05
7.81059625753521e-05
4.3270203283101e-05
1.66562705559191e-05
1.20745881960643e-05
7.99890230964161e-05
3.78150763450657e-05
9.10836507753544e-05
6.5068898463463e-06
1.88257088309369e-05
7.72245905461587e-05
8.894773942879e-05
9.14428070099257e-05
4.37749774297935e-05
4.4362891111461e-05
4.11880467533028e-05
6.36155697987448e-05
7.52057721295971e-05
6.85445331077188e-05
7.28167833270756e-05
8.90693836125455e-05
3.2876892014922e-05
6.5350039914516e-05
8.19770924606838e-05
1.29379760088169e-06
6.36865425496939e-05
6.02970029549411e-05
6.19437433276401e-05
-6.55103352605852e-07
9.7354120044239e-05
5.873647399509e-05
8.55116577730196e-05
1.61829403336984e-05
6.61243165459974e-05
1.61775927306742e-05
5.80105651067959e-05
2.44069574314822e-06
2.15494573727668e-05
8.51250061891316e-05
2.72484174370761e-05
3.73372360391754e-05
6.46831556721124e-05
6.32534906386182e-05
8.46976752260881e-05
8.16850967184669e-05
6.04601929277947e-05
0.000101974153876392
2.2658094941981e-05
0.000101946035048523
9.30209732295859e-05
5.02262071120193e-05
0.000110324485462228
8.00206129805088e-05
6.57512438785623e-06
6.20035402521007e-05
6.47647266835564e-05
6.4683720386358e-05
5.56183824762787e-05
2.91873323424253e-06
5.59829493902518e-06
4.80783437370351e-05
8.2490714299675e-05
7.78730492235745e-05
5.86482542765597e-05
8.20572379919361e-06
4.55948427679076e-05
4.48504973367551e-05
3.78266623759038e-05
8.54312356941916e-05
4.88929369295198e-05
7.92316201324729e-05
4.77119951890617e-05
4.85756679253018e-05
6.61424369010821e-05
3.91281802723448e-05
7.02393686510956e-05
-9.8673769208302e-06
0.000105762144007724
6.30477656638015e-05
7.69799281372849e-05
4.0462749314879e-05
5.3082456044574e-05
4.61867868828e-05
5.44047071761334e-05
4.56156592976583e-05
2.63640119045109e-05
4.89870844357523e-05
5.18590967777981e-05
7.5093249984146e-05
5.63691189480688e-05
5.93201338745313e-05
9.07655382027386e-05
-2.23494183143548e-05
7.49562365242707e-05
1.80025034891626e-05
5.76567981492209e-05
5.69273984526227e-05
0.00014614808815111
6.10598867994524e-05
0.000102393879515738
5.81833767252413e-05
0.000113446099372867
3.19266624091505e-05
8.69370558640316e-05
3.09395846568571e-05
2.60871700309677e-06
5.29773136209237e-05
6.64183742917207e-05
6.88163933533183e-05
7.32115838769702e-05
9.44789342112015e-05
9.76886524876072e-05
6.55718582679574e-05
5.23963994774426e-05
0.000115016078258694
-2.33165433242549e-05
7.95283827301693e-05
4.73158825797957e-05
8.25200332231588e-05
8.42021949864482e-05
8.70524376508404e-05
3.78596789032541e-05
1.25340861595759e-05
0.000112439792641058
6.01352264690687e-05
5.40235335493255e-05
8.46775965617816e-05
7.4776930068995e-05
0.000106200047924415
3.10310986851534e-05
9.38840318915078e-05
3.67201710740225e-05
5.7569393913589e-05
8.72769120062758e-05
5.20524127312629e-05
6.60603193946589e-05
6.86594932491964e-05
0.000107783111600804
5.32753294651261e-05
-3.10272600331099e-06
3.90517761099825e-05
8.02949411081081e-05
9.26312662736116e-05
2.48086916292176e-05
9.75696658342075e-05
5.64681537722616e-05
5.29718764924874e-05
0.000106226040258681
6.30267182122314e-05
6.89164256157319e-05
4.90774259464854e-05
2.12346213158733e-05
3.31812888117961e-05
2.84367537802041e-05
6.86045973251017e-05
3.86130178498715e-05
0.000129653435541792
2.98992141553928e-05
4.90188929221834e-05
4.97198932614184e-05
5.77824441303317e-05
8.01315569446744e-05
3.95694549705052e-05
0.000106040289645037
5.86065759180151e-05
5.73047880863132e-05
0.000125062153764377
4.09284121189918e-05
3.32407405118895e-06
8.15511183475998e-06
2.29082574737951e-05
8.34759966359881e-05
5.4764467162055e-05
4.75030135602047e-05
6.4005858234313e-05
7.00505637722949e-05
9.88750365282324e-05
1.53197116781707e-05
5.80748397697706e-05
0.000129668031217041
-1.25252088509298e-05
4.1054054321433e-05
7.58953430212759e-08
2.99707081755741e-05
3.29935913538917e-05
0.000107675491158713
2.36199840292015e-05
-7.36086229266515e-06
9.82723259454203e-05
8.24985362062579e-05
4.58687549775689e-05
6.23638588011676e-05
4.27825385936201e-05
8.96378983921948e-05
9.71796244980383e-05
8.36493637836783e-06
4.50848970775657e-05
7.534725876401e-05
7.02790452252201e-05
2.41484225034276e-05
9.54776078022922e-05
0.000105721105779633
5.79971247132232e-05
2.63669975754024e-05
2.87794918870818e-05
0.000105790755307509
6.79705500155573e-05
6.29083967911686e-05
4.13385226789193e-05
9.3164393020764e-05
3.39491397676231e-05
5.58615421178023e-05
1.26127240643211e-07
5.61557867703703e-05
8.98718607926985e-05
9.94530499352877e-05
-7.67377926396628e-06
0.000144061062480258
1.3142617692976e-05
6.11657932212382e-05
8.49771250400535e-05
4.13776165867361e-05
2.59298364845013e-05
4.73228571396339e-05
6.88873878015234e-05
2.70713424577948e-05
2.68189911167101e-05
5.37216065174584e-05
7.95573961951205e-05
3.76263274025298e-05
6.18188287186149e-05
4.14074577545361e-05
8.49802748551815e-05
1.46194687355359e-05
5.69189557479742e-05
5.01756424986285e-05
7.59395480823044e-05
7.72202093109509e-05
3.0616260728951e-05
9.73927113708588e-05
4.71282541670024e-05
9.47048056384427e-05
6.90634127205729e-05
6.115710964567e-05
3.23901815157259e-05
0.000106018780264536
9.10029049829563e-05
7.26780505711773e-05
7.22826960593089e-05
3.52670140293269e-05
5.42781943354154e-05
4.50269116892752e-05
7.22693295733146e-05
7.29251655872499e-05
5.14936384179666e-05
6.57769362665396e-05
6.11695975609628e-05
5.08022513987439e-05
2.33244718346181e-05
2.42720192556135e-05
0.000100372367069364
4.35594875828081e-05
8.35580694557106e-06
8.67299332323958e-05
0.000100762231351733
9.24605022726232e-05
7.82222560291007e-05
7.54016900616017e-05
7.11814661433711e-05
1.64408621729223e-05
5.89392520851287e-05
3.5811405676378e-05
0.000104038494163876
5.734702639394e-05
2.7912943874989e-05
6.10146686707096e-06
2.24294561632836e-05
6.42071906826372e-05
8.69458357863482e-05
6.09434854917434e-05
4.1599337492212e-05
2.25386688746243e-05
2.57527675460058e-05
8.36525336976635e-05
6.26032966133538e-05
8.73720244822232e-06
1.64964718576886e-05
6.44949583521775e-05
7.12118520781363e-06
3.21445006148994e-05
4.27224019846509e-05
2.49452827217531e-05
2.92999317117886e-05
-2.97719914214993e-05
7.26797827761494e-05
5.66715282487336e-05
6.6635140956129e-05
5.55350933201716e-05
6.19303617253735e-05
3.34613356046739e-05
6.40231889435675e-05
3.61679052337235e-05
6.79918893658807e-05
0.000101935680802924
7.42737160504929e-06
0.00011227100365905
4.54567873373572e-05
-3.98413504810022e-06
6.36853861714073e-05
5.58430982713055e-05
-3.40800002703702e-05
9.03981862616421e-06
6.2090795626142e-05
6.6054493893358e-05
4.8168628125746e-05
2.67409180461124e-05
0.000107500977415661
2.32141264516486e-05
1.57416820596738e-05
5.95477958892043e-05
4.26414699517735e-05
6.32683335451982e-05
0.000146306783119104
7.13758417119563e-06
4.92212304809695e-05
2.8329496344914e-05
9.50900787893262e-05
8.48597447084789e-05
3.83032005112417e-05
4.10190830891114e-05
5.42673191965579e-05
7.93197396868017e-05
0.000111418475777412
1.5330157046636e-05
5.79025044578615e-05
6.5900052069368e-05
7.55121003561195e-05
9.24470948936144e-05
6.97311728880245e-05
6.01723244730783e-05
9.82462471161013e-05
-2.62441411341954e-05
7.79142265079811e-05
2.96031717858991e-05
0.000104598645133256
-1.1599187889923e-05
7.668296767356e-05
3.95302893071949e-05
0.00010391797351764
6.87098287423707e-05
9.98818927062148e-05
7.40267534331589e-05
5.12576311630632e-05
6.16059734548385e-05
5.00867625389031e-05
3.3681639824622e-05
1.48998469320467e-05
6.2864311127436e-05
3.45023860731967e-05
0.000113351539277117
5.22949225324613e-05
5.43907948827439e-05
-2.52189521766075e-06
5.04306184806511e-05
9.89474343176976e-05
3.91243845961592e-05
4.57172762654547e-05
6.35802659579048e-05
0.00011474965714917
3.14006127228215e-05
3.54313189111311e-05
3.41126650036049e-05
0.000112923387015146
8.0703082081326e-05
6.15417176637134e-05
0.000114194208846053
3.35101606347241e-06
1.98530529255892e-05
9.84225021007159e-06
6.53262691926014e-05
7.07696485795831e-05
3.10833674410042e-05
4.85924136890897e-05
5.74647825493203e-05
6.71304434215879e-05
4.95536684568642e-05
7.70348998144747e-05
0.000105127864650515
8.61631327005387e-05
4.14596681611235e-05
4.44803044147777e-05
8.70440355892514e-05
2.94765065198877e-05
5.80129826216205e-05
2.08262840546629e-05
5.45453693643873e-05
8.90263891218741e-05
3.34745940052949e-05
9.47038855180416e-05
4.26012472579712e-06
4.30033155846681e-05
7.40507923112892e-05
2.58083523685637e-05
8.8866856282735e-05
-6.79297847496869e-06
8.96060370023373e-05
7.21968663975494e-05
0.000111109289228323
0.000140771545054348
5.94099095346363e-05
4.19331829144152e-05
4.56075355232654e-05
7.90545538005209e-05
5.56591855300425e-05
4.26043344318621e-05
1.67532660366864e-05
8.96861031597526e-05
6.85066274250813e-05
6.27445449136649e-05
2.54024755098613e-05
8.98721673034709e-05
5.79788283140523e-05
0.000184115146298652
8.69289231762648e-05
7.95817597572244e-05
0.000137183218337129
8.00662931109966e-05
0.000134346299497437
0.000133817143962316
9.01615948624514e-05
8.18409846731461e-05
6.91742313748488e-05
6.27402102490072e-05
1.56366633889799e-05
2.02713208481578e-05
3.40381643204928e-05
3.13860817815763e-05
7.20926994442731e-05
0.00010711562446482
6.50444398321211e-05
2.74144622827959e-05
2.51632798604774e-05
2.17831431241423e-05
2.2642586178192e-05
1.60406233296822e-05
-2.91223984391558e-05
1.88736125109845e-05
6.23410221373223e-05
6.25071643602674e-05
7.21038178464309e-05
7.39098808603772e-05
5.41778942491385e-05
5.91010498390047e-05
3.85155777502709e-05
4.41601679576035e-05
-2.22966895169253e-05
6.26268123063653e-05
5.17675433525625e-05
7.54480715979329e-05
9.21708834049487e-05
5.08713881184595e-05
7.94659186179351e-05
7.12996789410837e-05
5.43943545533354e-05
5.20792738790064e-05
9.69080629441892e-05
3.96475603166172e-05
1.04955387771119e-05
9.612749357935e-05
5.46943960283441e-05
8.24320873002735e-05
7.12909881481825e-05
6.44101428932184e-06
4.75935484940979e-05
2.9526578094608e-05
0.000107432769070913
4.9051921843272e-05
0.000101044301318288
9.10622729231045e-05
6.84266644378348e-05
3.19219590755581e-05
1.39215698989706e-05
9.05799888381274e-05
7.25678891050312e-05
2.04837325904261e-05
5.13757339193151e-05
2.96378384035018e-05
1.07262562895987e-06
5.98308818489108e-05
4.26387064599603e-05
7.34887949168524e-05
2.56863299905288e-05
-5.81247806404418e-07
3.27014571280498e-05
1.45234193186445e-05
0.000106364636731865
9.93763767947019e-05
2.90683515015684e-05
0.000113737972505368
4.63314931411028e-05
0.000113983754055508
6.57376960116919e-05
6.33827618365885e-05
5.99800932756154e-05
8.69481535054243e-05
8.22909900867224e-05
1.67562319088605e-05
5.39573771831642e-05
7.70723640414985e-05
6.27380141222183e-05
0.000111054567866764
5.97522099811216e-05
7.48482427499529e-05
7.48574883177143e-05
7.9832810454616e-05
2.56084115081921e-05
2.32191890051653e-05
2.94040274716019e-05
4.18239212072984e-05
3.55127755503749e-05
3.89302271253547e-05
7.78948319970537e-05
9.64384284480962e-05
1.5390846549181e-05
6.09093736875428e-05
6.34401257770024e-05
6.3531880223648e-05
2.90207986629479e-06
0.000101055832881246
5.92408873125683e-05
7.39534226205504e-05
3.22818595154789e-05
9.24329555699845e-05
-5.93007112129174e-06
6.60600962466462e-05
6.94721255575696e-05
7.43053023990432e-05
5.4031910974722e-05
6.37246277943379e-05
1.42546253968291e-05
7.75262439522598e-05
4.68668445210164e-05
5.17720284155272e-05
2.60543374105439e-05
0.000131389152676903
4.98212433957009e-05
5.4497023299927e-05
1.98194328766907e-05
4.13720855815995e-05
6.00748673455885e-05
8.85412114035961e-05
3.69368347321217e-05
0.000110486755775465
1.20641774627021e-05
8.02063732042387e-05
2.95239850985354e-06
1.16597356020554e-05
6.42768410222197e-06
4.08028088101347e-05
5.14344007098224e-05
0.000135249104291609
4.77212594750648e-05
1.63723743882227e-05
0.00010507057695691
8.90973525468722e-05
9.84679425620935e-05
8.88720458902836e-05
0.000100268412674085
0.00012733736337793
6.35775019756981e-05
5.48572323794537e-05
4.66228098802455e-05
7.13081079522869e-05
8.01644066242004e-05
1.3289573776181e-05
5.03414754960702e-05
9.812127858874e-05
4.60675419835326e-05
6.12181832792739e-05
6.26610142916234e-05
4.3888160201481e-05
9.94231189954136e-05
2.84619515245268e-05
3.4447928765978e-05
8.02457256127294e-05
7.34005028187299e-05
0.000101813833163634
6.8434595205104e-05
2.43549267722706e-05
5.45296468783232e-05
7.60447192907406e-05
7.88682039070389e-05
2.05117659208892e-05
4.689570518571e-05
4.31343036377682e-05
7.95895154870823e-05
7.64629494025005e-05
5.80723043324206e-05
0.000127726769296732
9.61000423536873e-05
1.72944448833168e-05
4.66859363517756e-05
4.92429857290949e-05
0.000112153359125199
8.65936018278146e-05
7.02076985524016e-05
7.51833844076393e-05
5.47671565632741e-05
9.11965532344906e-05
8.76132346813178e-05
6.51913960356011e-05
6.95277834840398e-05
9.90630565685583e-05
2.04962413183399e-05
2.57693055695639e-05
5.40625858325123e-05
1.45621498934697e-05
2.53148107471491e-05
4.83962844595517e-05
8.27738495436253e-05
3.96667906095543e-05
1.60202557213779e-05
4.80916949669515e-05
6.46423640738825e-05
7.30631522160999e-05
2.59434708670069e-05
5.84041205989514e-07
3.33220091479261e-05
3.84955553586861e-05
9.10425376231838e-06
4.11621103423172e-05
6.73786176657738e-05
-5.79967985658043e-06
7.60485900075167e-05
3.4702335490065e-05
1.99779248199522e-05
-5.1777096000332e-05
1.91302205381482e-05
4.57600471030444e-05
5.71978699059813e-05
5.08447707949577e-05
7.01539574788403e-05
4.36248265751201e-05
1.0543931111408e-05
2.92788964873406e-05
4.01649117267069e-05
2.4686979988746e-05
0.000106844578990784
5.2790154330549e-05
4.56506346822562e-05
7.57552361030706e-05
5.14456368035606e-05
3.40320355803653e-05
0.00010841746541196
0.000106409996789103
7.02643030248949e-05
6.09350625310782e-05
8.5611954825665e-05
6.74290738690833e-05
7.60641136702109e-05
2.56022788479286e-05
6.05614524236527e-05
9.47686927029244e-05
6.70886444723824e-05
1.9471610521979e-05
5.25086696680982e-05
6.1256607757835e-05
3.75916609852123e-05
2.49935942001101e-05
-7.09183501446619e-06
7.74993407850534e-05
8.36837082742057e-05
3.85869048803498e-07
4.54782428558995e-05
7.46678364611333e-05
3.23940562157292e-05
6.43166655708381e-05
1.80616232241725e-05
3.61758956665166e-05
7.11894965935354e-05
7.61705966718677e-05
3.895330648926e-05
0.000102191042686328
1.93022523611842e-05
3.17503876516847e-05
2.2385143921675e-05
4.43107096547954e-05
1.3026724972444e-05
6.88942752597152e-05
2.24818487731449e-05
2.79910759293904e-05
4.53084814558755e-05
0.000124129223582253
3.30990980363714e-05
7.3080645967023e-05
7.74819351621668e-05
9.08829444071429e-05
5.42124181404322e-05
7.99206863700225e-05
2.89564178764067e-05
6.77831641989678e-05
4.78319181026134e-05
9.02174729480719e-05
2.12347335162859e-05
4.56320250339378e-05
4.16406742557766e-05
0.000101545952418709
0.000112639994505839
0.00010455320852459
5.88954523200255e-05
6.75372021862748e-05
8.63848408523391e-06
-2.99850290279701e-05
3.805172555306e-05
2.72289828472102e-05
5.69102185130474e-05
2.28131868231757e-05
0.000150810188520141
2.22927824587321e-05
1.08696838816843e-05
-2.02167712487401e-05
8.57551032451966e-05
0.000106813719779221
0.000108444899969356
9.89564113848866e-05
8.75079278738061e-05
9.15683028692784e-05
8.01175176996173e-05
9.90040128156686e-05
2.31792185635253e-05
9.68594945548846e-05
2.13016469356355e-05
4.12464809599378e-05
4.35786760093335e-05
9.95548523873343e-05
3.96917608900109e-05
3.87842887902639e-05
2.24061180326113e-05
0.00010846410341134
1.19981336614485e-05
8.33430495215659e-05
2.68701555396431e-05
7.89360709611036e-05
7.8636339426655e-05
7.35265194104482e-05
7.64171915969908e-05
8.29572490633551e-05
3.31157681950178e-05
7.78359100013997e-05
7.59849797458562e-05
6.59309146957509e-05
1.1601758266112e-05
4.39216892255426e-05
4.67495296889287e-05
0.000116076038315176
7.88859135469706e-05
0.000115120033190137
5.63789769071533e-05
6.31766565707489e-05
8.92883362444451e-05
0.000100052610156046
6.28991804071112e-05
0.000106004582178028
7.21381393804865e-05
7.80007855131622e-05
5.39607977006049e-05
0.000110820426501992
8.27880773730889e-05
6.67218026190458e-06
7.58466456872322e-05
3.74114913152132e-05
6.45915099956609e-05
9.91225873751195e-05
4.15112311884493e-05
3.74561508901381e-05
9.19058312171957e-05
5.30537838615289e-05
8.42297379837995e-05
7.74948894900331e-05
8.3363421825816e-05
3.33212023793596e-05
5.88014590863647e-05
7.510906551096e-05
5.7367774754024e-05
5.91695433515432e-05
2.19641562650094e-05
0.000124675800294764
8.15559360955991e-05
3.55774260935811e-05
0.000115832730898152
6.47624835441678e-05
6.57113342201182e-05
5.10640646919234e-05
0.000127494425051134
8.38592467971027e-05
2.09603078761586e-05
8.43536297992115e-05
6.7621265169484e-05
0.000104778080639916
2.65915804936512e-05
1.25678106515247e-05
2.0049319250273e-05
7.08549496375278e-05
5.14087795682518e-06
1.775824224056e-05
3.03603995985581e-05
1.73724021850585e-05
2.45842708644969e-05
8.1580269862242e-05
3.55354215702912e-05
0.000120809099248771
4.81144145540129e-05
5.59114104739753e-05
6.5915334234779e-05
6.83038995617102e-05
4.11037633377841e-05
0.00010083774337288
3.3153033864762e-05
0.000106627240678967
9.15571872961959e-05
6.94130134444887e-05
2.7187931420043e-05
4.09174222243918e-05
0.000113611981565202
8.13697600842642e-05
5.7423754720215e-05
7.14921477112138e-05
5.50037363479199e-05
2.62956402375903e-05
7.0605480987275e-05
1.92893237798204e-05
8.49073144324157e-05
8.37192730691143e-05
3.0011695947678e-06
9.63556797203672e-05
0.000103138620981208
5.16909686932276e-05
8.92796993554244e-05
8.46537936739707e-05
4.99554923213433e-05
7.68926111652769e-05
2.81860799478695e-05
8.2679897128134e-05
7.59868752664142e-05
1.80443825338332e-05
8.50295946532867e-05
7.16164484284425e-05
4.02347409306778e-05
6.49708279475237e-05
0.000102656945657602
8.51772824349869e-05
7.26529200453404e-05
2.60569753232686e-05
7.74511057669472e-05
4.77170351029086e-05
4.01692403550121e-05
0.000114338541755984
8.68031072329979e-05
5.46755213407296e-05
4.29262623548912e-05
5.13735503849823e-05
6.61476240813551e-05
1.4497366169674e-06
6.84162928979442e-05
-1.88268064489417e-05
5.24363427424639e-05
4.78955332593708e-05
1.68175638846243e-05
2.05102332079926e-05
4.00394657346747e-05
2.39602391046822e-05
6.17156783414578e-05
3.70145359605322e-05
7.1501036058424e-05
5.62789377809322e-05
1.59537065179741e-05
4.25160862532919e-05
-4.28168403391681e-05
1.7585373112635e-05
0.000117766578375661
8.27177046921303e-05
6.99274207551456e-05
2.87081059343778e-05
5.0216310764727e-05
7.56799904183361e-05
2.5906286778335e-05
4.25874576818671e-05
0.000104281396193183
7.04968949363083e-05
0.000118089364945597
8.08805760878455e-05
0.000113528686555092
0.000118750928339554
9.72473959220764e-05
0.000109528442151415
2.66990948966861e-05
5.77859896995492e-05
1.71213188436734e-05
5.04644275987627e-05
8.12158754152112e-05
8.68645957834728e-05
7.44927614666101e-05
8.68732611207578e-05
-2.39967232543257e-05
7.64428379765967e-05
4.47974131365908e-05
5.47730688827898e-05
1.93500193628115e-05
6.24439818058595e-05
6.25541374729391e-05
6.85777312326029e-05
0.000127756223010017
9.12117144119058e-05
9.56817494885381e-05
6.6771547223509e-05
8.81962898699825e-05
5.26182122592006e-05
3.80683237043426e-05
6.40473775544443e-06
5.92194965321279e-05
0.000109429054355735
9.63950789311641e-05
5.67976615935222e-05
1.06977590491927e-05
0.000104628595478298
8.10254935814489e-05
7.01242863024826e-05
0.000112686316531855
4.45577691042377e-05
7.56331650182736e-05
3.64985234267998e-05
3.97031470318954e-05
5.22304010495241e-05
7.40763539945759e-05
8.91318171183267e-05
9.6249358006912e-05
3.44332130869414e-05
7.13224540098802e-05
6.74617371567161e-05
3.95253233963804e-05
7.19085729965222e-05
8.45758971220306e-05
2.09730696845436e-05
9.99034739668894e-05
1.15907436480919e-05
4.14395000070924e-05
2.3038979919456e-05
7.65420283475794e-05
5.25367119990747e-05
6.75679569447618e-05
6.18563312577329e-05
0.000119256808590965
3.78380059957607e-05
6.15267197598234e-05
0.000110534232378206
8.81230637545594e-05
2.78817127113379e-06
2.22965730121585e-05
2.88185889864716e-05
0.000117124320372037
6.45073503999391e-05
5.14171753851651e-05
3.87193912857827e-05
7.67528839411093e-05
8.91843942140445e-05
3.5587227975788e-05
3.84991447713349e-05
3.00791014541782e-05
3.92102100462126e-05
2.67834206190947e-05
6.85553476260151e-05
8.46313694419153e-05
7.19182518455485e-05
6.84448520125131e-05
3.74420093938679e-05
0.000109631885969374
4.48408621140866e-05
5.33201072996341e-05
6.39889751536667e-05
7.66684013323268e-05
4.95393100206676e-05
7.77083992236954e-05
2.18189470213626e-05
4.16088353006539e-05
0.0001101059019077
7.64808281717803e-05
5.21350645131305e-05
6.53145340078904e-05
8.28054579518004e-06
2.3499995989993e-05
6.73554947969649e-05
7.64085937820949e-05
5.95176580469879e-05
6.35526211724789e-05
5.75489687933143e-05
3.38454115704561e-05
9.37262556959401e-05
5.4102251495283e-05
-4.90841380951947e-06
0.000112824806475176
7.08064972767771e-05
2.859661151386e-05
-5.59164833438267e-06
7.38792613826518e-05
9.64373061978785e-05
8.9935207742875e-05
5.29868407661223e-05
8.21552823940765e-05
7.78987959967317e-05
0.000107917358625761
5.40164971101746e-05
4.7369251230427e-05
8.17343164793584e-05
4.42112059015385e-05
9.39260692624746e-05
1.71693232021461e-05
7.26204447972199e-05
5.86485343172944e-05
1.71401941672627e-05
4.90557949535578e-05
1.72857375397491e-05
3.68992057779957e-05
5.04751495672369e-05
7.46202468255063e-05
6.00569863156378e-05
7.80572266337394e-05
5.72441154579461e-05
7.03308546546722e-05
9.7893799800032e-05
3.43908695940199e-05
2.86903456742392e-05
3.32345514437337e-05
0.000112274365857977
-3.94744328946068e-06
-6.04999217128513e-05
3.16551480548543e-05
7.50207506582871e-05
7.72063023757655e-05
4.61354596090315e-05
6.28453033123291e-05
4.43193061233002e-05
4.14893261753271e-05
6.39975665557689e-05
1.93992088198062e-05
5.95291626256485e-05
9.53337235540054e-05
4.31877166935823e-05
2.23667579979726e-05
9.38156699004758e-05
9.63093109350655e-05
0.000110401903313934
7.75140654097611e-05
9.82752563854746e-05
3.24563263373282e-05
1.22087063597459e-05
1.90002894509305e-05
2.05295660816927e-05
-1.6457979391545e-06
7.57557676299817e-05
1.51624599398948e-05
3.18662834167281e-05
3.62489828384704e-05
7.44137338325994e-05
0.00013172084359898
9.87369973228299e-05
8.47700086869576e-05
0.000121348303505128
5.16282722236618e-05
5.88619120701051e-05
9.44947411139247e-05
7.1510532653074e-05
0.000116150868575805
8.00019093492483e-05
6.71673388648776e-05
9.13750402180803e-05
4.13296198509923e-05
6.57956633724557e-05
4.21620784352977e-05
2.39453950841035e-05
8.56751747616519e-05
8.37950272661774e-05
6.52811334297636e-05
2.28122473750301e-05
7.40069843575071e-05
6.37893936996163e-05
3.19584452043172e-06
2.97005588026827e-05
5.2832428763554e-05
5.08950825952597e-05
3.35397461080079e-05
6.37005757986294e-05
8.61122707742368e-05
4.23711459613473e-05
-7.64942512744442e-06
1.93319400446318e-05
7.62556338820263e-05
0.000110013829141134
6.47488140793008e-05
6.59221173465532e-05
5.23707418941512e-05
2.1049470208982e-05
1.75112443383158e-05
5.07825194225791e-05
5.91883485201693e-05
0.000102670585164998
2.80937557730478e-05
2.95997290247205e-05
4.6013034274407e-05
6.38221665091244e-05
7.45341895248477e-05
4.42558119128578e-05
9.34729475197378e-07
5.85674359395771e-05
7.63429931412321e-05
9.15289268410327e-05
6.11949433686112e-05
8.14426506654869e-05
3.90272945165964e-05
7.10045418086702e-05
1.18980552147133e-05
0.000145545907814108
6.69461045386709e-05
3.24325209521691e-05
7.22996536964602e-05
3.49638172996696e-05
8.55085261502446e-05
7.20023287426795e-05
2.65293308691237e-05
6.62025310648935e-05
0.000121923409315926
7.90921310223319e-05
6.89408231389497e-05
8.01519791670858e-05
4.2414839818143e-05
3.81479724676435e-05
8.84914354734071e-05
1.67557640011501e-05
8.42246049467421e-05
6.116789196158e-05
3.86959214272452e-05
7.62109350699815e-05
2.82888102810819e-05
5.44348384614817e-05
2.86834476519042e-05
1.79116519144139e-05
6.91802003562046e-05
4.8746682581526e-05
0.000103230891440378
1.8377735898681e-05
6.55601479861069e-05
8.06331358732496e-05
2.58190679226644e-05
0.000106483539117706
0.000100670192315222
7.70540325640123e-05
3.45037855831914e-05
2.00618299651742e-05
8.45018076820469e-05
1.91939571341289e-05
5.53474401183717e-05
6.03819016220984e-05
4.17164839019611e-05
5.73254208736123e-05
2.64656113355258e-05
4.9891264157261e-05
0.000104314805554082
0.00010861604716049
4.09248155599414e-05
7.02038647575029e-05
0.000103266491034239
2.07751522747873e-05
4.138149435906e-05
4.68149085829157e-05
1.44793187403715e-05
8.75213176085019e-05
5.5661868869545e-05
6.09298339444736e-05
9.81173354758164e-06
2.01310140974602e-05
9.27391034818035e-05
1.30570376800665e-05
3.85640780332553e-05
5.77576817962829e-05
9.09012625600941e-05
8.63076371944118e-05
9.48004639263883e-05
7.24284833514126e-05
4.23672099735702e-05
5.44241773622149e-05
6.77686568429373e-05
4.52925070499202e-05
0.000108725589234829
5.38255353245435e-05
6.88950059362953e-05
7.72209691386129e-05
-4.55114945750611e-05
6.33547549392285e-05
7.99792728086447e-05
7.06680605793313e-05
9.03934033334566e-05
4.72312454591111e-05
7.4610595851194e-05
4.21331018134244e-05
5.98637786760036e-05
6.73429502286435e-05
6.03085925726098e-05
0.000100064725862105
9.19795594739679e-05
3.61806408734822e-05
2.33918875996848e-05
7.75567447789168e-05
9.27101820688018e-05
5.10559534983288e-05
3.46064624417485e-05
8.73081454078107e-05
3.41747360359331e-05
0.000107405052332079
-2.4983567912186e-05
6.42138468229592e-06
7.27857134250586e-05
4.35592683365046e-05
3.34464462995901e-05
8.29059979423551e-06
3.58038685070775e-05
2.90054251177497e-05
1.91747717374341e-05
3.41014868568752e-05
0.00011462458844934
4.37832813395724e-05
4.33277312807409e-05
8.55518276225521e-05
5.50324274731462e-05
5.13388630400306e-05
-6.16153668185015e-06
7.86608991157336e-05
0.000123040098110276
8.15487864413784e-05
0.000121942093362654
4.56661650766586e-05
0.000109552766842489
6.29336327887604e-05
5.87787621088208e-05
2.09032247222131e-05
4.92266109548819e-06
2.98848895285031e-05
3.61367969318794e-06
5.46065156824253e-05
1.36622820033004e-05
3.86840301255816e-05
8.6595936611669e-05
0.00010327595507126
0.000107137234419471
9.00057625284488e-05
6.34843376712146e-05
6.78329866651609e-05
6.10062236197228e-05
8.32647487775231e-05
0.000104980961258817
8.08009192141696e-05
3.31966198172741e-05
9.42875075124423e-05
-1.44654158410807e-06
6.80992448581618e-05
1.52290437222745e-05
5.51459257098871e-05
9.17620168737103e-05
-9.57836280563028e-06
4.52482824065629e-05
3.66405857712117e-05
3.60597256901171e-05
4.68999037023119e-05
0.000111422156641457
3.46888004179322e-05
8.5021392051605e-05
3.12898540093475e-05
4.07589446872627e-05
6.02221598924343e-05
-3.69080810890247e-05
7.73596265173588e-05
4.55844882091027e-05
0.000111897192996354
7.77273221760199e-05
1.61163805700405e-06
9.73401687450722e-05
4.90878748201028e-06
4.71117533615139e-05
0.000103387716423498
0.000123555094394092
4.95089721011139e-05
1.37161012786301e-05
6.78905826069639e-05
7.05774211875524e-05
7.73124290846456e-05
4.06927179349893e-05
0.00010952622811666
4.43697445436923e-05
0.00011046977992713
6.20747895138418e-05
0.000104088205385532
7.58359722172139e-05
3.13793641996131e-05
2.01071029146218e-05
3.56479225799921e-05
-2.36383222160274e-05
1.43344562851918e-05
4.95159811539886e-05
-1.24598665206367e-05
5.1319170293185e-05
6.45722690306163e-05
7.93138938538911e-05
8.82640113086091e-05
7.91828065884692e-05
3.91941124228072e-05
-1.62027957153162e-05
1.73991655367071e-05
4.25645869353393e-05
-1.67000655807811e-06
6.26627497806811e-05
6.73634888086616e-05
6.01682756601704e-05
3.6727920635959e-05
4.02378978817452e-05
3.34893994624988e-05
2.61034593015929e-05
6.750567416372e-05
2.43258844746239e-05
4.67700564435505e-05
7.58869596042947e-05
0.000115784085621731
1.0292347668112e-05
9.63197408080237e-05
6.1100401573648e-05
7.10675611518417e-05
5.62906776051169e-05
0.000148578732836868
5.16877160634532e-05
2.86062680167457e-05
7.00364552878865e-05
-9.40568403887818e-06
5.11635193698815e-05
5.13036252332892e-05
6.90981103920689e-05
5.53438814019929e-05
8.68584881681962e-05
4.02946702976533e-05
7.76862724075178e-05
7.42221464730102e-05
2.70677506330536e-05
4.72510548585076e-05
3.06296594140257e-05
4.1482717079597e-05
7.08848488915901e-05
2.0142921080159e-05
6.56402610193381e-05
5.85970833118244e-05
8.0577811136404e-05
0.000131783360132107
9.31900843016814e-05
5.31644523214015e-05
9.24500190664444e-05
5.94410289634369e-05
-5.13475986490438e-06
5.57352531576339e-05
-4.11820264081794e-06
5.14337777660349e-05
6.4813276910323e-05
9.90914372732959e-05
7.43208200549242e-05
1.59354817993257e-05
5.44718569508383e-05
6.04936774378337e-05
4.98550026124201e-05
7.76646914723266e-05
2.99306309017605e-05
6.84557210608911e-05
2.99310101376464e-05
9.07469761338022e-05
5.02694541610376e-05
5.94861660120833e-05
6.88336571401107e-05
7.69019860705815e-05
1.9912478415581e-05
2.95893178256108e-05
0.000114863896307031
0.000110558373102387
2.48337750687536e-05
6.50892684863821e-05
-3.17102943290761e-06
7.68526172564462e-05
0.000123729243863126
8.09758723014855e-05
9.08602197521755e-05
0.000104390606641265
8.3218981498826e-05
7.76703932186595e-05
6.73946694697657e-05
4.60005331680843e-05
1.79025004854766e-05
5.98089754146856e-05
3.92103072202501e-05
2.17360205922994e-05
-1.31330599452559e-05
1.52433568187096e-05
7.07984648847116e-05
-8.09418298664103e-06
0.000101630328303986
3.93471138801173e-05
3.51177577651647e-05
5.65132520141895e-05
2.33479931837758e-05
6.43069979946478e-05
-1.23516865662908e-05
4.50191315680588e-05
3.83085930379783e-05
5.47555046449268e-05
5.31318886639807e-05
8.48998516268162e-05
2.574129195389e-05
7.65340108737227e-05
7.55419174012005e-05
8.50387927247671e-06
4.76439349872198e-05
8.56443056990802e-05
6.87523135551163e-05
3.36829549349485e-05
0.000101503867732705
0.000120192174921735
0.000107119423425482
1.44356105293544e-06
5.54050825433708e-05
3.91269558898605e-05
-3.45528988487603e-05
9.36875974268069e-05
1.93716354928807e-05
8.10217924646817e-05
0.00010108796410476
7.20409003035537e-05
7.22392147423702e-05
5.10892163077717e-05
7.54912607386032e-05
0.000149113809852823
5.00038769140809e-05
0.000139844214515777
8.06281842567637e-05
7.10276803471822e-05
7.38292319730648e-05
4.21135782796111e-05
-1.1439214068637e-06
0.000132538782988324
5.14224206429079e-05
3.52508060625533e-05
6.9617565859831e-05
7.26080871479597e-05
9.60951744014782e-05
-2.32336551889285e-05
2.77695396538545e-05
0.00010742795042894
5.15742690189354e-05
-1.47139170547145e-06
5.59654162363372e-05
3.91199482059889e-05
8.14104418675659e-05
9.01435589371342e-05
3.51829256663235e-05
9.70853818263807e-05
6.06707930718023e-05
2.89338657508771e-05
6.11739834516498e-05
2.71655033699524e-05
3.05255673114299e-05
-1.46162286055626e-06
2.91947783282962e-05
6.10015183409144e-05
5.11226765951205e-05
9.47233227693814e-05
4.36875677687446e-05
7.20239580138027e-05
9.47460002381089e-05
1.5177736799304e-05
1.80103748437268e-05
2.2484053836808e-05
9.91446544843261e-05
7.60846658276379e-05
-5.38817255338094e-06
2.61428466906776e-05
1.79453800867882e-05
2.64859203808952e-05
3.21245698500611e-06
2.25753702036973e-05
7.40919501567271e-05
3.46939599887757e-05
7.47452832746044e-05
9.83900301814451e-05
7.05502846459806e-05
5.78246875430414e-05
4.03034373206794e-05
4.68866729258188e-05
1.8022381744376e-05
1.98854158749596e-05
3.70129821057488e-05
9.36108350112244e-05
7.57865864498386e-05
0.000101428391771783
4.59256100606251e-05
3.92501713452119e-05
0.000146227239276098
5.06862320459924e-05
2.03325987807931e-05
6.55637968177291e-05
5.99387679631645e-05
6.83058204329835e-05
3.85290329821663e-05
4.98738191665529e-05
-2.66229083002933e-06
2.49478163370986e-05
8.10059007645933e-05
-3.65039086803185e-07
3.5793461598377e-05
5.77904002018749e-05
4.61352373234679e-05
5.85823383718982e-05
1.68489304507071e-05
6.22622567216261e-05
6.62517666512614e-05
5.06028161965618e-05
2.80234355940106e-05
2.82086338612548e-05
6.81431373355591e-05
6.61830391074128e-05
6.54920963703002e-05
5.54295105016417e-06
3.40324582599266e-05
0.000125802909030196
4.91137759974107e-05
6.71213175562454e-05
4.76704828178346e-05
1.90895341565278e-05
8.22436545336528e-05
8.00562292086791e-05
5.70039933784447e-05
7.20670928360145e-05
0.000123178620130389
7.11675247617383e-05
6.59975125329251e-05
8.57572437546345e-05
3.95462570537877e-05
7.80088135046279e-05
6.23171801151039e-05
5.1345682645167e-05
6.58259991222636e-05
4.03696047516689e-05
-6.66503410730287e-06
6.02997464442552e-05
5.58970405906819e-05
0.000102644220453076
7.2059213513611e-05
2.10105998835311e-05
9.15778377780355e-06
6.81986769257307e-05
4.84986946330377e-05
8.07338386151575e-05
4.94037288187983e-05
3.78379724607451e-05
4.97691602440104e-05
0.000108552607890325
0.000113627815874629
7.95486956648416e-05
5.6596572912087e-05
6.88668137395546e-05
7.15813205148565e-06
7.52990885685553e-05
6.67709813810413e-05
4.11965248647617e-05
0.000108983159996474
5.38097026781116e-05
0.000117047237997479
4.03218839786947e-06
9.23165642229219e-05
7.36820742501206e-05
8.45712839893675e-05
3.57382846088046e-05
3.94768543367433e-05
5.3489644650077e-05
-1.97910082050574e-05
6.82745514003606e-05
7.81008682560737e-05
3.91601307825904e-05
8.69833935125166e-05
6.96625873678768e-05
9.20461006478122e-05
6.23521808200128e-05
9.40415001902857e-05
5.13416685652014e-05
6.18197382617179e-05
-1.45998631166498e-05
6.80690223734392e-05
3.82191491412461e-05
5.8340070603888e-05
6.77428441077207e-05
-2.05232628368712e-07
3.31907568302861e-05
0.000110677888475548
7.24342115613208e-05
6.40192411315815e-05
7.39340058845733e-05
7.92152726141997e-05
5.56425858551286e-05
3.87344737306905e-05
0.000101620575628444
1.22113132396429e-05
8.7402248075359e-05
7.04887967705527e-05
0.000103460916080676
2.4420733082686e-05
1.09145596831259e-05
1.60338137812949e-05
6.63970333243811e-05
3.96917821844152e-05
7.83294542067499e-05
6.23790847315855e-05
6.41582001347468e-05
7.2381742609535e-05
5.4571553566597e-05
9.11507647347869e-05
1.6119285602375e-05
6.67706596885526e-05
4.29495992956419e-05
5.02259961608379e-05
0.000108802777408272
-1.91216529742216e-05
1.18640950134769e-05
2.62480050594471e-05
-2.91363728419204e-06
2.18700382491259e-05
5.5450198730239e-05
9.2248623530366e-05
4.86845687608087e-05
4.68065408979736e-07
7.70834869059842e-05
3.66060238855872e-05
8.59749683848573e-05
7.53461305525916e-05
4.09947482110575e-05
4.8864260527676e-05
4.26058249481042e-05
0.000127548455531535
6.28623341761652e-05
4.48916979928087e-05
4.57767200694067e-05
3.58290265146816e-05
2.22339523704881e-05
2.15027588535031e-05
8.37438179215991e-05
4.64639203336818e-05
4.54544476103528e-05
4.5041228780813e-05
6.00028078268834e-05
9.06566763871332e-05
2.05249618681746e-05
3.45131961947752e-05
5.26459516529823e-05
7.58177019615029e-05
5.44403968760355e-05
8.50182640631646e-05
3.83495937715304e-05
0.000114624790068722
5.72629044769966e-05
3.03268721782152e-05
9.11991890799923e-05
8.51643137713725e-05
2.51493978152565e-05
4.87095706719088e-05
5.95234608877847e-05
4.39179726247049e-05
5.97968390431975e-05
2.75495136034416e-05
7.51984046860233e-05
5.34395323533205e-05
6.86547674781433e-05
7.7320830697731e-05
6.92099678336132e-05
0.000122011815119161
4.76763680041112e-05
4.03891273733456e-05
1.467298308991e-05
3.20119436687451e-05
6.6650528919216e-05
8.13453208811208e-05
0.000107494185579669
0.000138091913735954
4.85751248813763e-05
1.12561362461457e-05
-1.22073416704215e-05
8.32301566528388e-05
0.000134027579558914
5.96979970111595e-05
6.59320746720944e-05
2.70129507774873e-05
5.44296382197154e-05
8.06807987295729e-05
6.87737990719529e-05
6.12269647076273e-05
3.11504008446503e-05
-1.06534701382942e-05
-3.86048129596345e-06
9.4666138862659e-06
2.67965707057078e-05
3.07380401561504e-05
5.37785324707912e-05
7.68831296929187e-05
0.000125279527696896
6.24334578597561e-05
6.31249661018271e-05
5.20504399281651e-05
7.78840909002788e-05
4.25553343849229e-05
7.91208162608475e-05
3.48634545447535e-05
8.53491807621565e-05
9.60792656838144e-05
3.35614178052071e-05
9.21546889349428e-05
7.53768362459814e-06
9.82934457618972e-05
3.31839880372849e-05
3.97508991228827e-05
9.07248686138976e-05
5.35229070861546e-05
7.8642273646516e-05
7.48649377385955e-05
4.83051118197697e-05
0.000119225075890601
1.86824867917462e-05
8.18092919849585e-05
7.53271750324969e-05
5.24786645692851e-05
0.000113664088370974
2.98043727706675e-05
0.000124334211532082
7.7738329025766e-05
7.53729720667396e-05
3.53106092160688e-05
8.96774105361598e-05
-1.79601991367983e-05
3.75414737529218e-05
6.0269364329303e-05
5.29271245820184e-05
9.20591349703964e-05
2.03049888971618e-06
4.60787913273103e-05
3.7805721035832e-05
3.57228885087015e-05
4.40708569651982e-05
-2.43006329268537e-05
6.3231645981379e-05
2.99352308311792e-05
2.47445045176995e-05
-2.68924531625884e-06
6.8483785631195e-05
8.08596046341736e-05
9.06464999622047e-05
6.94246533837468e-05
7.4684391960679e-06
3.4881226299767e-05
2.35205653534956e-05
8.82516423864262e-05
-1.68365856808056e-05
5.58667560994746e-05
3.78406596160791e-05
8.02957820700258e-05
9.52183997033533e-05
4.93554831640189e-05
7.18304968447217e-05
2.62640296064813e-05
2.88925241599304e-05
5.79322171547352e-05
7.22415705267752e-05
5.57045831292009e-05
2.51908641437894e-05
0.00010802816540842
9.01661191002381e-05
4.48845917181797e-05
5.93029795345988e-05
4.1180877982793e-05
7.65569947656978e-05
8.49412986917371e-05
8.23658204147581e-05
9.34626808712988e-05
3.67189572903925e-05
3.52198657400764e-05
8.1070896038552e-05
8.99828911187705e-05
2.67395335435223e-05
5.30065664990132e-05
3.58081089513398e-05
5.80505391421367e-05
3.72466162841924e-05
2.33291402441434e-05
4.1688157754328e-05
8.35447708047145e-05
3.3840902247513e-06
6.42287436077086e-05
6.06516879987442e-05
-1.60819284219712e-05
1.41825931462614e-05
4.62022721427386e-05
0.000122783399926285
4.80725108202627e-05
7.6332331689189e-05
7.3920759242425e-05
6.2643488059565e-05
3.58692445911877e-05
3.15047470229317e-05
8.31706448057777e-05
2.38263359621305e-05
0.000107074720484614
0.000104538801393206
9.36420106780493e-05
-1.95560682199847e-05
7.82722825333388e-05
7.3672567283898e-05
2.40847675867611e-05
0.000116989046311836
3.76360448922376e-05
6.3762825160742e-05
0.00012123016705032
4.40280822752105e-05
1.88319126494023e-05
0.000119469011164978
4.06264427870644e-05
0.000138682134356528
0.000111486529868969
4.99856735012229e-05
3.99861324340487e-05
8.60688008205189e-05
3.69968040700098e-05
6.55487216950596e-05
-1.93397301769904e-05
8.3246736175609e-05
5.42078627766634e-05
6.27141462757598e-05
7.52861175704828e-05
5.50392551748534e-05
6.9069990702788e-05
4.55818635168848e-05
6.55877619000136e-05
5.56412576285817e-05
3.31994671632898e-05
2.33647376459943e-05
7.73854695284429e-05
9.29167792960334e-05
9.71528677402175e-05
9.54272368651984e-05
2.1590058290773e-05
6.10733043736574e-05
6.61604185980266e-05
7.50839039826434e-05
7.9831115457674e-05
7.1658557917822e-05
5.35684417210001e-05
1.85557769962817e-05
4.40166743481983e-05
6.84669563719975e-05
6.16298272804138e-05
6.9942538091637e-05
7.55332269976317e-05
5.96365596346445e-05
7.50172386367195e-05
7.47857730713255e-05
7.00865066537678e-05
5.5354611959173e-05
5.18124611548024e-05
7.78518700626335e-05
1.52252550986865e-05
6.10571420736364e-05
2.41944004984298e-05
9.82866425668807e-05
0.000100534723627612
5.33038588475954e-05
6.15991862553646e-05
5.84625584841808e-05
0.000106522747119285
6.76889985542899e-05
6.34936824309875e-05
8.2703937022049e-05
6.96411278971064e-05
9.84296416636762e-05
5.82674674132789e-05
1.82667554455598e-05
2.77593375531772e-05
5.3149221939821e-05
0.000109997191477875
1.45234371236754e-05
9.4511981742207e-05
0.000107049238304801
0.000109322653624571
1.23916765496157e-05
1.41178471075759e-05
5.03136803477806e-05
8.15847788798813e-05
2.24628921673307e-05
4.38884127055612e-05
5.9914309131816e-05
4.91499183587607e-05
9.05351007490534e-05
6.37049078898839e-05
0.000101294194270721
7.87952748463424e-05
7.18711963280295e-05
-1.69364963142519e-05
8.76354999660273e-05
3.48239903800923e-05
7.39987876448898e-05
5.08887702349263e-05
2.68001687978725e-05
0.000104772545662276
3.05728976367589e-05
7.45833856585919e-05
7.98550166797395e-05
0.000122304136679816
4.58625647393915e-05
4.45718829672084e-05
5.74320015949492e-05
7.75167889393462e-05
8.77667885215668e-05
1.76541895166139e-05
4.86212276126256e-05
4.12909339033035e-05
7.82816008951152e-05
8.60156842315383e-05
5.5531991960917e-05
4.64127094867992e-05
5.51334952654696e-05
1.83134077344792e-05
4.89459232446251e-05
1.40797566085324e-05
8.96456280426026e-05
3.95423528706534e-05
7.2061003155122e-05
8.16441945828429e-05
0.000121791291249618
0.000102869645371306
0.00010056372901151
5.67819703427706e-05
5.01801270070091e-05
8.99956252851675e-05
0.000110597380057405
0.000104476590906005
4.62944098889927e-05
3.45765342919185e-05
5.54572683651098e-05
-1.07856893656148e-06
8.69408059213171e-05
-7.21149424831908e-06
4.22316336733046e-05
5.89820444240681e-05
-2.10749727355679e-05
3.9033283284966e-05
5.71158981234377e-05
7.51880623381875e-05
7.09023147223926e-05
9.18668948573285e-05
9.10276658711325e-05
7.95956270096458e-05
4.95519188976242e-05
6.62965573547531e-05
5.03693504648777e-05
-1.09625148227959e-07
5.66939211635965e-05
3.33202346488984e-05
6.51659584886762e-05
5.67504862197056e-05
4.97879738185496e-05
9.29847072948097e-05
0.000109925436743839
7.11840963427184e-05
8.47030835601189e-05
5.53257075107103e-05
2.38357404349294e-05
0.000101994775704725
3.56947271172836e-05
6.2853974415261e-06
0.000105797962110376
1.98495660466039e-05
3.89627706454335e-05
2.89587696538566e-05
5.64175741747293e-05
9.18709962452871e-05
5.9013011354325e-05
5.73079440545051e-06
4.34330943717523e-05
7.15468936809887e-05
4.8202065145922e-05
7.36315705001477e-05
4.34454607587056e-05
6.14046950544884e-05
8.4412019984827e-05
-4.7689719816965e-06
2.78976026166601e-05
6.00288275000746e-05
3.65417895219656e-05
6.08379153084847e-05
3.22630265590803e-05
4.96098708387533e-05
3.89105010239644e-05
7.65010637811168e-05
9.11523879916326e-06
6.73106436164553e-05
8.60956711160537e-05
6.32002295198644e-05
8.38918110722076e-05
6.50956074837062e-05
7.79264587920013e-05
8.88195053054911e-05
7.381247605659e-05
4.59643155107614e-05
3.97295969479513e-05
5.6868194671154e-05
