# Supplementary material for: Research on computational propagation and identification of mine microseismic signals based on deep learning
Source: PLoS One. 2025 Oct 22;20(10):e0334641. doi: 10.1371/journal.pone.0334641 (PMC12543183; doi:10.1371/journal.pone.0334641)
Supplement: S5 Data — (ZIP) [file pone.0334641.s005.zip › 000100800001620.xlsx_0.txt_24.txt.txt]

4.79113696149509e-05
3.98256068289899e-05
7.39127403949151e-05
5.10880456085078e-05
0.000170426230031563
8.92339945615166e-05
1.71352605673394e-05
1.86825518572493e-05
5.20463927821811e-05
8.08400876075474e-06
3.93037462585409e-05
7.14358171272372e-06
8.63956896339745e-05
5.39068452721196e-05
0.000129135059796295
5.97123834852919e-05
2.99033546418669e-05
5.28738938397007e-05
4.92428035280365e-05
3.51607756996088e-05
4.62530161583165e-05
8.60685418285222e-05
3.17738982515723e-05
6.05725648953739e-05
-2.96872614875293e-05
5.99126109506933e-05
5.88719435527474e-05
8.85000669868475e-05
3.97781234431344e-05
5.68414964773984e-05
8.9432776225048e-05
9.01851888146409e-05
7.9696930377282e-05
7.57923199694781e-05
1.51826363118669e-05
0.000100171695780688
-3.04606724289174e-05
4.73162794436309e-05
4.07722918109058e-05
8.93468150085936e-05
5.67241644118296e-05
2.67323875270085e-05
9.06520657412792e-05
9.21995857709655e-05
8.96686162392847e-05
2.00122832694809e-05
-1.35517789556067e-06
4.09750097471715e-05
1.27988991788018e-05
2.6748537805115e-05
9.58389911950462e-06
3.82868417112521e-05
1.98633725243261e-05
1.37741724750148e-05
3.36779474706068e-05
2.44899553922809e-05
6.15267332796018e-05
6.8904837278086e-05
0.00010499679699015
6.69178553755849e-05
3.68950150361269e-05
7.5715574208922e-05
7.18336787140198e-05
5.06268108364515e-05
8.23704961134235e-05
6.01920725950751e-05
9.34680890520393e-05
4.8604710629862e-05
3.84575390754993e-05
6.81540930985532e-05
5.54833502832315e-05
2.3594632411092e-05
7.3588630290323e-05
0.00011311883967933
2.73757160282724e-05
9.97834983354157e-05
7.58188540282712e-06
3.90297434694266e-05
8.66037014795904e-05
8.25425847017883e-05
5.9670877612407e-05
8.6565239233724e-05
3.5693378403732e-05
5.79074012340447e-06
1.7027279637094e-05
5.78803013399658e-05
7.00128007135145e-05
4.13520075209448e-05
7.8358884311549e-05
3.40033616888589e-05
2.96765729870344e-05
-1.32511528494186e-05
1.98347686339852e-05
8.71751444370619e-05
5.89219332603217e-05
-1.74400105940427e-05
6.98631669311884e-05
7.78548177438114e-05
1.34303086856548e-05
5.49376214809775e-05
4.48184974448147e-05
2.22632781525169e-05
6.28687055220216e-05
2.66564521208825e-05
1.93621151271624e-05
1.59121925115286e-05
-1.58625752099798e-05
2.0988195925522e-05
9.47726446284269e-05
3.27202542945457e-05
6.39017267154839e-05
0.000109231508893735
0.000136723922954028
5.01537366398236e-05
0.000110178221597935
6.55353345338893e-05
4.55482014703867e-05
1.46420353544457e-05
9.58209222468988e-05
0.000102089503982205
5.9750272883031e-05
0.000102076126907756
5.98211781243293e-05
5.76757450411691e-05
0.000117660981470409
5.43777894551774e-05
8.51118288075024e-05
4.77395297738108e-05
6.47868596331887e-05
1.46951639025305e-05
2.29223385822015e-05
4.00706626581795e-05
0.000108666550015539
6.16068400548314e-05
1.57452377704319e-05
8.51267880984842e-05
5.41159511043029e-05
-1.53146580389355e-05
3.49127988284402e-05
8.35061609962635e-05
3.27209407371001e-05
7.22028550953413e-05
5.3151868071992e-05
6.89671763678322e-05
8.54738459439101e-05
1.93842996369444e-05
-1.20584929460478e-05
9.68105687523883e-05
6.92523315312604e-05
4.65401871108147e-05
7.14179878993652e-05
7.51434815592284e-05
6.8486392670721e-05
-8.89851579145732e-06
8.4311818408342e-05
2.77874677998835e-05
3.96349137497088e-05
6.1659574331094e-07
7.88099196035744e-07
6.5419544080623e-05
7.29009394726216e-05
0.000139017987807784
7.39642529374471e-05
0.000100587945033701
3.23249762638466e-05
4.49944244322536e-05
6.03572853407526e-05
6.95988786961258e-05
0.000119863934536153
4.85226984222158e-05
7.94783819237814e-05
4.93818149869135e-05
-2.19670858089319e-06
4.93437828770386e-05
5.01166082908769e-05
-1.1195991002616e-06
4.6241837762514e-05
7.50716970181169e-05
5.83003415516474e-06
5.33070537893195e-06
7.7046654572261e-05
4.41850301622095e-05
0.000120263719281508
8.42220371353719e-05
1.73590855311453e-05
7.62303028291581e-05
0.000103941393357514
6.37175796176524e-05
6.47968269806896e-05
3.73468963864849e-05
9.03943380784685e-05
5.19146557278502e-05
3.82246918621665e-05
9.62502388358261e-05
7.48955496337851e-05
9.60375895243848e-05
0.000106642888999133
0.000108852956625861
4.01998625382541e-05
1.93365537125378e-05
5.48286776304223e-05
0.000119036934861066
8.73437980493005e-05
8.43041808276484e-05
5.7275139691467e-05
9.79948675006279e-05
6.32261214066721e-05
7.27691712519838e-05
1.88910313323653e-05
7.88288129309915e-05
1.70238754778079e-05
0.000111770272610353
1.11652316472472e-05
4.12523336452937e-05
7.20037999162531e-05
5.72225072002265e-05
2.30117056642022e-05
-2.47831803763726e-05
9.4827882662688e-05
4.61165968390653e-05
-3.75851530707001e-06
4.46745863823954e-05
2.44232389252247e-05
2.23961273686754e-05
7.83393359285129e-05
2.50362864629786e-05
8.21924664923286e-05
0.000102425773754354
4.40793891382622e-05
5.12994263614024e-05
9.42291066913115e-05
9.17061821107653e-05
4.13961616823843e-05
-1.27277484331373e-05
6.30703351657074e-05
5.00156912537058e-05
7.31301272303131e-05
6.79152690882469e-05
3.81769736379603e-05
0.0001006784637212
4.70688047816438e-05
2.15043791926688e-05
8.83169081792949e-05
-2.08485900501992e-05
9.93604760944074e-05
1.35668542738838e-05
5.90616237366442e-05
8.02812093163513e-06
6.02249103036123e-07
2.31474821324298e-05
9.48773088134252e-06
4.38763618242825e-05
3.03081243736583e-05
8.8578271572118e-05
3.39254969288873e-05
7.92220839085697e-05
8.35009231912455e-05
3.13705958744427e-05
7.42999045009608e-05
5.41668520896195e-05
1.48436990159091e-05
2.57358861051951e-05
7.55103940182804e-05
3.43828727362268e-06
0.00013677632677661
8.70809310772048e-05
6.60243032373536e-05
0.000123685693787466
4.90704291485258e-05
2.5532185071118e-05
4.29074412291595e-05
4.03469079522186e-05
0.000106315806025091
7.99412126406303e-05
-1.44944699029548e-05
4.19848838249165e-05
7.57408870294365e-05
1.29298986541668e-05
8.24394858430481e-06
1.22194041634291e-05
1.42563979449588e-05
1.71771804469768e-05
3.52037584077347e-05
7.11105602506363e-05
5.52936498512397e-05
0.000113786041166095
4.06341345137089e-05
5.40473617271067e-05
9.37337767943639e-05
3.98033315690599e-05
3.06145789147202e-05
7.21357181777158e-05
8.65851168281979e-05
7.19067798848308e-05
7.29617389848949e-05
3.45661020191275e-05
3.86365965895539e-05
5.9309281534763e-05
4.94494412286641e-05
6.70371962748447e-05
7.46952034878528e-05
2.0064053690449e-05
9.25671334808248e-05
8.94362191210963e-05
5.36516918186733e-05
3.65914898863088e-05
5.49614242972551e-05
5.05285850466976e-05
5.32070470031786e-05
6.5252413766123e-05
7.70314117393198e-05
9.04751608496475e-05
2.08123959496836e-05
3.72932775690051e-05
5.14664501094296e-05
0.000112036566419952
4.29372081667893e-05
-3.41600984185704e-05
9.66288645028964e-05
4.4272959398957e-05
3.92047317092817e-05
8.62816202971664e-05
5.33406768110831e-05
0.000102050841178225
-1.41569567798815e-05
2.78222829384842e-05
3.55292285427147e-05
0.000100897448393143
5.37836510008186e-05
1.75136573615755e-05
6.7666129999293e-05
0.000128656117857577
0.000120538035078929
2.98602494435901e-06
9.59778914999354e-05
-3.96296096429254e-06
7.52500131949738e-05
8.1293695892263e-05
9.60697962020506e-05
7.88847863477123e-05
3.49470796595106e-05
6.60986333096753e-05
6.96449824278901e-07
8.27455367545694e-05
5.80966095828067e-05
6.64649150732562e-05
7.95941140296353e-05
1.77125765013546e-05
7.66222081170435e-05
8.85246354405865e-05
7.1162979467606e-05
9.18813601336116e-06
0.000119779744167155
3.15282080920087e-05
0.00011790824522582
6.80752929954192e-05
8.97457050229576e-05
0.000128905418201555
5.25578014218038e-05
4.5486222002199e-05
6.51837720424905e-05
6.61783730611193e-05
7.0864025562247e-05
4.8004866838892e-05
0.00012140625989959
7.4629681204876e-05
9.08380059564871e-05
5.801631796521e-05
1.33357620485157e-05
2.68268755761174e-05
0.000115909168751476
4.57313629905729e-05
8.1242467539606e-05
9.80187490183723e-05
0.000103512755323086
6.42682676367415e-05
8.07920186933214e-05
3.11077376731398e-05
3.30620703261556e-05
5.87486285266491e-05
9.10485149575856e-05
3.18511261846233e-05
1.5722477554619e-05
3.03381855323352e-05
5.76285539610897e-05
9.69424017954032e-05
8.97089399255286e-05
6.85614330111289e-05
3.97291630301878e-05
3.31230125965644e-05
4.95614054947771e-05
7.91645488026792e-05
4.55649924008924e-05
6.20171219693612e-05
8.50273643806201e-05
1.92520984466933e-05
0.000120100773058909
6.05556651493225e-05
5.86701086922017e-05
0.000117648327162451
3.72568289632866e-05
5.63574831382254e-05
3.84424867049972e-05
4.54216590476677e-05
0.000110803718332203
1.6816139786521e-05
2.81928834070033e-05
9.27534584875537e-05
0.000126309276980994
3.04047449652396e-05
3.87365161470184e-05
5.197673922502e-05
8.18417356219404e-05
8.50564204474355e-05
4.21931940303096e-05
5.85987209505244e-05
1.23720338860772e-05
6.16809578328639e-05
4.28876204305348e-05
7.68390806600717e-05
5.67026877523389e-05
5.95359997765518e-05
2.65007467471726e-05
9.39348503246665e-05
3.72574117871468e-05
6.21489100852364e-05
-2.4647317427354e-05
9.60531118737204e-05
6.25014552528895e-05
6.69027095083552e-05
4.50776400877665e-05
8.47473777667379e-05
3.29986961808388e-05
3.92163525949127e-05
2.06139491501976e-05
7.19681977157731e-05
6.44769745824706e-05
4.06532901403795e-05
4.05807332087917e-05
4.4739567298633e-05
0.000103478162742911
4.60367240637258e-05
7.48762228068699e-05
5.2375187589264e-05
0.000113069215101271
9.35669235951498e-06
4.81611479711922e-05
4.73065200457656e-05
6.93477732034648e-05
6.98043961055287e-05
3.75061974648377e-05
4.67829035695335e-05
2.6495691549734e-05
4.28100153915882e-05
7.74238895672081e-06
6.99944420564386e-05
6.4698349468718e-05
7.29021216670129e-05
0.00013518108692462
3.72111044734974e-05
7.25053102169185e-05
7.78125779103107e-05
5.08034083717909e-05
0.000117744881891688
4.61487254709632e-05
7.0772092119627e-05
6.12667460050228e-05
6.26147958376456e-05
2.24710220558167e-05
6.47023710087186e-05
6.10596715428105e-05
5.15444226618917e-05
-3.01268467300825e-06
7.10255577549852e-05
6.88855744551298e-05
3.05913544137504e-05
5.00890015299951e-05
5.20561822712272e-05
5.27275280377366e-05
9.55985238393084e-05
-2.21476922070039e-05
1.73395447813699e-05
4.62821657393197e-05
6.95210929024659e-05
3.43285753616256e-05
4.02413671350368e-05
8.5079743061442e-05
9.58927794035366e-05
5.7716685353533e-05
5.46327117505727e-05
1.44750366372118e-05
-1.87781894745382e-05
1.47909789435351e-05
4.02848875930593e-05
7.82255471475441e-05
0.000100548136824369
2.27911667001999e-05
3.35726734019451e-05
0.000135627674783059
7.5926837850322e-05
1.97940858851575e-05
5.10450056915786e-05
7.98002961524065e-05
3.45829898468603e-05
6.92628903737277e-05
2.46540243321106e-05
5.97567062650988e-05
7.20005508069549e-05
0.000121134531176745
5.33874968144287e-05
9.65343095870211e-05
0.000112388446231976
2.43316301112951e-05
4.12266091008913e-05
8.66520484201432e-05
5.25418831301982e-05
6.93674992299495e-05
1.38013800087204e-05
9.3961307754699e-05
8.96079374526057e-05
8.08652484032739e-05
6.22544787720728e-05
4.09812540203606e-05
7.04861003236754e-05
1.57614466430549e-05
8.95132322465746e-05
6.37375984971375e-05
6.69455218391073e-05
7.66822490592227e-05
2.19712783677374e-05
2.38053285626978e-05
7.31062952852871e-05
6.98351870420094e-05
8.49363602246266e-05
2.51894343084599e-05
9.31508478701087e-05
4.4091433283049e-05
1.18328241505114e-05
7.53794494156727e-05
2.37122186608796e-05
3.66941602725724e-05
0.000129629593837139
2.62924877844923e-05
0.000103938002676876
4.58153312709909e-05
3.34744204927226e-05
9.77909051377646e-05
4.87712057558765e-05
4.09675266395883e-05
0.000107726312411767
8.64449735657066e-05
6.40422451936919e-05
4.64059621657679e-05
3.88944346766859e-05
4.21272299896738e-05
4.97477535243447e-05
4.43485948226138e-05
1.32176875024937e-05
9.87174520479739e-05
4.97562659757089e-05
5.5897825372958e-05
5.22911135316852e-05
5.94675776667031e-05
1.89612076282273e-05
2.55244801636637e-05
0.000102646051827401
-1.75042837896788e-05
4.1753314032088e-05
0.000101823091490434
8.96460178588029e-05
6.12287287380719e-05
6.95767731223864e-05
7.41284928533298e-05
-9.33021483442854e-06
2.07676039357235e-05
2.35540768586519e-05
2.47149938937983e-05
2.73884819695373e-05
7.36549600242159e-06
6.97107853646882e-06
4.20402776100851e-05
6.20136827186089e-05
2.18129001396995e-05
5.65207219825803e-05
8.75738845484614e-05
5.53841146639731e-05
6.53497518496481e-05
2.37902900409706e-05
0.000119137710260322
9.75476699106274e-05
8.41069949234738e-05
0.000118282711971532
8.95761631570649e-05
0.000117811198308249
6.57179714692277e-05
0.000128667427089829
4.52737904433663e-05
2.96259642561419e-05
1.53593717463072e-05
6.42695259566328e-05
1.08892331919546e-05
-4.10957718159701e-05
6.43532294602683e-05
7.4196846625413e-05
4.75930922231929e-05
1.22006873985153e-05
5.70125494623548e-05
9.09230043766478e-05
4.93596811307453e-05
6.94013488375213e-05
8.19868597939003e-05
1.70695759305993e-05
5.04806462719486e-05
4.90152254294204e-05
3.17510383867274e-05
3.39116950500901e-05
6.43659588257576e-05
8.2831169860308e-05
0.000140388791821944
5.45615012206497e-05
2.42095144350347e-05
2.73287561052266e-05
9.86002686040034e-05
-1.90814681044169e-05
3.19807033620574e-05
4.44413156476357e-05
1.96801116717034e-06
2.11043079524726e-05
8.09822808968988e-05
8.03334824836549e-05
9.22780276063773e-05
8.51875046615692e-05
9.142031049e-05
4.78621088900403e-05
4.37921500115021e-06
9.67077366310359e-05
-1.60698991880915e-05
8.54890635514833e-05
1.54572009515293e-05
3.21219013461263e-05
5.09182172665088e-05
3.92370169447761e-05
4.76552423424632e-06
6.30592234774636e-05
9.85825025476721e-05
0.000113708817483017
6.58529667218262e-05
2.71212488784315e-05
7.94574300538621e-05
5.11208409355685e-05
2.3226750346144e-05
2.15146889950301e-05
1.10232279459031e-05
0.000107801612131097
4.34985681985907e-05
3.48053910549668e-05
0.000102794917857696
4.37409966234081e-05
8.88128518752428e-05
2.40650259909494e-05
-2.55894751666977e-05
6.17748717629122e-05
1.34034868260573e-05
0.000122587337196209
4.02659533798408e-05
4.34733394986166e-05
2.17520369690161e-05
4.6650313739772e-05
1.87550992364709e-05
5.2653355192483e-05
6.78131738435712e-05
5.03030909684045e-05
6.75752582368341e-05
6.35946416698086e-05
4.58441084070883e-05
7.9973941854201e-05
0.000116484043590897
6.20682814718855e-05
-3.69952958210795e-05
5.38479746818668e-05
7.94253920469873e-05
2.087066244138e-05
7.27742788658551e-05
3.59291509700395e-05
4.80350002495809e-05
6.40203567815492e-05
9.07174463608908e-05
2.35843800952263e-05
0.00012538502058797
7.75533436805236e-05
2.79414057944972e-06
3.0726619859785e-05
8.94851925987157e-05
4.54565518989462e-05
0.000116586244863457
6.7505075728234e-05
7.19633895763463e-05
3.92546180537697e-05
5.28423177811481e-05
4.38401359182315e-05
5.07409640325888e-05
2.2024831113412e-05
-1.33894544216071e-05
0.000106405391026944
2.12955769676046e-05
6.67819301391918e-05
9.55460317308189e-05
5.55215852679639e-05
7.04422894096591e-05
3.34000975092163e-05
5.53073143561161e-05
2.48450699010101e-05
3.94057384655976e-05
9.52104583161289e-05
4.64246704370854e-05
1.75353729926075e-05
2.79916606112667e-05
4.57079417196114e-05
-1.3664630616927e-05
2.40786142426297e-05
7.44145374740515e-05
5.4614071456333e-05
5.86707974189928e-05
1.46490054309573e-05
4.64952678358538e-05
7.62245363629544e-05
5.9539171027576e-05
6.11596504029858e-05
6.41156245734652e-05
-1.37344821382444e-05
8.68419633172259e-05
9.94843252201133e-05
3.09264994065292e-05
5.06946798087516e-05
8.19689215437049e-05
1.59624445762311e-05
5.35351255996566e-05
8.17546676843673e-05
6.28409881667835e-05
6.93322879294229e-05
0.000103247504168823
9.1812849220079e-05
5.38847738081352e-05
7.19935712968209e-05
8.17740595947012e-05
6.76177249027971e-05
5.1118265070784e-06
5.84350416176256e-05
5.64788220166972e-05
6.77376359192906e-05
3.09734304468204e-05
0.000125536576230911
5.42360623718768e-05
0.000101381129092529
3.08395799867942e-05
9.01441867391643e-05
7.65823288657763e-05
6.74367425833964e-05
1.10422364424489e-05
2.34042465339206e-05
8.89544551549656e-05
0.000105028538385879
8.39802178032549e-05
7.54579014155165e-05
9.41702282334449e-05
0.00010627367845818
7.96135543267639e-06
5.95865496396171e-05
5.44729096862483e-05
2.49211955204562e-05
1.4557651202192e-05
1.46483335662899e-05
8.11693086273114e-05
9.17615080260383e-05
2.51167727167201e-05
9.9690006199876e-05
8.3191539601923e-05
5.19979741943941e-05
6.21359189863964e-05
4.35328724544549e-05
7.45477190377208e-05
7.59895095302707e-05
4.19423297480131e-05
8.47218737462669e-05
8.80678476189815e-06
6.61655279746255e-05
1.3576399839632e-05
1.55548332796359e-05
8.8946693090947e-05
8.73360106554304e-05
3.6275815550545e-05
5.3107388388608e-05
-1.85128467189342e-05
7.56496835255772e-05
5.19148957355804e-05
5.09917119003547e-05
4.48861503145446e-05
4.7231215751294e-05
3.10131424441012e-05
8.30183061055827e-05
5.93262353688549e-05
8.38238283392548e-06
0.00010937398444596
1.62124509230821e-05
0.00010252407363902
7.26536145902143e-05
5.33292637090758e-05
2.76782899261857e-05
6.65210722811335e-06
8.21087721432854e-05
8.10119093022142e-05
2.48650066998943e-05
3.79976904759493e-05
5.68360760184659e-05
-1.03726071123613e-05
5.22953759649845e-05
4.72704390684851e-05
0.000117288265671282
7.47754490546135e-05
7.10450063206232e-05
8.24757871003491e-05
2.95384881508642e-05
9.55120558482278e-05
6.59903056092394e-05
8.39016947579346e-05
7.63314230430502e-05
7.69739995708745e-05
5.49923438865854e-05
6.3193282270791e-05
-6.83140246161396e-06
1.76416654169297e-05
6.62309471028376e-05
8.87128611367347e-05
6.67255762419431e-05
2.78351244783166e-05
5.10885257196668e-05
6.14225437097243e-05
2.49150323627195e-05
2.2664088843673e-05
5.36499919467994e-05
2.53116743272327e-05
-2.81485372747084e-06
4.04877147204271e-05
5.41001534379111e-05
9.23053436522225e-05
1.24959617447388e-05
6.60679719258137e-05
2.7492769774425e-05
4.46901931741352e-05
4.80571489220515e-06
9.00791074969068e-05
1.45094808260368e-05
2.0923020237551e-05
6.83634258928441e-05
1.06206306063126e-05
7.56389908207355e-05
1.68566000061434e-05
8.17179323417136e-05
9.63854983627722e-05
4.76375184315316e-05
5.29321775157565e-05
8.54565158201524e-05
0.000123717677665005
8.51574852684677e-05
0.000111311016563754
5.14831420083013e-05
6.51005099927338e-05
5.13852194473914e-05
5.58207669910961e-05
3.64414771626972e-05
6.00103046774717e-05
0.000143563184654199
4.58897682191321e-05
6.49991816976724e-05
4.9771367419801e-05
4.49323404154784e-05
0.000112710447952662
8.29261832982004e-05
5.66582118883125e-05
9.68083083435454e-05
2.73092997700033e-05
6.06378668300517e-05
7.61806341068434e-05
2.93335667455131e-05
7.76640207979811e-05
2.19221145942484e-05
7.88206779046207e-05
3.7636059799855e-05
0.000118950132593883
-6.42912037243887e-06
3.92827094719315e-05
8.53726242494244e-05
4.31811354867363e-05
6.23562835810148e-05
2.00593405283832e-05
1.28376246598058e-06
4.87586861291369e-05
3.82027928458487e-05
4.86608222470412e-05
4.30756191237212e-05
5.23585805242254e-05
8.63852981480159e-05
0.000129052055532784
9.93222162605399e-05
1.84431421269668e-05
6.02506788717365e-05
2.38658851376935e-05
6.85396723288898e-05
5.1179140165059e-05
0.000105618515401762
0.00012583881561593
2.50314844215279e-05
0.000100730033947398
2.92788162141835e-05
4.91980689493918e-05
0.00010510336714671
8.13766045869942e-05
0.000111400149815522
5.95295982951703e-05
2.74277183201459e-05
2.12527459269562e-05
0.000119417155161173
8.35320821265739e-05
8.98996576177427e-05
0.000103846137869055
0.000146005574707565
0.000124646119004501
7.13846464295305e-05
3.11041297400036e-05
3.70549319489557e-05
0.000108769355811932
6.55856966418869e-05
6.84495201770776e-05
8.33961883243508e-05
5.92917734972123e-05
7.0814513965078e-05
-1.82543501763813e-05
5.6485999500247e-05
3.43482451466769e-05
6.37678202917668e-05
6.91421888316604e-05
5.87235457634702e-05
8.56818068668755e-05
3.27128028665291e-05
3.01373165228176e-05
2.98751463794768e-05
2.90291839840758e-05
7.45289043170962e-05
4.95049553774374e-05
-1.75058274661146e-05
2.50202068861856e-06
1.54805252255386e-05
6.49388353231901e-05
9.3215013185113e-06
-5.34182156783133e-06
-7.81713072430457e-06
6.74266319091669e-05
3.19180483018669e-05
9.26108308538201e-05
2.94140966568624e-05
5.58986411653907e-07
9.92092701472373e-05
9.96426389662455e-05
8.35824677599284e-05
9.6409890332498e-05
6.22959294380313e-05
7.61397205273182e-05
6.88221657509905e-05
0.00011230319887202
5.88491203036848e-05
9.85638211001042e-05
4.84132727167585e-05
6.68260767780297e-05
4.36710904817395e-05
7.30391119130239e-05
7.08180215855728e-05
6.89390502765488e-05
6.91249704970879e-05
9.80235797117251e-05
8.2831272731165e-05
7.40612748817509e-05
7.75755817376748e-05
1.20682404258361e-05
3.12116700692926e-05
9.72123414100989e-05
6.58291889688437e-05
3.29917936987581e-05
3.19507388586438e-05
5.33743951245077e-05
3.98999491776298e-05
0.000127114610966254
6.27615891571494e-05
6.72522896368362e-05
1.80673798442382e-05
4.51138056200248e-05
-4.53233119432661e-05
3.84932629640077e-05
-1.69476761443791e-06
4.06788546740288e-05
6.54147042568795e-05
8.10601824369976e-05
6.22046337706995e-05
6.88191477249913e-05
7.08400005948548e-05
5.20650749258423e-05
5.08259473495012e-05
4.92277063463715e-05
4.60726134318779e-05
0.000107878432349686
4.52669951621974e-05
6.63865597285181e-05
2.49269093077694e-05
4.22977646692443e-05
0.000121560135714047
7.40400464373187e-05
5.72723396860065e-05
6.48620879023038e-05
0.00010180687426603
1.64650951625334e-05
0.000112466998762356
0.000132414718792848
7.69243088293588e-05
0.000117282921185196
0.000112835319489232
8.12033285069434e-05
5.53127632784922e-05
2.61468785860818e-05
6.86401032628151e-05
8.99650755064745e-05
8.46490721193402e-05
8.7565953344693e-05
6.19745999981617e-05
0.000107352522373727
1.00304188662352e-05
7.39063857210061e-05
8.04261506797297e-05
6.37069824554276e-05
6.37371632913258e-05
5.49670319104969e-05
6.7739500730604e-05
-2.36852634000569e-05
4.37355387636943e-05
2.91913918831361e-05
8.20777359203255e-05
9.9327771344463e-06
6.38303370016955e-05
7.9430057013281e-05
2.82806131464438e-05
4.3661314161759e-05
7.24540211792418e-05
8.9007257709154e-06
5.21880149502031e-05
2.55364951139178e-05
7.59518881391698e-05
7.37123060836518e-05
4.76981003150307e-05
0.000102863298564784
0.000146597058047403
1.3475735790414e-05
5.84920850593342e-05
6.34295188512101e-05
0.000120723819236161
7.94727123790856e-05
4.85823393998684e-05
3.33402064595648e-05
6.22020767151155e-05
0.000118641832181493
4.84373233931423e-05
8.09268750439777e-05
7.29631439647635e-05
5.65190136040457e-05
6.75941166336546e-05
0.00011747462148111
1.41164130935016e-05
5.97212581165857e-05
4.80420665790376e-05
3.28245388399529e-05
8.69222019342602e-05
0.000112022529028387
8.48359477059227e-05
0.000115244328626574
0.0001156579782874
8.24932033546476e-05
6.00764457129964e-06
3.43635931354013e-05
1.05505631812924e-05
7.35186927519887e-05
3.8372292302142e-05
3.29427727027151e-05
2.8424311489396e-05
5.38080988146703e-05
4.88327606899364e-05
3.69400187567692e-05
2.24737700023639e-05
4.83956405487207e-05
1.01935040036149e-05
7.06026640926193e-05
2.72679384479058e-05
4.57137873854628e-05
5.5325279121569e-05
3.27266812474725e-05
5.54213732855124e-05
8.71407500321531e-07
5.58634923724732e-05
7.27356931293045e-05
2.56165330011009e-05
4.02706695549596e-05
3.95035703317812e-05
-1.59855755023859e-05
0.000100277788602337
1.39369215867375e-05
4.34917406254674e-05
9.60248603333828e-05
5.80476008557823e-05
3.81473902107537e-05
3.07076209672496e-05
0.000119124375877021
5.23805088651801e-05
0.000123097277570656
9.94269848355854e-05
3.0869062945585e-05
4.29981346115411e-05
4.7176923483579e-05
6.06685983285317e-05
7.15002124201087e-05
0.000102541752389633
7.0023012667676e-05
3.1222150422511e-05
6.88177544559323e-06
2.78055599599847e-05
4.86822600008394e-05
7.210338976246e-05
7.51985939774368e-05
6.15884653534277e-05
1.45732478627296e-05
2.44155874840985e-05
3.89138046446176e-05
3.02152730081966e-05
3.65391588551978e-05
6.98167491799619e-05
3.93982732493669e-05
4.67914241498281e-05
9.66827460457553e-05
4.97364869536729e-05
2.16429646152771e-05
-2.80337446893131e-06
4.24057819580956e-05
6.49415207579088e-05
1.33830183837159e-06
0.000115704554179104
1.80803447478336e-05
5.61893335373154e-05
5.37390037547291e-06
6.16669753677253e-05
6.56925372927555e-05
0.000126163066581144
6.65255194338533e-05
9.64972957526197e-05
0.00010433451538843
9.20321937232244e-05
0.000107308545238435
9.03308577917591e-05
0.000114793820106418
8.20940355931223e-05
0.000111642375638748
0.000117148098068903
-2.17199373500708e-05
8.51924382972378e-05
9.4074359435641e-05
2.72484717414387e-05
8.08335147545025e-05
0.000102343584599103
6.7526593059187e-05
9.57237311882173e-05
7.79260953213991e-05
3.95304048121857e-05
4.12181216511219e-05
4.13887819515629e-05
4.02539438560152e-05
3.19315732240181e-05
5.35661804992381e-05
4.11597477699667e-05
7.94781680785332e-05
6.64224358175958e-05
9.2017435008042e-06
3.26859471563449e-05
7.31695568488908e-05
5.94601485971711e-05
9.31544067598147e-05
6.75994183946783e-05
7.20338631246914e-05
3.21415948348375e-05
7.41768289056003e-05
7.53491940823144e-05
7.94875560114948e-05
7.27871294549618e-05
5.11125394097232e-05
6.11857197167216e-07
6.70480923251657e-05
5.98180693216082e-05
3.39588928762166e-05
4.60217847388214e-05
3.41323892786038e-05
8.61598114262445e-05
6.87854065927557e-05
8.25372990379674e-05
7.45010579529077e-05
3.14736815018077e-05
-5.52233797867179e-06
0.000105032517997867
6.32232636421648e-05
6.06873450961405e-05
7.60668374620264e-05
8.9284969888511e-05
2.71116383141222e-05
0.000104232236311832
0.000110696378700592
0.0001077926934893
6.20238774186211e-06
7.43328018522711e-05
8.3171372423005e-05
2.33880577064779e-05
5.22621211650492e-05
8.09335908561568e-05
7.25535973941065e-05
4.38284447648344e-05
5.96534266193319e-05
2.91348207491328e-05
5.9953961393813e-05
7.40710110013572e-05
3.81189169738782e-05
7.28706945288798e-05
9.65840974306805e-05
9.73218933879642e-05
9.47037377551695e-05
6.64913383095744e-05
4.10076118958961e-05
2.03659784168682e-05
4.73481910740106e-05
2.2166911162297e-05
8.17746135273064e-05
6.00345997650507e-05
6.95717529920197e-05
-2.11859238625784e-05
8.21159097957221e-05
0.000123521915348006
7.73797426384281e-05
6.96201490026291e-05
9.03241016410217e-05
4.71227822946787e-05
1.66891841179398e-05
4.67408819692339e-05
5.22623305117569e-05
2.49685371844173e-05
6.31832816844914e-05
8.53194176178212e-05
6.81080031172322e-05
3.95692144563955e-05
2.10651031327039e-05
5.14267346550758e-05
1.54624744537152e-05
4.20355945347622e-05
7.96046814825402e-05
5.38825458994152e-05
2.21366974815221e-05
3.82885539798802e-05
0.00019194456168668
3.49017239583128e-05
8.33394544149187e-05
2.57975955778474e-05
9.97630673864166e-05
8.32651097960009e-05
9.11262117457418e-05
2.50403973306209e-05
2.92963399618503e-05
6.63234909263536e-05
2.50902605260659e-05
3.79708169245997e-05
3.98242972321239e-05
4.94494450084716e-05
7.67215173267841e-05
4.30607119564077e-05
8.76311796818096e-05
7.65339374294993e-05
4.91138049162934e-05
4.31806730228785e-05
2.67368303828908e-05
7.3026116357033e-05
-3.38928858752766e-05
7.55802695889136e-05
1.47974557794477e-05
5.26574402254679e-05
0.00010088196565767
4.70603542009818e-05
3.61903786926027e-05
8.89767773109386e-05
0.000116833649452072
6.60091529771372e-05
7.9177347305992e-05
3.99816123331646e-05
0.000102997621279363
7.6109113178835e-05
8.04084838696368e-05
1.74188170712957e-05
4.88837741803428e-05
2.35047821584185e-05
9.85611496357412e-05
9.23680902071857e-05
2.26040403107557e-05
6.0745677172974e-06
4.49149796624409e-05
2.084785819239e-05
0.000103660311312471
8.32691390302727e-05
9.84908518877183e-06
0.000133168648774465
5.85874745278694e-05
4.50139101164008e-05
6.82735088079084e-05
7.13020427216232e-05
9.23353697418013e-05
7.41543318904871e-05
3.95655498119466e-05
4.18786553268485e-05
7.22951577229432e-06
5.35261700371171e-05
-7.63116399446105e-07
4.34162711377706e-05
3.52550987876939e-05
6.61156811309932e-05
4.00254007638585e-05
5.89360048684717e-05
4.10660200525164e-05
5.37460394393454e-05
0.000117048535335489
5.17320655651628e-05
8.55499984135382e-05
2.95477721029009e-05
6.49180263004905e-05
6.5100848473681e-05
5.79584676293228e-05
8.96140084212191e-05
7.1669442034124e-05
0.000133051949697477
4.33394083858354e-06
4.39239961024908e-05
7.93535807070991e-05
3.11087285024922e-06
2.45290011357919e-05
6.67058623622948e-05
4.79484035499902e-05
6.49400288250007e-05
0.000128952098379757
2.1562384934009e-05
9.29694732551411e-05
2.60953251431886e-06
3.29295610667296e-05
0.000122693045686615
7.74905040720499e-05
8.37605811033168e-05
7.85894247100227e-05
3.07122883663544e-05
6.20183314606544e-05
9.65938555119616e-05
4.79983982536625e-05
3.32410514395418e-05
3.49046703305516e-05
8.75703572010911e-05
7.5091037929385e-05
8.5519191843526e-05
7.62983483735696e-05
-3.4807293290275e-08
0.000104944382663685
5.40752846676474e-05
9.19819229399987e-05
7.26181608581698e-05
1.93157638223276e-05
9.92521517918787e-06
2.16890333967808e-05
2.43155415979097e-05
9.31022592732088e-05
6.18168404812101e-05
5.88719361808912e-07
1.71834746016668e-05
5.16956556262841e-05
5.00006270224409e-05
6.86972291071282e-05
9.64385246700886e-05
-2.01593282339844e-06
7.18890496724357e-05
8.30391460217743e-05
9.46031671435276e-06
1.34592850262629e-05
8.73560494126058e-05
6.75441041630987e-05
1.2693126051924e-05
5.11830892830652e-05
-2.64919026435945e-05
4.09021043131257e-05
0.000100358335135133
0.000141200076600989
0.000103384941684795
4.31997749513456e-06
5.68129969378179e-05
0.000114796042000284
8.1808813398701e-05
6.5764309070577e-05
7.11426878375298e-05
9.4712128640947e-05
7.39200182407015e-05
8.96338159651872e-05
7.95646230015982e-05
4.12434788202427e-05
7.70407712450178e-05
4.52186970821926e-05
5.19605530756588e-05
3.93237009447937e-05
5.41912789551618e-05
9.72316412048391e-05
-3.28264993937459e-05
4.40111492633925e-05
6.79654183341804e-05
8.94302165800279e-05
6.50516923168773e-05
5.45043088235613e-05
7.44233761929792e-05
4.03976732330044e-05
3.81600311182164e-05
7.40021680551737e-05
8.34447398802087e-05
3.49809189463748e-05
4.92968751524368e-05
0.000102854670639319
9.8077665144688e-05
2.61929983233913e-05
-1.14365777590644e-05
6.8262882960106e-05
1.53290428251692e-05
4.95323024575608e-05
3.10088511997939e-05
0.000126761060677746
6.85738853584225e-05
8.28914058424507e-05
2.5373352025353e-06
1.99067615239561e-05
7.70387044471714e-05
0.000129183242520172
7.08575016543849e-05
7.23664775888623e-05
6.704881634597e-05
3.93397833405274e-05
7.00343661835509e-05
6.93106700762289e-05
9.17404426748212e-05
3.35239347026456e-05
6.46886038632208e-05
2.11810867782452e-05
4.89620048878414e-05
4.87834156444797e-05
4.93442776081916e-05
-3.44568368105178e-05
4.86279544897759e-05
5.78472566404016e-05
4.58562214175851e-05
8.40765400964175e-05
6.63540901462531e-05
6.26993393142122e-05
2.29871478586603e-05
7.00705140830414e-05
9.2033978515487e-05
-1.04085293839941e-05
5.15996680239811e-05
4.55502956398946e-05
4.67579357068489e-05
3.53126057118571e-05
4.37408072845659e-05
3.63943685007689e-05
8.72222514172478e-05
0.000116625573876155
5.99344478526574e-05
9.41457107462769e-05
7.56845508726214e-05
1.89711460242912e-05
6.45588809292803e-06
8.29914588170098e-05
5.23482602267109e-05
5.90388900656082e-05
9.27259751768849e-05
3.18071007919203e-05
8.07427687394648e-05
5.86128334501258e-05
3.29981505348255e-05
5.66917374545251e-05
3.81539086572351e-05
-9.7912158873229e-06
7.43990122082589e-05
3.38804364041528e-05
0.000121368638331404
2.61062280643652e-05
7.73038192996036e-05
5.1280074301712e-05
7.81596856183825e-05
6.4165719909186e-05
4.33318296170571e-05
7.97737145186421e-05
5.62541169629971e-05
8.55427744358617e-05
0.000111608426500498
5.9920590954942e-05
0.000107160816131283
6.67406850402542e-05
2.79188876227659e-05
7.90736093834709e-05
9.96389114559241e-05
0.000105248841931432
5.1184645831818e-05
3.98308504320104e-05
6.84895925082496e-05
8.88923282628315e-05
8.78826225004439e-06
8.72344664657312e-05
4.74949876987955e-05
9.13007833626402e-05
8.47384668330127e-05
8.60377556565708e-05
2.67833650350015e-05
6.82248984727991e-05
5.68949157728127e-05
3.91451854148949e-05
2.64455207454983e-05
5.47678142029154e-05
6.03818989639583e-05
4.63750631995471e-05
7.86573024352931e-05
5.90939799316551e-05
5.07961966234489e-05
7.37201139026531e-05
5.09824673558907e-05
7.5514205833108e-05
6.71049846273654e-05
7.77881166855517e-05
4.66246167448275e-05
-2.53398134566058e-05
8.5068964221752e-05
7.2022598623027e-05
9.40167547946697e-05
5.54248664768436e-05
7.59840724241763e-05
0.00013579613466062
9.37022067937258e-06
5.22450581899483e-05
4.09239960327698e-05
5.0966382435631e-05
4.02941406508489e-05
4.35598775120372e-05
2.20420824925752e-05
9.51269047483485e-05
6.57733878800175e-05
4.51623863705929e-05
1.08409834605816e-05
4.67085030259165e-05
5.4868387634068e-05
0.000125777283179778
6.03981431022382e-05
6.45079337068547e-05
-5.32216743160932e-06
6.90184915843666e-05
3.31533653013143e-05
6.34330604275626e-05
3.60988648575622e-05
0.00013267707564141
0.000110501936232001
9.94851909723675e-05
5.71201588017789e-05
2.72280980076764e-05
0.000114163274950298
6.12362188014486e-05
7.82499404235297e-05
6.92035020441267e-05
2.49404444410934e-05
5.2796760429863e-07
6.8019207566603e-05
5.10172046896915e-05
1.65415319448666e-05
1.15187707727808e-05
6.20807331049641e-05
8.57341566587242e-05
4.17096424001261e-05
1.67365983995308e-05
0.000102722284534775
8.69487071528086e-05
1.02565404539477e-05
8.45566559559164e-05
8.79718045144017e-05
6.33824025464585e-05
5.02541795783504e-05
4.96505560164612e-05
6.48206705377428e-05
9.40136593397427e-05
8.48474330162864e-05
2.6388055884941e-05
4.63720095112725e-05
7.44014467655257e-05
6.25081520933274e-05
9.69561477991842e-05
3.10296237070477e-05
3.42170891055051e-05
5.51957100028536e-05
4.76684221607223e-05
3.87817495895307e-05
0.000117510715974676
7.26240832036977e-05
8.25628766051541e-05
1.81599303307773e-05
4.16336784734828e-05
6.33799575960006e-05
1.33791961504891e-06
-3.54158973726808e-05
1.98654677209901e-05
6.53452887296494e-05
3.58363172072293e-05
7.04236915205935e-05
8.16746306193514e-05
5.32846463520758e-05
6.09195835515925e-05
8.07427505644463e-05
6.35459895432534e-05
6.0002070745332e-05
3.15386174223332e-05
8.86040199876653e-05
7.51128683282993e-05
4.73684735270431e-05
3.24973974673595e-05
2.06086908102576e-06
6.34858220164319e-05
0.000127326011678116
-1.29691213580659e-05
2.08780959900895e-05
2.78352115254121e-05
3.89746260400935e-05
8.31219873334827e-05
5.70486792260534e-05
0.000102938058572282
0.000111083288240045
6.15680283971522e-05
0.000113858609524587
9.59288064648151e-05
4.21356063696613e-05
4.31171640794213e-05
-1.31445260239436e-05
5.38727925885824e-05
6.96649844880718e-05
5.47081773408052e-05
6.92249432313301e-05
2.58529870598354e-05
3.97167818623787e-05
3.1442476328903e-05
8.70160797811614e-05
2.82715442808853e-05
3.81186752802685e-05
5.72458442340844e-06
4.42841468568687e-05
9.56107330945211e-05
-2.91793529946784e-07
9.48014504697183e-06
5.83760185339818e-06
2.75864973832234e-05
0.000110517707158322
8.11683629141949e-05
3.96574933923604e-05
2.03982018154711e-05
5.35728746586235e-05
2.60728071683332e-05
4.80281603141015e-05
-5.12943928358397e-06
4.8376150782428e-05
3.64602237803984e-05
2.10771223802159e-05
7.33883987776281e-05
7.84354901915664e-05
7.22417816550818e-05
1.51720665172485e-05
9.60570203033395e-05
7.46544848315929e-05
4.29821756250511e-05
8.56750459139898e-05
8.27844720691501e-05
3.45871482648795e-05
7.00175064063117e-05
9.95874549639489e-05
0.000106770397499609
6.6861404740013e-06
4.21207386826809e-05
8.4779575186206e-05
-1.60030232541881e-06
6.34018308603202e-06
1.44101185043594e-05
4.18743108709312e-05
6.80105713092108e-05
2.3805672038182e-05
-1.04362785721583e-05
6.03113856464259e-05
7.21748996817797e-05
6.3776358736583e-05
7.95815836769973e-05
3.67307050096197e-05
5.0969725935399e-05
0.000122757101071319
5.58497511537223e-05
9.04197589943653e-05
8.13572489302469e-05
8.00702402790329e-05
1.1963910493839e-05
0.000102913973507717
8.9951765809515e-05
4.89637596763277e-05
5.46971024431992e-05
1.73644003899624e-05
1.68195467565066e-05
8.98246726792959e-05
9.33758344223317e-05
5.52794343647543e-05
7.08504302018353e-05
7.11154519775235e-05
0.00010922892794078
2.33077178115208e-05
-1.5871437383848e-07
0.000105384430179677
8.11237820747316e-05
8.9994330197847e-05
7.30661944018167e-05
9.03952670625325e-05
7.38727410154993e-05
4.44199077796477e-05
7.29268980284348e-05
4.7878961089863e-05
8.8878949432935e-05
0.000135092845938037
7.57700362232453e-05
9.03297860986569e-05
7.22354180602135e-05
9.81517280863595e-05
-1.07647607518679e-05
8.23303459154041e-05
7.75570335756498e-05
6.264063380419e-05
7.07109334714764e-05
9.22131135352083e-05
7.53715278506282e-05
1.93841705662896e-05
4.34717502503938e-05
1.86385631991077e-05
3.31088321627315e-05
6.18332374261428e-07
4.89611584065432e-05
5.85880697914372e-05
3.94536915432714e-05
8.52027862924879e-05
3.44511838474809e-05
3.350916936934e-05
0.000103020348174197
4.75891431231789e-05
4.16960543961251e-05
0.000124841829159957
1.87763238768352e-05
4.1565569258189e-05
5.13917318790619e-05
4.73159475419763e-06
3.32430987665291e-05
4.65843828449437e-05
5.24180421888431e-05
5.99784711109123e-05
1.50467036026614e-05
6.69368366447876e-05
1.96669048200582e-05
9.20500622981287e-05
3.49532101965027e-06
7.12857056768458e-05
-1.39568532385965e-05
9.41768945354326e-06
9.62027915185572e-05
3.98671240371378e-05
5.28850925329501e-05
8.32416348693925e-05
5.69957396368418e-05
8.82370654766086e-05
6.24331559207532e-05
3.56931576676558e-05
8.76219198944219e-05
9.88530014051617e-05
7.52475476196891e-05
0.000129405528503702
6.32227724596488e-05
6.86730930076036e-05
2.54197443327387e-05
3.88205169888529e-05
7.90784595459495e-05
4.28121305892034e-05
9.0548571976849e-06
7.28974378247111e-05
9.27725199042022e-05
4.20655818763997e-05
5.01542840018403e-05
3.47149824426122e-05
2.9173874416834e-05
-5.54190007211185e-06
3.3811941207482e-05
6.69040124603116e-05
0.000106260848883781
5.32184856456696e-05
9.03440207038219e-05
7.75929079745157e-05
4.74320555525144e-05
3.87238558324457e-05
2.01762915222405e-05
0.000125965478519189
5.7399557175712e-05
4.51798139074397e-05
1.88097044037068e-05
3.7781738890163e-05
4.77364373843699e-05
8.78443165007528e-05
0.000104467587745301
6.38276898105622e-05
4.82541509059317e-05
4.89159782160865e-05
6.16755478043433e-05
6.08000387702645e-05
7.10278955728805e-05
4.92090803924069e-05
6.22133004034064e-05
3.70346516980795e-05
-1.94389937296293e-05
2.00188453875623e-05
2.10246384851074e-05
6.04365942039276e-05
0.000110983518225579
2.937797958317e-05
1.32696485125772e-05
2.08790742927955e-05
6.57636143064284e-05
3.08061983187141e-05
9.24113951230188e-05
4.80193526343433e-05
8.16501223507808e-05
9.9093952126358e-05
4.77312289220712e-05
1.81871142939722e-05
8.5188994301783e-05
6.59450509493372e-05
5.28794957859233e-05
2.95186805784829e-05
5.12846390523822e-05
4.92185284903539e-05
3.18240978911041e-05
9.71674190956817e-05
3.39396888526176e-05
1.8397606457157e-05
0.00012167834774815
5.02236818694566e-05
8.4109609588885e-05
0.000105765181799414
4.52047392814644e-05
2.16414262213511e-05
9.27223873874856e-05
6.70367497893172e-05
7.66480745174093e-05
3.69355513758812e-05
7.15617162533916e-05
7.98718035045108e-05
7.996262532192e-05
4.64320604709696e-05
6.42972464067307e-05
4.87631706995388e-05
0.00011122406608987
6.22961269054553e-05
8.09126173138405e-05
0.000106474729998536
4.42427085492648e-05
5.11156139339068e-05
7.58227951591804e-05
4.00219475962341e-05
6.51161631658262e-05
3.73618044583581e-05
6.1678723387759e-05
1.52611081076595e-06
4.1769653279535e-05
0.000107795143862742
7.9394411117069e-05
4.10561261776202e-05
0.000109014744771938
6.39864832617334e-05
8.67632651983733e-06
8.10761869012971e-05
9.23956085190093e-05
7.43899985360547e-05
3.3199302059572e-05
1.79626957727913e-05
5.17367417985189e-06
-5.95235533348489e-06
6.45172520147322e-05
8.6840599102494e-05
5.95895295226902e-05
9.68814084079409e-05
9.90159588035262e-05
4.44455623572405e-05
-3.45872393881004e-05
7.19388221784688e-05
0.000114900369007907
4.36694163929484e-06
6.29292098616017e-05
3.82550677633748e-05
9.85667681086176e-05
2.98643730991273e-05
2.63605671357509e-05
5.54156811827764e-05
6.99364917454146e-05
5.53850185388457e-05
5.04513505293115e-05
0.00010983369992467
8.74361358338467e-05
-5.1482401903418e-06
5.24239701473363e-05
2.61334190398491e-05
5.84525045332228e-05
4.00624826761257e-05
4.19173846196558e-05
6.05811499786725e-05
3.23412649662434e-05
3.25749602317023e-05
5.8674606075925e-05
4.41701455101495e-05
6.03759521837796e-05
5.29856552880467e-05
6.84168178962269e-05
3.94873893268455e-05
6.51886451256683e-05
2.19505987559037e-05
7.00294341675242e-05
4.14179263132001e-05
7.92420629513087e-05
5.21289688464168e-05
0.000122460756128072
9.22422436019677e-06
8.32226160548666e-06
7.12378733913726e-05
-1.73258432331286e-05
2.90746835746051e-05
1.89930585581703e-05
0.00016222112113381
9.16954262592247e-05
7.46434586925157e-05
7.06154130466743e-05
6.11806520672226e-05
0.00010314565429988
1.09235390706489e-05
4.57107307997661e-05
0.000151985847549158
6.13798429393258e-05
7.29958192082423e-05
6.80826756534593e-05
2.23421771542581e-05
3.81364526736929e-05
7.90900417940512e-05
0.000133724480783793
7.03643157027811e-05
7.38691226489617e-05
9.94988859953246e-06
8.63272522327591e-05
0.000102285496253609
4.14342147158984e-05
7.78379474473986e-05
8.13333553332479e-05
-8.21814567954403e-06
5.25849741919029e-06
5.5801533283996e-05
8.51565418452432e-05
9.33726292036545e-05
0.000119263609765425
9.9393816739985e-05
2.96508486606022e-05
6.62552969786862e-05
1.18811682323474e-05
5.87197227153466e-05
5.97425914160774e-05
1.76922828689298e-05
7.24922140015167e-05
4.45294407117217e-05
0.000124499533298982
3.63365605547464e-06
5.03667133361672e-05
9.0901957127091e-05
7.57741857570223e-05
4.44691949514902e-05
4.06877067009034e-06
8.98874528051306e-05
8.25641269259852e-05
9.1601946866708e-05
1.1980097423576e-05
5.87697614220751e-05
3.72497566939533e-05
4.81822887054474e-05
6.24632076292743e-05
2.26178252909689e-05
1.35070808357145e-05
5.03513790096184e-05
4.50176654655753e-05
4.97349916534178e-05
2.77243814780818e-05
6.25270099791696e-05
1.02309267434167e-05
8.3314196028849e-05
5.86693744846117e-05
7.94263091616313e-05
-1.01770513859944e-05
5.30780534997438e-05
8.69329445333762e-05
3.04713184798793e-05
6.83758505169212e-05
8.2134953227026e-05
8.28689635918683e-05
9.36641527723996e-05
6.30697754571812e-05
9.36528319993398e-05
9.07617069837174e-05
2.77998495269772e-05
8.94580080587266e-05
0.000102505903406091
5.82414496567641e-05
0.000103763717298668
0.000116435024015825
3.89558300661901e-05
5.32423500237069e-05
6.41001022268267e-05
3.98351527960747e-05
0.000130530047045272
7.77933764940502e-05
6.12698091315871e-05
6.867879824421e-05
3.05772615320134e-05
2.74782392328391e-05
2.13056497454081e-05
1.52451521071352e-05
5.65580823872362e-05
4.16618462388691e-05
3.07609120881375e-05
6.70624597152595e-05
7.98136267280645e-05
3.47889116135644e-05
9.22653481234203e-06
2.2502608731024e-05
4.79063533457842e-05
5.15966426296311e-05
6.46835923830473e-05
5.69968378532894e-05
8.21945499474657e-05
-5.53270049950619e-06
5.09152914683702e-05
5.52769108773409e-05
8.19163563435679e-05
1.63385369079264e-05
0.000112754786130368
9.6664162794287e-05
3.38152370318915e-05
8.78477000702489e-05
9.46610503491841e-05
6.35397379922693e-05
3.8742499793874e-05
3.7099686740846e-05
4.63748808110461e-05
5.43402712571974e-05
4.9174028776035e-05
8.79582095315988e-05
7.42733321953034e-05
2.41375503344018e-05
6.89827080822854e-05
5.29947795565862e-05
4.34025435747167e-05
6.85148774987019e-05
7.70129270916512e-05
0.000121604924020296
5.26456072986972e-05
8.33677865316956e-05
6.99649324811814e-05
5.41228132675403e-05
0.000106154810587729
4.77178373230077e-05
5.70065748081152e-05
8.93685024824264e-05
0.000101146418288716
0.000110512800494828
8.70809078654886e-05
0.000101048840605547
-5.87749893721344e-06
9.39673101039877e-05
4.39545009928667e-05
5.95553034322816e-05
9.53385991441766e-05
5.52165329475759e-05
5.45136909008169e-05
2.82798406791174e-05
1.79297952093403e-05
5.8745268593813e-05
5.65560293288097e-06
7.87005192896507e-05
3.47284138435713e-05
7.04652249018862e-05
8.64647234893795e-05
4.7283067884193e-05
5.08622757550362e-05
4.42601898399196e-05
6.3583441389923e-05
8.18255052801164e-05
5.52815616718621e-05
3.74141020643661e-05
2.34700241201099e-05
2.981878025103e-05
4.62928207046366e-05
5.07990008693434e-05
4.78967983907792e-05
2.99215420252185e-05
3.73633302321497e-05
7.21931747150865e-05
7.21808367229596e-05
5.09791883353003e-05
8.95823425928751e-05
3.07564773057593e-05
4.96169774684353e-05
0.000123953865476748
5.21211122917039e-05
8.31729214864747e-05
6.38901257225936e-05
7.22287905195107e-05
3.99990274795201e-05
3.83087137732937e-05
3.12578472562444e-05
5.03428416385175e-05
7.70997770082053e-05
7.29682974363739e-05
4.5622838901397e-05
6.60582021455849e-05
8.66146212455833e-05
5.92654346904338e-05
4.61446747419528e-05
3.51009604974427e-05
9.60314962778054e-05
3.84990193900751e-05
0.000108763129147082
3.27694744742008e-05
6.65978592925962e-05
6.62594210600859e-05
6.27317862565394e-05
4.82788837521129e-05
7.17453056481847e-05
-2.93744850857078e-05
6.74813893502031e-05
6.53203696772827e-05
8.08327460106425e-05
6.39021514904488e-05
6.97620223938126e-05
5.61631480300467e-05
6.76257628067337e-05
8.22646052412843e-05
6.03344537253199e-05
6.52017156668608e-05
6.7613691796032e-05
6.19007641780229e-05
8.04984034722566e-05
6.72819333138463e-05
4.87334704776973e-05
5.49031782410861e-05
6.29389049468358e-05
1.6401771804689e-05
0.00013134098570609
6.19518958970332e-05
9.15228520864738e-05
6.39665358747562e-05
9.19456912197374e-05
6.1846310106692e-05
5.32935086200544e-05
4.00347611002209e-05
5.29047293693951e-05
5.40516935912621e-05
4.94997320462884e-05
4.68284111089615e-05
-1.72013582922352e-05
6.34992337049699e-05
3.28202234324443e-05
8.27433225679119e-05
3.25962994183267e-05
7.20448249517492e-05
5.54439295287899e-05
7.20449585192351e-05
8.70698568254941e-05
1.7661627004362e-05
1.37441696655505e-05
0.000105408011379036
6.27905636679532e-06
2.42607730664903e-05
1.86408973348438e-05
0.000125691535236278
1.99111663149069e-05
-1.26932779234221e-05
9.09265909262765e-05
4.88679699418732e-05
4.72116533094739e-05
4.7315625028017e-05
8.84632831718736e-05
7.3585445540781e-05
0.000121318016433896
1.96342426613633e-05
6.42963224680869e-05
6.31245187631928e-05
5.70966902872134e-05
5.81810610025758e-05
6.86219122052352e-05
7.63919458135159e-05
4.99507132654025e-05
7.46375688126961e-05
1.99611324747185e-05
9.13751717500617e-05
0.000100031440790416
3.30751577937542e-05
2.10194900858013e-05
2.0287092924683e-05
1.69388428694953e-05
3.85115229486077e-05
8.78542741748766e-05
3.41180440168472e-05
2.97483915339453e-05
0.000120825234735224
2.17921853044982e-05
6.75465941592175e-05
1.73066921812547e-05
6.6017047265101e-05
5.63033221603913e-05
1.80109910818536e-05
2.75112240941361e-05
9.41098588816387e-05
3.47015219476159e-05
7.72204783307836e-05
1.43490898426462e-05
3.00374652878707e-05
0.000103122705827959
5.5808654055535e-05
1.36176162552913e-05
6.91785764277323e-05
8.28824761648183e-05
3.74033081568626e-05
2.82412997630252e-05
8.07978551978772e-05
4.91970633495238e-05
-2.36825802369624e-06
2.80106266665437e-05
5.78168859107825e-05
2.10156525134361e-05
3.60136004325722e-05
8.60986520066903e-06
9.35688679953982e-05
1.02334486926537e-05
1.9539454577958e-05
8.52418870878647e-05
0.000117354475608115
-3.14109219327978e-05
5.03607051300065e-05
2.81955574978388e-05
3.12476862824001e-05
-6.64140804027203e-07
2.12137374336647e-05
4.86123692425167e-05
7.79911915731875e-05
4.31245595047196e-05
4.51594964045879e-05
4.37103096985658e-05
0.000124964918430201
7.64400864006575e-05
9.24466238122838e-05
7.29023556347877e-05
7.08898008855106e-05
6.69353533083028e-05
0.000105229943649237
9.31228022714829e-05
7.37656182953162e-05
2.73161266161268e-05
6.17087382273326e-05
9.38605568457415e-05
3.81165099334528e-05
8.89790580567334e-05
3.00531844047286e-05
9.13179668389028e-06
7.33115212191918e-05
6.13999800513384e-05
3.15471086341092e-05
4.77235951225709e-05
7.38812666043496e-05
2.7234012400539e-05
1.67268002157402e-05
6.79352509640202e-05
3.65475429600091e-05
6.9780079235893e-05
4.02496689030021e-05
5.4308557178074e-05
4.12416949777155e-05
6.3766418867227e-05
5.06230729607804e-06
4.80305355552184e-05
5.08684592760185e-05
0.000103301439626677
8.92390308995477e-05
4.59219878336274e-05
0.000123145764821189
5.51388431654833e-05
3.00428243690467e-05
7.26305069520624e-05
2.85492740681274e-05
7.12147102826437e-05
2.46587559486202e-05
8.92077823105096e-05
5.0364813766695e-06
2.88335717708279e-05
8.95388486067782e-05
8.82035752446105e-06
8.37195820599915e-05
0.000111041050513111
6.02513219564862e-05
0.000127363160625181
7.24570414474266e-05
5.55692912092251e-05
1.27080802862188e-05
6.19866484981908e-05
2.80052625231638e-05
2.18660827594444e-05
2.53570851901708e-05
7.83205981660037e-05
5.35392751900786e-05
3.2029111121262e-05
7.31836290868656e-05
5.94624371537897e-05
9.39948818164615e-05
3.79434631546284e-05
8.0715614974058e-05
4.77363878425297e-05
1.96783206343624e-05
5.18050091889671e-05
6.89147368314935e-05
7.66624392683288e-05
5.63105391100162e-05
5.26324753947612e-05
4.17132948395175e-05
3.84033538234397e-05
2.58481871807496e-05
8.68835989124449e-06
2.91772191565319e-05
7.62076432825864e-05
9.74806935945173e-05
3.39228083765252e-05
6.22448982823975e-05
6.87440106283774e-05
8.80930368322747e-05
0.00010629464767978
3.24743471252702e-06
0.000114343608528687
2.70725366034249e-05
5.6725790399419e-05
2.69059408314465e-05
9.84647014758239e-05
5.70455756460215e-05
5.76774175700796e-05
8.3573298208564e-06
3.64097830784799e-05
7.72714585856495e-05
1.7532666331043e-05
4.96065008364138e-05
0.000118571187951261
9.80317795428833e-06
4.26594417085222e-05
5.03373166366031e-05
5.31510944324047e-05
5.08917165649558e-05
9.10461452219395e-05
6.51255688426431e-05
0.000110188615488764
0.000102639231323359
8.36372388829453e-05
4.2653405720949e-05
3.01860354895339e-05
1.07776910785483e-05
6.29528000117628e-05
5.05260995416119e-05
0.000114939558524871
8.27253403941692e-05
1.48484248413617e-05
0.000154171893143455
3.89051443529728e-05
1.45824466538541e-05
5.35267631298579e-05
8.85429317133999e-06
7.55812208214084e-05
0.000131671332168638
8.27803877226913e-06
0.00010684889176496
5.02270061621359e-05
5.68994327364559e-05
4.21483279665656e-05
8.17337884108674e-05
0.000151366305228781
5.63507943959221e-05
4.61078739648889e-05
4.51249671865425e-05
0.000123705565689486
7.46525782641595e-05
7.48498256502779e-05
1.64752227966761e-05
6.81612353217488e-05
3.9151432728021e-05
7.47760071139213e-05
3.41426144068888e-05
-2.63169547407867e-06
0.000110996361501395
7.50377650663818e-05
4.65874032793253e-05
3.20543359959453e-05
3.04263506156397e-05
4.38020951955053e-05
4.93620146387365e-05
8.25831978184676e-05
6.91333479597165e-05
0.000112705887342707
8.49899892606756e-05
5.49998239922879e-05
4.32671598310432e-05
0.000116891694004652
4.94343257749514e-05
5.97509108560637e-05
8.70832010273725e-05
5.43111721290443e-05
3.51198776774832e-05
8.54553287396731e-05
7.49346270948657e-05
8.69355739022617e-05
6.39888534595147e-05
5.74109111563793e-05
6.35264873963409e-05
0.000121037347464893
7.89642128213343e-05
7.0072938577712e-05
9.45669887562482e-06
3.89344708429955e-05
7.6967982441846e-05
4.72719424040689e-05
9.98372077645179e-05
4.5561781020981e-06
5.71841497903378e-05
3.05021915511589e-05
5.32462248616748e-05
3.78302215122957e-05
7.8343935983221e-05
7.72581349923594e-05
1.92054831033683e-05
4.74531120242657e-05
0.000111867376713167
4.2207567444963e-05
2.82600328317083e-05
1.35339028506072e-05
8.47481463691945e-05
5.29490474674447e-05
7.11455338671098e-05
7.87920908721119e-05
3.42912171910776e-05
0.000115648798289661
2.70292168110187e-05
0.000104895904985248
4.96178326947269e-05
3.14676090696459e-05
5.26306287756277e-05
7.42019997190554e-05
0.000101715807692873
4.51419391812446e-05
9.56987169052206e-05
3.82751305379372e-05
7.59020446882946e-05
4.21896399825536e-05
7.26331013623909e-05
0.000114661606015363
6.82234560859278e-05
0.000107968126683995
7.55003302234122e-05
6.04036569437777e-05
2.41738959040842e-05
8.46253439232569e-06
4.20940137796421e-06
3.75753001980887e-05
3.48833235036419e-05
3.22464466652283e-05
4.64800551742284e-05
6.69051783008604e-05
3.42723941329776e-05
4.82211482957609e-05
5.02543339208973e-05
1.01737967996668e-05
8.27715046520531e-05
6.18934432057022e-05
4.13820273767889e-05
6.93818831826477e-05
6.48691519731167e-06
3.61949112523416e-05
0.00010557175965396
5.04633739929358e-05
3.95325453355374e-05
-4.30193438581665e-06
2.64075329915965e-05
7.12912553659515e-05
9.49485399123183e-05
6.67213345200835e-05
0.000116079009461294
2.01629007989564e-05
4.4178482853948e-05
3.51515433249139e-05
7.79076769713929e-05
9.66861330890893e-05
9.28286666235387e-05
3.14382733052389e-05
8.54973777898032e-05
9.31886716844802e-05
8.23278839957688e-05
4.83727122252974e-05
-1.40958542206415e-05
6.00442506593357e-05
8.26963441375198e-05
4.83093757237406e-05
3.49853761209919e-05
7.3939566655909e-05
3.75240297875694e-05
0.000102422767949462
3.4839754668888e-05
-2.8889197822973e-07
7.15238339198802e-05
7.93974921711371e-05
3.85285380930242e-05
7.66492545863972e-05
9.46600990943397e-05
4.53872496087884e-05
7.63116529954418e-05
3.68355351672226e-05
7.94322410612869e-05
-2.18544277398776e-05
3.7858483000365e-05
5.31455955942089e-05
3.18691187778709e-05
5.5511065360462e-05
3.01623465178024e-05
9.70630397502359e-05
0.000136610952285464
2.07704313837018e-05
0.000138508940285571
0.00011835847711063
8.31776238376847e-05
9.88315631582677e-05
0.000106041686718688
7.12936538687076e-05
4.08433079607784e-05
5.54560688579347e-05
5.71166162007459e-05
3.1680300062548e-05
6.30461455276113e-05
2.48993007301236e-05
5.4533471713909e-05
6.23117768079209e-06
3.39681101461501e-05
4.63081740850831e-05
0.000142219132040339
5.54431401374609e-05
-3.17268859627963e-05
4.61902127575305e-05
9.40516292476415e-05
1.07141709677584e-05
4.33485699227395e-05
6.80952481605083e-05
3.10836608940141e-05
4.99119647875156e-05
2.3888367357668e-05
9.46228429080067e-05
8.74023779961951e-05
4.53053453330958e-05
5.31001175050063e-05
1.46174895894741e-05
7.71187211748948e-05
6.64384216526011e-05
4.1395160170784e-05
2.71517269703947e-05
6.99535911694245e-05
5.85156614793006e-05
5.26861146189807e-05
3.14407132972688e-05
0.000136913056697577
1.66669321948854e-05
7.11240497899837e-05
5.29010410849941e-05
7.99510843328226e-05
-1.51040459724002e-05
-3.52325812850546e-05
9.77116408996816e-05
1.49195503345053e-05
8.69310342948371e-05
5.51722665029432e-05
7.44623869347119e-05
4.13316185360417e-05
3.49075456988363e-05
4.63379215226324e-05
8.29109198966921e-05
0.000126817300001547
7.02813983894745e-05
3.36453571941369e-05
0.000130631648627396
9.02810705439542e-05
2.25727482944466e-05
5.16138618395122e-05
1.14050100958536e-05
7.75460253872062e-05
0.000122468467602048
7.59727114335607e-05
3.93561541907416e-05
5.0637671639201e-05
8.77745500413344e-05
4.25589190422733e-05
0.000127194721090601
2.40845788309585e-05
8.46012733136946e-05
9.24765867833431e-05
8.10203529515488e-05
4.23417599306074e-05
9.81668774462697e-05
3.62211075779627e-05
3.11399992898294e-05
4.77642988132645e-05
0.000113161343940495
6.1505954488335e-05
4.36622049019693e-05
7.24550727960468e-05
3.73486475882031e-05
2.11787552120615e-05
5.40621168764231e-05
7.01077285918985e-05
5.28861493740775e-05
3.29130738064211e-05
1.53646502346623e-06
2.32390578935669e-05
1.94703882645725e-05
6.64826078971291e-05
-1.92666171449581e-05
5.73589225450109e-05
2.4234730269677e-05
2.75329623681383e-05
3.99813209900639e-05
4.37767191760761e-05
5.01604854176349e-05
7.1444888624896e-05
9.67854181951808e-05
0.000108829358335912
4.26155682184351e-05
2.85685012564742e-05
3.60810229269535e-05
5.59397110153959e-05
6.78012849734509e-05
6.68877769504624e-05
7.3003604746868e-05
4.71330033586329e-05
8.12387154034088e-05
4.54280690031157e-05
7.15590080364257e-05
3.02750659139588e-05
2.23137886310948e-05
3.86062164482777e-05
4.0172750830218e-06
8.07759578849042e-05
2.88750879019342e-05
3.90556867374405e-05
9.37013897606256e-05
8.37892378697e-05
8.62682063480898e-05
5.88355939215618e-05
4.57369643136244e-05
0.000116391528475062
4.54146600830885e-05
6.06942623327397e-05
6.88951460639752e-05
3.68901155396378e-06
9.48125163938706e-05
1.49571001069762e-05
4.00771232101122e-05
8.84236560055491e-05
5.26794101061727e-05
9.55874500557709e-05
7.33778268625501e-05
7.34800770453031e-05
4.88200927022927e-05
3.15221625755184e-05
5.88254491040581e-05
2.44004471711013e-05
7.61862179321514e-05
2.57995295481474e-05
3.71610165800375e-05
8.43578183502613e-05
4.7864484145712e-05
7.16420613935487e-05
7.14749503141997e-05
9.02591617657837e-05
4.49763051268121e-05
4.60559632162423e-05
3.75973098017291e-05
1.20850897602418e-05
6.82532848493107e-05
-1.7715085690627e-05
5.95520022008832e-05
8.1487755203064e-05
4.45120650849608e-05
6.56947504683822e-05
3.93179256049785e-05
3.81827814473231e-05
5.2339874033527e-05
0.000125433213671345
5.448529482444e-05
6.5680158006909e-05
5.6944234772534e-05
3.78169306202532e-05
4.0092608054429e-05
0.000109911049467792
1.85971933724204e-05
1.14084598610099e-05
9.39398439065614e-05
6.08790450387844e-05
8.94708782422718e-05
8.26652474538485e-05
0.000101255092388354
3.96834014717868e-05
8.86334499782259e-05
4.22535941309005e-05
2.74945907359186e-05
4.26834197715855e-05
3.58966994177024e-05
5.3212368973746e-05
5.64118393770668e-05
0.000103021912311606
4.51941767171519e-06
8.29112898685015e-05
0.000104006189920295
5.71610132977846e-05
5.37256407783195e-05
2.82206322574131e-05
1.94698867895682e-05
4.24367829357836e-05
5.80622210859953e-05
2.81980981669981e-05
0.000111676440638333
7.97613276180552e-05
8.45539367393577e-05
4.40264641623769e-05
4.54700801299661e-05
8.59482137526782e-06
2.41597254301357e-06
9.60314322755658e-05
0.000124480954415312
7.91961603929499e-05
-2.24468608122474e-05
0.00013836759676616
5.12327856906233e-05
3.85698877926028e-05
9.92742504473144e-05
6.90767884755539e-05
5.79246547629557e-05
5.08707592510421e-05
1.84764300845926e-05
4.4018457238716e-05
8.40663352190687e-05
6.42714304202797e-05
9.55280153574374e-05
5.43527915138439e-05
4.68889041100424e-05
7.95050785281623e-05
3.05503477111196e-05
7.81428470074879e-05
4.04706400845511e-05
5.60184412288487e-05
4.33142798049549e-05
0.000102764734344603
0.000105565128749691
9.99570996049868e-05
3.38631559645761e-05
2.4070279295579e-05
7.9876789878067e-05
9.55199238121466e-05
7.73191168489429e-05
0.000121669029715423
1.56618570298341e-05
9.45702913874757e-05
9.49192496450398e-05
9.11493111937708e-05
2.73724042296337e-05
2.61687789726801e-05
7.07736039129212e-05
8.54800729967605e-05
2.16006608230631e-05
8.00975533460501e-05
5.16497584232058e-05
7.0004193837664e-05
4.0860820220534e-05
3.23548921463327e-05
4.00862633861499e-05
8.54207713968075e-06
9.25372745507684e-05
3.14311129928577e-05
-3.84138606141184e-05
9.82446294729373e-05
9.30842138333146e-05
1.03102790561288e-05
9.25465815256532e-05
2.16619842102073e-05
5.4436853465127e-05
8.73368375791337e-05
2.37027004968242e-05
8.35563020787217e-05
4.28934159776176e-05
2.55738210838482e-05
1.85456347456182e-05
6.31801947048717e-05
7.51776526196547e-05
7.93151746014794e-05
9.65451051182255e-05
8.72551002436922e-05
7.97584294193904e-05
5.21719110314835e-06
4.36939006903433e-05
6.38965413525467e-05
5.43891950395344e-05
3.85405656297502e-05
8.78403393225178e-05
8.08337555024425e-05
8.29097600724963e-05
6.6514469171898e-05
6.25263249461622e-05
8.13902605695644e-05
0.000105308767691985
4.5580551331113e-05
5.04733296144447e-05
0.00014898704807997
6.72876518935529e-05
2.13189028523834e-05
6.14456384666565e-05
9.16356548705648e-05
5.65172048814138e-05
0.000108039259654441
6.77790861285798e-05
1.73144590631215e-05
5.46622939143441e-05
3.67180917574643e-05
0.00014565829418083
6.81147462911506e-05
9.17563855856943e-05
4.98889727116979e-05
5.78570757135128e-05
5.62179415219155e-05
9.79536601123407e-05
9.95489612776192e-05
9.14034842716131e-05
4.61361933123431e-06
5.43772960599723e-05
9.64059897098585e-05
6.13447206774383e-05
5.12111166074016e-05
4.4569400807381e-05
6.18242164196489e-05
-6.35122667555772e-06
7.90037844109929e-05
4.12466939709619e-05
3.57315910140342e-05
9.33662021113256e-05
6.10135505784853e-05
8.37572757660252e-05
-1.40183620141477e-05
4.84366462156489e-05
1.18044122802794e-05
3.65009169027312e-05
6.33912731969927e-05
8.05428418362047e-06
6.54645853998672e-05
0.000107422404164709
7.02372829661976e-05
8.44954767542973e-05
5.55977432506543e-05
3.00660143974588e-05
0.000124968766962745
9.48589803256371e-05
0.00010394659219773
4.00130988291412e-05
4.24118058500485e-05
4.16684830930406e-05
7.3608751091987e-05
3.12809519981803e-05
5.66661110770709e-05
8.14792333529161e-05
4.21730157165236e-05
5.74526313773247e-05
6.49058506517508e-05
4.56106306085313e-05
1.41675186487321e-05
7.30635928368299e-05
5.81498104364253e-05
3.06094766877301e-05
4.47741473156985e-05
4.0169962853247e-05
1.8896896361938e-05
8.88666585518138e-05
-1.81701987020268e-07
4.39231074799895e-05
7.67899760873766e-05
8.79366984708952e-05
8.29858318706102e-05
2.83940382772704e-05
2.27987675963661e-05
4.22244268346326e-05
3.25530786186493e-05
5.61772485074849e-05
4.61794666060316e-05
3.36910551455543e-05
3.4123977059949e-05
8.70498209366874e-05
1.32901482310811e-06
7.27312411633713e-05
5.36578674567812e-05
4.1961043392223e-05
5.55054512504395e-05
8.65745182801009e-05
0.000115832438519001
6.14689727418638e-05
9.16293247179331e-05
9.23618428810626e-05
6.7344485089159e-05
7.61237931349061e-05
9.84887651834089e-05
8.43554443623421e-05
8.84287391702612e-05
9.68484063991079e-05
9.22732871907714e-05
5.44142150725286e-05
7.21945067450123e-05
3.72191266742453e-05
6.36556329900174e-05
7.08000498882186e-05
6.87040801809311e-05
7.79289281898668e-05
6.39398967727519e-05
5.45544648245813e-05
9.05121584488763e-05
2.1174561935247e-05
8.52645828680145e-05
3.31004917296505e-05
7.48054557553352e-05
4.30994338751428e-05
9.13216738030771e-05
7.44359497918607e-05
3.16099949170731e-05
8.55699700451142e-05
4.72414660362221e-05
4.37078518094009e-05
3.33200925825657e-05
0.000132240263970741
-2.53509949991501e-05
1.65649578370797e-05
9.06738628248339e-05
1.53567603573106e-05
3.96026256520764e-05
7.34181855813759e-05
6.94108047036089e-05
9.57074326032303e-05
-3.34055836916181e-06
7.43288899647575e-05
4.51833777448959e-05
6.2037239367349e-05
3.48565656121864e-05
6.40343745606989e-05
8.6397792322534e-05
3.05501601246384e-05
9.76102814976647e-05
8.03242302242228e-05
8.15275792457427e-05
0.000119646899231297
4.52362419263533e-05
8.97985279541249e-05
6.79521496578495e-05
1.62259521061635e-05
8.37526375627487e-05
4.5687785755509e-05
3.50615561987859e-05
7.81985015815453e-05
0.000136213324087024
7.99798480006676e-05
1.19954388008375e-05
6.95459250642044e-05
4.83483767075748e-05
4.07553616789881e-05
2.76476153577956e-05
5.63132974049313e-05
3.49428276063847e-05
4.03926133618676e-05
8.0656557414637e-05
0.000119752406382971
7.32091783337742e-05
5.42603317879359e-05
7.51047456306116e-05
8.64250289953256e-05
5.61878389873254e-05
7.93176653626322e-05
6.29716566970161e-05
9.45393740278296e-06
3.158054027649e-05
3.37899251169905e-05
4.86790493391561e-05
8.40571431051171e-05
8.803687496824e-05
-6.4146190404179e-05
2.16332765724573e-05
4.01354386126848e-05
5.6286776055293e-05
9.64658624768275e-05
4.22630873536689e-05
9.74717850102717e-05
3.76787947699075e-05
-7.57077370873065e-06
0.000125705146366545
7.55252828655028e-05
1.70573241468835e-05
0.000108436016507169
2.19358297221385e-05
6.0094165835527e-05
5.14706530220073e-05
7.09131124180692e-05
4.91403782789409e-05
1.87101544241305e-05
2.45963277683728e-05
7.54489498019438e-05
8.28458231617576e-05
8.9082663966001e-05
7.87758905640012e-05
9.53354066749304e-05
2.54161000876815e-05
9.2294670101043e-05
2.52259229813413e-05
0.000113168601984422
4.1436829768895e-05
6.67271445905674e-05
7.07090330630854e-05
5.14083947788622e-05
8.47360241426559e-05
1.56502807328073e-05
7.48827100129726e-05
1.62090797559078e-05
7.29868518174835e-06
6.73120719117957e-05
4.94530145136967e-05
1.11269022794405e-05
6.89094078402926e-05
3.96536303896372e-05
5.60142147305756e-06
9.40381084633423e-05
8.44195154877164e-05
4.53996617851034e-05
5.27765310028254e-05
2.08993925927454e-05
3.74813030868783e-05
1.08014574381503e-05
8.85856594836496e-05
1.2337736611851e-06
4.33944867801016e-05
9.31156494355417e-05
4.74612453633905e-05
1.2565836528748e-05
4.1440315953362e-05
9.93145195027771e-05
9.66091918675313e-05
3.83814129272415e-05
7.18213164619962e-05
6.47120509696714e-05
8.58916591795299e-05
7.34305542103211e-05
4.98381429065435e-05
6.66416037654695e-05
3.31516860818448e-05
1.87196557668268e-05
0.000145466936858751
7.42753406309472e-05
0.000148106967969974
7.10848672662873e-06
5.85840082556473e-05
7.07319101396103e-05
8.81875110191455e-05
3.72997658945901e-05
2.16848939770176e-05
8.56966037370792e-05
7.84978710282939e-05
1.50884668253296e-05
3.18258132417793e-05
2.7812233686163e-06
8.29093698886376e-05
0.000114616887079281
7.6691304472396e-05
6.51089543975257e-05
6.74283064618093e-05
1.42974568421501e-05
3.21462703699646e-05
6.80119680822224e-05
4.22599926416234e-05
3.33098632357245e-06
6.29040267097884e-05
8.49034889492312e-05
5.1026094606371e-06
3.18850279179078e-05
7.5390534867258e-05
8.48852072382201e-05
8.64182607442165e-05
7.95309050506482e-05
2.40480352265841e-05
8.35137144296807e-05
5.92886078229982e-05
9.05967320518339e-05
6.8954168129725e-05
7.94802213601502e-05
3.2388965931353e-05
4.46751833049249e-05
8.24431228762113e-05
8.44476557025717e-05
6.80303765496756e-05
9.75116888513335e-05
-2.44326498537456e-06
0.00011590392659635
6.05819143907902e-05
7.3080950445937e-05
8.91781127517953e-05
1.37234381337296e-05
1.76967466577886e-05
0.000113017634888428
8.46211891078726e-05
0.000103549223341677
2.36689985718743e-05
7.42096169551761e-05
4.40505636268922e-05
6.35711325628514e-05
5.59245437269179e-05
5.45625702681165e-05
6.03496171557995e-05
0.000106613132010615
0.000122087225033655
7.66615192846948e-06
6.20220319791473e-05
0.000101397332615094
0.000104622036082904
7.45640146062402e-05
4.98003437920496e-05
-7.47982021011746e-06
2.25867024692092e-05
0.00010069385855859
5.98334634580916e-05
8.08018182477019e-05
0.000122155738269551
5.56860382858648e-05
3.03960136132562e-05
5.47395818503869e-05
9.07193141281898e-05
7.32736009916251e-05
2.28434579666882e-05
9.17569045424224e-05
0.000101335111541736
9.82249163605839e-05
3.5917401824662e-05
5.12705227531163e-05
-1.91800453235302e-05
8.33968093206729e-05
2.6276785653642e-05
7.26593156988542e-05
5.41503386482194e-05
8.83161752193086e-05
5.02367809760503e-05
8.44627181017794e-05
6.1820231501215e-05
2.59703432186239e-05
9.82916504753341e-05
-2.9322503908316e-05
1.16237287127142e-06
6.66195331968571e-05
1.54049923488501e-05
7.84973491423361e-05
8.34191971773382e-05
6.0252551430136e-05
4.58971228847533e-05
6.5493566438874e-05
7.56206061477907e-05
4.59998151603512e-05
1.4001622860156e-06
7.05206016228595e-05
0.000110419810156893
9.02763692810783e-05
3.72566371177367e-05
0.000105290897957519
6.21238162730391e-05
4.80442606838829e-05
2.45691193140687e-05
0.000105711071197277
3.91026096717672e-05
5.61865921971694e-05
5.82186161513651e-05
9.16941107738146e-05
2.60640850822122e-05
4.7528247527926e-05
3.02127350385048e-05
1.21234363275662e-05
2.67335288866802e-05
1.93500035020093e-05
3.85327607726883e-05
0.000117330425826213
5.96127205993305e-05
2.45520165438189e-05
5.8205116989345e-05
5.97844663292921e-05
4.017723001526e-05
3.87043250996173e-05
4.0741435049832e-05
3.88936050700379e-05
3.30589300278846e-05
4.99546773894891e-05
7.3545758403653e-05
2.02051372638561e-05
3.61894764964259e-05
6.40858467550179e-05
3.5791457171875e-05
5.69178319205597e-05
6.01702096604383e-05
1.83483558987661e-05
5.8799091854263e-05
5.79866106822729e-05
3.69870638567859e-05
1.78466133527349e-06
6.69818299451623e-05
8.76864591040076e-05
6.17966915680151e-05
-3.50993665682199e-05
5.20033291486057e-05
8.61293222238129e-05
8.13593720138416e-05
0.000131993025899297
9.76976940136975e-05
5.36789019995513e-05
4.23833011157292e-07
6.08936368884235e-05
6.22584676038784e-06
6.91787633756403e-05
3.86305080778314e-05
3.96355663545975e-05
6.07727597741798e-05
3.04643633417075e-05
0.000106417361137734
2.87588157183812e-05
6.32361434996437e-05
3.32274296517178e-05
5.14927223301124e-05
8.11037121829753e-05
5.66770645404608e-05
6.98247519611529e-05
3.41270946593167e-05
8.04968542766128e-05
4.42808686286131e-05
2.66748581292717e-05
0.000123565702911624
-2.35086331926122e-05
5.45169387813233e-05
5.4784889482207e-05
7.44295640207197e-05
5.6282666917827e-05
0.000118461322152396
6.8007973643134e-05
0.000102798779402354
-3.10621764207531e-05
0.000125431928213581
7.8680466047838e-05
4.70611771773891e-05
4.68346978602296e-05
1.79664175611184e-05
0.000110263311000924
5.55559915494068e-05
7.27993792073818e-05
2.82100534014479e-05
0.000146492150861798
6.93508372167907e-05
7.58611223750361e-05
1.69118230158142e-05
5.80039841255474e-05
4.69197304402069e-05
5.87948617722796e-05
4.8512999543591e-05
0.000121520967606654
4.63667461758407e-05
6.43731235673426e-05
0.000106706483376391
8.70077637692975e-05
5.9978973339005e-05
6.97146176608752e-05
8.11251312041849e-06
2.0925809789434e-05
2.4619895928884e-05
5.61056547644231e-05
3.06929903748819e-05
5.34405319693419e-05
5.28333762726894e-05
2.98855795672361e-05
8.96480901475245e-05
4.3505184178499e-05
4.613184665663e-05
6.36752089394359e-05
7.04649785445786e-05
6.42421626751987e-05
7.05733223246165e-05
0.000102894312802187
9.52661880222441e-05
5.6264670381269e-05
5.90930478808516e-05
3.82539259644468e-05
3.18716890287943e-05
9.2638562207782e-05
1.28439373064283e-05
4.41475606904282e-05
6.80649594498513e-05
7.43577595335758e-05
6.00732714872534e-05
8.76489206033371e-05
5.07520631088061e-05
7.95308176862839e-05
-4.2131595889874e-05
1.57670782349934e-05
7.29792164361975e-05
3.4863376144212e-05
9.87824631432748e-05
0.000103063993383126
6.64939470011372e-05
2.75907754029748e-05
7.30311471659816e-05
5.49387802082524e-05
3.09399413987226e-05
8.12369591586543e-05
2.11564027943908e-05
8.21541074603604e-05
3.24402875445856e-05
4.4615510336371e-05
7.28002004018784e-05
2.61673353400784e-05
4.27851802117603e-05
3.64048260002648e-05
3.733226064338e-05
6.82271141250792e-05
6.63108293039296e-05
9.01470580027368e-05
2.60218103852663e-05
4.6763209023692e-06
6.80471072967415e-05
7.19488834973293e-05
9.73871524799576e-05
6.01005260143452e-05
7.28723420885008e-05
0.000103808174274178
6.50542199262097e-05
2.65811033606692e-05
5.52825822506102e-05
7.14321433997518e-05
5.3691679295597e-05
6.83852640120919e-05
9.38114792283183e-05
4.99278556565478e-06
3.98885985963952e-05
3.53822120444329e-05
5.99414584418449e-05
9.31233235115444e-05
4.44244775754306e-05
7.94638472086403e-05
5.11599089272749e-05
1.74271328198184e-05
7.36872770708965e-05
6.11829385883643e-05
6.78631429145772e-05
2.01718929900857e-05
2.95219567772854e-05
7.74746580974564e-05
7.30807560106825e-05
2.43676265257025e-05
3.87301246673206e-06
9.96604181755938e-05
9.14311512490098e-05
5.37106062446524e-05
0.00011154769143514
1.27463065194357e-05
5.69501470623587e-05
5.7991311823811e-05
6.62223271782996e-05
5.63140355381344e-05
3.78460822707036e-05
3.67857324842532e-05
-3.0263000182907e-05
1.72112414712603e-05
9.12245644366044e-05
7.13235401256669e-05
0.000124691480698435
2.10164790530493e-05
8.58362690321153e-05
6.86618871133592e-05
0.00010392608385569
7.38398668269025e-05
9.7655718620895e-05
7.29968667578012e-05
5.23863332428878e-05
2.9887097399301e-05
2.83666405114161e-05
0.00010457840092834
2.91650578350847e-05
8.95533406263373e-05
2.48704082008251e-06
2.78768898150815e-05
9.25370149111652e-05
4.39036279971166e-05
3.65617921621748e-05
8.02698578299727e-05
7.87226570479091e-05
8.72989947425209e-05
2.72528517869111e-05
0.000117539562739212
6.40711102415947e-05
5.09335536449907e-05
7.74033601589804e-05
5.03367738294427e-05
-5.07435016516614e-05
9.76648949713309e-05
4.58184541771766e-05
6.8254981670764e-05
7.65909850790283e-05
8.33380309011775e-05
0.00011942624015115
6.86963319390351e-05
4.07232852006892e-05
6.3111224587166e-05
3.74340126267415e-05
6.6673372700473e-05
0.000115235133895426
2.87788563005241e-05
1.96151127064235e-05
8.91669862464862e-05
5.70789986676148e-05
9.56509065902889e-05
3.77378668512791e-05
0.000102066736948673
6.67030468482174e-05
7.99820069354869e-05
4.75772007323149e-05
8.75103586440777e-05
4.77359288298867e-05
-6.510328270008e-07
6.52308104131481e-05
7.16206868432739e-05
3.31487435983588e-05
1.3871157711076e-05
7.07317751446308e-05
-2.69370832969032e-06
9.17422990403907e-05
3.96778651846946e-07
6.76589916520873e-05
5.93807339123804e-05
5.93979578397808e-05
8.24321600891113e-05
8.40136229887091e-05
4.24033403871936e-05
6.37321833027705e-05
1.63898580208373e-05
0.000107731692978687
1.34113598943738e-05
7.0168853570682e-05
7.94519380356392e-05
4.74032205256022e-05
5.86164455634771e-05
5.27737897961139e-05
7.48516699862135e-05
2.46162810469013e-05
4.27675331111366e-05
8.01018527002459e-05
4.4534543392296e-05
4.84357489512672e-05
4.1481349632791e-05
4.57682270576248e-05
6.45246230651965e-05
1.49517585552523e-05
5.1263181830439e-05
8.88203978816808e-05
3.7848164419452e-05
0.000141210099670891
7.94650483456723e-05
3.9130365513512e-05
1.73972628101299e-05
9.27960498979541e-05
5.27707687679377e-05
6.89408057484088e-05
0.000125303521667114
0.000102733919752399
5.8798294827862e-05
2.75377681007691e-05
5.29288356926941e-05
4.25184485931258e-05
4.83596134902329e-05
5.54304346186616e-05
6.27169112086603e-05
4.97658264590704e-05
5.74125420270909e-05
7.78072745857023e-05
2.00221135843282e-05
2.19229801948284e-05
5.13966589684697e-05
0.000120597120064131
6.45276012320995e-05
5.97116779721984e-05
4.76295666585125e-05
7.86865103596772e-05
7.99667841955995e-06
8.78093113578368e-05
6.80473855481152e-05
0.000116008794684973
4.60672455952421e-05
7.88298892622692e-05
-3.54168519209051e-06
6.86152289724595e-05
8.31229399166702e-05
5.61129193353569e-05
3.01255045293922e-05
5.4236909203504e-05
7.91556402594874e-05
2.64054129860103e-05
0.000117140074179337
2.04199198537887e-05
-1.74108448773966e-06
6.28929677780302e-05
4.74616840237372e-05
9.73469985215592e-05
8.14723551789789e-05
3.98182517652465e-06
3.22578769721036e-05
1.08030125714438e-06
7.9496201583782e-05
0.000111376381379237
6.72164190251726e-05
6.69402068388645e-05
9.54263146588258e-05
9.35315095139938e-05
9.61929810541191e-05
6.15518753613617e-05
0.000104121237184967
0.000100784920706031
8.58353142608957e-05
4.06971248735339e-05
2.21857843611767e-05
0.000145257997841996
0.000114527428327325
5.64545435763862e-05
7.96319198631209e-05
7.03570843743056e-05
4.10352560829974e-05
6.46792397574734e-05
6.28299460058331e-05
6.87095787036493e-05
9.07611274402385e-05
5.54068851715315e-05
8.19527997719904e-05
2.82897611406233e-05
6.8350409368624e-05
2.44477043239697e-05
6.39275191569226e-05
6.61926743843377e-05
1.49761612312317e-05
3.48873291021059e-05
2.55722233073686e-05
7.04612209255607e-05
5.72577146458861e-05
8.94882175325667e-05
8.24986269765515e-05
4.82297484351757e-05
3.37991621429889e-05
4.02880452566537e-05
7.40934658870208e-05
5.37507798350257e-05
0.000140629535458703
8.22980174922437e-05
8.47400526138389e-05
6.3272615980481e-05
6.96911643193739e-05
9.05554593099153e-05
3.19291721591649e-05
9.65635656977929e-05
0.000106891875912679
7.54144935930014e-05
7.67023463488793e-05
6.34308776207862e-05
6.03613628201929e-05
3.90920543844129e-05
5.48047694231574e-05
7.37105942169133e-05
0.000111637883467937
2.89080715355601e-05
8.8813410999819e-06
2.37056049620321e-05
7.22738490245159e-05
4.9841696648115e-05
2.62408847828408e-05
7.33906072109598e-05
8.95888502850599e-05
2.5226977846535e-05
0.000102940566337256
6.26423073499737e-05
0.000108193939608381
8.13299534750809e-05
7.17613241766673e-05
5.55366708594433e-05
6.11587478564235e-05
-1.35978099009499e-05
9.24762237037075e-05
2.57582023797345e-05
7.79960549010314e-05
8.61026038019337e-06
7.71588917038519e-05
-5.62765575791922e-07
1.28018055764823e-05
4.89627372895024e-05
8.29709011926795e-05
0.000123586224787444
2.82827707198507e-05
5.19463436629455e-05
8.64367917641848e-05
2.36317956819308e-05
5.51274898906853e-05
4.03511290779317e-05
2.0600793962267e-05
6.89989527260975e-05
5.5084337858769e-05
4.69353337343976e-05
-7.86751294413377e-06
8.12720865949099e-05
1.61639946314674e-05
3.6182237125864e-06
6.33364500144072e-05
9.65808687444114e-05
7.22489008082465e-05
3.9012571307388e-05
6.22071217334529e-05
6.23720121869783e-05
8.26294669233597e-05
6.05066137353119e-05
0.000113240077028815
5.24292506303034e-05
4.92488815428583e-05
3.8443233068695e-05
8.07257952044602e-05
4.44752590426809e-05
2.84258863464008e-05
8.92454522175791e-05
5.17711911418692e-05
-4.57854294128268e-05
3.48977514228519e-05
0.000123152609686319
0.000106275105338356
9.34718780653745e-05
0.000103615020659782
4.28973812805667e-06
7.37424723983147e-05
0.000132614205414519
8.01033187775748e-05
7.91198442589757e-05
3.74060816108902e-05
3.4056932595823e-05
2.68313143630345e-05
4.58092985934773e-05
9.50395089250838e-05
-2.21653233946718e-06
2.49877728842326e-05
7.15018274849518e-05
8.48028201888642e-05
3.04279372619619e-05
5.16192663752408e-05
8.0859901014224e-05
9.22870724899136e-05
4.96413172853654e-05
1.37850311044462e-05
7.02680473356243e-06
1.8221309355883e-05
0.000114397365404026
5.39510931374272e-05
4.11207688575857e-05
3.91784529180621e-05
5.453302911626e-05
9.58082264656485e-05
4.27477345219387e-05
4.00872434460054e-05
0.000121588776018613
1.14784450191341e-05
9.11884619036945e-06
5.99341123700408e-05
4.91167205891697e-05
4.26565691303306e-05
5.10700735844582e-05
5.46735140092309e-05
2.08328154606429e-05
0.000110704888224599
3.49440147389548e-05
2.49731552908568e-05
4.51556104960172e-05
0.000111511386207856
9.12454129212112e-05
5.08663486585372e-05
3.32716692680395e-05
9.69088359999839e-05
9.01641082960824e-05
9.10808618195221e-05
6.39407279726758e-05
7.51525647229509e-05
4.44528332139817e-05
5.39897302749443e-05
2.84895178966391e-05
5.20087162966911e-06
7.63124366783127e-05
7.8762976404605e-05
7.16113012220057e-05
3.25967462471227e-05
3.9112435993386e-05
9.25426448046683e-05
6.46727623540973e-05
3.93529578144696e-05
6.62257604084875e-05
2.1514404911188e-05
3.74179774027935e-05
7.47442654653438e-05
5.97481272059342e-05
0.000124013595945614
6.01009104308081e-05
5.83385645758433e-05
9.07307471972808e-05
7.06945595640819e-05
7.4273858095564e-05
5.92472492650489e-06
8.01754951145451e-05
6.7286707537919e-05
9.36134298045019e-06
6.45640826065893e-05
4.79977976722903e-05
6.06537894378761e-05
-1.53400575240948e-06
7.21148515719576e-05
9.91153164464274e-05
4.82007626699642e-05
9.12698233842937e-05
5.94938456569125e-05
0.00010550622761926
3.44135936026186e-05
5.21365318362611e-05
-5.36963191925212e-06
0.000109499642687153
2.35857368314772e-05
2.69891641094258e-05
3.65078169137496e-05
6.45333529051469e-05
8.39819858165422e-05
4.15343586094444e-05
0.000109968493552011
3.9362496190442e-05
0.000125860577818596
7.14310235049304e-05
4.83644578749311e-05
8.24608543505637e-05
7.1766362412679e-05
6.60615273538722e-05
0.000101928369398503
6.20322547862841e-05
9.69494962770338e-06
7.05983558534991e-05
6.20044743008276e-05
3.8694772746673e-05
4.96083683411019e-05
8.01764712815931e-05
2.30471757646532e-05
7.73005709497067e-05
6.62361498862344e-06
0.00013791669393943
4.338922422252e-05
0.000116066156973924
7.73521633887811e-06
7.34288399528439e-05
0.000110327651155246
4.45672862165346e-06
1.36572791150486e-05
5.3619220789467e-05
8.38565968186097e-05
-6.12752548448343e-06
2.50679083239287e-05
4.58336201509258e-05
8.5571628938077e-05
4.80685719156513e-05
4.15689957826216e-05
3.70993996669077e-05
8.32676781765034e-05
0.00012216137598252
3.41754179623278e-05
6.75261787933608e-05
6.9153996450611e-05
0.000109150270854023
0.000135837436546236
0.000119070838889143
8.6740993501918e-05
2.12987876154888e-05
4.83826711185577e-05
9.25983003528546e-05
7.51386951418824e-05
8.1719926675382e-05
7.69410359930453e-05
2.21576302146184e-05
-8.60623243003133e-06
-3.66112890713219e-05
-5.90009231963008e-06
7.35104984965467e-05
8.45445793370901e-05
6.61889306384345e-05
4.38226262839277e-05
-4.44887639066317e-06
7.52699776407047e-05
-2.95284161037691e-05
2.37081965709372e-05
7.61792639339708e-05
5.28304241529952e-05
8.60900502458541e-05
5.10964257793979e-05
0.000139014647356627
6.35772045930721e-05
7.17438219495777e-05
6.71373501226157e-05
4.01533266001657e-06
7.55019376806607e-05
8.85349828864118e-05
8.55992114158415e-05
0.000109452794638584
3.85963390697853e-05
0.00011052347725872
6.87733603151637e-05
2.43288233917941e-05
7.05510391258449e-05
5.51733241888181e-05
8.26483658235249e-05
1.71648753619922e-05
7.8975822859274e-05
5.75765538699577e-05
0.000112112566012064
5.80006551054423e-05
2.00242416981747e-05
5.65981859388171e-05
5.56771839864682e-05
0.000105993992687825
7.01507146895702e-05
6.51150779364168e-05
3.66593341812447e-05
5.71088670585501e-06
5.88461751137111e-05
5.80275526862223e-05
4.02239055817999e-05
5.3397708322645e-05
-2.17317040063545e-05
8.9688310626966e-05
4.19217501820771e-05
7.26564759466856e-05
-1.60704475239344e-06
9.18628984731371e-05
9.7943903557344e-05
6.36407254372243e-05
8.33185014734733e-05
7.27788427841617e-05
5.52416267921255e-05
8.94112083748148e-05
1.50582907673456e-05
-8.24668328806193e-06
3.04906589641861e-05
9.90345992233978e-05
0.00012332788664649
2.85533373421641e-05
6.9258213726309e-05
0.000134168267276315
8.66702487637591e-05
8.75890497758309e-05
4.24710666232956e-05
3.62057746718536e-05
6.4828067486779e-05
3.26345846711508e-05
6.57921445563409e-05
0.000109771707396385
0.000109323702967777
5.60976421496455e-05
6.85862696992873e-05
6.32445619306333e-05
6.32930724373901e-05
0.000110575646027265
3.1082318380279e-05
4.25406138466261e-05
2.17217211459235e-05
5.42734747179379e-06
4.94254557716787e-05
4.2780511601764e-06
3.0199832869704e-05
4.5279226517671e-05
4.04842546233507e-05
7.39264009148385e-05
8.59807776211809e-05
6.78372388631041e-05
7.65193704014353e-05
8.25156067983892e-05
7.18454557016454e-05
1.73719653961071e-05
2.33828375183084e-05
2.5651528450069e-05
0.000119569309306244
2.45648325983589e-05
0.000109975981939319
6.41618928013696e-05
5.51588456843246e-05
2.16233739408316e-05
7.84695543777138e-05
2.78445786573953e-05
2.27398354033285e-05
4.73262702039526e-05
5.92526081083509e-05
3.20081253885438e-05
0.000110741618173261
3.86976732577052e-05
5.03019592197696e-05
0.00011449077910785
7.09497994312874e-05
9.32078480797023e-05
3.15950331154136e-05
6.24085826342892e-05
9.46859875420686e-05
3.73405112402845e-05
8.73992257824624e-05
5.12134016216362e-05
4.90225244097378e-05
8.39683368829989e-05
0.000105335178916949
7.7817916875214e-05
1.55040007506291e-05
5.58518247596131e-05
8.55705776527949e-05
7.13570081067303e-05
7.12261913800663e-05
8.65193010950855e-05
9.55040189753132e-05
6.98384908147161e-05
0.000110862207426389
4.28637021830995e-05
3.94322610962158e-05
8.17173221924519e-05
3.1429609429228e-05
4.28340074237094e-05
0.00011818182693201
3.37505012606577e-05
6.46802038762337e-05
6.23589681703062e-05
1.94996522906692e-05
9.93795691331842e-05
3.07053936988493e-05
0.00010644545751149
5.39900983146181e-05
4.28679803216972e-05
3.21225889516654e-05
3.55104415438736e-05
2.09452080446148e-05
-1.80120041991475e-05
8.84847969080426e-05
0.000122165443535661
8.99039840039215e-05
4.34198711124197e-05
2.9408356812469e-05
5.92646096066712e-05
4.61363311283534e-05
-2.49801743490658e-05
8.46729746185847e-07
1.79417407993009e-05
7.53131170536068e-05
8.54199070721159e-05
5.5343862174734e-05
7.35503252208163e-05
4.91237252014809e-05
7.03518239007013e-05
5.26144288643139e-05
5.7235073030264e-05
4.76686664750774e-05
6.92826085349707e-05
8.88470240176048e-05
5.1441280361728e-05
7.26245738460451e-05
5.43440018130134e-05
5.36346163636681e-05
0.00013493383009278
9.84247373559908e-05
7.40338207083469e-05
6.78946921554455e-05
6.81073550653038e-05
4.51424582242596e-05
7.18348473253578e-05
1.7489183430214e-05
9.80642646113212e-05
8.50199471738892e-05
5.96451967564261e-05
7.83848857682738e-05
6.13227674368248e-05
7.6975699407274e-05
3.10671035080713e-05
-1.05320788394588e-05
2.7695672237428e-05
6.98410342714581e-05
1.0386855873777e-05
3.98908112715655e-05
4.6698437458905e-05
9.60054405429994e-05
5.6893901092402e-05
9.70977906534289e-05
0.0001134089223085
5.81458203626577e-05
3.51513993904043e-05
9.24891034366159e-05
3.32881641502251e-05
4.76960707303031e-05
9.11579383426947e-05
3.1619207987196e-05
6.4608122309097e-05
5.27503527654839e-05
6.68440479329231e-05
7.68892790278711e-05
0.000125803537104562
8.39699595192041e-05
3.4309705124677e-05
-5.77569535760763e-06
0.000120335548059718
7.81565316574665e-05
9.26921806457942e-05
-6.41071327968276e-06
3.14882209518823e-05
8.66738588109831e-05
-1.68619809879919e-05
-2.82946199146536e-06
7.32451878017824e-05
3.48762023969595e-05
5.21890439982099e-05
7.27952297795188e-05
6.07051559780849e-05
4.04659112607388e-05
5.99998319781817e-05
2.22089204225802e-05
0.000105393744203306
8.40980465868326e-05
5.17620005571391e-05
8.72273282123037e-05
9.26357189593626e-05
-4.24720235990399e-05
7.00961760858792e-05
4.8449950717499e-05
7.86296018547688e-05
7.71506933732467e-05
5.34650827473452e-05
2.70200389287588e-05
1.90741262028011e-05
6.56286319612101e-05
5.74145479884603e-05
3.64684501299005e-05
5.71766879011654e-05
2.08490683037708e-05
1.54818853937474e-05
5.22702654380333e-05
3.69354131852237e-05
3.44038091188078e-05
8.03448589277654e-05
0.000108500992436892
6.47020507724921e-05
1.94811258021002e-05
7.55979170505443e-05
0.000109165572886244
8.79015254000115e-05
9.45676689238301e-05
8.97544471410288e-05
0.000102349213727309
0.000140872803855765
3.85659341781814e-05
7.0035370701197e-05
5.50281402724277e-05
8.81048483158336e-05
-3.58368004033936e-05
4.4931539776173e-05
3.61559369674483e-05
0.000106185351708383
7.41166454101618e-06
5.09643431652217e-05
5.77265982089385e-05
5.34188091747333e-05
3.97169663250745e-05
8.21252759177818e-05
6.27025490614481e-05
2.66535296833165e-06
3.02198680961352e-05
5.94942171190244e-05
0.000109976931309049
0.000101905685987251
2.44695699139026e-05
4.45335961517747e-05
3.55063362777288e-05
5.74379324857184e-06
7.24798006726716e-05
4.71448577806816e-06
3.03713058406725e-05
7.84967722070194e-05
3.2327940530606e-05
0.000106370257747306
3.33214308454183e-05
4.92641357365519e-05
2.36395303283672e-05
6.50922505335232e-05
9.06781259885191e-05
7.85070502852003e-05
0.000133469478592541
4.4013639365674e-05
5.78465424130212e-05
6.16535800872962e-05
8.22420973382007e-05
6.17487691984363e-05
4.93406102300663e-05
8.258221276865e-05
7.99285786335452e-05
5.03615755754346e-05
0.000135429949757312
6.33301101708856e-05
6.99917276221464e-05
0.000102165194274105
8.28889728951133e-05
4.18098354760291e-05
3.91859032738101e-05
2.44214178350447e-05
6.09527162501008e-05
3.96178558687331e-05
3.20698604567585e-06
9.85565714341485e-05
3.40199084674346e-05
5.41754550977674e-05
3.26121764429459e-05
5.96422207621364e-05
2.4108875972178e-06
5.61243191370869e-05
0.000112977657443738
4.09938617539946e-05
3.89695961856289e-05
5.42737209736954e-05
-6.14769109121344e-06
7.33104432629194e-05
5.47248675787555e-05
1.23563314205805e-06
0.00011150197017389
1.09842614487914e-05
6.20315950388402e-05
4.85254262328285e-05
0.00014420961304845
4.86356926806815e-05
6.14288996131642e-05
8.01082703778775e-05
5.90830578162319e-05
-2.39300488757323e-05
9.54233937440064e-05
7.68362250036355e-05
2.22035145697139e-05
8.94419548364921e-05
7.68745705063409e-05
9.0976909670989e-05
6.86980678469969e-05
7.98493212168717e-05
1.21250884379173e-05
6.1083514445257e-05
5.5564731421313e-05
9.32992190473441e-05
6.41054384169957e-05
8.67826712770077e-05
5.89162540821743e-05
6.39976000013802e-05
7.66278696762418e-05
5.19501266361205e-05
3.49167651601806e-05
8.007222077606e-05
3.83642857787252e-05
8.23188923510071e-05
8.00307644874458e-05
7.20013430289596e-05
2.08932618005305e-05
5.11700307826289e-05
9.79822118678583e-05
7.69345721580748e-05
0.000133461335564057
3.02707867613859e-05
4.34608371859163e-05
4.4289518760391e-06
0.000104507303321179
5.9865552750677e-05
0.000103957554485033
3.6039878530519e-05
5.21615371735656e-05
6.20192505843996e-05
4.95840288583909e-05
3.17731173875231e-06
8.91285172517925e-05
8.28667894139192e-05
3.41026792581784e-05
0.000100651000192149
0.000112122243320706
1.53651998185384e-05
2.03214178011845e-05
5.69933503739998e-05
9.46604882784732e-05
0.000114029287525561
0.000102599576230367
5.45045915333704e-05
5.72638700615607e-05
5.79274647648065e-05
2.36075136697049e-06
4.1579939282508e-05
4.07853477832068e-05
2.3608200928208e-05
5.75284520551159e-05
4.94333983695285e-05
3.90727647439364e-05
9.29529617193622e-05
4.38805127888748e-05
-2.55553549337405e-06
4.2997387652727e-05
7.89620352252667e-05
3.62962388820597e-05
6.78811300062453e-05
3.83573771058196e-05
5.53758540187383e-05
6.06732288419977e-05
2.54165364991925e-05
4.74481453441498e-05
8.59973370610637e-06
6.38904898147195e-05
6.98232491079322e-05
-3.29851017485052e-05
4.20302082062228e-05
6.07496100816002e-06
1.65355813828244e-06
4.82439956722056e-05
7.15071214856865e-05
5.78593326613282e-05
6.66129333885484e-05
7.37434342387356e-05
-2.67361929155237e-05
3.75221981914919e-05
3.49159740191791e-05
2.00983354465125e-06
2.33137273454211e-05
3.55333591568036e-05
8.09932476666347e-05
7.88420940286781e-06
3.51237283544723e-05
8.80228896182666e-05
6.47936823334699e-05
9.64893648271582e-05
0.000104210606052294
4.55192729628403e-05
4.11449568028668e-05
7.08601113192582e-05
7.5130129446768e-05
9.61285798724812e-05
7.41357033834538e-05
6.12656882046106e-05
5.87635769083137e-05
1.9731550663872e-05
6.44544304013241e-05
2.33253312653213e-05
6.19215941454257e-05
-5.78991503528264e-06
5.27751668177059e-05
6.9044684521887e-06
6.7449241256159e-05
8.32312915542845e-05
4.6278019579149e-05
4.72454590857414e-05
2.53397958033221e-05
6.29325325142261e-05
3.28602132462417e-05
3.76859454301e-05
0.000105332065891449
4.0594417576413e-05
7.75788283828604e-05
6.3328065952194e-05
4.47304658643382e-05
8.74634969419381e-05
5.37776545880444e-05
4.87434278615562e-05
5.38923049075986e-06
-1.30037620067919e-06
6.04290220275546e-05
5.23445243307378e-05
2.14615594978438e-05
5.20325514005728e-05
6.18482999703176e-05
-4.97030596201478e-06
6.6096292964146e-05
5.68779906185682e-05
7.85648410498184e-05
7.41517381138028e-05
9.47490441492773e-05
5.58218091548207e-05
2.05122968867201e-05
7.80469063847738e-05
3.20232361553352e-05
6.24234251545149e-05
6.54427717894033e-05
4.63604472708369e-05
0.000116225870628016
4.8054288991694e-05
6.0390765189182e-05
4.05767213035695e-05
6.89048046890336e-05
5.85247347953087e-05
-2.44480124133026e-05
6.33320533514942e-05
1.5843438099501e-05
4.80048586114218e-05
3.00369351858254e-05
5.49048527087463e-05
6.16007872491279e-05
3.81295865743108e-05
7.47285964634474e-05
3.26005171852626e-05
0.000103769589558761
8.12479294469059e-05
9.23807480769115e-05
5.67115801606766e-05
8.72094873802446e-05
5.99672559692828e-05
8.25746979959679e-05
6.99482380964045e-06
8.70034177106654e-05
5.00802181914469e-05
0.000114082530877321
4.23814914190858e-05
7.01616260751192e-05
4.62860644635994e-05
2.5284681427535e-05
6.67916088960339e-05
5.80578393852894e-06
2.40531425872235e-05
7.93049122608524e-05
8.69068140770213e-05
3.01696609541383e-05
5.25622011823324e-05
3.30531521111421e-05
5.35791473668827e-05
5.74823815602411e-05
6.90290348848869e-05
5.17817120209968e-05
3.79395608070848e-05
7.83844401470269e-05
6.85102330211578e-05
-4.8971224417596e-06
2.04578678567861e-05
0.000107716353990496
9.40588509073304e-05
8.16540982279399e-05
3.30623409761423e-05
3.90582116705599e-05
6.45726781888017e-05
8.94848183664943e-05
3.80765422669816e-05
4.89498980330043e-05
1.34632849223555e-05
2.931500206335e-05
7.77002597856914e-05
8.69804656359332e-05
3.41343414425026e-05
8.33613243558819e-05
2.69653540418123e-05
6.55111655317425e-05
5.77052262459318e-05
7.24416365487624e-05
5.6741451617709e-05
2.38961528414677e-05
5.67082809393056e-05
6.45746713068919e-05
8.04972753430489e-05
2.55968127057478e-05
5.31955029409899e-05
6.40933635373951e-05
7.52870382701348e-05
4.94519701941038e-05
2.70239024510967e-05
5.1041458726138e-05
0.000111201669763929
-1.32297370373275e-05
9.33527371743349e-05
6.18232794545775e-05
7.45606893361132e-05
0.00011687974166898
3.38375926799309e-05
5.64071053512735e-05
2.71451979979566e-05
5.56254418914969e-05
0.000109879383257144
8.89601700940932e-05
9.4367447235046e-05
9.45205411789388e-05
5.66724370607712e-05
0.000131235257444576
-9.26161917852227e-06
6.7546883771735e-05
0.000114550393672158
3.13703615226729e-05
6.85924692125485e-05
2.68322672627449e-05
0.000105051666193327
9.63439247208476e-05
4.51303647439694e-05
4.6971008682171e-05
5.26378623583408e-05
1.97727329642629e-05
5.49038927724752e-05
2.82383025264154e-05
4.79517469523286e-05
3.34473008666013e-05
4.04261515246549e-05
5.39671395847029e-05
8.00190392148174e-05
5.41573531380785e-05
3.5700338816043e-05
2.65030528328763e-05
3.22128946094344e-05
5.67984416695641e-05
4.60299303541279e-05
6.83024715668438e-05
4.61281146710195e-05
3.31071931553457e-05
-1.04119847775347e-05
6.8529391411889e-05
8.75681456320195e-05
1.09056712652069e-05
6.10027598099399e-05
8.13028074789788e-05
0.000103142413353959
5.47951220300551e-05
1.25794118686965e-05
1.06946964823229e-05
1.69468142966566e-05
7.92350265693786e-05
7.52039834735642e-05
3.01869412781332e-05
8.89695641429677e-05
7.70147596697528e-05
7.00764295372212e-05
2.04390815699666e-05
7.92544358719629e-05
5.17204608875204e-05
7.07513481509834e-05
7.11671242937329e-05
-5.73848930069145e-05
5.57288604171133e-05
1.78205025048471e-05
5.63136206617841e-05
0.000146685559167006
2.58580611095224e-05
0.000101340438845095
7.88225396583652e-05
6.4904889891464e-05
5.83143358903499e-05
8.69014200853447e-05
1.33580731359618e-05
6.38359156150643e-05
4.07690830372571e-05
7.62278838979473e-05
6.77570032218072e-05
5.99890341970507e-05
2.93431272424372e-05
6.41212661965148e-05
0.000109632102556229
2.07900803244493e-05
3.05110172221025e-05
4.16969447316353e-05
7.5383616832339e-05
2.23172120926907e-05
3.31635256879097e-05
4.7313172611399e-05
0.000107356599172931
4.2389914355785e-05
5.51517607342462e-05
6.96987760968004e-05
4.22496864520563e-05
0.000103311439971978
3.0415022848798e-05
2.63432196465435e-05
7.6785056118235e-05
2.31815707857658e-05
2.82542497942318e-05
3.82294831793226e-05
-1.75393561882083e-06
0.000114702873263172
5.59409478175505e-05
2.19275626783305e-05
1.14537205277203e-05
8.05214991630947e-05
1.95593748584135e-05
6.79632607360213e-05
5.82807217587373e-05
8.86168806807605e-05
-1.0918840252344e-05
4.38013880633442e-05
5.22067816183898e-05
2.42450111506148e-05
3.21355868244511e-05
2.99369150429801e-05
5.98921716995801e-05
5.65666538365189e-05
0.000115807709592062
3.33785620188485e-05
6.05116176130488e-05
7.12029951545336e-05
8.40508589660281e-05
-8.45753628996708e-07
7.73658201424773e-05
0.000104210197156914
4.99838207457431e-05
0.000128975882178044
9.83388272117804e-05
-2.25210288006634e-05
7.33188681046685e-05
5.20438426798741e-05
7.07134269699497e-05
5.16855286853466e-05
6.92013289736876e-05
6.48047020871527e-05
8.02969859675942e-05
8.89305186789803e-05
5.04230448234751e-05
7.05083583009536e-05
5.24537861428734e-05
3.52714653298312e-05
2.7031004764723e-05
7.1105387649237e-05
6.07155847262465e-05
3.18365780557461e-05
9.21062268035326e-05
5.61603503854183e-05
4.484514406797e-05
7.43328159466166e-05
6.41441070815629e-05
4.86976653513864e-05
1.92874574396851e-05
4.42428003259076e-05
4.47675266650571e-05
3.95921859655649e-05
5.31342291074925e-05
7.27650015358966e-06
8.39876317167158e-05
-4.92941584493619e-05
5.46146306078281e-05
2.91051288251776e-05
2.20384937802899e-05
3.89913933749334e-05
4.21583900094612e-05
5.89520421510206e-05
4.88169958916569e-05
8.49910105024028e-05
9.71412509967848e-06
6.33616900179015e-05
3.45381720701674e-05
0.000105635735755736
6.3276286311547e-05
4.97876146348719e-05
6.23669141773005e-05
2.78487891054826e-05
9.13001037439153e-05
6.19438693876132e-05
5.76489319463505e-06
0.000103963058974378
5.1913738891215e-06
5.70454676071913e-05
8.04080157116327e-05
-3.15251915213574e-05
3.74243408703536e-05
0.000102575434395799
9.17514802113707e-05
3.96454908635022e-05
2.26694306307556e-05
6.18128755484251e-05
2.44939230049492e-05
0.000100448725663998
0.000105604948785234
1.23595654607582e-05
5.33488369241944e-05
9.20157517735768e-05
3.79952906584368e-05
4.1109951299611e-05
1.29738454646039e-05
7.51259672669836e-05
8.29281594882444e-05
5.92357735230884e-05
-8.1429379114476e-06
3.67010715326876e-05
4.97507327611591e-05
8.10693729816717e-05
2.49294401029083e-05
7.70748863220557e-05
0.000111530419154611
5.91316678531188e-05
5.40126344772323e-05
-4.12017479195958e-06
0.00010286208019845
7.87318722120758e-05
2.6748749247252e-05
5.62264673470425e-05
5.11133100612314e-05
6.94795431384711e-05
4.76255115535696e-05
3.30165504853456e-05
6.55674581987775e-05
8.94445349769133e-05
7.20220658552901e-05
2.65072767311883e-05
8.13895817078485e-05
4.23193993748315e-05
1.33271714808712e-05
4.12446985694012e-05
7.75391623554635e-05
2.50548550789531e-05
6.89538722797405e-05
5.91696836988323e-05
3.95783922076829e-05
5.33194746688047e-05
4.56269938233915e-05
0.000106575835461858
8.42525037371924e-05
4.80665765958579e-05
5.45505612452783e-05
3.76613491915208e-05
2.95604747534728e-05
5.37324595535214e-05
4.45852488629422e-05
1.62584239911504e-06
-2.76966094573889e-06
4.06016478117247e-05
7.57683185280088e-05
1.77940906260603e-05
6.58114140377484e-05
6.95156763103423e-05
5.08393117558791e-05
6.27306649178061e-05
8.10145731051256e-05
8.14229620267643e-05
5.07037764024185e-05
-5.32504273464599e-06
3.99756545898528e-05
2.97441451737488e-05
5.9179021480706e-05
3.22569581794521e-05
5.88713610183449e-05
5.19173633504864e-05
3.61326953684913e-05
5.31250100934035e-05
7.5727812071211e-05
1.21197010031745e-05
6.58818470099587e-05
4.8515569280192e-05
8.19633965775135e-05
4.67178223494173e-05
0.000132668629512117
1.31604073883973e-05
5.7680203807144e-05
1.17794907488024e-05
4.33473746692571e-05
4.67548801892872e-05
6.59726669318239e-05
1.82187516480519e-05
8.30909754723747e-05
3.13974604380962e-05
5.50374558522186e-05
8.39399649422675e-05
4.02651086502029e-05
9.84079469445923e-06
5.55860266096861e-05
3.35302209028571e-06
-1.32212095424349e-05
7.78700741635685e-05
6.52125386858143e-05
9.39037270828399e-05
5.38146435055094e-05
3.26999785817053e-05
3.69084199062074e-05
4.24329591187554e-05
1.97931447912516e-05
4.79612161736303e-05
4.35029113668314e-05
7.41488502669642e-05
2.36863350374111e-05
3.0781055712107e-05
-3.04143536111097e-05
5.57982094801443e-05
5.03212387695172e-05
7.50350652327255e-05
4.23930349338369e-05
8.19309764330441e-05
8.47447045522592e-05
4.80257752126372e-05
4.82635797506347e-05
2.3972468137064e-05
1.80040729828242e-05
7.71457541679888e-05
6.98775897994509e-05
7.35645666046771e-05
8.75415181849727e-05
0.000124592501816465
0.000103087367685429
3.58083339681972e-05
8.32511978546153e-06
0.000102573152694389
0.000101120576052413
2.5648600312743e-05
7.10812191394695e-05
5.58680781138455e-06
8.26687561196619e-05
0.00012504663323442
0.000108143443480634
2.20580355521881e-05
3.549709370742e-05
6.92337268413733e-05
0.000112947374042374
8.21021891228337e-05
4.15814273166815e-05
5.6697337882213e-05
5.87034702515912e-07
3.69106161130326e-05
0.000135219005854133
1.71413817252595e-05
0.000118701188068262
5.96642647361947e-05
2.45546968083926e-05
-9.91894489677214e-06
8.54003302584324e-05
5.37668350464044e-05
1.34190373256799e-05
-1.01618430017071e-05
0.000111794367837237
2.68225435564989e-05
6.83798816555623e-05
6.01147532927882e-05
7.89916772802314e-05
8.28725371353177e-05
1.72362034182081e-05
2.27115145276571e-05
6.24291978119387e-05
4.48039766683789e-05
1.72637019777487e-05
1.88504797095142e-05
6.60702458650993e-05
1.93120287472584e-05
7.21899268432363e-05
5.15331162678756e-05
1.70157605937655e-05
3.10502757195296e-05
3.4574117157812e-05
7.58686880449358e-07
2.30643115213821e-05
9.80816448403175e-05
8.34760899733022e-05
3.89212172312347e-05
8.4974191603014e-05
2.69603868416789e-05
2.49145586848424e-05
9.00434232705557e-05
6.10055123023048e-05
1.36468728491961e-05
-2.10606331489109e-06
3.72537671569491e-05
0.000142939971019341
0.00012745800108653
4.02718325635895e-05
0.00013272137970986
7.18216086807149e-05
2.83938758710021e-05
7.32052387975635e-05
2.57079702684185e-05
6.79843606470635e-05
8.50169391614657e-05
8.10567916768179e-05
3.23078748385439e-05
5.06745629581442e-05
0.000142123432786514
7.02702542924304e-05
6.64669033099851e-05
9.01868924797128e-05
3.52530537812179e-05
6.94391469760895e-05
3.93845110497522e-05
6.90156123094294e-06
3.43203504012165e-05
8.61738544370833e-05
1.70183966405507e-05
4.36498234564606e-05
5.84717123398291e-05
6.75885948660462e-05
8.83605156393599e-05
0.000106044098018018
7.48187379904804e-05
2.83746315275956e-05
3.83054412170372e-05
8.28794243624879e-05
5.70154972482408e-05
5.54708576458451e-05
6.27102693166715e-05
7.84426817863144e-05
1.12588145465942e-05
4.77672674044416e-05
5.94421765692585e-05
2.30530693578068e-06
5.46947545101073e-05
4.83785334135994e-05
3.47753181913977e-05
2.75305826638044e-06
5.3968999097164e-05
0.000115975428112844
5.17596959260797e-05
3.60915269517394e-05
4.48572282677952e-05
5.1531631335864e-05
8.56251094757301e-05
4.56025330735492e-05
9.69237371675537e-05
4.04604695516004e-05
9.5197954732033e-05
1.94312130840507e-05
8.26313569041474e-05
7.07485294591535e-06
6.94915588972588e-05
4.42443047608655e-05
6.24498035402675e-05
0.000127050393619662
7.59149046609956e-05
5.60106200838893e-06
2.25505874891192e-05
2.34490872083685e-05
0.000130024333816478
8.81151421690863e-05
0.000118334348277816
4.39513175640445e-05
0.000103316392140482
7.41144566749919e-05
4.21076651532726e-05
7.27341128639618e-05
5.0806563191346e-05
3.12574324570812e-05
3.07679649597559e-05
1.17862502874708e-05
8.86017932776565e-05
1.14599621134106e-05
0.000127214689203446
4.93616574295304e-05
8.30469172432887e-05
1.96348103680304e-05
2.147126621302e-05
5.68841879065297e-05
9.18185244755723e-05
8.67995512266677e-05
5.67380811472106e-05
2.11584105215006e-05
4.47037433780568e-06
1.99139853930881e-05
9.41108794818269e-05
3.39941588612084e-06
4.79567785989174e-06
8.25296019199212e-05
3.20161611578175e-05
-1.61543448156779e-05
7.50113313842542e-05
5.7288265998863e-05
1.44913057591515e-05
1.06056313158315e-05
4.8171771971584e-05
-2.80798026766718e-06
6.16585331622998e-05
7.44556508736579e-05
2.02207830218066e-05
4.17952888054779e-05
6.22063794215773e-05
3.50678143819316e-05
4.47074014063002e-05
8.2566895437608e-05
4.05959476121694e-05
3.82092719312088e-05
6.50392195636601e-05
0.000104419041708296
5.41152657402923e-05
2.96105181943378e-05
3.87195572933246e-05
3.08539778305677e-05
4.8718173458795e-05
8.39164340426398e-05
3.91742393286903e-05
7.28355893832404e-05
5.52277856816623e-05
6.41021766899338e-05
7.88646174481378e-05
7.66379255595158e-05
6.47278400240899e-05
9.87194325793196e-05
0.00010972710159808
5.14688031896447e-05
4.16788041266506e-05
4.6438601846752e-05
9.90715073593563e-05
5.92943019478732e-05
-4.21942090759572e-06
6.02898145613793e-05
4.01742410818721e-05
6.87299508849258e-05
5.58135587889788e-05
7.18513589696681e-05
2.63666412621792e-05
1.02937119829346e-05
0.00010949625638803
9.74103211547789e-05
0.000101529662344116
6.3909655298694e-05
7.38221244845919e-05
8.44277077915107e-05
8.08820091248582e-05
-2.26460751883603e-05
6.26970807714766e-05
0.000101814296480819
6.20364354510278e-05
6.39274868175496e-05
7.56609570605331e-05
5.6273701433759e-05
1.40570391291657e-05
0.000101548233312422
5.85385165836753e-05
0.000105210999352078
7.54017954473955e-05
4.81514355323351e-05
7.03134956132558e-05
6.14913058694289e-05
6.72410641579639e-05
7.4101341944384e-05
9.60846879482456e-05
5.24137386026224e-05
6.09460095681343e-05
2.06576236879991e-05
0.000117449862641137
9.32043295823266e-05
6.86686970192455e-05
8.35991582069188e-05
0.000107605064232856
2.21959529703686e-05
8.14773343157315e-05
2.44458907607983e-05
-2.13567580799339e-05
8.07435695275749e-05
8.61716600180171e-05
-5.26532897985664e-06
3.2372805146329e-05
2.71372420668331e-05
0.000148135346617315
5.07526859185677e-05
1.76789059530055e-05
4.15190646480614e-05
4.39458137395683e-05
6.72302800477422e-05
1.19687597973347e-05
6.96339246651863e-05
5.38606687236647e-05
6.38755375729278e-05
4.87436855190731e-05
4.03627751166739e-05
7.58853952336445e-05
6.52965571468585e-05
9.69964564376155e-05
6.17938635016473e-05
7.35651536652763e-05
3.32842360534513e-05
5.04607955118467e-05
2.91871299192982e-05
0.000104849277860124
6.21975763409418e-05
7.20461021224096e-05
5.39882239188264e-05
6.82316266034907e-05
-5.95348386462415e-06
0.000136122091591324
6.30179970274412e-05
8.27627783401607e-05
