# Supplementary material for: Research on computational propagation and identification of mine microseismic signals based on deep learning
Source: PLoS One. 2025 Oct 22;20(10):e0334641. doi: 10.1371/journal.pone.0334641 (PMC12543183; doi:10.1371/journal.pone.0334641)
Supplement: S5 Data — (ZIP) [file pone.0334641.s005.zip › 000100800001624.xlsx_0.txt_24.txt.txt]

1.38265404035327e-05
0.000105830353443889
-4.54337951888493e-06
8.4999360757285e-05
7.64081795590202e-05
5.74396551314095e-05
7.16832721674922e-05
5.46490545296375e-05
-6.22765456256952e-06
2.58562460031465e-05
4.68116103032555e-06
0.000107203505030537
4.32146374421991e-05
9.33962342157992e-05
2.79244619581592e-05
3.78296737048322e-05
-3.61306086514037e-05
3.69626564785881e-05
1.9450528085592e-05
3.34604490887522e-05
6.7661793856844e-05
7.46198549446829e-05
6.69549475277126e-05
9.60388959686587e-05
6.14409385254695e-05
6.79290009737078e-05
3.11124455657683e-05
5.28197442530164e-05
5.75053082796725e-05
0.000106891411978548
0.000118680457788788
3.11155892629545e-05
5.83818365889293e-05
0.000106476317323488
6.65896645945385e-05
5.59646693895188e-05
3.52748220335623e-05
3.77290852926413e-05
6.59362593285023e-05
3.37231480086459e-05
5.34866234982683e-05
3.35174246097499e-05
2.68883529837141e-05
6.32748161437659e-05
8.99309814709704e-05
5.96832899251753e-05
7.81605244929871e-05
6.72795439541396e-05
6.7344301751783e-05
6.31317146050201e-05
9.62603047194549e-05
5.96929762753482e-05
9.28834908706551e-05
8.83596823288638e-05
5.07761600742828e-05
3.48779714184998e-05
3.62699390945883e-05
7.56361482895004e-05
8.66645664542199e-05
6.27192757855913e-05
7.00600867562298e-05
9.45957500020826e-05
9.99794133555534e-05
3.28109307569723e-05
8.96818417320529e-05
1.46992636457602e-05
2.10253879083865e-05
8.27688991435362e-05
3.65109107543361e-05
8.09538161276071e-05
-1.85547960493623e-05
7.95541153819431e-05
1.09154609949667e-05
7.05729541318949e-05
1.28375136538129e-05
2.97650507977017e-05
5.96666648466368e-05
8.8508493987237e-05
6.0250151017146e-05
5.16594920112913e-05
8.91919390414715e-05
6.20915461571327e-05
2.86748901465091e-05
3.63369450898125e-05
4.77765333716828e-05
5.94211098935853e-05
2.7270156082821e-05
3.34435878657386e-05
5.112845335049e-05
6.91599641407004e-05
3.10865788924843e-05
0.000108849173799309
5.17302429419564e-05
5.2857600178823e-05
9.70876347564487e-05
0.000106684362257991
1.26301001483301e-05
6.6509060810291e-05
7.32156800699747e-05
6.52537530122892e-05
2.47639963647434e-05
8.85622687846665e-05
2.61156703450292e-05
8.72369132722862e-05
6.70750970124845e-05
5.747592606078e-05
0.000124370581970187
4.6176957589074e-05
2.83691427245875e-05
0.000105458140301345
5.11263141758083e-05
9.42318341745039e-05
8.40776907366193e-05
5.86147292713281e-05
1.99776504639903e-05
3.7239951654931e-05
3.99066051842113e-05
6.4461846789842e-05
3.63972896307407e-05
2.17140508716453e-05
6.45728252215966e-05
4.35266760169947e-05
6.9269812322761e-05
7.3265582170085e-05
6.72969828349735e-05
2.66220598631105e-06
2.52484691561541e-05
8.61278903372404e-05
8.726546000722e-05
9.93991040922601e-05
3.75383764605764e-05
2.74291392374622e-05
0.000135698569999916
7.17999210807627e-05
4.82431901183857e-05
0.000117774380388089
4.42802864724379e-05
9.36431792658686e-05
4.20933487289224e-05
8.10457634324814e-05
-1.42715205858337e-06
4.94910139797422e-05
6.27385554427818e-05
6.73379503203732e-05
9.12084219794891e-05
4.68041092513914e-05
6.53770726287465e-05
6.06707991596608e-05
3.76265427236388e-05
3.70514574737959e-05
4.88621954930212e-05
5.20170632783708e-05
1.53191401717464e-05
4.798728974394e-05
5.5415897154296e-05
0.00011513290104703
5.70967727361913e-05
8.69996198565828e-05
4.57905106093206e-05
7.02020881930826e-05
6.06856741698502e-05
8.13189949741541e-05
4.52598834248277e-05
5.40231317485631e-05
-1.21433106001043e-05
6.02064502849015e-05
5.52660561128745e-05
1.69007157979249e-05
5.54926756618217e-05
4.16061603110648e-05
2.02875204821033e-05
1.25355558007723e-05
5.36242137883487e-05
7.22546113186683e-05
5.01417070639131e-05
6.57324947564226e-05
2.76371594337274e-05
6.18620005028308e-05
5.9060999021511e-05
7.37255654494976e-05
0.000124932340613529
5.74718240014939e-05
4.08622801734469e-05
4.01780345488277e-05
0.000147489541632498
0.000117964298185288
7.72460014127311e-05
8.66338008522678e-05
3.49071457411415e-05
4.36436738982128e-05
7.765348319001e-05
8.01087729474513e-05
6.00629250488331e-05
0.000109744799176193
2.8516155872183e-05
-1.77803392035249e-05
0.000115169395230166
4.74143395542776e-06
3.67851685665153e-05
6.14308813591512e-05
3.96873093278734e-05
8.04449461537011e-05
3.62549075490014e-05
7.8653164913942e-05
7.27900279334172e-05
0.000105986262713125
0.00016560248274244
6.71054832702345e-05
5.68663106724418e-05
2.45919518434931e-05
5.54459980390061e-05
4.19172855651868e-05
1.65992698351947e-05
8.40806285792783e-05
4.61432334227562e-05
5.69745162523732e-05
6.75009479048241e-05
7.54621863078191e-05
4.50589958847376e-05
0.000141185560202415
8.87624957851127e-05
9.32213007876217e-05
6.33140134832893e-05
9.11890385168303e-05
2.78418519843464e-05
5.9058755943181e-05
1.4794135195052e-05
4.55618095262677e-05
2.86439097917514e-06
4.88956138810181e-05
4.47374375414588e-05
0.000107636814595223
3.11687746387276e-05
4.87631956248556e-05
6.61988901346009e-05
5.17604744196361e-05
3.87748801032438e-05
8.87727633372463e-05
5.96749231072347e-05
0.000103964102838403
4.12179089485858e-05
6.1659090739167e-05
8.49301498613767e-05
5.02214985323902e-05
9.20217145415351e-05
8.23151365488607e-05
4.4300787435874e-05
8.07224205371681e-05
2.25150012732556e-05
3.02219918308063e-05
7.58826060556703e-05
5.31703601587559e-05
0.000106286681616692
3.7619300328068e-05
8.5953795408206e-05
6.70779363480014e-05
-1.33927064579706e-05
3.70214590083249e-05
3.51150905612443e-05
7.1521879330844e-05
5.12548537198645e-05
3.62526725831202e-05
6.6886639487109e-05
5.93288692737146e-05
9.27108534771207e-05
4.50165925800078e-05
3.95644130068937e-05
7.91685831192827e-06
6.68355787887884e-05
4.34739373053292e-05
1.48915599872084e-05
0.000105255253459271
1.82289308209624e-05
0.000114301061037794
9.74072806929666e-05
0.000121057935160575
5.92291147688551e-05
2.03303473445542e-05
7.77330616701585e-05
4.77530715482495e-05
8.96845368816254e-05
1.11820536520636e-05
7.53885066865272e-05
5.83692190382772e-05
1.46392659115231e-05
0.000121348049317598
5.77112933594688e-05
7.60303538086068e-05
1.60134883102606e-05
7.49879640229048e-05
5.79128841888797e-05
8.09692145854667e-05
5.52356465063681e-05
3.61430997802215e-05
3.07053567052583e-05
0.00011415022418697
4.27886619023883e-05
4.83379924209346e-05
3.00554634074798e-05
8.38616055532185e-05
2.50404045246869e-05
4.92625695967187e-05
0.000103387146984398
1.63789936989409e-05
2.37370517422271e-05
1.42330054703563e-05
7.50240403070647e-05
5.28430106631896e-05
9.41407485521932e-05
6.44368656139992e-05
7.90535271017281e-05
7.93616787467719e-05
-4.86167042663806e-06
7.65548869338792e-05
6.67967557142992e-05
5.84638756004683e-05
2.85660196595345e-05
1.06456576391994e-05
7.12450288175286e-05
3.95233459168222e-05
4.94899403949211e-08
4.90348060067799e-05
4.11571993392895e-05
5.58083195194649e-05
0.000102270422438375
7.43087173431667e-05
4.98122988397504e-05
8.64306135976857e-05
2.14029386662996e-05
6.47326506366723e-05
6.02667378136836e-05
0.000121760429649669
4.65993673052445e-05
0.000115359008149976
4.38974884430245e-05
5.14068936465533e-05
4.48873796041093e-05
4.21129308140199e-05
4.40212517534578e-05
9.7273988795213e-05
6.99639324303127e-05
7.98750404588073e-05
3.74931912252089e-05
5.20686465083548e-05
7.26965783187874e-05
7.83483621609231e-05
0.000102776407295894
8.48371753384566e-05
6.37643117596802e-05
2.13867786796938e-05
3.94509488408978e-05
5.51130950933035e-05
9.31813021712576e-05
6.53450184736878e-05
2.10338669169984e-05
7.82863123599401e-05
5.82465333262973e-05
8.77252426799048e-05
2.77243429155374e-05
4.56388618181025e-05
4.01629012998493e-05
2.99261444690878e-05
4.94918273103883e-05
7.61855649100137e-05
6.6924704429416e-05
8.33317341019357e-05
9.46162783801674e-05
4.07827048800812e-05
9.96579686823029e-05
1.47486949180141e-05
3.10850590507444e-05
-2.36972967288943e-05
0.00011454748713413
-3.8881482205326e-06
7.09601045687109e-05
5.65763513581561e-05
4.64761997991591e-05
7.82932941965187e-05
5.19178132134507e-05
5.87653449249254e-05
2.06591276689464e-05
9.00403999208188e-05
5.6873947511613e-05
5.75881114011983e-05
5.124113723915e-05
0.000106625290266993
5.85781422557406e-05
8.58035054669354e-05
4.68334918290595e-05
9.78443773392929e-05
3.44209795158386e-05
5.93268607991842e-06
5.00986681335779e-05
0.00010483610927279
5.80506539062909e-05
9.10629903606988e-05
6.35691203689891e-05
0.000106980142873937
8.01688639947883e-05
3.97356030907669e-05
3.34298936548357e-05
9.02245587043741e-05
1.70047896367132e-05
2.42121888874214e-05
9.45976414521851e-05
6.99271898073126e-05
3.5450202220094e-05
5.06210539843253e-05
6.11363909757655e-05
1.90332058393908e-05
5.86207646836643e-05
5.61716348070014e-05
7.19311532868527e-05
6.02900397528793e-05
6.07071750312733e-05
7.2044432382318e-05
2.89199832669076e-05
-5.02755137535028e-06
3.07655147837377e-05
0.000110788039654239
5.0156480754257e-05
9.81897139456829e-05
9.72247432052381e-05
2.42090116235226e-06
5.40393759150736e-05
0.000100543914125349
5.26822472435638e-05
4.48712881051698e-05
2.58072483100645e-05
3.178197375693e-05
1.01259473624959e-05
5.96024476851708e-05
3.72143229817471e-05
2.80782691348283e-05
1.29042965020739e-05
2.92746031418183e-05
6.30032414039883e-05
3.45910378599847e-05
5.33111106487197e-05
6.55314020334009e-05
3.96148739251822e-05
-1.33835451076126e-05
0.000108100872420489
-2.00282469781384e-05
3.65897073466851e-05
9.31877049147994e-05
7.86642256821091e-05
7.31352105627087e-05
2.58141118701462e-05
6.47204117153157e-05
4.2971110810186e-05
1.45316019241355e-05
5.69987749212185e-05
5.03109146407363e-05
2.42348404822231e-05
4.46334124665818e-05
7.37169727275079e-05
8.72653164588433e-05
5.65752552128401e-05
7.46381323321109e-05
6.10615623889513e-05
7.24840776004911e-05
0.000109806637976242
5.6720051183301e-05
7.38789833920329e-05
6.18400690410013e-06
5.8205342581962e-05
9.08926627576509e-05
5.23930568891926e-05
9.50666536385494e-05
3.88081262489678e-05
7.32531781174182e-05
0.000119055245779852
5.06532167409305e-05
4.33771735689055e-05
0.000113162824120435
8.17438203643259e-05
0.000128298249575887
0.000102987832477235
6.53312532855692e-05
6.24864048598822e-05
9.12899642306533e-05
0.000119591620266864
9.7252141976354e-05
9.05819478683719e-05
6.91066764184539e-05
8.50858706672982e-05
8.64702473602511e-05
7.70034132644288e-05
0.000106324096347514
5.01854398578464e-05
9.40534544990651e-05
7.90462604484423e-05
3.36281375412028e-05
1.48410556222317e-05
4.27874488693803e-05
6.97723837451094e-05
7.31071450758913e-05
6.07766464027459e-05
2.52233088917219e-05
5.18313310990345e-05
3.09858028758047e-05
6.87196065603009e-05
4.55260365977019e-05
0.000100817284248636
8.71048948961424e-05
6.10223810877178e-05
9.80455632467916e-05
5.08038760394884e-05
4.83181814824145e-05
9.1630949378984e-05
1.3914529377063e-05
4.80535690724143e-05
0.000109220325255549
8.1334969292793e-05
0.000154543448822898
5.72546800546585e-05
9.38175741415613e-05
9.90123161979381e-05
3.97289750543782e-05
4.18450762213904e-06
5.90079497608397e-05
8.23492787261225e-05
5.26963276739489e-05
5.20730772292965e-05
2.85416908956039e-05
5.79951725227003e-05
6.14391291433954e-05
6.7333877086971e-05
0.000121162098556494
-7.17494166272586e-06
4.72249972467527e-05
5.26969300683201e-05
9.17155662988444e-05
5.07663304544393e-05
3.00463737699714e-05
0.000111316487663181
5.3638606832186e-05
3.86778665637159e-05
2.11083884011101e-05
4.12211595742786e-05
8.84528741791711e-05
4.78700564344894e-05
1.96880379387108e-05
2.55742832333354e-05
6.21057739180073e-05
0.000117372140772374
2.38380214661329e-05
3.30514906357956e-06
0.00011382592733498
6.95915783533301e-05
5.65926338100926e-05
5.68876660243825e-05
0.000110167878446548
4.00725417623988e-05
3.68759148473023e-05
-8.59021846214034e-06
7.25228382731863e-05
9.28992274977155e-05
-1.15056395515497e-05
3.76651716654681e-05
9.64324830378353e-05
3.36137570653181e-05
0.000119747984951794
0.000100837436380289
2.80010180554696e-05
5.30593793521505e-05
0.000107957031277167
7.25845795299731e-05
8.61910093070212e-05
1.82844264076652e-05
0.000110270455665087
3.03173701581341e-05
1.00761741634107e-05
2.39681715892762e-05
1.79739601420757e-05
2.57107798798516e-05
3.54531121129636e-05
1.01999149774284e-05
6.40860149767919e-05
6.96743769807955e-05
0.000105965692466913
5.26279467201501e-05
5.27815720617575e-05
3.66916866765066e-05
0.000102393701977451
6.83416775150344e-05
4.8099801440508e-05
7.07044810692006e-05
2.43180965041688e-05
2.64614971710057e-05
0.000140867451724166
5.63462612641795e-06
3.12382152630591e-05
1.60723134443557e-05
6.20685029622866e-05
5.55903503330796e-05
4.17505563325739e-05
6.3811389595536e-05
0.000106145387349784
4.4590595440722e-05
-7.1725668085058e-06
2.18922653260036e-05
3.30176436659857e-05
5.79370789185484e-05
6.81887877645592e-05
3.22744139329453e-05
2.09242693887162e-05
7.38541126296054e-05
6.15141382766002e-05
5.33848828125591e-05
5.19744891508821e-05
7.71446901646544e-05
-1.4981844583609e-05
1.09169746058447e-05
3.25490871057139e-05
7.11382463444536e-05
8.28309018417746e-05
3.11638277956419e-05
2.53963390784759e-05
8.21594709525702e-05
0.000125480721720429
2.23727601411063e-05
9.44315322145336e-05
7.3858240586077e-05
2.4417742308502e-05
5.67612830886125e-05
6.36011505732408e-05
2.11555470319644e-05
3.88306729258583e-05
5.85754421232934e-05
3.72501930801715e-05
4.82923426925985e-06
8.09210555264958e-06
3.21507221544174e-05
4.49577929346229e-05
0.000112684813794479
-2.71071746799421e-06
2.56704883031964e-05
1.7667189801895e-05
3.86359102636413e-05
9.04090786175782e-05
6.68350100222027e-05
9.77594656952226e-05
8.49357523057835e-05
6.55440272647267e-05
8.77430495814369e-05
5.70248885528529e-05
5.22155832166302e-05
0.00011854568352377
1.0150072259814e-05
9.34985455258678e-05
8.43804490628688e-05
9.30220538217044e-05
9.87678083986542e-05
5.5770071879944e-06
-3.67829178808485e-06
8.84910300830317e-05
1.37142689985922e-05
5.9531963120113e-05
5.03044078344941e-05
2.79774115041356e-05
1.35000640058115e-05
1.24604301086778e-05
7.2336873811979e-05
9.64174478978421e-05
3.19660132747994e-05
4.6412330375685e-05
5.06751755256739e-05
3.07576614935502e-05
4.28640885451449e-05
8.35262638508502e-05
9.55099560636564e-05
4.40653371271863e-05
8.1941725731479e-05
2.46440932400941e-05
3.97214940612097e-05
6.23259415509823e-05
4.51106371883115e-05
8.90151872365482e-05
7.01647379270069e-05
0.000112568925399869
2.75871259952635e-05
6.24808746416259e-05
9.1148847032633e-05
6.44805827840302e-05
7.59154129730897e-05
0.000103962102254784
5.89230923215424e-05
5.67208525430111e-05
4.330248232255e-05
3.82824894978181e-05
-7.05504000281111e-06
8.76501902517537e-05
5.03601766732778e-05
3.61635808880788e-05
5.55661340015792e-05
4.09057713238791e-05
6.44181409820466e-06
7.15597792995939e-05
1.86018762649589e-05
0.000105647414281274
0.000101103689874154
0.000123227254113152
-3.5856178665549e-06
7.03504771536564e-05
4.55241166270311e-05
7.11324054559133e-05
4.474296456148e-05
4.17254454877686e-05
-2.30626445434822e-06
8.05536682578716e-05
4.22100711190706e-05
6.64346188752197e-05
2.6007013950608e-05
9.23431870685339e-05
5.49000225218096e-05
8.11666932491736e-05
0.000120865410316593
-4.38427754827793e-07
8.95952989632578e-05
3.49193348793394e-05
8.63440231349722e-05
8.5218185352755e-05
8.28097585914345e-05
7.55669725269092e-05
7.8341695302287e-05
9.60583736495783e-05
5.6433382847119e-05
7.51926141645402e-05
7.31288126118877e-05
3.04505258545111e-06
1.06989087228699e-05
4.45007686501773e-05
6.85488596045143e-05
0.00010329287143642
3.47725726327342e-05
5.3657592160091e-05
7.65502485024093e-05
8.87503056383557e-05
8.12586051695771e-05
0.000128692448541499
4.63598276045188e-05
-3.75914630961855e-06
5.92374699568153e-05
3.2282551389309e-05
8.39189584397674e-05
5.13814496042137e-05
0.000102798159651175
4.40897134040885e-05
1.74128709121585e-05
5.85660013835607e-05
3.85564776914783e-05
2.20995892218473e-05
5.60014755983344e-05
3.18715165169407e-05
6.85768272315808e-05
7.81090795684524e-05
4.5808075313825e-05
0.000118440621887307
4.89851667046664e-05
5.24657094044893e-05
6.64030947188025e-05
8.02032575567428e-05
2.79615155915268e-05
7.42890198614371e-05
7.00235735933942e-05
6.10550105299682e-05
-3.56900650147514e-06
4.41023350701606e-05
-1.02054411602739e-05
4.59260826463764e-05
5.44440057920922e-05
0.000166396053980946
5.51840107066364e-05
7.42856653842244e-05
3.08493926369066e-05
1.94847844913042e-05
9.74659959244258e-05
8.08745725659767e-05
2.23347111573562e-05
4.75230179504553e-05
6.71888965962e-05
9.60032000976247e-05
6.4570217162355e-05
5.1952333038301e-05
5.26157687319676e-05
4.87862093485361e-05
7.74495595635909e-05
9.20585516330519e-05
6.54195234652519e-05
6.96625078746441e-05
2.2012460081853e-05
5.60193491429614e-05
5.37977203254354e-05
2.67156376777614e-05
5.33187403900476e-05
5.97375374161473e-05
6.91010249022127e-05
6.21081455219184e-05
2.26173675396491e-05
4.92574271532758e-05
8.21886172036706e-05
0.000112344302728012
5.07960154555971e-05
3.76772774197144e-05
4.81132984992231e-05
1.90857663574676e-05
7.40942277528078e-05
8.67431130173117e-05
9.45273555367053e-05
7.67796663531808e-05
8.92743375390133e-06
9.12901564594636e-05
2.96061404935029e-05
3.03467859754468e-05
3.98806126722867e-05
5.33933664795125e-05
6.99307067859541e-05
2.93680692550007e-05
4.03077836962389e-05
9.47449756230079e-05
6.33028125971151e-05
4.41601350489625e-05
5.00665046110852e-05
5.01371815076445e-05
7.62775486133716e-05
7.54166433083201e-05
5.73501258975596e-05
-2.26762269334734e-05
4.15874598401209e-05
0.000107088346928193
-1.01275697527704e-05
8.61047887776304e-05
6.28874546635065e-05
6.81968731599284e-05
0.00012668438743767
7.49718419896256e-05
0.000104088365642157
5.39974426100772e-05
0.000149514691786107
-1.07498104065886e-05
3.72157165896284e-05
5.34255354366896e-05
1.1197198052702e-05
9.62920794399598e-05
7.35629930865144e-05
6.29228124220296e-05
3.54079473002861e-05
5.32707594189646e-05
3.43704116113419e-05
6.30640657814183e-05
7.34406143028197e-05
6.66122191592659e-05
4.40687400537108e-05
6.55473064110881e-05
8.73444738641705e-06
2.40863503516641e-05
6.05585086821038e-05
8.10280314542114e-05
6.46083467015059e-05
7.18486573463686e-05
6.80994281699556e-05
7.64934265012067e-05
6.20783111145799e-05
7.74271128119449e-05
4.97523114078668e-05
7.38062894098545e-05
4.60098922720743e-05
6.02415109352726e-05
3.35063304465138e-05
6.8296149254628e-05
9.81807340786094e-05
6.79809883574644e-05
6.47885360095019e-05
6.08327396074164e-05
4.3484113806059e-05
6.59057881676661e-05
7.5416381676921e-05
4.46681861966902e-05
6.65217989564614e-05
9.11481370467249e-05
4.68285146174537e-05
6.92029979539028e-05
2.02309455946368e-05
6.61802520835477e-05
1.64596838795351e-05
2.40065285516077e-05
1.08687466139576e-05
4.03055634735225e-05
5.82975055415116e-05
5.21548303220884e-05
0.000139869030382609
5.33206560439897e-05
6.88400671602184e-05
4.50366995864734e-05
5.7357166512238e-05
9.40700953260276e-05
2.97163888914246e-05
4.50684271440172e-05
4.51211850235459e-05
2.59137094698499e-05
7.31335574667631e-05
0.000124911763541956
7.07637463508282e-05
0.000123647546409934
6.43194064311825e-05
2.82806594285189e-05
-6.20663396962875e-06
6.44269405424289e-05
5.21354500225802e-05
6.75263505883774e-05
3.13010967595612e-05
7.62423964909593e-05
9.34050272445401e-05
8.79351665744974e-05
4.4045179958466e-05
6.88413232008377e-05
7.41563810190841e-05
9.68893327417392e-05
7.13410459201726e-06
6.57617621060818e-05
8.09475565293883e-07
3.45559136124331e-05
3.10798927092657e-05
0.000115930151658406
6.35286740078129e-05
3.12818316001031e-05
4.84829015052516e-05
4.7751916338597e-05
-3.26380748407369e-06
9.35695707971202e-05
0.000102155169428725
6.93207094825536e-05
6.27031944021856e-05
2.6408103915775e-05
0.000110051683804293
6.93232863922063e-05
7.26916683635007e-05
3.98809597182119e-05
1.53180921040664e-05
5.75118253468913e-05
0.00011551894748944
3.63855477633774e-05
5.21940637666171e-05
5.09017682233355e-05
4.30630664346946e-05
0.000108370312161505
5.28369602352468e-05
7.51284279447157e-06
5.55689795445962e-05
6.90804555803159e-05
0.000112398590803224
7.71244611168246e-05
5.61398079923266e-05
7.09776405048296e-05
7.29457488418463e-05
5.3928998499471e-05
2.53354724274365e-05
9.48082578237461e-05
7.1180499501334e-05
5.16896633820975e-05
-1.31855603604589e-05
6.2432942448501e-05
6.97072989432316e-05
6.86559587669856e-05
1.81084711986812e-05
-4.61408514229076e-06
2.79688713769804e-05
6.50578147748153e-05
6.01739533065228e-05
7.04350232705623e-05
5.65376828883398e-05
-7.40000032662965e-06
0.000107959208883078
2.32172804263012e-05
7.04513085325282e-05
7.49431418934903e-05
5.98844188482346e-05
7.29190503509104e-05
8.42632070789431e-05
0.000100152641451892
-2.03334877850294e-05
4.99897773265308e-05
2.30275508631813e-05
5.6952939366061e-05
1.71295362122065e-05
3.4140599803219e-05
2.67939134883062e-05
5.39560136416581e-05
1.8393889081515e-05
7.44264313195086e-05
4.88872492097185e-05
6.36327139307312e-05
0.000121520772350307
3.91711867884948e-05
6.33798039334546e-05
3.17648404052225e-05
2.00702299048817e-05
5.14471502944996e-05
8.466124001461e-05
8.14374725100792e-05
9.7507095295211e-05
6.82143664122965e-05
5.81753527810899e-05
2.98375580249553e-05
3.63572064057136e-05
1.78612103967863e-05
5.42958154063887e-05
8.00935708643835e-05
8.69204258063787e-05
0.000103752187627766
2.87617398482735e-05
4.10006259048828e-05
2.70285726916823e-05
5.59064139891117e-05
0.000115696781588836
0.000120874718866752
6.85753708399765e-05
8.21798878005325e-05
0.000106239181991795
2.4167585656539e-05
8.68492682654366e-05
5.64363956018979e-05
8.51421453798448e-05
9.92961634849591e-05
6.02882234476927e-05
2.40381901248738e-05
2.76156867114319e-05
1.12560247441328e-05
4.47455197288775e-05
6.45793234341977e-05
2.72946480200391e-05
7.41830430741718e-05
0.000117300039876934
8.21231665588055e-05
7.03563668336562e-05
5.60105387719076e-05
3.61621376681607e-05
-2.17725636468284e-05
8.72642355861823e-05
0.000107493007997579
8.57178220201917e-05
-2.1940961168734e-05
0.000168210734431536
4.22085014263147e-05
5.97256600283805e-05
4.60335252994285e-05
3.5716055580276e-05
8.50320482796957e-05
5.99449221447436e-05
9.05973061816112e-05
7.41487679421475e-05
5.92893010345316e-05
4.58708145617146e-05
3.2141342813955e-05
9.67402960510731e-05
6.21881328611602e-05
7.7894269783057e-05
7.97068888500749e-05
6.44177261204961e-05
4.77610589251806e-05
3.68853131872107e-05
2.83657627424021e-05
-1.01829123353836e-05
2.32328345326562e-05
5.34487646697384e-05
1.20674709803611e-05
2.39292389958742e-05
6.82429091494444e-05
2.69508243983993e-05
1.72668347112396e-05
0.000120695310344145
7.96844084729159e-05
4.57925755196062e-05
2.49660363895182e-05
2.66592114278347e-05
1.66840245540135e-05
5.57903791682912e-05
3.19212971401653e-05
7.33096988488555e-06
1.44870434822093e-05
0.00010201563655123
3.85696419332828e-05
-1.92544216746077e-06
9.07388070302087e-05
6.7230313191066e-05
9.45049980000609e-05
2.4236061443551e-05
2.81705906344522e-05
0.000122971924758411
7.28536923128253e-05
5.88431511313155e-05
6.26254538762664e-05
7.55424140831068e-05
3.94327935364629e-05
7.76098491669296e-05
8.17680206888494e-05
5.63626925654697e-05
9.39052431448101e-05
4.55935950056922e-05
3.91699022184138e-05
0.000112098305365117
7.59763281215183e-05
8.26495029846205e-05
7.17134711504674e-05
-6.87192881283361e-06
2.01817138021593e-05
0.000113476652250637
1.62264158697357e-05
3.22853074118348e-05
0.000119464489387981
8.6864476428825e-05
0.000100250953704762
5.84919800930234e-05
2.5176814871896e-05
1.42611410485075e-05
1.85156266148796e-05
9.56094078651124e-05
3.5382011082824e-05
6.9437832661269e-05
1.7509432250242e-05
6.78667205574008e-05
0.000132878639828962
2.936949475624e-05
3.0755538848723e-05
-3.12870342706357e-05
-1.43601963670003e-06
6.14950594473252e-05
7.11202694519843e-05
0.000174205062592229
-9.76354120511206e-06
4.30100742332613e-05
8.06482859894954e-05
5.17236292888831e-05
4.0111340667788e-05
9.30960725180514e-05
3.01377381352201e-05
0.000115908566062012
0.000107278372531902
4.11863268870776e-05
3.47000438532556e-05
3.62527069312933e-05
8.05911514863071e-06
2.28887213513162e-05
3.74113783141593e-05
1.96783561367378e-05
7.11887187114712e-05
4.18194609494631e-05
6.78569501560684e-05
0.000107782688389155
5.14722538364122e-05
0.000104326172061981
9.8240528643727e-06
1.2714587571023e-06
5.87473808612924e-05
4.69208187132198e-05
-3.84160733500417e-05
4.59282359754524e-05
1.26005960837933e-05
8.71385039123515e-05
6.49149427197859e-05
6.60942516699249e-05
6.5707195278545e-05
5.35900490880575e-05
8.98735409042542e-05
7.89016531403442e-05
9.32229584130159e-05
5.28725324675132e-05
2.55362220329644e-05
8.49609306521783e-06
3.60956339109988e-05
7.08387322572459e-05
4.94071258300959e-05
7.02972028126538e-05
2.83196655823382e-05
7.83711516278554e-05
0.000124443599242081
5.49535381128513e-05
-4.77056219867287e-05
4.22852164349047e-05
4.11096519477656e-05
4.41650419421372e-05
3.38256996784885e-05
-5.84592003381163e-05
2.08322767874021e-05
2.47265413164083e-05
-1.00374338904976e-05
6.39840009001002e-05
3.07298546196816e-05
9.80593779120887e-06
0.000105416031892081
7.08371306863685e-05
3.65155258908734e-05
6.17206142544868e-05
-1.26560320650467e-05
5.44909547928827e-05
8.43468242094651e-05
0.00012457840474931
7.34343534254759e-05
2.40516655932056e-05
4.95202219990218e-05
8.35050222762997e-05
5.2201963828426e-05
0.000106751041795898
7.17773242741716e-05
6.44042482182875e-05
6.04797022270388e-05
1.81207342085713e-05
1.77790040063178e-05
7.58327937764944e-05
3.20241520803635e-05
5.39214604142336e-05
5.63376925939769e-05
6.75052965274785e-05
5.18403700765117e-05
5.45559868607008e-05
4.99889799060915e-05
1.48314983469775e-05
0.000127509292173488
5.032196073657e-05
5.68793566179468e-05
6.18546220018588e-05
5.00124644131165e-05
0.000119425674218842
2.07182063981881e-05
7.45932831400182e-05
3.05142947549112e-05
7.57124673635467e-05
0.000102815818056955
1.25361981992819e-05
1.97896396668987e-05
-1.72402129373097e-05
1.91938544779292e-05
5.58113256171641e-05
6.79822630174915e-05
3.12659178122768e-05
7.29291403822892e-05
4.52369584428819e-05
9.35491744968232e-05
7.74259680386702e-05
4.31389461759196e-05
3.03108280965637e-05
4.94875024866109e-05
8.16576234597298e-05
8.92537239984573e-05
6.12459372811516e-05
1.83790611919476e-05
5.88440904758638e-05
5.18878851224358e-05
0.00012765448262685
5.24104265707153e-05
9.33998378915598e-05
8.62698131779555e-05
7.29741163478855e-05
2.66236630443539e-05
2.25750143941769e-05
4.51527296240541e-05
5.61899540066564e-05
2.13555027374889e-05
7.73857068137362e-06
3.2371119447963e-05
2.37052166554398e-05
6.06857269895746e-05
9.10415520441427e-05
8.07348601602231e-05
5.18111636123735e-05
4.64553057756871e-05
1.91247395218781e-05
6.7208528618612e-05
1.69425419989638e-05
5.13663216451252e-05
5.534888404989e-05
0.000117359703263956
2.50369716863642e-05
5.12091050585015e-05
5.87530524720072e-05
5.45602759109498e-05
7.89309873294354e-05
6.52198478403177e-05
2.67951941671956e-05
2.14004194041407e-05
2.66087298998054e-05
1.00504695756544e-05
7.88761353132904e-06
5.3675170071572e-05
3.0954414892302e-05
5.94130294956939e-05
5.79994729630591e-05
7.71134687317059e-05
7.77003104931285e-05
7.90158616343619e-05
2.17423576614737e-05
5.63844209782438e-05
7.2523316736008e-05
8.19688748135865e-05
6.29921689937897e-05
-9.99641562365568e-06
6.51955708291719e-05
5.24414710293321e-05
0.000137651133731591
3.18069137578466e-05
2.11191351917882e-05
9.94831900500867e-05
8.86425297288354e-05
7.57686303056189e-05
4.95421196390062e-05
7.22555487172286e-05
3.15932476654078e-05
7.28475111443022e-05
0.000130881845571898
1.17955939987616e-05
8.72939537293839e-05
4.62655598454059e-05
6.67370249192394e-05
1.83284773478931e-05
6.53389816897872e-05
6.86752486321487e-05
3.69734791181152e-05
9.03544610580371e-05
0.000105845302832759
7.27847687054155e-05
5.73166668878283e-05
6.99583744698954e-05
6.86891481062472e-05
8.34173476183917e-05
5.86004224066132e-05
0.000138981255455449
4.04191459417921e-05
3.56807280959465e-05
7.10221984607405e-05
0.000134541241226449
3.95682369433392e-05
9.802689931035e-05
4.18488437783992e-05
-9.94320628868939e-06
3.32075889226875e-05
-1.4507045049373e-06
6.9776139189599e-05
9.39213794085954e-05
4.02653171598006e-05
6.33334857435066e-05
5.66074336816958e-05
5.83854640880013e-05
6.81961431134387e-05
4.8364889336694e-05
8.19758281347505e-05
8.32441869855469e-06
0.00012724193888207
7.2196347994792e-05
5.31232906638387e-05
8.17551018302896e-05
5.83223636366489e-05
3.55423567913886e-05
4.31402117354302e-05
2.88285862378646e-05
5.88138785003344e-05
1.88104491833306e-05
0.000121390274094752
4.70074947723437e-05
6.83133926008083e-05
7.33370730835821e-05
3.17788863673704e-05
3.54252411635241e-05
0.000109770374236809
3.37877193820435e-05
4.83885270379787e-05
4.2769844644201e-05
6.60699649627495e-05
0.00011305047967906
6.55229444085902e-05
8.17466819470895e-05
0.000100254677960099
9.34893132326546e-05
2.66584730177155e-05
6.78958842812691e-05
2.92811483657033e-05
8.2389060075753e-05
3.4222423045189e-05
7.09801150626431e-05
5.4224396347e-05
8.05277801640759e-05
2.08620126375801e-06
7.60794092168274e-05
4.37261045076445e-05
8.56072260944326e-05
7.75756013400994e-05
9.38755247505824e-05
4.89159108863117e-05
8.41427078581558e-05
7.77013433078717e-05
3.33506001590231e-06
8.79735979755312e-05
6.37492435532199e-05
7.78983412422994e-05
-1.62558894561466e-05
5.50935441843508e-05
5.68407464291288e-05
6.12427792569941e-05
1.87292329809131e-05
9.93489044546817e-05
0.000112683513172946
1.50686625850823e-05
4.53620969744712e-05
1.61570873930014e-05
0.000109197789030821
5.07797054598213e-05
4.740891871584e-05
5.78237644365673e-05
4.92514778326534e-05
6.15331747731589e-05
5.04868465490356e-05
5.24804802800613e-05
2.37695197384263e-05
5.73233044443478e-05
6.85467671818365e-05
3.12148897463142e-05
9.77025687315341e-05
7.92049250874299e-05
7.76403209428204e-06
7.75677338109287e-05
4.03138428431149e-05
8.58864747355206e-05
5.38833669702293e-05
0.000108627556170697
7.51448398426911e-05
-2.83295273151291e-05
2.60641443746828e-05
8.46889359238986e-05
-1.28896633954204e-05
7.64879819278819e-05
2.75689603234927e-05
-1.18335494222235e-07
6.64884149418072e-05
1.81400142137657e-05
-7.0373376467711e-06
4.331037631721e-05
3.59906000235762e-05
-7.67698025198473e-06
4.38162663787515e-05
8.18869476529341e-05
8.32070994806414e-05
8.13278158001226e-05
3.59434857755734e-05
7.05833236966389e-05
5.12319773017509e-05
8.0897070137777e-05
8.90724816552212e-06
4.35240957323429e-05
-5.47225111889727e-07
0.000116044372662035
5.53917619764117e-05
-1.55544220025753e-06
5.38545359477112e-05
4.710486100112e-05
5.8944698189645e-05
4.65171295271137e-05
7.00232547389736e-05
3.79011370000951e-05
2.14731354668026e-05
5.9391956057987e-05
4.233947606272e-05
6.01719551673862e-05
8.51869668643281e-05
9.24576892455523e-05
1.12916074021589e-05
3.67816508677376e-05
7.93024830200701e-05
8.77988473684528e-05
9.33802096827181e-05
3.80466378435942e-05
8.02727289283053e-05
5.97236318055184e-05
2.08023675336668e-05
0.000106601643443255
4.45535809562117e-05
4.14463983966253e-05
8.411866540967e-05
0.000124727611654052
6.59432710837133e-05
9.16801390748274e-06
0.000101956546107512
4.71433567486069e-05
9.00116583543232e-05
-4.03977424780477e-06
2.15386557368616e-05
5.37495722577069e-05
4.86706506588039e-05
0.000119491898563444
2.8461838619195e-05
2.70289813998323e-05
1.82027616802585e-05
2.73561507712795e-05
2.93983133310553e-05
3.36089591057994e-05
7.34663209985947e-05
5.66435965984753e-05
7.5222233438026e-05
5.2845985405797e-05
6.99597802637541e-05
5.77908997524933e-05
4.96985333464057e-05
4.88306962653606e-05
0.000126497946021189
8.11041391725516e-05
5.59749401831933e-05
0.000104441504436208
4.7422006828698e-05
6.31027834534022e-05
4.07237593331357e-05
6.07965144847754e-05
0.0001007532544948
8.95546813075889e-05
4.44527578330168e-05
0.000104143560632471
6.13170620101596e-05
3.70436951975027e-05
1.29786919595377e-05
9.76188373047875e-05
9.74646402742949e-05
-2.65975902065459e-05
8.10689589156666e-05
0.00013316254757543
4.67959216185092e-05
5.36113122791035e-05
-6.06754623241171e-06
8.69093071360158e-05
1.91484011927782e-05
8.35723893181941e-05
5.08829881122881e-05
5.45838459970889e-05
9.09798986771362e-05
9.76043002184222e-06
7.28857866888126e-05
1.66070242042787e-05
6.13835567647445e-05
-1.60754711520993e-05
1.1873588435676e-05
4.43751343530015e-05
5.29773351599834e-05
9.98228907162697e-05
9.74441498167014e-05
4.24930641632605e-05
6.86659380414882e-05
0.000103648068462616
4.46528453215853e-05
0.000119938017130122
8.35310573062616e-05
0.000120998156166934
6.16537756928806e-05
8.09622152768932e-05
-3.36768489551493e-06
3.47959332948946e-05
6.92259162087228e-05
6.64747426264023e-05
0.000124954301731144
3.02873533811125e-05
3.84394396731372e-05
4.83459565662148e-06
9.11009242707506e-05
8.97155904076701e-05
0.000101434667599826
7.58869602383051e-05
7.82629851887978e-05
5.1484847485642e-05
6.12516158758138e-05
5.28396396301931e-05
4.53469480905328e-05
0.000116276592615526
3.91079624324173e-05
6.97409470904259e-05
7.24408166924805e-05
4.47672113360432e-06
7.44553901501531e-05
5.01486578486837e-05
8.46940614918594e-05
9.26680131051397e-05
6.55501179175499e-05
0.000123413798019467
0.000112982172142284
6.15028286313365e-05
5.90358734270656e-05
1.67708987028841e-05
6.19988218217347e-05
4.21905300993383e-05
2.66885898343371e-05
8.29544646311814e-05
5.40055440461276e-05
4.93799423318837e-05
2.27562976486099e-05
6.10622630125479e-05
9.34975633233289e-05
7.80084498872395e-05
9.42439448791107e-05
6.89251349477567e-05
8.28890367994377e-05
0.000101412020302231
3.24521657884132e-05
5.48957477311141e-05
5.02036151026085e-05
9.63516880432318e-05
4.20530287732605e-05
5.50807960103441e-05
0.000112334880345561
0.000132939827717269
2.7502342159493e-05
-5.78498138585159e-06
3.5700598796111e-05
9.62235013094439e-05
4.80302901800409e-05
0.000135944052626334
2.94267499422945e-05
4.50881686918171e-05
2.38312591969952e-05
6.10280010310323e-05
3.04079712904749e-05
5.75623111494342e-05
8.74491250326542e-05
3.38032779725311e-05
2.74965452726945e-05
5.23805671762208e-05
9.34478042403342e-05
1.77132115461282e-05
4.45239222400497e-05
0.000108507475346539
1.77672131585683e-05
7.89346582595229e-05
0.000110838328134796
1.43409496039042e-05
0.000128204932535481
7.59755167263174e-05
0.000153923353735521
3.67920825814214e-05
4.02988926241446e-05
3.14205764944781e-05
8.41642713540148e-05
8.36157850718496e-05
8.37035362360932e-05
3.55294369331403e-05
1.64725221659206e-05
6.29498390478569e-05
0.000106722754113533
-1.72751556664407e-05
6.76784912840994e-05
4.44619076246201e-05
7.14857098587528e-05
5.36142758343718e-05
2.61994473598884e-06
5.17852883334096e-05
9.57207003653562e-05
6.99113649335101e-05
6.37241990315102e-05
6.34627817914132e-05
9.78256864586617e-05
3.55554983854196e-05
0.000111835977105804
1.86658275068287e-05
4.67460930666462e-05
2.28108793146088e-05
4.43478644950692e-05
8.68104646387275e-05
8.49059941085308e-05
4.00558764638269e-05
0.000103897908977753
4.70963822809091e-05
6.19934424036186e-05
2.47440906056083e-05
0.00011554249444837
2.91556372626959e-05
3.84209185050069e-05
0.000114444301706759
7.40608896753854e-05
-2.57988643024687e-06
8.97749173524775e-05
5.65085077944997e-05
-1.44048571425239e-05
3.27978359829395e-05
4.89868041688465e-05
3.55209424549599e-05
0.000100156879017823
5.24807893042091e-05
3.24320716078305e-05
9.89259780645788e-05
7.35470800760069e-05
3.75746402256956e-05
3.65514106780108e-05
1.84128610267632e-05
0.000122372657605873
5.90435301803455e-05
7.17905229932493e-05
2.67658624779547e-05
9.07992572739302e-05
5.05868497285813e-05
6.15576103368162e-05
4.60319041368991e-05
7.87754391884471e-05
4.65779581191572e-05
4.49962929479833e-05
7.42445749006337e-05
-1.74502972414531e-06
5.35309231845987e-05
1.96468824689123e-05
4.89205035050142e-05
0.00010866661368986
4.18495028072026e-05
4.88213792407808e-06
8.48878121320769e-05
6.12679674162215e-05
9.58590752233709e-05
3.29097813630659e-05
8.44208751151897e-05
1.17567739544012e-05
7.38415656526972e-05
8.52437277070877e-05
7.07139733912688e-05
0.000105959986121001
1.72660891493922e-05
0.000107492813414502
8.2440343511638e-05
6.10150271013671e-05
-2.29521236263171e-05
6.75593011428273e-05
9.04680101846578e-05
8.118987452693e-05
2.51594128032153e-05
0.000107060185298315
4.5661209969381e-05
7.4461168444856e-05
3.70513266343627e-05
2.23675826770713e-05
4.53564457858037e-05
-1.5847420150997e-06
0.000102616656802152
4.89554553950777e-05
3.1527650113703e-05
0.000104779206895955
6.0474326296005e-05
4.11612142292624e-05
7.43678415683052e-05
8.43842099184934e-05
4.40442726118943e-05
3.15052176693854e-05
8.87154866122815e-05
6.22840964633995e-05
5.42336985677007e-05
3.25752750524079e-05
5.22189474202468e-05
1.97343335463425e-05
0.000112140595524134
9.41469992740823e-05
5.88076392474207e-05
5.62334487956199e-05
4.77610391893544e-05
9.36662174853217e-05
1.48349482693393e-05
6.77436774263409e-05
0.000131977790354258
6.45923670774963e-05
0.000124012833738908
5.89874231954635e-05
4.36629769550734e-05
3.89128738584051e-05
-6.45528636322434e-06
4.35970245179326e-05
7.82764421574439e-05
3.60582177930229e-05
5.28145886226105e-05
7.0359725502978e-05
7.37294954465287e-05
6.6575224916761e-06
2.33587207055283e-06
3.14200042367553e-05
0.000121800420019761
0.000106556330001918
9.07006336896936e-05
7.8800897606417e-05
7.48549820881228e-05
7.34820265316098e-05
0.000117663133871053
5.1918748597268e-05
7.86240801834796e-05
2.51629922531809e-05
5.1024931034746e-05
3.86896896515499e-05
5.52068608444873e-05
2.08660225130462e-05
6.72618201079817e-05
5.70908720003417e-05
3.69658704607012e-05
3.49518222751433e-07
1.11041014969627e-05
1.32227035629892e-05
8.60419929512513e-05
8.19030519250943e-05
2.06736167971272e-05
-1.4901465197596e-05
0.000101007772989794
5.64003193798768e-05
3.36500863357461e-05
8.18425139734734e-05
0.000131692832984704
6.87491944023994e-05
5.13742667656209e-05
9.03549090823338e-05
3.06694163314553e-05
0.000111411580225179
4.71612338255501e-05
4.44724810824095e-05
7.12813725119526e-05
8.98372096170885e-06
0.000108982314036179
5.30058648477043e-05
6.14246146485475e-05
2.71498653844759e-05
2.84990275214834e-05
4.91691463611412e-05
3.75633715223743e-05
6.48757134555577e-05
8.10888508978283e-05
0.00010814196516093
7.20290238156749e-05
9.23232917414321e-05
4.00131517274839e-05
5.06067255255037e-05
7.34871661704203e-05
4.97269706728882e-05
0.000112927810187696
0.000114506591181108
0.000121668979926321
5.64534620816821e-05
1.87947022667101e-05
4.53463275636722e-05
2.20945053291162e-05
6.57680940597065e-05
4.46187190945565e-05
5.16643795002617e-05
5.4599565576082e-05
1.71374791573034e-05
7.36045880691727e-05
8.53375621038507e-05
8.49601383057477e-05
5.5522912949932e-05
4.5741853701113e-05
4.80044483779735e-05
5.79710943642009e-05
3.74113544232756e-05
6.72830972053314e-05
3.05471468661474e-05
9.04003032261612e-05
4.61906046446688e-05
9.88781891610578e-05
1.47871554617348e-05
9.77627622199169e-05
0.000101878962151709
2.76595285030651e-05
8.47849013171823e-05
-3.14311809378669e-05
9.26627529586985e-05
4.5347748407955e-05
5.65604636947713e-05
5.58645958574891e-05
0.000100442952532458
1.42999333718782e-05
0.000137959296474254
4.26174332444335e-05
1.11280566737605e-05
9.18348143640696e-05
6.29484732921709e-05
0.0001001536976349
0.00010777536264786
8.61438576294178e-05
0.000106772084042145
4.83371193449704e-05
6.62403076357603e-05
6.840949958592e-05
3.40320496978367e-05
6.1948696825283e-05
3.58043571379541e-05
3.76549940691551e-05
5.83224182849866e-05
0.000118279532443348
0.00011067293374642
7.50019881193986e-05
4.37342621088011e-05
3.46847770536684e-05
5.79177168536297e-05
5.54153748975085e-05
8.16791069726934e-05
9.31064812004683e-05
3.59236857179027e-05
2.52031947850082e-05
3.42990409427865e-05
5.36589694544821e-05
5.00715877075377e-05
3.59976132932105e-05
9.53620375259657e-05
7.71885408216713e-05
6.45987369083239e-05
5.72865009986274e-05
3.72293813131921e-05
5.15088819625022e-05
1.3404105441217e-05
3.09751164708825e-05
2.35635018641447e-05
7.80180026744978e-05
7.63139663557335e-05
2.72428100062131e-06
6.48660577703581e-05
9.86367541895689e-05
0.00011308483545922
6.17558225458847e-05
5.00588928592077e-05
9.27588870802687e-05
3.16466626621876e-05
5.03015112325896e-05
0.000106937021881562
2.99727572557318e-05
7.44030220431421e-05
0.000132455221909756
2.44172968362e-05
3.84456838693991e-05
9.36080256731231e-05
2.72252361619198e-05
3.13732332064794e-06
3.55176052409398e-05
6.96717884190256e-06
0.000113250582614997
9.23370142176184e-05
6.83079006773611e-05
4.54097422510254e-05
9.19966663303157e-05
5.96407238761135e-05
9.74679382647655e-05
6.23372001795796e-05
4.80398217921325e-05
8.20135752254389e-05
-2.6335716730697e-06
8.34130464422307e-05
5.19866015967058e-05
6.66558976607661e-05
1.00425624788814e-05
3.08390288478897e-05
0.000100219969309765
6.4461772634553e-05
4.1809187633289e-05
4.9170253456327e-05
6.49321570298742e-05
2.76702046441675e-05
6.68773527911196e-05
3.34162823770909e-06
2.56842506433231e-05
5.81783083362879e-05
5.49813508960496e-05
1.76411256900548e-05
5.37070286362487e-05
6.33490972752494e-05
5.88720647355175e-05
2.77816194340723e-05
5.16678296149618e-06
2.67428081987934e-05
9.63576661229305e-05
9.41799630667693e-05
0.00014145062854727
1.45218353970986e-05
-3.48904854936343e-05
3.56056479616786e-06
9.11661657372187e-06
1.35406962627127e-05
6.08095622108279e-05
5.69757500759868e-05
5.13419347711175e-05
0.000100704500054605
6.3425151600316e-05
2.1655785350995e-05
8.70845149485914e-05
0.000111858089246879
7.79856642951654e-05
8.75414387215667e-05
8.51898112806626e-05
2.36117802923638e-05
5.79279453274154e-05
7.76764774564798e-05
6.66150442035606e-05
4.60228657951596e-05
8.28143360287745e-05
6.00745780743373e-05
8.98752086474827e-05
7.67034322169555e-05
7.97325930377578e-05
7.87601195931847e-05
1.58483317524315e-05
5.36696002050992e-05
3.89107953330105e-05
6.26921692828295e-05
5.19647926584509e-05
4.34239547791704e-05
9.22683885008924e-05
3.4471943499016e-05
4.51364807876179e-05
4.61576751970476e-05
7.81520550447232e-05
3.88971996722318e-05
6.30678680067784e-05
0.000116575304124193
3.10506900422527e-05
-2.46841479896421e-05
3.54902285713273e-05
2.72939883887658e-05
3.24797872139664e-06
6.60479462502018e-05
4.41763663236206e-05
5.34489234368699e-06
0.000105735211504691
5.46042236026243e-05
2.64574636803515e-05
8.83787697726131e-05
6.71554987143847e-05
3.81574721509311e-05
2.25956338579687e-05
4.86008797856899e-05
2.26541446975962e-05
9.97714741619405e-05
2.72949447329949e-05
4.63034750883251e-05
9.27994064923788e-05
9.3049708399727e-05
9.02371227440796e-05
0.000119010388489154
5.87023005339938e-05
5.62004791243816e-05
7.25717985318594e-05
8.98809488325127e-05
8.7746759658672e-05
4.15656705757289e-05
6.48366137468839e-05
9.81511106293532e-05
5.73785848061144e-05
7.7191420056456e-05
-2.02514234330197e-05
8.00993951164442e-05
1.66123960542288e-05
7.6574586060379e-05
2.55116210465216e-05
7.10924604110102e-05
6.96798142661755e-05
8.6655343894281e-05
-1.06198625828905e-06
4.10850741111988e-06
6.72763956536642e-05
8.22861373875325e-05
-3.60861598041124e-05
7.21280774376802e-05
2.36482643102106e-05
6.71423893354371e-05
8.4776315998445e-05
6.67332206289297e-05
-6.9396546330857e-06
8.58135462988683e-05
6.15754426078853e-07
0.000142196873638048
9.30886199091275e-05
1.21526369558717e-05
6.08640153417944e-07
1.94248233211594e-05
2.78831882206443e-05
1.39708376142704e-05
9.40811448961302e-05
0.000120309334172398
0.000102528812874027
6.6679640689527e-05
3.60322267555703e-05
6.1958945771796e-05
-2.90374624770959e-06
0.000131414990350526
5.96022139015806e-05
8.44753207550752e-05
5.56328183369094e-05
-1.01496751380856e-05
5.70661894723207e-05
7.12459682104506e-05
7.3807422901287e-05
8.49934153594533e-05
6.15423848001193e-05
0.000123251763475341
7.77806121277964e-05
6.4477604342836e-05
3.55538831006299e-05
3.55398123836091e-05
2.64952808296493e-05
0.000105821190570293
5.08349351820427e-05
2.49353247587891e-05
9.32986926290158e-05
6.28598138712345e-05
7.92264290491232e-05
9.89891051080032e-05
0.00011644959295783
8.20432012257996e-05
8.67307127507482e-05
7.87565088997584e-06
1.33763729193001e-06
6.96292849599939e-05
3.10225362900541e-05
5.04086727591087e-05
5.44253965057327e-05
7.33989784812296e-05
0.00010140323523859
7.09063732174127e-05
1.85458399847026e-05
-1.38417583213139e-05
9.60257066436025e-05
3.30244398560463e-05
9.27980542558492e-05
2.53406768465922e-05
5.07153783016293e-05
5.2666159302633e-05
8.99692765700102e-05
4.28478445422201e-05
0.000106778814387951
7.70810233432044e-05
2.95910337882267e-05
3.02656538948255e-05
3.25476760443461e-05
7.04286897824974e-05
9.04649059436163e-05
7.21471186898892e-05
5.89210347507541e-05
6.90634354896567e-05
0.000146364935735892
8.43190015149456e-05
7.3301213880221e-05
3.66290194605659e-05
3.73847586532282e-05
6.44882785884357e-05
0.000108650159514107
2.36671378376082e-05
0.000135616011665427
3.45551963720964e-05
4.33809314854295e-05
7.42473102217425e-05
8.6297394705764e-05
4.44507546556163e-05
0.000122060841500491
8.35419691807016e-05
7.96421465539789e-05
2.62419496737633e-05
6.00339687005672e-05
-8.51306371089799e-06
7.50286369882994e-05
9.6016785189464e-05
3.41634470027609e-05
1.98410785670253e-05
6.22128176225407e-05
7.41247112248564e-06
2.71152330569744e-05
7.10171729650443e-05
3.72751423621175e-05
1.78100192124927e-05
1.18225937295025e-05
3.43886867916041e-05
6.96944135345387e-05
2.31467669654087e-05
1.5640488832044e-05
2.66962026598821e-05
3.57292825318128e-05
6.29214652440049e-05
7.32249783301026e-05
2.78071428283376e-05
5.44336981927909e-06
-8.05076693033113e-06
7.14875457948304e-05
4.87654870497942e-05
8.7539775346959e-05
0.000107753351252231
7.69585879516479e-05
3.74585660990927e-05
4.10967561402334e-05
8.08903007068089e-05
7.43059176416544e-05
5.68582466065248e-05
5.95964266646315e-05
0.000133252007611135
6.21134472530354e-05
6.49674850450404e-05
3.0963169849909e-05
5.58968911008862e-05
0.000109303973936068
7.57944652935299e-05
3.23723909396829e-05
0.000101217860067776
7.50588656109783e-05
8.58505690691431e-05
8.52694329393384e-05
1.92124934191898e-06
8.27028546353795e-05
0.000118526761208953
9.07952771035154e-05
9.00917723040409e-05
8.79999564217981e-05
4.19975499897005e-05
5.24957679410156e-05
8.61304554965706e-05
9.05496948565194e-05
0.000113946083298751
2.24329317254291e-05
2.87754934835158e-05
5.44641533566309e-05
4.00304507293434e-05
-9.06847388838676e-06
7.59891667342117e-05
8.30913981726186e-05
7.34318683847842e-05
2.50907539727673e-05
1.10054612357852e-05
3.75431142624784e-05
3.45282821346477e-05
9.43864778053532e-05
8.15752441946117e-05
1.87597925988801e-05
2.45138625881519e-05
9.26310554603711e-05
8.39137385634277e-05
5.0552293019046e-06
2.80874726614948e-05
9.19233303393232e-05
-1.18845118113415e-06
3.20737338923181e-05
2.24660327378526e-05
2.06496206836554e-05
8.15670342999286e-05
0.000108173205978677
7.72327302652797e-05
7.55296565970797e-05
9.23758104385941e-05
3.83275731584645e-05
1.76166694248808e-05
5.65181434176135e-05
2.77808939263535e-05
5.92237361574084e-05
-7.31083593550758e-06
4.24320974886931e-05
0.000109532393655346
8.85748044266177e-05
6.44155979482274e-05
8.86686746851149e-05
8.21259870282268e-05
6.65070832486321e-05
6.63769195946904e-05
4.8926396696455e-05
-2.69864978990654e-05
4.0038560929195e-05
6.09094361342636e-05
5.21171923895143e-05
7.15461524458878e-05
6.55401915020389e-05
5.72608018725121e-05
5.16342523475808e-05
3.07952141307021e-05
6.07091644243342e-05
0.000182812080741131
3.20207684373681e-05
0.000113304263660209
5.69700553214666e-05
4.57665238471447e-05
0.000112013447658337
7.98661038953555e-05
8.72930580574551e-05
6.43019910225587e-05
8.93628258713852e-05
7.62713760452015e-05
8.46221392912166e-05
3.74920778700756e-05
6.57104279211403e-05
6.24406281173309e-05
8.26039387903182e-05
0.000101024896880738
-5.57620771907286e-06
2.00681104363947e-05
1.05949684125478e-05
4.63659932209972e-07
0.00010379855929805
2.51259278462528e-05
4.56971741822065e-05
3.22637307513888e-06
6.51117372303592e-06
3.38766948284738e-05
4.72609026555816e-05
7.41561983465465e-06
8.29231819911024e-05
0.000110069971599925
6.0785096387359e-05
2.83077063555441e-05
2.63106915104359e-05
4.11504992647816e-05
4.99122934119251e-05
9.29643166049414e-05
4.44962108839705e-05
4.91211888283824e-05
7.52011270687968e-05
9.37312482497202e-05
2.99166520914399e-05
0.000109254008153309
9.77829645890681e-05
9.88615332505285e-05
5.15704722914439e-05
4.81729197937622e-05
4.9357774421764e-05
3.89134770621664e-05
5.30100270520261e-05
5.47069122312934e-05
7.764290092679e-05
5.51075986940014e-05
0.000109303278018641
6.89139416153158e-05
1.22890912923263e-05
6.95644730377866e-05
4.96368037608213e-05
2.68974147548382e-05
3.45729011088297e-05
6.79599458419606e-05
7.94468401196757e-05
5.37889147990622e-05
0.000106793508812049
3.6357543351579e-05
8.00080335436593e-05
4.49130124690801e-05
4.1207797682256e-05
0.000104703731639171
4.9890907721129e-05
2.46199608792719e-05
3.69467498323211e-05
2.29013087050595e-05
6.73065996997898e-05
7.31877314112214e-05
3.44365160572927e-05
1.09629282524327e-05
5.23159463355204e-05
8.06704968074286e-05
8.70112097917391e-05
2.33831664688082e-05
2.0344363581033e-05
6.99209824362836e-05
7.07978185181944e-05
5.08305607324769e-05
1.8154392634001e-05
2.21494254084747e-05
0.000129122013139806
1.43722932010564e-05
5.84180835274715e-05
8.40796838238026e-05
4.56292906964803e-05
8.91757963821309e-05
5.55127886268652e-05
0.000100872326804546
0.000110182562452003
7.52699896595663e-05
6.13863751791345e-05
7.28748841140891e-05
4.74924032388739e-05
5.91243533950838e-05
7.06655189144016e-05
4.41982011285706e-05
9.79213102191393e-05
7.72670922523459e-05
7.96658429237559e-05
3.13734049203504e-05
3.85556031949999e-05
2.32196391052844e-06
6.483030908134e-05
6.22289303548752e-06
4.72865612012826e-05
3.29656637183235e-05
8.55752916382836e-05
7.14484575819428e-05
-4.12898715480246e-05
2.15446393293734e-05
6.35358157258418e-05
4.05742669780103e-05
4.99079363913616e-05
5.554808081709e-05
4.11568020496043e-05
3.27095290291339e-05
4.70688356119517e-05
7.5199452016201e-05
3.62851613945739e-05
3.88846568139678e-05
6.49737019243151e-05
8.42006833352324e-05
8.59769149471159e-05
3.69684073050078e-05
-9.2515117708388e-06
4.06663829767677e-05
6.82383807982773e-05
6.52715422856991e-05
1.5283724215865e-05
4.63522362877292e-05
7.40463492915782e-05
3.85857606905997e-05
2.66859104791736e-05
0.000103658322276264
1.57150786037878e-05
2.08147979829921e-05
9.64113679627973e-05
3.76306806996344e-05
4.87894692504516e-05
5.36697594760152e-05
6.70254009503819e-05
2.59282317689384e-06
5.52318693069253e-05
9.01632025873216e-05
1.61740579436875e-05
5.56313166549036e-05
7.92520959776338e-06
7.5089813081768e-05
5.93077002900788e-05
5.16978923584651e-05
4.13699991363518e-05
5.06626024991355e-05
6.71731709223621e-05
3.45762112467357e-05
4.44969680412235e-06
2.49841295832081e-05
1.11211166040807e-05
3.4193272675363e-05
0.000121187022026591
1.77450719651538e-05
6.05564510936509e-05
3.55581793144638e-05
4.14450554086095e-05
2.7227392195706e-05
4.770312336548e-05
8.41712232847594e-05
1.63752541833059e-05
7.11970157509523e-05
7.34775685800008e-05
0.000102662246411685
3.11186263643501e-05
5.10873932559902e-05
5.45756758792881e-05
0.000122269961567103
5.79107141042237e-05
7.02783853702448e-05
0.000100414522512382
3.85045611154879e-05
3.6270396922036e-05
4.16057328268622e-05
3.70665091549348e-05
8.56604815374533e-05
3.41696083614451e-05
0.000102078325910348
9.40254657225541e-05
9.43916293964439e-05
6.23520413154204e-05
3.55834626333858e-05
7.24212225836898e-05
4.41746959283905e-05
-3.83379022974583e-05
4.40949037703134e-05
6.84540173244084e-05
6.41560236415114e-05
0.000103480566589226
0.000116100592417015
3.93618664628801e-05
6.23771042936067e-05
7.70118132152849e-05
1.47493430873522e-05
0.000114801406940274
6.59273910770375e-05
7.38987434297937e-05
0.000108127214049331
3.16457467523646e-05
7.52648026914595e-05
5.69515624491459e-05
3.57021185686841e-05
3.72607581735011e-05
0.000118572951750161
6.49798329802471e-05
0.000120662824327252
3.17158537029259e-05
5.60656448168261e-05
5.48698268405091e-05
7.0818510752728e-05
6.11203314748512e-05
9.08936057801404e-05
5.56640608566506e-05
1.02357693772516e-05
5.96261874333866e-05
6.21063242018671e-05
1.11974848226296e-05
6.24729188803842e-05
6.72167226972549e-05
5.53625298572831e-05
4.31630563500155e-05
6.46677510113607e-05
3.81896621797258e-05
6.24944546728965e-05
0.000131100195505158
4.40078756193366e-05
3.49045472544176e-05
0.000138513161505657
4.55379147970741e-05
7.95442750858837e-05
-1.14244571301911e-05
4.69844790123536e-05
7.56918746547795e-06
4.43876709371021e-05
4.36230509515895e-05
4.57892302000468e-05
9.19546593495868e-05
7.89709704616126e-05
5.24381822305405e-05
4.40064615138921e-05
2.15032115033684e-05
7.9564040683032e-05
0.000105018796325068
7.45121998197253e-05
5.52340808599846e-05
-2.08280700719603e-06
0.000112050808106621
2.91456363130875e-05
9.64745357727581e-05
5.92024907421772e-05
6.78692569383498e-05
5.92144762838476e-05
1.32158487741621e-05
3.60217138637596e-05
6.51624703520557e-05
2.77744745227042e-05
5.36235748703768e-05
6.37516120111802e-05
0.000107926246158935
0.000106138453376688
9.30802128768184e-05
7.27888682823347e-05
0.000118141109658016
5.47383903513614e-05
4.29634854459226e-05
3.65573402314702e-05
-1.29858754115408e-05
5.52382408010716e-05
8.66101952934779e-05
4.46804812993633e-05
7.05898020861352e-05
8.40298474873157e-05
6.30597358223556e-05
0.000138135523849028
7.54633844397973e-05
0.000120706748020386
8.82673062767901e-05
6.72481613076186e-05
1.76595390325468e-05
4.82774539381175e-05
9.88452640187768e-05
8.46136723622623e-05
0.000100018778847401
4.15647606133992e-05
8.5859267885962e-05
2.98117234114199e-05
4.30291622903548e-05
2.49801816337168e-05
3.55445491772224e-05
6.86409151857427e-05
4.84321670894097e-06
7.28449697995569e-05
9.92257801096042e-05
5.71670168022727e-05
2.52230605084336e-05
7.87591673355357e-05
3.41746315589216e-05
1.90615173214514e-05
0.000102916831713396
4.47097287901334e-05
0.000108891016508197
5.89289556934318e-05
3.13666058252956e-06
9.25435870258317e-05
5.51278128000889e-05
7.97903352246073e-05
6.2753823194197e-05
3.16726085245677e-05
5.208851205898e-05
9.72974189070884e-06
8.7336890540481e-05
9.43036745748901e-05
3.74538294302122e-05
7.04809346288551e-05
5.90924330981326e-05
7.23239900370248e-05
4.03922013148066e-05
5.14885773139561e-05
4.4250828863014e-05
7.46929931374653e-05
4.05502843713983e-05
5.566358125031e-05
6.05387122885025e-05
6.45640359048691e-05
7.88150097816313e-05
1.51167920518336e-05
4.74018520015931e-05
0.000102835011322267
5.86349547454138e-05
1.10568962446444e-05
4.67569360382778e-05
5.87634495024173e-05
5.79603141150637e-05
0.000103119800819159
5.71540588762036e-05
9.40878342839216e-05
4.53351123804126e-05
3.33018472167439e-05
2.89966701981659e-05
6.04491491807519e-05
4.18138789061183e-05
-9.87388912672088e-06
5.84704084634659e-05
4.35522168051945e-05
0.000118293246710639
1.80884931041623e-05
6.2901978011413e-06
6.74670982085793e-05
6.17068061956157e-05
7.12517622513181e-05
4.21019850224286e-05
5.65928172679265e-05
6.12824047336549e-05
1.12525335053059e-05
4.8420564736372e-05
5.80329478926073e-05
9.6392913749274e-05
7.70739767739966e-05
6.73919155025279e-06
1.24718117487142e-05
7.56435673945383e-05
8.38511012065315e-05
7.5058698234908e-05
5.95647378020925e-05
4.02652958553563e-05
4.41185893645622e-05
8.23595098527377e-05
5.13730318625771e-05
8.13789959052476e-05
7.33890397375706e-05
5.30084776588117e-07
3.75055270860782e-05
5.67410558474943e-05
4.82817526184783e-05
5.83960029539117e-05
8.21183397670251e-05
3.24235789083314e-05
0.000114422116628465
0.000104758079697728
5.56256092302068e-05
3.4299795254669e-05
0.000118062928736118
5.18839154314201e-05
7.77731679466253e-05
6.56640167183735e-05
1.22218213803855e-05
4.88198347432626e-05
0.000141343244867004
-6.96785386952781e-06
4.98215019341322e-05
6.131738224886e-06
3.72498168045009e-05
5.21389184044637e-05
2.82790168732962e-05
0.000140218537419258
9.22189956879066e-05
-2.6946263846087e-05
1.79824826057973e-06
5.4062684219604e-05
3.11099235545392e-05
8.07192425602842e-05
-1.74992392760613e-05
3.16513348250796e-05
1.3138718787935e-05
5.0715534912754e-05
7.1216463981906e-05
8.16360408738375e-05
2.86762263323562e-05
1.62547269730041e-05
7.1944789203458e-05
7.24685605086295e-05
2.96802010846824e-05
5.1645528250167e-05
5.42481210510257e-05
0.000126011468699962
6.16001365008906e-05
7.02009248002046e-05
4.23029904760844e-05
5.69718310492753e-05
2.58450528096802e-05
1.86814361458256e-05
1.55119677500833e-05
7.30334792363636e-05
7.27066231499858e-05
5.76382415259955e-05
3.72787455348054e-05
5.06998715011578e-05
-2.26570151329953e-06
-1.48344351186992e-05
6.26374584822834e-05
1.07104793938275e-05
3.99421903291293e-05
6.51247582366887e-05
3.05714130328351e-05
5.04810158560901e-05
7.30200451068676e-05
4.23200748418183e-05
-4.11642941280618e-06
0.000114441871247157
-6.64541157003749e-06
5.29291287159349e-05
7.0639774541516e-05
5.62878736385815e-05
7.51262320034643e-05
5.72434201508326e-05
1.66052475433392e-05
9.88640583522626e-05
9.59943713822997e-05
-3.14503753361966e-07
1.50500198364015e-05
3.78349282543365e-05
1.08868120191878e-05
8.06161207292561e-05
5.09182145457591e-05
8.52536621837128e-05
1.39201693564688e-05
0.000115255730017098
5.46337552432955e-05
6.6669406214086e-05
4.22358468880838e-05
5.10389192666207e-05
-2.29748808838096e-05
4.03649561941669e-05
6.02438659625814e-05
3.84883840587839e-05
3.83930466208016e-05
4.2960054846752e-05
6.80185024306579e-05
5.06701408063028e-05
1.90534324994947e-05
-1.69891495893703e-05
-1.21720328657915e-07
7.06761185756329e-05
5.37695128783839e-05
4.07506302680392e-05
0.000113480951902422
2.8018625009278e-05
1.29046311091599e-05
8.12868562546126e-05
1.03906344025995e-05
0.000105243250472698
3.9739452046332e-05
0.000101429634349502
7.77870262626899e-05
7.59232008123181e-05
6.92620862684695e-05
5.08966693189447e-05
5.1440595308103e-05
4.60266360384371e-05
0.000124571945703577
8.07291148967006e-05
8.96084675691433e-05
5.20950284692221e-05
4.39894378530625e-05
7.08011772530287e-05
9.55279359201155e-05
7.0469151641774e-05
2.59945080926446e-05
7.73615810137074e-05
1.31727807245186e-05
5.77205179017892e-05
-2.12971846510827e-05
5.83949176417926e-05
5.17874552307527e-05
6.57007802795203e-05
5.3353441935724e-05
6.51567504029989e-05
8.5885909296402e-05
5.01541490841409e-05
6.47599999456921e-05
9.9886060381708e-05
1.11476124658688e-05
5.67496573151089e-05
9.77982423739491e-05
2.77925828753294e-05
9.02901371743967e-05
0.000108952889166381
6.69742626575923e-05
4.86690856644414e-05
-1.12923480468682e-05
4.97948111966795e-05
-8.67731634454007e-07
9.99495241476363e-05
5.49144796696942e-05
1.04495817897809e-05
6.64398220929224e-05
7.25164742490537e-05
3.89136656293384e-05
5.34921019172925e-05
2.58120702989604e-05
4.05607383811911e-05
7.76127091730297e-05
4.11911266195753e-05
8.3486937419249e-05
4.86408214278404e-05
0.000129042616729756
4.75888602222845e-05
6.30217329027272e-05
1.9803139583598e-05
6.03893638340645e-05
4.59991326455733e-05
5.03175595903217e-05
3.67244563592563e-05
0.000109490029177318
0.000130882819899004
6.05635273687483e-05
7.98295251365388e-05
0.000103610718586201
8.70125389762151e-05
3.5767086325323e-05
6.42834468250575e-05
0.000128163425919543
7.35196121188719e-05
1.90522131818204e-05
1.97035672065319e-05
9.91524962515705e-05
4.61427122017852e-05
3.70155973221203e-05
6.80905530155702e-05
5.72872630991932e-05
0.000105384332239722
5.48714353553104e-05
4.66755127283865e-05
3.35512715973807e-05
8.76556673285525e-05
0.000114241130702562
-2.39435006410626e-05
3.67718861603526e-05
6.28319987525094e-05
7.32559543317448e-05
0.000116912511669769
8.28612073848753e-05
5.27779444531672e-05
6.4090173823433e-05
-3.17798565581097e-05
3.06794453882015e-05
0.000102238000668245
3.76389470196823e-05
6.38619760273228e-05
6.94443499320636e-05
7.75487664922674e-05
5.39773956007606e-05
5.19820861573974e-05
2.30380928320117e-05
6.70467465155519e-05
5.54765958781146e-05
5.61782672823253e-05
4.62481573852958e-05
6.90611059214189e-05
2.52677135003386e-05
8.81730630086638e-05
8.27112663161942e-05
7.17885863337813e-05
5.00864728934414e-05
5.16561532345078e-05
7.0216635989829e-05
5.40872214495424e-05
3.08677019199e-05
9.42222318015085e-05
4.80681929972836e-05
9.8759885453735e-05
0.000134153018255434
5.91719340282671e-05
8.56577228743341e-05
3.28135179381898e-05
6.18506096269568e-05
8.47499561094073e-05
6.70163260257171e-06
9.46475250307822e-05
5.28583667633065e-05
3.14042122113207e-05
7.22315356519713e-05
3.7339251425745e-05
3.6504062788566e-05
2.43032304267751e-05
8.28488551108e-05
0.000161503847193648
0.000114296421685763
1.83404260696513e-05
5.8588457925159e-05
6.79244894648625e-05
1.39273429676987e-05
6.9069548584319e-05
2.97731712089049e-05
-1.33785925777998e-06
4.93195742978367e-05
5.93187588940467e-05
5.3251178790212e-05
8.54518743956349e-05
3.44502084577459e-05
1.64642317717451e-05
9.79272791047513e-05
7.3654904139363e-05
3.30560298169607e-05
7.13622847936059e-05
3.53125819717925e-05
9.49330496087133e-05
7.74603396710101e-05
3.32525612584063e-05
4.54317599326572e-05
-1.77941585800315e-05
2.99747646562429e-05
8.91914552427593e-05
1.72787367026541e-05
6.03743065251236e-05
4.79043938689223e-05
6.88843300042083e-05
6.99824687920752e-05
2.89654456994648e-06
4.31513492833337e-05
7.82130890187424e-05
4.98259146758872e-05
7.75677100877201e-05
7.37159756450264e-05
7.64230541097151e-05
5.22404876700569e-05
2.95057256590936e-05
9.65243604321757e-05
1.07413852352141e-05
2.88354109419725e-05
3.61158061557832e-05
4.21715982521948e-05
6.80887342105195e-05
6.11046393130046e-05
8.47551867791914e-05
1.50153663638536e-05
2.7096309300559e-05
6.61764054498968e-05
8.24118128724535e-05
7.65995757350448e-05
3.02788876266993e-05
9.3470997169955e-06
5.3375045984851e-05
3.43547427133416e-05
5.06770778330464e-05
5.12547350494945e-05
4.23346351786423e-05
4.2270778765453e-05
3.22866548628137e-05
8.16986343161448e-05
2.82814916337697e-05
5.78988227139965e-05
4.45958625256411e-05
4.22079769650382e-05
4.91275616887852e-05
5.23837428618434e-05
6.22848039622206e-05
9.00099482771896e-05
5.27448926598684e-05
2.27500426802405e-05
3.12583479066959e-05
0.000105822669710494
2.02229231996367e-05
5.34584089068508e-05
7.62579447125133e-05
5.86155419561535e-05
-7.3216902492385e-05
0.000101664694805306
8.9144829379588e-05
4.97972730132947e-05
7.71933528783092e-05
7.92650584606633e-05
7.6917404046329e-05
4.33761464606701e-05
6.41121254084059e-05
4.99926591104691e-05
5.43406409291055e-05
4.30703320593626e-05
0.000110420016216738
-3.31529274635043e-05
4.22663734187413e-05
8.18564289775822e-05
5.16571971117755e-05
4.99654673054287e-05
7.53609163977795e-05
8.49345102410468e-05
6.08274371948346e-05
3.76794789729235e-05
-9.99314312081934e-06
6.31622789017256e-05
2.83534007740837e-05
3.25503926447992e-05
5.39755667966441e-05
4.78637140685666e-05
9.93279912765734e-05
-1.79138278957058e-05
5.61369912841379e-05
3.50884313211177e-05
6.27438802808638e-05
4.74947320930197e-05
4.37920073582845e-05
6.63341120371679e-05
1.92860680413246e-05
7.64884558832374e-05
0.000104877833402836
-2.98613442009608e-06
0.000116488276999779
5.22834321809809e-05
3.34393875549112e-05
8.71506588583329e-05
6.16905057453729e-05
8.74618957280589e-05
5.62652296080685e-05
2.51881529411391e-05
9.08047932508251e-05
6.10597790604341e-05
5.3319219198652e-05
0.000137750204002455
0.000112914828234016
5.17594941613499e-05
1.2222912764929e-05
5.64065566563714e-05
2.42716842617782e-05
0.000101929917636046
4.45721813010306e-05
4.85726591341136e-05
9.40554258231522e-05
-2.61735699585176e-05
8.42976654596439e-05
6.57165958520524e-05
0.000105062968272301
6.50392836111586e-05
3.45551287144612e-05
7.92934086136101e-05
6.02243263065519e-05
0.000113045032155734
6.62523714111832e-05
3.14534667341023e-05
5.52555640862647e-05
9.87975272307266e-05
8.25555605148652e-05
6.101256266695e-05
5.45352751583119e-05
6.20686257537694e-05
5.74034947194925e-05
0.000104021930348879
9.27568889300476e-05
1.02472986959221e-05
6.88289525986083e-05
6.34244019982136e-05
6.1802502664733e-05
6.80720221147468e-05
6.00101865470729e-05
4.57187911177894e-05
4.33347172819239e-05
9.89552426743691e-05
0.000104860680885914
8.11400894457297e-05
0.000110107379894138
4.54909900640287e-05
8.56800732794075e-05
0.000119345345344405
3.35081190881507e-05
5.31653188749853e-05
3.24259408878995e-05
2.56885171489965e-05
8.98406887664387e-06
8.18467743251533e-05
5.39749038151236e-05
-1.95456153579372e-06
5.71131690827261e-05
3.1568432458601e-05
5.38503767926127e-05
2.88242297928162e-06
6.85674416811832e-05
7.20335642198381e-05
5.11836073154955e-05
8.96399781921794e-05
5.68694767227714e-05
5.08158894196142e-05
0.000102259297965138
3.84809098854997e-05
5.64397579688044e-05
4.53346419957829e-05
2.4761760087499e-05
6.42937480581781e-05
7.6761788576397e-05
7.29586866460298e-05
7.28047951068251e-05
6.51286604603985e-05
7.34882035771569e-05
5.061968536552e-05
-1.69786157652362e-06
3.12562033481838e-05
3.84528037707124e-05
6.29188690219901e-05
5.83337616912494e-05
8.95684061942273e-05
5.79538716310421e-05
5.6252662417767e-05
8.19350786183723e-05
4.93678787991003e-05
3.24109986121355e-05
1.44606078063758e-05
9.06961673164976e-05
7.23195203257565e-05
6.51986964297949e-05
3.16858776786305e-05
2.26674607985379e-05
2.38815190990382e-05
7.74607209733532e-05
2.93494457086117e-05
4.75917332972981e-05
6.84570033063742e-05
6.93604048154869e-05
5.45343808900902e-05
7.4886112059325e-05
3.55407510496204e-05
0.000121806168934561
7.55072790469171e-05
-1.32775735652183e-05
5.83540152927079e-05
2.85272050644564e-05
3.12992556537122e-06
5.98719104637557e-05
6.99665326477296e-05
0.000128587899074781
6.42300373631438e-05
7.52614390170467e-05
4.86564156731049e-05
9.73637280911109e-05
7.52842255445592e-05
3.39938241751551e-05
-2.16440303718367e-05
2.41587293539236e-05
4.59359057716038e-05
1.04145563990241e-05
3.07849581066094e-05
9.27589166833298e-06
2.57915077300739e-05
8.22046295821509e-05
6.33952635479637e-05
9.47708652700286e-05
1.73211162512454e-05
5.53689531087498e-05
6.81360811243978e-05
7.26878711035069e-05
8.19438269051627e-05
0.00010746808767674
8.57343641504393e-05
8.94138558014666e-05
9.58755581572268e-05
6.5893134356553e-05
-1.93799960830733e-05
6.35839980070491e-05
6.26049272105189e-05
8.52028693958626e-05
9.75730056842383e-05
0.000117986344702381
3.81528365535229e-05
3.06494430114928e-05
3.31560376023986e-05
6.32892047122135e-05
6.8062148424455e-05
1.4020389990939e-05
5.09518562472683e-05
0.000108028377533426
3.70808192036652e-05
-5.62946491640368e-06
-1.50471295638844e-05
1.37374212031957e-05
8.88751780396042e-05
8.95710312473536e-05
4.03377538116802e-05
9.6818502867421e-05
4.35972521134779e-05
8.38087587017914e-05
6.49117438545386e-05
6.88159689374174e-05
4.52202144509794e-05
6.90245107965658e-05
0.000100825373482805
0.000116540265609907
2.48748932778143e-05
6.05366733308596e-05
9.69412056095633e-05
5.46088046448661e-05
4.790338338345e-05
8.05930328528036e-05
6.54675114188403e-05
6.21883742465769e-05
9.46850408428914e-05
5.42017943287494e-05
8.02179958368759e-05
7.11910338744595e-05
2.40699936837217e-05
5.45704366708295e-05
6.95742158149309e-05
4.61285641476094e-06
6.99618100638174e-05
6.50728211541559e-05
5.50988186240354e-05
7.85208587068535e-05
9.44421060567493e-05
5.06482235859541e-05
8.50347267340054e-05
6.10638542880472e-05
6.06762519409804e-05
5.1126944173286e-05
3.51845971329946e-05
4.37517266981982e-05
6.54980313555604e-05
7.21433385034338e-05
2.44183461494888e-05
5.9943289694946e-05
8.01654046078075e-05
6.20998796599767e-05
5.0290597745924e-05
7.28559819591839e-05
4.49304255324618e-05
8.88971260726682e-05
1.30237335516398e-05
5.26636318466126e-05
4.57170094301324e-05
7.59315573736862e-05
9.80947033593993e-05
6.67854573405562e-05
6.2542210093132e-05
-6.21666664855306e-06
7.52545114914306e-05
4.49163043345968e-05
6.04707325988128e-05
2.38276893668232e-05
2.30971124088155e-06
5.57525111581903e-05
7.38137487157343e-05
3.8783530622842e-05
2.29867911491344e-05
1.00519698892624e-05
7.34653176184949e-05
-1.04605982637918e-06
8.38539745338825e-05
5.12332632438321e-05
6.17713820624926e-05
7.82971343344372e-05
1.84794916031766e-05
4.94512087428663e-05
-1.56918141503475e-07
6.10199347284999e-05
2.68026422546385e-05
5.69351473239921e-05
3.59098790854513e-05
5.88144771999871e-05
9.0758560101284e-05
9.35042868550117e-05
4.91067574240083e-05
6.37202040212332e-05
5.15797678471704e-05
2.98766113894393e-05
5.48367307743197e-05
7.56438914399858e-05
7.05629520100561e-05
7.60536416743321e-05
5.16108715947398e-05
8.58764534903591e-05
8.28834669186168e-05
6.94624139986678e-05
6.61047986865251e-05
0.00011396288248216
7.355696086856e-05
0.000128575825770855
9.33666668799045e-05
5.33114227399803e-05
0.000101637350370778
0.000126859797659454
9.73032028152671e-05
5.55995633076836e-05
5.08735068911447e-05
7.09840953522457e-05
4.97419184110261e-05
0.000111905509669604
4.89366884099164e-05
5.29408746194606e-05
2.66027214930497e-05
2.6260900416013e-05
6.97720864123697e-05
6.01542054832772e-05
4.77366138762798e-06
8.76172872481701e-05
4.76110848126984e-05
5.9034501881148e-05
6.08725862069881e-05
4.56748482370613e-06
6.15211061460424e-05
5.76469963888177e-05
6.46156435215853e-05
1.09396649133785e-05
2.58756846907503e-05
6.34520941798945e-05
4.99116311923932e-05
2.79576431631634e-05
6.21057874107671e-05
3.33910615585932e-05
7.00383884480976e-05
5.4670274880372e-05
5.64427434719069e-05
6.96738892612215e-05
6.77451679144279e-05
4.2982228707815e-05
0.000102122606444624
2.72981569092236e-05
5.02552935927987e-05
6.12588157455719e-05
4.41857269016411e-05
6.59962647902991e-05
0.000110420637051242
2.36701936450089e-05
4.86431196918932e-05
8.4292600681794e-05
6.56850287779429e-05
5.93946934916738e-05
9.35368838780408e-05
5.61179969343296e-05
7.19848907300022e-05
-1.3502313990268e-05
9.84687167262044e-05
3.65664398468659e-05
7.4347957961144e-05
3.64112270368834e-05
7.87769743100597e-05
3.01383882517481e-05
8.39595533838796e-05
9.36416113312207e-05
8.66989035567366e-05
0.000137301763178318
6.59670674125419e-05
0.000105493008751578
7.2170484585893e-05
0.000114263946426184
6.08340034933041e-05
3.26859793907124e-05
3.85217975242309e-06
1.70568040256484e-05
7.36609857575908e-05
2.32262186060948e-05
-6.802058554678e-06
2.6110962974965e-05
3.91211728801972e-05
6.09138826943124e-05
8.67277298343288e-05
7.01856290012689e-06
5.49195699054173e-05
4.71127250961605e-05
4.49136186929863e-05
0.000141063566011273
0.000102346194555642
2.54508648324875e-05
3.38950529634765e-05
6.29476297445088e-05
1.45896978447257e-05
7.68098038057417e-05
0.000100121052710256
-5.89758775392362e-07
7.46361739031283e-05
8.29926298212998e-05
1.71736654704918e-05
7.17010465630526e-05
0.000101459748780296
1.21774587813327e-05
7.11885074844988e-05
4.40039026886449e-05
7.10959932398457e-05
1.09397555067385e-05
6.21693403359413e-05
-1.84086748570374e-05
-9.23616289399964e-06
1.94441414320392e-06
4.26030671726916e-05
4.76883907492047e-05
8.80555056251143e-05
6.03471373549155e-05
3.63421923111714e-05
7.00423945308691e-05
8.6162845153643e-05
5.7216236335108e-05
3.35977866617587e-05
5.14245631780227e-05
5.77229211851745e-05
6.71100819660852e-05
6.54973988763471e-05
5.98952767990247e-05
6.83273637891221e-05
9.078316332294e-05
2.21787539478154e-05
1.49429452972176e-05
2.32333836226392e-05
3.43886828833697e-05
4.89632843914632e-05
0.000100966217308664
9.061619730207e-05
5.17667413031227e-05
1.13624194303171e-05
7.29287462779475e-05
2.07944185855192e-05
0.000119181645507839
3.59041709403183e-05
2.75784006419652e-05
4.64164241533825e-05
5.28597874539269e-05
6.59492443038692e-05
5.40454682446072e-05
4.52603762661732e-05
7.53053256438964e-05
7.29794198702007e-05
3.45796716212933e-05
5.54620581548773e-05
5.15258179155142e-05
0.000102434012906102
9.48821021820772e-05
3.77943557383627e-05
8.22401560966792e-05
8.62593284703776e-05
6.12094635481609e-05
6.92598419607021e-05
7.96629297759217e-05
8.79885301676402e-05
6.14899958587487e-06
1.96650536549066e-05
2.67865328572015e-05
3.97321804854521e-05
7.40834915397291e-05
8.19198960637846e-05
3.90512068743353e-05
9.84644905930551e-05
6.55354102396705e-05
7.3804318116244e-05
7.21666898967829e-05
0.000108711508865986
2.86478338948528e-05
6.93455903282889e-05
2.6977760643127e-05
4.06623834336646e-05
9.9913909034084e-05
5.99372511217435e-05
8.70264450179965e-05
7.50607157732293e-05
5.12280140076492e-05
4.49026348584825e-05
5.87282108381434e-05
6.38966613054746e-05
1.73386743717497e-05
3.94916657632296e-05
7.07897285581861e-05
9.67633766497724e-06
1.28075152958627e-05
1.92508825278887e-05
9.59669633516584e-05
4.1308226179834e-05
7.84462764265743e-05
5.01349217484078e-05
3.51470542432686e-05
0.00010286442590423
8.0449492456053e-05
6.44088620696843e-05
7.82943746968818e-06
4.30722259656907e-05
3.86053082710928e-05
7.81992010008966e-05
2.58532292122764e-05
5.52329123218924e-05
5.43235989992063e-05
3.73485606790149e-05
8.46893196280076e-05
3.65484899681854e-05
8.02249261484248e-05
5.33341376426756e-05
4.38838752457573e-05
4.22252990825412e-05
7.08124443314083e-05
9.27271671781386e-05
5.53445216860733e-05
7.47367105798555e-05
0.00014305128462824
5.87748216054333e-05
0.000105485486552921
8.72020785008351e-05
6.36974547042756e-05
2.25734142843003e-05
2.48967445401285e-05
5.47499129418293e-05
7.50456877786857e-05
7.70955734246611e-05
5.36894966621337e-05
0.000105900924783906
7.88473227365599e-05
7.94782411419464e-05
6.74771948374522e-05
8.35418363811911e-05
9.17487255418645e-05
6.19739228191297e-05
9.24774492626049e-05
5.42503024930014e-05
5.61412741462911e-05
6.73171169888571e-05
4.10762207988242e-05
8.63586008217882e-05
4.66654377109387e-05
6.01367254796269e-05
7.50106635005955e-05
2.65364900918693e-05
9.96543789394263e-05
7.29207510585814e-05
6.77319276912227e-05
4.13854987756105e-05
5.06281204321178e-05
3.01111486890732e-05
1.95241026777025e-05
2.68883967907144e-05
5.32298232686397e-05
9.46203459302348e-05
4.87219067830574e-05
-4.83008779965987e-06
6.43371060703858e-05
9.39073492044143e-05
6.31113089170864e-05
0.000117656068257206
2.22262015994719e-05
3.49892809829263e-05
2.73771413792501e-05
0.000133577990645697
9.73848137211807e-05
1.25535637453927e-06
3.91298665304837e-05
5.66112425092823e-05
7.00603006700226e-05
4.65638912208365e-05
4.77100775800309e-05
1.72297312298341e-05
8.14171312154946e-05
2.58325962954303e-05
7.99574846175954e-05
6.52910529097877e-05
4.3770005250763e-05
9.07823073492823e-05
8.10098743245012e-05
8.58889384803923e-05
2.96908569351275e-05
0.000107305996488215
4.79786326857333e-05
2.80729187323953e-06
8.71019993672661e-05
6.88360604878442e-05
7.93528789187921e-05
9.74302496449231e-05
4.29238354879791e-05
5.06347350566569e-05
0.000103128599560381
4.52379456908108e-05
0.000116214505201366
-1.11793376124983e-05
1.17430555109076e-05
6.04508401414221e-05
3.22980287409433e-06
5.90803183279957e-05
6.61337942362618e-05
7.45780994434643e-05
7.27405252081536e-05
6.48246294002533e-05
9.9196598865403e-05
1.21536145521631e-05
2.38326980141258e-05
4.52329776358672e-05
-6.76798924166532e-05
9.4449912638205e-05
4.95142612862357e-05
0.000106142467288706
3.53993177714635e-05
4.14259875015767e-05
6.71202008196433e-05
-1.01494746914381e-06
0.000118802200172123
0.000107162029527467
4.97428446705422e-05
4.51005513651248e-05
6.80711215236344e-05
6.98189591116338e-05
8.99156607789351e-05
4.46133342972992e-05
4.17027060273941e-05
3.41315742105325e-05
8.09368399576253e-05
5.854371364508e-05
8.84471045012699e-05
2.15819673458091e-05
8.14847197233173e-05
7.95008717982251e-05
5.52741438130099e-05
5.95235876447813e-05
2.27635124745448e-05
9.92217914624281e-05
5.41805327276288e-05
7.89308587542682e-05
8.12325245921368e-05
0.000114954421842408
3.65460802914269e-05
7.83782921759387e-05
2.72072136008035e-05
3.72192725352071e-05
5.70672757401125e-05
5.75634578711223e-05
3.6069626003217e-06
2.44918702680877e-05
4.87007639146096e-05
3.85317692303483e-05
9.26703938310003e-05
7.77248062710543e-05
4.52079875809397e-05
0.00010357729422467
4.65518249201944e-05
9.85949347028916e-05
9.62808374217825e-05
5.00285785579154e-05
2.66788163071711e-05
1.38987434399575e-05
5.98979598044638e-05
2.35192064756213e-05
-2.87617220570295e-05
5.68727765849744e-05
3.84537530410571e-05
2.70355985455938e-05
3.08755867519026e-05
2.71327694949728e-05
2.46453610996982e-05
6.44584421130524e-05
4.56066109509738e-05
9.77736751034737e-05
7.0656815718027e-05
3.49889351702204e-05
2.66259961153564e-05
7.28070456879561e-05
9.77144491803354e-05
2.39189528900423e-05
2.83655850962605e-05
8.81181837497359e-05
6.53165349015349e-05
6.1950461831261e-05
4.54882854486555e-05
6.69104384405329e-05
7.12732287947078e-05
3.94621439171059e-05
9.96987218988791e-05
7.52581058338184e-06
6.9701074068331e-05
9.04619811206198e-05
8.40865171181169e-06
-3.24082779701298e-05
2.76132299637733e-05
5.26653183566206e-05
0.000156457091723138
8.13469931693723e-05
4.20358005546522e-05
8.52885974616759e-05
6.84883204054214e-05
5.02472835349862e-05
7.47184511916159e-05
9.60701545208791e-07
0.00010826779526067
9.65849293974281e-06
8.66906739591602e-05
6.19629074968373e-05
5.62779367088964e-05
-1.26073382646692e-05
9.30789146899695e-05
7.83728429318033e-05
0.000105401906945782
6.87985719625445e-05
4.06187581735301e-05
1.93928958462322e-05
4.42726681694775e-05
2.61308030380536e-05
6.97537047171451e-05
5.14644954625052e-05
5.02080299468476e-05
2.58287231235683e-05
9.41037774608328e-05
1.84308288860415e-05
6.08811320775452e-05
6.66232645727939e-05
-1.55612030604735e-06
3.21029822271153e-05
8.94228365510237e-05
4.1955220694981e-05
8.38928367067289e-05
4.68103688386628e-05
4.87924440668465e-05
5.71631160784011e-05
9.5946630610428e-05
1.64116814585497e-05
3.84566802323445e-05
3.38594314928946e-05
6.76713013881082e-05
0.000105958921235924
0.000125821985926987
5.07108621055834e-05
9.08662954001838e-06
9.65297120346829e-05
3.85534485425149e-05
7.53908082435247e-05
5.91697062619292e-05
6.622755787211e-05
2.89560925708429e-05
7.92635500910553e-05
0.000100068458067678
6.54290785602604e-05
8.38776469017831e-05
3.74594373099184e-05
3.66497820755137e-05
7.9268196669589e-05
6.04923692098996e-05
3.54472172842492e-05
3.25231170799836e-05
6.28428321650937e-05
6.96640264856725e-05
3.31399476249045e-05
0.000106295443605898
0.000104182901492172
9.00115267144402e-05
0.000129223581798915
0.000116438725430716
6.47010583659102e-05
2.44961598837064e-05
9.8153798764163e-05
2.8442198518701e-05
5.92923440607794e-05
7.00237543289311e-05
6.5196041983925e-05
2.84024001821791e-05
7.30537229130632e-06
5.86440313225168e-05
3.70372177207978e-05
4.66223907528521e-05
5.0688598721786e-05
6.72864803109085e-05
6.06636088857298e-05
6.79009805383114e-05
9.133593987791e-05
6.93204923793289e-05
7.67693851608707e-05
8.04272379396991e-05
2.17659297082046e-05
9.68619593936365e-05
5.54314783917195e-05
2.21710905485786e-05
5.56318145903092e-05
2.25651652116091e-05
7.64461235384886e-05
7.45323414215684e-05
7.92761642474347e-05
7.45829961888888e-05
2.96256434087011e-05
2.6733620625362e-05
0.000100695506527118
7.64660357757407e-05
3.5690774303681e-05
8.40694757736484e-05
8.91389197249975e-05
8.93464896999903e-05
7.051238419104e-05
8.30787281449252e-05
7.95821668612156e-05
7.45552761869852e-05
-2.71593464011452e-05
9.30716477973893e-05
5.92787167773367e-05
8.40904377969232e-05
5.51790759331055e-05
8.16807008045736e-05
4.70393012004304e-05
6.75324881240787e-05
6.51182082636353e-05
4.41238734057743e-05
4.84752009277787e-05
0.000117530101855534
0.000107550924333915
6.80591733596485e-06
4.98087669304258e-05
5.5161596362991e-05
9.54297151261335e-05
6.40502321190541e-05
6.54345644635739e-05
7.16681109456456e-05
6.52164687095656e-05
4.0367405769571e-05
7.80946896704066e-05
-6.08610562803668e-06
2.87775429823003e-05
3.41057534898955e-05
8.06158457315695e-05
-2.24761639191857e-06
7.36417760828746e-05
4.06451510199991e-05
-7.95122395187742e-06
2.23158909922248e-05
6.70638293526682e-05
9.56975107602891e-05
9.95330665695701e-05
7.70118530132833e-05
4.40237611174319e-05
3.71256181470268e-05
3.82776632328221e-05
7.18939043661722e-05
6.11845214329394e-05
6.19556931124828e-05
1.38769999459736e-05
0.000112880166535252
4.87671729024438e-07
-8.50025820563182e-06
6.29132611688626e-05
2.7963260262388e-05
9.01706934208134e-05
7.39897560196654e-05
2.25678727860505e-06
4.00816065913707e-06
4.20308692070705e-05
2.67485283931993e-05
7.45385710893704e-05
0.000103626462488704
7.66622392894719e-05
6.14401792764128e-05
6.05656124168169e-05
1.75496080310844e-05
5.53406774925005e-05
4.40551217292255e-05
3.79499967960287e-05
7.78748163067427e-05
7.70748252093813e-05
8.36162909567295e-06
0.000104611093422761
6.73830677065587e-05
4.9639592187657e-05
2.42885773036932e-05
7.74785043889336e-05
8.61112068068247e-05
5.65888322637046e-05
1.1379418821581e-06
3.05345787252363e-05
8.11529871220116e-05
8.73279642279571e-05
4.24326695239699e-05
3.86657503219127e-05
5.49928240131835e-05
4.51752598520955e-05
6.07733784707067e-05
6.62180138790164e-05
7.83655553478607e-05
7.82645952410844e-05
4.42297810186738e-05
3.06172815682891e-05
5.59950025793195e-05
7.43527323571243e-05
9.10775412634031e-05
6.51851816707716e-05
0.000104319901575965
1.84816985891019e-05
7.30134337283501e-05
-2.16456804104163e-05
5.71481911016791e-05
8.11592504736774e-05
4.28645416968774e-05
4.77595446412609e-05
8.34021421303541e-05
5.61141259015606e-05
7.51503919715215e-05
6.47159320307732e-05
5.28751796894498e-05
0.000167658537521396
7.61110832810567e-05
7.09310465857443e-05
5.18726160002926e-05
6.69996351823609e-05
7.33927624837577e-05
8.11159619443529e-05
6.51432447152687e-05
1.37419471169508e-05
0.000114821813511753
3.99676089339114e-05
8.5414477515937e-05
1.81002800927362e-05
3.40224952914798e-05
7.68916722106146e-05
8.52804954494914e-05
-2.68340988917069e-05
9.81268694501996e-05
7.87090030375742e-05
4.44281118241168e-05
7.28565149488138e-05
0.000103024346483838
1.63465416875272e-05
4.13186513300501e-06
9.43972424902123e-05
7.58648947482789e-05
8.27548185569621e-05
3.6831154641469e-05
4.90056707545127e-05
0.000108228345876347
7.79565800499225e-05
0.000101530194666063
0.000100733875239295
9.18902545002154e-05
6.98969570365988e-05
-4.86993724027778e-06
7.7198700339636e-05
2.58290145259897e-05
5.54129748616099e-05
0.000111410200283682
-9.36631783391654e-06
2.61080017237579e-05
4.99097712148029e-05
8.32902182001665e-05
7.23336489365895e-05
0.000141794488925838
9.60144829968336e-05
7.61235930115637e-05
5.58401446687783e-05
3.82195960178167e-05
8.8714059175566e-05
4.65791899171504e-05
5.44214402717945e-05
9.14979341329766e-05
6.47267303574046e-05
8.58533057031175e-05
2.37331706966759e-05
5.55008415096243e-05
3.57664346819324e-05
4.93068474848856e-05
2.69668064800531e-05
5.27596882780557e-05
2.32250805727213e-05
3.41860296736063e-05
0.000124805724057271
4.6719200450256e-05
6.34450186399627e-05
7.0089675062408e-05
3.35751492063663e-05
4.64780039700245e-05
1.72697098628361e-05
6.42048532784071e-05
5.22267249912695e-05
3.37732859096026e-05
3.15855149316034e-05
6.91584848041591e-05
1.16722330697683e-05
6.9788278438296e-05
2.65148144000669e-05
0.000104182033215098
7.67504748516317e-05
5.20798617128018e-05
8.7702269023963e-05
7.18873682332433e-05
6.95728155426872e-05
8.2591555349523e-05
6.31964159015235e-05
7.45419790813196e-05
0.000127069659563713
8.93880443755e-05
8.49632835092323e-05
0.000100149568007822
8.56395615434024e-05
7.12302388278081e-05
8.40648535936616e-05
1.50440668143118e-05
-2.28077416955447e-05
5.31618005675274e-05
5.17828466993603e-05
6.59343627306521e-05
7.01612997971097e-06
0.000142807505283364
6.41884757382937e-05
-3.56967701755711e-06
2.33226029798984e-05
7.33534013209188e-05
3.70895472812043e-05
7.16566257602476e-05
5.48811052240285e-05
5.21223666932383e-05
7.78594320487861e-05
6.13590184883536e-05
6.69722615069453e-05
5.57848048744604e-05
9.62481072435795e-05
7.76926071132759e-05
7.94293863160822e-05
3.06579663335518e-05
5.09258822603831e-05
7.53071637328754e-05
0.000153870948156746
2.27236382383867e-05
4.87554631847722e-05
1.23318255425173e-05
8.24124016762351e-05
2.7965532720601e-05
2.61147624998678e-05
4.58682566396339e-05
4.14900735715196e-05
7.24250956973382e-05
3.68962924857944e-05
0.000117103941037174
4.4301646573076e-05
1.64694555343254e-05
4.12311664490024e-05
1.97071242154335e-05
-3.4563569555095e-06
2.09501665228753e-05
3.2986900241539e-05
7.24788095575176e-05
4.37855716269381e-05
1.08947055607598e-05
2.53952274027264e-05
0.000127623446859344
5.72930317748018e-05
2.92628768736877e-05
7.45784875794961e-05
3.59851791266423e-06
2.68303505579605e-05
2.16001114453355e-05
3.89736531678536e-05
6.69242034705557e-05
6.43826197273918e-06
4.10186302471808e-05
7.84104061017695e-05
5.43911069519892e-05
7.87665763176619e-05
6.04559097368002e-05
9.02777431077879e-05
5.06506305533844e-05
9.86990819751275e-05
6.5001213653894e-05
6.00094687922814e-05
9.86251268584316e-05
7.75096639658945e-05
7.15312962112123e-05
0.000107697916084072
3.21597875143772e-05
7.34976170339059e-05
0.000105743928782895
4.60386795577936e-05
5.18467028723936e-05
7.29519442804146e-05
6.59854923616233e-05
-4.33100464602023e-06
9.42580760068444e-05
6.10599987642295e-05
0.000103379706629312
1.08064107227861e-05
0.000155106318818415
5.09849245251841e-05
6.77832726901003e-05
2.29547495683685e-05
5.57492762336655e-05
6.17342042509981e-05
0.000107836344063857
8.88963483097138e-05
3.91559345312301e-05
0.000123763905475293
0.000113761562570178
7.77985002934419e-05
1.95213356761814e-05
7.21821430815149e-05
3.28991090188243e-05
8.49508098465795e-05
8.02776633841458e-05
4.53794867737911e-05
8.95446470062389e-05
6.74274131479894e-05
1.91285198764071e-05
1.46199092869703e-05
3.22354260051259e-05
1.37871287512963e-05
1.5517455076421e-05
5.88901492176778e-05
7.59298107568353e-05
2.74039047576434e-05
7.6385169773967e-05
0.000116287049480398
9.30989568223835e-05
4.67971783751964e-05
4.73009454960193e-05
4.23250922570908e-05
8.5878915160536e-05
7.97966999997599e-05
6.38597357767872e-05
-4.08827611690257e-06
8.20883193880753e-05
3.90595666219941e-05
2.67261270795043e-05
5.26445883951655e-05
2.40038521867658e-05
3.17401999624504e-05
5.28222920511523e-05
8.93744147410069e-05
7.39087831717105e-05
9.76176999774795e-05
4.98568482023387e-05
6.1644307195826e-05
-2.53573121472138e-05
5.69727927208052e-05
8.50456098248361e-05
0.000115896985244453
3.31182006155759e-05
5.68723117965683e-05
5.5828052466603e-05
4.83656062123547e-05
8.36832432650942e-05
3.89324702277523e-05
8.36013762495558e-05
6.09383867600378e-05
5.83423329984681e-05
4.41884826582748e-05
8.60904523934838e-05
6.14560073725126e-05
2.61234349656598e-05
5.04989957291274e-05
2.70134270134143e-05
8.74135210515433e-05
-5.1525090279239e-06
6.92954127098673e-05
8.94263236104193e-05
5.06023362093984e-05
9.52293038179135e-05
2.77128076260446e-05
5.2665711495494e-05
8.82059599897633e-05
6.5822614941301e-05
6.63283180738899e-05
3.07218703336621e-05
7.0952290305032e-06
3.16181252955517e-05
6.12229547592732e-05
8.55164033066693e-05
0.000113460030180684
1.5438690269146e-05
4.9084133362702e-05
9.18979078339224e-05
3.85302246046174e-05
9.05423998958619e-05
6.09984530659318e-05
3.82443938185098e-05
5.03488841100705e-05
2.8868471979663e-05
4.37967208818952e-05
6.7720396991943e-05
5.93597125873201e-05
6.51511937647597e-05
0.00011288714820404
0.000103378384508604
3.6295321132357e-05
4.72913669424263e-05
0.000132114725480118
5.99132634417553e-05
9.04544008424314e-05
8.64699872059763e-05
4.36708520059201e-05
6.23811198722492e-05
5.19728473741404e-05
3.58579539610788e-05
0.000100710581530043
0.00010172591492732
7.24325149181855e-05
8.12881608004074e-05
6.95132594895849e-05
0.000127188829053688
0.00010293691830311
3.50762148178081e-05
6.73285997794946e-05
0.000103186737708249
3.64084859954643e-05
4.03615202867045e-05
8.08705620048161e-05
5.24542059322592e-05
6.92087589569553e-06
7.13413385610875e-05
6.51205973835618e-05
9.07403455870466e-05
3.27135794211958e-05
0.000113373125416332
3.018990917408e-05
6.87917618268836e-05
3.77687774279768e-05
3.86682538823358e-05
5.46646868210533e-05
8.23688455949359e-06
0.000111640996851791
4.32404370839001e-05
6.61330825616619e-05
5.2831545762603e-05
0.000101927427242244
1.15226494840336e-05
0.000107539065318851
6.67176749003976e-05
-9.37802231289312e-06
3.25063094021604e-05
3.40702875727474e-05
2.50041590582234e-06
2.80510230829213e-05
7.00171850692949e-05
0.000111794082610688
1.01257362200841e-05
7.22641443945453e-05
1.33987143506881e-05
2.67915549516974e-05
7.26161390902819e-05
6.41639084529686e-05
7.19143947233234e-05
2.83299387814491e-05
5.08282324469959e-05
3.43368192932926e-05
-2.27970993721042e-06
7.71949663629788e-05
4.45615369221402e-05
7.61905398415155e-05
-3.69039757935941e-06
5.70762815294589e-05
1.73513077265322e-05
3.12558987033791e-05
1.33812962159085e-05
-1.94650816642706e-05
8.82868720427749e-05
2.82162902154337e-05
3.65140096098407e-05
0.000103150271770228
7.1359143571209e-05
9.43805657312963e-05
-6.71587210083358e-06
7.68125912646375e-05
6.68117765466402e-05
6.51131136879506e-05
1.47207641132534e-05
4.16357486006324e-05
6.66806462156024e-05
0.000104451005933269
1.96955743924434e-05
8.71846361931205e-05
9.28378743300015e-05
3.13040285259621e-05
1.31687936758634e-05
3.46743151912099e-05
4.13830924846129e-05
8.44725794902917e-05
5.73650418745396e-05
7.93580159198908e-05
1.31404246203613e-05
4.10719806245911e-05
7.61751451019577e-05
7.34732197898029e-05
2.43141639868292e-05
8.73940589129714e-05
4.2168160317632e-05
2.02688410031766e-05
0.000106862511988569
-4.56884318990685e-05
5.35358843579044e-05
7.16832386726868e-05
3.82880192218812e-05
8.5775004902663e-05
7.13575426531486e-05
9.15919975605661e-05
9.89759515467847e-05
0.000114409477347034
6.12460626135877e-05
8.89702310183268e-05
2.0692468746009e-05
8.68691154411035e-05
8.3927711152116e-05
-1.08591661607631e-05
6.49791790593792e-05
3.77006860793494e-05
5.07798227803176e-05
0.000137035413226546
9.81038141689173e-05
6.60720210190605e-05
3.61171262646187e-05
9.78960813318443e-05
6.80384441737985e-05
-2.30664006676292e-05
0.000118808545744982
0.000109981866360838
6.71166573606248e-05
4.97780764538096e-05
8.97973675666253e-05
8.47833104089344e-05
8.56140849186571e-05
9.3805243265569e-05
7.99781881689749e-05
0.000141061388492213
4.84362469903385e-05
3.15918896064316e-06
6.06867012103677e-05
6.04344356723611e-05
8.1816699301216e-05
4.16998156575382e-05
3.34034998925603e-05
7.80914072793052e-05
5.11635071097172e-05
3.19654962136464e-05
6.64278055650681e-05
4.55453410622984e-05
6.56535729079108e-05
8.53433562827488e-05
3.71480863085452e-05
6.9630761980933e-05
6.53349917079272e-05
5.90099078173296e-05
2.88593632271672e-05
6.17689985951455e-05
5.09678717703966e-05
4.62614303153318e-05
3.62128805577363e-05
7.35637732676502e-05
6.98423169197598e-05
9.36857498217447e-05
9.48975903808437e-05
5.57810271374041e-05
9.92524678652465e-05
7.03595577695425e-05
9.57061051652486e-05
3.50041427173938e-05
6.05336180778287e-05
4.85758895891133e-05
9.32754378040464e-05
6.55504081552964e-05
5.98233966943601e-05
1.45226952276992e-05
0.00010928231797569
3.79989710402839e-05
7.50436875949098e-05
1.43508317507598e-06
5.24131729681849e-05
0.000100281094320918
7.85475236846641e-05
8.20017028978747e-05
8.94853885845294e-05
5.69531208231138e-05
1.67018261336174e-05
5.01993051527689e-06
8.25735417022622e-05
6.00075838929882e-05
7.72039650226485e-05
8.72065674908693e-05
4.23395851035487e-05
3.12650882292582e-05
2.67405481649449e-05
0.000139969803231445
4.11270309147992e-05
4.53933659842656e-05
7.77943615445716e-05
9.06972243313259e-05
2.64694524899665e-05
1.75148404614333e-05
5.78192484058777e-05
7.14132915462517e-05
5.69066201803219e-05
2.6793154234216e-05
7.8391144082505e-05
4.76096887390769e-05
6.3438570507122e-05
6.55870633280372e-05
2.84737718820995e-05
0.000115802590472044
4.65093003257657e-05
9.99461933537807e-05
0.000105244692840744
6.43687750978844e-05
0.000105163266752392
7.51387838933937e-05
3.56560742343791e-05
5.41340900131302e-05
2.30716795335704e-05
6.29426835688782e-05
7.74379524323136e-06
7.91260467423008e-05
3.95372420629553e-05
5.70193148779369e-05
0.000117308947502242
5.82978340499262e-05
4.31673935062129e-05
6.59498113326296e-05
9.77865725968113e-05
8.04977633555556e-05
-8.58183271649591e-06
0.000106841708991401
2.26281581953207e-05
2.75073784143883e-05
1.93939416518864e-06
9.5244236230617e-05
6.03928183294279e-05
3.95883880654987e-05
4.31355030095326e-05
6.87428282435825e-05
6.28360555792758e-05
3.62313116851421e-05
5.15756049469873e-05
-2.90717056444282e-06
5.0906507498285e-05
6.04038536578312e-05
7.32570714766122e-05
7.77306460652647e-05
2.42104188938254e-05
6.09888939804443e-05
1.69683101768618e-05
6.30323024035655e-05
5.5756332737413e-05
4.00455377525649e-05
1.13345426079993e-06
1.5059431920804e-05
4.45915998887124e-05
3.61795291275324e-05
7.40817671173612e-05
5.27025108993236e-05
9.94753059692765e-05
8.04721843940628e-05
2.32711310007486e-05
8.34432640521291e-05
8.38403014745878e-05
0.000106717828376741
8.10242115465505e-05
3.09514656983459e-05
5.69879473856108e-05
6.68973404912159e-05
0.00010452506856234
0.000105619485131042
6.63084025031725e-05
7.63100781400138e-05
1.29467437419431e-05
0.000101866099723505
9.49321295425779e-05
8.86009303759688e-05
5.43259969410857e-05
1.99236394909931e-05
0.00011389937395319
5.89566373063717e-05
2.08009580733315e-05
3.19593029285889e-05
2.22650772571748e-05
5.47636736444941e-05
0.000119691810403282
4.57976311523109e-05
4.7185937660275e-05
5.89685774981113e-05
4.81705690710488e-05
6.7167649362037e-05
7.16533643833914e-05
5.52183659347848e-05
5.56865285193219e-06
9.17317702417141e-05
2.70281768233145e-05
5.30576746430738e-05
4.83368710614544e-05
4.80247583654438e-05
0.000132367272531524
6.95835153899756e-05
3.40094148479551e-05
0.000102309008681033
0.000107099350844584
7.78383155231544e-05
6.37829492887825e-05
5.8988840952953e-05
7.6562796183579e-05
3.33652042261264e-05
4.30434012557996e-05
2.65105542906119e-05
6.85967682497179e-05
8.597995278041e-05
7.3003115969218e-05
8.12212811754029e-05
4.33383720462911e-06
4.64589391062732e-05
7.81138636835895e-05
3.63300612044666e-06
6.2080897464305e-05
5.22349722112117e-05
9.27851036636468e-05
1.89158264360947e-05
4.08330911378898e-05
0.000122625672299666
5.99446174986186e-05
1.13844476673951e-05
-2.20826270168211e-05
4.28434727750523e-05
4.63890469024573e-05
5.87124751890673e-05
6.77728371061135e-05
8.19987326859617e-05
4.53393792790556e-05
2.66938262433124e-05
2.98503294540526e-05
5.64844733582104e-05
9.18571510767082e-05
3.43350859660974e-05
6.24100266316224e-05
3.84964497937383e-05
6.28408439582243e-05
3.6441211981651e-05
6.83921202014305e-05
6.40619673339967e-05
3.2627756900721e-05
0.000112431499116376
7.78266899361304e-05
0.000114295183115
6.50981075890349e-05
2.81365616566722e-05
4.56419599563619e-05
2.79558808027207e-05
7.60637199923077e-05
-2.30694972530739e-06
7.66620887645273e-05
0.000146859483423046
0.000121384416918301
2.86515609520498e-05
8.4542829405075e-05
4.64168129000708e-05
1.85998199235839e-05
2.27616560426548e-05
5.78304852276957e-05
0.000101130855403335
0.0001296591862881
2.52091795101622e-05
5.01714048490732e-05
1.21393985236746e-06
5.7340778810795e-05
2.15493828681986e-05
6.78418551881506e-05
6.39608829211609e-05
4.65993192157018e-05
5.78142311004298e-05
4.1901214869269e-05
2.23624470334515e-05
8.55915400940263e-06
5.48859385104514e-05
3.69256662953276e-05
-1.19487262105237e-05
4.18959489337743e-05
8.3892771231874e-05
4.4562460310552e-05
2.69716899262472e-06
1.52799241142091e-05
0.000102633967828454
4.51538289006264e-05
8.78766000145684e-05
3.84722632891725e-05
5.54074139832569e-05
0.000106491572786261
6.1117066204293e-05
4.97123656885137e-05
7.507345528249e-05
9.29068611975144e-05
7.61101796981011e-06
5.55446068028327e-05
6.74433403790766e-05
7.54557531889309e-05
4.14901528289939e-05
-2.21796968735782e-05
8.45775267577722e-05
7.09152441410098e-05
6.15648360877545e-05
4.89292095742258e-05
6.87375881195438e-05
3.37851385126175e-05
3.6979803677893e-05
1.92185923718481e-05
4.43075416587939e-05
7.90763899981836e-05
6.14279574420528e-05
-4.09787398201867e-06
0.000105445234563679
8.75196306244225e-05
2.93121470031763e-05
5.38557500035714e-05
7.80285177924944e-05
2.89534518238005e-06
0.000107792397984804
4.92354321379993e-05
9.55407467061134e-05
5.87239181703296e-05
3.16275691407955e-05
2.5552714704547e-06
0.000122610861963937
3.36803611753819e-05
3.0292950581956e-06
5.98574419734158e-05
8.67172833731391e-05
2.4574459734232e-05
9.83346327070147e-05
0.000100647360722129
0.000131199839618587
6.8667765557216e-05
5.54594015579642e-05
-1.47271522371901e-05
4.10759558288883e-05
2.7776066846628e-05
7.04745765792356e-05
3.42339272983667e-05
8.84952781714151e-05
3.86062632820296e-05
0.000111423360937023
8.1327318772142e-05
6.05107498272945e-05
5.18498158481381e-05
7.95780936606182e-07
3.93757195314307e-05
-7.20272726632519e-06
4.15575575661892e-05
0.000114769152183538
8.53326011083507e-05
9.34817808657967e-05
8.35285400595365e-05
6.14103997001023e-05
4.64850221050736e-05
7.11640156289028e-05
-4.74742376929256e-05
4.17927698721331e-05
4.86836317911274e-05
3.68350328772551e-05
-6.1220441883608e-06
-3.7157010564549e-06
5.14998738823251e-05
0.000100753117240685
7.63317981042154e-06
9.88510626679598e-06
4.60564059189667e-06
5.54864626582567e-05
5.37875249590922e-05
2.20944876959645e-05
6.44638026693479e-05
0.000120019767515946
9.93812006490971e-05
4.54767518448561e-05
4.3823662437585e-05
4.59610494932883e-05
4.92078615458225e-05
7.23809358260612e-05
3.24965414830772e-05
8.73220728400169e-05
4.02397036287283e-05
3.56845469735476e-05
3.51272642485455e-05
1.47848723619663e-05
7.06164820296347e-05
-1.57456049340342e-06
9.00225683874304e-05
9.51431671365789e-05
0.00010726470387335
7.43083537754765e-05
5.25509568966043e-05
6.67187510666238e-05
0.000109073274129323
-2.3784763381411e-06
2.52987384249432e-05
9.03319981755937e-05
6.0790611950054e-05
6.84851911540765e-05
8.75627153552297e-05
3.23892410189302e-05
7.83697964121924e-05
0.000100308049065404
6.96710098165434e-05
3.49794891449264e-06
5.32607446503215e-05
4.30344146607995e-05
9.59926182579837e-05
0.000130519001053988
9.95652201150047e-05
0.000112988799704989
8.50431984018424e-05
5.95655746986525e-05
5.72750182139543e-05
8.63588381076117e-06
8.84879510544119e-05
7.10391703706893e-05
3.45181124903952e-05
6.28551235414716e-05
-3.21199553029506e-06
7.51560460352527e-05
8.11401155581121e-06
6.27294268622523e-05
2.95250900835436e-05
4.10620202324324e-05
5.00270982283684e-05
9.25899256408837e-05
7.94525963166497e-05
-4.13975400948946e-05
-2.7181533008878e-06
-1.16688214098552e-05
3.75057585878819e-05
0.000111550042430549
0.000106724647694232
4.36777201482341e-06
4.7467332222441e-05
3.98188123996809e-05
4.12811350759681e-05
6.63827439348579e-05
7.61652228860174e-05
1.11918381078788e-05
3.83462638601704e-05
-2.93753130545373e-05
6.89455469716229e-05
6.53249577701445e-05
4.77571729818763e-05
5.53667441003618e-05
4.51927623250317e-06
6.67549086398219e-05
8.53242134821529e-05
7.17993519262086e-05
1.82034955226184e-05
-1.79952596924819e-05
7.77011196293019e-05
9.66977437287878e-05
0.000100128631925488
6.85626750760686e-05
7.36514851657658e-05
0.000107839324963045
0.000105374477317808
3.99990052232831e-05
9.03189348497864e-05
8.7323293159575e-05
5.39201437954375e-05
5.30791746242488e-05
0.000121646337931951
5.23811690899397e-05
3.7000534028227e-05
8.7981610172297e-05
6.05015826276358e-05
-5.57584198818292e-05
8.55594840830173e-05
4.73245158785772e-05
6.14869672253438e-05
9.28902963613293e-05
6.92371209252735e-05
6.38073260070954e-05
5.32749606603892e-05
2.35094852445642e-05
4.26015176962161e-05
0.000100719665528257
0.00014416524229557
4.82728456141852e-05
1.92162805372324e-05
2.11366884063507e-05
6.92952157592616e-05
2.94651915738219e-05
0.000110659925194145
1.0374518884375e-05
4.64097377365702e-05
0.00010085161476795
8.23419402130087e-05
2.43386917074646e-06
7.64822184210483e-05
0.000123140364181599
4.23672603436029e-05
4.69314029678688e-05
6.57823167343073e-05
4.2879177499549e-05
1.7683084707811e-05
3.97873037637404e-05
3.87228774423396e-05
4.71318802137875e-05
3.91771844587986e-05
0.000100172598708366
9.77373113410785e-05
2.5180264565606e-05
7.81019794152325e-05
7.49009074617471e-05
6.95364837862977e-05
6.43247120290045e-05
9.3616804602815e-05
-1.3073967115584e-06
1.93388318534334e-05
9.20540926066421e-05
8.05884605506562e-05
6.59639065863773e-06
5.29928135106297e-05
4.11719671615179e-05
5.89102240389137e-05
0.000105256263927592
9.43567916700997e-05
6.8829722019867e-05
6.4476249413531e-05
8.24993321551705e-05
7.67821342819667e-05
4.38386087400003e-05
5.32158279295196e-05
2.5508605587902e-05
2.32071833415417e-05
4.74189187812787e-05
2.31330674598702e-05
4.34028719689356e-05
6.17561155559358e-05
7.03208757993626e-05
6.03358700901113e-05
6.38438287732413e-05
-1.24291531456257e-05
8.438051227577e-05
6.96962420050753e-05
2.74366096766114e-05
3.11156987357146e-05
5.07204917405166e-05
0.000112204988736776
5.49065384473078e-05
4.56053550223699e-05
3.69872747423656e-05
5.06712055284508e-05
5.7677362003166e-05
8.3170070241704e-05
5.25957455617773e-05
0.000108616217159131
4.09173293511942e-05
5.47718928391578e-05
5.91929191287834e-05
5.98882572897759e-05
4.79768145454568e-05
4.245547101131e-05
0.000105124816651486
6.10666714731202e-05
8.75203133932341e-05
3.91538901615437e-05
4.21750115274132e-05
0.000126748717427309
6.03867628325313e-05
8.16267446129202e-05
6.05966727160736e-05
3.9690203605549e-05
1.03903295007592e-05
1.72385079690696e-06
0.000125683465124461
3.0541784298586e-05
3.9535034856642e-05
7.43562225961712e-05
3.50027158008351e-05
7.38374978646264e-05
4.55874428013968e-05
0.000103585667872634
1.71783643803262e-05
1.48152963324609e-05
2.41431103204234e-05
4.7510335768821e-05
5.23983063836501e-05
5.19578389613495e-06
6.29957450852359e-05
4.8389020825055e-05
1.01663210297872e-05
5.86763678723622e-05
8.63214552259324e-05
1.75657746253949e-05
4.66595377204742e-06
0.000108610297095748
-6.73990586066848e-06
0.00010604477686596
4.50748913922036e-05
6.36564602189317e-05
2.24850179592247e-05
6.0979760610462e-05
3.10160522964402e-05
2.49319572600235e-05
0.000147198077188983
0.000109491162175747
9.17819875993822e-05
-4.12076579317546e-06
-4.96789067470605e-06
0.000133408210741409
8.81285796866472e-07
5.93065069711579e-05
1.52601351865535e-05
-7.1077559701058e-06
5.50341673561141e-05
6.67953678461834e-05
3.66840930464666e-05
4.17270232542304e-05
4.48999816557273e-05
8.81545017138602e-05
7.43567607517995e-05
5.10322755633014e-05
5.19243958392093e-05
7.99267340015678e-05
4.15096139283378e-05
2.91713715539999e-05
7.06121557351396e-06
0.000109841882506332
7.76547739804307e-05
6.71003312208568e-05
4.70091057951482e-05
2.36214008595166e-05
6.79641294573204e-05
3.69668925014841e-05
9.86221981099976e-05
5.47020308001168e-05
5.5879690816904e-05
4.83085722971032e-05
4.19256452999678e-05
3.31952096384225e-05
0.000106757575629884
4.53764309048413e-05
4.14068384313375e-05
0.000117572006012719
1.02494553949655e-05
7.64035531536041e-05
1.04889652753894e-05
0.000148427460891293
3.69670983143926e-05
5.98533314944504e-05
7.86636230253477e-05
5.67852503888005e-05
6.85863577264522e-05
7.62339214557087e-05
3.70068427005628e-05
7.85318216874785e-05
7.76248199378792e-05
2.84500839125745e-05
0.000109033760673493
0.000132643236106417
9.94280099416357e-05
3.75970027391268e-06
7.12166421778705e-05
2.01633812547623e-05
6.55819756383277e-05
5.80875889526127e-05
2.89403155173766e-05
3.4418747009352e-05
7.29206914595613e-05
7.48979305261247e-05
0.000102583856576085
3.2156061111686e-05
9.34666414230791e-05
8.15181196494679e-05
-1.21795163287505e-06
8.46288575280445e-05
2.84207874801346e-05
4.0743425688182e-05
-7.87759336297371e-06
4.52422421252387e-05
1.10263394129964e-05
1.90073430120703e-05
3.49143058820394e-05
1.12631653317361e-05
6.33920973723299e-05
5.15729792399337e-06
0.000101256382352519
0.000131383061433963
2.08172018159188e-05
6.75303259914403e-05
6.46579864723441e-05
1.86061293927616e-05
1.14998517747221e-05
5.13670391573316e-05
7.04960006088909e-05
6.33871335489084e-05
2.91149101344773e-05
-3.44133971618104e-06
0.000101978899051182
6.60185088464525e-05
1.38041603463743e-05
0.00011163365249667
5.3577776507721e-05
6.27518953704974e-05
0.000106370599867517
7.60604631725404e-05
1.14668500708985e-05
2.48091637178247e-05
6.4297812267769e-05
9.55274020715938e-05
6.6701001501058e-05
4.71724012981145e-05
4.02276367352398e-05
9.9875434786799e-05
7.30476824746928e-05
5.950758738569e-05
5.9300974782015e-05
5.06135268154619e-05
5.27553356976719e-05
7.62392556368409e-05
9.30782869214426e-05
7.71879208058073e-05
9.96826478392548e-05
3.16191847968521e-05
5.11029483480592e-05
7.96532905335774e-05
7.36164484496761e-05
5.98452257008833e-05
8.23427826464499e-05
6.73915945351493e-05
3.70551894933323e-05
9.82519169806228e-05
0.000105633841449198
8.52124647691195e-05
6.66485151926764e-05
4.86421760632112e-05
-1.35328962774648e-05
8.57608232310543e-05
4.24067438527397e-05
2.58081846839388e-05
8.12867855820868e-05
