# Supplementary material for: Research on computational propagation and identification of mine microseismic signals based on deep learning
Source: PLoS One. 2025 Oct 22;20(10):e0334641. doi: 10.1371/journal.pone.0334641 (PMC12543183; doi:10.1371/journal.pone.0334641)
Supplement: S5 Data — (ZIP) [file pone.0334641.s005.zip › 000100800001631.xlsx_0.txt_24.txt.txt]

4.64157923924677e-05
8.92958263332244e-05
2.91874129970817e-05
-2.12703637133555e-06
7.41213281211642e-05
8.1006308624653e-05
2.23799312870815e-05
7.96419790889219e-06
7.65150184311292e-05
8.12349997490578e-05
5.1628799586798e-05
5.96245221709233e-05
9.47606530632084e-05
5.0529398741827e-05
6.79557857046834e-05
5.39638554123366e-05
5.35952424657516e-05
4.36202708242635e-05
1.65018664228583e-05
0.000110108248657367
-4.17838998147303e-06
8.01106611135716e-05
8.10378369086842e-05
3.74564409893637e-05
1.3631638907594e-06
8.39714168625253e-05
7.45358785093526e-05
4.94243375934974e-05
4.40969541775642e-05
2.27616199616678e-05
2.45339226419301e-05
7.01449187632451e-05
3.64972591402449e-05
0.000119149207264811
7.33385341012263e-05
7.09612832594677e-05
2.67378383871037e-05
8.7942765156783e-05
3.06476180843802e-05
4.10151412646557e-05
0.000122620284805421
1.68116387645699e-05
3.38227852811605e-05
0.000118593603065961
0.000107150392825534
6.10788947098988e-05
7.29197839117708e-05
4.98626643294149e-05
6.77727883096848e-05
5.59029382753666e-05
6.39877902902146e-05
3.97293592874267e-05
7.06171037850368e-05
3.97296658539006e-05
7.0349706366275e-05
1.94311002923996e-05
1.43600487214389e-05
1.1992891999737e-05
5.13916132723545e-05
6.70268738149506e-05
9.59607665798928e-05
0.000129244829789023
5.66271687665551e-05
8.2282402005843e-05
4.29629409903784e-05
3.2666091803905e-05
5.82684003401882e-05
8.27329496847051e-05
1.72142893059229e-06
6.11875097805773e-05
2.00876245422943e-05
9.6173606801142e-05
6.36765580284816e-05
4.42582036838278e-05
5.42033744719017e-05
7.03359752388856e-05
0.000124375509560511
0.000100413816225213
3.4439143453038e-05
0.000112864311418436
5.24707039726279e-05
2.25078992874774e-05
3.30864328859776e-05
9.70582556370863e-05
7.56581911081322e-05
4.96203111461413e-05
9.8747367172795e-05
3.84718852766268e-05
7.62566807281519e-05
7.09577710797041e-05
9.13430616837812e-05
7.33744327251917e-05
0.000111201746816113
3.68262662185292e-05
8.86944437320406e-05
8.50692104271829e-05
7.91045995681101e-05
0.000107679310783286
0.000101256685653966
6.6547194036493e-05
7.16828603386524e-05
4.65672796137572e-05
7.08814016922503e-05
2.79303035314509e-06
5.15940455863821e-05
5.94373036824073e-05
0.000123175271503752
9.5530525452748e-05
0.000106455007205397
9.47776330933087e-05
0.000107166693989586
7.67978949841047e-05
3.24579725946698e-05
4.4119876308773e-05
6.40208485888621e-05
6.28020423757799e-05
1.69641559772661e-05
9.64889857213913e-05
0.000161056886716989
4.70601831468053e-05
1.84533376094666e-05
8.25790554287361e-05
5.13234336314756e-05
0.000113359295166661
3.49824231452488e-05
4.8568058139515e-05
0.000107840196303926
5.69859483667326e-06
2.71100930006522e-05
4.99496835433891e-05
-1.28359848498611e-07
7.41334999573107e-05
0.000102744737729256
3.02753256580801e-05
7.78134553761183e-05
5.62330344672749e-05
8.55456480446124e-05
4.76099742970493e-05
9.68530502999103e-05
0.000108062377736996
6.83350117547768e-05
8.35755241490089e-07
4.86787300590404e-05
0.000100192515630292
0.000112238148533528
6.08479901729649e-05
-9.1845687969278e-06
4.81255018000026e-05
-8.37127701011785e-07
5.66434461804816e-05
0.000115435070114241
3.25501002724586e-05
8.42214382599932e-05
4.02946158936516e-05
9.67307247266722e-05
0.000101290692734307
9.48275153699762e-05
4.94956467535492e-05
0.000119899156052991
4.61912515907315e-05
5.14958199916747e-05
8.243195156115e-05
3.95028415677632e-05
0.000105145216101097
1.02307670101074e-05
4.53553118707493e-05
6.32099211519283e-05
0.000108694828673027
0.000103774626452743
2.06938806578166e-05
8.83762727973054e-05
4.10967754481673e-05
2.31835579969882e-05
3.25941220532412e-05
3.91737923770302e-05
8.91730112572088e-05
2.16364905570432e-05
9.83886363219216e-05
3.98153807052779e-05
-2.10002291321925e-05
3.73091819913819e-05
4.41728017592002e-05
9.06454871940979e-05
8.32750017142876e-05
9.12040706714372e-05
2.14365411301397e-05
3.87275906288468e-05
7.68134739528662e-05
8.1890027615159e-05
5.40389584733122e-05
3.24135593213436e-05
7.30196212804153e-05
2.24887106872672e-05
5.54978710110348e-05
6.55454922092623e-05
2.09607693807738e-06
3.52582576648712e-07
5.83806699036726e-05
5.71087774143325e-05
6.39483998543219e-05
4.89295190672341e-05
6.04596085207454e-05
4.09264292040319e-05
7.64479351261323e-05
3.17834020063542e-05
3.66598536857924e-05
6.02251390985061e-05
7.91587094719172e-05
4.41465350069657e-05
5.05020677809696e-05
7.50026492156428e-05
0.000158650210118879
6.973041909207e-05
0.000130068413613763
7.25198668222616e-05
1.68685503085715e-05
8.58022070112209e-05
2.13842669974494e-05
2.66114478642257e-05
1.68520044364443e-05
4.45345412166511e-05
2.55283798831915e-05
8.98223711164451e-05
7.44518132802405e-05
1.89362134037394e-05
-4.51440500220718e-07
7.49244365671112e-05
3.70414069841778e-05
4.91191558777184e-05
7.10855175402041e-05
6.70159887298213e-05
7.27721066940888e-05
6.02072699387266e-05
-4.17679805093921e-06
2.23321313277132e-05
8.6446398454073e-06
6.05356568003965e-05
6.09735683878101e-05
9.02324907236857e-05
6.59831217082486e-05
5.23916224626956e-05
2.48362876440124e-05
4.69348459371146e-05
4.43712251952792e-05
0.000142258202483404
7.16739223448054e-05
6.76502650157485e-05
3.06886684859409e-05
4.81572093430306e-05
7.02579379689051e-05
3.81793247173089e-08
7.42948605736064e-05
4.45613102085434e-05
6.54854243298115e-05
9.65263167416845e-05
-5.6054280326258e-06
1.93150758633175e-05
3.83812250570787e-05
4.47011481677662e-05
2.8214887675741e-05
7.40801003646457e-05
6.74916215500425e-05
4.74507293976914e-05
1.79641427253385e-05
4.86867530092552e-05
2.01923491039013e-05
0.00010996614323794
0.000107209926432105
6.91820189995081e-05
3.523669660934e-05
-5.3342996491696e-05
4.36571595474703e-05
8.14330267296116e-05
1.18201825263983e-05
7.67838433791938e-05
7.69151748068082e-05
8.1144530469329e-05
5.30795684047616e-05
1.29393093307118e-05
4.120558488974e-05
1.32856154114996e-05
7.81762334426263e-05
3.38956066375781e-05
5.82865886919183e-05
4.77478259982935e-05
0.000147882412288706
2.71674514140502e-05
0.000100536636935388
8.46609511520633e-05
9.02868543443399e-05
4.31582322733233e-05
9.97249217172478e-05
2.36035165694005e-05
2.48132434777589e-05
-3.16374911476768e-06
0.000114040616579784
2.65146382230248e-05
8.08553474402249e-05
9.57022529146976e-05
7.33126940120924e-05
3.76912593303166e-05
5.28192960221663e-05
8.49590313870351e-05
8.97419533021133e-05
2.95408424489683e-05
4.17473515997222e-05
6.36762821552311e-05
4.61270204456744e-05
3.34651204725451e-05
4.71635969578936e-05
5.49551240802137e-05
8.64801917646125e-05
0.000113625770664288
7.6031240450465e-05
5.81273399499212e-05
9.67903397060344e-05
9.9526199742455e-05
7.19545320307718e-05
-3.92632405849429e-05
3.26164631003784e-05
7.79056000219664e-05
7.26841133151654e-05
2.15219781072287e-05
5.64455758216801e-05
6.54452969003459e-05
-1.33818506151723e-05
4.98142689621917e-05
6.7497946597471e-05
2.32220254475032e-05
4.33298141154498e-05
2.42790044628294e-05
4.60714997030607e-05
0.000150580335502699
2.35671533408748e-05
8.09768604480164e-05
6.28091087160573e-05
4.30934576955307e-05
1.17225104493586e-06
5.72580497839141e-05
4.86047439706222e-05
7.60120084355559e-05
7.67381246186204e-05
2.03498531031446e-05
0.000118433426177871
9.49280111670618e-05
4.97238934226628e-05
3.85404909967027e-05
3.362904158283e-05
4.88382876827958e-05
6.26976324549603e-05
6.19450065481911e-05
1.52216862546065e-05
5.42876861374392e-05
3.6549580688673e-05
5.79298995949579e-05
5.70016100525455e-05
3.46489159185004e-05
0.000108048133253161
3.58045014915142e-05
0.00010675725561249
5.30146157460796e-05
4.24565721804307e-05
6.73532734821756e-05
8.28909182525325e-05
1.67644273752792e-05
5.94744110746864e-05
5.9304093504293e-05
5.57316621168209e-05
6.97706001792545e-05
3.82496994429429e-05
7.00289354822905e-05
3.89634279982434e-05
7.43116259005417e-05
2.18304708754101e-05
5.40796528848395e-05
6.8492519036043e-05
7.06310751925235e-05
2.4397180599542e-05
5.09946926986016e-05
7.61995476940436e-05
5.75772914817541e-05
4.33512106771433e-05
1.29061633455037e-05
-2.13088058462298e-06
5.28671467248879e-05
0.000105198634485725
3.91952340439696e-05
1.76482636584753e-05
4.02400686923926e-05
1.64946928361367e-05
4.40372994296141e-05
9.15612820542413e-07
0.000108763744349203
7.09668744597122e-05
0.000110378229574199
8.10190237332273e-05
5.2425129170194e-05
3.84964486984842e-05
6.26887835456421e-06
6.26452295610192e-05
3.06568003506683e-05
5.25978360062313e-05
3.01119173333424e-05
6.90730390589171e-05
-1.14209894698262e-05
5.30949299048735e-05
6.0218520532997e-05
7.40364931779934e-05
9.74882791369228e-05
8.60929791439541e-05
8.42383694098595e-05
4.69533991263039e-05
7.91812835913724e-05
4.55480052417322e-05
7.25312219656411e-05
5.6597667308322e-05
2.05791700950337e-05
7.40058085228364e-05
9.16858859869193e-05
9.86296480944561e-05
7.93150412234454e-05
8.91869782093177e-05
0.000108345638715168
3.29733659085477e-05
5.75875130548783e-05
0.000104165883719925
0.000103148243455909
8.03815283607011e-05
5.50736035824749e-05
9.36086394366815e-05
6.2126632834326e-05
8.63810438611705e-05
8.56746989825112e-05
8.81437247910185e-05
1.42518761212463e-06
8.23093741865131e-05
1.81061148058513e-05
3.80001067313751e-05
1.37383735225872e-05
2.88072326019051e-05
6.03000352667118e-05
3.97594404561901e-05
3.88857678067465e-05
3.00851710332382e-05
5.02983781247336e-05
1.53611683806151e-06
4.48944419665346e-05
7.14512701146983e-05
9.0465419811649e-05
5.50272568482912e-05
4.50483743535657e-05
4.85565455877544e-05
2.84047967490668e-05
4.65989378019477e-05
9.52448348562984e-05
7.61574520766544e-05
5.03629165630849e-05
8.06927533352834e-05
0.000104401667240035
0.000129986978493774
5.58655338962055e-05
9.40281990656435e-05
5.20715197738614e-05
4.07294152533605e-05
5.6295876423413e-05
4.44865802873911e-05
1.40308406356308e-05
2.40003256688008e-05
6.32111508198186e-05
7.18554068497414e-05
5.62506837622594e-05
0.000102446391130685
7.62230444591853e-05
5.94731390404829e-05
8.11186084313405e-05
5.48439088143862e-06
3.45117673920826e-05
8.5219767494185e-05
6.99982794321806e-05
8.08742397232504e-05
7.78190944407795e-05
7.33193738926487e-05
0.000103352401468466
0.000101602031225881
2.99310790557081e-05
7.4871114337377e-05
5.69798300156892e-05
4.06880808774536e-05
0.000105051328998101
2.0549615029898e-05
4.07534247992767e-05
4.59059203225453e-05
6.93684113093056e-05
4.12415363661356e-05
5.61438751071388e-05
8.84101864053901e-05
0.000132058215548511
6.41863526829892e-05
7.70691077822152e-05
0.000122748695899791
6.55357939411774e-05
0.000108948863863312
8.53570326351312e-05
4.41525717136206e-05
1.97597026295167e-05
5.26699361587776e-05
6.34523236156462e-05
8.2344207000784e-05
6.18681204481746e-05
0.000126945017439407
4.39395840432455e-05
5.28947498435621e-05
3.17529727821744e-05
3.50817942778821e-05
3.62991317038479e-05
1.04861658473614e-05
8.27338244606557e-05
5.49177159866007e-05
6.68651974636899e-05
7.87311419384711e-05
0.000103286606811048
2.66983386481455e-05
8.33321026054286e-05
7.56444758516412e-05
7.92829326283027e-05
7.2232564657015e-05
4.76562887067571e-05
9.82261932249922e-05
1.92953020003156e-05
0.000133587353988859
9.62027139882935e-05
0.000100239208748675
-1.73171568041214e-05
5.33595357249839e-05
0.000156727657222767
1.81831430479e-05
6.81885581126639e-06
2.95409856924644e-05
9.17138744668967e-05
4.32136947906176e-05
7.28531595951745e-05
3.89601118374557e-05
4.69689801796863e-05
8.14814837251178e-05
1.2991352515736e-05
6.05989104407913e-05
3.20897892833928e-05
9.9646258975905e-05
2.414262186429e-05
4.80054372756571e-05
6.72880398348327e-05
8.32347470821763e-05
3.08380922261705e-05
2.74223544531188e-05
2.16294317261533e-05
2.6170318027863e-05
6.47280100280416e-05
6.43758962772253e-05
3.21392611047864e-05
2.37747098381661e-05
2.00836589390762e-05
7.25864809777404e-05
6.86601687690611e-05
1.75366672414253e-05
0.000102316239984159
8.21055993232908e-05
-3.14030004965357e-05
9.78369325845563e-06
6.14866815678135e-05
5.16111317591505e-05
0.000108383062773916
4.53364466982846e-05
7.22107598135327e-06
6.55896566928106e-05
3.25254305812696e-05
3.46237633984818e-05
4.02877117967363e-05
0.000101641297512771
2.96384181888228e-05
3.82723009360643e-05
2.84273731372074e-05
8.75917777783396e-05
7.03229826443758e-05
3.73387437809718e-05
7.3961694625591e-05
7.14058493428782e-05
2.55608241262059e-05
7.58642896883717e-05
6.44300814554226e-05
5.27774163017182e-05
2.63846937877964e-06
-2.20300002313771e-06
5.73395971140793e-05
4.07996416769011e-05
3.13030371134373e-05
4.25911945908295e-05
-1.6777731922421e-05
4.56213671368741e-05
2.55530099646201e-05
9.4580583124076e-05
8.74355849143653e-05
7.90135585346216e-05
1.40625451634126e-05
8.67070042647649e-05
2.89051012820456e-05
9.565512906953e-05
8.97048424994514e-05
1.93632812552528e-05
3.08923045229567e-05
3.79810669980848e-05
9.05630159017397e-05
0.000115406038441135
1.48932704668508e-05
5.86004594678882e-05
7.30535876603371e-05
5.50577796564588e-05
0.000121223771656689
0.000105065990853304
5.52532888847724e-05
6.68837463193251e-05
9.67498975681876e-05
7.60377740907696e-05
2.62232239560885e-05
7.39386265378951e-05
5.80687782212668e-05
9.42451182579166e-05
7.9000519722845e-05
4.4566975595128e-05
8.7960371007489e-05
7.17068017729285e-05
0.000142219138045447
0.00010464140830903
4.21630166883995e-05
6.17045996002758e-05
6.48419291245199e-05
3.81453714059867e-05
9.51180830441982e-05
0.000101076838012873
5.19035003047012e-05
2.51284547776149e-05
7.21127116184024e-05
5.57479056279217e-05
4.02369382432199e-05
5.47921759672286e-05
0.000110656609579609
8.10924109867371e-05
5.90684516316435e-05
8.72959374137076e-05
5.45966480900472e-05
6.93909205653294e-05
7.13626745424355e-05
0.000105939981781192
3.17743933461925e-05
2.72857306723418e-05
4.74197938879122e-05
6.58507249405689e-05
4.18576544516662e-05
2.53577870815753e-05
-1.91511298188069e-05
9.9788703408222e-05
9.49365249881644e-06
6.58604175471456e-05
5.35363205100851e-05
5.74030485546896e-05
2.86701010851158e-05
1.78642366495594e-05
7.576230317257e-05
6.74932125774629e-05
5.62994334777478e-05
4.01651692027293e-05
7.69637152401979e-05
7.0201142841388e-05
9.43335284909158e-05
0.000106204565860928
2.75361606516417e-05
0.000143058080436171
0.000101912698219606
3.4083831014387e-05
1.46948097748564e-05
0.000116190799094516
0.000105965180027619
0.000106277324127593
2.71326253237183e-05
-1.2124373031967e-05
3.80606404783322e-05
5.99313026986569e-05
5.38831212837365e-05
8.87008353146025e-05
6.97541921985469e-05
3.39290230269682e-05
3.41953772574937e-05
6.26714368752829e-07
-1.16550446495996e-05
6.22658652169793e-05
0.000103680676722427
-3.57937726046352e-06
6.50567617012976e-05
8.03583042428695e-05
5.4049539425272e-05
3.01057589798239e-05
3.5996387376939e-05
0.00011410560707856
2.97238868943371e-05
1.30670717371277e-05
5.20167744668578e-05
9.58888390992243e-05
0.000108564746263821
1.34364771759833e-05
0.000114140366318629
1.01766471858773e-05
9.21013160381142e-05
7.48462879976845e-05
0.000114620674505655
2.99994843274913e-05
9.55031432876983e-05
9.54418288772912e-05
6.61440120350466e-05
9.41238998343936e-05
9.8131144046361e-05
4.69003193928649e-05
6.37278410029644e-05
2.62648084944664e-05
7.75695715267913e-05
3.4100803516241e-05
3.41164376356744e-05
0.000121324938571336
6.14452679949878e-05
0.000112769323765374
2.89146283970099e-05
8.16820546118256e-05
4.96172601200103e-05
6.39528952798395e-05
-1.80352187592148e-05
3.13269090217505e-05
4.30380035026884e-05
0.0001177669891797
7.48402465819824e-05
5.79198940300207e-05
8.33843448132019e-05
6.33605648761442e-05
0.000111060168111311
5.37206489521054e-05
6.86035628389549e-05
6.59874248235717e-05
1.24247524573792e-05
5.29251386730515e-05
-1.53303821622657e-05
7.35759294747476e-05
8.65048742785489e-05
9.91170946943167e-05
3.27057254670727e-05
8.44732286722765e-05
6.54955415036121e-05
1.95518750785306e-05
6.13473648323406e-05
6.01110692701094e-05
5.70022587164764e-05
0.000114507701047861
7.08837394899973e-05
5.45400003932372e-05
3.26314203086169e-05
5.07988344217363e-05
4.30534599994654e-05
8.5142479812828e-05
7.60418242922964e-05
5.41033809708802e-05
4.5984122475899e-05
1.17776718788734e-05
9.37328136015454e-05
4.27194308301901e-05
7.33981349461687e-05
5.2320460083167e-05
6.46389295465598e-05
7.86325536259403e-05
1.39136695451677e-05
5.26649100717152e-05
-4.16560655256176e-06
9.87330075826575e-05
3.26268024764505e-05
9.68711880785814e-05
7.62832308983242e-05
5.01426318722528e-05
2.60206444082431e-05
6.75237248775553e-05
9.21597269100909e-05
4.45271156467944e-05
3.877805069549e-05
3.12659684381975e-05
3.90843945770931e-05
2.38848329093708e-05
1.95660620637789e-05
5.78630267786258e-05
5.3077950593988e-05
4.90920362703205e-05
7.15736458122387e-05
9.2950770269026e-05
5.87794268509393e-05
2.91876001910581e-05
2.56787162535762e-05
3.26960188367643e-05
5.81334291498554e-05
7.67164209501844e-05
3.78554863802538e-05
4.93994366393974e-05
0.000101072812561764
3.18515523815851e-05
7.95529686158193e-05
7.0542002607454e-05
0.000114068137163879
1.15003278846772e-05
4.99978249818814e-05
-2.20705994500525e-06
4.90706849246515e-05
2.38811681548787e-05
6.58782917847349e-05
5.88628061117433e-05
6.77892137757267e-05
-6.69564100165779e-07
9.5628297116511e-05
8.0171724838638e-05
7.72178614362161e-05
3.28572819324568e-05
4.98784180898865e-05
5.4847088907847e-05
7.0274769800406e-05
3.20893453643141e-05
6.70185709000764e-05
9.8457648440022e-05
1.68062833474512e-05
6.59713440739609e-05
8.18348090461095e-05
3.87967335527468e-05
4.63645296315055e-05
6.24918085107735e-05
0.000122433864831364
3.99360641989119e-05
5.9820493975563e-05
8.10288366215663e-05
0.000101198378202967
3.80797686062797e-05
6.86597816378392e-05
1.89691692596973e-05
5.00215142247293e-05
6.73812176662266e-05
6.17054271393754e-05
5.0436063274094e-05
0.00010469484475633
-1.02535544916219e-05
6.34862051264269e-05
0.000102446872252863
6.99747773317711e-05
2.03433402257072e-05
1.84591873801543e-05
3.9425394712715e-05
8.74932572664116e-05
8.21621931807343e-05
6.76113097727215e-05
3.22210505297672e-05
4.5168083949891e-05
-7.62098679729724e-06
9.189731688944e-05
0.000119498585141677
0.000106160157347504
4.31918682002274e-05
3.22766149583772e-05
7.30469599144814e-05
2.37925726578775e-05
4.25301633825006e-05
8.02756856509036e-05
2.81939018801114e-05
9.4513862193015e-05
-1.79558197760593e-05
0.000110385682532145
0.000126244783051509
5.11582889140571e-05
7.17906821674305e-05
5.1544969623487e-05
7.20201676996599e-05
9.55158403847776e-05
4.98324524860464e-05
8.83984587752116e-05
4.07049288913199e-05
-7.61135760535342e-06
3.11737410866681e-05
4.28010222319555e-05
3.13493825497882e-05
0.000105879453303257
0.000104691394145214
9.63492283575438e-06
6.59858842302043e-05
5.22359452318834e-05
6.10926276881079e-05
6.40417497501477e-05
7.96982683308407e-05
3.58373075132952e-05
2.47149783397887e-05
0.000130438775137656
8.09018219577334e-05
-6.61461751916338e-07
0.000103372832804707
5.65225099946614e-05
6.23894133226265e-05
7.11470615052947e-05
2.63805132977089e-05
2.90161379055186e-05
5.41632702810509e-05
3.87731641875417e-05
2.6279135528659e-05
9.00997477451485e-05
8.58671466465227e-05
2.87220605738269e-05
8.08931143036746e-05
0.000115785993560734
9.20069777105598e-05
1.42203279606467e-05
6.47443476996839e-05
5.81184484438248e-05
3.54067430641843e-05
7.33011238258994e-05
1.19698423210817e-05
9.8918521675985e-06
1.30622117156711e-05
7.1792371799939e-05
0.000120283003758585
6.86965272780408e-05
6.56273191384055e-05
9.72503103065431e-05
7.53899801568465e-05
4.79237005116523e-05
7.76441277979642e-05
5.71407447473076e-06
4.96124500356537e-05
5.22299362452864e-05
3.68717645369389e-05
6.10008568498903e-05
6.21396687265767e-05
6.36027074322278e-05
2.90140603783853e-05
5.32682596558688e-05
4.48793654581292e-05
8.19125221424758e-05
8.00906774960318e-05
5.60793434782659e-06
4.66329316148015e-05
2.27410724157142e-05
4.76687208741318e-05
4.51570871931366e-05
3.83438858936813e-05
0.000101951859430943
0.000100570009999599
2.61659548607775e-05
3.75132899649816e-05
6.76119194464891e-05
8.0264950822259e-05
9.26408956400479e-06
9.15041615890067e-05
-5.03638263103622e-05
5.77677142765836e-05
3.70769726685442e-05
2.63029832972896e-06
6.69200841727601e-05
1.67641167750244e-05
4.03130268000632e-05
7.10709954840753e-05
8.36842843055277e-05
2.05476314456242e-05
-4.30526155915831e-05
6.13800055328964e-05
9.37870904389925e-05
1.56316563556111e-05
4.01941477434718e-05
1.27333173894724e-05
4.43306327067664e-05
7.26561472771748e-05
6.82394419141307e-05
5.72240689717499e-05
2.7202764175599e-05
8.87472107369016e-05
9.67938646608564e-05
0.000113877999824778
4.50587470514468e-05
0.000100110872736148
7.28792594331779e-05
5.38180841201608e-05
1.79814720647301e-05
2.80974538033818e-05
5.44561807832616e-05
9.29835777680844e-05
4.65021295176288e-05
8.23357376694106e-05
9.85764765403123e-05
1.07824988885679e-05
6.36095069191608e-05
7.12793130586196e-05
7.88728103826952e-05
7.52816965395831e-05
5.68279647335384e-05
9.01792353412615e-05
7.60414185237863e-05
8.24544361831488e-05
5.90436895160405e-05
2.20655417080989e-05
2.99043037294584e-05
4.74192869837022e-05
2.77244475164189e-05
4.77132523478378e-05
7.59560662151438e-05
5.3481481763657e-05
0.000131648264466946
2.63030525447202e-05
8.97153400120758e-05
7.82362114801192e-05
5.6994241323233e-05
3.50490982220355e-05
6.55519854734227e-05
3.60537660706016e-05
6.78313618053254e-05
6.27870597875331e-05
7.34106102773499e-05
3.9228731922209e-05
8.96019666539836e-05
4.88036227926827e-05
1.99614030043439e-05
7.19382508954804e-05
4.6586929916858e-05
7.86270088743531e-05
8.2757180333082e-05
4.27414071040625e-05
1.1053472636263e-05
6.53597582891607e-05
3.6923489802944e-05
6.76946629497304e-05
6.78706346475623e-05
9.73483097495181e-05
2.98184695963509e-05
4.14080954913777e-05
5.00981304864033e-05
9.64025625744235e-05
9.2205167439704e-05
6.71635713628854e-05
4.13958154216323e-05
2.50775881056782e-05
5.76977943743695e-05
5.85355417431004e-05
2.55975868365439e-05
6.27347955254741e-05
5.2323827329111e-05
1.8550736594372e-05
5.08151333286661e-06
6.09726540846532e-05
4.68978928415904e-05
3.04113372696828e-05
5.78173415677615e-05
8.29357730789615e-05
2.76494574728266e-05
5.23835531403418e-06
3.78660042194153e-05
4.59409657419472e-05
7.57930122997066e-05
8.41419555086765e-05
0.000101363479783834
7.92503253391701e-05
0.000130767632570857
3.53447644807118e-05
7.35532666495971e-05
4.52437737988489e-05
9.01796740526003e-05
7.10228498979292e-05
0.000126034875571902
0.000133720115102984
4.03696366344652e-05
0.000111242862953445
1.43767109082845e-05
3.28994681277951e-05
3.48061984862672e-05
0.000102965121355373
9.99502838544645e-05
7.40180215233021e-05
5.43343635354179e-05
7.35186586432251e-05
8.82748420453836e-05
6.64934894437796e-05
3.92562410016399e-05
8.451487410107e-05
8.68971491524173e-06
3.25074043441833e-05
1.91369778645605e-05
5.74624692252441e-05
2.6517017237189e-05
7.35173489331934e-05
3.02718787147856e-05
4.43433211543069e-05
5.36478910199908e-05
2.60601354572477e-05
7.88114959780292e-05
8.21068811878056e-05
0.000101223485063369
5.95448623620436e-05
6.81383328929688e-05
0.000102883497050536
5.76944897534821e-05
6.77318701886742e-05
1.94401975125709e-05
8.26608200486996e-05
1.44279706388265e-05
-2.05781634823895e-06
8.8252108272276e-05
6.21971999321075e-05
2.25609926668538e-05
4.18660269125874e-05
8.08275280814271e-05
2.72592910873081e-05
3.85980938927916e-05
5.95945652556263e-05
2.45113186873738e-05
5.34590122851894e-05
7.6217620220337e-05
4.15510930112807e-05
5.04261776052724e-05
3.65274770572777e-05
9.17094839080399e-05
9.4548871717178e-05
5.29101359008127e-05
4.66906816242102e-05
3.97276128931929e-05
5.68609079539382e-05
6.33282678010949e-05
7.02429567886935e-05
2.72310035636999e-05
0.000125760401619713
0.000111079800179058
5.18350414450506e-05
3.09416475237281e-05
6.79228352911621e-05
5.3845882693125e-05
4.95981854653959e-05
0.000140401434554859
4.06077918401648e-05
4.3989481929204e-05
7.72398139709031e-05
-1.30342444602497e-05
0.000137041298303073
0.000121201650676224
9.94888395844905e-05
6.04071626156053e-05
6.89277424837337e-05
5.18042602166968e-05
6.75692098620598e-05
3.69239785958782e-05
4.27952360039852e-05
4.45966263222249e-05
3.50472857573787e-05
3.00353715565875e-05
1.84089777907808e-06
2.78951152948239e-05
8.82581449604306e-05
9.71771619172583e-05
3.16481716588182e-05
9.81671659687143e-05
3.95273080146114e-05
-1.56968570194835e-05
2.20704816689036e-07
1.32206383367352e-06
1.20136081501005e-05
0.000128565357581115
3.53347530252934e-06
2.00397674494071e-05
3.37028421430223e-05
6.44930046752111e-05
5.13637418852291e-05
5.75373230298356e-05
9.06843370678853e-05
5.5840566539154e-05
7.71432546572182e-05
1.16178039181819e-05
3.66435666318107e-05
9.16845075468406e-05
5.52310720534449e-05
5.07064258854189e-05
4.13452351412641e-05
0.000113487042758381
3.99041823996842e-05
6.4258437379266e-05
-2.57111678601572e-05
0.000102303732887902
9.59448937502162e-05
8.28025755007892e-05
0.000120537842494088
7.13150098991157e-05
4.01061299910832e-05
7.71666950396853e-05
4.37463581625571e-05
3.80570288981588e-05
3.89665494205957e-05
5.1535052694665e-05
7.88563627352032e-05
6.39538747646942e-05
0.000124946659588991
2.47076025602847e-05
2.93175468874454e-05
0.000110122204392457
3.20203124280999e-05
3.17675458753005e-05
6.79632516993438e-05
6.34858033261672e-05
6.90757565838575e-05
5.04373416246444e-05
0.000100589118745872
8.21325048265645e-05
4.39929792078275e-05
3.78122973354244e-05
3.50557716829149e-05
1.72827258149044e-05
4.99868828608342e-05
5.35183852895582e-05
8.59789405941934e-05
0.000102943355615429
4.30059258556359e-05
5.73661650261756e-05
6.51072368207112e-05
2.74660151317694e-05
8.30146309941939e-05
2.95171426032646e-05
7.66269563389896e-05
3.27167947310092e-05
4.66610147171595e-05
6.28500253476834e-05
2.82263160808962e-05
9.26379600710392e-05
5.3402253040849e-05
5.80322893031308e-05
7.05529569691554e-05
8.43809554732142e-05
3.75817672279307e-05
4.48417450721716e-05
3.47650408960717e-05
5.44348587262577e-05
9.58863770257796e-05
5.14496547338247e-05
4.63038262377011e-05
0.000106980360344494
9.91751256362816e-05
9.09368665175265e-05
3.96890720070597e-05
7.97042557557404e-05
6.97787792987955e-05
5.18797714186214e-05
4.88203434887967e-05
5.12987821506916e-05
7.05321721214776e-05
7.41403887145093e-05
3.00942239771831e-05
2.74440288247028e-05
4.85735131964322e-05
-1.1931429897825e-05
5.01610162978348e-05
8.08800651924097e-05
5.87544588013545e-05
4.64146246852027e-05
6.10934084262491e-05
0.000129300808758377
5.82255651139959e-05
8.96382667084767e-05
7.09600900866799e-05
4.6922393807082e-05
7.80300360392206e-05
5.07664001692112e-05
5.37804364343459e-05
7.02416901492172e-05
4.20441159744747e-05
4.02502242072142e-05
6.82194957901412e-05
3.09166646150912e-05
2.30990754710763e-05
3.6217077016566e-05
6.42206802589114e-05
4.60504463827179e-05
9.6009300274097e-05
6.24665920374542e-05
6.06861744577003e-05
4.47537474680452e-05
8.83554536030879e-05
8.97790760039317e-05
0.000110922513655037
8.09284674873843e-05
3.90205539459318e-05
0.000139549332022423
6.24622083751481e-05
0.000144266373801179
0.000136145539048129
8.06388755256037e-05
8.70604908566548e-05
8.91774649326829e-05
1.14752414481606e-05
0.000100390142848191
0.000100578339220466
2.11469754282222e-05
3.07612536509403e-05
3.86796967170418e-05
5.86224278304287e-05
4.95379924080143e-05
8.79077027436952e-05
0.000112417209284125
0.000105961676305982
-1.87229332361384e-06
0.000113637986799215
2.6274515447418e-06
5.33419281136372e-05
8.69738385881451e-06
6.19020407008264e-05
8.60009974958096e-05
9.34366769595327e-05
7.05845280656865e-05
7.19574200626816e-05
6.60260662057952e-05
-9.95341384494814e-06
5.66636727445169e-05
1.85729367081448e-05
0.000112267876524453
5.89898435807159e-08
8.24769541727683e-05
2.60942878396754e-05
7.21441326236914e-05
7.82028801068598e-05
2.87885597194198e-05
-4.32259730965588e-07
1.94152549140412e-05
7.9086157498873e-05
8.70493991027039e-05
4.33444584890224e-05
8.59577735150721e-07
3.53008374946154e-05
8.53083610716993e-05
9.2686880726921e-05
2.99709038357118e-05
8.79667478887488e-05
4.36309291917599e-06
2.75750216234976e-05
9.36802654707058e-05
8.21107213692636e-05
2.91759728372806e-05
5.60356008805029e-05
9.85327577532328e-05
6.25329033500808e-05
3.7619868758054e-05
8.00970644872197e-05
6.35252513048685e-05
5.38409351977886e-05
-1.5033961736354e-05
2.47482683169241e-05
3.69658799342605e-05
2.57219120128803e-05
-4.44550537409851e-06
2.85230625109409e-05
8.04174441013621e-05
3.28066825100084e-05
2.82496327853107e-05
8.61037062702498e-05
8.10033748305392e-05
8.66704543841419e-05
7.65443286569223e-05
6.05351947347772e-05
7.8798333512706e-05
3.00427033016769e-05
4.79546180424213e-05
6.40689600803404e-05
2.68185360358445e-05
3.5128190966065e-05
8.35917185652154e-05
0.000114412425862837
6.9944074934237e-05
3.93017225323882e-05
5.65915384055394e-05
3.77870670592256e-05
0.000121323924299315
2.83062690761778e-05
5.13161352945887e-05
7.42195505376084e-05
5.86073968972788e-05
3.29706886574197e-05
-5.054529472621e-06
2.80833511576871e-05
4.2592626055118e-05
7.23290639495812e-05
-6.56243867153647e-06
5.44237813953778e-05
5.59302397780612e-05
4.86714149085253e-05
3.77508184950858e-05
0.000138602577356686
7.0531654072815e-05
6.65863680201692e-05
4.83387296518502e-06
9.27322914406273e-05
-6.30890689653551e-06
5.01866085195949e-05
6.53612994110405e-05
6.47338458356213e-05
7.78566268299143e-05
5.96874231392649e-05
3.96588543382375e-05
6.65849874481914e-05
3.90936781947819e-05
6.44679878783444e-05
5.51068864427631e-05
2.46675125171372e-05
4.78970190191218e-05
6.17243468350495e-05
7.81968264363315e-05
0.000109246506170642
0.000111237961980289
7.42696265020367e-06
4.2515978837045e-05
7.22871386465601e-05
4.88831537901054e-05
3.40787402664572e-05
0.000132551177009217
7.50555662964137e-05
5.50160422410179e-05
3.44626052918386e-05
2.65635739296095e-05
6.05201150145212e-05
9.36515245210969e-05
5.45586989312804e-05
6.95131101150672e-05
2.57178298264099e-05
3.13925083123936e-05
7.14910846355491e-05
4.11280847974622e-05
2.11159361307074e-05
4.04674194678831e-05
5.43903897989719e-05
6.67245265686809e-05
6.99541697911162e-05
8.90350624153101e-06
5.81596285773857e-05
4.32856010075413e-05
6.02739892631287e-05
4.42332700841653e-05
3.73613709400483e-05
4.66969230433668e-05
5.78399085835598e-05
4.15007185179437e-05
1.39922263421766e-05
7.89418917439731e-05
3.31135116456445e-05
0.00011010698705794
3.3098688859125e-05
3.26442352778008e-06
5.23391879433331e-05
9.97421943176687e-05
8.65356527097182e-05
7.95155089452127e-05
-1.12966419973584e-05
4.7248913958395e-05
5.71239144390869e-05
1.34243208468715e-05
6.73411174001144e-05
5.17963818443219e-05
6.2645204790928e-05
5.8120100278107e-05
8.09347577527587e-05
1.27134015066734e-05
5.11854795740207e-05
1.07538851914195e-05
7.68116586216143e-05
6.23218497698927e-05
0.000110108891534342
3.4185117124666e-05
2.21157353256244e-05
8.2963555045135e-05
4.43526393422136e-05
5.75132526498432e-05
0.000103360830850137
6.71926848440724e-05
2.04295464275492e-05
3.6732211925059e-05
8.31651491850122e-05
2.45361565384101e-05
8.97370898858569e-05
9.10891619657475e-05
7.16820009634542e-06
6.15386653445036e-05
6.59532827857183e-05
6.86812232634389e-05
9.85816154272973e-06
0.000130397439766792
6.85764835158364e-05
4.91052399449894e-05
8.23453647428182e-05
6.11162900171478e-05
1.2618188913596e-05
-9.82006116002711e-06
2.4305830168266e-05
-9.94191994876923e-06
6.85034081300759e-05
7.77828652182153e-05
6.88781774438867e-05
4.26803240784032e-05
9.59762401990291e-05
6.08182702970469e-05
8.22660717040661e-05
2.14581981339053e-05
3.76569312840684e-05
5.2279561294102e-05
5.59425353293173e-05
5.60752011534943e-05
4.58541059319214e-05
6.55451474843475e-05
6.02894507140465e-05
5.16120385505393e-05
6.96967008969893e-05
0.000132812741376842
6.84472321642381e-05
5.54275188506552e-06
6.86306601869434e-05
3.63706423951917e-05
0.000112210088932041
0.000101303608373622
5.87380642560433e-05
5.82342364756186e-05
-1.7117768193173e-05
1.38772774371497e-05
6.76383096014093e-05
0.000105080952383157
2.4544317715574e-05
5.48930851515746e-05
7.88465152168431e-05
7.16877099145932e-05
7.74587733392986e-05
4.76300207246467e-05
5.92310826767251e-05
-2.50475241304093e-05
5.29368665476304e-05
7.8942201336501e-05
0.000100028943797726
2.61678749268134e-05
2.78971805811089e-05
7.79459334318647e-06
6.90419971961615e-05
2.66620669383031e-05
7.44929665568428e-05
8.42975835457441e-05
7.19060986899059e-05
0.000102963399594004
3.74958603011282e-05
2.88335765739656e-05
8.39081284722195e-05
8.31218954014109e-05
6.39537717744537e-05
5.08181966318656e-05
8.83674391352812e-05
5.31592488138222e-05
7.91327146139592e-05
1.58813417788623e-05
7.35480014508014e-05
3.30183243656124e-05
2.25820499588604e-05
5.73927461289039e-05
0.000115900707900549
1.11080084016602e-05
9.6633617370427e-05
-3.98104426939844e-06
4.91696439168648e-05
6.32233096944177e-06
0.000103152289737126
2.38125103162116e-05
-9.52720124288537e-06
9.17677712245724e-05
7.9294332518166e-05
4.6542371608885e-05
7.79560803740121e-05
2.44927094515467e-05
4.34081263829769e-05
5.95352750946713e-05
9.87409374696481e-05
3.08297453789105e-05
3.32532649936819e-05
5.60607650670738e-05
4.11161902688585e-05
-1.56922448158252e-05
0.000102349279204255
2.28585173358886e-05
8.55601794707131e-05
0.000122043490024778
5.75821619428009e-05
2.67480868092009e-05
5.60771970273957e-05
9.02916888234507e-05
5.35157176818919e-05
9.99099859969445e-05
5.88055090423059e-05
4.20802543185949e-05
4.81206543963968e-05
7.9940043874997e-05
3.19293483642334e-05
4.49345797412027e-05
6.11031468131318e-05
8.39472628736295e-05
-2.91046803154894e-05
3.85174016491952e-05
4.63141777390464e-05
2.87402737211859e-05
1.76006616922798e-05
6.79433381917903e-05
1.61784692658748e-05
7.68807435691165e-05
3.23830210855817e-05
6.80196308603718e-05
6.56860075536582e-05
3.64752218006056e-05
7.04220484321039e-05
9.57603393876607e-05
3.91887237194787e-05
1.67417548328965e-05
2.81667119320199e-05
5.27987738654526e-05
4.33712941628594e-05
4.38637390511467e-05
4.57769566607898e-05
8.93394597867678e-05
4.70354396601438e-05
5.14560287244262e-05
5.61942941621967e-05
0.000125152474233177
9.52252073757372e-05
4.80985100158309e-05
7.9230126591842e-05
5.90500367212748e-05
6.60577062308823e-05
0.000116636201796006
6.96511503004338e-05
1.08585773616852e-05
4.90012553406844e-05
7.01197791868518e-05
4.88607661218746e-05
9.36002647245651e-05
8.953767247653e-05
6.72605890620094e-05
3.57524296192809e-05
1.26979914953979e-05
4.43593285793847e-05
0.000109743737457814
7.0354233059437e-05
3.90842305022988e-05
1.52168495661671e-05
5.2825449363053e-05
3.27472848849832e-05
0.000106094481539575
4.68630043489887e-05
0.000106955201552711
2.75893456890902e-05
-1.72725066661659e-05
2.86394195792948e-05
2.54885040860001e-05
0.000111303422317829
1.90844056502222e-05
0.000106110320699793
2.34049777923514e-05
8.45845836697389e-05
0.000119901248058972
3.38397127924335e-05
0.0001390849333093
5.18704730835835e-05
6.50122665143973e-05
5.41477420243992e-05
6.95561027486836e-05
4.90402478190959e-05
3.08079385574381e-05
5.30527648977358e-05
8.61258471573916e-05
9.6491282570441e-05
0.000110580483962956
4.84828893437559e-05
0.000113220513465333
5.1141420687972e-05
4.84259522581085e-05
4.74644914078702e-05
7.72787850944152e-05
3.71213430106379e-05
8.57158503719979e-05
7.60686365305699e-05
8.36589066562005e-05
7.0915860797476e-05
7.81574450508197e-05
5.60158287844586e-05
8.51074488855463e-05
4.66176782241753e-05
2.69757721426345e-05
7.9104467945438e-05
7.9361549282711e-05
3.70451019135363e-05
1.68766724004437e-05
0.00012654966315276
6.56915854014107e-05
3.22720754742303e-05
1.36357193232232e-05
5.79321015828684e-05
0.000100905571017048
0.000103393116386263
1.29760980323335e-05
2.36413499532977e-05
8.16991271454e-05
2.14232229280878e-05
3.35056957813121e-05
0.000140320069626371
6.48636627400386e-05
0.00012899666228746
6.41592413545854e-05
-2.60340083111236e-05
0.000102562728012356
9.44839833651089e-05
3.81463749228099e-05
3.40867938389746e-05
5.65943562684807e-05
0.000107190574250577
8.39537045730342e-05
6.57220412455836e-05
0.000101715579099421
0.000116936918688444
4.26719598476547e-05
5.56798230648545e-05
3.85951411146795e-05
7.25085539234213e-05
1.11274538582717e-05
-2.07423971312488e-05
6.77048918840377e-05
8.41331420811754e-05
2.18741178937663e-05
4.49434249552059e-05
7.05365761043058e-05
4.537672753242e-05
0.000118332329684879
8.30605913308406e-05
4.26357512298825e-05
6.35015143053311e-05
0.000122928888774408
7.92144032158121e-05
0.000108857350382371
1.77520099500618e-06
4.86822613103363e-05
6.09733843304822e-05
9.24125876216428e-05
6.17866142260161e-05
4.40005207261746e-05
7.4354731862376e-05
4.35382375820923e-05
2.43569689426674e-05
4.28725073374683e-05
7.59014377460607e-05
0.000132307635303573
2.96393772905742e-05
9.20786660432828e-05
7.11946137588848e-06
5.18222083880943e-05
6.13914802392375e-05
1.99293571003082e-05
9.78957717860767e-05
8.94365124463464e-05
4.87688727600507e-05
5.86798858304334e-05
8.94983632895524e-05
7.00531160809729e-05
0.000103602999199643
2.28333917777408e-05
6.70555618655106e-05
6.18909477525781e-05
6.83207023785746e-05
9.51702203098977e-05
3.0673559888745e-05
2.12310070121656e-05
4.6749375172395e-05
7.84905580519111e-05
1.75339101415438e-05
3.45646877907453e-05
6.91460905657087e-05
6.60470881285525e-05
8.20994596859502e-05
-1.9487313859987e-05
5.61011833728351e-05
5.80725764061726e-05
7.7150047226604e-05
6.78001638314541e-05
7.59368754780105e-05
8.74054069842199e-05
8.02507898750358e-05
4.8638681744914e-05
5.20707895053792e-05
3.35903318439973e-06
2.28490721772327e-05
2.55015364233404e-05
9.06820536476696e-05
1.78180401357804e-05
4.70201250965524e-05
0.000103773991249078
1.40329619053512e-05
3.6893734266772e-05
2.20128692376125e-05
0.000100894780015411
4.96063511203951e-05
3.13286595039661e-05
6.65910805598948e-05
5.00065773767593e-05
9.21043049692168e-05
1.78246636329354e-05
2.42413715848852e-05
4.9403265312355e-05
3.54383040928915e-05
7.38659387522068e-05
1.68452675361456e-05
1.4800596882107e-05
6.92886979063494e-05
8.92517205264418e-05
8.2148897817196e-05
6.89364940600931e-05
6.41065351597036e-05
8.79917860088652e-05
2.61265814116475e-05
6.64217404360344e-05
0.000123987780045483
7.83841182225771e-05
2.5436708400594e-05
7.05326330752346e-05
5.48539766180512e-05
0.000104257527166291
6.76419416261747e-05
3.41555353063571e-05
0.0001005745493879
0.00011587248938293
7.05563330076926e-05
0.00010689507984827
7.80522090530747e-05
6.97248287700581e-05
7.5346886092103e-05
5.62310812128797e-05
0.000118346634351056
8.16822043578502e-05
8.29332879262876e-05
4.26247506818762e-05
7.3858731554586e-05
9.74265884703105e-05
6.9186124747125e-05
4.19325494234231e-05
7.21067258604246e-07
0.000100880964105476
2.97889676527238e-05
7.74825613948303e-05
7.85271517943998e-05
6.11826919436966e-05
5.94063949873818e-05
8.59115083892761e-05
4.56145068678051e-05
6.35429295774703e-05
1.44893229944075e-05
8.21216824160591e-05
5.64763225576428e-05
5.72944162146178e-05
5.57551169726935e-05
2.84660026019364e-05
9.35694245223961e-05
4.11500552664091e-05
8.10264756399235e-05
3.20854588400273e-05
7.84730959276829e-05
2.57201938629207e-05
6.67274671206927e-05
8.39646085965705e-05
5.9284065652564e-05
1.46903592313859e-05
4.61930278817893e-05
8.14525196416586e-05
3.85082293835808e-05
0.000101293380786871
2.10912127969822e-05
5.10090214816781e-05
5.81591435564927e-05
5.50927205768436e-05
7.58645713990244e-05
9.35745798317601e-05
4.12533409205352e-05
9.84439054055517e-05
-1.77158508658445e-06
4.32942479914298e-05
8.57202372354348e-05
9.27872020128772e-05
5.26814317049835e-05
6.5590278800307e-05
1.4113360532956e-05
7.91490284683179e-05
4.00787022006087e-05
6.00592073217877e-05
1.93561902208583e-05
3.43818839381927e-05
4.01292626475952e-05
7.74366532961774e-05
0.000108888909627866
0.000110693640411357
5.802302112794e-05
9.6595949763872e-05
5.48402252722963e-05
3.96979240126913e-05
6.10338505477616e-05
2.12491614441503e-05
2.79290657618812e-05
8.3394313514915e-05
3.85239419791636e-05
5.80673028473079e-08
5.49377742222216e-05
4.20025463700817e-05
1.10979276046639e-05
0.000104812765584052
7.1771801388918e-05
4.54306345659473e-05
2.49484662137831e-05
7.16881592103758e-05
4.84771260778998e-05
7.0067526363688e-05
8.04564655893207e-05
2.43033460245383e-05
2.27081689538826e-05
4.34344922503322e-05
8.74658210925525e-05
9.10000036337222e-05
8.69399106928149e-05
2.80800338759619e-05
5.09078236495542e-05
5.16925111090717e-05
5.41158209642781e-05
5.66747209715319e-05
4.46188681326599e-05
-8.77874790005046e-06
3.53551176303343e-05
6.0544548855819e-05
-3.5921349768872e-06
2.50021133194491e-05
6.28375678268147e-05
5.10081098118129e-05
6.4769907290395e-05
5.0220534588311e-05
-9.61225746770628e-06
0.000131870655755503
8.07665242259607e-06
0.000124929609964386
4.87402122651492e-05
6.46443984098864e-05
5.81058185737229e-05
-3.01837111684322e-07
9.28630980970557e-05
5.09128765676875e-05
7.28435982842624e-05
8.029259199987e-05
5.09716832594496e-05
3.37734607088971e-05
8.23630914242591e-05
7.9012030717306e-05
4.43916141383868e-05
4.69000569924476e-05
8.97114936981089e-05
6.31019488505786e-05
2.01160845754936e-05
0.000115315934405768
5.60302835846764e-05
5.80508210636457e-05
1.16395049105725e-05
7.23148663476525e-05
2.6320164698435e-05
4.12782919419648e-05
8.78383063324133e-05
0.00010314476865839
9.56660142618119e-05
2.48720581742822e-05
2.72511564876784e-05
4.83359498937087e-05
0.000109263792502001
0.000105936268007853
5.01328409990503e-05
7.38822611195435e-05
8.71441229657017e-05
-5.59619324407173e-06
5.9975358340118e-05
8.91631966167156e-05
0.000102837086140851
8.21110015943251e-05
4.38783323431279e-05
0.000108148402066647
8.43357173746398e-05
8.56671400183058e-05
6.55005173078927e-05
2.66069755170044e-05
2.55218843052231e-05
5.96139794580084e-05
4.47822748041263e-05
3.64130859918348e-05
5.17963759308445e-05
0.000124392100360183
4.80718249759818e-05
6.16400379434777e-05
4.17994538823124e-05
8.27006725879843e-05
6.62257569537527e-05
8.08475274933614e-05
4.69809419333874e-05
8.46523381359816e-07
4.52326820526132e-05
6.5745777831557e-05
2.2401755165716e-05
0.000100862425310449
4.52702654395581e-05
6.46719037725722e-05
7.332792723408e-05
-1.27819479673808e-05
0.000100136694650499
5.7492021916121e-05
9.65461402794398e-05
6.74888993318406e-05
6.71154195431762e-05
8.05826085818776e-05
8.86916031660829e-05
7.06093004060242e-05
4.31863676696853e-05
5.00007302736731e-05
5.15965312351736e-05
0.000116825769652741
2.71525512519509e-05
8.43413436284178e-05
0.000116925931810068
0.000118000117608863
4.88515571186018e-05
8.10535975188553e-05
4.03811791553702e-05
0.000128866932080379
9.18965524821904e-05
0.000131495747498623
9.97029682370472e-05
5.52744372387643e-05
9.16153722409674e-05
6.41177326240888e-05
7.32404993688009e-05
7.4016010725636e-05
2.76505752644306e-05
7.83456464738192e-05
8.71857182474356e-06
3.9365197029098e-05
8.94295010378767e-05
3.22731668464433e-05
5.54358758418842e-05
7.48214808490569e-05
7.52589827932361e-05
0.000100604397240527
4.59653593816631e-05
3.82291059525191e-05
6.58183078198001e-05
4.20315464410069e-05
2.6172719453106e-05
5.29030414416145e-05
7.26950915270345e-05
2.46221138955823e-05
1.16271903097642e-06
8.85130357028418e-05
9.38532780185949e-06
3.80651499754509e-05
9.59241844429873e-05
3.40837569428126e-05
1.20367758349883e-05
5.06914958925337e-06
3.00440951760172e-05
3.59558050914196e-05
5.77572288179402e-05
3.67136927159214e-05
9.4138111673056e-05
5.43841331729618e-05
6.16024638343996e-05
2.64151902345463e-05
7.04078851441596e-05
2.87512877337773e-05
8.59557603479749e-05
7.73830526827844e-05
5.91675985283265e-05
5.52854290923604e-05
7.1050761985417e-05
8.95847983343489e-05
1.48574290277238e-06
0.000136134849292002
3.45803035018234e-05
5.04347044278724e-05
7.78613709791882e-05
8.76771885330216e-05
8.23504397985216e-05
4.29955699835871e-05
8.94202174906593e-05
4.54618877138065e-05
8.45672586327814e-05
4.53594663612833e-05
4.30933647564703e-05
8.52920703778073e-05
7.10144346305459e-06
5.18189878198991e-05
7.60209686158105e-06
-9.02640860535537e-06
-1.93744366749911e-06
5.40276853267124e-05
8.8293515058869e-05
5.83087480984929e-05
6.94207123526698e-05
3.04375181100044e-05
8.56613252514959e-05
9.44354661488239e-05
4.36712033374544e-05
4.65170838719525e-05
3.16783654488235e-05
1.61972815878217e-05
7.01108309280631e-05
6.29415493676459e-05
0.000127930049220054
4.43501580507851e-05
5.12722948998494e-05
-1.20022240212263e-05
3.43357196012732e-05
-8.46236715243344e-06
-6.59604574397301e-07
5.85001730307367e-05
0.000105765350844516
5.41679485320954e-06
8.06119237962296e-05
4.4280822408352e-05
7.75446940787513e-05
5.28809343307344e-05
7.34638601289179e-05
7.70967543146363e-05
4.67144407574889e-05
4.41104363017643e-05
3.08419689821995e-05
6.38541445884266e-05
7.10471144493524e-05
4.34814816647758e-05
8.19128413964898e-05
4.94377727179245e-05
0.000100841747589344
9.23883768588116e-05
4.78979826291883e-05
1.87951575116454e-05
4.94884405037619e-05
6.71618904735738e-05
6.70942771646417e-05
0.00012110744953455
9.0338761410944e-05
4.14827665256091e-05
4.01708631755792e-05
3.36332737247103e-05
7.8831690921147e-05
6.41991268793471e-05
5.13547792141992e-06
4.12067382206291e-05
3.87782941544835e-05
5.89758441019019e-05
3.61415849213516e-05
4.43075904767967e-05
7.10680313882411e-05
4.34016131119332e-05
9.41163173432579e-05
2.872057536898e-05
0.000121586202540546
3.49860706616177e-05
7.2324688344852e-05
2.59596236785668e-05
1.86023345520206e-05
0.000107592650990551
8.09933105150241e-05
2.74252992253224e-05
6.15992564901204e-05
5.54479315480099e-05
5.8959967749319e-05
2.80028810492343e-05
7.90145529111529e-05
3.77414069073081e-05
7.42257002071905e-05
-4.52184074061328e-06
8.81799929163746e-05
6.69878243928821e-05
5.79536704906091e-05
5.19875143548512e-05
7.43146426558379e-05
3.67325016090572e-05
6.0731095554349e-05
6.50989768416405e-05
4.11105292385249e-05
5.77442886634326e-05
7.33258900373331e-05
2.15860163333665e-05
8.03419576946278e-05
4.94556399700647e-05
2.76032461866417e-05
4.5824167653727e-05
9.2812073384254e-05
9.03006069264657e-05
0.000112278832590567
8.13525506394543e-05
8.06360780831695e-05
9.5534049454589e-05
5.24851503650587e-05
7.58398786726889e-05
2.97859962122407e-06
0.000109200921669744
0.000128967124419184
2.39304627385353e-05
-2.47389436892237e-05
6.04469959162208e-05
4.6914966263902e-05
6.8648845596155e-05
9.0159460121293e-05
3.85993867804554e-05
0.000121546065940548
7.22900088762427e-05
2.83560237592474e-05
1.89436175172426e-05
2.11938984959003e-05
7.18387464008534e-05
8.19485019733202e-05
4.45068007395569e-05
6.09012045250335e-05
7.25182650248943e-05
0.000127682629695753
5.79129035042156e-05
0.000125807433028072
2.38366098229525e-08
0.000105884270506943
8.0109301862069e-05
0.000135680480044818
1.63600444509098e-05
8.85634505749255e-05
7.6910516885564e-05
6.43884250221964e-05
0.000100932549589991
0.000104850733442579
5.41791384611896e-05
3.33809229479902e-05
5.09556308735188e-05
-5.06996792318153e-06
-2.15273417438049e-06
4.00218533620483e-05
5.67775995674387e-05
0.000100098745753004
4.24922694840348e-05
4.424168065867e-05
7.03972417285408e-05
6.03399742427469e-05
9.75151553395297e-05
8.71326887970539e-05
2.95659708833876e-05
5.78882381472416e-05
2.9901805820122e-05
2.29168317420916e-05
7.90461189691681e-05
8.34079202376062e-05
1.51606146587175e-05
3.01398509721458e-05
7.2743382261656e-06
0.000132828497268972
5.11132781825627e-05
1.31350293201521e-05
7.55187338510478e-05
5.30794294319774e-05
0.000125572370349762
7.73446831188687e-05
6.3849348911711e-05
4.84517088585268e-05
7.26627079348996e-05
7.99378704277715e-05
2.96755675746683e-05
4.82221833594214e-05
9.30794727560575e-05
3.33444897989055e-05
4.49638690447755e-05
4.66287328724831e-05
0.000108584014433584
4.0093668304131e-05
7.7999162999149e-05
6.61887681952605e-05
6.34579407637863e-05
8.29341448606277e-05
4.8092093374588e-05
6.74066043744224e-05
5.44573581789097e-06
4.70484513141734e-05
8.67959217245011e-05
4.33526010429592e-05
7.78913659738746e-05
6.04315863150088e-05
8.33182625896446e-05
3.03515065558961e-05
0.00010357236140757
8.42580822098598e-05
2.02083102832888e-05
0.000128867676345125
9.65869950505541e-06
7.45773061966162e-05
3.91931567825647e-05
4.02540088810996e-05
4.04347912216119e-05
4.27276247039804e-05
7.11233399073558e-05
6.7866739849976e-05
7.27595245170639e-05
-2.07020198425046e-05
9.65092153607198e-05
3.41413999645812e-05
3.13178618037765e-05
2.58545581607583e-05
5.78770928956957e-05
0.000119361771376901
-1.73825285040059e-05
3.65088926852297e-05
7.47627652550441e-05
0.000116566399410656
5.47184455774554e-05
6.38050806370756e-05
8.54876760247255e-05
0.000147786284538291
5.3266316277462e-05
4.06662893103686e-05
2.93730564060855e-05
2.32096153993365e-05
0.000110790809338137
0.000109740809346429
7.80659940601982e-05
5.66505214614931e-06
5.71867766168227e-05
3.23783660577015e-05
3.23172331101805e-05
9.80642899521111e-05
3.27151772712556e-05
5.56180052940766e-05
2.65442611983283e-06
5.26258421473026e-05
6.16616666797553e-05
6.80263213000195e-05
8.26677484020715e-05
1.44545772269427e-05
0.000117513007092506
5.99346913865902e-05
7.4402536756346e-05
9.45426384111263e-05
0.000117455330507891
7.74370269029757e-05
5.81609296210355e-05
3.55226119842955e-05
8.01243261646775e-05
9.81948851419967e-05
4.90262998240069e-05
0.000109811936968985
6.18293334449252e-05
5.44516385515987e-05
0.000106855428511473
4.75757005608428e-05
6.53999049666408e-05
8.42145230262295e-05
6.04656769785402e-05
1.92787212038225e-05
1.78438498239573e-05
5.30760694741367e-05
4.57385220670477e-05
2.1171163982505e-05
3.40564853640633e-05
6.00754332815835e-05
-5.38484345731261e-06
4.58078891528033e-05
7.94572869510282e-05
7.03665856602885e-06
0.000119321943677548
6.72198546067165e-06
-2.09962037659701e-05
7.01803330032308e-05
6.74038612262027e-05
8.2158632266807e-06
0.000121887434721222
3.91627702035819e-05
6.34252545422073e-05
4.70074425384614e-05
3.20714946486842e-05
3.24633744830472e-05
5.43891838990228e-05
1.39751078612221e-05
7.36150596862445e-05
6.7598351098715e-05
-6.27722968598846e-05
2.941380014967e-05
0.000103282082522662
4.11436750420928e-05
5.90453345589415e-05
9.71157683926697e-05
0.000116539834899108
4.6592777353568e-05
8.69515839735341e-05
4.93460090848038e-05
4.68209224125827e-05
0.000123443147113308
6.04719118263287e-05
8.81618307357985e-05
9.90399769392696e-05
6.34216565393469e-05
5.59472612280068e-05
2.78678902190412e-05
-9.36868136737988e-06
3.91486134729821e-05
6.46070480557752e-05
4.01059950586494e-05
8.94284655196116e-06
9.51436761073713e-05
7.72643358037689e-05
9.34409170088541e-06
4.76602488870378e-05
8.29397679843894e-05
2.73781143514383e-05
4.58266660914512e-05
7.99346770017977e-05
6.45716430695912e-05
8.21867909381869e-05
3.72213467969386e-05
-1.56938603836506e-06
8.77900243313613e-05
8.0934666398963e-05
5.46382363690285e-05
7.06027406332109e-05
0.000122190012968557
3.54273088799291e-05
6.07082530408931e-05
6.62743270517498e-05
9.35076376530777e-05
6.40291480731944e-05
0.000105998144841266
4.09200364901251e-05
5.84601680781769e-05
8.05757131507754e-06
7.43236651144732e-05
6.90940128899885e-06
2.3194449285966e-05
2.19174424040665e-05
6.65636024767927e-05
5.65523106191512e-05
7.64823302507701e-05
6.98345542907251e-05
2.91489179201626e-05
2.8736883390054e-05
-1.86819606031172e-05
2.67887038186558e-05
3.92355055497557e-05
7.36372658250882e-05
0.000110213249203893
5.01900159795253e-05
5.52752997172843e-05
6.09484215756859e-05
5.95598829409971e-05
0.000110354000306293
6.57267812066605e-05
6.34064261418743e-05
3.14672359933092e-05
5.8610072324382e-05
3.59608809734697e-05
1.62713152828688e-05
6.42057912670071e-05
-6.82734066259781e-06
5.08674444653781e-05
4.30671375264908e-05
8.51712401929701e-05
4.16133771088802e-05
5.84589631954181e-05
0.000114688620473175
0.000119308713158044
9.22780786648672e-05
6.89769696398345e-05
4.62345328840911e-05
4.17825832211418e-05
6.63849600040897e-05
3.57618788488324e-05
6.40288579684918e-05
5.47934668957962e-05
9.02115822050507e-05
5.89874372976759e-05
8.01372158593861e-05
9.7848117332194e-05
8.61347565442592e-05
7.41428916797621e-05
4.82635654812347e-05
7.56088122333908e-05
0.000113603456660354
2.95589624592807e-05
4.82723577874421e-05
9.35593934400904e-05
5.02462100280283e-05
4.81221822545709e-05
6.50211987781144e-05
0.000122866982684867
6.67300432110465e-05
6.00771784348384e-05
0.000112654450842905
8.91725575104636e-06
9.20804145804147e-05
7.34511203507581e-05
5.61601728195937e-05
4.29266228300276e-05
6.71159303692333e-05
4.49206227970435e-05
9.44911174057675e-05
0.000138515328853367
6.80938528725344e-05
7.8620627630389e-05
8.87402657320852e-05
4.22191755361624e-05
5.0109417349306e-05
6.25652774498209e-05
0.000104150064748065
3.66944046958639e-05
8.66294118566374e-05
5.91409218741117e-05
-2.64472095564808e-06
5.3055393899833e-05
4.03425796613305e-05
3.10735071010273e-05
3.72643211210454e-05
1.54658934453509e-05
8.14808005246132e-05
5.47721850547146e-05
4.6575980739089e-05
3.89789661303216e-05
8.52934635887729e-05
2.66504060684354e-05
6.55347639722709e-05
9.47734556623726e-05
7.94564940329314e-05
7.59283555555323e-05
9.99867895136104e-05
4.81046476344328e-05
6.3801325048862e-05
3.37107886237997e-05
3.182114567089e-05
3.54120303476067e-05
4.50120093801998e-05
9.5772047745481e-05
2.37066108138295e-05
5.7323250527203e-05
7.80231204213876e-05
3.08302961691665e-06
0.000105251958531363
4.9142384477849e-05
6.75993866668721e-05
0.000120855417107158
0.000114993462158798
8.80906607542732e-05
8.33641599830627e-05
4.55917787199754e-05
7.39054271354711e-05
6.09413953914003e-05
3.70477765511919e-05
8.7679624067521e-05
6.2745927302211e-05
3.41090722113817e-05
6.67797858462494e-06
5.93206949709492e-05
2.38321886520461e-05
1.15902937448712e-05
8.45316978597897e-05
5.23756988099009e-05
6.0122324868802e-05
5.06311859699661e-05
7.27971348200096e-05
5.45207276097782e-05
5.42773968555904e-05
5.48156278678758e-05
0.000115226976665213
3.06423715892865e-05
9.03991085798545e-05
4.17524196894741e-05
0.000100897724981416
9.88714696705213e-05
5.43881954451136e-05
3.56472192837855e-05
2.00932590123177e-05
7.10594613095516e-05
4.9032034885624e-05
-1.36776360538589e-05
2.3149865540418e-05
9.75984070396146e-05
3.27786047870786e-05
3.98707119147531e-05
9.06953471994094e-05
6.66413513359393e-05
9.24024753922146e-05
1.69301398286569e-05
9.68258415580461e-05
2.51617965681907e-05
4.49007115307748e-05
4.57688247510197e-05
0.000100983710728845
1.27888494120269e-05
5.83706498812758e-05
0.000101980655763103
6.53497540719681e-05
1.57251316991197e-05
4.86064343634712e-05
6.48800824092385e-05
8.29582208937476e-05
4.24629491873854e-05
-6.04417900876902e-06
7.9614860154813e-05
2.87140746405191e-06
3.51434347299784e-05
4.02321364910388e-05
6.24816581110233e-05
7.3093395933919e-05
0.000103619445709038
7.10839572148436e-05
4.47669668966965e-05
9.8756870867353e-05
6.41711743686597e-05
0.000102576094126576
3.63551493136426e-05
0.00010111700668259
2.74201072917202e-06
3.23737856986788e-05
1.38153791799183e-05
1.45869616563929e-05
4.18387020639176e-05
7.08408956626153e-05
4.43020110259617e-05
6.88461984362226e-05
1.29137341983226e-05
4.23120799195208e-05
6.31347677838914e-05
-2.31578624992505e-05
8.05696069803449e-05
5.96471078918639e-05
7.44030833404109e-05
6.17370494227738e-05
5.39764970070327e-05
6.51328134736256e-05
6.5505128228651e-06
1.24158222888342e-05
6.20355254430363e-05
6.64049454011017e-05
6.56833631050869e-05
8.25125539578021e-06
9.22921689650097e-05
5.33417061503783e-05
3.07965318893172e-05
3.38064878341662e-05
1.57308053363631e-05
2.66221786336432e-05
5.13991431714536e-05
1.70953232361745e-05
3.4076071438123e-05
4.0061222470853e-05
5.74650911338949e-05
5.12495557348492e-05
8.81019675109459e-05
7.27603886454518e-05
4.57673728823073e-05
7.28043888335661e-05
2.41470834781488e-05
4.60181559438789e-05
0.000126893372689113
2.82956876446152e-05
3.06483818741678e-05
5.0701745355663e-05
5.82030645978713e-05
5.96612537157605e-05
-2.95933508465859e-05
0.000128717750919939
6.61186436518159e-05
1.19223074424147e-05
3.49836206128842e-05
9.09415753023243e-05
7.31189953497609e-05
7.14021119802311e-06
5.08142842756688e-05
8.85390278290148e-05
0.000118277636433611
7.60633134591022e-05
5.0860918790599e-05
6.46549335838241e-05
8.74582466193157e-05
3.98555972671514e-05
2.44884273994041e-05
9.34506388681261e-05
4.3707634580758e-05
0.000105192103198038
4.80815462872893e-05
4.48899382969352e-05
5.01264280443378e-05
6.64866055200811e-05
6.01128673759544e-05
6.85770297846492e-05
6.9413288700822e-05
4.59589424874131e-05
5.45870832963268e-05
6.66845906764874e-05
5.31619444123118e-05
2.39277043205514e-05
3.55056990296898e-05
3.82781057610159e-05
-1.60840943968652e-05
5.76010275743124e-05
0.000118714577567079
6.15102078920802e-06
1.02986372976577e-05
6.69196341592473e-05
7.84883054753647e-05
6.22773601943117e-05
7.85851170190805e-05
5.83607395603943e-05
5.90959259238206e-05
8.11862473390483e-05
0.000117505993536459
6.50174773860919e-05
4.6746644262026e-05
5.42103852992254e-05
7.3476102550093e-05
4.62191025386771e-05
6.65125313714179e-05
3.29510629453366e-05
-1.28367531563192e-05
6.88011595640281e-05
7.07951169254033e-05
9.24754246564308e-06
5.13326793637273e-05
8.18836217454474e-05
7.88242790351461e-05
0.000111190854235552
3.66318917562266e-05
5.08709953496894e-05
7.83702744791644e-05
5.59129691179326e-05
4.81765375034433e-05
3.91587782727512e-05
1.20925332167509e-05
6.64890961272958e-05
3.91330470786667e-05
8.58126557807762e-05
2.19344824348667e-05
2.5549387960308e-05
3.37097385294354e-05
2.53730283787934e-05
3.98028578398896e-06
3.76404584395288e-05
1.8162617704716e-06
5.82013574621507e-05
4.93157446062467e-05
9.33488446612623e-05
8.2033218413497e-06
0.000105415579695616
-3.65056488954007e-06
3.68016709762371e-05
2.32225401539106e-05
8.33314502821045e-06
5.52026898922132e-05
9.30280882575824e-05
9.19274975880213e-05
4.87965462796858e-05
8.61496651223345e-05
7.60912900295145e-05
8.64177913392191e-05
7.45350441138713e-05
6.38613254714752e-06
0.000110250386013985
5.74184985311408e-05
5.00412630531754e-05
4.91131115128434e-05
6.04076976274816e-05
8.17632983095764e-05
6.73649812771972e-05
6.17656772804427e-05
8.27179347568989e-05
5.61258687974095e-05
6.36108030967404e-05
2.62875419458285e-05
5.05315754442124e-05
2.49266096369619e-05
8.60690719910452e-05
4.2457692859838e-05
1.0165439342161e-05
5.75346384603765e-05
2.28123658925653e-05
6.15325507611607e-05
9.86345755619602e-05
6.65483158433655e-05
6.90955218806345e-05
2.93891242683307e-05
4.52868199803622e-05
6.96422431764032e-05
7.75101215510397e-05
5.39188134648132e-06
6.26275265946164e-05
9.31348288706093e-05
2.92135824158398e-05
8.92850309827649e-06
0.000100113630835511
4.74393900159445e-05
4.30406820019931e-05
-7.37100178383695e-06
2.40232874740705e-05
0.000125117336909149
0.000115565432296498
1.97594174195235e-05
4.06484033147922e-06
2.37145698593748e-05
1.69954938187214e-05
4.13254474150045e-05
8.2398654395158e-05
0.000156822931308572
8.20075872428122e-05
7.80392942120277e-05
2.1582463646663e-05
4.84503751059779e-05
-7.18648105413719e-07
3.49108320066702e-05
8.01389892064119e-05
0.000109408286877234
7.19635989191473e-05
4.24180314721908e-05
7.7269940911153e-05
7.03793460844817e-05
6.53204145447795e-05
6.25661010108028e-05
5.87483143723635e-05
4.88319490910519e-05
4.87109182297546e-05
1.3765201177502e-05
6.54284589031271e-05
2.72694840182871e-05
2.12361163494089e-05
2.49278756591972e-05
9.39205369018722e-05
0.000100423058902331
-1.39777863885139e-05
6.96069198855633e-06
5.33039121158403e-06
5.79039800867791e-05
6.74208967165919e-05
5.60787633725086e-05
5.78665445975158e-05
8.1970692540324e-05
4.01739306758755e-05
5.35794213620437e-05
8.88615701826447e-05
-5.75925453450755e-06
3.940104618384e-05
4.39753366031579e-05
2.23365339763957e-05
6.89980804563628e-05
6.99401823796319e-05
8.06416185826844e-05
4.58973234510546e-05
8.0383651357992e-05
3.79927863900108e-05
5.74137738946986e-05
1.76822886978093e-05
3.8419325809916e-05
7.92312253818476e-05
8.60459111100523e-05
4.0211719689765e-05
7.49686343463363e-05
7.59564248631409e-05
5.90856637676345e-05
9.7005669055597e-05
5.8004646631659e-05
2.93856956856801e-05
1.95145945297902e-05
7.09652021052683e-05
0.000112507158341487
0.000101692306841881
9.13637829266072e-05
2.49942055251329e-05
6.22785662424818e-05
2.95342250792337e-05
5.86392114855951e-05
4.97126894745056e-05
5.4956138969425e-05
9.15028951129426e-05
8.11697733350838e-05
7.44981059425087e-05
5.65210119644062e-05
8.03347420966461e-05
6.35091702992819e-05
4.71105478389304e-05
7.88939560257504e-05
5.7410501225246e-05
5.94772737267601e-05
2.52373740886318e-05
7.18910086651196e-05
8.77661738856172e-05
6.81469614426693e-05
8.6130576761464e-05
0.000105066690192111
6.91587747069535e-05
4.34061674998224e-05
8.72896374373057e-05
8.85309978539499e-05
2.47646081115804e-05
5.66920819540912e-05
3.46423945273567e-05
4.31267393255398e-05
3.63631919513702e-05
3.99186333552186e-07
6.3525594307196e-06
-1.62779950716439e-05
4.59363751303448e-05
0.000100713254958471
7.15758535806931e-05
6.57043470136071e-05
7.37167360683638e-05
6.01856099728226e-05
5.84013455893818e-05
1.25721313094104e-05
5.70429272670128e-05
4.59490761259324e-05
6.71350196399863e-05
5.81079537789399e-05
5.5462539579571e-05
3.65468951285483e-05
6.24581636335544e-05
5.41967640359427e-05
8.83509427236964e-05
3.88802029811641e-05
3.48441292060176e-05
0.000117575245238864
5.65141351265093e-05
1.06195769500442e-06
4.25759975764492e-05
5.27203088641072e-05
4.20697641172258e-05
4.20859325279453e-05
7.59801843375936e-05
7.81978992851913e-05
4.93984840560822e-05
8.20706927249909e-05
4.60935734361623e-05
8.20555261342815e-05
2.86994310032716e-05
7.25603258082392e-05
1.37685579100341e-05
7.43322637304163e-05
3.90547594281108e-05
-2.18755720129724e-05
2.39210535090153e-05
7.50318902466809e-05
7.54280258877249e-07
5.00226218235127e-05
7.19435743160662e-05
6.36563300601012e-05
6.42345465721554e-06
2.05835532191645e-05
6.00635997935607e-05
3.83897288137785e-05
7.64505986928765e-06
2.40108990629474e-05
8.57169414455535e-05
8.01917771844346e-05
5.937782494499e-05
0.000100072251013094
7.99084955837303e-05
7.37689775572981e-05
2.91103406361261e-05
1.94158259258016e-05
0.00012379510944166
6.03244269592414e-05
9.0802932122213e-05
4.77770556464611e-05
2.72060503387756e-05
6.21482928280097e-05
7.10643048617253e-05
6.0948391457865e-05
6.49426097428084e-05
8.07443704903893e-05
2.40960815729849e-05
4.19960057847992e-05
6.16183742297668e-05
8.14343127545059e-05
1.55682070364638e-05
4.51032855725769e-05
4.5957768396585e-05
0.000131790043811152
5.73131828494654e-05
2.85390072781138e-07
3.24821017980418e-05
0.000103161301174302
7.01644527719036e-05
8.20645964597952e-05
1.97400434943059e-05
8.87769983323711e-05
3.87389832941059e-05
8.76472627512327e-05
7.54619423991072e-05
6.04184856480894e-05
4.02088872911955e-05
6.4490635513914e-05
7.08239580180908e-05
7.85801289210203e-05
5.32019088891761e-05
7.92879205322961e-05
2.00412748084239e-05
8.08083495277933e-05
2.88219837003872e-05
5.50272898362432e-05
9.89276174862859e-06
7.5749437291196e-05
5.95631989156294e-05
8.00370693632446e-05
-1.15932026049022e-05
5.92476079420033e-05
-1.05204982626196e-07
5.06653186737989e-05
8.3071980332887e-05
5.13138993397128e-05
2.94382227617262e-05
2.94600647010701e-05
5.52199033257033e-05
6.96966677114163e-05
8.45975627062798e-05
3.28378704325777e-05
-1.34256928928162e-06
1.16598082960861e-05
5.2609649435944e-05
2.07982317128751e-05
9.02557294157166e-05
1.42730470153051e-05
-2.47946725191729e-05
9.27231833349473e-05
6.76650374285046e-05
2.65584353306468e-05
0.000123818854859419
2.57870608481492e-05
3.78421775594693e-05
6.88941909669418e-05
4.1594563730007e-05
7.86408851712013e-05
2.21465978705994e-05
2.59392116619985e-05
4.97184347827279e-05
0.000122024568745053
4.38088451263663e-05
2.24310580190853e-05
-1.22959315466186e-05
-4.25164501614265e-06
7.22000375608566e-05
4.91711409502275e-05
5.15912314086215e-05
-1.12787856266569e-05
4.80994196191433e-05
3.53579321127347e-05
-2.29049247668286e-05
9.18533327796497e-05
3.20104667736287e-05
2.44320922428437e-05
7.06911232889623e-05
4.08206072476923e-05
7.6638267557517e-05
5.01601686379426e-05
8.99113493131927e-05
9.23716430151411e-05
8.70174242479918e-05
2.20439807742292e-05
4.75217867704828e-05
3.15881945277529e-05
4.3332538439609e-05
6.49052276924529e-05
-9.84842099974343e-06
6.67461919350682e-05
6.36302691211834e-05
3.65098246538027e-05
5.84900911971125e-05
0.000118657325315799
0.000106681220897028
8.17134486414202e-05
7.38096684806467e-05
1.52218029044699e-05
0.000101437375499129
7.78994320766959e-05
6.26241208940546e-05
7.9279435484537e-05
4.86919682044315e-05
-1.57130894503448e-05
2.90256491369197e-05
7.78824605640078e-05
2.3494889316863e-06
4.64452331852154e-05
1.6242529595686e-05
2.10920302940443e-05
4.46916974981384e-05
2.75546397998634e-05
1.2350705147566e-05
5.74454724020596e-05
2.63969344058334e-05
8.45525239682109e-05
4.99621812071096e-05
6.14410768045772e-05
6.30820037557236e-05
5.69198219623646e-05
9.11519156882644e-05
1.68533736734533e-05
0.000113464593527299
3.43136861842516e-05
5.05367624741456e-05
5.35324547469225e-05
5.55657838845772e-05
3.69490664804987e-05
4.44811520467712e-05
5.92571407074255e-05
5.09482150615578e-05
5.48018303041509e-05
8.64172307742205e-05
5.82070519749087e-05
-9.05979008756397e-06
-7.39605117836855e-06
3.60528942667425e-05
6.27666702616907e-06
9.32563439800153e-05
4.81968950423909e-05
7.06164857594525e-05
1.63318961355234e-05
2.2199188433671e-05
7.11200249586918e-05
8.84470960870666e-05
1.2754181916394e-05
1.44340677095425e-05
0.000108761241400314
3.52509647187847e-05
2.24354137672793e-05
8.27041446158353e-05
6.39234640799696e-05
3.56980067335527e-05
5.88910158983408e-05
6.59304697932107e-05
5.81350207269185e-05
1.50413624709662e-05
8.66571627062253e-05
3.76151020063139e-05
4.21928183850793e-05
6.62759576856647e-05
5.73166128111852e-05
2.00179121585224e-05
5.73366733317628e-05
0.000121304124873548
3.94644955445289e-05
9.30710906033065e-05
4.96146486683442e-05
4.89739053802613e-05
6.43849835122471e-05
7.49621161963568e-05
7.66236783832397e-05
7.1790800056289e-05
8.90820461165471e-05
7.92918261581299e-05
-8.95303554575977e-07
9.712431879524e-05
7.64293879122621e-05
7.63497693816136e-05
-8.57468038092388e-06
2.42445781871783e-05
0.000105018793724793
5.55108655610699e-05
9.58770095338669e-05
-2.35975950092809e-05
4.84757312005326e-05
8.64944792786789e-05
3.88472976421679e-05
3.40622647995063e-05
-5.93044487553676e-06
5.55367642872087e-05
5.28160078447797e-05
-1.45748029488504e-05
7.74248387175511e-05
9.29454656686124e-05
0.000129850553999067
4.3640314360655e-05
0.000113853026794377
2.26111434786051e-05
3.48486591814449e-05
1.80314525959831e-05
5.56396537161185e-05
9.04881188070624e-05
9.09315448188067e-05
9.10010853225679e-05
6.32042224893931e-05
5.62471100888979e-05
5.74953794060217e-05
3.29507340475651e-05
0.000123251762990584
7.54476837481531e-05
2.68131925018136e-05
9.17323780605205e-05
6.61084376675309e-05
5.36612732656791e-05
5.22167577746088e-06
5.61195597828323e-05
8.38867600072171e-05
8.35054032733632e-05
4.60399137266836e-05
6.56810225341188e-05
7.95617047343497e-05
5.85064553208388e-05
6.05812841467514e-05
7.15185110132958e-06
3.20377668971624e-05
5.57859710615218e-05
9.28582186380461e-05
9.06217227890931e-05
3.64362703835905e-05
3.10936571226825e-05
6.905742972071e-05
9.21582132338985e-05
6.27844998414537e-05
6.47824257147136e-05
4.38335573562233e-05
4.90328801977924e-05
5.74168193572463e-05
2.6278533633725e-05
9.91156928155738e-05
4.1472000450636e-05
-1.43288518995253e-05
-3.20354431643699e-05
0.000100381860259789
1.71475791873816e-05
8.50757797729488e-05
8.74567438699438e-05
5.08246190854963e-05
3.73999424234744e-06
7.5399742316695e-05
6.6442012799537e-05
1.74131091022466e-05
6.39205736095786e-05
7.49811499447216e-05
5.79899607389648e-05
-1.93237994065117e-05
7.78237585794912e-05
7.56153470501475e-05
0.000103976508517542
7.03721916558219e-05
0.000104062137362801
4.39881045089917e-05
1.58315264991015e-05
0.000115228402604274
2.97516899240518e-05
7.53113381143664e-05
5.47191766698167e-05
7.23084109231037e-05
7.22528745364468e-05
7.74125276365993e-05
2.82046821436539e-05
3.56486597151396e-05
2.34541626191599e-05
0.00010265900855399
9.01306815678515e-05
4.47331750562432e-05
2.04256087843107e-05
6.40144076816535e-05
2.78682627635204e-05
1.25072456679633e-05
2.08878675654677e-05
3.61383639857722e-05
6.10883398994741e-05
6.81698629742879e-05
5.70807121381146e-05
0.000111794959562916
1.10740108003051e-05
5.66736592560909e-05
5.0256216666028e-05
4.53327199044326e-05
7.10436124458953e-05
3.29364198872624e-05
3.99950980510893e-05
4.11955724042246e-05
4.17386011099639e-05
6.52667745909785e-05
3.9435132015812e-05
8.35939895243677e-05
2.38384817448975e-05
1.50631116125668e-05
6.42293278938477e-05
6.80826040567433e-05
8.45308087450892e-05
7.53548625809811e-05
6.82026392219151e-05
5.21596526695448e-05
3.74804676148161e-05
7.39289589146814e-06
2.24117576579295e-06
3.43118741202697e-05
-1.53622610157733e-06
5.25810422537945e-05
5.58625518319971e-05
6.50868832447608e-05
9.20817824093366e-05
7.99894068923876e-05
4.55116535135378e-05
3.00987422496502e-05
4.26042516778112e-05
-5.4655269235393e-06
2.79934114644891e-05
7.33485153077463e-05
8.31044803326038e-05
7.14657712433409e-05
5.84932884215429e-05
3.74750702339333e-05
6.34588300950467e-05
5.70322309672142e-05
8.03433565088526e-05
8.30931330339219e-05
3.00461030731864e-05
6.18952357289063e-05
8.94892708395116e-05
8.4720492507657e-05
-1.38982727460039e-05
7.2266218966961e-05
1.81313313003211e-05
4.37614651287567e-05
2.92339842058769e-05
-4.79166622775867e-06
0.000105014221054161
4.39862724471848e-05
6.86078452341525e-05
4.13411928294421e-05
5.26726718559641e-05
3.40231305484002e-05
0.000106489088645678
8.65968868551294e-05
2.16717003090887e-05
1.44280384584964e-05
6.90933153764676e-05
0.000137056775916629
6.23881791555679e-05
6.49873686478995e-05
-1.34079265516991e-05
8.31710492304575e-05
4.45146959216994e-05
-7.64743105113463e-06
4.75921136485909e-05
-3.61608146199286e-05
6.45278302348657e-05
-3.0254016842302e-06
7.35444670984438e-05
4.39568867457413e-05
3.99501740933951e-05
5.38890498922766e-05
0.000105957686021442
4.71296704038255e-05
-7.02455690388158e-06
3.73870293150799e-05
7.97128234601908e-05
6.1281009206678e-05
9.13181511889287e-05
1.92114485346395e-05
5.99120171156271e-05
4.31561639480593e-05
1.62143208257849e-05
8.65723837904577e-05
5.18662937491151e-05
4.53202508741403e-05
-9.69465906000205e-06
5.53600035238668e-05
5.54371265908824e-05
5.81148639006967e-05
2.75725558108568e-05
7.25912602401898e-05
6.73059481256207e-05
9.28350296224192e-05
8.10257450928164e-05
9.25757010602455e-05
8.90527884250694e-05
6.81163236585081e-05
-5.03646089213426e-07
8.89347247286982e-05
7.92002540562469e-05
5.08381316084033e-05
6.21491001376349e-05
1.26520009376072e-05
5.53623093066142e-05
7.53197065344399e-05
7.2296387679985e-05
8.18721461578805e-05
2.76680881828174e-05
1.45881331667697e-05
7.00913316407025e-05
4.08737665037823e-06
8.58599314494253e-05
8.77457346181142e-05
2.92315909639953e-05
8.56434576027964e-05
6.85317869943129e-06
7.97525850243886e-05
8.30113786847328e-05
0.000114065144988324
9.34233677755493e-05
2.59944623611001e-05
3.77366642358174e-05
3.58668425571158e-05
4.73064722065441e-05
2.61780239013695e-05
4.35688468416211e-05
1.51439438889893e-05
4.65645781010254e-05
0.000102365359271494
4.0969668989441e-05
3.92834825200634e-05
2.43247823897077e-05
-2.03184184796728e-05
1.31630717419317e-05
1.4518407758938e-05
9.76728141289238e-05
5.08848898340793e-05
7.33412052666393e-05
6.97163674171764e-06
8.96864630753718e-05
0.000127021190420224
0.00011203314662022
8.6696358204254e-05
5.53074515468093e-05
6.69194307777242e-05
5.08105135014274e-05
4.69119370023585e-05
5.05960168478375e-05
7.22392918158609e-05
-2.42189478356817e-05
4.4012088997629e-05
4.71326998682732e-05
-3.52807013999575e-06
7.13159092793168e-05
8.14150541864258e-05
6.3925424025056e-05
7.22481187255757e-05
7.91773876072224e-05
0.000108406817460853
7.22770654248343e-05
-1.1517407120321e-05
3.85429798129162e-05
2.89585347127847e-05
2.75495475270752e-05
4.79392858029264e-05
7.81463329748398e-05
3.13236193183778e-05
9.55545536994665e-05
8.84852661873904e-05
2.97763260646635e-05
1.00211464531882e-05
7.82214601820882e-05
9.45830438113007e-06
7.71167303205328e-05
6.38611256791074e-05
7.01537933390949e-05
7.46235602227601e-05
4.71899535520499e-05
7.55577679125625e-05
5.53418996169462e-05
2.85435879389437e-05
0.000118727525620406
4.1953833918271e-05
2.26490008616352e-05
5.38317236279703e-05
7.8373250528302e-05
3.41792389980522e-05
4.73366296930142e-05
0.000103865303885743
2.8942517100091e-05
2.09563076947482e-05
8.70593111714927e-05
4.92035075132448e-05
0.000124955173641866
4.63926749297763e-05
1.79581641148921e-05
8.70477331950197e-05
7.93470664081362e-05
5.28579031021562e-05
6.58996705923006e-05
9.08371186983762e-05
3.43700938330077e-05
6.28221565512484e-05
0.0001404723747801
4.768471639408e-05
3.10875606523909e-05
7.26310985582604e-05
9.79416415616684e-05
4.78461453923991e-05
5.51927071429246e-05
-1.8887047316553e-05
0.000112081232336841
5.49358114634138e-05
3.68835090988693e-05
2.41007379360474e-05
4.78613598837025e-05
7.95267828559815e-05
6.35697741725625e-05
4.55937603038443e-05
3.48207277775216e-05
8.20370162103374e-05
1.42195846355099e-05
1.96661843332825e-05
-2.01964453560913e-05
9.07737218117108e-05
6.35955936244764e-05
4.82231418625961e-05
3.01756653810842e-05
3.47408969396894e-05
6.00096514801958e-05
-1.25511761739052e-05
4.85051757538985e-05
1.16970367426528e-05
3.12368535468326e-05
2.42737803581918e-05
4.86348167238001e-05
5.29623108923232e-05
5.72627596992933e-05
1.02373197813216e-05
1.06439804936752e-05
6.93474625613996e-05
0.000118454360055926
4.64947224417571e-05
2.85064548005837e-05
2.54632214671897e-05
6.20351300020696e-05
4.26407303010376e-05
0.000127985412146307
6.54794409319047e-05
5.73445350165457e-05
4.01142478030062e-05
5.6613553695792e-05
8.77239788274508e-05
7.70049350089543e-05
5.49202336387123e-05
9.26184098832071e-05
8.1363149113917e-05
4.3912208197169e-05
2.69560042246741e-05
3.8154730965574e-05
4.3644105534926e-07
4.14869575273956e-05
6.16947851315069e-05
5.54859553689141e-05
4.79378273953353e-05
2.7731469663075e-05
3.63811423911706e-05
7.13491351399572e-05
-2.40612546829599e-05
9.74834519342244e-05
9.01134521693691e-05
3.09242888734977e-06
2.57191958048623e-05
4.52617697032942e-05
-1.66687790878729e-05
2.95265326762063e-05
9.90010629259645e-05
0.00012436408079813
0.000101921999893446
6.34145858989608e-05
4.75314922717039e-05
7.39372615583578e-05
9.56283810304506e-05
3.98746445905091e-05
7.82270388965611e-05
1.28278248602698e-05
7.88466086641544e-05
2.61380953275693e-06
6.87146860975993e-05
0.000107808150127267
4.57848308866441e-05
9.93742091472098e-05
9.00087818003486e-05
5.99250235779002e-06
1.98424971600084e-05
8.02068002303767e-05
7.16307790847471e-06
9.61017656087828e-05
8.83659835980439e-05
4.63889439365213e-05
9.50892809472166e-06
4.31339173254464e-05
7.59345967328654e-05
7.02644228624562e-05
7.71238557767501e-05
3.13636792363111e-05
3.69189509613245e-05
4.39109122050436e-05
-2.68396876635182e-05
4.98606363357719e-05
9.69671900773362e-05
0.000104030333674554
4.14706555107439e-05
2.99062159008539e-05
2.74699201769452e-05
6.92451145626281e-05
4.61264648059223e-06
7.71703579408677e-05
6.84400800964156e-05
3.4040607460451e-05
2.66627432335082e-05
5.99934758664962e-05
3.64503964942395e-05
2.2588584902956e-05
5.24412305021893e-05
7.01979276520492e-05
6.76094461000387e-05
1.45113483927614e-05
6.59456649772674e-05
2.52146061383908e-05
6.44801291894631e-05
0.00012094740423744
7.82228525238011e-05
3.79595974725425e-05
0.000102372526213786
5.45670956366215e-05
4.96831248355761e-05
8.56347243901282e-05
9.91156592443115e-05
0.000109077153867842
0.000104947243586825
3.23418587545153e-05
6.56599804040492e-05
5.42528043472813e-05
3.75128587452111e-05
6.16219437748053e-05
1.25450697686476e-05
5.11906561075369e-05
4.1225294009976e-05
9.45060769238719e-05
0.00010138903598222
8.34186225825639e-05
0.000102252300833747
6.18546393327781e-05
1.65558271732044e-06
-1.05096152171945e-05
4.29270300653926e-05
0.000123035485182316
3.3512485146309e-05
2.89961264582178e-05
6.94812754736186e-05
2.20420644393053e-05
6.55530141839487e-05
8.06946364981042e-05
1.03456283615496e-05
0.000103117330380701
2.95042733282885e-05
2.12787457619667e-05
5.88589897535212e-05
4.79732088658542e-05
3.94893489742821e-07
7.44880313338036e-06
0.000134366684694056
7.08049421867501e-05
2.70581425274105e-05
5.25480885789126e-05
6.94445472245102e-05
6.07798108156969e-05
1.82490153827024e-05
-9.25361032565606e-06
6.87576322581171e-05
5.90716227841251e-05
9.07119133260177e-05
3.16906738166059e-05
8.72029314109472e-05
5.36191374388099e-05
7.43419493745504e-05
1.2213070174585e-06
2.77758576094164e-05
5.20282257111453e-05
4.46176300911894e-07
5.43331150580664e-05
3.93224251727108e-05
5.05770489943893e-05
0.000132392186028631
2.77783106554141e-05
2.69015610663038e-05
7.65084237576827e-05
5.29371917822657e-05
8.20486780818351e-05
0.000121606919263851
0.000117197435300297
-1.34662342400017e-05
3.27503380248821e-05
2.87783320236639e-06
3.46551273481808e-05
5.35826392775868e-05
-1.48201035761863e-05
2.16089561728536e-05
2.70700737625141e-05
6.51404671069137e-05
-5.28178721590749e-06
7.6014044311819e-05
-1.90749961847061e-05
3.48814104419056e-05
5.35531356802683e-05
8.35821336055034e-05
9.00730387968063e-05
5.53867536990038e-05
5.50640447184289e-05
4.82294603213511e-05
4.75645082351933e-05
7.12975553424775e-05
5.29758599081838e-05
8.65111391788154e-05
5.52236266668294e-05
4.59310107330495e-05
9.98159442740176e-05
3.5915000009459e-05
-4.7050492195657e-06
5.66070613847274e-05
5.31919810146104e-05
6.58628027037216e-05
6.81833090236282e-05
4.96785730380867e-05
3.92792201121944e-05
2.43420994455515e-05
7.42980102355679e-05
1.22307722766585e-05
2.99811594687087e-05
3.85058584661526e-05
5.91005262349398e-05
1.83095766864829e-05
5.27520048495931e-05
6.90599460681176e-05
7.71008471906881e-05
6.17202398293432e-05
6.86165968022328e-05
6.83204981335515e-05
-5.90487822490293e-06
4.64055844293042e-05
8.88882473878859e-05
1.53942303584985e-05
7.13976462493888e-05
8.74973553496723e-05
0.000101872336849018
5.5073834816354e-05
6.55767987541497e-05
7.05086566213793e-05
0.000114368415102158
3.21134949993731e-05
4.90805559852128e-05
5.09219396279931e-05
7.92454106705659e-05
1.33573682545938e-05
6.98996503593212e-05
7.46070791537624e-05
8.51175100839558e-05
0.000108921864253188
2.6861636327719e-05
1.31989456974338e-05
1.98976013625461e-05
6.79236775187837e-05
5.36463934609375e-05
7.18913250923617e-05
7.5844409937319e-05
5.89574593891691e-05
4.33221302643703e-05
7.32773011721473e-05
1.2032116773703e-05
3.63874460509431e-05
5.67288299573979e-05
2.41492271753918e-05
8.00606584099597e-05
5.84786350181322e-05
4.31339164586716e-05
8.41550357163342e-05
7.08902793043427e-05
8.194079575911e-06
0.000106295152821339
9.34852263658226e-05
5.39004381148925e-05
1.95945998345374e-05
7.1611530344357e-05
2.73480420743121e-05
0.000129549615199798
4.94326043046595e-05
6.18839345012259e-05
6.58942367272527e-05
4.77902439929658e-05
4.67568109237771e-05
6.51280981725366e-05
2.58638915100733e-05
4.92249593040979e-05
4.57796307441608e-05
7.79867895449494e-05
3.50166629328741e-05
8.14500248271421e-05
2.6195240649009e-05
0.000114979074885558
2.22796776899147e-05
7.86207116399399e-05
0.000102490805118055
9.26496588250373e-05
2.35987378738185e-05
-1.0483622515304e-06
1.92650096013533e-05
0.00012314015789693
0.000106747616422699
5.10746999083146e-05
0.000113420627966176
2.04255662833741e-05
5.85533910134868e-05
7.67736782905878e-05
4.1737177399885e-05
5.15231782143407e-05
-5.77394827504728e-06
1.1008939834548e-05
8.81868843924196e-05
-7.64177224838678e-06
6.85092710623596e-05
5.95986904642392e-05
3.83707092779983e-05
6.12623493913949e-05
6.88704672846676e-05
9.64424173955554e-05
2.28831906811203e-05
4.0966811125042e-05
2.78270581786547e-05
3.20620965612349e-05
0.000100876608287163
8.30348617959707e-05
1.34333297767444e-05
2.02638939706259e-05
6.49869263796339e-05
3.93196246937765e-05
0.000101241738973631
9.3619606710027e-06
4.98519856245738e-05
1.4466214789532e-05
3.23154548838921e-05
6.05003979396106e-05
5.6932470467134e-05
7.49395122650248e-05
8.08237403863493e-05
0.000102358888718958
7.30086476479226e-05
1.03445816938849e-05
8.26208205060523e-05
7.57262137986891e-05
4.81958078295897e-05
2.18222109582442e-05
7.95807840199732e-05
9.54089479412215e-05
-3.58266208926226e-07
1.5998041267108e-05
0.00018816783728053
9.79159403134342e-05
2.51740417699063e-05
5.22897387513182e-05
6.31993783506735e-05
1.95834055743313e-05
4.34892606486165e-05
5.05849798434689e-05
-1.82740620259785e-05
-3.54283796969118e-06
9.16283113854195e-05
-1.5064131137932e-05
7.09892856985942e-05
7.23753890164046e-06
9.65504480814498e-05
7.9373262301803e-05
5.82664009409522e-05
1.54875109230476e-05
7.10078951077047e-05
0.000109041020734449
8.69342004115765e-06
6.35222223326718e-05
2.07136741902332e-05
5.47835370650681e-05
0.000134609568248492
2.38485317941053e-05
7.71600640749691e-05
2.80447890416549e-05
5.03145758919621e-05
0.000131885939152603
9.86105079120444e-05
9.60810955378812e-05
3.81735332555044e-05
4.94227843807392e-05
1.98568188862653e-05
2.87656558841625e-05
5.71999472752622e-05
7.81475240221223e-05
3.40898674475398e-05
0.000108250762422315
2.87158686808942e-05
4.89997952980382e-06
7.03466648347514e-05
4.26465302045776e-05
5.28061197286555e-05
3.01160144869265e-05
3.26735422589303e-05
4.23405352026001e-05
6.35737321385153e-05
3.65354616239618e-05
8.62885499493241e-05
2.87288339138153e-05
6.16050185866168e-05
0.000120308803745632
7.17478440602006e-05
2.91380590339265e-05
3.18294312694865e-05
5.32751064120994e-06
1.25980090197579e-05
8.17642313695645e-05
6.20210071045239e-05
0.000125571398918708
6.88105340957481e-05
4.69560840324723e-05
5.42868649239988e-05
5.11455161411516e-05
8.94969121156906e-05
6.17353307161391e-07
4.53025939964922e-05
5.50285374174023e-05
5.95392382022745e-05
4.49247497183605e-05
1.87251859436758e-05
3.85063371985179e-05
3.3750155844976e-05
3.72313182021406e-05
9.27028137577366e-05
4.85552773433885e-05
2.96361845186174e-05
0.000102147154841632
7.47699167380641e-05
7.64518316157896e-05
8.00014059313307e-05
6.80664618019526e-05
8.1376852628916e-05
8.21357559189072e-05
8.97155124427716e-05
0.000103031432455867
2.15316573077107e-05
4.56338977701442e-05
7.51580414391745e-05
3.51852505257439e-05
5.94423573391316e-05
5.75113222694519e-05
7.20360965558544e-05
4.84514714367355e-05
6.99399064525094e-05
8.97996245221751e-05
1.85754746035648e-05
7.78135685596999e-05
1.65548159763508e-05
6.35554056885784e-05
2.75054191115355e-05
2.69472640217847e-05
6.89744363126944e-05
6.98341500658522e-05
6.31621239878405e-05
2.43748798249657e-05
9.11209367662604e-05
0.000107879590573092
6.16526024874294e-05
6.55480545262754e-05
3.80051174726178e-05
4.91979619900813e-05
6.49194868531299e-05
4.48405498899458e-05
7.8468776214057e-06
4.4673243570223e-05
1.68315088065137e-05
7.80920165905603e-05
5.9278674623306e-05
5.63861856729979e-05
1.740215769523e-05
3.11451691951951e-05
0.000103337229846651
5.74698964038107e-05
0.000190582118853676
6.91777262185127e-05
2.99484865410097e-05
-3.17408560790949e-06
6.21505902733857e-05
4.48630334830132e-05
8.29781760139544e-05
8.14161017983368e-05
6.56988467776356e-05
5.19872225946327e-05
7.53148631192468e-05
6.72144247343617e-05
-2.27528725946374e-05
6.50897225417102e-05
0.000112503689596888
5.40875706664634e-05
8.57950602953603e-05
1.96123952178881e-05
5.50761555453784e-06
3.54372459404534e-05
6.67497393350207e-05
0.000119146409328919
0.000123127929709763
2.64314501239815e-05
5.13374553475847e-05
3.47834975467523e-05
5.76974574505967e-05
4.49639687336356e-06
3.82503375706579e-05
5.49448576593906e-05
5.16080951249751e-05
7.58460892990783e-05
2.54859501625845e-05
4.41024599854828e-05
4.01374642764332e-05
2.08261183283359e-05
2.05933986527617e-05
7.74338211596355e-05
1.58577694849731e-05
6.80654798075253e-05
6.96822611684699e-05
4.36472765072906e-05
4.34885387110735e-05
8.57524257179285e-05
1.88110610146934e-05
5.57705607895652e-05
5.38890130259492e-05
0.000132231590826363
5.39305695335188e-05
5.95347737888978e-05
2.75951032645738e-05
9.0966292100555e-05
1.32918958644803e-05
5.13015127457028e-05
3.9500859764032e-05
9.6228104732707e-05
7.98409406670788e-05
6.17375486002917e-05
5.07077172960883e-05
9.83612240689957e-06
4.87017028989667e-05
-1.88086187225615e-05
6.19596395088811e-05
3.66220344167709e-05
1.77313407185772e-05
3.41684329949013e-05
6.79841999111988e-05
4.18486286474038e-05
5.31660580692803e-05
3.57391859329616e-05
6.24980402736254e-05
1.35827782332785e-05
9.76405381223109e-05
4.45728791013415e-05
3.88861005130305e-05
4.39020171637964e-05
2.62367619273885e-05
4.17638565309949e-05
5.78335217768618e-05
9.28672788838811e-05
8.70056446456136e-05
9.23886229663818e-05
1.942068594358e-05
8.30074835045752e-05
6.70286468805044e-05
6.28701302641161e-05
3.39924419236183e-05
3.1692540768727e-05
5.24516846159363e-05
0.000131593228277812
0.000109362925441902
6.43301125902023e-05
3.4986165491179e-05
4.27337806350912e-05
5.2991617704374e-05
5.18744006894607e-05
1.07752170900135e-05
1.29737527810026e-05
3.64896143166794e-06
5.39364933042652e-05
2.4635207207413e-05
1.14593530998097e-05
7.50783566021019e-05
2.43975287249267e-05
3.54965405094656e-05
6.29605227835597e-05
8.56259313715651e-05
7.9737489899431e-05
7.39042545204182e-05
8.03417868465135e-05
7.26429979873024e-05
5.98851588442122e-05
5.68924101463627e-05
6.1714648495962e-05
0.000105526561248894
6.52984534260639e-05
-2.04692171636302e-05
9.99261069715708e-05
8.46920407206811e-05
6.71794507111425e-05
6.30614652458127e-05
3.82529707775237e-05
2.37627354197327e-05
6.50919685423283e-06
6.51845616413106e-05
1.73442874666567e-05
1.5497103633996e-05
8.91283983923793e-05
1.2859339688435e-05
8.82631592153102e-06
2.09484848154906e-05
5.77787137148079e-05
6.65903760943001e-05
2.45442308933272e-05
7.14121271711393e-05
9.22514132552534e-05
7.12444066697932e-05
6.7979689898611e-05
8.94365606026526e-05
5.5971087738174e-05
-2.44959460688719e-05
5.15769482257533e-05
0.000113246948171324
1.15344142625275e-06
6.47798541808705e-05
0.000101770564308233
0.00010420407854451
6.03297495188961e-05
5.63009948111171e-05
2.50487341935629e-05
8.77695103090829e-05
6.4687512143774e-05
7.39131133625315e-05
1.51359965270926e-05
4.49168102302958e-05
5.44140220696376e-05
-2.23729956175133e-05
-2.50894261951241e-05
1.44363037350397e-05
5.45855336681889e-05
7.60893384948935e-05
3.21935144413625e-06
5.11579071076896e-05
8.05918799167238e-05
9.93213526227046e-05
9.38835585925075e-05
7.98169080646052e-05
3.26574414663506e-05
6.26359955410981e-05
2.82829828874664e-05
6.4236385506572e-05
-9.61443462973625e-06
3.07287890278446e-05
8.81028568046422e-06
8.09621954110414e-05
-1.40151964440975e-05
1.43720142933783e-05
3.91388044363996e-05
2.65301777524099e-05
3.76457490438083e-05
8.74845148400463e-05
5.97247816153172e-05
2.19760342168898e-05
6.69339053343061e-05
0.000104798676467348
6.36955845933333e-05
0.000112132250611659
0.000104728423217602
6.27425325923317e-05
4.58226031584978e-05
4.72615083635673e-05
3.40501746448503e-05
8.23576343388463e-05
0.000124195072372136
3.79129816956014e-05
2.86830920233597e-05
7.90690109815407e-05
7.24284125493234e-05
0.000127837910071722
4.16839455071099e-05
5.37909144563567e-05
8.48346208560171e-05
6.59610684607307e-05
4.68012206721863e-05
7.76476491356718e-05
1.6114622089227e-05
5.28981879516205e-05
2.25096434256972e-05
0.000111327237395616
4.98801972919081e-05
3.06883209874505e-05
4.62946706281065e-05
0.000102563403320358
5.420856651243e-05
8.23467908470489e-05
5.76650575193158e-05
2.35693759132994e-05
7.36712549239386e-05
4.30290364298515e-05
6.23741937554375e-05
3.64590435427094e-05
3.40860995236257e-05
0.000118660809174465
6.3779111318136e-05
5.61686847156529e-05
6.21200954949891e-05
9.7012525467975e-05
4.04423868867765e-05
4.98839461446953e-05
6.16309161806838e-05
0.000126894819500374
5.06383521965511e-05
0.000105476946883575
1.3448415352368e-05
6.4361028017326e-05
2.97659091827566e-05
1.21387940026023e-05
6.51806190017487e-05
9.36618298890531e-05
4.66515222752845e-05
8.84933693100361e-05
5.88043834001483e-05
7.20037005226323e-05
5.94799968750757e-06
5.40799942575894e-05
6.60719013827701e-05
6.32381764955509e-05
5.20244205310197e-05
6.12185518028685e-05
5.93637162186903e-05
7.31505442497395e-05
-3.69292607484394e-06
5.92581996620637e-05
3.27498747399726e-05
0.000118271745588515
6.1710519021642e-05
1.87462672505445e-05
8.8784361675084e-05
4.30271280192091e-05
-1.14941888363196e-05
2.70188397874148e-05
8.13540816652372e-05
6.04324139635592e-05
8.0058662519252e-05
6.29861620244806e-05
5.91029447445368e-05
3.31092835771576e-05
7.78406750302465e-05
5.53755236720956e-05
4.05371897456245e-05
2.42940538457832e-05
0.00012238777645819
5.93953175957577e-05
3.37417661131286e-05
8.99949669235358e-05
5.80394702305989e-05
3.75797497388148e-05
2.75406574313519e-05
8.84383146606332e-05
2.00922762188367e-05
-1.22222149260979e-06
4.76452075391966e-05
7.6032958603517e-05
5.82205636282626e-05
3.29769311444509e-05
3.03451308318495e-05
7.74641674542071e-05
7.49613045770501e-05
6.7811992213748e-05
1.63766597465154e-05
0.000124508149540173
5.6920169862548e-05
3.50378757505796e-05
6.04703388124176e-05
2.31557625462674e-06
6.9236421032637e-05
8.69779936273628e-05
7.41747383180505e-05
4.66442602547493e-05
5.94824630549704e-05
5.94262315292676e-05
3.74035235632578e-05
4.84297872022635e-05
5.33042863121699e-05
4.53334284807199e-05
3.13696602488108e-05
5.19025788080931e-05
8.78994537830122e-05
4.83863120867114e-05
4.38404610729198e-05
2.89882072897442e-05
5.75298023875441e-05
7.14174486063023e-05
2.37660211954063e-05
4.4910908308932e-05
0.000130044654625263
0.000109941686566636
8.72794335395408e-05
2.16918738769054e-05
7.04964518489374e-05
5.69830683592945e-05
7.88080994506484e-05
2.52127410743697e-05
3.66553446534181e-05
9.83126916680961e-05
5.66547723788845e-05
8.15573630632289e-05
4.3238358263614e-05
6.99133272506818e-05
3.66596452289464e-05
5.13765417660682e-05
9.61645457674342e-05
3.90365654050711e-05
5.92202775605361e-05
0.000104309752811296
0.000114411001801545
3.30975561518779e-05
9.28891247339482e-05
3.97380029955347e-05
8.51776883158317e-05
5.90688251373829e-05
5.65228353211663e-05
3.13194528123419e-05
1.61013294432129e-05
7.07795290485876e-05
9.83451410075769e-05
4.30081987234328e-05
2.11938661010451e-05
7.50247861201961e-05
-2.43145218066493e-06
1.95106729919911e-05
1.26943862109756e-05
0.000102901162543785
6.44726057034579e-05
1.18151006945673e-05
7.44216710488341e-05
3.3934215098443e-05
7.86588492472247e-05
5.50625810843517e-05
7.47535965983593e-05
0.000122675774285603
9.89716821214079e-06
5.78721533192019e-05
1.94658250569396e-05
6.72622445466078e-05
6.07818429517776e-05
1.54720462682586e-05
7.92973630224171e-05
0.000140594341539324
5.5151987385233e-05
4.11556613004616e-05
5.79973977547758e-05
8.73599521988219e-05
3.74541069107994e-05
0.000101295215275354
8.28123234342195e-05
2.71273727424179e-05
5.45310708903886e-05
6.0770865908405e-05
1.45686187625038e-05
6.0851356415303e-05
2.40641061460398e-05
3.77288361937213e-05
1.84274888704071e-05
5.01741271182763e-05
2.08364663587318e-05
6.68558112719954e-05
6.490784478042e-05
4.10447784826389e-05
-2.33605931199768e-05
3.19459916512492e-05
9.54230970858868e-05
4.47931544724074e-05
7.11246582665149e-05
5.92479192190958e-05
7.23023434907417e-05
9.51907579200332e-05
6.73204088201694e-05
6.20595095459807e-05
0.000124711877152338
9.9834605420514e-06
4.85344625586022e-05
7.69362660078145e-05
2.40211982781731e-05
5.42498997921665e-05
2.0628345607739e-05
6.77768751686038e-05
6.00112944693642e-05
5.29867949111372e-05
2.88742880113679e-05
3.46783470389578e-05
7.51400034611463e-05
3.79351276628308e-05
5.66095274847175e-06
8.04932612016653e-05
-1.96048072384748e-06
0.000101117397882612
3.24599434420533e-05
7.33666393040753e-05
6.14699686420609e-05
3.86828856550717e-05
6.61625891106281e-05
7.9218722315149e-06
-1.26588338710263e-05
9.09544724976365e-05
9.60179630005111e-05
2.65915999929696e-05
-4.61621926418066e-06
7.82875355187773e-05
6.98167789512218e-05
2.71440540576967e-05
-7.28320521334019e-07
6.14615559172933e-05
-1.08750050109766e-05
3.17573518977186e-05
3.6019320244478e-05
3.59905334155763e-05
0.000109513140254788
7.69965540768467e-05
6.25518405462094e-05
4.52822180093901e-05
8.87753344403364e-05
2.42033125910273e-05
3.81145758308569e-06
0.000131280915123134
8.45665018851194e-05
5.80817132614937e-05
4.37735076534272e-05
0.000106355628614502
8.12614805775872e-05
4.41354004018683e-05
7.60275284979154e-05
6.07630088141127e-05
7.67785020202063e-05
4.43765777249745e-05
4.47861685496757e-05
5.94114751407017e-05
2.44974422055256e-05
0.000145237273668391
3.16302311914261e-05
2.09462639030571e-05
7.44322668272782e-05
0.000102716969033911
7.56039431129175e-05
6.50584818633029e-05
2.72928072197178e-05
5.49361976987081e-05
4.54755619216826e-05
1.0647581942267e-05
8.7441345474818e-05
4.42057836331882e-05
7.24442719399166e-05
8.67430642294417e-05
5.59202546634954e-05
7.14004290929506e-05
1.30687974751643e-05
6.65398649146541e-05
0.000130415295115056
3.18085831068181e-05
4.08971958142308e-06
3.09477931777424e-05
8.35118412867337e-05
6.72234048975589e-05
4.60531791743007e-05
1.47784546755096e-05
6.0613121998491e-05
3.63929356621884e-05
4.80254803616441e-05
5.96147892840273e-05
9.93608714707509e-05
4.7733926307264e-05
5.60344137555569e-05
6.17591353882556e-05
4.2007469001177e-05
1.00210756500649e-05
5.735083600249e-05
5.98968648910713e-05
9.41640637906836e-05
3.06822303465643e-05
6.52628356225873e-05
6.88752390962863e-05
1.19344120803588e-05
6.91231995420133e-05
5.84232973867007e-05
4.73135783559823e-05
5.92354914810788e-05
7.87426707191354e-05
3.10797997751297e-05
4.01829514759618e-05
0.000104957407258515
0.000110655425776184
4.69783476049192e-05
1.25882064674346e-05
6.4162273568826e-05
2.85981768205507e-05
7.16622757555135e-05
4.16137565622829e-05
1.21446630163664e-05
8.0540133575024e-05
8.64676304488693e-05
8.00636646819221e-05
7.24794108566777e-05
0.000120763944917925
3.57157892972561e-05
6.24772828553548e-05
4.01906491430712e-05
6.99516152001071e-05
3.94646921410917e-05
5.06241661483415e-05
3.16237865340965e-05
-1.27336309073125e-05
6.4679219290501e-05
6.73115423380743e-05
5.50213892087005e-05
7.54671630538335e-05
4.42312994848043e-05
7.65893774584146e-05
2.54676084327749e-05
-2.57326020524798e-05
7.40483202544641e-05
5.02002237489703e-05
8.6021681343707e-05
7.32194002233981e-05
4.74677646581743e-05
3.59309897823756e-05
4.42661133683518e-05
8.1018161637814e-05
1.91230649629709e-05
5.84238528233161e-05
7.52478520759226e-05
0.000106124151275547
5.20762947579924e-05
3.82924257822738e-05
4.68530090294871e-05
4.94023083094698e-05
7.05412022267351e-05
5.76352672370842e-05
6.26378778172597e-05
4.52294784353729e-05
9.25658939115445e-05
2.85641594828218e-05
4.84402042180339e-05
6.88980131541908e-05
9.70806998550903e-06
5.75209637532916e-05
8.12373113997568e-05
6.08363387413332e-05
6.59107891391521e-05
4.1714050236595e-05
3.55044397947731e-05
6.36184245962581e-05
6.24653315853176e-05
5.01156818469453e-05
9.60846260210713e-05
5.61680496403992e-05
5.39084375616718e-05
6.5215133333665e-05
8.38715221778521e-05
3.94424416548986e-05
3.26760182287353e-05
0.000108361306116459
3.84631954254594e-05
0.000105847466276388
4.96418131092156e-05
6.90754480523363e-05
0.000110373002198715
7.37992111348962e-05
-1.01172112759163e-05
5.04581392360421e-05
3.55784329250933e-05
6.54846175868996e-05
8.78562926466278e-05
5.14310243161189e-05
6.17028979633851e-05
3.68097313393906e-05
4.18616329545501e-05
7.11937096662075e-05
7.6676446879301e-05
3.7650443369963e-05
0.000107488967079566
5.80897943225432e-05
5.46598129979396e-05
6.96594061965568e-05
5.62332226117011e-05
7.1303228918731e-06
5.82629898274337e-05
5.78282445067875e-05
9.75449923518171e-05
7.43728236320282e-05
8.34517367385165e-05
5.71442468339112e-05
1.02048747802734e-05
0.00010119875233246
8.09789308820467e-05
8.10709176163918e-05
7.03665294932353e-05
4.00579454041372e-05
5.45209897844928e-05
8.99941274333625e-05
9.90597856385868e-05
3.22520314481256e-05
5.62405850863056e-06
2.60773695628399e-05
1.54183626290641e-05
-9.98166416840322e-06
3.86320903707409e-05
6.04672851286965e-05
3.52846687589636e-05
6.98216824411564e-05
8.68451627152717e-06
8.61326266766028e-05
8.75902429163965e-05
9.53000670665423e-05
1.15223550301034e-05
7.71717099826616e-05
7.88491892276032e-05
3.0913465015417e-05
2.07686710858771e-05
4.00980865600296e-05
2.02541630228129e-05
5.13646007277378e-05
8.73883027550351e-05
3.89250543022121e-05
1.68938983433474e-05
2.05236992873849e-05
9.25832694975736e-05
6.63098739302059e-05
-1.72846563982494e-05
4.90942072084423e-05
2.23818526615867e-05
0.000108062511059658
-3.66587874296657e-05
3.43182712314198e-05
8.15541414351458e-05
3.87215924111829e-05
7.0167170424889e-05
8.81128352979714e-07
8.48736141237645e-05
6.53031864265621e-05
4.38732175630901e-05
8.95000313608858e-05
7.62538001365993e-06
2.44774186817787e-05
3.29695603865619e-05
5.47560122871924e-05
7.1629780333969e-05
6.1718532874769e-05
0.000126812099335015
3.84644541763984e-05
1.53292974007614e-05
8.64424420698115e-05
7.96596187735935e-05
2.34850901824735e-05
2.54197338830698e-06
6.26449255985335e-05
5.91048498666179e-05
6.49875670123687e-05
5.08584548237922e-05
7.60840968785402e-05
4.96345660672633e-05
3.98776948490809e-05
9.11938000012005e-05
4.69440122606605e-05
4.32090384919259e-05
9.55885048925069e-06
-4.47930367725526e-05
4.15138377458365e-05
9.17816792852133e-05
4.86491279504036e-05
4.48947647124458e-05
8.68204033557533e-05
6.34921276027568e-05
3.37076199083443e-05
3.60947807662506e-05
6.34570450690893e-05
8.95218819497557e-05
1.77288052123767e-05
7.01642636662978e-05
6.08041460462976e-05
3.77903209644984e-05
5.53181352964126e-05
0.000131752469628113
4.22058882136823e-05
1.40314393198495e-05
3.375230150851e-05
3.30015143579685e-05
8.46584425164728e-05
6.80535258628534e-05
2.88738520585014e-05
6.36027479832636e-05
6.84531949512789e-05
6.04836785477479e-06
7.06600917428446e-05
4.38890758553889e-05
2.21024167743959e-05
5.45839484584942e-05
6.05954757749889e-05
6.42601837445504e-05
0.000102103977630494
2.8747600500836e-05
-7.68559643434576e-06
2.37652857162056e-05
2.27232405961394e-05
3.30602986007364e-05
7.39777470493447e-05
1.23222495781493e-05
0.000113034486415113
6.94678312454081e-05
7.25656526895539e-05
3.05446641478279e-05
5.10120337094485e-05
9.86174205290984e-05
6.73518838019709e-05
4.10863330628308e-05
2.50425587797691e-05
5.47793912426078e-05
5.43930310441383e-05
1.69838641755322e-05
9.54039240505661e-05
6.19806515394586e-05
0.000110966615191307
7.25226878454219e-05
3.63137757205524e-05
6.78107502457456e-05
4.32619446754457e-05
7.74000388203187e-05
2.06995194197517e-05
4.45262269935063e-05
6.86792189700167e-05
5.64719104333128e-05
3.04881847746809e-05
-1.17117941665822e-05
4.97124778761155e-05
8.80776750144852e-05
4.7338479452859e-05
8.23535123535935e-05
6.10419003938413e-05
5.44465703240166e-05
1.50715403227367e-05
3.01222432907714e-05
3.89793442524567e-05
5.62888181063373e-05
5.3527309789846e-05
5.23760010416029e-05
0.000117414431824294
4.30939456176426e-05
3.3226496024137e-05
5.44028957334398e-05
5.93909394271775e-05
7.70011048763814e-05
7.26613485857807e-06
9.05255640218473e-05
0.000138153650528468
9.24967869287092e-05
6.26560708677243e-05
0.000122269249403258
8.27513167220263e-05
8.69273776997867e-05
4.83923526982084e-05
3.59720016166515e-06
0.000110514338536456
6.28575371646891e-05
7.28118733692837e-05
4.68279919511341e-05
7.70356389229226e-05
6.80040302365702e-05
8.08325252794653e-05
7.94747289905464e-05
2.54940535061671e-05
8.68361960943985e-05
7.68037158544814e-05
8.12389565830046e-05
3.49966781263363e-05
4.61907570157208e-06
1.49115995647992e-06
9.19935020178913e-05
4.32103985245759e-05
5.76215338676271e-05
6.39603901085353e-05
2.0860452059367e-05
0.000101822867801158
-1.64103238285397e-05
9.99252466808169e-05
3.55695462201543e-05
2.96612279647181e-05
1.4176522462907e-05
0.000114729452472043
4.50214961856345e-05
3.23677910595651e-05
6.30231493165359e-05
7.88895259783537e-05
2.91593411704948e-05
7.41000514270849e-05
7.47954661345245e-05
5.37050974100053e-05
0.00015877673730446
2.06755036884349e-05
6.20200694906492e-05
1.04202617768611e-05
2.37094185048778e-05
7.5293531885029e-05
9.04686929826881e-05
0.000102602337011072
8.70293013818081e-05
5.87640430573272e-05
6.39855603099349e-05
5.27474510099802e-05
-8.4116563597109e-06
6.14586737307244e-05
3.14078262530083e-05
8.59544567180942e-05
5.60354426058746e-05
4.89291721036002e-05
6.51064684779616e-05
9.55996602349292e-06
7.95010350000134e-05
3.86559195526986e-05
5.17122117181133e-05
6.0119821800238e-05
5.00856887370997e-05
4.20248570051958e-05
8.86027570935431e-05
7.60400318047472e-05
6.92160631051856e-05
9.32003690096532e-05
4.05825987691041e-05
1.21377807618083e-05
8.9689577581402e-05
6.77515147709702e-05
6.47105828226858e-05
6.51596744126333e-05
6.16612893609664e-05
2.8571005098253e-05
3.92434838032954e-06
4.46842785959209e-06
4.59398827563705e-05
3.35566059553295e-05
6.83413097494247e-05
6.51564858751939e-05
6.36363921273442e-05
3.64979093661528e-05
3.47235505401741e-05
5.35620198468263e-05
8.01028992234428e-05
3.75462001527539e-05
1.79293130461729e-05
4.64807312663967e-05
7.98221550390517e-05
0.000143629229557609
3.17190587961942e-05
3.05691186307884e-05
5.14094474262697e-05
3.50302577748098e-05
4.70415224610557e-05
7.19851155666607e-05
5.58823483619289e-05
0.000100086054018672
9.16061125497911e-05
7.44141887414184e-05
6.40825954933302e-05
-3.36716211264529e-07
7.80596965691046e-05
-1.69811395147983e-06
9.90517577915613e-05
1.34704716663055e-05
8.6604635419157e-05
7.75854788282564e-05
7.53179655360702e-05
0.000114411209300317
6.55509088949723e-05
6.84535510825318e-05
8.08893936251408e-05
1.87954274540476e-05
2.01414410920301e-05
3.04260969933563e-05
0.000108353272209742
5.80583959445269e-05
5.80103467573021e-05
3.63480299716531e-05
6.18930299315336e-05
2.7789462875058e-05
8.06399001847938e-07
8.73712324862402e-05
5.76289334906233e-05
5.66856477941262e-05
7.67643183830843e-05
4.06676734172687e-05
7.76187393438818e-05
4.19341538795539e-05
5.09924155042069e-05
6.38099875192717e-05
5.18101007873424e-05
1.86344234263606e-05
7.9528750614373e-05
6.26573848118442e-05
9.76138114218386e-05
6.68551445804837e-05
7.1667661982032e-05
7.10729165392144e-05
5.23071521964561e-05
6.11607024099347e-05
9.46751559631587e-06
7.57977261228072e-05
4.4641137548079e-05
0.000117557848907341
3.77362025674164e-05
2.15631912775485e-05
5.26500548176144e-05
6.77134457855149e-05
8.05914588847728e-05
4.20098250250789e-05
7.81265794395724e-05
5.10069134480873e-05
5.87354438031563e-05
8.84857522613011e-05
5.05388956190047e-05
4.47184380964864e-05
3.50957379770849e-05
6.8983250413808e-05
3.19266904631977e-05
0.000111991175068563
9.40585167635584e-05
9.55952470519001e-05
0.000125294316089222
1.45427311807081e-05
6.10809937271805e-05
0.000124101557671693
4.05892269901676e-05
5.72269365785702e-05
6.70214118017367e-05
-1.06806150503694e-05
9.58712035747641e-05
1.71364865362559e-05
3.81269350589693e-05
7.94023026463759e-05
8.19100437617076e-05
8.96530920240765e-05
0.000139031995910602
6.67552790454722e-05
0.000122080159160838
2.57979017928671e-05
2.49515004269436e-05
8.78207148955527e-05
-1.50067516056649e-05
0.00013363471194515
4.30751753009165e-05
2.93847240656665e-05
5.81212805839223e-05
1.98792600384518e-05
6.10812900336987e-05
0.000101586653437212
5.06677308341763e-05
4.30747221503155e-05
0.000126158123800278
4.72156839022057e-05
6.42671618730316e-05
5.20915407595495e-05
6.91542222769522e-05
4.61705250921162e-05
7.66190307374502e-05
2.73051047985355e-05
6.17577043038095e-05
3.62815384052282e-05
4.26026024628702e-05
4.77076006409182e-05
6.50098147485569e-05
6.56884315786319e-05
4.42371765252054e-05
3.31822528229091e-05
5.37768633508963e-05
0.0001152044342862
8.10623108180428e-05
9.58683439780373e-05
9.89159352026716e-05
2.8275522501132e-05
3.11096242279648e-05
3.50548590373825e-05
5.1321785002288e-05
6.06418883760386e-05
3.05320943506988e-05
8.58404561760322e-05
0.000133839253385991
9.81249174577983e-05
4.06629431575336e-05
5.45959101499419e-05
6.00421769944412e-05
8.19795115232114e-05
0.000135489337971965
-4.27441606895721e-06
2.27619085291037e-05
7.00976413349164e-05
7.86952627328314e-05
0.000120132956456378
4.54310838699833e-05
6.94133651101449e-05
4.01028502508742e-05
0.000102123893105131
4.64119534740593e-05
-1.24334439985048e-05
8.22439300773624e-05
7.75422699442259e-05
7.8607183000424e-05
1.97715456314005e-05
6.63816566059081e-05
7.72306884537663e-05
7.86011232243964e-05
7.55139453535136e-05
3.31740583468668e-05
0.000124875319149591
0.000128318414834837
-1.0726277379291e-05
5.59686016333795e-05
7.48408033536487e-05
5.20464834367096e-05
2.66303858546199e-05
7.76838653729296e-05
-3.83162950533193e-07
