# Supplementary material for: Research on computational propagation and identification of mine microseismic signals based on deep learning
Source: PLoS One. 2025 Oct 22;20(10):e0334641. doi: 10.1371/journal.pone.0334641 (PMC12543183; doi:10.1371/journal.pone.0334641)
Supplement: S5 Data — (ZIP) [file pone.0334641.s005.zip › 000100800001632.xlsx_0.txt_24.txt.txt]

2.84444858985447e-05
9.16285322286726e-05
7.40192766191154e-05
9.55997823641584e-05
3.24991276906234e-05
3.42833262358245e-05
8.17469284032814e-05
0.000121108168821345
3.85427340566571e-05
1.92679316887439e-05
2.66003752981203e-05
5.08227383244936e-05
4.15773148190311e-05
3.21603161381177e-06
6.45794062407522e-05
6.37594996960439e-05
3.75429283241459e-05
3.98640645616376e-05
7.55807010471841e-05
7.26847087177963e-05
2.63154598736413e-06
7.33436571485437e-05
2.88815544811412e-06
5.10652484888055e-05
8.3319482215275e-05
6.014340664395e-05
0.000109929801811226
2.93767703876953e-05
4.90935905257118e-05
6.96072084158469e-05
8.34716138607501e-05
2.38350147634661e-05
5.43740464628118e-05
9.95888754202475e-05
4.08599060651821e-05
0.000131137503562832
7.91729986444657e-05
3.45933671742511e-05
4.25838923493841e-05
2.75742013682426e-05
1.2953801702271e-05
4.50578143070743e-06
8.92783004342141e-05
1.68066758346188e-05
5.26084911586565e-05
3.74433857543127e-05
4.31019374464086e-05
-3.18239877897209e-06
4.74329641839223e-05
4.31836370078962e-05
7.010887196443e-05
-1.16015575775e-05
0.000106925935885066
0.000110744992487192
2.53635708104872e-05
5.21363202389232e-05
1.40884468408817e-05
0.00010484400910294
7.49934115777329e-05
9.91676827594811e-05
9.85585473861596e-05
6.53498781189611e-05
0.00011981567407831
0.000142311265821887
0.000116402840099873
7.21099184821734e-05
2.12558906754888e-05
3.91606975282608e-05
4.18837610264748e-05
2.4595249513775e-05
0.000103143778861754
7.38168752747123e-05
2.59016643849339e-05
9.65529295735838e-05
8.20630247426591e-05
4.71749808375902e-05
4.07201140564885e-05
5.74587860552504e-05
6.51483576117985e-05
2.06340052444643e-05
6.93852972300986e-05
2.09473404717491e-05
6.87321532598857e-05
7.66179848415623e-05
9.94153414362214e-05
5.69327303089111e-05
2.8492409782442e-05
9.95804709759272e-05
1.50459381061456e-05
7.703391864478e-05
4.08561744100501e-05
7.33654152112305e-05
5.06374004522614e-05
1.24782978966523e-05
7.42184026492672e-05
7.10324932741269e-05
9.37059632357423e-05
7.75130230910922e-05
6.39172360975238e-05
4.31498988946523e-05
9.75983262958952e-05
0.000122589763483303
-3.18668185646486e-06
4.07405812628458e-05
8.72504415315618e-05
0.000100652898904263
1.44672225205906e-05
1.94881446586699e-05
0.000100599153163354
2.08243982300116e-05
8.28210362808878e-07
3.52212763214557e-05
5.15236363391548e-05
5.22357607242477e-05
6.38519454449235e-05
3.53229676390363e-05
5.42265244330812e-05
3.21880784396733e-05
6.97794769974462e-05
9.97485327312677e-05
5.04140225666368e-05
2.22613458497168e-05
8.08827048678571e-05
9.28647892186734e-05
0.000104825818778281
4.65550210240137e-05
7.47895237708337e-05
4.88708778223013e-05
8.51591692404252e-05
2.83541505163777e-05
1.79707076231906e-05
9.77547613440901e-05
4.25583366198272e-05
2.41261182729379e-05
2.77722939117072e-05
5.87625049239668e-05
3.72856516624863e-05
1.15025731358524e-05
6.14176874961446e-05
9.59084874456429e-05
1.38556148798152e-05
2.12818788798818e-05
6.8797006138347e-05
4.0912971705564e-05
7.38663740711363e-05
4.32001528143898e-05
0.000131027800294671
1.6959704983209e-05
2.97327769908549e-05
9.47908134430886e-05
1.94707399524006e-05
4.92980085581429e-05
6.85970708201766e-05
1.59869140899492e-06
4.00684417197849e-05
6.16131357723007e-05
-2.26638232509721e-06
6.4406172771262e-05
2.73610161326707e-05
0.000100091701672271
5.91849626086983e-05
8.58922918924663e-05
6.67614886804687e-07
7.42301706021159e-05
4.8966245043347e-05
9.7268938580674e-05
4.10294122535492e-05
3.98856284507396e-05
1.17135690984851e-05
1.22555720853586e-05
5.32196281374584e-05
1.18375712569551e-05
6.18011577169783e-05
8.46800886244052e-05
9.13342339840911e-05
0.000107692795613339
6.43142181480051e-05
0.000118834689452282
5.24672796962638e-05
5.92743975553721e-06
5.04744878929097e-05
9.44959670955425e-05
6.03663378931878e-05
2.52063899302882e-05
5.90413845520218e-05
4.89847116529942e-05
4.65598403367802e-05
5.80159541791571e-05
5.11396201964157e-05
2.56098003410342e-05
7.38281932415991e-05
4.78780487111692e-05
5.56088070572775e-05
7.16413210469501e-05
8.67351884352049e-05
6.8746235568804e-05
1.57223938486447e-05
2.78627496887638e-05
0.000122049070830585
8.60380485812471e-05
4.42544636495714e-05
5.81833429764777e-05
2.17279352922196e-05
4.11340594085322e-05
8.71477554268316e-05
9.90687012357729e-05
0.000124666199599604
9.54259450245508e-05
1.62713528914836e-05
5.56968166139244e-05
7.11793954142956e-05
5.71085980366078e-05
8.53053973640846e-05
1.55441430455024e-05
-2.55295465861335e-05
4.18227379590569e-05
8.69997575322442e-05
4.74731247966137e-05
9.76825675832887e-05
9.97842337861109e-05
-1.41495267551709e-05
6.57421231718168e-05
4.38705184324172e-05
6.77063270213271e-05
5.04086722632912e-05
1.6556267769617e-05
4.51444298483874e-05
8.22308449064239e-05
8.20044826526598e-05
2.47109644461315e-05
3.62119716327533e-05
3.39453949137554e-05
5.72725131597104e-05
0.000104439664920042
2.54699017495491e-05
3.29378275296169e-05
8.42972337922623e-06
7.73413447382962e-05
7.59498337122214e-05
7.48305281578268e-05
6.99547362086596e-05
4.31514105093432e-05
4.89291036741203e-05
9.73734393536302e-05
5.1651625766673e-05
1.11213178470315e-05
3.39014917466445e-05
9.20443966653507e-05
4.56934101668747e-05
6.79721277455688e-05
1.74638924427664e-05
8.33186272528771e-05
1.90472456247716e-05
9.24115740929378e-05
-1.08422301427095e-05
3.58233826279216e-05
6.21472002490931e-05
4.36250344996032e-05
6.52144774822243e-05
1.28503731120624e-06
3.27194082500621e-05
0.000108794991389208
1.63424108024399e-05
-5.5366779560102e-06
6.02365890225245e-05
8.97706452417235e-05
-3.67830045887238e-05
6.76599583478302e-05
4.88959734883078e-05
6.1085114787844e-05
8.17346084049147e-05
8.81281876932308e-05
0.00010544008853029
5.04688232694626e-05
2.62369497812205e-05
1.79694325039411e-05
4.98393745574488e-05
1.54126044294963e-05
0.000105751811608493
6.08143614967342e-05
4.41860006207222e-05
6.1373735304267e-05
7.01623688495665e-05
3.64590164554628e-05
-1.13137960049339e-05
6.14476158136725e-05
9.41255326971391e-06
2.80969780417135e-05
3.93140765887021e-05
2.31719856706574e-05
5.58208082817013e-05
8.60876478438769e-05
3.32903604665033e-05
2.90194003666977e-05
5.08429015114561e-05
4.63250449114821e-05
6.94724300282427e-05
4.70951731231938e-05
0.000101808358054002
8.74258727097608e-05
7.55041332325318e-05
0.000114119711239943
9.59066835491553e-05
5.7238458567209e-05
3.81147023068212e-05
3.68668250881603e-05
5.27841131608009e-05
5.16607837061516e-05
6.47129117010241e-05
3.10899354386086e-05
7.42536288684813e-05
4.49101609005148e-05
8.09533107305256e-05
7.71196205481899e-05
5.01334142361944e-05
9.49581567538532e-05
1.34140220142488e-05
3.77677816384557e-05
5.69132320240054e-05
4.24335599902915e-05
4.3753119824105e-05
4.96305711584445e-05
4.55672775847104e-05
0.000101794963765484
8.72856377892866e-05
0.000122530814138941
0.000122831815698948
8.05182688476868e-05
5.49093281737696e-05
8.23280888234996e-06
7.65336308446509e-05
7.11682704511119e-05
4.77459844851379e-05
7.4109032445649e-05
8.21529704007998e-05
4.30187613212865e-05
7.26193909474259e-05
0.000116524591066286
6.71900664542456e-05
3.27386067237014e-05
7.50195537460428e-05
4.32182528528932e-05
2.98726533898506e-05
6.59732857613418e-05
0.000154844183897129
7.02568002060909e-05
2.53849102611878e-05
9.87688504618081e-05
0.000109903671329446
6.102977022443e-05
3.14610066886537e-05
0.000138008624584072
1.60419372255609e-05
5.63950735560391e-06
1.26598345541694e-06
0.000118746564806341
6.88634130215422e-05
0.000115979957578814
1.12682968312178e-05
7.3845384425891e-05
9.43379655884566e-05
1.40735366471225e-05
8.06476820211116e-05
7.48913215358186e-06
6.02439932497091e-05
2.47920936550374e-05
9.53066214658304e-05
3.97746037682072e-05
9.44664509890169e-05
8.06199340047262e-05
7.3256162123287e-05
5.27058183647771e-05
4.7901375453852e-05
8.465314766919e-05
3.8953461586625e-06
2.90755075496404e-05
7.82628032438477e-05
6.92737562846506e-05
5.48890630904656e-05
6.14131482988723e-05
5.91138644492063e-05
2.05509570021477e-05
3.8592758702323e-05
3.19570593178e-05
9.02084161178489e-05
3.57373151925325e-05
6.44886937175223e-05
5.11567660640787e-05
0.000110553204391074
5.50638848412096e-05
6.40544143605035e-06
1.22560628888242e-05
9.03723633188596e-05
3.74223506094793e-05
7.19409248162376e-06
3.04377024482814e-05
6.42185515413421e-05
5.93078972610555e-05
1.75300345370415e-05
2.91933490799749e-05
0.000122022473681014
3.67913080793314e-05
0.000107023744511991
3.1860312871532e-05
5.46075880721115e-05
8.37688574874992e-05
7.43040453313903e-05
4.20404978885707e-05
0.000109955254731264
9.41167846250712e-05
5.1235157359949e-05
2.74772209938465e-05
5.90261448087597e-05
4.89156866308757e-05
-1.09943766440292e-05
0.000129357164256075
0.000101501716433704
7.02235043005893e-05
8.79169149561811e-05
0.00013149159431868
6.97674507881356e-05
4.52980337444967e-05
7.89015507488684e-05
1.30308719704521e-05
7.45469097701798e-05
6.81190197568065e-05
9.18391876809488e-05
7.46661839422747e-05
3.49575100465247e-05
5.24002279608203e-05
-1.39864188612423e-05
7.41990884307386e-05
0.000104992625849882
2.31520171600752e-05
4.04885139210343e-05
-2.74047068554425e-05
3.83856644114347e-05
9.5622791603897e-05
9.02118424590371e-05
9.54641576025767e-05
7.96148761894201e-05
3.31250935874111e-05
7.37267883677139e-05
7.26360174043967e-05
5.52677108832705e-05
3.07910248739057e-05
8.59873216711168e-05
9.81105096581614e-05
6.07369242309009e-05
-1.38859734447259e-05
6.61005894656452e-05
6.88604636157233e-05
8.56574877702511e-05
0.000133641577941869
6.41501575524109e-05
7.99252124472312e-05
9.15162837345386e-05
6.35751189873879e-05
1.65836302293667e-05
5.79173440110505e-05
2.42239186738176e-05
7.00625565415817e-05
2.85443089763913e-05
5.91094597359593e-06
2.83571366778701e-05
5.27387501431706e-05
5.49051463888362e-05
5.9433198550038e-05
6.62835632330536e-05
1.92497780152817e-05
9.19704803603847e-05
0.000120815846776909
3.15584354162955e-05
7.40439802655519e-05
0.000136634254459564
7.23001519039616e-05
4.24625977176088e-05
2.3985564573928e-05
5.51186005474325e-05
8.57313217011826e-05
5.00732754345903e-05
5.96358642169629e-05
6.8391956006847e-05
7.1809066949458e-05
3.36321323387277e-05
8.98494191534535e-05
6.9285741240249e-05
9.44892365334378e-05
7.25587330667589e-05
2.47606541150735e-05
8.47744206605437e-05
7.09107183447352e-05
2.48642251408757e-05
6.99639660052851e-05
6.37993751719321e-05
2.93321150887774e-05
7.35581636538103e-05
7.75190168043809e-05
0.000101572930493186
0.000105030810611854
3.63827687113604e-05
8.01689772456388e-05
1.77808647885608e-05
4.5854193920707e-05
3.16330424113588e-05
4.33256531672902e-05
6.67456269008263e-05
4.75981220008633e-05
6.59872815376529e-05
3.76404245676281e-05
4.33912837058665e-05
3.46275071664084e-05
1.80736633435991e-05
6.6813687639706e-05
5.54585417003549e-05
9.23001371532686e-05
0.000112923642674042
6.0657410082427e-05
6.57328072992002e-05
9.2120862913049e-05
6.10688704490585e-05
1.88159952550543e-05
6.84817067339342e-05
0.000114869323150656
3.83898312355732e-05
0.000134632225353267
5.76318719667372e-05
5.4859525727954e-05
2.56603931876995e-05
4.20856501365083e-05
0.000117679926926095
4.2172173917404e-05
2.1534874177785e-05
0.000102802053381242
5.3429373856342e-05
7.90039491419878e-05
6.73558881873107e-05
1.8947958737317e-05
0.000105331959579424
7.32051973529175e-05
7.43870789869643e-05
6.84711560563463e-05
0.000115956126878185
9.11459329042417e-05
3.86910295418235e-05
9.33872240560648e-05
7.18638300224252e-05
3.27810484437282e-05
3.41993676209512e-05
6.91433520579586e-05
4.22160325836961e-05
6.90472973801447e-05
2.64685764682236e-05
2.32661318590629e-05
7.79203628488619e-05
0.000126880391189813
1.79174599286064e-05
5.93499319108374e-06
1.69813562082776e-05
2.22673145699258e-05
8.29828547755651e-05
7.45051703814438e-05
4.46209585536584e-05
0.000163348505461451
-1.02787212142116e-06
6.70222458075539e-05
2.33325539963387e-05
6.04200794430971e-06
4.45061684382e-05
5.40999737631667e-05
-1.12165786114708e-05
1.94230255713409e-05
7.10208479715288e-05
9.00004652561218e-05
6.53310961019471e-05
3.94181633910973e-05
6.12858044842169e-05
9.68035428247279e-05
3.69313873891084e-05
6.37737253553216e-05
2.82551380585976e-05
9.26003094448279e-05
7.26689808232603e-05
4.7471102596382e-05
4.05627608882448e-05
7.01020939015507e-05
-1.49246981895201e-05
8.84840930938406e-05
6.10065129488307e-05
8.11764302798519e-05
5.54803185012278e-05
0.000133511795892037
3.37391661523456e-05
3.2107887611044e-05
3.30769914667717e-05
0.000163991340955534
5.83806715058796e-05
6.45676197765324e-05
0.000132254765654981
0.000100465676245721
4.84435131287241e-05
0.000125738512479608
9.60963895216097e-05
5.59583734368889e-05
9.36188484110992e-05
4.90568807400358e-05
6.15947816514888e-05
9.51068562555288e-05
1.18594816638305e-05
9.75808410019953e-06
6.35161534856212e-05
5.25524834281767e-05
6.57758904013376e-05
5.58298351447268e-05
-1.17586544996914e-05
4.37470144558535e-05
5.35231057382147e-05
0.000116400921268312
9.74724536732757e-05
0.000110627306393076
8.94843461483959e-05
7.21672377307763e-05
6.06787343398317e-05
2.97576638492575e-05
9.2459387860149e-05
7.20828237969014e-05
9.00034989131881e-05
6.38067524111521e-05
-1.10940288789231e-05
2.59664981762368e-05
4.21059861387478e-05
6.88191886076777e-05
5.42083184773815e-05
4.56964872515751e-05
4.3000067479163e-05
0.000113986185996117
3.90533574189573e-05
1.21715193641185e-05
0.000105971210964682
3.75564727228232e-05
3.55532654133183e-05
4.91484728464715e-05
7.09937274775252e-05
7.95641654654973e-05
4.1201505522361e-05
8.4431869505242e-05
7.22428178060053e-05
8.06646298953579e-05
9.43403678001509e-05
8.71331940588585e-05
9.8890688050987e-05
8.30186839674644e-05
2.40504493121806e-05
6.16359119173341e-05
3.56942798946565e-05
0.000117193429127236
-1.62428388376587e-05
5.78030345903838e-05
5.22340381030115e-05
4.55287377792047e-05
2.89392760323689e-05
0.000116861336314791
6.64769234967473e-05
6.22556617658993e-05
6.45643576009956e-05
4.56711260587106e-05
7.24062004530779e-05
0.000121382063078227
1.42675750475964e-05
9.76649702425451e-05
3.41795169777023e-05
-2.95556719156072e-05
7.90332927284695e-05
2.6953684719173e-05
4.95391291457105e-05
3.07682536625127e-05
1.86930757224682e-05
9.80127424318811e-05
2.81295547276354e-05
6.04243743715817e-05
8.86435502713083e-05
5.26594612578918e-05
7.20106967569389e-05
-1.38187862807861e-05
9.7350233269641e-05
1.58846951737308e-05
2.70257744205527e-05
5.52489154577055e-05
6.5771011866505e-05
1.83746262974268e-05
8.8758790183696e-05
8.34600643330058e-05
4.92346267198249e-05
2.88843338753555e-05
4.97933585085299e-05
0.000114242279886301
3.13909659777097e-05
3.85902907149239e-05
6.90106458394946e-05
7.30044006824707e-05
9.67715919016092e-05
-2.54656215799946e-05
4.87584411186742e-05
7.18924097958244e-05
6.34063176409441e-05
5.26047325582859e-05
5.78196925327142e-05
9.5550616261034e-05
3.83791889029259e-05
5.61555667267173e-05
8.42244568685849e-05
-3.31410416470916e-06
1.61958666513106e-05
0.000104440165583999
7.32745307148399e-05
3.07834142971503e-05
3.18478531336841e-05
7.20783564813775e-06
2.20635067605277e-05
9.19246760251538e-05
5.04554071892397e-05
7.15471261762137e-05
5.97923394394737e-05
-2.3571151038134e-05
-2.9582909713267e-06
6.21806967688221e-05
3.28267275493067e-05
-2.14856717557625e-05
2.47158477248689e-05
0.000113832267463986
3.28370498640358e-05
1.12801013415807e-05
8.67009694340247e-05
4.84126637982445e-05
7.08724098582588e-05
8.29406306893392e-05
3.74119597078426e-05
8.47144317629032e-05
6.38643667871727e-05
4.50489117231748e-05
3.73576487330939e-06
5.92928146735692e-05
0.00010659157189537
9.87123118256599e-05
0.000108112107981953
5.61375277281922e-05
6.05050651444113e-05
6.81815843492267e-05
0.000114959692979603
0.000132798759029612
0.000109223776048688
2.26946855913398e-05
7.66675154803425e-05
3.07838910608952e-05
6.62255700740429e-05
-1.52403515038468e-05
6.25293969305719e-05
0.000101405803254569
6.19134607281866e-05
5.06450297828332e-05
5.85273549855284e-05
8.50058736534374e-05
4.86608240639244e-05
2.7758534566893e-05
4.35457218690132e-05
6.61177875879781e-05
6.48570403440385e-05
3.69112468109352e-05
2.70267347864083e-05
7.50851177557667e-05
3.90605127691412e-05
1.75400590198503e-05
4.17273586537455e-05
0.000100921284003807
-1.41675648756349e-05
0.00010850041689743
4.60532286154641e-05
4.46451906045064e-05
8.31987654871637e-05
3.7890630606171e-05
5.2656114887418e-05
7.70878183256157e-05
9.48069921889505e-05
0.000105058714026438
1.79259604211289e-05
6.09885852289208e-05
0.000107920620598416
3.11322837215681e-05
0.000125164045582738
0.000101847793814503
3.17890087527748e-05
8.07594943786505e-05
8.10145463793991e-05
6.8465587342148e-05
1.47340603783064e-05
3.72747192824493e-05
4.92640286147614e-05
5.84349555112067e-05
5.5089913556541e-05
0.00010287181750413
7.16835403044224e-06
-9.5975577140101e-06
4.79708115850743e-05
7.14113379316362e-05
5.56013021387558e-05
-2.18626615283386e-05
5.26900998324268e-05
6.85031098520888e-05
2.5558330768954e-05
8.87169583184806e-05
7.02527302816579e-05
7.5403700563735e-05
4.27244792765216e-05
5.78789973004662e-05
0.00010218971899561
2.73053376811833e-05
6.67767949212022e-05
9.858166992363e-05
8.55323627036286e-05
2.1735334235165e-05
3.66287559195512e-05
3.04729893119393e-05
8.18681599092629e-05
6.53751185939925e-05
5.23287764347855e-05
-9.07829456109669e-07
6.97173134527463e-05
8.22109754986563e-05
4.43896317683074e-05
9.65266466814474e-05
6.79167569269454e-05
5.23826737785121e-05
0.000121860992174598
7.20713978080306e-05
2.59703421716991e-05
-2.73077868185798e-06
7.99192952438031e-05
4.42989585052569e-05
0.000138843704476533
5.63953338897847e-05
2.19094811244306e-05
6.98187224561705e-05
8.0090273340516e-05
9.05191016331231e-05
9.42648074047194e-05
-8.72903257364575e-06
8.90630602818481e-05
1.77006033319327e-05
7.51321330014106e-05
8.59293387994245e-05
3.5656257739309e-05
2.90130483086972e-05
1.53866544545301e-05
7.38985482763523e-05
4.49170992892943e-05
1.14796639972841e-05
6.36362890265821e-05
0.000116621314908766
-1.21542948895063e-05
4.71909265103731e-05
5.19004383129555e-05
6.85685980414262e-05
-1.09334088379474e-05
3.21043451185522e-05
1.01511953592471e-05
4.10467966976268e-05
9.21111069877155e-05
3.10727307017304e-05
3.96900847429528e-05
8.77271548192136e-05
8.40594521186225e-05
7.47510841559523e-05
6.86524794199152e-05
1.15540886858566e-05
6.93306539977314e-05
7.99379857739857e-05
-9.69844427237028e-06
4.6273464308916e-05
-2.33544074642659e-05
-1.50751373380852e-05
8.88799474317821e-05
2.10692236189288e-05
1.23703250789e-05
2.24156477454717e-05
5.10169736079592e-05
2.85577100252101e-05
-6.68935156349799e-07
0.000130525290903058
9.10739788230202e-05
8.46072063352901e-05
5.00265025896917e-05
3.87393376334901e-05
4.24414921671007e-05
-1.4441743694419e-05
0.000110642968103921
7.98463612822992e-05
6.51612507728801e-05
3.84739229848741e-05
3.19402133359958e-05
6.48843060010931e-05
3.79390418695629e-05
0.000107793194303433
4.71854891633975e-05
1.67936961670192e-05
4.3612742585273e-05
6.68780539738576e-05
1.17778280535684e-05
0.000100400348723776
1.46688898615895e-05
6.69577594923058e-05
3.21641295285079e-05
6.99640595565733e-05
4.75774756847452e-05
-3.40544386830004e-06
8.19306965542419e-05
5.07512887292514e-05
6.90819600359754e-05
6.14599247108791e-05
3.29372008671399e-05
5.54453500509866e-05
8.67320866413881e-05
1.86354852041603e-05
8.0766737838457e-05
5.73364425411857e-05
1.69810312666522e-05
3.16931959406671e-05
1.75250771109194e-05
2.61260598323474e-05
7.55840184478004e-05
6.49569752635893e-05
3.06970886383002e-05
6.74224302881832e-05
6.32874757233421e-05
4.13961838705082e-05
4.93157375174047e-05
5.78758159148744e-05
4.88801493568923e-05
9.05114278729009e-05
4.87525330137035e-05
4.20742441048e-05
7.39301397825538e-05
2.2386916653284e-05
5.61760123199369e-05
4.39797851409148e-05
8.81195804842815e-05
5.82628891795136e-05
8.51931292468514e-05
2.28314334112133e-05
3.55806728570113e-05
6.16684237985443e-05
6.2962760069399e-05
7.99690205147929e-05
7.29054641805326e-05
0.000125799446512149
0.000116934490083252
-1.54411387966886e-05
0.000104044236999172
2.51338188709271e-05
8.15912514550645e-05
3.79998822968607e-05
6.54798546423082e-05
3.12319968709813e-05
3.36950777834868e-05
9.11800185838229e-05
5.61618405498057e-05
4.07059454972749e-05
3.92954541069992e-05
2.08014857821487e-05
8.23403849501295e-06
7.95248165485717e-05
2.58515486164647e-05
3.15498286993465e-05
4.20397711475972e-05
9.58061073012584e-05
7.09583484369017e-05
8.5524914271319e-05
5.16991068256728e-06
2.49899032550805e-05
0.000105294609177874
8.33600864676151e-05
5.67649595523735e-05
1.75244757684556e-05
5.76739248859366e-05
5.22791239982113e-05
2.60228837019994e-05
0.000107989433817112
2.2666496632105e-05
4.51705631709825e-05
4.72377309656543e-05
8.0768485612178e-05
3.60239841370294e-05
9.16682847135085e-05
1.67470927209716e-05
5.05975397489022e-05
1.78532644127141e-05
2.9353444784954e-05
5.18714576293239e-05
6.98615677026139e-05
8.0420504260847e-05
-3.76917304708642e-05
6.00262817677472e-05
3.69150537231695e-05
7.2933185214718e-05
3.57263609517015e-05
5.53086222610175e-05
6.52631189549176e-05
4.0197530451858e-05
6.1610829126097e-05
4.69248191713429e-05
3.1118111147024e-05
8.70305392525924e-06
3.40752667812348e-05
8.76678591004132e-05
2.49409744506993e-05
6.31539446636204e-05
6.59460806670117e-05
2.73043198735189e-05
3.4430325467619e-05
5.53623480989304e-05
4.83956999292924e-05
9.21696228610991e-05
0.000133893715281692
8.32705751185799e-05
8.35287742990494e-05
6.00729942465808e-05
4.48909835103592e-05
6.49018960700988e-05
8.86781646726168e-05
3.33794824712942e-05
4.4978889713796e-05
6.05113223537508e-05
4.11209408241912e-05
3.98606182761836e-05
-4.01096823869928e-06
7.88683849861055e-05
5.27371805351403e-05
6.18314564109384e-06
5.73068195158669e-05
7.13845104919634e-05
6.71016647697762e-05
5.97834197672831e-05
3.44978707713857e-05
6.21480459972694e-05
0.000106014783945541
-2.63791061056873e-06
3.17763345770219e-05
6.8581062399603e-05
3.99915445942031e-05
-2.4630433469259e-05
9.24705220086566e-05
-6.37727272760816e-06
4.32661125044435e-05
-2.31941880915557e-06
0.000101550251979952
8.41714014892828e-05
7.89813476096145e-06
6.70473320631116e-05
5.16362103808177e-05
3.68296346849354e-05
7.97054777029853e-05
3.72056750536476e-05
9.18854646121791e-06
8.54558564638914e-05
5.14909218125986e-05
3.02605091800954e-05
5.83991599758364e-05
6.19890408499748e-05
6.28151950212037e-05
1.69519387577002e-05
7.34997967640046e-05
7.93576094578033e-05
7.40350473673542e-05
4.85235305399959e-05
8.73464714637472e-05
2.33958945460296e-05
8.19428598683409e-05
2.8485658486187e-05
-1.62390235495942e-05
5.07796855258671e-05
2.34038659566874e-05
0.000112172932218696
-3.4674279256171e-06
9.64889414739648e-05
7.67898256760054e-05
0.000105695673081922
5.63344765253275e-05
0.000100822908246358
5.15055642338633e-05
1.49325231729595e-05
1.07208370846303e-05
1.39832038265191e-05
1.10957269392529e-07
5.25643292358635e-05
6.13386639833692e-05
9.03299917374767e-05
2.98882729537296e-05
8.99931421016966e-05
3.06310292463384e-05
9.91916240541552e-06
4.12823321352767e-05
8.19743333686403e-05
3.2928786426002e-05
1.28334702896206e-05
4.71541378888168e-05
8.90584928043166e-06
1.82081498076704e-05
7.02159468224993e-05
2.84939818733561e-05
-5.88331967857644e-06
2.72649468642288e-05
4.37430878894778e-05
6.65689072545447e-05
8.03392530493938e-05
5.59004601895479e-05
-2.93930736513381e-05
4.77992606333692e-05
9.15704822338378e-05
9.31326488510793e-05
7.55929602762362e-05
0.00010803371164705
5.95246042322649e-05
6.40230380690518e-05
6.60971931170619e-05
5.00515597607669e-05
2.75796684512548e-05
4.5452269555735e-05
3.06661959898725e-05
4.60500564742924e-05
7.38249439665223e-05
6.71770564130394e-05
9.19546510831991e-05
9.40187290822844e-05
3.80078863953018e-05
5.21978652273505e-05
6.09877848499154e-05
6.09601125773872e-05
9.17411910057783e-06
3.32110674008533e-05
8.10167604882399e-05
8.41470255889522e-05
0.000112035842798153
1.43696419030458e-05
8.97861262987837e-05
4.80859223540362e-05
9.1127520879683e-05
6.82939848165922e-05
5.62933639172562e-05
6.91663927330826e-05
1.67197591935671e-05
1.64259281696815e-05
2.0500276383715e-05
4.81053102392899e-05
-2.8732357228173e-05
8.76742994278101e-05
6.979222106632e-05
4.77350848815932e-05
6.47152383233064e-05
7.30216318761545e-05
5.88297629368708e-05
6.03462340006143e-05
4.29922093208374e-05
3.89147584272675e-05
-1.01596238662871e-05
4.25804731878571e-05
4.1752622489582e-05
2.62755670185223e-05
6.19895046856503e-05
4.11515945228817e-05
3.52561042602105e-05
8.47087959753542e-05
0.000106300468224029
3.68039229633051e-05
6.12846583246971e-05
5.91284744607931e-05
1.07716812634123e-05
4.49874009920295e-05
9.55710378742356e-06
7.41638645951679e-05
1.12499572352307e-05
2.32734694078214e-05
6.04678983579222e-05
8.72567209644502e-05
5.98821938842935e-05
4.9195588375394e-05
8.35047059049641e-06
4.19607093110529e-05
8.41212812855069e-05
5.26145108182526e-05
7.23936853305971e-05
6.63108055788044e-05
2.07470602766853e-05
3.51279193587047e-05
2.64256387343625e-05
8.4173012131493e-05
6.87051891826473e-05
4.73688566152134e-05
3.45168019380876e-05
1.76547289515841e-05
5.4048041079697e-05
5.17465641972355e-05
2.54018162824712e-05
5.8706345447606e-05
7.63169526569177e-05
7.99560498531578e-05
1.68797363145199e-05
6.65517328276345e-05
8.24183941967845e-06
1.82941479936309e-05
1.09204717488315e-05
0.000100919779597029
4.10030046010218e-05
6.47673437380778e-05
8.15236982612276e-05
8.54837631407292e-05
9.3412949362488e-05
3.68040646638517e-05
9.42398559813589e-05
5.38910365135144e-05
7.56260868988457e-05
1.73571182613539e-05
9.25387610635641e-07
0.000109685331788025
7.5339451247988e-05
7.46313411003128e-05
6.87751910609919e-05
5.4201469723393e-05
4.58905660291181e-05
6.60924228938226e-05
4.58119469729885e-05
5.13126899729835e-05
3.90316891755611e-05
5.77426724018341e-05
8.330494508708e-05
5.57041361287201e-05
6.94316731905118e-05
4.62911295833914e-05
0.000140551319612454
6.97308016549765e-05
5.64062270267966e-05
0.000105903986286841
1.91183744481929e-05
5.35711968010236e-05
6.0353587981116e-05
6.09765545476237e-05
4.17071518016037e-05
0.000104263526376172
8.00578779459356e-06
5.04798432539336e-05
4.71928042835208e-05
3.77419946918631e-05
8.36071836977442e-05
9.53005379248479e-06
3.18444185130925e-05
8.61469144741665e-05
6.4552233907847e-05
9.19734517316972e-05
2.00621328613821e-05
9.68138302552994e-05
6.23376388472734e-05
9.43032554939435e-05
4.21072470869389e-05
6.99862756651886e-05
8.07738962727394e-05
7.9168149412209e-05
9.12269015911266e-05
4.13480604403754e-05
7.26182713540682e-05
2.57355005128744e-05
5.11104493055343e-05
6.5518121502773e-05
8.23809123766593e-05
6.27287159774168e-05
6.96389952870081e-05
1.13274795147207e-05
3.18325546946156e-05
4.41285781769505e-05
8.43375272411318e-05
6.68997163200521e-05
5.83750523635767e-05
6.87036995326208e-05
5.19340537924076e-05
9.73437633755051e-06
7.65139428037353e-05
-1.71731653431701e-05
7.56918520785584e-05
7.96021258930413e-05
9.53762105786142e-05
6.17355775761593e-05
7.80032328413681e-05
6.75288758684855e-05
0.000101952934806544
2.17497778736604e-05
9.12365450374329e-05
0.000102863902678468
1.07267124755807e-05
4.69878812879207e-05
4.72626733593247e-05
8.69597998970933e-05
3.51683910780903e-05
2.1563824324723e-05
5.90630007548625e-05
7.08564741393081e-05
3.04729499538598e-05
7.75867816001543e-05
3.37351540805758e-05
5.13879179717402e-05
-6.09031907043162e-06
4.57889994614747e-05
6.10092267363072e-05
6.03803563327308e-05
2.05716887829815e-05
6.80361682103285e-05
0.000110507801497047
6.82214159509692e-05
0.000115044002823004
4.81016785707442e-05
5.62464038393728e-05
4.88777381111561e-05
7.63015114898004e-05
4.71675851561512e-05
7.37269661790409e-05
6.70491592612033e-05
2.93527838210579e-05
8.1078676408914e-05
8.19512508844873e-05
3.14574678249446e-05
9.74846569397963e-05
2.98547509099733e-05
1.79129983220355e-05
9.13369930042344e-07
-1.41575852443138e-05
9.12503431618805e-05
8.77885069329202e-05
6.28595993066539e-05
3.03204295993611e-05
8.74316979624053e-05
3.91692912715354e-05
3.5636999475973e-05
2.00847407041565e-05
8.02225025729332e-05
5.66218555458402e-05
0.000129141262802443
4.03132429853041e-05
2.37171235640793e-05
1.89857748051526e-05
4.50475199913261e-05
8.16400118024671e-05
4.80547858973956e-05
6.0050892423598e-05
5.92082437891847e-05
-4.49983082841458e-06
8.46782373148552e-05
3.25064849342344e-05
8.21108383817025e-05
6.17203585367e-05
4.6239281632825e-05
6.63730467428249e-05
3.59322841421834e-05
6.83409966001395e-05
7.26100011052864e-05
-9.41893506912962e-06
1.48140744088602e-05
2.39314269344483e-05
2.04875397081711e-05
1.27276908551792e-05
3.82477287224392e-05
7.85093152266621e-06
8.11249190606107e-05
7.03557774076296e-05
7.05977955126787e-05
3.91635196120513e-05
5.56952527066923e-05
9.14192415662467e-05
5.00624519987211e-05
5.85375248144018e-05
1.28669891398803e-05
6.78208102352361e-05
6.34916263210239e-05
3.72735832692065e-05
7.51864242715181e-05
6.22326610733636e-05
5.87785743792796e-05
3.34576704972072e-05
1.36527234046786e-05
0.000109197465955279
9.14074382602247e-05
9.22638211871165e-05
8.30809882706296e-05
4.58068585518852e-05
5.87083398528534e-05
4.11683777773337e-05
-1.26337483701506e-05
5.65750871122575e-05
3.27202370951556e-06
8.05182317403685e-05
7.43376192066129e-05
5.47974458501442e-05
6.96837543924567e-05
-1.01053874154023e-05
7.53742346205809e-05
2.51891731364755e-05
2.39624371383732e-05
8.08583025827737e-05
5.93113709961061e-05
4.94893515331304e-05
4.91745476602654e-05
8.34159351276709e-05
9.50001447622786e-05
1.44887049266235e-05
6.09553985067927e-05
5.66704915492194e-05
6.43146100241526e-05
7.14372134059441e-05
7.60473456980933e-05
4.20787032134534e-05
-1.77120910027798e-05
4.75377719619547e-05
6.19084158264302e-05
8.93445485275698e-05
8.19591161408553e-05
0.000101776401950846
6.70756075363119e-05
-1.57502370101908e-05
5.1169903209847e-05
8.30833474955255e-05
2.57178358666838e-05
5.82740906947344e-05
9.12268344010914e-05
2.26658633995186e-05
1.59517799843113e-05
5.80626211926898e-05
5.61917344250204e-06
-7.68949766561599e-06
3.14641324682956e-05
3.99408844475312e-05
7.97268607936948e-05
0.000123698688144321
9.74314418205814e-05
5.28824303559581e-05
8.20651691376614e-05
4.80586476521476e-05
2.69621307177871e-05
3.58646709770528e-05
7.16860075091341e-05
7.6792218579512e-05
7.52747100418416e-05
4.24695333935796e-05
8.22338349304471e-05
7.91113509121462e-05
0.000115365098494721
6.63668286502378e-05
5.51656015928622e-05
8.73581589210807e-05
5.77810017981155e-07
9.4778739646209e-05
7.73270836320021e-05
2.41574391295321e-06
5.2585312723087e-05
1.02175471855962e-05
2.34137352135676e-05
0.000102079942228089
4.81429131978945e-05
9.33987348497093e-05
6.51579692526163e-05
3.20506089911796e-05
9.22076135958377e-05
6.87462087740345e-05
6.39880001027019e-05
6.31457660717492e-05
3.239684665449e-05
0.000100619769535938
1.56606537132256e-05
8.82468299392811e-05
9.66515263881505e-05
9.15159494881727e-05
7.01176399773453e-05
6.22817622339839e-05
9.55806845435314e-05
4.89263080077879e-05
3.64195324656824e-05
2.15098835095647e-05
7.19240308572838e-05
1.59080236082189e-05
1.64424428033037e-05
1.74185084998503e-05
7.72552739217828e-05
2.99479349750743e-05
7.88794438129758e-05
2.42202029489657e-05
3.24412409878913e-05
0.00012634033877953
3.85411798868596e-05
1.30133007102853e-05
3.35151303791834e-05
2.45543465525028e-05
4.356790639742e-05
4.0814528256772e-05
7.65842744404857e-06
8.20567825502246e-05
5.45477496032997e-05
4.11039221315994e-05
1.18196631095541e-06
6.48640679699661e-05
5.80823524544237e-05
4.23681249169722e-06
0.000100287142886113
7.30620690224441e-05
7.93469634943461e-05
7.81555771430055e-05
4.42467694633231e-05
3.1594685329697e-05
2.77853436534161e-05
6.45075833114174e-05
5.04275131392799e-05
2.56871568094299e-05
-2.46280069091397e-05
4.38003186997402e-05
0.000123124854739298
6.6444757540112e-05
3.70631500786502e-05
5.12114708150046e-05
2.20649864927919e-05
3.70769589149708e-05
7.86104265520396e-05
5.77875029543948e-05
4.97267576124218e-05
0.000100349697795769
0.000137875856810618
8.4348203372228e-05
4.33887946126253e-05
8.76819642211113e-05
4.65624104483632e-05
8.47919771336816e-05
2.5672061556245e-05
8.44045309410418e-05
2.34125398919304e-05
9.09187337181425e-05
1.76084994716749e-05
7.85313725326256e-05
0.000129271105971717
8.50984305459927e-05
0.00011074018080328
9.64777782225748e-05
8.6428834911745e-05
7.09023645951754e-05
7.87097662800279e-05
2.09187540412348e-05
7.4752127668705e-05
0.000121138990837395
7.51937857575545e-05
5.00871857115344e-05
3.98595145571816e-05
-2.64244672799804e-06
7.48786993896081e-05
6.337743255181e-05
7.11709354333272e-05
0.000103293720618859
1.55732965915916e-05
0.000106637200785381
0.000108014342713733
9.10907404502639e-05
5.39618427321016e-05
3.48718319377395e-05
6.87146396404225e-05
7.33641541429052e-05
3.33390435085768e-05
9.28765731547932e-05
8.42721943837212e-05
3.39911318166403e-05
8.3774497362211e-05
7.34072130028974e-05
4.82971286561933e-05
8.59123369534175e-05
-7.35466562022433e-06
4.38357391620713e-05
2.79908320380317e-05
1.32719887372793e-05
5.92490558094347e-05
0.000112679817899878
8.29068056186579e-05
6.635426412125e-05
9.30087611441361e-05
0.000110900743142879
1.23063665927914e-05
4.00215870707782e-05
5.07396937147704e-05
5.67464367618696e-05
4.99984438874846e-05
-1.03279079354552e-05
1.6869745313282e-05
9.01471075895314e-05
6.46007172821229e-05
7.74121228011601e-05
4.57622572368355e-05
0.000107580195081559
7.31198388316846e-05
7.3454855447123e-05
4.81242353111499e-05
1.51485072250812e-05
6.70885295494232e-05
3.68371322416439e-05
2.88027832779437e-05
3.28992800361619e-05
5.12296982522525e-05
9.57114932283827e-06
7.60739827655327e-05
8.73885003662714e-05
5.82051924999171e-06
7.91367224485611e-05
0.000144787456791445
3.92603151323381e-05
1.43307108721222e-05
2.96900850128342e-05
8.62890793920755e-05
0.000118224832659537
3.47272483931319e-05
6.95330513680411e-05
2.77128459927363e-05
0.000145719698677615
2.24236983282293e-05
4.78323785386271e-05
4.43151868458346e-05
2.29646035692882e-05
0.00011631500193723
2.51609996228467e-05
2.34233073452453e-05
0.000127116380887673
9.98273815311552e-05
5.66593773482048e-05
8.24273103943529e-05
7.1196210675489e-05
6.73278475877281e-05
6.35629349151838e-05
4.32433217287118e-05
8.23239226187174e-05
3.92328458326899e-05
5.21504684120306e-05
4.03295827756113e-05
5.61436579597078e-05
2.6827453149111e-05
3.29682102238608e-05
3.51403194979081e-05
8.9653456110336e-05
6.76093911626215e-05
-2.17045148701944e-05
0.000110881802870945
-8.04243616601775e-06
8.10189833075533e-05
7.16727950629614e-05
3.37227737834957e-05
0.000107430374456969
2.04664775520121e-05
9.89613515801579e-05
6.26320394156011e-05
7.73006416844966e-05
7.53485345034748e-05
7.45278417675316e-05
8.29651822697462e-05
3.32480425614271e-05
0.000112297925634108
6.76479493911088e-05
5.1404580495555e-05
8.80383592075413e-05
4.84412086050623e-05
7.70829300105336e-05
4.2557126520537e-05
2.27463072650115e-05
9.01504348367273e-05
6.52660876921929e-05
0.000125785353824253
1.20492316918469e-05
0.000108444092220991
5.22003150759429e-05
2.95997792302299e-05
4.63069519925716e-05
3.6243767559274e-05
7.74022705595103e-05
0.000122767412538244
4.24957123066007e-05
4.606527686698e-05
4.2071379134414e-05
7.11408612491036e-05
7.06004575006753e-05
-1.4714917177605e-05
5.75065365083647e-05
2.42050005890309e-05
3.11705547879933e-05
4.76633777391423e-05
3.46282245531587e-05
9.55245507141882e-05
7.63467101082415e-05
3.26761888444051e-05
-4.80972803096814e-05
4.30048715828374e-05
7.58241263897372e-05
6.20214763372183e-05
8.3792701795061e-05
6.44840241378849e-05
8.84433040883405e-06
4.91564196449379e-05
4.40318225191761e-05
0.000101203075865822
2.62039197276915e-05
1.67500042539299e-05
8.37238177943275e-05
5.3363765024921e-05
0.000147676095802742
3.76514407445678e-05
5.97576479067394e-05
1.58517074726299e-05
6.34803271102895e-05
0.000105169599805259
4.50637215387994e-05
2.94493484055194e-05
6.1096110686792e-05
9.56710825771685e-05
8.55263104172453e-07
6.19693816753336e-05
7.74468579102872e-05
2.25075354277699e-05
3.52309776169905e-05
5.88403661880468e-05
2.41293764010345e-05
5.08028780319469e-06
7.16508553934057e-05
7.67747296975367e-05
9.18990855935339e-05
4.74708216194097e-05
9.32820391355797e-05
3.77373628411937e-05
1.13356165096522e-05
4.96331605292462e-05
8.3267091117579e-05
2.58498559293879e-05
8.7668569162255e-06
6.8950940240988e-05
7.30980626586374e-05
5.36931092211266e-05
8.05412759107812e-05
7.08458910954539e-05
5.22181863680408e-05
0.000111390756915095
8.44538271098394e-05
3.54927998334274e-05
4.60957492968078e-05
5.19663643303824e-05
5.57358920153158e-05
7.00632796532087e-05
5.18919002914354e-05
7.74613851708029e-05
5.09079366190251e-05
6.92647904192115e-05
5.60531509578313e-05
5.71269432205412e-06
4.84693914604318e-05
9.61624093475549e-05
6.71355105105471e-05
6.87939025058511e-05
4.12124815964818e-05
0.000103357227243984
0.00010244472941888
7.16733992741493e-05
3.39166495250616e-05
1.03193480263194e-05
5.24301544149992e-05
0.000105133474818758
8.32118770860189e-05
5.08641124738879e-05
6.16192487054747e-05
3.67395841562168e-05
6.81135229920982e-05
3.9740940343126e-05
6.74031409773059e-05
4.69813584704579e-05
0.00010214188669651
4.03991978162532e-05
6.76473846259881e-05
6.2972562147099e-05
5.52530045482663e-05
5.93906085298034e-05
6.00085260592168e-05
5.62016700806765e-05
5.40610720604089e-05
0.000108635566721264
8.71180184417546e-05
7.52879191163187e-05
0.000129226459541343
0.000104765756261727
4.8701341092505e-05
5.52933678633044e-05
2.97774244560875e-05
8.98523788393729e-05
1.59371044998927e-05
2.00701263955978e-05
3.65586072356141e-05
2.43015205422365e-05
0.000111243083381329
2.90401121349202e-05
6.53505368396437e-05
0.000103249582229653
9.41076956109304e-05
-5.42611248208016e-06
8.20514713063256e-05
7.37721675994702e-05
7.02902024737356e-05
3.68430161547936e-05
7.27745895506305e-05
0.00010779994210463
9.36819626094828e-05
8.82488574328408e-05
8.67343439530382e-05
5.66596670298196e-05
8.27933867434262e-05
6.2766915148166e-05
6.82632699208561e-05
6.70892549491405e-05
5.34077676235962e-05
6.39528297619983e-05
8.0447254503219e-05
5.41502775476795e-05
0.000112924928554316
5.07023943764904e-06
-5.14643704872265e-06
7.04616558117459e-05
0.000110272215466061
0.00012136939397428
2.43535029543557e-05
0.000100628512512987
3.89643096473549e-05
7.95188431462542e-05
6.45690581986702e-05
2.6378894326531e-05
6.61338756118066e-05
7.31864358759874e-05
1.141942085282e-05
8.78165855746447e-06
8.84797021187565e-05
1.12618260506656e-05
1.90546466634779e-05
7.63498910661089e-05
5.39640122595986e-05
1.45714524400032e-05
6.16477351709329e-05
3.9405279043312e-05
5.39176810822497e-05
5.85017171201878e-05
-8.78590604084977e-06
6.29698287544641e-05
4.08600464720026e-05
9.84874720753273e-05
9.59293827927291e-05
-9.0129238371658e-06
2.40986700508019e-05
4.54899800044346e-05
8.97480400215068e-05
5.71808511789452e-05
7.84918479159866e-05
7.65592580867948e-05
7.26202745176886e-05
-2.64534596619395e-05
4.59662446229352e-05
0.000122734024079726
4.00336226044289e-05
7.90666565253018e-05
8.23141197190148e-05
2.16796658366996e-05
0.000102147825918999
0.000110276741843401
0.000107428390471986
2.05928624550946e-05
8.39850689170308e-05
6.44646885905681e-05
7.464526195523e-05
1.80165300053058e-05
3.13807759458408e-05
3.8421384913465e-05
2.67575456108643e-05
9.25514036865004e-05
1.54282471954467e-06
9.73592831981291e-05
7.23548014408581e-05
4.86735568387949e-05
9.25652709122104e-05
2.11083777024042e-05
-7.04430393659361e-06
4.32604329259978e-05
0.000118690671466227
6.97294165539121e-05
4.8792858038655e-05
5.68623974797404e-05
1.3650104091281e-05
5.01683444009455e-05
8.01224370017952e-05
5.10798064579824e-05
2.90404263757391e-05
4.10867132897235e-05
6.23582207066475e-05
0.000152177408155042
9.71573318755569e-05
8.8309887347056e-05
8.49144844025754e-05
5.11717707265062e-05
1.94593274465721e-05
9.47860673037802e-05
0.000111644192669074
5.97631856848875e-06
9.6645899233531e-05
5.88305771911098e-05
3.89787633816508e-05
6.86475337892327e-06
0.00011604571958221
5.80050661751437e-05
4.27419605184815e-05
5.47432357605696e-05
5.1356516637818e-05
5.2992185056027e-05
-8.16966874314336e-06
3.11691425102866e-05
2.86655420597161e-05
3.05978581087874e-05
3.45452629642226e-05
0.000110241661915886
-9.15993601714171e-07
4.81918827988861e-05
5.95774687455065e-06
9.29129633304036e-05
6.40634337546629e-05
0.000109036934903001
0.000120174774329499
-1.0253414435195e-05
1.7708456159465e-05
6.11556530428837e-05
6.08194183951926e-05
7.48881350194621e-05
5.14638129481065e-05
3.64714912938051e-05
5.17822094607821e-05
0.000109516461292975
3.45081910789265e-05
3.45697238033537e-05
2.53885647076498e-05
2.59018245328024e-05
1.79549511897916e-05
2.90236966315136e-05
0.000115383006006083
7.25980950620551e-05
3.27442762985988e-05
5.84525619215781e-05
0.000111774336766117
4.86626084838201e-05
9.17990337149219e-05
8.71485803586109e-05
6.92172563292247e-05
2.47574516685592e-05
6.699765361208e-05
4.55628489914171e-05
9.6621175270076e-05
4.31285785363448e-05
2.47895991171922e-05
6.60966385064877e-05
7.75290738918972e-05
5.30197415728822e-05
5.48756914716944e-05
2.55774544985715e-05
4.07706914903111e-05
4.22606056110345e-05
5.72169667936517e-05
8.91717060098925e-05
9.06233680956414e-05
7.87216946680659e-05
6.52291255953933e-05
-1.09909528758701e-05
4.90275942234002e-06
1.23993365295644e-06
6.23473411560171e-05
2.55822990124985e-05
5.46333117681389e-05
3.13164296263021e-05
4.16802528836619e-05
3.55755249733105e-05
9.87809004476557e-05
9.38473644511903e-05
8.90310290609313e-05
1.38571823741062e-05
4.37172376887242e-05
0.00011489142669262
4.74623054225353e-05
4.81220599945639e-05
5.97315169073998e-05
1.22278677025148e-05
4.032777096501e-05
6.91052940557765e-05
4.88355172443179e-05
3.33123897897646e-05
2.09750674727348e-05
5.24227627157177e-05
0.000111531843499254
0.000111017262518671
6.16875303118267e-05
5.30789415444107e-05
0.000112811097125041
0.000106620044002726
0.000133997013553179
8.79440570561526e-05
0.000112720500419701
3.8948781857202e-05
3.46589748215192e-05
4.2254746032949e-05
7.35569401734624e-05
9.83592113849264e-05
7.52416592730961e-05
6.50077151214267e-05
4.87870397481696e-05
4.26509198754725e-05
9.46782780732498e-05
3.58239007882428e-05
-5.53146926639915e-06
6.58464393937038e-05
6.04710868643121e-05
4.07939700828227e-05
6.24786409515365e-05
8.1798445567707e-05
5.13524628665877e-05
0.000102359979976004
2.86022522019907e-05
5.74464380917116e-05
3.91334046561291e-05
8.56600172293263e-05
3.23538742290773e-05
6.60331528865091e-05
7.37975278045592e-05
8.98158989694134e-05
5.28304711251955e-05
0.000110840832065273
5.26274552370748e-05
7.08882072227116e-05
7.37041831995532e-05
1.95982497486467e-05
2.79708683810958e-05
4.71284311888488e-05
9.49073954637657e-05
6.22221418861494e-05
2.37064866601841e-05
5.50651463611699e-05
9.0479301108872e-05
5.87676351237682e-05
4.85500344781482e-05
0.000124919685162574
5.11620305720426e-05
3.05244283548269e-05
4.46457243774563e-05
2.9632935203319e-05
-1.42066833040869e-05
8.55445077691339e-05
4.00906586538559e-05
7.00620113086705e-05
-3.23717583519922e-05
8.66245879541832e-05
3.29984735705979e-05
9.6564057575911e-06
6.72478081037285e-05
4.85226962931738e-05
6.46883774716546e-05
5.88215032712214e-05
1.55040958487022e-05
4.34084224121999e-05
9.58192729042437e-06
9.22399953796366e-05
6.53386999132308e-05
1.96033926264535e-05
4.40386837733847e-05
2.79118231302919e-05
6.24700807294554e-05
-2.65136899936335e-05
3.77911919815913e-05
0.000109265194672779
3.93258364327552e-05
6.8671071589971e-05
7.24756110818558e-05
9.70345213225615e-05
4.47052099434038e-05
3.48285692555383e-05
4.97087749079828e-05
5.71621443322131e-05
5.72940933427166e-05
5.5640690039893e-05
4.39308199879753e-05
4.70426638289703e-05
0.00010309307313157
4.77081025924095e-05
3.2032481663423e-05
6.36618503802283e-05
3.54271527419868e-05
2.67138508051873e-05
4.71722528452428e-05
5.35568366137453e-05
6.1891759748414e-05
3.64615663227877e-05
6.2555417978511e-05
3.221408781398e-05
-8.84039500040644e-06
7.72694575832068e-05
6.92682116534392e-05
5.96672614594975e-05
6.85771381393539e-05
4.13837341793978e-05
-6.23706953137006e-07
3.36544959148523e-05
8.47476245126064e-05
5.40102264111777e-05
3.86168236638213e-05
7.19242434755695e-05
1.98527051719095e-05
5.5271745320908e-05
6.61164010422954e-05
3.65599291682611e-05
2.57900320095006e-05
9.94043075802638e-05
3.8579087822091e-05
6.44185001966947e-05
0.000111332496546527
4.6166930276941e-05
2.86178755000713e-05
7.44375907204433e-05
4.02993635475475e-05
0.000117110302057815
-2.64562971042346e-05
2.7694009138436e-05
7.33562629977015e-06
7.13334356194126e-05
0.000121663779430608
6.84480053335065e-05
0.000108355349953364
0.00013233732991715
8.2524358373432e-05
9.04349911530107e-05
5.29651172810482e-05
8.06279225052362e-05
5.32227028643548e-05
5.67832534269e-05
5.83787918407759e-05
9.28106832033175e-05
5.67485571423066e-05
1.49187936652132e-05
7.16501441199268e-05
4.58755408113979e-05
7.2655392457876e-05
5.73285558329015e-05
1.49839397026922e-05
5.68585094069543e-05
2.48811664191031e-05
4.40764576713975e-05
2.64554101415878e-06
4.73426984784482e-05
0.000101798172646361
6.31426139981792e-05
3.04182160879234e-05
6.54960797261285e-05
6.6787735445419e-05
5.96178170687306e-05
8.51559463781708e-05
4.67964490063971e-05
6.3516814408089e-05
7.08953344417416e-05
4.26383415901386e-05
3.60773347155966e-05
7.74590956601728e-05
9.70689525560994e-05
9.66868473195022e-05
2.37367899634198e-05
0.000101784835478723
4.85482340076131e-05
3.50263454549166e-05
2.30820026980525e-05
6.48729078390324e-05
0.00012080634903574
1.89694357533284e-05
1.46145316620535e-05
0.000112522977093602
4.31671673543989e-05
1.82879682500966e-05
8.46657603739155e-05
5.85235217965505e-05
7.45301879931428e-05
3.69043180795303e-05
4.83634103051462e-05
0.000107204744180236
5.37161300713872e-05
4.67702101093742e-05
8.66455670614885e-05
9.82493621216076e-05
9.01691200268817e-05
5.9827042912508e-05
0.000109564048492184
5.23735798516665e-05
4.58600078165329e-05
0.000144955966989286
5.5451123836844e-05
7.57743738089255e-05
2.00256373926304e-05
-3.15827267505707e-06
4.86845174228379e-05
7.80657364006652e-05
8.0141880176108e-05
8.70475489772738e-05
0.000114989351105849
4.44683540070169e-05
1.62458120954027e-05
5.96286163218418e-05
-2.37104087243543e-05
4.44966334723436e-05
6.90222766802925e-05
-4.50253641671268e-05
7.36830373697018e-05
0.000106558714007328
5.97688164926896e-05
7.59799503829545e-05
2.57713928090976e-05
2.22519004469595e-05
4.58818241165538e-05
3.84806886724467e-05
7.44548856687361e-05
3.25552323898444e-05
0.000119167256787142
2.66457640193587e-05
1.09219635182389e-05
4.94476749267689e-05
4.6625939159698e-05
1.60624514096911e-05
5.55350605133666e-05
5.32373389404691e-05
7.23220290991621e-05
3.00328760397263e-05
0.000123652195165402
6.04037759136461e-05
1.44584916456128e-05
8.90147732581779e-05
0.000124374622010113
6.78843080302975e-05
7.53690032706942e-05
2.72857418913615e-05
1.10833418136014e-05
1.02568211190378e-05
7.03787145905047e-05
7.39019691404273e-05
3.90280884522398e-05
7.09193119949408e-05
4.72962333203858e-05
7.04618210032203e-05
6.21253932161875e-05
4.64372383431157e-05
8.9132540560279e-05
3.84494524537403e-05
8.64767048730772e-05
0.000106449258076741
4.01410926159835e-06
5.68361628740236e-05
6.15654484630121e-05
4.66911800671685e-05
8.6276289919661e-05
2.57667987915502e-05
8.05322930680118e-05
7.88437556498304e-05
2.30989575685251e-05
4.6869513340307e-05
6.73638278340104e-05
6.50926056013543e-05
0.000100832465645422
9.96995048376591e-06
3.43483406671576e-05
4.4226706087288e-05
6.5045906976244e-05
9.63532887654003e-05
8.32772902592316e-05
2.79030758412033e-05
3.82759288368483e-05
2.90283265137415e-05
1.42061365781643e-05
0.000108224456103199
3.05845516663372e-05
8.50472374283811e-05
4.5289129513126e-05
-7.85330313003009e-06
6.09414146434161e-05
6.05530198134827e-05
7.39263278973033e-05
0.000132779844645811
1.00862422479214e-05
5.18567771823251e-05
6.24265177998786e-05
2.6138681660105e-05
4.72972541104912e-05
3.34249194607833e-05
9.87584762889115e-05
4.83234996967441e-05
0.000138314543789011
1.23081799682056e-05
3.30241074993688e-05
3.83752889987642e-05
8.94547247576498e-05
1.62267135628366e-05
4.48671532692572e-05
0.000111623330832068
7.23344408116362e-05
7.46866196252813e-05
6.96709152895812e-05
7.40504562884564e-05
2.48542501567332e-05
4.46173446775685e-05
3.7668398131607e-05
3.91527436480076e-05
3.91071567575495e-05
7.01255838304245e-05
4.92809343899924e-05
9.61124537474882e-05
2.8871618163629e-05
0.000108894640261537
3.21330026697694e-05
1.66940012081679e-05
5.44707331687975e-05
4.56517017290025e-05
9.29687680335971e-05
4.55809616061157e-05
9.73389398811988e-05
2.17945481130774e-05
6.19962443139672e-05
5.58580639699316e-05
3.62045247640601e-05
4.90037173422742e-06
8.81949889081307e-06
6.40568848635256e-05
5.92104636545026e-05
5.3050112143381e-05
2.3266341598363e-05
9.66513028882661e-06
6.93888704433184e-05
1.33240286049916e-05
0.000109508590475563
0.000110080575872923
7.7367181981961e-05
2.35083943094485e-05
4.46612083575029e-05
5.31367403585844e-05
-4.7786529756477e-07
4.2826556746845e-05
4.9042692125584e-06
3.64226283962567e-06
4.37770879466726e-05
3.8603195827047e-05
4.59565193073514e-05
5.04858700720829e-05
0.000112697033635612
4.19098927035207e-05
0.000124068002522452
8.83725099870864e-05
6.91763656038224e-05
6.9742157337174e-05
3.39482349087928e-06
5.28597543942811e-05
0.000100578595906214
0.000108355983610759
6.54624696437669e-05
5.22476131516348e-05
3.27921984364296e-05
7.37768014307575e-05
3.32284547127164e-05
2.82876560492661e-05
6.29889824332697e-05
1.49410620743004e-05
2.08893892739628e-05
7.48113252248158e-05
6.54844659742795e-05
2.62905841291193e-05
3.25966035635968e-05
1.43431688617508e-05
-4.87752162170466e-06
-1.69199198236787e-05
4.77913486331172e-05
7.07274415716018e-05
3.00234092646048e-05
2.69854656131335e-05
1.82273407467273e-05
4.69625029485614e-05
0.000114387221720336
1.89966197681784e-05
4.35851091837161e-05
9.52476962645732e-05
3.78530339621238e-05
5.94201101837628e-05
7.21847704039626e-05
5.20807786335138e-05
7.65290570263795e-05
6.57068130166344e-05
0.000111791127512945
8.24429667434306e-05
7.06368300536163e-05
9.57710685601315e-05
3.62429836702711e-05
5.83175636757104e-05
6.13285597409967e-05
0.000102079380537019
5.26118905300425e-05
6.41291607308162e-05
4.76820786637075e-05
6.39401371491543e-05
8.98096193972342e-05
6.11683386728219e-05
1.77712848191162e-05
2.05715310747116e-05
5.91591537973786e-05
0.000104006921002344
8.76686756498539e-05
9.16291681303987e-05
3.71770311189335e-05
6.7059684199345e-05
0.000109944178838603
5.00206418774637e-05
4.93734292070327e-05
1.81303088257403e-05
3.87266864540409e-05
0.000101027472133908
7.33758484652523e-05
6.86345417700456e-05
0.000107393927384469
3.34179051907791e-05
4.66371681222831e-05
3.76820380902245e-05
6.97308671598567e-06
5.91459491937338e-05
0.000100805734380864
0.000101322906604206
6.13013105169674e-05
3.12055095336273e-05
3.22236686950727e-05
5.43738634766459e-05
5.26821635741645e-05
5.67994794914907e-05
7.80754175242551e-05
7.5330739534997e-05
9.38259873373641e-05
9.27985786985938e-05
1.00345470317792e-05
2.78654117545863e-05
4.55855978968395e-05
6.6639514626511e-05
2.84764963430964e-05
2.8667170400835e-05
6.15565713561762e-05
8.15907485903786e-05
6.48157127004109e-05
3.8790948344746e-05
5.14437592413639e-05
6.18574348777262e-05
8.18764100447451e-05
8.47302464177892e-05
0.00013346588391938
0.000113865573013983
8.61654250618977e-05
6.50665731877686e-05
3.48172669990897e-05
8.62773051100419e-06
5.28847535330807e-06
4.72235000803752e-05
7.40267911749042e-05
0.000103817968434131
8.61693096299019e-05
9.49131650721408e-05
2.40171339875704e-05
4.40485936304187e-05
5.45293308297915e-05
5.60268209825887e-06
2.35671481724675e-05
5.65109036609588e-05
0.00012625313414299
5.12470191198007e-05
3.48993865505809e-05
6.38076818422809e-05
4.79949944423764e-05
9.5043627570911e-05
2.74507959831669e-05
9.87229628644657e-06
6.30770661426259e-05
7.80469792701149e-05
4.44199422464024e-05
-8.52637577077019e-06
9.49034919928217e-05
5.50225802470338e-05
8.5841815277585e-05
7.08981172674827e-05
5.739826406532e-05
-6.88891583322011e-06
6.7606892470068e-05
8.3789610383377e-05
7.59595476151346e-05
4.2779467162274e-05
7.41078520017152e-05
0.000129912917233516
7.24908334693262e-05
7.66442196937573e-05
7.24493211321401e-05
5.02312975674396e-05
7.15452152086173e-05
8.88526026512458e-05
4.28081191213734e-05
5.56095716511334e-05
4.20200914380317e-05
4.66120424492617e-05
7.91197880793416e-05
5.61090474195066e-05
2.6451645893496e-05
7.89244823243513e-05
4.78325926941119e-05
7.7972395715931e-05
1.72829694628167e-05
2.72294844678042e-05
2.57865488375142e-05
7.21005561692618e-05
5.05433892476757e-05
5.29495224676305e-05
7.46065749697391e-05
1.28064571861069e-05
4.28738118888433e-05
8.22575354234451e-05
1.25425608194669e-05
8.73526479514847e-05
0.000100312125284126
7.33292784033668e-05
4.26013463290298e-05
6.38452649975684e-05
6.05596578131812e-05
6.71429065294254e-05
0.000102227401706652
5.34204160477271e-05
0.000135979397217419
4.72864498603961e-05
-1.91040960042764e-05
8.25433903707061e-05
4.65457836886887e-05
4.35540184193939e-05
2.80120189824359e-05
6.2812585453956e-05
9.73947947814211e-05
9.00817980600843e-05
5.90611650991086e-05
6.58088015764869e-05
6.78572601351188e-05
7.78500920720698e-05
7.06690174344463e-05
7.92938398158173e-05
9.49589819223015e-05
4.0752560985362e-05
6.26569758333108e-05
6.65637137684419e-05
-1.95380055517061e-05
2.03807725230964e-05
4.20560800716566e-05
-1.0044186951535e-05
7.91247680888974e-05
4.77243529064281e-05
4.08315396170826e-05
-1.49388196011054e-06
4.03353278084546e-05
2.12941967761615e-05
5.24485805587893e-05
-1.92713136358573e-06
6.55787865224697e-05
-3.84415320003209e-05
8.69968949751278e-05
2.77999023056165e-05
3.89737410913675e-05
3.01865343323446e-05
5.02948262688253e-05
0.000109002590062119
8.83187889997023e-05
5.19595548468033e-05
3.57718335411166e-05
-7.28425776886094e-06
2.13065221523546e-05
8.97600271536034e-05
3.71797912176588e-05
7.78680844490293e-05
6.19492533590209e-05
6.5376123842421e-05
4.65903566294833e-05
5.71216296322031e-06
7.83668653028326e-05
4.21025542603419e-05
8.85328786974281e-05
8.15622995998761e-05
2.45852023472109e-05
7.73610295186575e-05
2.77248162068883e-05
2.80387946036189e-05
8.18289991871956e-05
4.72771436916093e-05
9.98585267260315e-05
8.1825918957785e-05
5.97246737937015e-05
7.41281030542244e-05
3.90781145675278e-05
6.17966928379941e-05
7.75862002259047e-05
5.78220804488903e-05
-5.35930870358163e-06
2.39010275907501e-05
9.74560153268353e-05
7.67399096811772e-05
8.72085931874471e-05
3.73632422988388e-05
3.20769769308004e-05
6.54151804209633e-05
4.31581082224344e-05
6.70568336336159e-05
0.000112720478428498
1.94763400905916e-05
3.11026195616509e-05
5.19434158392682e-05
7.80329631306079e-05
2.74384032702414e-05
-8.23293720613616e-07
8.35342218919087e-05
6.78721422343575e-05
9.45065576252429e-05
7.39486792495842e-05
5.21435472037905e-05
3.16111797293962e-05
4.28355031322602e-05
6.19273132228735e-05
5.19058035449703e-05
0.000119432375555493
5.15966266605171e-05
-8.46639913625112e-08
0.000137036007172979
6.18469167758221e-05
6.54945941867761e-05
8.36754494533123e-05
4.98768199730151e-05
2.28596143473909e-05
7.757378657917e-05
4.71809961049136e-05
3.46997333663348e-05
7.80173379759954e-05
6.58296685604735e-05
2.83825608641365e-05
4.08878552192587e-05
-2.8181336043123e-05
0.000112943135424287
9.83917861794791e-05
6.85639173771988e-05
-7.12227980646276e-06
4.24034441101082e-05
4.12301730980686e-05
0.000107934770704196
0.000104260342594102
0.000113419523799138
4.44108047026329e-05
7.20004121505843e-05
7.42460995283092e-05
2.60452816772475e-05
9.00990993197416e-05
8.00514477764979e-05
7.30541289642558e-05
5.12385874689386e-05
5.25956076541246e-05
6.66132845297737e-05
0.000106917735992836
5.43780131435091e-05
2.94248197436559e-05
9.88290991955582e-06
6.79856046606697e-05
-1.11681496636457e-05
3.23425247383231e-05
0.000113954878823993
5.39963381465556e-05
8.26371929071781e-05
6.06113858921337e-05
8.29904433589253e-06
3.33948810836984e-05
2.89883682035348e-05
6.03973790777429e-05
8.32962713996352e-05
3.37531298888326e-05
-7.46659658409351e-06
1.95342204015124e-05
5.72105797443515e-05
8.70466375699522e-05
-8.88684965010488e-07
8.46405114450018e-05
2.53503917103208e-05
1.40332415185232e-05
4.30779915188191e-05
5.3792197582113e-05
5.33503463184057e-05
6.08560781155673e-05
1.76586585655679e-05
3.62994879336618e-05
6.73571179704126e-05
7.97973043792285e-06
5.52475948241468e-05
0.000105923254644077
6.82091054326998e-05
6.70686092432373e-05
2.61340851867833e-05
9.83167661449909e-05
4.40984935847843e-05
4.18262811979917e-05
4.05356421664225e-05
6.36882257596777e-05
9.06355475331701e-05
3.69786350043665e-05
3.79019248140691e-05
1.59569510734232e-05
2.26213408492961e-05
6.86257231972778e-05
6.24096855041937e-05
8.34748978168253e-05
3.99474997852136e-05
7.05437543022499e-05
9.96361088911117e-05
9.71734932575691e-05
6.34106121549094e-05
4.19851425952657e-05
6.13741600460185e-06
8.47525589987707e-05
4.84073444031804e-06
6.12475594896104e-05
5.56403729670933e-05
2.66508764338905e-05
9.97182746223315e-05
4.8420782430125e-05
3.26385839106247e-05
7.77730655909464e-05
5.37893835897129e-05
8.24603225623092e-05
3.85426995981063e-05
7.05790265099834e-05
6.29482845520182e-05
0.000100073828157577
-3.53335897705093e-05
5.79734982283639e-05
6.14186438231523e-05
4.5333516562689e-05
7.85553169871496e-05
4.39607763631715e-05
3.60916851238848e-05
6.46990760034717e-05
1.63118105359538e-05
-2.78213128902329e-06
1.63349836515561e-05
1.12349944649506e-07
9.50748899616424e-05
8.22885841876582e-05
5.19680021559194e-05
5.53852454577536e-06
-1.42767830617944e-06
7.61780230310171e-05
8.09011865116352e-05
1.64424096012139e-05
9.53489056955181e-05
-1.63790104899733e-05
3.50318640199015e-05
8.64751173164797e-05
0.00012657718005453
5.9633965238513e-05
6.65154441802508e-05
8.92443748837478e-05
-1.95287665566984e-06
5.69597580183946e-08
3.09174157801031e-05
5.99468799475701e-05
7.85581233897657e-05
0.000133628927675399
4.53136249737613e-05
9.5195914709221e-05
6.4892495819366e-05
8.2884693360366e-05
6.80048169239352e-05
9.62052837871122e-05
2.6994393477146e-05
0.000104802233861985
4.77945338091732e-05
5.75650391037104e-05
9.50009184461333e-05
5.96247671916844e-05
1.53555653937534e-05
5.99229206272843e-05
6.86533128040774e-05
9.59490636748972e-05
3.08057058974884e-05
7.0260875182218e-05
8.1920935100187e-05
9.01133308378836e-05
6.26032780580419e-06
0.000126114860555574
8.80392925939307e-05
2.95852737582724e-05
7.54060506191792e-06
3.94184583683416e-05
6.51669363182691e-05
6.30979914291815e-05
2.3408427497152e-05
6.45457543674217e-05
5.70262248850732e-05
8.54055718852653e-05
2.64969327806676e-05
8.87386036751162e-05
6.57304477190456e-05
3.66253774067787e-05
6.36608487917849e-05
6.1844714015063e-05
9.26040600284023e-05
5.46821510283923e-05
3.200156705707e-05
1.51457951385074e-05
9.80565941174667e-05
2.81548631566727e-05
6.78327057384637e-05
5.89447600282823e-05
7.54474366534941e-05
2.13565862881216e-05
7.11416120920665e-05
3.72987927813272e-05
7.31659123546099e-05
2.46957405394245e-05
9.0007576471266e-06
1.05310969312805e-05
7.56888934314637e-05
4.85771409581283e-05
8.51145526836074e-06
9.76211353299987e-06
6.38225408628629e-05
9.47206271416148e-05
6.63703506791437e-05
4.99983896468236e-05
-7.22671682613688e-07
4.96636681603361e-06
6.11706688855516e-05
5.14595968884374e-05
0.000110732410078425
9.68213923358376e-05
4.87809643227897e-05
3.96058110945335e-05
4.24831014175095e-05
7.31654546225236e-05
0.000109200758821168
8.90067010805755e-05
0.000110642196078491
8.77723426373551e-05
4.445913955731e-05
7.00401040154483e-05
5.37348603323299e-05
2.16308525766185e-05
3.72716583708697e-05
3.47102750272868e-05
9.57585713774737e-05
7.4826521779715e-05
4.52870768124863e-05
6.97704663113633e-05
0.000136356305957159
2.93744433838196e-05
1.86006684936112e-05
9.29453788145905e-05
2.72468387011259e-05
9.03129976545212e-05
1.99763937171986e-05
4.32967756580536e-05
3.79484020790243e-05
3.50765503963143e-05
-2.60251219998205e-05
6.1257554752122e-05
2.23886773994716e-05
4.09464944208311e-05
8.73906286138634e-05
9.28625450964424e-05
8.54455140865821e-05
6.78895400492111e-05
0.000102344509919209
1.641795525628e-05
9.26112489352076e-05
-1.84545363986226e-05
-9.0487237341599e-06
5.44256331798084e-05
7.30337832638165e-05
3.4235425676692e-05
9.21019860700936e-05
0.000115395979632962
0.000133176727791362
2.43725101340328e-05
4.71221859612654e-05
3.61491933472495e-05
7.22077824827752e-05
6.13768859319451e-05
8.94576222934299e-05
6.75669996539168e-05
0.00010197713276985
4.5964287069616e-05
6.58009700329728e-05
9.76113829651612e-05
6.46491721935284e-05
2.12830084219817e-05
7.51759253218945e-05
5.00292382749414e-05
5.48582924690734e-05
6.72947960148955e-05
2.68263329024658e-06
1.56016974947289e-05
8.36148319801283e-05
9.74150131945798e-05
4.79759040176975e-05
3.4970198261073e-05
7.65990905125346e-05
2.68813967984286e-06
6.39713697879323e-05
6.28952508691582e-05
3.87984634919186e-05
8.98337078589359e-05
5.91549709714485e-06
9.60441383019069e-05
2.75694710684145e-05
6.83970985150395e-05
0.000107096669428966
9.86754147422325e-05
4.08647539629909e-05
8.91710252039418e-05
4.51711341715197e-05
7.58450858212294e-05
2.65266724831625e-05
7.16878875523636e-05
7.04937124890979e-05
5.60842061758965e-05
8.84672275362123e-05
9.95668224272662e-05
7.57807048222572e-05
3.5980551625332e-05
7.24749355685655e-05
-4.76568230390143e-06
9.08614660806212e-06
8.21835077624965e-05
5.20269555917535e-05
9.12618149528384e-06
6.53851997386488e-05
0.00010007182649138
5.75549332889712e-05
3.88321130692674e-05
2.55201777662863e-05
8.57888994735165e-05
8.74402283803643e-05
7.44950374860618e-05
4.31157711636675e-05
-1.11703983542325e-06
4.68087907013822e-05
3.23040131503461e-05
8.97313748112267e-05
4.34687281549783e-05
-4.34931173677181e-05
0.000106871600184855
4.18498318888986e-05
4.55112964018668e-05
8.98735868206145e-05
7.07308064076756e-05
9.28995010064114e-05
7.06699108974435e-05
4.61836309765795e-05
0.000105852266764444
4.28178238903342e-05
7.30953156245643e-05
9.4366685282191e-05
1.47407976002104e-05
1.99392945051829e-05
-4.69317057703298e-05
6.33245401131503e-05
4.91336129935113e-05
7.25542419520868e-05
4.24449966582078e-05
6.46363798593508e-05
8.64887987421326e-05
6.05261199594479e-05
6.30765497911205e-05
4.04490881178227e-05
3.34320612125869e-05
6.1343450153802e-05
3.32728217953763e-05
7.45874449971015e-05
2.00469120142951e-06
3.73816244361581e-05
6.80514005209017e-05
3.97871743449476e-06
7.40667172000241e-05
6.82128978364254e-05
4.03367457130531e-05
2.22416032778284e-05
0.00010035495584191
8.57602919603057e-05
2.80222568994316e-05
3.37708470597776e-05
8.98207545972676e-05
6.93074122032184e-05
6.43269236272419e-05
6.03778452882851e-05
0.000125866060817715
5.41546907141875e-05
0.000133992134864743
9.32904543319698e-05
5.6125463729548e-05
5.81494476172963e-05
0.000104101970013952
8.86772800210193e-05
4.98455565425548e-05
6.56630577847318e-05
6.07293694544015e-05
0.00011061453554804
5.55801619816973e-05
0.000100326116028231
9.69441630299194e-05
7.88682727217856e-05
4.66458763384095e-05
3.58513485113474e-05
4.95822273140274e-05
7.21283896915171e-05
1.65504805955552e-05
6.10674238728992e-05
6.14564752214856e-05
8.19925121134794e-05
8.71844281436925e-05
4.30743443666708e-05
5.03366480015221e-05
6.94322127917419e-05
1.96793869038623e-05
3.6242530882821e-05
5.55191438145235e-05
0.000124473038403942
4.09093256980736e-05
6.19306779491974e-05
9.98822506153031e-05
5.70551519325745e-05
5.50756945356111e-05
8.64757120960091e-05
8.19574896720978e-05
5.72816127683839e-05
3.97905836366572e-05
-1.60296836920899e-06
1.8795294059001e-05
2.44511866825663e-05
2.57225003240765e-05
0.000135265668832434
-6.6717297282066e-06
1.73812528153311e-05
0.000124715244978273
7.27836716756764e-05
0.000140922443203243
3.97261649673083e-05
5.40833326885656e-05
0.000130721384810958
5.62001195631269e-06
4.38724061433761e-05
6.20728329267629e-05
5.79508021576087e-05
7.65425269781505e-05
4.48156461873873e-05
3.00596806000108e-05
7.69028810364894e-05
8.78520268404012e-05
4.35042615085324e-05
0.000106256564093698
0.000100857295715312
3.23208302964902e-05
9.03762464044549e-05
4.46663277488273e-05
4.04471328809605e-05
7.81602501156497e-05
5.41524200222769e-05
1.87449999415356e-05
4.45553547503391e-05
3.12506003003175e-05
5.00450980135823e-05
5.61020439928784e-05
6.32985869192185e-05
2.64451601628118e-05
4.49740830169178e-05
9.50172920551591e-05
4.21939948820243e-06
7.66269733680849e-05
2.55229421414698e-05
3.68189579574719e-05
3.53490334574991e-05
0.000129574029954607
5.15361869455393e-05
6.83935410147152e-05
4.26262710137579e-05
1.42478143212152e-05
8.33203019995922e-05
8.2386133787787e-05
3.86136496520272e-06
2.80325828829554e-05
-4.8839579482498e-05
9.25303540764642e-05
8.97610334321945e-05
5.90058193101411e-05
5.24897987473057e-05
2.64971663290614e-05
6.32466736068788e-05
4.46386997121304e-05
4.9759811034312e-06
2.87934972075708e-05
2.32386981381098e-05
6.21156084214653e-05
7.7511708213936e-05
8.07337112948556e-05
1.95271283674392e-05
8.05193468304051e-05
6.17590395729234e-05
5.05362512460253e-05
2.82181641931373e-05
7.91260115832359e-05
8.49319119428533e-05
6.47317327157469e-05
3.38273250402748e-05
2.2685296335423e-05
1.90401495332033e-05
9.69180708438821e-05
1.54118443111473e-05
7.45917925555049e-05
1.06314907770757e-05
5.66996875611713e-05
3.90684916520353e-05
3.06284764961119e-05
7.37981604743882e-05
4.03029476124088e-05
4.48648163065467e-05
8.71771884812754e-05
5.15192639770938e-05
3.55591622811786e-05
6.20748697624649e-05
7.12390395524624e-05
6.51712352543602e-05
2.67835604474726e-05
1.6374319501618e-05
5.6246061036875e-05
4.75999062787999e-05
6.61882300546996e-05
8.2815099930328e-05
0.000105409965780153
4.64240344776175e-05
7.72594756511896e-06
0.000110573610023909
2.16324201818848e-05
9.52839848216179e-05
5.91265654366699e-05
0.000103246692087878
6.30889084736094e-05
3.98050366028734e-05
9.68246164882158e-05
-9.15080779134524e-06
5.38115545078106e-05
1.27093129870662e-05
6.04907282472021e-05
7.12993005906469e-05
7.43339431287242e-05
1.56386770787427e-05
7.08595991357735e-05
8.49896241161963e-05
1.04743507797535e-05
2.87141747004235e-05
3.39130197111579e-05
2.86939517579213e-05
4.98261986278934e-05
2.44527982718204e-05
7.4605644640916e-05
1.9046561661942e-05
1.73892713094761e-05
-2.60248588945481e-05
8.71136679520939e-05
3.14701293861855e-05
4.98437564748811e-05
0.000104355650681392
3.27497185271022e-05
9.15637351277078e-05
8.40068598671314e-05
1.09945657971816e-05
7.00615865947006e-05
0.000167189186862669
8.46052071871308e-05
0.000118805397181397
2.59374283572591e-06
4.23045185550418e-05
1.57501651261916e-05
5.65513303003439e-05
7.18925752680192e-05
5.87794378729758e-05
8.81172691744537e-05
5.83302115151779e-05
0.000100978863408642
4.59500883615038e-05
8.29964619294162e-05
9.49722517529019e-05
7.73666199216763e-05
8.36159824364985e-05
9.51090081567492e-05
5.81534251055323e-05
1.28805257729308e-05
4.12619905559789e-05
0.000105225782717014
4.82575910607959e-05
7.51656209858957e-05
3.47040619152604e-05
2.99811156711494e-05
2.04462801773373e-05
4.88459614318936e-05
0.000127821157678117
9.54081885853949e-05
7.56910095828288e-05
9.29395826680015e-05
5.00192534036338e-05
7.4736318619345e-05
6.60872569468381e-05
6.10051833888864e-05
3.075099856968e-05
6.83711574676333e-05
5.32622580036405e-05
9.80901227616603e-05
5.88112416247387e-05
3.00274329346827e-05
6.27050607001487e-05
9.25677432757447e-05
0.000109629821806543
3.36796884534599e-05
5.16677035298601e-05
3.07188862804268e-05
4.61624660887077e-05
0.000128591611528692
9.74923553338091e-05
7.03379767853899e-05
7.25933325978559e-05
3.07419187876701e-05
3.19672836788118e-05
3.47293386614603e-05
0.00012001500490912
7.36864371815909e-05
7.54331366640717e-05
9.33723031319213e-05
9.7672438333816e-05
8.91591502081506e-05
7.09366484645731e-05
6.36833620282674e-05
2.12439191912909e-05
2.58657057806266e-05
2.42005189895326e-05
0.000123645127936164
7.78685511763624e-05
7.65181297173321e-05
0.000117265454020893
7.07600029872344e-05
1.41417687468362e-05
-5.98304238152532e-06
4.44807679650956e-05
9.25034879785114e-05
6.50399645469725e-05
1.46686568753677e-05
5.17830005085576e-05
6.35695198545212e-05
-3.38365351022328e-06
-1.31565950192702e-06
4.26654129922787e-07
4.57307501848115e-05
2.2895695269632e-05
7.88843827430026e-05
4.21993738629105e-05
7.0240592021456e-05
4.83473407086783e-05
3.48754564496558e-05
9.38076473924451e-05
8.4838719260366e-05
8.15727082122904e-05
0.000107193544007971
0.000106336912999877
4.48459001681305e-06
7.10028580335166e-05
0.000112747965598813
9.65049281569471e-05
9.06568893067489e-05
9.70744546057677e-05
6.28912024847406e-05
0.000131289381668113
6.80857971441283e-05
5.06506576506383e-05
4.96213228553104e-05
-5.4336861187177e-06
7.02340542970125e-05
8.3857324303134e-05
8.59796592814412e-05
4.01660037274534e-06
4.13025364814713e-05
4.58874508292512e-05
4.5618339898014e-05
5.26979509459276e-05
9.4374466841511e-05
7.9756508228408e-06
7.04236109679696e-05
3.59136678876238e-06
2.49389797790192e-05
7.2067279977526e-05
6.39752344139405e-05
3.00543910028064e-05
6.78300383155817e-05
5.3481115275655e-05
4.27500932084583e-05
2.66856868919018e-05
4.53534584545681e-05
3.87780885060689e-05
-5.56940443692948e-06
4.36675998845035e-05
-4.48535568365183e-05
4.73125022088524e-05
2.67690160626222e-05
4.86555508206815e-05
8.27148495000239e-05
7.64646797994904e-05
5.26512403317028e-05
7.69249076312737e-05
8.93995154010748e-05
7.67681261360201e-05
4.84935102401846e-05
3.16805479392398e-05
0.000119516923697316
7.07062976128655e-05
9.38558187800972e-05
0.000115400809573245
0.000101674820008635
2.07166090777661e-05
7.27161581621955e-05
7.37957388994376e-05
3.67613383810255e-05
8.13350767518978e-05
4.0068534269506e-05
9.67654730618092e-05
3.3957816618003e-05
-1.279908099669e-06
7.34117171436724e-05
7.93563264619618e-05
4.23556314244779e-05
5.49059082502411e-05
6.63026296143134e-05
5.99549698936074e-06
3.54563912818445e-05
5.42281735078842e-05
4.63669248436795e-05
4.75774105077708e-05
1.44403352193102e-05
6.97749896638368e-05
8.92127753366212e-05
3.76698223705138e-05
2.31765112289881e-05
4.23524981557131e-05
0.000105682281410717
6.68160200126523e-05
2.67475226720843e-05
9.40039207994832e-05
0.000116653901033269
5.36953827845409e-05
6.28255189505559e-05
5.71450086502678e-05
9.38238994635097e-05
7.26265418558145e-05
5.70106774997271e-05
5.6227381716793e-05
4.93642278766293e-06
2.0230294549658e-05
7.20309007465159e-05
6.22139366321738e-05
2.13145697767782e-05
7.75091402471738e-05
7.69829710073734e-05
6.46189593864665e-05
1.00978931953601e-05
5.25686218880349e-05
6.25109740995164e-05
2.38362121248751e-05
2.42349783171963e-05
1.53354932513561e-05
2.76874467156375e-05
3.16308726248012e-05
6.52581750268463e-05
6.57604229998432e-05
8.79492384267063e-05
2.27330929988236e-07
1.60738106339048e-05
5.51203588037884e-05
5.51637913020177e-05
2.10917022213442e-05
-4.11164988780189e-06
7.98638841944263e-05
7.38811296643852e-05
7.77959412922795e-05
-1.66721194643773e-06
4.75712681963655e-05
4.86287240716961e-05
4.04436333814323e-05
4.32395756539504e-05
0.00010093989379643
3.96559116432802e-05
3.08302157297575e-05
7.53021087087166e-06
7.4107998399062e-05
4.04757462142612e-05
5.99161868986534e-05
0.000132373404827474
9.52348601273587e-05
7.79618037847966e-05
1.91798724161344e-05
0.000120865389203503
3.96274057990629e-05
6.94783506011715e-05
7.30581227739089e-05
6.63092985092534e-05
3.72142928696602e-05
4.23798209948735e-05
-2.1089569171259e-05
8.26387321523794e-06
2.54431334751523e-05
4.36750247471806e-05
3.47271513340306e-05
5.51285677770541e-05
7.49281784485885e-05
4.60192602514525e-05
9.03191649834918e-05
5.51048138402278e-05
5.07283476390156e-05
5.35265072703807e-05
8.76716673058683e-05
3.00028659747506e-06
5.9178391544131e-05
7.51787147775889e-05
4.71837537832411e-05
4.57062974232993e-05
3.38027902123974e-05
8.28737134332432e-05
0.000121862132793489
9.43714080961799e-05
2.84843341674594e-05
5.02050099670268e-05
3.06948576290388e-05
2.80181642529753e-05
3.51730969095025e-05
4.45887836066727e-05
5.19890705007439e-05
3.58799960373673e-05
5.89373740880942e-05
1.27457526108741e-05
3.2974363086279e-05
7.29861061666816e-05
8.13078254438676e-05
4.88545340126775e-05
4.73062858053574e-05
9.40040256045116e-05
7.47085225132337e-05
7.13669113156133e-05
3.63277036314331e-05
3.80939001751826e-05
8.76993609405446e-05
8.39949955981771e-05
4.03527172422336e-05
5.69678700627966e-05
9.42323734093938e-05
3.91872603559251e-05
7.14613331259492e-05
5.49739940752082e-05
3.89240175661634e-05
0.000105141723676915
6.43300155465905e-05
6.72074846546644e-05
6.71140353152376e-05
6.7139727290465e-05
4.37101449063096e-05
5.38108516540807e-05
4.52360286459488e-05
4.54001007691822e-05
8.46571623597693e-05
2.11199988509493e-05
7.24364725729623e-05
5.97929833431537e-05
7.26937825760527e-05
2.87268920500741e-05
1.41628257649694e-05
7.35252064947222e-05
-2.03193103285625e-06
2.76092376798975e-05
7.88683456979454e-05
3.89997307276195e-05
3.93040228789631e-05
1.58427558292982e-05
2.54098841535223e-05
6.27001568854316e-05
5.03840198300145e-05
2.25635132635911e-05
1.50513038112401e-05
3.389928310947e-05
3.73129066660465e-05
6.09594439282607e-05
3.03048059640002e-05
1.15374016289714e-05
0.00014360587074931
7.72404982443317e-05
1.80902473111674e-06
5.8870295815309e-05
3.15364673315273e-05
4.86621798835446e-05
5.80930486866323e-05
2.44435723831424e-05
7.2868459285215e-05
2.64692843407296e-05
0.000112582371336702
9.15632341028749e-05
2.5694607982368e-05
3.91477515422435e-05
6.65044010069474e-05
4.35680961379162e-05
4.96883665031725e-05
8.81718619114231e-05
4.613411114467e-05
8.86322991149223e-05
2.73204744733662e-05
7.01666263037923e-05
8.20803565928585e-05
0.000112009176130326
7.39448233091371e-05
7.00490771781621e-05
3.64071447913284e-05
4.4384764444296e-05
1.70129341740179e-05
2.86320235701204e-05
7.18213698090228e-05
7.52743292042569e-05
8.04117428120473e-05
2.46252096671371e-05
3.35579532246435e-05
3.69105513372066e-05
1.85571752605929e-05
7.14594408076127e-05
3.87834724817476e-05
7.87117112241913e-05
5.05059354667284e-05
5.72803504067683e-05
7.39763403110382e-05
8.91855631070553e-05
3.5927117068886e-05
9.55518858411323e-05
6.74830361961595e-05
8.5991341064038e-05
1.75829608158941e-05
5.75658930344175e-05
4.7825534200571e-05
5.49027919194642e-05
8.04591816455941e-05
3.53025992444573e-05
-2.32845724436335e-05
2.77137296072234e-05
2.4970845674677e-05
7.71919672074649e-05
-1.99160177163071e-05
3.11457528013908e-05
0.000124484551909539
7.42006954074108e-05
2.82526849184105e-05
7.85507850162845e-05
8.38546438646505e-06
2.68108717766517e-05
5.49165749538041e-05
4.83412539625299e-06
8.37016690297202e-05
7.02191092912803e-05
6.4315989268468e-05
8.29301451231385e-05
8.7134120952461e-05
5.9838454657743e-05
8.22225481134809e-05
9.10571317085706e-05
9.44955826524439e-05
9.4166010883514e-05
0.000155520983618438
3.81560616453486e-05
6.38569229067416e-05
4.70128344645868e-05
8.79581036469345e-05
3.38638495627996e-05
2.80697052396692e-05
1.89899550048778e-05
5.40936648772751e-05
6.38407767748407e-05
3.58832142660473e-05
8.50025595708149e-06
6.47279529963602e-05
9.65329290208448e-05
5.22391519270121e-05
7.91455765072854e-05
3.28567270132485e-05
4.08962980190612e-05
0.000100215241197678
6.37830267555071e-05
4.63366323228162e-05
0.000103203245034468
0.000115911889825112
6.70301007188623e-05
7.2626216773539e-06
5.01495862047253e-05
0.000102680527961559
1.9887414140712e-05
5.04723692654847e-05
6.6763433726163e-05
5.32924077035015e-05
5.82816256946043e-05
8.60792608036421e-05
8.00093304516485e-05
5.88845319193161e-05
0.000103160091485849
5.10462966298085e-05
0.000101207328961585
7.18163692208631e-05
4.56663174807828e-05
6.21801284337442e-05
2.1989501515799e-05
2.40687532653192e-05
6.08014867782777e-05
7.98662325380852e-05
9.71770589568978e-05
3.36590198706525e-05
4.34313108051432e-05
6.35662989329522e-05
4.31135833045411e-05
3.20521149360673e-05
5.26495416814639e-05
-7.95235072114885e-06
4.55377266428158e-05
6.62891707986792e-05
3.58220368370626e-05
1.24389048083222e-05
0.000116744508933881
8.9519217094114e-06
5.16148165930449e-05
3.94980220101217e-05
4.09742476640504e-05
0.000109525510123898
8.14247797271567e-05
6.20510957935461e-05
6.0080745877069e-05
6.14074040739764e-05
7.78259616680051e-05
6.15566841866853e-05
4.05545761000115e-05
0.000104792209478406
5.78726926305367e-05
3.01442698944017e-05
7.23058720432545e-05
6.76822379950002e-05
8.75339095875239e-05
4.58946944974028e-05
7.30375849813295e-05
8.53534841009512e-05
-9.31447261638798e-06
4.75664076252601e-05
7.5653174309042e-05
3.21078427202837e-05
2.31200920880538e-05
1.19727049036507e-05
0.000113074771275934
6.67821255930457e-05
-9.36438496809829e-06
0.00012443129636772
1.56153984008042e-05
4.77133431475354e-05
8.13091536405715e-05
6.66888870201193e-05
5.88168483950677e-05
5.01811864217663e-05
5.48354415751491e-05
2.8100327430619e-05
5.10039276264642e-05
4.31250874734007e-05
-1.29520577894111e-05
7.52102440811849e-05
4.46914075218148e-05
0.00011461292039748
9.32239011578494e-05
3.31098724419153e-05
7.30678114230677e-06
3.36931133065963e-05
5.60542544782551e-05
3.89367966095299e-05
4.64401954277963e-05
0.000101314664918064
8.71830208666836e-06
7.31502365285371e-05
7.96512540033576e-05
0.000118119232510293
0.000104313704271954
6.67412079817932e-05
1.55002528100365e-05
4.61839584572201e-05
3.70294016333643e-05
2.37355755149475e-05
7.93751010169034e-05
2.80590129572411e-05
0.000112325513128852
2.0579148039233e-05
0.000107936720798231
3.20427296466087e-05
6.81566008605475e-05
2.44892595353752e-05
8.40209159884729e-05
0.000105157189077611
3.75339373614391e-05
3.57405500323338e-05
7.83349533337627e-05
4.38013166020895e-05
-9.84144543557605e-06
7.17332837741788e-05
0.000101036746241269
5.97064822194585e-05
0.000107954989332393
3.48361551400329e-05
9.3430322269298e-05
5.50312781208828e-05
4.94946187013919e-05
0.00011854495213167
5.70632408377252e-05
0.00010328179142174
2.52003559818356e-05
4.83953061350641e-05
0.000114828143959474
7.60229171857689e-05
4.81826087869875e-05
4.0833816534652e-05
8.68121897325154e-05
1.82030149037355e-05
3.55385011463501e-05
9.83868181840244e-05
6.39117173595985e-05
0.000105029688387693
4.1617684267054e-05
5.80953233820808e-05
4.95449766743045e-05
8.48489387710325e-06
3.87027323276785e-05
7.14986231891353e-05
4.50195869629242e-05
5.59990047739682e-05
2.70305217375746e-05
8.507410750967e-05
4.60597450965683e-05
0.000108039880366025
3.86795835021446e-05
7.19395934784726e-05
4.14083237016353e-05
3.08862332936179e-05
5.17636029174494e-05
4.97321003898727e-05
6.10168031862421e-05
6.17707044737163e-05
2.1026145705087e-05
7.75635921124186e-06
3.85231956583353e-05
8.22197026754843e-05
5.3774190180663e-05
6.51717819570891e-05
8.87600539116311e-05
7.728415889803e-05
3.82677354703132e-05
5.1420679219446e-05
5.34562326391131e-06
5.28488650924527e-05
6.79257174653129e-05
8.50611481224306e-05
5.28984366214754e-05
9.53365585822235e-05
5.74480890008933e-05
5.59574866794037e-05
5.44820358099938e-05
6.84894712736452e-05
7.12937599443496e-05
0.00010873249878632
9.7305692860362e-05
6.76602895519779e-05
0.000126640649238315
9.08494749253857e-05
4.27789039996377e-05
4.02776362719768e-05
8.75605457089823e-05
4.74610144534565e-05
7.13490308887374e-05
5.62015889806347e-05
7.49876184429555e-05
8.95773679770495e-05
2.15596380464494e-05
8.03995527140827e-05
4.21234718753699e-05
1.63991910804642e-05
6.22798623837986e-05
6.05927750575292e-05
7.91015533757517e-05
5.77996903526348e-05
0.000107786803316348
9.4311998048268e-05
7.4759310327931e-05
4.93587740407802e-06
7.94282732502626e-05
2.02331456202255e-05
2.14947729001929e-05
6.06832844827313e-05
7.62562170245092e-08
6.04769351410814e-05
4.86139387230484e-06
8.2386068159175e-05
3.7419325696592e-05
6.38203956283373e-05
6.81050470044098e-05
3.78435480177087e-05
4.22187938156038e-05
5.29444811290402e-05
8.82284928220417e-06
6.04354263200947e-05
8.20770305258026e-05
8.78272009470742e-05
5.99638000569515e-06
0.000123515922321711
9.31598355612029e-05
9.40187786471594e-05
8.78630040290221e-05
0.00010615039507564
4.951398769069e-05
-5.81974530652358e-06
0.000111700060091095
7.23972370697987e-05
7.5602869529403e-05
6.54910877331611e-05
2.69889863354501e-05
2.61869755671538e-05
7.55636943725014e-05
8.92355094195038e-05
5.59259931826187e-05
4.64347231768479e-05
6.95203282588162e-05
0.000139562018622159
7.58180822087645e-05
7.14299395236525e-05
8.93755455343082e-05
3.59152179921973e-05
4.90003720335496e-05
-7.57875380266867e-06
3.11051088840439e-05
7.00106739380451e-05
5.40424154534768e-05
8.18092261589471e-05
8.02691044086957e-05
8.69152351907064e-05
4.78639467789617e-05
5.04095564528236e-05
3.41323933649845e-05
0.000104742500365307
8.97546602736454e-05
6.33805063120263e-05
4.95068913818148e-05
9.41951401387977e-05
5.40573033085034e-05
8.49148448490438e-05
8.01119799727304e-05
0.000101087684113447
4.02386159195652e-05
0.000117976281581544
5.82862564771328e-05
5.27392963657618e-05
7.555795233067e-06
9.14161784069319e-05
1.18940254065741e-05
7.1767166058122e-05
0.000140078546366472
7.48480435968237e-05
5.48100767727175e-05
4.38515746556973e-05
8.4536700832582e-05
7.60793614740486e-05
7.81382562143695e-05
1.68642455528619e-05
4.93212927464994e-05
6.97484983828066e-05
7.18133510393917e-05
7.33943878462325e-05
3.84503820686285e-05
6.76375749083869e-05
5.38191529676955e-05
5.94101068633948e-05
1.42521717653037e-05
6.79581303087866e-05
0.000113064833731106
4.20321852649627e-05
9.45040866103795e-05
2.18188812980988e-05
1.7890677968286e-05
8.74961956412889e-05
5.38647397253861e-05
1.47888063555954e-05
7.99205258998226e-05
4.58554509938493e-05
4.69389630258194e-05
-6.66541837308538e-07
6.61739532649243e-05
3.35907231796986e-05
6.56669876070605e-06
3.9228606066946e-05
5.62407521830825e-05
4.80758728992858e-05
6.59359783240802e-05
4.36149014891942e-05
6.53355923024221e-05
9.27777919906284e-05
5.25143227534215e-05
5.72320308304514e-05
7.26965964216746e-05
0.000106529640749011
-9.64668843672869e-07
6.58253281975322e-05
4.03238271769251e-05
6.17706013345557e-05
8.56587354395444e-05
8.546716023505e-05
9.53198621119076e-05
6.4856652797227e-05
2.04026047898294e-06
6.41369161607675e-05
7.76359311573619e-05
-2.13199979944282e-05
3.20395992043806e-05
9.82786377135866e-05
5.51357329155667e-05
4.29964691722623e-05
4.23857868079372e-05
5.03174109574963e-05
1.86715670029165e-05
8.56342231691596e-05
6.53217740938399e-05
8.86321213105619e-05
5.37154733632719e-05
4.94733566338064e-05
7.57607499310978e-05
0.000107599726369562
5.24559797985926e-05
3.77917697955192e-05
6.23761052184102e-05
4.11423990342488e-05
9.9535891482358e-06
6.06460112589351e-05
9.28959035461629e-05
4.07251476222869e-05
6.31661587956707e-05
0.000108010448312574
4.0051723497866e-05
7.80452885945952e-05
8.40126428552008e-05
6.28857185943148e-05
-1.27411851735097e-05
5.95286142514685e-05
9.20975015178312e-05
7.55351164672461e-05
5.87862208097242e-05
9.08503144184318e-05
4.67825835689568e-05
9.85932075708008e-06
9.15406565940913e-05
7.08124760857152e-05
1.18796231403143e-05
-1.813836396286e-05
3.51804689585086e-05
0.000110166182307971
8.56206037602634e-05
6.11369677240919e-05
5.47733116908018e-05
5.51696363331884e-05
0.000123890377283812
4.39395308074269e-05
4.88781174519935e-05
4.54388180972576e-05
-1.4370794473418e-06
6.57939360979942e-05
7.09278778294813e-05
2.1398696246704e-05
6.6822226564749e-05
6.50855657977113e-05
1.98794168910414e-05
6.06792622010527e-05
4.43636587721425e-05
6.92467037048152e-05
3.87444429460214e-05
0.000114734247803215
3.18046041041056e-05
5.83660735508931e-05
4.72176354580033e-05
0.000107182259647594
8.69237215130269e-05
0.000106522460798812
6.57663072512761e-05
3.33467119752175e-05
-3.07014516790398e-06
6.74635010743591e-05
5.58815302737931e-05
3.8597967826174e-05
6.44375545676581e-05
7.91338502124299e-05
1.44846784029003e-05
3.58074849550277e-05
6.96453781390789e-05
8.37751960634531e-05
3.22254032837402e-05
6.04271010032718e-05
5.50189783794293e-05
5.20105835708717e-05
0.000100053772616336
9.69816200290577e-05
5.3949266866145e-05
8.99738526235187e-05
6.30281969730483e-05
7.16890361564663e-05
5.02470979489826e-05
4.10437106379545e-05
6.17174308018297e-05
0.000120563721567407
-4.18038341303538e-05
6.5470961731498e-05
2.863280506488e-05
4.3941280351991e-05
4.55969732985801e-05
7.07440947460882e-05
4.66917424932011e-05
4.71997036179849e-05
0.00010762121989643
4.96278575374079e-05
4.45536560520681e-05
7.72141799864807e-05
4.58847047000966e-05
4.93438933510939e-05
6.38982445449673e-05
6.33474604749414e-05
7.67195639126553e-05
6.5925434734673e-05
0.000101172644083799
3.52421986809907e-05
5.88449347326011e-05
9.76672825242008e-05
4.0565993104447e-05
4.67965547931824e-05
9.70780329007682e-05
8.72260080200914e-05
-1.1008823273564e-06
0.000108879152962808
2.84173470640016e-05
0.000112274960257792
0.000103834375134423
5.92995032573338e-05
-7.21665536236473e-06
6.2125047602542e-05
6.11924129437302e-05
7.51613465918665e-05
4.51542285878931e-05
6.68191305754112e-05
7.11766230291934e-05
9.98285658754424e-05
6.91494923119379e-05
5.28668201742691e-05
8.67111270525808e-05
9.85828111024952e-05
2.81821820548681e-05
-7.2634521952243e-06
5.88599057326249e-05
4.56485130377199e-05
0.000144806486834776
3.42412021587891e-05
0.00010448525330642
9.02203258882648e-05
4.43819334392165e-05
1.97377400265862e-05
2.82818307099835e-05
8.24235987713151e-05
6.66148927439981e-05
7.59984274679556e-05
5.58498918260203e-05
2.69474108253911e-05
2.85384380785489e-05
6.46973924881668e-05
5.45783619990501e-05
1.9145336426007e-05
7.13355627274183e-05
7.26373136310884e-05
8.28521686672881e-05
6.65561887551068e-05
4.9195856805015e-05
4.49205627885723e-05
5.59525467101489e-05
0.000105612646591628
0.000102132400571826
6.31580833917403e-05
6.83281269701944e-05
6.42694518981708e-05
6.95238664500765e-05
0.000101592286842302
7.80546984425038e-05
4.61247559737716e-05
-2.04847693534967e-05
4.72399538658118e-05
3.42386321573339e-06
8.45244058077542e-05
4.58112152165506e-05
6.34660791533081e-05
5.3412181871417e-05
6.96857225777927e-05
4.96673489203526e-05
4.7075974205339e-05
3.19108854343124e-05
0.000110569468648894
6.63468916396707e-05
0.000105737651378864
1.65307289334438e-05
5.58765979793729e-05
0.000110864154020716
9.01385786978639e-05
8.19794302623327e-05
1.28329389795619e-05
3.84291148022264e-05
4.05694788590646e-05
2.98352490481915e-05
7.06485308104142e-05
0.000143180270280584
5.91790694634487e-05
0.000100922833880741
4.88078392897258e-05
2.22934909011409e-05
6.72581993029268e-05
7.08109237808908e-05
6.7394184199725e-05
3.46264282222117e-05
1.95530737000357e-05
3.93292932112368e-05
4.2025062018603e-05
-1.76819428114709e-05
3.73105816894659e-05
3.08661653473198e-05
3.5716515368679e-05
7.67217698545598e-05
3.50332896991425e-05
0.00012028954284755
5.46293047500231e-05
2.58104792867173e-05
1.94527066547098e-05
6.44284985649433e-05
7.72464047416027e-05
4.91525290989827e-06
4.01385118182177e-05
4.95845472125002e-05
1.13920292350011e-05
9.59991912124559e-05
2.03494551859234e-05
-7.67450590738946e-06
3.38457162115576e-05
0.000102284896212935
1.91769534312659e-05
8.06379405646049e-05
5.73996564719939e-05
7.17001271484769e-05
9.46226906948615e-05
1.38028420675893e-05
8.67705186029154e-05
7.01480355219976e-05
6.22988447683769e-05
6.25085898766397e-05
4.75210771777021e-05
5.97315773778447e-05
9.45640526025563e-05
7.63857940978098e-05
2.8261899311229e-05
9.84512522678939e-05
7.86484194552385e-05
9.63622421307711e-05
9.28291174789058e-05
8.03565412879291e-05
2.94155712889814e-05
0.000114418386967705
5.67335407164811e-05
5.72631768020223e-05
1.8099191728405e-05
8.97324372565845e-05
8.41404859269422e-05
6.02659306648201e-05
6.49076273149962e-05
5.5183640247419e-05
7.62769854685029e-05
4.88438823774704e-05
4.45277519886456e-05
8.16584989225507e-05
3.85427619546226e-05
1.13647283197385e-05
7.65080746878763e-05
3.46108225154931e-05
6.77863600755624e-05
6.06513503849864e-05
8.47137860868498e-05
4.84194503070485e-05
7.79596856371684e-05
5.83290000501395e-05
-5.51657175002705e-06
1.92013513012406e-05
5.75251600414923e-05
9.41255820334093e-05
9.993964258514e-05
5.63812339246933e-05
7.13968499376055e-05
8.51487042981657e-05
8.69998284422726e-05
0.000122729678364562
0.000122736181677136
7.73027267070102e-05
6.72377673942535e-05
6.36533238282748e-05
6.01641965759671e-05
5.92860536092937e-05
8.85020587093535e-05
3.6997776293192e-05
4.16328001103187e-05
1.603058517956e-05
5.64061420353448e-05
6.75090692559108e-05
6.74868121816398e-05
0.000121867572561272
2.358170963224e-05
9.30739422794832e-05
7.67382904713762e-05
-1.23248455390029e-05
6.49173295093293e-05
6.34323867299537e-05
7.68659381583045e-05
5.12642644819003e-05
7.54250684150523e-05
2.42706621132555e-05
3.74508521774415e-05
8.99309923102314e-05
3.71932149918798e-05
3.27278691459171e-07
5.01657876531157e-05
0.000113444334703297
6.14830435838715e-05
5.19104848637111e-05
6.27046362480561e-05
3.75342981504128e-05
3.93878673248218e-05
4.29184777670168e-05
7.28384543614958e-05
3.44436842258917e-05
-4.6394287896231e-06
8.35532156236857e-05
7.548457244938e-05
3.27654932076498e-05
9.1057141035316e-05
7.09874783230085e-05
2.9416228499161e-05
0.000130351988720511
3.3425020556947e-05
7.21508427677322e-05
7.8788499908969e-05
7.65246930883898e-05
4.0895671206712e-05
2.15211213021179e-06
7.45975050530036e-05
6.6454911997869e-05
4.70848897747976e-05
8.35958274339395e-05
5.75077194965789e-05
5.03924719119438e-05
6.34704121475827e-05
2.67397149882445e-05
9.93718414668296e-05
7.02937560216329e-05
-7.2078320915017e-06
9.70328033720737e-05
6.04535578269406e-05
6.62775963256549e-05
5.28918453975402e-05
4.05546570054792e-05
7.66106124987594e-05
3.40853771828626e-05
7.62140557706404e-05
6.00702195327249e-05
4.70899297685207e-05
6.88050114754771e-05
-2.59943306940774e-06
4.56180092724015e-05
3.59183685283436e-05
3.17733259205715e-05
0.0001132122351079
5.10689135327537e-05
4.8793794538334e-05
2.42570972678742e-05
8.52769667581598e-05
2.11666741943796e-05
6.79651698622236e-05
1.79198179715601e-05
5.71820518934372e-05
4.11344603676482e-05
7.57867557035376e-05
4.50098250669311e-05
8.90446760105674e-05
7.85459718699067e-06
5.83047856148668e-05
4.43566504986018e-05
4.70576006360153e-05
2.98864514346814e-05
3.37872864036898e-05
2.96752904372806e-05
2.72308277641376e-05
2.75537430892668e-05
7.1165201537789e-05
9.41123383202262e-05
6.47713085434767e-05
3.66938185986855e-05
-2.87564041838743e-06
6.23063606609819e-05
3.95386179255357e-05
5.45010310685076e-05
6.09072139728248e-05
3.524735781123e-05
5.39395714831674e-06
8.39059623935014e-05
5.50518087955065e-05
0.000116051836624828
8.87345890520839e-05
9.39293353254898e-05
3.17525228086126e-05
4.01477105079851e-05
9.35836874444655e-05
6.67064950348183e-05
3.02007693113053e-05
2.87919806448282e-05
0.000146379602917348
1.28279181568159e-05
5.49181624169366e-05
7.79711937864626e-05
9.48019820086251e-05
0.00010355356974535
7.86478689688307e-05
3.04826355528712e-05
2.32474284593616e-05
3.08502501105107e-05
5.20455109116711e-05
0.000105331291120112
4.26501207398331e-05
9.075314125464e-05
7.12883663639651e-05
2.02615315799846e-05
4.79136497700372e-05
8.99872957593915e-05
9.44494737965189e-06
6.05761133021767e-05
3.9124016511505e-05
2.56865591844434e-05
8.9832245872179e-05
1.88857110932594e-05
3.13269672928049e-05
3.66908258072469e-05
9.19028648997363e-05
1.75684794389861e-05
3.74615771913688e-05
6.63263213704264e-05
5.2653416432515e-05
8.83734614414113e-05
5.97875932234951e-05
6.10292038088859e-05
0.000123131772763714
9.99578597870598e-05
-2.70927315040711e-05
7.89702414775817e-05
4.23838561987367e-05
-1.73436074536142e-05
4.55414912350766e-05
4.98131349275642e-05
6.2998370000098e-05
6.60157821262384e-05
5.70572789327834e-05
5.52206064673206e-05
8.11492078642873e-05
3.36676241939405e-05
7.71037150999769e-05
5.0434284679938e-05
9.14085721270087e-05
8.88913331335563e-05
8.09499021383736e-05
7.24907683514214e-05
-3.12917418300313e-06
9.37690615210098e-05
9.4070770736591e-05
-4.00648220908088e-06
4.07002055575821e-05
6.62982768998869e-05
4.3468487517706e-05
2.76577422591287e-05
6.38603898178777e-05
8.83794493496867e-05
1.58001214803185e-05
9.29343820870563e-05
0.000103356254018849
8.64589292562085e-05
2.02600389692494e-05
9.07836509603333e-05
2.28384771091981e-05
0.000125599687953927
4.16861512654143e-05
0.000103402622718032
6.6513378034055e-05
7.71684088292102e-05
5.40208341100644e-06
0.000112141818875793
5.65732232764491e-05
3.98738044351708e-05
6.91131212142148e-06
3.47750077058716e-05
5.82124379990734e-05
4.32997767040092e-05
0.000100871296773413
8.29771513984227e-05
6.63556922528148e-05
3.14419529116584e-05
2.76627503972248e-05
9.30575988549799e-05
4.52037229088431e-05
0.000120381438291657
5.0969922256715e-05
4.10330052157928e-05
3.42368125977691e-05
7.40826735988057e-05
1.74697027826205e-05
6.0848504602341e-05
7.8025254992937e-05
9.89439795419657e-05
5.34857554696274e-05
6.82002570631312e-05
8.13726447461315e-05
7.8013860112154e-05
4.90898914496171e-05
0.000103294117894493
3.20428725249115e-05
5.72975725560034e-05
0.000112980899997078
4.73105231674148e-05
8.01832248728668e-05
6.23564972805489e-05
-3.06825843541129e-07
1.35342788305181e-05
8.66304136304078e-05
0.000100118159924624
9.49059189164456e-05
-1.97780633200567e-06
-2.56562545013783e-05
7.0815824243065e-05
7.57064351554034e-05
4.94105419966584e-05
7.32625134154905e-05
9.74096050299456e-06
7.80823574203565e-05
5.57812389771488e-05
3.55017474973283e-05
9.86499285777624e-05
4.40959332806045e-05
6.22663319848963e-05
1.22130605040264e-05
5.17691927026634e-05
-1.94011042131932e-05
2.21365387086351e-05
8.95765576139259e-05
7.76677361339575e-05
5.30761868196604e-05
7.46219885063332e-05
2.5871208053726e-05
6.90473055735152e-05
4.1344551184138e-05
5.39949485559896e-05
7.34680153794224e-05
3.68971259185986e-05
2.75486519697355e-05
6.60446074488446e-05
5.51648941898993e-05
-3.61697900058371e-06
5.32442021880246e-05
4.45011951234336e-05
3.94139817147124e-05
6.06325122305096e-05
5.66790970115882e-05
0.000114731519466078
-4.68975572488912e-05
5.85491011356905e-05
0.00011356423565588
5.77133257766173e-05
3.86182740837762e-05
0.000100436071736086
0.000151864646891303
7.28620638658274e-05
7.06639469790194e-05
9.88840634172704e-05
0.000123266671361745
3.83891098730597e-05
0.000150382169648588
2.69438733660257e-05
0.000115359120841582
7.20166919308824e-05
6.00982796961934e-05
3.14216909113458e-05
0.00010131123894035
-4.02881149816232e-07
-2.72624796310053e-06
9.10910402252421e-06
-1.9467285245098e-05
0.000117243251938867
-1.96674313387682e-05
8.46707354831456e-05
5.49003100539039e-06
7.18471667846562e-05
-2.19296080788462e-05
0.000105622216985303
5.66874298920986e-05
2.54097299635648e-05
6.15692084944829e-05
0.000104662494776392
0.000116181168308788
7.67832224437671e-05
1.57996323141176e-05
0.000114542324719428
5.17043062984628e-05
7.03089493665425e-05
8.37112455221224e-05
7.91496573458139e-05
6.99811466485577e-05
9.74595714894214e-05
9.77550387750873e-05
9.46585939881539e-05
8.27967446152658e-05
8.15678770510074e-05
2.74843001794836e-05
9.53309571070639e-05
0.000102161923120279
0.000102865858303668
4.71239820944671e-05
8.04275734946564e-05
0.000148128016145314
7.17909373447076e-05
5.23273414379449e-05
8.08797842811546e-05
1.57520983170201e-06
3.6045108272382e-05
5.66931281438236e-05
7.8233878449872e-05
3.22259048459673e-05
8.53808703325142e-05
2.23773975346081e-05
6.23157636257328e-05
9.3301396939231e-06
9.51751596016453e-05
5.00838813878826e-05
4.68524291968237e-05
-2.26036564933688e-05
1.19596004858273e-05
4.6825565855432e-05
-1.05451455855737e-05
5.8271396698155e-05
6.68946483739694e-05
9.17436306598282e-05
9.13852091260526e-05
1.27061362163434e-05
5.63629673968316e-05
-2.10034009146398e-05
5.44355385470415e-05
8.77138327441998e-05
3.10759588735756e-05
6.38640416765622e-05
1.56203775947363e-05
3.84574215159981e-05
8.10096784660955e-05
6.01913431369113e-05
8.28383746752226e-05
0.000109664527499289
6.78523269817558e-05
7.21990769907926e-05
6.76235508379957e-05
0.00011489969750718
3.12041143177468e-05
0.000112370502845347
7.22516750626526e-05
1.18111314475846e-05
7.89349340923681e-05
4.1540063001744e-05
5.12432596362557e-05
7.21688369845935e-05
0.000160717396396897
8.17563882103743e-05
3.91676966218e-05
7.5741935605151e-05
8.33350752253145e-05
6.17863065052682e-05
2.28765652298497e-05
5.78943616898055e-05
9.2445420121872e-05
-2.57158286995323e-06
4.07456533706726e-05
5.76386741974564e-05
2.96803510739219e-05
9.213353783071e-05
7.46434780595944e-05
6.62792785483497e-05
9.44444754168308e-05
8.48192222836963e-05
6.37067551025782e-05
4.38108918182241e-05
2.29883526684102e-05
2.37968807544291e-05
3.20143689651032e-05
8.79256856650659e-05
6.71006507013934e-05
1.36744040305721e-05
8.78123265699848e-05
6.58713405334171e-05
5.02498689786261e-05
4.09178318389953e-05
6.29023765021239e-05
5.66901431176943e-05
-1.1868351542224e-05
6.48503846348948e-05
8.14803572946029e-06
3.33986706291644e-05
5.17989296355109e-06
-1.08469999910938e-07
3.60749903039167e-06
8.98305894458407e-05
5.65570757997321e-05
5.79245907872935e-05
-5.185986342171e-06
3.98941321893619e-05
2.71839767167167e-05
7.76793219503683e-05
4.78896939949584e-05
0.000106901109969009
9.4005370224757e-05
4.14832843998055e-05
5.40464185839393e-05
9.96178422265692e-05
5.44869547960378e-05
2.73688410997352e-05
0.000102054991903325
0.000103939758077266
9.57878300562507e-05
5.68104227237622e-05
3.99841011299211e-05
3.98758997455526e-05
7.95816321898555e-05
2.00041494202933e-05
9.94536799680869e-05
0.000116595331125558
8.33731181433375e-05
0.00012205072950938
1.20968942912801e-05
5.61029739715246e-05
4.93133721139871e-06
8.0833152700277e-05
6.28630321880162e-05
4.80359214736362e-05
3.21241933905249e-05
2.26519905174698e-06
8.10875725234292e-05
4.04335017693168e-06
-7.6102915885081e-06
6.3571507730443e-05
5.12866434813884e-05
0.000140320526070319
8.01549583915252e-05
6.39074974487549e-05
6.19239143572677e-05
4.33523144724965e-05
2.09676225669523e-05
0.000107223458722393
7.55784695884303e-05
0.000101170724518933
3.76949400162249e-05
7.83748085233992e-05
7.9558433787448e-05
5.83993673326845e-05
5.19374099777774e-05
6.15574850835367e-05
5.75706866340587e-05
2.30599800215098e-05
8.66012165515922e-05
7.43719535914304e-05
4.48575247041987e-05
5.78639482982028e-05
2.25093284483554e-05
6.76316143804391e-05
5.47854066648421e-05
0.00010502250471974
5.940384918038e-06
4.03686807071894e-05
7.12432728106834e-05
4.68373696264644e-05
2.80642436875532e-05
7.38623066382298e-05
3.26612685098099e-05
6.45402618317351e-05
0.000114003861597917
5.06932635053893e-05
2.70505682122108e-05
3.52992388414282e-05
8.80125738484116e-05
6.46633015548213e-05
9.76544898669186e-05
-2.07203352289215e-05
0.000105833807269134
3.82912787585734e-05
6.70903789905186e-05
5.12062797202273e-05
8.12868604302636e-05
3.91348818682617e-05
0.000117002227558139
3.63053044410986e-05
7.2684111109478e-05
2.67775047533128e-05
5.08321967442448e-05
5.94397150273796e-05
0.000100698035535832
0.000100015588837233
6.91033369747358e-05
1.30398723852193e-05
-6.87654040850886e-07
1.52078684032303e-05
3.06945825569479e-05
4.62680321724752e-05
8.30179399612027e-05
7.85525170312337e-05
7.77654560794669e-05
1.32052839909249e-05
6.60177069570917e-05
5.86878842860863e-05
6.01063081225168e-05
5.06200017957769e-05
0.00013364627938551
3.33368925015211e-05
5.63284044829412e-05
3.23353520303606e-05
-1.92630130791272e-05
5.3094467533828e-05
3.68351288038644e-05
0.000101738946383736
7.6413958723115e-05
6.53538863450989e-05
4.29798602067822e-05
2.67752885915632e-05
3.46331436412504e-05
2.00713154475549e-05
6.46774276851997e-05
4.46000477608527e-05
7.72563484098953e-05
0.000147728228426969
3.80476444886435e-05
5.36087141389751e-05
6.16848617380617e-05
8.72679480173743e-05
7.12739107697487e-05
5.50487489916261e-05
4.90125601886122e-05
5.85741439029779e-05
8.97142098565054e-05
3.12033064506558e-05
4.07414447999936e-05
7.47194167176274e-05
4.48204512173017e-06
6.59968055974524e-05
6.74760719135834e-05
8.67463748523603e-05
2.24394119632008e-05
7.51570673500274e-05
3.4900629120904e-05
3.29938967108248e-05
6.36765957277002e-05
3.29289867530647e-05
0.000110571388032376
5.21842374279117e-05
1.50723905449979e-05
8.97502870875622e-05
5.9940232428748e-05
9.30284198830203e-05
4.85934031380302e-06
5.6552081623758e-05
3.20862255035278e-05
2.11008090036176e-05
4.90966442878528e-05
5.84659246850989e-05
2.94003082016873e-05
6.85392097338455e-05
4.1526952293576e-05
1.88358744162169e-05
4.82404584128332e-05
3.95770099592355e-05
4.23950426642354e-05
6.30463821613535e-05
6.44778004376278e-05
6.4898554549044e-05
5.92212321831964e-05
6.27895233697836e-05
9.3826543797413e-05
1.62130099219911e-05
6.61555381941088e-05
8.93994208971723e-05
4.53723252935946e-05
7.54591123236615e-05
2.27457414885654e-05
3.92182027913378e-05
7.81532184790462e-05
7.96524706661433e-05
3.60069488340431e-05
-4.5987656097025e-06
0.000108749503505839
9.34426788482885e-05
7.91989471970172e-05
2.89170377188768e-05
9.90576166901452e-05
-7.14751371392846e-07
7.5845802493107e-05
-3.27667193519116e-05
8.18202001181598e-05
5.51683239406213e-05
7.40043263125007e-05
-5.76510975159637e-06
5.69340321533949e-05
5.39705877745353e-05
6.25386632775106e-05
7.75612152983483e-05
1.66658248678046e-05
1.2490643729878e-05
7.4589668508342e-05
6.49092679993591e-05
6.53724222164232e-05
5.29716339004327e-05
3.74761858244428e-05
7.84231942407597e-05
1.33114945327936e-05
0.000117099435583765
6.84011595097572e-05
8.48500878234946e-05
4.94459050753152e-05
8.4084630964995e-05
1.48239951507642e-05
4.29628877649893e-05
4.90026114070785e-05
2.62304205878408e-05
7.02726032164647e-05
5.78531017287222e-05
3.45252288743425e-05
2.91502614039464e-05
1.30729134248353e-05
2.50367960663433e-05
9.26788852333034e-05
2.61615004644896e-05
5.95755095010832e-05
3.09026455644734e-05
5.15775992440224e-05
8.29482078018064e-05
9.290395302537e-05
6.00709867071572e-05
5.62981455650004e-05
7.13201707975327e-05
5.63979290341585e-05
0.000116414326782503
3.64243979993842e-05
6.26147031037028e-05
9.90313307481419e-05
0.000112670995600809
3.36545732391316e-05
8.01059361808716e-05
5.15153120729612e-05
9.34175577079204e-05
0.000101762585559983
5.47306313352433e-05
7.44103187881362e-05
4.42430512340657e-05
8.93045733412687e-05
3.51888460323681e-05
3.70057055518375e-05
6.52976100781126e-05
7.01763074715725e-05
9.77626785393425e-05
7.05290685088045e-05
6.07089752039976e-05
1.95545976714057e-05
4.56079138867017e-05
3.7676331968277e-05
2.28395326385591e-05
8.39418893448106e-05
2.4392745729762e-05
4.64980691166696e-05
7.47316324261048e-05
3.77766834436558e-05
5.83207772260053e-05
9.0137932919755e-05
5.28595419660699e-05
1.58860296407493e-05
0.000105400631798509
8.22613110749861e-05
5.96027690003853e-06
9.81184758793871e-05
-1.58475825897566e-05
0.000114557678385964
1.38605990731728e-05
3.31239721160077e-05
6.47203875166817e-05
7.59330047277868e-05
8.15755964983954e-05
5.67262943620964e-05
6.34752912436861e-05
8.30953613484561e-05
5.21375997199303e-05
8.51468564361678e-05
-1.6407096113125e-06
6.30153396678177e-05
1.54651242527771e-05
9.17573052306533e-05
9.19839478596665e-05
7.55340323581807e-05
7.33393634269027e-06
-1.63837626041679e-06
7.54394813983328e-05
0.00011643006266276
5.76661316049148e-05
7.88323667682416e-05
2.87592055078746e-05
5.89544703236862e-05
3.9119127677631e-05
4.54036574100823e-05
5.73387685256208e-05
6.68638977320405e-05
4.04127290392701e-05
3.40564664729075e-05
8.12192910408867e-05
3.66266883186993e-05
0.000109191459229101
6.80216088662152e-05
4.71089749678572e-05
3.54206249028625e-05
2.3226865096921e-05
7.86367352826733e-06
3.98595836460649e-05
8.71618103985327e-05
4.78612186189457e-05
7.15550313980431e-05
4.44706002731785e-05
7.91195987217191e-05
1.29647488867095e-05
3.20528788863087e-05
6.60956303494666e-05
1.93549937406589e-05
5.97412542050185e-05
6.31585225950876e-05
5.73779007177198e-05
3.94410558839978e-05
-6.03101640565336e-06
6.36947892080984e-05
7.95814413886964e-05
5.75281441149998e-05
9.47934500940293e-05
3.58785890639795e-05
7.87628143912538e-05
-9.44062527114467e-06
3.48182029640886e-05
9.14638084370391e-05
5.05360587086189e-05
0.000108984288753115
7.21150086471687e-05
8.69792217031396e-05
2.17103893365235e-05
7.46486429701972e-05
9.36821337787763e-05
7.25966853323105e-05
4.18444311993836e-05
7.89333845982869e-05
5.82870058986375e-05
5.64246172908669e-05
4.13539381381408e-05
5.67144062156691e-05
4.26672003994887e-05
4.84521296930765e-05
4.01624769133425e-05
0.000109338838892662
0.000112337167500339
5.09711523763621e-05
9.49136917547204e-05
8.7126497565344e-05
1.52219502919007e-05
2.71099705273872e-05
7.426330295431e-05
6.70558709837743e-05
7.69781753960082e-05
3.08846187578821e-05
1.54680470440355e-05
0.000105440854776357
