# Supplementary material for: Research on computational propagation and identification of mine microseismic signals based on deep learning
Source: PLoS One. 2025 Oct 22;20(10):e0334641. doi: 10.1371/journal.pone.0334641 (PMC12543183; doi:10.1371/journal.pone.0334641)
Supplement: S5 Data — (ZIP) [file pone.0334641.s005.zip › 000100800001633.xlsx_0.txt_24.txt.txt]

0.000111301049192663
0.000111064488470286
6.38100022936502e-05
6.74031366502708e-05
3.32716817950141e-05
8.379473731581e-05
7.09593629333555e-05
7.83340549039376e-05
5.06098973417152e-05
2.51990273141916e-05
5.84938928959715e-05
9.8757286517861e-05
5.32104023986846e-05
0.000131316189746776
8.7917691737556e-05
0.00011105065483791
2.04531592261745e-05
3.33399102853407e-05
5.02191320674518e-05
3.1880236063659e-05
8.89739426844979e-05
4.29979906732862e-05
3.53549048727848e-05
7.94094311096622e-05
9.55044234162119e-05
6.42247248405131e-05
5.49946981321188e-05
3.31207965196464e-05
6.7130838778462e-05
0.000104860050858197
0.000134591938841379
0.000109418030928794
1.35615180408801e-05
8.63316107022546e-05
5.99473581985365e-05
9.10268516397716e-05
4.05806819517113e-05
2.29320362658044e-05
0.000121278023568441
2.78306653462488e-05
3.32626908772128e-05
6.77430844297883e-05
0.000106138817315655
0.000108078768320395
9.42286131560495e-05
9.23758470378667e-05
6.28871448638528e-05
4.00652373751593e-05
4.48733396214946e-05
4.9143672376482e-05
6.09306939178915e-05
3.8964971465996e-05
5.70850235592954e-05
2.3116160221263e-05
2.84338408744463e-05
2.85444266934583e-05
1.14651153758188e-05
3.78760689453717e-05
9.97284179286848e-06
0.000111285341031139
9.65759759867905e-05
3.30205941521196e-05
4.52421090041943e-05
6.95244205473194e-05
6.70828008601348e-05
-6.68517172513508e-07
9.9895718200879e-05
8.38991864340493e-05
8.34272054985325e-05
7.36188832552329e-05
5.30162481857764e-05
5.37029810393119e-05
4.72848231049157e-05
5.18376935080008e-05
2.85068145805669e-05
9.04630887895355e-05
0.000103594033314314
3.03663818662515e-05
2.92800457924149e-05
5.41831578832926e-05
8.67903032868867e-05
2.83771149313431e-05
7.7833885983788e-05
0.000132275482703447
9.24871599243239e-05
8.98888517318378e-05
9.67920029290702e-05
3.69741968493477e-05
5.38010600278392e-05
4.08601952235925e-05
3.72359382123081e-05
9.66893540238514e-05
5.66452825281145e-05
7.98486145700182e-05
0.000110477010885072
4.61377103698815e-05
5.99760903650867e-05
4.91814700660488e-05
4.29080879869252e-05
7.03857677017815e-05
0.000116455628760649
1.30329992969108e-06
7.47493413261119e-05
9.78193383699761e-05
5.34950802785629e-05
3.37272675094221e-05
3.39630251376659e-05
1.67299653985346e-05
1.63281372890988e-05
2.98082766710003e-05
3.53085440592367e-05
4.26678109014945e-05
5.08774919226623e-05
1.04063107759135e-05
4.47031309205508e-06
4.89904426219327e-05
8.90014602406336e-05
-4.02118148779778e-05
6.53548135140478e-05
0.000101420022755461
5.86504659074657e-05
-1.03379257361525e-06
5.45220000066619e-05
4.31582299560295e-05
0.00011248499136647
5.610122717319e-05
6.29249233845839e-05
3.53466369290114e-05
0.000100228503164965
6.53604354195826e-05
7.58011328781182e-05
7.7349309018344e-05
7.27302513080271e-05
5.35465122803355e-05
3.43394980286526e-05
6.10906342857529e-05
4.05296924180647e-05
0.000148384818335309
5.25200050479598e-05
6.44731181532713e-05
6.14774605913451e-05
5.91067701505058e-06
5.47924219519413e-05
6.35100586112029e-05
7.53508420202181e-05
3.62283008403005e-05
-2.27072782030847e-06
4.60844304251283e-05
4.53991200378063e-05
-1.05508185969516e-05
4.47161886690151e-05
8.90769440836917e-05
0.00010470179327876
5.80333067694386e-05
7.31637038225993e-05
-3.92723196388887e-06
4.73793152965485e-05
7.8418929136121e-05
7.26994451982122e-05
6.3745638104812e-05
3.23743353674592e-05
2.28045443184339e-05
8.96206201162986e-06
9.67976588863151e-05
3.25702703248188e-05
4.0582887873535e-05
0.00013462253423502
4.12285946162099e-05
2.58187963523131e-05
5.47426677962598e-05
9.41687263038047e-05
0.000113894330592223
1.39183848964891e-05
1.45708905807135e-05
7.07278712026684e-05
5.28561407574976e-05
7.17024965039152e-05
4.09288027140157e-05
7.68908894428733e-06
2.75471311272282e-05
7.83626063807041e-05
3.37912075554802e-05
6.61534443771685e-05
6.40701976928143e-05
5.28346257177393e-05
8.75119663946791e-05
6.93109067859232e-05
2.64921753693101e-05
9.58773309001818e-05
3.29088608293747e-05
8.383541982399e-05
8.70331784703315e-05
-1.46948991246902e-05
2.64622813801249e-05
0.000135456414401432
3.58867699546294e-05
4.73151175974727e-05
9.02446348402642e-05
2.70561232158105e-05
0.000117468552518048
8.46165023375082e-05
5.32522284243991e-05
7.4640214386184e-05
7.01044761414074e-05
4.18879951621046e-05
6.59738822983616e-05
0.000120221861990302
2.7501723399849e-05
7.85461086200527e-05
5.59235428309958e-05
8.65062804823473e-05
5.18090825673843e-05
2.20491538708721e-05
7.25910428517928e-05
3.39633261031156e-05
6.5126582220109e-05
2.98929850029322e-05
1.76712207042421e-05
1.13191878636436e-05
-2.55298616697115e-08
2.57578818270427e-05
7.19397660661936e-05
3.88110503153021e-05
0.000107705354820091
6.25811650147396e-05
4.00627540005999e-05
8.6081377982443e-05
9.64420816620213e-05
2.54334097425836e-05
6.65033204266198e-05
5.73859177168805e-07
7.1490685478529e-05
-2.30232220759254e-05
2.45117340120647e-05
4.09116540405315e-05
8.6201335653668e-05
5.44214874956642e-05
3.20171891630766e-05
6.75573107960007e-05
0.000124358214145429
0.000113140972143521
0.000110430087685005
6.86890412108356e-05
9.35842947833088e-05
5.72993073595679e-05
5.04831803371997e-05
2.63516496432162e-05
4.66335659172481e-05
7.82058938639604e-05
6.41113487120165e-05
2.41002227645744e-05
6.52953928931742e-05
6.18051914675762e-05
5.12469064264223e-06
3.47965781295141e-05
6.26189294437947e-05
2.61589756505891e-05
0.000100382836239144
0.000154360172972935
0.000138171903131556
7.99067192591293e-05
1.19580029289035e-05
5.33518170331471e-05
9.66043709986655e-05
9.73152284516512e-05
4.00221104276766e-05
1.99862009440412e-05
4.20721623761533e-05
5.76180637675205e-05
0.000115165577136861
6.78371587802576e-05
3.2177086545385e-05
1.64970791234563e-05
3.70894606713659e-05
4.44748479512591e-05
4.82401815624681e-05
7.50013489757083e-05
4.85317431660456e-05
2.79392785786531e-05
6.79871919381258e-05
4.33556173760231e-05
6.38119188191236e-05
1.58173812856104e-05
4.86179171193409e-05
7.84990310240627e-05
6.71180149688629e-05
7.16253721846452e-05
8.90449829646693e-05
4.27268065872489e-05
9.69402472761178e-05
3.54055546783796e-05
4.81520806487553e-05
6.29936736023054e-05
6.24167461646461e-05
1.84526063962386e-05
7.47768126176118e-05
0.000109158963615016
-1.32502560098987e-05
8.87997699462333e-05
8.10628644765741e-05
2.90392199937966e-05
0.000101286449650893
9.74591210136967e-05
5.51523340478416e-05
9.19234789717716e-05
4.93396813224251e-05
5.61659204106449e-05
1.6333835766706e-05
4.30655442837538e-05
6.06247358365998e-05
0.000110594005660109
0.000118452794202506
2.14928795282464e-05
-1.97587194695077e-05
5.79642632925766e-05
0.000112570812702685
6.73213802771454e-05
0.000124884948362964
6.79311266982513e-05
9.02972401193482e-05
0.000144071607421517
5.23431532218508e-06
6.47177804312098e-05
-6.00996581548006e-07
0.000101347983991812
6.52436622568438e-05
5.16794291599334e-05
4.9068942500941e-05
1.8101325971035e-05
5.9355608850752e-05
5.65776950156511e-05
4.69042482523808e-05
5.66453421142429e-05
9.13726465247578e-05
8.95476336480739e-05
2.66260335567346e-05
0.00010062110585721
6.6286297354499e-05
2.30711134201045e-05
-2.41599690057388e-06
0.000103860881555524
2.4521418209392e-05
3.01112982506158e-05
1.62196513109908e-05
4.20369075742693e-05
4.00017515991854e-05
6.11626913452068e-05
6.61459321943264e-05
5.56622609754461e-05
0.000117188618301259
4.57523986078782e-05
3.65953312242086e-05
8.33673894544299e-05
5.79737477094822e-05
-6.11066359171215e-06
3.42129941114595e-05
8.98124330558452e-05
4.55444436661267e-05
4.13538426518258e-05
0.000116391223147914
7.90216107241336e-05
0.000115725077698535
4.60887693087911e-06
5.18284901665263e-05
8.51971692922104e-05
-1.31671622415536e-05
3.05982762191256e-05
0.0001099897060647
4.76134311402903e-05
8.05625538253693e-05
3.209042583528e-05
2.40802020131468e-05
3.57770620149343e-05
5.02984148889509e-05
8.85830113420107e-05
5.68644051100518e-05
7.32818605358075e-06
6.50372733549915e-05
6.54878781193939e-05
3.13194964686736e-05
4.76596298067819e-05
3.11573030366514e-05
6.43069794246917e-05
4.82283909632244e-05
5.16829474597715e-05
3.14070318612335e-05
5.89206056073116e-05
9.33376808590192e-05
7.07808772875095e-05
6.61098023152014e-05
4.5966580468497e-05
3.19625761611914e-05
2.36488821912585e-05
2.83925917769377e-05
5.20659450740058e-05
7.87874544674013e-05
1.10296453472793e-05
8.5062807888275e-05
5.26113771036593e-05
5.96558067842935e-05
2.91772954491264e-05
6.7553542128439e-05
3.60036722606233e-05
-1.07386965476138e-06
9.38540128845035e-05
9.92571269109572e-05
4.55320835878014e-05
3.83813397907537e-05
5.58427089269212e-05
2.99144414122721e-05
4.52632744153969e-05
9.76701811120682e-05
8.74987122802698e-06
8.09210843884807e-05
7.78630193908235e-05
6.85106191833087e-05
3.84536974408465e-05
0.000135506061320711
7.99630164208797e-05
1.51065245049199e-05
0.000102130319088175
5.40880275830978e-05
2.08391820416033e-05
7.66794601069909e-05
0.0001257683270034
2.86569409548652e-05
4.29928639003058e-05
6.81173832040247e-05
6.17242043956678e-05
1.69264379106983e-05
7.50527452219451e-05
8.62614504451912e-06
5.23219215956111e-05
5.42534649028423e-05
1.84910759241183e-05
2.1539543003001e-05
0.000104754644365022
6.52014248388423e-05
7.60899804937059e-05
8.28969398069136e-06
7.60557060447243e-05
3.27325465358441e-05
8.09442331236786e-05
4.05087946014034e-05
4.2706614170242e-05
6.07544756759488e-05
1.20154590733829e-06
4.35500429552208e-05
4.4570530079829e-05
8.38215700219655e-05
6.27305074087489e-05
7.92124497075962e-05
6.83726851259697e-05
7.45546753841432e-05
2.9342490980587e-05
4.274980829951e-05
3.99621206800199e-05
3.18603812562194e-05
1.67954252498959e-05
6.08843834276477e-05
6.3392203714874e-05
5.8203440223315e-05
6.49925894054354e-05
6.45890355845283e-05
4.70782014761433e-05
3.31470770966706e-05
4.29390264837761e-05
7.48367001185971e-05
-1.45411654839963e-05
0.000102503160971077
0.000107752566943551
-2.57619288552243e-05
3.58962060787228e-05
8.89206179749839e-06
6.38785660015609e-05
9.96416296190419e-05
8.21727400694026e-05
7.26847111584066e-05
2.96865549077038e-05
5.14603839864965e-05
7.22391585939223e-05
2.12552764940319e-05
0.00013328693341025
8.89334619639776e-06
5.93810950260247e-05
8.21110162272631e-05
3.32984765455991e-05
8.59088555735661e-05
7.256420137226e-05
5.01839996202401e-05
6.75165519752801e-05
6.74641236250688e-05
5.96325998225542e-05
7.74415979106912e-05
0.000113757310051257
6.8028117030452e-05
4.30853153447069e-05
9.16874454723388e-05
-1.12639708994778e-05
6.58447309809588e-05
4.23820622905998e-05
4.38479879552394e-05
7.36924973487014e-05
2.89313145388644e-05
5.23616698912929e-05
7.42252435923739e-05
7.22745158371951e-05
3.85196460420269e-05
7.08466064439921e-05
8.29874572788332e-05
4.50153623197074e-05
0.000124355400056586
7.3157521101164e-05
-1.431111674701e-05
9.12149486967988e-05
5.98971975325228e-05
2.61177858034847e-05
-1.53086971696077e-06
8.58874967757895e-05
1.36142807349704e-05
5.77046783919012e-05
3.62241299109871e-05
2.95364787953727e-05
0.00012608430766313
3.80293286980317e-05
5.43159956157185e-05
2.50538075158137e-05
9.8102906627845e-06
6.48381201840274e-05
5.29456927606074e-05
6.17185488447379e-05
6.89467650558492e-05
7.3642550993616e-05
8.62459590977101e-05
1.79234943362379e-05
8.28703165053415e-05
6.99187404147404e-05
3.80276679627569e-05
7.18407385546865e-05
7.42229754043492e-05
9.18543731854502e-05
6.6408577391818e-05
7.19311213855532e-05
4.7872334425793e-05
9.96778394513813e-05
7.00187038224937e-05
6.93641310628144e-05
9.56185693637493e-05
-6.36592838590882e-06
7.01975434626675e-05
8.76412985934359e-05
1.74591033864122e-05
1.90280787536002e-05
5.73137970586637e-05
2.07643594208576e-05
9.48939907915398e-05
7.5203899469431e-05
7.97369147199184e-05
0.00010900178274684
-5.37004318742506e-06
0.000104852163540357
1.60486889824242e-05
8.94538742930454e-05
9.40287586234161e-05
6.89345867642576e-05
3.83079403744023e-05
1.36423309588728e-05
0.000102664506244084
6.639024850201e-05
2.76211616681229e-05
4.54560998962846e-05
4.76787026782941e-05
3.06108655077358e-05
5.04137555137036e-05
9.03753472643212e-05
3.40594430184387e-05
5.74155854410496e-05
0.000134638094823471
8.97380452423137e-05
4.59437622663419e-05
0.000103944498687797
8.00793728473306e-05
5.91725818067393e-07
7.69781334338613e-05
7.17775055114365e-05
5.2995803573399e-05
5.06572970926073e-05
4.71962033973429e-05
8.78137608574547e-05
7.92371125171152e-05
5.08690378949818e-05
8.20916659598136e-05
2.91467890063848e-05
8.4711747080151e-05
0.000114533223022709
9.82101873847885e-05
5.01748475463776e-05
4.14009882193073e-05
5.65687318035058e-05
5.43965330114316e-05
8.9272919862607e-05
6.61959432896846e-05
2.56615829737057e-05
0.000109452869195731
6.01715413847091e-05
6.07694510718291e-05
-5.67214681191122e-06
3.6676746682339e-05
5.95567912121663e-05
8.9277411052946e-05
3.3754238261566e-05
3.37880754190796e-05
8.71559783164974e-05
6.56037060681501e-06
6.07867802808435e-05
2.43471096897297e-05
4.50714191445755e-05
5.53774378833648e-05
-1.09416698278607e-05
4.36644304219925e-05
-5.41768977803178e-06
3.06910830066899e-05
3.52623373239213e-05
2.41207159445895e-06
4.15785130134272e-05
7.44239965342695e-05
1.24831887032077e-05
8.81120226769411e-05
9.25549002885328e-05
5.7528353140616e-05
6.36554686684406e-05
9.74068109102204e-05
5.17162968614567e-05
3.19943106055651e-05
7.8739403852742e-05
7.57580392880687e-05
5.5406178117337e-05
6.22050702086578e-05
6.13968018054828e-05
7.62853314196304e-05
4.86374338065737e-05
8.9918183593306e-05
9.30010603281797e-05
8.61600593868544e-05
8.41507239471729e-05
2.22532560291397e-05
1.03853877997122e-05
3.63917738492323e-05
4.72470280825564e-05
9.69721001634927e-05
1.92655421613874e-05
4.13603361069826e-05
7.0051989753317e-05
6.52704074825548e-05
5.43499177593055e-05
6.11933534171721e-05
8.52519871539804e-05
-1.27693605503172e-06
3.96897748462128e-05
6.06103807002402e-05
4.29208783913321e-05
7.16280619526002e-05
5.48831298601658e-05
-1.30391336319801e-05
4.93273515523499e-05
2.68752204554153e-05
-1.53572471506662e-05
-8.36403098933368e-06
1.90158474859183e-05
6.27435067802937e-05
9.04816132680869e-05
1.16930675861489e-05
5.77845727404872e-05
5.50701773876592e-05
5.16366723707206e-05
0.000100113201001871
6.67535174546804e-05
4.16724430770412e-05
9.44599978303417e-05
-7.88051043593075e-06
6.31011222509759e-05
0.00010401121201041
4.73603429887142e-05
8.09580406747208e-05
6.63595018645033e-05
6.28925883486587e-05
2.04530239072134e-05
1.56281871804864e-05
1.48534724867641e-05
3.65824919385375e-05
9.03280960543671e-05
3.17005267982824e-05
4.10895959460983e-05
0.000124687932461408
2.72657560015576e-05
0.000105304231915889
0.000115509450148032
2.0823523403682e-05
6.89531547214121e-05
4.63628392621091e-06
-5.33463351375864e-06
8.00992837474025e-05
4.2740510684303e-05
5.93030469234333e-05
0.000114007777759952
5.87362434614423e-05
-1.0620763945195e-05
2.10642007999854e-05
2.68822700326218e-05
0.000108196807660573
3.49520968388098e-05
1.97842596152798e-05
3.84744269761964e-05
4.6415092774683e-05
6.62957908059957e-05
6.58381243009852e-05
-6.52470523733323e-06
7.07127041535534e-05
5.0009771748496e-05
6.99584882225369e-05
5.71186420432082e-05
8.52653659690542e-05
2.56850025384852e-05
5.54410426449262e-05
4.43529727521489e-05
0.000115677036422132
1.65423284118514e-05
0.000101519785223467
9.32765394233321e-05
2.40708716285549e-05
2.63440563726775e-05
5.75402892211161e-05
1.58330252508319e-05
6.42732985552083e-05
8.56519015424238e-05
2.47525840818298e-05
9.72894102607114e-05
1.81115387371271e-06
7.34964863726333e-05
3.50421926718223e-05
0.000107693455996093
7.36718266664573e-05
9.06807994996636e-05
1.87871866354717e-06
0.000103681928084231
3.59585070839864e-05
6.5896255298223e-05
1.44297062788192e-05
7.42938346246013e-05
6.13326788813625e-05
4.09089856126293e-05
1.98863286523338e-05
6.50786754439786e-05
4.62432288823097e-05
3.20680538895955e-05
4.97070090760303e-05
6.29724322259614e-05
2.25402424279281e-05
5.9048023863709e-05
2.95395012066585e-05
3.02551897352978e-05
3.04267328065361e-05
6.52238548527436e-05
6.65068659253266e-05
4.11023270367996e-05
5.0871359710821e-05
0.00011241399208707
6.69426171185291e-05
2.82116145296575e-05
3.31654030019497e-05
5.19350134217232e-05
2.6958189746073e-05
4.25716956816349e-05
1.47406017065982e-05
5.9426009746765e-05
9.37014078035035e-05
0.00010587111246844
7.62567792630827e-05
0.000116654358976435
1.3224787846296e-05
4.98912511071035e-05
8.17529573052003e-05
5.86753023895975e-05
5.92174688367547e-05
9.84890538706273e-05
0.000126041820074069
0.000103714982114146
6.48214557554495e-06
6.95086088097455e-05
1.93418612675976e-05
3.48266482337093e-05
4.55490415506587e-05
8.69275615208172e-05
0.000101164244768488
2.77171117737452e-05
6.59679755145304e-05
0.000114175159160463
5.5419358015678e-05
3.38922235982442e-05
6.40607407165731e-05
1.97649346525128e-05
2.78651876579023e-05
-1.3109687988642e-05
0.000111576790545104
4.18480733955073e-05
5.80691620144781e-05
6.57952246554837e-05
6.84675551798145e-05
5.51312087410239e-05
9.20728682170486e-05
2.88994303896164e-05
1.55094629224982e-05
1.52578196378284e-05
3.11037723443541e-05
6.05320622934858e-05
8.36257948048999e-05
7.69166488105418e-05
8.81721164955422e-05
9.54554958409106e-05
7.3767177858194e-05
8.99146913059778e-05
5.56042702426734e-05
1.34903450411627e-05
7.88736640816034e-05
8.72002920395554e-05
0.00010828394389606
7.84772131958246e-05
8.92098094902941e-05
4.17247499128793e-05
6.31704894255412e-05
9.10105791676885e-05
9.79291758816766e-05
7.12013472809036e-05
7.70177787411206e-05
1.16776029877924e-05
5.15453644690576e-05
7.08523451119723e-05
9.217276325485e-05
2.86765744401979e-06
9.07709258761639e-06
5.19281068759498e-05
-9.0619762681097e-06
5.25734927369973e-05
1.19885527627532e-05
2.64300666162031e-05
6.35799407503753e-06
3.47677190853859e-05
5.06607838359221e-05
6.61736804607795e-05
2.98793867420085e-05
3.29891653653201e-05
9.68512001102837e-05
1.19517176623857e-06
7.93728949490488e-07
2.21095243087645e-05
5.31459448966582e-05
1.96361634808669e-05
9.13106730905109e-05
3.39386254594732e-05
4.6531971820492e-05
6.8810756713323e-05
5.87186866955395e-05
5.32857111894022e-05
5.77468122737238e-05
7.81739592648808e-05
4.85474715761557e-05
1.28127822491235e-05
4.55616576138471e-05
5.30881251632265e-05
4.43870117186792e-05
3.89772431564334e-05
4.42190182264696e-05
6.79942513602814e-05
3.93090739318841e-05
2.46632662449965e-05
0.000115820516513875
1.91950374552315e-05
5.31507678866893e-05
4.11652865554925e-05
7.09953052064618e-05
9.11620414600467e-06
4.50108229625012e-05
6.81899399959088e-05
4.77606926570708e-05
-5.2518954181697e-06
9.2448272346079e-05
4.88828698614046e-05
6.75072181380739e-05
6.06311156698753e-05
8.63599621159086e-05
0.000112668793982628
5.97267946822425e-05
3.77301888002375e-05
-8.6153554278214e-06
7.97240119482845e-05
3.79488707328453e-05
2.31991092184433e-05
-6.57883561251432e-06
5.77166275767907e-05
8.65513608134396e-05
5.95858260802981e-05
5.53796639696148e-05
5.09034500724151e-05
2.35485503976338e-05
3.99615887058714e-05
5.25278775027944e-05
7.45769210456657e-05
7.08109812282855e-05
4.15043882374426e-05
2.56772940453919e-05
5.81413942804393e-05
7.11048318369907e-05
4.7970104654949e-05
0.000119125957543859
1.57675587203922e-05
5.78054860884715e-05
3.48737969941335e-05
4.37224707431986e-06
7.35137163705448e-05
9.26941797704009e-05
3.31676057234616e-05
7.90434881750367e-05
7.25634536556156e-05
4.94647362497792e-05
5.47188100122683e-05
1.65134735566492e-05
7.75072559335423e-06
1.97309520140095e-05
3.38475376853666e-05
4.17353210732689e-05
5.28125711310128e-05
-1.3675477691076e-05
8.54240441350516e-05
7.36726930817916e-05
5.84627502777221e-05
4.51652784532612e-05
2.39330292346417e-05
5.27729925308412e-05
2.52934359797545e-06
3.67434366138428e-05
3.7089822602158e-05
4.59558434022669e-05
5.10281041202937e-05
8.14039269103974e-05
0.000129967748767271
-8.50861779404683e-06
4.07090806600626e-05
6.48696165795671e-05
3.6755150799056e-05
0.000100259182258653
6.60531362100935e-05
3.59269320634682e-05
4.52352568640752e-05
3.44029862748258e-05
9.11413736298167e-06
-1.95066271974901e-05
1.94263068396154e-05
2.5123016264638e-05
6.54016549512769e-05
6.60703949900508e-05
5.90746801560076e-05
8.14945417459421e-06
0.00010112421498419
9.12507331225776e-05
1.27349187385325e-05
8.44990837352154e-06
0.000105094398914705
0.000111668098171851
1.1071174474314e-05
8.79492494811245e-05
4.95252710886634e-05
3.29990771676231e-05
9.23980476089778e-05
3.08436413888717e-05
-5.1928319406043e-06
5.1176720852486e-05
6.41906076237592e-05
8.45241137259238e-05
7.57202761463284e-05
7.0377255567753e-05
6.62106153664199e-05
7.33134204427185e-05
2.24746881191164e-05
5.40072137070579e-05
5.76561533316291e-06
6.50512060636085e-05
5.22456642744843e-05
1.49058462109918e-05
-2.25420280248474e-05
8.59761653335126e-05
0.000101197336196385
7.41484756861155e-05
6.49195889986651e-05
2.61041546010321e-05
4.5579038041862e-05
6.29980099122032e-05
-2.4243047106756e-05
-2.5960450266108e-06
6.17787040888103e-05
5.64552263491773e-05
0.000123109360910357
5.35985013196289e-05
5.96198950501513e-05
3.05753215113517e-05
4.30665126537579e-05
4.24324805982792e-05
6.0265453790814e-05
-1.76098090978552e-05
3.31873358541474e-05
2.78755141425585e-05
7.97799562099315e-05
1.21239898434379e-05
0.000119841610231896
0.000103311707968725
0.000105623460002701
5.92107591770588e-05
5.50341469268092e-05
6.35961123386791e-05
1.99129946395093e-05
0.000130776791276762
3.31918101840862e-05
1.97684225047301e-05
1.42386168744943e-05
4.82520356567192e-05
2.00786325755495e-05
8.15301878046256e-05
5.08970762345069e-05
7.60418293847509e-05
2.93370075925254e-05
2.054593644118e-05
5.79654845725239e-05
5.58949884326918e-05
1.28362582567654e-05
6.46197579741795e-06
3.88726815998538e-05
4.41389999424211e-05
7.7718589983212e-05
3.41431377867036e-05
8.58367633886658e-05
7.06472114248329e-05
2.32171053947633e-05
-1.57024216809775e-05
6.20177428008644e-05
7.81394418181908e-05
7.44182748957934e-05
3.56110169379883e-05
2.50110958200641e-05
0.000143453734056645
4.24541636884336e-05
4.0804898864942e-05
0.000114387043751623
3.1296114275141e-05
0.000115532903117803
4.74343327633012e-05
4.92710458076447e-05
4.91277162617008e-05
6.21044998480437e-05
6.86417850039031e-05
6.96012325202857e-05
3.13956460708992e-05
4.48754198663604e-05
0.000125321897996658
3.13224787793682e-05
3.44401679262956e-05
8.10058458905456e-05
1.60180655008288e-06
4.96938784523829e-05
3.94554866585732e-05
3.30248289997405e-05
2.83614454625288e-05
1.72994898241055e-05
6.12239477160657e-05
5.09999329947458e-05
5.05172146358222e-05
3.54200732431122e-05
7.81310188230036e-05
5.44217200645263e-05
9.58670626193762e-05
3.34246034634256e-05
9.85747060498587e-05
0.000113577330237101
5.66408397894558e-05
3.19888660068585e-05
5.92973432034163e-05
6.78876121320609e-05
-6.73557710920599e-06
-1.40431648353196e-05
5.33763942603869e-05
9.71741370079209e-05
6.35402812113887e-05
1.56026147110815e-05
4.04937058767872e-05
-2.51357910133256e-05
3.99084874322728e-05
4.22372859824155e-05
5.17242823828408e-05
9.4868236849993e-05
3.5804991846406e-05
3.70056009552546e-05
5.78149278550563e-05
8.43974959021757e-05
4.64681104701001e-05
8.63928309549921e-05
0.000114632657280488
0.000100604078988076
0.000102194276249237
0.000110995450074785
6.00114604911231e-05
7.24747332358835e-05
9.33626808413475e-05
7.69913634072319e-05
9.49050363202423e-05
4.70026911927572e-05
2.99941817324933e-05
7.21848670086345e-05
6.14676372573018e-05
5.54094842822188e-05
8.96814631806953e-05
1.52539434940081e-05
3.0575353613444e-05
7.97138723107008e-05
3.18731437978491e-05
2.27597286269237e-05
7.78613212308839e-05
6.20793224533595e-05
2.4575642370921e-05
7.5820292205433e-05
0.000105501215503297
6.26898321645885e-05
4.73141329563067e-05
7.020190459292e-05
9.94303725442596e-05
8.95375767510878e-05
3.33366248160508e-05
6.61388861037438e-05
7.85040126744279e-05
6.56201480424234e-05
0.000122057065349694
8.98984412539506e-05
7.49131287848152e-05
7.33913976708697e-05
4.39116921032245e-05
7.48135970149677e-05
5.92045564289672e-05
7.49941361886611e-05
-3.02450821874471e-05
8.55880960334301e-05
1.33419214525332e-05
6.63938997236265e-05
6.31984459786773e-05
9.4217339172031e-05
6.2324606219591e-05
5.14531274336798e-05
6.01706148987519e-05
1.19242532159126e-05
5.64021958707071e-05
4.21497994989478e-05
6.66403664441948e-05
6.35414648388035e-05
1.90393427782953e-05
9.28403428905061e-05
1.73595887007512e-05
3.32578892557492e-05
3.68536939292688e-05
7.08299375250439e-05
-4.17157113713308e-06
4.65212878867386e-05
4.43132156525054e-05
6.88196797027487e-05
5.33402707381524e-05
7.66030696957815e-05
8.15622304930187e-05
7.56833709375017e-05
0.000132473684573167
3.19851995218316e-05
3.92749648674074e-05
2.25626498931874e-05
0.000116097348480204
3.64199425376482e-05
2.91174260268989e-05
5.55014836290746e-05
7.13467063752836e-05
7.92129303761821e-05
1.21623476339576e-05
4.45461231356728e-05
8.58132048224832e-05
9.34358361794011e-05
7.97872277862631e-05
9.4685259606349e-05
7.57939073345902e-05
5.24004382554561e-05
2.59743604120238e-05
2.74089016440215e-05
3.25122812667815e-05
4.95386708189156e-05
4.71953407117086e-05
6.3827824512171e-05
2.21775461824354e-05
4.53936918804815e-05
6.69396917471045e-05
1.63686226066448e-05
5.53880124258217e-05
6.93599571392303e-05
4.92261149108111e-05
8.03669709067475e-05
4.05932414653973e-05
6.41225509150274e-05
-2.36419356188009e-05
6.83882273149463e-05
7.92122844298712e-05
3.03756627702909e-05
4.15559288005129e-05
3.06041362477835e-05
3.82883843381608e-05
9.62474159057777e-05
0.000106291251675938
5.0943325886206e-05
7.60846337477299e-05
9.10014134542955e-05
0.000100241486950842
0.000114605578560942
0.000112429394393824
0.000121043590302301
6.65583313370833e-05
3.96891257947369e-05
6.39921596339366e-06
9.90699750232887e-05
6.30845162944598e-05
9.46367501012681e-05
5.69526279674982e-05
4.84112936659569e-05
7.61153931620908e-05
6.46143590521449e-05
4.06056068144065e-05
8.1890556107487e-05
7.0274264011984e-05
7.91736465040398e-05
4.61587832273358e-05
2.382990011974e-05
7.28772987565035e-05
1.32212072039245e-05
9.1189123935337e-05
6.30923817902222e-05
4.38732621118445e-05
7.20832070497923e-05
5.77359980048606e-05
0.000104778641168917
5.32395553696337e-05
5.4481999281618e-05
8.4900441386235e-05
2.48285422525143e-05
4.25100318000101e-05
9.55358905767285e-05
6.96889909927406e-05
7.11081658409483e-05
5.47362876071317e-05
4.44548642346711e-05
7.28301527585157e-05
7.49679520065399e-05
1.92491487635893e-06
5.43201956519287e-05
0.000115608223697952
4.57054449421823e-05
8.29658391285676e-05
8.47159386626661e-05
9.03978454114678e-06
3.00849387998625e-05
0.000127278959268806
8.50252420828064e-05
2.71178266918787e-05
8.14483103098801e-05
6.34960222678527e-05
4.12987524713382e-05
4.93856725284942e-05
1.34072954910342e-05
4.40323947059451e-05
5.845696039994e-05
7.77256107349494e-05
3.74907179686148e-05
0.000115879901201263
-5.02793693211678e-05
8.32793459598156e-05
7.22744215252264e-05
5.92620277269057e-05
9.45447012247441e-05
4.85361832602707e-05
0.00010054637414139
3.38427355284394e-05
8.25821462611184e-05
7.14995018968239e-05
4.51278203259e-07
6.14405426251869e-05
3.6833736406084e-06
5.96984864357063e-05
5.94621277301435e-05
5.9546917508685e-05
-1.74775761123288e-05
4.38937684250768e-05
1.83971290373701e-05
3.49795998267839e-05
-2.46485998878023e-06
2.58659422739437e-05
7.1270897445564e-05
0.000103541952607312
0.000101643351840807
6.69647527312215e-05
0.000112478902117217
4.47569462044257e-05
5.08227908346452e-05
7.8832432825674e-05
1.68764021777105e-05
7.39906929908393e-05
5.23143759679157e-05
0.000138843900955234
7.31331819957157e-05
0.000100509019307487
5.74274010605407e-05
6.30065153925354e-06
9.59075126191668e-05
2.26607813755219e-05
9.65061998646128e-05
6.78715658615917e-05
-1.19026666087571e-06
-2.9254060533604e-06
4.00716806457661e-05
1.11800380825061e-05
6.00508200033516e-05
4.57693722733915e-05
9.51190401802141e-05
2.63836808863501e-05
5.41672096046168e-05
2.40963499130284e-05
8.83605790633496e-05
6.3680748722431e-05
7.81250879025389e-05
8.81356055052364e-06
4.1507937279157e-05
2.65175528138264e-05
5.64022435079912e-05
8.60910373825088e-05
6.20356246647342e-05
7.46476167257991e-05
7.10436413304271e-05
3.1964874235771e-05
7.27465273585597e-05
8.86567578903488e-05
2.4024337041966e-05
7.22512554374952e-05
6.26790577115898e-05
7.58071595955744e-05
9.50952145589351e-06
8.06606453039036e-05
5.51839326493681e-05
7.73263036189799e-05
2.55771075751276e-05
0.000114325696593901
5.95825635659956e-05
3.95354534586595e-05
3.48743597836539e-05
1.01246994800088e-05
8.82244829048529e-05
4.02866300306241e-05
4.16472858782603e-05
2.10059967972917e-05
-4.00354397504832e-06
2.55051871890126e-06
7.31216997136404e-05
2.00059013650874e-05
0.000146633084859919
7.54447457079355e-05
2.88265906044825e-05
8.52883534392023e-05
6.04110637566613e-05
6.18021623890732e-05
1.51664409441228e-05
7.92094224892424e-05
5.4042258271267e-05
0.000101111161745566
8.29307294559812e-05
3.756505179538e-05
9.06487374803644e-05
6.40775334811611e-05
5.10968822337338e-05
6.13834601273019e-05
2.47991748603065e-05
4.33800518918446e-05
3.61403439946276e-05
3.41264006415611e-05
7.27032936104377e-05
8.50575043420452e-05
7.11812442291038e-05
8.82573411448984e-05
8.28888353451814e-05
3.92933138709255e-05
3.37528903177675e-05
8.13117947488453e-05
6.38743316431518e-05
3.300173226356e-05
0.000108505750976216
3.8786249005672e-05
4.30465425834261e-05
8.04191452615425e-05
7.92207807728426e-05
5.32685791578021e-05
4.92073675530425e-05
8.75158438058835e-05
4.96564157157336e-05
8.18137573077636e-07
5.44547486330147e-05
6.39701737652494e-05
7.35170600287454e-05
4.03078653798682e-05
8.73117641067734e-05
8.36567693216588e-05
4.1408817458789e-05
3.73514029693331e-05
9.70718459838547e-05
4.22680783920018e-05
4.03975964901178e-06
6.96909753597922e-05
3.32408286669748e-05
3.84600402145335e-05
3.02005517146459e-05
5.39042134352145e-05
4.31221687099146e-05
4.7368910134236e-05
0.000143505796802667
3.74424408695089e-05
-6.75024721063943e-06
0.000100652508330404
6.02704606001194e-05
7.50261256192075e-05
7.74702874159323e-05
4.69827585067936e-05
8.4601460711857e-05
7.65216250103258e-05
3.17196249285327e-05
2.66402588098202e-05
6.83999068018682e-05
-2.00463232692505e-05
6.88415156618137e-05
4.00720994699061e-05
5.46605138401189e-05
3.48964900186979e-05
1.57720579551846e-05
5.81123697664152e-05
2.56381650821357e-05
6.44800685457811e-05
5.1887776123772e-05
5.74159690997511e-06
3.49084259503174e-05
0.000105143103608639
4.76033139402666e-05
7.30771707444903e-05
9.15772311106656e-05
6.18692584796083e-05
9.25910516835543e-05
5.25616903287827e-05
6.880084492188e-05
8.51332281307378e-05
3.96728200692833e-05
3.26976266023086e-05
5.92361401334748e-05
3.02742134732606e-06
8.06505099196575e-05
9.07726318349255e-05
4.72031193015105e-05
4.31711272735809e-05
3.34741528703388e-05
4.86468136611673e-05
7.93355667739013e-05
4.26820593765376e-05
9.70344514366801e-05
3.31556093585845e-05
6.10860289186632e-05
0.000106960674206385
8.97175568098327e-05
8.45751540975266e-05
0.000100515561495821
9.83199186629434e-05
9.62182381370821e-05
2.74929790093748e-05
4.79705082624014e-05
8.97069112558576e-05
1.94972712859315e-05
6.31426242802169e-05
9.48076994518051e-05
8.18420169470611e-05
0.000112001509379392
0.000100147498374948
3.65668372371769e-05
-9.76857940756496e-07
9.59989451323921e-05
7.18570836286619e-05
8.9628297086156e-05
9.00853376251784e-05
5.54309509021814e-05
7.70802772941285e-05
9.96904150833524e-05
3.89460343345277e-05
3.40942933997754e-05
3.91333576237065e-05
7.22250001506304e-05
0.000109653376751592
8.31224294959463e-05
1.85140223997306e-05
2.52306514649551e-05
9.24222920249722e-05
8.43685593780884e-05
6.0978649660144e-05
3.24874575584201e-05
6.05956353116973e-05
6.70356339261087e-05
2.62062740046861e-05
3.84759673455592e-05
6.29628562319924e-05
5.5053704783236e-05
0.00010195507345989
6.53818150631612e-05
6.15633814306178e-06
4.57074204480831e-05
-2.00951486404129e-06
0.00010051154420662
4.41361599230947e-06
6.54919189538084e-05
5.22648715796257e-05
5.33167168864974e-05
0.000107758642639116
8.488162388626e-05
1.90552477314909e-05
3.29172923429307e-05
3.01852660755037e-05
3.48775776099333e-05
3.24576898436174e-05
4.71791195319138e-05
3.62724600349013e-05
4.24607929917635e-05
3.54507534511664e-05
3.77444568136726e-05
-5.26239894095887e-06
4.75836220281329e-05
3.1640010610958e-05
3.9888041370142e-05
-4.97928165562833e-05
4.2776858020796e-05
6.5726527092042e-05
4.78600257285157e-05
-1.41232657553406e-05
8.68084423356133e-05
6.82326342952566e-05
0.000116515861964185
4.38800759333465e-05
6.61052855086086e-05
7.61317267378214e-06
8.88327810547936e-05
4.33525016517753e-05
5.20022907055664e-05
2.17544491668183e-05
1.63414066404281e-05
6.25979638249172e-05
3.88161265620282e-05
8.78545039626084e-05
8.49014411726154e-05
4.56598460563955e-05
2.79376314706576e-05
0.000102601778241784
3.28296616343653e-05
-1.17581060759428e-05
0.000124646053101345
6.38493257424678e-05
6.38835603712748e-05
4.47563248548031e-05
2.28930196321653e-05
6.91137469690997e-05
7.17674728119008e-05
1.61133262080211e-05
5.60747202467371e-05
5.40976982805742e-05
6.5603986410117e-05
2.76760966690905e-05
4.12944011383685e-05
3.33567457913283e-05
3.80213619028982e-05
6.081369854164e-05
2.73914267006886e-05
5.09646231433145e-05
6.98273718459205e-05
4.96191573823791e-05
3.75414238169105e-05
8.57752965894148e-05
4.04727859379442e-05
6.91916421643546e-05
3.82871618436256e-05
6.66341209330823e-05
5.97311489836754e-05
7.43925869620072e-05
3.99533976662277e-05
3.02994263795629e-05
9.82861177512788e-05
1.61245823669632e-05
7.62179503442147e-05
4.39279171200585e-05
9.80744114512319e-05
3.90230693223113e-05
8.10879288795592e-05
6.88627997224079e-05
8.9789752111078e-05
9.758973678939e-05
5.58550046489786e-05
9.14093463906432e-05
5.06846018277862e-05
2.82348609209559e-05
7.12349343797399e-05
9.21823967382815e-05
2.50548611752158e-05
4.90248314580968e-06
6.01062575241079e-05
8.71651225023249e-05
2.21122316711809e-05
7.12911013196986e-05
3.65473231441417e-05
4.46180922634585e-05
8.60391310967392e-06
8.35682412678727e-05
0.000129622749077513
0.00011083089115138
4.0457224853146e-05
6.64995832726838e-05
8.34841592641249e-05
0.00010441850012879
6.31639697383696e-05
9.84849377814376e-05
0.000130149287415274
3.74501090237305e-05
8.81571225151666e-05
5.97315168629714e-05
0.000102189967883633
2.87621678811e-05
-1.28107277223537e-05
2.21572868490421e-06
0.000117942754917279
4.43163088005399e-05
4.22508431764909e-05
5.6727299656053e-05
7.09925030169125e-05
0.000101368479681905
9.47293517260624e-05
4.14153417386851e-05
6.99878095072675e-05
3.54009655932858e-05
3.27081409736944e-05
5.4340577127818e-05
8.44030974210388e-05
0.000114535374251191
5.95783076394916e-05
2.09518527633304e-06
5.47528164815034e-05
4.33875419598002e-05
8.870562694601e-05
7.14308154358808e-05
7.30496523271313e-05
8.12607619415422e-05
6.70021639538534e-05
5.16561037832426e-05
5.53432186942711e-05
5.28223816216716e-05
4.9224784980683e-05
3.12196178700228e-05
7.79038845335388e-05
5.48853527666659e-05
4.56009467991758e-05
4.86876462059844e-05
4.43714285128359e-05
9.59543296550129e-06
5.70022647531803e-05
0.000100555600468644
4.76188072545663e-05
6.86729265062177e-05
3.01046843359911e-05
5.2624836277355e-05
7.40552020900351e-05
5.68636496661835e-05
3.60546289803544e-05
4.49621759060948e-05
0.000111308977028053
-1.26180658413872e-05
5.249926346839e-05
2.401695197692e-05
4.91988584232066e-05
4.44633835247643e-05
0.000105281982701255
-2.95837678256341e-05
1.61625950907838e-05
6.9553121465096e-05
1.6586776347066e-05
2.54437951654477e-05
5.99922224229344e-05
5.76833194923916e-05
0.000115837064036121
7.91061596833704e-05
0.000138390065293772
6.54469382174655e-05
2.35451292610372e-05
0.000123608289856014
4.30303530413539e-05
2.12974917718007e-05
8.9169065183105e-05
2.78646532821383e-05
7.94271994143164e-05
4.63160914578248e-05
4.68706860861191e-05
2.18615805973882e-05
9.53120349709775e-05
8.02391225185507e-05
-3.64384213488901e-05
2.57386980916698e-06
3.80478019794699e-05
6.60637017646882e-05
7.1192116738654e-05
4.5339850432411e-05
4.53174551271234e-05
4.35871391539296e-05
5.13880113439008e-05
5.3980099436702e-05
9.86379192593205e-05
-2.04149794700269e-05
5.18644588378238e-05
1.10091875468067e-05
5.75091896095777e-05
0.000139601501167129
4.55393469891792e-05
4.02133341251333e-05
6.45242330794059e-05
5.47123598146149e-05
9.11507967185291e-05
5.07512414882861e-05
4.79166157951974e-05
4.69927231948521e-05
8.28945472841429e-05
4.50900509869826e-05
6.59975397445795e-05
5.85518424120628e-05
3.86411086433287e-05
2.51676673643433e-05
8.49993223335046e-05
6.64205034887852e-05
4.58441303069926e-05
4.50979670897184e-05
9.29756245715867e-05
9.35705283907717e-05
5.23843922094144e-05
9.05855187123259e-05
0.000103888568843355
8.60877134966618e-05
4.53977232906099e-05
1.81457692322074e-05
8.54535748409204e-05
8.765774568273e-05
2.91983995107174e-05
6.04876212043482e-05
6.56616199566905e-05
5.33929789105872e-05
5.80873754552702e-05
6.07549931119942e-05
2.85481895089638e-05
5.23152337969947e-05
5.22627529118e-05
1.50444636256043e-05
3.42868487222675e-05
7.0184281422867e-05
3.26882494081883e-05
6.34238680513629e-05
0.000123853162378952
4.47124926650859e-05
5.40084576407535e-05
4.35906442573657e-05
2.63603345371792e-05
9.10226466906296e-05
9.63218207846743e-05
1.16807509773812e-05
4.23505274666847e-05
3.60698332695589e-05
4.78420986183829e-05
7.11297112945094e-05
4.12281330615013e-05
5.69586769737513e-05
9.8249721771364e-05
9.70347531402192e-05
3.51689308775065e-05
7.5858871825322e-05
6.6498169055786e-05
8.41368269117191e-05
2.46085275031749e-05
1.97306401654417e-05
2.88220992192737e-05
-1.67413728717786e-05
6.91411433371975e-05
0.00011551478561111
3.65242689351729e-06
7.43658869803336e-05
6.994079757794e-05
5.04623335396871e-05
4.61412199884978e-05
0.000101403523919046
5.37822616330943e-05
4.35270788248718e-05
5.72622497103182e-05
1.68103400456964e-05
9.50626003995758e-05
9.18231166733411e-05
2.85800552542801e-05
9.42834043332531e-05
1.87540485117655e-05
0.000114527040008677
5.67068984968953e-05
7.95289751608358e-05
2.87979136457142e-05
8.53601330860809e-05
6.57540029165442e-05
8.17855534461072e-05
2.36983600229888e-05
2.22760427379614e-05
9.00185071127022e-05
7.29754081607681e-05
9.09346394750406e-05
0.000100242396073551
3.97078724702855e-05
3.25727900572243e-05
8.84280560125315e-05
2.98501029225212e-05
2.93717595560934e-05
5.83703510675705e-05
4.16501868457205e-05
1.10538410396728e-05
1.65066108558274e-05
2.97367097367939e-05
0.00010467758136799
1.21042082053563e-05
1.98228172942126e-05
7.53043867065749e-05
4.98382027272979e-05
6.68736505185797e-05
2.19605500415993e-05
6.10436710827983e-05
4.53570387262063e-05
4.27717848951364e-05
8.49417712435868e-05
3.3419670269148e-05
6.17531644985612e-05
9.85794956467945e-05
8.66828638729695e-05
8.63527877074668e-05
3.74593592280608e-05
8.4759189463642e-05
8.08840445245292e-05
0.000120192207489775
-2.35228706371339e-05
2.8584103087981e-05
7.09653162710215e-05
4.28892741319621e-05
-1.97970871439817e-05
2.74358398119844e-05
6.87907327690458e-05
6.08186238041632e-05
9.3857755055731e-05
7.41312748195971e-05
9.50316847719386e-05
4.87025143686172e-05
2.68345816487421e-05
6.29532001575072e-05
6.874205604162e-05
7.94512312620753e-05
3.63242265854262e-05
5.91202807766652e-05
7.23165885300694e-05
4.41336917396104e-05
7.3004138855641e-05
5.35940672531307e-05
8.99705531104953e-05
6.96324490225928e-05
7.42185398097546e-05
6.34772796430624e-05
5.09535746314996e-05
3.72752837739715e-06
6.72478951208752e-05
5.6610202162859e-05
7.40994518324734e-05
3.33432022091524e-05
7.18510622121572e-05
1.13318837617692e-05
7.2973050461445e-05
2.93212871939697e-05
4.55475539453145e-05
9.74681088700779e-05
3.70432875821863e-05
6.18727225543566e-05
9.54437944732144e-05
9.09749539394079e-05
4.60573804663437e-05
9.91489004851368e-05
3.85704973767195e-05
5.64511609334832e-05
8.03755267740339e-05
9.61167223740615e-05
8.48532077482975e-05
-8.79351562360566e-07
-8.55651673932588e-07
2.52977417807694e-05
-1.05094935112591e-05
3.37145530898402e-05
-1.99892978589631e-05
2.84837142644471e-05
0.000109395593398112
8.57245503850077e-05
0.000109546765963439
3.53655493452773e-06
3.34735950889816e-05
7.20296961246631e-05
7.14731780200767e-05
3.9556196657986e-05
6.39370071010057e-05
0.000103630522581083
6.28777425063519e-05
0.00010493672643322
5.13410195296057e-05
7.70668369130909e-05
8.20635299882077e-05
5.81136450637e-05
7.26817680980662e-05
2.75668178278195e-05
4.26096814473438e-06
2.81262412533445e-05
0.000130972331446685
5.45510056464616e-05
4.71833586487572e-06
1.12577330466578e-05
0.00011804799109835
0.000102982417101769
5.27415256066696e-05
1.78692805565236e-05
0.0001312185457977
8.89052321234882e-05
6.93942260977819e-05
2.80838070382281e-07
5.33463546161206e-05
3.6159780921337e-05
2.95472903794262e-05
7.58566691456762e-05
8.26902232536175e-06
9.61955571640473e-05
4.60302172574518e-05
0.00010109210847027
7.38826721347891e-05
8.68584673124877e-05
4.91076068387592e-05
3.55879611095597e-05
1.09214295847552e-05
6.34167444427908e-05
4.05140640475082e-05
3.44755616042035e-05
3.02604689625131e-05
5.8449480397641e-05
2.48241235694517e-05
-2.86893399040078e-05
4.30938485005941e-05
6.21197807642012e-05
6.5554314472251e-05
4.69772788545244e-05
4.16145426708108e-05
5.43190383836757e-05
5.45583655805004e-05
0.000109730946158324
5.81128175552927e-05
8.92974793621734e-05
9.94280683595156e-05
0.000107944862430032
3.23432492452395e-05
9.59365018418468e-07
6.711988988586e-05
8.84273335734818e-05
4.901732575823e-05
0.000108593094680704
4.87147328544503e-05
7.01855835412175e-05
4.73477297048518e-05
7.75360419827295e-05
0.000111295294243462
7.77826081123926e-05
7.00787893883157e-05
5.61263074389705e-05
7.08853401102262e-05
7.14265792431674e-05
3.84286898623868e-05
8.81054586890958e-05
6.75062473424359e-05
4.45525561743927e-05
6.55627577338873e-05
4.54497685339629e-05
3.70512247452201e-05
2.95239603927767e-05
4.03178738545728e-05
1.59531561426109e-05
-2.74574417892785e-05
8.05510118799124e-05
6.01023689270478e-05
6.58011652170268e-05
4.58173846970077e-05
7.75989406767342e-05
5.33237895450921e-05
3.63170106119052e-05
6.54412730686445e-05
3.86642046683335e-05
3.49114836117594e-06
5.69785413678293e-05
5.79843324889511e-05
9.98453415875161e-05
8.33522753675082e-05
6.76574040138278e-05
7.43765107502315e-05
4.28636578132687e-05
0.00011249009097007
2.43172304443508e-05
8.82269893696445e-05
5.59608158236942e-05
2.19728088154525e-05
7.939046903802e-05
5.84789050095149e-05
1.99856725605314e-05
2.73505089042382e-05
6.05829713638122e-05
8.89839130988035e-05
3.53510611414269e-05
6.4879181948867e-05
4.14396747972925e-05
7.0666249388666e-06
6.52355404001756e-06
6.18149572762674e-05
5.17334180421004e-05
-3.81055805327866e-06
8.76474339344198e-05
4.09993198086909e-05
0.000100521788702493
4.47315356840449e-05
5.69245831431048e-05
5.53906168327444e-05
3.04967285782597e-05
6.56747791723577e-05
1.86666301159028e-05
6.62547028916026e-05
4.6139634371143e-05
1.4536285927295e-05
6.85087770944774e-06
9.57947845392884e-05
2.30229803289737e-05
0.000130119811357917
9.92920587040938e-05
0.000105109629163981
2.52984143830959e-05
6.22539004997599e-05
4.49432710499047e-05
6.220090793238e-05
3.6684493692463e-05
6.2761737229543e-05
5.24870221343192e-05
5.0987531130388e-05
4.02816675322285e-05
4.54551161794377e-05
8.68252930774968e-05
7.31681942884069e-05
0.000107393393290394
6.41369970258821e-05
5.30996099040131e-05
3.57656561843993e-05
6.79422194407167e-05
4.62413745464804e-05
7.30559495805371e-05
6.69829823211725e-05
5.29660118233419e-05
5.36588737546488e-05
2.60633749286873e-05
0.000126694277404336
7.30550083199359e-05
1.78769653369324e-05
3.44063957596731e-05
3.75631127943167e-05
6.4937521227044e-05
8.74470428056785e-05
7.98296897739193e-05
7.34197454024465e-05
1.28114242363364e-05
2.68829484153198e-05
7.51605232208143e-05
8.42298242546133e-05
2.67435471935467e-05
9.83085441277329e-05
5.32291331271954e-05
6.44739425007343e-05
0.000102762895907329
6.41470572713875e-05
7.32938655444311e-05
5.01076420714494e-05
7.88637791889332e-05
0.000100666972110566
0.000105373676485599
0.000101356404262368
6.71025229160424e-05
7.05230610494559e-05
6.88157209339395e-06
8.61162779441295e-05
8.85974517843746e-05
7.74303880473107e-05
6.3895366040851e-05
4.19668314701373e-05
5.46730547810125e-05
8.91012458769801e-06
5.48329889477287e-05
5.28872522181605e-05
2.12186292892668e-05
6.53751905637004e-05
3.36775426073887e-05
3.15496508143414e-05
2.59330899138732e-05
5.41269802480922e-05
4.94817255772096e-05
0.000111634111119869
7.28706487368051e-05
4.25213273452951e-05
3.15400264883598e-05
1.71907649711395e-05
6.76599472617038e-05
-4.09594702551395e-05
7.71935561178442e-05
6.136685299886e-05
3.28305259043655e-05
6.12900479851223e-05
9.80366824640183e-05
2.58635555939466e-05
4.83242032874442e-05
2.40493519453445e-05
0.000104576780267367
8.45681009608574e-05
3.29741765645591e-05
7.5110075486975e-05
5.84842731316311e-05
8.06165503682476e-05
8.67896295548056e-05
7.8710466492667e-05
0.000127311651764887
3.24333448712902e-05
3.82865952680613e-05
7.8597022130663e-05
5.00650987533857e-05
7.9641460811711e-05
5.50103649448471e-05
4.9293790628988e-05
9.07585052008945e-05
0.000120936323489604
7.99414657869913e-05
9.90252881510244e-05
2.59084837802541e-05
5.48703192088722e-05
9.77473524000572e-05
7.64600784998926e-05
7.19896374959293e-05
5.40886335009933e-05
8.95782597413373e-05
0.000119872792411438
5.59749623067867e-05
-9.4860665878824e-06
6.01980957054805e-06
5.11130496656942e-05
6.643618465472e-05
6.82762927868849e-05
7.86526056930095e-05
5.48807948574477e-05
4.40398325345895e-05
0.000116532839669334
4.34240570718374e-05
5.73386749980916e-05
4.84259336904249e-05
3.89544355726183e-05
7.27537117874424e-05
3.59286875995847e-05
0.000106081902962936
7.03030264754149e-05
6.44509086533348e-05
3.43018768425102e-05
8.35272872581946e-05
8.20468222943362e-05
8.72690421800346e-05
6.77912493417816e-05
3.38259145357495e-05
9.35004726914948e-05
5.9193550565326e-05
6.65834031695424e-05
5.60596107135428e-05
5.41991568827716e-05
5.37953439408717e-05
3.02472725548711e-05
2.49279237042581e-06
8.53352670353917e-05
6.87284014519125e-05
4.70185681378259e-05
8.93860892713849e-05
7.10959098145177e-05
5.57901530828571e-05
7.53899508513576e-05
1.89866891539577e-05
8.36032641680372e-05
6.60570952537106e-05
7.60770428980416e-05
9.46435287964971e-05
5.11583683840874e-05
6.5670767381081e-05
4.09655173970302e-05
5.08548640656478e-05
0.000130416705503784
3.49810217632878e-05
3.26370678743746e-05
6.43448520022199e-05
7.06885962636552e-05
4.73352406302094e-05
5.13061542632051e-05
0.00010092706936636
5.70432762275053e-05
3.0747209835061e-05
5.56171454416093e-05
5.72952890907801e-05
5.65186847324187e-05
0.000114898941907236
1.38566894356381e-05
3.79174528484733e-05
0.000125745208303267
2.8213891896977e-05
6.64665566401659e-05
5.21885845055308e-05
4.34439653818694e-05
8.03430171084619e-05
7.0586201889016e-05
2.03314519582345e-05
6.27208655923321e-05
8.25119266857066e-05
5.06009838576685e-05
4.36505113510107e-05
4.60463560628658e-05
3.12173199251004e-05
4.04025217267967e-05
5.80702772943148e-05
8.06753811195623e-05
1.31204521659955e-05
7.65506537753369e-05
8.94778537261238e-05
7.74267006789254e-07
4.55209805396259e-05
9.18968506936669e-05
9.01665296231828e-05
0.000113965687190415
1.77367105816136e-05
6.0802832927156e-05
9.04748623710901e-05
5.33130739520879e-05
-2.0887355457859e-05
5.99412275584835e-05
1.16617755982295e-05
2.79410933538882e-05
6.89824696400936e-05
3.76727853165083e-05
7.3824921944834e-05
7.36688000099621e-05
8.03109794775242e-05
4.57004443799814e-05
7.95370925757433e-05
4.65920095313889e-06
7.24429505546391e-05
3.63805925625072e-05
3.46230829700133e-05
1.6131914236135e-05
5.33065443602027e-05
5.10775536969415e-05
5.48602440222814e-05
4.64918706145004e-05
7.5614805535798e-05
9.34492643315873e-05
8.65678221473071e-05
7.85692472524926e-05
4.06955484248561e-05
3.30140817251858e-05
3.12278181474717e-05
4.172074656144e-05
5.47533379612375e-05
8.81315773176693e-05
9.51302080340001e-05
4.02540347961486e-05
6.07426716413845e-05
7.2662344285464e-05
8.49929435909249e-07
7.00322760520094e-05
-2.47058586002988e-05
5.49421381039604e-05
8.58695928369251e-05
8.45853435004906e-05
6.47925565756817e-05
7.72384427127041e-05
2.06475130301206e-05
5.8532671268833e-05
4.7873406650226e-05
3.5626623869488e-05
4.75648574752833e-05
5.42295399346193e-05
0.000107616113146675
4.0134649217513e-05
7.73797131649983e-05
3.73056619720808e-05
6.9238841085499e-05
0.000101764098251278
9.04569166660586e-05
6.9893712977826e-05
7.94637272393867e-05
-6.48602018683e-06
7.61599411507301e-05
6.23183967757685e-05
5.65261868858907e-05
-2.38006356649604e-05
6.99521799845089e-05
8.67141670866481e-05
3.22066775094735e-05
6.12642533754207e-05
6.24212282233856e-05
3.80050634892844e-05
7.17168499829952e-05
4.49647979729931e-05
8.69234199158541e-05
3.40823692085523e-05
8.40752244936894e-05
6.37719801566106e-05
7.14862309463242e-07
3.20604367496622e-05
7.75201698243319e-05
1.03273744232495e-05
3.3086855985541e-05
1.01441314840041e-05
1.78296251709361e-05
1.79803443169273e-05
5.8832996783138e-05
0.000101158048708837
8.86569525882316e-05
4.89544236428155e-05
0.000107715988864419
-2.73341657210544e-06
6.89175953581093e-05
8.38483130951336e-05
3.40622543953163e-05
7.59303762974254e-05
7.36080292373855e-05
7.58530040215537e-05
7.50390911008589e-05
5.89946161636651e-05
9.76660372651643e-05
3.37377036665871e-06
4.37247690709705e-05
6.02634117979863e-05
6.15626884249203e-05
3.69753716446898e-05
5.46119457069271e-05
4.48440626362341e-05
4.82108790671029e-05
6.87867861065744e-05
8.57307089962495e-05
5.50838437949813e-05
3.64262670097307e-05
9.66873671475596e-05
8.23676472218124e-05
5.54692743887156e-05
9.5410242611489e-05
6.88949200782135e-05
8.82778290537878e-05
6.07002061278175e-05
5.20275235513915e-05
5.13214461702789e-05
2.17658707312345e-05
6.71263597527507e-08
9.24367236454842e-05
5.51251541198732e-05
5.86020372507805e-05
1.59870865331998e-05
3.99670838847786e-05
8.68625663495801e-05
5.21445401534875e-05
5.81783125726775e-05
5.84197790524964e-05
7.95710282277945e-05
2.23566334161181e-05
9.23897065131516e-05
-2.20048811945504e-05
0.000141372362058919
3.92105885177956e-05
0.000107195820279326
4.8427118731516e-05
7.72365460741936e-05
2.99268684786869e-05
4.47938125760847e-05
2.59435787720074e-05
3.23838366447298e-05
7.40025055541738e-05
5.9927431902189e-05
0.00012264560705245
2.51688310321037e-05
3.46847637268221e-05
7.94327173511864e-05
2.51341993741498e-05
5.81834531043212e-05
6.20412192976485e-05
3.73237409760649e-05
6.35131601262519e-05
7.30989039573432e-05
2.47753145402151e-05
6.24504428248743e-05
4.58868431091941e-05
0.000116261600682195
7.82028273747281e-05
6.59848556383118e-05
1.98705426854209e-05
4.79869693335806e-05
7.69728042035113e-05
6.79891035331882e-05
1.1664672428829e-05
4.38745117581907e-05
3.69066405943887e-05
1.58033782693717e-05
1.89054210143851e-05
9.99660509973976e-05
5.34051482014667e-05
3.70519170570801e-05
6.15972191225999e-05
6.4420670344758e-05
2.11206400607544e-05
5.33421698324118e-05
5.24504376427001e-05
8.36177771076896e-05
5.58258751286649e-05
5.9436386432914e-05
4.40984931392873e-05
4.76879572666777e-05
1.75126420846365e-05
3.77863642101048e-05
3.82217873714409e-05
3.09970351449519e-05
3.44295443018268e-05
7.43993244850809e-05
6.25310135065681e-05
4.4938314368912e-05
3.1889704443533e-05
6.21281759492844e-05
8.7201112772339e-05
5.13840905370324e-05
7.42522429273237e-05
8.92349406984341e-05
3.16084800157899e-06
0.000119853955084306
0.000104036841119126
9.22331049193321e-05
2.45658305273586e-05
7.52482167904836e-05
6.19988597818018e-05
0.000116245041357071
2.22525001101128e-05
6.74856221300608e-05
4.97184891136644e-05
9.71150619367446e-05
0.000110762783603305
4.16695786104027e-06
6.62877663032578e-05
1.22954155987596e-05
6.28360651322181e-05
9.1522037559789e-05
4.79079731326976e-05
7.81573710742142e-05
4.54646447483816e-05
5.00507398672251e-05
4.78512961536529e-05
6.77942310999587e-05
5.61499436767214e-06
0.000121252834252536
-1.53266037782738e-05
2.78585458441669e-05
9.2620055020788e-05
1.2226115369229e-05
6.44169858122458e-05
4.73486045818195e-05
1.27769384787368e-05
5.34586192711044e-05
5.77753394102871e-05
4.17206440334935e-05
2.13799865068033e-05
5.30011814567029e-05
5.6094135185465e-05
-8.5417916820858e-06
7.72788685871999e-05
5.03115989906695e-06
0.000104415512532888
3.24862911550053e-05
5.49497574279394e-05
-6.58288206330988e-05
0.000111580335026711
9.15219093508047e-05
0.000100917354689193
6.58857337262661e-05
0.000107922702329053
5.90031096976343e-05
3.99594512840276e-05
6.08381376680248e-05
7.60618268668864e-05
9.71164917132036e-05
6.63722185825408e-05
8.97378217552789e-05
9.21709746820157e-05
-1.82432318344096e-05
9.31968301145085e-05
0.000110019089347259
0.000101199806356698
8.34713004278864e-05
7.26531221503939e-05
0.000127434471133999
3.24038104366136e-06
7.66886889770257e-05
7.79058453729763e-05
0.000106062615098566
8.05219664535092e-05
4.24649946689751e-05
0.000100343352483041
7.9961501252419e-05
7.77655794392941e-05
3.61127605092262e-06
3.00175345870441e-05
3.30001431845163e-05
0.000108789426310733
2.00184127182909e-05
5.29479326245449e-06
8.95270618963946e-05
9.04994452725892e-05
8.64835771631028e-05
5.10849355006971e-05
8.26342703252586e-05
4.73564073665431e-06
0.000127627155872688
6.0122441162466e-05
8.85390398789364e-05
6.18225434512213e-05
5.77217807467949e-05
7.28242584193061e-05
1.68245023250185e-05
0.000102612535883519
0.000121533440147093
1.31824216702615e-05
0.000114309610747461
1.08861576420082e-05
3.18404877753239e-05
6.7412948931003e-05
7.02710868310136e-05
6.20226583417973e-05
3.68251190941032e-05
6.57014044305829e-05
9.62094947787856e-05
2.97294196588914e-05
4.50431080495172e-05
6.02285590029691e-05
1.91372540047498e-05
4.05735001351864e-05
7.54305056572111e-05
7.81968465687047e-05
2.81989042607523e-05
0.000103628330888192
2.71694491431325e-05
3.49602585322669e-05
1.55004919847655e-05
5.16124444580642e-05
4.65690922682695e-05
6.20310604687722e-05
3.33877686257201e-05
6.57347150046738e-05
0.000106809212142832
8.17977787006236e-05
2.17747663515452e-05
7.0101588079392e-05
8.99244258645353e-05
6.74757435186977e-05
4.45630678645953e-05
6.08670749691711e-05
4.13946521612292e-05
4.62967377153873e-05
9.57779482924057e-05
1.85210488346456e-05
8.73239643800475e-05
1.63296123145655e-05
2.51761393895031e-05
8.69612794331736e-05
6.62599569596339e-05
4.88930198181933e-05
3.01847714595992e-05
3.32462188831563e-05
4.75423462926724e-05
6.75319024458972e-05
4.41424256949359e-05
7.95363033435521e-05
2.09789613946872e-05
3.3976360827266e-05
9.41647602584755e-05
7.60491764533023e-05
0.000103788931828931
4.68284273139113e-05
7.20194148860903e-05
5.10097136755337e-05
0.000110412690267913
-1.01002307623001e-05
7.80634370703162e-05
4.03341337175463e-05
4.79079649992782e-05
3.24863390494416e-05
4.74395530549165e-05
5.04023487971977e-05
-1.38214163622583e-05
5.42721548919788e-05
8.27535901748407e-05
1.9708681586343e-05
7.86554284735838e-05
8.0937791621995e-05
3.79865508954592e-05
5.27639614776414e-05
9.77430276596785e-05
2.41238176018359e-05
5.61830008687214e-05
4.16410064787502e-05
8.09924819961366e-06
2.33391666350286e-05
0.000117699452098767
9.50183778221969e-05
1.76688582468887e-05
8.46935089503667e-05
7.1358108408004e-05
2.3951069065106e-05
7.11049792327408e-05
8.05014460575837e-05
-1.07027678852377e-05
2.04061385831254e-06
8.03674893569097e-05
4.28811278429413e-05
2.47088830285653e-05
4.30334536544245e-05
8.85875440093935e-05
7.20658696941864e-05
4.41424155480974e-05
-1.89519040067891e-05
4.88470546042546e-05
8.81137155406125e-05
4.37482306601368e-05
7.03727429111108e-05
2.65400741974429e-05
4.96178286559162e-05
6.88243969734585e-05
2.28179963423187e-05
1.25973873410534e-05
9.21119134796458e-05
5.44272073572976e-05
8.29149072740769e-05
6.53016213840688e-05
8.23662038921151e-05
5.25307892780511e-05
3.65529301551781e-05
5.28876355857551e-05
7.43294095992909e-06
7.03883239820846e-05
8.83738697946861e-05
7.0102768802348e-05
6.73216169549642e-05
8.41807520950219e-05
1.82949373593377e-05
8.48999288991406e-05
8.03399433800057e-05
9.04301970833113e-05
4.8559983636022e-05
4.61155635297741e-05
7.65681035779513e-05
5.7220676225014e-05
4.36619507685534e-05
4.67887550199095e-05
1.8228131700211e-05
3.68818409759498e-05
3.07218331576716e-05
5.68577104738455e-05
4.02794248923679e-05
0.000123327998822645
6.19635065415399e-05
-3.41482461512777e-05
7.33242154424307e-05
5.59786516195499e-05
4.99814225491403e-05
3.75259452636981e-05
8.30565329421923e-06
4.46025424332273e-06
7.42336347521263e-05
1.34059714195334e-06
9.31210621690283e-05
6.05576254845382e-05
3.64346997108827e-05
4.62799689596881e-05
4.24449780582552e-05
2.82970659631891e-05
3.09192117289147e-06
8.58842679073759e-05
4.60814794932877e-05
7.23847440048945e-05
7.10834625228528e-05
-1.22657350938172e-05
-1.05447476242201e-05
5.98531271578811e-05
5.61231308253048e-05
2.12883733745889e-05
7.86310856503821e-06
3.90236201113427e-05
5.52491466043703e-05
7.2167180313521e-05
7.76826933490316e-05
-5.44707879022397e-06
-9.37600072619572e-06
0.000109714194497516
6.45201156482046e-05
8.43403214444743e-05
8.83995481070404e-05
3.96441064336757e-05
1.92300488383461e-05
8.78512750280745e-05
9.85398448988714e-05
2.35533631468457e-05
4.80586834945007e-05
7.16786290758842e-05
3.46595199903124e-05
9.30137716608725e-05
8.04058220427931e-05
9.23170378239527e-05
4.95627001125651e-05
7.26055649549732e-06
3.35888072105442e-05
3.9756384752385e-05
5.11810333291889e-05
8.41301578159609e-05
4.54624100620997e-05
0.000115200603610435
2.83625112314624e-07
6.37907836726046e-05
6.12235195606465e-05
3.60442884001354e-05
4.53754812919046e-05
5.14383754190228e-05
1.84645285784803e-05
-3.63322540664667e-05
0.000107477583069142
4.57206716100154e-05
5.87778869913927e-05
5.09650499745582e-05
6.64863238845292e-05
0.000100038245795035
1.95092700660042e-05
3.45829945722414e-05
5.86942869573496e-05
3.18139472080381e-05
-1.44637109497312e-06
0.000101510520029707
6.58273625643144e-05
2.05752695387855e-05
3.88693979359872e-05
2.84148589051669e-05
6.86019803105466e-05
3.23836682169939e-05
9.61208392414065e-05
9.19112391110954e-05
3.26830929824283e-05
3.72077869894748e-05
3.80743896976993e-05
6.26706607719363e-05
5.37589494213187e-05
6.11915810421249e-05
4.15512486439646e-05
8.13861856101104e-05
6.34049643999335e-05
0.000108350683344229
4.5376553658496e-05
6.72858087042267e-05
5.24740646688425e-05
7.52800939573399e-05
7.37363046567014e-06
8.71947038204863e-05
5.94843429510844e-05
4.61560226022896e-05
2.00681970893238e-05
4.05124790025737e-05
4.83039362634014e-05
1.93297670498719e-05
6.13580200809774e-05
0.00010007299207495
6.74171844614391e-05
7.10617202025244e-05
5.72326283582135e-05
3.88742571358229e-05
3.02728142986121e-05
0.000129195734808523
6.26268342533305e-05
6.61619292588452e-05
4.28916923550695e-05
0.000116656132259437
0.000160764494781965
-9.47504758772205e-06
7.97300168133631e-05
9.23245039179181e-05
9.42357239008722e-05
5.04749244305076e-05
2.59441818543871e-05
7.9083669957594e-05
3.55319361108859e-05
0.000110869557560695
4.80924654939385e-05
6.80548683845562e-05
9.40382269574137e-05
7.15296155726522e-05
2.61802740130924e-05
5.71819392105971e-05
8.2789683143604e-05
6.98365215198877e-05
0.000102544221849791
3.20075403397136e-05
4.45117821611695e-05
2.06943141543247e-05
6.20844475381877e-05
4.31703897782586e-05
7.52343211573802e-05
4.23891526010586e-05
6.15300723879318e-05
6.989520317495e-05
0.000113410561853761
6.58794088800166e-06
3.31884267890791e-05
5.19421594408138e-05
4.34359266833805e-05
9.04912168310817e-05
1.69859380257792e-05
5.84399240151396e-05
4.24280314402525e-05
0.00010002101097163
5.12406655723947e-05
4.17744676658748e-05
9.94133921687602e-05
8.03737435645615e-05
3.98138671355229e-05
4.41543616443774e-05
3.82786631168921e-05
3.22550382804394e-05
0.000123634642952304
-4.69218268271546e-06
2.50612908088713e-05
0.00010201239745177
4.50066577816951e-05
0.000107993236112686
-1.59412862931472e-05
8.27896282746576e-05
1.00178518265779e-05
0.000100152980937594
0.000106393832790629
7.81855257324251e-05
7.20906255291979e-05
5.04939669482365e-05
-1.36285162335467e-06
3.49634499314929e-05
4.74791192728694e-05
5.03804170294439e-05
5.63378357225417e-05
5.70685203169871e-05
5.08061399173541e-05
8.00712773267866e-05
0.000116640364903022
0.000104968414479751
-4.10357985959924e-05
3.69816949333716e-05
9.2211435312484e-05
8.5071359408574e-05
0.000101467099039978
5.60932084980144e-05
8.65273900599429e-05
0.000129302240020401
6.44290421803892e-05
5.22924520865075e-05
2.80159069159316e-05
2.53480230702735e-05
0.000109621733779818
4.47529207073653e-05
3.79299075490989e-05
7.67153982714843e-05
5.47539904857348e-05
5.66767471480494e-05
8.88826298228263e-05
0.00011509562491586
6.02508076347635e-05
1.7623884142414e-05
8.08780875613459e-05
7.50569663874945e-05
8.81508789675404e-05
4.92033117698276e-05
4.45256966900392e-05
-1.06493613037712e-05
8.07141298508389e-05
8.63377080401673e-05
4.43700894133626e-05
2.41691856808864e-05
8.25935998912167e-05
5.43753371572387e-05
9.69356847269813e-05
8.53380196646945e-05
5.29221570570266e-05
3.36199960053002e-05
7.45109581321533e-05
2.5044846566028e-05
5.80212599924483e-05
5.53741538281217e-05
4.01026807665345e-05
2.5742956718571e-05
9.61213459374168e-05
4.78572967557196e-05
5.92263773969308e-05
9.6008547980358e-05
7.38135773307663e-05
5.02347508746376e-05
1.43364963318607e-05
9.77666860284319e-05
6.23048123349794e-05
4.45087774282986e-05
1.98125390706914e-05
2.48866850971734e-05
0.000107822016269549
4.41761673179012e-05
8.11129552056668e-05
8.05090818269357e-05
1.63498213383631e-05
6.13369128809866e-05
2.20060755201974e-05
8.24348442157131e-05
2.55502529005353e-05
3.77486594971004e-05
8.24440430726342e-05
0.000124504954756574
9.06338449164845e-05
4.72695675598397e-05
-1.27711309504668e-05
6.04552191354299e-05
2.08945671341926e-05
0.000101178545406463
4.40754001537165e-05
3.36696069730181e-05
8.6809889583286e-05
2.55814556160134e-05
5.57671656727147e-05
8.61977872067132e-05
0.000106831256749188
3.12679324032936e-06
6.30974751250757e-05
6.42225990444363e-05
6.22313615240407e-05
6.94248956825334e-05
0.000117314143370996
6.48597624740686e-05
2.76904348271141e-05
6.66419437998348e-05
4.86446063560241e-05
3.15846178649442e-05
3.77941368914772e-07
8.14679212196781e-05
8.44065500865029e-05
7.84074589701419e-06
5.78031730764504e-05
9.30726273650114e-05
6.35860002152016e-06
3.34882989068567e-05
4.2807896475189e-05
5.87360643193631e-05
2.29800801432589e-05
5.05902416283357e-05
3.4190134775161e-05
2.00289314863387e-05
2.90965605420826e-05
9.08860625314208e-05
9.45465767092863e-05
6.27888468434477e-05
6.98350681630836e-05
8.08553446884202e-05
4.13581093409229e-05
7.64230808645276e-05
3.36639490299237e-05
6.40237604599152e-05
8.64078076911184e-05
6.5825274879528e-05
2.21738140224481e-05
5.57126508643322e-06
4.49562419181714e-05
0.000164246999094652
0.000122778451219893
9.85679337361166e-05
2.44954131921465e-05
4.59210629234019e-05
4.93854512397564e-05
7.35012582048873e-05
1.99636200483613e-05
1.87961097087656e-05
3.5700302449934e-05
4.78299791900717e-05
9.86537887737414e-05
0.000109402905996651
9.23479821462954e-05
3.71400216871887e-05
5.90057262575541e-05
0.000122550846365853
6.96777977166953e-05
0.000103250973400906
3.57010614359188e-05
4.97226590172367e-05
3.73183753908991e-05
7.95683760867665e-05
6.32707888647569e-05
2.25891256187578e-05
8.3478698487708e-05
6.35033747507164e-05
4.7271929465112e-05
9.94369357639408e-05
4.5100583604346e-05
8.78122985135983e-05
6.18723747583786e-05
9.97783677137721e-05
0.000106765655302409
8.47387402732462e-05
1.31905067870568e-05
5.43204766384374e-06
6.73205452700912e-05
8.80943231321146e-05
4.15162329004665e-05
5.81149298115157e-05
7.39394230811336e-06
8.3786197611951e-05
5.43134698293262e-05
4.58554576924238e-05
4.9175167264515e-05
8.43807944455144e-05
9.56375588205908e-05
-6.14406134825916e-07
9.98676786012664e-05
7.473788974951e-05
7.44673665433927e-05
0.000133966532405676
6.65301101483366e-05
7.8966933064482e-05
7.67711987883589e-05
7.75860588334878e-05
0.000103867347887324
5.22556857608063e-05
2.4156539763729e-05
2.80122179443039e-05
8.20989327521452e-05
0.000106742452179237
0.00013246079261605
3.61062666863517e-05
-1.97957116134432e-05
6.43722809123457e-05
-1.59150169795746e-05
8.95071774356854e-05
-9.46398765394822e-06
5.78144993601254e-05
2.75263457014355e-05
3.12958105277855e-05
6.98898830896479e-05
5.42561514750205e-05
2.66140210070459e-05
8.37434330953246e-05
4.20596266485558e-05
6.1348570430236e-05
6.3959023165281e-05
-4.73450290348257e-06
5.83084139848625e-05
7.22184114723021e-05
2.41030779074685e-05
2.85068762773882e-05
4.51444521418685e-05
6.34708217864709e-05
1.17454544339404e-05
5.26857578604287e-05
5.74098609394439e-05
1.91950331208781e-05
3.77507520677277e-05
9.63318262856637e-05
5.52911543936141e-05
7.37435259091441e-05
6.10148945605819e-05
6.00811241524514e-05
2.11799044581096e-05
6.17023061440073e-05
0.000101982140764304
3.24405533890508e-05
2.4010160369548e-05
7.37793619057202e-05
0.000130558801708201
7.54394947593317e-05
5.93733354619766e-05
6.82013821170046e-05
4.92257536856927e-05
1.87029164715151e-05
7.15010455161528e-05
5.04570603899895e-05
-6.00346043281066e-06
2.75906937408872e-06
4.68109413532972e-05
0.000115068660445343
9.19911727587857e-05
5.20771929587617e-05
5.36656499066342e-05
2.87093962896187e-05
-2.70919462012824e-05
1.55468754522435e-05
1.75826826497292e-05
5.20312507989846e-05
8.0331806031467e-05
2.42633083363607e-05
1.45373451253598e-05
4.65125725296606e-05
4.14975995049802e-05
0.000125040906459914
6.34202152867827e-05
3.31470292327374e-05
4.6213368169435e-05
3.97777677442768e-05
1.80258147775249e-05
2.71594390017692e-05
2.56291154569141e-05
-1.24158326956192e-05
3.81263587899284e-05
7.92191100426694e-05
1.7456872368913e-05
7.6247298005306e-05
6.21010819658612e-05
4.89727583272046e-05
6.98350723334745e-05
9.9320683086616e-05
-8.57083072331562e-06
9.39519776521277e-05
3.38209404454446e-05
0.000105324151556359
0.000102640594169312
1.24872979843071e-05
3.49322144424605e-06
2.20566831650905e-05
1.81517358776148e-05
0.00012169004142339
5.67275515338291e-05
5.21660867487719e-05
1.22844550778484e-05
5.86350422366882e-05
2.78511263924905e-05
4.91820822210527e-05
6.15836933467235e-05
3.18014541468183e-05
5.28572015523601e-05
8.93454974536896e-06
-2.21514670264559e-05
3.64259793802853e-05
3.74953643616853e-05
6.45430766230452e-05
-7.88472272210691e-06
7.16397284942014e-05
8.45329675097518e-05
2.83125927273147e-05
2.49665544116976e-05
8.76718138733634e-06
4.42654302716623e-05
0.000127800882204804
1.07001203430656e-05
7.70763710472502e-05
6.23816219366126e-05
1.22506888023646e-05
4.56571022842513e-05
6.08252023362799e-05
-4.28293996946814e-06
5.03676778627867e-05
7.0731930305019e-05
0.000111141285998644
9.76833837771066e-05
2.02987647466956e-05
7.98780747288908e-05
9.93205426882912e-05
0.000104741116059074
2.2883308200251e-05
7.33196658071565e-05
6.77843127133106e-05
8.67979296886002e-05
7.16520762459841e-05
2.6690049489307e-05
9.43759891574997e-05
5.22567349951522e-05
8.1682840529812e-05
0.000133563917781668
-1.46712803477878e-05
8.91346940014961e-05
4.13434615979939e-05
6.67968231978005e-05
7.63357365029055e-05
6.96111383817901e-05
6.86898798516628e-05
3.96360829703518e-05
7.27513256261887e-05
7.01995573828024e-05
3.88845136396171e-05
4.25776641883138e-05
2.36062096532974e-05
4.15725796518794e-05
2.46598498692253e-05
8.53626489260819e-05
8.99433341275922e-05
6.31759504711313e-05
1.21515544998862e-05
4.18506054682267e-05
6.20862931219823e-05
2.56631556860754e-05
7.49069531162624e-05
7.13918096757558e-05
0.000116911500615677
9.67435849383764e-05
4.95712362224133e-05
5.48567792967927e-05
7.15639486733232e-05
6.3316480151142e-05
2.05086562384056e-05
2.0786308893406e-05
8.56214557988687e-05
8.71485560481207e-05
7.50107208870107e-05
6.44880794692019e-05
6.90304294798183e-05
4.78188478267121e-05
6.16678200717921e-05
0.000111739527742013
2.22334081368262e-05
7.03833024612317e-05
6.92338840656414e-05
7.19846343889585e-05
4.58936885055705e-05
7.44011483816512e-05
7.73111525681699e-05
9.05904060305955e-05
0.000110842765351512
5.12314812769813e-05
3.7787983392891e-05
5.57070576757009e-05
6.29068206993624e-05
7.25865081013327e-05
4.38389340572438e-05
3.49563568325895e-05
1.4261868625104e-05
0.000103864308358515
0.000114465883419755
3.34270360199753e-05
7.47364519128324e-05
2.82585638247071e-05
5.27875497326856e-05
2.20216165189935e-05
7.61993519384095e-05
5.47367799134884e-05
1.89189567287231e-05
9.25626706896343e-05
3.64308741723872e-05
7.1128632733596e-05
6.22537384197395e-05
5.14027928680648e-05
2.65626193610615e-05
9.00593199598192e-05
2.38007855020583e-05
3.15570536852705e-05
9.76297270952679e-05
3.6893805075603e-05
8.90350760230222e-05
3.49052162477909e-05
9.71105211798651e-05
8.57221705945098e-05
7.16267665469483e-05
3.48737955524214e-05
-8.65754644592506e-06
7.67796429224581e-05
2.61696170977309e-05
5.92509349092027e-05
6.17092922636435e-05
1.81562331638664e-05
0.000130924274363735
2.24732534275897e-05
5.29941328862253e-05
0.000117402914321951
6.11130467633483e-05
1.41271794414045e-05
8.76141307958669e-05
0.000111742780291963
7.04356411386148e-05
5.04462371362275e-05
4.15597239578621e-05
6.71311113973694e-05
5.85330369699238e-05
5.14168188293363e-05
8.71166745463413e-05
6.37350314479097e-05
2.51194507320957e-05
1.96598022654906e-05
0.00010448889834313
8.19323451345099e-05
1.29188636057837e-05
5.86298134349447e-05
0.00010083968751932
3.18077404750544e-05
4.23643137129572e-06
3.1557244029758e-05
-9.24190993462961e-07
4.11977685802091e-05
3.01398528195374e-05
8.81396165103831e-05
2.34728892625957e-05
6.00356034311843e-05
3.47589420742358e-05
4.19608055595875e-05
7.53648025859284e-05
0.000118599482113695
7.50177483011534e-05
2.31289077529509e-05
9.46338243245743e-05
1.83192753464922e-05
3.15662301171404e-07
6.28898083008237e-05
8.89375203709329e-05
3.95123821639315e-05
5.58791158789973e-05
9.83885129874401e-05
8.71138746768424e-05
5.09744020401694e-05
5.29961005645637e-05
4.99868467418415e-05
7.19418020654065e-05
7.85093668205751e-05
7.10024654379274e-05
0.000113814450638193
2.88339972293183e-05
8.84006590546736e-05
7.09434775486726e-05
1.58867170678631e-06
6.4903248417735e-05
2.19542853950271e-05
0.000143810615333902
2.38466065975751e-05
8.59951706584123e-05
4.59533948323477e-05
8.59126653357466e-05
4.84388012332258e-05
5.43016145599053e-05
7.28568819053451e-05
4.5264011287209e-05
6.42761705408237e-05
0.000132900111493295
0.000145316865409249
7.68972368875882e-05
7.77154033629139e-05
6.58422755990819e-05
5.37702338395746e-05
9.34208601625487e-05
4.39986491270089e-05
-1.50044839070279e-05
5.02423346685709e-05
9.05488605565711e-05
3.46088809147861e-07
0.000116323845722418
3.98973682178001e-05
8.13951626752131e-05
4.97367000653983e-05
8.8380059741359e-05
2.01503911291659e-05
5.81717637912975e-05
6.57759527105942e-05
3.93833455478264e-05
5.1973169423163e-05
3.70337549312381e-05
4.20211853766952e-05
-1.78488632831563e-06
0.000114175766908661
5.81199982128852e-05
7.81345203315708e-05
5.35875472104289e-05
8.93985903323077e-05
7.82025128481915e-05
8.06988156060362e-05
5.85562633456414e-05
0.000113724871140368
6.01474649294266e-05
5.96827770265162e-05
6.84114043177339e-05
7.38005528160798e-05
0.000105867073130763
3.219193568592e-05
8.17496820341614e-05
6.12384574887507e-05
5.98513861508931e-06
8.72399420404444e-06
5.5633200983086e-05
6.5210246969032e-05
5.17113247354968e-05
5.18786327757495e-05
0.000158966460304851
3.65702241237247e-05
6.17993457375113e-05
6.78344929766329e-05
1.30619311908333e-05
8.17310981399347e-06
-4.9053794787926e-06
-1.49477845979813e-05
1.3338518400031e-05
9.86998309443077e-05
6.80895832244954e-05
6.0641331514376e-05
5.41256351978596e-05
4.13734092411888e-05
3.71337829562031e-05
1.8668803076485e-05
3.95534479905689e-05
2.63217089642527e-05
9.34836970480801e-05
3.00958126165433e-05
2.24424145281839e-05
-3.63144719018352e-06
2.79140668373823e-06
6.66272066114613e-05
6.26654852362708e-05
8.77355685424984e-05
3.06615718744002e-05
6.28996551878776e-05
4.90333913200575e-05
5.40870942076768e-05
-6.9664769802167e-06
6.57393978854066e-05
8.72229162873647e-05
6.2952976850774e-05
6.66188734224607e-05
7.05870568275134e-05
7.23529184942684e-05
6.27395011120898e-05
0.000111088936274476
8.25054591134253e-05
5.27280379911994e-05
5.52791360119651e-05
0.000100310718096189
4.34837874785386e-05
6.55768680035464e-05
9.46323580757968e-05
8.70765521023683e-05
4.23543470376657e-05
6.09559604279557e-05
4.95351223138942e-05
5.01372728287367e-05
2.60777900591373e-05
3.94642959228475e-05
3.15480184458477e-05
1.97743129133126e-05
6.19208725334995e-05
8.41652006146883e-06
6.8777934711086e-05
8.28435152358032e-05
3.22796550891303e-05
2.79185861222286e-05
5.68649412667582e-05
2.23950966834869e-05
6.86348103741562e-05
7.68467684542219e-05
5.9302133878305e-05
3.55091182838787e-05
-1.8731838173667e-05
1.37836797819765e-05
0.000125179024196687
7.48585174919929e-05
6.18049376988106e-05
6.46818576665386e-05
4.85306003136264e-05
0.000100239860232137
7.49580724771763e-05
8.1007423541598e-06
0.000127233736233144
9.53577852501375e-05
9.01634401231045e-05
6.37485283897325e-05
5.97635454231468e-05
4.95430283339312e-05
9.62444592442771e-05
6.24753528103426e-05
4.22300875721898e-05
9.16923210420984e-05
0.000115542743467734
2.66464044572419e-05
3.94007109984829e-05
4.54486503569113e-05
-5.89610321675581e-06
8.54103645786564e-05
9.53811746238901e-05
7.41643408631843e-05
6.50861648004413e-05
4.65425134210204e-05
3.75799724453266e-05
7.05508084388322e-06
5.88317044691155e-05
6.51631640482825e-05
-1.13537325912816e-05
7.28159621644683e-05
3.09993679505987e-05
4.10034495174584e-05
2.60401226173411e-05
5.0014629227499e-05
-7.11280076756908e-06
7.35225265200325e-05
6.81090358403313e-05
4.45979882333499e-05
7.9417352092419e-05
2.20490079953448e-05
6.03753878605004e-05
0.000110363036671066
5.24437017376956e-05
5.34881771280262e-05
8.07649831998714e-05
8.32584841295943e-05
4.55534667770677e-05
3.09916237257018e-05
2.20843716783766e-05
6.65311993058812e-05
0.000131648237239077
0.000102893597591701
3.14525264712714e-06
0.000105893252063479
2.97081512805296e-05
6.2696619427201e-05
6.21163992462198e-05
7.53925707329979e-05
4.2763855495934e-05
8.94029807553768e-05
6.02966041993754e-05
4.86131575841634e-05
0.00011666894325382
7.86724233910221e-05
4.80858831323217e-05
6.10516498144875e-05
0.000117028996806093
3.58288399732123e-05
2.40801338018833e-05
9.26536072548999e-05
5.32491003813525e-05
0.000105417834538929
3.60488415678155e-05
0.00010724272151215
-1.05704206644594e-05
-3.56456238154157e-07
1.47444055345081e-05
8.21833481820044e-05
4.71034015215787e-05
7.73573553027374e-05
1.82431873092846e-05
4.68480974480996e-05
4.81920745908333e-05
9.1962426728276e-05
0.000108876521585116
6.1231699118012e-05
0.000120580329211864
0.000124707724528794
5.36347072816834e-05
3.16389432115534e-05
1.74813671098644e-05
4.41266260013276e-05
8.69526192293677e-06
0.000103038758398567
5.50240651579185e-05
1.69652065873912e-05
7.54241452397499e-05
5.4364764675998e-05
0.000109735463873659
4.14822380176363e-05
7.07388458500003e-05
3.96220189861058e-05
6.86077894189472e-05
-2.53236046886485e-05
7.53938693054673e-05
6.46604567450125e-05
5.98057879500373e-05
5.30937217778382e-05
8.20995415088203e-05
0.000151171342381714
9.28768834260665e-05
7.86232025943789e-05
5.43273704649717e-05
5.70712798076288e-05
0.000111175470695727
5.50451166481651e-06
4.52294387957924e-05
4.56034322118276e-05
6.18455891625964e-05
5.41022815016545e-05
1.74301587730722e-05
6.62063644684034e-05
6.2892331278572e-05
6.6622516306437e-05
6.78998455123776e-05
7.37266672180899e-05
3.90914545179084e-05
5.63365409682758e-05
1.24075439575803e-05
0.000115466355439239
5.94558279843116e-05
5.33817715156363e-05
4.30043513644735e-05
4.59197127757797e-05
3.04751632693257e-05
3.86735551386666e-05
2.61686707837252e-05
5.45742310258267e-05
4.65642831455207e-05
4.23608673137577e-05
0.000103377996666972
3.88384362961744e-05
0.000111008900087242
3.12234027615429e-05
8.72779765470572e-05
0.000123786997917742
9.17205935570126e-05
2.04262922559211e-05
8.37336796272024e-06
7.63957599557891e-05
0.000128732630522059
0.000104699795532306
0.000139971197745726
6.56041480376917e-05
-3.068418774975e-05
5.80906913178602e-05
0.000117852474718888
0.000112516473692733
5.33026192485387e-05
7.56329836378967e-05
8.06718861270127e-05
8.65403127682929e-05
7.64753333101826e-05
2.73318182155028e-05
3.74426161562317e-05
5.8750152769269e-05
4.37847619760764e-05
7.86695277813438e-05
6.68211544688798e-05
4.40555935820567e-05
5.78234016040072e-05
5.08267571955453e-05
8.05819468386384e-05
3.14453831313716e-05
5.73724466478726e-05
7.74974006956625e-05
8.35007538955119e-05
1.1143888261622e-05
6.385442072155e-05
5.19256265959726e-05
9.15417127552966e-05
1.0226201115466e-05
8.74801115306282e-05
1.75809498603265e-05
5.26088920508832e-05
8.56212420195642e-05
2.91751349844894e-05
3.74631483481151e-05
0.000112307306568687
7.00177465456635e-05
3.76532372083713e-05
6.92414206036569e-05
5.42767917146875e-05
7.656781501145e-05
9.55853518826238e-06
2.47747468473537e-05
3.96435631911209e-05
7.02211815593004e-06
5.32439638281161e-05
0.00011360515490759
4.86383985576703e-05
0.000107102683872957
8.70849027336907e-05
7.46306781200493e-05
1.56528495621461e-05
0.000100832062738188
3.88364652885459e-05
8.70584586668808e-05
-1.7562333524663e-05
4.81234052040959e-05
9.88346908107336e-05
4.56282743043481e-05
8.59220804673886e-06
2.96636901257604e-06
-1.44241275457248e-05
9.82272589946752e-06
5.50698820227745e-05
7.54471597815823e-05
5.81503678453223e-05
9.89218309609377e-05
4.83301512984673e-05
6.46132875178154e-05
3.88022185704675e-05
5.78531252030402e-05
5.48112358981414e-05
8.32797913857522e-05
5.05174383384119e-05
0.000107206969263592
-3.19944516850235e-05
7.36854386886035e-05
5.9805514207761e-05
-2.30387651154632e-06
0.000107102296395023
0.00010580999215475
-7.83360512816985e-06
7.31286650069156e-05
4.4164594476376e-05
1.84176963308037e-05
1.23336152994211e-05
5.89576520179995e-05
6.1721839238673e-05
6.99347001543485e-05
0.000106214773614405
1.15171432112526e-06
0.000122494482635951
5.06009385194061e-05
9.08825914973149e-05
4.68745902559295e-05
3.57306126679481e-05
6.94726351669165e-05
6.84370778462119e-05
3.24755648709206e-05
6.99734801958953e-05
1.62644957215142e-05
2.33232852129368e-05
2.76494430587021e-05
9.80087280971073e-06
0.000116697702251978
8.98491975074292e-05
9.27854118641557e-05
4.61189390776445e-05
0.000104631188649191
4.81693119326054e-05
2.76598367084834e-05
9.23365708690097e-05
4.15650161058226e-05
3.85368306213492e-05
0.000102555518201014
3.94697998032982e-05
9.12273101436868e-05
3.49660842824844e-05
4.67537564745748e-05
3.98282490692671e-05
8.79700930380079e-05
8.74621774197225e-05
9.44291938460678e-05
8.07970370227746e-05
7.99180563866365e-05
4.71989226372323e-05
4.79556189663417e-05
7.28959490219566e-05
1.66506663977004e-05
9.0249535499697e-05
9.59398925515428e-05
0.000110515598113905
9.44025237204189e-05
7.56418815583501e-05
4.01598632667827e-05
3.41015680261429e-05
6.75454539896001e-05
9.84792471229256e-05
-3.95419821302423e-06
6.06216091463373e-05
2.9793371857543e-05
0.00010598991667566
1.49879893189159e-05
4.14486156282605e-05
2.1406573273426e-05
5.56885467501906e-05
5.70037638834458e-05
4.89984676585604e-05
6.12716385191954e-05
6.23264443351812e-05
3.12675637428101e-05
6.32599902260661e-05
6.03538574370727e-05
2.10173082019856e-05
9.28234199264378e-06
3.66632684457979e-05
6.44163201414331e-05
-1.09940119485976e-05
5.08591991502931e-05
6.44730565084742e-05
4.75880290279758e-05
4.46338461148191e-05
6.51855784903078e-05
6.68663669241518e-05
8.11016929837755e-05
0.000136943675732428
5.0550079841165e-05
9.49451088522926e-05
8.60832534065444e-05
5.06958499504355e-05
8.40678105037612e-05
7.23240041261579e-05
4.91671320397041e-05
0.000107245966997191
0.000105304763510873
7.00894352242825e-06
7.67114561254657e-05
5.15385976593917e-05
9.71692603317204e-05
5.8697616114075e-05
5.94385509449503e-05
4.38024566791102e-06
6.85605671985362e-05
5.77750244841317e-05
-9.55891878126705e-06
2.5203834002518e-05
6.98782492671318e-05
6.2755802251254e-05
6.6363337829361e-05
6.18200204103035e-05
7.69740810230744e-05
-3.7824997204187e-06
4.87943391925347e-05
6.50144887180293e-05
4.84895542419182e-05
5.10612673914591e-05
3.75158740091893e-05
4.30965836118693e-05
7.35600836364859e-05
2.91551619047335e-05
6.45310507666352e-05
4.40288901750198e-05
6.46722250689026e-05
8.24815882324975e-05
9.92077830468766e-05
8.29659693213768e-05
0.000103343038621881
5.29458754033853e-05
5.71189994007542e-05
4.26818133248682e-05
5.93686491027578e-05
3.3284732531148e-05
0.000110498125685612
4.63334403219292e-05
4.74572521559944e-05
4.05683690569948e-05
7.14074712123982e-05
2.20915219674301e-05
4.90703439855314e-05
4.20192127125142e-05
5.39097362412961e-05
5.38750549757538e-05
4.27581670187746e-05
8.59457861636322e-05
1.72822259065848e-05
5.19475834097876e-05
0.000109872623722479
7.3765203743956e-05
2.55476663908806e-05
7.43860590882605e-05
3.69946151359041e-05
5.57563364877568e-05
5.50673671619251e-05
6.8935803768035e-05
4.33307906119522e-05
5.83168081601567e-05
1.20306777959287e-06
6.06890249151588e-05
9.49816029473722e-05
6.11370583295569e-05
0.000131823127986392
6.60972651885066e-05
6.32836268047748e-05
4.88060736260171e-05
-7.02258322985786e-07
5.93261160909603e-05
8.12237292069376e-05
0.000105672074762746
5.0989803984241e-05
7.2692298789915e-05
7.11055519812385e-05
6.98375455419586e-05
8.38233506252199e-05
6.635120367159e-05
4.63964147354852e-05
0.000128686737447937
3.74297751778509e-05
8.87693872497985e-05
6.13723559344772e-05
6.36701592465273e-05
6.34380442734536e-05
7.11690483212008e-05
9.34667410605872e-05
5.03061539655778e-05
9.12747912998868e-05
6.97977992683126e-06
9.67633494393645e-05
0.000129929264649232
8.88524498922759e-05
4.9358614636585e-05
7.4935866685056e-05
2.22216963947846e-05
-3.90267477401584e-07
6.78936351981612e-05
6.75018125853926e-05
4.02110971034727e-05
9.46778500818687e-05
7.43906968404191e-05
0.000108464458773231
1.21575559055522e-05
8.70182222603331e-05
7.60443303593334e-05
8.21045155089206e-05
7.42617161115036e-05
2.83615716581941e-05
7.36738089431344e-06
6.77675362548137e-05
9.91665883365515e-05
9.93303902518581e-05
5.17451322952703e-05
5.39141765278386e-05
4.65897821719646e-05
2.20292080679953e-05
1.43393404664521e-05
2.75981625335065e-05
6.41493438895455e-05
3.39364352251572e-05
5.08038777095355e-05
6.31883051347478e-05
0.00010942390470892
3.71395987915297e-05
5.63521017131064e-05
4.49522626865689e-05
4.84614622570978e-05
2.58094581793973e-05
8.17671464934438e-05
6.30557963981356e-05
0.000101653486609548
1.67555278432167e-05
1.90014469446975e-05
9.9420678353734e-05
8.98732003694409e-05
2.14682418077067e-05
-2.34438185290726e-05
5.89457445728439e-05
5.82870534162545e-05
4.08917958294836e-05
2.21627725056904e-05
7.91314723714472e-05
2.45516391314856e-05
7.05700976717277e-05
9.52987828812867e-05
8.18555097923391e-06
3.15420175113625e-05
5.72559054685876e-05
3.08684671040148e-05
9.24813523399022e-05
5.11868161614421e-05
6.23590903989031e-05
1.73651995314512e-05
8.47339174771049e-05
5.68308187109818e-05
6.63953814258714e-05
1.56547254338814e-05
5.14340260803624e-05
5.03273359121199e-05
2.96547170404646e-05
3.03447128574354e-05
7.16572353999067e-05
4.84181870535508e-05
4.285626201699e-05
2.32972413481235e-05
9.52490149999329e-05
9.27991932409613e-05
5.57865515667781e-05
2.40421332504392e-06
-1.2015559435183e-05
4.04998835686223e-05
3.05448216798309e-05
5.51808594337641e-05
5.94204149221616e-05
4.07178983116508e-05
4.11460066276916e-05
7.87022790346274e-05
0.000120251120596438
0.000114564120258909
6.95209702359515e-05
6.40131550476149e-05
-2.07892145989627e-05
5.85412854481841e-05
5.32680176069268e-05
8.78344049537394e-05
2.81434137257684e-05
5.99556285066402e-05
2.16816057296981e-05
2.53300177650511e-05
8.33718967287414e-05
1.6984741249981e-05
2.0135937397004e-05
8.14489461485443e-05
7.54580113097692e-05
8.64634454438843e-05
3.37382488433551e-05
0.000110579138768978
3.63218012012179e-05
9.40547988643866e-05
6.02262598054811e-05
4.83043549366227e-05
5.31196175881996e-06
1.19072673628631e-05
0.000103400665834846
4.84672784232872e-05
1.08082868141802e-05
7.5972753525413e-05
1.93148542397284e-05
2.63561869053225e-05
3.61793421834149e-05
7.26594397053686e-05
4.39927635440878e-05
6.73640914245488e-05
6.95574206310377e-05
0.000102089727449841
4.91876742501669e-05
6.81382265692297e-05
4.05898502257247e-05
6.24186750980993e-05
3.09817948796908e-05
5.60282335514931e-05
1.36755619577536e-05
6.53084180668256e-05
3.25120625308197e-05
6.82125840957854e-05
9.51565722941943e-05
5.65189222310669e-05
4.34849351339256e-05
9.29063182998282e-06
0.000114314035225837
7.37837885188889e-05
3.41100797493787e-05
3.34307746523949e-05
9.30235268683176e-05
4.74770234370949e-05
4.67126195610831e-05
7.2560273926643e-05
4.3166093380835e-05
6.0082223029941e-05
8.11772244156039e-05
2.61791335386143e-05
1.75547962270851e-05
2.1108255651283e-05
6.77175281103136e-07
9.26517694733017e-05
9.99433346718266e-05
-2.87643880685624e-05
3.71939551936607e-05
8.16144950244113e-05
-1.92189522136056e-05
-1.24071420818734e-05
5.90296452467271e-05
1.26571369477596e-05
3.60752455241321e-05
8.43973335505613e-06
0.000102970889729023
5.23869608224266e-05
6.28515425749309e-05
5.64112846015385e-05
7.1406751452869e-05
3.34455918861669e-05
6.47238474473139e-05
3.43012098812419e-05
-1.26036979500795e-05
8.93775934526994e-05
0.000114009317204896
4.2313496561611e-05
8.65696289512473e-05
7.2885451583507e-05
5.56245969913907e-05
3.03863844921577e-05
3.72451849024431e-05
-5.9106440053878e-06
0.000105861907965675
-1.76653115739384e-05
5.88883216172047e-05
7.71960650157136e-05
5.53803876318208e-05
8.23323280741402e-05
6.59692473497286e-05
8.56798102812618e-05
3.80162199207332e-05
0.000114444629625175
4.3454127827028e-05
2.95777405593934e-05
5.893489728588e-05
8.93588833506736e-05
4.04725056038225e-05
7.68245080403418e-05
5.94669679735373e-05
0.000102506155780762
7.30353135733828e-05
7.39040238391369e-05
6.36261922109922e-05
1.93200971988236e-05
9.40640804292761e-05
4.11117444699012e-05
6.8933185668743e-05
4.89912877601267e-05
0.000127119844347533
2.30470069613192e-05
1.89051164261774e-05
5.31593322124402e-05
9.10989240754206e-05
1.56329093066671e-05
0.00012820532734883
7.65190010730196e-05
8.18098378516196e-05
5.63749732975063e-05
6.62686994575627e-05
0.000113195730488293
0.000111373058447754
0.000105777134453014
8.30038140811117e-05
4.60865384256773e-05
9.2105295736635e-05
8.30956121173565e-05
7.97131169041216e-05
8.65076621651764e-06
2.6190019851508e-05
6.03588007191357e-05
7.68539626818354e-05
3.44871942707625e-05
4.36317268824103e-05
-4.07166451321141e-06
-1.8577271079659e-05
2.63337105625188e-06
1.13332012844307e-05
8.60418268121276e-06
3.34833547105125e-05
1.69115335434041e-05
6.0956840570585e-05
8.85145853505741e-05
9.31994560750487e-05
4.87121539593371e-05
6.61017225966673e-05
6.06765243128528e-05
1.93341885699265e-05
2.28902478139238e-06
6.42210354499709e-05
4.19917523456491e-05
3.31606884632805e-05
4.1442470645496e-05
2.14052877772956e-05
4.63529301439287e-05
6.05488007263882e-05
9.12048011335183e-05
2.39409323576716e-05
7.34704991642398e-05
6.17394241537943e-05
2.96537595886422e-05
0.000111052294180254
6.7954684726235e-05
4.34730937414767e-05
4.86589214953434e-05
4.01308425196418e-05
0.000145188995604564
3.70479268045284e-05
5.97181110054838e-05
2.58888516203922e-05
-1.38837776371063e-05
5.65022161591108e-05
8.11310194502199e-05
4.42820029923581e-05
5.99378972031342e-05
5.96935372920766e-05
8.09291929829778e-05
8.60958001263056e-05
9.80455083150027e-05
4.29109732253506e-05
5.57456956489773e-05
7.01144501006097e-05
9.7007840483684e-05
-9.72692194341233e-06
5.66187707453263e-05
4.45318443237059e-05
6.33787226184368e-05
8.05503265146997e-05
7.19555106190441e-05
4.77869019916871e-05
-2.10319588935517e-05
3.12814465888461e-05
1.43940201171994e-05
5.12140020927685e-05
2.14956212196256e-05
2.82754016661332e-05
8.74226313012164e-05
5.77496000701815e-05
5.63819145778195e-05
8.03623146277612e-05
0.000120601323160571
5.03111668158069e-05
7.79371227704108e-05
9.98205221326661e-05
3.33197997763178e-05
6.022353405124e-05
1.00819488831101e-05
2.61304672276391e-05
3.54438189840067e-05
8.82711572715771e-05
2.70287096644905e-05
5.6580349953019e-05
7.092573753942e-05
5.76291425144929e-05
3.77998385713153e-05
6.10444893043031e-05
5.80861434178381e-06
4.72363063733723e-05
2.10013755792669e-05
9.17512183667147e-05
3.15978540144623e-05
7.97417112416937e-05
5.90503075034304e-05
3.9468145711702e-05
4.48951957200671e-05
3.75552831359611e-05
-8.12600099960482e-06
5.61195610109052e-05
7.10895841933273e-05
3.23295063902045e-05
6.32999173425051e-05
5.72844220003473e-05
6.22040028424105e-05
2.90184475236056e-05
5.70604029448229e-05
9.24411849821471e-05
4.83469670393304e-05
8.63112156737779e-05
4.89677895985636e-05
5.2111347029394e-05
0.000103259564528915
6.70968428510772e-05
2.82341149965479e-05
0.000114412683738352
3.48425006777356e-05
5.2011565326292e-05
-6.32514581156094e-06
-4.95203791567254e-06
5.43825423435721e-05
5.39415756680212e-05
7.92923134994755e-05
7.36332281834249e-05
4.8417223239984e-05
6.80876436424782e-05
9.93515978079927e-05
2.823933683389e-06
5.33540630976037e-05
5.4276890088076e-05
3.65626640806434e-05
9.59250522102408e-05
4.85750305489787e-05
4.29899680886533e-05
3.17892073247964e-05
0.000116542041713539
6.41871785212121e-05
2.9917717239047e-05
7.96246537316856e-05
3.65098009971337e-05
0.000105252329870426
3.5786466209626e-05
4.5017469371428e-05
4.88030689416284e-05
3.57545280846281e-05
1.70344093590184e-05
2.62234342128838e-05
8.17957926923978e-05
5.55570693821008e-05
7.04916848801358e-05
8.5143141155342e-05
3.20635355201422e-05
6.91806738669728e-05
0.000101429801348487
6.98649044259037e-05
5.06718481778741e-05
2.17725209608681e-05
3.71365802957335e-05
9.75785895018129e-05
4.1387083756235e-05
1.97346540909499e-05
4.4616794479882e-06
-3.30166963357534e-06
4.17796787604313e-05
1.389412761547e-05
6.97458159954996e-05
7.23689713150074e-05
8.45875890653712e-05
3.92011110572073e-05
4.21056916554394e-05
-5.55153004774196e-06
7.15661872637084e-05
4.30230148756795e-05
8.42897566108823e-05
4.90587999233443e-05
3.17599451815264e-05
2.28320935287065e-05
0.000144301187800446
5.9633056966622e-05
0.000133348922940713
2.36961643971281e-05
7.08868558154559e-05
9.64712648612918e-05
6.64451750493969e-05
7.32624355654918e-05
0.000102925536286648
3.29759690130851e-05
-2.2220371921414e-06
9.60437348696595e-05
6.73242515665031e-05
4.53460609163894e-05
6.34431472700038e-05
0.000110191830473531
6.87892598548052e-05
4.62451457815333e-05
5.69095195955755e-05
0.000122345928730903
4.12442003129485e-05
6.2880503488536e-05
-5.94644064072156e-05
4.90566561570151e-05
4.79561391368258e-05
6.42300943134763e-05
6.69380240353487e-05
9.0692639905387e-05
3.46104500338146e-05
3.38500189932585e-05
-4.28360287164253e-06
5.09087218286481e-05
6.10393644924973e-05
9.78872276459772e-05
0.00010110001988517
4.97736604813231e-05
7.04854680205687e-05
1.46137657521685e-05
6.46003189644064e-05
2.12551423926398e-05
7.99821854079902e-05
5.50026518873184e-05
7.20970108001844e-05
7.74806499776575e-05
4.27686373014779e-05
7.02123370129483e-05
2.37051429482598e-06
0.000108783985600196
7.01098797197645e-05
-1.44350831614993e-06
5.37160213807056e-05
7.51510280730411e-05
8.06369135366727e-05
3.64352059798425e-05
3.79506250379796e-05
2.52905792210481e-05
9.45808443901458e-05
1.89310120042318e-05
9.9610941514549e-05
5.50794493406299e-05
8.28668723820729e-05
5.66852598405316e-05
7.44350220754002e-05
2.60806797731596e-05
6.66721143978626e-05
5.14919033120869e-05
7.31829614136892e-05
0.000108100661849776
5.22030046362453e-05
5.59898081471057e-05
4.780323463389e-05
4.65010613515334e-05
5.31537844632488e-05
0.00010336626544772
4.34577292292217e-05
2.29030855970143e-05
7.07125071415971e-05
0.000101650429793358
8.44734115452159e-05
0.000105318679077829
7.95838509898908e-06
5.21745206876063e-05
6.35390046633954e-05
2.29328155174496e-05
9.90819134550998e-05
-3.48723681189656e-06
0.000103219326421542
8.18570233322693e-05
4.89961078269427e-05
2.40169753238709e-05
4.27289175614156e-05
2.90905963315373e-05
6.10657609158411e-05
7.7788323259517e-05
9.5526688128726e-05
7.44029737629274e-05
9.15626735343531e-05
7.80790198890953e-05
8.31537962087767e-05
3.29090609016769e-05
1.87903746591844e-05
8.10672794957562e-05
-1.65672401740804e-06
8.96699276569059e-05
4.07491901783602e-05
3.70956961642969e-05
0.000121737516420271
6.73250854127241e-05
5.29633029814621e-05
8.87955618434386e-05
6.77257176662797e-05
5.69581863216454e-05
3.05585920902198e-05
6.71159357055469e-05
5.74245218112292e-05
3.23499901564406e-05
6.41152945131381e-05
9.91844894776307e-05
3.95571138255568e-05
0.000101066329825068
4.51481237210891e-05
6.34312310075518e-05
9.0670713734628e-05
3.57777470131024e-05
4.22188047801868e-05
3.58825866925385e-05
-5.51291674034074e-06
8.69193755077419e-05
2.54066095602818e-05
3.47666989682172e-05
8.41465826052682e-05
7.67225195728802e-05
4.24517440255126e-05
5.15727701942603e-05
0.000112052798320781
5.15799451794992e-05
0.000103505057368672
3.71136608455227e-05
0.000104436676355558
-1.6373932239046e-05
3.87201529834414e-05
8.90525774575153e-05
6.10451939437893e-05
-2.93499189291327e-06
4.99454704363554e-05
8.30545944938891e-05
-2.88526830311097e-06
-9.40179873204453e-07
8.83702888673473e-05
5.8603195358567e-05
5.6571649175484e-05
4.35431693365453e-05
2.24974942451247e-05
1.59902170703494e-05
7.65895419793735e-05
6.53805109625734e-05
4.14644335053678e-05
7.35235173386961e-05
8.70286909222259e-05
7.60921432646812e-05
5.12826799645118e-05
3.23141203403282e-05
9.66747832099738e-05
4.85530532073302e-05
2.96344662997888e-05
1.56675688544916e-05
2.87150716748559e-05
1.49263893352856e-05
9.84935960496857e-05
4.71095903300841e-05
6.32497376570245e-05
-1.05806508418488e-06
6.85655667791376e-05
-1.96076505756514e-05
9.82191060232692e-05
9.75220838276576e-06
5.38675275035213e-05
0.000117359937500632
7.46277914980019e-05
3.66883771084588e-05
8.6978248194402e-05
2.54152451054351e-05
7.7641597701931e-05
4.29877668369186e-05
7.21076399660003e-05
0.000101165211987266
0.000104311806338482
4.88577578537137e-05
2.38302028596048e-05
1.62355330054368e-05
2.58771925146738e-05
6.44634798037624e-05
3.61988279794697e-05
-3.91280520834828e-06
4.63319974730546e-05
7.61949913777247e-05
6.67661800871229e-05
5.09235290216851e-05
3.27537673190508e-05
4.11089169231393e-05
0.000115637035356979
-8.61055106234113e-06
4.57669753813793e-05
4.91837998748652e-05
5.33236140181323e-05
2.30980840013309e-05
6.85847867002145e-05
6.38975266467173e-05
4.17810608354114e-05
4.09214764109666e-05
3.89518659974344e-05
8.53334604688493e-05
4.298444956186e-05
-5.31628030139727e-06
7.91298778415981e-05
0.000113089017882333
3.35221873524645e-05
9.38315090278206e-05
3.94884464369635e-06
8.67760631116862e-05
5.27218297765691e-06
4.5522680241604e-05
5.58735850234232e-05
4.42842655173698e-05
9.69305381446974e-06
8.53789341855006e-05
4.35754822779866e-05
5.33763801638788e-05
0.000106421896639593
0.000101813876513163
4.29100470762787e-05
5.66591233192193e-05
4.33016463643725e-05
5.875813687372e-05
5.83453891240305e-05
8.50307004166312e-05
9.21896887201009e-05
7.49227165010241e-05
5.0522667877869e-05
8.12230085080227e-05
3.26765894024739e-05
5.37391116945748e-05
4.884682210882e-05
6.64785268338716e-05
0.000166772492716553
0.00010396485364951
1.5334790313536e-05
5.78861403795287e-05
4.20268960567388e-05
-1.94983610895164e-05
4.58665676106148e-05
9.31594194370785e-05
3.92835540982095e-05
2.42094761230086e-05
6.51748947534972e-05
3.64225310758822e-05
7.90367292796151e-05
5.14392679363851e-05
0.000104354263002819
2.58205333365812e-05
4.63259986164299e-05
3.0858489258622e-05
5.56304941675103e-05
6.58049629753029e-05
0.000103021796328181
6.79089324782829e-05
7.99295540306007e-05
4.03142875742257e-06
8.01495210149848e-05
7.95419438565301e-05
4.41125532529127e-05
6.30130278373196e-05
7.99163896648614e-06
4.58462709176213e-05
1.95750407859019e-05
6.9866075800945e-05
1.19220014314524e-05
7.19966949683682e-05
7.19598501440379e-05
1.82926830948576e-05
1.05235566937954e-05
3.68395463578165e-05
0.000120184918859275
5.91992381743688e-06
1.74544880523914e-05
3.92650619975048e-05
1.84217299593698e-05
7.59293888346308e-05
4.76757573300482e-05
3.37300656456823e-05
4.96655802507592e-05
5.61202516210491e-05
9.10862551586619e-05
4.39108056863712e-05
4.74950429216059e-05
-6.22657079705909e-06
8.10312880035598e-05
7.35353804750593e-05
8.94826102378808e-05
1.78488669029319e-05
4.51410178919264e-05
7.78091112079722e-05
2.11030091847399e-05
8.75799723690306e-06
6.7280811864679e-05
4.47509088194937e-05
4.39883174650687e-05
3.4075230136903e-05
3.50195937797184e-05
5.35589483483022e-05
-8.04328490988702e-06
7.48928286561485e-05
4.50660467390006e-06
3.35192545715227e-05
5.27286773194553e-05
4.75258510338531e-05
3.88249399766883e-05
6.94507854439994e-05
2.03708991457481e-05
5.43087130623429e-05
2.85531887309009e-05
7.48536311809529e-05
0.000101265465096945
9.46312066539898e-05
1.77208521275324e-05
9.52281676520601e-05
4.39985714882695e-05
9.1524709862005e-05
-1.34445595866793e-06
8.13152970170647e-05
9.73612593543043e-05
0.000111916782884139
7.94342005764593e-05
8.01597963540233e-05
7.27232082313818e-05
3.9576480277581e-05
5.05625199959902e-05
-1.44965347966189e-05
9.71066364795513e-05
-3.46842125018442e-06
8.15430450220735e-05
0.000109506254250566
4.18774574651997e-05
8.49417680849477e-05
1.05451388783952e-05
5.22640258092657e-05
3.56336288789404e-05
5.79210790011656e-05
0.000119717874704389
2.25998243498321e-05
7.96579296350434e-05
7.5497434882452e-05
0.00010180620981287
5.57772567898884e-05
5.2782793370895e-05
9.42854416024919e-06
9.74540071312885e-06
9.86919169237357e-05
9.73753372111685e-05
5.94515214248784e-05
1.56800001592793e-05
6.35329946403135e-05
7.08272901634709e-05
5.49709598408716e-05
6.59451691318612e-05
4.26049427269704e-05
4.20778829747894e-05
0.000101401149291652
5.4141341467116e-05
5.63997823775825e-05
3.99408740136344e-05
3.98737971570274e-05
2.31002442700437e-05
6.54221819316574e-05
1.26280714883203e-05
5.43342463028412e-05
7.9304734289334e-05
9.73339603249284e-05
6.05621057375747e-05
6.60355248826575e-05
5.17204971352562e-05
9.7756780695819e-05
8.02435532558949e-06
3.6781334292885e-05
3.1399233791844e-05
7.50119924523397e-05
5.85243611251097e-05
8.34967203127518e-05
7.45144100478337e-05
4.54280971852777e-05
4.48237608016013e-05
7.01326584517109e-06
4.26542042399366e-05
9.77746729202923e-05
7.43022430705902e-05
4.34672110827222e-05
-1.29156466147621e-05
7.23966901940054e-05
5.30656678370013e-05
0.000103983494673387
3.10200965042538e-05
7.14481011535074e-05
2.81859192462362e-05
7.34366155848422e-05
0.000110780684206847
8.70432757661729e-05
5.63926542382895e-05
8.78104703884191e-05
8.57897306318011e-05
7.06700683714086e-05
8.4565751678584e-05
3.69891452201707e-05
0.000142973669387235
2.02319763701147e-05
4.3098410207749e-06
2.3128978118105e-05
6.66852930433762e-05
2.50567297016678e-05
3.97681836507245e-05
3.04910899748949e-07
4.66473223406705e-05
9.31608509437446e-05
4.06506531189752e-05
6.29669525389437e-05
6.3945588905036e-05
3.12801156607619e-05
6.74511153381431e-05
3.75005626652784e-06
6.66807796569099e-05
7.09956798483783e-05
7.90541587678448e-05
3.98095815313418e-05
3.96913296826281e-05
3.44874854355926e-05
5.97569144582608e-05
2.32671043672106e-05
9.77372680519138e-05
4.45054030617478e-05
4.91194463672865e-05
2.08686908403975e-05
4.75932807471991e-05
4.20016696167271e-05
4.68435942042149e-05
1.93068359695343e-05
5.36942113716841e-05
8.17521932491089e-05
5.98351473980803e-05
5.83904145359924e-05
3.02490165509772e-05
5.71242721348902e-05
7.57191322500571e-05
1.62712722377291e-05
7.09639189243618e-05
2.06782557945196e-05
0.000107567753100087
0.000105060844159377
0.00010014366482573
5.39434498228091e-05
3.79849083825876e-05
7.29236418481973e-05
3.82714660469726e-06
6.06702340249389e-05
6.65245729338894e-05
8.69237045095811e-05
8.03864395988238e-05
8.66741996291633e-05
5.41179954922033e-05
8.9552244364503e-05
6.74857941536819e-05
3.5890021018128e-05
6.20614776921704e-05
7.08787685411279e-05
6.36019950668967e-05
6.52242839993539e-05
0.000126174418258679
4.46730336949543e-06
-8.39921862943604e-06
5.32998571203809e-05
6.12866524050028e-05
9.85306039288237e-05
5.14008833122985e-05
4.46325054208776e-05
1.15867066111187e-05
7.13983985413923e-05
6.54045714656782e-05
0.00010730014558955
4.75577847623117e-05
3.74026344313341e-05
7.75927240231654e-05
3.30788025264587e-05
6.03334233182212e-05
3.93162874100308e-05
1.08457571368951e-05
7.15536611412803e-05
2.70830605018973e-05
5.2395482633965e-05
4.80467893527769e-05
2.25363153625358e-05
3.00214782245853e-05
4.15625757469353e-05
0.000105446704302229
8.85775128813157e-05
1.09590900736311e-05
1.01607769132182e-05
2.12059531790602e-05
4.3391876442569e-05
7.93677927129295e-05
4.75481406790343e-05
6.06770075750667e-05
7.11283265859716e-05
2.87282707774755e-05
6.39364624654935e-05
1.56713151707245e-05
5.79633413864358e-05
0.000153183740292577
4.58411191275584e-05
9.28278730195387e-06
0.000112612489196151
2.963793499766e-05
8.85349689682162e-06
-6.13700111174759e-07
1.72708252542066e-05
6.02008049569134e-05
7.56980098764502e-05
4.33779115528195e-05
5.00975989747113e-05
2.15990515675903e-05
6.2931133715654e-05
7.88954859208792e-05
9.09170589665951e-05
0.000118125013853263
9.43480857301635e-05
6.56714778277226e-05
6.7123523884921e-05
3.46872227197123e-05
0.000100791788024192
3.91810440238612e-05
-2.31073554984156e-06
-2.07343918105287e-06
5.77370349552523e-05
6.28208494912377e-05
4.29211771061824e-05
6.77924004845671e-06
8.80007467199606e-05
6.45048703188409e-05
1.76277904967227e-05
0.00010293829348532
3.55408066838474e-05
3.90986971458072e-05
2.00092988769683e-05
3.4417648683262e-05
2.01125635276264e-05
6.98158302854542e-05
7.29137098633619e-05
5.24997741623147e-05
3.8737584705525e-05
-1.38299363470538e-05
9.80948302637075e-05
9.53245185968897e-05
8.86881000394564e-05
7.10470266118944e-05
-1.15462000091833e-05
5.10938948532527e-05
7.59543964726725e-05
5.4021288942737e-05
-2.20829268291906e-06
6.92966664557162e-05
6.13455451654803e-05
0.000102061870990813
7.43061170335446e-05
9.08494859430698e-05
1.65104457699626e-05
6.67209694680242e-05
6.93354480047074e-05
3.27677693363642e-05
5.81689794825504e-05
7.71466521665329e-06
4.66227253359817e-06
4.27186237073437e-05
-1.19489497102462e-06
4.1006077273708e-05
6.12905833461408e-05
4.45410616127695e-05
5.24828434114552e-05
0.00011243617879736
6.50792175580895e-05
4.19075555400353e-06
7.25383154576536e-05
0.000140752928405895
8.73030661350161e-05
3.94307133937989e-05
9.87867080785807e-05
0.000123274456814804
0.000101262593994074
6.57477524957454e-05
3.96433452696354e-05
7.50899723602606e-05
5.73142459122261e-05
6.78133364109425e-05
2.18307511749644e-05
0.000135777401563317
8.18729629636147e-05
3.92143366290072e-05
1.0540403032314e-05
7.95635837443859e-05
5.69851505888046e-05
-1.45519708202119e-07
8.39044705514326e-05
2.08661561460032e-05
1.31206752145647e-05
6.09331827346886e-05
6.2698560435084e-05
3.0228005147708e-05
2.41250607130499e-05
4.49840024785385e-05
4.46424525281025e-05
2.76088145503009e-05
8.16907630502372e-05
3.21422557728751e-05
4.06929075842226e-05
8.06186364399944e-05
6.17523803517485e-05
5.28068882577866e-05
1.27006512931758e-05
8.73575132848395e-05
7.48252733671129e-05
5.40252782795663e-05
1.04055179150538e-05
3.70700123687989e-05
6.2295489394216e-05
8.53244899096691e-05
4.9169792501129e-05
4.08449088352569e-05
4.90654161077401e-05
6.68347885857737e-05
0.000109026097016674
4.68938707238875e-05
5.76291038086631e-05
3.96692462735934e-05
5.2712436825621e-05
8.11692445036592e-05
4.61749830365568e-05
1.60194205038014e-05
6.17303584366783e-05
7.25658311661565e-05
6.89652169404393e-05
6.22978395642199e-05
5.03474683349976e-05
6.83146530500921e-05
1.28102946936617e-05
-9.63259488467725e-07
2.44796541449385e-05
8.5925503271819e-05
5.01867633013569e-05
4.32255190558135e-05
5.66238460198528e-05
4.65023917289705e-05
3.71525836152268e-05
3.73346664537591e-05
6.32734135084154e-05
1.85587138131818e-05
1.31197330781531e-05
7.72422859963657e-05
8.86085248559354e-05
-5.38629965193696e-06
7.99655228575206e-05
6.38774379482147e-05
3.71903654710907e-05
7.1687484552656e-05
8.93947419915251e-05
7.03373084779876e-05
5.17007656720708e-05
9.41856824199824e-05
6.78348484218532e-05
7.73396952985883e-05
3.45102178281688e-05
6.46382962372462e-05
0.000117205801490289
4.81758190190333e-05
8.64919354431804e-05
0.000111363048860322
8.62785902177866e-05
5.78917561705905e-05
3.69101637333011e-05
8.88317427084931e-05
3.11711905584141e-05
5.96196545927922e-05
7.18073478166419e-05
0.000121465099252636
6.01517520040553e-05
8.17138391985745e-05
0.000118284333613065
