# Supplementary material for: Research on computational propagation and identification of mine microseismic signals based on deep learning
Source: PLoS One. 2025 Oct 22;20(10):e0334641. doi: 10.1371/journal.pone.0334641 (PMC12543183; doi:10.1371/journal.pone.0334641)
Supplement: S5 Data — (ZIP) [file pone.0334641.s005.zip › 000100800001635.xlsx_0.txt_24.txt.txt]

-4.49037008535624e-06
3.19379835131171e-05
6.79125884277809e-06
3.67435154676444e-05
5.85249346567947e-05
6.9296618920054e-05
9.11065683192957e-05
2.96708119433559e-06
7.97020087881899e-05
6.55573392389474e-05
8.02105241567338e-05
0.00011308255035868
7.90313235149083e-05
-3.32799041982813e-06
7.59058222209623e-05
0.000101752573503288
6.2933360279656e-05
1.09609990610746e-05
8.30568244521501e-05
1.9275501941336e-05
8.60449528116014e-05
8.77304544027451e-05
4.32298437468272e-05
9.16918598918634e-05
9.45393844213398e-05
7.87844971756836e-05
8.3281846803741e-05
0.000137190289183342
4.00665297536954e-05
6.97178670888403e-05
6.3008444128061e-05
3.16359063291342e-05
5.97561153357532e-05
4.21813223220605e-05
8.8183739219853e-05
8.2800431470675e-05
8.02822930744702e-05
8.11127250922655e-05
8.23460591870952e-05
9.52164436735551e-05
-2.22777388647947e-05
6.39444010478316e-05
9.96257658682165e-05
2.86495496406175e-05
7.55786427722858e-05
2.72840232867043e-05
9.19732955731413e-05
9.09387033185633e-06
4.73143955707763e-05
1.54128821347565e-05
7.43759487986287e-05
5.65297203545185e-05
4.07857314775517e-06
4.00163640756303e-05
6.60552728345914e-05
5.0862976134844e-05
7.15720508803138e-05
4.23472854282154e-05
4.74377188980551e-05
7.2504040068881e-05
6.24848078067814e-05
8.37699454379762e-05
6.25823173141967e-05
4.2922647894146e-05
0.000102346817760694
3.90594328410652e-05
8.93903806088223e-05
1.03576908146027e-05
0.000118227236168553
8.70509481027179e-05
6.59378808348329e-05
3.44686735367409e-06
6.75524364637892e-05
9.43823876563227e-05
4.04327752426814e-05
3.50723359831551e-05
3.60184164254854e-05
9.68787853634885e-05
4.57517013286683e-05
6.7329026213243e-06
8.41704297062886e-05
2.89871030218906e-05
2.84089140015593e-05
0.000135063204395128
1.72807649364389e-05
2.09902550927582e-05
3.67090843451314e-05
8.23458849732837e-05
3.21655959874673e-05
6.63184540641086e-05
4.54838991078149e-05
3.04314193788968e-05
9.02981557189578e-05
9.1997974963099e-05
3.84932124227103e-05
1.99412101539833e-05
4.50285416767755e-05
3.78874216318073e-05
3.12005517443979e-05
8.71249432796134e-05
7.266491534617e-05
9.19097837891483e-05
5.28614619537109e-05
5.98474253433738e-05
-2.45756895540029e-05
3.02596066701826e-05
4.02144379455436e-05
7.83935223818528e-05
2.11518443347704e-05
7.21408072584674e-05
-9.70942573851908e-06
1.59365995553631e-05
4.9262842402461e-05
3.38897583159208e-05
5.51960525837694e-05
5.22805044320975e-05
8.07145054337613e-05
1.19772325182337e-05
5.79652001240558e-05
3.26517490442601e-05
5.76797238267212e-05
0.000103225229065982
6.38871649844982e-05
5.42926844824474e-05
1.86083209391896e-05
8.20423447745624e-05
6.9759442511168e-05
0.000109881623505244
7.10961215011128e-05
4.18978795410494e-05
8.94872405199985e-05
4.25802551052846e-05
2.50403043479505e-05
8.1863224508382e-05
7.94720576566812e-05
3.5624617233414e-05
9.11363377901337e-05
5.3405741619175e-05
6.12191881787628e-05
7.01449038977997e-05
9.46881747552353e-05
4.5426338620671e-05
2.32322264810738e-05
2.08379899565194e-05
3.50771626959013e-05
6.6102942313387e-05
2.92495572993749e-05
3.67099570665277e-05
2.25703549565731e-05
1.15709116697905e-05
2.89923007594514e-05
5.64541519993515e-05
4.58966313031413e-05
7.44827497958385e-05
8.30886360785231e-05
6.84463308036458e-05
9.74850355187179e-05
1.45014409443428e-05
5.74756792797748e-06
4.87644358340515e-05
-3.51443272567758e-06
7.47882828141728e-05
1.7209496033585e-05
9.66191331063189e-05
5.96742554529704e-05
7.2259106469741e-05
3.61594312597884e-05
3.1117858481356e-05
8.69865040789636e-05
9.29567671864891e-05
6.48620244933623e-05
8.17233416444078e-05
1.997684347159e-05
3.36729300363548e-05
2.94266103994289e-05
4.12837957062956e-05
9.60843801868413e-05
4.31760142432656e-05
7.01476186373269e-05
6.60440710255085e-05
7.4805064224029e-05
5.54519787366398e-05
4.42698875445385e-05
6.5246977194234e-05
7.21838790309029e-05
3.41505857991435e-05
0.000122265145657121
7.99119043456234e-05
7.00818665558378e-05
3.62558396456276e-05
4.89557379868128e-05
5.14783020955575e-05
1.76319232238024e-05
9.94195638481963e-05
5.4673910810856e-05
7.96449917466658e-05
6.67363679338374e-05
0.000113607242864134
8.50493264738011e-05
2.32496891506647e-05
0.000110328315010621
2.39308620071677e-05
7.49522125167071e-05
8.14487066973316e-05
7.24255780016209e-05
6.8596420862443e-05
2.79713464176531e-05
5.17548632917679e-05
7.34152520077985e-05
0.000102324593879283
2.44728631859326e-05
3.75356824505592e-05
8.15509255396302e-05
8.15376989703897e-05
8.58373258673549e-05
7.44360626062676e-05
0.000103479677346754
5.1119391555974e-05
6.55865904324553e-05
9.52426364222557e-05
3.21535430709283e-05
5.60825858128568e-05
3.01944500913271e-05
5.62540463758658e-05
5.65247721076978e-05
0.000101862366885433
6.36577330747608e-05
0.000122161832705103
5.62905134386776e-05
8.56363875286458e-05
0.000116191623775313
6.5530739179067e-05
3.85563254172616e-05
4.96931400946421e-05
7.57286402092457e-05
4.61236365905094e-05
3.73107057803292e-05
0.000128902463001628
5.99966663079583e-05
7.39331920783686e-05
8.09972000728627e-05
6.42228681299918e-05
0.000122143360356971
0.000102036850377412
7.36125872553295e-05
7.38465157454538e-05
5.81868373012829e-05
4.92964210997864e-05
9.38957968170597e-05
6.60514959403059e-07
4.30200612333181e-05
9.90052978627004e-05
6.28287924205346e-05
6.60351153396866e-05
3.75284829089262e-05
0.000113695423603804
1.31759077649756e-05
0.000104237936547532
1.24924960971011e-05
-2.61541663027545e-06
4.25319149054234e-05
6.36530500659238e-05
-6.42294218678204e-06
9.5013446708468e-06
2.73023443399391e-05
8.66822940696323e-05
4.29281850008378e-05
8.19505031625211e-05
2.06035607921031e-05
2.1583817719255e-05
5.25846608998599e-05
1.72969913441646e-05
5.52435543689309e-05
1.98246152703034e-05
3.20413582136799e-05
4.70967762272392e-05
6.49829155069252e-05
4.17737005718968e-05
8.55385417047661e-05
8.25141296462634e-05
9.13806860938043e-05
5.27786820838322e-05
7.76720840172213e-05
6.79771419396098e-06
7.5311780286164e-05
3.95540667936745e-05
2.6865928113722e-05
7.01743529129805e-05
9.12048708260102e-05
5.3263724311834e-05
4.06837675978621e-05
-1.15048375547363e-06
3.47077021895672e-05
0.000120375801976373
1.31779623718619e-05
0.000127591389092912
-1.99143687080481e-05
9.40725702827404e-05
2.31454521510325e-05
5.27846607477096e-05
5.1095036465582e-05
2.4980536551255e-05
7.97807827597457e-06
6.01838354123406e-05
6.21931734464579e-05
4.58357947911645e-05
2.15881165515814e-05
7.2559832490128e-06
6.30958853589633e-05
0.000116710052042203
5.30468104773902e-05
6.62586325814876e-05
5.20980453698374e-05
7.26274781729727e-05
6.29656785740222e-05
0.00011734382524155
7.61151407023445e-05
0.000105414111274456
3.88120416262235e-05
1.39250020203918e-05
7.12055050260434e-05
5.73080366051364e-05
6.13719227176352e-05
6.23685104947723e-05
3.13752095227249e-05
6.44341162014507e-05
6.2104852476834e-05
9.68581906195009e-05
8.85449697906705e-05
3.37077006169946e-05
4.62204554397883e-06
4.82623248363668e-05
-1.9555264891345e-05
4.7144017824027e-05
5.50825950789356e-06
8.9734498046288e-05
1.35791342696523e-05
7.73657826809579e-05
5.05305205738513e-05
6.12543433962268e-05
-1.05909123428949e-05
8.22300161219575e-05
6.17402143404855e-05
9.98148005524598e-05
3.48836277249558e-06
2.28322828318051e-05
7.35971394545703e-05
7.54315385628126e-05
6.97808606908671e-05
4.48150939508667e-05
5.78163843800048e-06
5.77801309752559e-05
7.84822829128573e-05
6.41314333142137e-05
0.000113340229561322
3.20887990368597e-05
6.72136168832883e-05
3.09075577914141e-05
4.54573142787795e-05
5.02001895511018e-05
0.000115932970486373
7.18051536576195e-05
0.000105314451755354
9.06096106554855e-05
1.98690703062735e-05
3.89916844741624e-05
8.61735758829841e-05
0.000101956601146098
1.76352659787603e-05
3.67129392229531e-05
4.40327038127606e-05
-1.28738240527177e-05
0.000123865050871788
4.85452568514614e-05
7.33786367744446e-05
2.15286181322364e-05
2.79125506283857e-05
6.98866849867691e-05
5.92798494608335e-05
1.38022830741737e-05
3.02261930187395e-05
3.93006025827049e-05
7.12503555885627e-05
3.19948537178633e-05
8.16659659751297e-05
4.0197096866316e-05
6.94381490765685e-05
4.04160522895719e-05
-2.97338563957409e-06
6.37629607209877e-05
0.000133182102267179
8.53673838951425e-05
9.6150379002108e-06
9.61197034170125e-05
3.45475114812701e-05
4.844442065901e-05
3.05833744375549e-05
7.18070789403375e-05
4.33613583016444e-05
9.00226950984415e-05
8.50984212973851e-05
4.85957315242565e-05
5.42384785849229e-05
6.61736301662148e-06
8.42375854479186e-05
4.91894455313719e-05
0.000118777472887016
5.75114840384418e-05
1.21450677276086e-05
6.22427557823385e-05
2.10881857162343e-05
4.11599383318124e-05
6.68491256450737e-05
3.2268379752521e-05
1.54450087064647e-05
5.89807169496302e-05
0.00010327430884666
8.93816116471191e-05
0.000121183255918645
5.40565489913047e-05
6.52314350343281e-05
7.2283424356817e-05
4.54446988885636e-05
2.31023040666153e-05
2.98608133036136e-05
5.84696684831083e-05
6.25529337837814e-05
4.10658746327279e-05
0.000120108144754949
2.5032417086624e-05
0.000111506933524079
6.80640264340634e-05
7.93697442545717e-05
6.29906657215354e-05
5.59335545392668e-05
0.000125973562246018
3.96564282064254e-05
7.0294364765759e-05
6.8931638116963e-05
1.34451189716411e-05
8.14354713047765e-05
3.57010338895598e-05
1.96227168253575e-05
2.62216066329474e-05
4.2959643429446e-05
3.43747536647371e-05
8.40491831590722e-05
2.65568881660949e-06
5.28083014012249e-05
2.98107997262512e-05
4.0771757137992e-05
6.65041964973301e-05
4.18462741903525e-05
7.85748380012401e-05
6.85573432531118e-05
0.000105522081342448
9.57279397427588e-05
0.000121669500290711
1.17706085553147e-05
0.000108922357806662
3.93362117712679e-05
5.3005260308537e-05
2.77274825360371e-05
7.53371413390249e-05
9.92077286014187e-05
9.91543304565707e-05
6.3682170625154e-06
2.86194707156732e-05
6.26900272243177e-05
5.73319244237723e-05
3.30099487984242e-05
0.00010012516470169
5.66795491425249e-06
2.64915666134891e-05
0.000105260693373565
6.98835449472614e-05
6.7831104104905e-05
4.0087253377207e-05
0.000107521499811612
5.60615514694033e-05
4.96423338948065e-05
5.47598529717639e-05
3.56119281485473e-05
3.31220257551307e-05
0.000105913024202845
3.41025956564415e-06
5.9041698836192e-05
8.94047488271683e-05
8.42843403616558e-05
-9.96200011918054e-07
2.67012094936358e-05
2.33135152879674e-05
0.000123925653809922
8.66494151180543e-05
2.44117238375668e-05
9.23634562282865e-05
0.00011444036823107
8.71624331844667e-05
3.34329549779922e-05
2.91327410217173e-05
8.48619079712173e-05
5.941724539153e-05
5.55476223357607e-05
2.30179122822606e-05
9.31389651410382e-06
1.09822028116886e-05
8.92276249729538e-05
2.28582626874608e-05
2.54834682937032e-05
6.17428335573019e-05
0.000123314949538227
8.77017465734174e-05
7.73591241214235e-05
5.69852101669064e-05
4.33492846321914e-05
6.02063892185285e-05
4.59123830537082e-05
9.22034030976921e-05
6.13930607063112e-05
3.81952648077692e-05
6.47998057089685e-05
5.9543372949281e-05
0.000100411627187024
4.1695767449494e-06
5.75256965517503e-05
7.20417062468513e-05
6.95195805920595e-05
4.4423590044919e-05
9.7798632651601e-05
6.43484047989971e-05
9.92668407402792e-05
-7.16611625287222e-06
1.45061572260631e-06
3.77404290466151e-05
6.61810391908247e-05
7.91003432180594e-05
4.70792080416962e-05
6.68374055544471e-05
7.68301960935596e-05
3.17186549129227e-05
4.42462931406554e-05
6.43382704154135e-05
4.75734556691206e-05
4.76935388791759e-05
5.13738856839073e-05
9.43245972744349e-05
2.86997144029611e-05
4.01131469582376e-05
4.69845982264843e-05
6.87766544382116e-05
3.37353978277676e-05
0.000103512839273352
5.15173170306952e-05
7.02585390988323e-05
1.58766513482355e-05
5.79322357369486e-05
5.86563762415915e-05
8.47346091458727e-05
6.86049724177835e-05
2.15973087282805e-05
8.09811414043144e-05
-1.59841924693942e-05
2.957815162408e-05
8.57209003721154e-05
3.03825563068903e-05
9.23199022988663e-05
2.4406527550952e-05
3.90186663006582e-05
2.76281726036325e-05
8.86980788811222e-05
0.00012416083837997
-2.31576825625094e-05
7.42262361669073e-05
2.60155708811957e-05
6.06231056536908e-05
0.000108808101328847
2.03168922695931e-05
4.78845085241956e-05
5.12897470971578e-05
1.99405828920179e-05
4.72892411739724e-05
2.94286258633941e-05
3.67495593666864e-05
4.66886675106126e-05
1.22365991690006e-05
8.59562796074422e-05
5.60904946725367e-05
6.00072603684035e-05
1.26404410788801e-05
8.63670438981345e-05
2.31960151752647e-05
6.76125271786422e-05
0.000100261208971768
4.50125603604523e-05
8.26710287780767e-05
5.52465919052952e-05
-1.05669687937594e-05
5.68979951574292e-05
5.83724432262014e-05
0.000150348610396456
5.04902870813154e-05
8.16608659412052e-05
5.1388022137009e-05
7.4509580679063e-05
4.73300492794808e-05
8.59738727675377e-05
4.91376544396299e-05
5.16944281770812e-05
6.94930344804419e-05
3.92902511620591e-05
6.31789876337531e-05
6.60040616937061e-05
8.82575145297435e-05
9.72318877710943e-05
2.74243382011906e-05
4.12569643955418e-05
6.35703359907455e-05
9.30522866086714e-05
6.17871165048511e-05
7.68645063637848e-05
4.85378520647853e-05
5.88168391257069e-05
2.8412160933133e-05
5.05447136294851e-05
6.48128897297588e-05
6.64783710445305e-05
5.38079256531374e-05
4.99018847978711e-05
6.41809674139119e-05
-1.70822693420119e-06
0.000112755508522708
2.82745551648409e-05
-1.72696495347056e-06
5.56884304517625e-05
1.01298451033581e-05
5.54669492437063e-05
4.52735407422512e-05
8.87999049697126e-05
5.88250189921482e-05
2.57998621222582e-05
6.33020428795042e-05
4.37535734071471e-05
9.60471559944315e-05
4.20942135217661e-05
8.70086045773884e-05
7.60530777490877e-05
1.84398089450405e-05
7.64022241527488e-05
6.47928126571582e-05
4.28851814955425e-05
1.56262947309004e-05
3.1595111895208e-05
4.63282209798959e-05
6.83879355811063e-05
0.000117065297572782
2.74773078507311e-05
2.00901228122098e-05
-2.01693198362415e-06
5.01691069674189e-05
6.00586291826683e-05
1.58768803626695e-05
6.01941218062836e-05
8.06250475304532e-05
4.30525833358753e-05
-1.30058746620241e-06
7.94708542068805e-05
0.000128222434995774
4.95444907284954e-05
0.000107147250005811
-2.70495638623572e-06
8.70110281578652e-05
4.75272634983865e-05
2.1275568783054e-05
7.23242000265999e-05
4.02950381562099e-05
6.17456418633987e-05
4.61849469864578e-05
1.78911292082333e-05
4.7653359798554e-05
0.00011437089506684
3.83834572641936e-05
8.96955913278606e-05
0.000105651443446527
4.06844528468357e-05
5.84086985412468e-05
3.82879996459716e-05
7.68276527483787e-05
2.83202780486907e-05
2.77806258908016e-05
7.94460235566489e-05
6.21921020302666e-05
8.5505799499938e-05
-2.76286801149848e-07
8.46312011040413e-05
5.29152958292602e-05
9.25738857428869e-05
5.49287076272566e-05
0.000122086425685583
5.23438840962827e-05
0.000111309365716575
2.43437996809411e-05
0.000101235433883325
7.86224507589666e-05
9.61666295761296e-05
9.69862859604466e-05
9.11642531152053e-05
5.1443172150632e-05
4.85113905221808e-05
0.000126116251377784
8.83863520227864e-05
1.59354964457633e-05
4.0267894448231e-05
0.000111571753962165
8.90770067646501e-06
8.134590892336e-05
7.92632687478063e-05
2.71734243961631e-05
0.000126601337601037
1.13644118616636e-05
6.76669453827543e-05
5.10619045845219e-05
0.0001003130998224
9.57677414020769e-05
-1.16333508015736e-05
5.93656815885435e-05
3.55072090826027e-05
4.70791533910771e-05
7.07810186000162e-05
5.45231745214193e-05
4.40895249543684e-05
3.8230916338149e-05
2.94094761471649e-05
9.58629853495192e-05
5.75954466650708e-05
3.77877691994793e-05
2.224961155629e-06
8.70169479249052e-05
4.56764891676971e-05
0.000114469186489491
4.16707498294989e-05
1.87754829048103e-05
-1.03785974942832e-05
6.49821983930545e-05
5.47341174871224e-05
7.4169818457937e-05
2.65216051726645e-05
7.44403297469528e-05
6.23870940478709e-05
7.79688425793509e-05
0.000110689114616886
2.12486973510268e-05
4.4777628813937e-05
5.59812287853089e-05
4.33511670207061e-05
3.10146079034005e-05
-8.34145797786603e-07
6.09862006267423e-05
6.55952496822226e-05
4.38122522290388e-05
2.07554100364138e-05
9.73188227071927e-05
5.18498005929966e-05
3.10031826437128e-05
9.80474546025477e-05
7.64209088549155e-05
6.67913138743845e-05
1.47657087348136e-05
6.92576264226074e-05
1.11828634887042e-05
0.000117545406662384
7.17780135855688e-05
0.000101017847125029
4.65223307251083e-05
2.29563540849131e-05
1.84906219259154e-05
5.8474965443468e-05
5.00928137258171e-05
0.000108820203813931
1.86614962021237e-05
3.6127760452707e-05
6.76623733093319e-05
5.1186362086325e-05
0.000123125018841173
7.58602788846736e-05
2.71127333506655e-05
0.000115450281776397
9.07528241323195e-05
5.87165678539676e-05
4.23049698006266e-05
-3.83367311556292e-06
6.0591877405887e-05
4.8704556094594e-05
0.000110726056463311
0.000112259901869592
7.48902678923845e-05
6.51224554916526e-06
4.5677173778456e-05
6.80920774409876e-05
7.6047492913693e-05
6.48308954135275e-05
0.000118224766109963
4.77147076429479e-05
3.91039337451899e-05
5.830499391063e-05
1.54765554369908e-05
4.36354447754811e-05
1.94995956021704e-05
2.64393946174854e-05
0.000122855345320823
6.90837785517308e-05
8.3926636779092e-05
6.04881198826236e-05
0.000122730664266189
1.26168775677401e-05
3.49960634726939e-05
5.71809027992612e-05
7.54341837601373e-05
7.88442186704713e-05
6.07329966041253e-05
5.00911257944692e-05
5.62413341278015e-05
5.55915843112187e-05
2.53758205749088e-05
5.16090485580183e-05
6.73360506010294e-05
1.06749058704349e-05
7.39350910632487e-05
9.06361001817185e-05
4.47828055526373e-05
7.72357738070045e-05
8.23957858851159e-05
4.00269470468736e-05
8.72505594942663e-05
-3.09104510630979e-06
7.26418199761677e-05
9.94726444466998e-05
6.47237147777108e-05
9.92889283214257e-05
5.65648519342145e-05
2.73829452224803e-05
6.4643406941612e-05
7.12520412536608e-05
4.06410093738799e-05
9.3193459266107e-06
-7.72918915217264e-06
9.15927001826891e-05
-1.27595633325753e-05
0.000125612522110048
2.46960789912129e-06
3.79056469403135e-05
6.99142278124277e-05
8.67880424840041e-05
3.85905849735674e-05
1.71622324438368e-05
6.80574285805015e-05
6.4207210888353e-05
6.82258752653869e-05
5.23322617737735e-05
3.33030501083749e-05
5.66146228432769e-05
5.30141959422764e-05
5.71921437548441e-05
9.71369422866167e-05
4.86244097118236e-05
8.4354587340625e-05
4.25069157489437e-05
7.25288126267945e-05
0.000150555805441279
7.92004287995056e-05
4.39172996052718e-05
6.70557071529312e-05
0.000108086992871951
6.12880424652869e-05
6.63857195051183e-05
6.2959344100961e-05
4.9763143967119e-05
9.46856182633973e-05
4.29756235985903e-05
5.16246300847964e-05
1.80090914043542e-05
1.36718562277038e-05
0.000161384576293365
2.63512842670408e-05
8.74398991358764e-05
3.41742931614751e-05
9.19847473620651e-05
4.60800270447421e-05
8.23688235113811e-05
4.09509633503537e-05
6.1101289923955e-05
6.1900990135441e-05
0.000150515831372828
9.95259774668888e-05
5.75067306015266e-05
7.68309962525871e-05
-2.66187161825738e-05
8.80135587076191e-05
3.91599475079201e-05
5.3446549512649e-05
5.98272225656277e-05
5.75005556669576e-05
2.54175607353919e-05
5.24214876685237e-05
5.0286796403026e-05
2.5464621295496e-05
8.40657769584598e-05
6.48604924659322e-05
4.84531465990265e-05
4.83189867842414e-05
7.23647414744393e-05
5.53782214895734e-05
6.87503543519511e-05
3.75607141045426e-05
4.07229989124818e-05
3.34108130866619e-05
2.52270175874961e-05
3.18778150304669e-05
9.60223826145788e-05
8.42503871619316e-05
4.37666883078563e-05
1.64858255053414e-05
4.43145886789239e-05
0.000101333834636057
8.3394183231302e-05
4.68119161271136e-05
-6.45676554732042e-05
7.61385070842927e-05
1.97819281280789e-05
7.58636384198634e-06
9.85954851452945e-05
5.34562967996247e-05
8.26156121027383e-05
2.13948171508218e-05
4.2638851117302e-05
8.61032671101537e-05
6.90396540188661e-05
6.83060079181498e-05
4.84033687115974e-05
3.91853407695787e-05
7.35079429480253e-05
6.69178169144929e-05
3.09519017753259e-05
5.3248472865166e-05
7.2430595865879e-05
0.000127608090835019
4.58219281359285e-05
6.01141832078073e-05
7.23018814807732e-05
8.37351035201466e-05
0.000133797881566817
9.92942058596223e-05
5.2761291366341e-05
8.71196325821661e-05
1.83923757361394e-05
4.10437434846446e-05
8.88693182308537e-05
4.19052694263127e-05
6.44335984659418e-05
0.000128522384236386
8.83628551133685e-05
4.9776016706759e-05
4.83925671094897e-05
4.43609578261275e-05
7.09419709970589e-05
2.14251056312218e-05
-1.28810187865481e-05
3.26034654284683e-05
-1.05104459955625e-05
2.57848543172171e-05
5.08665313299275e-05
5.45423442620456e-05
1.6065735411989e-05
9.45689038405695e-05
2.48463392575354e-05
-2.2367993535189e-05
4.51688775101844e-05
5.68626619667789e-05
2.73633553128877e-05
7.09000606522328e-05
0.00010462501264051
5.82952129768608e-05
9.52726865772734e-05
1.73460446343132e-05
5.00674172533661e-05
7.75116703974398e-05
6.5407820922283e-05
8.43823372885587e-05
1.01503182069276e-05
4.89325060254162e-05
7.53390103512834e-05
3.88013757615797e-05
8.36204266728379e-05
7.66907961214289e-05
7.85273151715222e-05
3.67872958049711e-05
8.15727892560404e-05
3.47159241886817e-05
3.28956790375828e-05
-2.31038195157352e-05
4.14195951306183e-05
5.32063787786255e-05
4.20164746413894e-05
7.69669680276581e-05
8.09820143408024e-06
8.35391165940395e-05
6.76310577196438e-05
5.14709528040297e-05
5.54414582772768e-05
4.88101339793652e-05
4.61417158855883e-05
7.35416893230845e-05
5.18345719631156e-05
9.0738454982731e-05
7.11725608581372e-05
-4.30058766758409e-05
4.37872655330276e-05
4.12641004462953e-05
2.43725572560779e-06
4.82344027207993e-05
8.828808010799e-05
3.36872158214354e-05
7.86105115952374e-05
7.17202601113023e-05
7.80989475083324e-06
9.03077270339342e-05
3.3626720017861e-05
6.57282181506759e-05
6.88536915962479e-05
4.70815425800144e-05
6.19518986601584e-05
2.35215092637764e-05
7.98707589909767e-05
8.99999168613867e-06
3.52480484579005e-05
8.41977738422005e-05
0.000125053936363949
7.33841512442996e-05
8.61387447875461e-05
5.77174695665458e-05
2.43081785110324e-05
5.75261002767323e-05
2.84301101143209e-05
8.68014002230759e-05
2.67504548486301e-05
3.53538550024012e-05
7.70088522005744e-05
6.05202584738114e-05
6.7123637314541e-05
8.29565388745875e-05
9.4485472878579e-05
5.04822395515444e-05
8.81009575156159e-05
6.36836402451389e-05
8.53867877844418e-05
7.8415097840383e-05
6.41062374563787e-05
8.24883309669567e-05
6.9124309134493e-05
1.19566235026172e-05
2.87156008601112e-05
3.51625523888323e-05
-2.55992961041062e-05
4.55641683410849e-05
0.00012023892505573
4.5387965096055e-05
3.59189171730739e-05
3.92898859148481e-05
3.02095615755321e-05
1.15735503591426e-05
1.48635720114587e-05
2.31970433207913e-05
5.33269392777236e-05
6.2388215576531e-05
8.03101519627781e-05
5.67268493813038e-05
5.18873055833739e-05
6.65816731515671e-05
5.6233330523833e-05
-6.95584945608522e-06
8.63155458672993e-05
3.07529747416814e-05
3.5589352904253e-05
6.39682202191295e-05
5.71346995792718e-05
0.000106853733216317
7.63810069284747e-05
7.60416331595835e-05
2.50993865459305e-05
6.34227550417526e-05
5.48581497636886e-05
6.31710151753993e-05
8.02028966082649e-05
8.12214487075754e-05
2.39473415836383e-05
-2.1102734256729e-05
0.00012478360456858
0.000110722880102654
7.93062077514041e-05
0.000108084019167525
6.47427267947135e-05
0.000119811543314645
2.03031683853018e-06
5.34322970966131e-05
0.000102754873936336
8.72177259494916e-05
8.65212226474842e-05
5.25286284984596e-05
9.26535661225227e-06
4.67691761294842e-05
4.35966390944312e-05
4.37832229383761e-05
1.31036866590593e-05
1.60800582020689e-05
4.53642815416662e-05
4.31546776175186e-05
7.76489592585075e-05
6.98633132390988e-06
6.90111490438291e-05
8.18559218633671e-05
1.98277503474861e-05
0.000121278427532747
4.5204535740415e-05
8.37396827218531e-05
0.000100124813447525
7.51474641861099e-05
0.000114044051086975
4.4540079002686e-05
4.66275547607553e-05
-2.00068384354106e-05
2.28367256748894e-05
5.87086847348143e-05
4.02638050746433e-05
9.74811355134844e-05
9.00390060716419e-05
3.76420158762378e-05
0.00011077187466295
6.05209940354504e-05
7.14889067952488e-05
3.68015592197681e-05
4.19772203849595e-05
6.86100195718708e-05
5.57155683313876e-05
0.000101968382976675
4.11935509549856e-05
4.4407620865763e-05
4.20937059391056e-05
0.000126244499911494
3.55872109259533e-05
0.000121586541227108
4.90742623450506e-05
4.8659042607807e-05
6.09364726157697e-05
0.000101475542562139
6.43325201930783e-05
0.000103148419653663
8.05171765734267e-05
1.64582414494156e-05
-1.84202838526358e-05
0.00014113759708162
5.80105318280833e-05
4.16407335047204e-05
7.6965690333047e-05
9.05829594324387e-05
4.99307835179764e-05
6.65033254437005e-05
6.67185717896656e-05
6.64582458758437e-06
7.48975552509195e-05
9.1093653321442e-05
6.96097626021306e-05
8.50758795675007e-05
5.96465091297902e-05
1.91049897855734e-05
8.53418113025271e-05
5.91975736454186e-05
3.35076734482052e-05
2.85752132557186e-05
7.62377943276395e-05
3.5747979236045e-06
8.16931587596163e-05
5.41142842683572e-05
0.000108788979344081
8.45834558410466e-06
3.96217793177563e-05
6.15368075835323e-05
2.56584448484999e-05
2.70568765043316e-05
9.37805473362582e-05
2.49595644566886e-05
6.97599964342536e-05
2.7354564429064e-05
0.000108308458507823
6.70734878270007e-05
0.000133735507136586
0.000134411375533132
9.92464482030285e-05
3.70834660053432e-05
7.50086862767294e-05
4.37410473280326e-05
1.62801984583481e-05
2.14273327254323e-05
7.43314067543548e-05
9.3428538423438e-05
5.65217526457117e-05
6.19998807347753e-05
5.63500129445771e-05
9.15427075045336e-05
9.74898035009876e-05
-1.35747889434905e-05
2.99662715727067e-05
0.000110674561260122
2.05686211410645e-05
0.000118563133851891
7.78795203806939e-05
2.786286467904e-05
5.78535182698869e-05
3.07717939204138e-05
6.39820746407821e-05
5.0599282539258e-05
9.41399451665432e-05
4.7668541885106e-05
2.73604096243023e-06
3.57766365479153e-05
0.000105431139632692
8.08728556218402e-05
4.18074158572724e-05
6.56453555119706e-05
3.04113493145536e-05
1.4960098906077e-05
3.78501017496629e-05
5.10406463973772e-05
3.03930237712762e-05
0.000110873280076809
4.08499623744336e-05
5.82442022370986e-05
4.3147320321221e-05
4.70079815980724e-05
8.92004625142899e-05
9.16818622735054e-05
6.19462418422657e-05
5.65996172186422e-05
1.02574315719435e-05
3.32837374015294e-05
2.22533788319759e-05
7.08264426019293e-05
7.30762735032425e-05
6.4322615759568e-05
7.80404058043953e-05
6.4962592093012e-05
9.16414310397488e-05
7.13408951664946e-05
6.27924846015348e-05
5.13914300383094e-05
4.86387824013779e-05
9.46112676826344e-05
8.12079246795519e-05
0.000111722869222298
8.58555925686379e-05
7.27763378124e-05
6.73988673052192e-05
6.20622985087924e-05
6.08020278164282e-05
-2.05610108817951e-05
4.64649398749607e-05
7.50070942762655e-05
3.24049344389242e-05
4.84301678847681e-05
4.30577462954712e-05
2.89802612412573e-05
5.14948032538191e-06
6.33938292985306e-05
4.57239582178176e-05
9.16863266085925e-06
3.30898386695592e-05
3.34434615816002e-05
4.77461367612913e-05
3.65552014209234e-05
6.05905607286919e-05
8.69771625453913e-06
5.15542797203006e-05
8.47987834544385e-05
8.16435385971298e-05
5.40666745107218e-05
9.43891341508852e-05
6.19452025542277e-05
0.000104675311649364
7.8888017324501e-06
3.95839071778109e-05
3.89753093595786e-05
6.82617961201422e-05
7.19156133769286e-05
2.62321522546431e-06
9.32090910315806e-06
6.19262571431046e-05
5.73174198669404e-05
6.51228056573306e-05
0.00011346357218358
8.7950238887707e-05
1.97247853013713e-05
4.99216304923032e-05
7.00200701620792e-06
2.01419186311764e-05
0.00017315551515454
3.25020388100835e-05
5.79175179234087e-05
9.88943053049225e-05
9.76529026511323e-05
6.14267414296947e-05
8.02288328237747e-06
5.3598010878069e-05
4.24068603940439e-05
4.88459079096394e-05
7.57402819748286e-05
6.63551356300973e-05
5.11152097983449e-05
0.000115623731535263
4.53796845494058e-05
5.07570784765039e-05
6.76237861460623e-05
5.2306357287333e-05
5.9413759875098e-05
3.90702834681314e-05
9.1121892084579e-05
0.000107734725296386
9.73345869662529e-05
0.000111281801240148
7.49490345294963e-05
6.2720459620979e-05
9.09240820221238e-05
4.66253547610496e-05
-2.37029084832995e-05
3.09987932495783e-05
2.9433269971479e-05
8.33372715298445e-05
6.29258207712805e-05
8.21047981169782e-07
8.90289872707829e-05
2.53919853365157e-05
5.38420385095456e-05
8.47755954688837e-05
7.18587637618661e-05
3.9472053513337e-05
7.00333902556924e-05
6.16824577005107e-05
-3.83696768386488e-06
2.86570994255275e-05
-1.65543989321605e-06
2.96941415892747e-05
0.000105725307204661
7.56087530990877e-05
3.99780235078945e-05
7.74482651599472e-05
7.66884727904555e-05
-2.39981793397305e-05
5.56750064222338e-05
3.88466447755261e-05
5.23798739854956e-05
3.03098234968248e-05
4.4422539180245e-05
1.2796459500145e-05
7.56501618969291e-05
4.48887639876081e-05
4.10338757407423e-05
8.74539218379527e-05
7.20949608703545e-05
4.42383242712956e-05
4.71743191561175e-05
-5.52964951363785e-06
3.59390851283808e-05
6.02718862984238e-05
6.68988163097502e-05
4.37879200772081e-05
3.98238035419206e-05
5.51672092929737e-05
8.57773124178449e-05
7.97865262928942e-05
8.31937475027682e-05
6.30174789412389e-05
6.0559364820456e-05
4.89515437991139e-05
5.6479931048338e-05
5.83390626869503e-05
0.000115313966091813
6.20662408229781e-05
4.32322664933821e-05
9.13950740786053e-05
4.88574078152474e-06
6.92331933409853e-05
7.31902307862128e-05
5.5905416146222e-05
6.95371077821453e-05
7.68865091209037e-05
5.28941218334891e-05
7.56754700154481e-05
5.89503562956319e-05
3.04068203804121e-05
6.6081918483621e-05
7.28846346535201e-05
9.13636063941905e-05
2.95054964100657e-05
4.16500734798172e-05
7.26339287467434e-05
8.67316246216973e-05
5.85399212523742e-05
1.59293914175435e-05
0.000110945413385
3.10731098445644e-05
0.000132130326722886
6.65715333114381e-05
6.95458844777349e-05
-3.52926302106894e-05
6.75771256130258e-05
9.48000136193032e-05
5.36950472986966e-05
5.70861355146478e-05
-2.55171630596071e-07
4.81735706766136e-05
5.68065186598282e-05
5.965302906618e-05
8.42950434510892e-05
8.45463745658397e-05
9.14413480803594e-05
0.000113703067315296
5.02928656497987e-05
4.23558278189676e-05
7.73315639335966e-05
7.05283599704899e-05
5.33096990920776e-05
3.09633813310804e-05
0.00012111176907691
3.62803967926451e-05
8.71702914014105e-05
7.42066954881029e-05
0.000100904436390524
4.05867250072453e-05
8.20697910537029e-05
2.70577549201427e-05
3.12516970204348e-05
6.21439503313096e-05
7.62766708969603e-05
2.67556629190451e-05
-1.34876864281094e-05
1.10682885138539e-05
3.00082008466148e-05
7.5975268863305e-05
2.69820975788573e-05
2.73102321890636e-05
0.000111730814505269
6.25403273443541e-05
-8.84924460385241e-06
6.84206001919211e-05
8.30908250412778e-05
5.00030807413313e-05
2.81878175652833e-05
7.42665086613027e-05
9.53687550925368e-05
0.000101892998877377
6.74569659474709e-05
4.12158347851026e-05
4.32467734231875e-05
9.81935702085985e-05
3.49723973773604e-05
9.24707897811009e-05
2.41475777874e-05
1.80854202573651e-05
-1.90407864877259e-06
8.68588409367397e-05
5.14485797366745e-05
7.71069199253075e-05
4.86690185597335e-07
0.000116496586269459
6.05201763053621e-05
6.97470874844472e-05
6.45994782451212e-05
6.5321437188903e-05
9.15161335461804e-05
9.41343452071632e-05
7.33767359100345e-05
6.17785417641406e-05
9.52050881536887e-05
3.90271451397651e-05
9.03121285756033e-05
3.87659855439997e-05
6.17422309712359e-05
1.88884882542596e-05
8.3398522143609e-05
0.000118450768120397
6.23142130399434e-05
4.06564322331198e-05
4.46796497474209e-05
6.85314803821059e-05
3.21521285638942e-05
1.54948520345755e-05
4.70204026762669e-05
4.81405086903635e-05
3.25945828861067e-05
3.84080077254182e-05
1.15742533895564e-05
-2.67103240940566e-05
8.46615672662768e-05
9.62884307103803e-05
4.70363026677802e-05
9.72614155890794e-05
5.27799884871437e-05
3.82588935191196e-05
6.99723689960955e-05
5.18599570766579e-05
0.000100740656304226
5.8382152924692e-05
7.96159867821884e-05
4.00380550357914e-05
6.12404574275292e-05
4.25790949443587e-05
6.70885841704976e-05
0.00012354337554404
9.79453716108743e-05
8.43508113166384e-05
3.19106621618928e-05
3.45680088777075e-05
8.35136296616179e-05
4.0306184091818e-05
5.3018729380043e-05
9.74781130485028e-05
6.36585890951929e-05
1.13245247558626e-05
5.07863753321667e-06
6.47187492370692e-05
7.1669071384498e-05
4.28285707774559e-05
3.95094928915914e-06
1.54331329315412e-06
2.76837204774425e-06
3.45382461581923e-05
5.20648325300812e-05
9.98299705759982e-05
4.51462101357771e-05
6.99801425965349e-05
5.48849283920817e-05
4.189302978367e-06
6.02703562400592e-05
4.78830056220408e-05
8.57014439710605e-05
2.86150469760727e-05
6.89886951283511e-05
4.00549612177738e-05
8.62320194493724e-05
6.77581751968604e-06
7.56584825525707e-05
6.60904082258648e-05
5.77815321934115e-05
2.43321954504724e-05
-1.2759117686945e-06
7.03138190559312e-05
4.03286668000131e-05
7.69846567708212e-05
8.92670060196778e-05
9.32812165395283e-05
0.000110610726926832
8.41091859916659e-05
2.97838425726002e-05
7.5673525397745e-05
3.55731553247894e-06
8.68442247456645e-05
6.4008376315346e-05
8.22562917807327e-05
0.000100005157164435
0.00013351905436821
9.87602143320772e-05
7.1911898785706e-05
0.000120688261593591
8.13621124882685e-05
7.37057195840589e-05
5.65773193683859e-05
9.37122957911964e-05
4.5309556312526e-05
5.10118251371558e-05
6.83068717715703e-05
7.24229671315671e-05
0.000138077024307169
4.16282020787966e-05
3.73243890696871e-05
2.81299575173393e-05
7.18859162740751e-05
1.20407591001859e-05
6.55355013960138e-05
8.73996184820871e-05
5.78692886120388e-05
6.73581024140839e-05
8.04599569314137e-05
1.74723181593158e-05
4.41437201917855e-05
9.73225611229926e-05
2.37602118833928e-05
9.89746378950404e-05
3.87049570423625e-05
5.9274799825314e-05
5.15624292326285e-05
7.50918269257695e-05
6.633838755537e-05
8.56547605191298e-05
0.000118049810959931
7.93853772004842e-05
7.67751658893326e-05
4.65078108633449e-05
1.98028616887206e-05
4.0303265312598e-05
-4.37395852153727e-05
3.46232588615757e-05
8.35861309668341e-05
3.09878943955628e-05
9.13648204095856e-05
2.9715857989267e-05
4.94920536504128e-05
1.22071507130122e-06
9.55499435597896e-05
2.29994494475014e-05
7.47652682152449e-05
3.96332949826451e-05
3.62372403112217e-05
5.09762315362933e-05
9.02369854728658e-05
4.17927413000706e-05
0.000102369949544698
8.21493215649728e-05
3.70415629690201e-05
5.48144814642178e-05
5.86726281517375e-05
3.82177054805159e-05
3.01007085835934e-05
2.67645077527796e-05
7.43457789308506e-05
0.000110793858615521
8.12638036950087e-05
5.99189827112256e-06
6.59222230244857e-05
4.87260374184285e-05
7.05565361957962e-05
4.42116594967844e-05
8.60933252052171e-05
6.8528800319565e-05
0.000111985763743819
8.46490076726667e-05
0.000111844998549185
5.55454515717554e-05
3.44245475781419e-05
3.9717998554907e-05
8.26924499442383e-05
4.90534350806411e-05
8.05040421170735e-05
3.56329488666704e-05
9.27906418197883e-05
5.66112819441941e-05
8.37805948899241e-05
4.83211812041109e-05
7.25492176566028e-05
2.85761033127802e-05
8.13924811748742e-05
2.9045625542655e-05
7.55298692766151e-05
3.3547041931067e-05
8.94656709708588e-05
5.61800499163763e-05
9.14116563422038e-05
3.77854171739285e-05
5.71251521594236e-05
1.54113791516384e-06
6.65463634742941e-05
6.12670205771373e-05
7.04879322550093e-05
2.62136072225385e-05
6.6306569498488e-05
8.20206263224721e-05
3.31016265761724e-05
0.000122252880396266
0.000103077912808446
7.28786586496029e-05
0.000100700320837662
0.000104751682537416
8.10862019979385e-05
8.93102070113695e-05
1.16067297833657e-07
5.41917147302111e-05
6.37153631472849e-05
9.56805799483989e-05
2.34376183233814e-05
0.000113778944796398
4.78646741663133e-05
6.69039566503194e-05
8.31087878829916e-05
7.29579509297486e-05
5.63187881232349e-05
4.7322898973799e-05
1.47359198171244e-05
1.43007262255633e-05
5.63821428108983e-05
-1.91652920292718e-05
9.43858193284016e-05
-5.31212273375288e-05
2.83849517115992e-05
1.14283867178801e-05
5.92306492744827e-05
7.48097229703673e-05
-9.63665334003716e-07
7.18655244117791e-05
9.85640733796249e-05
0.000104097695495378
5.86839359631633e-05
8.05795644961525e-05
-7.53660380059376e-06
7.91943332950661e-05
3.11874224700736e-05
3.56336990701356e-05
5.72743675014347e-05
0.000125904590275705
4.46498228844335e-05
7.96090560586865e-05
0.000104572554774999
7.3410155462162e-05
7.38821570753393e-05
4.46441089898495e-05
2.59341521166577e-05
7.31885946724067e-05
8.91598406979864e-05
2.94178393078965e-05
2.71103202652981e-05
1.70322209367695e-06
5.39230954369454e-05
8.12725623424347e-05
0.000117227438263005
0.000104404906282565
4.95458580070725e-05
6.13832646473772e-05
5.99589978722999e-05
5.86794836934089e-05
8.73623777287562e-05
5.34657367097885e-05
1.43621820701863e-05
5.23479027647309e-05
7.31346623751653e-05
1.16922741153778e-05
5.27307257520201e-05
6.41861616410349e-05
3.195858397727e-05
7.1247628473368e-05
6.09285485741647e-05
0.000136195232122615
5.56925592804011e-05
6.64548475590776e-05
5.30353837436495e-05
8.1449577668743e-05
1.25318788751524e-05
1.77722604593486e-05
8.50903107780092e-05
8.28152872170529e-05
0.000108068095732944
5.69464493318918e-05
7.04371099340448e-05
5.31156642523614e-05
8.19934141508697e-05
1.32634148167198e-05
8.95159334610738e-05
0.000103944195372976
0.000101197572586307
-1.65612286711012e-05
7.92065966351057e-05
7.81883481045144e-05
4.98818382859933e-05
1.0265916251469e-05
7.23180812551734e-05
3.84727621534648e-05
7.23686578359704e-05
7.98147946867934e-05
6.92187795157719e-05
8.66735914641517e-05
-2.64899047075495e-05
3.54942641598635e-05
3.07293008744651e-05
8.72122502771064e-05
8.82486064141635e-05
6.2394024987308e-05
4.97663678866468e-05
0.000110466493025494
7.70606391495592e-05
0.000116390350418823
3.16848129411482e-05
3.57400279841716e-05
1.18067536848741e-05
8.26927129344628e-05
8.90452248556973e-05
1.16309847658401e-05
5.3629698213205e-05
3.98209255370804e-05
3.2535479900019e-05
7.43970812047765e-05
8.65914459236489e-05
4.1396694950159e-05
3.46508733059733e-05
9.6832765548031e-05
1.53870577376972e-05
3.95716918946121e-05
7.16840516072754e-05
7.32254650840431e-05
7.87189231004239e-05
4.51482566692467e-05
2.67724925587119e-05
0.000105268152537249
-1.72621730126011e-06
5.91959872762884e-05
2.3275162138933e-05
7.89834993614207e-06
2.64452059885256e-05
5.82979566975116e-05
3.75574383959412e-05
-1.46712827838008e-05
2.54720012436517e-05
1.25373794524284e-05
2.01628564006086e-05
9.25408509549138e-05
2.9982729861166e-05
2.82168826599482e-05
2.36171377640747e-06
2.25008199125824e-05
8.70934930696183e-05
4.47281345917744e-05
7.87925338505801e-05
7.47484215952348e-05
5.05003267198294e-05
3.02697720733538e-05
0.000110913776629731
6.00096734752324e-05
9.82813575056014e-05
7.12076110727367e-05
8.73324941415516e-05
7.65119572686845e-05
7.18784950096803e-05
1.36301529130283e-05
8.7304165299792e-05
3.86568572723657e-05
5.08372523364962e-05
5.81949390376249e-05
5.75954682644965e-05
9.53935032144946e-05
6.03703996813867e-05
1.94652737169452e-05
4.98377658026239e-05
6.22103822831074e-05
-6.66167676307133e-06
8.55234368646196e-05
9.51323863213523e-05
7.0734145508852e-05
2.44680901249538e-05
7.91920046275311e-05
9.49362148043216e-05
7.29107669002511e-05
4.6106539985229e-05
9.84772797934721e-05
5.95553131255204e-05
5.61008596735623e-05
0.000111024282229931
4.3688725956166e-05
9.64678248605974e-05
0.000100779017573896
7.31269568283925e-05
7.33287023709255e-05
4.48674937682025e-05
6.72707342434032e-05
4.94791582020891e-05
8.45675026287308e-05
1.32736949181854e-05
6.84339930731438e-05
3.36152471067488e-05
9.69983530588198e-06
2.33524097455796e-05
-2.23280291080038e-06
4.80819245800636e-05
8.08710672109618e-05
5.25360819346769e-05
3.58309047373404e-05
4.88952314373367e-05
4.76251179484048e-05
7.76973744225991e-05
6.79350741870551e-05
2.90032666906004e-05
3.29367384677349e-05
4.87758668898775e-05
8.15069865930792e-05
0.000121779220075505
7.58316404129566e-05
-1.55661206227717e-05
0.00012893508250076
5.28881554200838e-05
9.2002715273552e-05
8.12652459572478e-05
3.00408648017694e-05
7.23261289307467e-05
8.29415769478864e-05
2.89562900534448e-05
0.000106384019520824
9.72132388908861e-05
3.56758666683803e-05
5.74916456906367e-05
5.3984534458978e-05
6.56551753736075e-05
8.17556942270661e-05
8.19428722936003e-05
2.87359593972087e-05
6.32205188981547e-05
0.000111484138908076
7.47579555164874e-05
8.21174714534656e-05
1.99546188584728e-05
0.000110783642356065
4.87678283088762e-05
4.85483928988141e-05
5.10108710358783e-05
3.21304113020515e-05
6.38333735168772e-05
3.69101331695357e-05
8.68451560211194e-05
-1.99706387990619e-06
7.08517071251815e-05
0.000101336168603222
-1.0271604878043e-07
3.15432056000398e-05
2.57765938173919e-05
9.6608728610299e-05
4.85274104788904e-05
9.51244648285153e-06
6.70014461484681e-05
-5.07931731659926e-06
5.63209914835243e-05
9.95912567298181e-05
9.06257605706999e-05
6.38211458577882e-05
3.11076391742325e-05
5.42347780140579e-05
-3.33773105121712e-05
0.000117012741345795
6.64489485755459e-05
0.000100929100689419
6.13864228782257e-05
6.88364249517895e-05
4.21056317468194e-07
8.88380779824191e-05
4.02351478859016e-05
-3.95234318070996e-06
0.000117427925287104
7.55880830852377e-05
6.95872797349869e-05
8.21626554912808e-05
3.14966712444639e-05
1.35516913930205e-05
5.10240820566614e-05
9.65783564162338e-05
8.28417031337025e-05
1.83229160213627e-05
5.00272990284802e-05
5.90916008701196e-05
2.35587939949885e-05
5.83249314533433e-05
3.37576268282038e-05
5.21596814459603e-05
9.18442496234007e-05
-4.1090604510038e-06
7.61635607286494e-05
9.3459114016477e-05
1.75368667388542e-05
3.29595803909994e-06
6.7934291919034e-05
6.97029035811044e-05
8.40820335579203e-05
4.02082066912085e-05
3.85756407856624e-05
0.000102389247267317
9.60967436734233e-05
4.42963671397098e-05
4.87651662563661e-05
2.79198803020753e-05
5.81230874919638e-05
4.3753682775553e-05
8.62024622641576e-05
3.63028333052096e-05
5.75875260152831e-05
3.74619717122435e-05
0.000100759762724775
6.16582198253213e-05
0.000102324680607929
4.15017687586509e-05
0.000108825136290294
2.10656634073617e-05
4.25001545327149e-05
8.43086163304267e-05
4.90474850335608e-05
-1.74292649812044e-05
2.02568986360946e-05
0.000111745941687631
6.73640402103264e-05
3.28691486942241e-05
1.5064980467757e-05
6.64124588281801e-05
4.52286909621679e-05
0.000126190285231101
5.41763063523472e-05
0.000135693292179087
3.2113523084783e-05
5.95294916671096e-05
7.58802601734408e-05
3.55157384839926e-05
0.00010800085350637
4.12296715254588e-05
9.98320694421467e-05
2.40499162161068e-05
0.000110699405066408
6.67279807726367e-05
5.66192786917875e-05
3.05452940245589e-05
3.24443783707726e-05
4.76839140421322e-05
4.90151688866171e-05
5.39991753755717e-05
7.2731590658457e-05
6.32510921724445e-05
0.000105338503828014
2.542523029174e-05
6.62700491426642e-05
8.70431050098748e-05
7.81912449243541e-05
0.000115363439301841
5.00116088178267e-05
-2.60313529160205e-06
4.84866300549581e-05
8.75479977938779e-05
9.58955358675222e-05
6.87977244898996e-05
7.3729686942903e-05
5.41032305582747e-05
6.55023976332282e-05
6.40412361092178e-05
5.86671546241487e-05
5.23492895389829e-05
6.38988553231177e-05
6.44781539604544e-05
8.9771872222053e-05
2.21886985405935e-05
0.00015675561358881
4.3249503484516e-05
-1.26183440589784e-06
9.43986935970297e-05
5.2733554431534e-05
3.42008500703206e-05
9.70800854937241e-05
2.88157760167031e-05
4.39938283982117e-05
0.000115669565611207
2.82150763340125e-05
2.62769917622707e-05
3.52374925405356e-05
2.40882578089104e-05
5.60308358231694e-05
7.63653663147954e-05
8.61217602069433e-05
6.1033411753604e-05
2.34237145841612e-05
2.38095365424337e-05
7.68619643132624e-05
9.25530971030191e-05
1.75926852719031e-06
3.05662035005182e-05
4.05434923140075e-05
2.42293304686386e-05
8.20350514301879e-05
6.77047039673856e-05
5.60264592097795e-05
6.35473843165481e-05
5.9833827432817e-05
7.37536401552477e-05
4.1219135370434e-05
-1.3860485817495e-05
-1.72876028759914e-05
8.71258032116826e-05
8.09089174466101e-05
9.18586078917951e-05
2.3434549789309e-05
3.55477463285021e-05
3.40475728617913e-05
6.70971588966806e-05
4.70515956085792e-05
0.00010137531017724
9.35442382612667e-05
5.45955300271874e-05
5.33712012232927e-05
7.91443034960355e-05
7.19970317178103e-05
3.77364758965816e-07
5.62971277580858e-05
-1.49189528424504e-05
5.21120252296179e-05
8.51057195824251e-05
4.20125020449307e-05
5.13340914272289e-05
7.97260136484008e-05
1.92071133726303e-05
0.000110834622887451
4.23656835019886e-05
3.05778128945943e-05
2.33424500776656e-06
5.57216073078063e-05
4.43574835505612e-05
3.68594384448929e-05
-3.06994004908716e-06
1.4546978095904e-06
8.74650597457735e-05
3.55853943964979e-05
5.23818090451132e-05
-3.64189444515444e-06
6.80992857781444e-05
0.00010190891366217
2.02374190274399e-05
7.0516125215019e-05
5.10886330655566e-05
2.88746490391227e-05
6.96826487189043e-05
4.52893518639943e-05
5.52491873685475e-05
3.55018189635429e-05
3.7803251209841e-05
3.70527059914068e-05
3.46107786645379e-05
2.11604348427837e-05
6.25662573467698e-05
3.4154352910454e-05
5.66392527539261e-05
6.97847528530922e-05
9.03329020886579e-05
6.1006279483793e-05
7.19157247565657e-05
3.61537550663014e-05
8.46890433397769e-06
1.26871538276339e-05
4.19788435627227e-05
1.9261784355616e-05
-3.21940501812088e-05
4.37261482639862e-05
-1.26731516137252e-06
2.41448422536486e-05
5.10806356977953e-05
6.79293385041649e-05
7.32727133055411e-05
1.82976278406597e-05
3.32846663457602e-05
8.13002602780738e-05
6.48016052439309e-05
5.55863288649127e-05
5.75365110439988e-05
8.64651780985258e-05
9.60253492611637e-05
0.000136578093348192
1.3049155524056e-05
7.54081313461169e-05
2.05657450894404e-05
8.89030843382671e-05
6.29062623986786e-05
3.37058999230081e-05
7.04950691184288e-05
5.26936002216944e-05
4.51250870141963e-05
6.63206268974019e-05
1.75105436734862e-06
2.720274177947e-05
7.40672128255684e-05
0.000118186098401082
4.9977148576429e-05
5.36678298192774e-05
4.81656446518523e-05
6.40910398866199e-05
9.74192802652099e-05
0.000122711182706338
1.90876832203729e-05
4.25311654794148e-05
7.27207962464298e-05
7.23498587551246e-05
5.62941920396999e-05
5.24435826076676e-05
2.37494877573084e-05
6.98993080283649e-05
7.18214470084691e-05
9.15036204030636e-05
-2.03762265526154e-06
1.35989279156472e-05
8.29236641019644e-05
6.51262897804861e-05
0.000131072732221049
7.32163342622179e-05
1.58455863500377e-05
8.65250729758383e-05
3.99719391336029e-05
-5.00435536806636e-06
6.7340971667116e-05
5.88974074590709e-05
8.41364475725472e-05
3.45122934890842e-05
0.000118020138295264
9.13380601514536e-05
1.04867779560641e-05
0.000106779882407595
4.54875453469e-05
2.63125102064182e-05
5.54777700168801e-05
8.65428555310019e-05
1.5872798104123e-05
4.6379401276421e-05
5.7412856804992e-05
4.59018752305043e-05
9.69163484518207e-05
6.36477329654206e-05
2.70539521753288e-05
8.41662434914761e-05
5.51791059077707e-05
3.03744090342622e-05
9.28644668196178e-05
9.17151042049718e-05
6.56363332733721e-05
7.72783047890975e-05
7.13633481508428e-05
7.21893617032571e-05
3.92581793127384e-05
0.000147845477792106
-1.17447481384898e-05
9.96267500443348e-05
8.91164491007618e-06
3.60091652098694e-05
7.19103597459507e-05
0.000140528724580213
6.01884757284861e-05
8.99023676806009e-05
8.27113991252398e-05
3.71201039025792e-05
2.33488435190155e-06
7.95182296182405e-05
4.91363846014331e-05
7.1788577784822e-05
3.5195776972636e-05
3.85398334604461e-05
6.40091263902179e-05
3.38387955917138e-05
6.47614935602393e-05
5.44063524813874e-05
9.72709319799441e-05
0.000127254541710905
7.31510226751966e-05
2.9319934533457e-05
5.6744854559862e-05
8.03023546332618e-05
4.05142325315009e-05
0.000138141128817083
2.9539826875532e-05
6.03054382421474e-05
4.62695330873691e-05
7.81216282794432e-05
4.78866754745962e-05
-1.13419669943567e-05
9.04963159415709e-05
-7.68623316913791e-06
5.90392571824592e-05
5.63222118805869e-05
7.13077808283163e-05
7.3285405167698e-05
-8.57173820746422e-06
5.63231525962033e-05
6.90979641427367e-05
7.84755230387635e-05
0.000110416789448954
6.99423217541573e-05
6.99115599465393e-05
0.00011717504872028
7.68418294978947e-05
-4.1460646459396e-06
9.64332072870866e-05
9.72755949398231e-06
5.5209452030136e-05
8.09200967717736e-05
1.91289637655046e-05
-3.41371407229968e-05
3.28191653107476e-05
8.39501572230784e-05
5.31882268762322e-05
5.49153549821838e-05
7.61609352315594e-05
2.63056738900835e-05
-4.00854295152508e-06
0.000125817972641356
8.83076930615462e-05
0.00014105794984083
3.58621239885578e-05
4.1344105372549e-05
5.40121944154699e-05
8.68340862139953e-05
1.08229692368097e-05
2.23057672882881e-05
8.72832206360273e-05
6.63296058066811e-05
6.42947522779436e-05
6.72333628971829e-06
3.59529304473546e-05
4.02592499489956e-05
-4.76149691111497e-06
6.14603252578109e-05
1.53209675909875e-05
5.72167557243822e-05
-1.69632529888732e-05
9.0138469709762e-05
9.33842344059351e-05
6.11002993121847e-05
7.03672735541635e-05
6.18247192403499e-05
3.16635636749329e-05
0.000147423684821481
9.7596712415145e-05
7.85885021474108e-05
7.43036908249324e-05
4.55337094984385e-05
2.72740575829031e-05
5.37291499451992e-05
2.30213189708585e-05
9.63601321499555e-05
7.91283100180608e-05
-2.36844261240725e-05
4.73378446898505e-05
5.75638142382558e-05
5.2672250014546e-05
5.54446136038982e-05
7.60288353504676e-05
5.37287570939395e-05
5.70326197661939e-05
5.95430869122917e-05
4.33287133156505e-05
-1.86788981463185e-06
2.5820503240053e-05
5.00859556929231e-05
4.05943556845116e-05
0.00010017666829194
4.68423470473438e-05
4.29742097477087e-05
2.34863424548698e-05
8.25008005150375e-05
4.80448362071664e-05
5.95363701768419e-05
8.1170995969852e-05
7.33198736468335e-05
8.22400541010257e-05
8.44445103048721e-05
4.49246165174916e-05
0.000109532843679672
2.39198002605041e-05
2.84300739736841e-05
1.88689915878924e-05
6.36475113608371e-05
0.000107008732571047
8.93469447071322e-05
6.21640138905727e-05
3.6520922522606e-05
4.52475200314659e-05
0.000111163829062007
4.02383038456354e-05
7.36520954539999e-06
1.58555097405635e-05
6.50556627426383e-05
7.41197128842515e-05
3.8927863137506e-05
3.87470709281185e-05
6.77755784007248e-05
4.30979346970725e-05
4.52200654070267e-05
4.78397968713495e-05
7.78439752070626e-05
5.58707813988019e-05
7.17437593017109e-05
6.10637317234534e-05
7.97075785279305e-05
2.97209557988358e-05
5.20120286171908e-05
5.80108384349343e-05
5.76251235294597e-05
4.25285104190162e-05
6.54594059474481e-05
4.95715541989946e-05
3.94361218805525e-05
5.68438952856117e-05
7.17932703439743e-05
4.7024251335474e-05
4.70351163080692e-05
8.34131766090073e-05
1.39848617588594e-05
2.32749537332964e-05
0.000114611356585452
5.79815208337446e-05
4.92712117896342e-05
-8.58876529099995e-06
0.000118585666339008
7.33842684207208e-05
-1.5200305679744e-05
3.07058016613336e-05
3.24810223305848e-05
5.57478206102843e-05
4.84741760641335e-05
4.31683320602509e-05
7.21085229454039e-05
5.89686104739463e-05
7.91390919453985e-05
5.50481473914632e-05
1.88566298849794e-05
0.000117219842650288
4.1549039822331e-05
3.24533244028452e-05
5.584230522667e-05
9.38480537018537e-05
3.89364963953928e-05
0.000110294506137891
9.26249735151974e-05
6.14422113268162e-05
4.08104663494344e-05
3.59053467877885e-05
5.59795482589278e-06
0.00010301714398094
7.45744590120069e-05
4.39483871140105e-05
8.27126975171828e-05
5.82848222216304e-05
7.17897292446523e-05
4.83031501984459e-05
6.40008274769959e-05
6.58009065354675e-05
9.04078382438916e-05
0.00010146588807725
4.11292175002937e-05
4.07517275659779e-05
6.09411985730206e-05
7.65977110516441e-05
8.37073058534425e-05
1.13450046263518e-05
2.38321810503033e-05
1.00746131257618e-05
4.33557878480504e-05
6.49609225812835e-05
1.84424984946811e-05
5.00811575877374e-05
8.47615605099238e-05
0.000117152243854118
1.72918023326968e-05
5.54591908153097e-05
9.02164887882037e-05
8.63492297998424e-05
5.93911331602417e-05
2.88584724929763e-05
2.51548729436717e-05
8.61223990851722e-05
3.0695375068091e-05
6.32561938627277e-05
0.000104481038872936
0.000111791220837395
9.78938293619701e-05
9.72328963201461e-06
6.07432894652269e-05
7.3193455239942e-06
7.80220387774327e-05
6.15394817328297e-05
3.44555453887177e-05
6.62299187794755e-05
4.72205026370734e-05
0.000123981627007013
3.2270749615719e-05
8.67025842618172e-05
6.46043289545528e-05
2.67185865072429e-05
-2.91824557037026e-06
8.87427508879457e-05
7.7241654970158e-05
4.80445752252304e-05
8.25281303104836e-05
9.56517045669266e-05
7.3174653846009e-05
7.06386808272231e-05
9.21619496858286e-05
2.84925756064526e-05
9.76111290361857e-05
9.1178583040636e-06
5.12765086303221e-05
2.33451184024867e-05
8.87160825286167e-05
1.07395874156719e-05
6.58087504431711e-05
9.23277888918209e-05
8.26344081905079e-05
1.86813789914836e-05
5.27466374151581e-05
7.38449831236719e-05
3.59575150233656e-05
7.93660942535978e-05
2.40026125576095e-05
3.61462141380578e-05
8.49501420631566e-05
-3.00046791916394e-06
5.55995856071291e-05
2.12463472418503e-05
2.16699279670942e-05
4.39517841706169e-05
7.54574182528688e-05
7.01891354955687e-05
6.53701291357169e-05
5.8252240427586e-05
6.25079285562807e-05
0.000101460974862073
3.9667994246882e-05
4.61439043579044e-05
-1.23611532236749e-05
9.05510299427406e-05
7.53503576638751e-05
7.33115291475005e-05
8.73306292734327e-05
0.000114715390400042
6.62755142028816e-05
2.87533276734628e-05
8.72188485369656e-05
6.55985285522522e-05
8.81241012390176e-05
6.24584302250766e-05
4.03538750997428e-05
5.31005008379555e-05
1.17946809054926e-05
4.97213294646035e-05
8.69827893082546e-05
7.98209392627323e-05
5.03869694472804e-05
0.000117998685829418
7.68278036637142e-06
8.62035583048593e-05
1.97740900660579e-05
0.000100519109786387
5.17840859176316e-05
6.9276577131293e-05
3.48628894213914e-05
8.47442589083525e-05
5.79836239854581e-05
6.21242789401918e-05
4.99653637826084e-05
3.37985078700292e-05
4.17225318809587e-05
9.24832098374138e-05
7.9676002461113e-05
1.11526221298803e-05
0.000107859381067931
3.5738592802441e-05
7.12850190127962e-05
0.000100284709879445
7.76901479408105e-05
7.48907790015989e-05
4.99672464931245e-05
1.38958126691327e-05
9.44880875418884e-06
6.19916291315706e-05
9.20449751331105e-05
0.000119805294056978
0.000109625120569238
4.93588279568722e-05
3.48037534355024e-05
0.000104123974088658
6.72436900155082e-05
7.06115352613073e-05
2.8547901840288e-05
8.74100778197594e-05
2.17446759231766e-05
4.62681097083625e-05
6.85182186599364e-05
6.04351304911844e-05
4.87922542820551e-05
4.44816283573769e-05
9.21537772920055e-05
5.54500749509243e-05
8.49166352988819e-05
5.55200580205499e-05
6.34418753660364e-05
2.82800690868865e-05
5.68533970049887e-05
2.94019102981292e-06
5.73511931095078e-05
2.47743775502687e-05
5.59646142224857e-05
-4.99144947394172e-07
3.67333698306332e-05
5.873548981625e-05
8.50772710409442e-05
6.92527739869429e-05
2.68018937592565e-05
2.13064484426218e-05
4.61269294514899e-05
1.75204454381859e-05
9.35005051569055e-05
1.34797346136926e-05
9.53672114529859e-05
1.16537314895475e-05
9.27402880680315e-05
5.62231862575997e-05
0.000106745338612617
2.43866162986649e-05
8.47650071824416e-06
0.00014147753294759
5.35134419893081e-05
4.08555240656801e-05
2.36295959361297e-06
7.08036477036775e-05
0.000110979411055727
7.61056329872047e-05
2.22786765877491e-05
8.15501386826252e-05
5.35014374378871e-05
8.71683180326669e-05
6.61236582656964e-05
8.8405673780167e-05
8.53571960257381e-05
8.12199808076726e-05
6.05073156453727e-05
4.19283926334452e-05
2.41126403697335e-05
3.38302802406979e-05
7.51885327648564e-05
0.000104867939565664
3.46576728127873e-05
1.46519241523882e-05
8.88579264045327e-05
9.88070105662728e-07
6.1341044215812e-05
6.65304831286396e-05
0.000107288899117021
5.28567049671544e-05
5.34616930094919e-05
-4.13151326317478e-05
7.23656104080097e-06
6.24098581962393e-05
-1.07983669216219e-05
4.06658287746173e-05
6.21831868416635e-05
-5.4318521887902e-05
5.69602181521582e-05
-1.48855407948674e-05
1.81598328262968e-05
9.74110001126265e-05
7.8130155894905e-05
8.11691202456847e-05
5.30763768597645e-05
4.00625420349899e-05
0.00011423385006127
6.99219702146571e-05
8.65822355677404e-05
5.40386683750846e-06
2.63106638958905e-05
6.8549016846598e-05
7.47141429727887e-05
2.1098635935566e-05
3.07573146291466e-05
2.40348717892303e-05
-8.31567447913717e-06
3.86409011790808e-05
1.39166898087173e-05
3.81313599353279e-05
5.00980674329052e-05
8.94096690312805e-05
6.67730228084877e-05
6.11577627596428e-05
0.000114968371135895
2.97756922559065e-05
-5.06632980902434e-06
7.16659395735171e-05
7.19407452587439e-05
0.000125953500819697
0.00013239360144737
3.37603225936859e-05
9.43914711115231e-05
3.13180415461094e-05
7.38751080685231e-05
7.30090242325718e-05
-1.48364530800868e-05
1.53554470374706e-05
5.02203370655269e-05
6.17459139661268e-05
5.05464608965737e-05
4.04155002435954e-05
0.000121576798776436
3.55598246719921e-05
0.000102614258223006
7.4870443989048e-05
0.00010297616667463
9.01561214840123e-05
4.53216464242961e-05
6.32967283240889e-05
3.33406362100934e-05
8.31585343791433e-05
4.88146868617121e-05
4.10657539360776e-05
0.000111125105231563
7.69998521697347e-05
5.07683223230327e-05
-3.83229847720296e-05
3.9069245789004e-05
5.17510852729125e-05
4.98134038671037e-05
3.46636902587012e-05
7.62808959873552e-05
8.65469190912124e-05
7.01479966038135e-05
2.38367769266587e-05
3.296345124698e-05
4.54037115616359e-05
9.41833968080881e-05
5.49422959251227e-05
6.78119495473975e-05
7.11221514321245e-05
6.76115310839295e-05
8.69414271886981e-05
4.648604303011e-05
4.03273792930883e-05
4.76372706747687e-05
7.80788152381239e-05
3.73539906559345e-05
6.39022888127367e-05
6.47489793275889e-05
8.60207141614487e-05
3.53519738174989e-05
8.02576354990168e-05
6.80651054100167e-05
8.39415945353963e-05
2.70353431936338e-05
6.94154730896774e-05
5.20190029278979e-06
7.76588598058218e-05
1.73672228069491e-05
5.16392547366806e-05
4.6155022797158e-05
3.70312519110997e-05
6.77895662111082e-05
-1.81727103737029e-05
6.47474894055582e-05
2.78983525027896e-05
6.57553999124638e-05
6.65826749474374e-05
4.35387437053032e-05
7.5704400904599e-05
-1.06470383293425e-05
3.61240942305413e-05
7.53990455009642e-05
5.42738149747832e-05
0.00010159102708141
7.5476808486828e-05
5.84925303226581e-05
3.34294564500957e-05
-9.86405396704224e-06
8.60232300948225e-05
3.40216247798533e-06
3.98760995173263e-05
9.10752409224257e-05
2.63477655547742e-05
3.49588521617875e-05
7.84813907992219e-05
7.84387698997498e-05
4.50596108600403e-05
2.11674639472752e-05
8.06446991874401e-05
6.4989401458121e-05
2.74764498555035e-05
8.35887917130815e-05
7.03479388098736e-05
6.80789147301189e-05
7.43505180978381e-05
3.40598046536529e-05
1.48275063227627e-05
7.59461856388447e-05
4.44687110601072e-05
0.000128212420146065
7.79175675129028e-06
5.86361930779572e-05
7.73636063736952e-05
8.70415262926898e-05
3.53344006243002e-05
5.58092187818196e-05
7.57101869673277e-05
0.000113540999476394
9.39224453604403e-05
4.75640940924143e-05
5.19115011805393e-06
5.92317467599161e-05
7.85312362607978e-05
0.000104450556032929
5.75923493958172e-05
6.72074317583942e-05
3.00900474936463e-05
0.000121292245475847
8.63090581720639e-05
2.36529906992614e-05
3.11963824193775e-05
0.000168214496665357
7.48955137704584e-05
4.66390611513446e-05
8.73178374574007e-05
4.20666954677078e-05
0.000108947831132134
6.87798690820225e-05
5.06915119150451e-05
0.000101131984371373
3.41619985750025e-05
4.94966693086937e-05
8.36828066470366e-05
6.76653036560996e-05
3.63721140345796e-05
9.14035740421139e-05
2.22120535301221e-05
0.000104890143154524
-8.99863862971316e-06
5.48355151746387e-05
5.44046788696088e-05
5.70780621362813e-05
1.8938216480633e-05
6.78023163510678e-05
8.92283991708435e-05
8.86253075249266e-05
3.61618301542362e-05
3.74649365246358e-05
1.69366362243582e-06
7.55134337878689e-05
0.000103766032609955
8.51291381233261e-05
4.42809684382252e-05
5.60028939774892e-06
3.91831876946009e-05
4.34687447959886e-05
0.000100720496708205
0.000109842800603186
7.97891601183175e-05
8.64839495911575e-05
7.25003148820792e-05
0.000123262067506568
0.000110364789658219
0.000100271768996967
5.32702783883817e-05
4.79973411324868e-05
8.19239938110394e-05
6.15550592015169e-05
5.85414312545433e-05
6.74318484715295e-05
0.0001064494494875
7.18056074975899e-05
6.79918674574052e-05
7.76499279538502e-05
3.73493366145423e-05
4.08918026690067e-05
4.7500675226072e-05
0.000102685599736733
5.16388199103793e-06
8.42299368555226e-05
5.81318100408207e-05
2.87218605895617e-05
8.69848621712159e-05
6.88972353802774e-05
4.01473498086744e-05
8.12699875083929e-05
7.3614494995556e-05
7.97930472114217e-05
-1.8777399370843e-07
7.49983487054646e-05
-1.35402540052459e-05
4.37980505018849e-05
6.39860358481649e-05
1.45116227887655e-06
4.68593529903373e-05
2.24501642695373e-05
3.38073037266445e-06
0.000135446439608124
-2.82984534005123e-05
7.07593576407922e-05
5.62452484124432e-05
7.8390298893942e-05
2.98527517510092e-05
4.53938201820673e-05
7.33470748075446e-05
8.83015408674107e-05
8.06284543632563e-05
0.000142840626299521
7.76353396709963e-05
5.26432102276373e-05
6.57364102562788e-05
1.34984454903623e-05
8.57208821531662e-05
9.2805571552079e-05
5.56499225411194e-05
9.4730248997224e-05
5.11977815558725e-05
6.27962053122781e-05
1.03494495781689e-05
6.9533111381262e-05
8.36760548910572e-05
8.39849716109363e-05
4.90463315172994e-05
8.05374257865505e-05
7.33143819992983e-05
1.32285743602106e-05
7.48910494703051e-05
1.84133613365219e-05
5.06347684143736e-05
6.50244280895343e-05
8.27541183714703e-05
1.64661875224608e-05
8.25370767255765e-05
1.5760309831763e-05
6.53464547366482e-05
9.07353214669553e-05
3.3636969839942e-05
3.40189257077115e-05
6.93122440105049e-05
8.60514704129205e-05
1.06848232718662e-05
0.000103735694374012
6.10696395977734e-05
5.49567132447667e-05
4.97163644820543e-05
3.63336587464283e-05
1.43912422231107e-05
4.88244982365074e-05
0.000100400653579841
-7.85197117020871e-06
5.24554603622414e-05
6.81956213089223e-05
4.13178716782357e-05
9.38372756116873e-05
7.27145238593729e-05
3.92347790173087e-05
1.04017426076235e-05
9.59480680413673e-05
6.63436482931767e-05
7.67282555400464e-05
6.99801703959345e-05
2.88913211651117e-05
7.10415141872726e-05
7.62083168283333e-05
4.05059931964285e-05
3.84672673419575e-05
5.45722165402802e-05
-1.56613362635177e-05
3.75709969811136e-05
6.56173679317948e-05
2.53243575113922e-05
1.05669013404373e-05
0.000114432880858937
1.59487375432395e-05
7.10985220211569e-05
4.03569123625497e-05
5.71073640637237e-05
-1.2416456462524e-05
0.000103716287313515
6.76654479755297e-05
7.55683231700066e-05
1.74225882471676e-05
3.80036996092257e-05
0.000122316815854735
8.83875666691088e-05
8.38554181335385e-05
3.59450347997119e-05
3.0120464763448e-05
6.34964384235121e-05
9.31822677243369e-05
3.3839562038375e-05
0.000112288351246575
3.12986633590127e-05
3.61155622572053e-05
4.20825090884041e-05
0.000108134268112979
6.82768790040395e-05
4.33850255104904e-05
-1.31281666215269e-05
-3.12189226594443e-05
9.09945511030753e-05
-1.11071878783286e-07
-3.22772187677808e-06
6.73724953945728e-05
0.00015347137645177
2.77359304176333e-05
3.76979070321491e-07
7.98089951930658e-05
7.46178447477912e-05
6.96782645714318e-05
6.32589930683014e-05
8.26053403018687e-05
8.44901908064817e-05
6.16098889978738e-05
4.9992025496579e-05
5.28158521001891e-05
6.79368751601739e-05
5.74032848986732e-05
-2.68275295314829e-06
4.89757983214568e-05
0.000131782190440877
9.71666770881848e-05
2.78572086526546e-05
5.47156594595759e-05
2.51189235977069e-05
6.80640339196687e-05
3.2054567439888e-05
9.61339693074616e-05
3.61930426650921e-05
3.81920008612378e-05
4.86424893617162e-05
4.49411793037563e-05
5.66695092791413e-05
7.3885711193335e-05
4.49922704508834e-05
2.85551592418594e-05
6.78153372023673e-05
6.43002968241133e-05
6.63864603167884e-05
0.000106728786513797
3.87120528676368e-05
4.31003187403651e-05
4.21485825702975e-05
9.25873757022188e-05
6.10548334203937e-05
9.45356839784532e-05
3.21533612208827e-05
6.20779780945408e-05
0.000135579124614298
0.000122447629607327
2.6427492783027e-05
6.01154328640808e-05
4.7061158951102e-05
5.42841374030943e-05
1.48530380214987e-05
7.6915146629283e-05
5.34901525875627e-05
3.67866615365365e-05
2.13761786744183e-05
1.34247402190735e-05
3.70844455514879e-05
8.93444418741977e-05
1.40358954829215e-05
5.32809153091228e-05
0.000119726673114304
4.16178728262358e-05
5.1675846863508e-05
7.79890086151204e-05
1.33317179856349e-05
1.05950488471957e-05
3.13539517971009e-05
7.17448707574026e-05
3.23626294291302e-05
7.95875109357028e-05
4.93242053782914e-05
-2.60515333055614e-07
8.9099443109658e-05
3.59241125230509e-05
6.74088026287595e-05
0.000109714784102943
8.40008103683718e-05
2.87687523040373e-05
5.55659552997505e-05
4.32004765128483e-05
4.43762244745757e-05
-1.07312978000972e-06
6.98829871905621e-05
1.86306368316469e-05
0.000124300631453821
4.80620030559069e-05
2.21554192228666e-05
6.15916985602844e-05
9.39022143809279e-05
4.01471410505824e-05
5.97241212313291e-05
0.000126101359327622
1.02559484923524e-05
4.7003820834795e-05
1.70071399775112e-05
3.60461083041724e-05
0.000103251624168509
5.09212262708543e-05
4.37220375305924e-05
4.9425738581736e-05
4.24551281923601e-05
8.18069104809863e-05
7.00874532234136e-05
5.33244252981555e-05
9.18832551152431e-05
-6.47839787403634e-06
6.42335859245729e-05
6.02714321428425e-05
4.29981089107918e-05
5.31518209286044e-05
8.14546229526389e-05
7.45144971023318e-05
0.000108841563123397
0.000107961462117756
7.91682591597814e-05
5.07634072569337e-06
6.19315237175953e-05
2.32689467821213e-05
4.09227602442902e-05
4.1932884917855e-05
5.91326550361335e-05
5.83428637357809e-05
5.08765924101602e-05
9.65997042789748e-05
9.04081834933286e-05
8.03821293261201e-05
8.36074067514955e-05
-1.89871289654348e-06
6.44468812970203e-05
6.34907205079738e-05
7.68656882516578e-05
8.55937950673161e-05
2.59965605535004e-05
7.97800407450057e-05
3.42460242559722e-05
7.35281994017193e-05
-5.01951536703635e-06
5.83694484888573e-05
2.02523077399713e-05
5.02410266994462e-05
5.96070556783871e-05
-5.74170558853997e-05
3.19595695906623e-05
7.2106753264335e-05
5.63583011553923e-05
4.89152144138743e-05
7.13309485718559e-05
6.13182261312831e-05
1.13919403302928e-05
7.05650775842641e-05
2.41678979050018e-05
3.01623800595685e-05
3.35634251236364e-05
2.12589361670515e-05
6.67868936067334e-05
0.000110109975465163
7.7376938179939e-05
4.22659032852856e-05
9.41732640289846e-05
9.04444865367747e-05
9.98176655977788e-05
6.76967037297586e-05
5.02507564742382e-05
5.43895048032929e-06
2.16748806960987e-05
4.82398579059938e-05
5.23550611377431e-05
2.69196688714457e-05
0.000108472833615693
-3.26017586525754e-06
0.000108442857517123
5.9487414480143e-05
8.94655740324602e-05
5.14672295372517e-05
5.05627862479337e-05
4.08105197911777e-05
7.69536793114127e-05
5.06527434215417e-05
6.1297864765755e-05
9.31144694224026e-06
0.000103775447164891
1.61258604189779e-05
2.35349927984368e-05
7.81540683608551e-05
2.90393972705971e-06
-8.11964857715211e-06
-1.00752941030016e-05
4.90191182817984e-05
3.42418577414733e-05
3.64976441682018e-05
4.81549511699926e-05
3.03560101719021e-05
4.29980015651533e-05
3.48432788444988e-05
3.63255391677253e-05
7.62455706215333e-05
-1.56252776667966e-05
1.0815279951324e-05
-1.47935144598678e-05
0.000111947414196901
5.40103459343943e-05
4.42925503832566e-05
4.46706742384629e-05
4.94124828254765e-05
5.863016665749e-05
2.84380294350518e-05
9.65775645941201e-05
6.88540746912155e-05
6.46599734072546e-05
3.50403274937313e-05
0.00011946802327102
8.18438080878137e-05
3.28435964598056e-05
0.000117943181250185
4.21557310680248e-05
0.000108356054824117
6.19501967187124e-05
9.87014214012503e-05
8.32964291406532e-05
5.52020985398206e-05
5.51779433191061e-05
6.05385194053708e-05
5.2782004123193e-05
6.99655391215545e-05
0.000108032168560255
7.87083489615226e-05
8.19139975068798e-05
-1.20534629681203e-05
4.17155022823823e-05
7.3860739802724e-05
1.94310355950872e-05
4.43969191096709e-05
0.000116164940495374
1.21763082764249e-05
1.15071954592483e-05
4.35391641403719e-05
0.000119813916846597
7.92921841143028e-05
0.00010441077929963
7.79529387266026e-05
8.76036283647089e-05
2.56844142524782e-05
3.45266288302515e-05
7.63999318836225e-05
6.23978520770707e-05
7.91118131179222e-05
4.79866402797561e-05
6.08068303328387e-05
5.92074794243464e-05
9.72707557150608e-05
2.813717701253e-05
-1.074191008876e-05
5.32254882774381e-05
7.24870790716161e-05
6.77356438143762e-05
2.35608331382242e-05
2.41898433914524e-05
3.77235781061265e-05
3.88051883960997e-05
6.69727290030819e-05
0.00010860060753011
2.2409908212453e-05
4.33999785402625e-05
1.40353360370064e-05
0.000105943829566191
5.14226805489593e-05
6.0225060921885e-05
0.000109356521719174
6.1238418348289e-05
0.000101632154238751
2.4681462298768e-05
7.97824950305883e-05
6.33972781530642e-05
7.64252696768776e-05
0.00013232464172312
6.13978720962045e-05
6.02011161581932e-05
-3.69151728888695e-05
6.60552573872921e-06
5.24591272783702e-05
6.6049901424544e-05
1.81954954665734e-05
7.64328009936425e-05
5.37589570661003e-05
7.20129137398245e-05
7.49733342268292e-05
5.28200778304538e-06
7.23422356048141e-05
5.88815992871214e-05
1.06718757700041e-05
6.84061723817671e-05
0.000109720395865524
4.04455435980544e-05
6.7969292630309e-05
0.000113237437297709
8.79227209846581e-05
0.000123482945230319
5.88309378449511e-05
9.51956062328854e-05
9.40717505187163e-05
6.80991186369633e-05
6.28880760807626e-05
7.44776009582428e-05
7.45403361481764e-05
4.20525644955227e-05
5.93241051458869e-05
2.08006630034876e-05
4.52588763610581e-05
0.000100749334246046
8.96862497606458e-05
9.95751808886623e-05
8.26803490723001e-05
6.22468458928172e-05
9.20055978475862e-05
0.000136036824116993
6.00862379878852e-05
8.07109242194879e-05
7.46890088500975e-05
9.24153520559503e-05
1.91467764311403e-05
5.3727144898524e-05
8.83664144083239e-05
7.70247925999579e-05
9.82202269778905e-05
-2.31861919654967e-05
3.09297955764497e-05
6.78146382470531e-05
5.82885926087775e-05
0.000102080970603889
3.998423352567e-05
6.0872902964164e-05
4.55189524372903e-05
2.95869636900838e-05
6.02505930627105e-05
4.22906126847853e-05
0.000136965254749307
4.81804704914193e-05
4.58920874795401e-05
3.78911122890388e-05
7.19106737779337e-05
4.47737105144902e-05
8.18623402621608e-05
6.78811223996866e-05
5.42700587265601e-05
4.88129844056278e-05
-1.54751861127204e-05
8.24782422978214e-05
4.6252899072162e-05
9.64352641790391e-05
1.68961966965518e-05
0.00014782150946071
3.91564485043941e-05
6.95393723570911e-05
9.23939479991531e-05
6.50777031156349e-05
5.14702667851451e-05
3.02051011108689e-05
7.87851742307513e-05
9.50983880877537e-05
5.04255450197558e-05
6.7538178055978e-05
3.9719698091855e-05
6.5362458610946e-05
8.10971935927078e-05
2.24529495973298e-05
7.42308387604964e-05
1.65620503787369e-05
4.95527824796275e-05
5.66955282585506e-05
5.3354037145207e-05
5.44324495042828e-05
-5.32598980088485e-06
6.74759730240926e-05
4.80137960019709e-05
4.34503927926093e-05
3.1809538985426e-05
7.40775641865152e-06
1.25727299124596e-05
6.95095541787686e-05
4.27760750216774e-05
4.45425861616286e-05
0.00010077617914343
5.58406241346667e-05
0.000118186755545805
-2.4228303383005e-05
1.2332550335948e-05
3.6842165277533e-05
4.78575390664847e-05
3.43417050485128e-05
5.91799943126245e-05
6.96036499950888e-05
5.64915218713445e-05
5.43641661393799e-05
3.73539596483661e-05
9.30275863980076e-05
7.16624124283434e-05
2.09189181189879e-05
6.66818291773953e-05
1.88794922531348e-05
9.53992882629357e-05
3.97707305878933e-05
6.06574117184628e-05
3.39431630139808e-05
5.04350315175382e-05
4.69468246252244e-05
9.8342377899399e-05
-1.08943282090266e-05
6.51238873120761e-05
3.3226029259196e-05
6.26154159465546e-05
7.78678476677331e-05
4.75419806975672e-05
3.20021948295934e-05
5.63505455652896e-05
8.64054413320349e-05
3.01297868495188e-05
8.08115771779892e-05
7.50723471494745e-05
6.94765293838348e-05
5.0335706990941e-05
6.48589578505073e-05
4.51739192820067e-05
7.95007494424271e-05
0.000117924697186451
5.02815902226587e-05
1.61031909087615e-05
0.000104963689219848
-1.47705115506808e-05
1.76457219559998e-05
5.67623028285126e-05
4.13806820032287e-05
8.66884672660171e-05
0.000102738305085906
7.0381806070617e-05
4.06580239107065e-05
5.83538068176209e-05
-6.16991497775669e-08
8.16010211210601e-06
4.77792132133972e-05
9.38385872491735e-06
7.56464292517185e-05
3.67765277598817e-05
8.3277847091519e-05
3.69408050763739e-05
1.78427555855567e-05
3.86351000569289e-05
3.60327784146151e-05
0.000118348850800134
5.77597770734894e-05
-2.22714749420402e-06
-7.51820186480622e-06
6.99973872802119e-05
7.724690412921e-05
5.53771008134969e-05
6.68020622810136e-05
8.5843035366706e-05
8.28822570580278e-05
7.63380061728962e-05
6.48984805762222e-05
0.000128608446974013
9.6800790079259e-05
3.27722708898389e-05
1.76878551654834e-05
5.92323705458857e-05
5.4659099032537e-05
5.90678245829693e-05
5.50440361559564e-05
6.7427191928161e-05
7.39218299087004e-05
6.47520171387383e-05
4.04433308459679e-05
5.13443483848972e-05
1.90700761286224e-05
6.90206323000238e-05
6.31817108501264e-05
3.08732867833989e-05
7.06941566319369e-05
8.08544699228249e-05
5.50097224956662e-05
5.78323447036244e-05
8.40038649679435e-05
6.49067723453764e-05
4.20589367375035e-05
7.90473474201829e-05
0.000102377899618878
3.19948589005823e-05
-9.24361969935118e-07
8.86317910757851e-05
9.80161212456287e-05
4.01898587642816e-05
9.05005901076128e-05
4.59459809255867e-05
6.86914246734009e-05
5.82021948315298e-05
2.7967319713115e-05
0.000107653810964263
8.05039896929381e-05
0.000118237950524156
0.000103752721448356
-4.7163278529475e-06
8.87730079558626e-05
-9.20482671812869e-06
9.37499856050538e-05
-5.03281577401426e-06
4.16923619797927e-05
0.000116076656973626
3.27102114260751e-05
9.36840155477927e-05
9.35489262723474e-05
5.31079350757859e-05
5.59039520470027e-05
0.00013123517183786
3.66808037421747e-05
5.08416755080593e-05
7.20240200456233e-05
4.54445288545774e-06
0.000112512271954018
6.23668518401321e-05
6.76044366729413e-05
4.47156199338481e-05
5.59599864103595e-05
7.03404203304052e-05
1.4547981702727e-05
5.47167621857041e-05
3.97086862722086e-05
8.73482977960354e-05
4.70080394158965e-05
4.80803245136807e-05
4.68877533914194e-05
1.76768925965401e-05
2.63386376011531e-05
3.45927346510729e-05
0.000100955256340462
0.000116167980147641
4.87391488475836e-06
4.61475164942888e-05
2.69356178805347e-05
6.7171503403563e-05
9.68495143148649e-05
6.13368809948298e-05
0.000117310964587547
4.55996321920345e-05
5.50721203741984e-06
2.96929280749818e-05
5.75021788494375e-05
7.68071653513646e-05
4.66546546941464e-05
6.75001917210545e-05
7.29053817450217e-05
4.39546721057168e-05
2.80205858690802e-05
4.613293045083e-05
8.84673240424691e-06
6.00792430647967e-05
6.78971657265625e-05
3.3038485154201e-05
7.64957832830225e-05
2.7334886207963e-05
7.27952633296949e-05
7.52941177999329e-05
4.75444889745686e-05
5.45922354673152e-05
0.000143541579621981
6.19690917074824e-05
3.54163335356366e-05
4.6331366670635e-05
7.70938022399671e-05
8.75017509770744e-05
6.24184073620263e-05
5.40875299398752e-05
8.87700746341599e-05
9.92773209151096e-05
9.39681535077992e-05
0.000101035909881973
6.4293787925491e-05
0.000100905385333142
6.60298767921086e-05
1.51016473785952e-05
5.82001610772041e-05
2.31556388155138e-05
2.74785075633971e-05
2.20766744459303e-05
7.08001141233549e-05
-3.86118123886645e-05
5.03203429599033e-05
0.000130863305394793
0.000103024720258346
2.72625671681075e-05
3.04231111257835e-05
6.02882327705016e-05
8.30296237708262e-05
6.68909398307016e-05
8.11561393531108e-05
4.9616050149224e-05
4.67419205224479e-05
8.77928172805462e-05
7.90001606899471e-05
7.8006094539951e-05
0.000101054340872851
6.22935093096904e-05
7.62424326633489e-05
8.09701052119373e-05
6.2463769271053e-05
8.82372699173154e-05
4.38223156606348e-05
3.04844395085525e-05
6.67556025415858e-05
6.57992006176609e-05
-2.31317001540815e-06
5.25184192233879e-05
3.32129686225993e-05
4.03892028114791e-05
3.02167066812487e-05
6.66065967529068e-05
4.95693625713412e-05
0.000107998310300509
7.59497781983193e-05
0.000130877963976881
3.48716286774225e-05
2.22431230162039e-05
7.77942729521929e-05
7.08741521216868e-05
6.0936944214523e-05
6.77555841665066e-05
2.15767478385631e-05
3.22012939954792e-05
1.90761356324579e-05
0.000101989759608521
6.117696491784e-05
8.12524347931946e-06
2.32543406614087e-05
9.05788597251563e-05
-9.59124547622664e-06
-3.80376629718441e-06
5.99624701713879e-05
5.4909032579724e-05
5.65794719047235e-06
6.82408135292443e-05
7.9964486377513e-05
5.50610202231138e-05
4.8060778587138e-05
4.44851149715593e-05
7.19441890266438e-05
7.58148769703528e-05
0.000104623024720087
3.71973624805453e-05
5.50700379795504e-05
6.92273360877722e-05
9.72581773329493e-05
6.04085968756132e-05
0.000102783224728103
0.000106472012979452
1.53928057811893e-05
3.09238327498458e-05
5.29604208446056e-05
5.32305533646621e-05
6.92958551018679e-05
7.99140870102337e-05
6.75314140428122e-05
1.7085346519462e-05
2.0084827486504e-05
9.10646951740866e-05
7.08371398321914e-05
2.60319438675487e-05
8.23906938117376e-05
5.61007462112477e-05
9.39867794064786e-05
-4.15555197124638e-05
8.40986677860949e-05
7.49547852010751e-05
4.28266714584174e-05
3.2190118675863e-05
4.24033257422052e-05
0.000153286494986577
5.79621051150224e-05
3.0383697609728e-05
4.92946241508192e-05
1.51076573450817e-05
9.47313744606562e-05
6.16001969616037e-05
3.10566610741047e-05
8.63412652433232e-05
4.80352118161414e-05
6.77696759406976e-05
4.20157721485621e-05
1.88942896166087e-05
5.61041753046613e-05
5.62896193337599e-05
4.41078824643281e-05
3.74022572900313e-05
8.00948041943307e-05
6.18925626398752e-05
9.85217167650538e-05
2.08433575425246e-07
8.6663680796855e-05
4.85382869757114e-05
2.67640858614294e-05
0.000120176491281006
4.50188516185178e-05
1.3672814874522e-05
0.000120302366508628
9.43274401018933e-05
4.74520744788298e-05
0.000111132134554616
8.10762103992676e-06
1.35866986182716e-05
-1.30359509467563e-05
9.21478440823846e-05
8.70432524352745e-05
7.02045296041046e-05
3.99152475049007e-05
7.49005697492723e-05
9.83478416083518e-05
7.18219318856315e-05
4.16367385558862e-05
6.52494871444871e-05
4.86590077269683e-05
4.51525244161672e-05
1.74548179187308e-05
5.95806121135189e-05
0.000101235272522145
2.15555368639264e-05
0.000114209627593581
2.69092045876754e-05
3.04991496227882e-05
3.97646788612433e-05
7.08390521454859e-05
8.2085796716768e-06
0.000103519337488753
3.77572995766841e-05
5.70087836431982e-05
0.000106256569967048
5.78167607297869e-05
2.61842316579499e-05
7.842821599395e-05
2.35173100740263e-05
9.12282540552148e-05
3.44243184470551e-05
4.846941743004e-05
5.19461144516611e-05
3.14725272478256e-05
7.22443682691023e-05
9.11711699787206e-05
5.06086677061957e-05
1.73951130286607e-05
7.72255844118457e-05
0.00011287164730773
8.04930380518778e-05
8.07322301984328e-05
2.84743186728605e-05
2.78550820902365e-05
3.57933223911355e-05
4.01293015144218e-05
3.25896774678084e-07
3.64115296991956e-05
2.832112129652e-05
-9.85979275584131e-07
0.000132486341080275
0.000107836479978748
9.75865863267657e-05
8.8096079094074e-05
8.61554070497782e-05
0.00010054928243933
4.59784346073496e-05
7.7687349961234e-05
9.41761492335885e-05
5.55875579263424e-05
5.8238912500751e-05
2.78561067157168e-05
1.09511978329607e-05
-1.05603002722409e-06
-4.67830599261551e-07
7.95077475305719e-05
2.8226427667662e-05
8.06530009598398e-05
8.22712727121344e-05
5.37611185507816e-05
7.66444178202433e-05
6.10134719512273e-05
8.2332408334898e-05
4.19926671022551e-05
4.82297310339759e-05
4.37035838028515e-05
7.5590095028987e-05
2.6344211528502e-05
7.07536306652877e-05
6.02352523648228e-05
7.04383973065253e-05
7.80060724589428e-05
1.22714904686284e-05
6.56074593771917e-05
3.68911858996774e-05
6.61584639222936e-06
4.30155137783681e-05
6.70622709779049e-05
5.34722426523698e-05
1.53994894826948e-05
2.26160971867138e-05
9.455102805805e-05
8.12585210530712e-05
8.75587653125021e-05
5.65070412073428e-05
5.54395550313013e-05
1.81112803128699e-05
3.50752370686984e-05
0.00011743200847878
3.72835333433744e-05
5.26957721507123e-05
6.37091742899944e-05
8.64113431190475e-06
8.51636123891302e-05
3.25228701649394e-05
1.73317651524461e-05
8.7337929103079e-05
0.000120115179408019
6.27806663696368e-05
6.77511693781439e-05
7.62597092331352e-05
9.78357381406875e-05
6.83031657361026e-05
8.35723736851972e-05
4.73651070152574e-05
3.68899184215805e-05
9.55928658090768e-05
0.000103234363057457
0.000157054812472005
0.000101595133441309
9.71333280678216e-05
4.09209477801711e-05
-3.81876165513739e-06
1.58964681779773e-05
0.000122177239363825
6.93297128289669e-05
9.52850001901609e-05
9.22913129581228e-05
8.18761298597631e-05
2.74163041209653e-05
8.24325959543837e-05
0.000114117395748903
8.84050060156912e-05
5.10445518993482e-05
9.52266299121094e-05
2.72785153040241e-05
3.25131588017063e-05
3.26923070468866e-05
7.3997343344239e-05
2.81352237615688e-05
9.65548862695613e-05
8.06154096487252e-05
6.20338452159175e-05
5.96297250316209e-05
4.67648666574988e-05
4.22435280469555e-05
9.20759788683591e-05
5.17816533639713e-05
2.10075009659653e-05
8.28389142191331e-05
2.35417776747588e-05
4.22070849870676e-05
0.000106339510808918
0.000115214048839552
5.83604030854967e-05
6.1334765626088e-05
7.05857662464107e-05
0.000101973392834896
8.87174722095723e-06
5.6146100014375e-05
5.45957893424753e-05
-4.7446282642158e-05
5.09148371259546e-05
2.46207491284354e-05
8.26844004766077e-05
0.000106074877403936
2.53617396872711e-05
2.76041778021335e-05
3.97945282289546e-05
9.98822939466978e-05
0.000100504655157993
0.000102917064468755
0.000115916484822009
7.05568523714921e-05
8.15426855368503e-05
4.4411296458968e-05
7.46282237598911e-05
8.10629706644637e-05
2.43152797023339e-05
6.8049556175142e-05
5.82717684062968e-05
5.7909549692317e-05
4.59548356190133e-05
7.65461903936985e-08
1.5961899122076e-05
7.47491534379255e-05
8.78211987702457e-05
5.22534581685963e-05
7.39276468299013e-05
6.30039145188983e-05
4.45559895196252e-05
6.21962508695574e-05
7.79442455190132e-05
7.49832843507792e-05
3.22766961040087e-05
3.0121552245785e-05
1.29664876786713e-05
1.95362844792817e-05
6.28895353042303e-05
8.55533750519967e-05
3.46670492021622e-05
5.90620931051693e-05
0.000126405010809272
5.11884998079548e-05
1.55087814214207e-05
8.57365369233625e-05
3.66384151280876e-05
2.30940724427528e-05
4.87034967056561e-05
4.49293462061585e-05
2.91533816401578e-05
4.66179440673973e-05
-1.39953974123634e-05
9.44087963284553e-05
7.69159489006949e-05
8.74828333483107e-05
8.15255648363266e-05
0.000105467057082593
6.5543221786815e-05
6.7983911914182e-05
0.000120034858785265
4.98114721248609e-05
3.51139012004181e-05
0.000115391998660111
3.38339544363177e-05
3.89532183756979e-05
7.75674284361616e-05
1.94903310508521e-05
6.24884850109787e-05
6.08141150645348e-05
7.36798571115142e-06
4.95436177977279e-05
0.000112290676802901
0.000106969040956862
5.78811789784571e-05
0.000100084713452618
0.000100650164610334
0.000139797965221533
2.96193848737893e-05
5.32276035139939e-05
4.63798339810045e-05
0.000136905588991009
6.31781771086865e-05
9.99358928928027e-05
3.48273072529406e-05
4.77000454408169e-05
8.46965796263913e-05
7.04723798659e-05
6.06365329656507e-05
6.66720515878575e-05
0.00010747187180836
1.10402094331151e-05
3.9045780129541e-06
7.298996209344e-05
2.99759259405003e-05
5.09564987317167e-05
2.29456078545201e-06
5.80009883524467e-05
2.6196395580202e-05
7.90098986970589e-05
3.98195446337269e-05
7.04290344817139e-05
4.88900398687493e-05
5.8473137916625e-05
-9.04711368671993e-07
4.627320990744e-05
8.8489051822472e-05
0.000139504815218707
3.5206889169308e-05
3.86776008237864e-05
-1.73382589991993e-05
5.88618223197626e-05
5.83341216400427e-05
2.87923990812692e-05
1.36967542827572e-05
6.54116291863024e-05
7.25531863030735e-05
0.00010176460140691
0.000100487067712061
3.19642782007753e-05
-4.39207646751602e-06
5.14532783704488e-05
6.71129557652673e-05
0.000115672172572369
4.09832378872544e-05
9.00094606288181e-05
6.97106309079028e-05
9.87899385217979e-05
3.68017844294638e-05
9.31248929093404e-05
7.08866828780945e-05
2.36329725750344e-05
3.02902299777895e-05
0.000129838915401482
2.94482740570948e-05
1.32434172482432e-05
4.22683259063526e-05
6.80013884384589e-05
3.33408227805366e-05
0.000125474591611762
3.79724608206878e-05
3.64222948996036e-05
3.20675388768887e-05
3.73303321269105e-05
3.27392530728672e-05
4.42863260028113e-05
7.21361331828512e-05
5.28533944353565e-05
5.37360559112973e-05
0.000113615624079882
5.55477807344275e-05
6.46271142494273e-05
4.915985758416e-05
2.99906192809557e-05
5.58094091560175e-05
-7.67666774248617e-06
2.9398527134923e-05
8.63180937140923e-05
6.64968922779542e-05
4.82680552189155e-05
0.000129713187581827
-3.87840648607584e-07
3.16043068211817e-05
5.46646467885919e-05
6.96239400536308e-05
9.78888297656387e-05
5.2429954553013e-05
3.50164361012091e-05
3.86465623396599e-05
4.69403240155232e-05
4.07485788796403e-05
9.6957470909411e-05
4.93619196171055e-05
5.21830364682608e-05
0.00010105643947115
9.2644280426923e-05
3.08927180547839e-05
6.09357834737166e-05
7.39328470764634e-05
7.75850689823966e-05
8.53574197300288e-06
6.84564942403709e-05
4.35169737542361e-05
0.000105702712575696
5.44369180127719e-06
5.88537130851043e-05
3.7103563423224e-05
4.66887064849439e-05
5.820355606057e-05
2.85248508298226e-05
9.83530867601777e-05
2.31736950365464e-05
6.81767912096997e-06
3.69465554981989e-05
5.67880181001409e-05
5.91223716335486e-05
5.711311894959e-05
5.52594139016206e-05
5.88482720320033e-05
9.6174923879232e-05
0.000129698427104202
7.90996896242073e-05
6.30935952810596e-05
3.95175664105414e-05
5.03561969828926e-05
5.51104448540911e-05
2.26001859972401e-05
8.53169593710862e-05
-3.62999559489479e-05
3.85131626902074e-05
4.77761090538554e-05
4.06722293219754e-05
4.54682290424923e-05
9.1314551226566e-05
1.07214788625521e-05
6.23917624124792e-05
3.08004812659016e-05
9.78907724116415e-05
2.80796098318409e-05
4.50305795400347e-05
7.95279516798413e-06
9.12304171148414e-05
5.72095875921292e-05
6.89256080342819e-05
-2.78903063677149e-05
1.96071954567518e-05
6.43847169747771e-05
9.6600120246629e-05
8.87287977337923e-05
0.000105239738243077
1.36840203020284e-05
6.26248329573628e-05
2.42133006039541e-06
4.65378136947327e-05
5.01126663920905e-05
4.20700810131885e-05
2.69949892080308e-05
3.02613114488663e-05
5.34910203183635e-05
2.04897966407455e-05
9.62254437590272e-06
0.000123951718167537
4.63448305570519e-05
7.20466404989398e-05
7.70108939834878e-05
0.000144377825623759
9.6119284307489e-05
0.000106067049407051
3.49537688768964e-05
5.71804397738332e-05
5.56328726730092e-05
4.55929989986141e-05
0.000119755645284412
5.81075747138966e-06
-1.02886421250962e-05
3.56494435919214e-05
5.49047379830935e-05
0.000130204449572771
2.68760230518771e-05
9.89317021141379e-06
3.03546830881068e-05
4.41680203257635e-06
6.21356087443508e-05
5.57767787484382e-05
-1.18382769499096e-05
7.65838169431086e-05
8.66698475452005e-05
5.36720383158787e-05
8.21678382348948e-05
4.44406825049038e-05
0.000117638265344018
0.000108319629604063
5.51168087550305e-05
-1.22509123971188e-05
9.57124379324377e-05
9.81645330202881e-05
-1.25104082058024e-05
8.89176133618317e-05
2.88823964694679e-05
6.09597956444333e-05
0.000126427587655072
5.16372171835274e-06
1.50737221650028e-05
4.38561033580381e-05
7.76449736495332e-05
8.3749243332845e-05
3.95455792778266e-05
3.13099581057107e-05
0.000103821753838721
-1.51124181225435e-05
0.000104569738922265
0.000103839199332281
3.19503991357984e-05
5.58042655593353e-05
5.61066828489322e-05
2.00922176454469e-05
2.54120384990943e-05
3.94164750260621e-05
8.71344274067096e-05
6.37874158981288e-05
7.77940847424705e-05
7.80126937890227e-05
8.59337297683056e-05
5.34334730609038e-05
0.000125924100079874
9.377838850741e-05
0.000100075250389399
1.83850566383119e-06
2.237921841174e-05
4.05675353406939e-05
5.99413943042986e-05
0.00011115389940386
4.42712590752765e-05
5.20759742333085e-05
5.15959133248374e-05
1.03611255276503e-05
6.80973154680587e-05
3.10681222159067e-05
6.50996076473196e-05
7.22617289550274e-05
3.48581507578528e-05
4.126476909175e-05
8.40667868594921e-05
0.000103967872324282
3.37017679351119e-05
5.13986621146771e-05
-4.98405898803012e-06
3.21760535095204e-05
3.18027435110009e-05
5.12497975757789e-05
3.21820942882494e-05
0.000136555942071932
2.93403902170233e-05
4.14093254787902e-05
5.2741296813781e-05
7.18117426784369e-05
8.30427154827722e-05
4.17382008000043e-05
0.000107549007397699
2.17226811466521e-06
6.26837448245181e-05
8.8790666443025e-05
5.79434497325642e-05
3.17106173080443e-05
6.83887153628316e-05
4.26922331690031e-05
1.49767892984798e-05
7.61728971574365e-05
8.20461624812483e-05
4.45224740661742e-05
8.08289514987145e-05
5.04768207592995e-05
6.8237889459091e-05
9.37137003578969e-05
-1.11971352406207e-05
7.20055667302155e-05
3.68542501537746e-05
6.89081076894912e-05
6.90662653063914e-05
1.72756947842753e-05
0.000107213774815069
5.75814126864069e-05
6.03628270620937e-05
-8.0593245748061e-06
6.38583196137806e-05
9.14637759750478e-05
4.43704445121346e-05
8.28897546741139e-05
9.74983837132864e-05
6.59816521066506e-05
7.54692307586368e-06
3.55715871764274e-05
3.76563976964367e-05
4.5271507760202e-05
3.38549780848457e-05
6.76513993571528e-05
6.3473004282232e-05
-1.58470131038195e-05
0.00010918703163919
-2.69355809253142e-06
6.97471447717526e-05
7.8479495685763e-05
-1.19344247546206e-05
2.9785043870796e-05
2.95156863815752e-05
4.32370856093739e-05
4.75793249451239e-05
6.68695677679104e-05
4.08358539204279e-05
8.05876781704791e-05
3.60751371363184e-05
1.93792814739265e-05
4.8779019779664e-05
2.67444644414483e-05
0.000120777630635333
2.72391815021459e-05
2.45113308151835e-05
6.49336889449903e-05
0.000102785204867474
6.13736869125914e-05
3.56876507072552e-05
6.80259147897276e-05
6.09723587473198e-05
7.70687147824947e-05
7.22718880992925e-05
3.74917953627343e-05
9.26479349089978e-05
1.84573426864991e-05
0.000112202556783583
6.36359679392473e-05
0.000108035720225598
7.69222332114942e-05
8.1212104021547e-05
0.000103397268858589
1.96641365157697e-05
3.37561462096494e-05
7.41509557807567e-05
-6.04756871275273e-06
4.75848008143053e-05
8.74451826607575e-05
4.21842053706877e-05
5.35363437329378e-05
8.87060186159564e-05
0.000102998532358514
3.82094716763667e-05
8.52583471278542e-05
5.44523552862468e-05
1.15830012928146e-05
8.66765011907319e-05
8.86407535025701e-05
0.000101830459632009
5.52960528604979e-05
0.000101980569674801
3.70423955641177e-05
7.57401158862965e-05
5.70436025612951e-05
9.25892534108005e-05
3.94746892334179e-05
5.92577531525285e-05
4.98188104324702e-05
2.08482056330042e-05
8.57457960949418e-05
0.000116892931128461
5.35212928607283e-05
7.84073088179578e-05
0.000105782169320512
5.30727651150117e-06
6.70258044975875e-05
4.89688020394959e-05
0.000125104740515631
7.63143329931857e-05
8.68765499383551e-05
7.54848031436736e-05
5.95415995928823e-05
4.9963506858083e-05
6.31940978867048e-05
4.69007049606628e-05
3.34009381085658e-05
7.16185287585733e-05
5.78694115354178e-05
7.62952910316332e-05
0.000113578621587246
-5.00203317297356e-05
5.98467987659747e-05
8.76153552221638e-05
3.12116798259842e-05
8.56602941097624e-05
6.41468127306958e-05
3.69103214411532e-05
9.70569934319849e-05
1.20346588427408e-05
6.04542087790956e-05
5.44131204530335e-05
4.26226354671915e-05
5.12843088863317e-05
8.05115556899522e-05
6.20306024839653e-06
8.98372001362175e-05
7.21486909708832e-05
8.45673331485165e-05
7.11593443558083e-05
1.80342936573475e-07
7.13001000006905e-05
4.89103515289376e-05
4.10501682608305e-05
0.000142200357187743
2.40896557896047e-05
4.23055952712035e-05
9.27638477464149e-05
9.40985597604241e-05
6.47945034281765e-05
6.30990990688443e-05
3.58078789437285e-05
4.65296288360917e-05
6.38565124654331e-05
0.000103022999903963
0.000135674807321425
4.87571812766692e-06
6.82897917286415e-05
9.73267977284822e-05
8.81181395064107e-05
7.68657894952946e-05
5.41390316158731e-05
6.66727920689355e-05
2.28081281094175e-05
6.27817288104434e-05
3.37246430524187e-05
5.63499606759433e-05
9.44842777183893e-05
9.91589934151433e-05
7.52371968036022e-05
3.11967122051393e-05
4.07635856086578e-05
3.97849215216062e-05
9.87152374971703e-05
5.6410608156519e-05
6.71845042305739e-05
2.7157247685031e-05
0.000105929087468646
7.14623372176547e-05
3.70721666903156e-05
6.6867660335945e-05
2.15354159687708e-05
-3.56817926022174e-06
7.29140370268188e-05
2.54154567691899e-05
9.55796440049066e-06
5.87585383155051e-05
-7.04605190820479e-06
3.13456420884079e-05
1.65594349141801e-05
1.95940151979507e-05
5.77118190819204e-05
3.19960767528708e-05
0.000100228600149959
7.75101288971359e-05
8.96279744652003e-05
7.11185870843753e-05
8.16845561636685e-05
7.80126049603417e-05
8.7815540464995e-05
7.34790321701253e-05
5.62025627333323e-05
6.02843861621002e-05
4.12796796601378e-05
5.15518540645124e-05
8.40268906158375e-05
4.93161432827556e-05
8.11189715205988e-05
7.76196026955398e-05
5.44511059979739e-05
6.45525392107126e-05
6.92191862506886e-05
4.23065342016828e-05
0.0001036963491761
1.62299784593222e-05
8.58796885325207e-05
8.67971271716505e-05
5.04518100931946e-05
4.40474824826699e-05
5.1110568842904e-05
4.16805985767979e-05
1.79133858936151e-05
8.83071240837915e-05
8.36980590284326e-05
8.34447065996294e-05
8.49165667052275e-05
3.91692272710364e-05
9.27018305811374e-05
9.88089769415634e-05
4.09459937381914e-05
7.1044907589429e-05
9.31232075927479e-05
-6.79032638073474e-06
2.69055360059158e-05
8.59416492087491e-05
7.8218973753637e-05
5.10196972516526e-05
8.30878374791768e-05
7.74918159661912e-05
0.000149698917734003
6.12277035441523e-05
4.50342864246824e-05
6.5683524299537e-05
0.000119490359987077
0.00011130632715651
5.64573852700204e-05
6.06696184165155e-05
0.000107944183090176
4.48915495632089e-05
6.69375060528885e-05
7.35068297129694e-05
8.99476179218188e-05
6.06717194720643e-05
4.13302023704266e-05
3.12321994605319e-05
-3.71394869906784e-06
4.83035816235466e-05
8.60196541390929e-05
4.59427660176644e-05
5.93862090802914e-05
9.99292404813792e-05
4.23044382843735e-05
7.90671437707068e-05
0.000122919607370565
0.00013743794998713
3.94975384989664e-05
1.41691495608943e-05
4.9670891753078e-05
6.33366434848424e-05
6.89559641074134e-05
1.24916758238515e-05
3.55713319671165e-05
9.14033494847381e-05
8.45457146118842e-05
8.8886712953272e-05
9.37371813902999e-05
8.09585202896927e-05
9.90587693942219e-05
4.0339869856388e-05
-1.95394557928303e-06
4.65160936659601e-05
-8.02613839110875e-06
0.000101297649003829
4.55322912365348e-05
8.07238565445679e-05
5.92347492853726e-05
2.88167178157215e-05
1.38307469730995e-05
4.06049748063387e-05
4.60235989611913e-05
5.8288107904938e-05
6.14596979171333e-05
9.97927352105431e-05
2.96639967345266e-06
7.39651601826085e-05
5.76938057396134e-05
7.99031319518269e-05
9.48311257132735e-06
6.31078981052693e-05
2.27046957806879e-05
7.10251045506108e-05
6.60606172218044e-05
6.39272815193756e-05
1.72970760726653e-05
8.69014364050772e-05
7.61172188125909e-06
9.45427298987465e-05
7.05835265264475e-05
5.72261340195756e-06
4.90236926907765e-05
4.07369947959809e-05
5.49095827452139e-05
2.57300441641638e-05
3.31572152621384e-05
8.22412691517652e-05
7.42412222919954e-05
6.55841935794678e-05
8.97013771326121e-05
7.35555389648397e-05
7.83103429849286e-05
0.000102028333690694
5.08136452554518e-05
-4.15479876594253e-05
6.21741479248294e-05
1.47315483803134e-05
2.65688477201246e-05
7.44919329492411e-05
8.99228108843777e-05
3.40467637498048e-05
4.76347631326885e-05
0.000102303984050738
4.39679845399709e-05
6.94785772981235e-05
7.79085932701796e-05
1.01250110505377e-05
4.86750306761186e-05
2.28994645546788e-05
5.2425223551038e-05
7.45329326977099e-05
5.77884214578768e-05
3.5748992811174e-05
8.08322889864898e-05
6.47815652483694e-05
4.85958187819291e-05
0.000117477232802516
9.03177038839831e-05
-1.68167970751029e-06
7.3006637179422e-05
8.48054576568311e-05
0.000109790839504637
5.6494015963412e-05
7.66003844590935e-05
5.582223684304e-05
2.37901124175596e-05
3.31995249464903e-05
0.000111515721057254
6.66293696405548e-05
5.54254319665892e-05
1.14028459737711e-05
3.39335707246503e-05
8.53659284281764e-05
2.67979415291191e-05
2.02726695026185e-05
7.7818876762301e-05
3.26299501000026e-05
0.000111691194545357
4.96406914173289e-05
5.85267188469246e-05
0.000116224344281448
6.86692293471736e-06
9.17111329574745e-05
0.000133425454594921
8.66456013452084e-05
6.71010682045574e-05
8.05747546099043e-05
9.36359863012929e-05
-5.76070593837846e-06
2.68121310821967e-05
8.68139470178403e-05
0.000118350472036028
4.0107926956904e-05
5.0821483642395e-05
0.000102683832613527
5.50212990324679e-05
0.000105525002455228
6.56124379937304e-05
-1.64636826501782e-05
7.92475857569618e-05
2.23348935358973e-05
7.78635175471366e-05
3.08707740558463e-05
3.25233708327263e-05
8.82901150281334e-05
-5.70161514578339e-06
5.10517996765236e-05
3.66404181661723e-05
4.87731403242431e-05
5.59778065105464e-05
1.55952646459712e-05
-9.99120941095419e-06
4.57893172161177e-05
3.55401735596375e-05
4.44629100171505e-05
6.97049855495391e-05
1.34094417333915e-05
4.09487913083362e-05
6.03554092868395e-05
0.000106890056198369
3.23395972228015e-05
1.14471918051413e-05
0.0001153023645472
2.71381553566684e-05
6.71184142983925e-05
4.38106960532463e-05
7.9098715754846e-05
7.29868585221868e-05
4.91973712557553e-05
9.01571962431152e-05
3.94106926091554e-05
8.45964514351645e-05
7.89853257959828e-05
7.38204555391321e-05
5.00696793530111e-05
2.23189052766164e-05
5.95404598348805e-05
7.00350557728906e-05
5.60635426241558e-05
6.63021122569709e-05
0.000157594881071981
0.000114286212411895
2.69565610917237e-05
6.31345974406143e-06
6.05134179581762e-05
8.40565654139945e-05
-2.6948038954731e-06
6.59146811844097e-05
9.9362107508563e-05
6.76624261740201e-05
-1.05796159001151e-05
-2.12008720513118e-05
2.84411410936556e-05
6.10784876845268e-05
5.79644434755387e-05
7.52905330548875e-05
9.07365905787669e-05
6.28012515808109e-05
3.17747559428079e-05
7.67779954370792e-05
8.52391756871791e-05
5.83586669893792e-05
2.40997145232344e-05
5.83017728976682e-05
5.84171386170476e-05
6.18658676964442e-05
9.36495633921554e-05
6.11943420944951e-05
3.20385434459893e-05
5.95557477590758e-05
7.39628748683735e-05
4.10609152496795e-05
7.42355705486779e-05
0.000124894585604823
7.88279622915799e-05
6.8645720995437e-05
3.96765822515954e-05
2.30497817524208e-05
9.20571434935131e-05
1.0598168198287e-05
2.47144023190823e-05
0.000113364022674014
4.67364798591146e-05
8.2779968907324e-05
2.60667042240563e-09
4.55955385010956e-05
6.97069216229809e-06
5.29121212898733e-05
4.50363486957418e-05
9.95825570432114e-06
5.96787560427562e-05
9.63819254845322e-05
0.000111811784253819
2.58626744833608e-05
4.1920238700194e-05
0.000152679629915808
-9.15838366438894e-06
0.000117799270003037
5.27872053430164e-05
9.99784919356534e-05
7.96347362916168e-05
4.88721673258486e-05
5.69038488877852e-05
9.53838667704067e-05
-8.07556898654122e-06
4.35188879034563e-05
1.74041630308299e-05
9.62803217600615e-07
8.0266840640519e-05
4.0628121257285e-05
7.07280837213268e-05
1.28663090248291e-05
6.49241984513768e-05
2.06818862277285e-05
2.39647484806102e-05
2.33710549486477e-05
6.981553438467e-05
7.17139955738286e-05
5.87358722792442e-05
6.96854716598359e-05
5.53937156346668e-05
2.68921996849148e-05
1.63549428369367e-05
7.72828416993151e-06
7.75996800351257e-05
2.49736150836354e-05
2.46261054287891e-05
0.000104303977056529
9.81788984209976e-05
9.30906500321526e-05
1.14082413232314e-05
8.54510834450569e-05
9.91706043460108e-05
2.2252520168185e-05
4.55271376092162e-05
7.6610014940082e-05
9.36034195995444e-05
6.44776726217342e-05
0.000118144906312829
7.24312235834856e-05
1.47699236216367e-05
7.37839769100308e-05
6.9195742852609e-05
4.62081781608277e-05
9.89614274841681e-05
0.000110383507707234
5.31498188293225e-05
5.14489427282771e-05
5.2481962702466e-05
4.36829014660472e-05
4.58763859992887e-05
3.07196016350036e-05
3.68538025138279e-05
4.9359111258236e-05
4.41797737786923e-05
0.000120852167714256
5.0207279242946e-05
3.49124713929233e-05
0.000105737895123891
4.63184435826226e-05
8.83907506597529e-06
2.63056188829787e-06
3.62742752690639e-05
3.64187623693037e-05
2.88598976818499e-05
7.51816856002651e-05
6.39200984444325e-05
-1.11192356633544e-05
4.88463848787384e-05
8.31399616013524e-06
9.54356287203973e-05
6.52297844429809e-05
6.01512644681092e-05
5.06838186744343e-05
6.8532064084712e-05
0.000109224242000092
6.75976795821449e-05
0.000109874170959127
0.000103303598493747
9.79387261318896e-05
4.56226533325839e-05
0.000137298132456179
8.14289141050993e-05
6.00427193865445e-05
3.21761856932442e-05
8.33824416825965e-05
9.81723885822062e-05
9.19157465897885e-05
2.57028016432472e-05
2.53100227257525e-05
8.30746732739963e-05
3.97889137123052e-05
6.74418130062927e-05
-7.39361646202599e-06
9.46613031227868e-06
7.1428172113707e-05
6.99468983351829e-05
8.57375317088795e-05
1.39070457008583e-05
1.54193036586122e-05
0.000107660346712673
2.72478123498007e-05
6.07728228508546e-05
5.44286073507758e-07
0.000107226092882998
9.29026016169547e-05
5.83720417596089e-05
5.67669435562965e-05
-3.96024698859899e-05
6.69526298105572e-06
6.85202804289452e-05
-1.63123755838312e-05
8.50211391905259e-05
8.21509828626548e-05
5.53202743213465e-05
0.000130735871432197
8.79728837054982e-06
7.57829733116156e-05
7.66522423587813e-05
8.95212607380779e-05
3.67126475514635e-05
6.0626470450249e-05
5.09517619945216e-05
7.8876201505393e-05
6.57475944379737e-05
7.71568346515137e-05
7.60189743369165e-05
8.38917751466279e-05
9.10243171645747e-05
5.69222068466794e-05
4.01461998591352e-05
5.39403347351113e-05
2.80036808719688e-05
5.59274332454616e-05
6.33206378902732e-05
3.73954482447206e-05
1.92599246999506e-05
7.85794240547417e-05
1.56366247134083e-05
6.6557126086977e-05
3.58999256985575e-05
0.000105226026206559
7.55174733633501e-05
6.44893480634196e-05
0.000109653110213128
6.21801298031016e-05
0.000116831702111218
0.000113544570434122
7.10724958136171e-05
9.49173807615189e-05
4.71424023723244e-05
1.77787298041622e-05
4.3691947289909e-05
6.60848867548705e-06
6.68273771258607e-05
5.11072555078163e-05
8.84099447047276e-05
-1.03465977366339e-05
3.85971924351135e-05
0.00011272610107978
6.68097810237164e-05
4.87249616799813e-06
2.54735668319174e-05
3.54997016695109e-05
-9.68270275151564e-06
2.93847199027141e-05
-5.08438251360091e-06
5.35752611877525e-06
4.29657802904357e-05
4.74766516835994e-05
7.65688398082426e-05
7.31811171272226e-05
4.44095269101638e-05
5.7223065128478e-05
2.29889001512614e-05
0.000128165103929991
0.000101181005831954
6.31343638635152e-05
7.66218183787634e-05
3.10843839759124e-05
6.54770353288745e-05
4.57836861501766e-05
8.43040343485563e-06
8.73840864343606e-05
6.61855948303645e-05
4.23773316869223e-05
7.40077679028543e-07
5.89402788850704e-05
8.80025079524433e-05
7.37187586944121e-05
2.84344708756629e-05
0.000118711086066944
3.98663450521587e-05
5.89231394411277e-05
1.62669307801901e-05
0.00011217816382964
4.66626742096647e-05
0.000100659774560003
-5.37574249965019e-06
0.000127352507704482
6.25191484423946e-05
5.38537902637594e-05
5.94635886639074e-05
5.98269297520871e-05
8.69306773169232e-05
0.000102869181533668
-2.6280599146895e-05
8.97076327726784e-05
8.55609471556242e-05
0.000112873699431008
5.02214607764326e-05
1.99297392406869e-05
9.33308865634407e-05
0.00010101881143862
4.81202152871233e-05
8.32849541723863e-06
5.76132332731237e-05
6.57733561705496e-05
7.05664302019153e-05
4.07571988523851e-05
-1.23803369895848e-06
4.76125393493809e-05
7.27540094545439e-05
4.97665436993727e-05
4.90742623801504e-05
0.000107556115884727
1.20193677004765e-08
1.34183596039812e-05
6.23203301450733e-05
6.54266442381844e-05
6.67083472343886e-05
2.72380958345207e-05
3.23013806982337e-05
4.60101630016441e-05
4.76669763764856e-05
6.60009352108014e-05
6.82567978383695e-05
8.49921871040121e-05
4.30889821176083e-05
0.000119208282347203
9.09116226757607e-05
3.51817601213563e-05
4.98148988561285e-05
6.02400422416015e-05
9.56532066362805e-05
3.2525185564536e-05
2.59808440350332e-05
6.42297448532995e-05
0.000107414472982452
9.37597139868742e-06
1.22839139405211e-05
0.000106553281938269
9.50925471103113e-05
8.78749404666325e-05
4.59599434549353e-05
4.55608445175645e-05
0.000100255863569031
4.09790574524643e-05
5.56470858165377e-05
7.91355672312839e-05
1.80864389271214e-06
1.19368520317342e-05
0.000100560878426638
7.86247202758001e-05
8.79757010486972e-05
5.24744904262924e-05
3.86712612888895e-05
3.27328077497494e-05
3.06147600490938e-05
8.96453669616416e-05
6.10050587230764e-05
6.20957825244664e-05
6.26426861895672e-05
0.000115454899241644
2.03181720957482e-05
1.87957717086205e-05
3.84927914782561e-05
2.22330455005995e-05
8.63314123000794e-05
2.88049481379541e-05
4.55700090082589e-05
3.18475973745886e-05
8.41830550888278e-05
0.000104781059296395
6.4778837903264e-05
9.27577381753787e-05
-2.82382231907853e-05
3.27844962701498e-05
6.78181324990191e-05
6.87804524294847e-05
4.04574220307341e-05
7.45606051862672e-05
5.01998057979326e-05
7.64085720880927e-05
8.42137199708113e-05
0.000111465204853818
3.22302350528757e-05
4.62408357613888e-05
1.76330538200303e-06
4.31987690650122e-05
9.98369390820872e-05
8.73448540382857e-05
5.90538432966582e-05
4.49618537511917e-05
4.885397176219e-05
0.000131042090479545
-1.16136347319102e-05
2.6071678457675e-05
1.96591287264472e-05
3.28992923392752e-05
4.28464434674314e-05
3.90286833822229e-05
5.04454728270395e-05
8.4829910750104e-05
9.1874248583832e-05
9.01626326041046e-05
7.38456826344037e-05
0.000108084316292932
9.55337644859182e-05
6.45004614784096e-05
9.85105000447985e-05
6.68541987957261e-05
3.26995012072498e-05
