# Supplementary material for: Research on computational propagation and identification of mine microseismic signals based on deep learning
Source: PLoS One. 2025 Oct 22;20(10):e0334641. doi: 10.1371/journal.pone.0334641 (PMC12543183; doi:10.1371/journal.pone.0334641)
Supplement: S5 Data — (ZIP) [file pone.0334641.s005.zip › 000100800001636.xlsx_0.txt_24.txt.txt]

5.85503304329478e-05
0.000107883509246704
9.76558794829621e-06
1.64363531701713e-05
6.12738288848571e-05
0.000128730913780911
4.67364062319427e-05
3.06722239529498e-05
5.53519245969935e-05
0.000109141983449966
-2.79970305937707e-05
6.24165437866649e-05
4.74268439849024e-05
4.09392249202286e-05
5.22969471147341e-05
5.56524106489298e-05
1.97744895042187e-05
7.84312772352187e-05
3.13053446782006e-05
0.000108655698137222
0.000122248287757751
6.55560453398828e-05
4.65875844712994e-05
5.70840414654295e-05
6.43844509616269e-05
8.68893541972524e-05
-8.14579474319064e-06
-2.89428405241832e-06
0.000109509337380555
8.69426838024236e-05
4.40761635970129e-05
4.3633365634958e-05
9.4288470447232e-05
8.21024011447861e-05
6.94285226458957e-06
9.83468559389236e-05
5.08760263851855e-05
8.11195925728003e-05
4.24666295829675e-05
6.21074109298259e-05
9.51322707184131e-05
5.73017454762596e-05
6.16748118167972e-05
6.24593464001314e-05
0.000119697080261589
7.16357568421292e-05
4.82626394150962e-05
9.48922332734493e-05
4.88308010914735e-05
2.53334710492146e-05
2.70849131040526e-05
6.74868502733092e-05
2.07397001206205e-05
9.86321230690258e-05
6.16498002445529e-05
3.8704516688867e-05
0.000126709878149923
4.85375454000402e-05
6.74296692147965e-05
2.80969736875484e-05
-4.54331761170437e-06
1.4934259099111e-05
6.65209681145986e-05
2.07586767516599e-05
9.47029042786556e-05
4.42980438863407e-05
7.37745379864125e-05
0.000116510311070286
0.000107780965637587
7.37266283942737e-05
6.15188702198864e-05
8.35294294370722e-05
7.97300238869254e-05
3.71251248568789e-05
3.67181674800636e-05
5.69806725467871e-05
4.60404521614303e-05
9.66116138019634e-05
9.20612198581445e-05
4.16868778583497e-05
0.00013505207728822
8.24269026739698e-05
4.639645052787e-05
-1.31373870759639e-05
6.46791383251702e-05
7.30362353747359e-05
5.10993939228426e-05
1.21485839270439e-05
0.00010731831235806
0.000122031152519908
4.44968344848189e-05
6.49645140928902e-05
5.39651739815824e-05
5.5354052810444e-05
6.35387167502439e-05
3.92491382662789e-05
7.31198890837244e-05
3.98592253583495e-05
1.89821232050434e-05
0.000101350366121766
0.000107850100577258
8.89321307044174e-05
-3.89762662067653e-06
0.000109219456379208
7.87245617547732e-05
0.000113501166876691
8.89268084323468e-05
3.79448408545475e-06
3.66885475962126e-05
6.64596547982818e-05
3.6093030231976e-05
6.27287357704288e-05
5.63258582304711e-05
9.40414230295605e-05
0.000137902673235019
6.14180878441101e-05
7.62085124057323e-05
1.53133464799122e-05
1.38920807697602e-05
6.87267772058284e-05
2.60929094063475e-05
4.62507365582335e-05
5.31667032951597e-05
1.96764795484195e-05
6.1856841440021e-05
3.57482073706794e-05
4.73620374718123e-05
0.000101638376921712
2.0460916018454e-05
8.00184700075294e-05
3.53481475122211e-05
4.40636973461129e-05
8.89400470612683e-05
5.76136936517801e-05
0.000111113653903858
2.60657336446121e-05
6.70689439392828e-05
7.8271099357243e-05
0.000110655368935342
3.52447020645388e-05
3.91627567990233e-06
4.88285765016757e-05
0.000105425011367258
4.54589167013267e-05
8.98950500846095e-06
8.75602966370016e-05
6.2532982930034e-05
1.75232588424672e-05
0.000104218581868711
2.6766436859085e-05
8.29340937735595e-05
3.08250255911649e-05
8.93610215883292e-05
3.66250464922035e-05
7.39986690707611e-05
5.17422483803169e-05
5.10170809223053e-05
0.000101151987984417
8.87565716047306e-05
2.57505556072035e-05
-4.37796713215088e-06
1.29787023508123e-05
0.000100946468174125
7.73285385737274e-05
7.34349784060356e-05
0.000117887592236994
5.63415054239222e-05
7.01607611462354e-05
8.38192661305399e-05
5.97605034360422e-05
7.69752471985808e-05
4.32908083363291e-05
4.73395475352885e-05
-2.63035843838819e-05
0.000101839985913802
1.10797709640517e-05
0.000119170405522363
6.14373702692233e-05
1.49304431613675e-05
8.37032303837597e-05
7.07278261973243e-05
2.87923479878527e-05
6.18367750400539e-05
0.000102303144749246
7.21774024766217e-05
9.73696839513505e-05
6.67618358400897e-05
3.8183971925323e-05
4.67456527385219e-05
2.68179329541158e-05
2.24799484297218e-05
4.30985621675218e-05
8.74209188189592e-05
0.000120628970335214
6.44461778870588e-05
3.23797093717388e-05
4.85397446650096e-05
3.73726809745342e-05
8.83163367786998e-05
6.71993557552264e-05
2.43545252743346e-05
8.14414954365648e-05
5.51972571947239e-05
0.000124110933434989
3.94407553177883e-05
4.83811141515358e-05
6.68751235344394e-05
7.50833001807995e-05
4.87918001310891e-05
7.04066192379124e-05
3.69441775238207e-05
2.62398096727065e-05
1.66590593516735e-05
3.49726584211163e-05
7.87931285978868e-05
0.000103957798824363
0.000125176215918606
2.37472324434577e-05
6.52079139332957e-05
6.45595787594277e-05
7.0545774113317e-05
0.000106861123816163
7.84131700620927e-05
-3.95121617752689e-06
2.64324095982489e-05
0.00010670159226031
6.21712674848662e-05
4.98670983656156e-05
0.000113977354401921
4.75547730935001e-05
7.83619423821871e-05
2.16743280261659e-05
4.8978236789263e-05
7.82736036346894e-06
5.17853656340969e-05
5.02873288182004e-05
-1.58291274399993e-07
5.43551721052353e-05
6.70005728518797e-05
9.01897658013897e-05
2.31484555691179e-05
4.23174176153038e-05
6.34373065068323e-05
3.70459671382173e-05
-7.81655126814544e-07
8.28369913560075e-05
6.00846787305795e-05
7.18947595050321e-05
6.98844897586923e-05
9.89853880912639e-05
5.11816275871161e-05
3.41406619759347e-05
5.21239455245517e-05
5.21523224837271e-05
8.79696509274106e-06
4.36883468663285e-05
0.000136575887278431
2.46805624129767e-05
5.44177489592468e-05
0.000149409952423919
8.52667021152125e-05
1.92737671886185e-05
8.78702399399847e-06
1.75259202817516e-05
2.31553178190856e-05
0.000100744289540411
2.6427153339695e-05
6.51884166762348e-05
9.84717624342058e-05
6.81881153760399e-05
0.000105451657983695
7.26192217474518e-05
8.7534046647041e-05
7.21807276246897e-05
0.000106252507369122
8.9330903963325e-05
5.11826300375782e-05
6.82771028216274e-05
8.35461660363379e-05
0.000105470482410371
6.21334132440452e-05
6.5479509494793e-05
9.14146284540733e-05
3.04555104995907e-05
-9.02067059043643e-06
8.95599697877546e-05
8.32570007640664e-05
2.11193589046465e-05
2.4048455937125e-05
3.51989499156995e-05
4.84418810429772e-05
0.000103702949161361
2.87293803951711e-05
9.53083844216447e-05
6.50953411100135e-05
1.74913236836484e-05
3.50882755496505e-05
7.32189010058899e-05
5.6060112674647e-05
5.37963700014703e-05
8.89294092852407e-05
3.32868300405716e-05
8.33786013559521e-05
6.92998020942751e-05
6.76041141282696e-05
9.72466054067741e-05
0.000113496401519571
5.81191873177816e-05
5.0831199884051e-05
7.1147234523684e-05
-1.33632948305681e-05
6.48540821275761e-05
6.77983844054405e-05
0.000137952876205176
4.96882723102581e-05
8.2868522151998e-05
7.43790740453798e-05
0.00010647054980413
9.01272665834016e-05
4.68647182058635e-05
9.11791209068153e-05
3.82608796498527e-05
0.000139881735065495
3.02940213185673e-06
9.94086147458095e-05
7.14392347503948e-05
9.13176332180131e-05
5.15392678645182e-05
8.61769539911882e-05
8.04331561301388e-05
4.2246292375799e-05
5.94964623163335e-05
3.9260539091449e-06
8.59151646567895e-05
5.876658678909e-05
0.000101153633200224
5.47830192254416e-05
4.04758113633965e-05
3.39820993453418e-05
7.04513980133891e-05
7.31830356687553e-05
2.18844863081854e-05
3.71574695248669e-05
3.12349477770267e-05
5.2884817226735e-05
7.49227954384359e-06
0.000105561864963541
8.59598087683885e-05
4.31552501997496e-05
2.96213262194762e-05
5.01621095587846e-05
2.48143840996896e-05
0.000111019134957933
5.2975781982833e-05
4.2155908499686e-05
0.000105351675876998
2.30832837321948e-05
0.000106667109346061
6.58904036381399e-05
5.33495957763591e-05
8.0911207110847e-05
7.70416368209181e-05
3.55337673120426e-05
9.6413009359006e-05
7.02003198439163e-05
8.64434562709262e-05
6.31682762304374e-05
5.04845503921484e-05
7.72352496967298e-05
6.46496830540163e-05
0.000139288685914665
4.9004063698816e-05
8.9475807994471e-05
3.847833210332e-05
5.35927637023596e-05
3.42320295612838e-05
0.000156393434629892
4.83831833595181e-05
9.90340079508991e-05
0.000117457018260127
-4.81960571367339e-06
4.2690310591846e-05
1.82465984331588e-05
2.41941524836919e-05
0.00010006951061362
6.21262378558066e-05
3.05181285643454e-05
4.20880730083738e-05
2.08525538379024e-05
2.15057997533416e-05
2.57733321257969e-05
7.6288239328289e-05
4.40496118399548e-05
8.34491580778223e-05
6.53730218013986e-05
6.74245518443154e-05
1.46815664014567e-05
8.55357905067308e-05
6.25559499020328e-05
7.03601044925822e-08
1.85690174538736e-05
0.000126985812066087
4.24715709433892e-05
2.78769125649997e-05
8.33052855658572e-05
0.000128679954759144
7.73288471009818e-05
0.000111661151652806
7.75064582294451e-05
7.69292863897054e-05
4.20629396698861e-05
1.76444051101446e-05
9.46754982415883e-05
3.96158049316428e-05
4.67356417599512e-05
0.000132497800306429
1.5313663163142e-05
4.44323002939298e-05
7.03631050800294e-05
2.59425570923941e-05
2.93638027803972e-05
4.12986674951407e-05
7.82574610240281e-05
8.53944079245211e-05
3.71547070268499e-05
4.71521988455099e-05
0.000103880038871664
5.90691980584696e-05
8.12050087780464e-05
5.05727573470087e-05
7.25800149372928e-05
5.12220683886355e-05
4.74154868479354e-05
7.43651039618713e-05
8.89587104931162e-05
5.5816376006608e-05
2.03154169049739e-05
3.13249590821638e-05
1.25257487672453e-05
3.05880798130405e-06
9.78686488891015e-05
5.79282961295428e-05
9.69915750678091e-05
4.46079449810653e-05
4.94900392207049e-05
4.22079599346236e-05
7.42803694128345e-05
7.73940262744428e-05
4.45381517308003e-05
1.87873507339738e-05
3.44690691254035e-05
-2.95344537378867e-05
5.58814752680187e-05
6.87531567662159e-05
5.11680953259471e-05
9.9391661337373e-05
4.92592372375136e-05
6.7960445457054e-05
-1.40904205641103e-06
7.34943955369024e-05
6.20937920197383e-05
1.06717737176788e-05
5.01424600898036e-05
1.50718505980188e-05
2.249582019685e-06
9.63515611278968e-05
7.97087667348146e-05
4.41722810847832e-05
-2.33641946656727e-06
5.94137877344542e-05
5.87621696498801e-05
5.61685394734195e-05
9.48402399574155e-05
2.53613943395145e-05
9.15233121226381e-05
8.52906468483182e-05
2.63046046917348e-05
3.23716062732289e-05
6.60473745564761e-05
0.000121139601789019
4.56813669209554e-05
7.40495102462732e-05
2.55037235612457e-05
0.000111518473130289
9.58754639107638e-05
7.48510312749273e-05
0.000103391040734737
0.000133953923800022
3.48248206925665e-05
4.01907214279212e-05
5.80187379035061e-05
3.34122775794857e-05
5.83757374603718e-05
6.45376274960483e-05
6.67375616363813e-05
9.90273717925599e-05
4.07831199487935e-05
8.45292203230409e-05
0.000116969464507044
6.26473642507719e-05
8.1010301182152e-05
5.75823464211774e-05
7.43625192704426e-05
7.75344814100084e-05
7.01259932412083e-05
4.57761019908031e-05
7.07457415489499e-05
2.26186818857462e-05
6.74644684806273e-05
8.69716395542582e-05
3.43514060712301e-05
5.67952722924883e-05
9.15833530431982e-05
2.92164563772341e-05
4.94592613456731e-05
4.65498365655083e-05
6.47024048000747e-05
8.03428246642407e-05
0.000107986245291991
4.40759508345368e-05
2.66317413647175e-05
6.84234515355452e-05
9.86033619253449e-05
2.55809486007782e-05
7.57666404072376e-05
6.36401494217827e-05
3.7785738862899e-05
6.91549728933383e-05
3.26394856460336e-05
7.03976246410817e-05
5.31854047899046e-05
1.58219669691452e-05
7.15815063872425e-05
7.00207104742517e-05
0.000105417641537628
2.57614426298302e-05
3.5148071654621e-05
3.53677269122367e-05
0.000105831353680991
9.31525659803207e-06
3.50183392818333e-05
8.32450624827736e-05
5.8560559055767e-05
4.00991770393979e-05
4.53113789378153e-05
6.60522536720215e-05
4.42666411777755e-05
8.10910813249168e-05
4.83043081114627e-05
0.000122589776604487
3.44010157042358e-05
4.75914414460192e-05
5.91346287563018e-05
4.44243364635301e-05
2.97891056662554e-05
7.57694142200291e-05
0.000140103355016479
5.05285302534225e-05
2.05288117238829e-05
7.13783906633471e-06
9.31195542937054e-05
7.78505648814339e-05
7.32249164640789e-05
1.43537253130246e-05
4.82202181341916e-05
6.87206954772853e-05
6.94808526610273e-05
0.000121140006638008
6.15473978969743e-05
3.06370359858892e-05
-2.2730136543895e-05
-3.36875946478611e-05
7.04212001329349e-05
7.6087284292522e-05
0.000119374906532727
8.08132224077243e-05
-5.26229606800788e-05
5.98219454301026e-05
6.54756944745766e-05
8.26188153525006e-05
6.89503513266888e-05
9.09838577066731e-05
9.41476814000566e-05
6.09921517436785e-05
3.58418573767479e-05
-4.03032822464221e-05
6.61949976564196e-05
7.90477955350805e-05
0.000105198145834309
2.974529915685e-05
6.95173111627606e-05
2.55113833928331e-05
5.9844569517465e-05
4.43188440968025e-05
5.49403568345692e-05
-1.33964112249325e-06
4.81157530584304e-05
7.63331601435422e-05
8.9802270050603e-05
0.000101781979766309
6.82914212738704e-05
5.97995629412117e-05
7.78877797138155e-05
7.80443933017535e-05
5.30061465008295e-05
3.97841508300211e-05
1.10188017769332e-05
3.15671220913923e-05
4.58453972556181e-05
5.47211349002855e-05
9.14666215295045e-05
8.45252892600938e-05
6.22914786532551e-05
8.61643891112813e-05
7.71311485047893e-05
2.45027442782894e-05
7.06566768141036e-05
1.10380347674415e-05
8.39981713036058e-05
4.99539098065928e-05
3.4028026105275e-05
6.55680239315474e-05
0.000107190929754472
6.26449231293458e-05
6.25620777396746e-05
2.96722811277693e-06
2.63740175730649e-05
9.52323412763724e-05
1.25727699483538e-05
3.55302994732986e-05
6.05482340309007e-05
4.17604634774329e-05
8.16335819867936e-05
0.000115226988204725
0.000105232031339846
0.0001035060007163
9.48653999410196e-05
0.000100909689632767
4.91302640820926e-05
3.22731022871637e-05
6.29260631915227e-05
8.31239203080297e-05
3.91619397886642e-06
6.44990053778946e-05
7.4957346926841e-05
0.00011666927627435
1.20293808828062e-05
4.91765665749783e-06
2.57225996141911e-05
9.22253646551004e-05
7.41712390161502e-05
9.76660863734258e-05
3.35648310964047e-05
9.56728329891351e-05
3.30669142187544e-05
8.82143207308564e-05
7.93614241982724e-05
7.14653747480078e-05
3.9379742596352e-05
7.65003054514807e-05
9.99026893926423e-05
8.12900393575534e-05
0.000105343429563112
9.38166868322879e-05
2.86672126414177e-05
4.85319830127843e-05
3.59467763589793e-05
5.03659021936028e-05
0.00012558424006777
3.12938201615253e-05
4.38430704704022e-05
4.40085326083639e-05
7.75873292166362e-05
7.4923788005097e-05
6.27401319200288e-05
8.32407353354169e-05
1.2346095648346e-05
6.93343240760883e-05
7.70367349592639e-05
0.000115978758962404
4.84505624743098e-05
5.2167910026521e-05
4.24176405308298e-05
5.51217578018931e-05
3.30320417925468e-05
6.25587319166531e-05
8.93800033682389e-05
6.44529488654022e-05
9.98023735100173e-05
1.0095385736842e-05
9.50478619276982e-05
9.68689311319807e-05
1.17707051284217e-05
5.25515181285491e-05
3.24331135873705e-06
0.000117600409022807
4.51480144815326e-05
-4.79118397714191e-05
1.79952515846101e-05
6.47349292515516e-05
5.90525105270616e-05
3.78314414612492e-05
6.03303993757561e-05
3.71816822010875e-05
0.000112205543980365
5.96055720291164e-05
6.31769529897067e-05
4.92968138622684e-05
6.7548283700786e-06
4.62180845692824e-05
5.34579265586927e-05
3.89080555474497e-05
0.000106002700957972
7.05471782266738e-05
6.72751627010265e-05
7.71358298200728e-05
1.24685155511184e-05
4.2515295992369e-05
5.49308456050304e-05
0.000125435756858121
0.000136917159093844
7.04675705667079e-05
7.34540509799132e-05
3.99149488075774e-05
3.82008109386094e-05
1.22606325554798e-05
3.11128351938021e-05
2.72549199351073e-05
6.66667021520028e-05
2.75836417045532e-05
8.66825091230881e-05
1.31228128215593e-05
6.03716579671929e-06
9.30075810731835e-05
0.000123979102488433
-1.20391675056096e-05
7.22396703725766e-05
2.56599496505917e-05
-1.58945720301171e-05
-2.04268604111491e-06
-2.22541438046071e-05
8.53631772718505e-05
2.88693880836546e-05
6.29502722767138e-05
9.23115678993191e-05
6.28156905074893e-05
-2.5083097345128e-05
5.79803295391841e-05
7.61253941625087e-05
3.69522135663411e-05
1.90964392907497e-05
1.03404028337949e-05
4.93845583587738e-05
3.58006790045623e-05
8.43519918753466e-05
6.431855882829e-05
-2.69722562756033e-06
4.31727442139086e-05
5.50430276450461e-05
3.21132615246057e-05
7.86459554094237e-05
7.10358817288783e-05
5.34407218695513e-05
6.60951336257835e-06
6.35516078384191e-05
7.89222199224145e-05
6.26548124682971e-05
9.44686298340194e-05
6.44387680359974e-05
7.00960292824468e-05
4.48852227788733e-05
9.50155164725535e-05
3.41559692295636e-05
7.80307891351771e-05
0.00010718040100068
5.71230004280904e-05
0.000106195909027584
5.20298575535582e-06
7.63326400674864e-05
7.3514050274524e-05
5.87497367396316e-06
5.39586134604989e-05
6.78682547679544e-05
5.60071853489514e-05
8.16323180441935e-05
3.03728645856082e-05
8.97807531326269e-05
6.49680206331499e-05
3.36120042517011e-05
0.000109284564610607
4.88173443826525e-05
-3.49532178531802e-06
7.01654354058652e-05
2.29274442818761e-05
9.4384937352417e-05
7.18712570283164e-05
6.66202232910938e-05
7.6945491434417e-05
7.9601596166179e-05
5.93453661277456e-05
0.000109225913133701
8.27393072074563e-05
6.14812589965385e-05
0.00011468063200196
3.6055590518609e-05
-1.06930810773096e-06
6.96240248516902e-05
4.87375680883853e-05
3.79347529678277e-05
0.000118443666516056
1.61704740104762e-05
0.000100393941557393
0.000121887466727258
2.17485752146661e-05
7.30884035955554e-05
4.92682236913584e-05
5.36701740124369e-05
2.21051212251925e-05
0.000127775008286043
5.66114059823221e-05
4.18885269080326e-05
7.27133146647576e-05
9.72385486344834e-05
9.12341884443879e-05
5.63549933372837e-05
2.58162945403496e-05
4.21754003219333e-05
0.00011255887900439
0.000106812300919885
5.00049598174523e-05
8.95555552820438e-05
6.38706643702446e-05
7.12506991725048e-05
5.27235972932828e-05
4.50758655763756e-05
7.05545443504531e-05
5.21292673930159e-05
6.85003369467654e-05
5.49513510629747e-05
7.87752397362834e-05
6.45462036833804e-05
5.25324591494123e-05
3.44358564391033e-05
0.000101944733818626
5.05544394053822e-05
3.30428854749566e-05
7.63163705199164e-05
4.0683393555143e-05
5.50951856416281e-05
7.93657965057827e-05
6.41656818752847e-05
5.28658666561064e-05
9.41742056755737e-05
1.63620896884642e-05
9.23464960591943e-05
3.40357543067699e-05
5.94900468189824e-05
5.33759530893219e-05
-7.92645248017498e-06
7.27148021676837e-06
0.000110891879014285
5.93428316290537e-05
-6.86287246563862e-06
1.71284708602217e-05
0.000106242964813357
8.23619948049049e-05
3.90562912449254e-06
2.43905174496084e-05
6.05444964829045e-05
7.73095420822072e-05
6.69737373077018e-05
0.000134388987274089
3.06716507772904e-05
4.69875446493396e-05
8.01203307799256e-05
7.85657936594269e-05
6.98435116142864e-05
1.3613410798089e-05
4.42309282630437e-05
0.000112820553513152
7.66189542093597e-05
7.60968460025112e-05
7.57742881523356e-05
6.16905711925611e-05
-5.75885977865037e-06
1.04539526685559e-05
8.08417228939627e-05
7.31121556768e-05
6.1515766343373e-05
3.20370243386775e-05
7.53529812396694e-05
3.42388917193835e-05
-8.03937830531751e-06
9.02985366232579e-05
9.647741964721e-05
1.25040856561674e-05
3.60652997752326e-05
4.18761944598017e-05
5.33339080315691e-05
3.4316288333237e-05
7.86974659403457e-05
5.13668088013742e-05
3.5809575730001e-05
-2.75807821665864e-06
1.38785590758446e-05
5.52210329207431e-05
7.96980178026829e-05
1.9156949739671e-05
4.16949031219022e-05
4.93975607555086e-05
3.60718974978973e-05
8.94126626800978e-05
8.08361465979215e-05
3.65176022485884e-05
-1.27507280537868e-05
0.000106401374594475
4.24466713506064e-05
0.000106518433890813
5.32223435567328e-05
0.000102982295485515
5.60803341717721e-05
0.000127827291145935
6.10862386693466e-05
8.98198588424685e-05
5.91706425399267e-05
7.38428715441776e-05
2.19903656440084e-05
3.21208157970407e-05
6.04795095978265e-05
3.64789942970418e-05
-2.27030049810495e-05
5.41203551799898e-05
7.4515615459711e-05
2.16342855568858e-05
3.27751647035783e-05
7.65803348017216e-05
8.49057963294982e-05
0.000102270493444082
9.49804978688789e-07
6.97213337027095e-05
6.22642135505803e-05
8.25339961154327e-05
4.82046659951109e-05
3.33317434689831e-05
8.44323494263634e-05
2.36519055808569e-05
9.24918332691057e-05
5.23949428719522e-05
3.63862823315567e-05
-7.69048051068931e-06
3.61574554375528e-05
4.76296038539572e-05
5.74479978954745e-05
8.82919495072728e-05
5.11670663689089e-05
3.22104673913016e-05
6.29260472943314e-05
-3.91360866643345e-06
7.04435341456601e-05
7.91852027414129e-05
4.49734136916714e-05
7.04504056508586e-05
3.78354370632035e-05
5.67337555306886e-05
5.87560222086007e-05
-1.15468354793351e-05
3.12434577474994e-05
6.05901721022256e-05
5.71297914288026e-05
6.3022996463413e-05
3.02644109625502e-05
5.58237568571958e-05
6.10145737350283e-05
0.000106133407332654
0.000116765875167543
5.20403831431268e-05
0.000115012891905477
4.97397212354097e-05
8.96290696632265e-05
-9.10302613929864e-06
5.01698774223936e-05
7.52575397487328e-05
0.000158189923066757
2.56011830841723e-05
0.000115832103713172
8.30048452001047e-05
6.44855583610166e-05
0.000114645862202282
2.7856100100764e-05
4.59273466195655e-05
7.67849389606478e-05
3.40515214632888e-05
4.12413254328567e-05
1.95163634916946e-05
4.58669829296114e-05
9.19142472144917e-05
7.88469021077835e-05
4.59143124627077e-05
6.90905558559273e-05
8.55451685807318e-05
6.38664596673621e-05
7.58191009583941e-05
9.85291006152392e-05
6.62147567659254e-05
8.64662906094455e-06
4.71760795623929e-06
4.48233601556132e-05
0.000108610730789366
6.3869735141919e-05
8.29145174678035e-05
5.1656740873444e-05
4.26653862162326e-05
7.94996515823101e-05
3.84233260593893e-06
0.00012477012557041
6.19163439370388e-05
6.221691575188e-05
6.47240972710951e-05
0.000132127311784208
3.16837546202187e-05
4.86826947009564e-05
3.27493925304302e-05
3.79361533730982e-05
9.46344408091844e-06
4.17779772704175e-05
5.67608763060642e-05
5.16736761181552e-05
9.35397760369914e-05
6.35958281594108e-05
7.66094358133315e-05
8.35813445560318e-05
6.81686211906509e-05
3.61435122685394e-05
9.74785323534048e-06
1.18813408295054e-05
2.57270426982043e-05
6.8790983282705e-05
2.55591539471116e-05
8.9338576256215e-05
5.97244644860359e-05
6.9874118634345e-05
8.66798824343913e-05
6.01127070882751e-06
3.03726872779401e-05
3.90744382792856e-05
-1.00559909784462e-05
1.47570916686745e-05
0.00010527732310796
9.65131278427745e-05
5.00365346294058e-05
-2.69472609920935e-05
6.1696314922134e-05
3.28452972746707e-05
0.000115129721313445
4.06669699601683e-05
1.41716419585388e-05
1.57253431830002e-05
5.36852384802667e-05
3.414581662615e-05
3.08671703209253e-05
2.86273509750116e-05
2.13596952294796e-05
-1.44499863796884e-05
0.000107869878160353
0.000106600707712545
7.93921766355021e-05
6.11085597973557e-05
7.64089556859167e-05
8.74525826480195e-06
5.93830643183231e-05
3.79097439237022e-05
9.88971859323652e-05
2.59928376143988e-06
7.75347852817805e-05
0.000105512061378103
0.000132157617141649
2.46772972950083e-05
3.7026618809646e-05
5.41014573053384e-05
8.30836308767487e-05
5.74516660680237e-05
5.71862507744442e-05
5.61112519037441e-05
7.39496889328317e-05
5.21609151403339e-05
8.53444419048445e-05
7.34109670804403e-05
0.000102254298334009
7.7483053868815e-05
4.39241845554215e-05
7.46499916424786e-05
1.3837999532386e-05
5.85262720602014e-05
4.21748173990668e-05
3.48341823839913e-05
2.8269966604326e-05
9.7428961181002e-05
1.79787424640488e-05
1.05834737479463e-05
8.60710825391572e-05
8.68464407734739e-05
6.7957998743787e-05
1.82314564783993e-05
0.000130871390301036
2.81902139037644e-05
7.58681512725515e-05
0.000119896567324332
0.000113065643369527
5.9776450724659e-05
5.21257881288782e-05
5.24964315336326e-05
-2.30641111554284e-05
5.2045226581764e-05
4.0335971759302e-05
-1.43473979023536e-05
8.35226823949632e-05
2.04009131082559e-05
2.05181135076618e-05
5.88058237920255e-05
-2.12409060323974e-05
2.25877792536865e-05
5.70746368930136e-05
6.84466602762369e-05
1.23105032473027e-05
3.27830837807994e-05
0.00010593855926107
4.61683169575363e-05
7.26232074411502e-05
1.44886312560947e-05
3.5019812459792e-05
1.99940632614092e-05
3.94917428315518e-05
4.39594093903456e-05
1.53484349782659e-06
5.86306117493152e-05
7.89762558345411e-05
3.74431225103552e-05
7.15896264810757e-05
-2.22503663635493e-06
3.47374560895848e-05
6.53396240154901e-05
0.000128148278479982
2.51531029882981e-05
2.81228440685958e-05
3.81936978482136e-07
9.49105923139121e-05
4.92116547716515e-05
7.04717945447925e-05
7.3797487474065e-06
7.48624915970806e-05
8.894215408858e-05
5.15451173021462e-05
4.83181843433399e-05
4.81124224695055e-05
4.5739555536758e-05
6.4653870683562e-05
4.00349178764117e-05
6.96393390252056e-05
5.40713990748301e-05
9.76946357269964e-05
8.17541565444475e-05
6.12105081256757e-05
3.1234227811014e-05
5.48186058938938e-05
-1.69708941366946e-06
2.6219410718331e-05
7.69118885488e-05
5.74663101310825e-05
0.000144351070657587
4.96620366082476e-05
5.47989143833859e-05
5.29260702871004e-05
1.62396521248113e-05
6.1181605972618e-05
2.44885279276406e-05
3.40687094430734e-05
4.98284951331706e-05
6.43282550416042e-05
6.55027267382559e-05
4.79551558257339e-05
7.654169702024e-05
7.56696519084604e-05
4.97512906995051e-05
7.16607615461883e-05
5.77832110839823e-05
7.28482616736512e-05
2.89402736480555e-05
0.000113550914263216
1.57032943858392e-05
4.8272343523485e-05
1.27155630960811e-05
6.82936830954842e-05
7.48304481041276e-05
8.66230313543064e-05
5.28156950675958e-05
5.07197891031539e-05
4.60734158914889e-05
7.53813054265398e-05
2.48071833411842e-05
8.66549204829548e-05
2.23994527091164e-05
9.83533008854263e-05
2.99840236676018e-05
5.54366783564675e-05
8.63672373727383e-05
8.3998140126183e-05
-1.65995979995237e-07
9.06758572651578e-05
4.57685374050094e-05
9.32858244634999e-05
6.78191013075991e-05
4.3317832537037e-05
6.88916415858947e-05
-8.7653453273831e-06
4.38193792265904e-05
0.00011001401327013
4.84680902210595e-05
4.48523529261971e-05
5.88467675636553e-05
-1.93726061693054e-05
5.29363074048316e-05
3.78738654591805e-05
0.000105109018740973
5.10104663714579e-05
8.07517777525988e-05
4.11258345702199e-05
6.02611263556197e-05
0.000104773007056029
5.37375424330043e-05
-2.81097043278665e-05
0.000101831790340498
3.27499708194349e-05
4.95830828261459e-05
2.20933959876537e-05
3.48172981713774e-05
6.29583490770237e-05
9.41990230139223e-05
1.31439257144614e-05
6.60536100805351e-05
3.85964004683764e-05
2.94524476112017e-05
3.11695303333834e-05
-4.75090590348738e-05
8.65497496469625e-05
0.000106243056673435
6.99737427906944e-05
8.20597333765867e-05
9.17198507555793e-05
4.2403533767449e-05
5.44290091695485e-05
0.000103254743699245
3.81897712798073e-05
4.16196680095514e-05
3.04849793065862e-05
3.14095486144491e-05
5.7489813352282e-05
9.27486146649415e-05
0.000123819962677696
0.00013628106957272
4.83012316730125e-05
1.36326626387291e-05
9.50796660816192e-05
9.14359946487455e-06
9.11314477592791e-05
4.18740187656251e-05
6.5217880207154e-05
1.1130066222796e-05
4.76357650907222e-05
3.50007950353444e-05
6.05705460157367e-05
4.88851710373207e-05
6.75666125479084e-05
4.31155543177523e-05
3.70990974203529e-05
7.24152823298992e-05
9.19784348306243e-05
4.63533179408459e-05
9.72892081612336e-05
1.52271276370321e-05
4.88222859436871e-05
1.68841794121578e-05
6.2425791044327e-05
5.37516965508945e-06
6.0171589610454e-05
3.48830866284949e-05
-4.94891847325547e-06
3.47746320808186e-05
3.42050703003153e-05
2.63552600024472e-05
8.89352275270959e-05
4.10878741598677e-05
5.6051262696786e-05
5.65413776091128e-05
5.97867902442288e-05
9.78932603179664e-05
6.12912233469362e-05
3.92681710772998e-05
9.98058392225259e-05
9.20754767010992e-05
-1.30915845509193e-05
4.02842956718957e-05
4.46797159316019e-05
5.47277578596285e-05
7.29945591627965e-05
9.34942772125302e-05
2.4782169967423e-05
7.78220577126595e-05
6.63939402089748e-05
5.15385070874591e-05
2.79449173300423e-05
3.68467963734165e-05
4.12684624160688e-05
0.000110522153534425
5.71716965063385e-05
-4.91504848300572e-06
2.76094083817914e-05
3.73487191905021e-05
6.8346331232365e-05
5.30618477844094e-05
8.56859360113302e-05
8.2083309509908e-05
8.46645451292123e-05
6.8711198769441e-05
9.79305128990672e-05
6.53176338383281e-05
5.22259559895154e-05
9.21540881134594e-05
4.73942238884397e-05
4.08995413980165e-05
3.73005945060311e-05
8.39090985076475e-05
2.52635658784606e-05
7.31135945967521e-05
6.1322701006409e-05
5.04734741341784e-05
0.000113212836435134
4.46135259623441e-05
3.15947612995922e-05
7.02554803049408e-05
2.58635609789504e-05
5.67098185737352e-05
8.87654650545096e-05
3.90213672360838e-05
4.79737182724845e-05
3.01312266232963e-05
5.76173746732928e-05
6.5207753394489e-05
3.74781636360489e-05
4.14272888925083e-05
9.1937643383428e-05
-1.18982154294048e-05
4.18052794905555e-05
5.41037350873359e-05
4.47566364383417e-05
5.79925545535204e-05
-2.00844834770654e-05
6.67220869092938e-05
7.21927890087493e-05
1.98130329107262e-05
6.16131755739121e-05
8.49097000380561e-05
9.03184691904262e-05
7.44269346779852e-05
8.35295889657139e-05
1.07825617120307e-05
5.4548175623583e-05
6.95584346706295e-05
2.39649149369569e-05
9.23391297379491e-05
8.68427304235182e-05
8.01035920088205e-05
4.19401075597268e-05
5.86921703293893e-05
4.34848046872844e-05
-7.84390529977944e-06
4.41109065994524e-05
6.54906884467185e-05
3.61710669263465e-05
-2.89181592463766e-06
4.02523534059457e-05
7.39951425776129e-05
4.68331326786975e-05
6.37249909501899e-05
6.8025375750987e-05
-1.01082369325973e-06
0.000153410590429157
7.08002843623564e-05
7.06893720890514e-05
6.08326021103372e-05
3.87483144220742e-05
7.39713007813539e-05
7.81666470459544e-05
6.27206251416907e-05
6.38847265175822e-05
0.000127798599140522
4.89618726072992e-05
2.44752944850592e-05
8.49039350598075e-05
5.80155100111237e-05
4.11443231239973e-05
2.40407723737585e-05
0.000135471601214861
8.71348612044298e-05
8.89673425707355e-06
6.50730040872553e-05
5.60800937717276e-05
5.37123760758877e-05
4.99982830310241e-05
9.68977419454428e-05
0.000121963318200331
5.59905012588614e-05
3.63712755737736e-05
4.54115367831596e-05
5.17274100912283e-05
1.39655396255078e-05
7.82306373597614e-05
4.78302318863504e-05
1.44416243482568e-06
8.18846368128487e-05
4.44788242206036e-05
0.000120154806137487
1.58129227517342e-05
8.00241251804347e-05
7.10742653309991e-05
8.69957060726004e-05
8.89192536168669e-05
6.43392043882986e-05
4.70596416679309e-05
5.72849938739456e-05
4.26631125916568e-05
0.000115704182782406
8.33086334824138e-05
7.24544132077288e-05
0.000128936518824204
3.69034884813456e-05
3.07277823449977e-05
8.42352905680278e-05
6.02833753710818e-05
8.32690638071675e-05
0.0001089471223531
6.2735062174788e-05
5.82914982883497e-05
5.47357741275772e-05
2.88702663423055e-05
4.85257631053156e-05
8.89450353138695e-05
7.32808542825399e-05
2.68703157993919e-05
9.9745454375645e-05
5.5244952796659e-05
4.7267394127475e-05
0.00010902722130349
4.38273214206117e-05
4.72581835141673e-05
0.000119623798732404
8.20043361523078e-05
4.7182999403557e-05
4.2872487608912e-05
3.58743951165278e-05
2.35024425193165e-05
5.92894947198763e-05
7.65452708286807e-05
5.49072689985191e-05
-1.67411161604508e-05
7.95195981255036e-05
4.3365374788415e-05
-1.68681225687527e-05
2.90155291428482e-05
6.58743408824888e-05
0.000125069015197794
8.22434476795114e-05
9.47541572624321e-05
4.79435310658171e-05
6.052383295273e-05
5.46356244747197e-05
7.44117295044075e-05
5.51434764163636e-05
7.57745916300828e-05
8.1306417366801e-05
5.7985092310556e-05
3.70222994918629e-05
1.90737142189825e-05
5.54549800252168e-05
5.91706210329891e-05
4.69409457967688e-05
7.60239367620711e-05
0.000106906759080862
6.37874656326776e-05
0.000107105468557401
8.27080409675203e-05
7.39287741747854e-05
5.71117385804339e-05
1.39806259408558e-05
9.11984416683247e-05
7.09273588768279e-05
0.000100152548081953
8.42646430539702e-05
3.44287801674499e-05
3.60822416985755e-05
8.34053130047604e-05
6.8027617389801e-05
6.36517941399553e-05
7.98261862980623e-05
6.55431138414463e-05
7.03558799568894e-05
6.31616013820311e-05
7.23958654570434e-05
1.99945641026855e-06
6.46508243241787e-05
1.85751026022234e-05
0.000145473200603207
5.59490258285284e-05
2.3580618872845e-05
0.000113135523645101
2.17919388538142e-05
0.000114579875091736
5.33716921397033e-05
-3.82703606192173e-05
7.50297229139182e-05
4.31164334790489e-06
3.60512948859199e-05
4.69097954500622e-07
7.77098764087621e-05
2.43649644410337e-05
9.72241798444548e-05
3.45701021930337e-05
4.75891322312759e-05
8.16054267350648e-05
4.45012004401339e-05
4.01186111626229e-05
2.23142382964002e-05
9.95061618419936e-05
6.14109622123556e-05
0.000114163849875701
0.000121777859747739
5.40872423334746e-05
2.73901431526995e-05
9.90350332571581e-05
5.76470825635046e-05
-7.46671647060768e-06
6.87498569297791e-05
7.62619367531037e-05
5.3513424602908e-05
0.000103172743590709
5.53333548407017e-05
0.000107032112073298
6.40715589912359e-05
0.000117351513075214
3.74821604375072e-05
6.84308631584867e-05
9.30527933536729e-05
5.15021756463477e-05
2.4872469044962e-05
8.69671608578326e-05
3.14662001249379e-05
4.71241492835715e-05
4.34247023731031e-05
3.56949104545927e-05
6.33541356567045e-05
6.6227223589447e-05
4.9488673976159e-05
9.67724357905892e-05
3.9750497541626e-05
1.37364946566263e-05
6.269656288508e-05
4.55295678915352e-05
1.23371213178868e-05
8.26749958086851e-05
0.00010364154977063
4.45671218082113e-05
7.71991614462757e-05
2.79976842237851e-05
2.72604549192755e-05
7.28465540234806e-05
3.91654763738241e-05
7.85289114899291e-05
6.28384000803263e-05
6.62248031284561e-05
5.57439035979531e-05
7.37031686552139e-05
0.000117095851079058
1.35658775293035e-05
6.34316978963096e-05
7.43449588050085e-05
5.71565691933459e-06
2.53587278457626e-05
1.18109966083573e-05
4.78611039473339e-05
0.000100036929241648
5.47651999532991e-05
5.74074105856198e-05
6.73004056320578e-05
5.1105929336922e-05
0.000100648573819136
8.63675102039106e-06
0.000108117893667392
2.36069906550367e-05
4.11941615622553e-05
3.7302978354761e-05
-3.09754151214953e-06
1.29660680586697e-05
5.32992767550835e-05
9.20349686208335e-05
7.37344804754239e-05
7.62303562646326e-05
-2.80168691847117e-05
2.26805085708179e-05
6.0368092352748e-05
6.51059473385987e-05
8.12216988091479e-05
2.79134797208594e-05
5.76793422443534e-05
2.28075865553892e-05
5.38729809457654e-06
1.17273606161394e-07
9.37107440750064e-05
8.79297399045542e-05
5.34542867878099e-05
8.37618781065192e-05
7.58441358804381e-05
7.25700349095873e-05
2.627026234041e-05
-2.42322363971237e-06
3.51809591047578e-05
5.58030828684415e-05
-8.67648180858229e-06
9.28151124138775e-05
6.34165079737545e-05
2.43852903987389e-05
7.34587139006576e-05
6.12595626568611e-05
2.05071205905197e-05
6.07860026301929e-05
0.000116312790398736
6.80855165803555e-05
0.000102674312129834
7.81295027349164e-06
3.5584736648573e-05
9.67796837564559e-05
6.18594909109188e-05
4.63572986217188e-05
5.60198374645235e-05
7.46592656177156e-05
8.17459055105239e-05
7.04698582036289e-06
5.59514251001145e-05
5.74947329667084e-05
8.26816629527202e-05
9.41807588279112e-05
8.0933198900906e-05
9.87697825632825e-05
4.63689066642492e-05
3.91173465027338e-05
7.61292036935085e-05
6.54235642355326e-05
6.26086624009287e-05
3.47317146240075e-05
-4.35968319045103e-05
4.18080981108406e-05
8.02102180200554e-05
8.04816901740999e-06
-2.43865119326621e-05
1.22008245746823e-05
6.84600429634166e-05
4.20741308120745e-05
6.4582142594987e-06
6.72663929183294e-05
4.60371992368608e-05
6.57624527398731e-05
2.21260463835792e-05
9.20662343108484e-05
2.68377007807648e-05
7.17572176701212e-05
2.65861788342593e-05
0.000162973016768173
6.69736195985205e-05
8.28404007619279e-05
8.5664100576344e-05
2.41289813903195e-05
4.39707067608851e-05
6.2940171952037e-05
1.7068327374649e-05
0.000119229682670027
4.28747421896904e-05
5.58864071496542e-05
0.000104295945257222
5.3092815401157e-05
0.000100133104178339
6.50202104904931e-06
4.09015393115937e-05
3.7246232243246e-05
1.25027747269255e-05
5.68360406203811e-05
2.32296880954681e-05
6.78646443427939e-05
4.82061496248239e-05
7.66723371765176e-05
3.98451226373656e-05
4.27728630152953e-05
2.09433935505137e-06
5.16953211912252e-05
5.657954444975e-05
1.14040107664883e-05
0.00010761291024194
1.30473336744059e-05
7.05276217040974e-05
6.25095014331832e-05
1.89754218617729e-05
5.94376069167207e-05
5.96664141587003e-05
3.38789977999494e-05
6.76895016960445e-05
5.62704138984266e-05
6.80927598192757e-05
3.70718565990615e-05
3.27290363686889e-05
5.4563211919352e-05
7.98757032286722e-05
3.8763188592439e-05
6.9789395144779e-05
4.56628962183725e-05
9.34256795990733e-05
6.0006481855198e-05
9.20890341475537e-05
-1.22873109904587e-05
-4.74179621399816e-05
-2.66898666134501e-05
9.83595386436499e-05
4.30869232825673e-05
5.67243376567128e-05
1.6499080909051e-05
8.77307209004527e-05
2.74012857274367e-05
9.76760813040069e-05
4.0966081597223e-05
0.000103755974144831
6.24728753077393e-05
8.20708151907763e-05
0.000103329411732847
7.95195084104986e-05
4.24123378617064e-05
4.04748486150654e-05
4.91422824143094e-05
8.97856872748159e-05
7.94452703870635e-06
7.67205269870475e-05
6.78253159579162e-05
9.07814861466541e-05
2.96381991335528e-05
2.98706542937525e-05
4.61731317804533e-07
3.3549954587739e-05
8.82436873233641e-05
2.53434793394255e-05
5.45840888950294e-05
7.5331792580357e-05
4.77459583319617e-05
5.85225696246027e-05
6.84695613136876e-05
7.2072830572357e-05
-3.89859856130512e-05
5.75332413671884e-05
-1.17639629657898e-05
4.53466634443798e-05
6.8391709979763e-05
3.7414650334214e-05
8.23589757103553e-06
0.000123422331504505
0.000100735951467393
9.46865385549275e-05
2.19275926059887e-05
6.57313662682162e-05
6.40149194659658e-05
1.68061733730371e-05
7.8373332625829e-05
9.55507828839039e-05
1.08996531686721e-05
2.8389702700588e-05
3.84735056375989e-05
5.16506800462281e-05
2.74689780915969e-05
5.48749115205113e-05
8.16778316080054e-05
8.69847479405217e-05
-4.07784751492656e-06
5.68726784310262e-05
6.42522346107273e-05
5.0426267591247e-05
5.5206758681031e-05
3.2905423782677e-05
2.36610098878029e-05
2.00861250462201e-05
3.75261033844235e-05
9.02108200224415e-05
-2.55129251583937e-06
3.66815673189689e-05
3.63014513310072e-05
3.23919230964448e-05
8.07634224562998e-06
2.98383234984313e-05
4.4942112212432e-05
6.10815732677293e-05
4.27580409139099e-05
0.000179363313106297
8.16724050219697e-05
6.82576271315119e-05
5.46649634550587e-05
5.21043521811193e-05
1.58454330336263e-05
5.70337256858502e-05
4.20228428609904e-05
4.18855011014518e-05
8.97209897166242e-05
5.07771049137201e-06
1.19240695817804e-05
2.24953704026489e-05
1.54858309922298e-05
5.49949014244849e-05
6.36919141962625e-05
6.29689963170108e-05
8.86346687241443e-05
9.50261099925252e-05
-3.27550056314997e-05
7.22763095167668e-05
0.000102441447264341
-2.43459743350813e-05
8.67647997687005e-05
2.67268696284446e-05
6.3151932300107e-05
3.32269265648139e-05
5.93905492747638e-05
6.34347937708767e-05
6.35064809906129e-05
6.35740343362197e-06
0.000107365677791603
7.75297061617837e-05
8.31583177489778e-05
4.81500803965381e-05
8.5024487025673e-05
8.34488258179948e-05
2.15287014480417e-05
5.42421788946456e-05
3.82725303180008e-05
3.94799639733698e-05
8.81882098545523e-05
9.14040082320725e-06
0.000103602416165931
7.21650589767621e-05
9.0669301316645e-05
9.9564345125152e-05
2.78168330836281e-05
4.10187309287757e-05
6.38227291780955e-05
4.90616634836583e-05
7.84590828228715e-05
3.86640536104339e-05
1.73243169356303e-05
9.87742010632132e-05
2.33070326160125e-05
6.47653777265726e-05
3.72225833080793e-05
4.69060339315397e-05
5.30308267686465e-05
6.7760178335762e-05
3.29434003739787e-05
5.24328134565134e-05
2.21116916650781e-05
1.02863867474369e-05
4.76575008980252e-05
9.19537728648311e-05
2.9814559846341e-05
3.42732608685073e-05
9.32859103757882e-05
0.00010244013327678
6.06098827909656e-05
9.16527090212546e-05
6.01580599056797e-05
-2.96581428638817e-05
7.53744233738948e-05
3.68316379157706e-05
2.58063741416139e-05
4.11044895058668e-05
7.07154009823406e-05
9.81827591080099e-05
8.52370907424113e-05
3.89101550548978e-05
6.60237433743089e-05
1.14034520232702e-05
4.4788283071727e-05
4.96675194879479e-05
3.0782428861337e-05
1.62253810960394e-05
1.41442411849405e-05
6.28951073652379e-05
1.98875486698061e-05
1.15462131807548e-05
0.000113008607414499
8.10543479891663e-05
9.08607351492568e-06
5.01141329221582e-05
9.06752511112495e-05
2.39687877027645e-05
4.78707144552504e-05
4.77710112478599e-05
0.000126367365848994
8.91947532706942e-05
5.2333837512029e-05
6.78478193186977e-05
0.000107520164816062
7.66832479904412e-05
6.04518937617392e-05
5.30225004979616e-05
3.17488572210454e-05
1.17115371298018e-05
8.61505861604791e-05
1.85562955259952e-05
8.78379106324283e-05
2.96805197687517e-05
0.000103635257254226
6.48584533033572e-05
6.74517205047681e-05
6.64985812307219e-05
4.93144877138676e-05
0.000131065804386829
7.97842518358246e-06
8.04786520659962e-05
6.3039470544813e-05
3.73674678599361e-06
2.4250903301367e-05
0.000100949462047735
4.29518358278634e-05
2.48563172454466e-05
8.80980676971529e-05
9.40710588589604e-05
4.31578706315178e-05
0.000131125045848104
4.67793471598285e-05
5.51403164604573e-05
5.83615299192826e-05
5.50014594653989e-05
4.68464123686044e-05
6.52370881430866e-05
6.81164081852431e-05
0.000130401008508502
-5.67915724927314e-06
7.45708609342468e-05
4.41252299037369e-05
2.50336483188681e-05
5.29294298157075e-05
6.56406153381139e-05
7.28630070478343e-05
4.00648600818612e-05
4.577850946836e-05
-1.55355291702203e-06
7.06947157314726e-06
5.22969945177011e-05
2.85860775300545e-05
2.03004991622783e-06
6.07846671316718e-05
5.23737557116948e-05
3.75953029386402e-05
0.000122521761456807
0.000109990625192322
0.00012606926457589
8.09439235728503e-06
6.57731480714893e-05
3.20640000233233e-05
6.52817619493769e-05
9.45557955295537e-05
6.80489257959674e-05
4.72666409302114e-05
2.43649050610446e-05
0.000120754165107491
3.46054236794069e-05
4.25598069904828e-05
0.000121704949399376
6.03795626672416e-05
6.3001880456896e-05
7.63548748285152e-05
6.34677024227325e-05
3.8206585729418e-05
8.36532170312877e-05
7.41648929574589e-05
4.60453651646932e-05
5.63462833588089e-05
5.2404938292568e-05
2.77396016340038e-05
0.000134633510444648
0.000116593330800868
7.57855357897022e-05
-2.90046557399709e-06
-4.32855311893176e-05
2.19987440487035e-07
8.83031071348513e-05
5.14106761027689e-05
2.05346150913916e-05
4.27365576048114e-05
8.28001052603435e-06
6.82440469150998e-05
5.36081412895775e-05
3.82451169982266e-05
0.000111955664061079
6.90991050812987e-05
4.73437978388759e-05
2.05719467267429e-05
9.22795828944224e-05
3.93542530828557e-05
1.00806310781212e-05
3.85841040875949e-06
6.7405387750269e-05
4.29031151339446e-05
4.06166655650697e-05
8.47284134137571e-05
0.000113819503471989
5.47171415543312e-05
6.2449924606101e-05
2.42526129416229e-05
8.45141215568052e-05
3.55072273260183e-05
2.78864655994372e-05
6.63429506948117e-05
0.00012237564256698
7.92231286926045e-05
7.93919836204266e-05
5.7616493568213e-05
4.97966813817555e-05
8.26681486043902e-05
7.37790313086709e-05
5.84383719165705e-05
5.78565272631368e-05
9.82607413245944e-05
7.78505920661763e-05
9.19959345459731e-05
2.20653209349449e-05
4.69868443773606e-05
6.43916402351329e-05
6.7008807378588e-05
4.2276412919597e-05
1.21536967519532e-05
7.98010078041426e-05
5.0425592946858e-05
6.0263832434804e-05
0.000108688150996679
2.40963114803672e-05
6.63835563372339e-05
0.000122616363032877
9.47476140189248e-05
0.000102942629141323
6.99456642607203e-05
5.14356073428879e-05
8.49624652091516e-06
3.96505864509578e-05
0.000109239989901724
5.10120709117642e-05
1.83943551873317e-05
0.000105183939498361
2.02287563471686e-05
9.98667204206762e-05
3.97725329787265e-05
9.23094456173553e-07
4.50772541356882e-05
0.000106972552787666
7.37266838987261e-05
5.32171105898736e-05
7.2964342095198e-05
3.01210847379691e-05
7.37560392684957e-05
4.04859909745675e-05
9.21937378235365e-05
6.75576645860969e-05
4.28262253556562e-05
6.50670102627881e-05
4.0457640684059e-05
6.79388323420338e-05
1.54377547146201e-05
2.02515315557806e-05
9.96256034762656e-05
4.05122927172905e-05
6.32787976392642e-05
8.27549171865334e-05
7.13940291203549e-05
2.90231906012903e-05
6.0831411717238e-05
0.00012135885675011
-4.36750996587665e-05
7.6647012914625e-05
-1.60295049328619e-05
7.75844192660158e-07
3.16145526566328e-05
3.65191208537333e-05
5.28476701539297e-05
5.77302323672363e-05
5.10171092057067e-05
9.49642339323672e-05
0.00012083040693114
8.20006650067219e-06
2.6403631024213e-05
-8.80789614104325e-06
0.000120787256511174
4.81961842536014e-05
7.37090607172987e-05
3.2996254972356e-05
7.2225237540322e-05
2.22389396003263e-05
3.52739611201376e-05
3.18545887972997e-05
6.4464196328346e-05
3.50653595203869e-05
2.32272028030564e-06
1.76823511452206e-05
0.000124526709296914
7.2774286949163e-05
3.48814059842091e-05
5.63820701163963e-05
8.965723473392e-05
5.50059912711172e-05
2.59869892847986e-05
4.09188643579035e-05
0.000120841396350159
4.11579537196838e-05
8.57704756116839e-05
6.370666920811e-05
8.60256380541387e-05
4.00897629267947e-05
4.3800189837721e-05
0.000103831501710168
9.1313732561711e-05
4.68786838327607e-05
3.08848617607332e-05
9.41110949155021e-05
3.39591144596844e-05
5.97618964354038e-05
3.77163492100003e-05
2.05799008905529e-05
7.31239021388449e-05
6.95007685307544e-05
3.25219219330335e-05
5.34581646226613e-06
3.86171351341625e-05
6.4592647050293e-05
5.77893092796575e-05
8.03023733278696e-05
8.03812668206942e-05
4.51611174446574e-05
5.44020067951557e-05
3.35046925292114e-05
3.75473030923431e-05
2.52825016288536e-05
7.11350568669854e-05
1.61587593967973e-05
1.72922862924149e-06
-7.91462621492138e-06
4.61578727917715e-06
5.2246048131231e-05
3.70223825605581e-05
4.29924227278642e-05
8.95335685340453e-06
7.05285227236754e-05
0.000105628979597848
7.85021264714322e-05
4.02377742138513e-05
8.96713155435287e-05
6.57183207699804e-05
8.75719975271151e-05
0.000106923287527255
4.07467804429486e-05
5.44086844213714e-05
3.52882753791959e-05
9.61993847722573e-05
0.000109074438006811
5.96350527565675e-05
5.81239238870251e-05
8.88348800926833e-06
8.54347740569004e-05
5.94687077160804e-05
5.53159141260223e-05
7.03724625049162e-06
6.78048459030935e-05
7.24730452110339e-05
0.000125671408547931
8.27582772307455e-05
0.00011791508967816
1.95285441095849e-06
2.69179953207959e-05
5.30924890978961e-05
7.75319941664021e-05
3.96323477274245e-05
-6.03974659605543e-06
6.93537227918393e-05
6.16196883740608e-05
5.2178618305106e-05
2.35658214736195e-05
3.35775547029198e-05
8.45400065405066e-05
5.612043653992e-05
2.10073587696912e-05
-5.55046568831792e-06
8.12361278564499e-05
9.66655942025436e-05
7.64411544950769e-05
3.67341130004014e-05
5.22175319760351e-05
6.65326310685183e-05
1.03234248492029e-05
8.49845272109186e-05
8.56904599700581e-05
4.74897553846731e-05
6.55141933404635e-05
3.03639443118354e-05
7.76048032607336e-05
0.000102926704549608
6.48246291058799e-05
2.51284326162295e-05
2.27629831585886e-05
5.02621182490509e-05
3.30065551652696e-05
0.000158107843057216
4.97119181502801e-05
6.94419764400792e-05
6.42617614410737e-06
2.7289477139253e-05
6.42906785958198e-05
6.4867186725148e-05
2.24074606250553e-05
0.000115946889166204
4.75426286057566e-05
4.65876105107821e-05
8.76690509000658e-05
9.17545382908313e-05
8.1895151854474e-05
8.37347146938933e-05
4.21046765455459e-05
4.61273726695767e-05
8.69485226611633e-05
5.18191968971526e-05
2.12541674807404e-05
2.72531716026358e-05
5.15275612774477e-05
3.01122761221014e-05
9.26100742317899e-05
-2.74146226095857e-05
2.17633991766597e-05
9.15213386697601e-05
0.000130857307508729
1.3094086834384e-05
6.2167319057955e-05
2.35203247300129e-05
5.22787724871339e-05
4.64982963095487e-05
5.57210463577994e-05
7.64541197073919e-06
9.61238949005724e-06
-1.36759999983799e-05
3.1169675101028e-05
9.32316336831277e-05
3.78789291387239e-05
7.10558443396337e-05
7.31589054819035e-05
3.58564044492912e-05
4.68485271002766e-05
2.949285805592e-05
9.44022275299588e-05
0.000112569707952424
0.000100930382124919
5.53455868050209e-05
2.80384145192892e-05
4.07931424157806e-05
3.66753061385797e-05
0.000140355135611874
3.98944821910266e-05
2.67198806772965e-05
8.24239279477211e-05
8.28070636876662e-05
8.05342653500108e-05
4.33104449133191e-05
8.33870524249855e-05
5.22708965601723e-05
8.97313200768963e-05
-2.35745411405334e-05
5.17432829834735e-05
1.64026738233209e-05
4.82286778426572e-05
4.42377492352137e-05
0.000125574136482957
8.96758798078029e-05
5.29571322859782e-05
8.07074488043063e-05
4.13193802315434e-05
7.69108640369091e-05
8.2343166634573e-05
7.89878019295004e-05
9.01934682038574e-05
5.79178842487221e-05
7.04585267669741e-05
8.71351534395298e-05
4.47628574037656e-05
5.90987362191279e-05
4.23677713035308e-05
3.1146334267928e-05
7.09982747403788e-05
6.26635305092907e-05
9.18961601721966e-05
-1.36694316885434e-05
5.38628848378655e-05
5.3769516074465e-05
7.46966279248523e-05
3.91451089412529e-05
9.81019930263261e-05
1.91321698914347e-05
7.28427410590268e-05
7.93963485850446e-05
-3.51651856921721e-05
4.71565825518557e-05
4.51261946284367e-05
5.74256868544353e-05
3.52993903468851e-05
0.00013438263870413
9.34735736093106e-06
5.66301780089101e-05
3.6259931481563e-07
2.91404690754224e-05
6.05510389011368e-05
4.26940492331309e-05
7.89243198235587e-05
3.56770312450948e-06
7.21534688895593e-05
1.0837318707703e-05
6.16895549996244e-05
0.000102502130969221
9.32864002224524e-05
7.42247743483649e-05
6.4042043251183e-05
7.95393032600828e-05
6.51540995607109e-05
8.01567306525257e-05
5.04022322653997e-05
5.89938785864042e-05
4.77079869081019e-05
1.72312220558566e-05
5.23899277721728e-05
7.11382418642251e-05
3.88296728961775e-05
4.05940361698822e-05
8.95929820162274e-06
3.07600427922124e-05
8.7542443018897e-05
1.85888273774882e-06
0.000109660205134419
0.000112222283440095
3.76201069057175e-05
7.57438528109034e-05
2.28069574161737e-05
0.000117596466936168
4.79863316958937e-06
6.67536621892919e-05
0.000108531223209271
7.82551054897535e-05
-5.28629666993278e-06
3.76271025795289e-05
2.30178208512364e-05
-1.39659516220298e-05
5.47266299283813e-05
5.06985097640231e-05
5.43531088438024e-05
0.00011673806071367
7.11319591497244e-05
-2.8730154587516e-05
4.90413249609249e-05
5.33218259161797e-05
9.36600948985264e-06
6.45496580444342e-05
2.49290914785407e-05
3.74874511432508e-05
2.52402527212404e-05
7.45289802862276e-05
5.03681311336056e-05
5.29118395358693e-05
7.7834865185585e-05
4.47918510163994e-05
7.15310185715222e-05
5.82026104552637e-05
-1.18356314636452e-06
2.08511627072813e-05
1.77225550205483e-05
7.62573826217829e-05
5.93304195543984e-05
3.49169470980929e-05
3.30081108128481e-05
4.76582856502229e-05
4.56260757097902e-05
2.18118057822237e-05
0.000126405733915195
5.09347748009289e-05
4.38052660744627e-05
4.20801176675864e-05
6.20160872882146e-05
3.44486946695264e-05
0.000124364325190698
4.47235226245476e-05
4.52607751107574e-05
3.49597720641297e-05
8.36654305931867e-05
3.61223622203057e-05
1.55597212363159e-05
0.000144019339617327
7.48351957225583e-05
-3.43999863159395e-05
3.27651494346634e-05
5.01050348450028e-05
5.85815105832167e-05
5.70570141556945e-05
4.68530587835356e-05
-2.48580622713956e-05
5.99703277485523e-05
9.76765145428294e-05
-1.03185772706363e-05
3.26917308157346e-05
6.21688913046409e-05
5.27437725820007e-05
2.52589602097499e-05
2.23779227711946e-05
4.26047795333674e-05
2.4208875005483e-05
3.03335235081484e-05
4.79652875480809e-06
5.17418348906466e-06
-1.56206906962343e-06
-1.68474224508965e-06
2.01495287490483e-05
9.71802525700529e-05
9.32518509377849e-05
9.58144559287477e-05
1.46323356233252e-05
6.82332833923504e-05
6.31082033945696e-05
2.95302099242283e-05
7.09688092323735e-06
3.80202759173052e-05
4.12770663749661e-05
7.79804422949506e-05
2.71531006201528e-05
2.07543253200415e-05
7.67371098943804e-05
9.772003197081e-05
1.15971141161107e-05
5.73519825335288e-05
8.18865966249684e-05
7.10805906115299e-05
6.47970590957299e-05
5.1280883156874e-05
5.37594867551672e-06
9.03375131629238e-05
4.85496513788523e-05
5.50948594193948e-05
9.4208616399605e-05
6.58978660074444e-05
7.74232917425172e-06
6.17133969606887e-05
3.31836929606174e-05
7.16331428126791e-05
5.55187191633324e-05
4.27447789771886e-05
7.38063866439544e-05
4.10689990426263e-05
0.000132508419222627
8.9096056452099e-05
1.51920756793519e-05
3.13543624151802e-05
8.28938736622284e-05
7.76383081924118e-05
0.000128400598131144
2.33016581163381e-06
7.38269103833211e-05
1.40688212903227e-05
3.85130977622859e-05
4.48861317409457e-05
5.12450461702205e-05
3.90971684715523e-05
9.03242307819066e-05
8.44602344625242e-05
-6.93327474517726e-07
9.57102969186188e-05
2.31370078403076e-05
3.84440619201045e-05
3.3231288742695e-05
4.2618616364707e-05
3.31260076434992e-05
7.44707957827395e-05
3.08556862919873e-05
3.70669628355013e-05
-3.30222929794916e-05
7.4043185976504e-05
3.37723098092764e-05
8.98170990829085e-06
2.65431882665874e-05
5.74831368510339e-05
7.14230336895497e-05
4.06698408072124e-05
5.74534362630578e-05
5.54241918469903e-05
5.38372667821159e-05
6.16716453146763e-05
7.29001086229962e-05
5.54735800237496e-05
7.46960010593948e-05
4.43124869037103e-05
0.000129391844168864
4.41610007369291e-05
7.60118990848942e-06
3.76238023513019e-05
6.76922534672872e-05
0.000111822352975429
6.08204399401471e-05
0.000103500274590805
3.71357970197468e-05
8.84779412124501e-05
2.10853599481748e-05
3.73253367085676e-05
5.72357751647564e-05
5.36421878101664e-05
0.000123669908285192
7.62620167015846e-05
4.92448411475348e-05
4.34235386782913e-05
7.02271332939425e-05
5.13318690022155e-05
2.99275589054443e-05
9.42941617363504e-05
4.6101267762214e-05
2.25060255736113e-06
6.14404597598784e-05
2.58601293677599e-05
1.95387805868523e-05
7.19573274809152e-05
-4.55527592733842e-06
4.39233898177987e-05
-3.08059463397627e-06
8.22801119194646e-05
2.09986247183763e-05
4.20070709614458e-05
0.000104629428036683
7.6296693283835e-05
5.84558262758185e-05
3.79187949817607e-05
-5.56106380220511e-06
5.81420965524512e-05
9.35049886111163e-05
7.80122887281009e-05
2.00252423603347e-05
3.7743903398067e-05
8.69026984172482e-05
6.86623490419135e-05
7.76512058599027e-05
3.91438319435002e-05
8.95439195934015e-05
9.4178549336287e-05
7.66721830080951e-06
0.000116068941173886
7.24124479174949e-05
6.54304496529594e-05
7.48117622655554e-05
1.26761587562094e-05
6.3326769713071e-05
8.06547039285834e-05
8.21989666245681e-06
5.27919706299707e-05
4.4565137812688e-05
4.90131140165618e-05
2.62410695047924e-05
4.08580357227856e-05
7.76494577038651e-05
7.90734222572287e-05
7.06744312179568e-06
5.35434574073406e-05
5.51547419500667e-05
6.55621371690994e-05
6.91481729457199e-05
3.54010137395232e-05
-1.39368000812669e-05
7.31920139237126e-05
0.000123966116910634
7.32431018810801e-05
1.98493117785587e-05
9.15043134563109e-05
5.04982285410466e-05
8.06525363653526e-05
8.54807659181958e-05
7.73974293296484e-05
7.32381412297932e-06
4.81796574081329e-05
7.02706639118631e-05
0.000120538883957301
7.84010198691518e-05
5.73414043207821e-05
1.35028871427062e-05
5.44139711494491e-05
0.000143120388488104
2.10589280657221e-05
2.82641214987599e-05
0.000127833269609209
2.2712053257351e-06
0.000130016581773134
6.00555933377003e-05
9.17124608973978e-05
3.76331474193265e-05
2.64526889349133e-05
4.38232781938497e-05
7.13917079130196e-05
0.00011363985751908
4.20674158112476e-05
1.79067967894399e-05
3.84795731001927e-05
4.64415116859777e-05
4.98980249522768e-05
6.59300429831362e-05
4.95220656358445e-05
3.44655963946579e-05
5.15918620995825e-05
2.37959042742605e-05
5.44780707681161e-05
9.19329107662404e-05
8.14076185065916e-05
7.55291525820716e-05
4.10403964706416e-05
6.79255628960946e-05
9.37351886398052e-05
4.93144687853152e-06
0.000121161376261622
6.34712346695335e-05
2.34515368538585e-05
0.000121649617682037
8.56005554356114e-05
7.2069273100093e-05
0.000110764531639428
9.30975124071604e-05
9.20717558434516e-05
0.000108310204325795
8.59369644503063e-05
5.30056215495778e-05
4.81128277954518e-05
1.93720070160386e-05
6.15976602942086e-05
9.35375837480839e-05
3.10310508452478e-05
6.6831185151963e-05
7.50321056223277e-05
7.4752116353507e-05
6.61232383634279e-05
5.49063721698653e-05
7.04056173837024e-05
3.30784432082805e-05
8.79897959911979e-05
4.47286862771669e-05
3.80315664992505e-05
6.88105554710911e-05
5.71684174042101e-05
8.06660676855619e-05
8.06049640592761e-05
0.00010001817762888
8.48854720737898e-05
0.000108021163158207
4.84917144139928e-05
-2.4466773039142e-05
6.23468025051625e-05
4.92061481802657e-05
2.23884753380213e-05
4.55979268135631e-05
4.34048112082474e-05
7.70209102224661e-05
5.98726410547028e-05
7.99937322302646e-05
4.90275024434482e-05
9.13038627244985e-05
8.65984181089642e-05
1.47551749089512e-05
6.46548539824568e-05
5.65684073101604e-05
5.15414465154631e-05
6.95826932328267e-05
7.81609120168775e-05
0.000100286493834834
5.48849027178113e-05
3.99586066394102e-05
-8.19301703838247e-06
5.08885405693996e-05
6.66644017908082e-05
7.33893588864613e-05
4.00274117557027e-05
3.16625252161484e-05
9.11552053602317e-05
8.71566321025781e-06
4.9948816405147e-05
5.96447723724432e-05
5.25306766515992e-05
2.55067684633216e-05
6.51161101547202e-05
5.14305694947103e-05
8.35889124991442e-05
5.45858847201983e-05
1.30806578468801e-05
7.40841417836944e-05
2.36739371311282e-05
9.16809899708379e-05
0.000101712885980658
6.4862670932209e-05
2.68208460992411e-05
0.000105648075147926
0.000124888041063217
1.59798108150306e-05
0.000107468885333106
3.64934928874803e-05
6.00059526600291e-05
0.000134592882546076
7.20236376097158e-06
6.26916495897754e-05
4.97774519882599e-05
1.85847989415009e-05
6.19983231771406e-05
4.77108235261391e-05
7.8228737059863e-05
3.1557100013199e-05
8.26767382664062e-05
6.51605381439251e-05
5.69128846569137e-05
3.59965165711001e-05
2.97917118472067e-05
-1.01631021532422e-05
4.67256071394957e-05
8.98713519824334e-05
4.91455315096456e-05
2.79485423783862e-05
-3.2315104062182e-06
3.21880651375319e-05
7.49318947848345e-05
6.77792295563918e-05
5.97073543941818e-05
4.17312787939297e-05
1.37830524747157e-05
4.27773601444947e-05
5.17415771058026e-05
6.26041532569234e-05
3.27886643789996e-05
8.09881736101459e-05
4.85745986916038e-05
7.80348428076134e-05
4.64050548119927e-05
6.58695127266822e-05
-4.3067739319112e-06
4.1569762535682e-05
7.10362364304888e-05
4.39830099696519e-05
0.000118052369317593
5.1336294423642e-05
0.000119057403417621
9.79447050707235e-05
8.84413778600512e-05
7.55585924022207e-05
-2.69820827116261e-05
8.02538173950976e-05
6.141949837829e-05
3.21603144953305e-05
0.000115516518903384
5.74520554656948e-05
4.69945382785174e-05
3.44357741112377e-05
3.59618511066592e-05
9.14461753208483e-06
0.000104452513779843
5.49996848330465e-05
5.43907325692382e-05
6.87814164252655e-05
0.000112293366081692
4.48663342040286e-05
3.98579262515743e-05
2.93315788898847e-05
7.57547302765874e-05
4.56159440631498e-05
7.55985148995145e-05
5.1124296240127e-05
8.38360297271387e-05
3.16940886962835e-05
-1.8942504214227e-05
1.65185114647079e-05
4.99209198601485e-05
8.8357274748285e-05
0.000150340179939313
9.51724323844025e-05
5.26439562838803e-05
6.06842590559949e-05
5.21755698632771e-05
3.62721028055854e-05
4.61771817200207e-05
3.99696794411849e-05
0.000119069920612531
7.7923620911681e-05
6.2999344091065e-05
3.11628618134634e-05
1.34392088241654e-05
5.97875190793113e-05
8.87222791130224e-05
1.92314919311414e-05
0.000134435932823693
-4.57738616819582e-06
4.44973198328344e-05
7.672331754451e-05
6.04305558276794e-05
8.92663740123001e-05
0.000139105736128774
5.42994242028592e-05
6.93542685001813e-05
3.23728977049706e-06
0.000114297040812172
5.77654000710577e-05
8.30110123297063e-05
6.93910200029541e-05
3.41928610748578e-05
4.57763137851553e-05
4.77312083198808e-05
0.000107960906064616
2.88912363825098e-06
1.75264226336215e-05
0.000103495058555042
5.88714736555379e-05
6.48584849472015e-05
9.3394147131456e-06
1.83495641061406e-05
8.24109489616421e-05
7.06103510264454e-05
5.15086854429669e-05
3.27325474472955e-05
5.16011125459262e-05
7.66254645473071e-05
6.2879639396434e-05
6.36104695286386e-05
3.51146358721242e-05
4.53525516196541e-05
3.24077099430442e-05
7.11784367274045e-05
3.86164605374068e-05
4.70887869005052e-05
3.04701303148286e-05
4.85536565901213e-05
3.1105794694951e-05
6.82996785216596e-05
7.47555536859674e-05
3.67115174428811e-05
5.90456303817662e-05
5.20492457175249e-05
1.14442907967097e-05
7.77532611413281e-05
8.48961201340388e-05
4.25006088912427e-05
8.11327480394527e-05
9.18881597268203e-05
9.15672891793483e-05
7.53381899081963e-05
0.000115757224796614
4.86812921086707e-05
0.000105687152782143
3.7835409795824e-05
0.000114950254748574
4.55579627624861e-05
3.43123500762192e-05
5.956322813451e-05
7.7675817117574e-05
0.000109794738880455
4.80255314787286e-05
2.62111019605735e-05
5.78251746643621e-05
1.13056854391732e-05
2.67961832447767e-05
6.88641500736806e-05
3.22378233834983e-05
1.43415506474609e-05
4.17711261119093e-05
9.04560838270176e-05
7.00941777845443e-05
8.86747038324122e-05
8.97575212789432e-05
4.79180221070154e-05
5.50105357608115e-05
9.83804368819544e-05
2.70497327982601e-05
7.35192078707133e-05
3.26056763560481e-05
-2.54221022082188e-05
6.8911456907837e-05
6.91584424353232e-05
4.41516491366842e-05
3.84491098000494e-05
0.000124355879445816
9.38242662578866e-05
2.30048312410168e-05
4.58914197187823e-05
3.47439171374102e-05
6.67881415108065e-05
2.10891152560848e-05
8.61613420512046e-05
7.88462610434051e-05
6.94248998769573e-05
5.26537209513527e-05
8.58386176861624e-05
6.18756205813745e-05
7.85085883353359e-05
0.00010818802169597
7.9918728442222e-05
8.51646221354481e-05
8.77621203337249e-05
9.3829061377785e-05
8.24848697330404e-05
6.54619346410483e-05
7.36744198448303e-05
7.58192487007747e-05
1.10663813204027e-05
8.56204412107748e-05
7.28566899459227e-05
1.86490098072207e-05
2.30063603137201e-05
3.98954197698312e-05
7.57414484648865e-05
6.25195352655114e-05
3.10842562301312e-05
6.52859329629582e-05
4.90019316258271e-05
5.60313698141014e-05
0.000101704067503952
6.09683295187556e-05
8.24058425950007e-05
4.9036458685725e-05
3.66684848139523e-05
6.70233592236788e-05
4.64461459834191e-05
7.73022804568319e-05
0.000113742036127975
8.07019193240467e-05
1.91810179421947e-05
3.6607270672393e-05
5.60629526430502e-05
2.84666311507213e-05
3.43308745526076e-05
6.7153316340394e-05
4.66125949084262e-05
5.71188359618358e-05
5.90620357933112e-05
5.76322913196482e-05
6.26418925537177e-05
8.58647508298438e-05
5.20560219596306e-05
2.213285010861e-05
8.87859319924704e-05
4.43028390212388e-05
0.000123818014340856
7.04600723339692e-05
0.000100838286878926
8.6963793938578e-05
6.08797016595093e-06
9.77662940472915e-05
0.000100723894688456
7.84319870908457e-05
6.31858925259532e-05
2.06563058517698e-05
7.83972520362019e-05
4.20207078894037e-05
2.46371067274114e-05
-6.06657641595681e-06
2.20503811955768e-05
6.26034627934458e-05
5.08509975257766e-05
2.27879384184695e-05
1.89147836146392e-05
7.58039380125888e-05
1.23410083597385e-05
0.000121280895865232
0.000102131115458976
6.12999205191032e-05
2.1923831134097e-05
7.48611819030906e-05
4.08558690415912e-05
0.000124329288137983
1.91904804823894e-05
9.99357857510016e-05
6.81105303698494e-05
9.25534376829383e-05
2.91391555803765e-05
2.86585913220075e-05
6.77106029003259e-05
3.96586158907405e-05
5.64401701101377e-05
4.23668025432767e-05
7.28321158251101e-05
8.27086475210715e-05
3.8918358020186e-05
0.000100068391293669
2.27895591317242e-05
6.58609570092359e-05
6.66232818907525e-05
1.24858647494719e-05
6.25170195889126e-05
8.42453233866347e-05
1.48197602989584e-05
5.58153273142306e-05
6.5396733199293e-05
7.72604368211006e-05
7.21101413200455e-05
7.66565734939061e-05
7.71298231124748e-05
-1.04319420003771e-06
3.76807681731398e-05
4.83793239228562e-05
9.51349447976426e-05
0.000105533234721243
5.2394101406801e-05
0.00012508928044505
8.67398587408084e-05
4.6235660931394e-05
5.99386631406727e-05
6.58863635660512e-05
7.98180184961881e-05
2.71717621399266e-05
2.16762985945875e-05
6.58544395227374e-05
5.75065407048223e-05
5.27836618769051e-05
5.75822328390953e-05
7.03978401119217e-05
7.75382839358125e-05
6.87241074750551e-05
2.06961829011988e-05
6.82068047996132e-05
6.78919741469313e-05
2.77915392033892e-05
8.7999252995917e-05
6.2698064032929e-05
3.67683914360785e-05
3.58087618161476e-05
5.92377963638338e-05
2.40856484658307e-05
6.91306862345937e-06
7.19958276123102e-05
3.50009767975761e-05
4.71855496754477e-05
1.39249661465557e-05
0.000122264589151071
9.09639359860524e-05
3.38202118718311e-05
9.30296879046887e-05
2.64095316232457e-05
9.60177910921556e-05
9.40929626791305e-05
6.70563598568449e-05
6.73485312805031e-05
8.08749969409131e-05
4.23964634988682e-05
4.3510032850785e-05
9.41126642713398e-05
4.75159013180963e-05
7.29867213967089e-05
4.14790875998179e-05
0.000117424869237609
3.08193366486905e-05
1.33291613496519e-05
4.03627173841688e-05
-1.25480597971097e-05
5.13748369543388e-05
1.32655125509284e-05
2.9763361522902e-05
9.78422399121514e-06
8.25399005827463e-07
3.92557872347022e-05
4.12988315135203e-05
9.98025868851551e-05
8.411403977973e-05
5.18588358549272e-05
4.79080213799955e-05
2.81762668419338e-05
6.98948563113856e-05
4.12794390915224e-05
6.63281395031923e-05
7.59557019781698e-05
5.35317006657402e-05
-1.70900047087415e-05
0.000120143810589825
5.2544912123909e-05
2.69091595331634e-05
0.00010960770487127
6.53107463301226e-05
6.15601077973936e-05
5.18032341309696e-05
4.629485192572e-05
6.82056898867397e-05
6.51081841329651e-05
0.000108456370336002
3.21642696659719e-06
4.11237588481504e-05
8.83153877559824e-05
9.11458169472654e-05
-3.29235653772445e-06
7.86275164687554e-05
9.63224113265309e-05
0.000117889042409323
8.58888165671656e-06
5.91913694424753e-05
4.38047977838463e-05
0.000126387581991315
8.062811061598e-05
5.38569079797962e-05
5.58315870088376e-05
0.000104499730896247
-1.24370510718414e-05
5.79375137764516e-05
2.13341969720674e-05
6.48336431694645e-05
-5.04822408239796e-05
8.28024542232633e-05
6.05263843548596e-05
6.48840108809268e-05
6.1159357363275e-05
2.61873881229382e-05
6.37947727982352e-05
0.000106124288481883
0.000106676241214564
7.21047928368994e-05
4.77011479110129e-05
3.81513335735145e-05
5.69663381889726e-05
4.05774304853038e-05
7.24038953213307e-05
3.26334678280573e-05
0.000102691222245321
8.32611251503729e-05
7.68096150723106e-05
2.16045917214443e-05
0.000106649418469227
8.91078795458867e-05
6.48777898244475e-05
6.19046048943397e-05
8.80029827214923e-05
4.28450182255409e-05
8.12561210884211e-05
7.10482587329585e-05
0.000123218210847858
4.43643796057369e-05
6.03032406051033e-05
9.72422474486671e-05
2.31112845987429e-05
4.45591730634918e-05
8.02347070245182e-05
1.82149761902418e-05
4.15356589485814e-05
8.12802604965243e-05
0.000137484267987463
6.84369961862712e-05
7.38086066241366e-05
5.43041330002702e-05
0.000121475997102249
4.96320382168924e-05
6.60747033380691e-05
7.15875620321137e-05
4.99072663289798e-05
0.000113483616646397
4.52988344646142e-05
9.13710792154537e-05
3.00835990546101e-05
7.82075642359826e-05
4.2489507645741e-05
5.58347990644084e-05
5.70754512498653e-05
4.71173653738732e-05
4.60058451945026e-05
8.8961932235418e-05
7.13179453991801e-05
3.58671041391966e-05
4.61427183097535e-05
0.000103777492994577
-1.0002682228377e-05
-7.00466330041751e-07
4.87889056003442e-05
4.47314222370744e-05
4.74302525471532e-05
6.1905869991775e-05
0.000109099117866635
-1.00759937457917e-05
3.07349924188597e-05
4.15668974155781e-05
4.8308416113963e-05
5.31697940591731e-05
5.1755694934983e-05
4.75462065776651e-05
4.47802619644727e-05
5.86767144181149e-05
2.89200402775252e-05
5.88872780563433e-05
7.23426497373968e-05
0.000115729164236614
4.81021416163134e-05
5.44956131475131e-05
3.8610975996054e-05
8.38030237107767e-05
5.99883612158592e-05
4.74011248160646e-05
7.9776250178475e-06
0.000106864511390512
7.61140118557799e-05
6.64748127580793e-05
5.38513178553798e-05
0.000105756299962343
4.99766131165894e-05
5.58436627285824e-05
7.80327118618336e-05
2.97143681197441e-05
7.24568860535331e-05
6.00448813710215e-05
3.88448464264664e-05
9.54082314207625e-05
8.43552666358882e-05
3.52032649878309e-05
3.55280884027369e-05
3.24890354283294e-05
4.28406868612026e-05
4.82967197577889e-05
6.95666803044501e-05
8.84924543458732e-05
0.00013202290429743
9.86255575008005e-05
0.000111365372773807
4.56794138259371e-05
4.83820629431939e-05
9.76382261497991e-05
3.47703969454964e-05
0.000127605384411483
2.7248863522629e-05
0.000104911669975565
8.7696704351751e-05
7.50422814637217e-05
3.91756255294589e-05
3.95126710749159e-05
4.70275253830705e-05
2.66118541618039e-05
4.64482103605107e-05
-8.65335513687827e-06
4.719207517186e-05
5.0450208013238e-05
0.000101177823351473
2.97167283427583e-05
5.77038356204576e-05
6.36116587290682e-05
2.29811884461236e-05
3.03543554017237e-05
6.13562871915355e-05
0.00012149827374139
8.97170297325557e-05
1.00538627058646e-05
5.48832702060773e-05
-3.63057361804509e-05
7.13964711841862e-05
-4.56399910008524e-06
5.48433134986151e-05
6.04526205501471e-05
6.56503948735221e-05
9.38350718499916e-05
4.20167629502738e-05
8.35267013241012e-05
3.64175230418423e-05
4.0359575021003e-05
0.000148926215706843
7.60470881723465e-05
0.000103618600904887
5.46957854131317e-05
4.78115943872677e-05
6.52510681465722e-05
7.75179830686193e-05
0.000142992288213519
1.55104825469433e-05
0.000102037699884133
7.48100821120192e-05
9.86473000847175e-05
0.000109901125411791
6.92142775128397e-05
4.44057583747987e-05
5.75127808807264e-05
8.45580960536275e-06
8.54685250836802e-05
8.0487187180147e-05
6.90304998061821e-05
0.000102952113819885
3.58608308713144e-05
0.000108755506056353
0.000116378141405931
2.04810306427471e-05
1.49040377852813e-05
3.36608228923683e-05
0.000106688341286118
4.82527770953462e-05
4.3776618345194e-05
-6.39046444299702e-06
6.55310449277322e-05
9.67430910658333e-05
3.36244069486983e-05
1.08978087041623e-05
8.0152253547182e-05
9.51203195903144e-06
4.28926786188842e-05
7.83896089883749e-05
7.35530257639178e-05
3.64737704937649e-05
5.78483676462836e-06
7.77993170906144e-05
7.73022105013422e-05
0.000149169234542788
6.81748320801884e-05
7.79439355136495e-05
7.25430779905218e-05
1.80602410399959e-05
3.30239526900035e-05
2.91132138822727e-05
7.4228843468514e-05
4.2819159828767e-05
5.27752613330647e-05
3.29031140253161e-05
6.53618910629273e-05
5.30280771840572e-05
9.91531852083536e-05
8.11376327359851e-05
2.27679634768116e-05
5.34419747311922e-05
8.90918759370677e-05
0.000107975427005915
2.69478572609727e-05
5.5859933511107e-05
6.1839782512031e-05
5.50818892692742e-05
8.46091644107902e-05
-1.91025697309306e-05
1.12495343325211e-05
7.87045038826155e-05
-4.05122879766845e-06
0.000125141556091327
8.44707397928127e-05
7.61094287186277e-05
7.82950549636166e-05
5.94864450355754e-05
5.52498565643772e-06
5.66076650459243e-06
7.6269753587665e-05
9.18028657422002e-05
-2.80965570572632e-05
4.76649871228324e-05
5.82748260917161e-05
1.46925567519187e-05
7.81432790311274e-05
7.00268910112316e-05
5.79205941296296e-05
3.94074474756407e-05
4.36923718723464e-06
2.6618824604853e-05
0.000129489360587149
6.43536102708501e-05
2.56509475141524e-05
3.60874819391156e-05
4.53306143695514e-05
1.03695902887922e-05
5.869574162172e-05
7.17141301754601e-05
5.82871790280614e-05
1.81344201078593e-05
7.84267362301103e-05
6.39409654026582e-05
6.60655158988862e-05
1.93210320588419e-05
3.61007476997852e-05
3.65452361187301e-05
6.5246077554369e-05
4.96030508369193e-05
8.06794155733586e-06
9.47864968991498e-05
6.81004762346699e-05
6.94309902672459e-05
5.85279687586195e-06
7.16208073851495e-05
3.99689832113854e-05
6.84218437614973e-05
5.94296635891083e-05
1.79587501521393e-05
3.36064960814575e-05
5.13670987663408e-05
5.2800393360657e-05
6.10911970754606e-05
6.03276588373554e-05
1.15260977963468e-05
1.47250137515309e-05
-3.93492603606039e-06
6.57811759081785e-05
0.000106603848485052
8.84065310324534e-05
7.07304133231912e-05
5.53141279728111e-05
8.63238916178017e-05
1.85317597988435e-05
5.4560688857584e-05
9.11053529709679e-05
5.38703484463665e-05
0.000134247467063982
6.14199400618148e-05
0.000106313627655582
6.68381220742643e-05
3.22876261648512e-05
5.45602937303192e-05
0.000102499573269219
8.04622217703078e-05
9.62086457590726e-05
6.3881266950818e-05
6.61730205610167e-05
9.82372615319917e-05
0.000141278673061653
2.64184593717047e-05
5.18731415794079e-06
0.000160149029292193
2.02339886324783e-05
3.74275379814717e-05
2.12413114765388e-05
9.05840021504869e-05
9.94836923006064e-05
6.96537715950058e-05
4.6292986201177e-05
1.43145826164323e-05
9.85506982042705e-05
2.9087728238318e-05
4.13839350978425e-05
4.08962941318829e-05
-1.20974105172901e-06
1.87536706430736e-05
6.270885640304e-05
4.0260401223274e-05
3.28026961501419e-05
7.38440012052508e-05
8.62035227868057e-05
6.54432403773525e-05
6.67568722659735e-05
-1.83329264186451e-05
2.34725410618937e-05
8.88366561427604e-05
-1.16985087379864e-05
3.9382074778269e-05
9.66821917672744e-05
6.27321341826225e-05
6.04695574158427e-05
8.19317246407642e-05
3.33279648896666e-05
3.53591404480994e-05
8.07283559877865e-05
5.38236762082223e-05
6.95034615767241e-05
6.49205041935677e-06
5.92261046911165e-05
3.49822744527765e-05
6.26154743824546e-05
1.29260537674694e-05
3.11601543714109e-05
4.34561319470786e-05
2.44538567190279e-05
7.23859704474918e-05
5.44097428671142e-05
6.14504021868421e-05
6.23283135945968e-05
7.35341788980893e-05
8.08324080771632e-05
4.06723317014394e-05
2.18177266898509e-05
9.18150868286342e-05
4.12230669086865e-05
4.48160844644517e-05
6.41685739186118e-05
9.40201394614179e-05
1.613180836744e-05
8.70909723239711e-05
0.000130956054161178
4.06600726233123e-05
4.84382135492835e-06
8.32773357793042e-05
3.9620116452842e-05
0.000103797397608458
5.01792744999508e-05
6.51403300451215e-05
3.74218668981955e-05
5.32103819470797e-05
5.09162692611582e-05
5.4636285015072e-05
6.7145649899943e-05
6.00149647155746e-05
9.95056035958517e-05
6.98955741500906e-05
6.1089542391463e-05
2.25690542213869e-05
0.000109677519184678
2.72158506895955e-05
3.74649912880931e-05
6.56385275006269e-05
0.00010815033033844
5.26588652078547e-05
2.48186760752183e-05
6.21122317634383e-05
6.73221797685659e-05
0.000101814667924512
5.92218983336589e-05
4.59611343857666e-05
5.75052697001328e-05
1.71724331701208e-07
6.51378567637583e-05
9.45694535714432e-05
5.72932657099245e-05
9.81563802157347e-05
5.92102822795927e-05
6.13677379446271e-05
6.55394437102733e-05
7.80742614074177e-05
5.20742902657727e-05
6.58906878249654e-05
1.41836751767385e-05
5.57480828785582e-05
5.67354020236236e-05
7.51188486315022e-05
6.41988523654888e-05
2.92451984413983e-05
8.29094222251587e-05
4.74415391261828e-05
5.22829660967852e-05
8.45382995521022e-05
1.87720876080037e-05
6.82931075713983e-05
4.24867724422599e-05
4.18461145626248e-05
1.72327800571618e-05
4.73138162864986e-05
0.000108843634820875
8.86409662109971e-05
5.00315668122154e-06
4.31041534080259e-05
0.000115538517078192
3.23209941217582e-06
0.000116314380339316
0.000103055088349854
7.70846606408971e-05
8.18823707384425e-05
1.74703543815137e-05
9.69274701863756e-05
1.28699179866505e-05
2.86853643030857e-05
2.80957433298863e-05
4.95996344556421e-05
2.80095929716404e-05
9.00533748499932e-05
9.47784722045375e-05
8.34478160115967e-05
6.9779159849259e-05
0.000106732001804734
0.000114518609677557
5.94868515746297e-05
3.61694234049633e-05
4.00269838539951e-05
5.20961994546671e-05
3.8916924825597e-05
7.26246679926272e-05
5.74215343843488e-06
0.000101572176684387
0.000105045985988931
0.00010767074663549
1.91968927148743e-05
2.37088303181723e-05
5.97864990612143e-05
0.000120165541269255
0.00012813531938279
8.20165200394082e-05
8.76060790597879e-05
0.000121677263177654
8.26464150521079e-05
4.03432494997209e-05
9.46122963672705e-05
8.95824172197704e-05
7.5096100487782e-05
5.32333729794974e-05
1.80432026569965e-05
6.33026116120539e-06
6.61298148709231e-05
7.48563966450784e-05
4.16198963961871e-05
5.19052932897426e-05
7.2921644257867e-05
0.000146300569131199
2.42513894986314e-05
4.31349167813175e-05
3.66208720082018e-05
7.63702477976138e-05
4.45655485826515e-05
0.000104347405662597
6.84036267364269e-05
2.80586681769054e-05
4.55292158565639e-05
3.42695162743577e-05
6.06189576235565e-05
8.32759742728871e-05
0.000133099270686707
3.80045991061592e-05
7.21734030481723e-05
5.37206131571752e-05
5.67040733697607e-05
4.03808835184102e-05
2.08898362151833e-05
1.76607287579673e-05
2.85640822890847e-05
6.91505067676207e-05
3.0865318403718e-05
0.000149779997724095
-7.64542837466575e-07
3.94176329261913e-05
8.53481511471099e-05
6.31992690656843e-07
1.66248707946046e-06
1.9066558384324e-05
6.41831600861942e-05
4.3553169982871e-05
9.93457726713366e-05
0.000132597925492134
6.66176927584736e-05
7.19893883836285e-05
7.32621152078573e-05
5.7604241003156e-05
0.000118936747265508
5.62005233725355e-05
5.0306383545069e-05
2.97689415448066e-05
6.66783778936154e-05
2.56337027728604e-05
3.16019604029996e-05
4.53088253788733e-05
5.18794115986377e-05
-5.58513350164715e-07
8.13317920832463e-05
-1.22124975264403e-05
1.48260222307404e-05
5.08291381489075e-05
7.58872830320491e-05
8.45486863532963e-05
7.76489967884113e-05
5.69807159846164e-05
5.18094524597105e-05
4.2584502439464e-05
4.49702993172344e-05
2.18449703677279e-05
6.32873640756006e-05
8.20732887301637e-05
4.38320363279116e-05
8.51196162296535e-05
9.14882304839529e-05
0.000118828914020552
5.40869741658176e-05
8.64269344231348e-05
8.98306977947542e-05
7.99696243432603e-05
4.16900254718008e-06
9.50989897596724e-05
9.40171989292213e-05
-1.41450435592076e-05
-2.8126641908547e-06
7.88633925860722e-05
9.18530311805824e-05
4.90281761298954e-05
5.68337890553412e-05
9.15296144621155e-05
8.99564816758468e-05
6.9733164558745e-05
4.90704330132786e-05
6.65620086646479e-05
1.99560191569338e-05
4.8797718465066e-05
8.0596207131977e-06
2.92042000264421e-06
4.30761609564773e-05
-9.79478896972387e-06
0.000109829414646696
4.39991590390786e-05
4.34659983220542e-05
9.14595269140531e-05
8.75393354684553e-05
7.42750338176896e-05
0.000103181896812832
8.56881960301945e-05
6.73855807035895e-05
7.06011814655503e-05
3.96117666085525e-05
3.63182028453789e-05
0.000103112976757484
9.27398434109677e-05
5.88522934999405e-05
0.00011379146457942
1.16661655396935e-05
4.38534371172846e-05
2.71149351614976e-05
2.77687598450929e-05
7.41997246397119e-05
3.18863012125111e-05
2.65677926886962e-05
3.98559467357922e-05
5.34189444771395e-05
9.41616453910693e-05
6.90393805474617e-05
6.75935841474589e-05
2.30440997589109e-05
9.57367354676649e-05
0.0001040350648008
3.3888418103437e-05
6.07329180298789e-05
2.24544799045836e-05
4.90245890345244e-05
7.93243474896742e-05
6.51696581082256e-05
3.80550084981426e-05
8.2850940536935e-05
5.65112198239489e-05
9.27136263810626e-05
6.03972856205077e-05
5.00073077232225e-06
5.55706749987574e-05
5.10407800605497e-05
1.73419811572867e-05
5.13161163605019e-05
-8.31544715263033e-06
7.76489589960917e-05
0.00010400643070925
3.57175848734787e-05
6.85220833747234e-05
5.5020434638972e-05
3.70423635229692e-05
5.8476458716252e-05
0.000111092966174374
5.80458301684427e-05
9.51391367324673e-05
4.94898455842042e-05
8.92004362279591e-06
5.2684865101521e-05
1.35963233492697e-05
7.38039141731509e-05
3.14492358503543e-05
2.90765091770018e-05
1.96121500488283e-05
9.02840606051589e-05
0.000108626652960532
6.80575611877052e-05
7.42333688492522e-05
7.58725011231639e-05
6.31376520390916e-05
0.00010696676208289
0.000104859570683163
8.4351936297476e-05
-6.03373762509712e-05
3.59831190973939e-05
5.73201053295414e-05
3.10746198383468e-05
9.46604553453938e-05
-5.22355159104201e-06
8.49623324849989e-05
9.95795016806596e-05
6.28456938641477e-05
0.000146403260367026
-1.04064196710814e-05
6.42321366830876e-05
0.000124382855410051
2.90742817421529e-05
7.20619349787312e-05
2.57065260172595e-06
6.05412847684799e-05
3.91078834861237e-05
0.000108415137684037
9.0358921182903e-05
-2.35774861459595e-05
5.97859763722833e-05
4.98453023833286e-05
8.31223672148257e-05
3.86063778764997e-05
4.38923946700436e-05
6.46843098818041e-05
0.000102921993567361
9.75001974310185e-05
3.12974954224349e-05
4.97369200828306e-05
3.17906282116637e-05
7.9840280908455e-05
7.80461446070915e-05
7.1036257713735e-05
5.68313502479602e-05
0.000105997819983689
8.30528483349695e-05
7.0014782947161e-05
-2.54228235637326e-05
9.40453478404548e-07
7.16525862996712e-05
0.000106689487495748
0.000114622874587058
0.000110821236764728
9.11096038453844e-05
9.61251793341313e-05
7.31347597458869e-05
7.50796828182321e-05
9.00473098354142e-05
6.3428507432302e-05
9.38697055646745e-05
6.51137202491376e-05
4.32152413088916e-05
7.12958231746359e-05
7.14400951764309e-05
6.19532293436472e-05
1.92862269589185e-05
8.38241967256187e-05
0.000105836256867487
0.000139081328841002
7.07964156276364e-05
2.58674330555424e-05
-1.02778465998907e-05
4.68296888862185e-05
4.04385949451986e-05
0.000105352086085438
2.55692507270096e-05
2.57694525557613e-05
5.72462346661411e-05
3.73803052678199e-05
2.75858479692706e-05
6.5302073665881e-05
6.86566617775463e-05
-7.60072982339144e-06
7.2349780721593e-05
8.44098005826215e-05
8.78747754119267e-05
4.91123783698113e-05
0.000101569500516548
9.79181191452195e-05
1.80767934805201e-05
0.000123610920457657
4.44143073629689e-05
3.18565123118121e-05
4.50065473222259e-05
9.28994830748302e-05
5.13403937358684e-05
9.29463758670318e-06
7.35805855969231e-05
-2.09630991936449e-05
-1.06055493950123e-06
9.38921964709911e-05
-7.96506569320661e-07
0.000115330833632385
7.65960822325376e-05
7.39109855680498e-05
6.84135858259873e-05
3.74020724927159e-05
9.88727373768387e-05
9.84622148496879e-05
5.12018054532989e-05
0.000100060903594299
3.46209855648657e-05
5.97220627392371e-06
0.00010232914137997
-2.80220067525046e-05
2.5332072592227e-05
7.07243002115875e-05
0.000164320218067308
9.34801628169115e-05
1.26129635031241e-05
5.61502343457057e-05
6.65290998952119e-05
-4.20786259226963e-06
2.06994571346417e-05
7.97710972309704e-05
8.031601164464e-05
6.13217920224809e-05
6.53557937085318e-05
5.07586680365128e-05
-2.72853765335378e-05
7.05393516810565e-05
2.78003993479524e-05
8.51040284300015e-05
-3.4926942349244e-06
7.09726917749097e-05
4.00937754868953e-05
7.86985471306844e-05
0.000100346706276076
0.000124426234475146
2.03595381263502e-05
4.83593853570742e-05
3.88264351041136e-05
2.42757159107478e-05
4.79641479906504e-05
2.82556412032441e-05
4.8219761323806e-05
0.000102932179117687
5.1460323923786e-05
4.31127156944569e-05
9.07420163892732e-06
2.00381190927431e-05
4.35982927363702e-05
3.57620904178637e-05
7.01955187978391e-05
5.63057461666312e-06
8.97729779911549e-05
7.38945510624975e-05
4.19661222269263e-05
7.14014680776605e-05
6.41953480764196e-05
3.07598254508459e-05
3.17403415681897e-05
4.95948996489111e-05
7.79853917041393e-05
8.51390049015172e-05
2.88382885254886e-05
8.32310414314348e-05
4.72619611099197e-05
2.0574229840655e-05
3.42097013621387e-05
2.56986696683669e-05
2.48663853308366e-05
4.26962424082936e-05
6.08877680042596e-05
1.23538594598241e-05
8.12678341162684e-05
-2.11834150128023e-06
9.69960764748155e-05
9.47306055185615e-05
8.98162104972602e-05
8.87687335735401e-05
7.22806806517056e-05
0.000109332957254992
4.40995117671753e-05
6.79869925068315e-05
9.961250979283e-05
7.51362697463214e-05
0.000101204163172664
8.87192242968251e-05
9.05835215205315e-05
6.38368304948339e-05
1.54162931994654e-05
7.63939724312883e-05
6.63107115993399e-05
0.000104591327532549
3.39460409984196e-05
4.36942610193652e-05
6.7176543738844e-05
3.09563277922864e-05
6.24184644387697e-05
0.000114858818775229
0.000105401577080204
3.40483740551731e-05
9.17408579007866e-05
-7.96586927088385e-06
6.42340253003971e-05
9.50389342879532e-05
7.38653204652773e-05
9.31482765067742e-05
5.42765255489142e-05
5.14955265987014e-05
3.69870676931484e-05
3.27760122707258e-05
-1.3383966602666e-06
6.35131735532354e-05
0.000103959553446724
5.15292960515515e-05
8.06695968150718e-05
5.57635396596828e-05
4.83512599311038e-05
0.000123885937836714
0.000125317813971762
2.44902093281919e-05
-2.05465503985081e-05
7.00405731807288e-05
3.29726298992297e-05
0.000100820248853326
6.14473056316102e-05
2.74090280844798e-05
2.43201966499043e-05
4.03553333994588e-05
3.43764457941756e-05
7.60213220897968e-05
9.61827943345915e-05
7.94327080066664e-05
6.35449975211746e-05
8.24884714951306e-05
0.00012285580670247
5.7470634832887e-05
1.67214221979594e-06
0.000107507036311269
5.59400609399989e-05
9.71558308060736e-05
6.10823037512148e-05
2.08727089566227e-05
7.7498402467205e-05
2.75959088952148e-05
6.32656425734617e-05
8.21313139346801e-05
8.31982289823161e-05
7.7966833690241e-05
0.000117522898096717
7.98994913513393e-05
4.24227818360543e-05
6.13759878982099e-05
5.9299400817419e-06
0.000106353338051112
5.08428940765888e-05
9.20388377355409e-05
7.202048415113e-05
4.9889980127757e-05
1.6668066164325e-05
6.0417113287341e-05
0.000127735254259365
4.66145047329732e-05
2.50275141854239e-05
2.4533921016995e-05
9.6195943884836e-05
6.49389766168589e-05
5.27904198025087e-05
2.95476854981845e-05
6.73742332761728e-05
8.87352551740891e-05
9.58428559994346e-05
-2.75288625732751e-06
2.12530368213503e-05
8.30662980950645e-05
8.81581912098313e-05
6.13844930810054e-05
7.0060235821456e-05
7.78495502507227e-05
7.23368281933983e-05
7.75260656230841e-05
1.39985014865695e-05
8.37758400602188e-05
1.60665052243228e-05
6.4437097000661e-05
3.25591974390089e-05
6.53190610902243e-05
4.4565832515604e-06
5.42762039707044e-05
0.000100930704304934
5.19674038967265e-05
3.13957275597862e-05
7.94438617602776e-05
5.58804554800269e-05
8.51127929892513e-05
0.000136712876239424
5.70746681375033e-05
0.000120625594270361
8.70690618008012e-05
1.98269755005908e-05
5.92280109252805e-05
7.62685630263329e-05
9.21135090227871e-05
2.40733063145167e-05
8.58635487548491e-05
3.6811635192996e-05
0.000110938773896789
0.000101764507018996
6.36364804474724e-05
-1.60694410550854e-05
1.52655627543562e-05
9.97434370087245e-05
4.0879035463094e-05
5.7658702356486e-05
1.84921257035337e-05
4.59074070852664e-05
2.23687828496331e-05
0.00010270223430183
4.63952774371691e-05
6.10974732090435e-05
4.65910922606711e-05
3.2736367972878e-05
5.64300343869337e-06
8.87605559084427e-05
3.43639724674728e-05
3.93528214612015e-05
7.7514347989466e-05
4.88972035488294e-05
9.29816155166233e-05
3.95619998322841e-05
1.4732236562249e-05
4.67962181205638e-05
6.18966966697823e-05
5.88385007148624e-05
5.50057925926612e-05
4.70273172188728e-05
5.08653029277604e-05
0.000104382798498275
7.17907295949967e-05
2.60650157717305e-05
1.74112903870252e-05
3.58058768002837e-05
3.9840659040907e-05
4.8019191006894e-05
9.24727660759397e-05
2.55163190317657e-05
1.76131056005913e-05
1.88212212156275e-05
-2.94729781867362e-06
3.88708047451259e-05
5.2641584027693e-05
5.19591495348917e-05
4.42163394195959e-05
0.000113112041519594
6.48224735532822e-05
6.96300250315307e-05
4.56981629679924e-05
3.51655773045416e-05
6.86640977702224e-05
2.95146935673946e-05
1.99784219608034e-05
4.23568705142914e-05
8.96238940296171e-05
6.47227791430132e-05
0.000129725932614876
9.41915776631574e-05
4.85820742525154e-05
0.000105695295000138
3.86621330605426e-05
7.73029827130719e-05
2.68861443684977e-05
2.99833705523296e-05
5.697660492265e-05
5.68363671687201e-05
6.31555281415926e-05
6.7523298649474e-05
3.10500784801132e-05
-2.92088518090703e-06
1.33793334187251e-05
8.41353524055788e-07
9.52352792725427e-05
-4.18208507822417e-05
4.79014933854434e-05
2.31481851410854e-05
7.77307868076309e-05
7.8718043880294e-05
4.76085936419534e-06
6.11688200586507e-05
2.70311272274532e-05
4.91992708846689e-05
5.90720460864152e-05
5.6678663403377e-05
0.000102804053934651
5.65611468279823e-05
0.000105009087830002
8.78858353133197e-05
-8.44721810066047e-06
7.57581634834242e-05
7.22806458152762e-05
7.19688411391875e-05
1.5463283335531e-05
2.69132345028224e-05
5.11314735308056e-05
4.39361114457413e-06
7.67872306202047e-05
7.36316630343128e-05
8.75040969626579e-05
7.27643417978484e-05
2.50475380967807e-05
7.06402955183658e-05
4.47947798830053e-06
8.52304406300375e-05
8.25363627261743e-05
3.87684413730709e-05
6.05293650750033e-05
4.34520279768355e-05
4.16978469245888e-05
8.5245530624963e-05
3.0867256820337e-05
3.05465253544577e-05
5.78708389674815e-05
8.90838628038995e-05
9.58343607739347e-05
3.1962350197823e-05
5.34399368521168e-05
2.99978188875791e-05
2.84539285001051e-05
9.91031271760449e-05
9.23148209740003e-05
5.09152124305208e-05
2.79969057534617e-05
0.000109768421349163
7.49879960623932e-05
0.000105603105029798
0.000122628179641686
9.16485083868782e-05
6.04710291905877e-05
7.99360386217182e-05
0.000107007195899153
0.000101693395588551
4.49057640799392e-05
2.75912963365558e-05
4.19084396724557e-05
7.64512445735012e-05
6.94757030829517e-05
3.64569362174283e-05
3.39105250573489e-05
9.87948034558979e-05
7.89805373946121e-05
0.000116736129689024
7.14549106905277e-05
8.27895640447976e-05
4.85787367711086e-05
3.58705392977714e-05
0.000113592415329657
5.94487149714156e-05
6.63630648154411e-05
4.57823864698281e-05
9.45742932488314e-05
4.09135857336933e-05
9.04569391393767e-05
3.90142424237387e-05
3.25218821250115e-05
8.25821388317958e-05
8.72975355898293e-05
0.000104468449124728
8.994298303756e-05
6.22531388375301e-05
-1.34136539665997e-05
7.44786254813905e-05
0.000102973273373527
6.41537408325712e-05
2.52703189966257e-05
8.89752142821621e-05
8.71920770842807e-05
6.01707521278757e-05
5.72153123576714e-05
-1.84389915889849e-05
7.16320116533654e-05
2.98957563031926e-05
6.21599695287163e-05
5.69402918610355e-05
1.44920469028418e-05
5.51042771661751e-05
3.01868717309422e-05
4.44921430987779e-05
1.77311772684427e-05
6.57934806134321e-05
6.47774243215769e-05
5.43625933533205e-05
5.44394494583807e-05
5.22908604417738e-05
4.87304742997215e-05
-2.53102813822066e-06
4.70361956243762e-05
1.58871445197477e-05
7.69703611606227e-05
6.51187815267839e-05
0.000121863941425438
8.56106886992247e-05
6.79040191814122e-05
5.70272551725027e-05
7.23124232032877e-05
8.37138726724303e-05
0.000101455726711406
9.36224369231105e-05
2.57558880738503e-05
4.3887093253281e-05
4.97456026940108e-05
7.47513159452044e-05
6.2064340133428e-05
8.2263743129536e-05
9.92648437191206e-05
9.23973250955345e-05
0.000142447371811381
8.42536691709253e-05
5.0756316567112e-05
2.80992954891704e-05
6.73105985942428e-05
-3.74945580670825e-06
7.02364579161824e-05
0.000100908756362911
3.34729959165816e-05
0.000128731940601177
2.99887437565817e-05
1.50737903239202e-05
4.75061758558399e-05
-3.18447176054797e-07
0.000107097002468682
4.15874448866486e-05
0.000100528119137888
7.5443677674343e-05
4.60812718089277e-05
7.32176908545259e-05
7.80288729518675e-05
7.55032281568271e-05
2.41705258232636e-05
4.96012890609951e-05
0.000104002259509676
7.65860687606594e-05
-2.82037117256098e-06
0.000131813745586973
6.27679693729836e-05
9.5313213561435e-05
8.75331314169902e-05
3.95395023131248e-05
3.116102471798e-05
4.45962003917675e-05
5.00191443930253e-05
8.02490620623408e-05
6.28145398159328e-05
5.33456539089112e-05
7.73819801442484e-05
3.90903680041507e-05
0.000101487452363549
5.21594158465321e-05
4.16771516900068e-05
7.80166112239888e-05
1.11595955415946e-05
2.66236167402e-05
3.05073647018731e-05
9.09330714871501e-05
7.78071359987514e-05
2.26613031347492e-05
1.49957714105896e-05
5.07406767541302e-05
3.19481231862332e-05
5.47338817806542e-05
6.52452310546678e-05
0.000111843006320582
6.03533316370479e-05
4.29928513296978e-05
8.51054268171511e-05
2.07784476142447e-05
3.28329951373015e-05
7.00411362937986e-05
3.99366786054482e-05
5.29688778568203e-05
4.84663424415809e-05
8.81047301469054e-05
9.02297853282546e-05
1.69429596915776e-05
5.82370140028875e-05
8.4236071434009e-05
8.31078993983389e-05
0.000121579004643277
9.77774383304268e-06
4.77319206571852e-05
6.19473090566088e-05
2.82646875017701e-05
2.32873874460028e-05
6.98906871935294e-05
5.66317807460661e-05
2.80760664686907e-05
7.47336085247273e-05
7.73156382421798e-05
9.77202639177043e-05
3.73999422560141e-05
7.06267960746449e-05
3.58683450055867e-06
1.804653178186e-05
7.29595820497166e-05
7.73803423310236e-05
2.52342570815235e-05
0.000136017177577395
9.75589462497824e-05
5.17165097540238e-05
-4.5601116253785e-06
8.77384827264295e-05
8.84687901711433e-05
2.44968810197996e-05
4.95532290763646e-05
5.40615509525133e-05
9.03660733755373e-05
7.10767513753771e-05
5.94214030589619e-05
4.33275137565208e-05
-2.30176780433379e-05
6.87177207348329e-05
1.49222668368094e-05
8.32735888204386e-05
1.39305823728022e-05
5.48778672499962e-05
2.67778623109287e-05
9.29759207579192e-05
1.27738678016154e-05
6.94502361731088e-05
4.14038654992865e-05
6.36601881476912e-05
5.92724006320765e-05
9.36327852684782e-05
8.54871307916998e-05
0.000110280984592418
7.68845000928872e-05
6.39134598381151e-05
4.27153626412709e-05
3.34474431617878e-05
3.24569195826922e-05
5.76402689887233e-05
2.54459780489928e-05
5.06109383900319e-05
4.97040626951084e-05
0.000111149579154954
1.42854751117804e-05
1.11240382036852e-05
0.000119048388179038
0.000109432231896542
7.95491638203628e-05
3.97993926179043e-05
4.51940390850539e-05
7.58827314324719e-05
4.31034769698074e-05
7.92559752115098e-05
0.0001313619787604
5.13618408156045e-05
3.82116536565068e-05
4.6452002311006e-05
1.77395778941905e-05
7.91181041488202e-05
-6.30670880754498e-06
6.24355809065143e-05
4.85001008659665e-05
8.20773629808172e-05
0.000100024331008826
8.65500020346032e-05
4.85234294024299e-05
8.35437383961389e-05
0.00010585407453604
6.13847444782489e-05
6.9636099743976e-05
2.96019503201997e-05
8.24698584076582e-05
3.250464581301e-05
8.98324485870139e-05
0.000114175858675624
1.69262421264984e-05
6.30377125252178e-05
4.60071347233569e-05
4.55549945473964e-05
6.08023650971663e-05
4.85898920695601e-05
3.68642511773339e-05
-2.81771061594333e-06
3.98743471584515e-05
-1.78496441296647e-05
6.28731247491797e-05
5.02699887993495e-05
0.000115387607445152
5.1711157483511e-05
3.54938792703502e-05
8.62230588310843e-05
4.82000331380524e-05
7.39626752290091e-05
9.21462668300772e-05
7.17111265388312e-05
7.2766539122528e-05
0.000109512162040844
2.24916379613759e-05
8.50118497264964e-05
2.08040331057831e-05
0.000102179521495164
6.04959591190251e-05
3.18956347769122e-05
4.70945005631992e-05
7.31029983245782e-05
7.84030328104867e-05
7.00450956538735e-05
5.92121944607742e-05
4.49046771354459e-05
5.72395558149486e-05
2.15925320373257e-05
9.49672426779678e-05
7.72968724989314e-05
4.89573955171817e-05
0.000159030567763029
7.34263189979501e-05
4.11877732149282e-05
4.05778505776441e-05
7.88231935685753e-05
4.59322812765465e-05
2.43349832180873e-05
5.91819777769427e-05
1.74042946927657e-05
3.65876072248878e-05
5.24858523519875e-05
8.69585919765596e-05
1.22038388435159e-05
8.60149396124706e-05
2.64153653967936e-05
6.50679470176772e-05
9.69153330338104e-05
6.488184251034e-05
7.2869663238928e-05
5.74027251146164e-05
3.81751674730821e-05
6.21192536138407e-05
6.44598948727491e-05
6.38452449388776e-05
5.79733019349336e-05
5.88359898210556e-05
4.66280113901651e-05
0.000106451681865442
6.39789969899416e-05
3.85666447046166e-05
0.000103128538627478
8.44622775781308e-05
9.48805797806812e-05
8.8789669578056e-05
7.26781726403959e-05
7.81693162316622e-05
7.34672792788043e-05
5.58200448181305e-07
7.30010857611593e-05
7.66552729131686e-05
4.66687524661177e-05
5.95667560414982e-05
1.17961223158588e-05
8.0076216404658e-05
0.000130572244461545
0.000113056990839256
5.39132383579023e-05
8.24197604711393e-05
4.63767283518294e-05
9.84109622372217e-05
0.000128183341335067
5.41169437196299e-05
5.83162154616515e-05
5.70200884530891e-05
9.54367506404841e-05
7.40528323915947e-05
0.000128164580175699
8.34962370903956e-05
6.53374161019078e-05
0.000108247155802587
9.59239089249122e-05
7.52897447289243e-05
7.28777827916768e-05
3.26337509265082e-05
7.65326141944908e-05
9.92023085210739e-05
8.71732317432291e-05
7.60838066512689e-05
6.75639098204204e-05
6.41078606330962e-05
1.26443088383346e-05
9.20090098870724e-05
3.64130388657117e-05
3.03739300288117e-05
2.39368028370633e-05
4.46858383470247e-05
-1.44681595815851e-05
7.31451443230084e-05
2.76130769034944e-05
7.22473439794665e-05
7.13678372873414e-05
4.75837307942195e-05
3.31762236044895e-05
3.33503251156913e-05
5.00936987978343e-05
2.54762390230828e-05
8.16211649146396e-05
0.000131198780899665
2.72331752955396e-05
9.14741631140319e-05
-4.09577327622876e-06
5.55793282789548e-05
7.45372908862132e-05
7.62420054274969e-05
7.67731880472315e-05
0.000109592278270781
0.000106058254790233
3.77336862065293e-05
0.000102402797614047
9.24598834624802e-05
4.21401922545616e-05
8.42530961842201e-05
7.22122709561827e-05
5.99360191274471e-05
3.56101009589299e-05
7.05181763897664e-05
8.24740853634747e-05
3.86324400473021e-05
6.16610549126151e-05
0.000145573029017925
4.7061113337054e-05
0.000125154651924635
3.67925230122485e-05
8.3137479773044e-05
2.20479899875335e-05
5.52115101942665e-05
7.45303512906748e-05
7.36869489242816e-05
7.31699553715837e-05
7.13605744782747e-05
3.81046793098481e-05
1.57878788848876e-05
7.93116905138786e-05
3.18321874523028e-05
5.42472029225873e-05
7.67515622474327e-05
-1.8220990621448e-05
2.52369389910372e-05
3.36603500321452e-05
2.60833681426771e-05
5.92263885087227e-05
9.5959897208158e-05
1.07086467078319e-05
7.01766542332502e-05
2.77608608408786e-05
5.29938638747279e-05
8.2368670791489e-05
8.24246724160589e-05
2.34227268742555e-05
0.000103500937471717
2.96075211286743e-05
0.000100961663997084
0.000138497406670663
3.80484544287407e-05
4.36044886386966e-05
2.57538712196681e-05
9.68303059831382e-05
1.30680908329891e-05
5.87950839212094e-05
9.5609269335266e-05
4.16176821218244e-05
9.38002350292028e-05
6.77792992351645e-05
4.86345773214256e-05
6.25715922009711e-05
7.98101596523551e-05
8.81824557443626e-05
6.51141240498339e-05
8.53354675709758e-05
4.67070346912758e-05
4.96549263158285e-05
4.80093900396892e-05
1.5627535323543e-05
4.59041610199407e-05
6.0001009756265e-05
1.93992360367894e-05
4.46393940485576e-05
4.21627498811354e-05
9.50474153375182e-05
7.79018996177466e-05
1.37265730362931e-05
6.60032121377042e-05
8.38718927289666e-05
7.44107047593231e-06
7.28473057360555e-05
9.07077854962285e-05
3.78558701870628e-05
6.48752258295648e-05
6.23017150890485e-05
9.30975501046249e-05
2.290899076949e-05
9.03956720037795e-05
6.35666965160531e-05
4.39898354281891e-05
4.90149359504254e-05
3.46716502000268e-05
0.000132242567290646
-2.27512291653023e-05
5.89389967323558e-05
-2.0878904849007e-06
4.7102567411739e-05
5.84803235802798e-05
8.48356349473485e-05
2.70916649538603e-05
0.000141329694894915
5.494673805975e-05
7.46694867482796e-05
4.65878595220918e-05
3.26151192343189e-05
-3.55568111768997e-05
7.02680105889081e-05
5.54669397790531e-05
2.92490935484894e-05
5.86898223036978e-05
8.39618023495492e-05
2.70355180602275e-05
-3.11575499519488e-05
4.45853292988792e-05
6.89509338047355e-05
5.03991899732762e-05
2.63136878857859e-05
7.81121526130157e-05
2.16470390334524e-05
2.83141911482738e-05
5.76310228448219e-05
3.84604364109937e-05
1.91392595616543e-05
5.59903487444425e-05
7.30869318513279e-06
0.000110303845055502
1.23454528176845e-05
0.000109960496510601
1.07164688285549e-05
6.5814982396683e-05
8.67359716565937e-05
0.000126515512093491
1.88944702134163e-05
9.97546843420004e-05
2.83819878147592e-05
6.61936677714173e-05
6.55248873351681e-05
4.41324230103964e-05
6.94612906618647e-05
0.00014091909895217
7.89551131146368e-05
3.6521653607209e-06
8.82016700716649e-05
5.22794423565745e-05
3.73787028534818e-05
6.00386003470516e-05
5.74731502929492e-05
7.39480234823016e-05
4.67477540114687e-05
9.62810195562525e-05
6.50818594489648e-05
4.53485075008921e-05
4.64821091656147e-05
0.000102902159754596
7.96351753686046e-05
2.31623462767229e-05
7.3845225588555e-05
5.62518110745411e-05
6.42293569900297e-05
2.55293309173923e-05
6.41521475354846e-05
9.39260955767686e-05
2.5860009262348e-05
9.52336829067077e-05
3.47609306324456e-05
4.29198966960341e-05
4.59847060478975e-05
9.30290182068081e-05
9.48525851484803e-05
5.93885589494344e-05
6.16814493759534e-05
6.5960343956349e-05
6.35973599874112e-05
4.72301236130611e-05
5.44579739562484e-05
7.02036959234895e-05
5.09706452654703e-05
7.80256458480901e-05
5.03922017598337e-05
4.17170726215107e-05
0.000114027881594014
4.98630979726216e-05
-4.25524328045971e-05
1.22301073940485e-05
7.7646616479903e-05
9.87425302214018e-05
0.000100206525952222
7.20497715912065e-05
9.21763908789102e-05
4.59610392890563e-05
1.09973371265828e-05
1.51517644431852e-05
7.39138171184717e-05
7.69121071840353e-05
4.47159045114326e-05
0.000106995666714462
5.62548357114324e-05
7.00064259142576e-05
4.67300918008903e-05
5.90486793901136e-05
4.01142273664416e-05
6.58864940633231e-06
6.45164511044126e-05
5.29475404163841e-05
9.95578784433311e-05
0.00010407220412346
5.07018580424501e-05
5.15769900439835e-05
4.47380450347213e-05
6.85497847416925e-05
6.2673878757244e-05
6.54504124787851e-05
6.73951305009694e-05
0.000115541553286043
2.73158501245834e-05
3.05973603473478e-05
8.34351468524687e-05
4.98617100550513e-05
9.71966727286639e-05
3.89587570691837e-05
4.53819074443756e-05
9.05523851162287e-05
8.6518508858158e-05
6.00937175714033e-05
-1.52655815592114e-05
0.000113057734217891
5.51353884013041e-06
4.80170667546483e-05
0.000113539133884289
6.34674171297653e-05
8.76936482028539e-05
7.89797652762211e-05
1.2687464329229e-05
5.67257907475447e-05
8.86932891925834e-05
2.50795718328175e-05
8.5520961012537e-05
2.40317609549789e-05
5.09730918796025e-05
6.77662284930875e-05
3.71835138312965e-05
0.000100543849002725
3.01948704485953e-05
7.39048031831182e-05
2.00468782991262e-05
0.000114804866241522
3.90612472228067e-05
8.1778407075871e-05
9.91022500103278e-05
4.67031948387081e-05
9.7762121845977e-05
9.51878994747229e-05
9.3659233335216e-05
3.182078950884e-05
8.06540308608323e-05
0.000104598043437121
9.09612672679229e-05
6.74053530457833e-05
5.41691623280489e-05
6.82623114810509e-05
0.000115409601457105
9.36381891764231e-05
6.23073451029543e-05
2.73190586550036e-05
3.54973137886271e-05
2.73355924510387e-05
3.64034409736967e-05
2.36345498164842e-05
3.23229573934022e-05
1.81002114127372e-05
0.000138309890680632
7.46308554425962e-05
-3.9785736640775e-06
0.000112405970221043
8.57654747910171e-05
2.07843052455307e-05
4.76812773350841e-05
7.22180452333525e-05
7.69467247069239e-05
9.44599334275251e-05
9.21766892975735e-05
4.13007047749763e-05
0.000109888723364065
2.57446939857668e-05
0.000120052305684271
5.61154951572338e-05
4.10930029396316e-05
8.46998755251756e-05
9.64453631953695e-05
7.99367405001398e-05
6.76052036428351e-05
9.89365045481806e-05
5.99005685836909e-05
6.60993602865053e-05
9.29431479330114e-05
6.29240788308747e-05
1.57498074453833e-05
3.57596759394729e-05
7.95481843744642e-05
6.58570934527948e-05
4.32399609821392e-05
8.20840366035118e-05
9.13692374148121e-05
2.21915354729545e-05
5.91468756012379e-05
5.54487253240468e-05
9.79105998067588e-05
9.3821466202927e-05
6.29369816320038e-05
3.5504725447364e-05
2.08661984393973e-05
6.92113176634623e-05
7.00725426071096e-05
5.07305354894426e-05
5.77001509296772e-06
4.07378709570869e-05
8.04218602981654e-06
5.68822439336487e-05
0.000135870196208609
6.07074163769877e-05
6.77144451109556e-05
1.82856915289994e-05
5.28663343684336e-05
3.54273951947949e-05
4.04652373274263e-05
5.40475152991326e-05
4.15279472293927e-05
7.99458179947172e-05
8.60398654036316e-05
7.55288559976214e-05
0.000126709596992486
6.68519025769399e-05
-2.0225550591999e-05
4.59986364327338e-05
6.53643631061938e-05
5.84756815256056e-05
0.000103364638451849
7.11188207211366e-05
8.77877003951628e-05
0.000117535359242276
4.26808704540697e-05
0.00010371656862995
4.06851955116804e-05
5.81906885899937e-05
5.86807101275401e-05
7.86193721822541e-05
4.11320548018395e-05
9.81969488755819e-05
6.568668151433e-05
5.85429043628443e-05
2.84575412986743e-05
6.29204098872147e-05
6.80288030768135e-05
5.492270776847e-05
4.26582997374355e-05
7.14682344430699e-05
5.63486451986668e-05
6.07677735110801e-05
8.03778594128874e-05
5.64171625827557e-05
7.273279659446e-06
0.000117142369560571
4.4845625790236e-05
6.41454591541631e-05
6.79029182185466e-05
3.6227556408376e-05
0.000115291956184771
4.65949461518831e-05
3.5895987259238e-05
2.6485874873673e-05
4.9089578132646e-05
5.5179777987677e-05
2.38176946657856e-05
4.7044443406777e-05
9.64624625912024e-05
4.02208208854302e-05
8.64054676839474e-05
7.1301421679009e-05
5.78237186171171e-05
8.16653767018754e-05
6.36325542116659e-05
6.67539106112029e-05
-2.12085340388479e-05
3.41171166988553e-05
4.68575400131808e-05
5.92721064293545e-05
3.66190744975377e-05
6.13334350725635e-05
5.33245398096776e-05
8.07258418933562e-05
3.79081890059721e-05
2.03503286336187e-05
8.40345699870161e-05
0.000106921852950442
1.53602798416023e-05
7.28825421230339e-05
6.26783103383055e-05
8.78787224278145e-05
4.6979358478958e-05
6.25965409800145e-05
2.59060460191777e-05
9.8331945399141e-05
2.61114032409135e-05
4.84245417492802e-05
9.88521143407111e-05
0.000135104310928438
0.000104398401916514
2.05822964677575e-05
0.000103671986228545
6.81020760163505e-05
7.84474930291392e-05
5.89252443325414e-05
2.80935352074991e-05
6.34448495633516e-05
5.54303765480606e-05
-2.32746368333915e-05
8.32110488581038e-05
0.000145643029583863
1.40032411938109e-05
8.54039515786032e-05
8.6856613005588e-05
8.28479983406722e-05
4.43401134621351e-05
0.000132607591391954
4.44261173013574e-05
9.50273550934145e-05
7.60390445389563e-05
2.65744538962425e-05
4.93406998110032e-05
6.65147855320798e-05
6.22875817245675e-05
4.90823341433157e-05
7.91908801014064e-05
6.59217117610289e-05
9.27228262086782e-05
0.000109231693116003
6.87332615115915e-05
0.000130847500806324
2.86085047876572e-05
8.8183573823124e-05
0.000102483270253901
6.23327617296623e-05
8.36551568052397e-05
1.70018815529965e-05
7.97997910887025e-05
