# Supplementary material for: Research on computational propagation and identification of mine microseismic signals based on deep learning
Source: PLoS One. 2025 Oct 22;20(10):e0334641. doi: 10.1371/journal.pone.0334641 (PMC12543183; doi:10.1371/journal.pone.0334641)
Supplement: S5 Data — (ZIP) [file pone.0334641.s005.zip › 000100800001637.xlsx_0.txt_24.txt.txt]

7.06896094602134e-05
3.82330423021352e-05
3.68162631417646e-05
3.88705380011286e-05
5.92665475836468e-05
7.2978921251705e-05
4.71429738347448e-05
3.50916172970842e-05
1.93653061189153e-05
6.99275347178531e-05
9.5316952593291e-05
3.10012112207925e-06
1.83493303747744e-05
2.97963409619765e-06
3.70436362256974e-05
6.97910291193112e-05
5.80982674997032e-05
2.53386093450133e-05
3.92765166663137e-05
3.94078773361408e-06
0.000100214217013217
8.93991766941179e-06
8.34491409956083e-05
7.87297229226459e-05
7.9387164501279e-05
7.54898780113501e-05
6.65501998206518e-05
5.4081849755654e-05
8.34498112069611e-05
9.73460683563789e-05
6.98411159071238e-05
4.39303450018665e-05
9.34890453083231e-05
6.48218584335176e-05
8.82688473905978e-05
4.25131537913789e-05
9.46100762804587e-05
3.6781870671973e-05
8.88998813159803e-05
0.000109823436370051
9.5388586406568e-05
0.000134895384232233
8.69723107372089e-05
4.81090942856247e-05
6.5392455113205e-05
0.000118234226801995
3.42783572379496e-05
0.000107448365486146
7.27114051502608e-05
0.000110170319512898
3.8550788276879e-05
6.65038683946035e-05
7.91190322734631e-05
4.44630684532958e-05
5.27263051859325e-05
8.60696323871856e-05
3.10988729240189e-05
4.23666234786993e-05
5.02644856880864e-05
6.23714582865123e-05
6.53609504023857e-05
4.99854754608298e-05
0.000110392428190177
6.84288182903089e-05
4.64633470119734e-05
3.70760690885838e-05
6.76899236877951e-05
7.24240342282982e-05
9.52950018550023e-05
6.69416814188181e-05
5.24392671738641e-05
6.72300551483408e-05
0.000113123592396141
4.90477834885668e-05
9.73081940260317e-06
-8.30056463575051e-07
2.17506004681563e-05
2.55997037254268e-05
3.98195722302734e-05
9.74483603100486e-05
5.95025210755547e-05
6.76880922363869e-05
7.07131099328368e-05
5.51828919884547e-05
7.34742710152082e-05
9.33101422266735e-05
0.000104716022601708
7.19614479861392e-05
9.80119216416652e-05
7.04143857152829e-05
6.7876976251405e-05
8.79693148828445e-05
8.52579221170371e-05
0.000135216942611563
7.31638759705045e-05
4.53646303078063e-05
0.000111294177239999
5.8510010815453e-05
-8.54223711097075e-06
6.94652364515519e-05
4.72714249371823e-05
9.01842441666265e-05
7.18353505350157e-05
6.05941994923367e-05
7.31477370768843e-05
5.58436844195212e-05
4.71760031779344e-05
1.98459575155606e-05
5.32111181193727e-05
2.15570806051854e-05
0.000111659558527445
6.3581326497875e-05
6.36398710164831e-05
3.96373239974597e-05
8.99178615635421e-05
0.000101887877655898
7.87146350770748e-05
9.28899722786894e-05
1.08105719996256e-05
2.91019062113143e-05
7.518291381235e-05
4.80269134147978e-05
9.42813838877265e-06
2.75226596479576e-05
5.70283898437616e-05
4.09968435681816e-05
4.76539259396108e-05
-5.49339972378066e-06
5.78419661178388e-05
4.72698770077934e-05
5.81014861110253e-05
7.59137087145239e-05
4.13872250373139e-05
2.2440401386823e-05
3.13197449556216e-05
4.95925477242777e-05
0.000111325500083049
0.000114671106812152
0.000102167373610089
7.40762339918816e-05
6.49197306852502e-05
1.54473155642838e-05
8.81520334754416e-05
0.000103370501228577
0.000125144236312436
5.41890704892963e-05
7.65656405215604e-05
4.16312668293086e-05
4.02256809086196e-05
6.84516328770942e-05
9.00670997916902e-05
5.04227504745179e-05
9.53225041787204e-05
7.98577185894631e-05
0.000126418678830976
8.8872751609662e-05
7.15403054558055e-05
6.40000216291726e-05
5.47643959909422e-05
1.92565717884231e-05
7.01758547699848e-05
4.52160595545515e-05
2.20308575221244e-05
5.24740025160375e-05
6.70969279812059e-05
8.72355089235104e-05
8.81659609549669e-05
7.68838374148339e-05
2.57819824055595e-05
0.000102093213817686
7.70727914048099e-05
5.12872054296884e-05
4.7033430948798e-05
6.30502191004859e-05
5.8329936154343e-05
7.80745733665545e-05
7.72049946067778e-05
6.51042497796868e-05
8.551020058902e-05
7.37275028717912e-05
0.000111889640304049
9.19762017354853e-05
6.82326922866395e-05
8.20675487154257e-05
4.52698280870194e-05
3.35603876801303e-05
8.38004840747804e-05
5.46953124664111e-05
0.000100108451352445
6.4264523151952e-05
5.82414555147073e-05
9.74199644752786e-05
6.3715598068938e-05
3.3741201200478e-05
0.000108679352948632
5.4258103212508e-05
1.49377674262223e-06
6.6847377056874e-05
6.91230286977451e-05
4.86065042231154e-05
4.17116732654778e-05
2.71525914502603e-05
0.000121872961231172
8.25188578574986e-05
6.27389781310871e-05
6.26608508927066e-05
7.77917465302271e-05
6.47472767516663e-05
9.2371059341114e-05
6.43034362123036e-05
4.9576318219132e-05
7.36106265224386e-05
6.41254286851359e-05
1.55315251003705e-05
3.57522122044824e-05
5.44136857577575e-05
0.000104932611800697
5.22143321331424e-05
9.21874738380454e-05
0.000112431249285801
2.88060114255917e-05
0.000105396828947352
3.50889642693118e-05
9.41015544672401e-05
0.000109049635884206
5.87159409782369e-05
0.000142925747048915
6.78884243703921e-05
3.16046912301321e-06
4.89628915609896e-05
1.77310052525366e-05
0.000121973989336764
0.000148094563831462
8.00127762888408e-05
0.0001035210651521
6.35950673797865e-06
9.04060094686713e-05
5.64265144181588e-05
0.000101513003588234
9.27984515072247e-05
1.53010135880632e-05
3.8293637421094e-05
3.65754879012046e-05
3.45055162231278e-06
9.03706418461272e-05
3.54099222784293e-05
7.96091802317931e-05
4.79089851165623e-05
9.06505797615664e-05
0.000133288808064811
0.000135059953391897
2.8182940151969e-05
-9.63455078755478e-06
3.80833715831868e-05
0.000130797359998488
-3.56833357984151e-06
5.01347682367246e-05
4.43686097654628e-05
4.06380656244195e-05
7.57914496628102e-05
1.47875396892114e-05
6.22047556424064e-05
2.90515648269478e-05
6.69165326201993e-05
5.515830321142e-05
3.84530366019748e-05
7.62253239620232e-05
2.07403883151686e-06
6.7843173001326e-05
7.64303459046789e-05
1.32939213596741e-06
6.91627456967868e-06
9.81409385295032e-05
7.5328626900948e-05
4.39934453056241e-05
7.55896791689861e-05
5.55140206818821e-05
6.64943939213508e-05
7.09427436022495e-05
-1.16240656977977e-05
8.08589240727747e-05
3.3225107901425e-05
4.79509831747207e-05
2.22351489592258e-05
8.7844543770015e-05
4.54536469805443e-05
3.78510122753638e-05
7.8566619734361e-05
2.87135290180705e-05
5.97377671579063e-05
0.000101173925049063
6.74568679600474e-05
-9.25981580377318e-06
5.29408765978709e-05
0.000147385020469502
9.8240923392917e-05
4.32790798191338e-05
0.000126898538344643
4.62548383994643e-05
7.0641936483718e-05
9.77626955349394e-05
0.000104499363964187
3.09029671054952e-05
8.88240563558726e-05
5.99217405644734e-05
4.44852922883487e-05
5.34554484615568e-05
3.25478111562994e-05
-3.0495380240288e-06
6.17802120078842e-05
7.43568498134059e-05
7.09708279750434e-05
5.7248375488447e-05
2.04579120113357e-05
9.62050503369306e-05
1.83077115507721e-05
0.000101519656971802
0.00011530926650169
5.19459545482431e-05
8.83788152961665e-05
7.94696987253034e-05
1.88232569194979e-05
3.39033891015499e-05
3.88192728877072e-05
0.000101673088741227
3.18585795595371e-05
8.48556266783044e-05
0.000101525181770281
3.1779452622342e-05
1.06172700478414e-05
7.73174341719915e-05
7.82963593229948e-05
7.80532217304686e-05
6.16045572426858e-05
4.61094273391988e-05
6.98577161035725e-05
9.41020897320291e-05
3.72962152426359e-05
6.48789283829874e-05
0.000115004470249548
2.83126896881381e-05
7.12776454921282e-05
8.19158159722234e-05
5.26442381860275e-05
0.000113863688888082
3.05993072641658e-05
0.000100536681102512
1.10322314675079e-05
8.1857123212263e-05
5.28136531647394e-05
0.000104169813958527
7.80764019535327e-05
4.97863728309778e-05
5.49541348376827e-05
8.44733293545887e-05
-1.84267614540716e-05
-3.35954240675067e-05
0.000100140097485586
1.43450889069238e-05
6.59247710652606e-05
0.000127973289786622
5.00010637737515e-05
9.09198886168266e-05
8.31170557980817e-05
0.000109430312066186
4.02197958809428e-05
2.05293858336676e-05
7.29444981400744e-05
8.00030794932953e-05
8.84261529544514e-05
8.76080245348566e-05
5.56381953910555e-05
-5.41805573555097e-05
6.93725216048486e-05
3.76305692300457e-05
8.36931380813982e-05
3.19451278349984e-05
4.66275832738459e-05
7.10783596809163e-05
0.000102922089169697
3.72667913572933e-05
7.18895764175387e-05
7.15947037322288e-05
7.29330282483513e-05
7.72007791773469e-05
7.8582764771726e-05
0.000109546122990689
2.69896763039255e-05
0.000123167217218005
3.7266712305344e-05
8.20052579513993e-05
6.83977247350902e-05
4.34481521027098e-05
9.31535367829088e-05
5.37088238623605e-05
8.35686991303266e-05
5.40877827430958e-05
9.57048821160844e-05
7.91035597980787e-05
6.60633424555009e-05
0.000117160811889096
-1.62368362727877e-05
0.000131541708817884
1.55496819455505e-05
0.000109762045983689
5.74097056429058e-05
2.84841018715548e-05
4.28046575936388e-05
5.82468536712258e-05
9.26780662563003e-05
0.000132605509191673
9.03524377646549e-05
-2.66571265618601e-05
4.76702083608716e-05
6.77100566824018e-05
6.02087996827317e-05
9.83329368105964e-05
0.000130207122686671
0.000114980783033621
9.31760893036914e-05
6.04450680587755e-05
1.48744497480757e-05
4.28842436627109e-05
-2.40008901995427e-05
2.80742195689461e-05
5.35932050243718e-05
7.94492883707952e-05
5.6333659320863e-05
7.45487668164659e-05
5.23775849528793e-05
8.52104504695527e-05
6.97442137811091e-05
0.000147582503101354
9.46839243491892e-05
0.000115765987272281
7.31203576248053e-05
8.24399914148438e-05
3.79737135572953e-05
7.46448018234578e-05
5.72421322459847e-05
8.64275270690096e-05
7.51518753626976e-05
9.03122923834775e-05
1.376500068297e-05
5.11707342529983e-05
1.03975124274387e-05
0.000143493738014856
0.00010929656801545
3.80945423732333e-05
2.14642904036894e-07
9.24768487149822e-05
0.000127124232704507
9.29814708822092e-05
6.52056149581093e-05
6.42477460921414e-05
5.30614519019091e-05
0.00010369850146473
6.91910209637407e-05
6.0681346220731e-05
0.000114031441731295
6.13904440691132e-05
6.79279120918586e-05
6.4026669568486e-05
6.76011904166713e-05
0.000127680616643366
7.85947347143414e-05
5.70656953242624e-05
6.91013549883822e-05
7.49459500385274e-05
2.06424934234221e-05
2.5592509910338e-05
5.91525560243325e-05
0.00012502373031764
9.93510833172592e-05
8.99979322674515e-06
7.67741041474883e-05
0.000112581164037619
8.56205534673862e-05
6.96641029890194e-05
0.000103941379272074
9.99453550474729e-05
3.35173770412606e-05
4.49072909337122e-05
5.47161325657613e-06
0.000112749499423432
6.12383716741332e-05
7.13768042915108e-05
7.4719029434491e-05
1.42875168218201e-05
6.86116232271816e-05
1.54169221016981e-05
-3.57233161606362e-05
3.79078181087885e-05
7.06511321869903e-05
6.14259668879683e-05
1.86181141079689e-05
5.97391647868e-05
3.46261069158836e-05
0.000123769661735378
4.3673867343987e-05
7.39514519448843e-05
8.59556795966827e-05
4.01439076333546e-05
6.602981045951e-05
2.4148133010986e-05
4.78398679902995e-05
6.10077190925059e-05
4.84704624754077e-05
3.23483011163707e-05
5.04483201825704e-05
0.000100808039633797
7.45718374183198e-05
0.000101588163422662
0.00012478922592703
7.91069404826242e-05
4.15300182309198e-05
5.59687642908593e-05
8.21354927067094e-05
4.18325909907394e-05
4.6761343767285e-05
4.50192718300715e-05
7.02003068363002e-05
0.000114777789871271
6.44785870866442e-05
6.35114051465319e-05
8.54077999263094e-05
0.00013170861126606
-3.95228011788323e-06
3.93204589048965e-05
1.3117961917899e-05
5.9270072679146e-05
1.45030735159614e-05
6.48619206247828e-05
1.54810224512011e-05
7.76241921972655e-05
8.38669520341642e-05
5.44304606408152e-05
0.000115356594352412
8.04411717882213e-05
7.36845126669546e-05
7.81870843253152e-05
6.31685163404803e-05
0.000102637392167579
1.42353326384762e-05
7.77324886268206e-05
0.000124231494064958
0.000105691210927052
1.9896017834509e-05
6.12722645070772e-05
7.84344696227363e-05
7.21272959378958e-05
4.876842591201e-05
7.86886907816524e-05
9.52794254172973e-05
0.000128091020659619
0.000108002495493689
4.66517733085441e-05
8.39716824733026e-05
5.23414598320948e-05
7.32568515323265e-05
8.91755594669073e-05
2.49846091864059e-05
6.6741384476792e-05
7.33666747310628e-06
5.50569525897279e-05
5.10084847494222e-06
0.000107301323078437
5.91622307155637e-05
3.00743520873345e-05
4.57259251881452e-05
5.65555489371973e-05
7.85575871362018e-05
5.85081957881209e-05
8.56091901237257e-05
9.69808424005575e-05
4.19498494584793e-05
6.10754504078115e-05
4.32823046118256e-05
3.66752962111005e-05
0.000127238357782923
6.75784677715775e-05
3.16211011889436e-05
7.22277539502583e-05
9.94326201535399e-05
3.75918289240744e-05
9.05908044033477e-05
7.25846176624061e-05
2.94075981543218e-05
4.86695469125516e-05
8.4204301076614e-05
9.96220635320837e-05
7.83070026447095e-05
0.000122973742698023
6.11490803532037e-05
5.25870318867828e-05
5.7667865571683e-05
0.00011444838556166
0.000116575340502209
0.00011399734302307
8.70813413641875e-05
8.24727354876184e-05
5.266376409085e-05
5.83027997832393e-05
0.000139138716097326
5.53844198397054e-05
8.8874391557226e-05
8.53912093516471e-05
6.95118493275201e-05
-3.73187499702649e-06
9.96740136508402e-05
8.76841628124689e-05
4.15774090999614e-05
7.00218857320671e-05
0.000125113632373623
7.66969933944801e-05
5.09922645218336e-05
5.6079818033246e-05
7.26196398246683e-05
5.88505450525898e-06
5.67983716364175e-05
6.16808412364865e-05
3.67759470157187e-05
6.4381928950888e-05
3.13390492931539e-05
4.52848386066534e-05
1.13086612812609e-05
4.38194988498514e-05
1.25173267760279e-05
4.50654883270543e-05
3.0030225027651e-05
3.02702173420086e-05
5.74624455366217e-05
9.38553953263209e-05
3.72715905967897e-05
2.57622520854133e-05
6.49604498879805e-05
5.03818404188749e-05
9.17691731918321e-05
9.74259066005655e-05
0.000106458602615155
0.000130220496413487
5.89815182033243e-05
5.39943052120062e-05
7.7874911787239e-05
0.000113234072579636
4.64317822730611e-05
0.000108663615717073
3.14866481633742e-05
9.75252706758938e-05
8.70699973902287e-06
4.24577216377864e-05
9.78290766991094e-05
4.27078138908619e-05
6.18905155349674e-05
7.87892322095896e-05
8.77107999425342e-05
6.08989048865953e-05
6.01036521194282e-05
9.21945343167777e-06
2.74703293432679e-05
9.55562675361151e-05
5.00114626852412e-05
0.000102569976529781
4.91445234272724e-05
6.33430039279543e-05
6.63203374043353e-05
4.93453462143292e-05
8.1965082125203e-05
6.35637685976725e-05
4.39507262383316e-05
8.85576204002874e-05
4.43906983922351e-05
7.35150658063983e-05
8.65421447528803e-05
0.000118848838940401
-2.18113146358977e-06
3.34847999368877e-05
7.401425387481e-05
6.51904775047012e-05
6.98950483095233e-05
6.56471228278956e-05
4.4085761050358e-05
6.29936173079851e-05
0.000117586147202476
5.08008367015931e-05
7.66075347609389e-05
4.9496461735885e-05
5.46252629919131e-05
4.82345771540011e-05
3.01885620036852e-05
5.2496863887643e-05
7.61877658419273e-05
0.000104283901337757
2.9359341133443e-05
5.30679760241213e-05
0.000136604270321777
0.000132047942423456
4.67327287460743e-05
7.57255219395352e-05
8.61789798848273e-05
6.16191386424535e-05
8.68902091956296e-05
6.37659469896004e-05
0.000102543088418445
6.64527756648981e-05
6.01740044164585e-05
9.0145862505058e-05
7.43434288535961e-05
4.59852030825487e-05
3.51544823710562e-05
2.88301883133789e-05
7.36761759903949e-05
3.10325885195903e-05
9.23038050114563e-05
4.36931490522588e-05
1.79370133895998e-05
-3.90964289757524e-06
1.13614177831486e-05
-2.25489852362416e-05
-1.73500873974356e-05
5.41080954176117e-05
8.20633235629348e-05
9.60064781519583e-05
8.4226085519667e-05
6.04080798015935e-05
3.23904804834885e-05
8.75716370810694e-05
6.62138507668977e-05
-1.69711254108942e-05
6.35151802186984e-05
5.25581264457324e-05
7.48606234130894e-05
3.66734301963209e-05
0.000146992969233334
9.60837399457404e-05
7.36619830883298e-05
6.76484456315357e-05
6.71861669488117e-05
0.000144173968667962
0.000111447462838233
7.12049325471524e-05
6.79285483419612e-05
8.01779234319686e-05
0.000102857666923267
6.35601304409509e-05
7.81683117634614e-05
1.92824447894304e-05
5.95602012904395e-05
-9.90968671627979e-07
1.26098357596077e-05
5.60572747858458e-05
0.000109781510494049
9.80061953512791e-05
4.98380895886841e-05
9.96986446933537e-05
0.000148595723302452
8.46632088130053e-05
0.000116447294147942
7.08664825226659e-05
5.52122580091232e-05
8.04591220593988e-05
7.62006739303404e-05
5.83112740123413e-05
6.27264006254736e-05
0.000123503847291645
6.19150429794577e-05
7.94558953830806e-05
0.000100295084845102
-2.82455724609462e-05
4.13977870249963e-05
1.03836718570171e-05
3.28380417782563e-05
3.46765475723048e-05
9.77292412067883e-05
0.000116523159567187
6.68530467936111e-05
2.56233995010589e-05
3.4038311262834e-05
8.50174611810134e-06
3.51437048434355e-05
7.95304712481142e-05
1.54336132353959e-05
2.5722845254102e-05
4.40533655660282e-05
5.31042846276035e-05
0.000114333550950511
5.07224368560389e-05
7.21363017176629e-05
9.88843415816495e-05
6.68121051921502e-05
9.55555648659814e-05
8.10539291440514e-06
-3.16975432670273e-06
9.36564080910899e-05
2.85125399994725e-05
4.11788582014126e-05
8.62455611683392e-05
4.18203735943094e-05
1.04995975891231e-05
4.41529524963713e-05
7.07200535395609e-05
8.04254188080727e-05
7.88089031744387e-05
3.25222639044771e-05
6.11755780489326e-05
3.81532755202865e-05
5.75355333620663e-05
7.79596687827278e-05
8.12151727581004e-05
9.41105312774889e-06
4.07975374440689e-06
0.000102692341221009
7.93795363427069e-05
2.08441935600041e-05
2.22622818671409e-05
1.8367870552848e-05
7.79469595712336e-05
7.85278327314568e-05
0.000131728200356757
3.79249931682877e-05
9.24769125218913e-05
-2.82176177199833e-05
8.75712064452721e-05
3.65214632409137e-05
6.86080696290205e-05
0.000110271733138665
0.000124204870615645
7.62211393588678e-05
5.88317890437364e-05
5.81934190502842e-05
8.73690679182578e-05
8.49798631451598e-05
0.000113070092941094
5.70547998577849e-05
6.95300071931049e-05
9.90338855302632e-07
8.95249631064599e-05
1.04103743252562e-05
6.91002948304918e-05
7.32346942316933e-05
7.82937813158505e-05
0.000130109564033017
7.21485136556024e-05
6.4723338463309e-05
9.08115808261942e-05
5.05034650827512e-05
5.74250296016614e-05
9.59246856945493e-05
0.000114547224428885
5.75058228630731e-05
0.000115230867273793
6.70952941799655e-06
7.85505872495337e-05
4.37253548911137e-05
1.52408967965391e-05
4.50710947820164e-05
5.81125245697298e-05
6.19698270550912e-05
9.35904370942931e-05
0.000141007604837935
3.1193239529166e-05
5.83956425966584e-05
5.61608157375155e-05
9.86671518184534e-05
2.6622530457629e-05
9.50551354644816e-05
5.12531440489952e-05
3.57274905411554e-05
4.93756700330795e-05
5.58033672750303e-05
8.59483763743707e-05
7.60866021087203e-05
8.25143719649184e-05
8.94577168843253e-05
7.0514921633099e-05
0.000119221934973385
3.05749302673036e-05
2.97719235361664e-05
4.00333405564607e-05
4.88619985846332e-05
0.000103169689772958
1.64605250616561e-05
1.78516901427449e-05
6.3797129638599e-05
1.72875987395032e-05
4.2414530048048e-05
3.78766342549009e-05
-2.85488010920289e-06
6.59366336584532e-05
0.000136418582813708
7.16957391149536e-05
6.10248107652057e-05
8.3181843833067e-05
9.2155865898428e-05
3.70647076181742e-05
7.012358268636e-05
6.11043803453204e-05
4.21471797433805e-05
7.32287306432768e-05
1.58107671116329e-05
0.000112619185176096
9.31566022956843e-05
2.35625033485378e-05
0.000103786174809029
9.12472501216531e-05
0.00012339094372399
7.3169332165646e-05
0.000105119727539228
-6.4586071416736e-06
4.40646451048401e-05
8.70266648151034e-05
8.37233206219461e-05
0.000110150815303659
6.3425078061555e-05
1.13285535441755e-05
3.23604339905185e-05
7.06887422317335e-05
6.53384780455687e-05
5.60638175127948e-05
5.75992462116049e-05
2.359314469033e-06
8.16616679739836e-05
9.33628991737776e-05
6.69775379231206e-05
6.69723587710232e-05
8.70354307529312e-05
4.50909790325943e-05
9.78367892049001e-05
-1.71779350852052e-05
9.75862544648914e-05
2.30203311586846e-05
8.56562343801646e-05
7.48929819931111e-05
3.87251027197565e-05
3.09804207427166e-05
0.000120021702144153
0.000106278668597429
9.10069596404137e-05
7.28282579547361e-05
8.63292255903264e-05
5.43808968542748e-05
0.000111545751501861
7.8585474820176e-05
4.57206397298991e-05
4.04138899012172e-05
3.30509796927022e-05
0.000118953997672205
8.49784715180775e-05
3.14241986789671e-05
7.62597997939616e-05
0.000103485701481025
6.50572021345342e-05
8.75911187905695e-05
6.7122151973667e-05
-1.10207740781392e-05
7.2491126554832e-05
4.89772629869651e-05
7.46846500257699e-05
4.9008804239253e-05
2.11669824501472e-05
-9.30323924379787e-06
0.000140222657157862
0.000108935502708121
0.000106624445082485
4.07697063892869e-05
5.06794549027783e-05
8.31305509083567e-05
8.21240627724157e-05
0.000133018916984926
5.85965232336899e-05
4.68715016193332e-05
2.52485282101111e-05
3.22527412893676e-05
8.53154049054117e-05
4.17671992898203e-05
0.00010345124561585
-2.70637561220686e-06
4.79955148601939e-05
5.2212168447357e-05
3.46537368761092e-05
0.000134085768468857
-2.65155974022422e-06
7.88854124727223e-05
3.97978621788241e-05
7.28285426631693e-05
5.43473602014636e-05
7.92356540604591e-05
3.65015834965287e-05
7.99274222886507e-05
0.000102659956224983
2.45466987665753e-05
3.76929657967873e-05
5.52760106818005e-05
4.49592055491747e-05
5.5746384232833e-05
6.26703738435347e-05
9.92567534422e-05
0.000100392050404591
3.58462458120742e-05
9.38354927496887e-05
-1.2239219667183e-05
6.52929709217765e-05
8.2998039423181e-05
0.000118143143368274
4.77957485975501e-05
9.16563725298356e-05
8.78634581007952e-05
8.14293183409574e-05
9.84367930312779e-05
8.95429452941181e-05
5.56666665928148e-05
6.96621764397836e-05
6.48725516662732e-05
8.53194532689467e-05
0.000111515105570059
4.2941408789312e-05
6.08428017351813e-05
3.33822500217487e-05
5.27304200061581e-05
5.24964703522089e-05
5.75629913729116e-05
9.54709505227487e-05
7.0509845044857e-05
-2.71262203244934e-06
-3.16635122008461e-06
0.00010989598462267
4.66859856054973e-05
5.47331887249965e-05
1.46015937714949e-05
7.73492086088864e-05
0.000122786936850513
5.11293818152489e-05
8.30032344684515e-05
6.37512287580055e-05
4.13506750402732e-05
8.27338247506606e-05
2.28381227881885e-05
8.46249319732462e-05
0.000145376220755734
6.92707206717144e-05
4.54998690071664e-05
7.53888974686573e-05
-4.00805921671972e-06
4.26584416829114e-05
4.78832105878861e-05
0.000102427957803974
4.85724371481346e-05
2.76958923236724e-05
7.95159264900209e-05
4.68748368985466e-05
3.70226017263915e-05
6.20592821091928e-05
3.32587518607231e-06
6.55366865411235e-05
9.44936561005687e-05
4.64432353187974e-05
4.49244804284462e-05
0.000103492612071434
4.69670823430403e-05
0.000103884852416202
6.54810764152167e-05
3.5602499516247e-05
6.1974824312102e-05
2.8149863292201e-05
2.79253084619659e-05
8.84551613131297e-05
6.126594732608e-05
9.39147987015921e-05
4.91916824965501e-05
5.44729787976998e-05
2.0107866393893e-05
7.92815804756804e-05
8.85827265799068e-05
6.24118055335837e-05
0.000143430758099007
5.28117540877026e-05
4.56967207868783e-05
1.99395202730186e-05
-1.1704891462767e-06
3.79180089258416e-05
6.5442035485066e-05
3.70496348336783e-05
0.000100325225713795
6.07256105652642e-05
2.62633703176407e-05
8.72461046634223e-05
9.65976041736991e-05
0.00010853568793982
9.59915987064246e-05
3.31652026107053e-05
9.64027694538938e-05
4.2520786385836e-05
0.000133854040428939
3.190229500552e-05
2.07529537721357e-05
9.93958021114319e-05
1.77474278633102e-05
4.89084420687306e-05
3.81312843313006e-05
6.4193205218548e-05
5.21525351317918e-05
6.20619747673194e-05
7.81738903446776e-05
5.1544261780313e-05
2.85476009095193e-05
-7.24164454443293e-06
0.000101945020848144
-6.92493877915801e-06
7.89845131564571e-05
2.14653306665773e-05
3.29757810768422e-05
6.19539820144743e-05
5.47787427925038e-05
6.15893059905351e-05
5.64590552519832e-05
4.20361068672654e-05
7.19826705569685e-05
3.32328363064731e-05
8.10294630528848e-05
5.40421003568109e-05
8.53338843371427e-05
9.67676555097246e-05
1.64474762003359e-05
2.87679879192353e-05
4.7853412192369e-05
2.62870729534847e-05
2.85613236415191e-05
5.98150125471628e-05
6.23583748193932e-05
1.82474202241731e-05
9.61695693427735e-06
5.93031690833229e-05
1.90647096893734e-05
5.49097967037776e-05
4.04948538570632e-05
9.66969999779357e-06
6.925009993994e-05
0.000116782868403809
8.22708502035475e-05
4.05945191992284e-05
4.22071316579983e-05
7.52804244105846e-05
2.33435473482425e-05
5.29623163861988e-05
7.7508727740829e-05
1.0543113888663e-05
2.53659458728661e-05
9.10873998326481e-05
5.45748874900277e-05
0.000108256025111473
8.23570896396524e-05
5.55804636437247e-05
6.72406377125266e-05
6.51841364448282e-05
3.46334505545315e-05
8.11688117646856e-05
4.35282338222617e-05
0.000111311181006441
6.32302105524244e-06
-3.76584282078113e-05
6.41226501044705e-05
2.70745482284105e-05
5.41714271428074e-05
-8.6683180983105e-06
8.33812745026891e-05
5.57548785652293e-05
4.13936135759283e-05
1.74265405911758e-05
8.24608000234181e-05
-6.49176515780908e-07
5.94976802266639e-05
3.70675073736392e-05
3.65829770518667e-05
3.08005132110094e-06
0.000105176981533567
0.000117251712898669
6.57075054042078e-05
4.23528048395642e-05
4.55506020173817e-05
6.35440886361987e-05
0.000103837179181732
0.000128049155290914
0.000100921459039902
0.000103264121265193
3.30924470404666e-05
1.53629004859299e-05
6.18360290742184e-05
6.39969322521206e-05
6.16475349753016e-05
0.000105273385657537
7.01920661880875e-05
3.1519653821655e-05
5.16911417258077e-05
4.53889645626009e-05
3.83353548731205e-05
2.74424275605313e-05
4.10143214196069e-05
0.00015796533531207
7.40839719044782e-05
8.14952347405149e-05
2.80453758616373e-05
9.46924512588911e-05
5.25671187535256e-05
5.52471036495705e-05
0.000145181546219277
5.22827244962712e-05
6.16331204727314e-05
1.06645834528908e-05
0.000113118413617177
2.31981400088935e-05
7.52964552636866e-05
-2.25785000687883e-05
9.66031221044541e-05
5.82504654072822e-05
2.84050446599053e-05
6.7758537597636e-05
1.41421106985784e-05
3.06899731247881e-05
3.57269903378394e-05
7.42727963557816e-05
-1.67654139169121e-05
3.13433902912622e-05
1.80909656152951e-05
3.49241710855433e-05
2.11309311232604e-05
3.76753031363676e-06
0.000116456378402079
5.13582687024055e-05
5.47225470609967e-05
8.00479841182482e-05
-3.50525859005207e-05
7.20273310135788e-05
4.30330267158777e-05
2.25458555022792e-05
0.00010659589179316
8.62230974522027e-05
0.000134482260233724
6.84911222730484e-05
0.000109121345237483
4.50822387675408e-05
8.23097333450223e-05
5.20521330584658e-05
8.73984898811699e-05
0.000101946722937433
9.95733885264227e-05
-3.50115544563373e-06
5.39672619187126e-05
9.87385834146115e-05
0.000118463416071576
6.6252656142005e-05
9.85954687805598e-05
1.27161423010189e-05
7.17470293783657e-05
7.34202109507553e-05
8.37512452344341e-05
0.000118991622131422
8.2058810081261e-05
2.64633510346679e-05
4.42515493704661e-05
4.76157443262982e-05
0.000111835215924977
8.90342662515874e-05
3.45373528645754e-05
2.03891475718217e-05
6.6526610171074e-05
2.85016639882496e-05
5.97480518980921e-05
9.81967010713887e-06
0.000119986940814741
5.13488663902944e-05
4.23888511872875e-05
3.66575419781424e-05
9.5020275763138e-05
7.2073970166635e-05
8.77574102961422e-05
0.000101765871291485
0.000123563940228955
-1.21007906878813e-05
2.47621378157324e-05
-1.35630996666794e-05
8.61453365918595e-05
6.68614058717688e-05
3.32525455377488e-05
2.07559992246069e-05
5.56498637848093e-05
5.4145759589734e-05
5.61211744813338e-05
6.39293982496608e-05
0.000112323026662478
3.63066280514179e-05
2.93165621865472e-05
3.00597357168626e-05
1.83129212185967e-05
0.000112628385106038
0.0001198437113449
4.17190904458545e-05
7.26659985025198e-05
0.000114204994719982
-3.25967289832483e-05
6.55695970715347e-05
8.89955020379732e-05
-9.70701540622413e-06
-1.22229464334975e-05
6.22761812597383e-05
8.03243268371234e-05
4.61035449778313e-05
4.9917649158137e-05
7.39365726969217e-05
0.000127256507111714
6.20509465489499e-05
8.41254384326956e-05
8.41848107571829e-05
0.000127858737408789
9.68160721030047e-05
3.15616686213803e-06
6.75217488631488e-05
5.28347525518826e-05
7.79620343731091e-06
0.000121088602477987
4.04223559919586e-05
4.88687543497749e-05
3.78222087748905e-05
5.21138401051754e-05
5.68085976322876e-05
0.000124724555421523
0.000115394594878705
0.000106380540019643
5.42895586667328e-05
1.72785553533065e-05
1.68031996944392e-05
2.26835119999521e-05
6.55257609533345e-05
2.27722098592008e-05
7.72685338646441e-05
-5.46106465902065e-05
3.29329431024435e-05
1.71096354854089e-05
4.5963432908792e-05
0.000108029886271974
0.000108313927470752
6.2768522517759e-05
5.69476260108403e-05
7.97783406124735e-05
6.72593106048056e-05
8.87720926757526e-05
-3.96611752746531e-05
7.31189887384744e-05
8.41681873058766e-05
7.515515538155e-05
3.6440002567438e-05
1.74763170448945e-05
9.94622029297141e-05
2.10137291779035e-05
6.4684228414687e-05
5.46887903634039e-05
8.80960996796196e-05
2.84838188267332e-05
-5.13493389150573e-06
9.6363260615659e-06
8.69113048844014e-05
9.4168304074971e-05
7.90648984975483e-05
1.85637113474958e-05
6.78529543553079e-05
3.95646178564371e-05
6.50786153055225e-05
4.24565904971254e-05
4.07925713407081e-05
4.63545793446354e-05
9.52012109212985e-05
7.23414018710628e-05
4.20440620788839e-05
2.33350224492258e-06
9.38957122916805e-05
1.35212077050011e-05
6.60798728278428e-05
0.000132351290155761
6.60302795432177e-05
-2.23861695682469e-06
1.99469910494998e-05
7.74637392833092e-05
6.7586626327329e-05
5.08137282321781e-05
0.000116622692954851
6.60224063201182e-05
9.980877526117e-05
1.79878898591603e-05
8.61715496701882e-05
-5.0039144659711e-06
8.23261262888447e-05
3.25561124032106e-05
8.83454668491282e-05
-2.17833337692731e-06
9.53492033998004e-05
6.17823651873306e-05
4.7771483665122e-05
2.24935402799887e-05
7.63323064427788e-05
1.73920511802906e-05
3.92351289275061e-05
-6.69744026926102e-06
4.57783503551531e-05
3.21960435306796e-05
6.13557779214306e-05
2.15826315925284e-05
2.43366667505174e-05
8.29660937281621e-05
2.0131191118387e-05
8.02530228768251e-05
9.12692240914753e-05
2.19394513576946e-05
7.77654523845752e-06
5.47549039747321e-05
8.08423181131077e-05
7.22251566923653e-05
3.18711231569324e-05
3.35739481878149e-05
0.000115191123571244
5.18694586133444e-05
8.07114236332931e-05
7.44372548765553e-05
3.96592591543372e-05
4.59289745988994e-05
-6.23400681794844e-06
3.48568027941857e-05
8.66654348269813e-05
0.000140317991611949
2.2471755480766e-05
7.69864158612431e-05
7.31800223331264e-05
1.55258059159431e-05
8.91296971302199e-05
2.73585497239954e-05
0.000117393435059231
6.96292417947883e-05
4.58017526809866e-07
1.58627057366827e-05
3.9759175650815e-05
6.17607400356224e-05
5.60141353137473e-06
-7.87126942599581e-06
0.000102107050356432
1.22045759464108e-06
0.000130171994317086
5.55212481042154e-05
7.60508874943186e-05
9.20216287727256e-05
4.89384529870307e-05
9.35731396320496e-05
4.64696846238329e-05
8.6875149213042e-05
2.19094051576642e-05
2.2285868847093e-05
1.62057954653909e-05
1.56371327478921e-05
-1.44602202864039e-05
6.82760248829131e-05
2.48376529192162e-05
4.47647776146401e-05
-1.06438900001155e-06
2.32910460488514e-05
8.9825546685651e-05
3.96565565196287e-05
8.03552254291741e-05
8.83247990986206e-05
7.73194137502971e-05
2.14323394035906e-05
0.00011565460841923
3.74171163693337e-05
3.4751829411816e-05
2.91525339742404e-05
0.00011865633507118
7.75083352067752e-05
7.10085340679997e-05
0.000116984431535834
6.17768413230839e-05
5.50476565359795e-05
-4.21560567305493e-05
8.50800152605617e-05
1.59019411995468e-05
0.000157447821754627
5.24114019534078e-05
4.30314452288615e-05
3.50492809676146e-05
3.29746970439307e-05
5.39149313494788e-05
8.01699114972857e-05
6.36368720417963e-05
3.83317644781146e-05
4.98105150690813e-05
0.000101025366840498
2.10835551063147e-05
1.56568037268365e-05
4.92819540168585e-05
3.18590299534232e-05
9.7044792993584e-05
-3.50332538667035e-08
0.000125169565789318
3.04678343834726e-05
8.00813414473438e-05
0.000137468654777213
8.41133567700149e-06
1.91322235525299e-05
8.71811586855556e-05
6.33468586128996e-05
5.18792128070394e-05
9.09043944719619e-05
8.71961465037561e-05
3.62401952305603e-05
9.6793684679916e-05
7.90491450784262e-05
3.96317304806226e-05
3.79450178310875e-05
5.05706789677252e-05
2.0326824036279e-05
4.96165644540548e-05
5.65299529780477e-05
4.52126400806232e-05
2.22604389672665e-05
6.39200795191902e-05
4.38250681233506e-05
9.48336577468654e-05
0.000113824313637874
8.60190632607714e-05
6.19778500700547e-05
0.000135875396613891
8.07090360748412e-05
6.63579804664541e-05
9.93533921367155e-06
5.91187373156256e-05
3.25613431273814e-05
4.88515340702295e-05
7.06984857548787e-05
3.35856337921058e-05
7.21539290532455e-05
-8.53528839163277e-07
5.89044066233102e-05
2.541794685089e-05
8.05971325991489e-05
3.78367807269909e-05
5.07929887791327e-05
1.74550228434443e-05
3.95061457066544e-05
2.6657954669061e-05
3.85882406955315e-05
1.81037935827581e-05
0.000102416619041343
5.34693637265025e-05
7.01867294465101e-05
8.89025732779948e-05
3.2693879962591e-05
4.63573795010912e-05
5.0985328976147e-05
4.67241156470231e-05
5.93171249832212e-05
1.01686988076917e-08
6.11065485768405e-05
2.3142834735246e-05
0.000111941424719852
6.11099680930103e-05
1.74951049806677e-05
6.17729777856231e-05
6.57533644711759e-05
9.52389028143182e-05
3.24538282617285e-05
9.56781805219409e-05
7.44039606587897e-05
2.21302946533917e-05
4.32049749394642e-05
2.87288965519585e-05
2.41864808492529e-05
5.79369656043712e-05
5.55247355997762e-06
6.63144779374169e-05
6.22798324530972e-05
5.57265439354799e-05
5.45950995716136e-05
6.10024328489491e-05
0.00010617722430499
0.000119118583688416
4.57756368916109e-05
7.5530383569466e-05
4.27263442793433e-09
8.84279369557403e-05
7.45072495034713e-05
4.93757985320393e-05
6.31434256805041e-05
3.61249300562113e-05
9.93545098666557e-06
6.6918018566542e-05
4.18442453890665e-05
4.60977639306014e-05
9.16339937592852e-05
7.99227306918399e-05
4.2697812735455e-05
7.76453896255586e-05
4.62008541013015e-05
7.62513162840611e-05
7.79560089297171e-05
5.23070683202141e-05
4.09100614311842e-05
2.65499259857539e-06
6.78699176275148e-05
4.50200711930373e-05
3.86909681071406e-05
7.01879015569581e-05
7.49639651332511e-05
4.98646600267543e-05
6.44221611724806e-05
4.22772351648199e-05
5.29231848442263e-05
0.000127228430601743
6.20245966209115e-05
0.000112618837002884
2.00383990557113e-05
4.44074259416175e-05
2.76275492267991e-07
6.93145663955868e-05
0.000103151824957428
7.94313035381525e-05
6.33252821672466e-05
0.00013321303747668
3.78798662529125e-05
-9.1930451350993e-06
7.39602398089193e-05
5.63387341466339e-05
4.79074747543682e-05
1.71249921611081e-05
3.03358087156712e-05
5.75415666792561e-05
8.37159333823107e-05
6.50841492460216e-05
1.45310020172017e-05
7.03163070790484e-05
7.44711232716015e-05
6.63213911494407e-05
6.58499165808024e-05
5.72874600005438e-05
9.66107682064306e-05
4.51566665782535e-05
6.71676710766952e-05
1.41700679104059e-05
7.79995392505427e-05
8.04096997182756e-05
4.98861148870421e-05
6.68232113931075e-05
7.7074894847384e-05
8.12566575932729e-05
8.6661578238199e-05
3.22770703344404e-05
5.14254586872954e-05
5.98794192327752e-05
1.85307926668378e-05
7.55947610232673e-05
5.05630740132207e-05
8.00534070633598e-05
6.85666844872754e-05
-1.46888752904159e-05
3.00407883218607e-05
3.69215138356587e-05
7.30543793767451e-05
9.70503585792351e-05
3.41618747066477e-05
0.000107696160385179
6.26677070005609e-05
6.7605791932519e-05
7.76168019704929e-05
4.730035830897e-05
7.20292522724945e-05
2.57144499311846e-06
7.13424155309817e-05
-1.80693659295971e-05
6.51432495114661e-05
5.59585297951134e-05
5.83612710915435e-05
-2.11129128098272e-05
2.00154767239367e-05
6.60513158853196e-05
0.000106705513487503
5.97909636416431e-05
4.58475345556967e-05
7.25770396167062e-05
1.27048774890942e-05
2.60245345272242e-05
6.0496584106415e-05
8.26534224960835e-05
1.05592002295097e-05
3.38854039694686e-05
8.39590098159944e-05
2.39263033683608e-05
3.7295029914492e-05
3.02060233340978e-06
5.01860835330018e-05
-2.30874658473867e-05
6.12444291812508e-05
3.56451645106885e-05
3.64457246282472e-05
6.44229604570983e-05
6.66657910011115e-05
9.93360906965731e-05
5.92815651133149e-06
6.16278831986063e-05
3.78309444963803e-06
5.8211658402726e-05
4.39350235551921e-05
2.15430000366259e-05
7.07264617030606e-05
5.55054664392956e-05
5.56372800675053e-05
9.41585098341691e-05
3.84000646193378e-05
7.56271527019084e-05
1.13042650141339e-05
2.29846890548666e-05
5.49652302257295e-05
3.79507252355379e-05
6.86929867834577e-05
0.000132618416771115
7.60818592013626e-05
8.85034975581694e-05
2.74684094199705e-05
2.01172595352393e-05
4.28701205794667e-05
9.15382534724178e-05
2.42427711456968e-05
7.10123098063391e-05
0.000121506110242405
7.79549728234062e-05
3.32356210648522e-05
6.3881451176361e-05
3.85292692017629e-05
5.56535156833167e-05
1.13929387035427e-06
5.22636494315277e-05
2.96455987488647e-05
5.01644008316964e-05
4.131160325138e-05
2.9333061323383e-05
3.01076467652583e-05
3.63488493429039e-05
6.90361197761948e-06
7.69166688993267e-05
6.1056307685485e-05
2.4297883110698e-05
4.85995658620065e-05
8.14132778257721e-05
2.3664600030974e-05
7.72065284175983e-05
5.29615965490667e-05
2.91196015810765e-05
6.13460866942414e-05
9.01691515103274e-05
9.38871301279863e-05
3.85088421234527e-05
2.56420200155097e-05
-1.12483060146402e-05
5.9761137176561e-05
7.02031369484233e-05
4.28249316602432e-05
8.03637158336172e-05
4.58371262410055e-05
4.18661182750494e-05
5.33536331810939e-05
0.000110285147737425
0.000123259689863638
5.19284768018152e-05
0.000127370845340382
2.43039364521164e-05
0.000103561351658224
0.000119715362401793
6.91777409955258e-05
8.01831252117971e-05
9.29620654365353e-05
6.67739836192621e-05
0.000121606692738873
5.01012045876755e-05
6.04451492756989e-05
2.29640628592354e-05
8.88228543293305e-05
4.3886090447786e-05
3.46811842640706e-05
6.67442934466574e-05
3.40548383356631e-05
7.00712395247338e-05
9.12616532133978e-05
3.98638526324071e-05
0.000122590218654774
4.46338394195026e-06
8.62764786945615e-05
0.000102769095255695
2.17910002398882e-05
5.96680546459167e-05
0.000103966512809322
8.52779465970281e-05
8.66850191633914e-05
2.64931509066874e-05
9.45162408340246e-05
6.94313735182699e-05
4.49974347200943e-06
9.94820038036025e-05
7.97264242320447e-05
1.72418722209e-05
4.23990947847416e-05
7.39013063568548e-05
0.000108731375596757
0.000129361951456181
3.8397039093858e-05
2.86030673895784e-05
5.16074853541315e-05
6.33856936851646e-05
8.86854384629392e-05
6.54805865592798e-05
5.92325230126812e-05
7.03042556387604e-05
6.99901985896003e-05
7.91444293339948e-05
9.35663348558479e-05
1.06756389206374e-05
6.74745977679659e-05
5.75701556524646e-05
2.73573721640562e-05
3.78724661181587e-05
0.000117947948682413
3.34080526397267e-05
6.59364294825035e-05
4.64494395847769e-05
0.000112154622335214
4.25147960684079e-05
5.39650505251112e-05
1.02107279204765e-05
7.5645983390802e-05
0.000100144443140192
1.82234840829728e-05
0.000105481807159893
4.77560742018453e-05
4.73645181856229e-05
5.48491305301385e-05
3.67685176425336e-05
5.80711381541542e-05
0.000103505416476113
-1.49543278085667e-05
9.05870532162839e-05
0.000109348618770344
6.93064150519877e-05
3.91124320321122e-05
6.33345960352995e-05
9.0275098352508e-05
9.8797149732178e-05
2.72686987513159e-05
8.43236305732368e-05
4.92886649175811e-05
7.80474821343293e-05
3.77462885522058e-05
2.71247830399217e-05
8.7359854162987e-05
0.000110800635218605
4.96760348522135e-05
6.31568182760221e-05
2.68432469504935e-05
7.69293354007569e-05
8.22982972562831e-05
7.71806159879685e-05
4.13165546752043e-05
4.8575426226752e-05
0.000101058541120216
6.59636600636473e-05
0.000116157674844799
9.11741049940767e-05
5.78251948863833e-05
3.89991062453025e-05
4.38738330371805e-05
0.000107101929386553
5.93972541632779e-05
-1.22601848233515e-05
9.26164070740022e-05
6.60261342693718e-05
9.74096985829582e-05
7.29437204140232e-05
6.510787442615e-05
2.13487081352952e-05
9.13288162792493e-05
5.96502951097765e-05
3.29969920713024e-05
4.5082030353555e-05
4.86899073391642e-05
1.37240962731448e-06
5.82674039183769e-05
5.19465190539399e-05
4.41987172201581e-05
8.1355263641934e-05
3.92715726314578e-05
7.95892465078244e-05
1.29378121495454e-05
7.9027238484907e-05
7.45189990676455e-05
1.62953460228746e-05
4.63996953500545e-05
7.79919509697455e-05
1.83781323184956e-05
6.39377023591663e-05
-1.94776984144621e-05
0.000141567992436475
5.29190434177886e-05
8.46585548240288e-05
5.21740834512379e-05
3.88748105517817e-05
4.08758591894017e-05
1.65663639576084e-05
5.83244627360054e-05
8.81673932430211e-05
0.000157649713462947
7.24034851776941e-06
5.64699557362985e-05
9.97871012135454e-05
8.66734520489336e-05
8.50963609672536e-05
4.55149906267642e-05
-2.06751355797663e-05
3.58876315819278e-05
6.89196835007678e-05
5.87034598013055e-05
0.00011142501826819
4.01638246528902e-05
6.51733058156867e-05
3.57069126285973e-05
8.93237203977308e-05
6.88774792645826e-05
1.13753069808647e-05
-1.95549928224977e-05
4.34159827911934e-05
3.67316651452863e-05
0.000135219412438062
8.10866943119603e-05
5.15139118825199e-05
8.08329152945361e-05
5.95303876614306e-05
6.9532241825787e-05
3.24296499026845e-05
9.09635813386648e-05
4.73744430332957e-05
7.08824960202491e-05
9.02395421729506e-06
1.78552066121422e-05
0.000111199965355382
5.10728746047899e-05
8.42987268240745e-06
4.1734844888202e-05
1.1771291729894e-05
9.36267035141004e-05
0.000110016058144417
1.07223735533005e-05
3.7921857160711e-05
0.000104050939103283
4.09325275698426e-05
3.33320351652865e-05
2.22908957611781e-05
0.000125477752238953
3.30298639002242e-05
4.39167020876368e-05
3.55493033004771e-05
7.1602491665623e-05
3.79771020235232e-05
2.09737800335841e-06
2.99060591369416e-05
2.37472637021359e-05
4.55876379172695e-05
3.60976194657588e-05
5.17178768803459e-05
7.58865857829524e-05
0.000103317812848837
6.41199379136371e-05
5.23960876537736e-05
0.000111496958737275
6.47088387558789e-05
3.76618370147189e-05
3.75862524824756e-05
6.73014256035299e-05
3.54965974373184e-05
-2.56377563180933e-05
7.67482697420773e-05
7.30549802667311e-05
2.40188140800803e-06
2.24975454986591e-05
8.83389121398467e-05
5.83737948413294e-05
1.34828123085171e-06
3.58851572828474e-05
7.27733960441793e-05
1.68144769339807e-05
8.2915185235311e-05
8.00920755955923e-05
5.97448650773495e-05
5.89340376794917e-05
4.47627826771974e-05
7.46823980737231e-06
3.34666549096777e-05
0.000108077284011768
6.62689516339659e-05
8.08533789278063e-05
6.02272263623219e-05
4.7311484796906e-05
5.09155404660561e-05
5.91134747857915e-05
4.54294106999198e-05
6.91573110624589e-05
7.49139385597539e-05
6.4935081554512e-05
2.24217979749754e-05
2.7268861119636e-05
5.3919397801942e-05
1.3946290830252e-05
3.98500005801499e-05
0.000127420950254205
3.89791277015312e-05
0.000115151825336193
1.93590744136183e-05
2.31355132749789e-05
1.44092781975685e-05
0.000107959749332864
3.15482742421956e-05
5.05837621381292e-05
2.4661818721847e-05
3.58821587098475e-05
5.60233719476141e-05
6.22184374063285e-05
6.24173126650207e-05
5.70939132716107e-05
4.22833803641428e-05
0.000114381822310749
7.00219171432714e-05
3.50355686733897e-05
1.61264070261399e-05
5.25898734111793e-05
6.18429817442678e-05
3.01991043069562e-05
2.44012282668648e-05
-3.80460283002179e-06
7.91002786405795e-05
0.000113054793123109
-3.82853724278502e-05
8.40957124853885e-05
3.82525845617549e-05
0.000106865995845487
1.54813520869923e-05
5.28728507186584e-06
7.82412686864113e-07
5.89028024893436e-05
1.22483951344709e-05
5.82920623700508e-05
6.54050482184942e-05
4.65984244724616e-05
0.000122518311657078
7.03961331565378e-05
1.34938038986493e-05
2.06900960370944e-05
9.82742710968531e-05
6.03434694478006e-05
7.35230069849964e-05
8.33717896142247e-05
4.01821209329556e-05
8.18041631980712e-05
3.19810187640161e-05
3.04873117653485e-05
7.16603811342853e-05
4.53949966220929e-05
8.29353980075756e-05
5.43479782338628e-05
9.23053148343258e-05
6.19440874676592e-05
7.17533750260422e-05
5.17368298256024e-05
9.49070648704484e-05
-1.88358345893232e-05
9.63500495036155e-06
3.46596632254404e-05
0.000120989471250932
6.06089054027349e-05
6.95205380307111e-05
6.03230194376944e-05
9.96351857114324e-05
5.28421986678075e-05
3.70369012181359e-05
4.47252695349154e-05
2.99316877563318e-05
4.42692487709289e-05
8.88868773605702e-05
6.91842791834252e-05
5.416935790513e-05
2.95605289463055e-05
2.7151166549513e-05
8.18941695922615e-05
0.000105782222967682
3.06903072147523e-05
5.83614921787279e-05
2.22784325171741e-05
6.61737908609445e-05
5.46694721922302e-05
6.18522726882773e-05
8.68628021972728e-05
0.000135698029281053
5.59151488323487e-05
5.65429820765061e-05
7.58644634171233e-05
7.40367659399252e-05
6.26791148209617e-06
4.02385962576829e-05
5.0252066934239e-05
5.6312328184816e-05
8.65139610441141e-05
0.000100138242435752
8.7332085870729e-05
0.000116134409799326
9.98180444854178e-05
-1.84767659448695e-05
1.6889887602015e-05
3.75810836276076e-06
6.15055770603078e-05
3.34346044256083e-05
3.39902346202071e-05
9.47392866800473e-05
-8.08079228659574e-06
2.35307618367499e-05
6.47327557196979e-07
2.8645230831447e-05
3.55109289903719e-05
1.91216256347463e-05
1.49646035492005e-05
4.74306342639716e-05
5.83028816457706e-05
0.000133029184738878
3.80720684478123e-05
-4.84020295994439e-05
6.74161495675386e-05
6.61069374146085e-05
9.68379846858497e-05
3.61423176508795e-05
8.14789165300139e-05
3.3439468571252e-06
8.81055528196501e-05
1.26133702897839e-05
9.61483585240912e-05
1.0434136970196e-05
9.29907306495354e-05
8.24445063472556e-05
0.000103045809184259
4.82404464740909e-05
8.5639299180372e-05
9.76218424341906e-05
3.5357641218577e-05
4.7649169110296e-05
8.43974648580946e-05
9.81311008529822e-05
4.84091251352069e-05
7.61114805400535e-05
4.25960831277433e-05
5.56782084502197e-05
4.435862827674e-05
6.53828159279593e-05
1.91520511396322e-05
0.000109444605149271
7.74739690977261e-05
4.14930140223191e-05
8.88422729261483e-05
5.29765916360042e-05
2.16438374073575e-05
4.58969416790321e-05
9.63123450156035e-05
6.42625084345303e-05
5.7421346810152e-05
5.64602996618375e-05
7.53917102081655e-05
1.67334116861899e-05
5.93809513008588e-05
4.35665762711636e-05
6.33112211148876e-05
5.21843669306088e-05
1.98506139856434e-05
3.75727478189281e-05
5.17173423894326e-05
3.89879214218108e-05
3.59125706819819e-05
0.000134006563654564
7.18456415906655e-05
5.11002347195842e-05
8.3707156941102e-05
5.25453023401634e-05
3.21387650373623e-05
0.000105655832398656
8.8544807264643e-05
9.71187184764455e-05
1.27079655533058e-05
2.47994069286241e-05
3.28343240897737e-05
1.03146595949594e-05
5.04258334057892e-05
9.0911925095296e-05
0.000115387605358014
4.7780551335222e-05
1.57756796697834e-05
6.98425292707362e-05
1.95858080018975e-05
2.43149098225548e-06
6.48926849101563e-05
5.59149302905847e-05
6.47067297227353e-05
2.19052486197702e-05
7.45607908777707e-05
9.39720514623206e-05
7.32274615562385e-05
4.76114698886659e-05
5.42813733240865e-05
5.52329073352842e-05
-2.25028390439919e-05
2.15353471507446e-05
7.78761658703304e-05
6.34734575800015e-05
9.81466691960589e-05
5.92460578540539e-05
0.000136798260235881
4.15550186164632e-05
8.63182475465499e-05
4.49340626512933e-05
6.30868354095236e-05
6.16669084859718e-05
6.35168930092613e-05
3.91918929658741e-05
4.68240505609122e-05
0.000123651035281238
2.61078407877551e-05
4.01768953025797e-05
5.0011456406548e-05
6.38103055591798e-05
3.46121470945204e-05
6.50868153913836e-05
5.81263417647872e-05
4.91258307397862e-05
3.69112536561763e-05
7.12897717932847e-05
-1.15111876665749e-05
9.5042434053928e-05
3.66128152867847e-05
1.46596158426237e-05
-5.2734812277095e-07
9.15669088882437e-05
5.97099025051186e-05
6.96412818093321e-06
9.46776619945072e-05
0.000124392977324087
3.28810046981451e-05
6.49213265012652e-05
-1.23407166383799e-05
8.58692850679535e-05
8.35089416209117e-05
7.82122144581919e-05
4.45198400601329e-05
7.660949158323e-05
8.99663628749177e-05
3.18927871609868e-05
4.087799165014e-05
8.38716433630592e-05
0.000113031018591642
4.75139223023795e-05
6.39387081479053e-05
6.68661506114243e-05
2.99975809132004e-05
8.83554751630858e-05
8.40993870056189e-05
8.43898699096194e-05
6.73224716321921e-05
0.000105774438224624
8.58847713431639e-05
5.68864333326928e-05
0.000109629215693529
5.68932767309466e-05
4.49051396710908e-05
7.12479526787982e-05
4.33436617203238e-05
6.28183332295072e-05
6.689893916629e-05
3.11791496569114e-05
3.4346056543273e-05
4.87033312644873e-05
8.25903423213986e-05
5.96389501053806e-05
4.75024794133672e-05
4.53411888557225e-05
9.08634086512714e-05
5.48379116706789e-05
7.81680962563086e-05
2.84498684563618e-05
7.28262872625714e-05
-4.16988027653513e-05
0.000148411958157098
7.42707330348092e-05
0.000128238452944085
5.11941389220596e-05
6.67134524974644e-06
5.07607723872546e-05
2.65297527313563e-05
-4.39496045903531e-06
7.42408768839734e-05
7.14002125416328e-05
6.37762902623797e-05
6.24186159993458e-05
3.97901146531987e-05
5.41862075303294e-05
2.04935238301826e-05
8.62087950797984e-05
8.8164793455608e-05
-6.51708380238474e-06
9.53751557752565e-05
4.64121109646363e-05
5.30969737959027e-05
6.39173486138954e-05
0.00011632981807224
7.95378989695142e-05
4.78787483102373e-05
9.97508880383498e-05
3.58951565156694e-05
-6.56748939734484e-07
9.96038241692992e-05
6.73289015553016e-05
7.80778504892772e-05
7.41468728020666e-05
3.3305475196942e-05
3.32885417283851e-05
7.25409515226824e-05
6.14241760164535e-05
7.91447285070499e-06
4.45913064071778e-05
4.25129709561151e-05
6.22114057115623e-05
9.37910787987629e-05
4.02700596947708e-05
5.77995810801517e-05
0.000104625426371669
0.000114613947083871
4.0815325699676e-05
8.47696465881995e-05
6.90715353922487e-05
6.95442770096365e-05
2.64828882423287e-05
5.72498388090106e-06
6.39306095506479e-05
1.89221496079297e-05
1.19651500939723e-05
0.000111436889139866
1.42391598452889e-05
4.85534044419538e-05
1.92739363606197e-05
3.56955540000786e-05
5.03707064161449e-05
-1.43543086497329e-05
2.34427024264002e-05
5.97778181318842e-05
7.52908334651536e-05
9.64132609282968e-05
6.56752558105044e-05
7.05475593363388e-05
-1.30845734850984e-05
2.1821672318622e-05
8.71184534853681e-05
0.000143114227859704
3.40240280993944e-05
0.000145894803735312
5.22530048274091e-05
6.16042591413703e-05
0.000102953360658001
6.16713418247874e-05
6.1539818519259e-05
2.73981497476307e-05
3.39148371947023e-05
8.35708953605919e-05
8.66411583104856e-05
4.8329328677798e-05
4.4414029318217e-05
3.72008561015375e-05
6.66793435909129e-05
8.15892592278373e-05
5.90552815600455e-05
5.54269003705057e-05
4.15469356013243e-05
6.03502447925438e-05
9.31611159307436e-05
8.68291174975888e-05
6.59343809482304e-05
3.00851307122625e-05
8.84675114684773e-05
3.55648267133033e-05
6.39112084752041e-05
8.26146076229845e-05
8.56557891747233e-05
5.67111645932242e-06
4.39571207997348e-05
7.1670477578058e-05
9.98569336816511e-05
-3.53489339807173e-05
7.03221102778444e-05
8.86977386330871e-05
4.15170280035858e-05
9.82634860783823e-05
2.92612270838093e-05
0.000142014593797488
6.54199238222308e-05
3.64176408152414e-05
6.25303582229341e-05
0.00013238237474683
0.000100691931000723
7.15394491946729e-05
8.01671736092688e-05
7.41333318128921e-05
0.000114549129703539
5.7122458048936e-05
3.30667114760335e-05
9.6849770968059e-05
1.35130032216756e-05
3.86376065207402e-05
2.91460459134674e-05
6.36039537793827e-05
3.53199909586677e-05
5.78395357625524e-05
0.000100295226098367
2.52632446801087e-05
4.32793399728116e-05
0.000106891283504708
6.99028082120277e-05
5.43335502322481e-05
6.18018247345788e-05
6.53370173385181e-05
9.39047577388297e-05
7.89793005434925e-05
7.98368929319922e-05
5.2333836688502e-05
2.24800274270733e-05
3.61474477093426e-05
5.28101684292352e-05
6.60318930196345e-05
9.53287473911651e-05
0.000100363941198554
8.64914106668442e-05
0.000102313198838254
5.94871794972133e-05
0.000117328580086448
8.78489998610434e-05
-8.05176677432013e-06
0.000123712429623299
6.49412846465791e-05
5.95549754642035e-06
5.80386284432491e-05
3.66375587087278e-05
7.15903244016855e-05
6.09469773126379e-05
3.96506064711636e-05
2.752836253898e-05
0.000108683264789055
1.87131089908219e-05
8.64385084288893e-05
4.26611538685146e-05
2.69159937961594e-05
5.48598092051315e-05
9.47596915592196e-06
0.000103668125672122
0.000110366544611859
5.51783261462559e-05
5.28427846544839e-05
4.35686392916591e-05
6.49496064618423e-05
1.30535705435984e-05
0.00013921620845085
6.75328742637945e-05
3.27332160318279e-05
8.37324051170142e-05
7.4157302037998e-05
-2.69591280240152e-05
4.82170062055028e-05
7.25422413286548e-05
5.05026040862883e-05
8.34626589136813e-05
7.07590344688544e-05
2.56104189774581e-05
4.76736130599345e-05
8.5129008061339e-06
2.17330170229466e-05
-2.45001679684947e-05
0.000111932213172678
9.3461397096045e-05
9.88934001096766e-05
3.1112617541485e-05
8.00026787953991e-05
6.14728863106633e-05
3.40615663611443e-05
0.000105115356181911
9.33976874476021e-06
5.96085759253883e-05
9.4959833540348e-05
9.52388732892471e-05
7.79107557214009e-05
5.50608908192167e-05
0.000101796955691607
4.12239538275221e-05
1.23674390873837e-05
4.13154941194262e-05
3.34803921875655e-05
3.23570223558835e-05
4.37306585451324e-05
2.91200715810532e-05
5.16068072423849e-06
6.83035414534802e-05
-1.5181156886824e-07
5.02011596371727e-05
6.8594501718567e-05
5.62808929918835e-05
2.91394725788072e-05
4.32377004677861e-05
9.65054583497485e-05
4.92743770112947e-05
9.87385781330808e-05
5.48952417640775e-05
7.83921737295582e-06
4.11252602527895e-05
7.58401811337488e-05
-1.00635835194095e-06
2.50329834824487e-05
9.36662311768019e-05
7.00795205166305e-05
-1.09546593912658e-05
3.57029948603556e-05
0.000110187937132113
8.06144802688391e-05
2.77712057242136e-05
8.37246211190827e-05
5.42288942519726e-05
8.41821909049915e-05
6.94905861062214e-05
-1.0814031545793e-05
9.93960173797256e-05
9.51838980283228e-05
3.51927427274736e-05
2.50612456644346e-05
3.78609440747824e-05
1.15017271860984e-05
0.000112144004592119
0.000119179783134231
6.12981913746439e-06
7.45641726599159e-05
9.30900135382948e-05
3.14966451529404e-05
6.14716221924893e-05
7.9850323208465e-05
3.85709739312773e-05
3.20593443919596e-05
2.58268535696668e-06
4.81487949137231e-05
2.88352760376523e-05
-1.44937732601743e-05
6.69632030406682e-05
2.43104248646696e-05
5.80196544353364e-05
2.89905142892713e-05
6.6735454533981e-05
4.72708500890571e-06
4.73121564321008e-05
6.12419730856232e-05
6.31816643123448e-05
4.20104966573035e-05
4.63033355134094e-05
-7.31633041103765e-06
7.55036866407098e-05
2.27448160665495e-05
3.2398170637412e-05
6.27085112156864e-05
0.000122530874913284
0.000121028137154407
-2.01000912359628e-06
8.02108110823687e-05
-2.54142713402264e-05
5.69420034012056e-05
3.76245351273838e-05
0.00014983778475345
8.73704111746041e-05
8.47110754839688e-05
6.47825163520609e-05
7.2898640646787e-05
0.000134611404571701
8.12776393231116e-05
3.62832021269933e-05
4.20623040519442e-05
3.66403586238972e-05
6.41570771543559e-05
3.47145666836267e-05
4.16006008248931e-05
9.36138139815118e-05
2.88911708315886e-05
7.64491684830512e-05
6.46308359367523e-05
5.72602173904267e-05
9.74925571889675e-06
2.40550084294617e-05
0.000143267362893064
2.85947837154459e-05
7.45022408348645e-05
5.90318201280815e-06
6.62392106064542e-05
4.86802600360119e-05
8.42116304900279e-05
6.85389138851746e-05
3.91529178281196e-05
7.01673967413594e-05
9.16961447408314e-06
6.98964261014265e-05
7.84390836699396e-05
9.74153193796348e-05
7.4498294167292e-05
9.15001982381615e-05
7.52489775675415e-05
5.95667519467961e-05
7.90920193866016e-05
4.80255648917403e-05
5.99493554757563e-05
0.000100010070175693
8.90198522106793e-05
6.58441899314262e-05
7.81525619489225e-05
9.64415380949393e-05
6.49471793301949e-05
6.6750011680182e-05
8.80905908670772e-05
4.13908004107034e-05
4.38164645092779e-05
6.16679350879849e-05
6.35217460436242e-05
9.79366530932572e-05
6.25430224991941e-05
7.58584354208713e-05
5.82526636953956e-05
8.85561070140534e-05
1.65702592963357e-05
9.48995670927966e-05
1.88332840598413e-05
7.57456924357489e-05
-5.03383414611412e-05
-6.98413146837796e-06
7.61960528969391e-05
7.35552982841994e-05
7.49291070129878e-05
9.10691303460059e-05
4.44029106663868e-05
2.7456751773286e-05
8.61184922334238e-05
5.94900459361607e-05
9.52391045601342e-05
5.64578282317628e-05
0.000125275146181745
6.34022700025724e-05
2.21206952665851e-05
6.73390845649983e-05
0.000112105878644203
5.64080962395421e-05
8.55739375230885e-05
4.12038877292671e-05
4.19315054375942e-05
5.86438672441865e-05
6.71794791351923e-05
5.58485934123028e-05
0.00012368529185441
6.65630239523186e-05
5.7053930790316e-05
2.50742302210342e-05
2.17072634338508e-05
9.53936624685552e-05
0.000117209553182514
0.000123205024944046
4.45581555241746e-05
5.22313801429653e-05
0.000115952191483646
6.517553542113e-05
7.26788827614372e-05
7.96592784029294e-05
4.20820210950023e-05
5.72746089565788e-05
3.04024293098385e-05
6.4013099121468e-05
5.76344029745444e-05
0.000100413122586302
4.49834715430529e-05
0.000109807960847922
4.48082128685048e-05
3.13058137878721e-05
9.89181094597534e-05
4.66925577908343e-05
4.87565937449076e-05
6.70456744271142e-05
4.37083730266032e-05
6.9378715091448e-05
4.71926097249151e-05
0.000102501841745884
3.93066800026708e-05
8.49029477541636e-05
5.58317004330796e-05
8.87565121309213e-05
7.03845769621993e-05
5.50357357715475e-05
3.95267075131461e-05
3.85325534100112e-05
9.5105560643017e-05
6.61061575656866e-05
4.61612575501126e-05
4.76140064911172e-05
5.08129834067109e-05
8.232707604499e-05
7.60582022923537e-05
7.16300285206714e-05
5.87479428728051e-05
6.91218415316187e-05
7.72573179122746e-05
3.1063815185328e-05
2.99732183736938e-05
6.27351277884992e-06
6.75963105866901e-05
8.60123322548009e-05
1.42267882249863e-05
4.02929340525925e-05
3.53876538608519e-05
7.69680849768312e-05
0.000106798109745763
4.58351224156557e-05
7.07135787959229e-05
3.42184176383266e-05
7.48385699249588e-05
6.40534963550146e-05
3.4832707878602e-05
6.96313976463201e-05
-8.44899974173658e-06
5.2786300600323e-05
4.57737483634016e-05
1.55263351813189e-05
7.76302006442355e-05
3.33798999743447e-05
5.82182683693579e-06
6.2130993730684e-05
7.28998603419747e-05
-8.60517077609037e-06
3.31706650742739e-05
-2.48581582801294e-05
4.00166813460596e-05
1.55814676530442e-05
4.29274046988831e-05
9.49990104802068e-05
4.48559440459237e-05
4.99063469022857e-05
4.61259251277837e-05
6.68700141978999e-05
6.72765700324087e-05
8.33009082199287e-05
6.53443454196932e-05
4.22769655664478e-05
8.05858523495682e-05
0.000116978265882713
3.33454640602436e-05
9.37773354540695e-05
3.12029021427677e-05
6.69515519086917e-05
7.57009295381736e-05
2.79280731201342e-05
3.71297732148421e-05
5.37082013576876e-05
7.28972429144122e-05
6.27012869490292e-05
7.55603473714198e-05
6.06620656639449e-05
6.64195222913957e-05
0.00015367175409827
4.35901268613499e-05
4.65721054289154e-05
6.07473983477665e-05
6.808703470345e-05
-2.73505863107549e-05
-1.47597512544675e-05
5.05696361845339e-05
7.12218949163736e-05
6.04490090254184e-05
8.02302853018963e-05
0.00010410955280518
7.57099377834348e-05
8.4055933149416e-05
5.50837448304185e-05
5.62827601520633e-05
1.49400181550725e-05
5.5845848758398e-05
6.00245225687228e-05
4.68663019479723e-05
3.26671996991847e-06
8.67769722428935e-05
5.18719494391976e-05
4.21687727696207e-05
6.03286701274055e-05
6.79753761890958e-05
2.04688776490033e-05
9.81197068638875e-05
7.21667042525148e-05
3.65819705448229e-05
3.22191874045188e-05
3.10879319879834e-05
0.000127804909309158
4.20475548385195e-05
5.19458839441292e-05
4.16868818235097e-06
6.77090301816749e-05
-1.57237146468385e-05
3.6310341999397e-05
6.40698770124765e-05
6.39750538401527e-05
5.54895886228491e-05
0.000111942348925449
5.10285724861073e-05
9.18714404934613e-05
2.14969753897649e-05
5.25680363889021e-05
-4.66713328677278e-06
7.52421453031407e-05
7.49546908260944e-06
4.36746440745838e-05
3.39682899483023e-06
6.70905162087965e-05
6.80576054143459e-05
7.47433655628359e-05
6.00795345053826e-05
2.48706681947562e-05
4.08452675278785e-05
8.4477141734179e-05
0.000108674769946986
3.64634982344969e-05
5.54002235744206e-05
3.77927461982696e-05
2.72674800385484e-05
6.55912074062449e-05
6.01234481533006e-05
5.87197513587103e-05
4.98147357198028e-05
-8.06069028302014e-07
4.33902753596001e-05
7.28458590887811e-05
7.88851773457529e-05
0.000121751821156021
4.29539458864648e-05
4.91350901287682e-05
5.9959298016793e-05
3.98143253112788e-05
9.17728344665069e-05
7.59574427163604e-05
5.8807424715489e-05
5.01182695842828e-05
3.08016852446342e-05
6.69056020615904e-05
5.49524520033033e-05
-7.30187393593618e-06
7.94910888254438e-05
9.21479149131514e-05
0.00010845538223638
5.838771294735e-05
3.25461324164083e-05
7.51526545262479e-05
3.86950201484956e-05
8.53495658944731e-05
9.59055914680211e-05
1.94098624174783e-05
5.57281486923474e-05
3.14710138619931e-05
6.76483966340847e-05
6.14416949126028e-05
4.76539000237059e-05
4.03083789452262e-05
3.14398131829993e-05
5.1960797380149e-05
3.51346282760937e-05
-2.56710990927783e-06
8.13930494544532e-05
7.83201086136034e-05
7.62315026419762e-05
6.11397089708589e-05
5.46107564894239e-05
-1.06862793121524e-05
4.37211530961301e-05
2.16534923939498e-05
4.61608616178995e-05
5.43784921153292e-05
7.95817716503754e-05
2.10357858051215e-05
9.91065086754952e-05
5.33035000593802e-05
5.13944802387103e-05
6.67828822722517e-05
5.97304695389618e-05
7.63383491870742e-05
7.36349004536214e-05
-1.90591899849313e-06
7.20706705182603e-05
7.33386895735789e-05
2.66117518398912e-05
4.17686103499436e-05
1.19332107923635e-05
6.80664888964222e-05
0.000115999386209335
1.95384246236192e-05
3.49184308941492e-05
7.65177688709941e-05
3.79746914421949e-05
8.97357317630646e-05
5.93476476836196e-05
4.44467522516216e-05
3.68460618013618e-05
5.85607385899289e-05
8.86472468712135e-05
3.52531722732698e-05
5.89069937569943e-05
7.23451068460634e-05
3.97872935860019e-05
8.64510419528984e-05
5.14762085306743e-05
-2.65374759197459e-05
0.00011379040082363
2.22169777401588e-05
3.86173935332053e-05
8.29413400408493e-05
0.000104250345418995
2.02752659821868e-05
7.90628985617516e-05
0.000133260234910823
4.06352498445558e-05
0.000127067797962171
4.91052259969069e-06
0.000104690500156756
5.80470037650351e-06
7.75152995346999e-05
8.53360031426001e-05
8.28070854450887e-05
6.56273928599298e-05
4.0214201507806e-05
4.18977994274739e-05
0.00011151787533456
8.52694711840255e-05
6.64170700657363e-05
0.00010775457402805
-1.81701107772776e-06
6.06284514261835e-05
5.46873415720868e-05
0.000110341074639242
4.61674979823454e-05
0.000113771611982564
6.92175626890973e-07
4.51350353434267e-05
7.29556596680861e-05
8.08987781807954e-05
2.2423668060816e-05
4.61909271398606e-05
8.9406132329631e-05
4.91489004373128e-05
5.43196641995998e-05
0.000130325473940385
2.9079850979252e-05
6.61384258195944e-05
5.38231105423193e-05
4.41284913612113e-05
3.65116041437908e-05
4.80903216961118e-05
1.46288810168458e-05
2.3599234552144e-05
4.78960133169023e-05
0.000109420594055199
6.51759247432362e-05
6.16936995199611e-05
5.6931601109767e-05
0.000143813105487313
4.06363368035084e-05
7.31331363244034e-05
5.86702080754045e-05
6.03814456302952e-05
7.96181867170635e-05
7.2253231819333e-05
9.53694235344976e-05
4.84191912239401e-05
5.4305778392249e-05
0.000124421162060597
-1.24175008415291e-05
3.2653542113987e-05
4.42806029705185e-05
7.64022215980488e-05
2.91484172489685e-05
8.14376105750772e-05
3.91141704825073e-05
3.65220998763242e-05
5.49807675228219e-05
6.96387736089316e-05
0.000101581252161372
4.8540046556791e-05
6.75965570939638e-05
5.68766177591794e-05
4.03560227256329e-05
5.16794585114592e-05
8.26940154812364e-05
5.55171755158018e-05
8.43449090756944e-05
5.23170234883746e-05
7.43396007119844e-05
7.74518262667347e-05
8.25299798341305e-05
6.28142584954421e-05
-1.0144706260541e-05
3.64659746470254e-05
8.90411382370723e-05
7.10514710533375e-05
5.15683522474595e-05
9.98495968886216e-05
9.24055406201944e-06
-2.05728588151527e-06
3.27875965193327e-05
3.21093804892311e-05
0.000102054798499393
3.52744567556328e-05
6.99995744882649e-05
-1.33034044669219e-05
-1.16801936095359e-05
5.00001655618359e-05
9.99576660812664e-05
3.77469766620058e-05
-2.39369405013103e-05
-6.95677369968993e-06
0.000117114880062825
0.000100154793258775
4.46498639654477e-05
0.000124598735185866
1.97823260373386e-05
0.000107499326178502
1.62331851356238e-05
3.27071119422182e-05
9.09450961853667e-05
7.40210658367075e-05
5.34338901246227e-05
0.000116386174659306
5.12327111019282e-05
-7.56193812694901e-07
4.40839827823451e-05
6.66067087445447e-05
5.56220702625536e-05
0.000112149829692152
3.58811045449944e-05
6.72228839732187e-05
7.74229068269224e-05
6.90539869466926e-05
6.23785096869253e-05
0.000113767609850175
3.52489491821399e-05
9.0531779000213e-05
1.36560948446284e-05
3.14038594693753e-05
2.55218880200143e-05
4.39748105509244e-05
2.89828783219697e-05
1.7133246537866e-05
7.05319296237718e-05
1.18667446839517e-05
3.50893440175369e-05
6.80582894396454e-05
9.52572688263827e-05
7.23356381824912e-05
9.27709712700267e-05
6.25841687024104e-05
6.42981552919858e-05
1.5903163071167e-05
5.84243637012983e-05
5.07504070583117e-05
4.86477873622001e-05
8.75837876683644e-05
2.33447979367995e-05
5.34585760714135e-05
2.66733661474673e-05
0.000147339204615561
8.77939468469346e-05
8.88870402351162e-05
4.5175674792778e-05
7.20435247872151e-05
5.7904739583774e-05
3.87992570876127e-05
7.91398689216793e-05
5.31265056282668e-05
7.30854540205788e-05
3.13586530276249e-05
0.000102396570603646
0.000118174894493489
5.89038003077927e-05
9.15516030363428e-05
0.000106047778181291
0.000100719107420409
8.56421355883825e-05
9.27560770824716e-05
5.01527827569037e-05
7.43816465557911e-05
5.68579230283401e-05
7.35275671100599e-05
3.42067567123068e-05
5.37556423684081e-05
2.08949945348574e-05
4.57162615134467e-05
5.4762211952289e-05
0.000118892783743114
8.44654122877826e-06
2.46451678192114e-05
5.86119569773474e-05
4.29098372876153e-05
4.42059116086094e-05
9.74705885208854e-05
4.92841287436514e-05
5.80349892628221e-05
7.35636546868957e-05
5.33427452595188e-05
2.9172484055513e-05
5.63825554945364e-05
7.52834367316735e-05
4.38212037356812e-05
1.68681358030401e-05
5.91334258507889e-05
2.78040728738761e-05
8.57831829540515e-05
9.33746484876758e-05
5.51690563428918e-05
4.67728895238491e-05
9.51918421858363e-05
0.000109001958758092
1.67790114386361e-05
9.3143899107714e-05
6.82914419171012e-05
7.17305560133159e-05
0.000101418257448373
7.36629912072801e-05
2.89417350124559e-05
3.46896720026754e-05
3.00181126714497e-05
4.91988910061805e-05
7.7891861209711e-06
8.51784195884014e-05
2.74541206367292e-05
6.60902329749337e-05
5.7630831670392e-05
0.000103730499132033
3.68940178325966e-05
2.21635020377796e-05
1.6431599379518e-05
6.19218350959349e-05
2.40254949352838e-05
9.47133862249709e-05
7.16500234027464e-05
1.40085105950443e-05
4.24395386616293e-05
4.37841638463903e-05
0.000114875668137247
6.63806406173536e-05
4.22036127653145e-05
4.75340770143419e-05
-5.01002269438476e-05
6.80043214192248e-05
6.1808540057337e-05
5.57324032146239e-05
0.0001294793445342
5.45270244405101e-05
7.01736616747468e-05
8.60684613190547e-05
3.77100441688599e-05
9.2648153562023e-05
8.66535377212402e-05
0.000101279506344858
0.000110531905361123
5.70357576403921e-05
4.95037756605402e-05
5.88122468281e-05
0.000103445187286234
-3.918799974173e-06
0.000101485051268318
5.14829304053858e-05
9.50522963430578e-05
3.62552603777981e-05
4.90836596398188e-06
6.18655292643767e-05
4.2938450852271e-06
9.92643322539456e-05
0.00011965425304207
7.56781754883904e-05
8.43462182728929e-05
1.0858170683594e-05
3.42635288965659e-05
1.66236658679053e-05
2.08708467875226e-05
9.72090498000664e-05
9.83008742927003e-05
4.23716445037725e-05
-1.43315016155687e-06
5.29395778890484e-05
5.31117208650437e-05
6.75359534331678e-05
3.56996764782279e-05
1.78839655068163e-05
0.00016363848210118
6.90574398599245e-05
6.09374654294889e-06
2.30608108176579e-06
3.62421252421301e-05
7.18561088315503e-05
8.03978951162069e-05
4.32347648268464e-05
-1.20003625581558e-05
0.000101006449865416
1.81830509727228e-06
2.5083573931585e-05
3.32208157994864e-05
6.06239145837615e-05
5.04104203054988e-05
8.63876572473689e-06
6.30827303628858e-05
4.11430890880325e-05
7.38963076443269e-05
5.20629996955196e-05
3.21146024406793e-05
-4.44697517286278e-06
4.41384182987836e-05
5.05677469701647e-05
7.55392144797172e-05
6.62897642575478e-05
4.75688972457499e-05
9.02507304546173e-05
1.85110082450251e-05
4.54008395695701e-05
6.26917073564153e-05
7.10796848535342e-05
6.28937509645174e-05
9.61935468023878e-05
4.78580810284779e-05
9.12238588884481e-05
0.000159232521870432
6.19027520961067e-05
8.43776793771389e-05
9.74595967691295e-05
0.000119053841658321
5.48066529975975e-05
8.09521748706815e-05
3.65710625394345e-05
3.53021885785362e-05
5.67917914348918e-05
6.0165650684798e-05
5.53175598879572e-05
4.48323257612189e-05
3.12399907791988e-05
7.46674931877653e-05
6.04911894538124e-05
5.01375372438423e-05
0.00011833888843261
7.68051564917438e-05
4.74830622872986e-05
4.49719653561793e-05
7.95268560249089e-05
5.58210202892512e-05
7.32117346090786e-05
6.75963642127412e-05
0.000112291221875118
4.2934067159265e-05
7.96571264604059e-05
6.07964272741389e-05
0.000132237954019517
5.95855514237518e-05
7.00428971171016e-05
8.53361904672649e-05
2.79355038106257e-05
4.3364645776132e-05
0.000120498168475105
4.28973987085863e-05
-1.54321891199008e-05
4.85916177562976e-05
6.8639062711977e-05
-2.31423326456675e-05
5.79019802444279e-05
4.97243606898101e-05
1.52094151575599e-05
4.95427879087634e-05
5.88164601836611e-05
2.50222139162854e-05
3.31333855628001e-05
9.99369511614753e-05
-8.7508152834199e-06
5.87494120973926e-05
1.0306414714387e-05
8.68035119647948e-05
6.56648207476415e-05
5.32470553989692e-05
5.53783084610334e-05
6.30191523043579e-05
0.000102677399627083
4.1748857141447e-05
3.24391961132124e-05
5.34438307701671e-05
3.66278306972494e-05
4.77462685295534e-05
0.000100319556750332
8.40099066179091e-05
8.70830425290463e-05
-4.02968820084347e-06
0.000109437671955499
4.52463297887396e-05
0.000109360901692621
1.02955529205323e-05
5.90851199516504e-05
6.64344276476974e-05
7.9550211264197e-05
5.0518109627071e-05
5.42293169367793e-05
0.000114626184855424
8.2210360897952e-05
5.98134229869235e-05
2.71476000508523e-05
4.04763832476664e-05
7.96222249796555e-06
5.00423109245224e-05
6.91284946280127e-05
1.74720351169315e-05
8.15612322154459e-05
6.0935353270097e-05
2.67938615808399e-05
5.70043605779523e-05
2.97442872216556e-05
5.88817254577196e-05
6.75336299264304e-05
0.000120059467706301
-1.0634589335203e-05
8.81699100592135e-05
7.44373958408328e-05
9.13025336258448e-06
7.54115276557124e-05
1.87105671308456e-05
5.19648527758108e-05
0.000108124969293272
4.91480529442219e-05
7.43336098464813e-05
5.2582229525412e-05
7.38811624580124e-05
0.00010746171260362
6.73290320287855e-05
6.33352165145339e-05
5.82516849515542e-05
1.44768628159258e-05
3.29948635251069e-05
4.00902998159185e-05
1.58493542048094e-05
1.82518976425867e-05
5.22633183762721e-05
-2.19406058143834e-07
6.18405238012766e-05
2.74023273570061e-05
6.62459786557735e-05
5.03491951207771e-05
0.000110346861851624
3.9740439043562e-05
-1.21407331588542e-05
4.51298168640825e-05
9.13745579816957e-05
8.13793366240564e-06
8.09668310482603e-05
8.83376829993837e-05
1.29495779650877e-05
4.63831904345547e-05
4.55036405795804e-05
4.1982089566606e-05
6.44958319723228e-05
6.57433983511398e-05
6.80461522313514e-05
9.55048709677893e-07
0.000124503817501891
6.10635055318258e-05
8.04623464302651e-05
0.00010953736825618
8.15737042017966e-05
6.93455026437694e-05
5.12699229861426e-05
4.77701891996451e-05
1.88963998554099e-05
3.56399232400113e-05
3.64067512611221e-06
8.31378133439007e-05
6.50739323419331e-05
2.14974546582959e-05
1.63605283611751e-05
4.08719939572114e-05
0.000127739507648635
5.5690168719495e-05
6.14718774471529e-05
3.16322806559e-05
-5.86231747166877e-06
5.34574518309362e-05
4.9233196934594e-05
9.29395317368166e-05
5.87051451906906e-05
0.000132337235072104
5.3336750978025e-05
6.03176329104897e-05
3.28506056060985e-05
8.25837307690395e-05
1.99449118559503e-05
4.6057365991864e-05
0.000110155677679243
0.0001328122519411
6.16347996032834e-05
6.32379977090026e-05
6.11347028027216e-05
5.22940770041893e-05
3.74470699269091e-05
7.72831589563305e-05
6.36902199536599e-05
6.82769992085223e-06
6.5645053020687e-05
5.63505065716178e-05
9.54462551910012e-05
8.40826134300667e-05
0.00012498029299273
3.00048914840093e-06
5.44782714605226e-05
7.67071139137025e-05
-3.31573118258771e-05
7.36938760232291e-05
7.27015018015493e-05
0.000129424250392371
3.83236330652351e-05
5.71908155312296e-05
5.64195933284428e-05
5.13181809929025e-05
0.000122553121145787
0.000109281326340894
9.47750561261326e-06
6.50685680504304e-05
6.62605837770842e-05
-1.01000011658873e-05
2.20429390108934e-05
4.47003044738343e-05
4.55291007419662e-05
1.5194613510506e-05
9.08172731274851e-06
9.76234738483426e-05
2.79623040523123e-05
4.96319973339478e-05
4.38576700961368e-05
1.23634021680255e-05
5.91039210283297e-05
0.000143398724911497
9.06934523499464e-05
4.34804305865767e-05
5.95578542396394e-06
4.72566752411482e-05
4.04012694042595e-05
5.99602563699876e-05
9.88812799122256e-05
8.39312592237899e-05
8.29452358539518e-05
5.20912342762224e-05
9.37150102359122e-05
3.98591485432972e-05
3.82052071618635e-05
3.97503037165037e-05
2.16069427902732e-05
3.35102066930919e-05
7.9292726372925e-05
5.00348723159773e-05
6.34375220475176e-05
4.50354740451691e-05
5.63733900610045e-05
5.89602167395205e-05
3.21371308806434e-05
5.90892083088096e-05
5.46446012125631e-05
6.57416000732569e-05
2.70759635934552e-05
1.87574662771484e-05
-2.52473561969558e-05
4.84272485855922e-05
1.42896898100268e-05
5.22532069692735e-05
6.77640437807231e-05
2.44957595904946e-05
4.03954975436412e-05
3.09456985998512e-05
8.17478776235545e-05
4.43478669234751e-05
5.73943425480616e-05
4.39046927140512e-05
8.03783563590308e-05
-2.10563695247661e-05
6.57605027010675e-05
5.28248819078697e-05
1.54491369568336e-05
5.07667090043563e-05
3.90640560862981e-05
3.05661723071977e-05
6.94025126536147e-05
2.8223026871096e-05
4.94550986051486e-05
7.37086593679905e-05
4.66363789849691e-05
6.91949058805832e-05
3.63622670914627e-05
0.00011709302156684
4.67902952261209e-05
0.000130674100938258
4.16976802795391e-05
2.50713121298786e-06
0.000100352622005541
4.41245543942361e-05
3.83675931726186e-05
3.01713434733855e-05
6.79469591793583e-05
-2.58431357712694e-05
9.65180035468117e-05
6.3363377667287e-05
6.46552928561601e-05
7.71442298496128e-05
5.88792540534243e-05
9.12152546246421e-05
6.14436172637209e-05
0.000137389885185754
6.11445381165515e-05
1.80966607385357e-05
0.000135746492925226
0.000150346225243826
3.10971005968904e-05
8.05810318832644e-05
2.89827152415378e-05
5.04275126880514e-06
0.000117823506182106
5.92386657411499e-05
6.40176500257912e-05
5.74611562817736e-05
3.91325288670624e-05
3.53084310652446e-05
5.745139123334e-05
0.000117461782284329
7.7033049640019e-05
5.37987507446307e-05
2.72198537080592e-05
7.11845674825417e-05
3.91932415495196e-06
8.86277759241574e-05
5.27418169733738e-05
-6.23863461970765e-07
4.34948587279922e-05
3.27302889329977e-05
5.70280951585278e-05
0.000105227397903738
5.37131477859524e-05
8.88643376839346e-05
8.35492872672681e-05
2.76465438916009e-05
8.59158759924812e-05
5.08803122977078e-05
7.38347162985985e-05
4.3744236251509e-05
4.15394432169417e-05
5.97964833894564e-05
4.74235165820259e-05
4.26632243028836e-05
0.000127268608392379
9.50814098412329e-05
7.75698620136411e-05
0.000137928412929825
2.76752929121954e-05
3.20537456018641e-05
7.42676740788157e-05
7.55600338149996e-05
6.87240913262931e-05
4.58759012335317e-05
8.22998672020449e-05
1.39927376379959e-05
4.537726097516e-05
4.96060961708563e-05
0.000118069195661646
1.74777701323676e-05
6.30699337731778e-05
7.97301021840113e-06
6.82725693143068e-05
-1.69764557734425e-05
0.000115799192973582
6.40408347059918e-05
5.65324380759074e-05
5.68673385179976e-05
-2.53813853477473e-05
1.78661802674904e-05
3.55002185679456e-05
1.32092883266964e-05
0.000112976319721199
6.88050491805472e-05
8.43368293408307e-05
3.81839337990908e-05
3.05199916853448e-05
-4.68017166099662e-06
5.27290317161203e-05
2.88865034488573e-05
0.000103082868646033
7.26374648430182e-05
0.000101986854265442
9.47838894292285e-05
6.26220502935939e-05
0.000143326166324984
5.80564844201207e-05
8.14966186899014e-05
1.6308516735767e-05
5.14167827907286e-05
7.39982372390779e-05
8.06241517429345e-06
8.16896138663788e-05
9.14286272878947e-05
5.12158011876802e-05
4.27622999040898e-05
0.0001273114005284
8.40047804226266e-05
5.8555449045148e-05
5.28322356227834e-05
3.98401811574934e-05
8.68618771989309e-05
4.86699724118182e-05
4.28492525455049e-05
8.8641414984434e-05
5.67704601554126e-05
7.93879702847147e-05
2.3016349958837e-05
8.13675609790293e-05
6.48715985452102e-05
4.37696205652703e-05
1.24291069397133e-05
-3.81656396650271e-06
6.51325545942455e-05
8.14286291755249e-05
3.87621934543415e-05
9.00727679908038e-05
5.45462658541474e-05
6.24810859735031e-05
7.82881093774253e-05
0.000100421644514956
0.000101978117424428
6.69602482156031e-05
6.63180131640794e-05
3.44809582149985e-05
3.23304305881968e-05
6.74706163156786e-05
9.98283944572052e-05
0.000137131153017061
9.64563609653847e-05
9.1521462888788e-05
1.28569877270168e-05
6.44271116492318e-05
6.37316550569811e-05
1.62528011663147e-06
7.7347342806352e-05
5.44862653906965e-05
6.36958854040096e-05
5.03833267549188e-05
-4.04109556679947e-06
4.7052346670111e-05
6.45881758083369e-05
0.000104740447329762
4.142038060917e-05
5.97476589889367e-05
0.000123361243783032
6.00667047304964e-05
7.5872631135338e-05
-1.00354907700197e-05
0.00010930719429945
6.87483261621119e-05
0.000153585457906544
4.77166021887365e-05
2.39524528212736e-05
7.03558863062167e-05
3.85115193176554e-05
6.67483199557168e-05
5.20002398543182e-05
3.65660839186935e-05
8.45067908962739e-05
4.40901489735668e-05
3.81827312868119e-05
0.000130185353949058
9.57013881834355e-05
9.32044163128281e-05
8.23049922679416e-07
3.65225607922902e-05
8.55533736500191e-05
8.01787999393771e-05
4.91493168238107e-05
6.80859747208383e-05
8.04423269175782e-05
8.38370274959791e-05
4.14542820064477e-05
8.82265138994815e-05
1.31461323412266e-05
3.88309979060378e-05
5.6269140365981e-05
7.00151937675889e-05
8.21787770243551e-05
5.27334798891539e-05
6.79171434144112e-05
2.82563932849653e-05
7.71810069402128e-05
0.000106504782622884
8.26715776008403e-05
6.04593708971668e-05
3.3253378601664e-05
4.12009559785992e-05
4.05041921036642e-05
0.000109384286098511
6.0138990342413e-05
5.20171406076325e-05
7.42874741863669e-05
0.000109830363825397
-2.47849454341368e-05
6.68137782922671e-05
7.0170277247857e-05
5.39305873013518e-05
8.02534908909582e-05
2.45992087258962e-05
6.34232169257244e-05
8.21275328020188e-05
8.59438679925462e-05
5.30337468478284e-05
7.27629036487165e-05
9.66561789701906e-05
0.000119149048173907
5.61956621996488e-05
5.80670878484273e-05
1.91181108419223e-05
4.84169762242314e-05
3.50783305648759e-05
4.04230036495282e-05
4.8479790661458e-05
1.27195483897776e-05
9.30119799388136e-05
6.5920348020011e-05
9.80757724707877e-05
7.16612991087734e-05
7.66579981654387e-05
5.08780643944051e-05
6.21753774930319e-05
7.01495004978852e-05
0.000105856745647218
8.12512249879841e-05
6.82339963711889e-05
8.45037219227276e-05
5.06104916843401e-05
8.58900522439701e-05
8.99207442798567e-05
1.42369753161302e-05
5.14647867756283e-05
0.000128004619362061
7.48388388853372e-05
3.56223556392349e-05
0.000120199082273673
6.37054612408979e-06
5.36294127535586e-05
4.13476587373524e-05
7.07980520697709e-05
7.26851289893047e-05
3.38012488232697e-05
5.26451520207496e-05
7.37164968459692e-05
5.62603218133802e-07
-1.39681782219472e-05
8.44367522008315e-05
6.3548742459542e-05
5.21084792596729e-05
7.51523069491413e-05
2.96045239944617e-05
5.53771086490128e-05
3.95926643203735e-05
8.50609263483806e-05
3.92295790341502e-05
1.23119161218305e-05
4.13034337468796e-05
9.75332836524152e-05
8.3066800552498e-05
5.28629414144074e-05
5.64441332772658e-05
7.42440796967669e-05
0.000121736410582108
3.99619902003821e-05
9.32613194864394e-05
5.60993605610548e-05
-8.74241589254586e-06
4.66235640874773e-05
2.08724313154707e-05
8.53565530072331e-05
9.6917728472755e-05
5.9873773012585e-05
7.37490058128398e-05
5.26976081412518e-05
7.90167603761679e-05
5.75013407702253e-05
8.61397597902401e-05
0.000138467588060994
1.79248946642714e-05
5.93629507347122e-05
8.74741411113523e-05
0.000104528143293635
5.96054571375425e-05
2.88861794236472e-05
3.32417336697711e-05
5.88234679030136e-05
6.52145724748595e-05
3.18631811468403e-05
6.98454819246774e-05
1.84521471646359e-05
2.84651600402851e-05
3.73083555749177e-05
1.12110520362934e-05
8.93745856253702e-05
3.19476089463566e-05
5.39525503009696e-05
1.50723214604233e-05
2.60076987513955e-05
7.66097530093624e-05
5.57363996716866e-05
5.48837285718508e-05
0.000104011447536751
6.44615738907719e-05
-2.95731551562244e-05
3.23433542425847e-05
5.58543915002949e-05
5.40665625499491e-05
9.26341176003471e-05
6.63610388991266e-05
6.23277085499097e-05
4.77484046054181e-05
8.90044851605152e-06
5.46762042802177e-05
1.6590587768241e-05
8.05334511504851e-05
7.89781580631049e-05
-5.10357540348603e-06
3.03202688700454e-05
8.85620443967928e-05
0.000110285542507258
2.07696172789843e-05
3.69226721745731e-05
2.7862104358942e-05
5.99498408223971e-05
9.82945974761072e-05
5.81410726145409e-05
7.71627852614728e-05
4.7878765648987e-05
6.22478035388683e-05
5.58031664306977e-05
6.68342351856091e-05
4.75863654001394e-05
2.66114724829112e-05
6.43694175486179e-05
0.000105571049903513
9.39192796453084e-05
8.63113614321318e-05
7.35392999882366e-05
5.12827138248185e-05
2.28091721020019e-05
8.47419233910608e-05
1.47316069008801e-05
6.0091882883948e-05
5.53277792939452e-05
6.46748335954533e-05
3.02885584432269e-05
0.000117795134455711
6.43139067742914e-05
0.000110154992596326
5.49152645615397e-05
6.87962832980099e-05
5.80560268750409e-05
6.07012539486337e-05
4.62536136095106e-05
8.64473902147402e-05
6.81865974524648e-05
3.41442085334491e-05
2.2397153091299e-05
2.18773761125832e-05
0.000110067882641907
6.82422897891625e-05
3.39581852113181e-05
3.49530927361873e-05
8.14865927307052e-05
7.56936147150424e-05
1.35661331542065e-05
2.27776288381658e-05
0.000137602508260621
3.33351205980385e-05
4.39542192836718e-05
2.55776763768362e-05
5.56217008343803e-05
9.26487663146087e-06
5.06623237431803e-05
9.02955118820952e-05
8.85268918220581e-05
0.000129800197114693
4.5695621974185e-05
-6.36971664602463e-06
8.7145989648889e-05
3.57876673959098e-05
-8.74374595806908e-06
5.60214998275929e-05
5.69664330703992e-05
3.34492247404218e-05
2.29667250376995e-05
7.12879138117736e-05
7.59623014278575e-05
1.88696291770198e-05
9.43442915129984e-05
6.43645824480351e-05
2.73522520325e-05
3.93686133482295e-05
2.92705618305348e-05
7.31234852772039e-05
4.728465249948e-05
5.27533380499786e-05
3.39288225721626e-05
8.46275903343708e-05
5.89216022906691e-05
3.21468580543586e-05
4.49823002363226e-06
5.1868067813375e-05
0.000112082727633609
6.22257885266879e-05
1.23263457333715e-05
5.69372152619411e-05
5.41923923634044e-05
1.04156376948291e-05
1.13143396679441e-05
6.01862114211639e-05
8.80001686150771e-05
7.38858323657054e-05
7.12253490423154e-05
2.28459379686675e-05
2.63517092500489e-05
6.90833144617242e-06
1.02871371297611e-05
7.83363958446434e-05
4.52524767307536e-05
0.000100887244744821
7.59442483101927e-05
4.85287505431235e-05
8.90865142053136e-05
0.000107283140570775
7.92507345508817e-05
6.61977565676608e-05
5.6969604542024e-05
7.55769216191812e-05
-4.30603962383542e-06
4.47960858560635e-05
4.39213609620479e-05
4.46263063092246e-05
6.90474392156177e-05
4.00047326105042e-05
7.04198356384311e-05
0.000100214933065286
3.7705837365394e-05
0.000125167722654571
1.37821553483915e-06
9.68230395731774e-05
8.63220273385625e-05
7.09736902462648e-05
8.7465248273746e-05
9.55785308889047e-05
9.00852270267265e-05
0.000113223213461517
9.40677521929565e-05
5.2382786862678e-05
4.20616699328849e-05
7.71106098367446e-05
1.644124387188e-05
4.02543983907838e-05
5.31247677342413e-05
4.07468588702237e-05
8.26972579177483e-05
9.37796713798928e-05
7.64596301556293e-05
5.95243655393266e-05
6.00926879952685e-05
7.37465790158939e-05
4.21257927213734e-05
5.27927081629612e-05
6.39557369549242e-05
9.78785394633752e-05
9.97369547300668e-05
4.57246796759097e-05
3.7552972748746e-05
6.91965063320091e-05
6.33583138118881e-05
7.03441120649018e-05
4.20109293103439e-05
8.28672150933497e-05
8.0951074745735e-05
8.90096081049239e-05
4.98717560643643e-05
5.57697582022003e-05
0.000114346937175377
2.86660349098351e-05
2.80485980583547e-05
3.15728633437661e-05
1.77802338250264e-05
9.21382890603568e-05
9.97718153037291e-05
2.96801056264148e-05
6.47266445222785e-05
6.77282369984733e-05
4.78902651430037e-05
6.14612837602214e-05
4.7470995061222e-05
9.62774994101815e-05
2.85792432409229e-05
-1.45188283620336e-05
9.10711820961693e-05
-1.88808365334407e-06
7.50030705753608e-05
8.4170206586961e-05
2.14582493128195e-05
5.96269231221718e-05
8.52168895824552e-05
3.63257737654787e-05
2.87469234817184e-05
7.5705186700712e-05
2.81108133167724e-05
8.64118493033423e-05
7.96907776602639e-05
4.33699440860845e-05
3.87587317698627e-05
5.92784204228536e-05
8.89637117280937e-05
8.16101298218493e-05
7.33682677687235e-05
9.93980464354878e-05
4.86363005638591e-05
-6.02384686256809e-06
4.91812646549321e-05
8.27532379044383e-05
9.08936431567875e-05
4.11528121453402e-05
4.82362369189531e-05
9.4736905334914e-05
5.61955150947163e-05
3.93101049881452e-05
6.90359569521924e-05
2.63767646274293e-05
1.2048346453062e-05
7.53055596385563e-06
7.95341516297798e-05
8.00414239492576e-05
0.000101096957531791
2.66363319392711e-05
9.19983805219585e-05
3.03430851364027e-05
3.48007636838754e-05
5.44245797159786e-05
1.140040349353e-05
4.08506789611313e-05
5.43383709868402e-06
7.57568803008928e-05
8.68467050532259e-05
6.39934545491177e-05
9.59966070682663e-05
7.23828699885745e-05
7.19875133873874e-05
5.13755742713625e-05
6.92229340979672e-05
2.66457539627273e-05
8.18502386245194e-05
7.67417227962549e-05
7.03841806000778e-05
2.35170126150943e-05
9.05404771015213e-05
2.65241799673411e-05
3.33658077412659e-05
4.69270340363903e-07
2.93368724683341e-05
6.4885861044169e-05
6.72073097622935e-05
6.00079110537461e-05
5.3398791437496e-05
7.8148803510386e-05
7.4138307379712e-05
5.66519318096423e-06
5.645645940116e-05
4.38216681448433e-05
0.00011225893090381
8.60324749028176e-05
5.59159062741729e-05
2.73503983413832e-05
8.18797444206898e-05
7.43206448150461e-05
5.05558465007632e-05
0.000102965930554581
-1.2745876166455e-05
7.14011964239617e-05
0.000111954409317866
8.49133323279295e-05
5.5823747244187e-05
6.62286421153399e-05
3.44816803198237e-05
9.59796182169356e-05
5.1889370623068e-05
0.000104656762693177
5.88103040994203e-05
8.64773696770866e-05
9.10597317909467e-05
9.04423852315146e-05
3.64244583477387e-05
0.000121691701486561
6.23704897881095e-05
-4.20002884297148e-06
5.1037325346878e-05
4.38502698602917e-05
7.34625069414381e-05
2.93845394772557e-05
4.32721499356132e-05
8.36104873773535e-05
8.95022868129973e-06
2.60126774482504e-05
4.49422795544289e-05
4.73746748181458e-05
6.41613238489056e-05
9.18302489966277e-05
9.38648353998503e-05
0.000105780540371809
-1.01451550448866e-05
3.70754696391104e-05
5.44659920002278e-05
-5.63503318377205e-07
9.51018395712523e-05
0.000108083654238424
2.93781879700093e-05
2.62018587766855e-05
0.000104166476633805
6.73735341503088e-05
4.49366089372412e-05
2.73097775620732e-05
-9.51019726096278e-06
6.05069784260076e-05
3.67458236312294e-05
5.18699419511446e-05
8.57556144408573e-05
3.72903050865721e-05
3.82970720504583e-05
6.57882653432132e-05
1.27067794368127e-05
5.79095321948159e-05
7.84803488622059e-05
0.000113795981689799
3.85042998547442e-05
6.87085542221018e-05
8.63051121222611e-05
5.76437752775565e-05
6.06776137942166e-05
8.14287038232047e-05
8.01840932310624e-05
1.97320605634039e-05
8.19031711405124e-05
9.00511853928762e-05
5.9448783521976e-05
8.66507238784971e-05
6.03800280181894e-05
2.5282595498522e-05
2.00797340698847e-05
8.92264962080527e-05
0.000106287422546403
3.47726920374948e-05
3.63203285382093e-05
4.7799623053592e-05
8.37087408291609e-05
1.56838387021107e-06
0.000106160319206753
4.35438825259321e-06
7.43074397357253e-05
2.99859251675665e-05
2.07067337409192e-05
4.66498576300976e-05
0.000122075163210638
0.000114707211161893
6.51686248776039e-05
5.03613170971875e-05
5.20062246199781e-05
-1.16916011830159e-05
6.69811205292689e-05
7.46086770218444e-05
2.59835339141263e-05
6.65448530121824e-05
4.30344508130461e-05
5.61053747561076e-05
6.03164431918652e-05
6.87321419170168e-05
0.00010882816025845
8.64001837632958e-05
6.13340653235287e-05
6.81882583443081e-05
6.36042520550346e-07
0.000117163407368939
5.57996319921517e-05
8.8973891576713e-05
0.000105415221114672
6.45883649490435e-05
5.9340817579923e-05
0.000103033220576318
6.1977983908738e-05
7.48761364060858e-05
3.15610306757894e-05
7.18663709719127e-05
9.56262912769913e-05
8.25406939943659e-05
9.31421739251779e-05
7.3423879882911e-05
5.72696661039763e-05
3.36359735236151e-05
6.74602583772639e-05
6.51082843198129e-05
3.14802610251543e-05
0.000136158607757128
9.19041799938556e-05
9.07330687243983e-05
0.000117278753161542
4.75106528743644e-05
5.85404822999922e-05
-1.36250489306965e-05
2.72641857696021e-05
1.12426745118107e-05
9.57002419316338e-05
8.85198217561549e-06
1.19380147453913e-05
6.19787419485482e-05
-2.33663386468675e-06
3.22798701482366e-05
4.51978835955719e-05
2.4351505584869e-05
1.18951628805757e-06
2.80460439174857e-05
5.75599018121309e-05
4.95914233239638e-05
6.30536359242265e-05
7.82007322496527e-05
6.08515884693182e-05
5.98650911574283e-05
0.000101008843492342
9.00978004000248e-05
0.000117077395065741
7.3435774692228e-05
3.23710572904369e-05
2.58846228949233e-05
8.09169436171233e-06
5.08243617798499e-05
1.9760698499763e-05
0.0001009963588689
2.51158429425337e-05
5.85074507336621e-05
1.19916421227014e-05
5.84407851553028e-05
5.74248052158025e-05
7.25971276256307e-05
0.000108726725823701
6.96011024207713e-05
0.00011485289395006
9.65989058687292e-05
8.90076614414662e-05
0.000133775256198191
5.85824711615325e-05
0.000125397847955355
7.93423701684846e-05
7.35934810865381e-05
6.94125816510845e-05
4.15695203054413e-05
1.57535980546136e-05
9.57818810644373e-05
5.12752548880791e-05
5.6996088513184e-05
8.16689491069172e-05
6.58404250709922e-05
9.21374163544875e-05
0.000103928251289829
6.70821542168683e-05
3.42120524143915e-05
9.0233535279665e-05
4.78184202592538e-05
8.25682283271974e-05
3.43299685771498e-05
2.54541011857041e-05
2.22642672726584e-05
5.12660815505968e-05
4.47427444880199e-05
5.074114511821e-05
6.29668618488181e-05
9.08063648957157e-05
3.55656913121109e-05
7.77720353560619e-05
3.00780968874577e-05
5.06317490205296e-05
0.000105127466212676
9.50746022148962e-05
9.93553742344618e-05
5.58268607909003e-05
7.43525782070723e-05
3.45350340927616e-05
8.31724938247931e-05
4.14178678068809e-05
0.000104814394788261
0.000160122195237366
0.000103351954918731
6.02019031614221e-05
0.000103353538277872
0.000113591337491386
8.09054449671804e-05
3.02649274932415e-05
3.50112933929103e-05
8.2693721063663e-05
1.02490070326038e-05
5.25154257651964e-05
6.21589226706885e-05
9.67026700833968e-05
-9.12001921722775e-06
0.00010373865180727
6.99985464546694e-05
6.49953682183086e-05
5.40482137788907e-05
3.96690313615661e-05
2.81539253024214e-05
7.08099570648027e-05
5.16450070275162e-05
8.70607675139414e-05
1.22906641730043e-05
6.16041059441551e-05
8.56458708926299e-05
5.74256036830228e-05
4.08803754382294e-05
3.91886719842526e-05
4.14937462656557e-05
8.60716297497113e-05
5.09207378960068e-05
6.14716379576062e-05
4.19255940630124e-06
0.000106962238198578
0.000102696021966127
-1.16182976080924e-05
3.04367965005485e-05
-5.13225152184303e-06
6.99304243784213e-05
5.64555215232703e-05
6.283183175311e-05
2.53731217040002e-05
-9.17045274806409e-06
7.55490858863724e-05
1.66703840447537e-05
5.59052282429054e-05
6.3263290727769e-05
4.32953227790119e-05
6.46659111984452e-05
2.74889281168071e-05
1.23017795726911e-05
-7.91660338156325e-06
5.00662070142102e-05
5.23154417105328e-05
8.16241051359593e-05
2.59583154753212e-05
5.69108098297155e-05
5.90489239250684e-05
-5.64477617201961e-05
5.96460840858281e-05
6.86888720466447e-05
1.01739936017174e-05
3.98381813925803e-06
6.22395784009364e-05
7.03048701038479e-05
7.89792387220387e-05
5.76487587700393e-05
5.96678653348316e-05
9.23258088189845e-05
5.35707388587735e-05
7.7718770660668e-05
4.87396078170136e-05
1.73536468942476e-05
6.09999556307398e-05
8.72920918886853e-05
0.000116005505325584
5.45397672782882e-05
4.25788439865808e-05
6.13389695291373e-05
1.83042527304466e-05
0.000101400344133624
0.000100880708047375
0.00016431494605183
8.3741110649106e-05
4.81922149245407e-05
2.05255499093801e-05
3.01737467838505e-05
2.35233276855559e-05
8.81868975026116e-05
3.63141483892321e-05
-7.52037308889541e-06
5.80081880268237e-05
7.01234313725524e-05
3.73865324384347e-05
9.86453360122752e-05
0.000100191594450952
8.85559252071429e-06
8.1873637165222e-05
7.19582941080836e-05
9.99027074610945e-05
2.31493098481898e-05
3.72728797453933e-05
1.57209114847695e-05
3.45069142282583e-05
6.00355402451365e-05
8.48341788604336e-05
8.27625202901281e-05
2.67731107187894e-05
7.55383837785685e-05
5.72649824187095e-05
5.41683009175343e-05
4.55131521999286e-05
8.82277362477252e-05
9.25343123244793e-05
4.02948444743916e-05
2.43008403387442e-05
1.62585667624926e-05
6.50877168210027e-05
9.05323063884183e-05
9.81841533187968e-05
8.33516673374716e-05
9.31331275256213e-05
8.02314894396753e-05
-3.51207696123298e-06
8.10538691044102e-05
6.5744411091413e-05
2.55058470549328e-05
4.43592167111224e-05
2.53663261704564e-05
2.27321308867369e-05
8.82343513421285e-05
4.31855434818812e-06
8.87794420278304e-05
9.29687285034326e-05
3.94343673703319e-05
4.08805605169831e-05
0.000105379850728777
8.15974945631525e-06
9.58457610333974e-05
6.47066494307854e-05
6.36896716497037e-05
7.59906578191006e-05
4.32328560178426e-05
1.77039624610017e-05
5.24650145255473e-05
9.30046707160572e-05
6.53802684761892e-05
4.46840141499319e-05
4.51910125225875e-05
9.62302105785385e-05
3.98904106706653e-05
7.85806788527495e-05
1.46966881699323e-05
2.97592802612626e-05
9.93139026953229e-05
6.5417246039374e-05
5.38944059847646e-05
7.81852200741644e-05
6.58369644423871e-05
5.44470327327754e-05
4.61040117503447e-05
4.73215965001274e-05
7.2853618475016e-05
-1.96181682568635e-05
7.75770999976518e-05
0.000122273627850524
8.91570745252955e-05
6.35326847042191e-06
2.04933489418801e-05
7.47826453571755e-05
9.15397391935466e-05
4.62302416218021e-05
3.50368494682841e-05
7.34010478823327e-05
6.16687364265319e-05
3.57844082636594e-05
3.22984715557736e-05
6.48507348779112e-05
3.63428754054386e-05
1.06497004095664e-05
6.41556776141443e-05
4.67708001417877e-05
5.22480873154516e-05
5.87189393991446e-05
3.88081860364548e-05
8.67951220059131e-05
1.78656027943964e-05
9.10055872111463e-06
4.29846774359021e-05
2.05437249107537e-05
7.73553555222033e-05
6.36844940089449e-05
2.54196804211832e-05
4.55437907372823e-05
4.16160864063983e-05
7.23916574847702e-05
8.19668177644399e-05
6.71978467636303e-05
7.39320070511072e-05
0.000106327438201097
6.08322613006795e-05
5.15465155778087e-05
8.18718823626511e-05
3.38810023101231e-05
-2.05824585595214e-05
7.90231381424584e-05
3.34974932448132e-05
2.83590314782326e-05
4.39205008315994e-05
8.41168933654805e-05
2.12545923663661e-05
1.47243917348465e-05
0.000115223263280148
3.24436387719173e-05
0.000100027689246633
-4.84083817285089e-05
8.66558221796223e-05
4.18296536132815e-05
3.9911615550516e-05
4.87917377108613e-05
2.69058503619789e-05
4.50098471671235e-05
8.16563394411959e-05
6.99121961819481e-05
7.61797352410868e-05
7.97878510366395e-05
3.09377239771008e-05
6.09986966889371e-05
7.57897338592167e-05
0.000131260950660675
3.13239404979828e-05
4.51786516380866e-05
7.32286245985289e-05
3.38695738913119e-05
4.86366233090965e-05
4.99332090512549e-05
0.000123462914828353
3.77927040886579e-05
4.30904815626192e-05
5.35900453673883e-05
3.90890730870738e-05
3.51879312812417e-05
6.7798912070811e-05
9.93554732948521e-05
6.25363508270069e-05
5.5293207644402e-05
5.68920925230954e-05
0.000120504800041837
8.20161807208592e-05
6.45125574577908e-05
6.00311252563679e-05
4.09361187774702e-05
3.18808840460154e-05
4.45127963573042e-05
7.11606584209529e-05
-4.11279534904101e-05
7.23196374333308e-05
1.46811533594406e-05
5.58234257436465e-05
3.61944817253937e-05
6.99640794027903e-06
8.21572966302248e-05
0.000104007606475472
0.000121122355668749
2.33526055589357e-05
4.80366087883001e-05
5.9121908650253e-05
0.000130101791767392
4.70712436299801e-05
4.75433746158213e-05
5.22334603039079e-05
6.99337065203163e-05
4.89687881614912e-05
7.8134227760261e-05
5.76445266994961e-05
1.72480856507604e-06
0.000130839882847978
4.79785786398758e-05
9.90551480577578e-05
6.87391648891832e-05
1.06658522468139e-05
7.32891372145895e-05
2.48552905916812e-05
4.11709141214592e-05
2.7852599317866e-05
3.64831895553113e-05
8.35475603238835e-05
8.91771040096057e-05
0.000122060779174751
6.27487645826762e-05
-2.90598600548327e-06
3.53427487368738e-05
6.11532765969161e-06
6.00141306312858e-05
9.3319353224773e-05
8.83299563673524e-05
4.35194817335047e-05
7.17842224185038e-05
4.77707159747667e-05
6.86750608571641e-05
5.27778897869424e-05
4.40227752526494e-05
6.18843600134782e-05
8.95081484097333e-05
-9.65047995340272e-06
0.000102512483573261
2.5711559330116e-05
-2.84271548801776e-05
7.17411708926592e-05
-2.18022361515292e-07
6.31159250117944e-05
7.65126975104554e-07
6.78353716749415e-05
2.71014920082328e-05
4.57510710958701e-05
7.2089936395858e-05
9.29936994878274e-05
4.71399489248529e-05
8.29892742115036e-05
2.42308393693834e-05
5.15123583832535e-05
9.17788513114792e-05
3.86598067603593e-05
4.25866621530965e-05
5.46331632889265e-05
6.25551209574053e-06
9.53232285775309e-05
7.68355556980465e-05
2.24103250430026e-05
1.74238256794688e-05
7.34771641360681e-05
7.38269460207109e-05
6.14307133345805e-05
8.7833636712238e-05
5.26172488215173e-05
2.86282218171504e-05
8.65731874651466e-06
5.032919283537e-05
0.000107615082195518
0.000104251753015145
6.78912583333504e-05
8.94479751975193e-05
3.3796424814013e-06
9.01713827060321e-05
1.19536809494168e-05
0.000168939999339876
9.58456875086606e-05
2.50018058767767e-05
6.29777712590796e-05
2.04034983587227e-05
9.75026668007964e-05
7.01095256581672e-05
6.29748705585253e-05
2.07714648254663e-05
5.99304512499684e-05
1.44515341425284e-05
7.4792081038585e-05
2.10215220602349e-05
3.98108839863236e-05
3.8643695819653e-05
2.63058828020244e-05
9.03287942691213e-05
3.18902371869362e-05
2.43853361327734e-05
3.58506839121179e-05
7.27786253069806e-05
7.41317579355549e-05
5.08256287019885e-05
6.96271004410983e-05
5.60818542756308e-05
5.04803770003055e-05
8.23592435799215e-05
2.85534658284838e-05
3.26703217711305e-05
6.00287057912916e-05
6.48830054145097e-05
0.000120252052018363
8.99184283548023e-05
5.29026497231846e-05
3.03632655149907e-08
6.52358774760202e-05
6.02502865598447e-05
6.98954207366948e-05
9.1532769555507e-05
6.35129246762136e-05
7.40754859276385e-06
0.000136837927234178
6.90233532478418e-05
5.52080083162622e-05
6.68658042842698e-05
2.04003290905067e-05
2.8315902527474e-05
5.74498099759652e-05
4.12098153813522e-05
5.3740113522656e-05
2.55212341801073e-05
1.49716134960768e-05
0.000144655303038774
1.45187504851449e-06
7.34680379858183e-05
3.39167451334022e-05
4.24357598166899e-05
5.89640705420569e-05
7.50426584038281e-05
3.34953938336417e-05
2.83933326322978e-05
2.4381521526871e-06
4.08357936264653e-05
5.89289603748952e-05
9.92409798813518e-05
3.06860618561894e-05
7.56885357740998e-05
6.32223186848108e-05
8.45021713525752e-05
7.877799243592e-05
4.48910733900151e-05
3.15192440596844e-05
5.67318119039629e-06
7.38139111322138e-05
5.46847644416896e-05
6.84865933036626e-05
7.02634301341021e-05
0.000100068658597637
7.44035686017257e-05
6.27702575504298e-05
3.00838595895201e-05
4.76585745941526e-05
1.92332158270255e-05
7.62942138041335e-05
5.4068635746796e-05
8.06628140268171e-05
2.02102369553159e-05
7.67204066412496e-05
3.78287900675969e-05
3.63479529096974e-06
6.67837412304136e-05
9.88635135052568e-05
8.17109528393872e-05
1.99568239752215e-05
5.43727927195675e-06
7.49094132938593e-05
0.000103674139475386
5.32770926826853e-05
8.4612753353e-05
0.000130100945901373
8.39796649704563e-05
5.93464204922212e-05
5.30551370712172e-05
2.63458885169534e-05
8.25297801666807e-05
0.000122907220043856
6.4928359095716e-05
6.50504898326641e-05
8.38377946213943e-05
7.41324074346546e-05
4.83965199372825e-05
1.69522404540756e-05
2.36007355804009e-05
4.62114948354873e-05
5.53406862608055e-05
5.2944272079992e-05
2.35735106844575e-05
9.39849766633701e-05
8.82591188303214e-05
0.000134761067309014
1.78494747491161e-05
7.29428144168876e-05
0.000120706984073419
1.48941169165737e-05
5.34471537481788e-05
7.61486162112041e-05
9.01617331248671e-05
5.11588896498955e-05
9.67190839266691e-05
0.000101760288763796
4.86647934224037e-05
1.45952560460635e-05
6.88782664451094e-05
9.82444528826706e-05
1.22314664689741e-05
1.54891040655081e-05
7.89700360346246e-05
2.95122456837234e-05
2.48126949149153e-05
2.89470384875579e-05
0.000107272393451563
0.000116094364439306
1.54461653458821e-05
3.84889330355586e-05
7.12723708257815e-05
7.0287058741097e-05
2.9209283851071e-05
6.46359706785713e-05
5.13035750830816e-05
9.09702264611639e-05
4.55752385982055e-05
4.2323732445625e-05
4.98616357986485e-05
7.53699801139183e-05
5.13413617200579e-05
6.18033308215662e-05
6.46664348259814e-05
3.96496614576557e-05
4.30648323530966e-05
5.15384101036724e-05
-8.64066045407545e-06
6.04840263667146e-05
6.50272465212508e-05
6.52077398334438e-05
4.28596981612846e-05
4.11922991887666e-06
2.61166310040937e-05
2.36595221069631e-05
2.17566659011015e-05
5.12253958409418e-05
0.000120752633579322
4.49111452849664e-05
3.14464125863394e-05
3.20298476948464e-05
1.885673064064e-05
0.000112940629924775
9.92904944381124e-05
7.53176124673268e-05
4.8984108165448e-05
6.76574637171772e-05
4.35502537570957e-05
8.6979194403545e-05
1.37946640418454e-05
8.46924208734508e-05
7.03600511617495e-05
7.35926269725228e-05
3.75278551302848e-05
0.000120584226205801
1.91528458122526e-05
3.01965535736306e-05
7.39957743622087e-05
-1.74696296755236e-05
6.58961749117389e-05
5.52603842112273e-05
3.54256513004845e-05
0.000115657044300663
7.36265381910138e-05
3.60965571876475e-05
5.15080188700897e-05
4.10915102499977e-05
9.16899116455011e-05
1.694078890493e-05
5.1624382081894e-05
6.85000904325086e-05
5.5511307487292e-05
9.97819051864632e-05
2.54027499146037e-05
7.30013253971689e-05
2.45885304410259e-05
7.06464709604234e-05
3.09346120927039e-05
1.65920243563123e-05
3.0757575003473e-05
9.24101638062736e-05
7.94141437593064e-05
2.81334200483321e-05
4.84782685525928e-05
2.17846523361032e-05
8.09612056125078e-05
0.000111431984950744
5.44048291048614e-05
2.78906897429005e-05
-1.45717679387291e-05
1.44453227261405e-05
2.42498787788703e-05
5.93113300631283e-06
4.58123788316469e-05
6.13554711966026e-05
3.92786985078606e-05
3.58271393119648e-05
5.29253168831353e-05
1.03295532449742e-05
-2.42237771322707e-06
4.72609544710459e-05
3.28713419984731e-05
7.59579863319442e-05
0.000105476756028277
6.97518910567188e-05
7.60697556531393e-06
3.17878319068363e-05
5.46373653281662e-05
4.21973769605044e-05
8.2943554197182e-05
9.48529287324938e-06
2.73939369939335e-05
6.48361233599151e-05
8.53871487065959e-05
7.88063940166985e-05
3.41293119621084e-05
4.40464750948092e-05
6.88194442328617e-05
9.99351609963408e-06
4.15974675816809e-05
5.9844458393136e-05
4.09817605561546e-05
0.000104368137811015
3.41281343469671e-05
1.33823830522537e-05
5.14197500948641e-05
3.29099073686299e-05
-3.9828150205298e-06
5.51476521445274e-05
4.03913845078311e-05
7.21372255060926e-05
5.31454618450399e-05
9.65420989671731e-05
0.000106921441495656
2.61203175242487e-05
2.38946441928012e-05
9.09207670060608e-05
8.62047080063429e-05
6.84972678247819e-05
0.000135228073240027
2.56973415601132e-05
0.000120527626694598
-9.28450971912167e-06
9.01638255413274e-05
6.09384469048444e-05
8.21572899180773e-05
4.85942245686902e-05
7.73792898413185e-05
5.74894550333193e-05
6.67869389114401e-05
7.48711915640525e-05
1.09101262710143e-05
3.13204179227383e-05
0.000149370221106638
7.87651500174987e-05
8.09255943349098e-05
0.000126643467765448
2.25862430342594e-05
4.09285520818431e-05
9.51652329009758e-05
3.40003070813787e-05
6.66390608004312e-05
6.50306806630845e-05
0.000122933077536599
3.46871419580824e-05
3.08715227226365e-05
3.00388412608605e-05
6.40884181620381e-06
1.42293091713588e-05
4.21093973889862e-05
2.10577023797789e-05
6.18328374742581e-05
0.000113128713313226
7.70006071876535e-05
8.29319199607927e-05
4.7071323192969e-05
1.3743840697845e-05
3.21469577153753e-05
1.18912129779854e-05
6.34290478338642e-05
4.19205763623234e-05
3.35529850479114e-05
5.76749788887988e-05
1.63331500348243e-05
7.51382229697393e-05
5.82131682789923e-05
4.58096449862307e-05
9.01139547223336e-05
4.46516990798857e-05
6.72970327830791e-05
2.09943709347813e-05
4.13134442210098e-05
7.94773536386612e-05
3.92894954755145e-05
5.48230797278057e-05
6.28012352600463e-05
2.15039787398811e-05
5.40608132271694e-05
-1.60445391813359e-05
1.71976871507125e-05
3.15833959089877e-05
0.000104433772830339
5.37441604290984e-05
5.69779208432255e-05
2.77011733016766e-05
5.67585495727744e-05
-1.81418563632516e-05
3.80205516485814e-05
7.27891947007001e-05
4.88487252764071e-05
-2.34735458209743e-05
0.000102271420413165
9.44261770065067e-05
9.92341517449076e-05
5.72472477352371e-05
5.61660430919686e-05
5.54251601547069e-05
3.07663495160166e-05
3.55564874895559e-05
