# Supplementary material for: Research on computational propagation and identification of mine microseismic signals based on deep learning
Source: PLoS One. 2025 Oct 22;20(10):e0334641. doi: 10.1371/journal.pone.0334641 (PMC12543183; doi:10.1371/journal.pone.0334641)
Supplement: S5 Data — (ZIP) [file pone.0334641.s005.zip › 000100800001638.xlsx_0.txt_24.txt.txt]

8.87100251674573e-05
8.09619616596682e-05
3.45462745839211e-05
5.73589961385165e-05
5.820728241798e-05
8.82124998620937e-05
-2.21096463728215e-05
1.30161003222259e-05
8.57544210055385e-05
3.17257613341793e-05
3.9781868945156e-05
4.22874203114759e-05
-5.42936623851416e-06
8.84851630971756e-05
2.47020438045734e-05
3.04142406895682e-05
1.85761547340252e-05
3.46284181725014e-05
8.74629930087134e-05
7.97630177818703e-05
0.000117350182896097
0.000118538541293349
8.10993528856253e-05
6.26690539103752e-05
6.20241083392452e-05
7.82077405907127e-06
3.96029429879829e-05
7.18791815346468e-05
0.000104310452362444
4.4564105016295e-05
4.93667826057337e-05
6.37245931548479e-05
6.84417772404482e-05
9.12115446445068e-05
3.4321496492651e-05
5.06865963396851e-05
4.30770403071743e-05
7.20381067489311e-05
8.65421609317059e-05
3.82974368638618e-05
6.16092291516383e-05
9.97564819483241e-05
1.27151282469858e-05
0.000114363897450552
1.53975656926092e-05
9.08329589785752e-05
3.84445487588648e-06
9.92694398558315e-05
4.38410792503367e-05
6.46315923981539e-05
8.48247175764188e-05
8.42415092046412e-05
4.11248573198744e-05
2.68140324500864e-05
4.39216813003762e-05
0.000100881919816082
7.55843890636697e-05
6.24458236137512e-05
8.44160436933446e-05
6.25755429733693e-05
8.0379863155049e-05
5.65940923799934e-05
9.95035033455023e-05
6.90334567749514e-05
0.000108702477518132
1.9123521529311e-05
1.5873162817047e-05
6.87494340465397e-05
5.91777249021416e-05
3.91641247281292e-05
2.36947380962998e-05
6.00156909070701e-05
8.51488058305069e-05
6.80621266549409e-05
8.92189719014592e-05
4.14184626866441e-05
4.82119756443026e-05
5.07587246059719e-05
-2.38692790268171e-06
-1.58503473970859e-05
8.04765258376546e-05
2.67611324975298e-05
7.36472560256673e-05
9.99974688595581e-05
4.85788327954223e-05
3.12543818490393e-05
4.34715083711666e-05
7.55436991727511e-05
6.91933423694738e-05
1.31689547737606e-05
6.54278388350673e-05
5.92249898143951e-05
2.03226697629103e-05
0.000101300391333741
9.02949830749137e-05
9.35845116567991e-05
3.74986472287299e-05
4.89206641406511e-05
9.42368305925941e-05
7.89142231531023e-05
8.28687276825532e-05
9.80499379931527e-05
1.54660101494388e-05
-2.7414935384965e-05
4.52769203521475e-05
4.88682578887404e-05
5.61003682246838e-05
9.4083590070833e-05
5.42152445976916e-05
0.000100026127715942
4.90524396208896e-05
3.11431990827383e-05
3.46890634162108e-05
6.54236881035356e-05
0.000114595265983762
7.94535878571111e-05
7.49290331748582e-05
0.000135003382481021
4.05947417281622e-06
5.39413855412866e-05
6.16287395217514e-05
8.69697127825146e-05
3.53014119378117e-05
7.71691787486283e-05
9.14615077056544e-05
7.14870667084753e-05
7.07669161029285e-05
1.69107568313724e-05
6.91568221648443e-05
0.000101302764618388
3.16998925754977e-05
0.000110399971276098
3.37722518568976e-05
2.52965764340925e-05
6.39051705382378e-05
9.55408683914186e-05
4.15126662505249e-05
3.12927847944682e-05
7.27127053588589e-05
6.06564967050801e-05
9.46907198201171e-05
5.55682892578108e-06
1.67804827705663e-05
3.10391542530841e-05
7.57762655991991e-05
6.37894407302284e-05
9.05229605891581e-05
0.000102315486910887
3.23117080795533e-05
7.44718671442411e-05
5.84826848504433e-05
6.79397778526527e-05
6.94895980880616e-05
4.59304197482648e-05
3.36623225223855e-05
6.79700041284894e-05
4.9568207706214e-05
3.21256574349907e-05
7.77206425035548e-05
9.21469405469662e-05
7.42488161583948e-05
4.42527021030064e-05
1.72299835057097e-05
5.68613275255609e-05
3.51560030023166e-05
9.68802356643651e-05
6.48722951979401e-05
9.54920105999883e-05
5.37818181589302e-05
7.78049382958465e-05
6.78327215953193e-05
4.62081640640114e-05
6.36406911153971e-05
-1.13855773493925e-05
6.04941028798791e-05
4.02115846640924e-05
8.03595737353036e-05
9.11341867636436e-05
6.28276767597067e-05
8.997985956503e-05
0.000100935074113525
9.6800725493405e-05
3.75963689066427e-05
5.48908607649113e-05
4.19834393700995e-05
2.8925479688039e-05
3.07721219284578e-05
2.29361402333291e-05
0.000116653261511523
3.64806066590609e-05
3.10659967915125e-05
4.73596441355215e-05
3.79149230066552e-05
9.04747883085705e-08
9.34475292895346e-05
9.47133552256437e-05
6.21850572258155e-05
5.74488658117254e-05
8.29355938098931e-05
5.66785322106064e-05
8.98197836539082e-05
8.1172964850256e-05
7.82370107161063e-05
7.94748082151215e-05
5.06649595433467e-05
5.75456064055199e-05
9.01749145972984e-05
-1.40921669679461e-05
4.99635945468938e-05
1.57461974455447e-05
3.55927243322856e-05
5.88914756044033e-05
4.84216918104866e-05
2.61266674031503e-05
4.77661116015748e-05
8.99432324933805e-06
6.10734729737079e-05
1.77295927166287e-05
9.40950397322908e-06
8.25383537449883e-06
5.82136096394532e-06
7.27074784822327e-05
7.02798397431385e-05
7.61788337743467e-05
7.35554728112724e-05
3.03225034655323e-05
8.26339271659026e-05
5.96214535672478e-05
0.000107588978215542
3.67568549105591e-05
7.67107887912495e-05
9.01390681032287e-05
8.9949347520738e-05
3.04461567826953e-05
8.30255952568657e-05
6.57931959161734e-05
1.75866525663513e-05
9.48530057971871e-05
5.22687571665928e-05
8.95823731497484e-05
8.99944473766903e-05
3.85402516903276e-05
5.61556856575316e-05
8.94769048804259e-05
7.43009689775552e-05
0.000112537357432552
6.64536047951626e-05
1.22862976413564e-05
9.46179230422393e-05
5.29573281527461e-05
3.56940091549926e-05
3.73010134792118e-05
5.92011094342777e-05
-6.29654013197024e-06
5.67883202893119e-05
8.25775044586911e-05
1.8881006153293e-05
9.21550968893424e-05
5.18993778263506e-05
2.90872994903873e-05
9.94170593473976e-05
6.52271381838824e-05
9.17774592162137e-05
0.000110938639648812
4.11570563505409e-05
3.19733208818148e-05
3.3456502102325e-05
8.10089092961904e-05
0.000110558348105392
6.61846777906772e-05
-5.06412906526578e-06
4.04094406038603e-05
-3.73599792050014e-06
5.99729566268492e-05
0.000132391661676994
5.96232273977353e-05
6.36451160264328e-05
3.25562581803135e-05
0.000121642875560119
4.4001854537377e-05
6.51980996711894e-05
0.000121566336037699
7.69999557279676e-05
2.34313704769579e-05
5.48535240025425e-05
6.44249634304904e-05
9.2625405982372e-05
2.07683426357058e-05
8.7704443091277e-05
0.000128471270977486
3.45345483130248e-05
5.78403559738802e-05
5.26785882328438e-05
5.12115958962125e-05
8.87589713901116e-05
1.63811351481291e-05
5.55688096984095e-05
6.6368318959567e-05
6.82360157151003e-05
4.35432078327716e-06
7.13454841357797e-05
5.61285286786886e-05
6.4998587358158e-05
5.74479743241558e-05
4.67030102918813e-05
5.17675466685375e-05
-2.30411360200406e-05
5.27388074167709e-05
3.13291590012542e-05
7.02243064708092e-05
9.2061480866362e-05
5.73876597232067e-05
6.04710851313835e-05
1.83258677214794e-05
3.7552254345298e-05
2.12459767779758e-05
6.58382470645482e-05
3.17775934323921e-05
6.33108629266331e-05
0.000119606471632612
5.84702514149795e-05
-1.36590355329467e-05
3.20453386996547e-05
8.45059999059574e-06
7.09991133614426e-05
3.2086328554443e-06
9.04178670409005e-05
6.9655700293496e-05
9.12723891551949e-06
2.66554882024062e-05
4.62700230274694e-05
2.03113046552138e-05
9.08294141449598e-05
5.73610818316343e-05
1.99800426985827e-05
7.67591850710463e-05
0.000122695374348802
1.44586671916188e-05
7.66381044511142e-05
5.6463907669256e-05
6.6411794376104e-05
-5.44519898484163e-06
7.54492584288315e-06
5.71639794028393e-05
7.19096889053639e-05
4.56540841624255e-05
3.59050082495915e-05
4.07979269518878e-05
0.000101389574843637
7.07331630718223e-05
7.59315349734833e-05
6.66518099871097e-05
3.03297653009416e-05
6.49762191434432e-05
1.87837012972086e-05
5.43339642186185e-05
8.30454938285136e-05
6.56067678258239e-05
6.82202343429332e-05
2.98634289128969e-05
6.42442681502744e-05
2.90201149769807e-05
6.08434796817001e-05
7.34785655484614e-05
9.09568887925385e-05
8.35760546335519e-05
9.02287785249002e-05
3.95125394954263e-05
6.92053822619221e-05
3.28808115136059e-05
8.74504616199349e-05
2.87989225208331e-05
0.000115161494510693
2.15464159410605e-05
5.52167979330438e-05
3.74419806077904e-05
0.000115438951744
9.27618314283408e-06
3.03590116543879e-05
5.35643501060137e-05
9.36287343764762e-05
8.102254487532e-06
9.84054024738216e-05
2.97092652883334e-05
8.08433150377108e-05
3.85428258460924e-05
4.65323063918684e-05
6.57189470142079e-05
9.51554056424022e-06
5.09725271605553e-05
9.22526808541438e-05
0.000159186461801523
9.62052603917012e-05
5.50356851830944e-05
5.23784754865197e-05
4.25573286453446e-05
4.75092615163128e-05
0.000102215821948681
4.21499197908805e-05
8.33274764904205e-05
4.5296114165796e-05
8.41741708609914e-05
0.00010983319812685
0.000113683844675374
5.89699606117393e-05
6.84563592368384e-05
7.53412749815655e-05
3.14155012029362e-05
2.12449824680469e-05
3.58116685047412e-05
7.42360458970628e-05
2.74789802877471e-05
9.83141744105097e-05
1.39242698205133e-05
3.44838813127243e-05
4.56803821553114e-05
7.23948618720786e-06
2.06287026836779e-05
5.03492955383221e-05
2.62825908128116e-05
9.20807988963545e-05
9.3605263226606e-05
2.23702462803922e-05
4.27710592467404e-05
7.51046077222527e-05
5.07113947694668e-05
4.88507680070119e-05
4.57223777001917e-05
5.28143272352372e-05
4.9565367698075e-05
9.33884785425698e-05
-6.57059383737816e-05
-2.35223962690853e-05
0.000118959720697775
-9.51926872334338e-06
7.40712778102165e-05
1.89048384716067e-05
8.59252809356061e-05
9.24169648030517e-05
7.65317378590805e-05
0.000128991501371057
8.02570820173248e-05
5.87509242793056e-05
8.00523183108596e-05
0.000104044699227103
2.04835784055912e-05
4.61648075807224e-05
6.90888976153852e-05
9.06144029067207e-05
9.18478011278742e-05
4.66868570715322e-05
1.12632297678897e-05
6.86029267650912e-05
8.2922734014716e-05
5.13618038372166e-05
4.90520232756878e-05
0.000111079774947431
7.07358055078943e-05
0.00011032646291838
0.000145909353189285
5.19999958525797e-05
7.61379542959388e-05
3.81219256201685e-05
5.81977225694761e-05
0.000112262944548394
4.47721663267293e-05
3.81320094414833e-05
8.67156449895884e-05
8.49703226201452e-05
6.43025977151724e-05
6.63303341982701e-05
5.64428960833765e-05
8.82662169444128e-05
5.22503862506748e-05
5.62217217114095e-05
4.18928306814592e-05
9.38906749453897e-05
3.74803666936375e-05
4.29382478711567e-06
2.22261885676983e-05
5.98423816958486e-05
5.48122486322216e-05
7.33240957234255e-05
8.28887613651464e-05
9.84700888978115e-05
-5.73992847157951e-06
0.000127464516838836
4.12709462212633e-05
-2.69084148364273e-05
5.18022918192553e-05
5.18407383958838e-05
2.94629174765973e-05
3.98926803167543e-05
1.19230870091354e-05
3.01422354196496e-05
7.67647506512521e-05
6.00911340038523e-05
8.50431938421377e-05
6.241918441451e-05
0.000100653954457305
4.38841393690645e-05
3.73336845668984e-05
0.000108348634334972
0.000114216563387721
3.59150762315645e-05
7.01848641251661e-05
0.000110651138445331
6.44656681804854e-05
4.73267621769594e-05
3.53277467603076e-05
3.92882983427061e-05
8.31198150534829e-05
6.39952572360081e-07
6.8769725480418e-05
6.2147157869523e-05
6.73486444016537e-05
5.59212685901014e-06
6.94635437156648e-05
9.26616829377837e-05
1.90926255051624e-05
2.62639953322595e-05
7.81112727876716e-05
5.71733119045142e-06
7.38080707016937e-05
8.82960765726e-05
-1.21903378038827e-05
4.95261553787456e-05
4.85323740863694e-05
5.24278585522382e-05
2.49111719140318e-05
2.62943876031264e-05
7.69454702225573e-06
5.73014842034078e-05
4.27974126758228e-05
6.89317424427408e-05
7.33351468269765e-05
8.25519613133268e-05
-2.58467336733626e-05
1.6784111932534e-05
6.95271424706596e-05
7.47451169601332e-05
7.067727383225e-05
6.52010062442663e-05
7.66563489312807e-05
9.08577104035678e-05
8.6934101653761e-05
5.55151375848961e-05
4.45996063980784e-05
7.69285387979985e-05
5.95931683414933e-05
6.80446727163261e-05
6.79069723242582e-05
6.04943201463663e-05
5.08462383498108e-05
2.92473326150102e-05
5.40418676855785e-05
3.76660226123045e-05
3.78925196006059e-05
0.000100601036369003
7.57153379496459e-05
0.000106051867159424
3.79690796662888e-05
5.0836538203712e-05
0.000102287745124494
1.48405864448011e-05
9.33174733476084e-05
4.681671562569e-05
5.29700481016868e-05
6.93313911251836e-05
1.68066615669174e-05
5.14499232082829e-05
7.83488596942466e-05
5.96564780281186e-05
5.88794931815599e-05
-1.71633153540759e-05
5.83607579780867e-05
2.18852742246174e-05
-9.02094002618239e-06
5.87730138333677e-05
7.90060427730542e-05
5.48369529038901e-05
6.76129140335335e-06
4.87294007078302e-05
7.33331739589609e-05
1.4957499842612e-05
8.09059556838121e-05
4.39339301783419e-05
0.000152448041045013
5.29645267275752e-05
4.76725384201266e-05
5.93328772563141e-05
-9.42631310021994e-06
3.89809521001695e-05
9.17722703774288e-05
3.36106953330294e-05
0.000103529898852201
1.22666854432147e-05
6.81391686775551e-05
9.253050041887e-05
4.8115155227408e-05
0.000102959313165973
8.21955448719315e-05
1.74017612038234e-06
8.86298889572443e-06
3.3057875677806e-05
6.98002360346117e-05
6.71351603367953e-05
3.49149899489646e-05
7.58400749199743e-05
0.000115484477340643
8.05521221431735e-05
0.000108292620933252
9.06556052916079e-05
9.19564016923319e-05
6.03266445525445e-05
7.71634940911987e-05
0.00012514414834252
4.72496616029329e-05
8.48552295057626e-05
7.65995140772622e-05
3.73538299317262e-05
9.51288940574712e-05
8.27101471768647e-05
2.95517690522334e-05
4.49075623249911e-05
5.3255126049868e-05
0.00011588181580084
2.73394752876326e-05
7.48735293736048e-05
8.83346593873491e-05
2.1836049203707e-05
3.46950195431206e-05
5.63943280528059e-05
9.01616839075984e-05
2.81784222868989e-05
0.000110686169945048
2.90973765501933e-05
-7.57573741685226e-06
0.00015077953007546
5.02714999905773e-05
0.000100911515309396
5.54615610950215e-05
1.64388624612297e-05
0.000101042405883252
8.14982487855441e-05
6.92539697132635e-05
6.91854379167526e-05
6.34925742747816e-05
4.13936684043154e-05
0.000126925188112374
2.55595231723678e-05
8.63091342236626e-05
7.40045631672288e-05
-1.10095735828725e-05
6.34125002122392e-05
2.44433587036696e-05
3.8515398228762e-05
1.79189651718219e-05
1.37617507642556e-05
0.000101807559490755
1.31195852786851e-05
9.60808061229133e-05
-3.5706956778605e-05
3.15943638056505e-05
2.74651682037577e-05
9.38605694367268e-05
5.44890046050626e-05
8.85067685076297e-05
0.000119457745990412
4.32382100903985e-05
7.59976176382331e-05
7.63265890354868e-05
6.59427469949249e-05
-2.38207147874182e-05
1.76703411658477e-05
2.44235674109234e-05
-2.51132341857901e-06
6.01396949708653e-05
4.44317931315924e-05
9.13529469589555e-05
5.79262235067913e-05
2.75014058664291e-05
6.52555122748859e-05
9.52313886149555e-05
0.000124245129508793
3.69811563851875e-05
2.3008192063114e-05
4.67081543053668e-05
1.46168662711619e-06
3.45180352064395e-05
-4.09909603728263e-05
9.63461819829775e-05
4.61449377271923e-05
2.38172184733735e-05
5.3063265216849e-05
3.54135475323533e-05
0.0001002748806209
6.36302135754324e-05
4.04863258487016e-05
4.70911298243414e-05
9.10959411189798e-05
3.03123109120118e-05
4.7257638133218e-05
0.000100348984627601
0.000117789673577396
4.41209766581022e-05
6.35502901267996e-05
5.9155150896229e-05
4.36976244109326e-05
6.61569702160668e-05
0.000110635978771289
0.000102404429033527
4.65361652008216e-05
-3.9009408100672e-05
0.000115420145242279
4.69655093604453e-05
7.68485093431301e-05
7.11138556974736e-05
4.84779683989981e-05
3.20868686007478e-05
3.29785667409728e-05
4.1749096279736e-05
8.40924228908561e-05
2.63997988561494e-05
3.00837959889333e-05
7.42627866265226e-05
6.43843272937946e-05
7.37112905650595e-05
6.71388247142257e-05
4.5485979691028e-05
6.92476452675574e-06
5.39772582060027e-05
6.621309888725e-05
3.1814674940322e-05
7.60227451842689e-05
0.000104291997498779
0.000159948237022283
5.56149833007162e-05
1.98082549661749e-05
9.43854873229941e-05
3.77660435500775e-05
2.6029560879394e-05
7.55841388180358e-05
-2.25075627412144e-05
0.000112226867156505
4.63721038032888e-05
6.86694136774874e-05
6.56971994444723e-05
7.36660237027338e-05
2.87721031410671e-05
8.57004259631149e-05
4.78443279567654e-05
2.66791090424375e-05
0.000150327162384086
9.74097303781271e-05
5.26443567707473e-05
5.23764920838349e-05
2.74110283886617e-05
7.75745069495153e-05
8.09921368061713e-05
5.74453444036624e-05
-9.3519807306384e-06
5.29286880442582e-05
8.21310600022791e-05
0.000100734674966599
6.60523456884199e-05
7.01682392396405e-05
1.36841959005614e-05
9.60618531424542e-06
5.06193135209397e-05
-9.25702777431199e-06
8.5447806368937e-05
3.59142766940825e-05
5.81974083116903e-05
0.000104780530825583
7.48007794714401e-05
7.2321998312953e-05
2.89348223120446e-05
3.73092452946422e-05
4.50412737264492e-05
-1.99144746908599e-05
4.26663483206446e-05
6.07003367969427e-05
6.70165141644213e-05
7.34037387561016e-05
3.64195712939706e-05
2.38067414220728e-05
8.72090081232588e-05
7.43392841987333e-05
6.91442296943976e-05
5.88789218890472e-05
9.01156151083078e-05
9.79400291105986e-05
5.43542270024785e-05
6.948765302254e-05
6.31866238501697e-05
3.81431513052963e-05
8.45969780894424e-06
5.25969557391932e-05
0.000145644113166122
0.000132145538486898
7.61764903875617e-05
5.1193786687421e-05
2.49604325656096e-05
7.72047832094445e-05
8.21540275345384e-05
4.56204740802103e-05
0.000119684162331706
-3.31128858609564e-05
9.29370360935519e-05
7.0364545533935e-05
3.61979208614847e-05
1.07730478525748e-05
2.46177051255867e-05
2.03810783144334e-05
4.82647777770535e-05
6.32863186868321e-05
0.000117985989110706
4.82121219603506e-05
8.69771503656326e-05
2.25212088471261e-05
0.000112838628827415
6.80814196701458e-05
5.80919399100317e-05
7.87730042392072e-05
8.39354085957117e-05
6.73300578847715e-05
9.78517647202684e-05
7.22929534587574e-05
7.22380318328881e-05
8.11105487881163e-05
-1.53766558960989e-05
5.4378498323663e-05
1.821157234767e-05
6.14810912304343e-05
4.94768144869131e-05
-2.73469699691778e-05
3.18709602329933e-05
5.54199731991353e-05
4.60347789890396e-05
3.97834318516289e-05
7.55021447913321e-05
9.13472616594839e-05
5.75241061338557e-05
5.97609279159502e-05
6.82815526067776e-05
6.74775653301939e-05
4.19684619084048e-05
6.57760814764623e-05
0.000108648896824302
4.74102427908028e-05
2.75132042349669e-05
7.41022656539837e-05
4.05848196197603e-05
4.01462402343276e-05
9.40294013056627e-05
7.88532899427223e-05
0.000106303784620445
9.28258607214171e-05
1.77643887072029e-05
8.52998045027771e-05
4.03575399355798e-05
0.000113277221913048
7.23014777721906e-05
2.23737559710069e-05
7.88707319995908e-05
3.73583721373755e-05
0.00010399385093523
9.32748291739213e-05
6.070964100468e-05
7.49995484785512e-05
9.96612873444028e-05
3.26147830646018e-05
3.65530005859885e-05
8.17442090342318e-05
6.7136897220612e-05
7.94719746410328e-05
-4.48675738541167e-06
4.27419368370129e-05
3.34678148808363e-05
1.18090940027513e-05
0.000119149386206005
-1.15322229282604e-05
0.000138448829062084
7.90433671364708e-05
6.94191710924875e-05
3.10185095255199e-05
1.2630868235906e-05
5.01627712362767e-05
6.45475754976102e-05
4.22233890167551e-05
6.22941343077302e-05
1.79529476992536e-05
6.98258809384421e-05
4.206314707078e-05
8.30819198737479e-06
7.19072471149152e-05
3.65443054052284e-05
3.76816402489202e-05
7.45159128386697e-05
5.1042965357751e-05
6.04085823010191e-05
9.55292586415047e-06
7.71023692043509e-05
5.66887821502167e-05
1.44264248965166e-05
8.04960778921309e-05
7.03167578752922e-05
0.000103914152135824
5.77936992508017e-06
1.21786247431476e-05
4.64180491727728e-05
3.33101482207657e-05
5.6782927754782e-05
9.08750106868647e-05
4.66144327295871e-05
3.18006488284781e-05
6.38305312332674e-05
0.000101483782761681
7.79586417550201e-05
1.21853570213615e-05
0.000115528508189267
3.94576694825786e-05
8.86590046974425e-05
7.31263431524891e-05
3.61385484286251e-05
8.84015350279896e-06
8.63892037523763e-05
6.33847710886833e-05
5.75991815329112e-05
-3.9287629987291e-06
3.56234035315562e-05
1.63084953595104e-05
-2.61413860122552e-05
4.56396380077491e-05
2.76198234989865e-05
9.88383481591002e-05
7.25413811418486e-05
9.61420858087879e-05
5.54201184487079e-05
2.96310876937888e-05
3.76103018986414e-05
6.74352671999047e-05
5.32204455744539e-05
7.80697338902126e-05
8.50628543422851e-05
3.33992742913765e-05
0.000139871509044647
9.17362414301188e-05
0.000117827642794262
6.69033309351054e-05
2.44133798967475e-05
3.82975102560917e-05
2.56215816334863e-05
5.22034093904138e-05
6.96021534131902e-05
9.4519657270453e-05
9.43398070317924e-05
4.17367374851209e-05
1.22055242110571e-05
-2.2007034410391e-06
9.79022650355069e-05
3.1673995570228e-05
3.84400577300543e-06
7.67493062222155e-05
4.21710490265205e-05
6.96032408739043e-05
1.77710380812435e-05
9.63240066853056e-05
3.54686090197619e-05
6.90817278232781e-05
5.08622042528829e-05
0.000102350560146149
0.000113576500926545
9.3671964490672e-05
8.24968864187468e-05
1.09823505360058e-05
7.51116225801482e-05
5.2050734757801e-06
6.481369070319e-05
-2.93177606442959e-06
8.2193507681803e-05
2.51373535039229e-05
9.76674605124248e-05
7.29340660128982e-05
8.87696662718435e-05
8.84229451216702e-05
7.38302045691279e-05
4.36552998667074e-05
2.70554786963316e-05
4.53227641611357e-05
7.79789490318517e-05
8.53286756898142e-05
8.24618570647999e-05
4.44042902947962e-05
8.76954787687797e-05
0.000119396302079658
2.95831491945161e-05
5.19075967641316e-05
7.58017376759667e-05
6.12317451337543e-05
0.000100070495088338
3.94667913506533e-05
7.32682865562798e-05
8.14265077619731e-05
9.15069088816727e-06
0.000132943191626192
2.61812617715493e-05
7.70013169475506e-05
7.48812887934407e-05
1.94073032108751e-05
8.66884490804726e-05
8.73912038529164e-05
4.78074281797448e-05
4.04751113686286e-05
6.81815461727504e-07
0.000116206663167091
8.13222151951795e-05
7.88774787811093e-05
6.81918658780415e-05
6.85225344546424e-05
5.45779748203556e-05
6.34053478946979e-05
4.94845838152769e-05
4.78169001018697e-05
8.10557273353639e-05
5.20513441687826e-05
6.38789522548555e-05
5.4501965425287e-05
7.01352399125845e-05
7.35842301110796e-06
5.10935526161394e-05
-1.5098359621853e-05
4.39094922761952e-05
8.38584736547371e-05
8.77221102643471e-05
6.02458706116375e-05
6.78879010434692e-05
2.36655434191494e-05
1.9131870673857e-05
4.40102734095433e-06
1.50985913514692e-06
4.25755906751985e-05
6.73138342060419e-05
5.34180361138125e-05
4.50462245898911e-05
4.79381359230725e-05
8.4878893763777e-05
5.35719228752272e-05
-3.49300655954683e-05
6.19012311349286e-05
4.18110570998968e-05
2.26034313078007e-05
5.01235031733128e-05
4.58855253109075e-05
3.82078802927665e-05
5.75151700791336e-05
0.000110655133552976
8.8373716449144e-05
0.000107443050248723
7.04353497180481e-05
4.00941080144881e-05
8.836435930071e-05
9.74746635673709e-05
4.69573572838347e-05
6.70960293578257e-05
4.35953145503985e-05
0.000139222348112962
3.19833684144563e-05
0.000144272623454778
6.70849740410726e-05
4.79619531406895e-05
-1.27114160961591e-06
0.000103607521633022
3.58473755050859e-05
5.60467207316369e-05
2.3122066230254e-05
5.17240934100118e-05
7.76904733580835e-05
8.70635179599021e-05
3.72601232259932e-05
9.46660771377283e-05
2.67201999991037e-05
5.25601071478597e-05
5.19933525417707e-05
2.10064799345343e-05
8.23221230504481e-05
5.44871451455137e-05
5.63796297692544e-05
1.26044885057997e-05
3.38513915895072e-05
7.5338763662704e-05
4.23712798471811e-05
-1.318982840042e-06
1.38838862365337e-05
4.15643103767392e-05
5.98713745935178e-05
8.18049166333263e-05
7.8889509101155e-05
9.49333082516053e-05
8.74964006558872e-05
0.000103540271510579
4.1422036784958e-06
1.07875813549355e-05
3.04023954640735e-05
9.13987093819651e-05
3.39181452283514e-05
6.20541938804324e-05
9.02860625539461e-05
1.8431877055747e-05
2.44921180098914e-05
9.23602901701746e-05
2.32862556893116e-05
8.78316213532949e-05
8.21115771499192e-05
3.46571119687274e-05
6.30332294972462e-05
9.50347856209308e-05
4.8453176369574e-05
1.94789420966672e-05
9.32656761230595e-05
-4.83434808679837e-05
-1.79539507292028e-05
1.52826764260201e-05
5.70126108714199e-05
1.2363761676507e-05
4.80292965753684e-05
3.78225538326482e-05
2.85072880171947e-05
8.13771805666091e-05
4.50126790312655e-05
9.84220621311804e-05
7.94547766895335e-05
9.6450902282002e-05
8.17345006447279e-05
7.88043341451969e-05
4.77976044148009e-05
4.91745922041404e-05
2.37443783245005e-05
4.20490383061287e-05
1.42033996820669e-05
6.12658927266232e-05
1.70675192002122e-05
0.000117697038564447
8.14715926566443e-05
6.23712847658686e-05
6.00564737847459e-05
9.72664730566651e-05
0.000106822550668949
1.93218926420546e-05
0.000100431033058192
9.62639522084369e-05
6.5127593255222e-05
7.99940671277987e-05
6.88245290302786e-05
3.07671966648078e-06
1.16717566597102e-05
6.29856823023106e-05
2.49540243925992e-05
7.60937560543492e-05
1.32709610746688e-05
5.02580304556738e-05
7.47258221980537e-05
0.000100641300194819
3.0903135208801e-05
2.80369515912162e-05
4.41814842378701e-05
5.46919856494553e-05
4.90053525057632e-05
3.87656987246293e-05
-3.48226758039286e-05
2.19977216775444e-05
8.10788956913962e-05
3.17566636574869e-05
5.63688580832024e-05
9.93437441106895e-05
8.6622090836124e-05
4.88132773642768e-05
8.92715539860217e-05
6.55437837344018e-05
6.62579195832988e-05
0.000106089649723879
7.12055359812669e-05
9.97985704549027e-05
6.67316916963712e-05
8.722321140991e-05
6.79633026439416e-05
4.94840643189724e-05
0.000108205869455796
7.39216235996914e-05
3.83588143482833e-05
3.92356932568739e-05
0.000116067403573802
4.57749161076671e-05
7.92505880116103e-06
8.34647794694342e-05
2.40923116052603e-06
5.18514239150516e-05
5.71202411198819e-05
4.23404703802939e-05
0.000102883973903686
5.67596508422068e-05
4.67106381336313e-05
9.09837735982404e-05
6.85558849124639e-05
4.13499810181293e-05
7.30782790260252e-05
0.000122664727187818
4.17672640265856e-05
7.02507766728018e-05
3.03499384021254e-05
7.64322181165765e-05
1.96169497150456e-05
2.58932799201724e-05
5.18205393191199e-05
7.60613941064623e-05
0.00010906834918918
3.67095076435694e-05
6.73087984331095e-05
3.01064768672522e-05
9.12782925977686e-05
9.02686632694072e-05
8.40563533841708e-05
-1.6244439646772e-05
8.01698231862234e-05
5.60710563896043e-05
2.03796926039287e-05
0.000114661743803788
4.52350346037829e-05
0.000109047522519169
0.000117446925074758
0.000115555814467744
5.30530636240232e-05
8.37991514915945e-05
3.77952946292591e-05
3.48688441878625e-05
3.74467369334804e-05
9.41889282895887e-05
9.92462810715017e-05
4.07643686609576e-05
9.75777142402403e-05
2.56548512332845e-05
8.08126628612606e-05
7.5617157411693e-05
8.6935251016294e-05
-8.80751297504214e-06
7.57050315373477e-05
1.63605889395596e-05
9.14978393519712e-05
4.90066991161797e-05
6.36112392922996e-05
4.04964614638245e-05
0.000103323619137353
6.77969124960491e-05
1.32865067211881e-05
5.50296160306814e-05
2.42786061508015e-05
0.000102257896471673
8.77411069640607e-05
9.98364120611314e-05
6.50170781577911e-05
2.87299037652244e-05
1.68585455660317e-05
3.84590622678199e-05
5.7916638830539e-05
7.8446933138994e-05
3.49228788095397e-05
3.47949474006285e-05
0.000119227303628652
4.03805293207614e-05
1.28420693141333e-05
5.3427094919262e-05
2.51961435974846e-05
6.93740815198711e-06
5.58716014446437e-05
5.51310251421815e-05
4.01475067476291e-05
5.76003562956261e-05
3.34848993258961e-05
4.64823808462413e-05
6.93317917132817e-05
6.38580486025598e-05
8.90269325819406e-05
0.000125602985621109
2.15175205695841e-05
6.21036929788976e-05
3.40170851309919e-05
1.30305904434253e-05
6.21881850741585e-05
4.62633355427707e-05
6.33273894710791e-05
5.08595671198336e-05
7.07807669409796e-05
3.32859518435762e-05
8.74215045509439e-05
6.36010997635012e-05
0.000156231669216112
9.48156300946022e-05
5.42716472550197e-05
6.11168931226785e-05
-3.64624581710007e-06
8.69566841550309e-05
8.47107184753211e-05
4.76956828603671e-05
0.000120608564708635
7.05398000776152e-05
4.60758471612844e-05
-4.96793595328452e-05
3.7260279904765e-05
-9.24219152326559e-06
6.42034922552169e-05
-7.58791797440014e-06
5.5180876727187e-05
5.80235861323949e-05
6.11852411549192e-05
8.45168770862363e-05
1.65918572901145e-05
7.28336488611534e-05
5.12867365328334e-05
9.25384042362446e-05
5.0104426825228e-05
8.7914469971091e-05
7.11089351887627e-05
7.58623692878117e-05
6.35795037588164e-05
8.5464268743984e-05
3.38752543245379e-05
6.69627369442065e-05
5.47831654673221e-05
8.17657518623859e-05
6.64260835862583e-06
9.01704322524106e-05
6.7024904952701e-05
3.41914164333343e-05
7.8269315523507e-05
2.80929191072524e-05
-1.61824781925195e-05
5.26648018885217e-05
5.58099278926187e-05
5.80303871030333e-05
6.6435905384213e-05
0.000100816868701394
0.000106072301360489
4.2258509976778e-05
1.40951596239694e-05
2.70749284185373e-05
1.17030939096632e-05
9.6037079817025e-05
0.000136760624497744
4.22122823475607e-05
9.71304436839784e-05
5.62046920788394e-05
5.81624635520268e-05
8.84327352399841e-05
5.6586418906557e-05
-5.17647934552408e-06
-7.83067509125355e-06
3.63227023363335e-05
6.37061386303422e-05
2.63574813513997e-05
5.42813587128971e-05
3.59265624213153e-05
9.61428372195465e-05
9.81480486675035e-05
7.49703838072133e-05
7.94414445495551e-05
6.91729617168389e-05
0.000117959804709428
1.57191635527377e-05
5.53634270058351e-05
4.61677972642234e-05
3.45162879293271e-05
2.33961484755511e-05
6.24832304371326e-05
2.94792258245268e-05
3.69197210897115e-05
6.30190270645365e-05
3.63430030392631e-05
5.97951481400768e-05
4.40686512200336e-05
9.11057095981772e-05
1.68436382303456e-06
8.85763346225887e-05
4.07775347421275e-05
6.63523361250185e-05
6.61911754765339e-05
3.02253210856383e-05
2.4043309879957e-05
3.50141995338382e-05
5.8027274440802e-05
3.68777760883374e-05
8.52167792165123e-05
6.32536276410214e-05
-1.67128571017162e-05
2.28519363335426e-05
7.98264896313657e-05
7.68813155802232e-05
7.99969811249239e-05
2.68938321237613e-05
0.000141560720154204
2.93425051980417e-05
8.72227680226439e-05
6.93449185627141e-05
0.000100938868014087
3.54215963836806e-05
2.30388566871111e-05
9.65230967497666e-05
-2.13139079630617e-05
9.50837507814806e-05
3.64114710450036e-05
1.8690797360171e-05
3.21791647920642e-05
3.65243699829921e-05
4.79317750950121e-05
5.13737997142207e-05
4.57000952859129e-05
4.78734228324254e-05
6.09262190900268e-05
6.64803027626315e-05
3.12813958664017e-05
4.52698985910928e-05
6.9378080942739e-05
1.09269646363817e-05
4.22167037257983e-05
9.79347245355901e-05
7.38623058045594e-05
1.96298601433131e-05
0.000100973459383886
9.11534123685861e-06
-4.01287331579703e-05
1.98283831607523e-05
7.88638595600077e-05
6.01267228329324e-05
7.75817114723607e-05
8.42933022879281e-05
3.72004569001457e-05
9.81354283097322e-05
9.49133651329543e-05
8.28965914447598e-05
4.20562782578979e-05
4.14878093720812e-05
8.13286449573599e-05
2.69585184680644e-05
5.61297846907885e-05
6.77664291516661e-05
4.93310611593545e-05
2.96977488220351e-05
3.55461544670471e-05
7.98718993437009e-05
4.61858695127847e-05
3.02983667567114e-05
2.13514157567688e-05
6.46091633688565e-05
0.000106240306764779
6.05040090123737e-05
6.98667702482219e-06
0.000102962365152306
4.71942808577494e-05
3.64149667300624e-05
0.000100244848498759
5.95098086525686e-05
2.34847636640947e-05
3.80379173617362e-05
2.9158637990771e-05
8.49428028150172e-05
6.35817159498569e-05
5.59327425148185e-05
9.95267996559614e-05
5.50473923732166e-05
2.24474239347201e-05
9.49858559140995e-05
7.37876921809609e-05
5.53859642559371e-05
9.52724159467002e-05
1.02195835130868e-05
2.42284727832313e-05
0.000102620558302214
7.65231247599686e-05
8.23089421507514e-05
7.35229594095523e-05
3.25489258433179e-05
5.33028165535945e-05
0.000102958100198729
9.98391832384271e-05
3.75928215739688e-05
4.42380115113383e-05
5.51263843292832e-05
2.9821754146775e-05
1.96572855244328e-05
3.7121862884877e-05
2.22352645985847e-05
9.95227890279781e-05
2.23399500805133e-05
3.52764299496304e-05
4.41894446559032e-05
4.76170780227672e-05
4.83585214980098e-05
9.03943416614884e-05
5.27828663379475e-05
2.84978935406236e-05
0.000101606668426148
4.37360425026303e-05
5.38936398781498e-05
8.5534170199316e-05
5.51605891281667e-05
8.68532852029446e-05
0.000120263722219137
5.42568372163989e-05
9.30571395559251e-05
7.80280324981674e-05
-2.31982462378699e-05
4.6638400659989e-05
8.6511267940878e-05
2.47054124794454e-05
4.60084510689671e-05
0.000128069474536096
5.08789272660447e-05
7.21625756130675e-05
4.04485828289911e-05
3.68185277530948e-05
3.76586415799759e-05
7.19413538495945e-06
8.16810097383011e-05
6.81483322293581e-05
1.93243008422656e-05
6.1014174108588e-05
9.37061628941611e-05
2.8891937608193e-05
2.47795221634378e-05
6.72232891873325e-05
8.66893877461958e-05
5.58817927267769e-05
3.64847979829885e-05
3.96857930224723e-05
5.42904446119782e-05
8.31194422205539e-05
9.52558146621676e-05
7.36720849476343e-05
3.62131813872713e-05
1.92295958285214e-05
5.32829105359132e-05
6.54452458979213e-05
1.50720176598514e-05
5.36124747088003e-05
8.12198492952432e-05
2.20885564785154e-05
6.79610510944518e-05
2.05861527280316e-05
0.000120206028272064
1.46622884677599e-05
7.61786601150069e-05
0.000101308783295668
4.90047185951416e-05
5.32650161483829e-05
1.89555925176745e-05
0.000100544836943626
5.75562552166178e-05
6.82354679809991e-05
9.84711314566334e-05
8.44053556819022e-05
9.69602766923521e-05
1.83069626017012e-05
8.89791874264293e-05
0.000111280759912522
1.12083930382754e-05
6.98316833290198e-05
8.23805188043705e-05
5.37505042242031e-05
9.82043348578788e-05
4.89273014135764e-05
9.14838942506873e-05
5.99460229921492e-05
7.55105008795654e-05
6.65617728637522e-05
5.2795805917263e-05
1.67178452151092e-05
6.35487518479745e-05
3.39554266693277e-05
3.94028822186872e-05
2.9574220504555e-05
2.18455892805982e-05
5.08775399390155e-05
8.52082676739332e-05
3.94852956183818e-05
1.91150461570321e-05
5.61912824767498e-05
3.77401762765059e-06
3.53667934620189e-05
5.14461982941517e-05
6.11319253797982e-05
-2.87920153592037e-05
7.61498449115686e-05
9.61356795161356e-05
2.72317110326077e-05
5.17849909118001e-05
2.99203237047962e-05
2.13759798284103e-05
8.00965688614289e-05
3.38150776412597e-05
6.81889724168596e-05
3.9601770832819e-05
6.28914452499213e-05
8.10023382339783e-05
9.43529748858791e-05
9.99244146535052e-05
5.9949849231492e-05
3.48474981903456e-05
6.84282558328638e-05
7.63051310341923e-06
4.41014041662053e-05
5.69585095478908e-05
8.91396824539382e-06
6.30494804570113e-05
9.58670984045005e-05
2.69594039801987e-05
6.12019081787894e-05
9.29943038186289e-05
3.67982904505956e-05
6.34913605457493e-05
4.95564974808723e-05
-1.06903016359429e-05
7.15755738503691e-05
1.08013592156906e-05
-4.8078636460309e-06
2.74882701377956e-05
9.20128702696052e-06
3.99004541489527e-05
9.76891022392571e-05
1.84889812870269e-05
4.85409443296563e-05
3.99967957402124e-05
6.80416105562005e-05
3.54866885587359e-05
5.32881519343181e-05
4.23724669218597e-05
9.56413609744382e-05
0.000116857488251268
5.46235751892945e-05
2.56351557727003e-05
8.48643030776453e-05
4.76531319180211e-05
5.98199331831445e-05
8.58846033279673e-05
9.0375348621523e-05
8.37407867891323e-05
2.1849141038561e-05
9.98381308167543e-05
7.01289629182881e-05
0.000101879506729492
7.91027232128869e-05
8.43424069420644e-05
7.89559842458417e-05
4.85566530137076e-05
8.25816604387567e-05
4.24204978258963e-05
2.97778888041395e-05
4.20270357146936e-05
7.26324176604568e-05
9.09421403735243e-05
7.04871494453821e-05
7.94923544024992e-05
5.86286511991187e-05
3.36436565396531e-05
2.0591316019124e-05
4.95250118995416e-05
3.56563221330909e-05
1.98552524585739e-05
6.46434548336534e-05
-6.45551629873119e-07
9.30659589167227e-05
4.67538456642507e-05
6.25387149173111e-05
7.25561272513863e-05
-2.99230503243656e-05
6.58127915937773e-05
7.29300559018991e-05
4.3554239392471e-05
0.000121825086823573
-1.0810179335162e-05
4.93364837977746e-05
4.94877118626762e-05
3.55454388032649e-05
3.79534051954304e-05
3.67354012692259e-05
8.13148515217338e-05
-1.16838190765226e-05
6.01407164651302e-05
2.9068692220359e-05
6.4189413984964e-05
8.27044787680446e-05
8.37822041112421e-05
6.23925565543374e-05
2.3171341256249e-05
0.000127544181959378
6.45787803948652e-05
3.32659733831842e-05
0.00012024378247877
7.22206670436176e-05
5.97688774758516e-05
2.73975369113938e-05
5.99988142703117e-05
6.64189237608479e-05
5.52435999260395e-05
4.47886444315137e-05
5.0305323275764e-05
4.70302170306605e-05
0.000104441205861857
6.17494054026512e-05
-6.9233613994367e-06
5.05348766106937e-05
6.47555903231108e-05
9.7603051493657e-05
1.96902935036068e-05
6.57473302228833e-05
7.13331981422764e-05
4.58281789989635e-05
-2.71903487167673e-06
6.59498017754481e-05
0.000100370361193367
3.6726838709971e-05
4.17656905576623e-05
9.25677052077725e-05
6.19516027689082e-05
2.12627385994636e-05
0.000120263093163586
5.70784011743163e-05
7.06964996053901e-05
3.64095055282351e-05
6.98770997778596e-05
5.11912619972421e-05
7.81183527526186e-05
0.000108584356782673
2.33726655865108e-05
7.48624335283652e-05
7.01070688484938e-05
5.04128209041057e-05
5.08916294582048e-05
4.78611870853367e-05
7.92620382453817e-05
3.5301726420625e-05
8.71516088661597e-05
3.64707653984331e-05
9.98365784666648e-05
7.69623422347002e-05
9.82869030587278e-05
0.000106263083899655
7.42757748572505e-05
9.47959640225046e-05
7.53973404057051e-05
8.69151666177161e-05
6.99767048276306e-05
0.000134114055362933
4.17476653174386e-05
-1.37037644440107e-05
6.290399773928e-05
0.000128014118400229
2.15907177541279e-05
8.66049167765079e-05
8.29890749990956e-05
4.29150906578207e-05
3.9822940055388e-05
9.05914166420376e-05
7.91082683956282e-05
3.67852444665818e-05
4.43069532576878e-05
6.16994046242558e-05
0.000117422583025949
7.9825718631574e-05
9.85216012522855e-05
4.06948693398925e-05
7.9154710417379e-05
5.7507207999518e-05
6.29589130758839e-05
6.10179155529189e-05
6.69752218751012e-05
6.23079934238045e-05
5.72524718217558e-06
4.23829751805837e-05
-1.68449037303164e-05
4.14508842033064e-05
9.68065665688231e-05
8.09713506316367e-05
2.35782329939742e-05
4.07111679699176e-05
3.34919532534945e-05
6.96053378019565e-05
6.43387559075187e-05
8.57416071296957e-05
5.43322437671433e-05
7.74995833120486e-05
5.12735608516633e-05
6.0153804130247e-05
3.64945648546022e-05
9.5903744068357e-05
6.80042817210719e-05
1.83142033201151e-05
5.51693912424175e-05
8.21203494117047e-05
1.52226109172262e-05
9.43838907068196e-05
9.38441773739193e-05
3.4429911116701e-07
6.70321185827117e-05
5.22123922519771e-05
3.3399101624149e-05
4.45812769608964e-05
7.0778688479303e-05
0.00010592416465894
3.36569219217032e-05
7.26771783855851e-05
5.99697251518785e-05
4.23932951593324e-05
7.11827407882096e-05
0.000101669676025762
7.17156415435507e-05
4.6724889458092e-05
5.21752769933415e-05
8.68435264957828e-05
4.95106840236091e-05
3.70897306023592e-05
2.93769891322776e-05
2.0720749063978e-06
2.35293622770176e-05
5.12391584128545e-05
7.28530683375619e-05
5.24333838042583e-05
4.92228102534817e-05
8.54058963001454e-05
3.8540913065276e-05
2.59628648981222e-05
5.47830942903556e-05
4.2132451370981e-05
7.38776481180291e-05
3.96208046285504e-05
9.85286722485561e-06
1.36290085461068e-05
7.28900045825077e-05
3.86843723042934e-06
7.51229910118009e-05
6.29297648546736e-05
8.85607852145602e-05
1.20074067950827e-05
8.09261843544064e-05
2.75562027069919e-05
3.97813809742855e-05
6.12763030178194e-05
0.000102262177684646
6.85706170789906e-05
6.19091453840506e-05
-1.08156606527243e-05
5.03695637245615e-05
3.78887623683492e-05
7.65939417275391e-05
0.000109267567836781
9.15732268364923e-05
7.3242016693912e-05
1.61252228638635e-05
0.000106854301100642
0.000131356158542843
4.96372755458098e-05
1.75385249488231e-05
0.000122390451190031
5.64603375718759e-05
5.32721283418672e-05
2.46505338589465e-05
4.68380354437737e-05
5.8765658775908e-05
0.000104946084527423
6.27657646886859e-05
0.000123170259083691
6.08328962212472e-05
9.95535906044337e-05
2.31313419177478e-05
8.7752981686178e-06
3.05375161515251e-05
1.68755704951034e-05
6.39416366793442e-05
6.14495398416724e-05
7.25047407823789e-05
6.65386607117521e-05
9.00199828298363e-05
6.32417365288537e-05
7.5683175437449e-05
5.2832653885432e-05
0.000107993982199847
5.15319876761206e-05
5.1037892525535e-05
4.7581938780766e-05
9.94401621260575e-05
6.95988436431777e-05
0.000101521542379447
0.000158567605568921
7.2063303003726e-05
8.60280016182182e-05
0.000104420245395495
6.72634270980781e-05
3.50586010545146e-05
8.19206068103311e-05
5.41513074264456e-05
8.6546260872154e-05
6.20663898213751e-05
6.22641579660243e-05
0.000107370339489372
7.81267236251079e-05
8.57026050045583e-05
0.000143568238628701
7.6183855472921e-05
3.22128404553157e-05
-4.35266106721006e-06
5.99531213374525e-05
6.01221617761717e-05
6.77761834577384e-06
0.000100139178749306
2.65040931994424e-05
-1.96881259095781e-05
5.57707250815664e-06
5.40448196768942e-05
7.05361199117944e-05
9.45971267068617e-05
7.84475836640682e-05
7.27614589728036e-06
9.32950158335741e-05
1.57104054440095e-05
9.23447980394743e-05
6.35187040811146e-05
4.79440281460424e-05
6.05446763264047e-05
5.64721296384087e-06
5.13424517025603e-05
4.58797621357944e-05
6.68673757827736e-05
0.000123329437146149
5.64244148499637e-05
6.35329979139135e-05
9.1988301759411e-05
0.000109824239341371
7.80292076054475e-05
6.92528828702974e-05
6.5352635805833e-05
3.7365087658816e-05
-1.42413728660107e-05
5.81451728104345e-05
-2.99586316463624e-06
7.92176165094526e-05
4.78883693086108e-05
2.23653661718233e-05
9.28709871212298e-05
5.72443244903126e-05
2.45149957442967e-05
2.11398111804604e-05
4.83645072058764e-05
5.1632572680591e-05
9.31968773099612e-05
5.52790063309521e-05
8.86179029276152e-05
0.000104441944788405
5.10022088986619e-05
9.33698470744916e-05
6.59102069029338e-05
3.05634353960435e-05
7.68603407676472e-05
0.000114812609509008
6.13017826969029e-05
5.37757991359525e-05
4.68026254329585e-05
4.34423907915167e-05
3.22663455743753e-05
4.96489425635301e-05
3.3415876846808e-05
2.32199299111721e-05
4.85548379058396e-05
2.31307390268602e-05
6.7400497065192e-05
2.49702721372855e-05
1.01179156992329e-05
7.28304887905535e-05
-1.61605710508649e-05
2.35379070081328e-05
8.01059536075e-05
2.12564902215371e-05
7.53861891495117e-05
8.7772930772441e-05
0.000102146533500099
4.91076581485376e-05
4.9528340529779e-05
5.30088831599775e-05
6.0826952259114e-07
4.97999089412341e-05
6.22978691591323e-05
4.3602243779235e-05
6.73334450098352e-05
2.55695693251317e-05
8.07239126272849e-05
2.46462214278076e-05
9.30549491120148e-05
7.47381422517157e-05
4.23725490085367e-05
5.04490966686408e-05
1.81551402664212e-05
5.62062438759276e-05
6.41224573289416e-05
4.31964930236236e-05
1.06393597991377e-05
7.35613464830947e-06
1.88221493172106e-05
1.26658003344101e-05
-4.32592455062608e-07
3.0644357317592e-05
8.06346621562794e-05
9.03533088971885e-05
4.5800248741617e-05
7.66766674553371e-05
3.92791976634813e-05
9.00969302568592e-05
8.83284472407277e-05
3.99771727888384e-05
5.90275615011005e-05
6.97645594261272e-05
3.5809543574703e-05
8.25694404242053e-05
8.39844723060412e-05
0.000122148505662281
3.22226797079012e-05
0.000115359792298241
8.23931500297949e-05
4.48727983873877e-05
7.033098406167e-05
5.06555867131397e-05
5.51444298616329e-05
3.65534713391854e-05
8.41830724916296e-05
9.0115894431476e-05
8.57084489226357e-05
0.000136400217089404
5.96694477229077e-05
6.16937184625867e-05
9.88946715646311e-05
1.59095030115382e-05
5.28419646400336e-05
4.07597423907929e-05
8.52127892567858e-05
6.112653912361e-05
7.85824687418855e-05
1.39473281937236e-06
5.47093864449941e-05
8.01675857689296e-05
6.0482016474501e-05
7.14798942811248e-05
4.99031805927036e-05
5.48613587528802e-05
9.62246903840112e-05
7.45637603951122e-05
7.36987267398168e-05
1.19814174201476e-05
3.04227165145286e-05
5.18209225110932e-05
6.78062131912003e-05
7.51673099456058e-05
9.15785143118799e-05
5.66214230894162e-05
8.46692444273211e-05
3.9504457699832e-05
4.91445426321267e-05
0.000103442303788217
5.85252015009825e-05
5.369531947553e-05
0.000107517629917957
4.91379004606925e-05
2.71135013222455e-05
7.85057350737168e-05
5.48731497914529e-05
6.69752016692687e-05
5.92516019696834e-05
6.72938687353483e-05
1.87574997765423e-05
7.35519614858774e-05
7.1897800614154e-05
8.97787753900823e-05
1.66619739070734e-05
3.96317696037786e-05
3.57275914824408e-05
0.000106725586414878
9.18676947242731e-05
6.5465589232132e-05
4.37267661071785e-05
5.17349438672292e-05
1.77510007554797e-05
2.22029123921583e-05
7.34898755907154e-05
3.3275329973641e-06
4.82488870999424e-05
8.66940580108742e-05
4.3254217813142e-05
5.41148925721831e-05
3.83077785755821e-05
-6.58797555346367e-06
9.31107042588182e-05
5.93564031564669e-05
6.58069341393349e-05
1.84940223350949e-05
0.000129380254444654
2.58113176409006e-05
0.000101739017563428
4.62044102521242e-05
8.65707043859861e-06
8.31928152341965e-05
6.58767314428098e-05
5.59184334149325e-05
0.000102319795918978
6.95606956038081e-05
0.000106283895603643
7.53967712383145e-05
7.96448087553853e-05
2.5237046442208e-05
5.84455261582001e-05
7.04235844534497e-05
6.34723422861468e-05
-7.72620893918907e-06
6.89557222736275e-05
1.42859031871702e-05
3.9814707635083e-05
4.57469409857e-05
2.80397032886125e-05
5.54914014394079e-05
3.27887866202007e-05
6.03304597397224e-05
5.33287679068842e-05
5.13346433115544e-05
6.98828560898014e-05
5.4386787480236e-05
5.89265022504336e-05
3.27397628810835e-05
2.53397808488761e-05
8.21329034792715e-05
4.5018856223819e-05
7.46796422402925e-05
8.51284339549357e-05
8.81740843443209e-05
7.75030065238569e-05
3.45940265164257e-05
5.66410062579559e-05
7.40258952581555e-05
5.27394162188789e-05
5.16823134641088e-05
3.23466199331677e-05
4.80282030329113e-05
5.58596558798425e-05
-4.92611170572018e-08
5.22774354682039e-05
4.41611586530367e-05
-1.35337379698211e-05
7.36909482424627e-05
3.7864774568261e-05
5.90627682277916e-05
6.49553349976622e-05
6.63641473614277e-05
7.877897889893e-05
2.88700970178688e-05
6.7069396379752e-05
-1.10010797945034e-06
9.01729322757357e-05
7.81904273772096e-05
7.01047706928915e-05
1.21282226377812e-05
6.07900979510439e-05
7.94984742103373e-05
2.74130736889386e-05
5.6052138628425e-05
3.83299523032524e-05
5.29744671379775e-05
2.21668935986239e-05
0.000143052325225809
1.12248980624968e-05
5.39799727340887e-05
5.02356396487649e-05
3.11973163996239e-05
8.25335936711396e-05
7.55058980198045e-05
2.02619256681372e-05
3.80906771585927e-05
0.000141759842756135
2.88477009600422e-05
0.000131679611467524
0.000142051798062934
1.3337672543275e-05
3.38918815681806e-05
6.44403709567297e-05
9.60252565510362e-05
3.63741259213273e-05
5.30410728777123e-05
1.99401680513808e-05
1.9732363721713e-05
4.45497559865025e-05
3.80731782824673e-05
4.84637826734119e-05
7.7997196709943e-05
3.58242079206102e-05
4.44160544471449e-05
5.48358677490197e-05
4.24126425048116e-05
5.63758552918315e-05
0.000132484944065785
9.0510854311013e-05
3.32690627085785e-05
3.45214066915681e-05
4.2789589096991e-05
6.44496823820916e-05
6.86236746158033e-05
4.98793688337535e-05
1.06724966855999e-05
7.03044024255633e-05
2.61921474259931e-05
0.000112293559268024
7.14118298889034e-05
7.13454357195818e-05
0.000116894572721877
0.000100484446742384
3.01342007223074e-05
5.59164032400111e-05
5.23174278836545e-05
0.000137603031126693
1.83737426107093e-05
6.38375655884398e-05
7.74289052709906e-05
0.000131434697346295
7.01042367915944e-05
3.69628306852047e-05
6.05721009101254e-05
8.31807467505047e-05
6.33735659491516e-05
2.7886561124752e-06
3.61989342069573e-05
3.39570269099333e-05
5.9943792878704e-05
6.92075794713902e-05
3.71100895885993e-05
8.91732574509674e-05
4.32580908235748e-05
5.51727157364786e-05
6.36252720716338e-05
6.0842879815216e-05
-4.80500254235131e-06
5.0514062173812e-05
2.12136181491329e-05
7.04731125681258e-05
6.01715116243584e-05
4.71048957329541e-05
5.86308497307206e-06
2.88986432149633e-05
6.16860959180419e-05
3.31765802001735e-06
7.57237689182938e-05
3.88904989542104e-05
5.09242507106119e-05
8.76485345449717e-05
7.12846937495174e-05
6.2081181734453e-05
4.06128352640173e-05
6.26922793959611e-05
5.79297023324086e-05
5.26153746608152e-05
-1.2648656604214e-05
4.85982814600099e-05
5.06453133238345e-05
5.91847248079504e-05
6.29094262332339e-05
0.000146057913344088
3.28931443845934e-05
4.63836580838727e-05
7.48965541850417e-05
4.19330119064268e-05
0.000130924137286232
4.37647674880518e-05
7.05672545472086e-05
2.37806646315107e-05
5.62389761771666e-05
7.97047144956726e-05
0.00013725084895114
4.06354451184376e-05
4.09240880698592e-05
5.85970471096817e-05
3.34114017306247e-06
0.000112817281110538
5.78295996148062e-05
4.26481788108461e-05
5.93872496205922e-05
5.42301380617241e-05
6.75391739465684e-05
3.76729606218458e-05
7.85865931880852e-05
4.01335725127543e-05
5.54233000347308e-05
3.77699609962637e-06
7.66394198452548e-05
-2.25287617972647e-06
8.83585677370867e-05
0.000124133917554087
2.08852630531798e-05
4.6301006144487e-05
2.20368944260988e-05
0.000131714439119839
4.8742012487218e-05
8.39815858106358e-05
7.9126671020433e-05
2.95190410058765e-05
7.44388386679988e-05
-2.53481735251788e-05
4.6896810398222e-06
5.81584773312926e-05
2.69558549799454e-05
4.85990628918573e-05
7.61024626327905e-05
4.2172299294249e-05
0.000117275938136731
0.000109360657901564
5.52075910929475e-05
6.16588408345908e-05
8.98779093340509e-05
9.01195155537003e-05
0.000119049740298855
5.18285832177114e-05
5.72937842522186e-05
6.66706837790616e-05
9.20041060618086e-05
5.6520209419252e-05
4.74442713772731e-05
3.64021626309367e-05
5.77679202683938e-05
5.89707275022665e-05
9.28830632414956e-05
2.93995696558413e-06
3.82184788824029e-05
1.54597920806138e-05
7.53444378677975e-05
2.01255276406801e-05
2.49911890512741e-05
6.45722011298061e-05
4.6740140995787e-05
9.30787816322773e-05
0.000143064529847611
8.52064531097903e-05
9.01273883902455e-05
3.06226739593948e-05
6.3659544302044e-05
8.88761415290779e-05
2.74465916728271e-05
1.31746517817138e-05
5.65975222712014e-05
4.80208823534173e-05
9.59429463784866e-05
8.2409855047027e-05
0.000110468853966116
3.14681984100814e-05
5.15450597138551e-05
0.000106799735692567
5.66957767309852e-05
0.000101292928898076
5.02979033846647e-05
6.48773460504415e-05
4.99278628687097e-05
1.43825794095169e-05
1.7143626638144e-05
8.64857346719651e-05
0.000126127714490831
0.000114268453302003
7.08787862410357e-05
5.780871920712e-05
2.27576951794981e-05
-1.59304168101126e-05
2.55281627666062e-05
8.79902939110514e-06
5.51841304346002e-05
3.08438878261645e-05
7.18917218184135e-05
6.722408466424e-05
8.39756846019558e-05
6.93346241137661e-05
8.52094334428655e-05
9.68312301893936e-05
6.47761850317965e-05
6.79088409077722e-05
7.48145775015141e-05
7.38306553792148e-05
0.000112975242010586
9.41307630667658e-05
0.000102731396574079
8.47799020703233e-05
2.22479278573859e-05
0.000125868881198277
6.4822770217572e-05
-1.62978746853436e-05
5.38612809800551e-05
8.27928939594533e-05
0.000117774386100849
7.90990499428466e-05
0.000105657908221619
2.54761859372918e-05
2.88735436006844e-05
5.46817088929051e-05
0.000101884698533053
3.4945862255288e-05
0.000140897881084554
9.00535957863373e-05
7.6033709485061e-05
4.73836955737467e-05
7.6366296142764e-05
9.64212020745965e-05
-1.97667248263514e-05
0.000135605613282788
6.06005796565435e-05
4.16708231867647e-05
8.47604673318991e-05
-6.98596098357259e-06
1.30088257767125e-05
0.000125782393696835
3.49323856548811e-05
7.51990841739105e-05
8.52325514695912e-05
8.21265291555317e-05
4.53009619472069e-06
8.68868861616461e-05
0.000102766555059207
9.02328513398834e-05
-2.20201011290636e-05
9.5029086763158e-05
6.79628210455079e-05
3.42585488963258e-05
8.15736574999046e-05
0.000115562371224729
8.16317992180865e-05
4.88663113785644e-05
7.44958111886555e-05
3.61512073185601e-05
6.45042107692881e-05
2.54614720156802e-05
0.000101447568795611
3.80444572092931e-07
-1.36279867317852e-05
1.05466488744761e-05
-8.63844675487229e-06
0.000117206803047104
4.57468154422598e-05
0.000118971361971448
0.000112284734321406
5.15678771671313e-05
6.72322019987042e-05
8.72027495259023e-05
3.750666623125e-05
5.21244262522548e-06
6.51055836184927e-05
9.77899930337732e-05
7.8470717892702e-05
4.1588795342405e-05
8.41237964536538e-05
0.00010249394512812
6.85658548079717e-05
6.49799942439361e-05
-7.49224635730293e-06
0.000107816402098722
0.000125194821619294
5.10433560268348e-05
8.67752711999741e-05
5.42023435057799e-05
6.7001393603856e-05
2.41614538110082e-05
9.06618319231969e-05
6.41798577382794e-05
6.03370587878686e-05
6.95221113225276e-05
4.99716087935933e-05
2.73996481006064e-05
0.00010238805498663
3.0344840098663e-05
5.76981135819028e-05
4.07801194217364e-05
8.604607085339e-05
7.16135026084605e-05
7.23388633334265e-05
5.41003812269166e-05
0.000136527817444953
9.53033455373353e-05
5.43594661601156e-05
9.58160354334472e-06
5.49149617431181e-05
7.7850648183487e-05
2.62663486767685e-05
1.93657760477343e-05
7.31336605610429e-05
4.46426333688365e-05
6.39887661208514e-06
3.23933394377282e-05
8.26417850152533e-05
3.91817658168907e-05
2.16229199809164e-05
1.610041089077e-05
7.60949311503197e-05
7.43599626391994e-05
3.47115448949701e-05
6.6381163140594e-05
0.000129142792730247
6.13870198051501e-05
9.41786065413593e-05
5.0660940528932e-05
0.000121534623881575
3.21967552789419e-05
9.01330875949448e-05
3.14216780697093e-05
1.71834316009092e-05
7.50016061718972e-05
3.43153689038763e-05
4.16230516287549e-05
6.9560826744258e-05
2.20879712665076e-05
4.9830300493036e-05
0.000118805902436312
1.69848990343771e-06
3.44723618707493e-05
6.69813614337584e-05
9.53256083880659e-05
6.82876146883154e-05
5.82378747505708e-05
3.50839047872072e-05
0.000100200229916911
8.83987094946831e-05
5.99264160257634e-05
4.5114253114384e-05
2.92851009121579e-05
0.000112609763369439
5.17312565409292e-05
2.6103671214728e-05
4.60785625253355e-05
8.25168895828483e-05
3.83729329334092e-05
1.35191607234345e-05
-7.30384563905463e-06
6.04094346718911e-05
0.000105545781973749
6.7417806072722e-05
7.61796741087332e-05
0.00010929215360699
5.16575926139324e-05
8.13136229840252e-05
2.28035961969948e-05
4.30606576616293e-05
6.34997298570518e-05
6.93693513678872e-05
0.000109776986803701
5.70274075545902e-05
4.42850007953522e-05
6.03543908451372e-05
-1.59755356674478e-05
9.12874627802425e-06
4.01750411939752e-05
9.49664077309939e-05
6.18990029872602e-05
6.33820094040971e-05
0.000101655811868072
8.64077766682455e-05
5.79029743767883e-05
5.54589900305199e-05
0.000123273553125037
2.03374685556852e-05
3.51360082939332e-05
7.10399068499e-05
3.58058221866642e-05
0.000102011302818158
2.23484873756856e-05
5.91712417649698e-05
-9.72750335310449e-07
5.6116907180934e-05
4.96991889537031e-05
7.23015174689008e-06
4.17387649613947e-05
6.53293457252547e-05
5.36754342297032e-05
6.60918556409313e-05
5.4144886527425e-05
7.13575512299697e-05
9.6747572347529e-05
5.7949677137352e-05
6.64481942651441e-05
3.93582354015057e-06
6.12795422022918e-05
9.20921809196059e-05
1.31660787843354e-05
-1.17201019440287e-05
-6.80305572379482e-06
0.000129473292839253
3.86751445327541e-05
7.60762964491971e-05
6.60562921246691e-05
9.77288119911811e-05
5.26671017749758e-05
4.17088819060575e-05
6.26093185946059e-05
7.52092140144981e-05
3.86222851822248e-05
6.06956677522543e-05
5.28317980054572e-05
8.90841120684635e-06
0.000104643578595884
4.55395250900142e-05
0.000124460900498619
8.36524506661889e-05
8.73045902731363e-05
0.000112611596704444
0.000113571292521749
5.15461323643521e-05
-1.43095581562381e-05
3.79792119282648e-05
-1.37752021582421e-05
9.19541169096392e-05
-1.29314566780902e-05
2.51376594878672e-05
2.67499523491735e-05
1.20610954521962e-05
1.86802049723819e-05
7.699770484036e-05
7.11331592126277e-05
6.66853973239861e-05
5.29706040754525e-05
7.32722035710801e-05
0.000138056187564122
-4.00866846043809e-05
3.49651952435562e-05
1.22734211485799e-05
8.83267970200077e-05
6.95633590787527e-05
5.46429516891037e-05
1.94804891780501e-05
7.68729205671326e-05
9.59863824273295e-05
7.60502560352717e-05
5.23798535754294e-05
5.11261238425818e-05
1.48939383251278e-05
4.52422444108127e-05
-2.95304845658766e-06
6.55062591253235e-05
7.84210791736887e-05
2.66889778239214e-05
1.98054622997602e-05
6.30666539744381e-05
3.36213796951842e-05
0.000113193896365753
4.33511278980519e-05
5.08122293904325e-05
7.70370218496152e-05
5.42680146068699e-05
8.5560632993153e-05
2.22935599936707e-05
7.24458259540542e-05
4.29189253318958e-05
3.60129671657152e-05
2.81161104324531e-05
3.37430935970489e-05
6.31586004284477e-05
0.00010457478564262
6.23863114235887e-05
4.8115410556453e-05
1.79982340405344e-05
3.77207927864625e-05
1.77029774579974e-05
7.03796822112942e-05
7.06306224099777e-05
6.85067143002481e-05
1.66657857597079e-05
7.69065568428599e-05
3.90494177980576e-05
4.85152982968897e-05
9.47239837637818e-05
-4.56264311161327e-06
9.96547720184246e-05
5.9140964617231e-05
9.66412903277992e-06
4.93236071618843e-05
7.39378988000248e-05
6.44248805667122e-05
1.17022106972043e-05
5.74826424711836e-05
6.06590612015779e-05
2.00198623243125e-05
2.54361209259376e-05
7.18438319326068e-05
4.9799534069073e-05
7.68472706430959e-05
5.42710277562011e-05
4.8524232866706e-05
6.43556537414819e-05
1.496686752246e-05
4.7515240784178e-05
2.4871876824672e-05
0.000130910325277875
3.94937431415272e-05
7.95966401010635e-05
7.88991305532902e-05
0.000101412715822723
0.000104078198220602
-6.4634104686691e-06
6.33852368082397e-05
3.46690086771055e-05
1.22052080660802e-05
1.62163637245047e-05
6.66276359717805e-05
6.93801101337839e-05
-3.20045221012245e-05
7.19081596795363e-05
5.78970717492474e-05
7.33651381052321e-05
1.53596768272328e-05
8.93109106886821e-05
5.48507221878109e-05
0.000107336969177718
4.49093905574037e-05
0.000117188525253277
-2.98268452082601e-07
4.36557408807225e-05
4.47263318008965e-05
3.17264977357452e-05
5.43978005065349e-05
0.000123659702561345
3.13581354368194e-05
4.71984976229486e-05
3.9626313125644e-05
0.000122773113715021
5.07469742319929e-05
-9.40662342663075e-06
5.60821349971615e-05
6.59351532432381e-05
8.33463543211334e-05
6.0361262896281e-05
2.41327333687029e-05
5.50163928227255e-05
3.84442843932518e-05
9.39133694605335e-05
7.43704886099614e-05
1.46218048903381e-05
6.90691084584307e-05
4.09845525230123e-05
4.13495892697307e-05
6.68072244366343e-05
3.99621970836191e-05
5.95075030834712e-05
4.93345952185858e-05
-2.12166949339598e-05
4.06352236014708e-05
0.000150070345152316
5.71245262690693e-05
5.12524597016933e-05
7.25728042295951e-05
9.39244139340053e-05
3.12716614902054e-05
4.0534055671382e-05
4.75397136552958e-05
5.94623260408582e-05
4.92582299282901e-05
7.36251432439631e-05
4.09102918095764e-05
7.29393976546337e-05
1.13292061373983e-05
6.53330212536513e-05
2.524342399726e-05
5.54526164641443e-05
1.49615320825491e-05
8.97044757528128e-05
5.98157583176107e-05
0.000113063275706168
7.19204383417257e-05
7.54996083209548e-05
8.22626467911466e-05
8.28990172488547e-05
7.87512218468325e-05
1.6494687302655e-05
0.000102020443113279
7.04314213204348e-05
1.97890080470435e-05
6.15521562788963e-05
-4.34378653435296e-06
3.67339845001358e-05
4.17293036025491e-05
4.09202058120972e-05
0.000126306788841969
8.92739444790656e-05
8.17079022050695e-05
7.07503558143238e-05
2.5971329595172e-05
9.00261561570083e-05
5.96658677159508e-05
8.18188767826662e-05
2.06810929645787e-05
3.0295606309735e-05
4.84770479438274e-05
9.30746421953731e-05
7.4702380794084e-05
5.14240833324469e-05
5.62377933273896e-05
5.11891122843472e-05
4.82809932491444e-05
5.45296736212981e-05
8.11630796752384e-05
3.99350013559337e-05
9.18388759071377e-05
4.3762578120625e-05
0.00012804931509269
5.33538296313853e-05
3.8295549509255e-05
7.9433774480854e-07
2.7555973698919e-05
0.00010181732066225
8.90556745818532e-05
4.58618244677648e-05
5.52979187109992e-05
9.48477143261509e-05
2.5337519421028e-05
9.92628635953792e-05
1.91582286649609e-05
6.10308444559045e-05
5.98197332672534e-05
3.61205607196215e-05
3.70697546529421e-05
9.48609790561846e-05
8.71547224841573e-05
6.86997825680762e-05
4.76794845619138e-05
0.00011690717483096
6.26572043573498e-05
6.43442479517086e-05
9.26307481243158e-05
8.33686622861063e-05
0.000127145625101873
2.67617687177805e-05
6.09151862706687e-05
2.00877781354197e-05
0.000115515721494004
6.95249374321722e-05
5.21929152093312e-05
1.62156603881901e-05
3.22041498515997e-05
4.82808106392408e-05
0.00010120749407028
3.46578702107607e-05
9.33264692172097e-05
0.000105699469806623
7.26563640018042e-05
6.02701808701472e-05
2.10480133213824e-05
6.11018078743252e-05
3.59026656559522e-05
1.38643961579315e-05
6.88895006741518e-05
8.60219806794117e-05
5.08598168948949e-05
5.65093871646917e-05
3.75679488393349e-05
3.99262176106747e-05
8.48197507664551e-05
5.66953052715605e-05
8.84750184027221e-05
5.28975258445834e-05
3.65571338821812e-05
4.63634621609625e-05
2.92594465992277e-05
5.61790096788345e-05
3.76781553602837e-05
0.000112515039994966
5.76915285243737e-05
3.564771450514e-05
4.54916354612719e-05
8.2748137457686e-05
6.37545372951034e-05
5.95654817023179e-05
6.34501415261752e-05
7.10394075347811e-05
4.82001485555763e-05
7.67337033719187e-05
2.39639537476005e-05
6.4754888272555e-05
8.51912557866653e-05
6.1963736586949e-05
8.89697046575094e-05
6.30649170486495e-05
5.96567099500155e-06
7.93116376744212e-05
5.09777335642409e-05
2.02048241375292e-05
8.68301238533446e-05
1.73293012126475e-05
0.000109831423185306
-1.02322582534382e-05
4.36937205160496e-05
4.12887701553641e-05
2.57138599649394e-05
7.57130795492996e-05
9.04453840374805e-06
0.000120824703829142
5.96288090531597e-05
0.00010933730774787
6.72903643837262e-05
5.23648558790594e-05
9.45177322736558e-05
-3.22787859413047e-06
7.43213818242971e-05
0.000105566363193704
-7.7874210679911e-06
6.86787770805183e-05
1.4781326096159e-05
-4.15488348741368e-05
0.000147297065746554
5.93852090156262e-05
0.000122505268600171
8.06074824697181e-05
9.73976948448698e-05
2.94874185941444e-05
8.83064296492596e-05
1.92704839852502e-05
7.83934622510939e-05
5.22806110996174e-05
5.69357200367581e-05
6.48805690791114e-05
0.000104993878606299
3.54072955940851e-05
6.26656829189058e-05
2.69999150870736e-05
5.71561786199124e-05
2.94169222315891e-05
6.20510092534789e-05
8.54968387012194e-05
-8.43420417913866e-07
-4.60609229711031e-06
7.83290596952949e-05
7.43932947510731e-05
6.51232986545208e-05
-1.1333823753193e-05
9.56833170745743e-05
6.81981929974606e-05
5.28715747335522e-05
8.77427873313595e-05
2.4376686900921e-05
0.000100936666942821
8.24315331614531e-05
7.11160728918203e-05
5.73794754390015e-05
4.15805340317178e-05
6.68369110891882e-05
8.47671855944053e-05
8.6875170163314e-05
4.78071490918924e-05
0.000106878776887636
9.01989238222466e-05
6.70930971420424e-05
-3.40582359303532e-05
1.93371336417218e-05
3.4968087971333e-05
-1.13169214084776e-05
4.84316498717574e-05
6.08083767613603e-05
6.21558185242569e-05
5.04074875579161e-05
0.0001109403452183
4.7814416536932e-05
8.50303737342052e-05
7.79946837527492e-05
6.37243379496918e-05
1.66160203308693e-05
6.0923063914501e-05
2.83799658173519e-05
-5.38538231429546e-05
3.79266687792263e-05
8.46266633020073e-05
9.96855769336867e-05
0.000126781600197472
8.70721118064148e-05
5.34015018863696e-05
-6.45091664736985e-06
-8.20925868022569e-06
8.22416282006715e-05
8.86633075638779e-05
1.65611241977884e-05
0.000109112003393867
3.5753480083659e-05
6.81598395645537e-05
5.55669307256644e-05
6.81555086899951e-05
5.33704194134496e-05
7.75008136307248e-05
4.9347014201838e-05
9.15227626187337e-05
4.73733022572444e-05
8.94943403266385e-05
8.68060872702539e-05
4.61659725642498e-05
8.72479968315216e-05
9.87732751181162e-05
7.23651485789144e-05
8.44094599090979e-05
7.82580182590427e-05
3.33097663701772e-05
7.6645629461715e-05
2.57757750320657e-05
6.45136940993517e-05
0.000113248198242045
6.6413077596262e-05
6.75674569534743e-05
-1.32158797283854e-05
4.95367847855694e-05
6.04102835932542e-05
7.8814035544947e-05
4.50737959322492e-05
9.30356979033442e-05
7.40733026649558e-05
8.0307027018483e-05
5.11215537676441e-05
4.81426210346113e-05
6.34611071408395e-05
7.56191580642489e-05
7.27373496379861e-05
7.49893121961354e-05
5.41118827724814e-05
8.31131604743724e-05
8.90964288387045e-05
6.69601717150336e-05
4.71578624604798e-05
5.70241471461375e-05
1.85657213114325e-05
-1.04489683683032e-05
8.97832916563067e-05
1.74174896811541e-05
6.1557349071544e-05
5.17637646847398e-05
2.71878711759797e-05
3.12733611333968e-05
8.10503106245204e-05
4.62886291335511e-05
6.55901062086707e-05
6.58742737932507e-05
5.24884899715697e-05
0.000124901494048411
3.60562944674505e-05
7.41694451194256e-05
5.68901899437715e-05
9.18755440515953e-05
5.39719478888133e-05
8.5423680603674e-05
2.48343969330257e-05
1.53417362063487e-05
9.09126062138881e-05
0.000115750063950441
0.000132441156014823
7.35440803730111e-05
0.000130760856337043
1.45314708639213e-05
5.33634131730754e-05
7.82617196665958e-05
9.80079968283794e-05
2.67730198663519e-05
0.000105022863778733
2.31260180541949e-05
5.94459364894315e-05
8.87718397633913e-05
7.93416094969285e-06
5.2244949924187e-05
6.51952495102666e-05
5.18491586274749e-05
5.43362728214394e-05
6.98978916180455e-05
-1.54609697409153e-05
8.75719100447972e-05
8.31942355477316e-05
8.88631083774698e-05
4.05610388951762e-05
-6.58245369192447e-06
7.87110640333494e-05
7.67749847474249e-05
5.35574519082523e-05
4.06700383665925e-05
6.6582631361086e-05
9.38769297306911e-05
3.23252340224014e-05
3.2661212641816e-05
0.000125607759770298
3.35752153514666e-05
6.5716167533369e-05
4.34320036328588e-05
0.000105326927643932
0.000111733000789279
8.74150791032343e-05
4.70103142381015e-05
3.55114201660761e-05
2.48212304593253e-05
7.44819822649417e-05
4.97273745117656e-05
2.49668328995749e-05
8.93299131762811e-05
7.70976372420211e-05
7.55371132504591e-05
5.94776525055001e-05
8.36781762183385e-05
4.67640380768242e-05
0.000113067498373876
3.46676654977771e-05
0.0001091941328145
8.07392321247086e-05
4.27718686079859e-05
0.00010633442086128
7.77443426604744e-05
0.000132296312723994
9.26855166587271e-06
5.64791117432725e-05
2.85908893162873e-05
5.61366722677916e-05
3.7564887101616e-05
6.40128049624383e-05
5.565516626481e-05
0.000140531103064028
5.2222439955163e-05
4.78291122396268e-05
5.36507675064645e-05
1.34569006569292e-05
7.21963928587122e-05
8.73778980070422e-05
6.53738559024703e-05
5.80820797811898e-05
-8.4282066779325e-06
2.87056555488053e-05
9.28494107924924e-05
3.69675268749124e-05
5.56502827241341e-05
5.08603732802717e-05
8.07993334705801e-05
9.12755446892079e-05
6.53520698859017e-05
3.18700159913851e-05
3.69613999314524e-05
3.33912665855393e-05
5.35059836374429e-05
5.08834789536249e-05
-2.23638515001832e-05
-1.09238849876037e-05
6.22268085629471e-05
5.49067644497539e-05
5.30681224154558e-05
6.37925006583617e-05
-1.68854861780437e-06
0.000135693604244242
8.0972064347838e-05
1.20980244102894e-05
1.7073541729235e-05
0.000113568286786219
4.12787055188476e-05
6.65971240296927e-05
7.11609394155652e-06
6.25703046415839e-05
5.12493845804582e-05
0.000101445834500812
9.3404928746301e-05
4.7696934214262e-05
4.59344743218154e-06
2.76304174605139e-05
8.71818399691703e-05
2.53570648693727e-05
6.53826135912675e-05
8.24937780602541e-05
3.17883667252888e-05
0.000130085255544947
-1.91125322852577e-05
2.27732377665253e-05
4.46331873779511e-05
8.32921672167469e-05
9.13057010092365e-05
6.96139079888906e-05
4.38384176704656e-05
2.00982338865518e-05
1.61618809305738e-05
0.000108850596781752
6.41005720336197e-05
0.000134723038910714
4.83833564785985e-05
-1.07010679277718e-05
8.23162582350994e-05
7.56460534333172e-05
0.000112629356244264
0.000117231017280578
8.1930812324688e-05
4.41175826630883e-05
9.60992389582486e-05
7.09652783001652e-05
4.78356441586882e-05
-2.13395512809357e-06
8.4144547104139e-05
3.92989245553174e-05
4.80510407799245e-05
6.78465516264698e-05
8.87955422367382e-05
6.46593175613742e-05
3.89085946106898e-05
8.76536261646597e-05
3.28231823911775e-05
6.44279100487719e-05
4.43010250838468e-05
6.70425725361879e-05
9.10316379967836e-05
0.000103408244195199
8.82388231272714e-05
-1.73125155773882e-05
5.28036587904202e-05
5.54694827185198e-05
1.06578897235492e-05
9.48211520515278e-05
6.60826663954476e-05
6.13349441359889e-06
0.000108644429914082
5.86420119443292e-05
0.000104288658153714
5.24092842739596e-05
6.90916961208685e-05
2.91651912869339e-05
5.163250219349e-05
0.000103920756375266
8.98174200585399e-05
6.56135729723855e-05
0.000121439739811276
5.64334212727293e-05
5.86769749901017e-05
8.12566896373018e-05
7.73505136165702e-06
9.86298251872903e-05
0.000118817781303152
5.80224097311329e-05
5.06881300821061e-05
3.48021098931737e-05
0.000105848083400625
0.000122061076631013
5.20744731388841e-05
0.00010924343701504
2.26910487684589e-05
5.58008734140687e-05
8.03584223599742e-05
6.77301211848775e-06
8.88913664008903e-05
5.25734826459374e-05
6.150208615038e-05
4.68139951802166e-05
0.000114596058889207
1.31066121867772e-05
6.62106521959582e-05
6.29522543628208e-05
3.22202435276711e-05
0.00010166707859082
2.93716759864506e-05
1.96910234558348e-05
6.63992225040063e-05
7.14046744528928e-05
3.71197700297495e-05
8.71259814590287e-06
3.83139593535305e-05
8.93961143761805e-05
2.38606483932969e-05
6.45703780056661e-05
7.0854037104407e-05
7.40559766436846e-05
0.000104837054771443
2.68347506728538e-05
5.24085803979003e-05
-4.52908880774815e-06
7.93923068555153e-05
3.94621890621107e-05
8.09012490261175e-05
-2.62436101216002e-06
-6.10211115344526e-05
4.26831713815442e-05
4.83320419090531e-05
4.69018369580268e-05
0.000117053644369341
1.02642095315105e-05
4.20576699536201e-05
4.02312400129822e-05
7.67902717026859e-05
6.35711686938332e-05
1.88286930273135e-05
7.81264887366925e-05
8.98628333861657e-05
2.30286184391757e-05
7.41236082048287e-05
3.33939641641199e-05
1.84182346040776e-05
5.50006505883536e-05
6.78669153970712e-05
0.000100056215014926
2.21250264525196e-05
0.000112469333414256
0.000122237866699872
9.08617406360882e-06
8.11009594346353e-05
2.56149689375934e-05
6.08079222527784e-06
2.15090953809995e-05
4.50596780768537e-05
8.1175136053847e-05
5.74504191376903e-05
0.00013010188243322
6.8285321341597e-05
7.35008234452223e-05
2.74910360147649e-05
4.79703829239326e-05
4.41728448721313e-05
7.85093638913919e-05
7.4243498155625e-05
6.36212987643281e-05
4.47344340425337e-05
0.000127944763356819
9.02933716671149e-05
5.59685920230735e-06
3.54890420963073e-05
6.38030565621191e-06
9.32161723123149e-05
8.86909256860057e-06
6.20707946735193e-05
1.64015596257859e-05
0.000140995605789303
9.01427682684294e-05
8.39723482624951e-05
2.66929477674742e-05
1.61168740290139e-05
7.7665996060683e-05
5.19762261651197e-05
4.55643707421127e-05
3.29935729641405e-05
3.62032799612346e-05
-1.36891673214712e-05
6.17218059076935e-05
4.39080163972022e-05
7.99332739456012e-05
8.50258703543172e-05
3.62112911675656e-05
6.49771352261723e-05
1.75709692206876e-05
4.68072752618573e-05
3.07709888363668e-05
5.35312900678857e-05
3.51572977228721e-05
3.71089528197156e-05
4.92273195120964e-05
7.92437027764004e-05
3.83354404764097e-05
8.34719409281972e-05
9.82944886621566e-06
6.04570867295129e-05
9.42540703291765e-05
9.24203247258936e-05
6.33243715884049e-05
9.94430899956318e-05
7.81673820367735e-05
6.22747778772371e-05
1.64791295180601e-05
8.06917916281559e-05
8.33403538420408e-05
3.13103322759194e-05
6.80704688308407e-05
-2.2501093397702e-05
7.25128289166547e-05
6.61477193464849e-05
8.3878377481921e-05
8.55694052990642e-05
8.08189916349971e-05
8.50833842245541e-05
5.00144974922439e-05
7.01762108074183e-05
8.73324720276057e-05
2.79195126636606e-05
5.02815820212898e-05
-1.12248550556956e-05
6.93760430319007e-05
2.4061159678842e-05
5.65039755748538e-05
8.80709623335175e-05
3.49801761898362e-05
1.53412006768367e-05
8.72908277885332e-05
9.69077267061543e-05
8.05272487578711e-05
6.9830334381603e-05
-1.56440144686205e-06
4.71844266838058e-05
5.1979806293976e-05
7.1050705260604e-05
2.47261603161985e-05
9.47658148097295e-05
7.89774071174733e-05
2.76290523093937e-05
9.17642791838838e-05
4.33364248773584e-05
4.69126367365329e-05
4.24034851731863e-05
-1.40177480608759e-05
8.24528704208621e-05
-8.88166177712255e-06
6.55846284704981e-05
6.89201285598857e-06
5.06442204381664e-05
0.000106201482303801
8.47791754796496e-05
1.66794998168768e-05
4.98023460756372e-05
5.02456313651448e-05
7.8284163613408e-05
3.90733843421004e-05
6.01820665983777e-05
1.25724296497567e-05
3.60749671935543e-05
8.36970318145448e-05
7.32940863775024e-05
7.44170690163159e-05
5.99295729295301e-05
0.000136109479133576
6.32730024654464e-05
5.65020449986108e-05
5.55684666823814e-05
3.45968238765334e-05
6.50532006069005e-05
8.64604669229283e-05
9.37000030194187e-05
7.22210376276657e-05
5.81552957369773e-05
4.09892150257031e-05
1.22131600897403e-05
8.72856288811958e-05
1.5088783128003e-05
4.27952608486846e-05
2.29579356317172e-05
7.76764480408059e-05
5.6063509475811e-05
6.9601302782127e-05
8.32863882430765e-05
6.90846797216007e-05
8.52556331557094e-05
3.13199518864511e-05
6.81424958437657e-05
9.43632632254452e-05
3.92573251803544e-05
6.91631742872908e-05
3.98080062797317e-05
2.54779690456477e-05
6.39639943937132e-05
0.0001353256573102
1.48122100545691e-05
8.96444253450472e-05
7.5237349105986e-05
8.25571323198844e-05
-1.13050212238068e-06
4.85684039782363e-05
5.02528914133321e-05
7.20329100625652e-05
3.57875843911365e-05
1.2208747036777e-05
-2.05103959703551e-05
4.83378676200596e-05
4.5175457035782e-05
5.23785483725366e-05
2.078404353191e-05
0.000115051105453569
0.000100934085052637
7.1299926548829e-05
7.37808690637392e-05
9.77328168293374e-05
7.7795819985351e-05
6.72665409481542e-05
6.18724940823737e-05
-1.17438119881448e-05
1.16119735770816e-05
7.62299451118237e-05
4.36125048343254e-05
5.07305519592525e-05
6.09663383961508e-05
7.32322166068509e-05
2.0138938917725e-05
8.15780499191861e-05
0.000100520320156884
7.07256833126606e-05
7.2678310554364e-05
6.18144347232619e-05
0.000102408478390082
7.74760814401733e-05
6.16390596344728e-05
7.66431879953294e-05
0.000121538469470144
7.20549285468862e-05
3.70582228024974e-05
5.34100218893868e-05
4.25413324862925e-05
5.77140279276471e-05
1.85139762701086e-05
4.44469307167733e-05
2.82961367937453e-05
0.000109793847081118
4.02607367062831e-06
6.49217413100632e-05
2.82433872738046e-05
0.000106647823279727
1.23517895341117e-05
1.07783677526298e-05
5.54525898958726e-05
9.20916901749702e-06
2.7616154186577e-05
6.5875741393016e-05
2.3027263234919e-05
0.00012178897482586
1.40476622247672e-05
4.92760657273677e-05
3.27931109853564e-05
6.07332905289556e-05
5.35779971669233e-05
8.43306869578977e-05
5.15832511280965e-05
5.39856865598016e-05
4.58750124460469e-05
6.93144618150593e-05
8.90350912181546e-05
9.29985799157729e-05
2.44330868920406e-05
2.25002156521663e-05
6.71819774292833e-05
2.5934993307297e-05
2.07152192460454e-05
2.9927336227751e-05
1.57793858492201e-06
7.14841999826513e-05
8.40079505949786e-05
6.77972089249228e-05
6.34583566100053e-05
7.19620305431632e-05
2.17448441483582e-05
2.16534634566976e-05
5.62345716189103e-05
6.21085187873052e-05
4.7453407373697e-05
6.22321640588018e-05
2.2957812104404e-05
5.82788328391612e-05
-7.54775497396042e-07
4.39295643068382e-05
5.91630917580257e-05
9.14381455592945e-05
4.11603873220791e-05
1.84691100214711e-05
8.88769527329153e-05
8.69563222252567e-05
9.44550506422405e-05
1.39997173530312e-05
6.85288626801463e-05
2.64564693297564e-05
7.73676774781499e-05
-9.6654495588299e-06
2.52522674331487e-05
9.22565207142676e-05
3.28712812746399e-05
3.99188089141591e-05
6.54927858906579e-05
7.29457443723986e-05
6.36610665075827e-05
4.23307506966494e-05
1.38500152194633e-05
4.10522730716289e-05
0.000108822859127505
4.54435256698363e-05
5.03661428593816e-05
7.74323599264168e-05
2.18112611859457e-05
3.46490704135244e-05
5.30075230526655e-05
3.51283224197076e-05
6.0169539449726e-05
4.71603386123602e-05
9.22594840202572e-05
6.78135346337602e-05
5.05559045277567e-05
7.88826031810215e-05
4.54192347025734e-05
6.90993528201552e-05
3.47876203796743e-06
9.03978501931108e-05
6.11162995980688e-05
6.13054419007481e-05
8.36901755183326e-06
7.78960833260393e-05
7.20105932181197e-05
3.989397698603e-05
0.00010333246942967
5.64911343104056e-05
5.509433443451e-05
9.74240492513487e-05
2.78010525879882e-05
6.33952254873006e-05
5.15240724013656e-05
0.000105454284044873
6.47638577483291e-05
0.000110384780506056
-2.43163098991752e-06
7.68176747457637e-05
8.6044328621151e-05
6.19870938076452e-05
4.66222789339274e-05
5.42620410517304e-05
7.04902708270321e-05
9.17031025633152e-05
2.62617048548686e-05
0.000110041961713417
8.38288250154197e-05
6.5026566975923e-05
3.69851540487426e-05
7.4167943687358e-05
6.57953117347718e-05
2.71831632304218e-05
-3.72831934262188e-06
0.000105003404105719
4.93911659489538e-05
0.000101061096756197
0.000110991827006105
8.60565004046177e-05
4.0682720884518e-05
6.68241318813914e-05
-2.70617615750292e-05
0.000110489608049315
6.73804945552604e-05
7.03865855354355e-05
4.59734831420054e-05
0.000139547163219876
5.24740539609811e-05
9.07008499394808e-05
9.3806470380898e-05
2.06987555467995e-05
0.000108653567450669
4.87887843530522e-05
1.72513904620033e-05
4.81343833922228e-05
8.688205321831e-05
8.90211998131891e-05
4.85331428335556e-05
5.54078855837994e-05
5.3097606022428e-05
5.6777093032507e-05
0.000107103865659845
9.03897449458823e-06
2.25155011716921e-05
3.580750696943e-05
5.537788867097e-05
7.22868591666252e-05
7.89069774158326e-05
7.29375708758907e-05
3.93639522618495e-05
5.19689677999715e-05
3.41936936579591e-05
0.000120937949924689
8.95735498979581e-05
4.45750049137552e-05
9.62254314255881e-05
6.53907420909786e-05
8.67414608073244e-05
0.00011435045851765
7.801049221632e-05
4.40703569887261e-05
8.67078563192731e-05
3.88216360260401e-05
1.50034181932831e-05
4.37413085703145e-08
7.35269288871547e-05
3.00575725400092e-05
8.40942925503509e-05
1.19664141286455e-05
6.89485425926573e-05
2.95098488454028e-05
8.10206944877297e-05
3.28461688555206e-05
6.8333957260775e-06
0.000106033302547664
-2.77551918183806e-05
3.5291824208776e-05
9.89603249394051e-05
4.3500341855643e-05
7.02959366344131e-05
-6.76002863085589e-06
5.52870700486099e-06
5.81796932351345e-05
5.64378831854062e-05
6.18656521802484e-05
8.13853165223612e-05
5.00656822294677e-05
4.32781694433561e-05
4.36058352584371e-05
8.43388036470193e-05
6.59589868803953e-05
0.000118925937317687
7.58488984840853e-05
0.000117337934774988
7.39832144419281e-05
4.78820207616916e-05
4.60417149427613e-05
6.22223209244497e-05
6.48624537465368e-05
-3.10039936183626e-05
8.23189422062677e-05
8.32053651364867e-05
8.52697093259265e-05
7.3115831170873e-05
2.725413239869e-05
5.12748658873229e-07
6.33178287836987e-05
4.46906773282189e-05
5.29965804339399e-05
-8.910609938837e-06
5.94058419453828e-05
-3.33261197051902e-05
7.14673799107008e-05
7.21600140309018e-05
5.79827882014632e-05
2.84705233389415e-05
5.96442654764234e-05
3.08722613322988e-05
6.7486080439027e-05
6.88814522553114e-05
9.18027064997763e-05
9.13366491041982e-05
7.29807434734104e-05
9.13149354887827e-05
5.22563350882385e-05
8.37405326686285e-05
7.34076894198279e-05
3.33384569923095e-05
6.42934800395858e-05
9.96893744552042e-05
0.000103507830787696
3.27861929294547e-05
5.72977156329791e-05
8.16655445719169e-06
0.000130103749747831
5.93492383577108e-05
8.17516497903016e-05
6.50686768706735e-05
5.89090716889717e-05
0.000101496423420037
2.11169863527018e-05
3.65502739715472e-05
3.63709362960469e-05
4.72530581536991e-05
6.91000017120716e-05
8.24076986857303e-05
0.000124109239952962
8.20688374800804e-05
0.000133140788322522
4.73387319094727e-05
4.16582683112921e-05
7.22470295003724e-05
1.1594244753792e-07
6.0231059167465e-05
9.52469311138817e-05
8.39919319350599e-05
4.54457546620999e-05
2.06774764213951e-05
1.60986774470675e-05
2.1185191619313e-05
6.22996934465713e-05
0.000113438141147781
5.37847487948015e-05
1.91606976599541e-05
3.4319061830923e-05
7.48627337555832e-05
-1.70016326258519e-05
4.32001588935608e-05
-2.44269973438504e-06
6.02495819069359e-05
8.63583968553419e-05
7.84324793051318e-05
4.02665138367677e-05
4.86658701714364e-05
4.70536698560614e-05
9.37590234141168e-05
0.000102747719639416
5.91047497719054e-05
5.96469303877063e-05
4.22326753847908e-05
0.000107753490905501
3.93876784866387e-05
5.66763851481262e-06
5.34533463052939e-05
7.1848624155631e-05
0.000106734243242775
7.65745970235274e-05
7.79390125838608e-05
8.03433217517132e-05
8.66572568414437e-05
0.000102094106877027
4.5194818306626e-05
6.48473814456246e-05
5.43360309332511e-05
9.12997404100948e-05
1.41354357672829e-05
0.000113740744032811
5.11851941183947e-05
4.66227362133633e-05
8.02363229873705e-05
7.45992009889935e-05
7.54785390097308e-05
-2.117962233662e-05
2.9651442516929e-05
-2.71183236480125e-05
8.2839720689283e-05
6.50009630262028e-05
4.82456575436274e-05
5.15921617801062e-05
8.95737768607133e-05
3.56347832351822e-05
1.61194937349246e-05
2.40139580003684e-05
2.42102834802209e-05
4.81887440363812e-05
8.75500508481261e-05
7.48316041650669e-05
5.01730937977042e-05
8.32034031317367e-05
0.00013067671057109
0.000101142128284518
2.5305674298499e-05
2.6377049998942e-05
0.000100296406907759
0.000119498486628455
3.30974460551376e-05
5.06561882164652e-05
0.000114568747432539
1.87302579303157e-05
9.14165859172715e-05
4.41569786183367e-05
0.000117194243281355
7.54617488577976e-05
8.34910233721592e-05
9.27476065763396e-05
5.43693735062817e-05
1.21190577138496e-05
5.09868349492064e-05
8.42026999976488e-05
4.78736089387912e-05
5.08702229003136e-05
6.61545401085908e-05
5.42389982738676e-05
3.91410328661183e-05
4.57379067892686e-05
2.45794037726899e-05
4.86966805384384e-05
3.66471116259038e-05
-1.66145559140113e-05
8.7603777426773e-05
2.24400096455182e-05
4.18092934922854e-05
4.78435761549553e-05
1.70580425554343e-05
6.90289278983297e-05
5.18201887250645e-05
0.000107104635062117
1.08800154835732e-05
1.82059626165848e-05
2.78903271272181e-05
-1.39268569010177e-05
5.13250961167276e-05
7.51135893036467e-05
0.000103946628316168
4.26220261755803e-05
6.40544134483295e-05
6.62836405928124e-05
7.54915345432501e-05
4.15121021101752e-05
0.000105755830846955
6.33936261614624e-05
4.89806573187151e-05
-3.13003337489083e-05
7.05521013187678e-05
9.34970548205042e-06
3.18837232052854e-05
7.26578842472158e-05
1.80657853285728e-05
8.39980614685902e-05
5.78145163126181e-05
1.01476905888879e-05
8.00624644766019e-05
3.08911193478587e-05
9.51464599081774e-05
6.94939769648273e-05
5.75727181703641e-05
8.08325900327805e-05
1.76689319119239e-05
5.75165385176441e-05
5.15852912999087e-05
6.57798164602167e-05
6.02658273073862e-05
2.32975957628277e-05
8.31459152480238e-05
8.97964392979345e-05
2.11558382976284e-05
-2.77899312886587e-05
8.22915339078539e-05
0.000103559852532421
0.000103346117440756
4.77278676578015e-05
4.1852805370574e-05
2.35958666983358e-05
2.74218749852516e-05
6.63082581267235e-05
9.49102519742026e-05
1.31236299602757e-05
3.03361631820454e-05
4.36065156953729e-05
3.85269681482629e-05
5.04028003216993e-05
8.00682621851379e-05
6.40644963314161e-05
7.14570857895737e-05
8.39241583095193e-05
5.81626045775337e-06
8.36891624599976e-05
2.90213641003753e-05
-2.00847035711237e-06
6.78569276214964e-05
1.59113270125766e-05
2.32295220348344e-05
0.000119011979772339
4.61921828344297e-05
5.99566384040074e-05
6.13501830090295e-05
1.41775731590773e-05
0.000101440978444052
8.24662937864576e-05
5.88883148837827e-05
0.000134508326627306
7.62680883917553e-05
4.10218320714457e-05
9.89260365444739e-05
1.87088787570384e-05
5.75042218361339e-05
2.67897241742898e-05
3.44891122404756e-05
4.74458108324863e-05
6.44286629834138e-05
4.31041845877534e-05
5.82279473443465e-05
1.63857448928926e-05
4.51138075286685e-05
1.77932952886011e-05
8.75368100362595e-05
3.86489761245399e-05
4.6607057504167e-05
7.64686339893481e-05
4.19971433400007e-05
5.38528686067088e-05
5.31747019880397e-05
7.63213474797884e-05
6.9700399108319e-05
8.0142926641833e-05
5.13171999792437e-05
8.67277560646129e-06
1.87967599351324e-05
7.05310063267439e-05
4.55051429663887e-05
5.25990977011349e-05
9.99861852116112e-05
6.35170743667105e-05
1.33450920404224e-05
5.49223438334795e-05
5.87258097505436e-05
9.79803758698834e-05
6.11553069016438e-05
4.47890232795121e-05
2.52348669642429e-05
9.74434806557338e-05
7.69305501210873e-05
6.46666396246851e-05
0.000115622459176181
-7.03633167860286e-06
6.40212573081027e-05
0.000100828479189092
-5.28732112683979e-07
6.08387512410943e-05
6.31301690866299e-05
4.0253099619105e-05
7.18199422535846e-05
0.000166505326875275
6.02725394993724e-05
7.09229543067476e-06
7.31877598298511e-05
5.09515404340775e-05
0.000103299223746996
0.000105659534999802
0.000130822044562214
4.21129321882436e-05
5.55652975230751e-05
6.14411835615713e-05
0.000115194391720404
1.26739815840867e-05
7.13515784450629e-05
1.45152555009424e-05
9.85263954099052e-05
2.11603465155956e-05
6.11481492137221e-05
4.12292934470301e-05
5.98721260547592e-05
9.28182446668044e-05
5.18716313805153e-05
9.40669432583588e-05
3.75836084957615e-05
3.76991265146228e-05
3.64365529300071e-05
5.78475620924051e-05
3.12541116494186e-05
6.59992833546569e-05
5.85364232748946e-05
-7.17821240976936e-06
5.76138343120895e-05
8.68331489329427e-05
5.29509531514677e-05
4.66429520258201e-05
2.20654110587065e-05
-5.75287964613457e-06
5.04028996442521e-05
3.05675606440522e-05
9.39415557547905e-05
7.42158221172862e-05
-1.16784382003813e-05
5.90062733747296e-05
0.000100981468976578
4.24730543038272e-05
-5.3795906077742e-06
5.58166393347999e-05
-3.57907750144262e-07
2.93836128775228e-05
5.39063131077758e-05
-3.38367048344082e-05
5.60579226148148e-05
5.63841518422265e-05
5.55397806336386e-05
6.28203942699644e-05
2.46916960732981e-05
9.79526360051666e-06
1.07115371406896e-05
3.9943913112129e-05
3.98199679096163e-05
6.00242782433877e-05
0.000113849991817719
2.68384684717742e-05
2.29122400606988e-05
8.80664703745918e-05
3.31317137345559e-05
7.04891674329332e-05
4.98536604075404e-05
3.62115704034588e-05
6.76656263967649e-05
9.21868251024394e-05
2.99094318620205e-05
9.81822766695847e-05
2.24751630535827e-05
3.02141816746116e-05
3.45501557985195e-05
2.59981002917785e-05
4.85185477805594e-05
0.000105690564175069
9.90296797776404e-05
4.57349096899371e-05
5.26986468242242e-05
6.36278180711175e-05
5.83338456887165e-05
2.75861270040998e-05
4.6179852401225e-05
4.50442135422907e-05
0.00010316975953004
5.4388430093135e-05
8.51227103698709e-05
2.27545869128595e-05
8.49398670036954e-05
2.33499621508869e-05
9.36420106192662e-05
6.3715480974554e-05
4.83065795493435e-05
9.01776738630412e-05
2.4528611392678e-05
9.04000252267691e-05
0.000114361914948537
8.1426030858041e-05
6.47500194047352e-05
8.0025113519639e-05
-2.12692018074293e-05
6.50421252420819e-05
8.33512199821019e-05
9.9839518941819e-05
2.77679906096311e-06
1.97049168114762e-05
6.64116118258542e-05
5.08773872008386e-05
4.01452352587574e-05
6.97512709259574e-05
2.10292377786153e-05
5.23245410648873e-05
0.000121080453423491
4.76089927233655e-05
7.73179219536606e-05
3.34960993742389e-05
5.47485911234254e-05
4.29458357154785e-05
0.000122302115285322
6.85664766357106e-05
7.45435390639927e-05
9.7267274772918e-05
1.74455471587649e-05
4.25583015792564e-05
6.2698159368344e-06
7.41170542410048e-05
1.7051986413761e-05
9.17838931643973e-05
5.0365209002593e-05
7.57834993417066e-05
0.000118935417832232
5.3778928320507e-05
4.67556069739006e-05
7.23062061923597e-05
7.84585625137702e-05
2.81496156295366e-05
3.7999634391263e-05
8.47149884359043e-05
5.37237921742679e-05
3.71050792218058e-05
2.95644782096459e-05
9.56703386992184e-06
7.00447682963135e-05
4.95761017530019e-05
4.97261820109201e-05
6.73650111056616e-05
6.60284996754782e-05
8.37510819314028e-05
5.1562003318323e-05
5.99719017961118e-05
6.50972106140619e-05
5.85559394654086e-05
5.78927259057855e-05
7.20222414947948e-05
4.60189199306911e-05
4.45478255476901e-05
5.6974648725329e-05
5.11853081494847e-05
6.2756654625934e-05
5.05079481286795e-05
9.04800174923729e-05
7.69497669938738e-05
8.22859526220177e-05
5.97192247779094e-05
5.78556298266922e-05
5.34341882260741e-05
2.40235582231939e-05
5.80968776444202e-05
9.52875069847592e-05
0.000100922861243573
6.26607394108508e-05
0.000101818993853276
9.02556072618431e-05
6.85658159040951e-05
3.21045872648167e-05
8.43292043107722e-05
5.83807493189862e-05
3.90664784869417e-05
8.13086039601147e-05
2.36593050193531e-05
8.19362232421378e-05
4.21410838799631e-06
5.41558281236705e-05
8.20236640566589e-05
6.62797938676714e-05
7.68613671818414e-05
3.10746522854781e-05
0.000110495187040199
6.60579566276009e-05
5.94511702500134e-05
5.10326033609637e-05
2.0372195158665e-05
6.57107136484778e-05
0.000130109789024772
3.0236763742506e-05
2.7758303207078e-05
4.95394273213853e-05
2.37084722352554e-05
8.46032042498412e-05
-6.57330412438635e-05
4.1057655282419e-05
5.80059326678548e-05
2.50496834642977e-05
5.07118368409276e-05
7.16879351362071e-05
5.10973584195293e-05
5.905739749052e-05
4.85433221908251e-05
6.12685254722818e-05
1.29916261221957e-05
7.12466628013613e-05
3.34425599081766e-05
0.000100189531041195
3.55901597299022e-05
2.39101190166046e-06
3.96328926368263e-05
0.000106660392958414
6.21016460181883e-05
6.22653790998203e-05
4.04462821021598e-05
5.51653329440029e-05
3.16772906474511e-05
8.86364624545444e-05
7.1022391178348e-05
8.962381220127e-05
0.000109467788313789
3.12138812795381e-05
4.18480035109359e-05
0.000119914070691895
3.57518781989274e-05
6.51013713621234e-05
8.24627864539778e-05
1.80364698779459e-05
3.46780387908059e-05
7.00223262094726e-05
4.35263413556538e-05
-3.93236082160242e-06
0.000111923297957847
1.11592484681381e-05
7.14612858210568e-05
2.27761996874028e-05
2.36586597830486e-05
6.02517515076557e-05
3.08865819126828e-05
6.36030331292641e-05
1.0332926609432e-05
0.000107286345515804
6.57888709148791e-05
8.69917289151393e-05
1.88724082441555e-05
2.47765836834267e-05
9.61211903413239e-05
4.3889385584569e-05
1.47248569930728e-05
4.59548860486025e-05
-4.01237883799144e-06
3.77380017410442e-05
8.95533811093736e-05
-2.56031720857593e-05
6.25621252222549e-05
5.69855962655244e-05
5.33125771596265e-05
4.8682581192413e-05
5.70673582464727e-05
5.14316352444887e-05
5.58898940445701e-05
0.000103272089046869
2.11851819687844e-05
9.8587038773719e-05
8.32627839180018e-05
4.31563789834798e-05
4.45673097059786e-05
7.62529503707776e-05
2.45672649821172e-05
5.63842905296878e-05
3.34660792808757e-05
4.03217716555479e-05
5.22056756440489e-05
8.43356849636223e-05
0.000127077819480748
3.37140614356417e-05
7.32897656183027e-05
2.51389937848904e-05
5.35790931081655e-05
7.82910672760176e-05
9.9962751277559e-05
2.66023418693047e-05
2.40898530845521e-05
3.99607448229627e-05
1.41653001632321e-05
1.38826097956007e-05
5.43131104728943e-05
4.63409725703146e-05
9.68997604609168e-05
3.50037347838916e-05
4.29412553129679e-05
5.5769359892879e-05
3.05911876283514e-05
3.83917298425868e-05
2.3427917259924e-06
6.35891200719312e-05
0.000111040013230263
6.85045076747995e-05
8.61731383683487e-05
4.74045920522922e-05
7.57161334847601e-05
8.31388766087755e-06
7.77672187728563e-05
5.65809727413178e-05
9.10852578917005e-05
9.75534889187162e-05
2.25046549246255e-05
6.70869504524854e-05
7.88137849385155e-05
1.55543223958156e-05
7.85455738900501e-05
0.000192090794765191
4.31606733755817e-05
6.11132741607618e-05
0.00011556992997983
8.21683273090922e-06
4.35986886607075e-05
6.13231726562043e-05
5.13624883681472e-05
2.47376950159052e-05
6.76977963490393e-05
5.74085945920446e-05
4.48891708896221e-05
7.11761157356754e-05
5.54333478176127e-05
5.70140734055978e-05
9.65690017904217e-05
1.11084711452455e-06
0.000112962661848215
4.48688013808721e-05
5.52350315703598e-05
2.54689806609173e-05
5.43928552139171e-05
2.09469697967907e-05
0.000107370145073258
5.4248636115103e-05
5.67731391431997e-05
8.03031824019955e-05
2.04668622501733e-05
4.52188302123185e-05
1.8842399872471e-06
4.96399966834222e-05
9.0693758803228e-05
3.61015744767225e-05
5.51037233136967e-05
6.7023619041464e-05
6.97402080037206e-05
8.68305503785301e-05
0.000101162993331224
2.09159707549631e-05
4.56213808513834e-05
7.73867559577875e-05
0.000114029547648492
0.000103231805854421
2.16246550140711e-06
9.29894356996984e-05
5.74425275569445e-05
4.08546192291925e-05
5.42384218386613e-05
2.25489988917347e-05
7.28431827553884e-05
6.15507748002366e-05
1.72657122356894e-05
6.11357330856533e-05
7.42363505624115e-05
7.82384607204628e-05
0.000109681055558041
4.0477505565772e-05
0.000127852922232289
7.0450950641628e-05
4.62696957865696e-05
5.37653276907309e-05
3.8067525212599e-06
9.93242494607997e-05
7.67611477594535e-05
8.09222460413131e-05
5.47498212056158e-05
1.20323161135565e-06
7.35535214366715e-05
3.30837530464912e-05
7.99710624833419e-05
-1.42334239508227e-05
0.00011929113199244
3.03764261139133e-05
1.63620448790952e-05
5.22769730860453e-06
1.26964430637316e-05
4.0071472731821e-05
5.75915839337121e-05
3.46654815821407e-05
3.14148387260025e-05
5.3300061302751e-05
2.68741099809123e-05
3.30823683912382e-05
3.25446455188828e-05
4.89714497783949e-05
5.63745015258178e-05
7.51141659474817e-05
3.93403040910306e-05
9.57061757917214e-05
5.81165458124976e-05
1.53217444236598e-05
0.000130522677206807
1.49803542937236e-05
3.21127744244672e-05
4.66219912877999e-05
7.11736220775541e-05
-7.07764278452239e-06
-6.3580272824625e-06
3.86622508032849e-05
5.45128799079448e-05
7.16462124052549e-05
7.38944220791966e-06
2.78681396800987e-05
0.000102515637498496
6.60271862051132e-05
6.17944109514906e-05
0.000113816557291281
5.94299783000672e-05
6.91662510272714e-05
8.64508442175787e-05
4.93982512891242e-05
-5.94858315214583e-06
6.26313927556891e-05
5.0827263103819e-05
0.0001157048794013
4.07848306959664e-05
8.20008946856999e-05
8.97589178657072e-05
6.09755546332019e-05
4.89678959885271e-05
6.07649934212783e-05
8.87596988543738e-05
3.57805856725302e-05
4.66168754105512e-05
6.78982129926961e-05
4.82959446326594e-05
5.63833737752288e-05
-2.19011581444943e-06
5.52483629346764e-05
4.86543379329496e-05
9.06490871198001e-05
5.78338298703079e-05
4.70415328575733e-05
1.10307553571368e-05
1.98590704087391e-05
3.44732053885252e-05
4.6734098658672e-05
4.7734601229069e-05
8.01264667556226e-05
5.55105257894673e-05
9.27879460116848e-05
6.1118783808835e-05
7.91612149399099e-05
5.04138507715092e-05
2.36777922078796e-05
6.1077653209555e-05
2.74362179366446e-05
1.95474410984959e-05
7.86220737045273e-05
4.65317501953632e-05
5.74971593058287e-05
0.00011285986803108
7.39564447244648e-05
3.26648288913749e-05
4.78429775140426e-05
7.27832810880343e-05
5.42103567009344e-05
3.60940743814866e-05
6.35295523467489e-05
8.68923205930882e-05
2.19582880421434e-05
7.73130408671654e-05
3.97652471662244e-05
3.77957101171888e-05
9.07451944558463e-05
5.9041287059317e-05
7.34320902544991e-05
7.61588569673779e-05
7.93313858877456e-05
6.66287357171084e-05
6.61218397904341e-05
2.86359131814154e-05
2.07784623524007e-05
0.000102891474695762
6.09208877994501e-05
7.01793482518617e-05
-8.48905868052716e-06
1.36170882727243e-05
3.8230643531337e-05
5.75886732732829e-05
8.71335666068612e-05
5.9369716752146e-05
2.67809023638501e-05
7.16292403974655e-05
5.15946737534525e-05
5.37592434680923e-06
-1.22648728214691e-05
0.00010951284413929
4.76291557036953e-05
7.53805752212314e-05
8.43119691838475e-05
7.27157090482072e-05
6.70043329228851e-05
7.61736891555486e-05
9.48739374914958e-05
9.458303061584e-05
7.74499858747847e-05
6.0963266384189e-05
4.31420973278941e-05
3.70506422650513e-05
3.41282325899949e-05
6.70466402234873e-05
8.65699735220266e-05
6.62072676756376e-05
4.9546294194031e-05
6.91503458075358e-05
7.0066383784319e-05
5.94043149391335e-05
5.60894253633262e-05
4.82101226158984e-05
7.84308837032443e-05
1.75254518446939e-05
-3.0711190008961e-06
6.01385632316642e-05
6.12513316273247e-05
2.95602949612794e-05
9.27619119618828e-05
9.19315954546132e-05
5.02256410614876e-05
9.89601256543868e-05
1.09990044250784e-05
8.57072056473308e-05
5.62417068723017e-05
5.63005941697771e-05
0.000107228448290051
3.67169817417669e-05
2.53157786619698e-05
5.58786139451511e-05
-2.50265146391858e-05
9.07927488863595e-05
2.77099795499916e-05
0.000108202954066988
6.52915559851794e-05
1.48976048855717e-05
8.80400590942056e-05
5.59431444147341e-05
5.95414185184881e-05
4.25053389357454e-05
6.0029398244332e-05
3.169238866338e-05
9.86766215533488e-05
5.77270202765256e-05
6.22825598815522e-06
7.01600508090725e-05
1.86406128227097e-05
9.15473144180836e-05
-2.47435258081451e-05
9.58607740276511e-05
8.18107730397731e-05
0.000110278883484649
1.4261976386789e-05
7.09965563376224e-05
5.32070929523009e-05
6.31050203151325e-05
1.0950726358159e-05
-2.69517134403314e-06
2.03116891962291e-05
7.79426433007203e-05
3.08194552170305e-05
8.83372519995254e-05
5.14242748990268e-05
4.58451656797002e-05
2.515061764872e-05
3.80715286035811e-05
3.28606902011593e-05
6.06008100626769e-05
0.000106814957366098
3.87322456689652e-05
8.20474691647944e-05
4.6467416717132e-05
8.98780897627426e-05
1.18405944914353e-05
4.05590017352886e-05
5.79528543428268e-05
0.000116713444241041
5.45080936716904e-05
7.3265821935897e-05
0.00011344234697978
5.70072881087972e-05
0.000100667163761331
1.46215117378208e-05
7.05805734511316e-05
7.35090283741456e-05
9.49752780864581e-05
0.000100260469242096
0.000130053433538615
4.33553512312421e-05
1.41582193993982e-05
7.50152094598444e-05
7.22720707123743e-05
-1.51366077196691e-05
9.89679221408498e-05
3.34233379930718e-05
4.89923580699366e-05
0.000121086093465592
7.36307149889657e-05
7.46648446688651e-05
4.82575439192776e-05
7.22890591787859e-05
2.79325704259673e-05
5.50745525480736e-05
0.00010786619176664
8.89766337193678e-05
8.42677028487187e-05
4.10695143590817e-05
8.80103036605299e-05
2.8779376880783e-05
1.96515171381926e-05
5.52855826293613e-05
6.81361023011284e-05
1.47640393047246e-05
4.09776047384095e-05
9.13315467834458e-05
6.93899696066088e-05
2.80966744686867e-05
2.47782148038392e-05
2.7269313302845e-05
3.43707083093634e-05
6.80502033800846e-05
5.3248433031106e-05
8.41086839166948e-06
4.81517729623918e-05
8.62187602351884e-05
8.22552810062607e-05
0.000114741939383571
7.84253035199466e-05
0.000121167453970883
5.48293856805082e-05
0.000130299880250244
6.16381325657736e-05
8.6405330395683e-05
1.26762446207668e-05
7.86411745020408e-05
7.56950674136317e-05
6.54566267159859e-05
2.58293793632208e-05
4.38406837138713e-05
0.000102844017060881
4.90592001363386e-05
7.95466932665428e-05
4.3345168691884e-05
4.47958378517033e-05
0.000100724604443077
2.0028006453573e-05
7.06624884143242e-05
8.90132386545086e-05
0.000116018117701181
7.47813824393118e-05
3.42418290677683e-05
9.86054442678156e-05
-1.2818901333344e-05
2.80965607118491e-05
2.34223402191436e-05
2.56415607427453e-05
0.000114352683741817
5.84923989363153e-05
9.49422495185579e-05
6.95676478667885e-05
2.46024279469568e-06
8.23018864379627e-05
8.09788644279949e-05
3.34059435827658e-05
3.35190399244172e-05
5.47387452764917e-06
4.04204724378494e-05
9.4804492889681e-05
6.34817425243369e-05
6.12835462593405e-05
5.0798722931366e-05
7.32376385219004e-06
7.33476845571409e-05
9.90242931608993e-05
3.89476185037769e-05
9.69607252108826e-05
8.55880831504347e-05
3.8339323047343e-05
7.46825780251845e-05
7.45429097396233e-05
9.4613320984446e-05
7.65191448425544e-06
1.73344173186861e-05
5.34991478355e-05
5.00417352585054e-05
3.83033488291007e-05
0.000108746224187492
2.21831523158737e-05
0.000112659925792598
8.73949385985702e-05
6.67742088594421e-05
2.62985095321072e-05
9.77407553417163e-05
5.15377092123835e-05
4.00864974689041e-05
3.24982305837288e-05
8.30143994563631e-06
8.16273305916333e-05
2.45019809167448e-05
2.74651294845716e-05
4.38089627731431e-05
7.81500014307518e-05
0.000113106795171588
1.57691275711131e-09
3.08402598930748e-05
4.75868723267687e-05
2.6237569012966e-05
5.55330982116345e-05
4.75183784998574e-05
7.37756268223872e-05
9.07009058009229e-05
8.35290815131198e-05
8.4791026737271e-05
7.09818929849633e-05
4.5411231842824e-05
5.81858636725093e-05
5.04645178035294e-05
3.83199119648476e-05
5.41455548667742e-05
6.98181380748355e-05
6.60563091510911e-05
0.000131084760750374
8.05867994442613e-05
7.04595622595238e-05
6.01524982946265e-05
0.000112285749912512
7.58371502791093e-05
2.3087339262023e-05
0.000102903237494693
0.000106731266570496
0.000102647024235196
3.02279649667428e-05
0.000102421435881388
2.95473228818541e-05
5.63439843836904e-05
4.24073394350695e-05
9.27542335553857e-05
7.50629671248936e-05
7.55908362067389e-05
8.21063907053307e-05
5.90034470659168e-05
3.73169887700086e-05
6.13931302241626e-05
6.94749110396697e-05
3.10818942936363e-05
5.82531506836085e-05
0.000119586915741171
6.0261435639848e-05
3.87431069165617e-05
3.36306693426765e-05
4.30403437680427e-05
0.000117278500234027
7.2461457449011e-05
7.87419832257293e-05
4.88877790581215e-05
4.33085552391089e-05
7.00765874354894e-05
6.5194042877441e-05
0.000107777521077653
1.87475379166044e-05
5.18748927348549e-05
6.25501485968339e-05
0.000103955702910487
5.48701458218704e-05
3.37269087132707e-05
-9.80663643511002e-06
5.2793919342438e-05
6.68427181043973e-05
4.86345937923074e-05
8.90499900716922e-05
2.17996711204237e-05
3.41447306305789e-05
4.70936815292148e-05
1.78826369073512e-05
5.71745631066308e-05
9.476974118287e-05
0.000110387270211473
7.75919572036486e-05
2.48091064529852e-05
4.76090683051782e-05
7.04437224003462e-05
0.000117745523939022
3.31681101549579e-05
5.56893430922078e-05
9.49422208923993e-05
7.55890975939265e-05
6.32531230773004e-05
4.70113085302328e-05
4.06580797918676e-05
5.59598067419319e-05
2.61573081039082e-05
2.75920043892601e-05
3.04057228337992e-05
4.83985222626443e-06
-2.11566285348501e-06
7.96738509185343e-05
-4.00026367099776e-05
6.09030883007004e-05
6.38548335772325e-05
4.57171447713958e-05
3.24857150588349e-05
7.02206723125845e-05
5.90060276408315e-05
5.47319304356247e-05
5.52557600288909e-05
8.43445113616037e-05
4.88675947367901e-05
4.85908856246543e-05
6.3206606881207e-05
6.79885184774451e-05
4.63801198072107e-05
8.80416795133522e-05
7.83183849974638e-05
5.91673940510765e-05
6.73237444574962e-05
0.000112458479937999
7.10488849479996e-05
-1.05468183920254e-06
-1.54960397211546e-05
-2.62374341796806e-05
0.000102153276569362
7.98736550842355e-05
6.15429470510875e-05
5.98597457768932e-05
3.43814406236132e-05
2.40466851766883e-05
9.53844841512096e-05
-2.93637032282792e-05
4.62796675239034e-05
6.33155868466592e-05
9.82792181111493e-05
4.36092397479819e-05
8.98143650919249e-05
7.84829857412544e-05
9.85650022320183e-05
5.77883416928102e-05
5.16365807399026e-05
8.67475657416531e-05
6.68871851711964e-05
6.65532121567071e-05
8.44998787893407e-05
4.46332611182132e-05
3.36561251582801e-05
3.26825397181728e-05
0.000109567116266867
6.74380175308263e-05
7.58880829884098e-05
8.05811165408446e-06
3.77250968238872e-05
6.30048007148811e-05
6.08685680299965e-05
0.000106683845541575
4.22954623324199e-05
-2.00060953386491e-06
5.97404188052082e-05
-5.78021120350652e-06
0.00012888576866342
5.63422944306013e-05
2.7784379174678e-05
5.53984803303517e-05
1.94829168120968e-05
7.21787828065438e-05
6.75561576856265e-05
4.1182449443855e-05
0.000119208866174705
0.000104527677469829
2.92598905102771e-05
3.24106808089414e-05
3.91006009026493e-05
1.29556100950422e-05
6.05961315856599e-05
0.000116390081033759
6.70264734605057e-05
1.42566224750735e-05
6.83839930452988e-05
1.90753393230026e-05
3.50554287980865e-05
-1.80270004110365e-05
4.80259562266434e-05
6.93653633509363e-05
2.14009695304697e-05
9.16267916877831e-05
8.44284257852641e-05
8.30368114332059e-05
2.79469620738045e-05
7.06196887958633e-05
4.64033430103408e-05
0.000103780014849251
9.48231379314299e-05
3.71036022737431e-05
4.65027502320788e-05
4.31869664285191e-05
4.77060143251111e-05
3.78202278237602e-05
9.96983273184903e-05
3.80952416841528e-05
0.000106048339687191
2.25966775346676e-05
4.13790688696147e-05
6.55561049671126e-05
3.22051822083282e-05
6.53916654095146e-05
0.000131833036555839
4.56131623106327e-05
6.0828796911384e-05
3.01439762843035e-05
3.06049418001711e-05
-1.38625418264545e-06
0.000107620124053523
0.000100281924508212
-1.98137910107694e-05
4.95421430145485e-05
9.33909594753779e-05
6.31563171064998e-05
6.56912837200883e-05
3.61744619564548e-05
3.52176449175247e-05
9.8003891208232e-05
6.65995782257482e-05
3.60155419962324e-05
5.57216814008037e-05
6.89906444128206e-05
4.82200493902574e-05
-1.88289718755421e-05
5.8061059375391e-05
7.4888757234904e-05
3.26665679823307e-05
9.590041480326e-05
4.08550309372518e-05
3.25822203171475e-05
6.30962761023747e-05
2.71882114827975e-05
4.60452367827191e-05
6.49925407830168e-05
3.52503202602007e-05
6.10881515691792e-05
5.07241013799496e-05
6.5927767419787e-05
6.94295854063716e-05
5.97966956782249e-05
4.60602378268394e-05
2.3227793935884e-05
-7.43825003964624e-06
6.61273138448672e-05
9.38527112149565e-05
7.39834139824497e-05
3.38209505299676e-05
5.65145415450786e-06
4.54141866269409e-05
7.10633337149064e-05
6.24237639985256e-05
8.80967120773081e-05
4.87276338328789e-05
1.80590794252443e-05
7.09757570800191e-05
7.03346811763142e-05
8.41673775799888e-05
0.000114423819159868
-1.50946399388317e-05
7.86209849212191e-05
6.15131566039588e-05
4.43105963072592e-05
0.000114428320228258
6.26288497708981e-05
9.79705214994986e-05
3.05837525053488e-05
-1.79368663948124e-06
0.000138389610979079
5.23377717159706e-05
7.66439147014821e-05
5.55504850497499e-05
1.14502446137154e-05
8.01930085049241e-05
3.34489620927316e-05
0.000128191140282231
9.68517887864597e-05
0.000106499083166117
3.58082913896998e-05
0.000105435824990073
6.64075579503521e-05
5.93235640725543e-05
-1.89503588818975e-05
9.30932284839989e-05
8.23003043014566e-05
4.90774633590403e-05
1.06440082118295e-05
2.29805950417497e-05
2.30483010249397e-05
0.000145520273710139
1.76825020358019e-05
1.42438838035445e-05
3.81277827422891e-05
5.2721944670146e-05
2.78016517578592e-05
7.84031351501691e-05
5.95188880726059e-05
1.89721215821377e-05
6.1715668531713e-05
0.000142095069764748
5.78975684066643e-05
-3.76196625114978e-05
8.27972470532986e-05
