# Supplementary material for: Research on computational propagation and identification of mine microseismic signals based on deep learning
Source: PLoS One. 2025 Oct 22;20(10):e0334641. doi: 10.1371/journal.pone.0334641 (PMC12543183; doi:10.1371/journal.pone.0334641)
Supplement: S5 Data — (ZIP) [file pone.0334641.s005.zip › 000100800001639.xlsx_0.txt_24.txt.txt]

8.87577489352317e-05
0.000108500595895925
5.73420671841942e-06
-1.10813032383038e-05
8.67341394899177e-05
6.38466596619471e-05
3.20768572462405e-05
9.11107139777409e-05
9.06415372429463e-05
5.66620715647392e-05
0.000112402576284727
0.00014046328533334
5.60107157604289e-05
7.13075674981099e-05
6.82557622359587e-05
3.4182250594024e-05
2.80434752100127e-05
8.0770176636835e-05
8.04385577172862e-05
6.86292903681544e-05
5.46320313767351e-05
6.19054659136529e-05
3.20969533763512e-05
4.34073614472587e-05
9.59926362954891e-05
7.41245703299737e-05
3.25504897428891e-05
-8.71107761507986e-06
3.01649836836739e-05
-2.16848633451841e-05
0.000119058570423165
1.03318824561902e-05
5.89036431079167e-05
4.22694220656194e-05
3.01750286918753e-05
3.92541977347392e-05
6.02461982655907e-05
5.89315322475704e-05
5.18315909896983e-05
4.29508908819315e-05
9.99971488332271e-05
7.63820092860349e-05
5.66566748028717e-05
6.81093601464361e-05
0.000104876822537011
7.34793957830325e-05
6.01729191882189e-05
6.24227833837072e-05
-6.52935561138212e-05
9.02284931998094e-05
6.87386380151712e-05
2.61386963666533e-05
-2.44703565081201e-07
7.98540667711578e-05
8.67729364265067e-05
6.07427762832552e-05
4.51488176684845e-05
3.52750921272212e-05
5.80918776096762e-05
2.58316213545389e-07
8.42834531045562e-05
6.95291371207229e-05
7.78245984608814e-05
6.8937586397918e-05
5.47584789309127e-05
8.95405304173424e-05
9.06849844813555e-05
6.71407407594537e-05
8.21505658334598e-05
1.29238009928471e-05
6.68782936549781e-05
6.52884142920208e-05
1.06103841007583e-05
3.3088588108207e-05
-6.37950954641503e-06
3.07813775851822e-05
4.67900250108489e-05
7.41982360777878e-05
0.000134067770558965
-1.21038502124335e-07
3.90328489611345e-05
1.82623251268942e-05
5.00334602417646e-05
4.49155107648529e-05
5.73615245538443e-05
5.75895482526313e-05
5.47326312934257e-05
3.01586761574559e-05
5.67263932508166e-05
6.87416581769952e-05
4.92938623441208e-05
8.51149386230317e-05
3.81078315519822e-05
2.21349815299482e-05
1.4765743465883e-05
5.88169462995635e-05
0.000102103090381012
7.48367591784483e-05
7.56682797286718e-05
6.15424196756781e-05
7.29030234610699e-05
7.74576205838678e-05
5.32066918803072e-05
8.98896475652413e-05
7.75932034136007e-05
1.99046788617434e-05
-7.60952236597524e-06
5.21074567866788e-05
7.70122745124474e-05
4.15241043197646e-05
5.86558317983971e-05
0.000107682654222234
7.10405919480495e-05
1.79733325662211e-05
5.59047581134398e-05
0.000110665852693062
5.88350373919781e-05
4.62042769884455e-05
7.95860688094155e-05
4.18497625558822e-05
0.000107368756696129
7.17040448265187e-05
-3.32727842617788e-06
2.74026574595357e-05
6.05060728611915e-05
5.0226161060742e-05
0.000118546759215121
7.30320756620648e-05
2.52486950983962e-05
5.34536605671053e-05
7.8027695284288e-05
6.60330210384476e-05
2.3403943170249e-05
1.84376800141667e-05
8.93722724655832e-05
5.37366899852813e-05
-1.16461147073414e-05
1.09943489689988e-05
0.000104963242446339
6.06685967698529e-05
6.44321309078679e-05
-4.27153843734494e-05
0.000151259452457703
0.000113883132460907
4.23703339798548e-05
-1.55127790387614e-05
8.44937615749174e-05
5.98150731336349e-05
6.19916862314971e-05
5.26316985748723e-05
5.16363561637879e-05
8.07844993974426e-05
7.29443859958022e-05
1.37130580644249e-05
3.52123426279558e-05
0.000103732306576888
9.42558937025031e-05
5.95812670676135e-05
3.33053170657313e-05
7.58635483070545e-05
4.81647928674995e-05
6.33617774852039e-05
4.68745309650769e-05
0.000107638406269152
7.79897720031792e-05
7.17109239721916e-05
7.65523813990163e-05
8.60743198514784e-05
5.65973661958965e-05
-8.62514265685618e-07
2.69284330596169e-05
1.30406586426052e-05
2.47567228787968e-05
6.23191661094397e-05
3.19150198301074e-05
8.06121234566928e-05
9.70958245072802e-05
5.6320455603924e-05
5.72949774384161e-05
4.13817654601629e-05
7.41116906429036e-05
5.76608734487844e-05
5.43994484598962e-05
5.64194803022313e-06
6.03563260184521e-05
6.34473443609449e-05
1.66217482008616e-05
0.000102873335692636
0.000111329159497973
0.00011559469097684
7.58095564114089e-05
0.000102740104526957
6.65290092327107e-05
5.65790594627296e-05
9.30340333646391e-05
0.000115336557290261
4.04850282889573e-05
8.82332671016215e-05
2.98641266098881e-05
0.000147735671361819
4.57282213040494e-05
2.17156021726859e-05
6.35674106582184e-05
4.34526850483037e-05
9.02669628384435e-05
6.13977895350133e-05
6.69706358940369e-05
0.000119363083410882
1.08828870468667e-05
6.87099568141483e-05
2.786656858847e-05
5.0581795959474e-05
6.30045272822017e-05
5.80748123550012e-05
0.000104549673070489
2.24121476260421e-05
4.61283063128315e-05
-2.37330445251249e-05
6.24361363752346e-05
0.000120916843813671
9.42497084121366e-05
0.000110920269835653
5.80303630951988e-05
5.2103371302056e-05
2.53824576777252e-05
2.88549353755553e-05
2.12780467824048e-05
4.07018012755455e-05
1.4437377837306e-05
0.000105004298562981
5.80014840485708e-05
-2.24959854753664e-05
8.32161549815933e-05
-5.36472731017901e-06
1.57923640478755e-05
8.38979017850332e-05
5.52858825099221e-05
7.28267537214326e-05
-3.10220082249154e-05
5.4664223802172e-05
1.77046064626559e-05
6.26375600959348e-05
-1.05667665588166e-05
6.81684612948256e-05
3.73425388782448e-05
6.10785101893562e-05
7.67852937167831e-05
2.56416290688129e-05
9.70446766428518e-05
3.05918660864935e-05
1.48746022624356e-05
1.4511451158557e-05
4.1329231763455e-05
4.43734673906158e-05
3.93674145460655e-05
9.55528554538796e-05
7.37523544601008e-05
1.76840952461176e-05
5.4806485079574e-05
7.57539590257184e-05
9.856655651517e-05
0.000120309135167183
6.33314895557709e-06
5.45530739335864e-05
8.17068963932032e-05
5.28646057956819e-05
4.55430143896092e-05
7.89726770629634e-05
0.000119846609496945
1.46793802477884e-05
0.000115180940070689
4.33939637911221e-05
7.68290303062034e-05
2.46146025863124e-05
6.45499826000993e-05
5.29105427302782e-05
4.78252203976042e-05
4.56464606754925e-05
2.3132562281083e-05
3.86077931740295e-05
2.21625001762402e-05
3.80399989502235e-05
3.27698509200297e-05
3.77686243731581e-05
4.45530729726413e-05
-1.56311762237002e-05
4.40254984209223e-05
3.92073667778102e-05
-2.83633412173769e-07
0.000100730881177276
-3.10981857435188e-05
6.36709196871471e-05
6.46975713420472e-05
6.38646086453353e-05
5.26921367719284e-05
4.4757068050341e-05
5.62355515364137e-05
9.70162989246471e-05
-2.37103287599925e-05
3.79054969774927e-05
8.72300902860215e-05
2.58936726373063e-05
5.59691635823645e-05
3.58038718885587e-05
0.000103534644492072
6.87167113838233e-05
4.10930737075339e-06
0.000124838261020236
4.62361429389744e-05
5.73128202150043e-05
0.000102837090203141
0.000111210910178919
4.21630031238233e-05
9.03691913491589e-05
4.42796905087744e-05
4.48779234133325e-06
3.79428832439273e-05
1.79324709937815e-05
9.80291512628554e-05
3.37611200671887e-05
2.23793411410228e-05
3.23025268731982e-05
8.81978341816213e-05
9.51333554503699e-05
5.6143037327087e-05
6.94709069497326e-05
2.30410804292259e-05
9.80366412136459e-05
3.44454821822064e-05
3.51401500199286e-05
6.61780325795363e-05
3.2133566304677e-05
8.30059706065103e-05
8.13566686991162e-05
1.82131448551782e-05
0.000119537044154182
8.839213068975e-05
5.14788498150644e-05
4.06770931940528e-05
0.000104561364961385
3.09681869178598e-05
7.04746419054523e-05
8.48568625716324e-05
4.96880999612423e-05
3.11127404609436e-05
3.85371506742322e-05
4.48607203146489e-05
6.66504122528702e-05
7.75783785979259e-05
0.000104503986068386
4.93804962618435e-05
7.10471915309403e-05
3.86711948353019e-05
9.68787620735835e-05
2.26225094727263e-05
9.64936185161798e-05
0.000139425846189539
9.92425009802907e-05
0.000120621885712233
1.76660986545896e-05
5.57576457240366e-05
4.70243014488557e-05
8.13258020895603e-05
-5.50222075779296e-06
0.000104887704520146
2.49419974002094e-05
9.15874676655036e-05
2.25782765043685e-05
2.97230579961953e-05
9.97350761052963e-05
-1.67638611133298e-05
7.94817597628564e-05
1.94303846746673e-05
4.61615087063167e-05
4.40350988162237e-05
5.05223506876601e-06
7.36895860873938e-05
3.13913823790662e-05
5.5305769998934e-05
4.26710259426007e-05
5.13403119549019e-05
9.64196144765143e-05
0.000130460279783314
0.000104769286481648
5.46446677211172e-05
4.81924315066183e-05
7.23252631309326e-05
9.14043750304735e-05
0.000134471608623281
0.000115497928051427
7.21127163219531e-05
7.43145299077806e-05
6.89781468983232e-05
5.01477966668793e-06
2.11627385076205e-05
7.16717692111302e-05
7.90148000830828e-05
4.65420137483793e-05
8.34407378778582e-05
5.63958057021078e-05
0.000173388179024221
9.27195597245965e-05
8.64916873630512e-05
4.09680677983375e-06
6.17559019569201e-05
7.21041301922286e-05
7.33672026838646e-05
5.8888696026657e-05
2.06312956394083e-05
0.000123428492129105
7.07684543441903e-05
5.58056587239464e-05
3.90704998862233e-05
5.21600798365218e-05
7.75420253273739e-05
6.47449098068982e-05
7.85717007533576e-05
4.03041450682554e-06
6.22856127085345e-05
3.58579384033974e-05
-2.00074687407956e-06
7.59426517671808e-05
9.11027541042609e-05
1.42272120628793e-05
2.56734223469593e-05
9.24466115025773e-05
7.71758968424382e-05
6.37128038342105e-05
1.25720402844704e-05
4.62203085790933e-05
9.33081378036988e-05
0.000100833403602048
6.51191793804447e-05
5.69744975053936e-05
3.99296761532566e-05
6.96624741244377e-05
6.31887081602661e-05
9.79514254954652e-06
3.65378525598048e-05
8.76793927670414e-05
0.000105714607850245
6.23363540827552e-05
6.09103220349705e-05
5.81508081019952e-05
9.34780036724698e-05
4.36297269543118e-05
4.33878265120788e-05
4.71207099511732e-05
8.38016765179503e-06
5.29893585704743e-05
6.30886170066788e-05
9.60402066723027e-05
7.12516477469162e-05
-4.33780615708826e-06
-3.26348688214257e-05
5.19546061504701e-05
1.46013839028444e-06
5.30550143573385e-05
3.43385106886752e-05
4.84546585730478e-05
2.64208178767028e-05
8.45487425229494e-05
8.8783092851259e-05
2.1955767048947e-05
1.33411376677313e-05
5.77340726483205e-05
7.27758514364561e-05
5.11326904248723e-05
3.09648557638893e-05
5.48909793837572e-05
3.66773683368777e-06
7.61164057847135e-05
6.39761996037608e-05
9.02127361318334e-05
-6.7418715573193e-06
0.000103859338571898
6.93783646915529e-06
0.000100579812910402
3.68658683253317e-05
5.41859064430976e-05
7.90012021012434e-05
1.34899960506325e-05
-1.12068828418879e-06
6.64008597518765e-05
4.47583683903925e-05
6.27265614179918e-05
7.12635462353941e-05
7.36633175215967e-06
6.33415816340025e-05
8.35224965195251e-05
4.03582144797325e-05
3.94933697846055e-05
4.93940693664949e-05
8.20440409398188e-05
4.35175918736034e-05
0.000105942875333678
6.69571867641384e-05
0.000145558878140745
9.00111985001249e-05
2.99541686059587e-05
8.26612138847876e-05
4.04082681429201e-06
4.19694056723463e-05
6.57972077421171e-05
3.34650631879226e-05
6.41088768885423e-05
4.03795493457697e-05
4.60632984418077e-05
8.44893079226352e-06
0.000102030176348568
8.72312821217221e-05
4.80059373483208e-05
0.000112918926734399
1.88048046134518e-05
3.58808958247527e-05
7.56189751725296e-05
4.04765693714255e-05
2.80280998136295e-05
7.81199294220147e-05
7.86642343958324e-05
7.20131878982487e-05
2.57590024667042e-05
1.40562852721645e-05
0.0001182668756018
4.88783205184079e-05
4.38981627913742e-05
8.41634522314932e-05
0.000125531000318458
5.3945079718597e-05
0.000126182416690827
8.55033557610707e-05
7.42947689630319e-05
7.97393451522377e-05
9.57222634307681e-05
-2.03155059769624e-05
9.09074223833186e-05
5.05748849180536e-05
7.80000815174076e-05
9.95527764642467e-06
6.98818165702143e-05
8.4246415339718e-05
3.74730008937637e-05
9.72665903368476e-05
4.76287601944345e-05
1.31189862157212e-05
7.30616885553317e-05
7.79338654513089e-05
0.000106149156472623
5.8282404924771e-05
0.000113333491235528
0.000108957438424182
8.55541232296191e-05
5.01647978129669e-05
-8.51518400377549e-06
0.00010169045878846
2.50600591266746e-05
5.99332315550437e-05
0.000119895894842691
6.10934573841432e-05
8.26302052201896e-05
8.77227555407815e-05
4.58205105365138e-05
5.49103679066676e-05
5.13093095086408e-05
-3.85357847232598e-06
7.15299563611452e-05
4.64180623877646e-06
5.85486594169015e-05
4.70844245618332e-05
3.2401284887501e-05
0.000104372586407398
3.44029559603862e-05
4.81359892391524e-05
6.57808335868714e-05
7.57553732839022e-05
3.99841644705401e-05
2.65884317210423e-05
3.65252350291615e-05
0.000116805351054905
9.31962503630949e-05
5.6678323871137e-05
0.00012299565445014
5.01196385140152e-05
9.13285927597618e-05
6.95028600554307e-06
7.58961504144982e-05
8.33922552616049e-05
8.3948104330236e-05
0.00011061703850753
6.02072831797677e-05
9.94143127516828e-05
5.63037416630642e-05
7.79157962547872e-05
5.25702271288867e-05
4.39842570872684e-05
-3.80196678523142e-05
4.04283910340938e-05
5.83814920891143e-05
3.97278626943605e-05
8.99417676623993e-05
0.000148179610420576
2.98652199364063e-05
0.000144193120168223
2.99700640362317e-05
4.21896290295434e-05
2.01911021326622e-05
7.8882760633789e-05
9.91952381731139e-05
6.75020232313533e-05
4.7421610701919e-06
0.00011089115626511
2.03495464083157e-05
0.000120961638513487
4.63148131354685e-05
7.35548032706839e-05
7.37704550475905e-05
7.43041656992474e-05
4.44671508079663e-05
9.9872035940851e-05
4.17022853229849e-06
0.000103402316510637
2.39881390793546e-05
4.26062028602457e-05
7.30027874702894e-05
0.000112036762401774
4.82499161192543e-05
5.51059307116172e-05
7.68585611131487e-05
4.34986339439011e-05
7.70565634320977e-05
0.000100938688816166
0.000103240411235715
8.14963739906439e-05
2.0997216065797e-05
2.70359204869011e-05
-3.17661792714344e-05
9.6877397469128e-05
2.31190926645024e-05
1.02696587838252e-05
6.81318978903992e-05
5.68626357866671e-05
9.47798188472745e-05
1.85399553319337e-05
9.08368244335579e-05
5.46167981481732e-05
3.20038945901752e-05
6.26050984823711e-05
5.14187841467042e-05
4.41207116592746e-05
3.43920725006641e-05
5.10571156931561e-05
0.000119827641571859
4.81578457298222e-05
2.22691997954509e-06
9.60778714167793e-05
2.04156429384233e-05
5.87245984221549e-05
0.000111992784954812
5.68211793411322e-05
0.000105203454160099
6.99408934254543e-05
3.78858587744598e-05
3.64468634371281e-06
6.21061568385307e-05
3.69066470190049e-05
0.000115345121965932
1.2679335733198e-05
5.41866037487867e-05
3.52663530154763e-05
0.000100527506507066
7.20005296604299e-05
2.16413277398046e-05
4.08971260526497e-06
6.61180009207771e-05
0.000137178712689621
6.7271779645435e-05
4.75317468326003e-05
4.79723472689713e-05
9.47604399790568e-05
4.59349236343726e-05
9.18112425409941e-05
4.85556044702558e-05
7.1825527665652e-05
7.76218970910971e-05
2.97751856282872e-05
2.07908526911207e-05
5.40486653332255e-05
4.15079034567862e-05
9.52178781032674e-05
6.45303020914065e-05
6.48508998975947e-05
7.15603827149106e-05
3.65773295599719e-05
0.000112692753760352
3.17417102891905e-05
7.33342125176149e-05
8.05437815371095e-05
6.54466931327052e-05
7.1087566473411e-06
6.78453150648929e-05
6.98366634279524e-05
0.000103067784990532
4.44421878997883e-05
9.02641708437635e-05
6.16656354269378e-05
8.06981923194712e-05
8.79060554051954e-05
2.25766281311218e-05
4.59572641112465e-05
6.80119846485625e-05
6.66647978294036e-05
6.97690921057207e-05
9.53389630930904e-05
0.000101425636065381
-7.28416808833297e-06
4.45467438041837e-05
5.88235968335002e-05
6.18201159731822e-05
9.63509473845341e-05
6.27690534483361e-05
1.41429818641341e-05
3.74932371846093e-06
2.73234121609174e-05
1.90082734260727e-05
7.6078494848194e-05
6.49054744343157e-05
5.87885395092274e-05
9.14759009288865e-05
6.98456701196553e-05
0.000117717507533897
5.98532531877135e-05
-1.86167703752501e-05
5.96972049100299e-05
6.83513725300829e-05
9.17879377604192e-05
9.12038497160647e-05
3.52407156310977e-05
3.23912504707415e-05
-8.39504064972934e-06
6.91785274097669e-05
7.45009613057125e-05
7.02111002645001e-05
2.07998886153736e-05
7.7859182778676e-05
6.4339454743709e-05
4.70950176185131e-05
6.97653463800974e-05
6.25955804463711e-05
3.20365047660368e-05
3.29973151992139e-05
2.40872321729823e-05
5.92206710663193e-05
6.6187935445355e-05
0.00010614937605942
2.53988928063355e-05
6.46611106575834e-05
2.18193374972701e-05
1.83430363423553e-05
8.09870807840852e-05
9.46852404100488e-05
0.000137260136835344
1.0545579139421e-05
5.08476587930025e-05
4.62244142510879e-05
4.55293904293868e-05
2.13777055612854e-05
0.000109459501211214
4.47992655002708e-05
3.97479420433188e-05
4.97159708993618e-05
6.01472225667114e-05
3.14320617066683e-05
8.22661402160557e-05
0.000115969914382467
1.30280215551843e-05
0.000114711013885866
5.15693837877764e-05
0.000128253223167963
-9.04939122590108e-07
7.18077768735917e-05
9.14493514056743e-05
3.87800767103428e-05
8.1136683908718e-05
-1.28192825803883e-05
2.99472705833592e-05
5.70801357236599e-05
6.75282706622583e-05
2.87000872962135e-05
0.000102490042089509
3.39895469547004e-05
0.000113310477262478
0.000110912296509471
0.000112248619661539
9.61667715348133e-05
7.6878372645979e-05
7.23866898352885e-05
0.00010577895960978
5.31794992123672e-05
6.23896099638026e-05
9.14827172969922e-05
0.000110223060630765
5.76834566180476e-05
9.8906757352688e-05
0.000111971452719757
7.28027866173067e-05
6.23208534070297e-05
6.51063255989769e-05
6.46560642787835e-05
8.15142871744312e-05
2.88957469987669e-05
6.11936016601678e-05
5.64335386658988e-05
5.83420228559567e-05
3.99885468454217e-05
3.77383677140769e-05
4.44737733138775e-05
7.12815101403024e-05
7.40663755453479e-05
5.59299398963565e-05
5.95407789546943e-05
4.26937947614119e-05
6.44097616307288e-05
6.26472221635586e-05
5.42729592267792e-05
7.16903689094003e-05
8.35928659616543e-05
5.45198310435033e-05
5.3608369849404e-05
2.81725824826227e-05
-8.91919601690167e-06
3.14111166599227e-05
1.48149693866043e-05
0.000101395105203666
8.65803924297628e-06
5.6024111225076e-05
4.93267065233189e-05
0.000108172769205898
3.34970361720174e-05
5.01504853372993e-05
0.000110851165205114
4.60525007106891e-05
1.64056137799483e-05
0.000106884176255941
2.45091967387806e-05
0.000103639580434377
7.1319261416776e-05
6.98021159322408e-05
4.36318484801855e-05
2.70052224889258e-05
5.62909260562217e-05
8.77674505499793e-05
6.73458787384604e-05
3.51149296922729e-05
4.67148810526621e-05
-3.40114604833736e-05
2.46540253116978e-05
6.77831019538358e-06
7.74348680153215e-05
7.2777187937202e-05
5.37917822112876e-05
8.97724765644282e-05
3.8419656325055e-05
8.46628661427625e-05
1.91371059259709e-05
4.8559949459117e-05
5.00368548414417e-05
5.69373241569887e-05
6.88568034913364e-05
4.0025496327665e-05
8.44061502886955e-05
0.000114226921096255
5.66852684256171e-06
1.81528785563667e-05
9.69088716514426e-05
7.55040556095433e-05
3.18653293910131e-05
4.61141897420952e-05
7.99922061701373e-05
3.74605751540421e-05
7.30118948575439e-05
-5.28247581858181e-05
5.7839099284242e-05
8.65946893298879e-05
6.69314921741262e-06
2.49297919528054e-05
9.02242102983665e-05
3.91901339034279e-05
6.45936278981604e-05
2.45237065595359e-05
2.6297670784283e-05
-1.17275960878486e-06
1.99468055698439e-05
3.07203034816844e-05
0.000101434845865798
6.91410142144796e-05
3.57424491663258e-05
0.000145976806231895
3.93402464533002e-05
7.56040523559522e-05
6.26507230316982e-05
5.18872604431184e-05
0.000113657854120293
6.63193324063799e-05
6.22124127632394e-05
4.4662865071282e-05
1.5196307452149e-05
3.68289745326762e-05
5.46322525696434e-05
0.000114244230315297
7.04751335029049e-05
3.26553612806769e-05
4.48754828337717e-05
2.8068585316704e-05
6.32490084063747e-05
3.17605421936931e-05
6.54080549141746e-05
6.6221816815048e-05
9.42710861134192e-05
7.95288673652573e-05
6.90390475510345e-05
3.95324884517964e-05
4.18143014463778e-05
6.04194666643198e-05
5.04384783938769e-05
7.9150470047535e-05
7.19849792489539e-05
9.66195854907683e-05
9.39632634100592e-05
0.000103105298303276
7.79561958977763e-05
8.64763100679437e-05
8.66295947116812e-05
9.44366013689431e-05
5.53212010717636e-05
8.55154437565266e-05
9.73882395120894e-05
9.77181598642831e-05
4.42008334067353e-05
6.71360081779338e-05
2.31485091641831e-05
-4.13704416158067e-05
3.95108522599991e-05
5.44989066632817e-05
5.24767105724224e-05
-1.12181953033088e-06
4.91096802978005e-05
8.76923892886074e-05
-7.60338565345185e-06
8.29387780616722e-05
3.58955767046288e-05
7.83356788950707e-05
2.74398617906798e-05
0.000107795314135736
4.97593945628178e-05
8.54476352360699e-05
5.56416774449615e-05
8.24242546412806e-05
-1.84511193591991e-05
6.2527819944418e-05
0.000114476293585903
8.77945247466927e-05
3.61660899611236e-05
0.000121399630246704
0.000104730457756607
8.79998288010255e-05
5.0761449317313e-05
2.81112009684002e-05
1.03074658377997e-05
2.37210363309651e-05
8.71961296485844e-05
3.02089841879191e-05
4.16390504818207e-05
7.82503653878409e-06
1.92629189475203e-05
5.96874190369046e-05
7.81001029058515e-05
1.43109355040924e-05
2.00084529781934e-05
6.85830196447016e-05
1.33004758111081e-05
6.61220365886528e-05
3.25482519489599e-05
-6.86712479683806e-06
3.99954188905642e-05
7.27557059349838e-05
6.16797242817857e-05
3.34214128198525e-06
8.73254928459944e-05
6.75152814584295e-05
4.93522900514222e-05
6.39428466172385e-05
2.12327272565254e-05
3.76225900556806e-05
9.4416610360932e-05
9.83387732530206e-05
6.82463713362943e-05
0.00014095900804831
3.4327775356835e-05
6.29151375934339e-05
4.87259775305104e-05
1.88789753439112e-05
0.000130075787281963
8.54563802410796e-05
2.38710567892847e-05
0.000104740928834784
0.000130273772865144
2.7958503544701e-05
1.50661190093743e-05
6.17371373935643e-05
5.73088032494546e-05
0.000153594240928917
4.13527137379464e-05
0.00014271900865927
3.92150275334647e-05
6.64221135130568e-05
1.82532115703731e-05
9.24583583371825e-05
8.22382840832568e-05
3.75104642852415e-05
3.28649405179855e-05
-8.95025707716855e-06
9.2584854435088e-06
8.84637972252703e-05
5.44510699353895e-05
3.46531572487316e-05
6.4345505501939e-05
-1.80895376830772e-05
4.53411914897784e-05
2.91594526990602e-05
6.81198249035983e-05
0.000125167829416407
1.09169829561253e-05
0.000104158529804085
-2.38465028348746e-05
3.57111632708845e-05
4.25566885164156e-05
6.17827862304243e-05
7.63048301278126e-05
9.55461848894778e-05
0.000115770971854758
7.07891157597025e-05
6.52797808098992e-05
0.000124707492849144
4.43590346130262e-05
3.96180162996109e-05
5.72549790312434e-05
8.13690954954905e-05
-2.07141006310938e-05
8.89934293724268e-05
5.84481008355873e-06
6.20554789357576e-05
7.358674525706e-05
6.94627267004364e-05
1.96705527680924e-05
5.99253709900379e-05
6.33860340716899e-05
5.4562101307121e-05
3.8020157215993e-05
5.43186432212491e-05
9.56238392952277e-05
5.4261749591251e-05
4.96376119334653e-05
4.18859763446169e-05
5.71565426129635e-05
2.49420884930338e-05
2.06485738322444e-05
8.69396963210307e-05
9.46748511187354e-05
3.81383331699811e-05
4.8650389264938e-05
4.34556045979663e-05
3.68063422651557e-05
6.02960317309467e-05
7.36594071665298e-05
3.27183690614743e-05
4.31677675782553e-05
4.51202979114084e-05
0.000101409474420708
0.000121762007686285
-1.37924048632656e-06
7.63237367110808e-05
8.69289033356702e-05
1.28409909964354e-05
3.35671541165947e-05
6.94478009525414e-05
6.87088009819661e-05
4.16819202910139e-05
6.10582265367881e-05
4.87449860566128e-05
4.47274256820637e-05
9.21521208597277e-05
6.0749193321455e-05
9.07300860512055e-05
7.76427846192282e-05
5.50738423184485e-05
5.72761895332107e-05
0.000106244244016698
8.11301598697212e-05
4.52906046176591e-05
5.82461143050326e-05
3.55888690741935e-05
1.31717008567956e-05
2.66773876465402e-05
7.89275516506146e-05
0.000104918623714696
4.35111628893297e-05
5.96749876619801e-05
9.05820508502914e-05
5.82970490589476e-05
4.23111346382337e-06
5.25241572995701e-05
0.0001006101236975
7.22395442278149e-05
-4.26362434614477e-05
1.75643936133671e-05
2.83426169064102e-05
6.81026761233255e-06
2.97476085430542e-05
1.56344711210194e-05
6.24644295575872e-05
5.46151337559519e-05
9.57851189425402e-05
5.17626209594023e-05
-1.65994685779762e-05
8.62774844974535e-05
-8.71550115799145e-07
7.63778679484031e-05
3.25012601814228e-05
1.59148011159112e-05
4.76616208925649e-05
6.84638760309397e-05
4.64187466962872e-05
0.000124840259835667
3.07209076176748e-05
6.71129818437205e-05
7.57517648839034e-05
8.52183944042641e-05
7.73004634222906e-05
0.00012768663197189
-8.6142682737493e-06
5.52087269653294e-05
0.000114374364089322
6.42917855863898e-05
4.98690341357232e-06
9.2414176337484e-05
3.20927704633147e-05
0.000118712380388937
6.83661086057781e-05
6.22156038147253e-05
9.90447279078203e-05
2.60014451753183e-05
4.32107756271104e-05
3.68462847311466e-05
0.000115544376658
5.60020328250445e-05
0.00014767996664347
6.25536545888196e-05
8.95723057143023e-05
7.43706410991063e-05
3.76345357177925e-08
1.41433393658178e-05
2.69187014150918e-05
0.000123543989725187
5.3489932573463e-05
3.93604507884646e-05
2.06367081860152e-05
8.00001996966521e-05
4.92294168105751e-05
7.22389168913671e-05
8.86705378025972e-05
-2.06183704680817e-06
-8.00017035302455e-07
2.07440903388088e-05
-3.53240068644811e-05
3.60730913407968e-05
6.3870142989472e-05
2.25779858191484e-05
0.000100794101439415
4.04632570634186e-05
3.87363900652949e-05
2.80686693346656e-05
8.10857751610757e-05
6.09444403761577e-05
0.000109363369650048
9.67279881727629e-05
0.000111338768149199
5.68780989365305e-05
-1.13050100250741e-05
7.54346374461929e-05
4.93172716301434e-05
6.97746910434004e-05
2.37113352279062e-05
1.07953978348864e-05
7.39858220960497e-05
8.90389627974737e-05
-9.36451939679408e-06
6.93982800580112e-05
2.1172659829793e-05
4.65136692338548e-05
1.63306482578566e-05
3.73706136649429e-05
4.18581687745879e-05
6.3344819649719e-05
3.40753797784089e-05
0.000103216102714025
5.7617721586966e-05
1.98345310403394e-05
6.23744651990223e-05
1.90610876606399e-05
7.56131439612924e-05
5.95848407894365e-05
5.87639636193073e-05
9.72868684548007e-05
0.000108082630420114
8.30505359232093e-05
4.43176781688017e-05
7.31467724773002e-05
6.37194201786204e-05
5.98256172974815e-05
4.84944373820532e-05
7.97304292221944e-05
3.64791617262295e-05
5.1026586934905e-05
8.17945241783345e-05
0.000120961660522997
5.13652217201832e-05
7.7796655329656e-05
4.28173928815251e-05
0.000104017574694113
3.2438559583829e-05
0.000105127404321689
1.7470029451849e-05
-8.69871805372076e-07
5.74106212101637e-05
4.2323922854723e-05
0.000107749553696119
4.31098142286038e-05
8.4513788817477e-05
0.000153641825727336
4.69551537857322e-05
5.25441856525662e-05
7.11573310615575e-05
1.47149669425008e-05
2.87016136975083e-05
7.03658453792061e-05
2.1299528406964e-05
2.78910461071461e-05
4.40387123672055e-05
9.94049700799925e-05
7.48208293151576e-05
0.000109698872114725
9.58648204698963e-05
7.55749082182343e-05
0.000102489316113538
9.70312009028502e-05
3.21832217794594e-05
0.000110302837844701
5.72265899926746e-05
0.000131229704461847
8.6476944489008e-05
6.67947784035032e-05
8.79538749197592e-05
0.000116917434474333
7.21311898180015e-05
4.64861445176864e-05
5.57697865668869e-05
3.60410315233839e-05
1.99638004295503e-05
4.65075809873819e-05
1.37910953285219e-05
9.11012007341417e-05
0.000111989082827559
6.69303336947037e-05
3.47030369189849e-05
5.69314256348493e-05
0.000118047007665136
4.8323285656576e-05
1.9931971734905e-05
1.96611319918967e-05
7.28376825613083e-05
4.85097821550547e-05
2.99843956621749e-05
5.14599529864182e-05
4.65708064428221e-05
5.02037401938424e-05
2.54277902030636e-05
3.17816689832746e-05
9.55701964687323e-05
9.66053397479821e-05
9.01229794503951e-05
4.47363660552489e-05
4.81311986142205e-05
6.23237792894288e-05
4.4610178603212e-05
6.24390061741798e-05
7.28263664315763e-05
7.04410048518533e-05
4.26294007989795e-05
1.40159350790772e-05
8.6027977960598e-05
0.000102627257266813
3.90904470333712e-05
2.27471241072515e-05
0.000118316287586992
6.49022685525883e-05
-1.2525068400167e-05
8.64350945897717e-06
8.82947809609369e-05
0.000100599089407896
6.63253540136929e-05
8.39454517297085e-05
9.71933695119726e-06
5.66214794652146e-05
8.99153736021321e-05
4.32923427944649e-05
5.47873750453655e-05
4.90387156962739e-05
8.86845309356336e-05
4.05943964077339e-05
5.50659413580796e-05
5.49038509035993e-05
5.22034264436709e-05
5.56142076853466e-06
0.000119921479742674
2.38296202317709e-05
4.95399891411365e-05
4.9973224633612e-05
0.000122492741989681
5.43611321564443e-05
0.000112964146915687
9.00064579501356e-05
4.94749816644157e-05
3.59868730942776e-05
1.03532285453138e-05
8.76649155124976e-05
0.000103870494577923
2.5098609127291e-05
5.24592397555954e-05
6.4830345975607e-05
4.22286149573951e-05
4.77900296764432e-05
0.000115532759800907
5.86327034427974e-05
6.88461722294984e-05
5.095811067652e-05
2.61400611061617e-05
7.94572433109747e-05
3.61525254345216e-05
0.000114239871502468
6.00546909104559e-05
5.71764595005309e-05
-3.57057929304103e-06
8.17562593169224e-05
5.506985920021e-05
5.9623935404808e-05
4.92528338319305e-05
2.09193267005686e-06
5.71682501317308e-05
3.59702329432147e-06
6.86696244359413e-05
6.60951610123516e-05
7.90875896506814e-05
7.33402855252913e-05
3.7631180577492e-05
9.34781466851057e-05
6.56076636598257e-05
0.000113708393766784
7.91766706023051e-05
-6.96891989398937e-06
7.88087977976064e-05
3.60279221341148e-05
1.82221627511388e-05
8.07045122971871e-05
4.59274868333333e-05
5.76908524484032e-05
2.95704626408204e-05
5.59310081657916e-05
4.18828649847521e-05
7.05326433143899e-05
1.15524190854322e-05
9.63564810694992e-05
4.57739036012046e-05
9.91948221586745e-05
6.20353470534e-05
1.27770062828527e-05
7.90648294215104e-05
4.65038605077951e-05
6.36946151717062e-05
1.76117236620508e-05
3.45465182946263e-05
2.38663692861356e-05
3.99200216281786e-05
8.19552284012545e-05
8.12424403537139e-05
9.05377502862531e-05
4.60358369979012e-05
8.21928319185028e-05
5.83463334361191e-05
0.000104560470919332
4.10526481254342e-05
5.39394371468013e-05
6.72535454409257e-05
8.06402054603102e-05
0.000153079196699113
4.08597193915085e-05
7.64137070636938e-05
6.4510574622043e-05
2.67101389005215e-05
5.37362641047711e-05
9.25702998816878e-05
8.6579125374304e-05
9.22460709694168e-06
5.5453845731607e-05
2.5393170891813e-05
4.02577463355684e-05
2.42670644220545e-05
7.94137807584371e-05
4.36411257075726e-05
7.03724315592589e-05
1.56688335027e-05
9.41699659039074e-05
6.17380855068996e-05
6.05438207013329e-05
7.50248120783884e-05
2.0153789334423e-05
7.28924028223854e-05
7.97682841563875e-05
5.31666087887484e-05
5.76834626349449e-05
3.03341465328361e-05
6.82793916692348e-05
6.05756300634844e-05
5.03941811423154e-05
7.35299961573469e-05
7.26877336614214e-05
1.25289492547688e-05
6.32256428523756e-05
4.82710902687815e-05
7.10951811912686e-05
6.83596160827623e-06
0.000101654380039419
7.53321565568039e-05
3.05535865549096e-05
5.27963515411455e-05
7.36525791095231e-05
7.71831870936194e-05
4.84210508230249e-05
6.0095491090189e-05
6.29312932428091e-05
8.46414177441313e-05
0.000105766999201081
3.25451794090809e-05
5.40197565691797e-05
7.47870169114229e-05
-9.0856735692539e-06
8.98281953415817e-05
5.58866526177966e-05
7.99145007014057e-05
4.67279831833494e-05
6.19278310469916e-05
6.92075741109204e-05
6.82433941860536e-05
7.47534628903606e-05
4.07709651985201e-05
6.59439748576602e-05
9.96612110792917e-05
2.58938067268303e-05
-1.39332321427143e-05
4.80604595278772e-06
2.10528247256624e-05
9.95187611114008e-05
8.51152270637718e-05
4.98027195010953e-05
4.70199832091618e-05
5.72167973423242e-05
5.96488629903013e-05
5.84635738179967e-05
4.94844715840067e-05
4.68993081922246e-06
2.13565184353891e-05
6.29040049868457e-05
7.55980510683384e-05
1.39314800477301e-05
0.000109350921039235
-2.50397851189434e-06
9.71812533200998e-05
5.5378028313032e-05
0.000106451427096849
6.35919485912483e-05
8.47914081337471e-05
4.70056830296685e-06
0.000139094669832259
3.55783721780469e-05
7.34994359804577e-06
0.00010625900885319
4.94964924060234e-05
2.4342375642489e-05
8.51490848129289e-05
2.19897761774298e-05
7.05246729196894e-05
3.93867882019221e-05
2.05637411105923e-05
7.10537347071638e-05
8.42095497763291e-05
6.05905966857911e-05
3.24878010632434e-05
4.95684101560125e-05
6.06584406797668e-07
2.96664094273379e-05
8.76868233324947e-05
5.82593127070414e-05
6.8207072766553e-05
3.85557144500804e-05
3.11637483101719e-05
0.000103936344080292
7.12736930731127e-05
2.06193500210491e-05
6.17596231915027e-05
9.47579504732045e-05
5.45117514856756e-05
1.88373455762133e-05
4.26593104027507e-05
3.95312308921972e-05
5.70335144660534e-05
8.18429250418945e-05
2.97353763159769e-05
8.8756209767366e-05
5.25178662372621e-05
8.14536429516016e-05
8.14711861830436e-05
7.76288887634702e-05
3.10970099769969e-05
9.52711184604834e-05
6.29022327876609e-05
0.000104822217698245
4.02127368961755e-05
5.52548678077551e-05
8.11616825874759e-06
3.73113096262297e-05
8.25410711072967e-05
7.95826398136807e-05
8.20470402269169e-05
-1.34847011564839e-05
4.08490670799423e-05
2.92323579069805e-05
2.47367847666626e-05
3.13872918490671e-05
3.15094354387638e-05
8.82148750078134e-05
3.76309004615676e-05
5.42463168442931e-05
0.000102686468782562
7.47919450876467e-05
8.61162508562261e-05
5.63089431718763e-05
9.31174463847135e-05
8.25956725489325e-06
2.96501291001104e-05
7.11842396293941e-05
4.15565089405344e-05
6.25924202482842e-05
-1.17820410298587e-05
2.78536204847747e-05
0.000108105472936238
9.23046996648429e-05
6.83188732238972e-05
1.96812973512703e-05
5.02041520015924e-06
2.12513980206157e-05
5.98010243513336e-05
7.8484482103405e-05
0.000146281941054102
9.23835946300456e-05
2.1502904382559e-05
6.68151315010911e-05
9.59911654964689e-05
6.65438181395253e-05
1.72676991977204e-05
4.22754726128907e-05
7.44771662591826e-05
0.000100702869321059
0.000109065278499205
0.000102306872869359
3.94166320409238e-05
3.34861318964249e-05
5.00668964762958e-06
5.61822827053698e-05
0.000103461675217643
5.18545230696873e-05
5.31291338149628e-05
1.13681346860284e-05
1.01657480566112e-05
5.39725901413183e-05
5.38115020710302e-05
7.45439563265684e-05
1.31900787390655e-05
4.56136266692755e-05
6.50167688931747e-05
7.5448353056137e-05
6.7476832365845e-05
6.8201272976806e-05
5.45220413719712e-05
3.2415725569399e-05
0.000118477426281127
3.38024494816654e-05
6.42260644447602e-05
0.000127154621136037
1.85815773160571e-05
0.000101981537879937
4.56054389444305e-05
3.36798508830611e-05
6.66525350171624e-05
4.7097071617739e-05
7.11110464573768e-05
0.00012517516694424
7.4303423147048e-06
5.34221082986224e-05
0.000107900991857388
5.41586060612412e-05
6.92413811724104e-05
5.43916125189188e-05
9.04483216741694e-05
7.96668054345728e-05
4.67095565144923e-05
5.47273793446744e-05
2.78709755126606e-05
6.97859554679052e-05
9.1354494980863e-05
3.59527982893579e-05
6.37257017182444e-05
3.72874756303211e-05
3.05329278806738e-05
0.000114883247743683
4.03313102981491e-05
6.94110397280614e-05
9.20651587333065e-05
6.02367534356303e-05
8.52253675651383e-05
7.79262390499006e-05
6.12186989218357e-06
6.26402228698948e-05
7.23964022871059e-05
3.40468148875822e-05
5.07053961089492e-05
9.1480466531001e-05
5.57272994977881e-05
3.32527751271886e-05
5.11070765649354e-05
4.42355544792908e-05
0.000106877795860353
6.89239343124815e-05
7.63430192309729e-05
5.14966726985799e-05
9.93049416519275e-05
5.1033771740265e-05
0.000106483439577329
5.38582515322707e-05
-7.35062451658601e-06
6.05311660211693e-05
4.98582184542675e-05
3.35142110153974e-05
5.87053954504888e-05
8.6204555985184e-05
-9.59435647445329e-06
7.18321110096215e-05
1.06866178026233e-05
5.80442909038319e-05
6.74481588191527e-05
5.92150664872837e-05
7.58450782794535e-05
8.23763207617666e-05
5.87965142100449e-05
7.25725975776142e-05
5.1694603820803e-05
6.00737302357442e-05
-1.64636336663123e-05
6.14546828148931e-05
5.97698245677661e-05
5.77861135326417e-05
2.61193559272612e-05
3.69354139495655e-06
7.94043427028401e-05
4.794923455513e-05
3.39116970721379e-05
4.772350460518e-05
2.40681170281711e-05
7.13344241696901e-05
7.92609985761368e-05
0.000100456692144682
7.86823857635836e-05
3.64585879074929e-05
9.8888822490178e-06
8.62721628780341e-06
2.44312878962445e-05
1.52838572964502e-05
4.12619578847842e-05
5.87638106949453e-05
6.61152841195992e-05
6.07871460882957e-05
3.97300023220858e-05
5.78868199976942e-05
-1.18827358658653e-05
0.000124977863112917
4.32938971513868e-05
5.69676688608424e-05
9.88243401271103e-05
2.54228690011769e-05
4.95724491915569e-05
2.06862778868139e-05
7.52617998854644e-05
7.88646931008492e-05
0.000105679379003511
6.77351487912165e-05
-6.83268226148113e-06
0.000125187918579548
7.73204154630676e-05
6.11613041578475e-05
7.49483989834232e-05
6.30480276313738e-05
4.78152625677054e-05
8.45261059744332e-05
-2.86028393449116e-05
6.41603470028145e-05
0.00010042962132621
9.83485932944177e-05
0.000130510559971115
6.69162382203803e-05
0.000113024572263948
9.76086361231105e-06
-1.32634971565633e-05
2.90568137583091e-05
4.6688725159796e-05
3.19416949335009e-05
6.21688550484776e-05
4.47785968165338e-05
4.30560403661649e-05
5.8383668355796e-05
2.59179304450645e-05
8.06319696678656e-06
4.41232109460302e-05
6.21329827044391e-05
7.9346769705977e-05
6.64486510685648e-05
-1.16551695544176e-05
5.91181679013998e-05
8.28767981791681e-05
0.000101185009653612
5.40772080625202e-05
5.82875516375209e-05
4.65280596707861e-05
2.80996151576394e-05
7.5913356844399e-05
6.51088570757047e-05
6.73036121571756e-05
6.74868448952481e-05
7.98979096660174e-05
1.92826781667073e-06
9.4415838331665e-05
8.33145760261164e-05
0.000165019252799647
4.71138208102396e-05
8.80089585724485e-05
7.21178031793965e-05
3.48813826253604e-05
8.46915780683198e-05
6.01495853770763e-05
0.000118560933413428
3.73411113577393e-05
0.000124676030943541
2.59712203621453e-05
0.000102435008836336
7.29884390461635e-05
4.00037992142345e-05
1.81602868791636e-05
2.54418204258891e-05
6.30869676569682e-05
4.59876492282336e-05
2.71662036738438e-05
1.89615427086027e-05
7.91415039243965e-05
-4.79371675152413e-07
-1.83116734362433e-07
8.70472277157228e-05
8.03348190853663e-05
9.59779937312457e-05
5.60928294144737e-05
1.17269665547684e-05
5.80355354034184e-05
8.98958403502699e-05
6.83915526226135e-05
0.000103413485297512
8.14623175627705e-05
1.97678417541444e-05
5.73402360317783e-06
5.24142773680938e-05
0.000108714013356674
9.20674687806229e-05
6.82994568271616e-05
8.27791105519496e-05
3.58727475405487e-05
8.46555401496458e-05
5.9531063597661e-05
6.92233334003829e-05
7.09315746067654e-05
6.68113209880371e-05
6.6128900585446e-05
8.70192411858986e-05
7.82514869702373e-05
3.94949724231416e-05
4.62668576996303e-05
6.74953758815996e-05
6.0047428252988e-05
4.49751211702983e-05
3.44516729008496e-05
0.000106381333850988
1.71107153068574e-05
3.09571143573132e-05
5.20760799040334e-05
3.20433793949472e-05
6.58060340745189e-05
1.85961747685839e-05
4.78986897945115e-05
0.000111295474819793
5.17944238145115e-05
5.8628823958359e-05
8.0071014313004e-05
5.11581462862497e-05
3.87276690236389e-05
7.82004166559883e-05
5.29743599398711e-05
1.31835642441153e-05
5.59722993379759e-05
9.14598150835312e-05
9.44697460694824e-05
1.9776376288717e-05
5.65574425173682e-05
4.15233232981894e-05
2.02707925342764e-05
0.000107584320404514
6.86710811009612e-05
6.68634772160556e-05
7.96894267200584e-05
6.43137617837225e-05
7.79057722809942e-05
0.000114380447659703
2.66033699003132e-05
7.11448045705613e-05
6.1301570707553e-05
6.46595699071345e-05
9.48559487609406e-05
-1.52377057872317e-05
9.10536301541704e-05
5.07620107493586e-05
4.94564360302485e-05
6.46906068069416e-05
6.00698433384332e-05
3.62287832090749e-05
0.000119439236562759
6.49554597859994e-05
6.77512152946018e-05
0.000120860850114724
4.65702755131075e-05
3.0790664121707e-05
6.48315965080093e-08
1.79388284063496e-05
-1.3159058031717e-06
9.95744216697598e-05
9.02346622668453e-05
7.2782797097497e-05
0.000104093195546071
0.000132782005433259
3.1241485384896e-05
5.34763322628217e-05
9.47987284224662e-05
5.47122345600113e-05
3.33725303245007e-05
4.00233412424872e-05
8.06495668606241e-05
4.60347060475083e-05
0.000104105683771128
6.67802950592124e-05
0.000115051385460469
8.85561256666594e-05
9.47079991398684e-05
8.86454496009958e-05
4.66414058825696e-05
9.05136095900907e-05
9.7970911744126e-06
6.87724137370171e-05
9.33299006263037e-05
7.65237968828429e-05
4.88453537691635e-05
3.63060432252824e-05
7.27084998581568e-05
9.75889880115531e-06
2.83964779686827e-05
8.5072482702133e-05
5.29839822956807e-05
0.00010382276742693
7.86908808216461e-05
8.26138539209887e-05
4.52443768553159e-05
-4.16990897694056e-06
8.46803222157159e-06
6.59047707263056e-05
2.85971352494704e-05
8.06353418071799e-05
7.86783435929773e-05
5.77491755637147e-05
9.02997420801968e-05
1.6153060118032e-05
2.08996913248245e-05
6.36637275159658e-05
1.16380600343909e-06
3.95070483062264e-05
7.25761865430994e-05
1.77301618182015e-05
7.78782558483842e-05
3.82609183311516e-06
8.37479829380737e-05
1.71248743493877e-05
3.24249049584277e-05
6.15354964551931e-05
5.09880351065502e-05
0.000107338655073419
9.97665485893013e-05
4.0206906114493e-05
9.14795985951588e-05
6.47176583774856e-05
-1.15421702822626e-06
4.96335642932278e-05
7.52903939846185e-05
0.000110030973785483
-6.73822461284195e-06
7.63394310713985e-05
7.50347499443714e-05
0.000119412217743401
5.06341266809487e-05
9.38951193983175e-05
4.71667815226029e-05
9.27218970650641e-05
4.41563722770355e-05
0.000104375808874505
7.88508823958397e-05
7.36124082991881e-05
4.37193198412539e-05
7.68465645613126e-05
-7.48163913312622e-06
3.99777475431487e-05
9.0090369805736e-05
2.20410521648866e-05
6.18249227414785e-05
4.79441371490396e-05
1.75308690153964e-05
7.63908446930666e-05
6.14143083062276e-05
2.93444828788972e-05
4.99504402670294e-05
7.08121582859397e-05
3.83825265993479e-05
1.04444256343303e-05
5.93534952556598e-05
2.12124625166071e-05
5.99328124124954e-05
0.000107565693174106
8.4920905951928e-05
3.60535436836501e-05
0.000101286418211807
8.2186010581089e-05
5.41159991104732e-05
3.83546785802954e-05
9.64128316275797e-05
8.85335332380306e-05
9.97545811815962e-05
1.010973104242e-05
6.02970548625299e-05
0.000104683081512874
9.10871777262244e-05
7.95394756349174e-05
7.45284781881662e-05
4.22256820500434e-05
0.000126764568520468
5.04633540258672e-05
6.05767147971771e-05
9.39064871265677e-05
6.98340629290155e-05
5.04835227573092e-05
-3.49418806699741e-05
4.03025378466025e-05
-1.3267555809418e-05
8.01955021263171e-05
5.71401568842286e-05
0.000142417864656202
7.12130997532502e-05
8.92918354930025e-05
0.000100552748024185
-7.48301725794596e-06
2.1248530586432e-05
0.000115103738468183
0.000113688050841825
2.9895802727488e-05
-1.1786836873271e-05
2.59185353814211e-05
9.28805748181727e-05
3.35647658930623e-05
4.95480314140545e-05
4.47594936485887e-05
7.29715953759972e-05
0.000128219902535946
5.72979375520871e-05
8.58656205138032e-05
0.00012017467008946
6.62687148457348e-05
3.57348562113031e-05
7.11473142587604e-05
6.26446278214208e-05
4.25911702711734e-05
3.95591221983873e-05
0.000121571781517118
5.12767716883279e-05
4.52457349913561e-05
5.31196082041565e-05
6.24129655058695e-07
7.38680027158303e-05
5.98227279566968e-05
0.000104975270297276
1.8158627603702e-05
4.95387463628521e-05
6.69427102752676e-05
2.632680825772e-05
4.55139231157109e-05
6.06210610381878e-05
7.45261286236285e-05
2.66079848540721e-05
8.06461088905649e-05
7.56762874384906e-05
5.80842548624791e-05
8.4373563180442e-05
2.41974217429507e-05
6.6306895994496e-05
2.25812542409985e-05
0.000148937513770822
1.55075926067012e-06
9.1879814868093e-05
7.69056916677238e-05
1.53140601333337e-05
3.61687881621598e-05
9.66951912668033e-05
4.69552936636964e-05
4.88616668807448e-05
5.75571050222202e-05
0.000108692405167735
6.33974381953515e-05
3.00526486416969e-05
2.99674948344537e-05
6.21336733059843e-05
7.37586581240409e-05
1.5066863186697e-05
0.000135932991808242
1.37751708508843e-05
5.64526750331566e-05
6.84259426312825e-05
9.20727768427362e-05
8.60847004943158e-05
7.39873784001039e-05
6.35559128018656e-05
2.7617984965931e-05
5.76135121230065e-05
5.49150737665263e-05
4.00186643295031e-05
0.000115524879042453
5.40023226657455e-05
5.45379556556488e-05
5.42257544694087e-05
6.12851818547106e-05
6.90409030378939e-05
4.98443539109878e-05
4.03285945609835e-05
4.85156909881782e-05
2.91887045427476e-05
5.82343978675026e-05
7.71033864425344e-05
7.49828292181419e-05
2.50802716221181e-06
9.83230227712078e-05
3.97022569809272e-05
2.83927921469681e-05
8.75240094169256e-05
5.08730293407152e-05
3.97551528829274e-05
9.04751128102026e-05
6.94100287317549e-05
7.42563219381599e-05
6.62844071625077e-05
9.55772650028554e-05
9.84476160883275e-05
7.30039717813716e-05
6.70505895255865e-05
3.96218902424462e-05
7.90926275563901e-05
7.54633426542312e-05
7.25365428893982e-05
6.16084942053421e-05
-5.17170472756245e-05
0.000118720717074783
7.79362847788483e-05
0.000113862197565292
7.39247984970113e-05
6.38541205362874e-05
2.63467136807938e-05
7.94110594984903e-05
-1.76923968907911e-05
9.70574822818546e-05
1.93324967896347e-05
4.40116854003675e-05
7.10589783418977e-05
7.78528548124905e-05
-8.52630329149461e-06
2.95876122797657e-05
7.35420683248337e-05
-2.59409106194244e-05
8.994341084427e-05
7.37128405133695e-05
-3.44756309754039e-05
2.50119405764313e-05
8.8135734015469e-05
9.74690834078826e-05
5.86166670370812e-05
9.38663417676292e-05
9.51053507261275e-05
8.76347227000423e-05
7.46334693982234e-05
1.15785009230233e-05
5.96145153827176e-05
8.10793396931957e-05
2.80848644747723e-05
6.21540909560515e-05
-1.03563192588894e-05
9.07692126410656e-05
9.62332766433076e-05
9.31849997069683e-05
4.25830661714258e-05
7.31862920211092e-05
7.25970579333659e-05
2.50365400895912e-06
2.43609620055818e-05
3.92647526798146e-05
3.11991180240968e-05
9.46970978647071e-05
5.35562597316602e-05
8.52019532525376e-05
2.89138359907656e-05
3.6433457139334e-05
1.87719339398292e-05
7.24219456678255e-05
6.39843885221103e-05
6.19230204252689e-05
5.08051670189428e-05
4.28237819219991e-06
4.90066892844644e-05
7.10724675330621e-05
0.000102177885025791
6.08504785189181e-05
3.68594566227959e-05
6.62848093330657e-05
2.99695689422327e-05
3.87016352138586e-05
0.000100086623397703
7.23501272524989e-05
2.12641083451185e-05
9.54340780967162e-05
6.24952023018253e-05
0.000105832091720521
3.10870187257437e-05
6.27118783901724e-05
9.37705603122112e-05
7.71095848494648e-05
5.0874535150255e-05
5.27625373171978e-05
2.91457568686837e-05
4.69820485292265e-05
7.52827182243069e-05
3.21459422841399e-05
0.00010437461841544
1.6671863913897e-06
7.43551507842702e-05
2.56918462836072e-05
2.87047255818428e-05
5.66978867929886e-05
9.36085200490072e-05
6.90371785270505e-05
5.95165588279739e-05
8.13968512279372e-05
8.11960797648993e-05
5.16490572174458e-05
6.60443712810978e-05
0.0001283784654407
3.95813487626499e-05
7.366929571997e-05
9.36788539830982e-05
8.85077204428857e-05
6.48301998932052e-05
7.56407611943588e-05
4.18486031777736e-05
-1.51260082441784e-05
3.12655360353923e-05
5.5972180801315e-05
0.000124525473034638
9.53252962311348e-05
2.90277699590624e-05
4.87695590229153e-05
-2.47719742318417e-05
8.53496801442719e-05
7.3529506643529e-05
2.21687640885151e-05
9.38746097967501e-05
4.28778611776389e-05
6.15248179131135e-05
6.12481474161271e-05
-3.31359898983337e-07
3.78657225385858e-05
5.50088614966439e-05
5.62014800604976e-05
7.6119538753801e-05
8.54773463583177e-06
9.83942524686021e-05
3.3140767231167e-05
6.00080121077482e-05
7.20128711091827e-08
3.43750227224629e-05
4.43362790619842e-05
2.37398437001576e-05
9.07754355511086e-05
8.20429197354249e-05
9.49523302063469e-05
3.24956052839584e-05
3.5611117742373e-05
4.27842288943114e-05
7.16987088572212e-05
8.10735419942097e-05
0.000126638602257331
1.39309099112446e-05
7.70669225756063e-05
0.000119538412229303
3.08368355549852e-05
5.19327766854379e-05
3.06456635190391e-05
3.31024528349719e-06
3.67830766276018e-05
8.66712068160988e-07
7.90043138157915e-05
0.000125860398123021
6.18817439652326e-05
6.89115521898177e-05
5.86853767044729e-05
2.29149365108098e-05
3.22337756860437e-05
7.04768393716726e-05
5.94356102192262e-05
4.60215609886319e-05
0.00010402378771046
8.42314546516804e-06
6.58940566548411e-05
5.37224119150055e-05
5.38655665446652e-05
1.3626302490452e-05
6.46969650735243e-05
5.28876107603403e-05
9.19970982372189e-05
0.000100611483986258
6.65783931462655e-05
0.000111533233594544
6.9474719529516e-05
6.03810531312545e-05
9.47902191855749e-05
6.82209072217304e-05
2.66172963068904e-05
6.83396093805943e-05
6.11860528172457e-05
3.41382684676434e-05
9.30920329268348e-05
6.26638328535333e-05
7.10064350198718e-05
4.55410619579136e-05
9.61303314032e-05
5.21925849814646e-05
5.05580202485289e-05
6.35877720910236e-05
6.59108689146759e-05
6.34054226608264e-05
7.75929934075195e-06
0.000119257023794129
9.2655055057951e-05
3.65758746937706e-05
8.62180323900102e-05
3.09193476850665e-05
6.27009792400578e-05
9.69768919140563e-05
3.63711511474641e-05
4.27097192208535e-05
1.84719453143899e-05
3.6372551684435e-05
5.92545423698275e-05
4.99570101724781e-05
4.79902671935082e-05
7.02720043124158e-05
4.64387593945123e-05
1.18672741037904e-05
0.000109711601135292
4.01636048174098e-05
7.67833959530347e-05
7.04431220794761e-05
4.31028830226109e-05
3.3364171977525e-05
1.97322921474034e-05
0.000119735789297606
3.59359660250141e-05
5.77414443820443e-05
9.31677701265262e-05
1.99089893551789e-05
7.82039848888809e-06
9.07784750524162e-05
7.84093982924311e-05
6.01150688909328e-05
4.34839136597646e-05
4.25688064122103e-05
5.79620023127261e-05
1.12579762824377e-05
4.2511536584385e-05
8.79654631123715e-05
5.33251848142047e-05
4.68694351484076e-05
4.29553885966845e-05
1.84393789587647e-05
5.57382104710278e-05
6.59442760376257e-05
9.9753815437552e-05
9.56075343891695e-05
5.67186345211784e-05
5.04880175438656e-05
2.27098855784997e-05
4.96929761883739e-05
1.82510065768826e-05
0.00010202826424865
0.00013129805898695
8.41324658992519e-05
6.14258244781377e-05
6.91533775901621e-05
3.00780908242056e-05
0.00010361635884215
4.49205493838883e-05
8.72172892514234e-06
9.56328684169954e-05
5.99701368170547e-05
5.17720451963858e-05
0.00011478451164239
5.93277189988511e-05
0.000121247003231366
8.37616572323533e-05
8.12498382741671e-05
2.48812208262926e-05
0.000111820444070201
0.00010913462672947
6.85643690415348e-05
6.27438082521919e-05
8.99017012382786e-05
2.46741280849018e-05
3.71992123989078e-05
3.89739885764307e-05
7.87279585178146e-05
4.97642079254891e-05
-3.45150491519785e-05
5.42603863601124e-05
9.38099948002115e-05
0.000102968492886626
8.59259227656784e-05
5.25059592532306e-05
6.47382658054541e-05
9.94488647590718e-05
4.14225966713462e-05
0.000128343282701608
3.8540365288165e-05
2.72990824801579e-05
7.09367645979055e-05
9.26186933091488e-05
7.27624437444337e-05
9.24769589758067e-05
9.68255596272098e-05
7.66774564809286e-05
6.17335755268576e-05
6.04303619113026e-05
-3.26386939278728e-05
6.64385299268258e-05
6.62188690279884e-05
-1.10913173050054e-05
4.73542160399338e-05
0.000115315896996915
9.48020941373831e-05
6.98740822084135e-05
4.61763449876251e-05
6.72399612540744e-06
5.98220861119183e-06
2.99344535200571e-05
0.000134626416470148
9.22057333752567e-06
8.33836868847399e-05
8.0796325614213e-05
3.3750343042373e-05
5.37489445567325e-05
6.68163631877328e-05
6.76532286199687e-05
7.43183655570471e-05
0.000130117259782768
7.34319753892832e-05
0.0001298818569991
3.23240943972212e-05
7.23516460658503e-05
9.19940059281254e-05
5.82733947472421e-07
7.28472786269763e-05
4.48103666756134e-05
7.68530078891635e-05
7.34300915313646e-05
4.19410449980215e-05
5.10607393015047e-05
8.74314251490806e-05
0.000118383432423541
2.11413778863994e-05
3.80964467438501e-05
8.6263347321623e-05
7.54882018878853e-06
5.76257438947394e-05
8.20116093310316e-05
6.94401462950753e-05
0.000102818891978885
2.33367605783497e-05
3.16208535254879e-05
5.40959769227543e-05
5.56658520229231e-05
6.85616037607164e-05
5.08382035009168e-05
5.91763219465872e-05
2.48411390124925e-05
3.78395194940965e-05
8.79941063678534e-05
6.12559798672762e-05
2.51546257678866e-05
6.53630579117505e-05
7.98818906777774e-05
8.18557897541421e-05
5.35924070922824e-05
3.05608607017611e-05
7.81652663050977e-05
4.00489540155654e-05
4.33530773068467e-05
5.88407160691097e-05
5.22512689020935e-05
5.48235321758786e-05
5.98493744075994e-05
7.65419859007723e-05
4.31429063810962e-05
-1.10491507547262e-05
7.37837468158075e-05
6.99878990429719e-05
7.03968549270527e-05
9.2997903394088e-05
2.27050055851605e-05
6.89706890383156e-05
5.65710546090977e-05
0.000120354369279451
5.68243443546669e-05
3.96525293522677e-05
-2.49511063012276e-06
6.45900592658152e-05
7.91020873974134e-05
7.47617124389235e-06
9.79534624093733e-06
9.20648477726898e-05
0.000113477601428847
7.90401264745094e-05
8.00616401959899e-05
2.17428954483147e-05
2.37820076146356e-05
4.14783936636661e-05
6.77518394523692e-05
9.72127860337548e-05
5.58705594433725e-05
5.94810573614793e-05
7.79851851400038e-05
5.20585552679079e-05
4.37794069858119e-05
9.23183364359987e-05
8.09028001484584e-05
3.48721769011238e-05
1.57027526265151e-05
0.000137865202879242
8.48558205006765e-05
-6.51469312040981e-06
2.76866526973938e-05
6.7596913744582e-05
2.6584981022822e-05
5.17103582304615e-05
3.24432208411938e-05
1.73983713949122e-05
0.000106768787625698
7.02384376461898e-05
0.000105170691512034
4.5599363138108e-05
8.29807485584009e-05
7.59974808114164e-05
7.52873596751895e-05
2.01977387557403e-05
9.42084764866913e-05
2.10385240565165e-05
7.02856888797316e-05
2.41205025208788e-05
8.01453403287821e-05
4.03575330634819e-05
-1.71138056138067e-05
4.73594108270287e-05
0.000112435673988861
6.31529763062162e-05
9.40505104983129e-05
4.90322067425943e-05
5.75829170322781e-05
3.31078900030982e-05
7.55891553204998e-05
4.15230728940697e-05
3.85336276276375e-05
0.000107158503126621
4.93348023081517e-05
0.000145832528127688
8.35993994359884e-05
5.26411836835476e-05
3.42528056671934e-05
8.9415372550457e-05
-2.64011030662776e-05
0.000107925538683764
3.08692565970156e-05
2.34500203354125e-05
8.63655582957461e-05
5.3766309446751e-05
4.77983603499562e-05
8.46936611916871e-05
7.53125262900312e-05
9.40983946578346e-05
7.84718631526402e-05
3.29946372617133e-05
8.35641305687438e-05
6.83931149088196e-05
2.66255798530037e-05
6.31016421251069e-05
2.70223266254845e-05
-5.90080291074945e-06
6.95227545983295e-05
7.14216425791509e-05
8.80059270986318e-05
3.28007834590904e-05
3.56030710453226e-05
7.08447990584834e-05
4.32622651887596e-05
4.87312235101713e-05
8.81791163091918e-05
9.18366121051805e-05
4.71831811844811e-05
9.15679190770609e-05
8.56134626121108e-05
-6.07730691641362e-06
8.89998591244703e-05
0.000118361651473077
3.35439712095855e-05
6.40421167956878e-05
8.89362361247959e-05
7.0911506944756e-05
0.000106617487750411
6.87708949322576e-05
4.54567957244993e-05
9.67098996977198e-05
4.50428133037095e-05
2.9047783744318e-05
7.20290223686698e-05
3.77810351449251e-05
-7.83200108410059e-06
2.50839372820475e-06
5.67104754097968e-05
9.59429466171011e-06
0.000125455657490271
2.62090539432804e-06
6.7440344115475e-05
6.56699689236727e-05
9.55230858546912e-05
1.40900125536586e-05
-4.33806645392159e-06
6.12865893887584e-05
6.95916449430711e-05
6.9763676477866e-05
7.64088535254501e-05
4.94595091197182e-05
2.47526212917035e-05
9.31744060092006e-05
-2.06725456999311e-05
0.000117613928539041
6.30198872227661e-05
9.90044894171256e-05
6.78943093874007e-05
6.12300447312378e-05
4.67111613051893e-05
4.19675295094504e-05
9.37710456850187e-05
0.0001163547065659
5.71482613844721e-05
0.000102872772802194
7.12528929399947e-05
7.92617840118267e-05
7.11576832557322e-05
6.37465249194524e-05
7.97902374732949e-05
0.000111058550902037
0.000117077202833246
5.16535530751758e-05
6.83468875802131e-05
8.16781273910933e-05
3.48337619910672e-05
4.8450714382057e-05
9.70666463997056e-05
8.77654379715525e-05
0.000100785955766057
3.23078436880982e-05
4.64685491462551e-05
9.79107377248144e-05
-1.54837323613226e-05
4.82134005540547e-05
5.50376356451626e-05
7.64724704886428e-05
0.000117521256670465
9.75727742064319e-05
4.91554467402242e-05
7.08512093176982e-05
-1.14048717919173e-05
-3.14322872326515e-06
2.17486630538871e-05
4.35924536175926e-05
0.000111183293872828
0.000100901003430903
4.26132718461579e-05
8.2473348871853e-05
0.000100443191531306
2.78135032314779e-05
1.21449882043324e-05
7.27902901365797e-05
9.83190162008175e-05
9.28878850413808e-05
-1.1915382125447e-05
0.000102097126979506
3.74313420946473e-05
3.03212937451195e-06
7.52003825555985e-05
2.13331601519744e-05
9.40562188499534e-05
4.16235187843142e-05
7.59269942849917e-09
8.1116732613471e-05
5.15995851412804e-05
3.78531937751411e-05
6.05394015931903e-05
0.000111485799204816
9.57710225365436e-05
7.08907677721918e-05
6.28989949051389e-05
-4.3270840193141e-06
0.000128309675948797
5.32755018906407e-05
4.479752555876e-05
7.8619777505695e-05
0.000154096984459068
6.10141064854581e-05
4.6126054998255e-05
3.44548981407048e-05
7.49395281732672e-05
2.43540594509754e-05
3.50202047490292e-08
6.78914358809793e-05
1.82787702458261e-05
1.12781692018373e-05
7.36915715252154e-06
0.000109753674636201
5.65138824576674e-05
8.87524253388105e-05
7.33239628865428e-05
6.82896514526296e-05
0.000112626432615873
5.30786935032391e-05
7.80508374346916e-05
5.62002574956399e-05
4.96841205419268e-05
7.84687779414266e-05
2.62384610740491e-05
-1.16352887329333e-07
2.27827685450162e-05
0.00010068609842537
8.74849351436152e-05
6.19315711234878e-05
3.32403876163536e-05
8.00924606644221e-05
8.82437250752145e-05
3.1910629114219e-05
1.40606030079304e-05
6.23917325435698e-05
3.01636715798972e-05
2.98121264599935e-05
8.76282613731679e-05
4.29311128548674e-05
-2.86892196201143e-06
9.51376619473779e-05
4.7162956448763e-05
7.34168060515662e-05
2.88242255418719e-05
3.17960889144135e-05
7.20353041631657e-05
6.74491334632244e-05
5.48369238949723e-05
4.86035903478478e-05
7.54916198840632e-05
4.91838377907768e-05
8.3188690215641e-05
4.80433042207704e-05
0.000105320108861348
7.36443334439034e-05
-6.22296292243033e-06
9.34870507709107e-05
9.01213122667355e-05
8.80310987380364e-05
0.000101279156303556
7.50388194204804e-05
9.0451316882129e-06
1.01913330569807e-06
6.72398526250224e-05
-2.44293225273567e-06
9.36285097816734e-05
6.30936196094596e-05
6.13875106264288e-05
7.40069943292712e-05
1.31788528986799e-06
6.66210040338615e-05
2.31504188466982e-05
2.91146589854222e-05
7.76976505966972e-05
5.61512821425554e-05
5.15885357752596e-05
7.01072801041626e-05
4.23127662662521e-05
5.99742737370784e-05
7.17270221395446e-05
3.96934020239674e-05
5.59630476742132e-05
6.94594906572197e-05
5.76843357392239e-07
8.21680980975686e-05
3.42916793973903e-05
3.13168537675524e-05
5.0174318805983e-05
3.91409281926928e-05
3.74067726495439e-05
0.000105436838545024
7.0597823229438e-05
9.24071794636535e-05
2.16952574229771e-05
1.72560354240815e-05
1.61647354305479e-05
3.11132243388008e-06
3.11398517477318e-06
6.01221213164714e-05
9.91643461192966e-05
2.55521332533026e-05
2.97339842048346e-05
9.87701006281569e-06
2.09453040488173e-05
3.05714806962892e-05
9.48630385131529e-05
7.98306637255483e-05
0.000112629350254654
2.58363910707534e-05
4.32585075214637e-05
4.47609169797153e-05
6.36997967158158e-05
0.000108857206465038
8.92204047006068e-05
3.83058821420112e-05
5.18088537770638e-06
5.45306529929186e-05
3.14669814433563e-05
7.28677270047099e-05
5.64980481008228e-05
2.91688149538879e-05
6.83531498867103e-05
5.44442978084089e-05
4.97660629460342e-05
2.90198969366702e-05
4.60261641671952e-05
3.87762975329883e-05
5.59406302753319e-05
6.91547735278707e-05
6.89950581470809e-05
2.66225015513547e-07
8.42368607582776e-05
1.29247556145958e-05
3.82806887779042e-05
5.67356799390435e-05
5.79628310630039e-05
-3.80032505222758e-06
6.68277480578774e-05
6.50307674984446e-06
7.48353803927825e-06
4.76654656946085e-05
-4.68500637441482e-06
9.49775080151145e-05
0.000105082301153135
1.18505629556219e-05
4.21115653296721e-05
0.00012326943429966
0.000128649076857469
5.09713085943239e-05
6.3546998560417e-05
9.2045457745395e-05
9.20237257503483e-05
3.74482569200402e-05
0.000114314432152971
-1.16173604101792e-05
3.922252294954e-05
5.19300089362375e-05
3.1612758813357e-05
4.74374779566093e-05
6.5345230033952e-05
1.78474626170683e-05
5.71224249529721e-05
7.44893758677435e-05
4.43864962305193e-05
5.69948764125649e-05
2.25361528399228e-05
6.23209609894173e-05
0.000100329964998019
2.23102836822568e-05
6.1425840226775e-05
6.44038910766685e-05
7.06755396719853e-05
7.16138404538215e-05
7.62712256859109e-05
5.47305438527285e-05
9.64991627145403e-06
3.63573974482439e-05
7.18438320527984e-05
0.000114460618916473
4.98156071751121e-05
5.47433845863477e-05
5.33916561756773e-07
4.64908734431718e-05
1.28940897012898e-05
6.18967544485659e-05
2.93626553548341e-05
0.000100603020798758
5.80372836458877e-05
8.96086275238482e-05
7.50493028446871e-05
0.000107275894339152
5.77470906408335e-05
6.4100267482879e-05
7.31120683188298e-05
0.000108557398073289
4.61511989716632e-05
8.44820710923755e-05
0.000110021589082884
8.80782459445578e-05
5.82885345944242e-05
7.40150782503379e-05
8.17574233434507e-05
8.81507920801011e-05
1.11975711235808e-05
8.33317867736116e-05
7.6096871289249e-05
5.09216577614677e-05
3.72932553021875e-05
9.19091243563997e-05
2.79472512075774e-05
1.61885829245728e-05
6.13433087614245e-05
4.37478177976883e-05
5.78985495092366e-06
0.000105503287483802
6.6367764857638e-05
4.3851681830006e-05
0.000129588717961621
4.30753146973515e-05
4.10117386515426e-05
4.7729613363576e-05
3.58176745036013e-05
-1.4142059572068e-05
8.16531274176055e-05
9.9040415165271e-05
2.48998528890903e-05
5.98308356471796e-05
5.09090895092463e-05
0.000137118387579599
7.09648633306283e-05
9.08723117418111e-05
3.97868198561678e-05
0.000116692182451389
7.44124824030382e-05
4.7470880180441e-05
4.2598439467686e-05
2.05570638823305e-05
5.62183550861882e-05
5.83053583244238e-05
1.03022598246895e-05
6.7038080961235e-05
1.29927989928434e-05
4.71401945809603e-05
5.10666682693536e-05
5.61055704828916e-05
5.31781446772585e-05
5.57629248307129e-05
2.09791605824581e-05
-7.16501645140977e-06
6.66628026233633e-05
1.31214433864416e-06
2.59262686138713e-05
0.000104119149800557
5.80264140773289e-05
5.17491001808368e-06
7.03922345905129e-05
7.30027543425269e-05
2.52978922175758e-05
2.44278034510183e-05
4.60567747723385e-05
1.03413867996844e-05
7.98927867744833e-05
7.13367259038918e-05
9.51577660923617e-05
0.000122699330470546
-3.12365569852038e-05
6.73035914264754e-05
0.00010930598634402
7.84942682735765e-05
0.000102602044744399
-2.30337204291482e-05
3.88667566021532e-05
5.62240025350826e-05
2.6512711536498e-05
0.000107165894882261
7.05079219894019e-05
7.73977074775922e-05
3.61491959423964e-06
2.66426718609507e-05
-1.5690484218903e-06
-4.15609549469897e-06
6.38212608681364e-05
7.55950758856709e-05
6.54903626143572e-05
6.49332932995721e-05
8.41661588277076e-05
6.0458902682476e-05
0.0001298018875054
0.000130849669199299
-9.74919494142243e-06
7.07062452695157e-05
8.16825995414431e-05
-1.19067097464881e-05
2.19487738578856e-05
4.0822623139321e-05
-3.23949686960433e-05
4.93354281366504e-05
1.8773511278851e-05
6.84948635673196e-05
7.59203745566358e-05
6.63560577890668e-05
5.51074516605308e-05
3.47543236028562e-05
-3.72606226745338e-06
7.59410633976951e-05
5.66613991642303e-05
7.62073590773978e-05
9.82094330605941e-05
9.93641520225285e-05
8.92506373538415e-05
8.15622088246538e-05
6.09599728393056e-06
8.8138450195939e-05
8.22484531117689e-05
7.58865879267837e-05
5.37751820567345e-05
4.40044670057371e-05
7.75688682444881e-05
8.38297200960686e-05
7.96047610022993e-05
6.41401082690333e-05
5.479217309786e-05
9.06792550885983e-05
0.000102209881550045
7.14788287222257e-05
6.63354943156246e-05
7.62167436111301e-05
4.79548230936642e-05
3.15574809680243e-05
9.12336838330406e-05
8.07900927932915e-05
7.17175111250497e-05
8.54559737989378e-05
-1.14363623564513e-05
5.92877760672177e-05
8.51008291971006e-05
7.14547149453422e-06
8.53201660941931e-05
4.82145377710283e-05
6.87137127130335e-05
5.36358917185306e-05
4.73159293934467e-05
7.05147674024107e-05
5.11675317381967e-05
0.000111182348384487
4.2995610642904e-05
0.000126703184160486
9.47950371170584e-06
5.51835770248717e-05
6.24439726158688e-05
7.73920857029011e-05
0.000126295618205172
9.42315085308995e-05
2.67374331354837e-06
2.55510226865136e-05
2.91305281386217e-05
2.31732753066409e-05
7.74509124270285e-05
7.43708566414743e-05
5.70466608859564e-05
7.80607654757529e-05
6.33297215359436e-05
0.000110338176712954
9.37107494666154e-05
4.33427604723676e-05
4.94649819747646e-05
9.45128927387839e-05
7.44274784571528e-05
7.42549614499892e-05
6.61483136616368e-05
7.08802870752159e-05
1.36267758991163e-05
8.3584161284281e-05
8.39467071738255e-05
0.000119648762636669
0.000101592749292505
2.75376414211637e-05
7.98565362257507e-05
4.38713004604834e-06
8.65530220413131e-05
2.96734668633458e-05
6.34398031460876e-05
4.41840999278341e-05
9.12678022836681e-05
9.45720093024652e-05
8.39820014497175e-05
6.45874330929328e-05
9.09039550627912e-06
5.81407042829384e-05
-1.18137093626942e-05
4.76648385743759e-05
4.11711094292094e-05
6.69050601272123e-05
3.59176692091875e-05
7.0551190902186e-05
-1.69914109727502e-05
6.81988239428862e-05
8.01799428042511e-05
7.63193686874553e-05
2.08493725011637e-05
0.000103776813917679
4.32552869810037e-05
7.71428927338964e-05
4.79276031444235e-05
3.49246731968909e-05
8.44755262043691e-06
6.17674155770343e-05
9.90974253198135e-05
9.67551237297071e-05
4.9150908271628e-05
6.36388351235494e-05
3.28545497840143e-05
1.33498446831602e-05
7.4710856083379e-05
4.21705451995503e-05
5.78092970785428e-05
7.77335597815005e-05
0.000135913372340064
0.000104793709530369
8.81436349573803e-05
2.4434321947458e-05
4.6804250304174e-05
1.82471030003986e-05
6.9900502577035e-05
2.46376456659779e-05
0.000114925660912671
7.31656112924308e-05
4.6562234279092e-05
6.90521225005296e-05
7.70027532235749e-05
2.12391526385433e-05
4.77862470330465e-05
3.92647911987524e-05
3.94104041873464e-05
4.40670096859464e-05
0.000146471722625256
4.41547219618751e-05
7.26089082722922e-05
7.95121347745439e-06
3.960088323951e-05
2.87236490567887e-05
9.04905334254678e-05
6.28943742143191e-06
0.000114616221651836
5.28686698848341e-05
3.31704604696959e-05
-1.46720547060953e-06
2.50698651323698e-05
8.10958420653903e-05
7.57547691143545e-05
7.76605645999967e-05
1.71221954098951e-05
3.08593952456159e-05
1.64006690812364e-05
3.33147589717063e-05
3.76379037855683e-05
4.78569298361317e-05
3.92520421488351e-05
5.25309933691472e-05
8.41288266853565e-05
8.0570008547455e-05
6.93370642839244e-05
5.87302553163983e-05
0.000109968596421229
1.95267835038321e-05
6.16179829443256e-05
8.02851268748093e-05
5.29102321539206e-05
8.66713012437828e-05
4.25582290280747e-05
5.68272726206655e-05
1.98248351050071e-05
4.63528307149172e-05
2.96965988324931e-05
8.86167127040559e-05
8.59294086692958e-06
9.30174206855393e-05
8.47544956511293e-05
3.10935100420384e-05
6.69691709142787e-05
8.10717436323958e-05
9.55277889068953e-05
3.97315113400046e-05
5.44740244616255e-05
1.12131899403316e-05
4.63537861822075e-05
7.57634245769213e-05
4.10520372063578e-05
8.1382976507718e-06
0.000105242907305092
0.000104907625087767
3.61283977323475e-05
7.30645841147538e-05
7.04951830353358e-05
1.23491850526171e-05
1.27844723113199e-05
0.000150167712704745
4.79611751716479e-05
0.000107876858749021
1.46586115359604e-05
7.15471526076122e-05
5.00199912779762e-05
7.7030399321444e-05
0.000115213743473256
7.55234406178766e-05
1.13636751522155e-05
7.78803504881776e-05
9.07662489590154e-05
8.80245713326551e-05
7.75409832622612e-05
4.70990771786513e-05
3.59273739902392e-05
3.75296312297531e-05
3.75685827067987e-05
6.00552732567451e-05
5.57515290776264e-05
9.09158172861687e-05
3.71676101697329e-05
-1.18836949120334e-05
1.38707610173063e-05
5.64786041042982e-05
2.92343575650025e-05
2.57570370014363e-05
6.2088813168047e-05
8.19679180949759e-05
5.16054141498341e-05
2.26448121923008e-05
6.67711856002313e-05
4.1573401621039e-05
5.06383278002335e-06
7.126476385366e-05
4.55485135909486e-05
8.3245097641543e-05
1.66009911305748e-05
0.000119681399508018
9.4366284146013e-05
6.33079346893541e-05
2.36153633964978e-05
0.000119055377489332
3.85708446002214e-05
9.93785685440068e-05
6.79679876131516e-05
0.000122901237226607
2.21482924838853e-05
3.26985608654391e-05
9.06844905296265e-05
2.94198334184788e-05
3.95871152064785e-05
2.60815211264748e-05
1.31312283533539e-05
0.000120583310214582
2.95732342991345e-05
6.63945353302181e-05
7.66576919349488e-05
4.26909318039349e-05
7.3186876630473e-05
5.55433726741006e-05
0.000100644154387991
4.85853542573351e-05
0.000103015089180455
8.13460296749497e-05
6.39831983493689e-05
3.499565078001e-05
8.13030799560863e-05
2.15650478836643e-05
7.7633506945158e-05
7.39627663179934e-05
0.000100762549792375
-3.28305947711761e-06
5.0471997407108e-05
0.000110661179124737
5.40397265276429e-05
0.000120828386141285
0.000114126391021214
6.48615506930461e-05
5.02402418679638e-05
9.93542528207454e-05
0.000110657714867002
7.23805826492418e-05
5.22417068599684e-05
0.000150603770937034
7.41293063990988e-05
5.70255353094511e-05
4.01131483862026e-05
3.52154278599054e-05
3.33331265400745e-05
7.08550159262896e-05
6.42857156087187e-05
3.97935569894438e-05
5.08231027223966e-05
6.36824104803882e-05
5.34217535468405e-05
7.65715734597242e-05
-1.10605852055915e-05
4.68408585410876e-05
5.9605863480009e-05
8.05092983140702e-05
6.97782616162641e-05
4.77851715306575e-05
6.62262776389411e-05
9.80507273278828e-05
4.09744062295723e-05
8.31623511504447e-05
4.14026671458722e-06
0.000119675517174869
4.43498338613528e-05
2.9868574473319e-05
1.8509250732385e-05
1.4572254100763e-05
2.11392252065003e-05
3.35797620178774e-05
7.72058463010698e-05
9.27356629195857e-05
3.2300128451071e-05
0.000101772275141747
3.29715305946915e-05
3.55015288065723e-05
1.66473556656811e-05
3.4174402299432e-05
3.12035563260527e-05
2.20610797379935e-05
0.000121667164746082
8.22520805712916e-05
9.01507162945419e-07
0.000113175556103805
6.39687470522173e-05
0.00012612194556019
0.000108404693019628
3.95397972511682e-05
-2.021535367579e-06
0.000128359071440886
3.07310705559329e-05
2.3656313544223e-05
9.41314279254461e-06
0.000124431150590628
2.61182631022028e-05
-3.00675008711458e-06
-5.77714120836307e-06
4.15213803172111e-05
-8.84793284810679e-06
4.09651167730781e-05
6.59079299697476e-05
5.24594095942478e-05
3.89622107328376e-05
5.14720793078332e-05
7.81801173765629e-05
9.54824675344996e-05
7.67221110200852e-05
6.34657800500026e-05
8.48111964426863e-05
8.88897082425797e-05
4.65298312813919e-05
5.22052807761734e-05
1.630603855592e-05
9.26199972041134e-05
6.86112913950805e-05
6.92158573103306e-05
4.62927199137875e-05
6.5182032542539e-05
8.00581793437298e-05
9.7702873871186e-05
4.50937574237916e-05
5.55848009711425e-05
8.1986607101836e-05
8.77725364240864e-05
3.1257820196065e-05
6.96372844229931e-05
-1.22771957311458e-05
9.83222834363351e-05
8.81494621698247e-05
7.02727293216539e-06
3.09010269952856e-05
8.40516177916223e-05
9.34889135578633e-05
9.27920878649213e-05
5.49935323719519e-05
7.03968709770262e-05
6.70140856408351e-05
1.9841599240925e-05
2.11677218496559e-06
7.54671324579947e-05
5.96342210954462e-05
0.000108622314470342
5.58276525153361e-05
7.40946652918216e-05
0.000100426251805179
2.38718210158233e-05
2.25426253117699e-05
5.89163522889504e-05
2.31630193247768e-05
3.95458769746761e-05
8.97129420807914e-05
8.72452541582992e-05
-1.80705029343915e-06
6.08577692984939e-05
4.81164728666819e-05
3.45577611599598e-05
0.000109442921382335
8.06857084385733e-05
6.37282193209451e-05
7.72805654704002e-05
8.05033082486483e-05
0.000123279404774934
0.000108830716440797
9.60067063767931e-05
1.78967699688865e-05
4.62081428638854e-05
2.95776321429859e-05
2.90015955235045e-05
7.05268497596963e-05
8.91023587593337e-05
1.79986393900418e-05
7.07349303720173e-05
1.7390001020856e-05
6.72368821129491e-05
5.95479703872737e-05
-8.36902935220281e-06
6.41311537066409e-05
3.44122363016389e-05
4.07920433619675e-05
6.63032168039597e-05
5.48176987995111e-05
3.67701070028606e-05
3.32319777932314e-05
7.23749840488919e-05
2.49628298840849e-05
7.7545471553886e-06
5.49714141965656e-05
1.29301688941719e-05
9.34544174292813e-05
4.67059500797022e-05
6.6974543275099e-05
8.37800606982593e-05
1.98527346776396e-05
5.9785886645993e-05
5.70812678137317e-05
2.11098719311427e-05
8.19138991789994e-05
4.0550807536181e-05
3.88265626944051e-05
4.46823078681909e-05
3.95586146439205e-05
5.32724438489409e-06
8.71893571275248e-05
4.24312822400994e-05
5.73992488477543e-05
8.30233562636465e-05
6.09461557125386e-05
8.48664533057461e-05
9.43513851818782e-05
5.32534213576337e-05
9.20363269167153e-05
0.000106464560331113
4.90770622885394e-05
0.000134295422077845
0.000101430203248632
0.000110829639209709
2.26395110523232e-05
7.6848719014915e-05
2.53245800311033e-05
4.9903840582906e-05
9.47170689431798e-05
3.76060137602424e-05
0.000123943580328276
5.55942494848532e-05
4.34832167742103e-05
5.39679486737385e-05
-1.86926567198783e-06
4.16932296836662e-06
7.80590239329105e-05
2.74434572732398e-05
9.31366511172724e-05
6.27831938417286e-05
5.15234398298219e-05
-8.54703236573709e-06
8.83383651408317e-05
-5.98785668761686e-06
3.58340082178389e-05
2.08602205182306e-05
3.56962784179411e-05
9.57269932940321e-06
3.70417804322102e-05
1.06272011912301e-05
6.36336760338233e-05
0.000119663946004371
0.000137477753378766
2.98325809509757e-05
4.12466268358874e-05
5.42348450002229e-05
5.76063530161423e-05
7.33831913759144e-05
7.19238229132425e-06
4.79155637668246e-05
4.7375899529328e-05
4.47371615156546e-05
8.95439157994755e-05
8.213555047691e-05
5.25086437630461e-05
6.91587381698159e-05
1.94620832165251e-05
2.49029346282565e-06
6.48715400714935e-05
0.000101744692105164
4.27011543477955e-05
6.08168590155103e-05
6.77875719408859e-05
0.00010469270917097
8.58526234004133e-05
8.44357059348064e-05
5.41476267911024e-05
9.16219797715615e-05
3.48850442279387e-05
3.58903880469319e-05
0.000120979747025242
0.000127256966234773
4.68646616443794e-05
4.01067113478199e-05
8.09526643317864e-05
3.10965692814126e-05
5.12288598451608e-05
6.16881206263022e-05
1.60413527143936e-05
5.53592284439611e-05
8.85430080117256e-05
-7.69980241034773e-06
3.84519636735677e-05
5.61773510532891e-05
2.71165117163333e-05
5.52991477004389e-05
4.65477979035048e-05
8.1503997225665e-05
4.05689889517888e-05
8.09343521152176e-05
4.31548980793091e-05
7.89884471788418e-05
2.60701914134987e-05
3.78727005862579e-05
2.92581329152863e-05
3.22582772076587e-05
0.000114860307138586
5.91241343034137e-05
0.000100153036269176
3.37721187712874e-05
6.4854726727075e-05
3.40445639087917e-05
5.6214463332195e-05
6.15877733861613e-05
0.00010071194979247
8.50423030886003e-05
3.7473008120506e-06
2.90136384465943e-05
0.000106546322311077
0.000105650668599301
6.42546055695118e-05
5.36436328092582e-05
1.20909043907693e-05
5.55229024304852e-05
4.09877055352453e-05
4.19393567849913e-05
7.58827625915456e-05
3.50068294842769e-05
7.10597667886458e-05
4.10425231401745e-05
7.9351715638801e-05
7.24705449522927e-05
5.50575458034307e-05
6.60834492286576e-05
3.727831744209e-05
2.12579375927465e-05
4.35226144354001e-05
0.000134819401231615
1.62819472661522e-05
0.000118457152251443
8.18501596322586e-05
1.64678182835757e-05
7.65732399575833e-05
8.5050606945555e-05
4.91927134216737e-05
2.88775280484797e-05
5.6114208532279e-05
0.000128760090673986
7.97208800224181e-05
7.00588033748754e-05
7.87134344702367e-05
9.07547364047099e-05
9.72531400573503e-05
8.44186908683797e-05
2.84680676535111e-05
0.000109884452100002
5.35699196716441e-05
5.02375284373833e-06
5.84546513108382e-05
4.30995431648657e-05
9.09362831395103e-05
2.43063432704752e-05
0.000106371009524556
0.000102000507598129
0.000102643080299922
1.74072156877288e-05
0.000125260560606747
9.08313992476139e-05
-1.54285978810992e-05
-4.49884970121397e-06
6.81572884008643e-05
-7.62306182634995e-06
0.000102043540446246
7.41500187780705e-05
8.27222039489865e-05
6.58923788052762e-05
0.00010345928776823
6.94206531844681e-05
7.7328998071128e-05
6.42481157374983e-05
6.25460727285279e-05
5.89394065486602e-05
6.72425112182382e-05
0.000105389172793638
5.69166990431251e-05
3.47039767699813e-05
6.36739390577444e-05
4.33909902736123e-05
6.39999159216631e-05
4.38522777640252e-05
6.76701358724039e-05
7.31384465898623e-05
4.57242702812853e-05
5.0794742334882e-06
5.20346469126783e-05
8.5619356462024e-05
-6.66122084379445e-06
9.45951246870132e-05
8.18971013583131e-05
2.7432726287122e-05
9.4960562567684e-05
3.13202288868938e-05
2.36844642139302e-05
4.601183001297e-05
6.64107773274607e-05
0.000142866773793982
3.29886577661386e-05
4.08843108736307e-05
9.42160631485048e-05
7.18819678833436e-05
2.02074084616348e-05
9.89546162731435e-05
5.36592582891255e-05
6.13118892265573e-05
2.74972677976066e-05
3.95517701230836e-05
1.32286105446736e-05
1.66299974823944e-05
-1.56846839489397e-05
7.66236517789496e-05
9.3346228962422e-05
8.26163636752425e-05
6.12359190982276e-05
9.61585156650335e-05
4.77226812310456e-05
8.59531466121426e-05
2.61279499158235e-05
0.000105313872417432
7.81305840559364e-05
7.89359365342799e-05
5.29134798120807e-05
0.000127822530755315
6.18243123786341e-05
7.87882659020377e-05
2.57673144390682e-05
5.15711323238112e-05
5.84479436877401e-05
8.9163081415421e-06
9.50922377504746e-05
5.34868895043684e-05
0.000105879883406531
9.95989573407731e-05
0.000103664168726221
1.42260865780638e-05
8.46238396024144e-05
-1.62634100172792e-05
9.2074240383735e-05
6.3147715012095e-05
4.21398285549431e-05
6.98189562997385e-05
5.6007019863648e-05
5.62876550129915e-05
-1.00944063373286e-05
7.27485476445324e-05
2.37099459663786e-05
-4.8119976352561e-06
2.88048822410159e-05
2.5674186408567e-05
4.20700948081603e-05
6.54967677846424e-05
4.67467121893449e-05
6.7714890937261e-05
-8.11762086800037e-06
4.42866293156641e-05
4.49646890853562e-05
3.30737467754164e-05
3.71180209349371e-05
4.52556243465141e-05
9.58155890002851e-05
6.77740647103566e-05
4.87220689462548e-05
9.69857357709399e-05
3.97056727386052e-05
4.55606359187205e-05
6.37472787499676e-05
7.98738661089456e-05
3.70141175920102e-05
0.000112980048190052
8.64682764605694e-05
7.69510270828971e-05
3.24616855630683e-05
6.71006568734372e-05
5.8404098698494e-05
4.30321293100481e-05
1.59219779771729e-05
6.67005791672004e-05
8.37419062484505e-05
7.59701320434912e-06
3.41681913737331e-05
0.000118473839566069
5.43324153976569e-06
7.59837285701797e-05
4.79307444857108e-05
6.90225293931693e-05
8.11811782741888e-05
0.000156037279735309
2.13783495949081e-05
3.60469240662288e-05
4.47475325520041e-05
7.68357346306258e-05
2.63089408538278e-05
7.68294763804668e-05
3.99230645028582e-05
4.91209001323502e-05
7.51001881980142e-05
0.000101615061999538
3.31259719102784e-05
4.17864147808433e-05
8.11219662335612e-05
-3.53131387773062e-06
2.4323161246434e-05
5.59976624637912e-05
-6.7089918750551e-06
0.00010274639530893
3.76177085278903e-05
3.49789229660854e-05
3.15985001462571e-05
5.81860747953614e-05
5.92196094706191e-05
4.5971582025054e-05
4.48948078699008e-05
8.96916257325759e-05
6.98055681473465e-05
7.63368374835123e-05
0.000116158451948223
8.22557885339107e-06
5.56322195469659e-05
3.04707448972626e-05
0.000112161140814316
4.04084263675884e-05
7.69329504568154e-05
8.09234660575565e-05
3.35457241051935e-05
7.44328945943145e-05
9.96859816123448e-05
7.47962777237412e-05
7.61256918913614e-05
0.000108275731800383
6.15644430190685e-05
2.05794473891892e-05
0.00010871032553477
6.99796899520746e-05
6.86500586217027e-05
2.16712402520499e-05
3.89769466533779e-05
3.83320963683235e-05
8.7147226584844e-05
9.54790580090945e-06
1.47630200784135e-05
7.73212004158747e-05
8.09519756992456e-06
-6.70022283293757e-06
6.32650249541212e-05
6.23090461768437e-05
5.88788335962088e-05
8.48889156311794e-05
8.08999643737355e-05
5.85262672928797e-05
5.13089315099385e-05
0.000103027650842702
0.000108135577918306
5.21647736052834e-05
8.27618555114812e-05
4.36791859376361e-05
6.17610837241007e-05
7.10513670481563e-05
8.16490376672314e-05
7.74923115153972e-05
3.02117532296589e-05
9.43730158522493e-05
6.3197268237779e-05
4.98043211009127e-05
9.07710006160317e-05
4.7595629431402e-05
6.00348300757964e-05
6.10675108068507e-05
4.26131069715605e-05
6.90511097487998e-05
0.000123220182836767
8.86697205506364e-05
0.000104394927408896
0.000104256453575785
0.000116539483793042
4.57141961073484e-05
5.11297530180478e-05
5.87100393807356e-05
3.81659959113688e-05
4.50008091697791e-05
8.38605438287119e-05
6.79154155103289e-05
8.69042194313825e-05
7.40240928857189e-05
7.59139953518171e-05
2.31095785584388e-05
6.00610163567711e-05
1.40459931208585e-07
9.74712944217612e-05
6.36008203507705e-05
2.90643283944177e-05
5.42015855333966e-05
5.9814451371887e-05
0.000100348228477573
3.06761570318398e-05
5.88662683731652e-05
7.74557340033679e-05
9.87522962207756e-05
7.84327848622996e-05
1.71126554518661e-05
4.86054749973369e-05
8.30070061308835e-05
6.09088873566307e-05
4.31405477313404e-05
3.66432742345627e-05
-5.72994344466998e-06
6.82221586861835e-05
7.86260323791329e-05
7.54293769779601e-05
4.22902495323813e-05
0.000112893337888852
6.42224081447216e-05
4.0091887885883e-05
1.91599272245822e-05
0.000132337549314729
4.27892130561043e-07
8.37008053250665e-05
6.95547765685326e-06
7.29484274051052e-05
7.06347021399159e-05
5.31731484312871e-05
8.57788436170956e-05
3.6280366199952e-05
5.1625735283281e-05
4.01538946870742e-05
7.18369771388655e-05
7.2447028035235e-05
6.09186761692488e-05
3.67063388886485e-05
3.02330320440288e-05
6.05743920222038e-05
1.17529654795657e-05
3.89228252008804e-05
9.37507803318099e-05
8.45242970202479e-05
6.74545776534954e-05
3.40926476423771e-05
6.91628644146939e-05
5.69229875320797e-05
3.12418838467955e-05
2.18452767909463e-05
4.62824605187264e-05
5.26553143794934e-05
6.58659685299955e-05
3.69016858905889e-05
6.03430776952091e-05
3.25441564595353e-05
3.94490627274795e-05
5.57295875946159e-05
0.000104993051152163
4.55801770794162e-05
0.000101892780627925
0.000133677288799436
3.19630849731013e-05
7.88303361001319e-05
9.19585346799979e-05
5.48035852207505e-05
6.54619003169282e-05
2.27455390150949e-05
0.000111697005206993
7.29995233206031e-05
6.80242449501614e-05
6.18991169916876e-05
3.13794203036851e-05
4.12890012675517e-05
1.57915782529893e-05
4.85630751212327e-06
8.95018270158988e-05
8.8832411104487e-05
4.34663638436019e-05
9.88537684567314e-05
7.66915568330386e-05
5.17760199301919e-05
7.62756722548112e-05
3.75533986414829e-05
2.22089797400073e-05
0.000128028623076379
0.000100897065328588
6.96285939964466e-05
3.59665834715504e-05
4.82708410642052e-05
3.51865616384295e-05
8.31107065332764e-05
7.07812506474938e-05
9.08091376563948e-07
5.12037521958212e-05
7.28196018872471e-05
4.26543340802894e-05
4.7326500286268e-05
3.94462706399593e-05
8.09758226729204e-06
5.45901467429855e-05
2.3065790700198e-05
3.74883987348561e-05
1.7623507793505e-06
9.28768750772719e-05
0.000130289376031642
0.000112837845960096
5.6803953103988e-05
1.83826706671717e-05
7.91507557282692e-05
1.38749622256738e-05
3.61919943917786e-05
0.00012237613475731
4.4008450325891e-05
5.95231590221512e-05
4.89269270340695e-05
5.42983110623582e-05
5.87963945346259e-05
5.20410992063623e-05
4.31794432768888e-05
8.46550401651218e-05
4.71722451393836e-05
3.66771887638142e-05
6.587599503505e-05
2.45046983444226e-05
8.70500468331714e-05
4.90672563717053e-05
7.55817344226485e-05
0.000118302756576147
8.48249265901154e-05
3.57145166776755e-05
1.94793500512555e-05
7.28697759075646e-05
7.16243543995459e-05
6.35755683791664e-05
7.77424417770974e-05
5.84566178122174e-05
9.64539046860125e-05
6.2237110649307e-05
0.000105654817538378
4.8735145647257e-06
5.13869264663637e-05
0.000101111961481646
9.99160590409174e-05
5.08066551306814e-05
9.75253557662982e-05
5.9522995115287e-05
7.47527095155357e-05
7.65096357962495e-05
7.14507213108906e-05
9.51658532125113e-05
-6.58092954523407e-06
2.55088601281115e-05
2.52167055983846e-05
6.47933314125318e-05
0.000110973149179145
3.89873165854421e-05
3.77157762736237e-05
6.22914608469182e-05
0.000111315239139587
8.86989864575131e-05
6.74633472755991e-05
0.000107392693302093
9.02809351715003e-05
2.85832793692781e-05
8.71854014455055e-05
0.000109458762040722
5.06563374474306e-05
4.62642376020577e-05
8.4285715757242e-05
8.65255439172135e-05
9.59195030381722e-05
3.88770462062586e-05
0.000100045253688699
4.8568943110927e-05
6.32404479756148e-05
5.73733472059122e-05
2.79325441332446e-05
1.57825237649564e-05
3.76166176311389e-05
8.70876324442279e-05
5.34986412784669e-05
6.99176222200951e-05
1.56330519928165e-05
5.39890723276243e-05
9.788714146183e-05
3.12071741522031e-05
3.25251256315381e-05
1.14053253030074e-05
-7.50680458677812e-06
6.5019882779095e-05
7.34262794968886e-05
9.97065153271522e-05
2.61108272026199e-05
8.46104168388091e-05
2.34092649849655e-05
2.76991231487926e-05
8.62333325624924e-05
3.91069450016826e-05
0.000111663838342785
0.000139432523976737
-1.87349544717711e-05
1.29732768118332e-05
4.07532118377026e-05
5.20063557006255e-05
0.000108097863254182
4.62169658320181e-06
7.36636998699555e-05
6.59106483270908e-05
0.000107974027408277
-4.50466258537447e-05
8.16278688287643e-05
9.33904923083526e-06
7.03857228978351e-05
0.000140803981238835
3.04276782453242e-05
8.80533214827667e-05
7.96216438997222e-05
3.55065461125026e-05
5.33460993139286e-05
8.54693946734648e-05
5.37308547541149e-05
0.000135456181176655
8.20714474609121e-05
1.81902276842394e-05
0.000110549909815746
1.35288556093358e-05
7.12505514989148e-05
4.0038200877209e-05
3.31175314785196e-05
5.63352707916298e-05
6.23921739048601e-05
1.75261954135991e-05
4.06102248847813e-05
5.08509221520723e-05
1.99573471720194e-05
5.27327478520938e-05
6.44341805987386e-05
5.63697552968796e-05
1.59009986829199e-05
8.33850749624512e-05
9.00873722298074e-05
1.4768099761777e-05
1.89969822243312e-06
7.50703983620184e-05
4.93779940862567e-05
-1.57054099265031e-05
8.74534721479208e-05
8.38327139975927e-05
8.42848848456842e-05
1.56457275592152e-05
7.01190246666123e-05
6.34221741608846e-05
4.87077047329273e-05
0.000121093883913583
5.23212892419404e-05
0.000127087838227897
6.3081917664568e-05
7.27896519265388e-05
9.11814514366501e-05
8.09037809641231e-05
9.56059580799064e-05
9.54902011226909e-05
7.84969859980406e-05
0.000133065845103788
1.56360626595269e-05
8.13495953731575e-05
7.56169189645479e-05
4.99778051498305e-05
8.90190458892252e-05
1.90763576185308e-05
7.10377332973129e-05
7.29039374607845e-05
4.36435539990058e-05
-4.91770111567246e-05
8.55071977987732e-05
6.94306412336835e-05
0.000103555062882896
3.91180970537953e-05
2.29874279176194e-05
8.74758080616803e-05
5.23699592296032e-05
4.23842076499047e-05
2.32232668816569e-05
5.34562792343506e-05
4.98993851128529e-05
4.74513473931165e-05
8.59055657745297e-05
5.91027302776416e-05
7.65792626281713e-05
9.60101701858655e-05
3.95671378896503e-05
-2.01823935443661e-05
3.96964178346177e-05
2.32494808417762e-05
6.50581430793702e-05
7.85564362274793e-05
2.86900354879257e-05
2.23568879412709e-05
4.91394810327868e-05
1.32531517153476e-05
0.000110744528488891
3.59691279191971e-05
9.89043796161603e-05
9.67307593146365e-05
2.84809007274773e-05
0.000114014375878007
4.00811628787472e-05
-7.28415603584027e-06
7.24424355965928e-05
1.28070926937064e-05
6.05738391491816e-05
5.93362647201904e-05
5.36350317404229e-05
2.95428462185816e-05
8.2432171170256e-05
8.7371763146969e-05
0.000117386317200793
2.44617318608725e-05
-8.83480925297585e-06
7.24104512991795e-05
0.000106915378942592
4.07862063614631e-05
6.90082301049816e-05
6.43760618503007e-05
2.18455898669018e-05
2.98813111862923e-05
7.53171590130214e-05
2.36107520228592e-05
9.12789385162238e-05
0.000140972188015086
6.78630250205635e-05
0.000113849591025774
6.7056410392459e-05
-3.95876780211722e-05
7.8450784007937e-05
8.65275239079881e-05
8.04180714932934e-05
7.8366020547887e-05
3.7923903483124e-05
8.30280851557546e-05
5.53186539847994e-05
7.36361960299734e-05
2.02433380298836e-06
5.75662084173719e-05
0.000101060971761628
5.90988300006455e-05
7.87088250145697e-05
9.44452704790213e-05
6.46836528097105e-05
3.17280766010478e-05
5.69254369431529e-05
4.13482288871355e-06
0.000100258780167653
6.09086585704478e-05
0.000123871614223042
8.2838297230794e-05
3.91738404261923e-05
2.83381727344817e-05
7.95793824851642e-05
5.1998202670679e-05
3.58313417968697e-05
0.000105203949090947
0.000154767008592398
6.34483161855716e-05
3.02046857542053e-05
8.60391816978223e-05
0.000119273909721829
3.46308073726084e-05
3.28105450679928e-05
3.58001374791287e-05
3.47221429511186e-05
1.01250481832685e-05
0.000124759961679644
8.87718494009843e-05
8.44695826709488e-05
0.000135224582564963
0.000100050296313865
2.74525790651262e-05
9.04633986304223e-05
5.59281147441458e-05
5.07585698898099e-05
3.2046267270138e-05
9.96585599303467e-06
6.64797578737751e-06
-4.72304356026903e-06
9.04703475685014e-05
7.03131558232262e-05
7.52639111863383e-05
7.57737416666076e-05
9.45550388019034e-05
3.52550277841793e-05
9.93864957766041e-05
0.000100698213879042
7.25971832000411e-05
-1.61778912871574e-05
1.95307398943578e-05
8.42617055115198e-05
9.2797871607052e-05
6.34705693843565e-05
5.62716652251409e-05
0.000101036780807762
7.14024939196741e-05
0.00010109589169906
1.38512892508056e-05
3.13389959610275e-05
2.27843715910888e-05
2.45336581415941e-05
9.03016996250066e-05
6.64796821389827e-05
0.000102695382166551
9.76223486818116e-05
8.08198032150924e-05
3.83679788200641e-05
2.16066238411521e-05
4.87453114706971e-05
7.08717323478498e-05
6.18620899195762e-05
5.92782521026621e-05
-2.06946787659165e-05
-1.42318399237128e-05
5.90977208035192e-05
-2.20422409286038e-07
4.8070789419508e-05
9.85187769647207e-05
6.97833323258784e-05
0.000137732755668295
8.10923662086132e-06
6.92156016138982e-05
7.65816941812982e-05
0.00011258039738586
4.90696458396089e-05
8.82346772750666e-05
4.02989872784672e-05
9.45976569049417e-05
-2.1943512211673e-05
8.02471835651708e-05
3.4631159096898e-05
2.29237466260815e-05
9.60542155429887e-05
5.25316118047069e-05
9.2203525630679e-05
0.000142305384489006
8.3243861621688e-05
7.25994251569854e-05
6.08857706923439e-05
2.79543747160361e-05
3.84496035119928e-06
4.33549105962378e-05
8.69452540607376e-05
2.67824365514976e-05
2.87508575736341e-05
9.16724707741664e-06
2.94549467109097e-05
0.00010906457765585
7.49033540556717e-05
3.30614268726364e-05
8.00636633619874e-05
7.18472491646679e-05
3.25141997139415e-05
6.22082401626653e-05
2.30321378950583e-05
8.46681820137722e-05
9.8906584071317e-05
6.77637169332495e-05
3.63387854577659e-05
8.66302881697693e-05
8.66072304061776e-05
7.71282796714027e-05
9.22569807780056e-05
0.00012003668685325
5.88806715910704e-05
8.43886354894094e-06
7.42772328883969e-05
-2.69705479519384e-05
1.10647659683553e-05
3.22416380725499e-05
1.80460130275414e-05
0.000117712550215288
6.31587101584651e-05
9.40006135488424e-05
8.74453632105331e-05
7.09306610868978e-05
6.18448133430687e-05
7.70502188013659e-05
5.02335180245954e-05
9.59812088058746e-05
0.000148139957946081
4.52916607557607e-05
6.01880749070807e-05
4.23787252809725e-05
7.5830944908576e-05
0.000115112133876156
7.45520659603774e-05
0.000111149354461698
6.63508595587951e-05
6.63255297012524e-05
1.38096914077848e-05
3.46154189699596e-05
3.89719467753993e-05
5.72551917361288e-05
8.27890267391736e-05
6.56588053125281e-05
5.70943374360768e-05
9.64276798503068e-05
5.69736208727099e-05
7.0168143632151e-05
6.579976087369e-05
5.33935096816751e-05
6.30741498509698e-05
3.78260829469835e-05
8.93796934513309e-05
7.05850828608514e-06
9.09780907758493e-05
3.59776444251373e-05
4.99970844439682e-05
6.39930933840505e-05
0.00012750986013417
1.54391149359007e-05
9.20013555237791e-05
9.61031588176781e-05
9.99094402138051e-05
7.44524277222393e-05
5.89331425861599e-05
4.36822030282061e-05
3.40952267048892e-05
4.45437801330136e-05
4.5256336783472e-05
6.86639524313944e-05
0.000116215206526225
5.64352129493379e-05
8.02812727473012e-05
7.72076971563604e-05
4.93863263021783e-05
2.33491893447476e-05
0.000120687997483189
2.45940854967698e-05
8.15234879101949e-05
5.02744224434455e-05
5.47776229267049e-05
0.000110297493068902
3.95939582650646e-05
8.324823789674e-05
5.84718598940869e-05
8.45326434816343e-05
0.000136146779585086
-2.73411245623003e-05
0.000118850461207549
0.000140118322621766
4.96853557153164e-05
1.65895364240902e-05
0.000152665052912232
1.85347162006951e-05
6.93329206486855e-05
0.00010548323125819
3.7080853356012e-05
6.22808387061902e-05
2.42011873519001e-05
5.63357564385896e-05
0.000104978713504051
2.67108843083346e-05
2.03428533882973e-05
9.04650194856409e-05
8.68074042673976e-05
9.49767333913344e-05
3.73387300395214e-05
3.61331840104796e-05
9.42912373691215e-05
9.26258062759122e-05
6.1636425779672e-05
4.66537913128131e-05
0.000130011799021454
8.39178645902958e-05
4.73528661762223e-05
4.40492934997342e-05
1.441971056996e-05
5.25888485155328e-05
6.53931911457046e-05
0.00011680950985762
3.5882495347475e-05
2.73390124783015e-05
5.0684264163428e-05
7.05356668005069e-05
6.99958984755036e-05
5.71313398532508e-05
5.88108740708655e-05
5.87431439361588e-05
0.000133752733204528
6.76356944180953e-05
4.21162180130029e-05
4.59010573043202e-05
5.83348666381327e-05
3.30348911904841e-05
5.18295859599612e-05
9.79799214855683e-05
7.0908999973003e-05
2.60929611321362e-05
8.92911193411898e-05
5.28980031744379e-05
5.51332301992176e-05
5.2571934758088e-05
8.76835053583231e-05
0.000114457633743082
9.89735800729143e-07
8.5328339691905e-05
7.51095542187659e-05
3.35083859675588e-05
7.53268072744594e-05
8.06309458799726e-05
2.45753385949662e-05
8.4547450652216e-06
5.43013462918783e-05
7.05436628077465e-05
0.00012738568847744
7.72834038631922e-05
0.000102617243371288
6.72762652950424e-05
7.39336645351627e-05
6.24178389639853e-05
9.39051802088521e-05
6.73955332283744e-05
-7.90417078071825e-07
2.58137568177726e-05
8.47598456491343e-05
3.31724401282033e-05
9.63506811823368e-07
6.45378082621566e-05
7.19247855518027e-05
3.95734390510916e-05
2.55843475432728e-05
4.53497089723879e-06
9.80229106690971e-05
-3.43518713789583e-06
6.64444222330028e-05
2.25863383532864e-05
6.69255860586374e-05
6.30198904103607e-05
4.89100161494374e-05
2.16108776630489e-05
0.00010092108660713
9.65767793511162e-05
0.000113853569746012
7.22226985037748e-05
6.12176445372758e-05
4.05814836536912e-06
0.000102310702838183
7.19364557039149e-05
4.36617222878914e-05
7.36300013951365e-05
5.37151911909757e-05
5.12586106237804e-05
6.49686731833624e-05
8.04685427401853e-05
6.58185575319351e-05
0.000109191294598427
5.54732500455994e-05
7.8981416680168e-05
3.40716281870007e-05
6.17932173405684e-05
6.56759974359414e-05
6.92030156219637e-05
5.1372718686739e-05
6.84382947239233e-05
0.00012249251890985
5.89978251836957e-05
7.56585197530661e-05
5.21944314920037e-05
6.41635369931908e-05
9.43276152755479e-05
8.8147378973035e-05
7.24974544647059e-05
8.21554373271075e-05
4.56429812922866e-05
2.01247367284622e-05
4.27014886374304e-05
5.65770442377953e-05
7.83032261312932e-05
9.22683076297867e-05
4.8609555706922e-05
4.70423932317849e-05
5.71635602591664e-05
8.37280669162813e-05
3.24261995256857e-05
9.11875973635966e-05
7.5174009940704e-05
4.37613435106755e-05
7.90817434991387e-05
3.74863495192809e-05
5.5861900961042e-05
8.12530604162968e-05
0.000114527758087884
8.91890971590886e-05
0.000120841989226467
6.84270358524176e-05
2.22292143759134e-05
0.000107793079347254
6.69563875551616e-05
3.54903744700332e-05
5.89314397665105e-05
5.36077072384665e-05
5.64292180009746e-05
8.14292545095189e-05
5.13674266699017e-05
4.92738378573208e-05
9.64546499959101e-05
1.67189562486948e-05
8.07004334489188e-06
4.97412958110084e-05
-7.97576506292411e-06
8.03789630493368e-05
4.45908100619607e-05
6.2268465208597e-05
3.58821305179976e-05
7.14060193475012e-05
3.14152575290761e-05
7.75336886749637e-05
7.38424119422585e-05
1.98094596350818e-05
5.57670922991711e-05
4.18208288433266e-05
6.40956798277336e-05
0.000102147357625411
8.17962468208576e-05
1.34939329778738e-05
3.5870749092819e-05
2.43505857571672e-05
4.84617181208642e-05
6.64010598042996e-05
9.08162614175687e-05
8.75855840205699e-05
1.37652115421045e-07
0.000114393837014865
7.71781566181919e-05
-3.05042217322406e-05
2.02931702122552e-05
0.000111466745943894
4.54120543621591e-05
7.55186160759908e-05
8.32320673522769e-05
2.53117925903691e-05
7.80835857465825e-05
0.000116318590985902
4.24634017988262e-05
6.58506230649964e-05
1.75915788596713e-05
6.17684762377505e-05
5.95277197475448e-05
2.89304338443846e-05
4.57054322283901e-05
3.03733568373119e-05
2.65333626553747e-05
4.16126219645202e-05
3.23846750829715e-05
1.49252284749711e-05
3.41415373559861e-05
5.13484196197758e-05
1.82612645110854e-05
4.59021154773321e-05
6.74053323089809e-05
-1.32402752538838e-06
4.68465105928027e-05
7.21845884723657e-05
7.17877469482546e-05
4.91740034179563e-05
3.46828060124072e-05
5.20391144836128e-06
0.000143537069378202
6.13752293297899e-05
6.46082737244514e-05
4.35134825138239e-05
2.99663834261176e-05
7.96186396030137e-05
8.02291148633487e-05
8.76375511641512e-05
3.07872358148067e-05
9.63629212248841e-05
1.53279581782345e-05
4.52859834573314e-05
8.18287608423341e-05
5.32433765908086e-05
3.93113277684587e-05
4.32213064528226e-05
6.66257024746253e-05
0.000117249595620795
9.67919082620077e-05
2.6514096824349e-05
4.69927259627452e-05
2.74830235302059e-05
4.64182340930492e-05
4.53843894928381e-05
5.41187412532491e-05
7.60612170469857e-05
9.87396966063241e-05
5.17053468819688e-05
1.95455372856022e-05
2.6380133211124e-05
3.47669529796437e-05
3.33287161648065e-05
4.43219530823311e-05
4.01593542823036e-05
7.19055351074846e-05
5.95837847453471e-05
2.96615286342298e-05
4.43923600167593e-05
3.82264029792088e-05
9.92709899711965e-05
8.95288149690318e-05
6.62810311682879e-05
3.86829945946794e-05
7.22936789513215e-05
4.91148438906438e-05
4.94545453421056e-05
5.03753561111656e-05
3.91906549890349e-05
3.93753137224872e-05
3.04849261516621e-05
6.39687818826549e-05
5.65751947251203e-05
5.36488933658269e-05
7.71336386822941e-05
7.23893783426403e-05
1.99405820116239e-05
2.10330934407019e-05
6.95349228810979e-05
4.54608580862773e-05
2.83192848031926e-05
6.11873092708591e-05
4.12932394786482e-05
7.51842752020747e-05
5.86504402271861e-05
0.00012850574165839
7.12948656337386e-05
4.19558791404876e-05
5.48153773306841e-05
5.55259076902915e-05
5.91681291830964e-05
6.97575388462907e-05
1.00707029897094e-05
6.25346794965217e-05
6.1721958918587e-05
6.9615282403782e-05
6.62339379782497e-05
4.66752837426441e-05
3.64858272236655e-05
0.000102726954103914
5.63692769872524e-05
-1.3469292594138e-07
1.32873561731011e-05
4.87543181698088e-05
4.9708502478292e-05
1.20877578984568e-05
6.79378089225086e-05
5.88385653071132e-05
6.66982936129769e-05
5.64674701368625e-05
6.08305217934801e-05
8.34001130831618e-05
7.99518264757085e-05
8.26074003069511e-05
7.9044843837348e-05
5.86240680893844e-05
9.47341816874583e-05
7.54260996016639e-05
6.98007375612542e-05
7.50601220730463e-05
5.41812950728977e-05
-2.51208512543168e-05
4.94845721234949e-05
4.55743562133898e-05
5.27002946965887e-05
5.34306661344209e-05
6.7403161423495e-05
6.41066793603675e-05
5.8123986450023e-05
1.19996481619285e-05
5.19110175912103e-05
6.57533239507413e-05
4.79428684844454e-05
5.82773214227981e-05
2.25214970760429e-05
9.93271170935052e-05
8.69250092622645e-05
6.85813633734275e-05
0.000117306148256323
8.13275629146843e-05
4.01874011639493e-05
6.2593564309784e-05
5.9055735852389e-05
7.55660266618542e-06
2.04572716536825e-05
2.62568478806141e-05
7.38623315590256e-05
6.14084960575531e-05
7.21756154014805e-05
8.21841675682273e-05
8.80687418358042e-05
5.15337434107364e-05
7.50027613246108e-05
5.19457055375058e-05
8.75608161059469e-05
-1.36911906052085e-05
6.93911830607584e-05
6.98125129955781e-05
3.15386116444986e-05
6.87623377026143e-05
4.66747438744785e-05
8.37174143101269e-05
7.07504254588723e-05
0.000118524485240039
1.46824615888166e-05
7.76338784095308e-05
9.67269549883294e-05
0.000103605904539022
8.72688626495016e-05
6.0351466112101e-05
6.42470048886916e-05
7.63817770810763e-05
4.62865216231195e-05
4.93780623758724e-05
9.4076069614833e-06
6.25961579994399e-05
8.87294105459011e-05
2.9386436903519e-05
0.00011603695801861
2.78848589152508e-05
3.57592868361967e-05
4.1177132371232e-05
5.7209031554272e-05
1.44709405431574e-05
5.85945666814498e-05
2.6890355050551e-05
9.23641204402249e-05
6.45513155698595e-05
7.0848831405746e-05
5.44896726025783e-05
5.43712780457942e-05
8.78922916923537e-05
2.04159074237236e-05
9.11518514138301e-05
7.49079695910867e-05
4.28487468491765e-05
2.62135734960703e-05
7.58907298827911e-05
4.98014129025097e-05
5.39308841681471e-05
0.000134123461952692
8.47124553232867e-05
-7.22159340016747e-06
6.33274678001332e-05
9.36022928302703e-05
1.33887612386213e-05
-1.23638304328937e-05
6.67406725963873e-05
7.40955489332024e-05
6.98797625987492e-05
7.22190128451123e-05
5.10056511791268e-05
5.5282485717416e-05
7.84231490762412e-05
6.52031829674483e-05
3.35330574836324e-05
5.71314757292495e-05
0.000111735151346816
9.59870027818367e-05
2.14073782187921e-05
6.99231307777121e-05
9.38297931948629e-05
2.79043377539083e-05
3.47668241725571e-05
8.08314726067848e-05
2.11787294057501e-05
7.68104595692697e-05
8.73485739129454e-05
0.000121461160645088
0.000108873065050811
5.5461705929061e-05
-1.3964297002335e-05
5.86160779693445e-05
0.000127894225730862
7.84576452553968e-05
3.69488708285068e-05
4.58555640625524e-05
4.0512160389408e-05
5.17039165613658e-05
3.87981866575194e-05
6.98175487110187e-05
-8.73318544325389e-06
5.41872980601304e-05
4.41020614361821e-05
0.000105487258196662
9.75764103088509e-05
0.000116023604813889
9.9288784647567e-05
8.06537325399388e-05
0.000101511875104765
1.87358812659431e-05
3.47120655038127e-05
9.03427555319144e-05
5.0829194574528e-05
5.9863791626024e-05
9.74900287479741e-05
2.22878773382302e-05
1.67337760157034e-05
3.40016827908694e-05
6.81033766519761e-05
3.73446050534618e-06
5.75710483449146e-05
6.18135368711976e-05
3.6977002951796e-05
6.23121553393796e-05
3.13836290981842e-05
3.10074023810026e-05
2.84177840885967e-05
0.000103157197382311
4.24116146729115e-05
6.06577036174384e-05
3.76637298229468e-05
3.62251687560931e-05
5.09467865733922e-05
9.176192783337e-05
8.52135561701487e-05
6.11863679688152e-05
5.01201361597049e-05
0.00010897877477403
9.94966933641699e-05
2.10363290763937e-05
6.69550553292894e-05
4.93205743564229e-05
3.95435527422724e-05
8.00460584129138e-05
6.54712712428305e-05
5.98034223273974e-05
3.50417877883612e-05
5.55071227145262e-05
3.56943700064699e-05
8.34703104042684e-05
5.09289331035103e-05
-8.12440454220334e-06
7.65696622068369e-05
3.02176169354487e-05
1.57481528965917e-05
5.99220518862252e-05
1.48406805058499e-05
8.05193458059242e-05
0.000116681032886785
3.12949301885098e-05
7.12717482803176e-06
6.43213404499054e-05
7.74214065612353e-05
8.32003622162228e-05
6.90730681191137e-05
7.40923651590646e-05
7.0599410828382e-05
7.95620984039618e-05
8.50363432536405e-05
3.40622352995978e-05
0.000105243129005154
2.06029656769983e-05
2.03539791683277e-05
6.72115764405501e-05
7.57324581993136e-05
5.9277655033665e-05
1.56633262464335e-05
6.59760303128391e-05
6.49202655169885e-05
1.19095327871875e-05
2.43031808225026e-05
4.6224013353418e-05
-1.34275005797016e-05
6.56464513955382e-05
5.44779717462121e-05
3.35885525961247e-05
6.74374137370964e-05
3.99213179509424e-05
8.6926729708869e-05
0.000109583303325013
0.000136003683229899
3.77572512587557e-05
2.40155660075611e-05
4.25539781009066e-05
1.34524427719611e-05
1.41091302133127e-05
3.30969849585807e-05
5.93015533904672e-05
9.58875938307273e-05
9.69016275800697e-05
2.50596585107854e-05
7.27693232819147e-05
7.40687478330169e-05
4.37513430868502e-05
3.45939511255659e-05
0.000108033177290893
2.47221228766984e-05
6.0730460121024e-05
2.59066899088004e-05
0.000105533116704845
7.53763925442547e-05
8.68791729518772e-05
4.08763274790018e-05
8.28841854010243e-05
3.6717969910618e-05
6.1917663777621e-05
9.76554923097777e-05
6.93940108420139e-05
8.27204583888723e-05
2.88646100226335e-05
5.07238339746359e-05
0.000157966320858001
7.43329508250351e-05
6.79262039957359e-05
0.000102192455998983
7.5390324418534e-05
8.00084780092116e-05
2.59950188662448e-05
0.000126696016591079
5.97607017095221e-05
6.74508288536719e-05
0.000109072935586506
2.6999333603476e-05
3.8218863743522e-05
5.48657784290611e-05
2.07010406866973e-05
2.99153178841284e-05
0.000106802493286599
5.44164259963577e-05
7.0649104187368e-05
8.08142553991387e-05
-2.03019786621643e-06
6.18609092005367e-05
3.89717404532735e-06
1.57692727615547e-05
5.78219575967794e-05
0.000137096709386155
-2.1282281856346e-05
6.94347241688094e-05
7.19309633912324e-05
5.29781055336836e-05
3.56288161995421e-05
8.62405665559329e-05
0.000102546651504248
6.9566129689826e-05
7.57543836205607e-05
7.89478403162652e-05
4.38384948336595e-05
7.58446854709099e-05
1.8056240692077e-05
8.871461197598e-05
7.88198356732064e-05
1.31550698502353e-05
3.43430239676056e-05
2.92943194230969e-05
3.66728773685608e-05
7.15503280065363e-05
3.42714960932952e-05
8.40236999555953e-05
4.39916949339376e-05
3.25474044659758e-05
0.000103232742381094
6.35192960481298e-05
7.09878306286478e-05
2.00307106080628e-05
6.78525325506277e-05
0.00011440668570916
5.58598796098967e-05
0.000103212507976185
0.000130655790661374
1.92928695940048e-05
4.44274248151169e-05
6.70667571596421e-05
7.70208762402867e-05
1.43063456554193e-05
5.4615124043078e-05
9.07816324907176e-05
-6.71321242360011e-06
3.80138350699857e-05
-3.79063429805458e-05
8.54811997068903e-05
4.66327124285072e-05
2.45435280825441e-05
2.58687800513705e-05
4.0085098346503e-06
6.94396314059415e-05
3.27678510587291e-05
0.000104228158208192
7.674369047853e-05
4.40853761403331e-05
6.63909014728584e-05
4.5706943065676e-05
0.000114227234734942
1.91503747847292e-05
7.36087172861694e-05
5.46177074876362e-05
8.53168903569998e-05
9.13126339528732e-05
9.31765456018734e-05
