# Supplementary material for: Research on computational propagation and identification of mine microseismic signals based on deep learning
Source: PLoS One. 2025 Oct 22;20(10):e0334641. doi: 10.1371/journal.pone.0334641 (PMC12543183; doi:10.1371/journal.pone.0334641)
Supplement: S5 Data — (ZIP) [file pone.0334641.s005.zip › 000100800001643.xlsx_0.txt_24.txt.txt]

4.13257804346614e-05
3.50369037913693e-05
9.97403457896043e-05
5.52563486248507e-05
0.000117561319253667
0.000133022181091142
7.06719713303905e-05
2.66622113032442e-05
5.99467953789717e-05
6.70441911562402e-05
0.00015361348592094
4.03727301663965e-05
8.1893135044304e-05
5.65005248272487e-05
4.20633852952716e-05
7.88236715552515e-05
3.37774678749569e-05
4.83039262604589e-05
3.95336152167123e-05
3.73425137142615e-05
2.83434869749087e-05
6.45695286805405e-05
6.73550387077365e-05
6.55301335507995e-05
6.64575998450219e-05
2.40434681840929e-05
9.66976958032243e-05
7.43549430224382e-05
4.3528322335117e-05
5.72311431857849e-05
6.3837245045179e-05
5.63619118280942e-05
7.35967042922182e-05
7.5969673259075e-05
3.72395545619966e-05
0.000100175373383464
9.41476787612698e-05
-2.6382016050444e-05
-2.85666551486942e-06
6.58071607057522e-05
5.10854564561106e-05
0.000120583117565151
0.000112647375525416
0.000137148111042452
3.64712728619854e-05
-2.67778626916245e-05
7.31213863366926e-05
7.20167113515681e-05
7.69280069277181e-06
2.6364597507521e-05
0.000103830539816559
4.7005464030916e-05
6.57840209763018e-05
6.75751133396223e-05
2.80224903879002e-05
5.61586178471654e-05
1.8829901119692e-05
7.70111476084477e-05
3.26902434043173e-05
9.66329224467003e-05
4.60097395259481e-05
9.23041772538783e-05
9.48712605066044e-05
0.000107157952496329
1.2322024187939e-05
6.82404841929641e-05
7.85459040820317e-05
0.000106564184285932
2.97723000872986e-05
3.335958509381e-06
3.8788624035648e-05
0.000141188356728757
2.39236875359174e-05
0.000100273737990708
6.10682087920364e-05
5.36810386678697e-05
9.87920088787195e-05
2.04893634769146e-05
0.00011211830110766
2.6940527487604e-05
9.33697220323586e-05
8.86760837964662e-05
5.06825671331081e-05
6.92108759341546e-05
6.43165200812865e-05
8.13927994726511e-05
3.4885528759228e-06
6.94085417834703e-05
0.000114605295411614
3.62443449593393e-05
7.0994492227405e-05
6.42169623810873e-05
4.38722577538103e-05
4.17643013789071e-05
2.19800282414239e-05
7.80014660369921e-05
2.86702708797979e-05
8.39028155244721e-05
0.000106551276177316
5.81922274153025e-05
7.16761495621667e-05
2.99672257890313e-05
8.11586315338148e-05
8.64174107538358e-05
7.89651194512596e-05
9.31772356716531e-05
4.29862815039335e-05
3.09645269163977e-05
3.95620049032244e-05
6.98546222290153e-05
0.000135067949675258
4.79375183100636e-05
6.58837545890465e-05
9.52554395384983e-05
0.000116749625914085
4.02034530186551e-05
-7.34098716933059e-06
0.000110389382082457
3.71896980718657e-05
8.19617112677659e-05
6.45631077153786e-05
8.86248046368688e-05
2.15970076624194e-05
0.000102677274411799
4.12919465066951e-05
6.58102703121723e-05
9.53765125223122e-05
5.93595744632411e-05
0.000105622285284368
9.85022832277968e-05
4.93979332802329e-05
6.58800266067981e-06
7.27414921521337e-05
2.04675150554618e-05
7.39027199060741e-05
3.67097619273985e-05
8.05987700923339e-05
6.62086450832385e-05
7.77442178871303e-05
6.48843901788608e-05
8.08366680524415e-05
3.85565867250961e-05
7.53390873143881e-05
7.43086178989237e-05
7.59044789051916e-05
0.000108034658119938
8.80111250201758e-06
2.78988305448905e-05
7.96374212434991e-05
9.78353426434833e-06
2.25583115044296e-05
8.37853170943971e-05
3.76774226524217e-05
0.000154328310009265
-6.60743511249566e-06
2.21055523443252e-05
7.77034282148224e-05
5.82072779572843e-06
-1.64077271147881e-05
7.40800057649183e-05
7.63388099012943e-05
3.82173373743814e-05
5.8052057924701e-05
3.28625876683089e-05
0.000101064150872538
4.89890201883018e-05
6.60663433899693e-05
9.07434339831045e-05
3.98172858583631e-05
4.08468758708714e-05
7.2455313370812e-05
7.39324908826006e-05
9.99893490127883e-05
5.6184268071715e-05
2.87617901941624e-05
7.06276522155734e-05
5.7013180701432e-05
8.00801051525215e-05
4.54282281322085e-06
8.72676846782288e-05
7.74163482631491e-05
0.000112968451866077
9.62175371529674e-05
0.000104380741247462
6.14957392766334e-05
5.48776733673369e-05
6.47893611606648e-05
2.76262718169164e-05
5.65915590698075e-05
7.28804875662274e-05
1.7319986205468e-05
4.07044021045798e-05
7.3499041003459e-05
9.74673426522775e-05
5.32102145139512e-05
0.000107356620221628
3.197759391455e-05
6.98792327101092e-05
4.27590351771021e-05
-1.80494087434299e-05
6.95191743642692e-05
5.95525966949833e-05
0.000102108099805457
7.24833258099233e-05
4.74128784967062e-05
4.19040407837613e-05
9.04627729991853e-05
5.55172768878044e-05
6.79153240087785e-05
3.28537852989706e-05
6.01240606743004e-05
0.00010613685304877
3.49530292275115e-05
5.03083138275344e-05
8.83585479604359e-05
5.35340139261162e-05
3.25421062387049e-05
0.000108994827744295
4.30223662915287e-05
3.71058370168124e-05
8.02410998202946e-05
3.18526738580325e-05
5.81381196921522e-05
6.54485330730513e-05
5.19196393426551e-05
4.65388556268209e-05
-1.09655208365269e-05
5.06625904095747e-05
2.71691054195009e-05
9.90871465645054e-05
5.98752533168222e-05
5.32629785291615e-05
3.00246156285268e-05
2.49785446461237e-05
4.54094037863439e-05
5.14194395182691e-05
7.58852925838395e-05
3.11611611739232e-05
5.61983785582775e-05
1.27369999846731e-05
5.86090701810462e-05
7.93001530573686e-06
6.2328454608637e-05
8.34274550623645e-06
5.63566465459873e-05
1.02592332440083e-05
8.03586217465577e-05
-1.00458818257946e-05
3.67293720180948e-05
7.56323332683922e-05
4.24467031001855e-06
0.000155046119726246
8.32903822840371e-05
5.40834410432632e-05
4.58548767092919e-05
4.06279681386055e-05
0.000130732465272159
5.95453722190465e-05
4.91924368508709e-05
2.40950105382171e-05
2.95020533756905e-05
3.92402435802889e-05
7.8763944257216e-05
4.79052990395958e-05
0.000103000298207501
4.3755360828708e-05
2.51976926230827e-05
0.000103403799027528
6.35893013656685e-05
3.68846510404756e-05
7.49339676800231e-05
0.000107723221343634
6.27516033892863e-05
1.48331225640005e-05
2.26473236962137e-05
0.00015422351562419
0.000101858785709236
9.76992064125339e-05
4.33403373667542e-05
1.6614062239901e-05
0.00012364765288622
0.000100842934668097
8.41592484985522e-05
0.000129559846615728
4.21805229698751e-06
4.11916310823726e-05
7.86945358638184e-05
4.21341878001039e-05
9.69371490728495e-06
0.000103777882783883
-4.74668628567269e-06
3.64728468644824e-05
5.79099203094647e-05
6.51530329472241e-05
3.3971120320198e-05
0.000103983745952027
1.24318618750369e-07
4.2010228528641e-05
9.36021653967745e-05
5.09088134732466e-05
9.79863499960116e-05
9.7097851035084e-05
6.00681392991856e-05
4.52113084675829e-05
8.22251882387236e-06
7.23133796572225e-05
2.33827451708029e-05
6.38972348737794e-05
6.35362220209503e-05
5.52268502415081e-05
5.65909755505494e-05
4.6372410764407e-05
8.9537727291071e-05
6.27441786556093e-05
6.11046914380282e-05
8.72345174242608e-06
7.20323789503212e-05
5.50613228363968e-05
4.24042011709875e-05
6.08438804880518e-05
8.10927546536855e-05
7.12988187072833e-05
2.17324677859766e-05
6.9061091838088e-05
9.5403853567981e-05
4.36757979851094e-05
8.97608078071957e-05
5.62079984799998e-05
7.4632232014731e-05
5.49812549083162e-05
-1.51029426230912e-05
4.85971131027974e-05
3.20388448487559e-05
5.25981373192057e-05
0.000122217576075692
0.000140529462600415
-1.87098964234288e-05
4.68026077149326e-05
6.90206983537873e-05
0.000125307665955596
0.00010293315693856
9.57290371672076e-05
6.42999055765557e-05
7.59086577665908e-05
0.00012652493726124
5.74112043028669e-05
2.16024102650702e-05
1.68177368254567e-05
2.37003636728911e-05
5.83980568194079e-05
5.83587251812949e-05
5.81390346860074e-05
5.51450428182085e-05
8.43022693507132e-05
3.97174010888483e-05
8.95532374525845e-05
8.66911137130222e-05
-1.36551737769778e-05
9.01722122970376e-05
3.72271988954542e-05
4.45228587913031e-05
8.51571374747948e-05
4.35453356963596e-05
6.58688936164231e-05
3.79407783890661e-05
3.64918718601494e-05
0.000168047581576715
2.06690114532839e-05
4.45296346770242e-05
7.57775257445853e-05
5.95731018004216e-05
1.70228913005943e-05
5.14738747779135e-05
4.91364310800185e-05
8.38625361873997e-05
7.69555541337238e-05
0.000106059939470025
3.55340765741315e-05
8.09654478590536e-05
3.59002390986208e-05
7.17713366200091e-05
4.31537542324692e-05
9.38935519388304e-05
8.17115738612715e-05
9.88391433639729e-05
7.43506334439017e-05
6.85355341663969e-05
9.03438110228922e-05
7.55000999954371e-05
0.000100771572400182
8.15510624744511e-05
4.8182518904457e-05
5.7976406315826e-05
8.97250067090833e-05
4.63267955927272e-05
3.17886988539122e-05
3.95888314478499e-05
8.77627663544053e-05
7.21080253422983e-05
1.12558708762343e-05
-7.95262265315744e-06
6.40404446412596e-06
7.29335831174784e-05
5.74620951964286e-05
5.53832864912956e-05
1.32324693181159e-05
6.46582800693659e-05
6.03345445272771e-05
3.0879221068976e-05
0.000102831110028967
2.19461102580005e-05
5.58757165451122e-05
5.90221156433698e-05
4.76332885457176e-05
5.28225164192085e-05
0.000119703193662091
2.32429411106119e-05
7.47969912712125e-05
8.26808438729958e-05
6.0489842771581e-05
3.58798015872038e-05
0.00010059873326175
8.40278990571385e-05
6.76771935336154e-05
6.46883673276245e-05
7.20967786097381e-05
7.63299211979154e-06
4.0246771767848e-05
8.95587276086237e-05
0.000138668728171019
8.12989141517563e-05
7.13758823544131e-05
4.99125803573037e-05
9.61282753451963e-05
1.3820366428155e-05
9.77156457212808e-05
3.48362799215686e-05
3.25056954705342e-05
7.72548521014528e-05
8.46593674562111e-05
0.000160795933337307
4.15735032201567e-05
8.51519914147006e-05
6.87926945588362e-05
7.88919994221899e-05
8.50733673325464e-05
0.000103457515568072
1.06273217566678e-05
8.03964021689472e-05
5.00251000867342e-05
3.20519742856653e-05
3.33369217412773e-05
5.00291158299935e-05
4.91425513909324e-05
8.59884363791473e-05
9.14960492173511e-05
4.31208301199774e-05
4.72346802101141e-05
8.17758465767648e-05
0.000100764251631354
-1.66595527431445e-05
2.30313380318957e-05
8.80479954492969e-05
4.50114868795602e-05
9.32839839915487e-05
9.33885170819701e-05
3.31103953939653e-05
0.000153497339180976
-8.15087989091517e-06
8.77475429574632e-05
9.29293550021213e-05
1.87140886640682e-05
2.04238012968912e-06
-1.23696971430512e-07
0.000114774846297252
0.000104975447214832
0.000116850699092884
5.23950345621412e-05
5.3485145795437e-05
6.48425676941748e-05
6.23341996741554e-05
3.13734784336098e-05
5.30799332707956e-05
2.31106970178699e-05
7.39088429293273e-05
3.31488127298829e-05
6.35740542832597e-05
-1.74488432444606e-05
9.0303505073841e-05
4.48138357155833e-05
5.59033448809544e-05
3.03806505202391e-05
7.91998253993396e-05
9.47931667824514e-05
6.6750403730986e-05
6.06676118427795e-05
8.63030011159491e-05
3.17836841846975e-05
0.000102840978297957
4.24805904331969e-05
9.51929560056715e-05
0.000104568143343575
-3.0295077921883e-06
5.63169852304934e-05
4.87898131702338e-05
3.09923646687131e-05
6.90456612622905e-05
8.29923905810901e-05
9.44290146116778e-05
4.63551952492132e-05
0.000105733238886805
3.26972086526623e-05
3.86384003152629e-05
-7.35286416598498e-06
3.91632598536973e-05
7.51884705489813e-05
9.75059778978908e-05
9.70279877994334e-05
5.19007894186527e-05
3.17377493841993e-05
4.67496555549362e-05
2.20702622069043e-05
5.16653670432997e-05
9.39657142631464e-05
-3.33097396425889e-06
3.43344309797358e-05
3.64985882708969e-05
0.000102740910637363
4.00399879516397e-05
5.65079315133307e-05
6.89724669937632e-05
4.9516046802707e-05
5.90603569780162e-05
1.17611113667753e-05
0.000106388077060565
7.55313325281993e-05
5.27456181129324e-06
3.19863974030717e-05
5.6663811656064e-05
0.000111453030336771
6.10413818612937e-05
6.72008755723003e-05
4.49586135991854e-05
1.8351365745743e-05
5.13278789598935e-05
5.04086070380669e-05
6.36889984680554e-05
5.42132653120316e-05
1.39365849700339e-05
2.88283168200611e-05
6.26515527298539e-05
-1.64880997050719e-05
4.10814290378337e-05
4.50006912357045e-05
5.42871120191003e-05
9.34600109699513e-05
2.11736963107923e-05
9.03196840749944e-05
6.65152847925272e-05
9.35545044240726e-05
7.70494674880117e-05
2.88293284959961e-05
-7.38473733556839e-06
5.68691193730249e-05
6.54691050800325e-05
-1.01084124734513e-05
6.11447188871168e-05
0.000105407713412479
6.42708352439885e-05
1.13987649023118e-05
7.51061040824822e-05
8.07934090043524e-05
6.86928262522196e-05
2.59476870925613e-05
4.32991198053615e-05
3.78691145335507e-05
3.4688083282804e-05
7.80557612398085e-05
1.71472948240689e-05
0.000109877080718205
-1.23212524213126e-05
5.55346680196017e-05
4.01037835269201e-05
-1.07887390670364e-05
3.56632550171064e-05
-4.61681772100285e-06
5.13431681552026e-05
9.67238251083603e-05
0.000110685603553885
3.3674326943278e-05
5.38135078698837e-05
6.74482650010528e-05
7.3907164816088e-05
4.29759811704649e-05
9.79625915810425e-05
4.03753484638232e-05
8.96877413787853e-05
3.78772890022751e-05
1.00605059505399e-05
3.55184582196887e-05
5.7600911167112e-05
1.86709019971623e-05
5.66413797333535e-05
3.82713477289686e-05
5.07258405984972e-05
9.2423884909649e-05
8.99378881787699e-05
0.000101086316416996
7.02939976094628e-05
8.74776879712824e-05
5.49789296315349e-05
4.14118565724037e-05
5.50164264701934e-05
4.88749991259695e-05
7.10591327269634e-05
0.000101969256694236
0.000129678147017881
4.98963701103291e-05
8.99266076412728e-05
5.4285669076132e-05
8.92483677855056e-05
3.61480777040374e-05
7.47918653522315e-05
3.37376609548146e-05
8.51967344724566e-05
7.70939155421496e-05
3.71895126091285e-05
4.54998997575105e-06
0.000123752070977331
3.89114821465634e-05
4.71158213991832e-05
6.74705105261127e-05
3.55593518786938e-05
7.09691299016827e-05
4.38353688092457e-05
5.48089954330765e-05
5.41142606295649e-05
5.32961459197626e-05
6.65416933305239e-05
8.9950975630491e-05
2.60468959142777e-05
3.92414172501134e-05
7.45555112197206e-05
2.83545762061169e-05
3.29152397720454e-05
8.04434331181493e-05
7.10906740513719e-05
6.27750684114629e-05
3.73853907757727e-05
2.44502804988224e-05
4.73475854270144e-05
6.31220869554864e-05
5.41749595237327e-05
5.13110382034917e-05
0.000108069882732067
7.88805350787147e-05
5.06296510338256e-05
7.27924702157395e-05
-1.01713665342431e-05
0.000114614003546293
9.68313648068481e-05
7.88234160303381e-05
0.000104947129707352
4.50840292635782e-05
8.80108562892888e-05
3.84765641890917e-05
-1.99585725309183e-05
7.3192362729936e-05
8.10952044412334e-05
7.5359520007072e-05
-1.15988074731003e-05
3.81955671083582e-05
8.62066366542816e-05
3.64202294056985e-05
4.46254651797589e-05
8.3674473228482e-05
1.62222599727141e-06
6.16854042320075e-05
5.54129721880793e-05
6.35923957770631e-05
3.78240136893655e-05
9.03075458713855e-05
9.35612785690352e-05
2.46904425108473e-05
4.47533362445635e-05
2.91165788714276e-05
3.0801124447897e-05
4.45374204041831e-05
0.000100191520272849
9.83268220706306e-05
0.000101905131903282
0.000126074889023493
2.28909202459512e-05
0.000118059226312915
9.38257873641553e-05
4.09383283297637e-05
0.000103990220802249
8.35157955513975e-05
6.66806775626299e-05
0.000107732484403085
6.12693969162626e-05
5.33467655527355e-05
6.00318377646884e-05
0.000112519372526367
6.53075166555698e-05
4.98791099994369e-05
3.23106756430431e-05
5.17340608625474e-05
3.53950928916876e-07
4.19920056501602e-06
4.91510726052196e-05
5.11399252670383e-05
4.90931702123231e-05
-9.79365513035167e-06
5.04696979552539e-05
4.41907162753451e-05
6.26637172375382e-05
2.91660754179164e-05
4.63986298742509e-05
2.67705374198437e-05
8.40044648913517e-05
6.9457539290312e-05
2.4447521597916e-05
9.55353775521349e-05
6.57501297204768e-05
4.56159040181092e-06
4.73826836081563e-05
6.29801290784527e-05
2.87879663534919e-05
4.44518270809956e-05
1.12323725297676e-05
8.04678845949917e-05
1.50257562889945e-05
7.50347224861035e-05
6.53708324106538e-05
6.94966018845678e-05
6.0100808264246e-05
0.000121813623587614
3.44819071970903e-05
4.93590774739325e-05
5.11771815503332e-05
5.59566992791094e-05
0.000102164794097577
6.37828757261139e-05
0.000100979807405107
0.000104952788881201
6.22620651502346e-05
2.83497134456959e-05
5.59763650608138e-05
6.23293687296417e-05
4.54302364010519e-05
2.97637695331341e-05
8.2329385421716e-05
7.64780245615068e-05
4.37983936465347e-05
1.37364225483552e-05
4.92495364606453e-05
7.53139897770049e-06
1.14984231625507e-05
2.26485370090423e-05
4.77300223908831e-05
8.84777325831262e-05
3.48444504571683e-05
2.35109550079828e-05
7.25843979649757e-05
0.000142704389639925
9.94737136150184e-05
-1.07273924052716e-05
1.86706459783819e-05
0.000188785017549365
8.68296761803094e-05
3.87939234363144e-05
7.2680776083597e-05
1.13437570857016e-05
5.18831524441681e-05
9.03925116058104e-05
4.01763456087422e-05
6.25754780586355e-05
9.25556704192215e-05
7.27676199324759e-05
9.41559610227795e-05
3.90574649404443e-05
5.41158056074478e-05
6.49956731235514e-05
3.97085433413628e-05
6.88019630145492e-05
8.19582886922874e-05
5.27562529167962e-05
5.37041883679024e-05
0.000101438188013605
3.68838537410532e-05
3.95025701015738e-05
6.92809197874449e-05
2.8247394192775e-05
0.000102468124514869
4.98772811661501e-05
3.72413480376166e-05
0.000112937246404938
6.58640558615886e-05
-1.64950292018541e-05
7.88821464959289e-05
0.0001165010586596
7.63166396632594e-05
4.27314623694281e-05
8.21408399416677e-05
0.000117237357226035
1.47395232360371e-05
7.7453346483847e-05
7.97640794302817e-05
4.82737277648975e-05
0.00011929598986386
3.3255728151163e-05
8.78320288582985e-05
6.4540113757111e-05
1.65709761153835e-05
4.23976995473456e-05
4.17923789276361e-05
7.94424038191486e-05
0.000129469350739562
7.00006022820269e-05
6.63666970382667e-05
3.14230311106533e-05
2.54975220738489e-05
9.94141961356998e-05
0.000118135788158082
-1.18684608326475e-05
0.00010976222952785
8.02995928105919e-05
6.08992644475362e-05
-1.74875273176289e-06
4.26554285502986e-05
9.19631370584622e-05
5.44706270749168e-05
4.94875710548567e-05
7.60926374471869e-05
8.48732586062326e-05
8.20158034931246e-05
0.000126721877173405
-4.15083644412207e-06
1.46699124307115e-05
5.52105163040285e-05
3.00518300306658e-05
3.32231594084081e-05
2.10715357110358e-06
1.99035382755056e-05
2.13942514586829e-05
1.52251546283409e-05
0.000129497114484234
0.000102788592474616
6.27035031793952e-05
5.18081281903062e-05
4.33043627537279e-05
6.68687500266145e-05
0.000128099439221032
5.20869850815033e-05
-4.38850946424854e-05
8.30276215663372e-05
2.8471131287101e-05
2.97878662653942e-05
6.32629718225669e-05
2.64251198958186e-05
7.02769359881002e-05
2.6750280822123e-05
4.50671455885815e-05
5.21410862809711e-05
9.78692025043136e-05
5.19757971177288e-05
2.43478679552457e-05
8.85831021133355e-05
0.000102446859557613
4.2427209977866e-05
7.38550130416845e-05
6.16187528886579e-05
9.19486679093336e-05
8.70310720528651e-05
7.2865369838701e-05
0.000133641660138541
6.45503577378124e-05
1.00606937535845e-05
9.16174927564789e-05
9.54967797599431e-05
7.13475787299168e-05
0.000102335305677553
7.13674303128857e-06
3.51276030660786e-05
5.71393285465043e-05
0.000124584218915038
5.92874407833638e-05
3.83075510332198e-05
2.38953942978916e-05
4.14344952338737e-05
9.59524331993268e-05
6.60160849733986e-05
8.97766153321533e-05
9.90161983417865e-05
8.63056068712092e-05
5.83796812484993e-05
6.00235735297675e-05
2.25286737662256e-05
0.000101970286333421
4.932337477454e-05
5.63498568223277e-05
5.67547555367076e-05
6.56982618867891e-05
6.97479511463192e-05
1.18491190267642e-05
6.23907232291939e-05
3.16993652540295e-05
0.00010455462197685
7.73910196205075e-05
9.22928211910592e-05
7.89197289303555e-05
-2.01634946969821e-06
4.17209389271537e-05
3.07796245366586e-05
6.24706344446839e-05
1.57001033564094e-05
4.72970324889142e-05
4.6135432881325e-05
6.05222968115054e-05
3.76237678071779e-05
3.56777226077324e-05
8.70988432887504e-05
0.000134547800777143
6.29467487533297e-05
7.43235614564606e-05
0.0001187315108952
0.000128713526428878
4.6107434771455e-05
5.14930653018095e-05
3.99740790207401e-05
9.75097170208845e-05
4.5094079740477e-05
3.45456217124958e-05
6.34027684185968e-05
6.0791587123906e-05
0.000118040446431089
3.65397011643023e-05
6.84285213884473e-05
2.5792175930601e-05
8.91455522318202e-05
3.94816252871488e-05
5.40373185607846e-05
4.07587690458703e-05
3.59465408176797e-05
5.5609868615533e-05
-1.90172495437994e-06
6.25120469083232e-06
7.2886908308561e-05
3.63873060507106e-05
4.5951682549463e-05
2.93857852151298e-05
1.19101470262633e-05
5.03803367303068e-05
0.000102572899515525
5.88915504946304e-05
8.99246480908473e-05
5.67243738279479e-05
8.71890824372143e-05
6.88175114608298e-05
0.00010525922285078
4.0432243889139e-05
5.61857373841658e-05
4.1279478667988e-05
6.85984970402132e-05
-2.64199650339813e-06
6.69711990283549e-05
4.6720148346689e-05
8.35355875323456e-05
8.79301259170838e-05
6.70122540459672e-05
6.26613400556442e-05
3.87575953158398e-05
3.38574570672559e-05
4.71368446601277e-05
4.93062406463389e-05
5.31844303322797e-05
0.000113210532700634
6.61387671758163e-05
2.98935063131698e-05
7.08508748941989e-05
7.17149012972267e-05
6.15027586872966e-05
6.73620170422714e-05
8.18289148801705e-05
3.81842402684708e-05
-2.53051936081216e-05
7.78146601319218e-05
7.20333818775811e-05
3.09886066044477e-05
4.97316679525058e-06
9.45436641155513e-05
6.8243369387152e-05
8.29032285679499e-05
4.06479090721345e-05
5.82092959150415e-05
3.82789311604855e-05
7.49740438117151e-05
8.23162576050063e-05
7.72031022210269e-05
4.55631008223035e-05
4.33268184324897e-05
6.31731839724157e-05
5.16705575966779e-05
3.37389049552819e-05
7.78026907892791e-05
7.91211973474592e-05
9.23104707888839e-05
5.11069581887416e-05
4.68564551950235e-05
0.000102692989721362
8.28129873064278e-05
0.000122510174196347
1.86031738463741e-05
4.63107131404812e-05
7.42845870744373e-05
6.56394707675487e-05
9.93645485866747e-05
9.79729747131369e-05
6.60615727591178e-05
0.000105782846030328
8.14663824467983e-05
5.21867921134548e-05
5.3604671132608e-05
9.38274980768453e-05
0.000105823879805405
1.3500122467568e-05
7.63865416472931e-05
6.62331407642326e-05
4.32667275407163e-05
0.000116819874806296
9.02564636516873e-05
2.30446388432511e-05
3.16868070460029e-05
5.6766206860549e-05
3.70811219294327e-05
8.49625640022604e-05
5.32388673014796e-05
6.76050712136976e-05
6.91106401914165e-05
4.55481659060633e-05
4.05469314263759e-05
0.00011540081556577
2.25382254111573e-05
2.84011439923066e-05
8.49385658059558e-05
7.68826206109258e-05
7.38528586987033e-05
0.000125011152983572
3.36547929946171e-05
7.65573762913833e-05
7.9362276974455e-05
0.000112902500945162
5.02478538537158e-05
6.71837430191155e-05
5.93237309748362e-05
3.27349136157732e-05
0.000105607314465233
7.77318777863342e-05
8.61658686164466e-05
8.71436979916986e-05
2.87634201889019e-05
8.47163071004702e-05
6.39330969734702e-05
8.09517063848328e-05
4.4236542491801e-05
5.69138147095728e-05
8.6988142365855e-05
2.37125847086386e-05
8.88396766286208e-05
9.85628961372186e-05
7.6209462294581e-05
1.56693646675395e-05
0.000133436953711459
5.60967169560594e-05
4.66974349011705e-06
2.86535737129216e-05
8.43570272848239e-05
6.70246975379889e-05
8.23430989727467e-05
4.46895886854334e-05
5.36612224027031e-05
5.08977385155672e-05
3.18678797104837e-05
8.04060564998389e-05
7.05247774495961e-05
8.97313247060037e-05
6.25073652856792e-05
7.28441245502286e-05
6.02114771788445e-05
4.8771472654314e-05
6.50811101747139e-05
7.08129064324713e-05
7.22451955178496e-05
9.32688501040466e-05
7.96067643452816e-05
2.57265572852141e-05
1.43684885538244e-05
3.3442272413708e-05
7.57325124601523e-05
7.38806909958862e-05
6.41657834834457e-06
6.16303959326697e-05
-1.44997246143553e-06
8.73181533896246e-05
3.32147625417395e-05
3.80065868712134e-05
4.39738966822446e-05
4.78693073659753e-05
5.54448960045791e-05
7.74714697014867e-05
0.000105953223530855
4.27615700344084e-05
7.66536635581758e-05
1.31954028891045e-05
0.000107468999395241
9.20339661109285e-05
6.50068914267896e-05
6.09942330015131e-05
4.72351810938927e-05
1.85096367179406e-06
6.2058847066249e-05
0.000127920487458956
5.70694368717941e-05
6.85086821474521e-05
1.39373300724615e-05
8.87055542550169e-05
7.4032929362112e-05
4.26283430183357e-05
5.8994495174259e-05
1.98369915086811e-05
4.88500580607161e-05
6.10028781040176e-05
0.000101655658613056
3.69308577245779e-05
5.82804202281703e-05
-6.35006787160121e-06
7.55397489990276e-05
5.77355751241167e-05
6.7959790680719e-05
1.77394955205579e-05
0.000104767232415509
6.84084606927351e-05
3.84325125548149e-05
2.10356076661893e-05
5.48877882426103e-05
8.39215392931262e-05
7.79196896132893e-05
8.01623443362922e-05
6.86224630085293e-05
5.28856854210811e-05
7.32579573181358e-05
3.40397355408452e-05
6.94792405544619e-05
9.6020388803745e-05
8.94762306341515e-05
4.69973139128252e-05
9.17619210501916e-05
7.36428518004297e-05
5.75098633140311e-05
4.28555815105603e-05
2.12683615516687e-05
7.96767190210179e-05
6.62217244798858e-05
5.91901250416403e-05
7.1395834155496e-05
6.9141178206603e-05
-5.70936474928875e-06
9.25162129276896e-05
-1.6074011659798e-05
9.14219241174235e-05
6.46233133392763e-05
7.20806778176099e-05
4.37438056037271e-05
7.20375510093216e-05
6.29597977612557e-05
2.51252000945482e-05
4.97417333038523e-05
5.87214869740227e-05
3.93877893620873e-05
7.11835995913124e-05
3.2582452724889e-05
6.00009134144908e-06
0.00011665438385372
9.55665253740672e-05
5.48957055776557e-05
8.24470653474164e-05
9.17477688384396e-05
9.30745050829289e-05
4.32557064566708e-05
0.000132984692835733
9.21695973768782e-05
-2.42321338459546e-06
2.42964206472236e-05
5.62143850810521e-05
8.27770619537932e-05
5.77020286457181e-05
8.94116487559929e-07
4.78475684326437e-05
9.15622195183803e-05
5.55832920171373e-05
1.79666666895413e-05
4.50935265532983e-05
7.04008403555061e-05
6.69082374123104e-05
5.45844709151781e-05
0.000130906275076235
3.04919950276931e-05
0.000113919426547854
6.87764023643079e-05
8.33006593538994e-05
0.000130060902061259
6.78812964001566e-05
5.18874366813732e-05
9.73278038941077e-05
4.59203569912982e-05
2.44329454087615e-05
-3.14720291285014e-05
5.52857955279976e-05
7.58817952263119e-06
2.13716501151467e-05
2.20407725155053e-05
9.66823929287565e-05
1.75508092849494e-05
-1.90085904680624e-05
-1.31004741762184e-05
2.31764902235235e-05
5.68855848993452e-05
4.40410350451202e-05
6.29218569105157e-05
8.93360009516141e-05
6.48337256482961e-05
5.91376175006415e-05
2.64430036943705e-05
5.71178212121028e-05
8.03640211303008e-05
2.20481207445765e-05
4.55604638536829e-05
4.74266214569869e-05
3.03925621489303e-05
3.27199327094143e-05
4.17144009588795e-05
7.00490897441074e-05
7.92345953293288e-06
0.000122624134656768
7.94221778673051e-05
5.74755632374943e-05
7.08258809886497e-05
0.000123359422698812
7.62535661614608e-05
5.25781266973907e-05
2.62998201405503e-05
-1.42869341926228e-05
2.67060660681028e-05
6.58906536122224e-05
3.37226900242926e-05
9.84963386120093e-05
6.19475680620539e-05
6.46008077229593e-05
5.06880292892553e-05
5.69258763993319e-05
0.000101287950785304
3.85249162309136e-05
4.57936397176746e-05
5.81509158244918e-06
4.7192547305105e-05
8.56804298712086e-05
2.87885720545367e-05
1.53747147071689e-05
5.68183329535934e-05
8.48227608233244e-05
3.70892980291783e-05
7.58338486355624e-05
0.000121475344563093
8.84107440898339e-05
0.000118571544089284
4.57268468750031e-05
2.46220619559999e-06
8.28930289377337e-05
5.52017006362101e-05
0.000110936448929618
8.76210337974146e-05
8.0167879267186e-05
2.59012649679472e-05
2.73348098900873e-05
6.41441682165048e-05
5.35290179494816e-05
3.55993631198607e-05
4.54410797761118e-05
6.79531273745623e-05
0.000110561047755374
6.38481762301757e-05
0.000129361997071516
8.93607305421441e-05
6.36264667322441e-05
6.50988609959166e-05
3.89824427040403e-05
5.18020133984771e-05
2.31211347578124e-05
8.63507069831824e-05
3.00889676844172e-05
2.50130839527687e-05
1.24353780655996e-05
5.79647201280236e-05
7.57332631691473e-05
5.36932796964601e-05
4.99417822757486e-05
5.08178099530323e-05
1.84972706168344e-05
4.07773283579969e-05
1.11694230753788e-05
5.42451196362173e-05
8.83997356521043e-05
5.76544055992592e-05
5.81229541330937e-05
3.38748912278771e-05
7.38901336743524e-05
2.59885244235816e-05
4.92597029881131e-06
8.32531840956325e-05
1.93010039112334e-05
9.31604894632976e-05
5.50867929596809e-05
4.76040791711035e-05
8.90061415170741e-05
6.08839715133982e-05
0.000111682250661353
5.41835402052796e-05
8.61048030452042e-05
3.3253315405573e-06
3.5245321002916e-05
5.0873188984493e-05
7.53723298506712e-05
5.02720180159181e-05
4.41416816103731e-05
-2.94390436060744e-06
3.53262534184644e-05
4.82337895880422e-05
8.3983841569407e-05
1.1323517779324e-05
3.08330777216203e-05
0.00011627096416007
4.97817122366474e-05
4.17372181293861e-05
8.59349521624131e-05
0.000111390700002039
4.71744874811269e-05
7.28979242813991e-05
0.000140256463117001
5.93068388742045e-05
7.94926318025574e-05
1.99410743930294e-05
7.58798190432591e-05
0.000100298731646093
3.64868634927473e-05
6.91995539307441e-05
1.9275642447476e-05
4.15159352407522e-05
8.74181575427187e-05
3.57784233802092e-05
3.77535042827821e-05
4.93345199952478e-05
7.62273969415506e-05
7.07396048843697e-05
7.95345143657138e-05
3.16337379368613e-05
-1.53742105426256e-05
4.6159574225104e-05
3.44058401638552e-05
9.43575384356027e-05
1.22182151075605e-05
4.63847173128017e-05
8.92273399163004e-05
7.24125863095869e-05
5.20784448481024e-05
8.07467289332411e-05
4.57153332929544e-05
4.76310373569556e-05
9.83458495596723e-05
6.19955560597189e-05
3.15062459699338e-05
1.77048643484279e-05
6.16993745819005e-05
6.2953558093565e-05
3.1145893061274e-05
8.76780053794174e-05
8.94390829639314e-05
8.85820795120653e-05
4.37120076306088e-05
9.27336853607829e-05
7.99356667899922e-05
8.04842578630437e-05
9.28760659933556e-05
2.15837856181001e-05
7.27703835058015e-05
7.31571313829197e-05
-1.2245194741896e-05
0.000117019354825267
4.18934942037891e-05
5.96977994942577e-05
5.3205139916292e-05
-2.33388073788365e-05
2.7749150093112e-05
3.09072355244024e-05
0.000153606945512552
7.09484471974073e-05
2.38888536321678e-05
7.74959950633678e-05
9.36303440061032e-05
9.54391954829342e-05
4.16501162379506e-05
2.73116649400342e-05
3.1036920183662e-05
1.75683055051329e-05
-1.09394418765723e-05
6.59232811752398e-05
5.62482867393708e-05
8.51352967007371e-05
0.000102720334911888
5.29118422002501e-05
6.17337051005028e-05
4.46679945523131e-05
4.4254260726363e-05
8.48626834373315e-05
2.88768010255705e-05
4.54998792748137e-05
9.62285543967575e-05
2.26838732875883e-05
3.40488571271189e-05
0.000114412076128956
4.55431002453262e-05
8.52775625403931e-05
1.67926899294631e-05
5.53145375144854e-05
4.76935686059078e-05
3.08378544829328e-05
2.12669823201762e-05
5.16609362550954e-05
4.89705475305662e-05
5.78522226982323e-05
5.67153475148782e-05
9.27195786691111e-05
4.09030615093492e-05
7.75185105336806e-05
9.12304160565053e-05
4.29147965497845e-06
5.60703234560912e-05
9.20476105866629e-05
2.23033893101782e-05
-1.02101339650604e-05
9.34574548356763e-05
5.99497143562237e-05
7.66375849026197e-05
0.000110122974964247
9.28661331567394e-05
2.20861831338775e-05
8.83720630652317e-05
1.11982964170824e-05
0.000137592593261253
2.84903722971714e-05
2.51752002773828e-05
2.43148911529521e-06
1.19115923216629e-05
3.96565422092635e-05
-6.62374093391473e-06
3.28637115142242e-05
6.48628194906097e-05
6.67939720499536e-06
5.31700065293416e-05
2.56706414119706e-05
3.13643705098379e-05
8.61074366556179e-05
2.88234907552496e-05
1.2811632252615e-05
4.39702819986871e-06
4.73046635793431e-05
5.01887961249847e-05
9.38277727379661e-05
5.86442288031965e-05
9.24974872524317e-05
4.13882396318093e-05
4.28795288411646e-05
9.87896125220889e-05
2.44292774167089e-05
0.000100651111212384
6.8503448143864e-05
7.12318003272488e-05
6.92905975938878e-05
-9.03944838489867e-06
8.8840919995858e-05
2.52830426894867e-05
1.32600644623107e-05
3.5886382560772e-05
4.03397158248081e-05
4.02449466573106e-05
7.6509142359051e-05
6.09547238023104e-05
2.76378893456668e-05
7.10065632365788e-05
2.29506366406935e-05
3.82398572629699e-05
3.08232731857998e-05
5.52347383463742e-05
7.55192594736498e-05
2.31267485206729e-05
5.79189450508112e-05
4.45350192042447e-05
3.67136018763797e-05
8.09341021076703e-05
9.27674633848248e-05
4.25971787765359e-05
1.94389365130284e-05
9.51951027211959e-05
3.55597470082693e-06
6.61812043723346e-05
3.66601960510009e-05
7.28302050444947e-05
3.46985163745288e-05
7.10165827817986e-05
6.39055885826137e-05
7.72827245484056e-05
6.37999642998889e-05
2.93847012468441e-05
4.48281005228375e-05
4.49554089352286e-05
6.60432722095882e-05
2.78034607761481e-05
6.86248189973006e-05
6.18327320767415e-05
4.90214239534986e-05
2.59463348096585e-05
8.20338321907634e-05
4.5837157359903e-05
8.67248799430669e-05
8.45035738882702e-05
0.000104231747593431
3.5744446160617e-05
8.01319139781441e-05
2.63025321656641e-05
7.9430947877919e-05
7.76102606760214e-05
3.62839500295269e-05
3.39119850171806e-05
3.85689854971028e-05
9.37267909256724e-05
4.14322248795619e-05
4.26375856504688e-05
6.86094767686864e-05
6.0437172182069e-05
9.38264663075122e-05
8.28645543963785e-05
1.69659508060372e-05
7.15624954322e-05
6.64466697555204e-05
2.31110546498592e-05
8.67137630133534e-05
0.000101386723425943
9.14381575934808e-06
8.01476504704887e-05
0.000105156476807748
0.000115706323500294
3.52933214945994e-05
3.32863434181685e-05
7.7409610482265e-05
4.13801325087853e-05
6.64861879011481e-05
0.000120205115967165
8.51357082684181e-05
4.15749250035913e-05
0.000124308311276445
2.11592363903715e-05
6.51186752744718e-05
4.87479046014867e-05
-7.50206787208494e-06
4.90363762517491e-05
1.07011412727537e-05
9.81044820570987e-06
7.20128068383997e-06
8.04223183330915e-06
4.43951987005871e-05
1.21546945697277e-05
1.22926590795084e-05
6.89637310619547e-05
6.82901291139207e-05
6.68503244088688e-05
3.9504772567149e-05
6.91861341553268e-05
0.000116013035874871
9.38571453181168e-05
6.895201780049e-05
5.80928146303706e-05
5.77743126927945e-05
0.000100114668417704
6.01546300280961e-05
0.000150694648888805
1.30934928772448e-05
-2.62668407264274e-05
8.85174241480186e-05
5.66225845642258e-05
6.23363965757473e-05
0.000138604204609
-5.05172404960795e-05
4.61608024368716e-05
3.68677686424833e-05
7.42094161493425e-05
9.99902466572183e-05
9.23094393920164e-05
1.55952221986394e-05
4.71825915287893e-05
4.25173100227949e-05
5.68801006528517e-05
-1.80800228580607e-05
5.94993728116393e-05
6.55968492587847e-05
8.30804257175911e-05
3.37081389701691e-05
4.92514641645001e-05
2.80943875554811e-05
7.04972347803711e-05
0.00012396276961545
2.85765764912777e-05
4.81804896515698e-05
8.18739923122174e-05
4.35067973000151e-05
7.91943101883562e-05
9.71272930028172e-05
7.39916557512086e-05
1.51541700458759e-05
1.1817795585182e-05
7.9576522279146e-05
-2.27562862464508e-05
4.39618864228463e-05
7.1018837913615e-05
6.73322354932253e-05
2.54979579887527e-05
0.000112109357950938
3.66345136612674e-05
4.70412374804674e-05
2.35436042305647e-05
3.85252009966916e-05
1.19992278359178e-05
5.40113013196526e-05
3.15849704254282e-05
9.23538970324013e-05
5.50610155027567e-05
2.76871246893862e-05
0.000118198281211142
0.000118333735771053
6.01705885417271e-05
6.36875330786078e-05
0.00010265844196616
7.71713011615361e-05
5.6000794069809e-05
6.96717617417783e-05
8.58574426766224e-05
9.46009782814774e-05
6.90354734100136e-05
4.27158482610523e-05
2.24681996301348e-05
6.86545447842116e-06
5.62881614759649e-05
5.00794208532798e-05
4.13460021099208e-05
0.00010154051737712
4.71940142067174e-05
7.48966826291243e-05
0.0001177229120051
6.3200502180183e-05
2.7155737046708e-05
4.93240670615755e-05
6.75282811835662e-05
9.38967320597102e-05
4.62701875860691e-05
-4.79766942531286e-06
7.46625847404066e-05
6.38177969419469e-05
5.7687907556576e-05
8.95672585988039e-05
0.000111820224174589
9.28547295740815e-05
3.31460528862262e-05
0.000100933878081626
8.52964468379677e-05
0.000107057619605846
1.10184695257507e-05
5.94854105386579e-05
4.09602917600803e-05
5.78689519308259e-06
3.22846659829534e-05
4.88703638032715e-05
5.7408807715096e-05
3.43503499591389e-05
-2.40398940611304e-05
3.47651865495868e-05
8.33033144421276e-05
6.2109637126676e-05
8.71617038063577e-05
7.60595126307773e-05
7.93786288624961e-05
9.73085034535722e-05
8.11341309362987e-05
5.60594898147543e-05
3.81425701485032e-05
2.69328659304552e-05
2.74850255960369e-05
6.07569810697152e-05
5.44567704293809e-05
8.5156673373495e-05
3.23038946406221e-05
7.81545935198215e-05
5.24651709379257e-05
8.41881802522158e-05
9.63552309238256e-05
-4.79734020838055e-07
7.25788433390899e-05
7.2443274862474e-05
6.83509672147356e-05
7.22641433204171e-05
6.63276963160695e-05
2.56907588457116e-05
2.50190737349057e-05
7.7400278102577e-05
7.7203526489417e-05
7.49101948251703e-05
9.60563816551568e-06
6.5229633858107e-05
0.000121613237783334
2.12731016892952e-05
5.09889727789765e-05
7.07224430307267e-05
4.39269986801674e-05
5.81742874567939e-05
-3.6781196000583e-06
6.36217997057189e-05
4.50385518900244e-05
9.51190787550972e-05
1.70837198418774e-05
2.52689178848273e-05
5.67354261506659e-05
9.49765653399852e-05
9.73659516732189e-05
4.84534901360755e-05
5.97946408548694e-05
1.15577543544932e-05
0.000102814866001439
4.33470039309261e-05
3.6877206631827e-05
4.91471784483405e-05
5.72697388702592e-05
5.98343594554621e-05
9.82624241286416e-05
7.19893398943692e-05
2.76616069705808e-05
9.80857679739199e-05
2.8637835282205e-05
8.27047351072216e-05
0.000101323418789328
2.24630127214383e-05
4.25351468908119e-05
7.72957616131657e-05
5.32834714051979e-06
4.97057344656929e-05
9.70623046068739e-05
3.52691779375614e-05
5.29492541449288e-05
4.27763118017051e-05
4.79451900532805e-05
7.14752176353121e-05
2.45670821849408e-05
7.3137764620707e-05
6.44745478686532e-05
7.02946987669129e-05
0.000121098957277554
8.61663294085324e-05
-1.66474337345622e-05
-1.74583137010728e-05
5.27086468113976e-05
6.13977510290072e-05
4.610411769994e-06
5.56673546741754e-05
2.49698274541023e-05
7.54977172818591e-05
-1.19284736650671e-05
2.26599980727162e-05
2.72708372466406e-05
3.44290129785453e-07
0.000144439835098313
7.59354512596704e-05
9.87821246326928e-05
6.92644664090116e-06
-4.0574684494775e-06
-4.25828878759395e-05
6.32651131698964e-05
0.000110619158828168
4.61506480153573e-05
0.000124279075693062
4.10801804589663e-05
-5.20845021478857e-06
4.90885440644379e-05
6.0096293474558e-05
2.92598088096893e-05
5.61989182982546e-05
2.89570422755485e-05
2.68050857082686e-05
0.000129707750682402
0.000114542573804838
8.67085699140625e-06
3.43339990059036e-05
2.99222609069352e-05
5.16832763718352e-05
9.25494524671707e-06
7.97163478274348e-05
0.000105495739893283
8.55482236417916e-05
4.89743830687492e-05
0.000121521199538195
0.000117850021593061
8.86607510378635e-05
1.2206385547472e-05
4.86269071022673e-05
4.76594684491019e-05
3.41621948091329e-05
7.02215191399589e-05
6.89314030548802e-05
2.99531895884511e-05
7.28870602011985e-05
4.93534927004991e-05
6.34189300048129e-05
9.6802547757455e-05
4.684195799203e-06
6.19212825515475e-06
6.89718816700496e-05
6.65513018015592e-05
1.35727900998419e-05
4.46418013869925e-05
5.05729465221221e-05
5.01396659815345e-05
9.31388216959304e-05
9.50908809441677e-05
9.29460009908865e-05
-1.67415731585894e-05
6.03458063695941e-05
8.60443517251529e-05
-2.56464799201802e-05
0.000136557557687687
7.56101837276374e-05
4.91251822372991e-05
8.59084474425938e-05
0.000101715776292142
1.42699058774061e-05
7.69681685809765e-05
4.92308300697005e-05
6.41531361777293e-05
3.62300755693246e-05
7.94141624464805e-05
6.67749042633301e-06
4.98877730637781e-05
2.4857096981636e-05
7.01194470723343e-06
5.8586036849451e-05
7.54342734502425e-05
8.18244755673099e-05
7.02428709842709e-05
3.2040171193013e-05
6.00888264415275e-05
7.96167167940442e-05
8.30301946740297e-05
5.20051999363667e-05
6.37152385611351e-05
6.11039958539864e-05
9.07610242752185e-05
0.000120155784646123
2.23899086782525e-05
2.72897466264836e-05
7.07812209484707e-05
7.35116000561179e-07
6.35609649533344e-06
6.94593689834295e-05
7.7504270486222e-05
5.0724418879848e-05
2.71808345516118e-05
0.000114236254722572
6.87433491836714e-05
9.69240048210732e-05
7.03908933101978e-05
2.51362164914838e-05
8.54593494740884e-05
0.000105508710089256
1.21961231184199e-05
9.18611231580356e-05
5.57065553703074e-05
9.32552912421845e-05
0.000130696760816661
0.000100262290214776
5.74731518092684e-05
2.6729872616009e-05
7.7827083646149e-05
3.09913913208991e-05
3.90160087383385e-05
0.000116894952575621
7.48610229963979e-05
8.22190272791295e-05
2.11932601547622e-05
8.72515791310172e-05
1.25731303468928e-05
4.63236218114338e-05
1.23798789997678e-05
8.09016963960275e-05
5.64898775321893e-05
3.88590340687505e-05
4.21132398485529e-05
7.2047719168464e-05
6.04826198394419e-05
3.91332887537062e-05
1.12157378447211e-05
4.54072287793389e-05
1.32099727295865e-05
9.24293093236325e-05
5.24612690552638e-05
2.30515151535889e-05
0.000105896623208113
6.59888148366193e-05
8.13415840231986e-05
6.08593180022507e-05
-1.34341841481881e-05
3.95290515713217e-05
7.02829084906173e-05
5.66694335030102e-05
4.10633308362433e-05
3.96625149591152e-05
9.85181683260908e-05
7.42867715141867e-05
7.0323006079467e-05
0.000105692952744474
2.73128437818968e-05
4.85802100283843e-05
4.86959037854584e-05
6.95699053505187e-05
7.00238251727338e-05
3.33842433051131e-05
9.27262556912879e-05
3.33085303290338e-05
7.83968572833344e-05
8.89256612722267e-05
8.05301822777507e-05
4.36286661649567e-05
0.000112736367492879
1.56998958765533e-05
8.88746830748875e-05
7.74207331599486e-05
5.3303517793479e-05
6.47963496582387e-05
7.88552700377731e-05
2.36244207089247e-05
1.73862003902311e-05
4.27159133292146e-05
7.02657217747131e-05
4.21126645673258e-05
3.98273944374129e-05
6.65907633832463e-05
7.83927199249721e-05
5.68285440691595e-05
7.26012162665042e-05
4.54140861055037e-05
5.32608245924695e-05
1.18694707890199e-05
3.75712584962518e-05
2.98952303687027e-05
4.53798282198283e-05
4.17295799432362e-05
8.98437963553004e-05
9.32299344818494e-05
7.95233996059611e-05
8.81775193973801e-06
7.26320786533897e-05
4.81221823123122e-05
1.38288214729819e-05
7.97718255292179e-05
8.4162372244235e-05
9.51400359491754e-05
0.000105468883126919
2.33219177076e-05
4.82419342852835e-05
9.05157731384753e-05
9.7636628172506e-05
7.61387186795707e-05
6.09078128820661e-05
5.67629390730484e-05
7.55710278863516e-05
4.50557879342756e-05
3.50275347811592e-05
0.000106154941836714
0.000141628186391086
9.33108335838747e-05
8.67842819537462e-05
5.52160774893062e-05
4.16471591494175e-05
9.67013013000103e-05
5.55117381622568e-05
6.89979103978092e-05
6.08846269429377e-05
7.14830313970559e-05
1.0163482189574e-05
6.34854960295428e-05
8.97190025747219e-05
0.000124196697318099
6.2858755711366e-05
5.18834624258843e-05
4.87857116859374e-05
-4.04196450005791e-06
6.0126451310929e-05
2.525352746738e-06
0.000101996804595588
3.80223688843156e-05
5.19560992681589e-05
3.71231847405601e-05
7.12477356901941e-05
2.52972425121918e-05
3.77016896980807e-05
4.03438296856788e-05
5.26894952324362e-05
6.4737368562705e-05
4.97707750900944e-05
2.87742128404934e-05
6.84498593709673e-05
6.04284418640642e-05
0.000100240076894848
7.85687690045888e-05
5.56098634002767e-05
3.30392380784124e-05
0.000108578791670636
2.54177935495607e-05
1.36096679632334e-05
6.25523753639455e-05
6.74153239583623e-05
2.71018800562707e-05
6.10669044946464e-05
6.33904671402359e-05
8.10548998916618e-05
2.64378937131871e-05
9.40460326882615e-05
0.000104046550252546
0.000123691920872851
6.36472295078379e-05
5.01458197892176e-05
7.87554456003635e-06
8.84089001264115e-05
7.63144963342842e-05
8.38881988841644e-06
7.57032697377395e-05
9.52282231741631e-05
2.93510867280905e-05
7.23033871443648e-05
2.06582020518088e-05
9.59030384267445e-05
7.41847187660035e-05
5.87353923873043e-05
7.25918025151372e-05
7.12135114709131e-05
4.96416901264257e-05
9.8130415201671e-05
3.79573572527973e-05
3.81452801993182e-05
1.99974619251286e-05
6.78233056722063e-05
0.000100206205214919
6.63639745515195e-05
4.71791714880893e-05
-4.07283366694218e-05
6.32909413814e-05
4.87572818897073e-05
9.52260760890656e-06
7.60121524860599e-05
7.64673135296767e-05
4.64554061025504e-05
2.45913861368773e-05
2.18901473330191e-05
7.00524030319901e-05
4.84884197140671e-05
9.63129804387809e-05
0.000119417537016548
8.55060164638002e-05
4.60182085994373e-05
1.66789017249872e-05
7.29296262466885e-05
7.4240549715727e-05
0.00012526030542512
7.64208533123664e-06
0.000137557656581037
8.28899155006881e-05
0.000120274846590237
6.18899176543182e-05
9.14863182345606e-06
6.66435424493888e-05
5.89315545418399e-05
2.43334147108042e-05
3.66827870521421e-05
2.84004484017157e-06
8.12686437820456e-05
-2.31515441612435e-05
4.5697244913374e-05
6.84320157584106e-05
6.12406164482227e-05
5.06481046884404e-05
7.07971270004924e-06
2.92294479642016e-05
-7.97187818176095e-06
6.00968371414144e-05
4.25732825906303e-05
7.50754931387161e-05
9.44218868364079e-05
8.43704204193232e-05
6.03921509301083e-05
5.90434398483914e-05
6.4514016226669e-05
4.67613587890607e-05
-2.22385557812156e-06
3.56690182634321e-05
8.51377647403816e-05
4.18900254279416e-05
6.53075411431628e-05
5.28248544618062e-05
2.85709860239558e-05
3.7127997120959e-05
3.16913576141072e-05
0.000143143443081587
7.18855580447852e-05
9.59257602630622e-06
4.5574911847326e-05
9.02066510037905e-05
1.74962817642877e-06
6.13587407619893e-05
4.15939539272423e-05
2.56329142980981e-05
0.000121338384354001
8.18299017033925e-05
4.15537852390879e-05
4.37347946863766e-05
3.92141946288779e-05
0.000100352462240223
0.000122742660763753
8.07080222245508e-05
3.12213581157732e-05
8.3871462328992e-05
3.72668410406418e-05
9.8011822464875e-05
4.7961721359567e-05
2.13807054119101e-05
6.50127609731367e-05
7.07537793352826e-05
7.14314304883758e-05
5.02236700523976e-05
9.97522445317579e-05
6.84102220232455e-05
7.6814544887036e-05
0.000136315345311275
-1.0546071969073e-05
5.07918298020813e-05
5.9983060960463e-05
9.73280872521401e-05
7.17064866752187e-05
0.000106345720561008
3.85955139915731e-05
9.15839166611881e-05
5.29806254716271e-05
1.77268203714353e-05
6.95376878895071e-05
6.39482406511237e-05
7.1022993542262e-05
8.44012040205001e-05
6.71586925860121e-05
2.13785045624406e-05
5.66299129190065e-05
7.2056740446705e-05
2.99496117019513e-05
8.99287936291811e-05
4.77121099851052e-06
3.4849625871633e-05
5.14270995391328e-05
5.07108946106327e-05
3.16929786132025e-05
4.627126227146e-05
2.79416970133936e-05
0.000108695375390723
-4.22886832476203e-06
4.36310624117857e-05
5.23792117451332e-05
4.15838353282275e-05
5.30570270580067e-05
2.36194051579834e-05
4.4511239131325e-05
4.37678403058731e-05
3.1729397483772e-05
4.09933979829959e-05
5.80671121178975e-05
-1.26111792049818e-06
1.00636313208572e-05
-3.60475335300706e-06
7.85114068629704e-05
0.000107780077942493
9.74921709749216e-05
4.90431963938096e-05
1.0594218259674e-05
8.38886477691247e-05
1.65701967671855e-05
1.56048476824743e-05
1.51056168547e-05
9.15109022186855e-05
6.75040305860759e-05
7.4012386007887e-05
5.74310572781579e-05
8.84314442743909e-05
5.99945996785111e-05
8.17909029564359e-05
0.000102341220678593
1.26446933407968e-05
5.05260254280645e-05
9.94792867030556e-05
7.45737353770741e-05
4.09649403965128e-07
8.75979055725631e-05
5.70195131915009e-05
8.58676808178166e-05
6.77179905448962e-05
2.70856941876908e-05
7.30660549752025e-05
7.11659096400068e-05
3.80740586941212e-05
5.23061401089785e-05
6.16339748775631e-05
0.00012010730826143
-7.6056834526681e-06
1.61638259467814e-05
5.29822712325573e-05
5.63315741721167e-05
1.5548005721488e-05
2.31824375347465e-05
7.55992316149652e-05
5.56878284152705e-05
8.31272886875503e-05
3.41074591267544e-05
5.56168701606444e-05
5.5245177798065e-05
5.52117205625543e-05
8.53353979778752e-05
6.59311644309112e-05
-1.39732910704775e-05
6.83067885585796e-05
1.57605749550386e-05
5.2953678102694e-05
2.13756252780186e-05
5.16507334273344e-05
6.25322373434994e-05
3.99768665981501e-05
6.32421604328794e-05
7.61272191726897e-05
0.000150500041160599
4.11662654360287e-05
-2.28601948024901e-05
8.01169284526507e-05
1.87322725893568e-05
9.11578284525679e-05
2.78806575325264e-05
4.99653013040115e-05
6.70290388428746e-05
8.79300551760916e-05
5.94097177625805e-05
4.62681681037562e-05
8.12758516772137e-05
0.000123223275515719
0.000104609097569718
6.64537485601782e-06
2.47724392913591e-05
9.97485380418647e-05
7.74315446237634e-05
5.75427100486144e-05
3.06999170070447e-05
1.30270705921142e-05
8.01427168506757e-05
7.97266332486733e-05
6.9510836944535e-05
4.85085458435765e-05
6.57509945192014e-05
6.88937836384716e-06
6.73485898279238e-05
0.000125373292840697
9.69090610265771e-05
0.000129758042548571
1.40076570060501e-05
8.15445448670147e-06
6.52526654816537e-05
-1.33223927836605e-05
8.86304709339958e-05
6.71210967451502e-05
3.36849714646377e-05
2.60259904933978e-05
7.99275133659557e-05
3.86126632204359e-05
1.76135800027336e-05
1.53936628321462e-05
2.8032067856308e-05
6.05095255096858e-05
2.45852856247695e-05
7.41150235494426e-05
2.99380267789041e-05
5.62346729100047e-05
7.36172758860158e-05
0.000103201010688513
4.71563700475871e-05
4.82045399278507e-05
6.70050879039237e-05
5.15456352934921e-05
0.000104533588950609
0.000117204137959774
4.64353853091239e-05
1.34406718829329e-05
5.77160298928283e-05
2.85721788142813e-05
0.00010268760044167
1.31939778453505e-05
-5.2514377735565e-05
8.55918837962067e-05
7.83033489442822e-05
5.04959869385254e-05
0.000107926665689685
2.0838772089893e-05
0.000129883956614466
1.12240767279398e-05
5.77445663679302e-06
5.57968800618767e-05
7.63633642328404e-05
3.46462883198275e-05
4.43209472901955e-05
7.01459924155515e-05
6.41699664146752e-05
3.81839848562864e-05
2.10930034664293e-05
6.27294552857689e-05
8.66610492241548e-05
6.20842160621131e-05
2.75121819243372e-05
7.33863433318082e-05
6.49601915533929e-05
0.00010303241481325
1.87794401121477e-05
5.34868654466523e-05
4.85608642361223e-05
1.3581161714565e-05
6.55583143646655e-05
9.97589998104774e-05
7.98220505901891e-05
5.05519597393827e-05
4.46311789104532e-05
9.09817611873471e-05
6.02185690962227e-05
6.12723744266377e-05
7.79058814289148e-05
9.46204637237953e-05
5.89749536505609e-05
3.76661476814037e-05
2.4601962988652e-05
0.000118439123535284
9.25631976199353e-05
4.68399969801919e-05
8.51138159843654e-05
3.10163406378416e-05
5.47540598708617e-05
8.2593157532584e-06
3.15657942678367e-05
5.34955949075253e-05
6.4869743999081e-05
1.33408735020961e-05
1.14800906812259e-05
9.2821713082037e-06
-7.71153280139658e-06
5.12318973487658e-05
5.75906925731126e-06
1.81509225060179e-05
7.5463449651536e-05
5.25493795961408e-05
4.17637687790585e-05
8.33159565769512e-05
6.18394397671221e-05
7.62962337971477e-05
4.64965045027101e-05
0.000105667378222355
6.02575133061741e-05
7.14371627469558e-05
2.68455739226976e-05
9.59806355149852e-05
9.00309423024354e-05
3.49925246417794e-05
9.44905386761221e-05
3.09013986084955e-05
8.07017077250271e-05
3.92973298569389e-05
3.55956435092622e-05
3.22909699916071e-05
3.0673388104341e-05
7.21829000428874e-05
7.28279459978407e-05
6.3968308524503e-05
-2.25966352344404e-05
3.49190762443426e-05
4.81219325046542e-05
4.18840098984228e-05
7.14005084084146e-05
8.27782026334725e-05
-1.00897175604281e-05
2.79762280175974e-05
0.000100971597400865
9.97854912471653e-05
1.80308012230082e-05
3.41147047707817e-05
5.8198559793641e-05
5.02153893701155e-05
4.55174047714962e-05
6.58938393544215e-05
4.87284457777848e-05
2.07906391622291e-06
6.73181815206015e-05
8.84952756116976e-06
0.000112408318138587
8.24071628976344e-05
9.04145698994283e-05
8.61104695528218e-05
3.61953437266628e-05
1.43511762031765e-05
1.07159053322093e-05
-6.04824233513073e-06
6.03988617436746e-05
3.78202263649727e-05
7.46758506407008e-06
4.37551666168458e-05
1.73208237882097e-05
7.88225053016134e-05
5.49010321794451e-05
3.7539422020746e-05
3.27444524704796e-05
3.08053632137688e-05
5.96612321373297e-05
8.41320678653375e-05
1.06808511086476e-05
5.00961453076748e-05
9.06599596438777e-06
3.78567327971796e-05
-2.8704092220485e-06
2.30008397071855e-05
4.63217588201016e-05
5.71569584114585e-05
7.56294344448157e-05
7.33145532303401e-05
5.93744649712839e-05
8.19844845265583e-05
-1.72355211984919e-05
5.7515280032183e-05
8.86500565344277e-05
9.77320431616863e-05
3.79541908470455e-06
3.06904939117881e-05
7.83162743438708e-05
7.24517268627027e-05
6.71334509397197e-05
2.78339606761239e-05
8.4805291867701e-05
5.86343683547967e-05
-3.69914985624922e-06
5.77643379422538e-05
6.40342702706818e-05
7.50853431505597e-05
-9.10003033317941e-06
6.25338403527992e-06
4.14310617885244e-05
7.33146253757539e-05
6.0543916277864e-05
5.04999843409796e-05
3.32987602290404e-05
8.19924772299852e-05
8.38042775913178e-05
2.89423498986463e-05
8.43634362706512e-05
8.40862529540768e-05
2.85558413409088e-05
1.52375714697041e-05
7.34722180612253e-05
2.45052138481615e-05
7.71078069949172e-05
5.19083437510703e-05
6.45195063025306e-05
3.07488881109434e-05
0.000111539334902869
2.09845354602138e-05
7.9445806467333e-05
0.000103882733615166
4.68669252030902e-05
4.96363823623074e-05
4.64361228765034e-05
5.83428049337579e-05
2.28719917820683e-05
7.93215090608333e-05
3.4451919165089e-05
6.81182619126932e-05
5.09793705385399e-05
2.67129200629817e-05
3.90243483015729e-05
5.20325960612993e-05
8.39736463185758e-05
3.27814866999734e-05
-2.22919817426038e-05
1.14058939502566e-05
5.00908995583182e-05
5.97556090643806e-05
2.6480920115054e-05
4.44682394762295e-05
6.50711550928365e-05
0.000119044525524001
7.15343019344571e-05
4.00485946898508e-05
4.97942645593256e-06
0.000103965021546011
3.78590861473784e-05
7.86743130519848e-05
3.63851031991955e-05
9.27298929910788e-05
0.000107423962603863
8.97243361244669e-05
0.000115652121151783
4.73289298247486e-05
7.65624343222548e-05
1.435298396168e-05
8.38721971448276e-05
8.0649878942587e-05
6.50219689555373e-05
8.49380708721582e-05
7.88503540317204e-05
7.15262803598566e-05
4.92553683856488e-05
5.35147836334019e-05
5.31612685273672e-05
9.96180932454991e-05
3.09171062386644e-05
2.95631089208958e-05
9.48076935562384e-05
4.48601154917786e-05
3.23384704907219e-05
1.68452310123383e-05
4.98405912672556e-05
4.89895064007071e-05
0.000110875135252106
9.25407098064515e-05
7.38370221462544e-05
3.60609613235849e-05
3.94170728600511e-05
0.000119639099880329
7.00740845457822e-05
1.95639863595558e-05
9.18415213336527e-05
5.62250370047895e-05
5.65606360179605e-05
4.99957886019023e-05
6.65597970175503e-05
2.81303289743386e-05
4.80871362545026e-06
5.27601898382748e-05
4.91712246507489e-05
2.48032067507662e-05
6.23363294210616e-05
9.86342138166754e-05
6.57929989610088e-05
5.98078911714016e-05
2.22624817686226e-06
0.000118254048437923
8.56598887416653e-05
7.51755835880837e-05
7.19405638454647e-05
2.31973281978567e-05
-1.73087841050864e-06
0.000107133627438521
7.62366139038298e-05
5.34056672130937e-05
3.96630621800632e-05
4.49661802814145e-05
5.049873076224e-05
2.30736646819949e-05
0.000127876474844776
7.61734770603906e-05
7.23417204573481e-05
9.08658423636716e-05
8.39640305397257e-05
3.56902680857334e-05
4.88965824098658e-05
3.98290453136499e-05
-3.14144921957746e-05
3.99758048059542e-05
4.13429043776878e-05
4.19942574348043e-05
4.68040940787245e-05
3.69750031108661e-05
6.16338085609835e-05
4.83561326964867e-05
1.73972502600411e-05
8.67700242178665e-05
7.71197484206877e-05
7.43982439892472e-05
4.53202551260596e-05
2.25427538366897e-05
0.000133953007327721
1.62372431192866e-05
7.69809886432475e-05
7.52868507865925e-05
7.26141443450623e-05
8.17582586141927e-05
4.67044612113007e-05
2.67542719468892e-05
9.95891417198844e-05
4.10855372551091e-05
3.13761648716477e-05
8.49134654171533e-05
6.55592260465902e-05
8.42786111597463e-05
4.04255821782494e-05
9.28175173336314e-05
8.81461650605278e-05
5.88766406498188e-05
6.68372150211109e-05
0.000101055079607629
-9.53831948214876e-06
6.04958843099357e-05
5.31110786361088e-05
5.05637597357288e-05
4.43683753547839e-05
5.23113424478465e-05
5.49117528107625e-05
0.000104131098771425
6.48310953936712e-05
8.31327069492027e-05
4.98741242310597e-05
5.25976516546677e-05
7.18766495118025e-05
3.78142203566371e-05
9.58063378891013e-05
0.000117651727160179
9.11569408646918e-05
5.20490248862245e-05
7.86788628255089e-05
7.65297762440999e-06
3.81031617857482e-06
1.39096113264562e-05
3.93760746858988e-05
5.66807266368495e-05
4.34089649662151e-05
0.000105400383289896
0.000114348520165898
4.70354208937898e-05
6.44788213668168e-05
2.90354742447282e-05
5.18451729818378e-05
2.0865556149292e-05
5.69230706912046e-05
7.2612997176726e-05
8.84445846503356e-05
6.37935276251083e-05
4.27873579451303e-05
1.652893480565e-05
2.92438921827104e-05
0.000123533496281501
3.3737194747244e-05
4.73498056361266e-05
1.08194826322151e-05
4.53247003033476e-05
0.000122471194275574
9.00852130595592e-05
4.70799952844524e-05
4.84293352290451e-05
4.17361313988825e-05
5.9918223624635e-05
2.10360891403349e-05
8.80023437885287e-05
9.8065819556998e-05
5.26196482929108e-05
6.39961022436032e-05
1.73120557662164e-05
2.89737949799118e-05
4.6745762321192e-05
6.66485919180751e-05
5.8187057304342e-05
6.25590967769736e-05
4.92223801020158e-05
-2.81111078182953e-06
3.58560904204264e-05
8.09724813822834e-05
5.49993027322084e-05
2.6835397136492e-05
8.47544306099192e-05
9.72181325185717e-05
4.89947998972121e-05
0.000110631725724263
9.07505642987495e-05
5.52070551255434e-05
9.9248839479e-05
6.53312290062817e-05
6.25939578051854e-05
5.96297719815505e-05
1.80026068425227e-05
2.81693346695195e-05
7.16888606745081e-05
2.29001959327696e-05
7.75838630740848e-05
6.35696342459572e-05
4.29580533502544e-05
0.000117289927176927
6.42358301561756e-05
5.12515458117317e-05
2.48587074446211e-05
7.00769865591199e-05
5.61653187236802e-05
3.10061723895609e-05
5.67147394235202e-05
7.05264759989353e-05
7.41974306712395e-05
0.00011381354741125
4.64987507385384e-05
4.06856473184888e-05
7.35006464750208e-06
9.66053253080498e-05
8.585977507594e-05
7.62837684968621e-05
4.0248954200532e-05
4.32523515034658e-05
6.07162581560007e-05
6.5557508042429e-05
2.63108313643795e-05
4.00928448494782e-05
1.52918182999026e-05
5.5199521519447e-05
1.02017673647088e-05
-5.14068305828962e-06
8.40724505657376e-05
5.85793420321964e-05
5.86614951113745e-05
6.59345597178991e-05
9.93577107328032e-05
0.000102669976850103
3.17286180117972e-05
2.25904891640465e-05
6.38530217637602e-05
5.50984035138083e-05
8.79668015427707e-05
4.72212800120673e-05
8.49387851339764e-05
6.22272635178656e-05
4.41733936067452e-05
9.6718279586217e-05
5.88859455201626e-06
6.51340034105511e-05
7.35818282925986e-05
5.62191310181218e-05
7.1570202443287e-05
1.27100049055446e-05
4.66320646136591e-05
5.71068107923644e-05
6.36315408451932e-05
3.74740953987361e-05
7.20246401055111e-05
7.10476859148168e-05
7.90032883150441e-05
0.000111848956863871
9.25068146169391e-05
4.83461315507429e-05
7.69677992971569e-05
5.2469992628497e-05
5.42448263499022e-05
7.45819039889444e-05
0.000125150379842632
2.30297707882479e-05
3.78614373198761e-05
5.43966362153654e-05
-2.89790947119774e-05
0.000140135165684908
3.02320537743924e-05
9.90854481528602e-05
0.000103871091908858
7.16359930317743e-05
4.29456075079405e-05
3.37629114938085e-05
2.84037864051459e-05
9.69017661232838e-06
9.9000732316848e-05
5.69293686125067e-05
4.60181363706325e-05
0.000105894865158107
0.000105066142586436
9.70922671851195e-05
3.25756095470169e-05
-1.36872811591559e-05
7.0834756531954e-05
9.03203880102308e-05
4.84882249970401e-05
0.00014940239088877
3.93899360236137e-05
8.04920960327588e-05
7.17951363302773e-05
2.10337422017529e-05
3.81910202289986e-05
7.75773223963869e-05
7.46184969200805e-05
1.9427068925147e-05
2.87553610125824e-05
0.000102422354662073
6.51088093600911e-05
0.000110173831979233
7.7309606970195e-05
6.23117934290449e-05
8.1268236289533e-05
8.91347222542575e-05
3.89095063222069e-05
7.19644273454336e-05
0.000102558933018194
2.60772294409109e-05
8.24605065665982e-05
5.99895358235895e-05
4.24072072078086e-05
1.99128135526667e-05
8.53741230202762e-05
3.47884589828782e-05
-9.18308755340916e-06
3.34960673346903e-05
8.01114105271305e-05
4.48746807740925e-05
3.96958951401913e-05
6.13365710320781e-05
4.73424144139263e-05
3.12074557685328e-05
1.49637497216669e-05
-1.8249717421665e-05
7.41017616655818e-05
8.4498706293922e-05
6.22379312799789e-05
5.26838560049809e-05
6.76357864898292e-05
7.27252124941475e-05
4.24710660746261e-05
5.14614772972886e-05
-2.80932336781119e-06
6.65425949993613e-05
2.92852570328565e-05
5.48844739295577e-05
9.60812135110796e-05
2.16577706532052e-05
7.74673028827482e-05
2.61765217942161e-05
8.11003026970779e-05
0.000118702021341845
7.39937063867871e-05
4.82011954840524e-05
0.000105257865311088
7.10445319244081e-05
4.10319157148377e-05
8.73765665649882e-05
4.6468633088092e-05
4.01969769141958e-05
4.00480188038904e-05
5.98278480988727e-05
5.8220842804482e-05
5.75628373685846e-05
7.20886344165017e-05
9.34235620464544e-05
7.17029171998766e-05
8.31305655533297e-05
6.04602838201124e-05
4.94263614694951e-05
2.64817914912056e-05
4.8646297425825e-05
6.68064691344351e-06
4.72810395106577e-05
6.09140779563883e-05
8.78150983305346e-05
8.08151808220641e-05
0.000123719948480139
4.84067574845981e-05
1.93289315389445e-05
4.28685928586345e-05
8.58380589140789e-05
4.57679555658983e-05
7.67519931065754e-05
7.87395973981122e-05
2.42963751054224e-05
8.55097947782576e-05
9.61189333761484e-05
7.94875024024095e-05
9.870287414259e-05
3.79037003381939e-05
0.000117356441818802
8.13528400205169e-05
4.5803288962305e-05
6.03258042589185e-05
4.64642260305034e-05
3.34985943570123e-05
-1.99773500442757e-05
6.8062508112928e-05
8.08011395391174e-06
6.35969482871563e-05
4.87613832804881e-05
4.2170029049296e-05
5.41468015652739e-05
0.00012010311294347
9.74336035358791e-05
8.45018001266085e-05
2.76242267839258e-05
5.07373169374917e-05
4.31021655046479e-05
6.4251331832337e-05
5.04786392076009e-05
-4.27377270168197e-06
7.65664823317872e-05
4.85123681532412e-05
7.02504990256717e-05
-3.21096884392271e-06
8.94565366703372e-05
2.21803620086407e-08
2.73529408093093e-05
4.65126358640276e-05
2.62877165068144e-05
3.43293374587121e-05
4.47348459087892e-05
6.54039308454802e-05
6.78799708029797e-05
5.37863027101565e-05
3.37973505641471e-05
3.54133642269573e-05
5.70307863617581e-05
0.000110237374540734
5.04086759583769e-05
8.22477649218249e-05
5.99392001721078e-05
4.75691766357333e-05
5.93605727048963e-05
9.72102552572076e-05
-8.71503401349478e-06
4.76151186028379e-05
0.000108768279081456
4.92338874171459e-05
4.3293486268225e-05
4.26291456682372e-05
3.20435770432979e-05
8.64552020092455e-05
4.46544674867635e-05
5.30794308810524e-05
7.84929057827864e-05
3.49776675107128e-07
8.53518330890591e-05
9.34123227367191e-05
0.000111985662711147
0.00010974131337201
6.48981986166027e-05
4.0516206043738e-05
6.25854650414144e-05
4.17708754161372e-05
8.00491401539278e-05
1.21089786793801e-05
4.86904737734419e-05
5.11379142918857e-05
4.07584072058144e-05
4.1050639671392e-05
1.86869674176165e-05
7.77179755796212e-05
6.85800077807407e-05
-2.86365255868924e-06
0.000106821846156281
4.12530713508383e-05
3.48843509031578e-05
5.26088116842967e-05
4.95788522215904e-05
4.26698045429432e-05
5.72006301406319e-05
1.49920008643669e-05
1.25047058694354e-05
2.3396458596013e-05
7.42256187911227e-05
3.80336852651647e-05
-1.41549778795974e-05
8.23204727111458e-05
1.85940579398611e-05
3.47844704255053e-05
5.47594820706757e-05
1.88366419591401e-05
5.31641245105915e-05
0.000126992808485512
5.58888396736483e-05
5.86942959871443e-05
5.85241322243587e-05
2.8569475165275e-05
3.27302113140028e-05
5.78255292226569e-05
9.677700054285e-05
4.19525512848807e-05
5.59727150717116e-05
0.000114664121052135
0.000124424163258756
0.000110151748250077
6.3036360313929e-05
0.000168899498787431
-2.58054120830732e-05
4.70234392066696e-05
5.28299176396767e-05
7.97646500946021e-05
5.94965259888461e-05
6.22703594950743e-05
5.88999092052696e-05
5.54960771781584e-05
5.55184406399854e-05
4.3823250593687e-05
9.20508478322503e-05
6.09948638488777e-05
4.02784777786914e-05
4.5272411616468e-05
9.20529583904423e-05
3.71577373916761e-05
3.50442733224126e-05
3.47502360162846e-05
4.74300757741416e-05
7.29285228003527e-05
0.000127237842992597
3.89251934063085e-05
6.64566501939044e-05
1.25180369995875e-05
9.95205153475169e-05
6.96954969941793e-05
5.68696363201202e-05
7.78482926852818e-05
5.61002845128337e-05
8.06902774273682e-05
6.11926770855768e-05
3.61685708332487e-05
7.20127614146954e-05
4.45609528442738e-05
8.9758858628105e-05
3.0719731797572e-05
9.80508606997296e-05
6.21047123071329e-05
1.23218340620976e-05
0.000103587571291462
5.27464727998326e-05
4.88184155102538e-05
1.70107378156677e-05
5.8482061733232e-05
5.78458064657568e-05
7.97540671377065e-05
4.9980724224269e-05
4.57492101924434e-05
6.3196707521599e-05
3.32815212400311e-05
1.79005284114738e-05
8.64662079719665e-05
7.62335844246354e-05
9.59570660204155e-05
2.33085624852356e-05
9.09236564683274e-05
-3.56566433249741e-06
0.000103214554238704
1.33199693354634e-05
7.67532584682299e-05
5.92331401355403e-05
4.68413294387873e-05
4.57682253356729e-05
7.4860559658736e-05
5.20599887526937e-05
6.22702561147783e-05
8.83630194577111e-05
2.04589831015708e-05
5.03429791431106e-05
3.26464276071954e-05
5.49607679966788e-05
0.000148613854301003
1.84339549005981e-05
3.18876061622565e-05
4.45493111656538e-05
4.56300028292686e-05
7.26817520407896e-05
3.31513125045905e-05
8.08940741442434e-05
4.90591183059051e-05
5.48638592715302e-05
3.56929002834697e-05
4.87471755913485e-05
5.43630242611606e-05
0.000121076377630552
6.81217642181511e-05
4.34411098291032e-05
4.74376987344556e-05
5.0293915435173e-05
5.92489917384794e-05
2.48719581273612e-05
4.47866368255475e-05
7.17671983808232e-05
7.41751168434502e-05
0.000135960457250668
5.86081932422607e-05
9.49657514939976e-05
0.000119997531370783
7.28475389288638e-05
4.95790101974024e-05
7.27126571440335e-05
8.85763307031745e-05
0.000108323823473457
8.29555800432849e-05
3.26108239167177e-05
8.97225322989985e-05
5.59245741671059e-05
9.58003594287568e-05
4.26433307158569e-05
0.000133839035608096
8.26210586449116e-06
7.4528786000698e-05
5.24718032627896e-05
3.71620294222784e-05
4.89921666777186e-05
3.0205678149769e-05
-3.17359020049238e-05
1.90367104209735e-05
7.1772632038842e-05
7.32318926451609e-05
4.65736686573735e-05
3.36969658457931e-05
7.82996431257874e-05
3.8610314781951e-05
3.84873517259741e-05
-3.97239319750125e-05
1.99116452162707e-05
5.92551704168673e-05
5.86935283949565e-05
4.86785034323312e-05
2.19666091043181e-06
-7.44744770177988e-06
8.66634325788334e-05
6.86273666919848e-05
6.73346065049182e-05
2.34149291578631e-05
3.59628001918326e-05
3.46880700784963e-05
0.000144870750212868
8.89173686153218e-05
5.90891570100475e-05
9.10030453713901e-05
2.49487321959831e-05
7.20122050837906e-05
6.37585299978091e-05
9.15903794750648e-05
7.00967119532454e-05
9.13491078689578e-05
4.4622303017808e-05
7.79640359559349e-05
0.00012944935055197
5.23994783815304e-05
9.637475670124e-05
2.44805817115191e-05
7.74268875858712e-05
2.9257085415345e-05
3.55080588033434e-05
-6.55141454039748e-06
2.38836644504946e-05
-1.27478797008315e-05
7.57843077838935e-05
9.41854962426479e-05
5.76172734660545e-05
0.000104830609760475
5.41577384206223e-06
5.46500268948581e-05
8.22413544510494e-05
7.18346389701605e-05
7.22177814225766e-05
8.16711674175024e-05
-1.64752540039412e-06
5.39571819037689e-05
4.19502920205888e-05
2.8644073095545e-05
3.08942202302422e-06
3.78406316966404e-05
8.45421812802128e-05
5.48078961547224e-05
5.21233967139157e-06
5.27224369131626e-05
7.89949589289907e-05
4.13648630639336e-05
7.34191660116163e-05
5.88152550540751e-05
4.96443206513388e-05
8.26592769952054e-05
8.28438343528007e-05
1.13752853671556e-05
3.71703633865599e-05
0.00010681408923398
5.33388127768939e-05
4.25429216466304e-05
3.13262755107979e-05
8.29315690137908e-05
2.77086538951632e-05
0.000114930172389237
7.28189626629849e-05
5.10542091212448e-05
0.000108060841191517
2.60680277945027e-05
7.8392481208978e-05
4.29944842506552e-05
9.76611705971722e-05
3.91508939263377e-05
3.79812445823994e-05
8.95178708752029e-05
9.55830764087641e-05
8.3201937299461e-05
7.25589665890474e-05
5.22459884764137e-05
6.52495235415952e-05
3.95237658139205e-05
-1.08844738269136e-05
4.47782788845992e-05
5.41453775136312e-05
9.08634422897929e-06
5.51099988928969e-05
-1.63534118434818e-05
4.5813731373149e-05
4.03783949315165e-05
8.21431093544103e-05
7.37197030276583e-05
-2.14914613300595e-05
9.4560704764235e-05
4.97688843528621e-05
3.12767267511728e-05
4.76101047764653e-05
8.33654008113003e-05
3.03446692670508e-05
-1.39453744829807e-05
7.74942689179502e-05
5.13913672185623e-05
3.56472676445424e-05
3.88982659753365e-05
5.92712693239223e-05
3.37121034805663e-05
5.03540719676725e-05
1.33179621577586e-05
3.96326063718271e-05
8.32374871611248e-05
1.05377247358334e-05
7.18164912617857e-05
5.61285364450303e-05
3.06019469316323e-07
9.39023938193925e-05
5.35366615085092e-05
5.04445945313679e-05
4.28917649733896e-05
1.93852136815714e-05
6.01004161981874e-05
3.08061929802822e-05
3.42000470605456e-05
7.81067500683367e-05
-2.38837966805412e-06
2.56706804009492e-05
8.80747104254162e-05
-3.97352028966054e-05
3.24258527289429e-05
1.38927982340674e-05
2.87201967049671e-05
5.29795727254532e-05
8.36317887638688e-05
4.93985960039787e-05
4.40479493552869e-05
7.36690031753378e-05
9.05062252413365e-05
0.000117426831455217
3.58586257175782e-05
7.61211841960241e-05
7.74159099059196e-05
7.60591006293404e-05
8.65309283869504e-05
1.295035441194e-05
-3.59938108418994e-06
0.000125297899949971
6.70245934222973e-05
3.95087761958799e-05
9.0554540730638e-05
-1.42165097986387e-05
2.45744041832338e-05
1.32899133533498e-05
6.62249736927656e-05
5.71172198749592e-05
7.06372649856034e-05
9.40616141760198e-05
3.45788798439884e-05
4.22428567841979e-05
8.38005980610437e-05
2.90136350964696e-05
2.25917256418449e-05
4.55868576926467e-05
7.07731606826487e-05
0.000117392375199336
0.00012443708510416
8.44357052493512e-05
8.52518292918862e-05
8.53275956726894e-05
1.05919856561534e-05
8.57397333252563e-06
3.42694129618745e-05
2.51717059161396e-05
7.29895041172363e-05
5.92079412242059e-05
8.00898841991662e-05
7.99315557614068e-05
7.58312007996208e-05
7.10506904515285e-05
3.99876838419762e-05
8.26194199559173e-05
3.09867319229625e-05
8.1146200011969e-05
8.03434575351096e-05
0.000111714586061147
9.80610069694448e-05
1.46042049090277e-05
3.84147741193949e-05
3.79398449079341e-05
7.36869235007995e-05
6.95500932811197e-05
1.62190451940348e-06
4.99410856218828e-05
5.28942788165301e-05
5.19769247281185e-05
1.90892194402741e-05
6.17377628820392e-05
9.03375611083814e-05
5.85966171960026e-05
7.14244358539373e-05
8.49242739022182e-05
2.91833809905736e-05
2.26825731608012e-05
4.95623784975438e-05
8.95066277335772e-05
3.00091573033541e-05
-1.03127479839558e-05
6.08161963140578e-05
6.01912478914046e-05
3.19952496987986e-05
4.93659278238212e-05
0.000113262196398967
8.66172818981751e-05
5.02721586163876e-05
7.17213553468258e-05
5.47676031466107e-05
9.79787570896709e-05
9.33712973109969e-05
8.37445013238889e-05
5.07394906294163e-05
2.08980272059479e-05
0.00010113154188027
9.24349631848036e-05
5.22570695309514e-05
7.65489473988041e-05
4.31410682298751e-05
1.898771423881e-05
6.24164564601244e-05
6.17945223857674e-05
0.000150056294645379
5.25980261159738e-05
6.50395759138266e-05
6.22750282972429e-05
5.51383484135863e-05
5.25697023320019e-05
9.82369184269555e-05
0.000147999853969863
3.98722660943096e-05
8.1809437525817e-05
7.23917454001935e-05
4.56641549350053e-05
1.23414370482618e-05
0.000126443781500039
7.69595483847251e-05
2.53274048919231e-05
9.91257530871055e-05
7.38946895694695e-05
2.29364591061522e-05
8.06346376035315e-05
3.78504181767199e-05
0.000104811066220848
0.000101434390901183
0.000109038243660696
5.42817521824143e-06
3.56146919303362e-05
3.05960348430455e-05
3.84884985001371e-05
9.99728540361453e-05
4.31727304780776e-05
6.77689747178228e-05
8.82799240603829e-05
0.000104520381331031
5.3232317977116e-05
7.77720121647521e-05
3.35159482422855e-05
2.63287208335334e-05
4.65920572423212e-05
6.69136433910863e-05
-1.20350689998375e-05
4.72466309497834e-05
0.000103921783089025
0.000158215040702234
4.93664506191911e-05
5.02630161571386e-05
3.03384792350903e-05
5.64196559014207e-05
6.82225089494261e-05
2.76397183449607e-05
2.14414166008416e-05
4.56463878209199e-05
0.000115928415357996
6.8263350215016e-05
2.97402937460248e-05
7.79684445295375e-05
6.66163150730955e-05
7.77477654457003e-05
5.98518077278499e-05
4.03538997324118e-05
0.00015082575313324
1.71524019502283e-05
6.27064222356083e-05
-1.37813709939517e-05
1.59671017506991e-05
6.14470022112877e-05
1.38612148943749e-05
6.34196972375256e-05
4.47859094719959e-05
2.26543553761725e-05
4.41730716731404e-05
6.55438789783204e-05
7.73164233703e-05
8.40451924780049e-06
4.74900767223455e-05
8.83779463037751e-05
5.79497548911442e-05
9.51286470412303e-05
7.36367921039811e-05
6.07357022708875e-06
1.13364538959599e-05
9.34560212722877e-06
-6.69446962645627e-06
0.000123022800470578
6.28210013940119e-05
9.72179187648478e-05
0.000130739228623905
7.90729384126595e-05
6.77804019062513e-05
1.57334151805597e-05
7.61889157104165e-05
1.02346385588654e-05
2.31053231012064e-05
7.03413714179739e-05
6.86784841379982e-05
7.56163639107428e-05
3.15317432679504e-05
6.7893769866419e-05
3.5021170183839e-05
4.59440820839783e-05
1.82454007008605e-05
6.19226746006455e-05
4.45665142288368e-05
1.37781425655803e-05
-2.54468145259239e-06
1.9841739854551e-05
0.000113687406723747
0.000103091632232149
4.42895647992951e-05
1.9214913120703e-06
7.99399105340813e-05
5.67051964443041e-05
4.89397134845921e-05
9.32173526331752e-05
6.77137931955996e-05
8.47947117144096e-05
2.2503631066154e-05
7.82819578637999e-05
4.19779691666875e-05
8.56577830030195e-05
4.91230743733624e-05
9.30972833383309e-05
3.01719436254611e-05
5.85146394142116e-05
6.83137379013648e-05
9.72365832900712e-05
8.05658191132704e-05
2.02642605477664e-05
4.3897155687701e-05
9.15830676732527e-05
0.000101141997559547
3.64869482739541e-05
6.47632332439544e-05
7.2164812811746e-05
7.24074674399755e-05
5.89768555309379e-05
6.62291538334983e-05
5.23246745334033e-05
8.05995200399179e-05
0.000106248263660496
3.90436362038075e-05
1.19296813348917e-05
6.96582979779402e-05
2.70771176401097e-05
-4.04242172941211e-06
6.5024561657212e-05
3.38195727014873e-05
9.37272274185424e-05
0.000116225584357398
7.3093951694708e-05
0.000107767537672897
8.51579292776459e-05
4.97727913700486e-05
6.86320507047685e-05
2.1880485408712e-05
1.48704315023004e-05
5.71074922551716e-05
5.89484387638841e-05
7.71571799333304e-05
5.54747427668842e-05
5.53713585896174e-05
4.76675673281177e-05
1.75993667760911e-06
1.00477015405052e-05
2.8093314408647e-05
3.21401299069298e-05
5.50591929561769e-05
9.35916930664935e-05
7.58562117269684e-05
5.4029296621786e-05
8.01615497221684e-05
0.000174038541245533
2.7382505490305e-05
4.64742717712169e-05
9.01057107877453e-05
3.86211495578528e-05
2.66892063239067e-05
1.96610816660096e-05
2.44079201371665e-05
3.37193616697697e-05
0.000125720473407178
-2.09699644297891e-05
-9.15139768281002e-06
5.0533439648035e-05
4.05834409593317e-05
5.54068514022873e-05
-2.06109963431133e-05
1.50415222145993e-05
5.19430811117048e-05
8.72433323174838e-05
2.78799936919484e-06
6.45754616844786e-05
1.97047430741191e-06
6.7126343408607e-05
7.24777886785383e-05
5.45158390847278e-05
9.49825465631035e-05
3.4766547019269e-05
6.73419629386561e-05
4.3065725968792e-05
9.7260072336823e-05
4.94837395025837e-05
8.62057750627341e-05
3.52809954330436e-05
2.00066423719255e-05
8.60465400002827e-05
-1.09228269979786e-05
8.52100776696231e-06
5.23299227920727e-05
2.14924469910349e-05
1.42707269632774e-05
9.30177056229816e-05
0.000105833931197048
6.46636165477276e-05
3.47885947836729e-05
2.69931306645527e-05
0.000104646034699443
0.000100173689872439
4.20752762462398e-05
8.06097619983517e-05
8.17722740735909e-05
0.000100523171682751
5.84561359505888e-05
3.84469381525557e-05
2.29907034737443e-05
1.57083435667437e-05
0.000110915257794241
2.14337306703787e-05
6.96492365020949e-05
8.44841970365296e-06
6.25932222701919e-05
8.86135816368197e-05
9.0032619313136e-05
4.46457631783645e-05
7.33750432300188e-05
6.08374377591988e-05
6.31331571627345e-05
9.91132294793676e-05
0.000111941477178977
9.45319374889591e-05
2.61689262909715e-05
9.71327408606553e-05
8.12632311910505e-05
5.31171593241412e-05
1.03112050115991e-05
8.87768126476758e-05
7.12453408798924e-05
-3.40266254333651e-06
1.93250017999344e-05
6.32748291841289e-05
6.45461627140346e-05
1.96537671395038e-05
3.23563349096857e-05
8.67095149253176e-05
8.74204769198931e-05
2.92277847038869e-05
7.82010986019107e-05
6.9776944960619e-05
2.71717936552328e-05
5.17975427034733e-05
5.04339489936785e-05
-1.18906261409191e-06
0.000112608046492729
2.877271491257e-05
4.6747682160395e-05
4.91855603419628e-05
8.69381179586258e-05
5.56298332407718e-05
2.90726299084953e-05
7.97232048203934e-05
0.000108888025311361
2.07543978341966e-05
4.24253539449666e-05
5.63353558061855e-05
9.61104460588202e-05
5.24689186353438e-05
0.000113422030366207
2.76181191722543e-05
4.00014516549823e-05
0.000136706800356756
8.8767792692918e-05
0.000103781988447142
4.16040285668735e-05
8.92605731171342e-05
4.82132143249108e-07
7.4239124074482e-05
5.06013895451442e-05
3.16892404061924e-05
6.00190791447918e-05
7.41598529007326e-05
4.6108421362045e-05
0.000171055228863925
5.04872911659889e-05
8.04047789702556e-05
3.20420967196138e-05
8.51411260505063e-05
7.95935230463206e-05
4.17847603935944e-05
0.000103702829437149
7.91338439652056e-05
5.82319976219472e-05
5.92487772447045e-05
5.92139066838887e-05
6.81913551115747e-05
5.35531372462138e-05
5.17835075687684e-05
6.23280517770275e-05
8.08098578241433e-05
3.99483788242013e-05
3.98074826698094e-05
9.72701902180884e-06
4.36936687551727e-05
7.2520503369998e-05
8.23198757380205e-05
5.34791768496753e-05
4.65940574859367e-05
6.33062432285216e-05
5.4054187855173e-05
2.60652398660109e-05
7.52356273265259e-05
5.23204977305038e-05
5.03791426233476e-05
7.09526034426981e-05
3.44149130440719e-05
8.61279098567976e-05
0.000134761258762303
-1.65758070132602e-05
0.000101018781732904
8.17013516362133e-05
5.68068971718926e-05
5.15740372714702e-05
5.2116278298413e-05
4.63871287207147e-05
8.72538116417054e-05
6.64003054594707e-05
5.1082556945923e-05
5.52495192034242e-05
4.19501398875544e-05
8.28086971422966e-05
6.24416739982972e-05
6.15182290355051e-05
6.00060123635855e-06
6.37654283539013e-05
2.23268330443072e-05
0.000105041622980776
9.5966938577602e-05
4.28206555291515e-05
7.3788117047059e-05
3.83866840347711e-05
1.96900621618999e-05
6.44561053717298e-05
0.000100753075356091
1.27727746853455e-05
1.79935557419688e-05
8.09095318062425e-05
8.22602604448066e-05
3.57103518723902e-05
5.43976328246243e-05
7.53494223298663e-05
0.000112021370052877
3.13166485009612e-05
4.97497759152682e-05
9.11944381992562e-05
8.36200316055103e-05
0.000124383336800907
4.59333588700252e-05
4.71764702730211e-05
1.94211613896343e-05
5.04765132239168e-05
1.94965603407579e-05
7.16937698721975e-05
1.08819775461478e-05
7.47732847373e-05
2.25446825615943e-05
8.87561870105465e-05
6.24094019872559e-05
9.42959094877209e-05
1.98296318752516e-05
6.55815710190727e-05
3.86179479480214e-05
4.28378519700094e-05
7.46817139529137e-05
0.000112609938081619
5.86980224158553e-05
8.12053894661819e-05
4.53509931353421e-05
5.77468090240074e-05
6.18384761159867e-05
2.52445237899576e-05
6.1323117060067e-05
3.86204635883234e-05
4.3300750715254e-05
1.58981539228435e-05
5.58249878658659e-05
2.01310892316952e-05
2.27836725632242e-05
3.24805747518531e-05
8.4527488151265e-05
8.95143079832065e-05
9.91959230242717e-05
2.42214373997598e-05
2.1732113706955e-05
7.41070346077119e-05
5.72637908060377e-05
5.68971328586071e-05
2.71185745859374e-05
6.75170935470693e-05
0.000100548562322278
2.25979810017507e-05
4.82975794284769e-05
0.000139204139361557
4.56838878804102e-05
8.59308488054978e-05
8.29731694933707e-05
9.44631097834867e-05
6.64682628906764e-05
7.43523100541356e-05
8.07472981685943e-05
0.000110461084998525
1.51486001548594e-05
7.02427278649343e-05
3.39141229748613e-05
4.84574223369888e-05
0.00010386781995155
4.98434007493348e-05
6.32707024447692e-05
8.34831002510925e-05
5.00096826809651e-07
5.62000176949214e-05
6.60748620206641e-06
2.1914110783432e-05
4.82099151941476e-05
0.000101242613346274
4.18616122554238e-05
4.30141270887134e-05
2.63813716981694e-05
4.94651044766316e-05
1.10576436471935e-05
8.95474203565404e-05
8.22435694462323e-05
7.65008265395936e-05
6.61151291228466e-05
3.90461170931984e-05
5.14606271188912e-05
9.15255650211308e-05
-2.74742510878302e-05
7.89523059662086e-05
7.24452926133363e-05
0.000108628349478832
6.8441443740174e-05
7.07990949475523e-05
3.73140902269872e-05
8.11951308250796e-05
6.84116862086737e-05
4.44260191504867e-05
2.16803544446704e-05
7.25030544356745e-05
6.9351154505327e-05
4.62683503444536e-05
6.2182383955411e-05
9.57434701076202e-05
7.85116469815909e-05
0.000105872273585414
4.68797910425197e-05
1.69665641349174e-05
9.05499705054113e-05
3.02302187331517e-05
7.09878958079847e-05
4.38772893377677e-05
6.13615005418957e-05
0.000113925496835171
8.32590772575212e-05
4.49629763202652e-05
7.32490768072988e-05
3.57590231878278e-05
2.908137504279e-05
3.64224019594948e-05
7.23260563073549e-05
2.79110717671206e-05
7.02394738275272e-05
1.50926082215549e-05
7.18694821227075e-05
1.25587365005467e-05
5.98686465061683e-05
4.90793473012693e-05
9.10323988941447e-05
4.60355496055362e-05
6.01651088244117e-05
5.75082729304906e-05
2.76109553723473e-05
6.01309199117078e-05
0.00010408199645624
2.19308682188863e-05
9.3088703612718e-05
6.29471549384831e-05
2.47762926804825e-05
9.52722742767587e-06
7.66617048222693e-05
7.21089063564497e-05
3.1089314282481e-05
7.40495923477917e-05
1.3598662596227e-05
5.70476996439707e-05
6.49928154392354e-05
8.15621641257227e-05
9.43878642187998e-05
0.000108955451041088
8.18983357041784e-05
-2.29603497531258e-06
5.31451073851819e-05
6.95944904418392e-05
2.83986164899057e-05
7.60429939509954e-05
3.98144871081168e-05
5.39832051364645e-05
9.53586415786447e-05
5.64574259158366e-05
8.36722993269686e-05
4.95583171247664e-05
-6.36422074202817e-07
8.71770231384797e-05
2.95524922930744e-05
6.07909628337367e-05
3.4237184897577e-05
8.45357509218625e-05
9.28321916664995e-05
1.92267981112901e-05
0.000100518140205928
6.58545503100212e-05
5.37656580581839e-05
7.83674489489228e-05
8.14004223691187e-05
5.29256552404852e-05
7.98388021124697e-05
7.48096104627518e-05
0.00011726978704526
2.45535118889435e-05
0.000132965160923061
8.08829437841293e-05
7.03746296756188e-05
6.69838478114908e-05
4.06276890038454e-05
6.09342874516191e-05
6.44477054995256e-05
5.17987580539251e-05
6.17755273669383e-05
7.08168301449761e-05
4.31360252001417e-05
0.0001183646569652
0.000137472461966877
6.79277926941838e-05
6.33135349323508e-05
4.50798948945753e-05
1.49692362016955e-05
8.80897576909011e-05
0.000124831877310272
6.77864602016899e-05
5.68256158321519e-05
9.09349353008677e-05
0.000132525276461465
2.41985735964165e-05
1.22405049592266e-05
1.35680465432871e-05
2.39165910450983e-05
8.29890549920953e-05
5.15039896179775e-05
8.50458114618055e-06
4.95186347355817e-05
8.62588557355516e-05
0.000137343511241923
3.41853878978512e-05
7.29420906476336e-05
8.19363144962156e-05
4.77120259341922e-05
5.28878848794393e-05
6.2166659390343e-05
7.43082256055987e-05
4.85640794181826e-05
5.68064821164555e-05
0.000107436258985073
6.95731587485744e-05
7.24793558323063e-05
-1.48731927419728e-05
6.30666471266035e-05
-6.67694489219014e-07
3.54757470447028e-05
3.03516586124002e-05
3.72000168795528e-05
7.97204291994415e-05
5.82523551990468e-05
-2.12336659708375e-05
3.83602311325471e-05
8.92098682073135e-05
-3.50369567912417e-06
5.76235205446946e-08
4.45955378528235e-05
7.11276511552167e-05
1.4006203722605e-05
3.12056567626366e-05
4.89607632448006e-05
4.14656535142372e-05
4.27442198406005e-06
7.33179878424277e-05
9.32308413629863e-05
8.71608050152392e-05
9.75183115391359e-05
-4.92910154204184e-06
6.51107025653237e-05
8.6169481241846e-05
4.21711104908606e-05
5.36205842779994e-05
3.84353471582429e-05
-5.77972712690131e-05
8.44973728443435e-05
6.8526832396549e-05
1.74172555627481e-05
1.54263734091544e-05
0.000113187481050734
4.65738584451068e-05
4.51900780046307e-05
5.37435529032811e-05
5.71951920351594e-05
5.51019697377704e-05
0.000113506062884976
-1.16682146810608e-05
0.00010153376332368
8.65951446648695e-05
8.4418387879605e-05
6.05066476213188e-05
7.0637187034609e-05
7.47909494012538e-05
3.64569389419202e-05
7.98466687558902e-05
8.71616717378848e-05
-1.58572356808189e-05
7.68877469631561e-05
2.00672034052417e-05
1.97650622440955e-05
2.41840353083212e-05
0.000119669771026414
3.57145602783209e-05
6.94407587071029e-05
6.38850016027315e-05
3.32925904963083e-05
8.46797652354988e-05
9.79804244043791e-05
-6.8132106838217e-06
0.000125075046916342
7.66719591512568e-05
2.62798482395401e-05
-6.40699314359922e-06
5.7568054637972e-05
4.95076228721738e-05
4.08908334508163e-05
4.56977707998567e-05
-7.99551361527122e-06
4.78128375298329e-05
0.000114505322205358
5.75614648990954e-05
7.95814059058141e-05
4.0088495061925e-05
0.000110390452716312
6.58453162031758e-05
7.56376637862541e-05
9.61859723479183e-05
8.29995508815275e-06
3.96599698807702e-05
9.25782589870033e-05
2.07104883593506e-05
0.000100438490661321
7.76650156120056e-05
8.40060334745037e-05
8.08492188813557e-05
-6.07459934606725e-06
0.000114167939273615
3.32999615785219e-05
6.12337086333541e-05
8.57371724572389e-05
9.04161960147283e-05
6.70123930520026e-05
0.000109890029960999
1.71651935707711e-05
8.46423591749978e-05
0.000112586708037514
-8.72507391756053e-07
4.24663591298387e-05
3.68443965960794e-05
-1.41595968470272e-05
4.56446316093679e-05
5.99218450742726e-05
3.77576626828158e-05
7.52233717959711e-05
9.04874748417548e-05
8.68982914957031e-05
1.83044804245356e-05
6.1752730611746e-05
0.000117856605803888
1.54509656131497e-05
9.14975797507973e-06
2.19319775027366e-05
4.70045516798121e-05
6.05468344200441e-05
7.28131816793798e-05
6.08516901180134e-05
8.71351006066285e-05
4.64576727502986e-05
7.28796411603281e-05
5.10496634490117e-05
5.64093333149371e-05
2.5880930393347e-05
3.43040089572453e-05
9.25895593705836e-05
4.71150278037257e-05
0.000111375408934273
0.000104846334821482
4.86920833913603e-05
6.43231547675624e-05
4.72342796487201e-05
5.65334539155757e-05
1.63559998990568e-05
6.97263773258534e-05
3.01030292721041e-05
7.09436909404173e-05
1.93004564727956e-05
6.75284106803907e-05
6.79366745523464e-05
6.42214498352953e-05
6.83991305551554e-05
0.000116006485378701
7.30042756922225e-05
7.44208217558952e-05
2.62747556460061e-05
8.67905253581098e-05
4.06298236123855e-05
6.38869572583114e-05
4.22797902188211e-05
7.14941411275089e-05
5.9739115593124e-05
0.000110385615500186
5.00318884966891e-05
5.82192440214767e-05
6.64608507441032e-05
4.9500597915973e-05
6.39619144581691e-05
3.70503104243357e-05
3.75251394974651e-05
0.00011195141472562
7.40653085609221e-05
8.18114854497985e-06
3.83476341342005e-05
3.92487970495161e-05
4.53511176393451e-05
1.07132953845342e-05
2.80624991908224e-05
5.37399830217191e-05
0.000104971226955131
4.86986918272161e-05
6.44902673429194e-05
6.78161150302816e-05
7.73289283780555e-05
4.91276125357051e-05
7.47399465272758e-05
9.08607536369922e-05
6.65187490552795e-05
2.58657521320948e-05
6.77882475426178e-05
0.000102548241365488
8.34519594897986e-05
1.96808163397682e-05
7.20080367405233e-05
9.54326400868378e-05
0.00012524133076777
4.82667252922201e-05
5.92880771402184e-05
8.62149812847896e-05
0.000118810939692136
0.000102287743071771
2.68862985697161e-05
4.03055193939754e-05
3.97774179862419e-06
5.6279199341879e-05
8.10928856438173e-05
9.75969728267226e-05
0.000102105385897821
6.09892481307258e-05
6.57615840805297e-05
5.41873530080517e-05
7.47074173310957e-05
4.93064802700426e-05
5.63695804234778e-05
3.64573746799242e-05
3.112782708837e-05
7.75439503863159e-05
3.67431438797256e-05
5.43480741502975e-05
6.19096561867394e-05
3.94921422047524e-05
4.44462140558917e-05
1.79855246065358e-05
8.20491851164331e-05
9.6298418584382e-05
5.21226592798319e-05
6.43487864773567e-05
2.45884075460152e-05
2.20916459161989e-05
5.75707831086991e-05
0.000105935254810954
-1.74059307679832e-06
2.49039012753483e-06
2.63696072213176e-05
8.3509792823106e-05
5.43922932428147e-05
4.22130743072537e-05
6.82927891108533e-05
2.5999281126316e-05
8.60353217137599e-05
0.000111180141545744
5.14091227662251e-05
1.12784267510436e-05
4.24249940601722e-05
-1.19912058689693e-06
4.95637730376627e-05
8.57771395560129e-05
0.00010396027378076
1.11955586702865e-05
3.61465523039272e-05
1.48519185034291e-05
5.27252045752575e-05
7.58187678432884e-05
5.44904887365759e-05
3.44515385138281e-05
9.72594275430438e-05
-7.5328297046995e-06
2.69579059243319e-05
8.4340397985084e-05
2.10191952105849e-06
1.95423066701012e-05
5.97711873314646e-05
9.68043843526414e-05
0.000114123994854728
6.75592458656344e-05
1.8904101121912e-05
9.78869549597822e-05
7.70655129864285e-05
0.000105991858865799
5.14106178970676e-05
8.42839003502547e-05
5.76894450905623e-05
6.95976379896497e-05
0.00010468414640623
4.46451684854636e-05
3.94965810055192e-06
5.35623430187547e-05
4.0438866291784e-05
4.42964023515791e-05
9.70757078617038e-05
3.70959485694279e-05
4.02028917878022e-05
8.94029167168761e-05
-3.08120642858586e-05
1.13127785854224e-05
6.69161680241501e-05
3.86800884417233e-05
3.8882704527091e-05
3.38470257112661e-05
3.32650364965851e-05
4.40359815480153e-06
1.50341235608464e-05
6.97239482455473e-05
-1.38200227025819e-05
8.65167770828608e-05
4.2448789781494e-05
-7.76299581793381e-07
8.21482162955555e-05
0.0001373960244829
5.34260990579533e-05
7.60820012994176e-05
8.76572938669536e-05
3.29099148852808e-05
3.94570781424856e-05
6.90016431834444e-05
6.16032753722833e-05
4.97583252781293e-05
5.65999279524399e-05
6.61986161735116e-05
5.47420360122949e-05
3.28646007029984e-05
2.01499458809785e-05
3.52121115059783e-05
0.000101573402171281
4.99231204501345e-05
5.20609434082586e-05
8.76496488118086e-05
8.48431531715195e-06
2.30485811445589e-05
7.68920188268309e-05
3.88634410985013e-05
5.79221232519556e-05
6.50831922106331e-05
5.37203146512819e-05
6.01287490087059e-05
4.10354004679966e-05
3.19405123987987e-05
2.94211846061001e-06
-1.79121383596641e-05
6.77722558447164e-06
0.000104663344847436
2.81158889131381e-05
9.29614022824402e-05
9.50576277718566e-05
5.64142751780513e-05
3.98074016417191e-05
7.54038062379316e-05
5.2613351669512e-05
1.47978494040712e-05
5.87412006812687e-05
9.68016205467805e-05
5.62799349203565e-05
4.80483203761635e-05
2.79738454701979e-05
3.75921266545839e-05
4.41864833091339e-05
4.8529215122733e-05
4.93920142293605e-05
9.899045173227e-05
5.1991994495416e-05
0.000139190321789645
5.46418351598712e-05
3.78890607642388e-05
5.99474369724215e-05
8.86876386235198e-06
2.51988037958692e-05
7.72724398147306e-05
0.000117750837981768
2.48228575098422e-05
4.08168261153182e-05
7.19341586318978e-05
4.42355458799308e-05
7.6500550573255e-05
4.96851214106924e-05
0.000123255806682703
2.63891869295729e-05
4.79345664891785e-05
5.64403675870493e-05
4.4975104020098e-05
0.000105068284262623
5.22214867841866e-05
0.000112492575648883
9.77094036059074e-05
5.8640597562483e-05
1.26484061285904e-05
2.41307583390332e-05
2.36254351835732e-05
8.17742450428268e-05
6.22728286046613e-05
5.7291661545748e-06
6.69453929049568e-05
7.16844919738066e-05
8.07504461392319e-06
3.91580610342164e-05
3.80351784076908e-05
6.37046978466196e-05
4.9508532749721e-05
7.47573964368091e-05
0.000140034312326143
9.62272404130825e-05
4.95659605305961e-05
5.27746617499711e-05
8.78294587490861e-05
2.46521227331336e-05
2.56271270779423e-05
7.12740359183794e-05
5.69305135658851e-05
0.000111664399579328
3.5014941696344e-05
0.000116504922599933
1.98329615765257e-05
3.41800170935554e-05
4.65213123622098e-05
0.000112935075785905
5.90964894699455e-05
0.000117565631272697
3.88895271720932e-05
3.41575079072561e-05
9.75242938327587e-05
7.40302786790674e-05
3.51230372837123e-06
6.11695617092258e-05
6.05714143398012e-05
9.08778856622464e-05
6.70096374379921e-05
-6.66338228619424e-06
9.94980613696689e-05
2.16522896093431e-05
-3.8714685096908e-06
8.64157821233127e-05
6.2667590159191e-05
8.1484451709968e-05
7.43983715990878e-05
-2.68901660956521e-05
7.29446164049132e-05
2.22087527885802e-05
5.41601911786287e-05
9.03418643829538e-05
3.13399385941728e-05
6.05022729492271e-05
5.50714808109551e-05
4.71799459711297e-05
5.34092024075731e-05
4.99818283145158e-05
6.83112765193604e-05
6.9442292400635e-05
8.89622706051301e-05
7.26071713823938e-05
6.61642492063001e-05
5.88454452557798e-05
2.81129277635045e-05
3.008889880557e-05
9.40235594288243e-05
6.70210604485841e-05
3.49642260361974e-05
7.42704268148679e-05
7.31319327362245e-05
5.39234850147178e-05
4.97478009631022e-05
1.22760682457453e-05
1.15700183134607e-05
5.92100936887974e-05
6.45781485183238e-05
7.52445889919912e-05
8.04556663060783e-05
5.17287604601611e-05
8.29934328251484e-05
4.63632817445059e-05
8.64757278788169e-05
0.000111190062579967
0.000106382194758148
2.91316233270345e-05
1.92506712321947e-05
2.01947004955975e-05
7.1344203896036e-05
1.00663886958031e-07
6.92995435077317e-05
-2.59078077569493e-05
3.15255561852747e-05
1.19157503889347e-05
1.65002457957295e-05
1.76021468603403e-05
3.05954226438919e-05
5.12527042360433e-05
3.95202850835467e-05
3.81928420765116e-05
6.95562442200012e-05
0.000119577491936305
4.60290528595153e-05
3.19892732658888e-05
9.52654920486193e-05
7.21961452420314e-05
3.90409613977997e-05
1.762460634923e-05
3.55515424419695e-05
-2.44263361792131e-06
4.95581343043622e-05
2.51022250737516e-05
0.000109984748326401
2.76117385692972e-05
-9.04557005593764e-06
1.66352913263232e-05
7.76941389228367e-05
4.37551608104959e-05
7.90471840313311e-05
6.17504676124802e-05
3.15221880963849e-05
8.40723129731249e-05
6.86331011880457e-05
3.4386250360429e-05
7.22493925502908e-05
9.12464741940651e-05
2.40311255491179e-05
9.74383919663243e-05
4.65238081899404e-05
2.87256221045412e-05
8.68740577630962e-05
2.22296795756259e-05
-2.6560269605527e-05
6.64965846586742e-05
2.81485735732255e-05
6.25738979297325e-05
6.15489952955358e-05
5.46265991394057e-05
6.14962620022648e-05
7.14450640182438e-05
7.135410730444e-05
1.01479612325696e-05
3.19309933317821e-05
7.65497748148002e-05
4.9158087069934e-05
6.93949214862006e-05
7.35094682004527e-05
5.05906698652078e-05
4.28129967794259e-06
1.05729710583277e-05
8.91740404100129e-05
5.01316524172775e-05
4.73839106458531e-05
3.47806636036709e-06
1.48941035683563e-05
4.65030517414407e-05
4.6288115686642e-05
8.15570371452166e-05
7.43665292392289e-05
7.26004532161703e-05
6.05840997391277e-05
2.56199627182973e-05
9.33774841665932e-05
4.54489047375665e-05
5.32401338546746e-05
7.13137704312163e-05
7.35088309660455e-05
1.4066370473019e-05
0.000116238833375984
2.54579017658369e-05
3.42711450310469e-05
6.41666069290279e-05
4.01747207439681e-05
7.07124404530853e-05
7.82885857891209e-05
-6.03386148913051e-06
5.18292510972442e-05
7.59910575520022e-05
5.54929660968738e-05
5.32184829111542e-05
8.2087068081974e-05
9.30531919494847e-05
1.44321776466347e-05
2.89390538688661e-05
3.87347951055851e-05
7.57545206445202e-05
2.99751985863033e-05
7.6789935377702e-05
1.11867855853293e-05
7.03774895794848e-05
0.000104414467290239
0.000102556435375846
4.53428405488486e-05
7.22223713567991e-05
6.58332714440682e-05
2.58269882518145e-05
8.19322244673053e-05
4.22165497949212e-06
9.97008573191841e-05
6.00817120904122e-05
5.99429536731381e-06
8.67957210862324e-05
8.29494855179341e-05
8.26002006193064e-05
0.000117360590217577
4.4162513649516e-05
7.34946027395401e-05
5.99358002935477e-05
6.78197746367851e-05
0.000116027707173144
7.92706591568281e-05
4.75108407949574e-05
4.07761328400628e-05
6.36633990578633e-05
5.97671839618564e-05
5.08472998018264e-05
5.99749724368903e-05
1.25616196023734e-05
9.06823193479946e-05
-1.1724005949334e-05
2.62056884137095e-05
6.7342107028698e-05
0.000109589288621097
8.32298857601376e-05
6.97878887883495e-05
5.17061901173565e-05
5.02486197911458e-05
6.0765063172513e-05
5.03239772345903e-05
6.48901544314409e-05
9.62072962798879e-05
0.00011609411801207
8.06276452467128e-05
7.32426289752293e-05
5.92355863764762e-05
7.10511231384833e-05
5.60798212368991e-06
0.000102624200001356
2.26449410838771e-05
3.29951286199253e-05
0.000106292400999904
2.45161901667777e-05
5.14530778385983e-05
7.28609433616954e-05
8.37270861168296e-05
6.87404905330526e-05
2.60863980850816e-05
8.02545322596897e-05
7.15629740185961e-05
7.97306379527205e-05
-1.65386575252221e-05
3.12750457418206e-05
2.88797439968826e-05
2.12664182932335e-05
4.61046942247669e-05
4.10564406948179e-05
8.09614408237968e-05
6.79230775272652e-05
4.25849093047064e-05
9.92572174355725e-05
5.0435888204278e-05
-2.09585482552947e-05
3.91797389740355e-05
7.00568648649897e-05
7.58532975285731e-05
-8.06000917685319e-06
4.62523678733197e-05
7.97178739005483e-05
-1.77450298240444e-06
4.87067983930711e-05
-2.84868367140282e-05
7.36112694881041e-05
7.48838357620392e-05
5.22464500697004e-05
4.94776761073569e-05
4.62453581153236e-05
5.88542346938013e-05
6.9581304746801e-05
1.77984037394062e-05
2.86117408189927e-05
1.07414864167074e-05
7.60959176878706e-05
3.32861289976804e-05
5.71791420230453e-05
2.46642408676157e-05
8.45704999177063e-05
8.27658096282246e-05
2.5616825853155e-05
2.6684649288808e-05
8.37922897580842e-05
0.000129553927328943
4.87194706814149e-05
1.00958141877792e-05
9.71879125721312e-05
5.34103513472879e-05
3.1084602048448e-05
4.84819795790456e-05
7.03487505942055e-05
4.67627006638414e-05
2.18287598218861e-05
4.46197171850621e-05
3.66606640657108e-06
8.558441700515e-05
4.11539083981952e-05
8.03597317673659e-05
-4.69209424626636e-06
8.17423987818382e-05
8.222772718216e-05
6.60493569669535e-05
4.28456596123427e-05
9.39741933914126e-05
6.37446943713668e-05
3.4143646508833e-05
9.32121717992697e-05
6.33393490021072e-05
0.000105559333644327
6.36707916072549e-05
2.11213167017363e-05
3.33853536698017e-05
3.30477361997417e-05
9.2561323246742e-06
0.000100913261328412
1.92620751841886e-05
6.84581203518369e-05
5.78910718792017e-05
4.99524880653253e-05
-4.47432317786751e-07
5.65546882014676e-05
4.07455131085383e-05
4.12085227404973e-05
6.52823951362128e-05
1.96700085623275e-05
8.889397494204e-05
7.11992691854917e-05
3.17019932206858e-05
6.01546753577598e-05
9.62125726957566e-05
3.66685323004003e-05
0.000103767816874638
7.17428736352218e-05
9.07749550225883e-05
9.76153447872189e-05
5.66637476459253e-05
-4.02584030818838e-07
4.29813965847517e-05
0.000108610058175181
6.46706544100334e-05
9.51495461902614e-05
0.000124327664663594
8.28399069540144e-05
5.74215569378413e-05
1.84149846352215e-05
5.86849517156553e-05
7.28780543533915e-05
2.85136884481279e-05
0.000113983425271353
7.66845215757559e-05
7.14619724995167e-05
9.17827838247011e-05
7.7728010272457e-05
8.83207514795788e-05
-8.91355430057148e-06
6.39600242536379e-05
3.36816027786298e-05
7.62997155999857e-05
6.31160145395846e-05
1.49542421362467e-05
6.26101876804733e-05
3.11957372878423e-05
0.000101778759132747
3.86490242902262e-05
4.18815152233132e-05
6.33615652765444e-05
8.08627828457116e-05
2.99789982208221e-05
2.44259694965266e-05
8.7661107237363e-05
7.88944435512573e-05
2.90449101387832e-05
6.35636522968387e-05
0.000109684668502066
0.000116893806147503
8.34461619340969e-05
3.84270329043944e-05
7.13100911472589e-05
5.07217207375492e-05
5.33516513769763e-05
0.000101705262518515
9.24961851679927e-05
4.25682957633915e-05
0.000104187966173466
3.67372394945126e-05
1.59369606399202e-05
0.000110758589411903
3.77240641919655e-05
-1.8440384082436e-05
9.27235493186975e-05
2.71538761666177e-05
3.48977670739585e-05
9.20456967713417e-05
6.28345819467177e-05
3.55625154104329e-05
6.38113822638799e-05
5.09633562412343e-05
2.22156281022468e-05
8.43063327468522e-05
4.77193793958884e-05
4.53240121920574e-05
7.29414272346807e-05
8.40776215030481e-05
2.02234669574029e-05
9.47685151089038e-05
7.78395865032434e-05
-6.13101403383987e-06
9.72824355462916e-05
1.28869396307917e-05
2.64458076309109e-05
4.44912078267902e-05
4.80820091838195e-05
9.10490089707901e-05
7.28682238663078e-05
4.53723281396392e-05
5.20476997177674e-05
0.000111145732191218
8.34216039291206e-05
2.29434266458881e-05
7.50101133757605e-05
9.97255899143259e-05
6.01772159290814e-05
5.5379798683128e-05
0.000133379953260936
2.86934592537692e-05
2.48984242673659e-05
3.93758276430829e-05
8.42628525304396e-05
9.72605062613312e-05
6.58099711509343e-05
3.32392887026123e-05
5.15632294084653e-05
7.17755853331495e-05
6.68916694336877e-05
5.03126119894387e-05
7.92761771744917e-05
3.49550548359097e-05
7.64271021155382e-05
2.6055481028446e-05
6.89283042669884e-05
4.82442189875931e-05
6.00683353235274e-05
7.27132079122474e-05
0.000106179518758556
4.44540836193615e-05
7.67514988272126e-05
9.64057952489108e-05
2.39849093796887e-05
0.000110712150229444
4.45457460816269e-05
7.27431076118607e-05
7.86058251258018e-06
2.58565566845446e-06
5.67393953241444e-05
7.26074310886094e-05
9.58248294490467e-05
5.85226471098248e-05
3.71328129324632e-05
8.78261149202563e-05
5.10995283327911e-05
4.97902995535767e-05
8.66581316201152e-05
5.79060396626673e-05
6.50645941933845e-05
7.40117870792121e-05
2.23750050722102e-05
5.57350103120538e-05
5.1186145308441e-05
8.98415195950843e-05
4.8421161473054e-05
5.06637567503961e-05
4.35733719095624e-05
6.89927386738439e-05
9.48819921318652e-05
6.29057697210396e-05
8.95311248847484e-05
6.46894147715477e-05
6.03626140729906e-05
6.66573263547236e-05
-3.35241332928849e-05
6.29843464560745e-05
3.08570154054894e-05
7.16839009521974e-05
7.41003484403491e-05
7.3577481444977e-05
9.78854233334917e-05
0.00011509854064567
5.22962751047777e-05
9.46067874256478e-05
3.91494994144637e-05
2.88456514174414e-05
5.53525970555688e-05
-2.31576881928756e-06
2.18031487901876e-05
5.56899048020523e-05
6.95293662365011e-05
7.24923387324419e-05
3.69676208136786e-06
0.000112906206903185
3.57753300707879e-05
6.97439551234275e-05
5.677161927307e-05
9.08087576461148e-05
0.000153419717997502
-9.33955655391077e-07
5.1878991024492e-05
0.000120750472413175
9.39895845394542e-05
3.62301330555706e-05
5.19687930631521e-05
9.32483883574325e-05
3.7212489411133e-05
0.000135385701481533
5.81271651004391e-07
0.000100008445854208
0.000124726334614282
8.34078596399373e-05
8.80117367699973e-05
9.43981321314328e-05
4.34564541950088e-05
8.40571838942185e-05
0.000114825519210593
4.44891318507598e-05
0.000123767503229597
8.51261758408964e-06
9.33895755122771e-05
6.75227942013329e-05
4.76773291350274e-05
8.13214297156034e-05
6.46173082603521e-05
7.96700273988548e-05
7.84154686065245e-05
1.74473804636025e-05
6.87727136840376e-05
2.16963148215079e-05
-1.35222966455992e-05
2.72274649022542e-05
6.5815576627181e-05
3.69739150229067e-05
-1.33403082689507e-06
8.88486544689483e-05
8.30781906727181e-05
0.000131027574794629
3.74209937570629e-05
7.17557802422656e-05
1.45076458741893e-05
7.57371057685587e-05
3.30216760036345e-05
2.74950531873573e-05
-1.48208900540527e-05
-2.61017597020796e-06
1.53136693187096e-06
3.86736263297825e-05
2.14799797104959e-05
8.45383667390373e-05
8.23907281131842e-05
4.51799825793375e-05
6.85813262062846e-05
6.60761909929782e-05
1.94405484443086e-05
5.128297326723e-05
2.73428402575738e-05
8.30222298949397e-05
2.58507304947246e-05
6.59615644319362e-05
5.28354334734061e-05
2.15386602911233e-05
7.0614321072247e-05
3.49846495113582e-05
9.23935389636887e-05
2.902225660688e-05
4.21191091511119e-05
7.25729619919586e-05
5.18648244440702e-05
0.00011527649682468
6.48578260027427e-05
5.72387028472147e-05
4.1499803076138e-05
5.4575638557484e-05
5.81339392740519e-05
6.39027930406589e-05
3.91879644750997e-05
7.70438162549598e-05
0.000118342548195567
6.91622675393548e-05
9.74056745033339e-05
7.07869026184359e-05
3.22945639288095e-05
4.47823358512412e-05
1.35705694749937e-05
1.5633431265696e-05
8.5538580187481e-05
4.73633775724648e-05
5.6354123207191e-05
1.45473279759253e-06
7.06338469044248e-05
7.64651397059496e-05
1.38503203861967e-05
-2.97434100720558e-05
3.05290521469098e-05
3.8515722726853e-05
0.000130375540062421
0.000117707115019576
7.95260947919553e-05
4.70434409798137e-05
2.5329311383032e-06
2.22351816788392e-05
0.00010555875148136
5.8842733636928e-05
5.07252545743888e-05
4.72149796678659e-05
0.00011213800650299
1.44895319472319e-06
0.000110886052882282
1.10950295993131e-05
0.000118715025576073
3.60207443103893e-05
0.000139286690606213
6.8595765389244e-05
1.8165423182696e-05
0.000112340842050358
7.7503744014282e-05
3.11183241046992e-05
2.52926577359261e-05
0.000107930018974998
2.88321681438496e-05
7.51805435597255e-05
5.60199629639475e-05
3.25736102830476e-05
8.58475455289704e-05
4.14178624455961e-05
-1.69166560198451e-05
4.82144247601549e-05
8.34474938562052e-05
7.44163283397544e-05
0.00011495345148761
6.94773043501677e-05
6.91917676381692e-05
9.01795727268808e-06
9.29502358779276e-06
0.000126977775501469
9.32969304885426e-05
6.81709597402819e-05
0.000100134228837242
5.10502537656606e-05
5.18713127993685e-05
-2.0378338838728e-07
7.81638243919818e-05
7.00596449474958e-05
5.21148965580635e-05
8.2799585329351e-05
8.10318379152602e-05
1.83704295926464e-05
5.77989266948828e-05
5.27174372921229e-05
6.16410506055506e-05
5.67108778743588e-05
0.000134483900711711
0.000137408848138159
0.000130017934366592
7.76786143466064e-05
5.96204320557757e-05
6.52823865295074e-05
5.1086514059422e-05
2.77733789362642e-05
8.3699395298882e-05
-1.83379488580299e-06
0.000101822681967219
2.5636306156011e-05
6.1393394808862e-05
9.84205969261329e-05
7.41129626160791e-05
8.59207763404754e-05
0.000106337661218326
2.44954616551227e-05
4.23696854099152e-05
3.34865202569961e-05
2.92126388490967e-05
5.23599108763395e-05
8.53895112097285e-06
6.94745448476805e-05
6.13744379593585e-05
2.46880752401717e-05
