# Supplementary material for: Research on computational propagation and identification of mine microseismic signals based on deep learning
Source: PLoS One. 2025 Oct 22;20(10):e0334641. doi: 10.1371/journal.pone.0334641 (PMC12543183; doi:10.1371/journal.pone.0334641)
Supplement: S5 Data — (ZIP) [file pone.0334641.s005.zip › 000100800001644.xlsx_0.txt_24.txt.txt]

7.69939866862675e-05
0.000119264067953624
3.5739377734572e-05
0.000111442843728572
5.10354734521101e-05
6.18766956092273e-05
4.02371754356569e-05
7.72954050111275e-05
4.3439518532701e-05
2.88901882985165e-05
6.02666912499195e-05
7.37488049957429e-05
5.57079259408303e-05
1.15490370318297e-05
4.9584963534084e-05
5.00619531712549e-05
6.97439361213598e-05
4.08592262909649e-05
5.47777105598483e-05
1.0686965183451e-05
8.59975225505184e-05
8.07388514884996e-05
2.61819927996201e-05
0.000113567503015084
2.47430637555283e-05
4.5460582153087e-05
2.77878655745693e-05
3.20757897840161e-05
7.364496990061e-06
7.32683845631778e-05
-1.10907377588255e-05
0.000118936738296624
3.75927633355482e-05
1.46563185833781e-05
2.23410253333319e-05
3.67587785652802e-05
8.8729066125246e-05
0.000128167528456534
6.78032111414179e-05
6.7800451139968e-05
4.75777328391407e-05
4.65144104038547e-05
4.96465152763017e-05
8.45634917637457e-05
0.000103924338269909
6.04114675288526e-05
0.000129374036533315
4.96833391963239e-05
9.10927427719653e-05
4.65537643943884e-05
7.07347376064453e-05
0.000102460335471301
5.11762574419579e-05
9.95925012533717e-06
9.15144115705861e-05
6.13295170609052e-05
6.26861851781186e-05
1.12653271598464e-05
2.82345577816535e-05
1.09768907452461e-05
4.80481121363202e-05
1.09162644457274e-05
9.92844833744111e-05
1.60263848921665e-05
9.06768345950562e-05
1.28707899116628e-05
0.000107612843866989
5.21434270730883e-05
0.0001249045847198
4.39683664140341e-05
7.74188024006515e-05
5.32118795802876e-05
5.14680252560748e-05
1.92843796883857e-06
6.21597870845892e-05
2.1212568634968e-05
0.000103588915187448
5.02636909731867e-05
1.34688752963251e-05
1.57751760961438e-05
7.41437640876989e-05
5.16236853327424e-05
1.35044269545105e-05
1.95149001403612e-05
8.11942781433209e-05
5.23085740216078e-05
-2.96732037184111e-05
-6.56931088267951e-06
7.52202961553145e-05
7.46310990172884e-05
7.04464832550516e-05
6.10112421506559e-05
4.52378385493192e-05
5.39833266493776e-05
2.65147695230689e-05
9.30433658129089e-05
-2.59336839566405e-05
7.35398605253204e-05
2.19347616284014e-05
6.97797040276491e-05
3.14829041199967e-05
2.85821523482999e-05
0.000119035234739296
2.38300239863866e-05
2.41333502181352e-05
4.19395165447995e-05
8.37267923912691e-05
3.02420043217081e-05
6.61042735426667e-05
6.57238903418427e-05
7.01273293431757e-05
0.000108627583489038
1.19359152340495e-05
5.41557718131605e-05
8.82137518770544e-06
7.69678183923642e-05
8.38000905774311e-05
8.92289360673499e-05
4.15661523980628e-05
7.15024138559793e-05
6.41119441170735e-05
5.67208791221393e-05
2.20000459806237e-05
9.53682792471951e-05
6.57834361883088e-05
7.21675989176371e-05
1.59934800786921e-05
6.98138511116929e-05
1.3753841792353e-05
7.34456940837001e-05
9.86791358963186e-05
7.00663201192321e-05
-1.01592762052766e-05
5.86153700026724e-05
9.19120678479522e-05
4.39803929511024e-05
5.81618457588217e-05
5.95111859802991e-05
4.8511415872659e-05
6.76703942709023e-05
4.66313742385283e-05
1.51717907105962e-05
9.55276842058275e-05
7.78413084345321e-05
4.43048633313483e-05
6.64297198918246e-05
2.24039987864961e-05
0.000117621481280346
8.0123286004499e-05
2.92348134071766e-05
0.000118733518237598
3.84539835394316e-05
0.000131122633370323
4.76183671914112e-05
9.40052179481189e-05
-2.2660864364974e-05
3.41831170172272e-05
-6.60123113387773e-06
3.60509322613162e-05
4.39362998597361e-05
2.20829559986778e-05
6.55901559392145e-05
5.35109334531518e-05
3.7807490967609e-05
0.00011124057453427
8.02682544196117e-05
7.6080529437437e-05
7.49227429123042e-05
-7.65662680713916e-08
8.41308145537543e-05
7.48493498911137e-05
5.89881369884335e-05
6.40695570770528e-06
9.91062801939705e-05
6.09875129935214e-05
9.36388949278797e-05
6.48895430746107e-05
0.000134483230952894
6.05785642911592e-05
6.76502696074414e-05
4.93044708076946e-05
2.34696002481711e-05
2.39173656236788e-05
3.9587104315726e-06
9.4866278016563e-05
3.34536282487601e-05
4.45505170680405e-05
1.03372549395718e-05
9.88993499145323e-05
5.35467558524977e-05
1.99998974924714e-05
0.000106670239798237
0.000145710723006092
1.56010279577613e-05
5.76014641913043e-05
8.76222499597222e-05
3.25995588783544e-05
0.000125816622333274
6.3212592231927e-05
9.01253257945559e-05
6.80850245992843e-05
5.91968161251934e-05
2.37084107421949e-05
4.52243425819689e-05
8.91960484057316e-05
8.04141829821799e-05
4.3520593913744e-05
0.000113693579648435
0.000106173436169618
6.10797550032435e-05
7.38666285280743e-05
1.83566780533838e-05
0.000102999339670822
6.14384725196637e-05
6.25576534356507e-05
5.47502481624879e-05
4.17025358442345e-05
6.83272795772186e-05
8.47353622219935e-05
5.82968888943092e-05
2.57700665009732e-05
8.91318541635529e-05
5.68473190380192e-05
5.04206187114499e-05
-4.00497240522773e-06
5.09909882213327e-05
6.00278424314781e-05
0.000101924292668803
6.03677135366285e-05
1.04851568897437e-05
-1.07855966322417e-05
4.85277006530803e-05
3.25783884574614e-05
6.98143383368828e-05
8.69800607898721e-05
5.73061890162786e-05
4.21537050416525e-05
3.15425899298525e-05
-4.73886149719178e-06
6.08588838102524e-05
6.76077689947061e-05
5.72908010282981e-05
0.000101346204939961
0.000135003729808039
1.92484055435329e-05
8.23030633438741e-05
2.84060185507832e-05
-1.62077236449018e-05
6.48528646641403e-05
1.7654388772529e-05
8.24070521162459e-05
8.89711597937107e-05
6.84075571918356e-05
1.69267720987226e-06
3.09010698147735e-05
1.41150163221028e-05
9.12799333586393e-05
8.59384640695766e-05
-6.38941075755577e-06
6.23072905262652e-05
9.20690928701033e-05
5.77958084638926e-05
0.000107261111808976
6.81645056610908e-05
3.26253271787134e-05
4.4786624147221e-05
4.14660148910967e-05
4.15594173929332e-05
6.67358249470234e-05
4.74393513401668e-05
7.62776692874421e-05
8.66372874333123e-05
6.10728557759536e-05
9.45738397482675e-05
0.000110855232509026
6.04714086616762e-05
5.71173132031651e-05
3.66590822274296e-05
1.03003176976741e-05
3.65515400085144e-05
4.15614386700518e-05
0.000114665811103268
4.58027696669877e-05
7.42797103991132e-05
0.000104677350032726
-3.78820389595587e-06
5.69178753780065e-05
1.69759625153185e-05
-1.07259662640858e-05
4.38831034997792e-05
2.33075005397351e-05
8.93303989432363e-05
3.5745428407707e-05
0.000120286327214894
7.11583755579211e-05
0.00011344681279773
4.47741450016952e-06
8.29957547585624e-05
4.41889244861928e-05
3.49203441454506e-05
3.76218221267014e-05
9.73107782896501e-05
8.81241519642822e-05
5.82534945054006e-05
3.40072964881299e-05
2.31350407881418e-05
9.51922510525778e-05
4.27960472708835e-05
3.77569479363172e-05
7.71240123062049e-05
2.4960374828388e-05
1.53067458828246e-05
9.24012760517593e-05
8.12224630507855e-05
1.60074786544615e-05
-4.62718058817489e-06
8.43516838349368e-05
3.53665377829739e-05
2.08174582911728e-05
5.3852516704457e-05
7.66023882078526e-05
3.56344372011115e-05
2.77335227998288e-05
7.88999564880462e-05
-1.26217605128317e-05
3.9302498531541e-05
2.70101564408676e-05
-1.70574206871169e-05
3.90822033224742e-05
7.25760321945412e-05
3.75657951455062e-05
0.00012933471113375
7.41669551179482e-05
1.80926908436964e-05
3.9393946610924e-05
4.50075218706761e-05
6.74511284714418e-05
9.61701564410913e-05
2.90402864335752e-05
0.000128049740783108
7.46347373921126e-05
3.50032072548484e-05
4.59586547179749e-05
8.21678522039744e-05
9.4498977572372e-05
0.000106405709088984
1.14565190730075e-05
5.54083300304331e-05
1.86093042396088e-05
0.000105242756889776
4.19124812776616e-05
3.95205907334002e-05
7.79299468003029e-07
4.96493625270446e-05
0.000129320950877368
3.68875754522379e-05
4.82098072969095e-05
6.76433941909229e-05
8.43951673749792e-05
6.02338738553956e-05
3.82316304589013e-05
1.15173325902301e-05
2.97920652825753e-05
2.49578121033621e-05
0.000141785716585788
3.25040847074209e-05
8.03894266678334e-05
8.22273203699844e-05
2.08775654666355e-05
4.00280058837241e-05
4.81442766804656e-05
8.96957758734858e-05
3.8151296846998e-05
6.80338100529048e-05
5.61257206085881e-05
5.639961045882e-05
7.85549704038817e-05
8.16499092199663e-05
2.81404962041593e-05
6.94660653185381e-05
6.99187848167856e-05
7.61987496040961e-05
3.38188545886665e-05
6.52120486871648e-05
8.97149973757963e-05
4.53254122258934e-05
3.87539679693599e-05
6.67183418629232e-05
7.54399514629588e-05
2.85392390351236e-05
6.17650293599327e-05
9.28560710189589e-05
6.56252506013729e-05
5.98488158362358e-05
8.02197754155598e-05
8.42223644930347e-05
2.94134919125221e-05
9.80928836060554e-05
3.33259206107848e-05
0.000116457920648897
2.16592998795516e-05
1.79692478280103e-05
0.000120372346441294
6.75877238596493e-05
3.07670777104328e-05
7.54951478832502e-05
9.09331935391563e-05
5.28149077952053e-05
5.4112301394132e-05
6.37763153913429e-05
-1.55819022843612e-05
3.71456685602562e-05
1.39673664864228e-05
4.5495517336748e-05
2.69774138307469e-05
-8.58931017468183e-06
2.66001862855361e-06
3.76694348480571e-05
2.98552004764637e-05
5.7549675096075e-05
6.4033963293635e-05
6.39673534885267e-05
-7.8366094699657e-06
4.23497996056457e-05
4.05694283009282e-05
-3.13108021006803e-06
4.95404744992741e-05
6.68423466451585e-05
6.23827812726704e-05
6.52858883338102e-05
0.000146950162943415
1.26738626436332e-05
9.11376462300413e-05
5.17341926469104e-05
7.08693575449834e-05
6.5145493317465e-05
6.11417702299186e-05
7.38862477184308e-05
4.87017955392681e-05
4.62905287165711e-05
4.64017183155257e-05
7.77443261054471e-05
2.55711344460354e-05
2.89371523564181e-05
4.62053106727938e-05
4.59536440204579e-05
3.96289196369439e-05
3.88456847728437e-05
3.46236024997507e-05
8.65729617587624e-05
3.9386357277115e-05
5.37361440812047e-05
6.35137243674778e-05
7.91693307713024e-05
2.62520918130587e-05
7.27280472004165e-05
0.000102123488270836
6.94596996285614e-05
-5.51215382053991e-06
8.09752429639765e-05
2.23161050251958e-05
7.04843813309518e-05
3.18243987394583e-05
9.95935953130318e-06
1.67675126923282e-05
5.15538142139315e-05
3.77896262745921e-05
5.32405854444588e-05
-2.24657863749514e-06
0.0001471343814482
-2.05340675606603e-06
0.00012934206329317
8.46560283796221e-05
4.48377542821436e-05
2.41979505487669e-06
6.77804031400406e-05
6.17875488870484e-05
0.000126969593977384
7.38067205010236e-05
9.97189768597013e-05
9.62637297723577e-05
7.39267610773536e-05
6.67437439224633e-05
9.08426301819186e-05
8.30082202637005e-05
4.53458803916205e-05
2.66093889909935e-05
4.47885241391889e-05
-5.43290197823379e-06
5.76182319059759e-05
2.16938448844363e-05
4.8488966962128e-05
5.45073762341291e-05
7.16858209816233e-05
6.6731307209013e-05
6.99488257014046e-05
0.000119447827510475
2.85361780517323e-05
6.96318415563197e-05
5.2095155736934e-05
8.42095566142349e-05
8.72933574367803e-05
2.81895420799759e-05
5.39634303565464e-05
5.78793402864419e-05
4.96472289680427e-05
6.25810698192941e-05
0.000140910086220677
5.11394206491564e-05
3.39821070293929e-05
9.76959876413103e-05
5.65365162196554e-05
0.000123105722458636
1.23161971330145e-05
9.93443841702722e-05
7.47783393701483e-05
2.27466181929984e-05
4.85072945101548e-05
7.11583711996693e-05
6.90795758541014e-05
8.31896889884468e-06
5.0944603484318e-05
7.41724420836974e-05
5.69895198871485e-05
6.28647153660042e-05
1.10260456229686e-06
8.19800130353899e-06
5.56405581532033e-06
3.14385681044297e-05
1.50184807699925e-05
1.76846802459027e-05
6.97431713114468e-05
0.000114554693278371
7.78565366636241e-05
5.47304110520369e-05
4.66651775337294e-05
0.000125268427396372
-7.63259313314661e-06
7.61485775634325e-05
-1.00992006404034e-05
-1.21242991189788e-06
3.66981282455377e-05
4.14503566562946e-05
5.66857046708383e-05
7.29570289847383e-05
5.08789282332107e-05
-1.54713484966415e-05
3.50825471134697e-05
4.2419179543359e-05
2.52242816573484e-05
2.10435811994823e-05
5.00373948228978e-05
2.54680195531922e-05
7.60035070178442e-05
-1.01942290135531e-05
0.000126216970315221
8.46520158419375e-05
4.1523918156037e-05
8.00648403316943e-06
4.57541970998299e-05
6.15042065481888e-05
3.79912007332895e-05
2.76452671387363e-05
6.03981605759692e-05
5.63270694079997e-05
7.03933367862349e-05
8.79343954060895e-05
3.56675942237884e-05
2.60803924801052e-05
0.000150330214961077
3.04795727449713e-05
5.72226172444378e-05
8.04986177581832e-05
7.87191510349858e-05
-1.58937786300296e-05
6.69495112769743e-05
-1.19515231830058e-06
0.00010758301636239
9.91936749771893e-05
5.39182272383896e-05
1.21898899443078e-06
1.41116605221782e-05
4.09671446940465e-05
9.19621590262961e-05
2.08829413110371e-05
9.74907610894478e-05
-2.13513444571413e-05
1.11144864906924e-05
5.49695681570908e-05
6.6518250286336e-05
4.73142086129593e-05
5.22645858871131e-05
4.45356233186607e-05
1.10888502022529e-06
2.49020215631951e-05
5.46922123139957e-05
9.21586722379902e-07
2.24936977686942e-05
5.49603198020566e-05
3.10858023906534e-05
0.000103824043428338
4.43251203950102e-05
2.64131480655373e-05
0.000100955365430496
9.72634568194065e-05
7.02123652792309e-05
5.30430685505287e-05
8.61134531158561e-05
3.10586350198011e-05
7.41324107359992e-05
0.000113332642027613
7.47083361705276e-05
4.25274541695893e-05
3.56360252326463e-05
5.69864209997768e-05
9.83962440158106e-05
0.000115785056943059
4.32034524518469e-05
4.99231179924668e-05
8.74917714985659e-06
4.4743725657632e-05
5.93886372831152e-05
2.25481126415498e-05
1.77241340867304e-05
9.88245548590176e-05
3.74744685794798e-05
0.000134074706927268
5.15646703677007e-05
1.81435886531308e-05
3.38063441570747e-05
9.07422613642869e-05
5.21979532730357e-05
4.73054504752744e-05
2.86423915049501e-05
7.61772206901843e-05
8.60824624776758e-05
5.38529578103619e-05
9.50999062614458e-05
1.26387720427887e-05
8.83334428271718e-05
5.59757378473931e-05
-2.17978241088449e-05
7.59419968866765e-05
3.37163865563088e-05
9.34289725005188e-05
5.89364450487301e-05
6.51440725994201e-05
8.99941464105291e-05
8.51446413132588e-05
3.16023148897233e-05
8.30251153268003e-05
4.53956406612469e-05
0.000112827096352001
2.9610729184923e-05
0.000102529028197356
5.34056021068733e-05
4.75685094209155e-05
0.000116243109458291
0.0001384084775047
4.84961054374018e-05
6.41572478113522e-05
0.000104361159603953
4.16449583500961e-05
5.01915647117207e-05
0.000118956663098062
7.93950601429218e-05
4.0543793712927e-05
1.8538658380047e-05
8.44106499966683e-05
8.9978739139404e-05
5.08471820469063e-05
2.71472665553045e-05
6.66300798465727e-05
0.000101441367786357
-1.59042818181861e-05
7.39846163523639e-05
8.11018768084433e-05
5.04472209260477e-05
2.28537122788829e-05
3.19379783103063e-05
1.85638945606913e-05
8.35696290525208e-05
7.64658710129852e-05
3.98395262061592e-05
3.78349171764958e-05
4.91293387772355e-05
5.51690444096296e-05
7.57901223186014e-05
7.03330427410282e-05
4.67720210189321e-05
5.75484767931252e-05
8.56373829850123e-05
6.80154580074207e-05
3.08726859533797e-05
8.21214019413664e-05
1.73630707352102e-05
0.000133367818986392
6.29355934520158e-05
2.6980978739866e-05
3.60306175825548e-05
0.000115968450174038
2.54772739262269e-05
4.47842900685756e-05
3.24831287288606e-05
-6.22962332012864e-06
-3.0367261360919e-06
6.66737770850324e-05
9.45922820321677e-05
4.82005510008342e-05
4.42970638400314e-05
1.68284443982041e-05
7.43411061727391e-05
2.66628586437903e-05
0.000142257924026285
9.6487603833227e-05
3.05216600898382e-05
1.41905987657195e-05
1.79818881083868e-05
5.30207511611345e-05
3.15476666506102e-06
9.87163594596811e-05
7.55794478709074e-05
8.86076898536752e-05
0.000109493701225103
5.16828375486691e-05
5.79859331049468e-05
4.0365284742119e-05
0.000103579309183276
0.000110415429997222
1.51868737780648e-05
3.96686462137969e-05
4.94411720066431e-06
9.40801141577658e-05
2.41464524682443e-05
6.07718643327917e-05
6.4204081438025e-05
7.72651757659642e-05
9.09568787411366e-05
5.53319928701105e-05
6.43277501829493e-05
1.89596354783207e-05
3.11145723216922e-05
1.05835565339048e-05
-1.03150719548385e-06
5.67223049824556e-05
8.98656581169976e-05
8.84758320486891e-05
2.30188612922998e-05
9.70955957358082e-05
0.000137641317135455
4.98202896174888e-05
3.94414549930026e-05
1.4035400682668e-05
7.17481485385841e-05
9.24035214186048e-06
-6.25076828925317e-07
5.60735981577102e-05
0.000101612206441868
5.72105522993348e-06
7.20522377756136e-05
6.33642340365831e-05
6.88909778618375e-05
5.66829088356362e-05
7.84334693864381e-05
9.15311863372672e-05
7.87347152525276e-05
3.80482492941388e-05
5.11536698834407e-05
-5.02934998208843e-06
8.14786795923687e-05
0.000113729814456771
3.77266723482096e-05
1.35591829323012e-05
9.28345506667905e-06
2.35277894469468e-05
-2.15557886090657e-05
7.8630216524216e-05
-5.65783456017833e-06
3.72019383501255e-05
4.23404754419141e-05
0.000110975197812668
4.05009161635006e-05
4.54631902058167e-05
5.46864539292472e-05
5.22470051813423e-05
9.46023759812284e-05
4.1389573710514e-05
2.65179683250619e-05
1.60158798335265e-05
9.38628051350641e-05
3.25523827106203e-05
6.77187927764787e-05
7.93541856432756e-05
5.37919760473113e-05
3.31298934358947e-05
5.12056937460637e-05
9.86238829756632e-05
9.26372743095031e-05
3.54394441362237e-05
2.79346969083254e-05
4.3825782635919e-05
1.34898678039773e-05
5.0289225486217e-05
2.72776466056005e-05
7.81830252356483e-05
4.4210860903392e-05
2.7173316999133e-05
5.24303739734528e-05
4.0149031703093e-05
5.26189597601122e-05
0.000100206499674765
9.963105537551e-05
7.08437474208392e-06
0.000103787107706342
6.86386370001061e-05
1.91986551254417e-05
4.6575313498926e-05
7.98244222104931e-06
6.33567119777696e-05
4.09196366863747e-05
4.15486032056116e-05
6.5045328681075e-05
7.58042031091506e-05
4.01789671271178e-05
0.000113626785860099
5.5189627498805e-05
9.21754940768392e-05
8.87101607763548e-05
2.017067800204e-05
1.13943501425587e-05
7.42199810844398e-05
3.31865638327421e-05
8.53016361273654e-05
4.65381032517535e-05
3.77348587503878e-05
2.96608297229891e-05
8.31830407554078e-05
8.00335589923924e-05
7.71147765815456e-05
1.5364459421675e-05
2.31813213536167e-06
2.68856766463093e-05
4.67959585392513e-05
5.50362075753696e-05
4.55900410460497e-05
3.40690462571833e-05
5.38887922271421e-05
2.66143478470227e-05
9.46764361928871e-05
5.69687809645815e-05
6.38708140865319e-05
9.71317252681031e-05
4.03254111095018e-05
8.31183499783454e-05
9.11711450055345e-05
0.000116104241453649
7.44200394887368e-05
1.98726962537253e-05
3.13115235341977e-05
6.13574418297997e-05
5.19783523068021e-05
8.32140933149741e-05
9.64692269032025e-05
2.69928652430509e-05
4.13529045051391e-05
8.3999827662437e-05
7.56224532508756e-05
5.27893549516807e-05
5.29350394771342e-05
0.000152445312612188
7.33294864275143e-05
7.74493120466582e-05
5.70922062881084e-05
6.42337007265753e-05
2.02446573892105e-05
6.7108830855837e-05
-9.80658724502332e-06
9.80868274181945e-05
4.22195672475097e-05
8.42202188622525e-05
0.000123320077706361
2.1834661099349e-05
5.90218743440193e-05
0.000100588750607166
0.000116400837947215
8.48097638697631e-05
9.76993125453398e-05
6.97110073618027e-05
7.00263564378757e-05
0.000104535249784365
0.000127076264255287
8.59754141535603e-05
4.17110907310851e-05
0.000131687664871577
5.76579771633522e-05
6.3234846264945e-05
4.17054974673494e-05
0.000114285436436191
3.08166940599747e-05
3.25984415578622e-07
7.84007962726941e-05
1.12760285558031e-05
5.5165255736392e-05
7.49239251293055e-05
3.89172148198139e-05
6.23542019729953e-05
4.7794291982462e-05
1.80913124010475e-05
5.75984841713872e-05
6.98540311701342e-05
8.38446151981537e-05
2.36201615272756e-05
7.61296532506634e-05
3.52627259242954e-05
7.7734630517914e-05
1.5111604762414e-05
2.79962140595575e-05
3.07522776337875e-05
3.61298436336336e-05
3.65255635085397e-05
0.000108946352893312
5.10915294498879e-05
4.96353299714112e-05
4.72603372821605e-05
0.000110090779742682
3.44553812414869e-05
6.05912353284617e-05
8.16804090194552e-05
9.28536159324861e-05
7.53104440412773e-05
7.60296779779987e-05
4.3710758603687e-05
3.60592783010387e-05
5.60438895478336e-05
4.6418079584601e-05
3.81053680743536e-05
5.51065704818879e-05
3.92148539751632e-05
4.68816764342938e-05
2.28924646039308e-05
6.7547408424546e-05
9.12108668151498e-05
4.05359393106486e-05
1.66704639406831e-05
3.5816287437249e-05
3.47546428271407e-05
2.54422140310752e-05
7.70274948949962e-05
5.95092016345051e-05
7.62610952699506e-05
6.44067682063181e-05
7.49719522102057e-05
5.97781276590891e-05
0.000118368678493467
3.83114305392717e-05
4.83639843231687e-05
0.00011355302385052
0.000117378971756682
4.44337473959699e-05
7.87644267320465e-05
6.30761950408289e-05
1.74292149579987e-06
6.26970495784607e-05
0.000107942158413088
7.62525584704867e-05
3.53318912718296e-05
2.84271679585891e-05
0.000121742575077059
9.40396302288236e-05
8.47345172404838e-05
1.5427296250903e-05
4.68253018591923e-05
5.16879909849145e-05
4.80358951128772e-05
6.64360494990939e-05
0.000134757580485052
7.42194692588749e-05
5.56598626816322e-05
2.60034965097723e-05
5.02205741603631e-05
3.94962092898922e-05
9.13962527605461e-05
1.70204791455034e-05
8.50135990878031e-05
9.4527883073276e-05
1.97810797685481e-05
1.42020329335518e-05
5.95318746842334e-05
3.2484120272362e-05
3.79763082117086e-05
-1.16103840913072e-05
5.88754498533223e-05
3.57956549250717e-05
7.09905495025827e-05
7.02446160409988e-05
3.89387643520869e-05
6.79643499063693e-05
8.3399135915297e-06
8.45602263684162e-05
8.09822358059554e-05
6.17384533526331e-05
7.54044874172169e-05
7.17169935263458e-05
3.4302597254232e-06
6.81029338998745e-05
8.60319169259108e-05
7.87842440702873e-05
4.092171117388e-06
6.30219941855595e-05
8.11627124051141e-05
1.52256026919979e-05
1.18379487931544e-05
5.89695864255676e-05
8.55420264127372e-05
4.69364917903359e-05
3.98663724454725e-05
-6.32832210525729e-07
3.44648648854317e-05
7.84348481567027e-05
6.95424322095462e-05
4.22517518129706e-05
0.000121789256457935
0.000116791208912218
4.33184741098515e-05
7.42552337934162e-05
1.35037513751922e-05
2.93507809145725e-05
4.50818019702188e-05
4.30665705629652e-05
7.53651515728522e-05
2.75939843228967e-05
4.7391093862907e-05
5.70156356849618e-05
0.000106990328983571
7.0363893195779e-05
5.28343882224265e-05
0.000113648256631644
5.37285022985878e-05
2.0885954170948e-05
5.22669609752799e-05
3.99783769259015e-06
7.80679128841731e-05
4.5354513173535e-06
6.04127874432994e-05
5.29474591641937e-05
2.55994139595324e-05
2.7286735101732e-05
7.09532564243397e-05
3.90406770948669e-05
-1.0401628424713e-06
6.73893962405343e-05
2.98470791441874e-05
8.93720666209019e-05
0.000120144498864053
4.92634396262405e-05
6.70593666178389e-05
7.74232434012412e-05
0.000113510836586867
3.01583650335909e-05
5.81810041543707e-05
7.37443405442288e-05
8.6316066337056e-05
7.5810517033562e-05
6.50582009100807e-05
3.5308916194713e-05
4.54324778409736e-05
8.80811130754774e-05
4.63854633054896e-05
-1.86339024212948e-06
7.79516839990071e-05
7.40870807954107e-05
1.77654872745168e-05
4.57678657873305e-05
7.17803527653494e-05
7.81600504066819e-05
7.64550436359366e-05
0.000122323899340235
7.55537215797815e-05
4.39148018611688e-06
4.19257083917595e-05
2.29083127576958e-05
5.8460949462982e-05
3.65719954494742e-05
1.58479716095456e-05
8.44633168534505e-05
4.97657739782593e-05
1.27810980369069e-06
1.82622636856347e-05
5.44033032478974e-05
3.96657129556301e-05
0.000102088103745673
6.84217328099525e-05
8.18207036638344e-05
4.95074393281226e-05
7.76006003794969e-05
4.71525325401759e-05
9.60928508554221e-05
9.18979125853443e-05
6.20225522780035e-05
0.000125038932349441
9.47677954643457e-05
5.88409795670664e-05
8.880983560418e-05
3.92468758426769e-05
0.000102819734156563
5.58725200048307e-05
7.42476831442322e-05
0.000115716221438571
-1.16936368658804e-05
6.4778569461369e-05
2.95835672600414e-05
5.9004041012432e-05
5.66252444722273e-05
0.000104067433244975
3.29056266388425e-05
4.82241041590051e-05
2.99875681006096e-06
7.70934030251928e-05
0.00011547240624323
4.8259699444334e-05
7.34166187612339e-05
1.34661285911807e-05
7.53989392102482e-05
5.48676502568532e-05
7.85777630355758e-05
-1.07414325175725e-05
5.0707074392434e-05
0.000112212915889856
4.24757325387782e-05
6.38527322487518e-05
4.36983923788421e-05
0.000143468094352527
7.02676834347545e-05
0.000101928425809472
3.89871353545385e-05
2.25206419826594e-05
3.69507632433277e-05
9.98084419703445e-05
9.21406759538405e-05
8.02455212475202e-05
3.13528803814498e-05
5.91356441518433e-05
7.89947578509358e-05
3.30768282339117e-05
8.96847399188737e-05
8.32942835148224e-05
4.60683004317659e-05
5.26336603834109e-05
5.51352967582384e-05
7.82757233046939e-05
8.82454977485987e-05
6.60064669462294e-05
4.80344040005719e-05
0.000132137964825802
2.74153300434047e-05
6.94927281440725e-05
0.000102809957945359
9.66741813625192e-06
5.80682870279639e-05
8.60814965475245e-05
6.15194574502302e-05
7.24252080167102e-05
4.98734415685584e-05
4.2796377570786e-05
7.86709926615087e-05
3.97611166663054e-05
5.57280248061124e-05
0.000140806240989823
5.47104716779795e-05
4.37070977583237e-05
9.17957655077197e-05
0.000112807703339051
8.92727959307424e-05
4.59740977964517e-05
4.91408131413674e-05
5.72618770601964e-05
1.70683092204317e-05
3.32050630442541e-05
9.67729489960338e-05
6.46793970368767e-05
4.12884920705687e-05
4.15480718142113e-05
3.06992077129749e-05
7.83639634576325e-06
3.87582191387136e-05
6.33443071063811e-05
4.75473240699457e-05
0.000115642050395619
5.48903230648808e-05
-3.94803648295063e-05
0.000109118193840981
7.26174637997996e-05
5.81168790491023e-05
0.000145118424307115
7.33606269406167e-05
0.000103854393661454
8.3393578703853e-05
5.28571796446376e-05
6.96726737190497e-05
4.11947667900088e-05
6.81835038140787e-05
0.000111081298359091
2.08266663308488e-05
0.000140904483538203
5.14236092223893e-05
6.24049393142879e-05
5.9406969288606e-05
6.05352375110131e-05
0.000110055690680304
8.447746417189e-05
1.005354813797e-05
4.62386821273958e-05
7.38035168016993e-05
3.37120221195468e-05
4.65937798169274e-05
9.01074880445395e-05
0.000118909306804713
6.75592789672235e-05
6.12398130986139e-05
5.10645463880256e-05
7.09704072434489e-05
5.22904026192069e-05
7.38176316141104e-05
5.33102256150549e-05
4.66700186859426e-05
8.06208183676514e-05
5.38113730379512e-05
5.26045246194832e-05
4.12113071824395e-05
-2.59891663654038e-05
-3.04119453415058e-06
5.79211694666974e-05
4.46607848761091e-05
6.19326115322775e-05
1.54586548942764e-05
5.8422569666401e-05
9.72774659888148e-06
0.000114631106407641
9.39136488579645e-05
5.43892990722917e-05
7.73364615380553e-05
1.90303052020979e-05
4.57183287853735e-06
8.2210221583801e-05
-2.60275953350264e-05
5.05673044549337e-05
3.64621830427306e-05
3.71094074237518e-05
3.78997666748444e-05
1.46571984520848e-05
6.23131614141687e-05
0.00011931566022259
6.70417062247585e-05
2.68784650628236e-05
0.000142658785191415
9.01453769844582e-05
6.26640071011192e-05
-4.80023730027696e-06
2.24463331757001e-05
3.97981646205461e-05
6.27566087153853e-05
4.1435793099412e-05
3.30030893481917e-05
0.000135922640760874
4.31348725945974e-05
6.31345834059639e-05
9.48735534583429e-05
7.83193879771101e-05
4.743299785076e-05
8.05612360955015e-05
9.46707458160376e-05
6.05958329078998e-05
5.39514411563498e-05
4.8576629228869e-05
6.28924960968156e-06
6.46738334190886e-05
1.76354466502951e-05
6.96148080777852e-05
7.80356620433344e-05
6.80838053724352e-05
0.000111872695066316
9.60917498075031e-05
6.78723389807169e-05
3.16820320198927e-05
0.000110986998510299
0.000119694811425754
3.02794222927156e-05
7.00223053367722e-05
6.475550292587e-05
8.41744630183928e-05
9.54062619962993e-05
4.39578131541451e-05
0.000116040731986932
2.80129445099922e-05
4.95395374745406e-05
1.77258522928085e-05
6.90252409590841e-05
3.95836999813886e-05
2.90671397271978e-05
8.51276870347403e-05
-5.46590818082401e-06
7.99609767874793e-05
6.16511089102873e-05
9.48795829024582e-05
3.03183625845376e-05
3.92518790613626e-05
3.30018585850298e-05
7.48307322226797e-05
5.22740620279562e-05
4.13531296088385e-05
7.52624138897803e-05
1.28075238255248e-05
5.60758619743942e-05
4.53296699536289e-05
6.69176220668166e-05
1.11141840681512e-05
4.73045048087262e-05
6.65150623321085e-05
-2.05505238966795e-06
0.000136619175910279
6.84608402571265e-05
8.41020968708224e-05
5.61896560849061e-05
8.40595638224125e-05
3.37973610039019e-05
1.04767145304093e-05
0.000116711388743632
0.000130583202120666
8.24665173205282e-05
4.93052253818849e-05
1.2463843956957e-05
4.90842431033591e-05
5.10009563080077e-05
8.86246873251961e-05
4.87404275735714e-05
2.89977661039586e-05
3.11861803246363e-05
6.31228477033831e-05
5.57370533840834e-05
5.87442877102805e-05
0.000102769554159857
7.46040947390355e-05
7.78361696532424e-05
9.31837589889757e-05
1.92595694688014e-05
5.83823839835145e-05
5.82729078679245e-05
1.79978129562999e-06
4.73990930407841e-05
4.38338849164755e-05
8.38511374730253e-05
5.78742689249703e-05
0.000107118410256874
4.10846587696895e-05
0.000103463680428343
3.06449528687927e-05
7.03229731573089e-05
6.03083496289653e-05
4.84756361543683e-05
4.55183053451487e-05
9.6550380979275e-05
2.43382765906348e-05
5.67809643017236e-05
5.59514372274412e-05
9.09400800906739e-05
8.01425724986076e-05
6.32844349892962e-05
5.06738527772814e-05
8.69049422731434e-05
8.23326509512695e-05
5.9051060147372e-05
0.000155172355445811
9.53276905991728e-05
3.13819830660836e-05
0.000112543085692797
3.69899910843594e-06
7.12928219899225e-05
4.28443806061796e-05
0.000101614513465891
1.00109552336507e-05
0.000105799348729782
5.64056386669403e-05
6.0996267117204e-05
4.75818046970254e-05
4.92435605165944e-05
5.47401800823942e-05
-1.99373007606373e-05
4.53890718956018e-05
3.87523071573766e-05
2.87612911348661e-05
5.65087220404163e-05
5.75667804213481e-05
8.90118924762292e-05
7.79429415035948e-05
7.42204404334426e-05
8.16850443761625e-05
3.49294449494589e-05
4.40061296167203e-05
6.00616379915334e-05
8.40094288250289e-05
8.20772151149179e-05
8.11992811685737e-05
6.93547428504761e-05
4.01498989956005e-05
0.000127635179523721
3.89288750272967e-05
8.97397512220524e-05
3.68303986349313e-05
7.12479250372055e-05
5.2895982081279e-05
2.73472613444175e-05
-2.55445916498621e-05
9.78029788747957e-05
9.76484552673379e-05
9.19372786025262e-05
5.70430705354827e-05
5.4955833158662e-05
6.24682177554626e-06
2.96990513073479e-05
-2.17880790223154e-06
5.54416099750254e-05
3.44892432230435e-05
6.33795152223406e-05
7.61530533561851e-05
6.35929425710671e-05
4.77828701540651e-05
4.25213245436718e-05
2.03692110110165e-05
2.09395963860296e-05
1.0955349481588e-05
5.01148140018497e-05
1.55775968156343e-05
8.09126941832853e-05
3.60429822946103e-05
6.30197984687528e-05
3.11088436911158e-05
5.57896429729172e-05
5.91434161717444e-05
2.28106541963121e-05
1.56061205354501e-05
4.86557332748935e-05
7.77512731928833e-05
9.67465169123634e-05
4.52661418870355e-05
3.94529755850491e-05
2.78659328205692e-05
5.94856526244297e-05
5.01940010828325e-05
8.61290169894839e-05
9.30797425706601e-05
3.14827965080985e-05
5.34012903448809e-05
7.12264516847895e-05
6.59811837813525e-05
5.77982987175895e-05
5.2546902974019e-05
8.0637838919539e-05
5.6734937994284e-05
-1.9529870475827e-06
5.72409894244571e-08
5.29692994223657e-05
1.4524633417088e-05
3.85783629501979e-05
5.05125483014115e-05
-3.48530566116937e-05
3.45121531693202e-05
8.6127323979663e-05
9.7314022100272e-05
4.57125385065434e-05
2.17304660342343e-05
2.18721047967767e-05
-3.13823517165629e-06
9.49224787028709e-05
7.96636406706845e-05
7.9420966783184e-05
9.49794109187991e-05
9.69617149913355e-05
8.66846702812276e-05
1.91686809524669e-05
5.95354686055236e-05
3.50117210648326e-05
8.37765542627635e-05
-1.25679611615619e-05
5.2464852331008e-05
0.000126934592862119
0.00011514738550938
1.83203476328342e-05
1.96142267654111e-05
3.76947544128858e-05
5.04396088011348e-05
6.50181033220398e-05
8.13462921948153e-05
8.84989811309735e-05
7.42118736644141e-05
3.14348188993989e-05
0.000113241659709452
2.66065952649326e-05
9.81081621570614e-05
3.42398105054118e-05
6.95904759287793e-05
4.3509743696762e-05
6.5693734419327e-05
2.76007759770519e-05
7.01671829044147e-05
9.08413455528256e-05
5.77515342428318e-05
3.10523778795186e-05
7.57405275813658e-05
8.05264193672425e-05
7.49635642673855e-05
4.05219963727336e-05
9.17628334165608e-05
-2.14833522646545e-06
4.95859256194795e-05
1.56554795535166e-05
3.71860307706931e-05
4.88907442576066e-05
3.40364081291695e-05
3.07343052318207e-05
7.54572536516617e-05
4.18185494453865e-05
3.73786132299049e-05
5.00704941847318e-05
0.00010017362787288
6.46339965073417e-05
2.67143614809602e-05
8.36303142136626e-05
4.88499417777225e-05
3.26331182114279e-05
0.000107127297249141
6.20277410916685e-05
8.99654120896537e-05
4.29390276500933e-05
8.67609955022715e-05
0.000115723346709595
8.84179439531171e-05
6.85219522831174e-05
4.41670748536881e-05
7.44379911350326e-05
8.99220413356863e-05
9.97710266441128e-05
3.47966130832519e-05
6.85807217064763e-05
6.97310573537437e-05
4.52212556970328e-05
3.50257710912182e-05
2.27357581227009e-05
7.69308358505791e-05
4.88864679888059e-05
6.59880876950067e-05
3.45798505969071e-05
7.07077998671626e-05
6.43609853674079e-05
0.000113878565111351
7.4106568349898e-05
2.16386899975162e-05
5.94582738269045e-05
6.60776770293554e-05
1.78963455740033e-05
3.84486690032506e-05
0.000116666725265804
3.33339672960607e-05
5.87287415957345e-05
5.08098794656959e-05
5.37515659460603e-05
2.53047383790454e-05
8.48034246160802e-05
8.46173899636035e-05
6.11519855580238e-05
1.75668249611168e-05
6.5798938714738e-05
6.91123372658664e-05
4.50488732605353e-05
5.35611027762691e-05
8.1596650174514e-05
6.12314291240812e-05
3.53837482349965e-05
3.00762658263349e-05
2.63197311092307e-05
3.10571453259952e-05
0.000126227441601353
8.73983995954346e-05
9.98192974033277e-06
6.54922972996912e-05
4.82014428425539e-05
6.92652071350727e-05
8.26384979658476e-05
6.38941363568814e-05
3.29010782974922e-05
6.67826460824602e-05
0.000117146364476181
4.34237700061272e-05
2.1601376173204e-05
0.000116472043212413
7.33153500505322e-05
0.000112493257606554
8.59662930126696e-05
0.000115585124544898
0.000101008764945904
2.28851463795682e-05
0.000114158951857096
6.78430945626348e-05
3.18938161006466e-05
2.30488887151598e-05
8.66989385322788e-05
3.59207547156154e-05
9.23956081618537e-05
4.65989098624536e-05
-2.99308992409703e-06
8.98134902481022e-05
8.4942550656253e-05
5.88770798874938e-05
6.11547131203883e-05
-1.83308169351163e-05
5.42458759004607e-05
6.13141607983562e-05
9.01411607448432e-05
6.60521753548205e-05
4.89252446152416e-05
9.34034629654323e-06
6.27829197161572e-05
4.70752129991317e-05
2.50226310549176e-05
2.30664263443378e-05
7.96873970510442e-05
3.21988606589323e-05
5.4538365631209e-05
-1.55857943325502e-05
6.64712914123057e-05
8.5980240528822e-05
3.11268138195205e-05
7.83699240609256e-06
9.2914458774812e-05
7.6889818549637e-06
2.27146914588594e-05
8.30687650048334e-05
5.38284196705486e-05
3.11377563498077e-05
0.000100936088597379
5.14809568012797e-05
4.92054406733151e-05
1.57193115958796e-05
0.000112649607833713
0.000119314891449802
3.43979376093974e-05
2.83102259316629e-05
1.9155263407322e-05
8.07179781295146e-05
6.87301390199922e-05
5.14547557347592e-05
0.000115834788378672
8.63329440431649e-05
8.37198541860934e-05
3.22097964777937e-05
5.25312099213882e-05
9.28859378205034e-05
4.30470110211486e-05
0.000104668537769647
4.92466917930195e-05
2.68254292415975e-05
9.44511335693673e-05
5.15215895785776e-05
6.06226533363695e-05
8.28011911047784e-05
3.87701244399525e-05
4.07524234300994e-05
8.05831027914969e-05
6.81609478670129e-05
5.91974459881341e-05
7.65400009842801e-05
3.26493574307177e-05
7.93528071588037e-05
7.01494791794509e-05
4.64752307317119e-05
5.99993916931645e-05
8.10246819939779e-05
9.21834366487599e-05
4.15037705685383e-05
6.11294539424957e-05
0.000114484344124173
8.22644933987245e-05
0.000124493659739702
0.000131966303503751
7.76192236069776e-05
0.000117715754909362
6.48757850201638e-05
6.54476072497341e-05
5.47554238255087e-05
5.09565442798973e-05
3.58271065447961e-05
-2.68325002021871e-05
9.62011997695927e-05
6.50334164587828e-05
5.34088659707446e-05
2.98748828708749e-05
6.4600400133087e-05
7.06069653543121e-05
5.78235650448997e-05
5.24539838974144e-05
5.78604825412287e-05
5.27417947611473e-05
-8.58155990955568e-06
9.06868956559262e-05
4.42963219704771e-05
4.78309431123222e-05
6.94111975218358e-05
5.28205320029326e-05
1.21668162628699e-05
3.02060820813427e-05
0.000111527444602536
3.31968363276621e-05
4.16046143045413e-05
3.13666940168025e-05
0.000107055201209573
3.46495259066328e-05
4.2026728596818e-05
0.000109598752789814
6.24156714997538e-05
3.89949607022881e-05
6.26975502579446e-05
1.12384348515616e-05
2.13893080254158e-05
-2.7532894111382e-05
1.48183485456551e-05
4.37058756834962e-05
4.6663491323339e-05
4.5667869870094e-05
4.1881465913503e-05
4.34500778528361e-05
-1.87204283450822e-05
6.51996959141837e-05
8.1009196421098e-05
5.94295123994478e-05
7.04696371484831e-05
4.24064891557033e-05
8.19143371029613e-05
1.87315278511455e-05
4.71617059074353e-05
4.80007020297845e-05
1.5005843939226e-05
6.01154328870431e-05
-1.35697562758337e-06
3.54755351476276e-05
7.95119042481644e-05
7.28877702756536e-05
0.000122155776391967
7.34721889232871e-05
6.36334608463698e-05
7.42020234352083e-05
1.51786848865459e-05
9.16609559601488e-06
9.30443501621756e-05
8.27961120253737e-05
5.84865400941013e-05
1.50828559317846e-05
2.88443747580308e-05
0.000132349227655977
2.53287677262302e-05
3.79417056606571e-05
4.49470082237443e-05
6.27380383546426e-05
3.53732311595956e-05
8.37169049595317e-05
5.50195293878106e-05
9.48561666915085e-05
6.81835900889082e-05
5.1028839055747e-05
4.10844121334786e-05
2.98414326228912e-05
7.62941288653836e-05
6.23031598421687e-05
7.05124796087441e-05
0.000144108290562008
1.13388843875186e-05
4.19647882299061e-05
8.51527844589995e-05
6.15498130985104e-05
0.000138796186551219
6.19006172411752e-05
2.96088083185383e-05
4.90612042192612e-05
3.96829575255609e-05
7.57499416740351e-05
0.00012421375027588
8.82644411825094e-05
0.000152396912797996
-7.1711745408744e-06
4.13188881743718e-05
4.89547801931378e-05
2.3361321418394e-05
4.75590779723665e-05
6.16359480854944e-05
4.89855865499025e-05
5.40962535901796e-05
8.53739927953476e-05
8.44126499932514e-05
7.54188825019833e-05
5.25948409710248e-05
4.53826555381458e-05
3.11894112460583e-05
8.02778865725932e-05
9.95228191308883e-06
7.21057187470503e-05
3.23840402735843e-07
5.43901629350565e-05
2.31351794811219e-05
7.09278070355366e-06
4.51616382045101e-05
7.36925655527357e-05
2.95327367056834e-05
2.54486707276057e-05
8.22279166518109e-05
5.25930228033386e-05
6.53787570061845e-05
4.62977572390887e-05
5.97884895221227e-05
5.60519871250794e-05
9.9010123166783e-05
7.74963618005626e-06
8.68462951395462e-05
2.15635630285649e-05
5.7610217142725e-05
-2.19473007383956e-05
0.00012405327766886
3.24745737658664e-05
5.31873049158784e-05
8.32465594182374e-05
6.84798368023558e-05
7.18888027332635e-05
9.50980085788235e-05
5.56022311835827e-05
-4.98880533948359e-06
4.21418861695804e-05
0.000108099432741961
-7.46161532859245e-06
4.10539134798274e-05
3.10385823892154e-05
8.68236456620911e-05
7.41263920841611e-05
6.22811501669336e-06
2.73189351789261e-05
4.15963075738572e-05
6.88549678346946e-05
5.47298463851577e-05
6.87179873277871e-05
7.8639799948164e-05
3.42162575449247e-05
6.2139487759806e-05
7.13588648232184e-05
3.19912323748619e-05
3.23192919733355e-05
0.00011029854028771
9.70793691031476e-05
8.34046369310771e-05
4.00294307771614e-05
2.57395112524905e-05
3.83634652505896e-05
0.000112193249497868
3.8158667781347e-05
5.84861184770673e-05
9.22425391108899e-05
3.7068692747051e-05
0.000122072903636306
7.95303582224835e-05
-2.71745454549718e-06
0.000119199201553164
7.96915917004011e-05
6.69572469382021e-05
1.84048797495888e-05
1.25687653590253e-05
3.67815568534496e-05
2.07337066665465e-05
5.96488521386924e-05
5.05797260966211e-05
4.17102564363496e-05
5.84222161984482e-05
1.77623317928407e-05
3.01348463517193e-05
8.27265667823815e-05
0.000111064050803941
1.02104132564391e-05
6.02585088985423e-05
1.91125001295703e-05
0.000111541194561502
6.6830113966436e-05
6.25494201088702e-05
2.15210479962218e-05
5.15343111042775e-05
0.000109027432422468
6.68510631002673e-05
8.59552557245134e-05
4.52372625029605e-05
0.000105138872193422
6.33917793527018e-05
7.51031555230199e-05
5.09547145725134e-05
7.32634342999853e-05
5.30946316147774e-05
6.53602783274418e-05
5.55456768837634e-05
6.87848496768576e-05
2.05986038158833e-05
5.68837723671683e-05
4.46144624172407e-05
2.3725410348984e-05
2.99382225188022e-05
7.69212407478309e-05
4.7939911657389e-05
8.69176011106066e-05
1.68713820680572e-05
3.57981239001252e-05
5.13408257183152e-05
6.32940476850246e-05
4.67254793906714e-05
7.65052922895125e-05
5.29261252495705e-05
-1.85529978164589e-05
3.74233659427024e-05
9.15774461986871e-05
2.17005648307483e-05
1.499101597753e-05
3.34708326874009e-05
6.22586432355675e-05
9.05748402175186e-05
0.000104425004526661
6.06840907477662e-05
-5.1595267255936e-06
3.46115019704372e-05
2.13315069019355e-05
3.1569076364795e-05
3.02807769888976e-05
3.73757250413487e-05
4.99883822777976e-05
7.44669919578767e-05
7.44214892211289e-05
6.44249652278222e-05
6.47473400920798e-05
2.1145037932144e-05
4.44863719522896e-05
5.69921735394305e-05
9.01053261825652e-05
8.38282779139167e-05
5.71781009659352e-05
6.7043657481314e-05
2.70503848311411e-05
7.54247482105419e-05
3.08129983117415e-05
4.23244100504818e-05
5.2977496070919e-05
-1.03076830435044e-05
4.83188094986467e-07
9.13997848749281e-05
0.000101062899066209
4.85897769099184e-05
7.52531276943348e-05
1.82969292243989e-05
5.0544668053057e-05
5.27826766871444e-05
6.84492429933755e-05
1.80806669635897e-05
0.000105916717503698
9.42470995966438e-05
9.36301392848863e-05
5.46688673457586e-05
5.42954191327582e-06
3.02335712547108e-05
7.21624380373045e-05
1.52610900654924e-05
7.13889381676888e-05
-9.57171759361723e-06
4.82032731671653e-05
5.38899748462374e-05
7.59113387267478e-05
7.97203223939916e-05
4.36351925627933e-05
7.97409210915687e-06
5.64121426383062e-05
4.47065885399013e-05
4.55122853046227e-05
5.22288897878311e-05
6.12075772227874e-05
2.28241463279976e-06
-1.5131296339734e-05
5.22608294036241e-05
7.82410705505147e-05
0.000100063501441637
2.42876482822176e-05
0.000100620413677221
8.04622320125451e-05
3.48510941539081e-05
6.74199455064655e-05
5.81711076775498e-05
4.62348377370748e-05
0.000109440957106623
8.46731782871414e-05
4.39942926371521e-05
0.000112378574621231
7.56738699537997e-05
3.74734157589533e-07
2.6203128224476e-05
6.70492472605566e-05
0.000103521985003864
5.67750662693657e-05
4.02544854514051e-05
1.52797957542358e-05
2.38942617863854e-05
8.67843913423912e-05
8.05700678751088e-05
4.17632577640282e-05
0.000159491664107
5.27865430740909e-05
4.9436242648121e-05
2.9656669498318e-05
4.39294475891212e-05
0.000103066262733056
8.3434677506185e-05
7.13030551363401e-06
0.000106669498791313
0.000109808272946484
9.64701127231898e-05
2.2298137585532e-05
1.99774714877653e-05
3.45998179786839e-05
0.000101294040241574
8.60959676781737e-05
6.61390677243802e-05
6.04571235577824e-05
0.000135830823434405
4.62206626466977e-05
-1.64311430427477e-05
2.88731960434151e-05
4.55345182375423e-05
8.60167557949324e-05
4.90280732263066e-05
2.81906528569746e-05
3.63373485521781e-05
0.000112509138085178
1.19116440544046e-07
9.85899051178078e-05
1.88109030011108e-05
1.37094335412945e-06
3.02631453002559e-05
8.07834772677046e-05
5.50209674684616e-05
6.58892462668423e-05
0.000116586814310931
9.9718142265636e-05
7.96656617745152e-05
9.5434220749222e-05
5.41297297893127e-05
4.7912907223173e-05
5.94664839147019e-05
2.79546657241625e-05
4.95787703415751e-05
5.67347282700816e-05
-2.50731904041865e-05
5.31434773615822e-05
6.36610825321244e-05
8.80897529833058e-05
7.14110117144211e-05
1.14334632511618e-05
7.92095986141396e-05
2.60793426688165e-05
5.65396433816268e-05
0.000105618249021423
6.29558957626922e-05
4.26274265217582e-05
4.86779873915159e-05
7.25349170119743e-05
8.20383219738794e-05
9.09546205036589e-05
6.53186681389328e-05
4.10817026495686e-05
6.1781419508552e-05
6.24521074868294e-05
3.15374070838064e-05
2.7375521666261e-05
0.000149757264914552
5.79254730989106e-05
3.16393810508434e-05
7.81730439596896e-05
5.5482539972779e-05
6.33658024687384e-05
9.1005874068402e-05
4.66283492139478e-05
8.17764944799476e-05
0.000114901806122975
4.45853369267801e-05
6.55273085816294e-05
9.28742318304385e-05
8.28339555238614e-05
6.19863452939873e-05
6.42510743231643e-05
2.9956151136798e-05
9.80539897268229e-05
-7.35134304100094e-06
1.14674937832692e-05
0.000111588656419758
4.08903778060024e-05
6.01703443412396e-05
3.85450716525055e-05
6.65420972024305e-05
8.34164651728262e-05
0.000102814669831321
8.3314315356834e-05
0.000101698413951768
8.49239163823733e-05
1.30860746576008e-05
-1.15850346702495e-05
6.07879652987054e-05
4.13628499596585e-05
6.60462015124037e-05
2.42067917151733e-05
0.000103490260866227
4.62507053971133e-05
4.90032132012134e-05
6.55859565954449e-05
3.90864957452541e-06
6.58112032641469e-05
6.2572066745611e-05
6.04035320868212e-05
7.49707225787386e-05
6.17130414477327e-05
4.47858733590273e-05
6.64277737318721e-05
5.25213321434416e-05
4.83243069430088e-05
3.18056235569847e-05
4.84736651970595e-05
2.91363139666924e-05
5.06189502694827e-05
9.92189072707667e-05
3.49709035613617e-05
9.57118486243508e-05
3.19477518224039e-05
5.85089410018768e-05
8.3343297458281e-05
9.32929124113431e-05
3.26977072608333e-05
3.21333372008725e-05
7.32113918927213e-05
0.000118596116190576
4.81242277473298e-05
6.12975361113332e-05
1.44073605742477e-05
8.70262618869213e-05
4.59760161369282e-05
6.28558549292825e-05
9.00722098813947e-06
5.05505330284604e-05
9.66232551294013e-05
1.25459696596855e-05
8.31799023523125e-06
5.11532777022398e-05
3.67719607531537e-06
7.29605897274841e-05
5.17046796074884e-05
0.000101372678553718
4.86618003047867e-05
7.92679607062358e-05
7.51977568930399e-05
2.82713845810841e-05
1.88485839299931e-05
8.99747851743383e-05
1.75969031232146e-05
5.81524109159727e-05
7.6908309484274e-05
6.54625170557366e-05
6.2370419524168e-05
5.10622032755102e-05
4.2075563912561e-05
5.42743113792437e-05
7.39248285965336e-05
2.78068064415255e-05
7.36991387182196e-05
6.25090188934555e-05
6.31980065412765e-05
4.78137687388553e-05
5.49563393124934e-05
3.11941218700576e-05
6.59074139076488e-05
4.06170430449401e-06
8.7310448078374e-05
8.19343931693282e-05
3.68066696826626e-05
5.43366102950662e-05
-1.0414988239722e-05
6.74073691773376e-05
7.26347050466714e-05
6.57717765676735e-05
8.08187113256401e-05
2.73938727896463e-05
6.31432172781517e-05
4.29723707660899e-05
0.00011683317409463
5.59801025718355e-05
3.50320820648079e-05
8.80007837228016e-05
5.18177517248875e-05
5.2563962320141e-05
5.94665306459258e-05
4.21374181490358e-05
8.57310946523664e-05
9.04558516667539e-05
6.02064954499599e-05
5.93395286120912e-05
6.14863822545288e-05
6.31699458678689e-05
8.18465389528672e-05
6.00710517937462e-05
5.28658579690617e-05
7.92303294870808e-05
6.6700844827371e-05
3.45884552318413e-05
9.32164104408172e-05
8.43567132004711e-05
5.55488505252987e-05
2.45815034591197e-05
6.35464671319922e-05
0.000120815129638744
3.25933302450983e-05
4.10909562718965e-05
7.08346984089297e-05
6.61287722431117e-05
5.26147264217649e-05
7.16881329690449e-05
6.35520199232337e-05
5.89888709805501e-05
5.88789370833004e-05
9.61445536540451e-05
8.51022710915721e-05
6.97091758054314e-05
1.68178090250432e-05
5.54175266391367e-05
6.17676359187904e-05
4.83973550061249e-05
9.03163413524896e-05
7.37478799548432e-05
7.89390696594769e-05
2.42981088864563e-05
3.00450951149708e-05
6.47427418471733e-05
0.000124398503242324
8.52219437055955e-05
6.81968769096083e-05
6.39728188914109e-05
1.9846143322101e-05
6.4251983621529e-05
4.08982723166897e-05
6.14963230147703e-05
5.13675858169778e-05
5.57865307643747e-05
7.90047421958961e-05
1.51298224405163e-05
6.53670724870323e-05
2.00920756066534e-05
7.36260974033751e-05
5.11524514767742e-05
7.7778563722363e-05
6.35496234785216e-05
6.63612578003512e-05
7.86779924410098e-05
5.1848328779328e-05
3.8684267244351e-05
-9.50840272347373e-06
3.66889295960705e-06
0.000105997738956511
-6.76287372255402e-06
5.07394728292148e-05
7.16725349199751e-05
4.49192037933116e-05
5.47309581705903e-05
2.80892226577682e-05
1.80321626089675e-05
4.04312250694524e-05
7.18772411050902e-05
4.87611810926747e-05
5.68081170196497e-05
2.45245386678194e-05
1.82770769505517e-05
9.85045682785576e-05
1.99664054879632e-05
2.12406647163588e-05
0.000125474195600969
6.59451187157354e-06
1.47716711337412e-05
-6.73701925124059e-06
2.41479159999166e-05
4.01313943857703e-05
6.76940753436157e-05
4.11926914042765e-05
4.14670820701137e-05
3.87123208277677e-05
8.47798413979206e-05
5.74276959146457e-05
9.13866391728553e-06
5.60009654829191e-05
2.56746826627962e-05
6.41664192584517e-05
0.000114283361778837
5.0935561226504e-05
0.000103991407064238
5.07212169789461e-05
0.000108992505406386
8.0222494993395e-05
7.18900584537977e-05
0.000114530921424929
2.85034335058876e-05
9.92055293918102e-05
4.2052096481573e-05
8.9668330292774e-05
-8.58152248130164e-07
0.000106351911628163
-1.86570547109269e-06
5.36084661156214e-05
3.61855284413336e-05
-2.45876893458745e-05
3.03239662258938e-05
5.58873515759137e-05
5.68256638429134e-05
7.413920214691e-05
4.42021331540096e-05
3.74731279266306e-05
8.10422621494124e-05
5.84353446071193e-05
4.20336940630939e-05
0.000102856346309903
1.57757524308558e-05
1.87037938789447e-05
2.86063336892628e-05
1.06079352144033e-05
4.0612667085498e-05
8.4706168235701e-05
7.41715072810364e-05
7.0189618798788e-05
2.57594386189649e-05
6.64110585064289e-05
2.25803025183333e-05
7.17682311364809e-05
9.0573259356805e-05
5.99671049567097e-05
4.03978244198442e-05
9.72059226633166e-05
6.19914734085536e-05
4.52957292884595e-05
3.52883828417647e-05
5.86912075601728e-05
0.000112505066000612
3.47849377430376e-05
5.56221962448427e-05
6.07496770688022e-05
4.95441955392484e-05
5.88613060141146e-05
6.49298201111264e-05
5.98300364803379e-05
4.08292651802311e-05
7.67539739402706e-05
9.8827449391929e-05
8.30110620212706e-05
8.19951577410358e-05
5.21078353704178e-05
8.65410391610908e-05
2.93247736972519e-05
6.37973475687762e-06
3.60538243866369e-05
8.0235332894254e-05
5.15911156095392e-05
3.12465980264756e-05
2.38060802113085e-05
8.48559738324923e-05
3.16125057156069e-05
6.02869593624387e-05
7.61339745097039e-05
1.61229181697966e-05
2.20984168247606e-05
8.56820734041082e-05
3.98186823548348e-05
4.47222083330262e-05
4.46248112575696e-05
3.85022407524018e-05
-2.05252076733602e-05
7.8589584415789e-05
7.67543723562812e-05
1.81031847728892e-05
5.73183070719574e-05
2.02530031691439e-05
5.91476685449225e-06
3.4706171950852e-05
0.000139453217081392
7.85981480739378e-05
9.90241957403866e-05
3.94182326966475e-05
3.28729113361956e-05
4.24943729707507e-05
0.000113742791238927
4.03116508214015e-05
5.39651209452521e-05
2.00892836978159e-05
0.000106922039289239
3.111534908653e-05
8.21647434806559e-05
3.79383110032643e-05
1.32583911584609e-05
9.35295155222494e-05
3.3009459274699e-05
5.89383748945064e-05
5.86450222088854e-05
7.1298522207685e-05
9.68225758734273e-05
7.11143638474281e-05
8.03284774137672e-06
8.73879257111877e-05
3.00998405963746e-05
6.53741199456053e-05
4.9493434701739e-05
5.22661476572713e-05
1.55353313972413e-05
5.1169887028894e-05
4.11270714891098e-05
5.61191226064601e-05
7.20174741311114e-05
7.62782331800421e-05
1.14160185906776e-05
2.24955302593622e-05
2.42450059177814e-06
4.74448614477782e-05
-4.19082377337165e-06
1.99925234268622e-05
9.23844828237408e-06
6.86762613854228e-05
5.85530071386916e-05
5.41090173257431e-05
6.2463751075023e-05
7.03513833531895e-05
0.000121167138502845
6.07320032159068e-05
4.69435182474553e-05
2.36911542992429e-05
4.51455780826207e-05
6.14903985446682e-05
4.46855258775984e-06
3.69512157115056e-05
6.67038036530695e-05
3.75235480976511e-05
5.9900900522843e-05
6.1726291257362e-05
6.94583961972379e-05
6.20690670996526e-05
1.46110460853108e-05
5.6667032805111e-05
0.000104224346942933
0.000119560509417983
5.71066811253637e-05
4.55507177957142e-05
1.93924784356265e-05
5.76280876606057e-05
7.85179943959753e-05
3.04284729356587e-05
0.000103383028468675
7.63962152426832e-05
4.12676409768457e-05
2.22409937926787e-05
8.28652460814047e-05
0.000102776279178777
2.30420449651892e-05
7.19317710454707e-05
5.54300073877126e-05
9.25546358859156e-05
6.72148026829843e-05
0.000114048797319984
4.38759331741681e-05
0.000106973955370281
4.43193895898359e-05
2.07793295708782e-05
2.67563814603589e-05
4.10944339129826e-05
7.84003090149546e-05
6.51260986943302e-05
3.22494200946334e-05
2.92979469095685e-05
1.95576582391155e-05
6.3373967113253e-05
2.67685188993857e-05
1.07937166484339e-05
5.25928375618868e-05
-2.78967535378875e-05
8.67919382608346e-05
7.20787483944881e-05
8.8259426763002e-05
8.51207178610678e-05
9.24806601838227e-05
8.9797308669719e-05
3.53070660568715e-05
6.25337439645147e-05
3.02342906797101e-05
4.24015979710123e-05
0.000113369451165256
5.36113888135573e-05
6.97417120578874e-05
7.1179801300899e-05
9.42169489680328e-05
8.22077458053064e-05
2.25940792307304e-05
2.31428766102088e-05
8.06798594646249e-05
2.5538974166284e-05
4.80488548438256e-05
5.19243776887315e-05
-4.80059270730839e-06
2.95818971535168e-05
5.93226202981902e-05
6.11314825440831e-05
5.40176517306551e-05
5.11681554244623e-05
6.93282081201902e-05
8.25826704476892e-05
2.7071011248272e-05
4.44785292410213e-05
1.79018247219461e-05
0.000106664411011656
3.61729251891258e-05
6.55718374518702e-05
5.32692122266561e-05
4.10061518083142e-05
0.000117148892592217
7.9352169881549e-05
7.03113368072427e-05
6.90465427275485e-05
6.94303227765191e-05
4.98546532771397e-05
4.55674519002668e-05
6.15804295487595e-05
4.31972798161852e-05
3.98395677207192e-05
1.90807270288713e-05
9.5020714896736e-05
5.17628870509073e-05
8.98427522836471e-05
3.3095425228073e-05
3.85375799509875e-05
1.47013425627869e-05
-7.6095837122522e-06
6.29297915061354e-05
3.78869984505043e-05
8.50780746616549e-05
3.0543106033163e-05
0.000114299617522979
8.4929971908677e-05
5.58412154259412e-05
0.00010121734590973
0.000127478748641022
5.09243093532863e-05
5.98659667404629e-05
9.03978669139304e-06
0.000112517719484097
2.98238900502065e-05
3.82374394287577e-05
5.77091304351576e-05
5.33512146918389e-05
3.06920677078118e-05
2.10838265976395e-05
4.82224435952503e-05
2.0672064220407e-05
2.26213373974813e-05
5.4158244238549e-05
6.76485122267331e-05
3.04004933218699e-05
9.59113358398553e-05
0.000112349214012462
2.13632184970404e-05
5.4743044851967e-05
8.10032352967737e-05
9.03037346360344e-05
9.17171458394216e-05
6.80759176694588e-05
6.46008791955845e-05
5.78162002616904e-05
4.46013986766167e-05
6.13027413578316e-05
3.48709188465602e-06
3.38741335190153e-05
6.37452472332423e-05
6.30607518222258e-05
0.000131480761637401
5.65455836698982e-05
4.8791761817493e-05
8.41497348068848e-05
6.9487091352296e-05
1.4153387178932e-05
0.000131221965618907
5.90096060761635e-05
0.000109748462399524
2.86296429767306e-05
6.88278021620672e-05
6.35968304211505e-05
6.66476405880857e-05
5.93700514296043e-05
7.49734124557941e-05
0.000105237409189884
8.51265027211573e-05
7.87837358611002e-05
1.53577442400338e-06
3.93800586041499e-05
6.5466887291293e-05
2.92400133454679e-05
7.30889737101573e-05
3.64399939152194e-05
1.24967769534629e-05
9.80691280348478e-05
4.7918915763449e-05
3.23504220797712e-05
3.7532623586402e-05
8.21293301681399e-05
3.28343384733464e-05
4.81175964881677e-05
7.4221307503546e-05
2.13498065961358e-05
3.50560216511043e-05
7.61759717128527e-05
0.000101728012102811
9.72920311068224e-05
5.50936743967386e-05
9.33827688102879e-05
7.08901157186329e-05
6.40660877855673e-05
9.12472583792541e-05
1.40451898741075e-06
9.86381628932989e-05
7.27975393897379e-05
5.1652164558985e-05
0.000107087988307558
3.64141281606492e-05
8.05477665748743e-05
4.3627209033165e-06
-4.76397408503591e-06
-8.19077862893508e-07
2.95354026599463e-05
5.8206029091712e-05
6.050249123807e-05
2.0525097639869e-05
5.99062822395615e-05
7.18779877912715e-05
5.34313959040392e-05
4.95782740429811e-05
1.79554716860825e-05
0.000100946948981478
5.12345717024634e-05
6.15851155391175e-05
0.000101716608896782
6.95922782132843e-05
7.25518486159104e-05
3.30517679898201e-05
3.03819244256174e-05
4.69198538823951e-05
2.01870424351234e-05
7.79671408624887e-05
6.19015871833571e-05
7.09124487570826e-05
5.47788090983579e-05
-2.74206327596929e-05
1.50205063264082e-05
0.000113036872339169
7.05610469508353e-05
-1.00541894137087e-05
8.33082347667527e-05
2.76832601427842e-05
6.50185483234687e-05
2.74095795017686e-05
1.84268237799243e-05
5.92347299900371e-05
-4.06283288675481e-05
6.32776505413918e-05
1.03983790355079e-05
4.07858989219729e-05
2.26725948251558e-05
5.51734470012552e-05
7.53040641682336e-05
3.42266779102285e-05
4.44601871814755e-05
8.13801033555317e-05
5.08762407114387e-05
9.87556198241849e-05
4.84223805480106e-05
1.16666008939563e-06
7.34508254437245e-05
0.000119809061101776
8.6730081958635e-05
5.82780754442994e-05
0.000102474931061225
7.3750933538315e-05
6.39509966657206e-05
6.05937398947907e-05
5.75377219475136e-05
5.3201671413609e-05
6.81419570064658e-05
5.01707475488386e-05
7.82343107413672e-05
6.94915529891032e-05
4.21652520595191e-05
7.77238127382747e-05
7.49911063719517e-05
9.56443913193206e-05
8.15472237819116e-05
8.2723743017979e-05
8.05095706741849e-05
4.2774621218565e-05
7.35010183708886e-05
5.82572884373206e-05
4.74356608810854e-05
4.08293640131098e-05
6.33072754818866e-05
0.000121667831798009
5.5078713429713e-05
1.67562124612821e-05
5.13955074119769e-05
6.50330055985817e-05
1.98723877608742e-05
0.000106092149413446
3.03104537489761e-05
1.32818531528716e-05
4.33089440049241e-05
8.66982937570997e-05
9.19448166998509e-05
5.39598892952488e-06
5.06215217465011e-05
4.10942595628647e-05
4.44107883224976e-05
8.96475724501606e-05
9.11612222816084e-05
2.39003426601103e-05
8.47954909500905e-05
2.48889029428695e-05
4.24802003628153e-05
4.22858856225527e-05
1.88733148567114e-05
7.2810692658e-05
9.91906004020083e-05
7.48319921651627e-05
0.000148542374649129
9.88708754245875e-05
0.000147864137117958
1.49515582839232e-05
6.44050826905829e-05
5.86053435853642e-05
0.000120148070799016
3.20653468826567e-05
6.91462306346616e-05
3.81347721675566e-05
0.000118536514837772
8.16697925593583e-05
5.04984724290576e-05
5.56245355810909e-05
3.42472063232343e-05
5.79232468745768e-05
2.93562556102214e-05
4.71894344916493e-05
1.22923872107558e-05
0.000113791399305578
6.54874721214083e-05
4.35628994394765e-05
5.33821797505361e-05
9.48665560758201e-05
5.09601355326598e-05
4.99733036591048e-05
7.50770649091161e-05
5.44478600453328e-05
5.84862257796291e-05
7.1585011852244e-05
0.000112095086645827
4.79275852583171e-05
1.73884321888144e-05
3.27562481853295e-05
9.69134051531137e-06
0.000124707542688425
2.23504731518636e-05
6.40299662089047e-05
9.15784902718645e-05
4.30798309668357e-05
5.45431657608736e-05
0.000104892654447682
8.09747887910386e-05
5.85878903168369e-05
1.41080442966016e-05
4.77191374751151e-05
5.32717774347618e-05
7.27325359961814e-05
9.54582990507352e-05
7.32448834805472e-05
3.3868138360751e-05
2.83088976164853e-05
8.00979823448324e-05
3.47151269754843e-05
3.54637381497025e-06
1.65515037135597e-05
9.32547747978988e-05
1.25339220747631e-05
6.14938986768998e-05
7.86538897921493e-05
0.000123968391909983
0.000123541185834789
-1.00660064446019e-05
6.27809043085498e-05
2.81062283792729e-05
8.28058338274625e-05
8.01953470529162e-05
7.10265022650845e-05
4.00482103033278e-05
4.27160830058195e-05
9.53779232123283e-05
7.90833239243413e-05
9.20441974373259e-05
0.000104078694373159
6.29205689053784e-05
2.89503066939324e-05
3.01840649672517e-05
8.36828111347697e-05
2.78301864236386e-05
0.000103129201431923
3.11374821586144e-05
4.06691190736918e-05
4.32202455715024e-05
2.33223441946133e-05
3.42173813159867e-05
7.08737153801373e-05
7.74720366518758e-05
5.64746230951723e-05
5.42047228026812e-05
5.34668340946906e-05
7.22577050886148e-05
2.81312558505465e-05
0.000132055390181141
0.000119658951254811
1.41057132473885e-05
7.83498740767082e-05
-1.50383113552323e-06
2.29938805574105e-05
0.000116168728676455
7.5220820629786e-05
5.08922069322782e-05
5.1408419813093e-05
-1.31059295641034e-06
7.22830323492361e-05
8.20308755853199e-05
3.85462440398947e-05
8.07012302819564e-06
1.00863408197941e-05
4.32873540828333e-05
0.000122424025902039
0.000133263663735674
6.55898557089321e-05
7.14444629286925e-05
9.85733262783972e-05
7.41850803737961e-05
0.000110236717076817
1.97890347543829e-05
3.73041233073174e-05
0.000107687563480635
4.54149597423149e-05
5.92300029364817e-05
0.000112814935455049
6.12660300787756e-05
8.34859171431513e-05
0.00010211683010733
8.54713919127498e-05
8.66278401796815e-05
4.5725396451733e-05
8.37181691998178e-05
5.5131090071176e-06
5.09666438245137e-05
7.8306868240561e-05
-2.10281035472272e-05
5.20461773589067e-05
6.34005469795087e-05
8.22441743920482e-05
0.000104094422919071
4.15220242994767e-05
3.14278095774164e-05
8.8286431406435e-05
6.05651178891252e-05
2.55361650760294e-06
9.90068906066641e-05
6.3979640071297e-05
6.98360652489909e-05
6.10650397403184e-05
2.94371325122481e-05
7.9876310796586e-05
1.44783695375005e-05
3.07562902152001e-05
3.96884705674954e-05
3.86082356933104e-05
2.99203209979178e-05
5.22900102254913e-05
1.06101170302207e-05
2.94117649249623e-05
0.000112117516446893
2.4447372763884e-05
0.000103222286249643
5.66324767524256e-05
9.40154856235349e-05
9.5986150019149e-05
9.13667241406363e-05
4.802682213077e-05
0.000103368502255489
7.04698131624325e-05
5.38482795327544e-05
6.99474960591493e-05
8.04292088327206e-05
3.00117686931008e-05
7.31942468668225e-05
3.38921593371959e-05
3.45975224526338e-05
8.93847700937912e-05
3.32126163764833e-05
3.59626879559997e-05
5.12679168384663e-05
2.10036313825374e-05
2.40204330399124e-05
-2.6300271815926e-06
9.5107310892679e-05
3.78343315600721e-05
2.21687663059732e-05
8.71770623474795e-05
9.56446685820732e-05
3.5669362571896e-05
0.000100719088370131
4.64230795719672e-05
3.33401110357998e-05
9.38087126396449e-05
6.17228929173101e-05
4.58088494207436e-05
7.5146640701501e-05
0.000123216848963697
5.731721399718e-05
8.83526652268356e-05
0.000115692602708364
4.97025726450792e-05
7.1711493694752e-05
8.28330168717737e-05
4.98459858070715e-05
1.03994715122017e-05
3.84642900345453e-05
4.6814642609183e-05
2.24611364721592e-05
9.5292378958445e-05
7.22731443875639e-05
5.8429085803334e-05
6.01014854596705e-05
6.67512132174701e-05
6.74149417916602e-05
7.46974785188896e-05
8.97290312383263e-05
6.64027775196479e-05
7.71374851424756e-05
6.73220540323796e-05
1.46574271148574e-05
-1.78903503892912e-06
5.49564668944356e-05
8.93143782773662e-05
8.48093681798404e-05
3.92376437508119e-05
6.97698544600327e-05
7.38060023836415e-05
4.74932830021067e-05
3.93246703202345e-05
3.17200503713314e-05
9.18062011137912e-05
5.37949882083796e-05
4.34421428170493e-05
0.000120755384677592
8.10814464308808e-05
4.25172263667746e-05
-2.27059649899733e-05
-1.00371838569461e-05
8.17244487908351e-05
8.50550552214871e-05
5.68943224341231e-05
6.25156037086887e-05
2.53771330327826e-05
9.61066605746315e-05
5.47800220125755e-05
4.07753699622238e-05
1.06287473797639e-05
2.51545619639294e-05
2.97164519677084e-05
9.31159062212847e-05
8.74929817321649e-05
8.73058339032455e-05
0.000106965702488024
8.11775323125594e-05
0.000102729584887853
5.64940088252232e-05
3.67996479142719e-05
3.53125728514668e-05
6.84550241942409e-05
3.89949920630151e-05
0.000175171806860729
4.63370735238398e-05
6.35155260997293e-05
6.59794879928911e-05
9.287775562747e-05
7.58172456209437e-05
6.4273912432224e-05
5.79025673989885e-05
0.000107451607580658
8.91347302851409e-05
0.000153949803708159
5.94572845326926e-05
8.17594397549991e-05
6.71718226513858e-05
9.3538346055738e-05
4.73565662971619e-05
5.93628371327461e-05
4.14938048863143e-05
5.47377381501852e-05
7.87192621812459e-05
6.236080862115e-05
5.68924778355671e-05
4.89932036589472e-05
0.000135259181634733
4.50891938597871e-05
2.75768911166004e-05
4.14234029494373e-05
4.81395830979135e-05
3.53514860430274e-05
7.13978268160457e-05
8.61279354954647e-06
6.12915852955502e-05
4.10589066877003e-05
9.52785770205489e-05
9.45896386408854e-05
8.9215947649816e-05
2.68474326786636e-05
3.86615757584014e-05
5.11854546743105e-05
5.78736932833595e-05
4.71082524414448e-05
7.73770312451453e-05
5.38595478727031e-05
7.84096997573513e-05
3.45496258055998e-05
5.64157510214526e-05
6.31733063882314e-05
8.40709241066517e-05
8.29881571414185e-05
6.40164127540675e-05
5.27792804670351e-05
3.39249853407473e-05
5.44159386431163e-05
8.22571105638991e-05
6.34190595234635e-05
6.43499479013552e-05
-1.7675798987038e-07
8.18039361496392e-05
7.09993816346514e-05
4.67212890496145e-05
8.63543190489294e-05
0.000120307260189684
6.58551976218862e-05
0.000113702546583091
6.33216867915284e-05
2.71440893554052e-05
9.11843783639217e-05
7.88366181813972e-05
0.000117166833003862
4.29949083581555e-05
5.2173025205473e-05
4.06834613620896e-05
4.2973511760953e-05
3.97173919896628e-05
4.29984219702617e-05
1.18395177142142e-05
4.47545201595837e-05
7.46023824884935e-05
7.17727039194724e-06
2.62051253009235e-05
6.16524046453548e-05
0.000105000505356825
5.81851594017832e-05
0.000137318378048284
0.000155381818433363
6.7644763545816e-06
2.35649991268342e-05
8.86495509948778e-05
9.84712444547008e-05
6.15032033375601e-05
2.71117384902647e-05
3.10548482128391e-05
1.75371464693243e-05
0.000123764593519935
8.06720755409096e-05
8.31619098482875e-05
7.93485654388939e-05
7.48929868724948e-05
-1.96628200172623e-05
6.54943940876495e-05
6.42965536389313e-05
8.39601229888537e-07
5.61500854522293e-05
4.45789504570479e-05
4.79728563650938e-05
3.49442904791761e-05
4.44711986063888e-05
8.5744237126135e-05
0.000104277803633537
8.00067959107491e-05
6.09994742914583e-05
1.00324983222439e-05
5.41022385850005e-05
1.65690675967769e-05
7.91776397634168e-05
5.5562490206521e-05
6.87890135456525e-05
0.000102880747251714
3.43656255496918e-05
6.29292566500896e-05
8.71050321377261e-05
5.04924603532807e-05
6.51602877774957e-05
8.43104487216833e-05
9.1963332783014e-05
3.96134256482991e-05
8.81859860977809e-05
5.38255586289371e-05
5.38316344419748e-05
7.86061597032115e-05
4.12731473091071e-05
1.20671160988471e-05
0.000127847085488044
8.19789761444089e-05
6.27831578258386e-05
0.000122467145718676
1.59401125479615e-05
9.61920832429748e-05
8.06962879242673e-05
5.04753671220401e-05
6.91742505979704e-05
9.94308104967405e-05
0.000105987782705467
2.83988902109275e-05
4.19646846996038e-05
8.03436109327758e-05
6.02064008899431e-05
5.79179115833532e-05
6.73492564582829e-05
5.81770878751825e-05
4.89596804088188e-05
6.82118245183455e-05
9.78944026719734e-05
5.60928477729818e-05
9.40599480824955e-05
6.48455177240161e-05
8.246539583523e-05
9.57017993845703e-05
8.27298426564522e-05
2.60093240303299e-06
0.000129995179817244
1.78991765309183e-05
2.50716696018117e-05
4.53876152322637e-05
0.000109871177422055
6.18352868627245e-05
3.76962337238851e-05
0.000120457853364368
3.58723420468371e-05
4.67750856449968e-05
0.000109337589501559
3.07997482401917e-05
8.16805581222264e-05
5.45314122999169e-05
7.37383482665008e-05
9.34391744558539e-05
4.2424738735038e-05
4.00835846487227e-05
-4.0811834588843e-06
2.65958487581497e-05
8.55966616812752e-05
5.54073109462887e-05
4.95900289800526e-05
8.41810405539017e-05
4.78782027254523e-05
8.21782307557326e-05
9.76199423125217e-05
5.97496819344772e-05
8.19824208686351e-05
7.98061258889687e-05
2.29258736903841e-05
0.000104656198984016
2.36499177351627e-05
2.71144137928873e-06
6.36654478728685e-05
6.74321479243462e-05
5.41353492376117e-05
7.09249169986766e-05
9.51882776159391e-06
2.07479738808537e-05
9.17458253839417e-06
7.15107357784319e-06
2.83498195277803e-05
9.58035345810384e-05
3.36533282093086e-05
7.77749357979801e-05
6.88359584564913e-05
4.09411393980277e-05
0.000134047144902683
0.000105163490003907
6.46138480214721e-05
6.45344666198404e-05
1.17206860422039e-05
6.8986343342118e-05
6.60790652890486e-05
7.27816421552736e-05
6.84561070546874e-05
2.12774342882197e-05
1.82447121894122e-06
7.80925063682305e-05
6.71388912215633e-05
7.98649498468937e-05
3.98395652479482e-05
9.20658728270178e-06
0.000126830000312745
4.13515257868843e-05
5.63179631494557e-05
5.76574312742951e-05
-2.21032878357046e-05
2.2109433438424e-05
3.20041716487628e-05
7.62046418725423e-05
9.61273878664511e-05
9.67844870406195e-05
6.62934358162526e-05
3.74189861233752e-05
6.71316104536827e-05
8.41331252466255e-05
3.45669347332697e-05
9.67738445816673e-05
7.40869515255105e-05
7.6995392759704e-06
6.35847262493535e-05
4.43139449261423e-05
0.000132929560026992
4.01388439094647e-05
8.63842084918312e-05
9.01704551158405e-05
3.4511550071861e-05
7.48209230657252e-05
4.68078658608234e-05
6.64571238466978e-05
5.7608593404764e-05
3.53880130940698e-05
6.82810311486961e-05
9.33642835996178e-05
5.87510485427184e-05
2.08235443547514e-05
-2.42214381059561e-05
8.94354810173166e-05
6.28621274735542e-05
9.02711456789355e-07
7.22281854534999e-05
0.000112354122792903
8.16852805949594e-05
6.48807552477649e-05
2.52077260335134e-05
4.54361631090386e-05
0.00010146361620724
6.35654398793692e-05
-1.89837129556549e-05
6.59218454395913e-05
3.35880367195741e-05
7.0832266950464e-05
6.96724158574724e-05
2.18920903924885e-05
5.39783872709501e-05
7.5334470252325e-08
5.18533059325332e-05
2.45423298068145e-05
5.46670783761753e-05
3.62974988747714e-05
1.54774929721379e-05
5.4285591278869e-05
4.32943065053733e-05
7.98855778379019e-05
1.06554495567762e-05
4.31531596709468e-05
8.55691044672952e-05
1.47713558133844e-05
7.04389704506011e-05
-7.26339598875099e-06
7.50749438957516e-05
6.31870578324369e-05
0.000126303598578945
6.05869433043283e-05
0.000113558058457261
8.15361286533983e-05
7.57236361037101e-05
4.99891534473855e-05
9.97181756017094e-05
5.71485212265388e-05
8.36492342253922e-05
4.38152760630577e-05
1.57570071899336e-05
5.92347397053279e-05
3.43737816097684e-05
5.80715306720589e-05
1.87980765650434e-05
5.81207111912607e-05
8.21617334270208e-05
5.81188198666058e-05
4.46927344961075e-05
2.05099371422187e-05
7.80355490248705e-05
9.5964465563936e-05
-3.55841077612781e-05
6.86546038480529e-05
8.46369780180758e-06
5.22683905948783e-05
4.18538613157641e-05
3.67949304752016e-05
4.46229175772581e-05
-2.22872168484602e-05
8.14894143994804e-05
4.56421720380693e-05
1.15300228221138e-05
1.74854005864328e-05
9.02600751464905e-05
7.86400371360676e-05
2.94980481100846e-05
6.24700965780613e-05
0.000123540649694965
8.78889341150404e-05
4.28711791962818e-05
8.24020237933969e-05
6.01705235027852e-05
8.22372654969174e-05
6.5502414096165e-05
4.737428070579e-05
5.8506001548114e-05
0.000120676735630808
5.54905511882795e-05
-2.12337302736344e-06
9.17785039501365e-05
4.98571156473919e-05
7.4937637020891e-05
0.000106062563270601
6.2240394934367e-05
1.30557151420243e-05
0.000128586396539199
7.28141489135462e-05
5.07564857429709e-05
0.000119849906007924
6.89195034166008e-05
6.49961816707943e-05
5.31799188217856e-05
4.98494850065051e-05
5.70995791469791e-05
1.79062009687966e-05
9.59646294300667e-05
3.21931162178175e-05
2.34553397611625e-05
0.000129975830165743
4.3941106677437e-05
6.19256100702169e-05
7.11640803977889e-05
7.0785992973892e-05
0.000114017060624782
2.737122881701e-05
4.41572140733968e-05
5.50452864566627e-05
5.95819820937015e-05
5.9368659068291e-05
5.35042619900405e-05
8.05086731985986e-05
8.20642931865739e-05
9.73085912611455e-05
4.11110237300246e-05
4.88826187460814e-06
6.96428602672432e-05
1.8527666402323e-05
3.44837680950091e-05
7.69286226788833e-05
8.39161380157871e-05
0.000120251868871789
7.98923549618172e-05
5.53392620983424e-05
6.99163835764438e-05
8.25279223171147e-06
4.07214036061021e-05
0.000111197105971358
8.321644142866e-06
0.000129887555499242
9.09359880436746e-05
5.41260031830436e-05
0.000127056404848502
7.62085148348541e-05
7.00156535152068e-05
0.000156217099468379
8.9838433755843e-05
7.9955340397924e-06
4.45613624931105e-05
8.19901469672447e-05
2.9864166557961e-05
3.71732098333071e-05
4.89102680999307e-05
5.75335196425612e-05
8.54092702504476e-05
3.79498364023918e-05
5.50229163093978e-05
9.86484627050579e-05
9.82228796768666e-05
7.31649570394524e-05
3.53930582201877e-05
6.38082840687728e-05
2.59703841400289e-05
2.30873178107689e-05
2.59116865221277e-05
1.77851873248028e-05
6.63125121781495e-05
7.65014635520582e-05
2.55512342608234e-05
4.38060827572748e-05
4.925511533013e-05
6.80901602554016e-05
3.35974401204339e-05
-1.83461331339918e-07
3.47417198160775e-05
5.62139133983279e-05
6.71315589544902e-05
2.98142560477159e-05
2.68386897049074e-05
7.52764691939915e-05
5.6433312541247e-05
6.01900249723513e-05
4.51076423748179e-05
7.06958627532905e-05
4.145327681394e-05
4.78775842096246e-05
3.08095010869924e-05
7.69912070481349e-05
3.48383477416408e-05
6.91507133988041e-05
8.30571770349696e-05
0.000100076217060792
2.63100214079689e-05
6.01606842487717e-05
9.90369526687012e-05
7.49235064241451e-05
6.57720600369593e-05
5.9312871424661e-05
6.23572031204904e-06
8.26753068653693e-05
0.000111171336957923
2.87586629007035e-05
-1.10801121549005e-05
5.35404658529423e-05
5.00461206748767e-05
3.93071879123953e-05
5.68290802996817e-05
7.8408262845809e-06
4.42478915475332e-05
4.77448428679528e-05
0.00012394055460123
4.6130842613503e-05
1.54661153968996e-05
0.000100250848716501
7.64492516409026e-05
4.9825244262398e-05
6.41508505917731e-05
2.37387242206127e-05
9.52321286028452e-05
5.96367043997037e-05
6.19112314484028e-05
5.76630519964249e-05
8.67823881728519e-05
4.64092793022625e-05
0.000121607339935257
6.31210446726937e-05
1.98703029389656e-05
3.55711893845143e-05
4.02415403469993e-05
5.12996622468795e-05
6.29640213820619e-05
1.0356718523896e-05
5.88907045659957e-05
3.84084853420839e-05
0.000106527901607579
2.6988820615308e-05
7.92642349279263e-05
7.24050631187902e-05
7.68248483832696e-05
5.26424686571736e-05
7.43909142864617e-05
5.06369095143336e-05
7.32476077158104e-05
5.18119297928315e-05
0.0001088890269886
2.51033052958849e-05
6.24566624858977e-05
4.92942954166255e-05
7.12911931588705e-05
2.9333815591333e-05
5.7884925970222e-05
1.04486163984195e-05
0.000101084008446231
7.64839821774561e-05
5.78711064939145e-05
3.95893077900897e-05
8.80733640338104e-05
2.19512929700149e-05
3.20320969529352e-05
3.58123727517536e-05
2.98894631437731e-05
0.000106161599205559
3.59080044669848e-05
7.70205008200606e-05
7.76584429275882e-05
5.01361603409687e-05
6.54597304179575e-05
9.4481992354113e-05
7.03662286799514e-05
8.20050128817119e-05
8.91032122023849e-05
3.48983096129467e-05
6.6594052948903e-05
8.02158403655869e-05
9.39839592288542e-05
3.97105293654387e-05
3.4131503811503e-05
6.19006917695747e-05
6.59830605961741e-05
3.39031178341408e-05
6.48849649130145e-05
4.7466644532422e-05
0.000102879648977751
9.65559697948593e-05
7.35711182593307e-05
4.69064655589801e-05
5.00986077426753e-05
-6.66556024129286e-06
2.03146317342654e-05
1.16660827525915e-06
9.60486886741364e-05
4.09499240420633e-05
7.5669651827317e-05
3.76838856329708e-06
6.99748348951104e-05
2.68313879109007e-05
7.34660091424278e-05
2.23991278009891e-05
8.99367789430335e-05
3.02078726101458e-05
3.49946924399821e-05
9.26280111823573e-05
1.76115981644311e-05
3.59104010130132e-05
7.20945333788102e-05
4.43035913681228e-05
9.26866093308698e-05
6.65762171043427e-05
3.36078732986295e-05
4.70776423548481e-05
5.61002598752031e-05
0.000106010840058161
5.95581582956926e-06
2.96028569387787e-05
2.85928347890265e-05
2.21196692474663e-05
4.82373797511659e-05
6.02414832847325e-05
8.47188499484447e-05
7.12762394399778e-05
7.93569695254218e-05
4.08128669295411e-05
1.5093026457237e-05
2.12644296294017e-05
3.86063357141246e-05
9.24500287420149e-05
6.64685415229565e-05
3.67179639653432e-05
3.18283492428317e-05
7.57767763551294e-05
0.000101978550537157
8.02670701120698e-05
3.76424283989202e-05
7.6258987945884e-05
5.05239543316821e-05
2.50144593583641e-05
6.16522719620795e-05
4.87202262275682e-05
7.45869192798844e-05
7.4505469254495e-05
5.71409201414727e-05
8.64715922676165e-05
0.000109380341153303
6.26471238150529e-05
6.60746568989154e-05
6.91601181490486e-05
0.000120534987462357
0.00010345689860718
-1.27915625906962e-05
5.105280384176e-05
-1.98036107644076e-06
6.81192104819051e-05
8.02019589688989e-06
3.1130976014378e-05
3.24906901467755e-05
0.000122984733075285
6.61718431127558e-05
4.17923630735625e-05
6.3543692342263e-05
1.63983594602582e-05
4.3282103253564e-05
5.15705301079469e-05
0.000112361952360301
1.93962787468044e-05
7.1197251923788e-05
5.19109832054991e-05
7.43403264678896e-05
6.77552937797426e-05
-5.1329708547416e-05
8.88331181945991e-05
6.96959778665233e-05
6.65026642766873e-05
-8.09653213907508e-06
7.00201361163751e-05
6.82057546251396e-05
3.20916459140249e-05
1.02828498597245e-05
0.000102889602127981
-3.612001348053e-07
8.05906134157332e-05
3.23606793829702e-05
4.44587835123936e-05
7.5654031952544e-05
5.84947134358668e-05
0.0001328449372887
7.92298068630266e-05
3.38796464020932e-05
6.14257266373455e-05
2.28801747036574e-05
1.57364226802449e-05
8.31110682225837e-05
-1.25954587173979e-06
8.07295079040852e-05
6.68038344634204e-05
1.70124474512473e-05
5.4992337621782e-05
9.76837502112274e-05
0.000109247740303945
8.76245352376099e-05
6.58786475493432e-05
1.85266462280859e-05
0.000118612656267923
5.12859935079774e-05
6.43323194375111e-05
8.71857400892234e-05
0.000105436516760012
7.19885683622213e-05
6.93054418251079e-05
7.8681673350534e-05
8.7822489192554e-05
7.01093026632705e-05
4.55186473742161e-05
2.55144978122318e-05
2.65373537123065e-05
8.704485154119e-05
4.23642435691207e-05
5.1624949287136e-05
-4.02185242952092e-05
6.02635049628829e-05
1.09845673707363e-06
4.65389719243436e-05
5.78651300119083e-05
4.32186326146584e-05
7.85699535911802e-05
6.64187444641371e-05
8.81971415958751e-05
5.27484660903147e-05
4.90786605238203e-05
6.35420755313545e-05
6.38969301821473e-05
3.48513288529658e-05
7.3183562642296e-05
0.000125142437178992
-3.08612148076473e-05
6.85802335856118e-05
9.12734101591931e-05
7.15971494481405e-05
-3.49224149337434e-05
9.23858599598933e-05
6.69015683891974e-05
4.18247477328357e-05
1.80193901770154e-05
3.67475009477215e-05
4.25474806628268e-05
2.75803256491204e-05
4.60498233611917e-05
9.37259351791383e-05
8.90390143857647e-05
9.07184971981077e-05
8.06586131156966e-06
9.42942309444079e-05
0.000104942030986217
0.000138443270712989
6.12283233615965e-05
4.74828399149078e-05
6.37911034025503e-05
5.54980140651547e-05
7.97482025315956e-05
3.59048183855661e-05
1.91991611934714e-05
4.80786001253918e-05
2.29103246138357e-05
7.69696066586502e-05
6.89298463352314e-05
4.67206590801133e-05
3.54972270684884e-05
3.78487386082056e-05
4.14624721749014e-05
8.11240299501435e-05
0.000107302795858188
3.40199434591219e-05
3.38276282774148e-05
5.82373123370915e-05
0.000104948343608485
0.000111160100648432
3.25037056528163e-05
2.48531587554596e-05
0.000114403885426209
8.51020188440942e-05
-3.83570657254083e-07
3.74154931623126e-05
-1.31159237153383e-06
1.67504459252159e-05
7.05699751021212e-05
0.000118634216663253
7.73791112152501e-06
7.52152034620131e-05
2.71092362817943e-05
5.36968698583444e-05
9.84638739368167e-06
5.01124079635565e-05
7.76590898995475e-05
3.31502110716567e-05
3.46268454449831e-05
0.000101136782483416
5.0141379559239e-05
4.70396598737755e-05
5.61087811620856e-05
6.72341066570785e-05
4.01726525188561e-06
8.07378861402227e-05
2.04587220714819e-05
4.77041944324901e-05
1.05907105781724e-05
4.96243983192855e-05
0.000126168232298572
6.0137011801215e-05
9.07476554913288e-05
9.79197390157544e-05
2.70718681976963e-05
5.39339271921276e-05
3.82394391479188e-05
3.46103415449281e-05
4.77374297131789e-05
8.44266062620722e-05
7.31863796804377e-05
2.1551481544455e-05
6.08663986643336e-05
9.7194050085489e-05
5.94908346780239e-05
5.73473488255448e-05
7.00299517808889e-05
6.55329713601495e-05
3.43986716683599e-05
7.81833180979386e-05
5.85865763416183e-05
6.38773965937176e-05
6.43307804252368e-05
3.55915959173373e-06
3.88336753950971e-05
2.15302275894077e-05
0.000103565966384758
8.79564877094777e-05
4.36051657573706e-05
3.76786585276348e-05
8.79064237037011e-06
4.44531240772324e-05
5.46042274707883e-05
4.83174514772558e-05
9.91722586382135e-05
7.82688802846719e-05
8.02307886174587e-05
9.72327300795127e-05
4.94979098376178e-05
0.000103537000632396
3.45460219710906e-05
4.24560188145983e-05
6.95455193216182e-05
0.000117085706612604
1.99050756207868e-05
3.30583924419265e-05
9.1252629994668e-05
5.06881840373946e-05
2.89485206125762e-05
7.0746121108616e-05
6.13285133916484e-05
2.76884668736942e-06
7.93134281705965e-05
6.91160680757193e-06
6.09184328273818e-05
3.66757938821532e-05
7.88492435300145e-05
8.78439070160835e-05
2.15218251404111e-05
5.70470812416495e-05
8.81919131860413e-05
7.12563011043264e-05
4.66076030706e-05
4.08317722516415e-05
6.58556423047118e-05
7.23621676020638e-05
5.16983032916828e-05
-6.64919063822908e-06
4.59209259284942e-05
4.83722239851112e-05
9.92391353410102e-05
7.09006886754475e-05
7.08066432077885e-05
5.51927954225643e-05
0.00010317893073142
0.000126833611754786
8.18870181324561e-05
7.05844060158893e-05
8.53600842414412e-05
0.000125420225404731
2.96575113680396e-05
3.73758936838515e-05
8.77540234772283e-05
2.49697409829008e-05
4.53914052364031e-05
5.09370886180722e-05
7.83901725493783e-05
-2.55833362094562e-05
6.10322865461696e-05
4.85475051594656e-05
6.01750290934912e-05
1.01144617429458e-05
5.00491032231252e-05
2.81683386424905e-05
5.0632674097214e-05
2.00554336380638e-05
8.41592777956259e-05
4.72337560176634e-05
-4.00844422003426e-05
3.03449926695571e-05
5.52278247090623e-05
2.09850569734916e-05
0.000116915711253521
3.60016383326229e-05
7.22093261525872e-06
-1.92957961476263e-05
2.00098545887427e-05
6.06852662612356e-05
5.9426989053398e-05
4.07578515235377e-05
-1.01905021194177e-05
5.26313680823356e-06
7.95113368571209e-05
6.94844289342718e-05
8.35414623244131e-05
9.10689708436684e-05
7.37938762583671e-05
1.10009368556289e-05
2.76700434110359e-05
7.0122813909063e-05
9.40521457251856e-05
8.59589673557044e-05
7.07919501000462e-05
4.5149270569534e-05
6.1120953780472e-05
5.52646594174863e-05
3.91115274348893e-05
4.30017799092143e-05
3.75173878326653e-05
8.79520375208544e-05
4.47404618502335e-05
7.94437663176427e-05
4.07917454667163e-05
5.61669015593226e-05
9.65199335324382e-05
4.80273804955075e-05
7.36191520208265e-05
8.81832504104127e-06
2.18256120593916e-05
2.97961783569628e-05
7.53172522537486e-05
3.741747116276e-05
7.79002737684092e-05
4.53994337381845e-05
7.74414991666995e-05
0.000121394947848169
7.93521370688555e-05
9.95032741522562e-05
3.31249287408195e-05
7.75363967675496e-05
2.2244907010593e-05
3.11186086954782e-05
6.12906268561369e-05
2.78800802113956e-05
5.64541756694664e-05
6.09864174521409e-05
6.6430583867817e-05
5.12032783612856e-05
8.97983202919054e-05
4.0661709161606e-05
7.23376552642819e-05
3.93492565886558e-05
3.27434969124173e-05
5.50222834505093e-05
7.73495282156615e-05
5.92054197471721e-05
0.000133209842935616
7.74807900207975e-05
1.6276977009233e-05
5.40621387886374e-05
2.16859766290425e-05
4.06286679201249e-05
4.56380734417926e-05
9.64592753268719e-05
9.42299348431165e-05
4.54110159884145e-05
7.32525756912266e-05
6.3013010910091e-05
5.64517510809874e-05
4.09957544135066e-05
0.000117661434984421
0.000129394943908431
9.32355722279681e-05
5.15411483583345e-05
4.35861568050242e-05
8.56961637438259e-05
7.17690679642511e-05
9.13852641288019e-05
2.66490248110596e-05
0.000104025737060733
2.4282515925824e-05
3.69045310375194e-05
9.27668383938034e-05
5.3013415537117e-05
3.07948312887627e-05
1.25320467914793e-05
4.81682236063417e-05
2.34610772399065e-05
2.64652334231617e-05
1.3297921530104e-05
6.96981123265149e-05
7.09389781678433e-05
4.61720926224728e-05
1.02931415690231e-05
4.85681851685017e-05
7.64650429685805e-05
7.73456786412882e-05
4.12604625462813e-05
4.44050026629454e-05
6.56761232830952e-05
9.45223368838092e-05
1.33195658734069e-05
-3.38255428799857e-06
5.23445565743568e-05
6.21940262041767e-05
4.52389768583086e-05
2.58420570640619e-05
5.42993335705051e-05
0.000101394708461336
0.00010495828027689
5.4598097515716e-05
4.04271246390681e-05
7.34509497975108e-05
6.97069206028474e-05
9.51503487608362e-05
2.72037195817667e-05
5.87910711413229e-05
7.79689231420326e-05
4.7014390920618e-05
2.98501714007216e-05
7.19975596028078e-05
7.93709780745404e-05
8.27932843230953e-05
2.43232322136567e-05
1.66135895586082e-05
1.36023448098262e-05
6.12431789479874e-05
3.7397497528591e-05
4.79553731018863e-05
0.000103366330940989
2.28092844786909e-05
5.51690985934253e-05
9.2972511978837e-05
6.83360791254673e-05
6.14394305916394e-05
5.96752605112135e-05
7.93341431330434e-05
-1.90856898901778e-05
6.69135503933059e-06
3.65337967268963e-05
9.09577594496453e-05
4.99239042088391e-05
5.18520864730414e-06
7.18319046866968e-05
8.78452173506377e-05
8.62951173747362e-05
6.36896202328448e-06
1.7643814172128e-05
2.86932697303048e-05
4.91321108121308e-05
4.87984016822252e-05
5.00447027781095e-06
1.36483415005352e-05
1.73535625400335e-05
3.22868384909593e-05
7.2016724679612e-05
5.28821024765361e-05
6.19970080537729e-05
6.40198260704855e-05
4.23730962217498e-05
8.16570137082214e-05
8.56180309592927e-05
0.000141569160734758
8.72927482252924e-05
6.70152856723912e-05
6.32894158327668e-05
4.92250859140857e-05
3.13211890811748e-05
7.23678658955897e-05
0.000119627742935114
1.14835776999646e-06
1.68567169650296e-05
3.72324250935796e-05
9.23253424987458e-05
8.2458271072088e-05
2.07089515332977e-05
7.92260341839119e-05
9.33921001709403e-05
9.2538483329387e-05
0.000114205161958625
7.70111921655537e-05
0.000116591779385091
8.50902373808132e-05
0.000123730157397967
0.00010211743878841
0.000102051188928721
5.09151398237014e-05
2.13918033088797e-05
-2.08676177595858e-05
5.27486994970824e-05
4.51158059417952e-05
6.39782243600181e-05
8.37562818027484e-05
6.58928221493679e-05
4.19167997815161e-05
3.10566943178694e-05
9.16265564041562e-05
6.4024447262391e-05
7.79531867633777e-05
4.96567172013097e-05
6.98619768941719e-05
2.60128550777058e-05
1.66832177958347e-05
5.58750252845265e-05
4.55660167552083e-05
8.1752577762937e-05
5.68187903973197e-05
0.000131382302975428
3.01785197414882e-05
5.46233869183327e-05
1.65897495368209e-05
6.87140821349873e-05
7.62309077322759e-05
7.99548819216848e-05
1.65181647205065e-06
3.95710796401592e-05
7.56821542477704e-05
2.8465764963985e-05
0.000108847996273578
3.45647891331478e-05
-5.02301140507819e-06
2.36209707492661e-05
-1.07385307679904e-06
6.73082296104901e-05
0.000101914734527463
1.63942342751034e-05
1.64040970160504e-06
7.82823839492846e-05
7.6195917119661e-05
5.89235606637155e-05
7.782603758793e-05
4.34729211019899e-05
5.17319144281387e-05
7.78395577253156e-05
5.88114434456008e-05
2.13024411986192e-05
1.75580913866847e-06
-1.39750552661239e-06
8.40650976818334e-05
7.17278546107809e-06
6.36175303067528e-05
0.000106174354860469
6.74954521189151e-05
2.51180084418759e-05
9.37837786090724e-05
8.88986322330277e-05
4.20960165927469e-05
7.18199987904217e-05
9.30171799054762e-05
-1.70520235105121e-05
8.06254015050002e-05
9.82512257946717e-05
7.21176761239147e-05
8.70781871580636e-05
7.22621303768601e-05
8.70831033774679e-05
5.67861533913854e-05
5.86434989327263e-05
2.86428965802412e-05
7.65869303897364e-05
2.68511317929658e-05
5.33397015553286e-05
0.000127687764180928
6.56883588027726e-05
9.23627153599041e-05
7.67720355903104e-05
4.76914054525905e-05
8.34671535179697e-05
7.39298252008794e-05
5.84220384665662e-05
1.67186241883534e-05
0.000116608672712927
0.000102971865315436
4.78112182119843e-05
0.000112496283613713
3.36856572744764e-05
1.18577135069589e-05
3.24780539555008e-05
7.92923533288165e-05
7.77158241662666e-05
2.27689077647038e-05
4.28933563771243e-05
4.75569275259609e-05
4.2858390954579e-05
4.1253424082324e-06
-3.93923060255982e-06
5.84246225145626e-05
2.67309657285824e-05
8.89638928662544e-05
3.05064737244698e-05
4.8255037505945e-05
4.95326322163804e-05
1.43873615156352e-05
7.91923779802092e-05
9.9289571136042e-05
2.55299018880258e-05
9.60352634280889e-05
8.93586931468149e-05
4.95242916178169e-05
7.52771544496892e-05
1.62007211879018e-06
3.46718461128693e-05
0.000106183001132666
2.41158215982918e-05
5.03108755429022e-05
4.30433202515018e-05
7.07692855939256e-05
6.42605830526571e-05
1.96958866647434e-05
6.20862238459743e-05
0.000101285767433119
9.74423196127972e-05
2.04076313500819e-05
4.90016921311945e-05
1.10819732328477e-05
-2.57891175974716e-05
1.49819940724746e-05
1.70572933091881e-06
0.000101984484075206
8.42745941541414e-05
6.25442449286813e-05
5.46444943359761e-05
2.49807340369465e-05
-3.04345461766193e-05
4.24885964817201e-05
5.57553586650599e-05
8.32454358814509e-05
8.60993935270519e-05
4.40378835497272e-05
6.99654009769856e-05
4.19003345693662e-06
1.8653361452401e-06
2.01339551871242e-05
7.07973235762914e-05
3.24456664617476e-05
1.91358741129394e-05
4.20649635070287e-06
3.55199320085557e-05
3.53811572808063e-05
6.84352526689821e-05
9.63889209980808e-05
6.21861488723555e-05
6.07335858282066e-05
4.09877853036201e-05
2.29957610099605e-05
8.35126782043208e-05
-1.42299370032842e-05
3.76670466831711e-05
6.75767056269641e-05
4.96603100998274e-05
7.08380886259361e-05
4.2985541073906e-05
7.21919834782243e-05
7.45945342808208e-05
3.59696018459687e-05
8.75770794814643e-05
3.05585296621069e-05
6.10402394414372e-05
6.33779414279601e-05
7.78465244858688e-05
2.75510406145013e-05
4.91801082648283e-05
2.44231535378668e-05
2.91519524364232e-05
7.18546206280307e-05
7.30918873848493e-05
2.31981874391187e-05
0.000127864224592731
0.000116847819663914
7.17854693206077e-05
1.61895781161886e-05
5.81828517283357e-05
4.18686353231983e-05
1.8335242436117e-05
9.34891386377039e-05
4.72830008896966e-05
2.67310663878312e-06
7.56688612218057e-05
7.10546688558026e-05
9.10496254955627e-05
5.33062062457847e-05
7.05247061370618e-05
6.38269841174098e-05
3.00736918898774e-05
0.000100611456496586
7.82572244461436e-05
2.26113531155111e-05
3.94605593040949e-05
3.35446209004348e-05
0.000116775824966713
5.27114021710936e-05
7.67211769350002e-05
7.59090677402427e-05
6.96027811572444e-05
0.00010142863227492
9.25327097896518e-05
4.68948272404493e-05
0.000100519311700279
6.69695065982101e-05
8.09754669233135e-05
0.000101077438845178
6.70261293374832e-05
5.49021639285171e-05
6.40748576680262e-05
3.69723889619345e-05
-1.34966560217482e-05
0.000127161432462245
-1.2884384255905e-05
5.93832382728456e-05
0.000101148142312374
6.00591752002446e-05
0.000104405698737825
6.24426296586309e-05
4.23598742900929e-05
2.9352283871739e-05
3.68504546044838e-05
6.86709164757642e-05
-1.94898926650803e-05
-2.02264406131586e-05
4.2694754038476e-06
2.17871282747058e-05
4.95002969856014e-05
4.126605202956e-05
7.46657902873473e-05
-3.61301038528898e-06
7.14994328621111e-05
1.35874300647992e-05
8.82027241744178e-05
8.39809101666772e-05
4.24410788213523e-05
5.80467280779653e-05
6.77194009354846e-06
8.83066965370347e-05
3.00828837747948e-05
0.000104012094246343
7.17482062317692e-05
6.61500877305126e-05
0.000142151829287228
5.15201376032609e-05
6.10022776126282e-05
0.000137053815427735
6.86731835401542e-05
0.000101310122567392
2.35241526907156e-05
5.83118076318879e-05
5.80986800677796e-05
4.74816631652419e-05
6.59241808903262e-05
7.34509869493998e-05
7.83842625284737e-05
5.50680910827729e-05
5.22791564824456e-05
5.92682087208236e-05
7.85730748355601e-05
6.28668599193407e-05
5.95657959127757e-05
6.67017064069166e-05
7.46564768647757e-05
5.09517012523234e-05
0.000138152966198146
0.000118622840962386
-3.10886520886315e-05
9.06491548163817e-05
2.13758991419945e-05
9.12725401556424e-05
9.04283019737805e-05
6.46988036662478e-05
2.07265865129255e-05
1.4584473318025e-05
7.73082617300102e-05
0.000118840532940077
0.000105175736884425
6.37288363855387e-05
8.60003161309226e-05
1.96975999724135e-05
8.63525402165882e-05
8.99846925306155e-05
0.000118500800919714
6.75034130013886e-05
-9.76871041329018e-06
0.000139221262639869
8.91653547298743e-05
3.253564319333e-05
1.490312575995e-05
1.3644694979703e-05
8.91351652892428e-05
2.77335461208022e-05
7.9473048643015e-06
6.67496314585217e-05
8.37530230231803e-05
3.96915848635796e-05
4.78634678520037e-05
6.17929886281787e-06
8.36162409906896e-06
6.30833689119773e-05
2.23049484420817e-06
5.37034234651186e-05
4.58308757964731e-05
7.15087972555194e-05
8.91359706263456e-05
0.000124900665133252
7.19208232526624e-05
6.26720400511384e-05
7.55270966787828e-05
8.28925107696974e-05
3.12211422352923e-05
5.44803947781398e-05
-3.63818705852336e-07
1.3542052164916e-05
5.53030168051048e-05
2.33669913341958e-06
8.2624331320801e-05
2.78768317173287e-05
5.34872633546307e-05
5.79068395084898e-05
8.34279591740229e-05
2.81293908070736e-05
9.24559605173646e-05
3.141177821357e-05
5.92914200294196e-05
2.26245850733445e-06
2.79300156996168e-05
7.05487355805353e-05
7.79593134247247e-05
0.00013847841202912
4.60841574648751e-05
0.00011757524630758
4.98102126580224e-05
6.85348573554791e-05
4.97748812988044e-05
9.16100788149434e-05
5.70785595195347e-05
4.75523443955843e-05
8.90118293786795e-05
1.39910739807296e-06
0.000121530288082909
6.15272798181028e-05
6.58207897737956e-05
5.11886998612337e-05
6.0146531031676e-05
8.39657705560681e-05
5.57956025419026e-05
6.10529363347775e-05
9.24325733783305e-05
-2.65508083226338e-05
4.30713469560778e-05
7.83279192840838e-05
7.1949154313896e-05
5.30249685405378e-05
3.95225781683753e-05
6.24658299455028e-05
3.74024424945697e-05
6.94171456032727e-05
7.30877560775188e-05
3.9475826728784e-05
4.71870341228032e-05
3.45279504405223e-05
7.07785158691523e-05
9.97695558389482e-05
0.000139475475623768
8.24966516874556e-05
6.1064709591701e-05
9.8531568416778e-05
6.23484696464119e-05
6.26670080478868e-05
8.51110185984617e-05
2.16620140232678e-05
6.06377777596924e-05
2.79640239384383e-05
8.19126262312984e-05
9.29174911201885e-05
4.09185100079735e-05
1.47492973630458e-05
7.92348283694e-05
1.67568330216629e-05
2.99866479503667e-05
0.000103359154218132
8.62036863965962e-05
5.42853449824994e-05
4.70016858032301e-05
9.12827689317878e-05
3.18385860483093e-05
4.31394551586063e-05
5.91817552567221e-05
8.85906910237979e-05
5.83079138975203e-05
4.92055977472927e-05
7.60202553762825e-05
8.86214865652747e-06
7.48069534333169e-05
5.68232272352754e-05
0.00012126029614603
1.79332061983153e-05
9.13562769037694e-05
9.87703789689054e-05
9.08729435509841e-05
-1.07282810050585e-05
0.000122793608375007
4.03080140858985e-05
7.50189132792313e-05
2.79530340977324e-05
6.67929408503442e-05
7.14957533724086e-05
2.59582596172428e-05
9.31533827543383e-05
5.37707974265618e-05
7.71968260502393e-05
4.38471204500263e-05
2.44546873808956e-05
8.85945120713306e-05
7.59546307232998e-05
8.13058990180981e-05
6.37786366427564e-05
3.02625035509731e-05
8.20150218786783e-05
5.6895267529525e-05
3.58141105849695e-05
8.42911400589467e-05
9.027356070558e-05
5.6757201254473e-05
3.48251617442165e-05
7.69400534100567e-05
7.12862637115015e-05
9.91657001677098e-05
5.25081292465164e-05
8.37502557281999e-05
3.59342913907408e-05
5.22477563974626e-05
3.6338356182907e-05
6.33004566408926e-05
2.26866283763993e-05
7.04163392346486e-06
6.63761257796839e-05
7.21214238354606e-05
1.65015266648395e-05
8.13768122578603e-05
4.19844017024714e-05
0.000121491907702367
4.75194575744669e-05
4.90555413742344e-05
7.86990234198534e-05
2.72313946738344e-06
9.23227784050415e-05
6.35500837394597e-05
3.55116565419941e-05
4.20548914834292e-05
7.98262739487074e-05
7.99250465306982e-05
0.000123464914438641
0.000113510439073654
3.0887322363319e-05
0.00012292185982518
5.46022152687171e-05
1.07885597989389e-05
8.10981707605264e-05
5.36598025684189e-05
4.39828305060733e-06
5.28811304384222e-05
5.12036329670272e-05
7.55358303934884e-05
5.06345736666225e-05
7.31301395503436e-05
0.000128390574294676
4.21941225148683e-05
5.81978717939338e-05
9.03363928715879e-05
7.84339537025632e-06
8.07890434251808e-05
3.39000152859123e-05
8.9062507811575e-06
6.87758632838037e-05
6.19638706883843e-05
5.4760652492668e-05
8.14903071203764e-05
3.39559640121137e-05
0.000103901177443437
9.99980913419656e-05
2.76832408268926e-05
6.40883373046585e-05
4.3450274731277e-05
3.35284159691031e-05
8.7129700494462e-05
6.57301675203373e-05
3.20280585882629e-05
5.91156377039931e-05
-2.82144397930539e-05
4.89819372226745e-05
6.29825798194064e-05
5.83963326973937e-05
0.000100690696141173
1.48558471287902e-05
7.95214956269867e-05
4.5453908502618e-05
7.53287978420555e-05
9.55283001101118e-05
3.39335998107124e-05
3.46666488474779e-05
3.71645047553905e-05
6.45383069034196e-05
8.21300622065494e-05
1.00070064279251e-05
6.72907078142819e-05
2.71828615397934e-05
3.37143537560862e-05
6.31122226509841e-05
0.00011372476637683
4.90223354629914e-05
5.41221951728039e-05
6.93718725369565e-05
8.17433602214286e-05
7.1759990993166e-05
7.04052733700123e-05
5.30187317356631e-05
5.08129917908591e-05
7.39842088142901e-05
3.12566411679817e-05
3.52469129000389e-05
5.0634926972847e-05
1.502729600145e-05
9.42425485184027e-05
7.63688452932259e-05
8.0800071572213e-05
2.27907252653924e-05
2.9942233211635e-05
0.000104735829465712
1.73692769178416e-05
4.1633190533399e-05
3.4123942593979e-05
5.711225825326e-05
7.29869648035001e-07
2.09471787097633e-05
5.84631761698837e-05
2.54784036872023e-05
4.28570491405573e-05
1.66289152652981e-05
7.94727795517121e-05
8.21667481211715e-05
7.57914024977666e-05
3.24753906725013e-05
8.98063066167715e-05
1.39159774496007e-05
6.77472400107923e-05
0.000143728160310072
9.49596483405752e-05
9.67098876830812e-05
-3.78892248181735e-06
9.86567349700379e-05
6.32448369774857e-05
7.76062177180252e-05
5.17595356646786e-05
8.73803663732194e-05
0.000143370407524598
3.30937241592242e-05
0.000105155849835891
7.36040230679126e-05
5.18763817511099e-05
7.40366273804366e-05
-2.33043547313487e-05
9.82885217351167e-05
-6.85859599944979e-06
5.98094088765699e-05
0.000100005369656078
5.76783456382974e-05
6.10799010837296e-05
5.30566162268655e-05
7.13078795452254e-05
8.90089304210288e-05
-3.95752038128015e-06
4.01663151811794e-05
4.6070761186823e-05
3.71097197037499e-05
5.32646473776843e-05
7.09813485814845e-05
5.62740376744936e-05
8.46899844056544e-05
5.84111243943274e-05
3.02678924070897e-05
4.67301678310686e-05
7.50377531939377e-05
0.000147951090305418
0.000104543702510222
2.67682210484719e-05
4.94745289078497e-05
2.33888997993624e-05
-2.06001958020829e-05
9.99491868798581e-05
7.81198820180672e-05
2.17142686132185e-05
8.0619132952616e-05
-1.11062287837479e-06
7.64344891356598e-05
5.62931608220862e-05
9.76468742835777e-05
-4.1754421800612e-06
0.000123018147512986
2.93706014850711e-05
5.4919770442826e-05
2.90626632848596e-05
0.000102770106986287
3.42446287259768e-05
6.66465641145487e-05
6.83033561799114e-05
7.24107805093539e-05
8.3234479184125e-05
1.48238056621691e-05
7.78088129761339e-05
7.36714996937647e-05
1.04044733624173e-05
5.58799808254603e-05
0.000116899881119579
6.08559304541893e-05
6.44448061893618e-05
0.000111077068959452
-4.4157998094722e-06
3.71069312372704e-05
5.67642656354706e-05
3.89140692869393e-05
5.41251639520308e-05
4.53642904797814e-05
5.35338716809796e-05
5.11893465659046e-05
6.38898500561483e-05
7.77097346174287e-05
7.72920196265256e-05
2.17314496374433e-05
4.92518889807278e-05
6.72143132083526e-05
5.81305890398723e-05
5.04114010377805e-05
4.33887959266917e-05
6.2024298423505e-05
9.57488427992965e-06
9.38885597211218e-05
4.41925130505529e-05
5.92665044688135e-05
0.000103828802283339
4.29294204947833e-05
2.317123728442e-05
6.85371350397698e-05
4.94930009594243e-05
6.68605181316992e-05
0.000136297765396869
4.025088986024e-05
6.51222146715686e-07
5.79266241025234e-05
8.19354079690965e-05
6.59604178845059e-05
6.16628590585619e-05
5.34350865122392e-06
1.57764812986364e-05
3.89424231780362e-05
4.2262084154148e-05
8.20010561895605e-05
8.59570064331951e-05
1.33947762266816e-05
4.67862395551597e-05
3.06771124842672e-05
5.97443263499932e-05
1.22514321241828e-05
7.32158021233835e-05
2.48643272227549e-05
5.91631572865338e-05
3.18819548993361e-05
4.13551626081562e-05
9.03611804702675e-05
6.3307262593557e-05
0.0001047725165144
-6.31242678217531e-06
9.22437046113812e-05
8.38491101966691e-05
5.42801194378199e-05
4.8992910193276e-05
3.51067817448073e-05
4.32350988152642e-05
7.76581365358193e-05
4.90338335655618e-05
9.99054590721145e-05
7.75664629253716e-05
8.182578542622e-05
3.09426778558745e-05
8.48846018663045e-05
4.3887596206607e-05
0.000114872860050467
4.25141179453113e-05
3.96621503543007e-05
9.10864788977724e-05
3.55687899260246e-05
7.49498787298779e-07
2.73265067855249e-05
7.76308906980403e-05
3.56592600015436e-05
-1.28586012204212e-07
4.09259308174054e-05
4.92849114768607e-05
2.31700274469813e-06
7.19930200711973e-05
8.77531751523638e-05
1.30678573319996e-05
0.000118477220250624
3.29135638945517e-05
4.79542154962219e-05
6.5619802141829e-05
6.63014809549933e-05
9.9158322168038e-05
1.20932746190056e-05
6.70860396139746e-05
4.90517772951954e-05
5.18302116282453e-05
3.29819817378001e-05
2.99082577746206e-05
2.96826898866607e-05
4.61233265884086e-05
6.50490503839212e-05
0.000126721955579819
2.11910917439529e-05
8.76537209452101e-05
2.72077104794843e-05
8.65504057957558e-05
2.90894817159686e-05
4.01653179974907e-05
6.77584336294406e-05
1.51116528827626e-05
6.51723203156648e-05
2.62359033919942e-05
8.00484019515634e-05
2.54205162818484e-05
3.8976632126486e-05
0.000105007392988478
3.02904522620696e-05
8.49479181728338e-05
4.46569303013828e-05
0.00010069395556509
1.04196961030063e-05
9.39696979700723e-05
6.07113431038119e-06
7.44595628110388e-05
0.000143234010155843
7.11954848629173e-05
6.51468553996113e-06
1.44590063370411e-05
7.70740051104197e-05
0.000109720141761871
6.2847114560062e-05
8.88571574044951e-06
9.38804289311361e-05
8.00267438931973e-06
5.02173360073466e-05
0.000108898146539355
0.000133872806286956
6.11648970980878e-05
1.24120748521952e-05
8.56716055376115e-05
7.49656441939734e-05
7.99684271463403e-05
2.66899317897375e-05
7.66254569186546e-05
4.86239944736287e-05
3.77077134546177e-05
6.14018396488059e-05
0.00010861447981318
0.000113284999312399
7.36688054906169e-05
3.19228539389744e-05
3.82988182039311e-05
8.33548958381032e-05
5.4164528966727e-05
0.000105606126983234
8.86094655565855e-05
2.97985180027603e-05
5.84195326654619e-06
8.06013547516645e-05
4.13655056581427e-05
7.86076040053016e-05
1.28808832592868e-05
-1.17978906432453e-05
2.54763280826461e-05
1.65056327816121e-06
6.90017264705305e-05
0.00014456805188523
2.24582286082458e-05
3.8039953346368e-05
4.1623209651786e-05
4.75133221159892e-05
6.63940277197958e-05
6.05150355676958e-05
1.08533036093041e-05
4.60558140195804e-05
5.13180013496544e-05
6.48787585440706e-05
8.93094517712235e-05
5.02103679938226e-05
5.37358905305272e-05
3.49681829211415e-05
2.08116851341759e-05
7.73612211078488e-06
5.44612359361424e-05
7.79084731602988e-05
5.94091525444999e-05
5.7958037665502e-05
7.17627807821895e-05
8.87072010611121e-05
0.000135924916803061
9.1006762392691e-05
8.45185012207109e-05
6.991927800232e-05
9.79971469729841e-05
3.41428280735449e-05
7.94857495341749e-05
0.000107826586873935
8.47035202876666e-05
1.47376969970052e-05
2.2548432675417e-05
8.90248667928629e-05
5.51205429079989e-05
-4.03754912270684e-06
0.000127061145172367
1.47549252645726e-05
7.16190507612178e-05
4.17209399412777e-05
5.45633427763231e-05
8.24688625325901e-05
2.58709247555732e-05
3.13011688508798e-05
3.9818547708283e-05
7.49164107404371e-05
-1.17515559909127e-05
5.68600876614969e-05
6.7668058948885e-05
4.03822458627368e-05
-3.07091748268639e-07
9.00895452223155e-06
-7.40055821967165e-05
2.59767515115957e-05
7.64948042903896e-05
6.07028901204219e-05
2.59899901687641e-05
5.65349927995529e-05
-1.78806848656108e-05
4.05944256766739e-05
2.45349103159659e-05
4.88650573693952e-05
0.000101219812166129
7.96361893150087e-05
5.24911901503168e-05
4.28043643942162e-05
3.32074434089334e-05
3.12498150063371e-06
6.17845498926596e-05
6.91100324963884e-05
8.22489794670227e-05
2.72753612326531e-05
2.55437594559076e-05
8.07047636897326e-05
0.000128631207919944
6.26438717152861e-05
0.000108798889720195
1.36834488996836e-05
5.81337710015641e-05
6.47793716148386e-05
4.52281691571533e-05
5.74861770499058e-05
0.000110175471074533
8.89357921237276e-05
6.83851773283325e-06
9.66759806807734e-05
6.98573041141263e-06
1.43559117663025e-06
2.02026460337442e-05
0.000113753144723272
3.63757066481011e-05
3.14762834658063e-05
3.10170691587465e-05
9.76848853208094e-05
0.000100446970111926
0.000118163911898549
4.96728881259609e-05
1.25538749850059e-05
4.24994870607433e-05
9.79295869296138e-05
2.92110112184939e-05
3.69983018788502e-05
4.12648900983167e-05
3.87110431250675e-05
6.09372869090529e-05
9.69531554903802e-05
5.91436552762758e-05
8.04865672921003e-05
4.59444645753786e-05
5.81792678545708e-05
8.69722673707202e-05
1.77165057283076e-05
8.18415221968982e-05
8.03526980303705e-05
4.01775577273305e-05
2.75915251166781e-05
1.63634631327927e-05
9.93033381140743e-05
8.77287852223873e-05
8.12827878800181e-05
0.000117114372901308
6.12771728043436e-05
0.000138580178911164
5.47801237626768e-05
6.22885686007491e-05
3.65020532440304e-05
5.03800426029472e-05
6.05905368583936e-05
6.29032427458643e-05
0.000120999281863688
2.57920809482856e-05
8.18389683981061e-05
7.0527462881612e-05
1.20435402159253e-05
-2.2837024852537e-05
4.77792068866546e-05
4.10607462553938e-05
5.52944467846607e-05
5.63185833529785e-05
6.99498516941222e-05
6.10763023423936e-05
5.78708746391415e-05
4.36533691152869e-05
3.70691803999607e-05
5.93254518192485e-05
4.25821453474462e-05
7.85874787905863e-05
3.61333914454731e-05
8.20632518468054e-05
3.80763514645559e-05
0.000101288558028616
2.78701314772292e-05
7.80935900127332e-05
0.000101955217919627
2.55693223567833e-05
8.55453092029401e-05
8.90688060759484e-05
