# Supplementary material for: Research on computational propagation and identification of mine microseismic signals based on deep learning
Source: PLoS One. 2025 Oct 22;20(10):e0334641. doi: 10.1371/journal.pone.0334641 (PMC12543183; doi:10.1371/journal.pone.0334641)
Supplement: S5 Data — (ZIP) [file pone.0334641.s005.zip › 000100800001645.xlsx_0.txt_24.txt.txt]

5.64620098655693e-05
0.000151091125672371
3.25368542877741e-05
7.33189467901053e-05
6.39654515724316e-05
0.000150426262372598
6.52029499743663e-05
1.95013262444348e-05
5.23808782613086e-05
4.40944390955291e-05
2.05716123271926e-05
9.22441239941281e-05
3.88385675859068e-05
6.78214063678274e-05
7.86370662925681e-05
2.70530343846295e-05
5.26814321192706e-05
1.83121182698139e-05
5.84667528687009e-05
6.26344490619562e-05
0.000109071208166957
7.52818439833532e-05
7.16134621382874e-05
2.94309117347669e-05
7.43509177721803e-05
5.80080950109304e-05
2.28948138896988e-06
3.95965905039764e-05
4.30421985249922e-05
5.06518303778023e-05
3.92233968988174e-05
5.50093495591379e-05
9.05281525666892e-05
-1.36755999304586e-05
5.15491150779762e-05
9.08960724849523e-05
6.45165132744972e-05
6.26811757887005e-05
5.13099760227756e-05
4.59527433007492e-05
0.000111610812337467
7.40956679455823e-05
3.01146356368589e-05
6.49411469267322e-05
8.61319805361852e-05
7.73845599767348e-05
8.78533735005021e-05
5.23976867180679e-05
6.7290908517582e-05
5.99338376703852e-05
1.84833624214564e-05
6.68296054719981e-05
5.42674177161867e-05
9.48417507917916e-05
6.29836621736735e-05
7.52036864300603e-05
8.73016192898653e-05
5.68371247551232e-05
5.86052398057399e-05
7.433680175246e-05
6.16640325595181e-05
0.000123992002930594
4.1257568437815e-05
3.85670510306622e-05
1.81018668926454e-05
0.000119669816007027
9.70428942288464e-05
0.000104111459366421
6.32015851641917e-05
6.45146751510383e-05
6.55282012253988e-05
5.15595672220979e-05
6.61419413959926e-05
6.87152447240366e-05
3.05880194550071e-05
1.62717266702893e-05
6.50800474832012e-05
3.89431632847442e-05
7.24907955953986e-05
8.14511123665991e-05
4.16158963909164e-05
8.3751039948965e-05
3.86277063540308e-05
9.24856433703925e-05
3.69997121660282e-05
9.75659123237063e-05
3.31792988812805e-05
9.38786592944425e-05
1.8349761178216e-05
1.86774951254829e-05
1.35232958164366e-05
0.000116449423235124
3.52375040463435e-05
3.29675036226103e-05
5.07993497425948e-05
2.25946552641313e-05
2.06629490212415e-05
3.54633584183257e-05
3.32642395864637e-05
5.69781937741356e-05
0.000111069314033381
6.80348166457261e-05
8.87900554370099e-05
2.11531881918639e-05
7.55548687447372e-05
4.31806606540149e-05
3.964150705865e-05
0.000113475071639597
1.43320374675585e-05
2.42003292206342e-05
4.43431547329072e-05
5.2048039223929e-05
6.74373691321759e-05
9.56620823107277e-05
6.11607642615612e-05
4.15705682968486e-05
1.74379080954034e-05
0.000105670418052865
8.4384583769045e-05
7.8981326874908e-05
3.70352611291121e-05
1.97137531971134e-05
0.000110923883320282
6.41436160521751e-05
6.49372885882348e-05
8.14411517092839e-06
9.61421153711862e-05
7.40034269985957e-05
7.55658718988298e-05
6.64883981120182e-05
5.63152710225005e-05
3.16525535423546e-05
6.76270269124994e-05
6.10902554039062e-05
0.000101909991487738
7.98545435276448e-05
5.61384177684393e-05
2.58305498236642e-05
7.182260941999e-05
0.000129934011836849
4.75775747672077e-05
6.0499929653008e-05
0.00010435597763356
9.01798417022313e-05
3.44058394711054e-05
5.18294693789918e-05
1.94861873369309e-05
9.42579525190048e-05
9.61993651673615e-05
5.15404587242146e-05
4.97954064797736e-05
7.37875450147032e-06
5.4346344374279e-05
0.000101848342816311
4.86137315007093e-05
9.42328387125206e-05
6.19974773851442e-05
5.9126033972981e-05
7.02456338950299e-05
-5.07828785278805e-06
5.81545171254352e-05
8.69934546770948e-05
0.000125040143134497
7.36427801480764e-05
2.63661370126496e-05
6.47877058591147e-05
9.19820413994909e-05
4.38823087261482e-05
7.16795771818442e-05
4.98914690501446e-05
4.35051942615195e-05
8.80081020820001e-05
6.27025562107019e-05
4.65201470733514e-05
5.52590616810694e-05
1.23755896500418e-05
3.14735512798871e-05
4.33553075834595e-05
4.20729406966281e-05
4.50885900202493e-05
5.09657479335357e-05
7.1736318143862e-05
-2.43887902752687e-05
6.29460978479297e-05
3.67450339553666e-05
-3.88071169117663e-05
5.39349680703244e-05
-6.94134167350063e-06
4.48807411315322e-05
2.36841218797018e-05
9.94256617674894e-05
9.0216405239138e-05
7.53991753728086e-05
8.89226105381333e-05
4.41130255212812e-05
7.47968488400389e-06
3.69541651340808e-05
3.7237619589008e-05
9.96172721471069e-05
5.49446015007729e-05
9.42238079461596e-05
2.71475023661577e-05
8.73686841190913e-05
4.81497115512437e-05
7.38414268970129e-05
9.48690709433803e-05
7.57678718958528e-05
5.70493834896106e-05
1.12239754733323e-05
5.34043231982251e-05
0.000100771187205427
8.82874033627022e-05
4.95319602218106e-05
0.000138435140999367
5.96900849587223e-05
3.83105104528682e-05
9.02909101692415e-05
7.28042262005362e-08
6.76598559720757e-05
0.000119786465265458
7.48173715533157e-05
0.00011202782630243
-1.03076231932544e-05
2.41605707594525e-05
6.5968990938495e-05
0.000131538617398747
4.61157228732443e-05
5.94935886372738e-06
5.54199978406375e-05
7.85010230699858e-05
4.32327146934067e-05
7.07326091412111e-05
7.26585387462486e-05
5.1909564372101e-05
8.86704579260869e-05
-7.3874902745532e-07
9.31955404133701e-05
7.67538140872375e-05
9.52079759889731e-05
6.43065973971196e-05
2.77168722525354e-05
7.15001410749969e-05
9.42801424079701e-05
4.75171344848673e-05
8.40032987125743e-05
2.21826592139048e-05
1.96831706921266e-05
4.03649658320499e-05
2.2190458358582e-05
0.000108523853539994
6.95206011309881e-05
8.43848139327046e-05
6.97691469872823e-05
3.07206870359775e-05
7.77753991457255e-05
0.00013883566955543
8.92310943778951e-05
8.26666132758537e-05
5.29082929353465e-05
6.81988616311042e-05
3.53737665426085e-05
7.49088118971698e-05
7.61545326494968e-05
9.94418312611188e-05
2.6939222501151e-05
6.32889512833765e-05
4.76194873851248e-05
6.1984519845904e-05
6.41415619005196e-05
5.27980169922532e-05
7.97617650165298e-05
-1.91667608236118e-05
5.71345162781423e-05
5.22444657573363e-05
4.70462644961574e-05
6.23097678584511e-05
5.57255915675342e-05
5.78777576219054e-06
0.00011510784257029
5.50270557567723e-06
4.62814136211713e-05
6.55242200611008e-05
-9.62008482042818e-06
6.24206436406052e-05
9.89204054371444e-05
7.16950369874118e-05
2.80713176380966e-05
7.54899136577313e-07
7.52710476390226e-06
9.0353123130492e-05
5.84161445021155e-05
4.63705139913695e-05
9.07728654810585e-05
0.000102750579307761
5.96148630778953e-05
8.53013845923543e-05
5.76316182681101e-05
6.32059563349801e-05
4.47783723256272e-05
6.76994832386277e-05
6.57716557564166e-05
4.44785487894101e-05
8.73909433161586e-05
2.65080767953036e-05
2.70705110529071e-05
7.39565963950045e-05
0.000105662370480288
8.66858425026933e-05
5.69778394841949e-05
8.05237413975589e-05
3.50015460939268e-05
7.93166482084227e-05
9.60863132842267e-05
8.38145832643894e-05
6.3587144674682e-05
9.90316889212797e-05
7.66524952988249e-05
6.19399540709128e-05
8.68073949816019e-05
4.20314571360217e-05
3.92962868409665e-05
2.50653426715176e-05
3.6319418503407e-05
9.95625644322477e-05
0.000103174333697768
1.26025510177001e-05
6.09098931078534e-05
7.16263304783932e-06
6.22836892475239e-05
6.89045543062319e-05
2.00742337217407e-05
8.15420119355028e-05
5.82870627773382e-05
6.02991657161779e-05
5.60086228213343e-05
5.47692607634479e-05
0.000103535854039974
5.96395716434715e-05
4.14924101021245e-05
5.73119821560546e-05
2.53781869273382e-05
7.14040722023694e-05
-1.50244534434326e-05
2.68579892164274e-05
5.63666132436575e-05
0.000128745180225537
5.60387019467872e-05
3.38394255444563e-05
0.000107698182020666
7.76781341640424e-05
5.31312794420932e-05
6.57864165197348e-05
2.10029138945367e-05
5.69489553296719e-05
3.50069039132265e-05
5.66625972450231e-05
7.95566213781683e-05
4.24386267135316e-05
3.47435927646878e-05
3.64009569164486e-05
8.53451701182761e-05
6.44345638585178e-05
4.02302143541749e-06
-4.6803849382944e-06
0.000102947153495272
4.12385213327643e-05
5.60643122208161e-05
6.92382494482658e-05
3.32812479527944e-05
8.75774878440401e-05
-9.81307912043957e-06
1.20153871222004e-05
4.32454795280871e-05
6.97989609676968e-05
9.74485089603531e-05
0.00011313740091389
5.91625997679607e-05
9.24137865101938e-05
4.19402109909729e-05
0.000102978518908235
8.82053481522267e-05
3.85347976398556e-05
5.81710955940169e-05
3.91100723091921e-05
6.4916029481747e-05
4.06582906829482e-05
1.76104037904107e-05
5.67866922519709e-05
3.05423930449244e-05
7.43415910067474e-05
0.000119819781468242
0.000121175721005838
-8.94137460985537e-06
2.40045328977087e-05
6.57819098046163e-05
2.20128437758922e-05
3.33385148675057e-05
5.33158328974449e-05
4.40938491197373e-05
7.90589271386367e-05
4.63459691517856e-05
6.95778476111755e-05
0.000101653558902097
6.13399538242962e-05
-8.31136343753491e-06
0.000103065661770338
1.21254596792843e-05
9.10378648099929e-05
0.000121781092863853
-4.49164112171945e-06
4.60412633991438e-05
2.53436770237253e-05
2.73945823958249e-05
6.78077171373268e-05
0.000107118894261777
4.09224506965653e-05
5.03711048472986e-05
6.99993351328289e-05
8.36161050787597e-05
3.44881746790047e-05
7.36782623278309e-05
4.87326101224674e-05
3.65869793670995e-05
-1.21113202612014e-05
4.10419364219513e-05
-2.44080386772057e-05
6.09133330734742e-05
0.000128744366678378
0.00013793240500631
9.95143303974371e-05
0.000115250128430694
4.60479035948446e-05
3.18866502049333e-05
4.46086290993763e-05
2.72424925342873e-05
6.38086676671735e-05
4.03175031247567e-05
3.49985400127946e-05
2.55434652565878e-05
1.81941310769984e-05
6.77027402454726e-05
6.23452575568421e-05
6.44190968339348e-05
6.82296642549683e-05
2.13944868682281e-05
6.01404064051621e-05
8.20378047220332e-05
4.77737423774553e-05
2.01870140049726e-05
1.00085257533728e-05
4.88110482172651e-05
5.26794874702378e-05
6.97889159643558e-05
0.000102136282917438
-1.67459029194424e-05
8.57948155983839e-05
4.47660961884988e-05
0.000115299620121484
5.94227204305281e-05
9.34088511315626e-05
6.60996430281066e-05
7.52070679316294e-05
6.21374744284632e-05
9.35712505160712e-05
6.32116018246416e-05
8.69791892711267e-05
0.000110971758507177
3.67291887295395e-05
4.1173098454966e-05
5.48813358036174e-05
3.96329812994442e-05
2.00554499974644e-05
3.2683424895498e-05
7.82896871697993e-05
-2.34919117321527e-05
7.78429150849622e-05
6.20019715785764e-05
4.82383752417942e-05
5.23263186713385e-05
9.23120175573969e-05
4.84949380401168e-05
7.36364641565958e-05
1.7997929759639e-05
4.55634922667588e-05
-3.75942323641665e-06
2.46016279478701e-05
4.63429011856371e-05
1.8182406054724e-06
4.85665695441229e-05
3.35281397075548e-05
5.8853658036068e-05
4.9253508453971e-05
3.53721501020954e-05
6.82685455879538e-05
0.00010116178977555
8.13170074546784e-05
7.27128594458584e-05
-9.68708945084107e-06
6.41667816775459e-05
9.48724480296801e-05
2.22616227504026e-05
-8.5205976505923e-06
7.84966101947461e-05
7.80959195376252e-05
-6.6705151306776e-06
1.82921957263959e-05
0.000140308266580024
5.22987936814915e-05
6.56585953146036e-05
4.69010392091337e-05
0.000102370423687457
7.65100293270021e-05
-3.01893998425865e-06
9.00647699757673e-05
9.43438806078514e-05
4.17095862620479e-05
5.14700676438485e-05
3.54152894600353e-05
4.02907225092967e-05
5.01053112271886e-05
2.670486450333e-05
0.000102076041736563
6.44861771808546e-05
8.76449608950642e-05
7.26536678620242e-05
1.02752078565283e-05
8.89220011607253e-05
3.43761346860253e-05
7.97586872655683e-05
5.6021836667892e-05
4.02402882509626e-05
9.18452329561194e-05
9.58917378409938e-05
5.02744818394619e-05
5.45793270821621e-05
0.000124220467980032
4.39600890987868e-05
1.01599447038673e-05
0.000134309195286727
6.60150472963238e-05
8.78032568449389e-05
7.18134922822252e-05
8.25966988606693e-05
4.7117258614953e-05
0.000106127640640846
9.7254654705385e-05
4.51713380796151e-05
0.000110966122903948
9.3462746242698e-05
2.74276584808723e-06
9.99966927942922e-05
9.60155812671384e-05
5.19732000393714e-05
6.53773798375856e-05
6.91801883676022e-05
5.57986012480533e-05
5.49480446438328e-05
3.32751666965906e-05
1.9927459701142e-05
8.47932459640145e-05
3.23958351474944e-05
7.46946865154372e-05
6.88605893171463e-05
6.65081578997086e-05
1.93799137783967e-05
1.69744855098928e-05
4.69140358593614e-05
0.000108004237781406
6.20092000594524e-05
2.8925530476662e-05
8.5825575379805e-05
2.66598511742997e-05
0.000116317090060452
1.02889332780587e-05
-2.97793086692234e-05
6.68381626324642e-05
4.5245028153344e-05
4.66577732108628e-05
0.000102317286388683
7.10391600094799e-06
0.000117896257179212
6.48942322241668e-05
0.000107877858574868
4.28563460510305e-05
2.03838841575966e-05
3.3862581582285e-05
0.000114998681061297
2.06957544587781e-05
8.3166357140313e-05
4.06317650159989e-05
9.51533013746063e-05
4.22456327222383e-05
7.63707551154666e-05
6.70106267974858e-05
4.82207009753625e-05
9.68342963478717e-05
9.20662084693733e-05
5.45965965628618e-05
6.74941216425117e-05
4.96043231088629e-05
6.47066787864421e-05
3.67011788555821e-05
0.000159133974711905
6.02210196714783e-05
7.93028258195938e-05
8.23541640686862e-05
4.19104889734572e-05
1.17340297379507e-05
6.07386503174628e-05
5.69896912651509e-05
9.8561238348435e-05
3.91301906728234e-05
9.39059899620561e-05
9.60189253991547e-05
5.74769755942018e-05
4.34336158592632e-05
9.39816790234718e-05
5.11069501927654e-05
3.81099165193642e-05
5.66724396202779e-05
-4.21224590935759e-06
6.58845508701921e-05
2.96325448141118e-05
6.79075499082743e-05
2.49810982109238e-05
6.56193075795827e-05
3.87437070664242e-05
0.000107041915649267
1.15215879544578e-05
8.485497099068e-05
8.96899049721681e-05
-3.0602856320475e-06
3.9240366306566e-05
5.43489878255808e-05
6.181703864995e-05
3.27196756532001e-05
8.14552101076499e-05
8.30539308935285e-05
5.95616771837284e-05
2.80241452804566e-05
5.62181221671092e-05
0.000105710580038018
8.43990761928151e-05
2.83375213872597e-05
1.77571239629436e-05
6.43087393619401e-05
3.24688375272565e-05
-2.82969437880572e-05
-1.05393008499087e-05
7.43580102234788e-05
4.68963647569194e-06
5.25021144843722e-05
7.10450847774918e-05
7.02681525587325e-05
6.10695108950309e-05
2.58919957168252e-05
3.34062241477056e-05
9.05782825576958e-06
3.99611871624265e-05
1.21210109063744e-05
5.29490784602096e-05
2.49548949521594e-05
7.71342746435962e-05
6.8297842170238e-05
1.20842491208215e-05
0.000105413500473593
9.40114052337746e-05
4.12942587887854e-05
4.39755531500217e-05
5.89294447926826e-05
4.62183740364717e-05
6.32012651326482e-05
1.80269102221389e-05
7.61605472598554e-05
8.87790678788971e-05
8.04949962999934e-05
2.9827218068672e-05
0.000109141676824724
7.57150546750723e-05
2.99030565531068e-06
6.11898627646181e-05
7.55089373691251e-05
5.46451760867699e-05
6.67439302286972e-05
5.8437275861401e-05
7.60620613901179e-05
0.00011177420130524
7.71743371513945e-05
2.95810104459485e-05
9.11309854160016e-05
5.77182168427665e-05
5.943737504446e-05
7.18793248565508e-05
0.000166451305599672
0.000149745308308088
2.67475717176978e-05
8.09341746255431e-05
0.00010394341362753
5.61795452175561e-05
3.39045977057841e-05
8.27649252275064e-05
4.51098860461376e-05
2.68583247102014e-05
1.84595092039118e-06
-1.25629793740609e-06
8.88878563987425e-05
0.000112850201718408
2.034644711511e-05
2.27943454905324e-05
3.3576880335099e-05
7.1534798770538e-05
5.28985646026071e-05
5.34498519868927e-05
3.16121388298357e-05
7.89825087649144e-05
3.40571340124117e-05
6.16909372815684e-05
7.78288333395929e-05
8.97178775626558e-05
4.93174563017793e-05
4.34150862582031e-05
7.92892245203359e-05
7.07643674736048e-05
0.00010145890857754
8.46133839294018e-05
3.8342797230285e-05
3.10210815566502e-05
7.93689200788033e-05
5.41624071621686e-05
9.54712746556246e-05
8.10853041543784e-05
3.30438997411999e-05
6.40418642445144e-05
7.03335981303255e-05
1.62441600088445e-05
8.08728676700378e-05
0.00011814719769985
9.26463527380813e-05
7.49610099788214e-05
5.08248099773845e-05
6.14503707334242e-05
7.41684681449744e-05
1.73320532377474e-05
6.81170275091429e-05
3.17164144918503e-05
6.1015834833703e-05
5.51374486300258e-05
8.58056112391508e-05
7.73326610860469e-05
7.11824863344664e-05
2.11270346967967e-05
0.000104523645405958
4.17897512221331e-05
4.90314974295869e-05
6.29776465089887e-05
2.24524288332853e-05
5.08807402960238e-05
1.30418164733111e-05
-8.19320370041016e-06
1.7325120399103e-05
6.53838909778155e-05
4.27885294097179e-05
8.69329225959939e-06
7.02417334596947e-05
9.85337993093375e-05
3.54499438796559e-05
7.26995842385417e-05
0.000125902765222655
3.52802292396969e-05
6.51072827319641e-05
3.51116162158905e-05
3.49005422176193e-05
5.42617863486089e-05
0.000107143369904508
5.19915621325948e-05
8.87271654389452e-05
8.18068191635381e-05
-2.71946469370801e-05
9.75802831892665e-05
-4.48603681814079e-06
-3.29608812524862e-05
3.01772845317097e-05
8.89861165165344e-05
6.43543994333069e-05
2.12719257800964e-05
6.19520250287494e-05
4.6441858711466e-05
2.76862767036667e-05
7.07823114537478e-05
0.000102851525797066
3.17836987981153e-05
2.4918384993653e-05
7.57335651237653e-05
-5.98346535134571e-06
0.000112964633980613
2.87041026620741e-05
4.10397553159412e-05
6.92957274331262e-05
0.000144415071746064
1.63010373845029e-05
8.19708103500479e-05
0.000127283415310996
5.69253155248971e-05
7.82041762527439e-05
7.88751718746481e-05
4.23963794484373e-05
5.78972198581325e-05
2.39740756990794e-06
2.22245823849283e-05
4.65105821283634e-05
5.57590078816338e-05
6.45268756261416e-05
8.13499229242633e-05
8.78361843441693e-05
0.000116262285375538
7.03899314115263e-05
5.16344046845501e-05
1.31892151226172e-05
7.77940440057099e-05
3.47771199553969e-05
7.21222809470203e-05
7.00660733609627e-05
8.32369475446948e-05
4.49296956932392e-05
5.09937550523111e-05
3.70422321157838e-05
1.70010291939072e-05
5.15591592319482e-05
0.000103375558689231
2.748540633942e-05
0.000124792421662905
8.77554645567729e-05
7.72512739952103e-05
1.77856537823703e-05
5.60883655833242e-05
1.57419184319088e-05
6.55544203364131e-05
6.20493117379816e-05
8.9782528171266e-05
3.84386031560398e-05
4.29993527917802e-05
4.12797984307941e-05
6.15570706568879e-05
6.58240227818545e-05
2.79372793055145e-05
-4.31355555458147e-05
8.00415575898903e-06
0.000112769095441249
4.75534080594152e-05
5.49068308303846e-05
8.39143278453229e-06
3.48129440784581e-05
0.00010379019066449
7.88799176733215e-05
4.4347926289887e-05
9.26775434410735e-05
6.34063584755984e-05
3.24254557651323e-05
6.36008074192945e-05
6.1991696650181e-05
6.29214048763771e-05
8.21879584754806e-05
7.11749145796222e-05
4.67649857564852e-05
5.30326551339717e-05
9.41969330313168e-05
7.15401261383917e-05
7.78652616118092e-05
-1.23860498419148e-05
6.21332144103127e-05
6.13715860615731e-05
8.68147244228696e-05
-2.95605150595673e-06
8.91128917843111e-05
9.47924184029143e-05
5.72555914135499e-05
-3.76997179888921e-06
-2.74509463506696e-05
6.49476896719123e-07
1.34969032274124e-05
6.26796050392614e-05
4.19049034383052e-05
5.88397072420182e-05
3.76169579403452e-05
1.88432884450495e-05
3.35881300053589e-05
0.000113938134631515
5.73725487635484e-05
7.71751499033124e-05
8.31736018323624e-05
9.43519103426243e-05
5.14382919779137e-05
7.79754527573013e-05
6.96614411761949e-05
0.00012444461803927
7.74942176132056e-06
7.24769748308499e-05
7.72402545149995e-05
4.59598601964367e-05
9.30707334496393e-05
5.4236279561699e-05
0.000101519372270016
4.52346355428882e-05
5.69562805235344e-05
8.71949112119138e-05
5.43647921338805e-05
2.05466430323106e-05
0.000108060482527624
1.60250643209282e-05
5.64011451891e-05
3.65078395095468e-05
0.000116745919388729
0.000116391528650686
3.92423774809449e-05
4.84579094871112e-05
2.8422673108099e-05
-7.38331938625493e-06
-5.524054798143e-07
4.85567042235166e-05
0.000103286581057525
3.16685829488359e-05
1.95333270555478e-05
3.62376832932554e-05
4.59970729419819e-05
-1.54919180696171e-05
2.76046267001118e-05
2.34353277047323e-05
-2.84733768644088e-06
3.51814702024805e-05
6.6692519736618e-05
2.75485428877498e-05
5.24677254596428e-05
7.48000852180472e-05
6.52971413107437e-05
5.47427301796192e-05
7.06851972051381e-05
7.0425151502512e-05
0.000106118312477117
6.21629828631303e-05
6.80531326039396e-05
7.35935370643613e-05
9.19456470187841e-05
2.66394893265139e-05
6.22347662474391e-05
8.67265851571313e-05
2.78579293925324e-05
8.94402221577365e-05
0.000152001612796659
3.82742868648576e-05
6.62299589004495e-05
3.39619590728454e-05
6.15767720961908e-05
5.58554250197239e-05
1.4184709868782e-05
0.00011224764124195
2.55732089737301e-05
3.92724151898262e-05
6.71696994625701e-05
6.53174604108637e-05
3.81350250081692e-05
9.13210393320097e-05
-2.57749005748222e-05
3.61478663656028e-05
6.79344099548015e-05
7.98735947746741e-05
7.32773004767835e-05
5.21743926541872e-05
6.53976731098833e-05
5.62795979856288e-05
5.36874896046747e-05
5.62075492236786e-05
3.30755521010699e-05
8.43596292368024e-05
2.86649467668181e-05
5.78610941205066e-05
6.30704658062382e-05
0.000103921778093829
4.77743575932087e-05
5.30638542586897e-05
1.0098907366335e-05
3.48462819674097e-05
-1.1136172045526e-05
7.62517116656231e-05
4.83586626496616e-05
3.67559369243645e-05
3.56541459983455e-05
1.03144483797995e-05
1.98781923265766e-05
6.72595780310762e-05
4.20879773294803e-05
6.69871564444358e-05
3.62228081188185e-05
3.96129954751779e-05
4.73216832522525e-05
4.10136403772076e-05
3.57637621087172e-05
6.06173122009682e-05
1.26528528673393e-05
0.000100974347756113
-8.07274782373788e-06
8.48269426508137e-05
5.45036387832814e-05
5.66096264785936e-05
6.96789024956129e-05
8.05354992499666e-05
4.30831750675462e-05
9.52712674065941e-05
3.55055819650284e-05
3.6298023825696e-05
4.08345760305898e-05
2.71227733508598e-05
6.97264105382369e-05
3.52239276382523e-05
6.46628493458892e-05
1.22254801188278e-05
7.37167804916932e-05
4.82555159336667e-05
5.60333643604012e-05
2.8815229826611e-05
7.34529395463744e-05
5.01731365643345e-05
0.000112666768839176
1.93603278300822e-05
0.000100674864477619
4.58283247499177e-05
2.86087721764254e-05
0.000101877525205711
9.14890003704205e-05
0.000102028710186336
2.10748508964609e-05
0.000117673085081461
7.46526195432628e-06
0.000103376334345198
5.68219879191803e-05
6.72299846702115e-05
6.96367810521942e-05
7.23742306163296e-05
6.20104120185981e-05
4.48830968449291e-05
-3.913806289304e-05
5.55797706454565e-06
-9.51475789416734e-06
0.00011091239573464
2.46551680538781e-05
5.17365666510068e-05
-5.99769926424744e-06
5.56036049270729e-05
1.57041515298129e-05
9.65400902250489e-05
1.10948122733541e-05
4.73625785473581e-05
7.21336646290546e-05
5.45083526072821e-05
7.02231827678976e-05
0.000112321747302838
4.26682218018865e-05
7.32787626868559e-05
9.6591955618976e-05
4.9161804216416e-05
7.36973514784957e-05
6.90167269745317e-05
7.28143047478756e-06
4.85049958608838e-05
3.72218990955099e-05
1.68167215087314e-05
9.92262791736314e-05
3.28632007590364e-05
6.72389420245874e-05
0.000126833743393917
9.42280832941763e-05
-2.18336184925656e-05
6.27196136482761e-05
8.44045532055735e-05
7.28549088968832e-05
6.9734814907931e-05
1.72619201898734e-05
-1.46012754030494e-05
7.65776308941485e-05
5.38252345704779e-05
2.21342593437929e-05
3.5438399429215e-05
7.57428477117938e-05
4.09870475238205e-05
2.60411338962383e-05
6.31638524489873e-05
8.95811148569916e-05
4.75168914081626e-05
0.00010445618331252
2.26977848391982e-05
6.48716853307086e-05
3.13661556420272e-05
5.64283900351858e-05
5.13661258768019e-05
2.7143150077075e-05
5.11227464019701e-05
6.4886225689342e-05
7.51027747809099e-05
5.24914732780459e-05
2.8756343197799e-05
2.99755363584683e-05
8.53141022432555e-05
4.0975840677943e-05
4.62117493904282e-05
6.4708790666294e-05
2.33889961932956e-05
3.78536030810704e-05
5.0105436827502e-05
2.23356673267046e-05
2.798698464252e-05
5.08329541295881e-05
3.53423029114815e-05
7.78383957973873e-06
6.23358303389873e-05
0.000140043198352889
7.11054357707894e-05
4.33495823134107e-05
7.60684869157302e-05
4.45719574797749e-05
4.08727599960533e-05
7.23899636194488e-05
5.55145424462378e-05
5.61705724738909e-05
3.08924069046135e-05
-1.5679666024895e-05
3.95568401076415e-05
6.07001622809318e-05
8.79956402922107e-05
6.43711659679152e-05
4.47892267588349e-05
8.87253441491334e-05
4.39083916782006e-05
7.51099806874208e-05
4.0304463464782e-05
0.000109125961872683
7.27980331325975e-05
4.15785130053705e-05
7.42932233525514e-05
5.4905873244905e-05
7.73436759068479e-05
5.67926175550243e-05
9.18542806947739e-05
0.000100868995445933
3.44354255164401e-05
4.6341133206682e-06
5.66888922085989e-05
6.27183317388154e-05
5.03656739179776e-05
0.000100706815284372
4.67192223699529e-05
4.02289497106948e-05
7.02020613918414e-05
8.08427405558602e-05
6.1697360396415e-05
0.000113037951751415
7.49800507098989e-05
2.5200279477779e-05
7.55059564013478e-05
2.96405844583723e-05
5.0547263093073e-05
6.04907885651005e-05
4.72209763349933e-05
4.63515845227335e-05
2.89598880994729e-06
4.22996468756232e-05
7.1471625730072e-05
3.61576831809431e-05
6.25830255002007e-05
-8.15548568656352e-06
3.77589057871593e-05
1.7911593233227e-05
9.57328968146151e-05
5.42276659323321e-05
2.6995403885755e-05
0.000118940892292057
5.63079212360461e-05
3.85590945821943e-05
4.95628769959609e-05
5.68582885977689e-05
8.34458366102674e-05
5.74146395834873e-05
9.8136962715123e-07
4.62170341881732e-05
1.0486707525226e-05
0.000110773185925451
3.86782411196708e-05
4.93296456192068e-05
7.54513549766431e-05
8.28957378654975e-05
-4.75676340513737e-06
3.51911937694939e-05
4.38644034268167e-05
4.18658393829066e-05
6.53317657979625e-05
0.000101978310266047
5.82992805799367e-05
9.94906009349896e-05
5.12007677122744e-05
-3.24554615125316e-06
7.74788931855218e-05
0.000103767116162853
4.03163082171391e-05
1.99495081816404e-05
0.00011633859417899
7.01249643523387e-05
9.35165914595697e-05
5.95575051820792e-05
5.45325154911832e-05
6.77636529367144e-05
7.05147904008387e-05
8.11673272171232e-05
4.20486010229729e-05
3.4452639653241e-05
6.52397932163675e-05
4.60597761536598e-05
3.15897692691272e-05
9.37222042603513e-05
1.78532791347038e-06
4.2700425708377e-05
2.56623494965752e-05
4.03820156364928e-05
4.22349863145263e-05
8.867624809485e-05
2.23102848470475e-05
6.96852013816044e-05
2.8848679512526e-06
3.22877381818976e-05
7.07104686471276e-05
4.99118596114095e-05
-5.34575607559459e-05
5.54070963521954e-05
2.14189044809256e-05
9.94377203161389e-05
9.01142710348897e-05
5.47499886990359e-05
7.43147927931706e-05
6.73490753062964e-05
5.63238883267937e-05
4.15310493367146e-06
3.88987883308171e-05
6.15077971530285e-05
6.33863009712747e-05
7.87769849817312e-05
4.71947644166227e-05
3.30705429707099e-05
9.63777352240083e-05
5.35193843055287e-05
8.38459315529208e-05
5.81468299664259e-05
1.52215595416495e-05
6.42268794808699e-05
0.000103920743465393
8.40316061351907e-05
1.46417241018824e-05
9.06933580247466e-05
7.00767603978645e-05
3.57676790031506e-05
-2.0300042606066e-05
5.40287601646665e-05
1.93766777023966e-05
8.71982826176985e-05
4.5856441261694e-05
3.11823483857933e-05
5.82128243681583e-05
5.56461863106776e-05
2.58989432884274e-05
4.9080162229325e-05
2.56964693705363e-05
4.98593415279445e-05
2.93213966863675e-05
9.01992870261263e-05
3.75610029528297e-05
6.2530818282457e-05
5.75427138214536e-05
0.000103133856513086
5.67322450835431e-05
5.21449328055682e-05
1.6392354374263e-05
7.28706272274143e-05
5.44119650672427e-05
2.60566908192244e-05
0.000125035605018166
8.69307135080269e-05
4.54053411084173e-05
8.03768850544284e-05
9.13875230910615e-05
4.57335008708869e-05
7.10472364380083e-05
0.00010736959078979
3.6622173289258e-05
7.39179385612069e-05
5.28744228754849e-05
5.169365285134e-05
7.85478113450992e-05
0.000117962440956792
4.75683907609393e-05
9.53892713626443e-05
7.52113571061469e-05
4.45543899552587e-05
3.80644308579833e-05
1.71810984653359e-05
4.41625427991435e-06
0.000118300339598304
7.30073789116644e-05
7.93786084319188e-05
5.92720930580585e-05
4.63901863925189e-05
0.000135580178862796
4.21239813963785e-05
5.47097334905156e-05
5.09787912666263e-05
8.67824268830129e-05
5.7032813119874e-05
8.98642996863671e-05
4.77887045263152e-05
7.84546271104465e-05
3.9584228600341e-05
0.00013651425733587
1.1298643764221e-05
0.000112613853600648
8.32883427254386e-05
9.25557707869974e-05
5.1504657722275e-05
0.000106415981423829
3.74759750213972e-05
4.34806390394228e-05
6.63203118634274e-05
-1.6000864860443e-06
7.63349633517878e-05
3.05957000975607e-05
8.61108408786017e-05
8.0087997545333e-05
5.58824832490471e-05
6.00281426615392e-05
6.01480988796744e-05
-2.97055847048831e-06
0.000105799167773019
3.3517848280918e-05
9.60310515767487e-05
7.34915200862797e-05
2.04305194733545e-05
-4.70453683043114e-06
2.75564096097799e-05
4.24187103472752e-07
2.36345564263244e-06
8.8212169548412e-05
1.80497891202003e-05
2.96590916275291e-05
1.2523193485147e-05
2.67419004535659e-05
3.22498178119753e-05
2.91280332570795e-05
7.03939104194325e-05
3.84438067504945e-05
9.20874485751591e-05
0.000101270246565173
9.52915490491366e-05
8.63834074558899e-05
3.59427052888526e-05
9.1427763714231e-05
2.97495871410256e-05
1.26104230436178e-05
8.22734067955156e-05
6.318724058243e-05
4.73366588396705e-05
2.47457545958301e-05
2.13415205265606e-05
5.2014041023959e-05
6.72318869262517e-05
8.22627784935757e-05
3.42825892080112e-05
4.37595832314225e-05
6.62641538212678e-05
8.86428930732304e-05
0.000104444140361249
3.8753383380853e-05
6.76521751019072e-05
4.3946406585335e-05
6.49270495138857e-05
6.71004254159161e-05
3.22841057082689e-05
8.17832870798967e-05
3.98517319290523e-05
7.22628213839161e-05
2.9326651163173e-05
5.32855336760783e-05
3.60209070156216e-05
4.50091415190398e-05
3.22828766477418e-05
5.7970625769229e-05
5.15345252704976e-05
4.39617370478935e-05
3.67186859123737e-05
5.80037255952803e-05
9.8314821602216e-05
9.89939365884058e-05
1.33977362010002e-05
9.55528359111117e-05
6.70697011512016e-05
7.1652552716396e-05
5.51683004461003e-05
9.00559696095909e-05
1.59016448630601e-05
1.73994835289982e-05
8.89477183006455e-05
0.000107316107226937
6.78422969466559e-05
0.000107127403556805
4.27737308523604e-05
3.00373407355348e-05
2.70953246724464e-05
5.1468502399121e-05
8.04780320402446e-05
6.12396813891766e-05
5.5709722440933e-05
3.21858994026702e-05
8.62179090395703e-05
4.57616504274229e-05
3.02123419803827e-05
4.59258513169231e-05
8.65200110702225e-05
8.68615663703119e-05
2.17949097593068e-05
4.87862108735323e-05
6.91759062161486e-05
0.000110059613497045
4.07790669507901e-05
9.13951151433256e-05
1.05709318309288e-05
3.18165387283091e-05
9.53984162949226e-05
5.80961072034999e-05
9.17114865064107e-05
6.59994796535091e-05
1.37321771913534e-05
8.39222288685184e-05
8.67746589934407e-05
5.05649237103987e-05
8.45137829517534e-05
1.8605282759465e-05
2.65154837107757e-05
1.54397593549531e-05
5.26470311923586e-05
3.03175955342262e-05
4.04703203497236e-05
7.08150076418286e-05
3.16086912336244e-05
1.16895884195271e-05
3.81072979291268e-05
4.81496639924943e-05
4.04996341346882e-05
3.20886965489534e-05
5.55610549858239e-05
0.000100210287674906
-1.75035215852372e-05
4.28425567391051e-05
7.07337237392711e-05
4.08690391877587e-05
0.000165202815405317
-1.47586449713011e-05
4.78873682389548e-05
4.95529837374443e-05
9.93698051783545e-05
2.18885588714102e-05
7.81169848408119e-05
7.76154450521148e-06
5.25147437432646e-05
0.00010981213233513
7.59359845435715e-05
2.35198204434307e-05
2.62614366410654e-05
3.08843611233517e-05
1.19085965136508e-05
6.21526495144289e-05
5.54248898545762e-05
6.03246290919018e-05
6.83094403861348e-05
8.82854010836178e-05
0.000106325015442048
6.70639239347578e-05
6.96255978493289e-05
-1.26237198761598e-05
9.63986754590951e-05
2.27357840632074e-05
4.84002386304886e-05
7.69125631542963e-05
5.31212907582384e-05
5.56025245801636e-05
6.65722660626305e-05
0.000122379588834062
5.7594735709124e-05
7.56307926396899e-05
6.98015052416739e-05
0.000119379638646497
3.22446101429055e-05
6.08451640558624e-05
0.000128371144440664
6.43355943284977e-05
4.81848683836588e-05
0.000106709941414269
5.40446137425329e-06
2.23820565418516e-05
4.0780713860776e-05
4.76326498353983e-05
0.000142172672064459
5.97137329266157e-05
2.91450268575082e-05
9.79572714704381e-05
6.11923116013566e-05
7.99791642007857e-05
6.47603641327809e-05
2.10180230166197e-05
0.000105942912542005
5.19927203166199e-05
4.4599057070577e-05
2.99254165371845e-05
8.70200940487379e-05
2.34463830060741e-05
0.000130680543842292
6.79589547725701e-05
4.3030075188499e-05
0.000112877635166721
3.84167033400868e-05
7.66749651253777e-05
4.41724499318746e-05
2.74012691268577e-05
9.53390222431002e-05
4.6349696402475e-05
7.31043446368485e-05
6.82956095602049e-05
5.85555511458953e-05
6.79058752190381e-05
2.92851981846888e-05
-4.23947684623914e-06
7.34097196856149e-05
-3.56355526060901e-05
8.62182901748908e-05
7.4239850284555e-05
0.000101068749442365
8.82879519319181e-05
8.04812216357413e-05
2.16430400087691e-05
2.24380886227816e-05
1.94018841733002e-05
3.40096027667517e-05
4.00761652455235e-05
-4.64828622488917e-07
7.12537278809967e-05
0.000103904433645913
1.23640395361117e-05
0.000117692573791674
7.43633833543217e-05
3.64107526734319e-05
2.84535833161148e-05
4.99065878838255e-05
7.81906158452627e-05
1.67901780856057e-05
4.17337060417304e-05
5.03243047826661e-05
9.73396043090255e-05
5.73099335491647e-05
7.5191740525153e-05
3.05861174330652e-05
7.83254927231888e-05
1.36936292005045e-05
8.34649179780765e-05
7.64673119739408e-05
6.00000822885162e-05
7.11008779834588e-05
4.44972901036909e-05
-3.18033460922241e-05
2.97994536870046e-05
7.48956921958902e-05
0.000100853436925523
0.000103812381867592
0.0001407508222785
2.87477747871639e-05
2.24893866137203e-05
9.56218163209609e-05
5.67045538019418e-05
9.21632688535607e-05
4.20079456297028e-05
5.69068536788501e-05
4.31978022479888e-05
5.67205289950723e-06
2.55326355232646e-05
5.09806275080776e-05
8.22250784544299e-05
8.21521726247016e-05
7.52201915254167e-05
4.02959138483642e-05
6.51982439075619e-05
5.77743732503755e-05
3.48091643472675e-05
0.000119518912968448
-8.44455770848946e-06
6.15095594832817e-05
4.903454979289e-05
7.80832030525748e-05
4.59480937272833e-05
6.44102303599086e-05
4.82168959140762e-05
4.06867657283966e-05
2.03240042027621e-05
3.01501596103462e-05
5.50809294009253e-05
-5.93363824477874e-06
0.000130201649320598
6.1543784544878e-05
5.51019204350688e-05
8.64396627026225e-05
-1.29732113950838e-05
2.63480167453241e-05
4.71487157414119e-05
7.61494303302928e-05
7.28619078632651e-06
3.72476540146929e-05
9.3607508481897e-05
1.04468959958716e-05
2.34316965460847e-05
4.87233526000474e-05
8.24877600812353e-05
9.5748107951047e-05
9.79163052230043e-05
8.15598242743079e-05
5.46337063990135e-05
2.55429458243574e-05
-1.89063784361893e-05
6.04287794440667e-05
4.84286308477091e-05
5.97094707297933e-05
6.35998832520661e-05
1.46668761020851e-06
9.41555821595949e-05
9.12698440452521e-05
3.97142077781218e-05
9.33393353489198e-05
7.09695765517724e-05
8.36767233703675e-05
8.55996691089713e-06
6.56808392960623e-05
8.1697700917873e-06
1.82828984427574e-05
7.08042288020693e-05
3.56733704462008e-05
3.51431837654598e-05
-2.20370042793075e-06
7.04716608311618e-05
4.67255347205387e-05
2.30869626106986e-05
7.95771266614098e-05
1.11491815945567e-05
6.65317140277069e-05
1.71758224393164e-05
5.78082437896152e-05
6.53727267776965e-05
8.13729587883365e-05
2.07088294195032e-05
3.75240994673042e-05
7.64542451304724e-05
9.19927289693358e-06
9.5248338371622e-06
-1.86982029152981e-05
6.74130898913034e-05
3.12301683011624e-05
4.79407003020251e-05
5.96199164674003e-05
3.22874599058518e-05
7.22987406136972e-05
3.04079006440559e-06
8.49788294601939e-05
5.43241464480802e-05
5.51978529988813e-05
3.01761572122107e-05
7.51249093746244e-05
4.91107557849419e-05
6.16167762477429e-05
6.62324398925739e-05
7.58708130777463e-05
4.67918356517315e-05
0.000104797473978249
3.23665680262729e-05
5.07921150600178e-05
9.77192116286057e-05
5.51937200109119e-05
8.29432561594642e-06
7.64874806793346e-06
8.15838050494138e-05
6.47356854617686e-05
9.90928738472117e-05
4.20910777232423e-05
8.57674326296202e-05
5.89468801602774e-05
6.58110621805177e-05
4.68916544805738e-05
9.91940281365673e-05
0.000106450799740168
0.00010036372694557
8.15713974918072e-05
4.51773446614687e-05
9.36033331726289e-05
5.47159126783488e-05
6.18444992923459e-05
3.98120225132866e-05
5.48635229249517e-05
2.02044641500609e-05
0.000136728807104664
1.28353039907022e-06
2.98802819381908e-05
7.53786848856042e-05
-7.7345876346545e-06
1.29981748547431e-05
7.49385224606113e-05
1.4428361633381e-05
4.58966049720249e-05
7.5628451457501e-05
0.00010071860800076
7.17574310333501e-05
2.3906683558281e-05
6.23871144531187e-05
0.00010189574154942
2.02583982644752e-05
7.92204844457494e-05
6.31901594199731e-05
8.55068838130794e-05
2.38715089129135e-05
4.10896221164875e-05
4.79522279550148e-05
0.000110895528362061
6.36780481060382e-05
3.84771074023887e-05
6.61319122720069e-05
5.09178959512701e-05
9.88585259356552e-05
6.28083756979951e-05
8.75380017715916e-05
8.76093227588093e-05
5.05317785505183e-05
1.62539698684905e-05
7.53854950148128e-05
1.69211541877298e-05
4.69377642952209e-05
6.71268870925527e-05
0.000108432780951231
7.93194042416654e-05
2.33756632894536e-05
5.75306147289038e-05
0.00014895611679019
0.000129886272837305
4.50441920707947e-05
2.84231945484164e-05
1.06379615683084e-05
9.67714115055481e-05
5.40843610872655e-05
6.39992903549955e-05
0.000117018364616574
5.68509707920088e-05
8.64881735925299e-05
3.40177848278114e-05
7.08894593593684e-05
6.38564250170632e-05
7.44604486274445e-05
6.31512883076259e-05
9.36426683972674e-05
0.000119552839098956
3.22022378866724e-05
2.49815387331991e-05
4.83976663338835e-05
3.19380071739526e-05
9.07548446293286e-05
5.50157643380287e-05
8.85408178141965e-05
7.94456230363861e-05
9.62467327579845e-05
3.97035827414903e-05
7.91239548683141e-05
9.4867437380131e-05
9.90362692497732e-06
2.42986154529126e-05
5.103739118853e-05
5.55673248865808e-05
7.14525772833107e-05
3.56576887068447e-05
2.99215287892074e-05
0.000103954676175991
4.8676774946351e-05
3.19233857346603e-06
6.20829828668029e-06
3.87399314311752e-05
1.29899598338666e-05
8.87570021462903e-05
7.99273098456653e-05
5.23855006969238e-05
9.47001606735254e-05
9.75726156334256e-05
4.61584934018884e-05
4.88315370135664e-05
4.43833115363234e-05
2.77226032175294e-05
2.79775558441988e-05
5.29256197377754e-05
0.000105175522913205
0.000122847942015826
5.08166902587386e-05
2.21584767268798e-05
4.11176360015071e-05
5.80276395198894e-05
0.000102363909911656
1.44057694845939e-05
3.4311313351789e-05
2.0190772270051e-05
4.8522292929277e-05
4.40656911554981e-05
4.74716690932624e-05
3.58652412983214e-05
7.35487050001993e-05
2.50413939441848e-05
5.8024521874102e-05
0.000117481919408622
1.9629396486016e-05
5.01675851588113e-05
3.62496550731462e-05
4.48425845119417e-05
1.37630596554826e-06
8.60052170642312e-05
4.73686164004576e-05
4.60690017681778e-05
8.53606079343739e-05
4.01223777453587e-05
3.28272285842849e-05
6.57318063927487e-05
7.46393658497603e-06
0.000125344181851708
9.99335967632382e-05
6.97404882172194e-05
0.000106046410637712
9.27971425908656e-05
2.84271880975062e-05
2.95498159452231e-05
5.45704468675878e-05
0.000125183946422682
4.23376148855615e-05
5.0162363037611e-05
4.76536792257149e-05
8.94781184949047e-05
7.06249045427812e-05
4.29014506545738e-05
6.82367090881896e-05
4.8912376369822e-05
5.78717431740839e-05
8.89925279692317e-05
7.34789650119795e-05
5.94628556109419e-05
8.84001231669934e-05
6.55088275270085e-05
1.04442022350368e-05
4.44407850697219e-05
9.13000500287752e-05
8.14397902758099e-05
8.27926029172099e-05
4.65958865017602e-07
8.0469725796043e-05
2.2517903269719e-05
6.90362860577202e-05
6.21064977531129e-05
6.33548050232493e-05
5.08985037438169e-05
5.43906339391405e-05
7.47048244916358e-05
6.08942450557338e-05
5.63693174993441e-05
4.88581509816716e-05
8.30451724008482e-05
5.4379638021989e-05
9.54627222133888e-05
5.82073785009269e-05
1.87632211333017e-05
1.75362573931233e-05
5.84606276178797e-05
4.54769867625607e-05
7.03102605089729e-05
3.07739444087492e-05
4.00096620081188e-05
7.70249810240124e-05
9.89231888036624e-05
0.000112500516755604
5.82561056151295e-05
9.08411509625439e-05
3.01444795335988e-05
4.91512294392659e-05
7.00619415394197e-05
3.14352548882541e-05
5.54943076423168e-05
0.000108704375367587
6.68935940079938e-05
3.47476341331966e-05
3.03974365006226e-05
9.50820408238831e-05
5.15005948230188e-05
0.000118981547959421
6.51051982957884e-05
8.38683345881108e-06
8.90326044740245e-05
2.7420227514831e-06
7.3485596792443e-05
9.91484128430738e-05
0.000125303170852093
2.17963851405826e-05
2.69108653493354e-05
7.86821310729461e-05
5.03207754570162e-05
0.00010822340629496
3.52714396771332e-05
-2.09202723139214e-06
6.75008259570567e-05
4.90285840261629e-05
5.33262184983218e-05
1.25333594059402e-05
5.01350995771116e-05
4.30656681744468e-05
2.61304105683497e-05
9.83780670183025e-05
4.1713678043233e-06
5.43289011312519e-05
-1.59333173092457e-06
4.34727044589657e-05
4.45471617976737e-05
1.22371366356761e-05
4.85435281859665e-05
2.89203027690152e-05
8.22341504793652e-05
-1.38701560514841e-05
8.82923720962529e-05
6.24564824923455e-05
5.0682786662473e-05
9.56621228155738e-05
9.14688256057966e-05
8.97566013624077e-05
8.73850170161528e-05
7.5591968181972e-05
5.29276135771486e-05
2.02362926911232e-06
4.74104962042891e-05
5.5649481230837e-05
7.99239003515929e-05
7.36196830223766e-05
2.99627509391769e-05
6.56880681619354e-05
9.87697404176936e-05
7.62281320512293e-05
2.71271425048718e-05
3.36169619411994e-05
5.63091167533902e-05
4.22706659286983e-05
9.01780980423838e-05
3.86396366806351e-05
3.70795971202455e-05
0.000156657455134364
1.63614691526426e-05
8.15929291448607e-05
4.61501654514941e-05
5.32338809558297e-05
2.54998265147798e-05
7.1587416511899e-05
7.40720861914698e-05
5.01446938685855e-05
3.31607902194591e-05
6.62055297137644e-05
6.41156461028032e-05
5.85340564298593e-07
9.72760666068174e-05
9.36282780290415e-05
1.61548668655012e-05
5.913702989018e-05
0.000123736322969479
-4.60274254685314e-06
7.2494953634956e-05
2.63639345088564e-05
8.74335664193808e-05
9.12282204552442e-05
8.69331307628853e-05
5.60911011493787e-05
0.000101044527831415
1.82914822665844e-05
7.41255445036299e-05
4.82457235676491e-05
4.74001239215565e-05
0.000106105532668682
8.79829297059852e-05
6.73494035217081e-05
3.42862684356825e-05
4.68438851000339e-05
5.21802177700051e-05
5.9928833870445e-05
9.0340662048814e-05
4.56878296852035e-05
7.51021393141761e-05
7.47143028165601e-05
5.99168991158192e-05
4.59421392751709e-05
6.26354154777582e-05
8.20912218632593e-05
6.48015703278748e-05
2.37325414585511e-05
2.6165699365523e-05
5.68827142634652e-05
6.19124102739628e-05
4.34297340341412e-05
5.39706606592307e-05
3.8075101289763e-05
7.07973066822312e-05
5.98525447137704e-05
-3.50509372199573e-06
3.0089631914709e-05
3.03607808983844e-05
8.81476662178372e-05
6.35629570566008e-05
2.84392094197504e-06
7.26488586681877e-05
0.000113941319726482
3.80342856853806e-05
9.09015114383083e-05
3.62275557374203e-05
9.59822747856774e-05
3.64337933376604e-05
-7.13064424721564e-05
7.85704472867343e-05
-2.06125209991171e-06
1.77242263361555e-05
9.16091275685922e-05
5.41783355287899e-05
8.97776072705187e-05
6.20308803591872e-05
6.6422096034512e-05
2.82851721465436e-05
6.73262449096105e-05
5.84673899570329e-05
-1.64161116442068e-05
1.45279369416517e-05
7.96512091064213e-05
1.51985593041957e-05
4.33810865426354e-05
0.000124085640149645
9.82992501959065e-05
3.64284905988833e-05
1.95346681362112e-05
7.39705843291817e-05
5.29078199293871e-05
7.38785582711815e-05
3.63515741863355e-05
3.36731822879214e-05
8.71189627633815e-05
3.23933994793459e-05
3.72570931401305e-05
2.49722820136321e-05
2.51002536639417e-05
7.19782759860595e-05
0.000104289044240732
7.70565862524651e-05
-1.62101845450845e-06
1.45222400690473e-05
5.50917752867971e-05
0.000118721120411201
7.37131005171724e-05
2.84437414044703e-05
9.88587979789652e-05
8.98903044826229e-05
7.07880528360343e-05
4.05216526409757e-05
5.18609340133961e-05
4.90229173061719e-05
6.3592898887956e-05
5.09806528546111e-05
5.67870728429715e-05
1.1447198802198e-05
5.07157091576313e-06
3.76941601255325e-05
9.91880221757006e-06
4.39990194246214e-05
7.25717832328105e-05
-1.23439950894582e-06
7.62990788155872e-05
4.02993933576569e-05
8.29036143442253e-05
5.42310507032032e-05
6.753123806989e-05
4.33158353883516e-05
6.10069471097075e-05
3.59897341977454e-05
2.7101246765317e-05
5.04933261425079e-05
6.94841217235291e-05
3.3937135922349e-05
3.15599726675009e-05
8.17319604688323e-05
7.84279954232379e-05
6.79830464909326e-05
6.58214647517519e-05
9.40863423408649e-05
5.4139780341365e-05
0.000102789995506907
8.74667686997769e-05
-1.1167867179745e-05
4.60578242128629e-05
5.53544878683576e-05
4.40388711882989e-05
8.47482898491401e-05
8.35298550096938e-05
7.11869438751786e-06
5.62779539076378e-05
0.000115815761659086
4.4155318540067e-05
4.61299004798712e-05
2.86463481971838e-05
8.5642892366984e-05
6.784550771767e-05
7.19409079229345e-05
8.87245313100056e-05
7.8868005436158e-05
7.64680537375821e-05
1.27861754976701e-05
4.70213884129494e-05
9.28672465268441e-05
5.33758461217253e-05
5.30259182491767e-05
0.000106894223855106
4.33673940221174e-05
0.000103106017822303
7.27728902857018e-05
5.09128039229851e-05
4.31336908903932e-05
1.33239874749824e-05
6.48439215500687e-05
4.71023166992128e-05
1.43706139061925e-05
5.43566848218013e-05
3.10146484051268e-05
-2.28932434053491e-05
6.26702600046987e-05
5.303528614764e-05
5.16210852858649e-05
3.56911184498991e-06
1.3899910943227e-05
0.00011579474210131
7.59163262772392e-05
5.08320336893122e-05
4.04477380321929e-05
4.95706927495015e-05
4.91030057915784e-05
4.05000312624821e-05
7.44790568470061e-05
8.50791831768617e-05
7.76182056317744e-05
0.000125795883730222
2.7648870071015e-05
5.59686045722638e-05
2.27915683206334e-05
0.000131882794691042
2.62098095389032e-05
-7.89969652593269e-06
8.60830290874328e-05
5.03016595280802e-05
-9.76471664248971e-07
5.22872330482431e-05
8.23203125544623e-05
7.2744189137177e-05
7.02540051312218e-05
5.52702063743615e-05
0.000129126046404898
4.62470661696819e-05
6.12160528923639e-05
3.17281765240381e-05
6.12767718842032e-05
6.65222838394494e-05
8.44423662636553e-05
7.38313773303167e-05
2.45710544089183e-05
4.74325725675611e-05
1.07525903243916e-05
5.70715759088742e-05
5.39122689869144e-05
4.41027707720113e-05
9.62776377229312e-05
4.13696649301562e-05
2.32562549165782e-05
5.37110587133844e-05
4.21988137576509e-05
3.67238738887578e-05
4.7073080845262e-05
4.51161122597225e-05
6.60500782966099e-05
4.72733365186866e-05
9.84795896911933e-05
0.000103294994421956
0.000123680087886933
6.29852534967639e-05
7.01059634242387e-05
5.67356209595716e-05
5.69875590232911e-05
0.000125588222157407
3.58549133281696e-05
7.92851401487629e-05
5.55660851640593e-05
6.15709357576011e-05
9.11560335610048e-05
4.48451129657206e-05
5.61609683549624e-05
7.60042411973071e-05
9.11149320352945e-05
6.96592238419916e-05
2.50415127837774e-05
5.95135972917363e-05
3.62502817679298e-05
1.99541754918963e-05
8.64209317703282e-05
5.68454984734468e-05
4.72047027895745e-05
-3.41154830540576e-06
-2.61778493105878e-05
-7.18139919446535e-07
6.94024414598005e-05
6.45736428405515e-05
5.59887311317716e-05
5.6708529142816e-05
3.83150220905384e-05
9.84329807109554e-05
2.71969207912356e-05
9.24394641803875e-05
6.80727667017622e-05
7.24986450474033e-05
5.80497498731669e-05
7.61510384222563e-05
8.27865193260191e-05
8.95976899663709e-05
7.4324967440201e-05
7.12378997395587e-05
5.36301670301346e-05
8.76732745597192e-05
3.72757115624395e-05
0.000126812024581108
3.59978833010328e-05
0.000103977246462998
8.52888087120366e-05
8.11055686512798e-06
9.08429076493934e-06
7.79345585825376e-05
3.58739376678995e-05
3.74024375107223e-05
-1.03422233730103e-05
9.81747637353592e-05
6.50741425830263e-05
5.54112962961357e-05
2.67402677214532e-05
0.000112747293148229
7.47725877496527e-05
6.37585721456626e-05
1.61236747121932e-05
0.000102020689208958
8.17558073686009e-05
-4.17734444558642e-06
5.27731993277038e-05
9.57229169894622e-05
6.45542442301522e-05
7.19039898303862e-05
7.41983685283237e-05
1.49549855647116e-05
8.55860751899428e-05
3.29313331476686e-05
6.08301200740333e-05
7.39288325880582e-05
0.00011673718180275
0.00010459078450962
3.54561585580037e-05
6.89709444011668e-05
4.04670215809788e-05
2.27899986888056e-05
1.80989405106533e-05
0.000105815077331604
2.09359734198628e-05
5.84805501256398e-05
0.000100360033027416
8.17991713855027e-05
3.5475846316533e-05
6.20454925056425e-05
7.00236825106586e-05
9.50263060116747e-05
6.13508463936753e-05
6.83241031351557e-05
7.00139560884106e-05
4.4897514482582e-05
2.25932169432836e-05
5.1260949450997e-05
6.42280029001068e-05
6.91495109646657e-05
0.000107268579144319
4.42965254160812e-05
2.18423908967994e-05
5.09378133443823e-05
7.19589660440991e-05
1.55296300335769e-05
7.33373511252311e-05
7.83493110273459e-05
6.68527306563266e-05
4.49950660153601e-05
5.52551571737343e-05
2.34495793403036e-05
-2.19977943369081e-05
1.37634989919562e-05
2.6077669165856e-05
2.47342539175497e-05
0.000101042644577256
6.88509372562177e-05
4.06840636695328e-05
8.74955432394905e-05
2.91943500626003e-05
3.84953694940492e-05
5.36093353867155e-06
3.5560021303395e-05
6.41339841469214e-05
-2.52054161465324e-06
-4.74114129988174e-06
4.8866553349904e-05
5.34704396962134e-05
8.62071761780046e-05
2.82525715164566e-05
1.52917800055263e-06
3.62538106253098e-05
0.000100335416268395
7.3260713546233e-05
6.54070955674548e-05
0.000135560851215586
6.54040318931615e-05
7.50565536080874e-05
6.75768260299094e-05
4.3924687533752e-05
7.23730538874358e-05
5.92565318005404e-05
7.11629891637382e-05
0.000100398599287607
9.84903770651042e-05
8.08541897236703e-05
4.4505630704676e-05
-6.45122025111842e-07
0.000107257286143247
0.000112397042259525
9.24355655253699e-06
6.82098730330782e-05
0.000116002852777303
9.45734414733313e-05
-3.69204466191875e-06
6.15074478898654e-05
4.76235027061335e-05
4.86600491683666e-05
4.68340789332434e-05
7.79172579638787e-05
0.00013362382557797
4.21723370124031e-05
5.15512258275018e-05
5.57536135124878e-05
3.93698633517916e-05
0.000117663781698806
2.39485658290281e-05
4.48617856085804e-05
3.17610702632683e-05
0.000133247614617312
3.43837692281569e-05
5.17310580358452e-06
2.37275586838814e-05
0.000114059327254939
6.57572063200815e-05
5.05351113408197e-05
3.87475097595419e-06
6.19140419807345e-06
6.11592834644327e-06
6.23273503997626e-05
7.45517114252052e-06
5.6724469173171e-05
8.33257615195043e-05
2.45757176621305e-05
3.79200864755341e-05
8.8657736942239e-05
-2.2431923503542e-06
4.95397415864424e-05
7.24234036471702e-05
3.09768377650087e-05
5.9804856988195e-05
8.20176909964458e-05
3.31001626502063e-05
6.24711805714522e-05
4.13494047260069e-05
0.000112371479638258
8.56168741243541e-05
-9.00855327440017e-06
9.18097288531124e-05
0.000116494550292301
6.4870808795944e-05
9.6545447316409e-05
6.85671862904643e-05
5.27051041202158e-05
0.000132631410778105
3.03810590212846e-05
4.36646547060476e-05
1.33135915092462e-05
8.16248431615512e-05
4.328697401138e-05
5.94630816603831e-05
1.54352860570997e-05
5.25113263901542e-05
4.58451821006003e-05
0.000102816778538307
5.72121679583608e-05
9.29476016894735e-05
0.000108672404068553
4.05573088419943e-05
5.17381923675273e-05
4.05338839608508e-05
3.7077048020644e-05
6.47423617723656e-05
4.02703042341747e-05
0.000127062864851007
9.48954812648232e-05
7.12449164078946e-05
5.90720500387684e-05
4.3577619464785e-05
8.74385406009395e-05
7.45300430638727e-05
7.64973389658461e-05
1.67052576503844e-05
9.78060458283299e-05
3.83396804693446e-05
9.70391590838e-05
0.000103283490593582
7.5441866423146e-05
4.77849292871007e-05
5.87820353041479e-05
5.80107209377866e-05
6.6728801585186e-05
3.74344246645905e-05
6.57056674954953e-05
6.90941933318047e-05
3.14129169844071e-05
9.4951783569864e-05
6.33740800927802e-05
1.79334035250239e-06
7.05972478236655e-05
3.09847291138298e-05
6.015152309835e-05
5.32404761435955e-05
2.98639897224247e-05
7.383182455672e-05
-1.23680047675103e-05
7.88183511676119e-05
5.25896853924876e-05
0.000134706993275607
0.000105111159658518
0.000106512373860155
9.8285206680034e-05
4.42324513410372e-05
0.000104072161441799
3.86516759577284e-05
7.26027854224768e-05
5.74934963177695e-05
8.42806852418531e-05
4.39101556449641e-05
9.70285998382642e-05
6.69383359331332e-05
0.000122544583846122
3.33686517244661e-06
7.92096014176525e-05
5.32650152236139e-05
0.00010466430858209
0.000116200536703096
8.81070577550247e-05
5.01176177256648e-05
4.84103551574788e-05
5.57136892087907e-05
6.52211280119162e-05
4.16771556091118e-05
6.06996196911087e-05
6.15867729441064e-05
4.93731658133526e-06
2.22873538122165e-05
1.82786886034441e-05
7.96774912024286e-05
5.59599263791833e-05
3.31715631331673e-05
5.98057301575709e-05
7.89132457684076e-05
8.17573365594759e-05
6.9897171960648e-05
0.000107952620897679
2.84221572406486e-05
4.53556288636029e-05
7.34393224004884e-05
4.18128741254176e-05
0.000123041144629627
2.42277426457715e-06
9.43603009952501e-05
4.81860948388652e-05
4.93344174875527e-05
4.57212251740297e-05
2.78559944882647e-05
-1.04306226970434e-05
0.000112199096125169
7.78050455862419e-05
5.46584212678087e-05
9.19418548522825e-05
6.7282081954796e-05
5.60303411838847e-05
7.85249837965539e-05
4.37003238248665e-05
1.81170788750059e-05
7.59757585640571e-05
5.04020462155568e-05
1.90005365119327e-05
3.3795828426523e-05
8.37415324985574e-05
3.93271703185395e-05
2.72819734007142e-05
2.02387341614105e-05
3.96390725579662e-05
7.88312766811143e-05
3.24926653677286e-05
8.37500844403671e-05
0.000103716430953242
6.72428535950067e-05
6.9114169974488e-05
6.82697823683283e-05
6.97783796976753e-05
9.0107485230607e-05
1.84457752217397e-05
4.94910732601337e-05
3.23178755107271e-05
4.00327627816567e-05
0.000133075465701459
8.25639260209596e-05
2.00540341994124e-06
9.21388819117158e-05
5.32065401062821e-05
8.483827121168e-05
0.000101704747744174
0.000101511868312346
0.000100862331489905
3.04572251645657e-05
4.73510811312838e-05
6.07840159895506e-05
0.000113996111715582
8.71660169355959e-05
0.000105885851108552
0.000111690512279607
7.61609143620016e-05
8.51283137154306e-05
2.41014613170126e-05
6.43562809080224e-05
3.97660211391814e-05
4.59261939357601e-05
0.000141047880443095
-1.25333559192175e-05
6.28975431499299e-05
7.43398817097504e-05
4.84687307903963e-05
7.1021729072496e-05
2.72791235853301e-05
6.23011079699714e-05
8.61099754488682e-05
6.63758519145848e-05
0.000115728781175866
5.6713305388403e-05
9.61146601251516e-06
9.26248560550913e-05
7.5244210573338e-05
8.7692204997775e-05
2.32230645869585e-05
7.0458803384798e-05
5.51458866724395e-05
7.4051956818733e-05
4.76882028914004e-05
6.64370769092283e-05
2.3684200105037e-05
3.44438677462405e-05
0.000126564043256565
6.35322698218038e-05
3.85690960479892e-05
0.000104503652226698
4.65434939999859e-05
3.38140182785419e-05
2.50699441514938e-05
8.46215806217392e-05
0.000113852508741095
4.91229530614328e-05
8.69514018245181e-05
3.02599893776165e-05
6.62796846881279e-05
4.0295160390827e-05
2.90599775831763e-05
0.000104074355372982
5.18986840690647e-05
4.38579968397208e-05
7.74372736808867e-05
1.36743196587003e-05
4.37225076465506e-05
9.80423272260945e-05
8.31299747853955e-05
5.26977740300361e-05
5.93739835746945e-05
3.08726523865194e-06
9.2268484970097e-05
-3.93616559443828e-05
0.00010228442947195
0.000109779710434718
0.000116035794108959
-1.36384369468835e-05
4.18146145288326e-05
-2.67484340689566e-05
7.603337051753e-05
1.46577391474791e-05
4.56176224640357e-05
1.83409081341738e-05
7.12470843452922e-05
5.52050799277865e-05
2.03501537936925e-05
7.79527634646808e-05
8.64745917999991e-05
4.96068676627834e-05
4.71615761448135e-05
5.4659220799071e-05
5.69155693568861e-05
5.41218402940083e-05
4.79110435631418e-05
9.84313092902126e-05
5.36770264151513e-05
5.18449106007335e-05
7.19611710161268e-05
7.7367979017959e-05
4.82344842684798e-05
9.74805094592838e-05
2.76145356043843e-05
0.000133826901256449
8.15083538702565e-05
9.51812006150739e-05
7.24322442926869e-05
2.19042771401399e-05
0.0001141190026903
7.31920038139188e-05
0.000102257511872262
5.60659569545252e-05
3.39858307889831e-05
3.09456367822799e-05
4.44047618727716e-05
7.69230699711269e-05
1.31385948464239e-05
7.21002883262969e-05
4.05768613345125e-05
8.10678940965446e-05
9.38025043281366e-05
5.39845297014972e-05
8.20713530291533e-05
-9.52912479153573e-06
5.01545930761113e-06
0.000104685687288561
2.42650328027032e-05
5.66838254746963e-05
-1.02179887595824e-05
0.000125026775451995
4.20084319171257e-05
3.88378826367722e-05
9.4328554767919e-05
0.000111026149606313
-1.95973401433339e-05
6.69498582390745e-05
2.53478629455597e-05
4.16946642723963e-06
8.72335215643551e-05
7.31472350539125e-05
3.28090274926882e-05
7.3904792742914e-05
9.51013937790278e-07
7.74097794171195e-05
2.20732056589626e-05
3.33569533102225e-05
3.64307398185347e-05
5.35288260275633e-05
1.18107661046646e-05
8.75855769044402e-05
9.59033363025741e-05
5.50616903927123e-05
9.02368107330811e-05
3.07104122820613e-05
5.86380653570345e-05
8.7153971788056e-05
3.71657344495286e-05
1.61267068287e-05
-6.51386622200079e-06
0.000106025477839267
7.77016708183247e-05
5.94148219682044e-05
2.86284036508944e-05
6.27534370961515e-05
9.43109053219975e-05
9.02795220362718e-06
4.10936524874539e-05
2.6921167355614e-05
2.71741199184801e-05
8.86086416017481e-05
2.56360668096778e-05
2.91199125769292e-05
5.33189057057637e-05
5.74030213616271e-05
7.38339446046784e-05
4.43353348225551e-05
7.12490154086383e-05
9.12183282736817e-06
2.27008465869262e-05
2.44515600772986e-05
6.2487124506659e-05
7.70721645490714e-05
7.27332036102132e-05
5.13488987570949e-05
3.28135804735499e-05
7.22642560521661e-05
2.4813125898798e-05
5.70853047507526e-05
3.81803122419939e-05
0.000104055319688151
8.90397430999569e-05
5.9896705104336e-05
5.40452273918057e-05
8.02066000674385e-05
8.40227414779438e-05
8.92866826502997e-06
1.88284184375702e-06
5.88189334000607e-05
4.22262197002024e-05
0.000102392011205562
8.74682153640927e-05
5.42174431908973e-05
7.59224329400604e-06
0.000112553305795523
8.15543147235358e-05
1.73062520526488e-05
7.83341638559162e-05
8.37097144444904e-05
4.63770491387926e-05
6.25582312139806e-05
2.90940704265206e-05
1.40991236729676e-05
-7.21588163589586e-06
4.29101902136127e-05
7.91635595014838e-05
4.1694444519154e-05
6.35843837017873e-05
5.97371117291114e-05
6.87931628739709e-05
5.06930565654439e-05
4.52000559184729e-05
1.82082843493135e-06
2.60227351415587e-05
4.98013653030672e-05
5.93758411374035e-05
1.28904106047893e-05
6.03503701774968e-05
6.00510688800742e-05
4.31331229440187e-05
4.63218998033972e-05
5.74593371883949e-05
7.1841549452839e-05
0.000128230836660538
2.8310263940201e-05
7.65280658851035e-05
9.10825200211562e-05
8.2765565300762e-05
9.30234545438678e-05
6.22472190809944e-05
3.55110972975696e-05
6.62528995171526e-05
4.5648710471237e-05
7.13943482723878e-05
1.16679216421317e-05
6.90436010341457e-05
4.69646095513254e-05
9.17591234769461e-05
7.16632012550095e-05
7.46246896174454e-05
5.39435081706631e-05
7.38429926711063e-05
1.26828730520054e-05
5.58219501520579e-05
5.99982293255879e-05
7.77673817014949e-05
6.04347053529382e-05
4.31833883288117e-05
4.72293671841744e-05
0.000154303941438986
8.01565851605727e-05
6.6545723174945e-05
0.0001026045486997
-1.0575275009537e-06
1.59466534678722e-05
9.78441450141091e-05
2.29302449380365e-05
1.42737580373694e-05
5.38526343391046e-05
6.71803760458812e-05
5.0660968180375e-05
6.00737582964283e-05
1.02569804180447e-05
-2.15909532808493e-06
9.69196376901422e-05
5.22300242667833e-05
0.000123889787390721
8.58848740630123e-05
3.67834371088598e-05
5.48899958510679e-05
9.34357559339307e-05
7.85581475536666e-05
3.16860383614776e-05
3.40404534376706e-05
5.98706365419516e-05
8.19173840246698e-05
8.70435820130873e-05
3.24165731042545e-05
0.000101284303695893
7.58892527587886e-05
5.132497539015e-05
8.44413049982185e-05
5.36494185985466e-05
2.76854814094812e-05
5.09598927612313e-06
2.00240393379412e-05
4.57788379897215e-05
4.72161458702335e-05
5.44420899524983e-05
5.55710754459175e-05
0.000122906913181359
2.69344426313883e-05
2.95148775151327e-05
4.47065829382616e-05
3.74311928433832e-05
5.03232708557714e-05
0.000111465754360056
8.42843887027122e-05
3.68930095059029e-05
6.14799371352882e-05
4.82017048462784e-05
6.0251282937386e-05
3.08741950091199e-05
4.05171887970398e-05
4.74362283528402e-06
0.000113129485980336
5.87224842912664e-05
-1.53210987784254e-05
4.8147556831602e-05
3.19096443312204e-05
8.33955397360858e-05
5.84605115250942e-05
0.000111000720205058
6.00902666906813e-05
2.36682827377368e-05
2.26386494111527e-05
3.7806840206666e-05
4.73999816992812e-05
9.46003175561347e-05
8.38983857635409e-05
5.73618808946799e-05
6.52398912192134e-05
7.17314341729521e-05
6.9284140241482e-05
2.46293418033085e-05
1.15010445186373e-05
3.22801967693702e-05
9.0589405978371e-05
9.03105836570723e-05
4.0906724831152e-05
1.51341475739667e-05
-5.82877072447892e-06
8.54362786372417e-05
7.81145317431394e-05
4.5370423704545e-05
3.12703266120291e-05
5.21747577822186e-05
3.27656928741823e-05
4.42484290493441e-05
-5.24411329924534e-06
9.95356224820138e-05
2.04312124279446e-05
-9.57940295701004e-06
-1.43193846384483e-05
6.69096868202723e-05
4.89521040282248e-05
2.2486676538898e-05
3.87213601417567e-05
4.18560389217552e-05
8.63891312784269e-05
1.14631247247356e-05
3.58121275915163e-05
0.000104933071627563
4.98962022274691e-05
1.86400652960309e-05
5.53160292200497e-05
0.000103369376208983
-1.52815702311492e-06
3.56771757369973e-06
5.9782686898357e-05
7.10568157501352e-05
1.03183944383479e-05
4.54031541274617e-05
3.22411135147696e-05
4.98297121217684e-05
6.61041682413505e-05
8.26519488228482e-05
3.1979141420781e-05
4.21024975501392e-05
2.80020469975921e-05
2.69859753183112e-05
0.000125700042171382
3.53028370169749e-05
2.62597562047866e-05
7.1843753183579e-05
8.56657636650645e-05
9.08480576756821e-05
8.48967909482275e-06
7.0747155355058e-05
4.37424773398188e-05
8.51649522809837e-05
5.56870091935045e-05
4.3492353594682e-05
6.6561745103953e-06
0.000122602293425175
1.20330856112703e-05
0.000117751109185772
8.961435620482e-05
0.000110234154910709
1.78518691728033e-05
0.000118475126840183
5.67914457656943e-05
5.37913507919413e-05
9.27915613097262e-05
3.03807425087568e-05
7.65947150309523e-05
2.58412355320376e-05
6.19832540480802e-05
9.19838378106477e-05
0.000108095336667138
5.48919446666483e-05
7.82312425282247e-05
8.8860395793688e-05
6.59932545052593e-05
-1.21790568181928e-06
3.05938789252505e-05
4.90326579559945e-05
4.46171559947929e-05
8.38871106728806e-05
0.000126465761569756
2.10988298513937e-05
5.39878570074616e-05
1.23954025354212e-05
3.81091982096728e-05
2.58149204530648e-05
8.07426781754756e-05
2.98322660419128e-05
4.7937888962773e-05
0.0001101052601994
9.54160289159242e-05
6.23874448213875e-05
4.16189394553776e-05
5.57484308445567e-05
5.97908869678863e-05
1.32309901187749e-05
6.59719048041976e-05
4.00177209039191e-05
2.60973964078147e-05
2.86785910821316e-05
6.63988306838209e-05
7.49231210566463e-05
7.96695169789139e-05
9.0946937388024e-05
5.89887277240317e-05
1.5552848062309e-05
-1.68762318593858e-05
3.86248708533118e-05
0.000132551111880349
5.2215368859106e-05
9.01012436640983e-05
6.9570194431261e-05
0.000113992454466123
7.12834589503059e-05
8.50949414652257e-05
1.73354622479027e-05
8.64397290194726e-05
0.000121837334037719
9.17504828603045e-05
0.000129771098500601
8.47306307613091e-05
5.5214588313372e-05
7.92352821508939e-05
6.72036963988322e-05
2.41927340452799e-05
7.91745829647977e-05
0.000118631105638684
5.02061155965355e-05
7.59650654358197e-05
7.94693483510621e-05
0.000116141970193616
0.00010235342099891
3.96930684585198e-05
-1.42787051542864e-05
4.71759110568997e-05
6.37443551114835e-05
8.79173474607485e-05
9.11045782575126e-05
0.00010056040555292
7.75628176164098e-05
7.82022427786599e-05
4.90439901578563e-05
4.16872071173754e-05
1.63054293489252e-05
0.000122699390728818
4.73457950402518e-05
0.0001408818329225
8.30348356967577e-05
3.15345004836768e-05
4.07667706187094e-06
5.14717523773469e-05
6.85221015160784e-05
6.91780653894993e-05
7.46618085095329e-05
0.000109732120406037
-9.88243034132112e-06
8.13187864760803e-05
4.91166865255144e-05
4.90759016258622e-05
5.10103118870211e-05
7.75610042172444e-05
8.97229680643109e-05
2.3457313044824e-05
3.1180984708161e-05
1.9920134081784e-05
1.33830231722091e-05
1.1273447505504e-05
3.23568178460911e-05
9.14251315145678e-05
2.56573484504496e-05
3.23773041364086e-05
5.57167717757316e-06
6.89900213946604e-05
2.8883831210726e-05
5.97867116342106e-05
8.0698496577754e-05
-3.44890870248798e-05
7.79095568506075e-05
3.68858857224999e-05
7.80431671862947e-05
3.85760996362854e-05
1.86644888420216e-05
5.34568728498815e-05
1.07548747534873e-05
7.15305767947684e-05
5.07033291328061e-05
7.05273417176631e-05
4.44518817627202e-05
3.15535326175488e-05
9.36790062226572e-05
0.000100780705590079
5.91847926233423e-05
3.5906756399033e-05
5.50130409587898e-05
4.1097407710242e-05
0.000129359824363341
8.22006067473003e-05
3.31635801258931e-05
0.000118213567292439
9.17287559841792e-05
9.84526920499788e-05
0.000102573032321511
2.56816753093837e-05
9.55548030619676e-05
5.03558721655272e-05
6.68989949428748e-05
5.43806605576744e-05
4.94951439765807e-05
2.49623827125522e-05
6.76460519928495e-05
7.74032519991134e-05
-9.82615862640527e-06
4.48233382494975e-05
2.429308529229e-05
6.39682387121763e-05
7.36051445835192e-05
8.09602861134682e-05
3.11488048255085e-05
2.25781621347434e-05
7.52723319480823e-06
3.20540018572405e-06
2.48824851786371e-05
0.000139646826726573
5.18442083216438e-05
8.37374480282069e-05
1.20853837994157e-05
0.000139214410455118
6.39665848016404e-05
6.77917868826312e-05
5.48208979467198e-05
5.94584905542768e-05
6.95005176549661e-05
4.49881790190331e-05
4.19030250466515e-05
4.37749874745838e-05
5.92390530545295e-05
0.000105370035215319
9.03026436352306e-05
2.49185661103822e-05
9.99464100261736e-05
6.67346607843947e-05
9.34651707798005e-05
3.71988087233127e-05
4.63895862740515e-05
7.3017722675606e-05
2.08030698317295e-05
5.68619349835293e-05
6.99194525228979e-05
8.30410862439562e-05
1.25254740473582e-05
6.06166706294808e-05
4.64741103901628e-05
7.07377907149015e-05
7.98112579250411e-05
-6.8599172434176e-06
5.17200796374846e-05
4.26499221140604e-05
0.000123343315365702
0.00013175351209564
1.37201559702848e-05
3.12253037190984e-05
-6.60507111627118e-06
1.05036006484461e-05
3.23817805975003e-05
2.67577921295057e-05
4.11152031118963e-05
3.41458960833636e-05
7.37807249247772e-05
3.2818285863924e-05
5.38741124847853e-05
4.16811751158109e-05
7.31833604696232e-05
3.46880709482704e-05
6.29303790118522e-05
3.72074946608335e-05
8.29955262372781e-06
7.40207365010212e-05
7.44312180223864e-05
9.53577727876021e-05
8.46960635303744e-06
3.67166766118045e-05
4.57517783709435e-05
0.000105682723046763
3.15400207189683e-05
5.14050305302889e-05
1.3444062998057e-05
6.11771689872846e-05
0.000113724263930754
9.80586622454606e-05
8.75516638983486e-05
-7.92275136963304e-07
-3.68119886756705e-06
6.53410207958636e-05
1.89125652826198e-05
4.60014405816858e-05
9.08909475174471e-05
4.67156956968524e-05
2.84693012214583e-05
4.28092238202805e-05
3.58569282475523e-05
0.000102607496896768
8.44939617193512e-05
7.45177301614996e-05
8.79364632587355e-05
2.5239709656162e-05
8.61161018748141e-05
6.68748217579014e-05
5.68280066151553e-05
3.62491663578568e-05
8.03533203148949e-05
0.000108086690638663
3.63108132849132e-05
6.47498554239304e-05
3.69864250191251e-05
0.000126277305293893
4.6927674207597e-05
1.17199387276501e-05
6.1937632009744e-05
6.65724966424567e-05
4.06243291296375e-05
5.63811821255051e-05
9.00092216238778e-05
3.83038165569525e-05
2.78926332907733e-05
5.34538480283889e-05
1.40815041297287e-05
1.32239305418395e-06
1.0218831164961e-05
3.63700861276096e-05
4.55242869314663e-05
8.51653596857664e-05
7.60315832698632e-05
4.42393936856672e-05
9.00362027677029e-05
9.49827909445742e-05
6.52803213826268e-07
4.1071977139677e-05
2.96006462567401e-05
6.65735654953367e-05
9.19256784576199e-05
3.96297766881874e-05
-1.35091577601392e-05
6.89291571934439e-05
0.000106636221488721
7.40222190223138e-05
4.92526727200388e-05
1.69820976024974e-05
6.80587553435709e-05
7.46207890006379e-05
0.000101650113061412
7.10808903871285e-05
6.66794057390057e-05
3.30921495324404e-05
5.1852706792577e-05
1.40464096281104e-05
8.54688021507436e-05
8.43771480376929e-05
7.23723676250939e-05
8.33648006875038e-05
6.05136733293726e-05
5.30617084695432e-05
5.79691844207522e-05
6.26288169295743e-05
4.40413953852882e-05
1.29620515789088e-05
4.62873905674799e-05
7.32702123356176e-05
2.66153394017831e-05
7.34455346444892e-05
4.10655968279488e-05
8.80443500080686e-05
1.06933856305375e-05
3.24963678790947e-05
2.84028450024573e-05
5.27198928432556e-05
6.55795860832488e-05
5.97146147557975e-05
5.92221403509914e-05
-9.15154705388556e-06
1.41176512033822e-05
-8.7589522412005e-06
6.02122924323405e-05
7.87234763192814e-05
1.31123522841451e-06
6.53449794048898e-05
3.32641750555371e-05
4.14780892675412e-05
9.05471755930149e-05
9.01908146765663e-05
9.3011871696747e-05
5.10785744126002e-05
1.45579913038704e-05
8.58433173441949e-05
3.59557845749118e-05
8.51539598972365e-05
7.23338298885487e-05
0.000138319612095583
2.97412128713854e-05
4.56156495014386e-05
5.04165743324301e-05
6.45368996273978e-05
4.10907963682314e-05
4.8376138378101e-05
5.80398569484396e-05
3.27772222724875e-05
0.000144865864731367
0.000122201350264205
5.82858071962272e-05
6.89262853251336e-05
0.000108069283804024
3.04962049675059e-05
8.51224215938032e-05
8.43756104036273e-05
2.37091827932812e-05
4.71387525155714e-05
3.55771020022165e-05
1.71267719970145e-05
8.30374862158227e-05
0.000100225710806841
7.02156389714926e-05
6.42600689380003e-05
7.05700287974342e-05
1.87476670942772e-05
-1.63227130747366e-06
5.22956988134838e-05
4.18609649352953e-05
6.87434770798223e-05
0.000105205939762204
6.17329988673545e-05
6.56198602563195e-05
8.13860849261445e-05
1.64569435331212e-05
8.4664332175638e-05
4.66278572381167e-05
4.74729565628063e-05
6.15012781438698e-05
4.14501298950017e-05
3.33988311450228e-05
4.56783080709941e-05
2.10727448094162e-05
7.87425928555285e-05
0.000101871271859912
5.30496664437313e-05
0.000118099718225693
4.23047035016346e-05
7.64269842758585e-05
9.99317750039592e-05
8.84286071825813e-05
5.10266032946864e-05
5.59091753259062e-05
6.06535908077673e-05
9.04634326893882e-05
5.13778478949105e-05
6.22339876000578e-05
3.17728139063009e-05
4.74535553417598e-05
6.80713176630375e-05
4.70990368627587e-06
3.40114458195385e-05
1.70518552781714e-05
2.93598248188415e-05
2.86842216207178e-05
8.73707479882854e-05
3.83810931168809e-05
5.74053624138455e-05
6.96692180958816e-05
5.60204345430418e-05
5.97664077531118e-05
2.67605222002713e-05
5.90405982270095e-05
4.11984347955655e-05
9.76730485916017e-05
6.05109930996537e-05
3.79325924067552e-05
6.88747848503644e-05
5.46945448741456e-05
1.18809063223714e-05
6.24095412821935e-05
2.05929839921663e-05
9.76154456794292e-05
5.04125511212894e-06
5.88767270657515e-05
2.84284087421006e-05
6.56101140546212e-05
8.9247650990169e-05
5.83223226861195e-05
6.3421621453515e-05
3.54418356443963e-05
-7.56239604277877e-07
2.29553349964071e-05
4.49360986528944e-05
4.18607470690009e-05
-2.43521916805881e-05
5.47567235989402e-05
4.70990679924011e-05
0.000111992478563897
3.1333932520308e-05
0.000107057696930257
9.35312956453941e-06
0.000104503201856875
6.0235273251508e-05
1.2698420176441e-05
9.29776073380053e-05
4.94930009414076e-05
2.20117787104421e-05
6.82096447897397e-05
5.43826705591019e-05
4.03504196465389e-05
8.3510608668071e-05
4.36786464921818e-05
5.4209189317814e-06
2.59651564021716e-05
0.000109304487282673
0.000145185037002961
0.000126211698797961
3.56790607604953e-05
1.8145746679903e-05
4.53841288525537e-05
0.000107008709470291
4.49410454108491e-05
7.81667633559661e-06
0.000108615886912015
7.79069602499079e-05
5.56185443318323e-05
6.12623188044704e-05
6.9437401069628e-05
0.000141592694876166
5.18650505951549e-05
6.38630740226834e-05
9.92527906361253e-05
7.18867018780109e-05
1.68158944529494e-05
7.70581969357293e-05
-3.37915120865172e-06
7.76921355166665e-05
4.75690331440507e-05
5.45107909098e-05
6.85982924971056e-05
3.1953668210433e-05
6.16362222698567e-05
4.87345371164551e-05
1.65147147882815e-05
5.00035218525525e-05
2.7650725651304e-05
5.20997852108664e-05
6.58550621583147e-05
-3.8360031954603e-06
8.04307400416557e-05
7.47382696841254e-05
5.3750160063319e-05
7.24980021803391e-05
3.66118517422986e-05
7.05219141709113e-05
0.000119598469649869
4.58842527474078e-05
-9.19335185932993e-06
7.42177672105458e-05
4.65177535967667e-05
8.02289989706583e-05
0.000120833759763252
0.000102621405158924
4.12334440997725e-05
8.64652790842908e-05
6.54477694147082e-05
6.42800098088412e-05
5.75619997756867e-05
0.000112647618717398
1.5596187801606e-05
0.00011321752568899
1.41297161596069e-05
9.02325104970823e-05
6.34889452226337e-05
1.46532476985899e-05
6.73360358177107e-05
4.84793911380174e-05
7.373064411893e-05
6.6629919880636e-05
0.000107944765567327
0.000109841840498459
6.46812705607199e-05
-5.89996655534259e-06
0.000105481725465582
9.6953989920212e-05
0.000106010782233399
6.98513408087876e-05
0.000111080306924107
-9.44390779474554e-06
-1.06506337739164e-05
2.65502213814612e-05
5.05981431506069e-05
7.65480625180362e-05
7.09360589099209e-05
5.63694898736036e-05
4.38168423709663e-05
5.90995796089133e-05
0.000105110952670975
7.40960602670396e-05
4.42585787406217e-05
0.000100563857281229
3.40876747784453e-05
7.5100429533399e-05
1.98358820476754e-05
4.81334191487148e-05
0.000110301281275167
6.17425781929058e-05
7.67410918982414e-05
-5.74355589840308e-06
7.35359740382838e-05
5.39387984792431e-05
6.41316180560057e-06
1.60979388815848e-05
3.35156055394617e-05
-3.15341597690983e-06
4.60740999616391e-05
0.000119184842040705
7.5752250832908e-05
6.5700345596963e-05
4.07687663100843e-05
3.76656200479662e-05
0.000145301304788462
4.22398843957195e-05
9.97175025837787e-05
8.99310362486289e-05
2.62876705685107e-05
3.53691847791388e-05
4.94275096868813e-05
2.13632553192993e-05
7.06854157778751e-05
4.97774250271632e-05
2.76691526214768e-05
3.98736587896459e-05
7.62808447174953e-05
-8.41986206983812e-06
5.24754321900554e-05
6.82461278857282e-05
2.43711530058629e-06
3.57814564069042e-05
8.10930054840518e-05
0.000127350383781211
5.42435661226236e-05
3.31761814451015e-05
6.12396881262307e-05
2.90064016534389e-05
6.42973678042468e-05
2.94263851710912e-05
3.49323887649191e-05
5.50440508475666e-05
0.000109629920237767
4.33848879635198e-05
5.25204215752479e-05
7.44774469885955e-05
1.56879755973749e-05
1.21618769401744e-05
-1.13207735376229e-05
1.26896032644723e-05
6.00678989140637e-05
0.000106179995771917
4.84059192485244e-05
0.000100289213653422
4.4420971683842e-05
3.21268761258001e-05
4.12398935161565e-05
2.86998636264009e-05
5.92414623947805e-05
0.000108543128152669
6.93024190146863e-05
3.64318312637457e-05
4.82079272349883e-05
3.49776642250346e-05
6.59010803666133e-05
8.26812801071056e-05
8.89733922797551e-05
5.32308001545666e-05
4.92178553213312e-05
4.91693738805479e-05
2.13233597944486e-05
2.52951939787757e-05
0.000107867833237777
2.51454709255733e-05
1.12624559733878e-05
3.53689131039628e-05
5.49315974411125e-05
3.0644459932817e-05
5.6897094892195e-05
7.23928281881256e-05
6.7854752782846e-05
3.53539058392358e-05
6.85029093306406e-05
8.1814662761044e-05
8.14142221767101e-05
3.6043099923234e-05
0.000114782206609718
6.29497452288574e-05
6.71681391132975e-05
4.52130770302124e-05
0.000111742821104683
2.83655574464079e-05
0.000103885900402128
5.50605185439034e-05
1.44219534122183e-05
0.000122643529989206
1.56173893001897e-05
0.000123836088479039
5.47198745330333e-05
4.8614086102937e-05
3.83558876916312e-05
5.1212675665032e-05
6.83206890740574e-05
2.55187553345781e-05
9.44492481020876e-05
6.88574388166729e-05
0.000106176777117731
6.10880695826805e-06
-6.80403966173715e-06
3.39801349119375e-06
5.54286271022642e-05
-3.17438749128008e-06
3.11438217119663e-05
4.87423288849582e-05
3.27014608043199e-05
1.54782336386725e-05
3.89150980688547e-05
3.07004283970983e-05
5.87748719443849e-05
8.445291020895e-05
6.69247636212284e-05
3.36192012799333e-05
3.54504894193321e-05
7.6252649605952e-05
6.60046872132061e-05
7.33577916786244e-05
9.30659741528681e-05
6.79232509959886e-05
0.000117902871870007
2.88929005120123e-05
0.00011272134398568
8.46957104310154e-05
9.45765367678287e-05
6.78148586660751e-05
4.69115363056219e-05
5.15012252429784e-05
7.00678593017586e-05
8.99854681574013e-05
8.49949783181212e-05
4.20876329365388e-05
8.503078951024e-05
9.90419234266979e-05
6.04365676276307e-05
3.80136539529062e-05
9.01841943511608e-05
4.00166519151037e-05
8.18596364518899e-05
9.9417310473656e-05
2.83800406659464e-05
6.5314733121567e-05
5.19051140499764e-05
4.80150568025158e-05
5.31728128042192e-05
6.06801486334498e-05
7.79557746874101e-05
2.064022171599e-05
6.08946011396071e-05
1.29537956013504e-05
6.02121439982626e-05
6.10117158368546e-05
1.43185940514081e-05
7.30754365767688e-06
9.55405232176272e-05
6.45730687941826e-05
7.38888254401834e-05
0.000114638926335677
0.000102085388403865
7.28017244946827e-05
0.0001160048995303
9.02180148001376e-05
8.64411429640302e-05
4.5690399076282e-05
4.34748373144299e-05
1.60695510953389e-05
5.58936174724333e-05
5.9764137479741e-05
3.87441647101549e-05
0.000138916067064705
5.57784032391621e-05
9.10569814008698e-06
1.9314559819979e-05
5.34312262833392e-05
3.27912563666978e-05
0.000109756754714304
7.16216778431742e-05
7.83437756082307e-05
3.9698346687801e-05
2.31654849979543e-05
0.000125573116314401
6.91051846779776e-05
7.53466505520687e-05
9.05573809340113e-05
9.37236756494697e-05
5.16007999012858e-05
8.86996144552381e-05
-3.2898232621772e-05
6.13628461945706e-05
-7.10751033329412e-06
5.95023069535905e-05
2.70062176544998e-06
5.28016048884778e-05
7.27539607898024e-05
0.000100765136585205
9.37201920494124e-05
4.9381009563781e-05
2.64960217343647e-05
8.36464418910995e-05
4.64243055054844e-05
3.73274105263361e-05
4.15146614029064e-05
6.90683563152094e-05
-1.83995796724999e-05
5.06567477186415e-05
7.09709766658686e-05
2.73343346834316e-05
7.26042354643987e-05
6.44890524476811e-05
5.88511190100403e-05
6.09486124189224e-05
4.89926339505904e-05
7.01618135811159e-05
9.7722665084483e-05
0.000108515833474356
0.000118634977305834
2.94380834007755e-05
3.65543190381563e-05
0.000117129815480279
3.98734905833978e-05
8.65202937010626e-05
3.87531741857276e-05
0.000132964288982114
6.33566968063051e-05
7.4651015446381e-05
7.12356400311941e-05
5.52184558995825e-05
6.23886211058537e-05
2.67666505292133e-05
7.6015220381288e-05
5.49185867346462e-05
4.0553464041679e-05
5.75185015821951e-05
8.09018640520125e-05
4.35691580688367e-05
7.72968960437791e-05
7.50121334967558e-05
6.94865025881892e-05
6.80539147234099e-05
6.32913972356047e-05
4.36685346535707e-05
8.0857769312373e-06
5.47026909869513e-05
6.56359438192642e-05
2.65462996009786e-05
4.38955996585354e-05
9.04408314832921e-05
0.000141849527390429
3.02171311984909e-05
1.75873531938019e-05
1.89796414982081e-05
6.91960587793315e-05
1.16927146221373e-05
5.29658375166261e-05
2.74832968761086e-05
3.93172656226486e-05
7.92940315571829e-05
0.000129468048398997
-1.10366612875236e-05
4.58409079687204e-05
5.93006946230665e-05
6.10676178872397e-05
-1.53580373447308e-05
7.80122315696775e-05
1.68870391718369e-05
9.58373026403323e-05
8.03823650478958e-05
4.7807086102916e-05
1.88808261004171e-05
6.74432076244012e-05
8.58889658007425e-05
9.95872169265455e-05
2.80354062999984e-05
-1.24731700167369e-05
5.63849101744728e-05
1.16219559325418e-05
9.31200354438926e-05
2.4437570338702e-05
7.90085996213373e-05
6.32672704583337e-05
0.000104481133721469
5.43998727034342e-05
0.000111310488174427
6.20898465992331e-05
4.96144268271695e-05
2.18515034964356e-05
8.47718185182797e-05
6.45246180635572e-05
5.58276089546136e-05
9.84909519729705e-05
3.8196059569458e-05
4.05513390442859e-05
-7.57258819461307e-06
5.86646835338267e-05
0.000122389407645782
-2.05082233464717e-05
0.000116808281989664
7.23035426730737e-05
5.33455785981486e-05
4.02941936653449e-05
0.000102491721837496
2.484192630988e-05
4.87514581115455e-05
8.35721090392486e-05
-9.19760275069936e-06
3.66992056716696e-05
5.45756558794898e-06
6.61703855434305e-05
9.57794458031648e-05
7.00644236944685e-05
9.26619830526707e-05
9.35319109516857e-05
6.01363161672408e-05
3.74316550957758e-05
8.09943526059822e-05
0.000129100794401294
5.33891611333974e-05
2.37337357468044e-05
9.71690500576898e-05
5.78650125279777e-05
2.58719241510362e-05
7.98239579128188e-05
4.9663354897807e-05
0.000156033903093244
7.73265023152268e-05
5.83897925022836e-05
-2.51992741536734e-05
3.73974205264405e-05
3.80070838406172e-05
8.05467776556648e-05
4.646466255416e-05
0.000120043155107298
3.68593721495297e-05
9.86598515097207e-05
3.08078401460428e-05
8.46847322890252e-05
3.45131262927721e-05
3.88318924950764e-05
1.76462099505204e-05
0.000102326470913968
3.37999159421314e-06
-1.29273000569712e-05
5.98791393328093e-05
0.000128073922137695
0.000106290788871295
8.43563904426911e-05
6.67211509270004e-05
8.73721401821394e-05
2.66729981329726e-05
7.77794328346312e-05
5.66195020463758e-05
2.39934123767294e-05
8.67231991192848e-05
6.75550400477013e-05
6.95235090474306e-05
7.34750685952855e-05
5.12806369126194e-05
-5.70726975157285e-06
3.48161337225088e-05
4.05278733026727e-05
6.18748060303518e-05
4.34765925867558e-05
6.27812213056666e-05
5.65662830202901e-05
7.86987452288238e-05
6.78182257642736e-05
3.66891569756639e-05
7.38441449345925e-05
5.26483699125175e-05
4.0091419519084e-05
8.09364088742783e-05
8.20014008243181e-05
3.48702033301784e-05
4.22498577835764e-05
4.48520917945166e-05
-2.40558028552525e-05
3.34015400957761e-05
8.85428948894919e-05
8.4596089869342e-05
7.75411917583934e-05
6.37853188846876e-05
5.8706894634651e-05
9.15511909688062e-05
7.34543252711906e-05
4.97458106782907e-05
6.86702721568979e-05
7.9330620189629e-05
5.35310365869155e-05
3.0670076523023e-05
2.57344903740881e-05
-1.16164188951465e-05
4.12288435580896e-05
3.07641277465369e-05
4.19487018316597e-05
1.89430425518043e-05
-1.56145922162037e-05
4.38119603283431e-05
3.38702872504305e-05
3.48376023760938e-05
7.61235172694067e-05
2.55512074572954e-05
5.71995205483071e-05
5.4021248436043e-05
4.79622897572529e-05
6.6081734075101e-06
2.7558265176643e-06
5.16902803037351e-05
0.000112658710389641
-1.49442267241975e-05
0.0001022121687826
1.90231116714724e-05
0.000111090713127285
8.11636209643575e-05
6.01358662827788e-05
2.04219491602273e-05
5.08848473491567e-05
2.30021928071048e-05
6.68706480033988e-05
2.52316623921129e-05
3.86329710476923e-05
2.5753486857511e-05
3.84269429966859e-05
0.000110997872904607
7.21942625459896e-05
0.000110074520045683
7.08281450993851e-05
0.000117093392736202
9.18763659192052e-05
7.20398525251887e-05
7.40126432131706e-05
8.01175018414533e-05
7.8720253112124e-05
0.000143847166915379
1.60881072097377e-05
3.95083305281317e-05
2.6824907359391e-05
4.01874266492208e-05
6.07214002963659e-05
7.40919042646214e-05
7.34404198634627e-05
0.000108226202799024
2.05095957574724e-05
8.09420027515176e-05
4.5942720287732e-05
4.15990559874244e-05
7.81509141959732e-05
1.25793819956101e-05
8.78097592723316e-05
-1.91840960521605e-05
8.14747829196328e-05
6.52188156571915e-05
5.74052709721364e-05
3.49901940409915e-05
6.10503872073693e-05
9.44430818431779e-06
0.000106863804173312
6.81674166169241e-05
5.64338296149751e-05
2.74095450528908e-07
4.20201511012902e-05
9.59047333003334e-05
8.03835557285909e-05
5.28203035727635e-05
7.2008773969114e-05
1.07413417332242e-05
0.000116707032696148
4.76497678049078e-05
8.79858789527944e-05
9.80186228340789e-05
0.000132053784092726
5.91058063979244e-05
2.39639775120138e-05
1.75507271706644e-05
5.92740676589772e-05
6.8934943091926e-05
2.96608849525579e-05
9.93856779638004e-05
9.29420410725172e-05
7.37731551572898e-05
6.83887878234497e-05
6.49536520196688e-05
8.26886821222769e-05
5.77260119174991e-05
7.58266998261799e-05
5.46592647515363e-05
9.22071981262404e-05
7.82588770717416e-05
-8.16664277616595e-06
9.64559982752412e-05
3.67352305363485e-05
7.04804533866292e-05
1.12302716331215e-05
0.000119692670636517
5.08154146560488e-05
7.29330460438786e-05
8.48165694310531e-05
7.94948024677478e-05
3.71432189389469e-05
8.59824073100726e-05
2.10701746425941e-05
3.95216604768242e-05
8.49989431573088e-05
9.40847760399369e-05
9.79975874343256e-05
2.3945176140142e-05
7.97409634545159e-05
9.52687397660144e-05
4.57198531590055e-05
3.89253642232153e-05
4.89743133516551e-05
5.98677086254265e-05
7.75074048265644e-05
6.15792801905901e-05
8.34516342683707e-05
2.38459620078887e-05
7.00803070059279e-05
2.96855597506158e-05
8.66827529952213e-05
7.30440499249845e-05
8.66919287051488e-05
5.00266391652109e-05
7.82570789980393e-05
3.65573396172314e-05
1.9144680112423e-05
1.91921867204686e-05
4.28016160873623e-05
0.000101315435867984
6.2463393847507e-05
4.03559112805427e-07
5.29429954514293e-06
6.98554969624794e-05
1.58989423880189e-05
6.52195118021709e-05
4.05987184677156e-05
1.70366510119712e-05
7.31358233733861e-05
4.26392389784707e-05
8.50055771880265e-05
1.98164342025842e-07
8.80794413074769e-05
0.000100008575489499
3.59713018749391e-05
9.34971851289764e-05
-2.57876296234573e-05
3.37749477488387e-05
4.35017688536375e-05
7.81758244264694e-05
8.46928412769733e-05
9.27222336457261e-05
6.0257616332902e-05
6.51071154489584e-05
3.71745098901384e-05
7.29588247357897e-05
3.87714252720657e-05
4.61607260206147e-05
7.90667106964643e-05
0.000113176891831668
7.26222678644948e-05
5.69877690015565e-05
3.26953386619557e-05
0.00012132936841371
7.73966207925626e-05
7.085488291743e-05
-4.87545053278961e-05
0.000102122134326515
7.37496253015453e-05
8.48249245874316e-05
6.16982874625069e-05
8.27051527459257e-05
2.54261223225582e-05
5.372365357335e-05
9.78031384731665e-06
4.39157666266789e-05
4.38157598071157e-05
5.21256987675749e-05
3.91135138428858e-05
5.3808982490213e-05
5.21412280174573e-05
6.44845435152115e-05
6.96570255250661e-05
9.77519609638244e-05
3.98273985040225e-05
6.54336015268116e-05
7.37801509077836e-05
2.81073586507274e-05
3.9697873641095e-05
6.58402562076502e-05
8.9358309982339e-06
9.30988576516294e-05
5.76230134465868e-05
9.00239045014796e-05
5.85639161014218e-05
3.75080359781768e-05
7.47632231593746e-05
4.77034630266035e-05
5.24935743557748e-05
0.00012525977705141
9.30796916964987e-05
2.0348826843924e-06
6.41803055556663e-05
5.53384754463843e-05
3.56616650449018e-05
3.89991291614256e-05
6.94363821365686e-05
7.27512880582237e-05
8.73362116551272e-05
3.58398878635403e-05
5.77635502482955e-05
-9.56114839618506e-06
4.53814265498345e-05
-1.18072595763316e-05
3.22438944445521e-05
7.48906339427019e-05
2.18534134373966e-05
4.83025599674466e-05
-1.1983028432999e-05
7.01514751668577e-05
6.46388733271575e-05
3.84720428006771e-05
0.000110094479497944
3.32215231058994e-05
9.9353202815529e-05
0.000107859337228118
8.42120917284144e-05
5.73972239899721e-05
7.30817988433286e-05
7.8992090875612e-05
3.23987200056184e-05
0.000112629242553771
8.86404748863614e-05
2.16468125356505e-05
4.48846554276017e-05
8.19365645987184e-05
8.61192708293716e-05
4.79252411123206e-05
2.39518391327334e-05
8.68603778806729e-05
3.32282146589728e-05
-1.57650671465713e-05
3.2535907689853e-05
7.03997637725108e-05
6.02109546501281e-05
3.96457491813907e-05
0.000112235880280519
9.9892004578863e-05
8.64272764337019e-05
2.66488417494329e-05
4.42697629498335e-05
6.26980457815647e-05
3.39627251135878e-05
0.000110815890371031
5.32322692487406e-05
2.44567324361354e-05
9.95701552397378e-05
8.53995129520341e-05
6.17727920300174e-05
6.19997516168328e-05
0.000104009025950347
4.43226531921092e-06
6.52473380779929e-05
1.30158442880172e-05
7.86470089275783e-05
3.6036833999617e-05
0.000116055878366688
5.31000183417334e-05
8.57633233495691e-05
8.05604421532304e-05
6.96428810825628e-05
0.000113551878800001
6.242417592335e-05
3.67444001220212e-05
9.51637372359156e-05
9.9456904104652e-05
8.63869936865688e-05
8.64513163016518e-05
5.58204967936786e-05
7.0810472235018e-05
6.79381799719173e-05
7.18727332760026e-05
6.4201753862942e-05
4.70782482796313e-05
6.43431711317595e-05
3.83660635137586e-05
4.91092190521907e-05
9.03331297968326e-05
7.96690902709435e-05
2.32833216885042e-05
7.01867660442473e-05
6.82509596526773e-05
2.89746638919797e-05
0.00013104193634095
3.92870589159594e-05
8.91139400806202e-05
7.15682580327636e-05
7.05934756063152e-05
5.20071116072467e-05
3.84772995296834e-05
0.000102737836799472
1.06789842039295e-06
2.67374715431447e-05
3.33846408375826e-05
2.65071698636504e-05
0.000135277231300848
8.06361877758588e-05
2.85922127798738e-05
3.61510280903161e-05
2.7333575708785e-05
6.37016523857356e-05
2.64432846218232e-05
7.99397481434807e-05
2.91494062351617e-05
2.91045393753897e-05
7.90607100058858e-05
4.51506584600874e-05
0.0001191833896091
0.000131666942128405
4.21729985793386e-05
3.7518691957206e-05
9.22973161677137e-05
5.99904738500354e-05
2.53397729932519e-05
4.58586467774876e-05
3.83921801412924e-05
7.83954900716455e-05
4.66458748437918e-05
4.13755181960908e-05
5.46714295053758e-05
9.69671558746777e-05
3.23030721196131e-05
6.65131304829889e-05
8.90361068401386e-05
5.78710317706449e-05
4.59488135647677e-05
4.48226524896257e-05
9.8482141338103e-06
5.09291313238375e-05
9.22587169469971e-05
8.01570831271139e-05
2.56555532710133e-05
1.3982312235302e-05
6.08128322679211e-05
4.60468108652076e-05
3.63232653322163e-05
6.42901760931193e-05
2.1130406671816e-05
4.7486734004713e-05
4.3481545245463e-05
3.44105180969811e-05
-7.78250136251208e-07
5.44903639553895e-05
2.41655453365896e-05
7.24240496598842e-05
9.58487966567218e-05
2.78167526669535e-05
2.22397003097432e-05
5.27012087054781e-05
8.33123357563064e-05
3.30437010730669e-05
7.42849018257642e-05
2.3112352632945e-05
5.29551587354092e-05
3.66896617795349e-05
5.61381422447222e-05
5.55266255018299e-05
9.5623763302861e-05
3.7225747008307e-05
5.21219961170291e-05
0.000125329092260378
9.65889908407018e-06
-4.48244495847586e-07
9.81169842683921e-05
3.17116821627176e-05
7.90102952332129e-05
3.63258232011998e-06
4.09789522912273e-05
4.86853179240719e-05
6.17596304804403e-05
4.88499995507122e-06
4.17469278687119e-05
2.82523985797825e-05
9.2090596323894e-05
9.12553149774221e-05
5.60758760338667e-05
6.23644596626515e-05
6.02823890979591e-05
3.4827226612185e-05
4.19923479078251e-05
6.51910108762264e-05
5.7689963548008e-05
4.47480855615976e-05
7.60868013575581e-05
7.88892269649773e-05
5.37062355564327e-05
8.22010043348747e-05
4.39130302368221e-05
7.46080972354999e-05
1.30228285297065e-05
4.99438176158793e-05
4.09572474622715e-05
2.43150588820417e-05
5.56257377236379e-05
0.000101470358948929
3.29380488346476e-05
0.000100742827803498
1.50134783039238e-05
2.86603951852596e-05
4.31287254741801e-05
-2.19123540152136e-05
4.65410616066509e-05
5.60199458531676e-05
5.97378938552605e-05
2.28026178726376e-05
7.10667581912014e-05
5.4047896805813e-05
-1.73685219081682e-05
9.12035355478278e-05
5.8109174187598e-05
4.7010498874062e-05
4.77971620525422e-05
0.000110234517059525
3.34615634492023e-05
7.51968313120427e-05
5.38074998919196e-05
5.94021795854999e-05
0.000104054234898182
7.63665306855587e-05
3.02347604798569e-05
1.16551268862774e-05
6.80308638694717e-05
8.49133100386013e-05
7.52081010125935e-05
6.112105199986e-05
4.72304395376983e-05
2.96670736627382e-05
6.81160104437398e-05
6.75790636462187e-05
6.68165300409463e-07
5.94726168862141e-05
7.44836339099693e-05
2.72383619718434e-05
8.71859780247076e-05
7.09961758937611e-05
4.71705002006919e-05
4.1161466501916e-05
1.84077321832695e-05
7.75206573635585e-05
5.65451645293147e-05
0.000110473209159719
7.70801930853464e-05
2.54369518461464e-05
6.19607334666758e-05
-2.54450236950528e-05
3.71885030591547e-05
0.000110881859417123
-6.96221516302564e-06
4.1038720782168e-05
3.79686864721144e-05
4.73729545147255e-05
6.90846813175051e-05
4.27017228772604e-05
6.80353157797179e-05
0.000102712241812782
7.14061190293684e-05
7.07733984750359e-06
2.28889228563988e-05
5.4574316819081e-05
5.2236386434551e-05
5.30541887154741e-06
5.45483412060564e-05
4.67220680186447e-05
4.52446059926843e-05
3.72980237452593e-05
8.60287376062267e-05
4.96569559746935e-05
2.01256135077264e-05
7.8436760080766e-05
8.56357162748503e-05
6.20492770725622e-06
8.28254894529056e-05
6.24271828505822e-05
1.11218962008955e-05
7.89547785064484e-05
3.37565029155678e-05
5.8571634292787e-05
7.39713992283629e-05
8.2231361270748e-05
4.85979113015091e-05
6.72806513522148e-05
2.39454730006178e-06
9.11713357308597e-05
8.74977795973462e-06
-4.06979181099229e-06
-1.70412442719081e-05
3.86084148553726e-05
9.57679041337014e-05
4.52690815324774e-05
0.000100369406597304
3.03641330980509e-05
0.000107857065038421
7.44583189911718e-05
9.43282790747432e-05
6.21879873724555e-05
4.90054525818518e-05
5.74327421484466e-05
2.52603249763139e-05
7.71378546971455e-05
3.85765530129712e-05
5.9281000449209e-05
5.34344712781536e-05
3.8394262625091e-05
9.73841581908975e-05
8.2553885989633e-05
-3.14794059789632e-05
7.68464798507048e-05
4.3892167467873e-05
7.04796999015019e-05
0.000101357036601772
6.54267009765248e-05
4.06740584287672e-05
9.53823981717817e-05
3.51725167193961e-05
4.30805228550366e-05
7.23293234978305e-05
9.0672720853868e-05
4.69967433081909e-05
5.67380104342901e-05
1.19790641613702e-05
9.35409332512409e-05
4.72323001553273e-05
4.02049398465454e-05
7.1131700501466e-05
0.00010113626094988
8.2417351316233e-05
3.8400291801657e-05
0.000107051276633559
7.93786147744199e-05
4.45048559311427e-05
9.35647519388456e-05
1.65743049218622e-06
0.000119075209591148
9.25628966924724e-05
2.78092289892319e-05
-1.2956998671258e-05
3.55042120676392e-05
7.09068945928726e-05
8.66345015790641e-05
6.13847745567476e-05
0.000104252318440575
0.000126691132114495
4.7529040678057e-06
8.42628924246962e-05
1.51153129390358e-05
2.09500533189035e-06
0.000104646306365198
-8.55659073811481e-06
1.90736061592199e-05
4.11977428823844e-05
6.54238328649195e-05
6.51176229221607e-05
9.19068468482634e-05
6.2363602821191e-05
7.97121343132431e-05
1.72070333120865e-05
9.75179318118615e-05
2.45258620155216e-05
8.36887653200758e-05
0.000113625336059244
5.28389751577632e-05
6.82649750050709e-05
9.08547889441653e-05
2.16793536420825e-05
3.86592888844295e-05
3.81207035300223e-05
6.05602469371048e-05
6.33033518470628e-05
6.60036517352376e-05
4.10220739252342e-05
3.66360386933712e-05
9.62599741127142e-05
9.68326147798844e-05
9.24569219844976e-05
0.000120294191299684
0.000101170245236459
0.000114159690740845
4.87327925288802e-05
4.63096510705666e-05
3.22621379360884e-05
2.53051543753432e-05
3.08891358405127e-05
0.000110902544891513
3.24180074836287e-05
6.66445539948449e-05
4.87552732287366e-05
9.17087596074445e-05
6.88618781574358e-05
3.76534114315601e-05
3.7117110289328e-05
8.94327977027751e-06
2.50419886518204e-05
9.3964881191851e-05
2.28526196753068e-05
8.40135822862594e-05
6.49025773267897e-05
5.99228217266413e-05
9.05069396795863e-05
-1.12044454701269e-05
1.848329377942e-05
4.21243192893552e-05
1.55400319048545e-05
6.46688503270624e-06
3.78850733234556e-05
5.00681999889069e-05
1.42663946627659e-05
9.95899292510721e-05
7.32639769439401e-05
4.32114404555244e-05
3.80729602626161e-05
8.38235184101662e-05
7.31238981960162e-05
2.33610758080995e-06
6.71288685058715e-05
0.000112076936244419
8.90947367355698e-05
7.91843651255225e-05
7.16711975443525e-05
9.09529992896659e-05
0.000109602755268455
6.37418742364392e-05
1.69948591257402e-05
8.20234014004963e-05
3.40483743245854e-05
6.14664942191366e-05
5.18623653661077e-05
6.5468185525416e-05
3.63882485922178e-05
7.30969968128547e-05
8.6051279593441e-05
2.71809808864756e-05
7.72405637080102e-05
9.84194693395719e-05
3.40676090344786e-05
4.71727990849175e-05
5.24139426967571e-05
6.68397687816161e-05
6.03679833381356e-05
2.70656124772452e-05
8.02948311175307e-05
0.000119755656085985
2.84072324985024e-05
6.08959213462517e-05
5.82062997130284e-05
4.40851498925979e-05
0.000119535632901804
9.37593680291e-05
4.44658745348014e-05
7.86925496713264e-05
8.47516935682922e-05
8.14803804202753e-05
0.000100263317049783
8.06989882379116e-05
5.33335925825917e-05
0.00010879193344582
0.000101729077551266
5.58005696020864e-05
5.62754235070947e-05
-1.06956417592299e-05
5.33354350169275e-05
5.64409553895597e-05
6.03785439048728e-05
9.12096484854257e-05
2.06646101335809e-05
8.39979349091916e-05
9.42575077975237e-05
3.45230805001615e-05
9.8605939370936e-05
1.57960221249416e-05
6.32636967970751e-05
1.5816119167164e-05
3.26367353604111e-05
9.12931953015769e-05
8.09648602219871e-05
3.25139733046194e-05
9.33824198444612e-05
4.47339978834702e-05
3.11035756217777e-05
5.62281443510973e-05
4.92942897487265e-05
7.73270321133417e-05
4.21071463712896e-05
-6.05177661015613e-06
3.77498100142295e-05
8.05240768973067e-05
6.52455155953655e-05
6.66313430096735e-05
6.63988946873095e-05
5.4013444307312e-05
8.25811486558028e-05
4.96841710037145e-05
5.14938088664735e-05
8.42425941763351e-06
9.0419007214946e-05
8.83305423350042e-05
0.000105973937355578
-1.39143526411414e-05
-1.32576067279034e-06
4.54782907354393e-05
6.48664872787216e-05
5.17133461799887e-05
9.51960808106991e-05
7.37699418220328e-05
4.40898208017849e-05
0.000100756444626377
3.91425686203576e-05
3.19067349372892e-05
7.97740181318916e-05
7.31866790527152e-05
-6.83995160755599e-06
6.01042803378891e-05
0.000113797529065535
3.6581473846169e-05
1.76008648809224e-05
5.22550089319908e-05
5.57615864711339e-05
7.26988412039269e-05
8.45203471126814e-05
7.81924238767944e-05
6.0020784093499e-05
5.42120977812198e-05
6.5708802657796e-05
4.55703989776613e-05
2.79749582169631e-05
6.33451705601908e-05
4.0960435342842e-05
5.27381022260789e-06
3.60592454134472e-05
0.000104314058263903
8.70769196713056e-05
7.38971767517005e-05
3.28798806525577e-05
1.70627766617095e-05
3.38479486371986e-06
7.02604838660792e-05
6.96835850662334e-05
8.37595544165555e-05
4.45228822290557e-05
7.91639575745334e-05
0.000109870211823052
6.16325108782543e-05
0.000101013030135581
4.65917389681423e-05
4.68781507611466e-05
1.94578875707821e-05
5.8171018598594e-05
6.95632779621216e-05
4.7183137720235e-05
5.57708084160886e-05
6.28955367421239e-05
9.35772875242402e-05
6.45274890790361e-05
7.85138116713681e-05
6.65685142202691e-05
2.1920561503145e-05
7.25060314211305e-05
3.88943616290785e-05
2.74824390819614e-05
6.26408567017244e-05
-7.54779779288698e-06
8.16639532781611e-06
4.20746167306863e-05
7.48974854854433e-05
6.06283996602878e-05
4.38209524456464e-05
3.69461635293715e-05
0.000132352947743506
0.000142196516256653
7.17853944609288e-05
-1.04033685383378e-06
3.91061096189679e-05
2.59531996426501e-05
4.47590626266909e-05
5.70174247950679e-05
7.17109293391277e-05
7.36796936770449e-05
6.42555096079816e-05
7.16568789708628e-05
1.3744884576906e-05
4.29729453568497e-06
0.000114957516223634
7.32347541357207e-05
7.7315812550817e-05
8.89549208704555e-05
5.06925614794438e-05
4.75254702446705e-05
6.01460107133706e-05
4.2481651023301e-05
4.31421921945997e-05
8.08792090328794e-05
9.7129058043632e-05
9.85853295457189e-05
4.70424338305197e-05
7.69993574325741e-05
5.38975723920977e-05
3.5478822595341e-05
3.87341296891473e-05
8.5773891258512e-05
2.53705441402977e-06
5.94050876110443e-05
6.13367342715642e-05
4.02018144360742e-05
0.00010911300821215
0.0001289986818475
4.32669565703901e-05
9.60751980259582e-05
0.00010860326101537
6.62080545914274e-05
9.67237582496791e-05
4.8196185178154e-05
8.16730016597957e-05
2.5680390411347e-05
4.14500968587963e-05
6.62571531383186e-05
3.17529632239428e-05
-2.79852427032537e-06
2.36626504435031e-05
9.7294661692365e-05
5.07714363177775e-05
-1.6599862891948e-06
9.59150265385136e-05
2.69270996970883e-05
1.39240461980727e-05
6.69793242611294e-05
9.08169443621322e-05
5.50503568656542e-05
6.53793088031482e-05
7.55996457441257e-05
-7.50764939817591e-06
6.98644308144801e-05
3.15739487039884e-05
6.7887566350911e-05
5.70391864793741e-05
1.1094744620797e-05
3.25448410415735e-05
4.60312162936941e-05
4.61034854691284e-05
2.90399690949814e-05
0.000101734913342164
3.77059063995508e-05
7.00682324682763e-05
-1.1233641401878e-05
0.000116212428045654
7.70694434656524e-05
6.71165988893109e-05
5.58450553802244e-05
0.000107113637063839
6.51161387545347e-05
1.88180421214866e-05
4.982416177206e-05
7.20255371828288e-05
6.79690471234979e-05
0.00012758534387817
8.0258473600324e-05
6.56935721971735e-05
0.000119106931874522
5.79763096180776e-05
3.12835093835035e-05
9.04463788672547e-06
4.94492906230787e-06
3.54626746988795e-05
5.65735574654493e-05
7.18158918526836e-05
4.27479929757223e-06
0.000105518247043279
5.2336924575958e-05
2.84209030731978e-05
3.4606441867715e-06
8.65367611939096e-05
7.75722716933118e-05
2.31052366055167e-05
5.69835944981989e-05
7.74508311616197e-05
6.16886854622066e-05
6.8479911336175e-05
9.15770267952752e-05
3.39388869272629e-05
2.40020742646012e-05
2.13685157126324e-05
3.08772317541683e-05
0.000123503482192198
9.12116023803986e-05
6.64183354561159e-05
4.44057171155375e-05
7.78573689999915e-05
4.18137650245819e-05
1.02704086276761e-05
4.15626776633901e-05
2.53906949664773e-05
4.8945035348414e-05
7.97371618866232e-05
6.91159034712084e-05
8.15823816960264e-05
8.4880352889158e-05
-2.02385838654477e-05
8.09742826863228e-05
1.7090478879392e-05
9.67979073640791e-05
4.82509126955105e-05
3.99034597657292e-05
5.96547578350886e-05
5.74368950053505e-05
1.7121979350558e-05
-4.93137637202919e-06
5.01002543604537e-05
1.1334920987095e-05
0.000128684659375681
6.94598393196451e-05
3.15071596995134e-05
5.66376181148286e-05
3.27384274655466e-05
4.60380641282358e-05
6.59752277519817e-05
6.42108473835468e-05
8.59339835909782e-05
6.91081685393076e-05
9.71473103492261e-05
6.05391490056777e-05
3.15750761479351e-05
0.00012794419815672
-2.56507912750066e-05
5.18210858885037e-05
8.92084873871412e-05
9.45666594895284e-05
1.58787970225652e-05
6.82508187655936e-05
4.76775967805232e-05
5.0509027247554e-05
1.12527454276547e-05
5.72743736402989e-05
4.35404224649702e-05
3.53811142658745e-05
2.26183851316871e-05
-3.98200578940414e-05
3.5468814164912e-06
5.07717956800154e-05
0.000132950511082236
3.51400939701456e-05
8.30356240454588e-05
5.77859987018601e-05
5.87512722222514e-05
8.64065934896243e-05
6.16361260157542e-05
7.59119560649321e-05
6.10948745465185e-05
6.31474739441808e-05
7.79894450748147e-06
9.5262854561221e-05
2.55640793065382e-05
5.6984335610678e-05
6.86806802840576e-05
5.77415892572763e-05
0.000113657298770477
3.65154971393602e-05
8.82931551215546e-05
9.17458303586005e-07
6.29533997472744e-05
5.17463153813217e-05
0.000127452837736236
9.17307718888242e-06
8.99067464444266e-05
9.62267303115263e-05
7.37581105021864e-05
3.03318745711386e-05
2.7470809539445e-05
4.62471029104828e-05
6.8376033566451e-05
5.929230855365e-06
7.91868037365421e-05
0.000106168445179884
3.3860113345792e-05
4.82531140864282e-05
4.73966392314365e-05
9.97584359670691e-05
7.37103840463977e-05
6.95899490744454e-05
1.96050537383389e-05
0.000113443710200806
5.89170032123669e-05
6.90490300767375e-05
4.82461641053498e-05
1.77933904658588e-05
5.44195739276583e-05
0.000104572101426521
0.000118274375055443
8.68357744906128e-05
7.88767517945948e-05
8.78146688401485e-05
6.77963965364507e-05
7.63002234947499e-05
5.5250704603642e-05
6.40888621490543e-05
-1.06227520433649e-05
9.47351193183975e-06
0.000120063081630049
7.52325145731001e-05
5.84452755464579e-05
7.75561726054155e-05
7.32452526774943e-05
9.32512484962735e-05
8.74858920883335e-05
8.01939977939704e-05
8.06708796446781e-05
4.72942056254534e-05
3.49084718086397e-05
5.75997424363356e-05
4.42058785770868e-05
3.2728221430706e-05
5.04908706754445e-05
8.31364630824537e-05
3.06308525306441e-05
5.43288576947866e-05
1.71262133608188e-05
6.6029939639844e-05
4.9372382891649e-05
3.49653197335062e-05
7.78227298162912e-05
5.29024283531243e-05
0.000109935318711108
1.8705910305547e-05
5.49721753884974e-05
3.37407054858988e-05
0.000106032640092573
-2.11615699919016e-05
3.89359734391926e-05
7.80815351009724e-05
5.78233299435148e-05
0.000149950896822229
4.93410843523506e-05
8.00291032778234e-05
5.30437778499034e-05
3.55255321654176e-05
6.75259558896066e-05
9.61919584622339e-05
2.64013779079429e-07
4.45877840639901e-05
4.6109088791762e-05
8.76699096076521e-05
9.10291306640658e-05
3.47052101876448e-05
6.03178605266948e-06
5.97610361894661e-05
3.52231330103549e-05
4.96694104601988e-05
4.70530016118057e-05
4.89879260478197e-05
7.25248311659362e-05
3.85519684966267e-05
0.000129839445658567
7.13115077080686e-05
8.59817454950381e-05
1.69170905034614e-05
4.19059671194335e-05
4.75793699433823e-05
3.30266656206269e-05
2.2690460671926e-05
0.000118168210632007
8.87689384252727e-05
2.10743173325401e-05
3.36950555575962e-05
3.6882331540072e-05
2.50582615135692e-05
4.54903720608301e-05
-2.22469054387961e-05
7.90374790608853e-05
0.000108139844579224
9.13513493069534e-05
6.06955235710383e-05
8.69804132625047e-06
2.95029164509214e-05
4.31415225231145e-05
5.28768204034966e-05
8.25213011346487e-05
7.05097819450243e-06
3.08161989577175e-05
2.22814756769702e-05
7.21398288467944e-05
2.17697763955091e-05
1.21719969446153e-05
3.8052466094663e-05
3.99294561507201e-05
2.92754840051465e-05
6.43184612954249e-05
8.28174883842839e-05
9.54218449834911e-05
4.95410901217033e-05
7.55543661783873e-05
2.86992882555573e-05
6.78300399648337e-05
4.22288916709148e-05
7.67792089738651e-05
4.39152888661047e-05
9.58488019419937e-05
5.72923547570434e-05
5.70933767662634e-05
5.9832146375911e-05
0.000107773617073897
-1.14465775813903e-05
9.62113672037035e-05
9.98154801478101e-06
5.04638392578496e-05
7.01136547850011e-05
3.94386857402332e-05
6.60889330877376e-05
7.70445256372269e-05
1.65806559849895e-05
0.000117417134518921
6.13638322294143e-05
-1.08609678068312e-05
