# Supplementary material for: Research on computational propagation and identification of mine microseismic signals based on deep learning
Source: PLoS One. 2025 Oct 22;20(10):e0334641. doi: 10.1371/journal.pone.0334641 (PMC12543183; doi:10.1371/journal.pone.0334641)
Supplement: S5 Data — (ZIP) [file pone.0334641.s005.zip › 000100800001646.xlsx_0.txt_24.txt.txt]

5.61228400590493e-05
6.21540843018687e-05
5.60217431146863e-05
9.22775167481273e-05
0.000119601437557159
5.91123840953221e-05
0.000114731866845251
4.82541990205962e-05
6.22139423625541e-05
7.55646590153688e-05
5.52041864414949e-05
3.01216801721529e-05
2.32040335039574e-05
3.44962841696213e-05
9.39344302467435e-05
9.56207712552987e-05
9.38555494219386e-05
6.66153520241241e-05
6.55680042122941e-05
5.66824497433057e-05
6.44545019348809e-05
2.44811214327853e-05
3.05888612557391e-05
5.96564755293981e-05
8.16771100279052e-05
7.94708616758765e-05
4.11078953712145e-05
3.75181748189728e-05
7.96362564399687e-05
2.53720256336413e-05
7.19675013721878e-05
6.63707139534252e-05
4.61999775840772e-05
4.98126435604346e-05
1.33650002867653e-05
1.9067036924271e-05
2.24205925871218e-05
7.10948784406627e-05
7.49579164548322e-05
8.5533342613582e-05
5.34451199076686e-05
7.66103471651151e-05
6.61148918432165e-05
2.56868705823392e-05
5.52252150136054e-05
7.42731003263496e-05
0.000145078456656788
4.6947621389471e-05
2.83439405059831e-05
4.72392670550489e-05
1.15859495985835e-05
0.000132236511390105
6.16072063866671e-05
7.54284702232442e-05
9.64832936729589e-05
0.000151872967288623
3.67864898670863e-05
5.57888064742066e-05
-1.0551360659023e-05
5.93693194946188e-05
6.28303125278366e-05
6.48411160175428e-05
0.000113880556120983
3.4204430449601e-05
7.66786172337527e-05
9.50450985910293e-05
7.20084483273354e-05
6.67657854572808e-05
3.69119613859676e-05
7.8018981181952e-05
6.29350999700979e-05
8.47247241453344e-05
9.54762617969074e-05
8.52619725549847e-05
4.31343302720376e-05
0.000111190687316501
3.99799449791203e-05
2.80631390858786e-05
4.4906905252114e-05
2.9377349046723e-05
3.39509890955271e-05
4.44818036966075e-05
2.40382938601389e-05
4.23321929024426e-05
0.00015455345747788
5.91087501593366e-05
5.26303681427493e-05
4.31923550034388e-05
0.000117616097936328
0.000133966604757591
-1.88582586025927e-06
6.74735406516707e-05
3.72335611594327e-05
5.51045550125078e-05
0.000122947238629006
6.64284116358225e-05
3.9582592837026e-05
3.57868329056187e-05
7.48300181192751e-05
3.58786005599474e-05
0.000137126636940359
5.89910788711489e-05
8.92222550654764e-06
6.32648925819767e-05
6.79990690406799e-05
3.12700642232753e-05
6.2696622097357e-05
6.38453756148126e-05
0.000131786037248616
9.45505449986814e-05
1.96931850509119e-05
5.33934074889791e-05
4.4898882321211e-05
7.63889063318709e-05
5.56835349466276e-05
4.68873101557192e-05
5.23760767505856e-05
4.95422185243608e-05
-4.23287781295015e-05
7.54366921246532e-05
5.23210037884057e-05
2.20675953424244e-05
8.99491971113152e-05
2.05876723666016e-05
0.000103781367461972
4.6610424175868e-05
6.53303463600675e-05
7.31030831513367e-05
6.10071921834089e-05
6.8346536660956e-05
0.00011236835714352
6.49926703534283e-05
-2.40448101133503e-05
-2.09661541802702e-06
5.83728140585202e-05
-2.78425421630328e-05
1.78379991603584e-05
7.54077204228328e-05
7.90119440473389e-05
4.31748811056938e-05
0.000106981439987144
5.617334025659e-05
8.32711400976723e-05
4.16726823473138e-05
9.20426596025064e-05
8.37500804198649e-05
5.94769190032866e-05
4.44018633867409e-05
6.62437588843183e-05
9.02253302074249e-05
1.63884818181031e-06
6.88769269119754e-05
6.71070935626762e-05
1.35116466332271e-05
8.56216823021603e-05
8.97287926368912e-05
5.20914735555305e-05
4.81027915581914e-05
8.43519336906272e-05
5.74670162671902e-05
7.51052310023158e-05
4.04187668145394e-06
-5.76941161130816e-05
7.68014376481723e-05
7.45675500620553e-05
0.000110532987080186
6.38227040001334e-05
7.30203967575895e-05
6.88764618903467e-05
0.000121920156573186
6.48307880005195e-05
6.82317227296468e-05
3.24151424116305e-05
7.13776961030286e-05
-2.29086553823315e-06
2.83365791224709e-05
4.96737990872722e-05
6.99816199610773e-05
6.95133866737792e-05
3.68097960877161e-05
4.10593924097678e-05
6.92958889283853e-05
-1.53382410773918e-06
2.94094696773244e-05
-2.4610215885877e-05
1.80466696755843e-05
7.27840159292341e-05
6.68752321778594e-05
8.70313655341604e-05
5.09142273937412e-05
3.17896220922008e-05
6.97890866149669e-05
6.1192063071997e-05
0.000127340647922438
1.89537868635745e-05
5.80753700867616e-05
4.07261552997163e-05
5.09110299421656e-05
7.30234718175991e-05
6.13663611717954e-05
7.50631836645159e-05
5.73289983230855e-05
1.7590784146862e-05
0.000124716747311243
7.93088552536144e-05
5.22792010446921e-05
0.000100821957221184
2.51430797666708e-05
6.6750397074166e-05
4.20973382058632e-05
9.95424518759736e-05
3.59936925672748e-05
3.27621237085956e-05
7.5345649568916e-05
1.91289210574823e-05
-6.21171626531565e-06
2.90702488268128e-05
7.32954719158255e-05
3.95717026664149e-05
9.00700570597908e-05
-1.49315961220478e-05
2.70297522178685e-05
0.000102452840726896
7.64143917446911e-05
-3.1183879661554e-06
6.06321644668071e-05
4.42549864542438e-05
4.55251003713566e-05
3.34621159707896e-05
4.85702393489963e-05
1.88231512040108e-08
2.38257743141834e-05
-1.48775823696784e-05
4.54006835395615e-05
1.95997504840782e-05
7.13417430656245e-05
6.4883214849344e-06
3.28484170313593e-06
6.26202769305475e-05
3.12637567768688e-05
8.1421326891455e-05
8.0422773052585e-05
3.58425682956843e-05
6.51918801478803e-05
8.21120213221004e-05
8.73161029848945e-05
2.79500128384262e-05
4.10685223058818e-05
2.85412727068793e-05
5.98443563292969e-05
-3.55322018258737e-05
7.07128048248162e-05
3.7305387521198e-05
-2.14672864934523e-05
6.7315347668209e-05
3.59965150164033e-05
2.77772299292326e-05
4.72046614881484e-05
0.000138476117624954
5.91106236520492e-05
1.85151732364271e-05
9.85850220274595e-05
9.24615211785997e-06
7.74201782043055e-05
6.80988879019363e-06
5.11578701904682e-05
1.95271075164977e-05
1.00887858103075e-05
9.98462084747389e-05
0.00010686655707983
2.64777506189654e-05
3.92744882810426e-05
3.28084807749282e-05
7.6314957670414e-05
4.91546321349963e-05
9.57663889545482e-05
4.19567440237584e-05
6.22606463108452e-05
7.84681630592246e-05
4.29792960420369e-05
9.21482959103121e-05
7.25011072239682e-05
5.55961365046049e-05
9.52225780525394e-05
4.15946746473671e-05
5.73099948077969e-05
1.64734463338276e-06
4.16309437360627e-05
5.32108095437944e-05
4.26884378562296e-05
3.6122949494522e-05
5.30018741726391e-05
5.02107410558508e-05
3.54331062733269e-05
1.97952332089459e-05
3.72663424917927e-05
8.89764571059998e-05
2.40700998937775e-05
7.26837677375158e-05
7.54161822134502e-05
8.02079370848087e-05
-1.30531794988972e-05
9.14728378110987e-05
9.57268611601334e-05
6.69528864438342e-05
3.91180036896744e-05
6.85798245344846e-05
9.19786019062356e-05
9.31737800097305e-05
5.58765130345009e-05
1.80063614611679e-05
5.90652322461673e-05
1.76280361314323e-06
6.11279479488779e-05
7.02599549436639e-05
2.65396213687231e-05
8.90431954303225e-06
2.81077760213464e-05
5.08068115971287e-05
6.51753072530757e-05
4.07649862020464e-05
7.42268602674918e-05
9.92882800849425e-05
3.13515481964693e-05
6.65168588477975e-05
3.96311288134294e-05
0.000133635926041198
4.4108919724074e-05
6.69532206700691e-05
7.60849405551055e-05
2.14348573587986e-05
6.35839093762256e-05
5.31547853507621e-05
4.7713748932139e-05
7.39948285128128e-05
7.56102965019896e-05
5.15639345148156e-05
5.54919526825063e-05
7.4795267690144e-05
4.96939717698625e-05
9.04115230624415e-05
3.33885471160517e-05
4.54106961545697e-05
5.33145951284861e-05
5.62677302516199e-05
7.24885222018263e-05
-7.47048808935099e-06
8.8893179812027e-05
2.83293563635942e-05
2.41076443252352e-05
1.54433091302321e-05
5.68256882504554e-05
8.15250342089529e-05
4.86902208552008e-05
3.4626186198104e-05
-1.03102888730703e-06
6.15612929670878e-05
-1.03263000707745e-05
6.66771344969121e-05
2.7853226674571e-05
0.000106198877189201
1.39924751775764e-05
5.95867453897438e-05
5.37078529895522e-05
4.78575394660489e-05
4.40297031850684e-05
8.77066191033362e-05
7.34086636851245e-05
7.31077290947349e-06
6.83430433092438e-05
6.09168277852161e-05
8.33526435287362e-05
7.45717976207845e-05
4.3877352579144e-05
1.64600208424605e-05
6.36222470474978e-05
4.85957816022107e-05
6.61537823129206e-05
4.61014519098742e-05
5.6782751181074e-05
9.28548262299811e-05
0.000124202807883134
2.55084137464492e-05
5.05407744446189e-05
3.90310951311e-05
6.75035694953148e-05
7.88912964676571e-05
9.85276400418714e-05
1.36907809481437e-07
7.0965060123737e-05
7.33028188712674e-05
8.2115755116473e-05
4.17031583997644e-05
3.71552092561838e-05
4.50813340847401e-05
6.99337057426661e-05
0.000106805062259907
9.82575380253068e-05
6.08947753455289e-05
6.76350620481252e-05
3.64021435733016e-05
3.76131858918699e-06
7.12011885330244e-05
2.75251207287207e-05
7.33157822842353e-05
-3.36017577724393e-05
7.38423185037987e-05
7.80528737814837e-05
3.57211310142017e-05
-1.19049820201349e-05
0.000108834107929209
9.86828009784595e-05
2.99996671877227e-05
4.24978736359381e-05
-2.9995212746778e-05
0.000127390366838845
7.09652868308267e-05
7.37322194321371e-05
6.60087523704455e-06
2.69133797369376e-05
8.94310262701298e-05
0.000107225036578074
3.89508293713594e-05
1.06328514510888e-05
5.96559949269449e-05
0.000104767069820897
4.65552997022136e-05
2.00451150339514e-05
3.90974904578072e-05
7.26708842178318e-05
2.76141875293192e-05
5.21067247679609e-05
-2.05151110762658e-07
5.93555956955826e-05
7.65744707181337e-05
0.000125784407625756
5.29349711835325e-05
2.33224253103279e-05
4.18581879017581e-05
6.38002290971121e-05
3.24073455606856e-05
3.99500805495306e-05
7.7847270015637e-05
5.18000536083636e-05
6.17021689314977e-05
4.98475296222432e-05
3.77323457622424e-05
-1.33420191763329e-05
0.000103047594493013
4.32668495399619e-05
5.30357440447115e-05
0.000126189156210838
5.2338612910259e-05
4.86757722797183e-05
9.24533281034782e-05
5.90386661121161e-05
8.31460055338591e-05
9.26467533044521e-06
5.84584553008428e-07
8.02230667749849e-05
7.59057540692624e-05
4.02892992617395e-05
8.33886115368391e-05
8.77821628286105e-05
4.02701013121177e-05
9.63084518931964e-05
3.99221469080372e-05
4.5843062927737e-05
5.37505847400519e-05
5.52275958691193e-05
-1.45983154279145e-05
2.05195505292569e-05
3.88027717087209e-05
6.80372970424574e-05
7.4920635964747e-05
0.000107159130641552
7.31437170858344e-05
0.000101698103812614
6.56121104821279e-05
6.64100032240934e-05
1.48410992968637e-05
8.96663175718885e-05
6.71076660467199e-05
7.29088935799445e-05
3.51636562748032e-05
5.20395988301732e-05
0.000135910044487042
8.15513560899435e-05
4.65064289511518e-05
9.66091224145188e-05
4.09079687111709e-05
7.74164658245202e-05
9.26754924693227e-05
5.99076831553714e-05
8.71671080039845e-05
-2.76688995164385e-05
4.82715365972175e-05
3.40650126474364e-05
7.45244471682113e-05
7.13268068248028e-05
6.11308450948024e-05
5.75533834052188e-05
5.34134549348218e-05
0.00011319309808145
2.64215812776984e-05
-4.02945565291372e-06
2.4572078126642e-05
6.32780528410614e-06
3.26783864376808e-05
6.32995414315332e-05
4.85117581655689e-05
2.59677726828532e-05
6.13832296907112e-05
1.10661776973467e-05
6.45934625886696e-05
0.000100695914616703
6.594850832289e-05
7.61139392412726e-05
5.19639359757372e-05
6.7031210682714e-05
2.8952914062806e-05
6.26604821243014e-05
8.20546411595518e-05
0.000125268396516652
3.67255020505977e-05
5.31059877969992e-05
0.000132659528465595
5.44765066975534e-05
5.76346985305776e-05
3.62831943052871e-05
9.75181568964425e-05
4.86940571200093e-05
4.70559157361638e-05
8.13958125907903e-05
7.68802672191584e-05
0.000137228734604494
6.92296091813814e-05
3.58385142714092e-05
5.34680779466219e-05
3.04390651848758e-05
5.78489919468051e-05
7.49254580075398e-05
2.57455103362833e-05
5.5641785569318e-05
1.871377403484e-05
-1.33901088592021e-05
6.53518081093274e-05
4.39349551535588e-05
9.19593496697234e-05
7.11987343156768e-05
6.05783152270925e-05
0.000112244140064734
2.20895420156702e-05
3.47376857904155e-05
3.48949026389009e-05
0.000103375428193874
5.6424199867956e-05
8.66413582209932e-05
8.7084577050457e-05
6.50472543155399e-05
2.72148100377242e-05
5.13644591713427e-05
1.97452539707774e-05
4.67192625841277e-05
3.81795365281982e-06
7.70901038326203e-05
5.44498327055192e-05
8.24986171395766e-05
9.16961673865549e-05
-3.00133842916579e-05
8.61479169898928e-05
0.000111708927821989
4.83002635053504e-05
0.000101739127885394
8.77643584788036e-05
1.24982660489301e-05
4.2910124489827e-05
3.65170694761174e-05
6.11801778236181e-05
-1.67163271721419e-05
4.49841891334672e-05
5.03980036821326e-05
5.59982319054143e-05
7.28205900331265e-05
7.1910187340125e-06
3.56847395630664e-05
6.50671949423188e-05
6.8890861400077e-05
8.36843036663144e-05
6.35780843231195e-05
5.58097692590968e-05
8.01023980550646e-05
9.04191941611059e-05
8.07861469394787e-05
7.28753952521753e-05
1.04183626256189e-05
2.94760545134172e-05
5.67584979020219e-05
4.62355377366689e-05
4.4073870192617e-05
9.57107564353208e-06
6.01250303411998e-05
5.13226298195328e-05
3.34923699819099e-05
7.84900670885978e-05
7.8200285625739e-05
5.90550197152418e-06
3.61496843432861e-05
-6.06070359608543e-06
5.17262453014337e-05
7.37095063762812e-05
4.89049074070889e-05
5.32362908254269e-05
4.47160973689904e-05
4.97020671512561e-05
2.63067395817788e-05
4.31205649015257e-05
6.53399399067585e-05
5.48305938518063e-05
2.89525125686768e-05
7.8238269928902e-05
2.01346523234801e-05
2.76466453507206e-05
7.04997495659429e-05
8.47472873733495e-05
3.62055858271329e-05
7.25897928628561e-05
4.32555254640048e-05
6.05304388578496e-05
0.000114920432427432
7.19040188898955e-05
7.59077550755792e-05
7.49675246173964e-05
7.86740082678869e-05
4.7854316758722e-05
8.24729704540806e-05
7.85274543567848e-05
6.68137822863895e-05
1.93399549149931e-05
8.45871744335833e-05
4.01007032784795e-05
8.60832474010687e-05
1.43741173989434e-05
7.60077737767167e-05
6.45689889558317e-05
4.93646063495392e-05
5.3474141756424e-05
6.92570828551864e-05
4.67380120521664e-05
6.41527773538333e-05
8.83281952994642e-05
4.85505903002506e-05
4.72870819995864e-05
5.11180470943964e-05
8.63563128571047e-05
5.56686346735657e-05
5.5538681636465e-05
0.00011594905516521
4.76883840802714e-05
1.82968124908023e-05
1.23237522466995e-05
1.37515385217476e-05
1.95049991846743e-05
5.10844051181687e-05
2.47776221830896e-05
4.76203679104772e-05
4.73962012840002e-05
7.19301880835969e-05
0.000114527011109775
4.50034364378711e-05
6.27375135914219e-05
2.81634776142434e-05
4.90841987177405e-05
6.29129964920372e-05
1.55030885762281e-05
0.000149252549044067
5.34688300402841e-05
9.98986350821629e-05
8.76051247605803e-05
0.000113721585555909
6.67108313968137e-05
2.50201541098065e-05
8.43705330776588e-05
8.13942826038825e-05
6.73309651429421e-05
4.73857277610436e-05
1.40232710663456e-05
4.38477356128212e-05
-7.60530788206254e-06
1.39102143513358e-05
4.84477071192448e-05
-5.40419540513615e-07
9.01976978103988e-05
0.000120213417794647
0.000100230293974592
9.07468367555519e-05
2.39606344639853e-05
4.59968925674507e-05
8.59223329137302e-05
6.86135129200751e-05
5.39641735392406e-05
5.16212510470461e-05
3.50487833561861e-05
5.82783104256216e-05
8.71647831747081e-05
4.08544070488412e-05
-8.03583388513508e-07
3.99458487064107e-05
2.46273016958731e-05
-4.43625601290403e-05
6.11650014895866e-05
8.29589270450392e-05
1.47458184060248e-05
2.14640793079159e-05
1.59660785787527e-05
9.5899550232386e-05
2.91263322820643e-05
2.40201427321297e-06
7.47164661077032e-05
2.54872514669059e-05
4.17960549916924e-05
6.13669989213234e-05
-4.12449858374821e-05
3.51899149655257e-05
3.93766274589444e-05
7.62311097935067e-05
4.53172508662206e-05
3.53223360421633e-05
2.1689868635867e-05
9.06132370852844e-05
0.000129952144420741
5.69738695572523e-05
6.23107781899328e-05
8.8602224266479e-05
4.76380996931943e-05
8.5430761274868e-05
9.04135731530837e-05
4.82982087285494e-05
0.000124840525274154
3.94514285614468e-05
7.96083282614748e-05
9.22959996343174e-05
4.53591228819154e-05
8.96900615783925e-05
7.87646776755037e-05
9.50731454321e-05
7.40311108276901e-05
-2.63566807495856e-05
2.80047375189324e-05
2.26037535519227e-05
4.90546844519458e-05
7.36416832053278e-05
2.61076658295735e-05
3.22429309608416e-05
7.34716789765394e-05
9.49976136519057e-05
1.99846391145028e-05
8.12476064067679e-05
5.40031045640629e-05
3.49461229783715e-05
5.3786093496845e-05
2.71053095362394e-05
8.26960175538894e-05
6.82082682547389e-05
8.13382021456406e-05
1.27417010085178e-06
9.03782310334689e-05
5.37941109602473e-05
0.000127189177294968
3.05747384194417e-05
3.97809388462513e-05
6.14249177055288e-05
6.13053029794031e-05
9.92166230032623e-05
-4.94126973076025e-06
1.98042264505553e-05
6.38384577700815e-06
4.17252569077498e-05
0.000133935750429127
4.02779252466158e-05
2.97256890359541e-06
7.1615851284062e-05
7.53630297836734e-06
5.18109940588781e-05
6.936802984797e-05
-2.97981382636772e-06
5.7980778751611e-05
8.2246355769277e-05
3.1983769196564e-05
5.15746110658378e-05
3.58444185426444e-05
4.25148242954223e-05
9.00382112658825e-05
-7.82897828236831e-06
1.75193800661253e-05
2.10691338897201e-05
4.32093327291109e-05
3.48018089025162e-05
9.23739202347059e-05
7.42109173395866e-05
5.99311822337886e-05
8.22274233695116e-05
8.44505395674169e-06
5.29961937982408e-05
7.11901781014474e-05
8.58886578348781e-05
9.11509637503565e-05
2.44946851501981e-05
3.54958829554044e-05
3.13067989067084e-05
4.43524280278811e-05
9.45448794694576e-05
8.9192770586739e-05
9.78361022964665e-05
5.41532688997138e-05
7.52476742537615e-05
4.39448266612242e-05
9.21840350885387e-05
1.30067748227713e-05
8.67007817011402e-05
3.26876662728045e-05
7.28606543204634e-05
7.22268492655133e-05
2.72225179254442e-05
2.87186087019357e-05
-1.15425254660947e-05
-1.05702932451661e-05
0.000101011749233432
6.46520788556021e-05
8.37576923791874e-05
1.68416807751404e-05
5.14002554521412e-05
7.71285579208406e-05
6.42276931075264e-05
2.14532221167922e-05
6.5008131385581e-05
7.93625459466899e-05
6.84215160626998e-05
5.05351069677314e-05
1.62487890946515e-05
1.65607544546816e-05
8.23347666583625e-05
0.000116443813306095
5.47016267962024e-05
3.15377248875176e-05
6.9620744936325e-05
2.67215532171899e-05
0.000131496578618838
9.70557458664268e-05
8.75608887890462e-05
9.14283366778045e-05
5.83011462620279e-05
4.3962977900414e-05
4.31067121505248e-05
4.90211439238598e-05
0.000106117933437591
0.000113794112884678
3.66886115718597e-05
7.2661021458877e-06
4.69115241721308e-05
5.81293288725418e-05
8.76763696769021e-05
0.000116038614720427
9.72572854758977e-05
5.94121735886191e-05
2.54273389365337e-05
3.72187119164771e-05
0.000129240041174602
9.04108742751006e-05
3.87409222486361e-05
3.76868581937255e-05
8.90130526525614e-05
7.00915037923709e-05
2.29269305634651e-05
8.50009915001482e-05
2.25708166855771e-05
3.97693266411945e-05
6.43056869083676e-06
7.28111585565212e-05
0.000106900449155742
6.02252626640457e-05
9.44837360702206e-05
5.31144710084163e-05
6.09953592038642e-05
1.42505806503309e-05
1.04141725197547e-05
5.7012511914289e-05
5.19984083263516e-05
6.79480807929787e-05
5.54389424817634e-05
1.98292565724942e-05
8.66767328283117e-05
5.696671477516e-05
1.63270041581519e-05
5.38108398279067e-05
3.7410917574925e-05
6.59814693264726e-05
0.000108446632772442
4.40011339038518e-05
2.84330983898183e-05
2.98684647627921e-05
5.42325149274829e-05
3.24583319071744e-06
4.93134926066187e-05
4.77040810083387e-05
1.77133808539982e-05
2.46625375259463e-05
3.4405739128144e-05
1.26951101092847e-05
4.19247624871047e-05
5.99528932476619e-05
3.18501304471572e-05
8.98072571435464e-05
3.85733069612536e-05
3.36963876479908e-05
6.49176915243559e-05
1.14320552406994e-05
7.19495058211713e-05
3.69533135695604e-05
7.4129904679999e-05
3.15806908919289e-05
0.000114062563850169
6.64145258290582e-05
3.49118837500651e-05
3.34082249928536e-05
4.1500790271534e-05
3.80971340443822e-05
4.99802732402116e-05
3.17568802772564e-05
5.81755687213539e-05
4.63250368220808e-05
5.08998221150283e-05
2.36006601726369e-05
0.000114970639810489
5.28014873448546e-05
-2.38950399885581e-05
1.58311252158759e-05
6.27342984319727e-05
4.66575203781265e-05
5.71235398061686e-05
2.57258532833216e-06
7.15906679794607e-06
5.1159789090227e-05
4.42605042698643e-05
6.23076753385142e-05
7.69006102006183e-05
-3.29131145301785e-06
3.06263233301072e-05
2.43706245520782e-05
4.81700892948806e-05
0.000103251322034496
5.45982268059711e-05
-3.31910772898337e-07
5.15768270848467e-05
4.77829064687824e-05
0.000100312897377713
7.17560167332008e-05
3.70475893553795e-05
5.07645697293771e-05
9.31287398110964e-05
0.000111861357113343
2.58326829357162e-05
1.6437237265511e-05
0.000111250021199376
2.76023877642755e-05
4.46450595259189e-05
4.85597613294861e-05
5.08723693167301e-05
5.42929022252325e-05
4.13049691436264e-05
3.69946547847136e-05
8.99326719927742e-05
-4.72709611500826e-06
7.998340408514e-05
0.000107430633404177
-1.64909658294422e-06
7.94439442949236e-05
3.93266901215305e-05
4.62342764390826e-05
5.97632830227606e-05
9.76467510374893e-05
1.89895713584899e-05
1.53378574807597e-05
5.31966547598372e-05
2.61327121702919e-06
3.38682422486691e-05
7.1949484642117e-05
6.20859045187799e-05
5.09956985045947e-05
0.000106139483220201
3.73335920610446e-05
2.11857420197398e-05
2.96622007018981e-05
4.45484944798252e-05
4.72375433343229e-05
8.05993484111625e-05
3.30965836404302e-05
4.60930105232391e-05
6.77642378741067e-05
8.12773109741518e-05
5.73616449262542e-05
4.33882412422824e-05
5.34350345302919e-05
9.75078459240094e-05
8.450213458601e-05
7.55817874669268e-05
4.63377072220578e-05
1.96968355594784e-05
7.01469976103981e-05
1.97577591079098e-05
7.95981319931879e-06
4.7216569657316e-05
5.33849180636451e-05
6.81799282489898e-05
3.22392673165615e-05
0.000101199585772766
2.38363255401791e-05
5.4416585927853e-05
6.72013110141203e-05
5.75626380627744e-05
7.88965181327285e-05
8.83154053492687e-05
3.09469070934074e-05
5.17804632113671e-05
1.56626362625821e-05
2.26642456670175e-05
8.84349286875517e-05
5.79110831609865e-05
-5.47617751666308e-07
6.8998251025192e-05
4.4385414720929e-05
7.71019612123571e-05
3.66824013675626e-05
0.00013702392080966
8.53663044374932e-05
7.30738521116045e-05
4.11104423621049e-05
2.7406604321074e-05
8.98144678607962e-05
8.2629551794029e-05
7.49223098106086e-05
5.62112304620068e-05
7.43918942412536e-05
8.01999671652061e-06
3.40532322363068e-05
5.15188802582871e-05
4.86700547408025e-05
6.56099502895114e-05
8.10015246623197e-05
7.02510433842283e-05
1.41478976690176e-05
4.89433742281507e-05
2.3742352203859e-05
7.09247337556712e-05
4.38012510230748e-05
-2.07628477625414e-05
5.00162752027495e-05
9.80704817690841e-05
0.000112039705638953
4.76632449521764e-05
9.22473293679515e-05
4.57939791936916e-05
5.93751973198025e-05
3.00233866834255e-05
3.28796668087689e-05
0.000114528058401002
6.75590223865441e-05
5.45571322244273e-05
7.31236563326152e-05
8.62821341777489e-05
2.34046648669581e-05
2.39015461024762e-05
5.43097697710375e-05
8.14656133550037e-05
4.1270837474203e-05
7.28097237783282e-05
-5.1485555838391e-05
2.45241473901448e-05
9.27044205193949e-05
5.34451264359687e-05
3.80719850860868e-05
-2.25736958139495e-05
4.97218159565616e-05
3.70120793999591e-05
0.000104762914912436
2.89512205436266e-05
7.68110040690925e-05
4.37216387485088e-05
1.71366989545463e-05
5.9740766577112e-05
-4.99093118488299e-07
4.93340049204831e-05
2.0558202687575e-05
3.34510207941033e-05
7.04424162017924e-05
9.86164498447299e-05
2.89969243047017e-05
6.45387572910174e-05
6.11274420326677e-05
0.000139013412317464
4.57090156111597e-05
2.93952370944433e-05
0.000127580709088482
4.20207613435345e-05
3.80487270416902e-05
2.81797616357123e-05
5.89909945422337e-05
1.2964835665165e-05
0.000154036065135888
8.55295763048993e-05
9.35171590841952e-05
8.30020595169919e-05
8.07215578882624e-05
7.18452052022383e-05
2.74022077485783e-05
7.53724666807527e-05
6.91497500694428e-05
6.10241636794862e-05
2.22369247513228e-05
0.000118650327667536
6.78583481643405e-05
8.63266753763921e-05
7.161051572037e-05
4.12810941971136e-05
9.29863811410039e-05
4.96042747951852e-05
5.25566015049591e-05
3.46627074590859e-05
2.2467365917301e-05
1.55041453940549e-05
3.93089461747067e-05
7.21502337748442e-05
5.65641159591342e-05
4.48011162714546e-05
7.02459173490069e-05
0.000136262387651655
4.03872980265846e-05
1.23307335173899e-05
6.67206844293088e-05
5.3308728693994e-05
5.86837646056361e-05
2.04987264927352e-05
0.000116292760223558
3.00035843108009e-05
7.71200947045734e-05
-2.54357427289258e-05
9.16797615300984e-05
1.07603974583617e-05
1.51950293461806e-05
4.54856659234357e-05
6.83467802134097e-05
6.25120389468162e-05
6.67824372760496e-05
7.98850386733013e-06
9.83039398886678e-05
5.22409494226338e-05
2.00606781575837e-05
2.08333923674605e-05
3.63113338597239e-05
2.79634483390047e-05
4.3569984378706e-05
4.39343491515335e-05
7.43388555321906e-05
3.38968125689081e-05
4.02457657818113e-05
8.38240183336815e-05
7.16136522191651e-05
5.05403170982401e-05
0.000146148549010452
0.0001060902485538
6.17709035431439e-05
7.08502596040794e-05
5.00734699679446e-05
8.44362076057863e-05
4.96922787912672e-05
7.68748640938364e-05
5.06683303885041e-06
4.5702504054352e-05
-5.26034075933859e-05
0.000108934741549054
5.16117875897041e-05
2.73097682106578e-05
9.85962986990053e-05
1.4009736060917e-05
6.88337978003673e-05
8.68332559996974e-05
9.7955290398011e-05
9.74409309082026e-05
8.26825800697795e-05
2.19021727690502e-05
8.70793195205523e-05
5.70147122272986e-05
7.01320255763324e-05
2.28035009962471e-05
1.67000761709806e-05
7.52671826554956e-05
5.28566852622685e-05
6.42007729115032e-05
6.01524529739568e-05
0.000117759271944482
5.22211258436033e-05
2.4876011066414e-05
-2.07878014486335e-05
7.78598940607014e-05
0.000125394280814809
9.50859929183899e-05
8.49843297253271e-05
6.41980466006146e-05
0.000105445684212732
4.57187409428851e-05
5.21507168778495e-05
5.27499288616637e-05
-1.4704138983248e-05
8.63037066649348e-05
6.11760407441201e-05
2.84797986881638e-05
5.54951366533439e-05
0.000116170793457055
2.8590928467059e-05
-2.23020352039787e-05
7.60383553089609e-05
4.23323916744562e-05
9.44382904380934e-05
0.000114322095433697
9.82065041666825e-05
5.48574028825932e-05
5.86454132963746e-05
5.05134451975134e-05
3.85170043961758e-05
2.23537064819748e-05
4.09981862100533e-05
4.79349905012894e-05
5.45883186793002e-05
7.91558056296051e-05
8.74209784142865e-05
0.000120721857039321
4.43549503152952e-05
7.20831078644861e-05
4.02648163456308e-05
3.30961886763447e-05
-2.84875297313948e-06
7.71255536314329e-05
7.27344164062198e-05
8.13577957719663e-05
0.000101157589634537
5.84554814068977e-05
4.47812212546725e-05
7.05733850865741e-05
0.00012498083755184
9.69543033581953e-05
3.41497653789898e-05
4.43034806928489e-05
7.16025461435139e-05
-2.02687241647559e-05
-7.3928935879824e-06
5.93617646738504e-05
4.15154411497996e-05
5.89410282340723e-05
5.01573152780204e-05
5.84631802462628e-05
-6.86093966875852e-09
6.95969197638251e-05
4.28307810897081e-05
4.43735151578123e-05
5.12604720857484e-06
7.54133467277875e-05
1.19326186423594e-05
5.81223917729717e-05
9.89373403119544e-05
9.39088043019053e-05
6.47435208300767e-05
4.97209905854942e-05
8.94558270329377e-05
4.67876734519668e-05
7.66790446502934e-05
9.29224455658022e-06
9.34135054173507e-05
7.58307433229582e-05
0.000109334913682502
6.33845554619607e-05
8.96486068891473e-05
8.80048572481585e-05
4.92698658854862e-05
0.000104983658512646
0.000120074885115118
0.000109893761288465
0.000107798735866311
0.000121430967539473
6.6943518739937e-05
1.64648165514189e-05
2.0852861400328e-05
3.41910630199316e-05
2.23886004450613e-05
7.70918640920448e-05
5.70521339564124e-05
2.03424284647015e-05
2.77279104114375e-05
0.00011697944750066
8.993475534357e-05
5.85469415318456e-05
5.55254949004292e-05
2.55114111764631e-06
3.80662343441656e-05
1.46813216952725e-05
4.60105375836549e-05
-1.02163662106116e-05
5.77887172089148e-05
5.30682280026891e-05
7.73059651639731e-05
-1.62658760179963e-05
3.27060001454352e-05
7.70638531369442e-05
9.47830513237854e-05
3.35817186486489e-05
3.40512027716641e-05
6.43953473565491e-05
5.85568455591385e-05
4.30698333882384e-05
7.56974805045699e-05
8.84211973902739e-05
4.24347408957253e-05
9.54034911178376e-05
2.69741770017213e-05
0.00011748221099114
6.7917784027934e-05
3.91500261983819e-07
9.0834476096538e-05
3.17165606212775e-05
5.31103552487693e-05
9.48996435346747e-05
6.71474313761553e-05
6.79078963975522e-05
5.89361550119475e-05
8.13842254529724e-05
4.47907023862917e-05
7.69479413775582e-05
3.75815220469754e-05
0.000110482552219142
5.76193263781221e-05
0.000108371830435201
6.28193676268538e-05
-2.92936393373843e-05
5.47793874069497e-05
9.8977638565393e-05
4.08817323164179e-05
5.97255317688214e-05
3.19321317591075e-05
8.28664138348552e-05
4.91360524882973e-05
2.62923309755321e-05
9.96486781358011e-05
6.83123227294729e-05
2.49605949047605e-05
5.63392477905031e-05
1.47527188255088e-05
3.05354142353994e-05
8.63143871834165e-05
3.97249445347113e-05
1.3355852105538e-05
5.19289099578087e-05
2.65297140352058e-05
3.66862435018607e-05
4.0145001461985e-05
4.51913384679774e-05
2.49050840095935e-06
-5.13451814174997e-06
4.64721936158264e-05
5.57974482840563e-05
5.36589260856404e-05
4.6468069283897e-05
4.72556530220617e-05
5.20619803524476e-05
6.31107303900478e-05
5.12451788857003e-05
7.33009068758521e-05
2.57752559203573e-05
6.36712675304829e-05
7.10844179159036e-05
5.49892411668871e-05
3.35971534208799e-05
-2.27675188773188e-06
5.35134841171093e-05
4.0010997445627e-05
1.45046205987619e-05
7.28097665811427e-05
8.32017520760443e-05
0.000101044931891494
7.89861295625813e-05
7.24758881498244e-05
9.95376851028073e-05
7.01749781811238e-05
6.71812986357745e-05
6.07352254565318e-05
7.84630410230863e-05
1.64460686232465e-05
6.3289357048695e-05
6.96644874900947e-05
4.85667708250928e-05
4.56624806058211e-05
8.08389038205752e-05
8.74240936048043e-05
0.000132214833741314
3.64367704289146e-05
8.94332493223269e-05
1.46379530634374e-05
6.93022067039774e-05
6.45863759527684e-05
5.14129250514733e-05
2.31123920701956e-05
3.74703790175534e-05
3.54617247337469e-05
4.79591973813129e-05
5.20683431310907e-05
3.80128456982794e-05
6.44230608255327e-05
2.6502997826822e-05
3.46213821170073e-05
-7.04431196494564e-06
6.50969036813232e-05
0.000118663161178312
6.49556434767016e-05
4.77011080970714e-05
3.46030591696865e-05
6.66894742303107e-05
9.70548720329646e-05
6.72561654703823e-05
9.89386361708672e-05
5.28261458710557e-05
8.5472590230682e-05
4.29854039374268e-05
6.59231500393779e-05
9.08220765608513e-05
6.8731487713343e-05
7.93340752723715e-05
4.66172385128407e-05
3.28589206183495e-05
9.78339376508823e-05
8.92783033001332e-05
4.73060259494286e-05
9.97704104654969e-05
2.57830285527505e-05
0.000116047956732442
0.000104260030079086
8.21418931996896e-05
6.97362525432767e-05
7.30891788170799e-05
7.96056299130293e-05
8.63326550236621e-05
3.22004914782619e-05
3.4371599946938e-05
6.99970481765259e-05
1.2646487955428e-05
5.65828041777537e-05
4.79272314646032e-05
4.84151683668987e-05
1.2400837359182e-05
-3.28668593719497e-05
3.98635465623645e-05
-2.58384663811852e-06
5.63376538281525e-05
2.64685000982523e-05
6.69456060973904e-05
1.34045285653842e-05
5.97166825613816e-05
2.73826026274606e-05
6.90817874346809e-05
0.000125011282747699
1.98860875262066e-05
5.51304092960279e-05
6.48204093248262e-05
4.08558461750993e-05
7.14156359566401e-05
8.70942179181716e-05
-3.19741918173142e-06
3.68807077148273e-05
0.000100354781285841
9.03473772062127e-05
8.62853165871042e-05
1.21680162244684e-05
0.000102608708285251
6.71694737587614e-05
6.73236785867921e-05
5.17872656744748e-05
4.5779704924206e-05
9.98949267766119e-05
2.85150522662041e-05
8.65299301381885e-05
3.5820248835158e-05
8.80203776754202e-05
4.26755465055061e-05
7.54055754319671e-05
6.42981679717305e-05
3.86405743662989e-05
6.71691033042852e-06
6.84903248642866e-05
8.31407541836828e-05
4.57102733149689e-05
3.80669740081937e-05
7.84862237693256e-05
1.54697729787439e-05
4.52112076085808e-06
7.58894830886905e-05
8.10277609321553e-05
6.25608264955335e-06
4.51254327609769e-05
9.79747313475063e-05
3.18178603207867e-05
3.12426248664676e-05
1.38630370366553e-05
7.10318379763782e-05
8.13779284255119e-05
3.9265993352832e-05
7.4976979616983e-05
5.01481812690626e-05
3.33143223186602e-05
5.73173909155915e-06
8.92559566004542e-05
9.3264885690378e-05
7.42207101203993e-05
2.40262083251874e-05
-6.30691982273103e-08
-5.81969719954597e-06
5.71444515215349e-05
8.55521353698404e-06
4.92908524939541e-05
6.17762301693446e-05
2.56906988618559e-06
4.94604817122054e-05
3.73127044547936e-05
3.30478618850742e-05
6.55276291433664e-05
5.26733940556708e-05
9.55652877494798e-05
5.00875552807053e-05
2.3854386479065e-05
8.84824818479274e-05
5.62932015689512e-05
7.51823121509261e-05
7.73120701659221e-05
0.000105684253015926
3.08066201825764e-05
8.26795819880095e-05
3.43827683355145e-05
7.30552834034933e-05
7.55409473730602e-05
4.24328790385982e-05
6.19003171206196e-05
8.03870145624367e-05
5.80451194737609e-05
5.52757155796341e-05
0.000112072648037088
5.68977686170357e-05
9.05190415123092e-05
4.53711402333263e-06
0.000145526537491705
1.43734874825565e-05
4.76120593149721e-05
-2.85518524035779e-05
-1.22930556973134e-05
2.8842235041205e-05
6.82274895393987e-05
4.54794473717352e-05
1.8103634009079e-05
-1.89550155185247e-06
8.54838434725164e-05
5.03818126760724e-05
8.23821470497034e-05
7.99404728918031e-05
7.28950328789942e-05
4.29580622004986e-05
8.18353554245957e-05
1.56028742205444e-05
5.38539565318279e-05
9.16228547936709e-05
9.23788174919443e-05
6.7223876572094e-05
2.90459842290585e-05
5.08177618933701e-05
9.477208599533e-05
2.48970818567109e-05
3.8937746925766e-05
7.9148859505215e-05
8.73575887478407e-05
4.75833397064532e-05
0.000130043271331446
9.37936997354647e-05
4.63875729526437e-05
6.79875377277419e-05
5.27973462017831e-05
6.8598982743454e-05
0.000109444239497741
4.80951596419486e-05
4.15230205148027e-05
0.00010270557339445
4.90648088804733e-05
7.95033126539639e-05
7.01377617407481e-05
2.6968103454873e-05
6.67757907703489e-05
6.94811284770176e-05
0.000125692108768347
3.15650320514871e-05
-2.85499528988334e-05
5.97942778527902e-05
6.16729054328903e-05
7.03579897798809e-05
3.19933042681868e-05
2.42777347353986e-05
6.64582181826402e-05
8.34099257287986e-05
2.10851118895022e-05
3.50506647101176e-05
0.000106763312102787
4.76745224284599e-05
6.97914155590236e-05
9.71705442077439e-05
8.9496657723503e-05
9.99001914009093e-05
6.07120698991306e-05
2.75831166506652e-05
5.26284869108771e-05
9.21963878969026e-05
6.56760098748927e-05
5.95454466525549e-05
3.33749109426343e-05
7.323330294798e-05
4.15770347354658e-05
4.69726872731262e-06
1.72079794178142e-05
0.000121251428952498
7.83758582536511e-05
3.83899400392945e-05
3.01465165393338e-05
6.34135995000628e-05
1.76533858875185e-05
6.56977064699314e-05
1.59459153880372e-05
3.09922049510345e-05
3.10535476207874e-05
1.26873256946501e-05
6.72885932842187e-05
9.97699109007247e-05
9.51353231981659e-05
8.99595029321388e-05
3.57550828750728e-05
1.89482173025011e-05
3.62848171235474e-05
8.22747700678628e-05
0.000123343900039339
6.91491577649948e-05
5.94991601896308e-05
1.14051441590376e-05
6.01982527338606e-05
6.34245150722834e-05
7.11128264841128e-05
8.40551881413644e-05
6.20252672345197e-05
9.84036245259459e-05
7.42960371776654e-05
6.14983185067573e-05
9.25791149167102e-05
6.15570306475711e-06
6.17752477925221e-05
3.08780055124189e-05
6.82921448482177e-05
9.15230803784192e-05
1.04544203056643e-05
8.03711500860316e-05
3.87133646055791e-05
4.9176971562591e-05
3.18622526292223e-05
5.1807850528991e-05
4.57414416035985e-05
8.5362774880901e-05
3.50987248020154e-05
7.65938325878758e-05
8.3024506068589e-05
2.35620653148006e-05
4.50086094274348e-05
6.09391958540025e-05
5.75624801226284e-05
9.47028744564978e-05
4.80919905089261e-05
6.85091070498347e-05
0.000130231568313018
5.67735321880269e-05
6.81190980883019e-05
6.18276138699384e-05
6.87709860917588e-05
3.04314111509988e-05
8.59184029161384e-05
9.0113328022348e-05
8.9199789317359e-05
2.96698788126899e-05
5.2908713052635e-05
2.94353903393858e-05
3.1646821258068e-05
3.38738222277627e-05
7.21599780904326e-05
4.47232022439547e-05
5.94351721061672e-05
0.000141596587331353
5.68820392540361e-05
9.4461426728927e-06
8.19546955306116e-05
6.89628447997615e-05
8.17624549353628e-05
5.7402281435998e-05
4.48193139387544e-05
2.42048855510274e-05
3.51299123822292e-05
7.94958491377416e-06
-5.7022963009261e-06
4.15841461906975e-05
4.37612702825562e-05
5.22014231274091e-05
8.59503445680174e-05
0.000116292591877328
6.96437796720055e-05
8.18215486334756e-05
5.87254720822015e-05
7.15448973430519e-05
5.67430855598588e-05
4.94862194623683e-05
5.98996232658582e-05
5.78950942644953e-05
4.68939236660262e-05
8.93990978062611e-05
6.21483346088211e-05
4.51973574571027e-05
1.27258227446141e-05
7.19551378174522e-05
7.25546163780826e-05
4.43702855778595e-05
0.000109207758430863
4.73401610060604e-05
5.75487337475455e-05
0.000121927306706054
7.97728418086985e-05
8.00614153416445e-05
0.000113226906721469
5.84149456992013e-05
5.30495810437721e-05
2.05713342004866e-05
0.000102980540696457
7.37812834461698e-05
1.00514077763263e-05
2.06284811120085e-05
9.13683404443893e-05
4.37403300937441e-05
0.000116417184816374
6.00565947228538e-05
9.27224699782158e-05
0.00010926359327627
2.52566574973506e-05
6.59518809368872e-05
8.07429517701889e-05
3.98847650140304e-05
3.45724856030165e-05
0.000110268847563386
3.97281225909812e-05
5.81287907238159e-05
9.05254425558689e-05
7.55665622488137e-05
9.53112193048582e-05
0.000108320795039985
7.51190025259863e-05
3.68638179194602e-05
-1.29199871829284e-05
3.64658795363194e-05
5.63531008572906e-05
1.97047046773597e-05
6.62668626588645e-05
6.12150620091908e-05
5.00195430429107e-05
2.35853268856375e-05
4.64136604821122e-05
6.07068454478566e-05
7.81342918949881e-05
9.08417038731702e-05
7.22850684788825e-05
9.65110243791223e-05
9.66781358417298e-05
8.5467714767132e-05
4.65062238310541e-05
1.67539029056858e-05
5.42346346314461e-05
0.000116594951477424
7.86123071973108e-05
4.19857694829591e-05
6.58352745147813e-05
-9.88166773003883e-06
2.72638770644257e-05
8.22331093546304e-05
7.24962882749349e-05
3.48697203500499e-05
7.13822202845046e-05
8.82563238413759e-05
-8.70521114761916e-06
9.60999508792516e-05
1.13707420947612e-05
5.31848676853223e-05
2.77495194576695e-05
4.35867422739453e-05
2.73683479569304e-05
3.24109621183945e-05
9.56954960534604e-05
4.06843024440995e-05
4.08441163799126e-05
7.34982773382051e-05
4.82740176232773e-05
7.50833258719899e-05
4.44672708516368e-05
2.82281721831684e-05
8.7578523544461e-05
0.000104136872754362
5.54726769200574e-05
1.99813185391887e-05
5.25479008270569e-05
6.71739910673936e-05
7.70620353133587e-05
8.30689876209958e-05
-4.68848249125323e-06
0.000102443864297623
5.62456242487811e-05
9.11183350063595e-05
4.37295627167819e-05
1.98244781023461e-05
9.64458548630199e-05
5.91659206669126e-05
6.41988355189503e-05
5.57077916066763e-05
8.52177343921587e-05
6.57212132108308e-05
7.46539293288172e-05
3.17970809320124e-05
0.000101484824153479
-6.02381754758656e-07
4.79158607124986e-05
9.46087255980547e-05
8.57352511193885e-05
5.91170421580828e-05
7.65447454492698e-05
7.89698862587698e-05
6.3349128624284e-05
6.97293925274411e-05
7.27535272008127e-05
7.24063238319201e-05
5.8660948962272e-05
4.35823285233719e-05
4.02866210058275e-05
4.85517972347831e-05
-5.04229134802911e-06
7.75329261513359e-05
0.000103440819003087
1.90910167966675e-05
6.8319044494776e-05
6.17779942221471e-05
0.000102558694579505
-9.05491460410831e-06
4.94251186915116e-05
3.1868629887161e-05
9.21461073274304e-05
7.27158162851257e-05
9.60431463406407e-06
6.50111907018923e-05
6.22149253053689e-05
5.05055394680555e-05
5.58952447147685e-05
7.28315266323824e-05
0.000118221598227809
0.000112331373702316
5.63439442326832e-05
5.65308029404135e-05
2.56868680676307e-05
6.90195074000106e-05
1.24799081997771e-05
4.60330853885094e-05
2.03453679012343e-05
3.13773654353933e-05
-3.48362514475379e-05
7.51374380277269e-05
4.49431382722406e-05
-1.1602401624102e-05
6.75329349009823e-05
5.89574113735092e-05
1.11552933326583e-05
9.66030036524487e-05
9.19976900547116e-05
8.58645556399647e-06
1.05281862024482e-05
3.6269365742184e-05
6.41302470500161e-05
0.000103184958602576
8.88882644638066e-06
7.81078115407263e-05
2.12686173518383e-05
6.39229835840271e-05
-2.62527269314966e-07
4.88309858949357e-05
3.53698753102261e-05
2.73039488494444e-05
3.20920869395702e-05
2.97177022904377e-05
3.52994910071703e-05
6.66656691171209e-05
8.06735125993644e-05
6.20249916559667e-05
8.71556788610921e-05
8.39750973267372e-05
0.00010085793853977
0.000140684762408575
8.98067312971496e-05
7.77600531068423e-05
8.19660718356402e-05
5.18708098286777e-05
5.25789917164539e-05
8.21532493164505e-06
-1.44001708399326e-05
4.55858803029757e-05
2.49401589107077e-05
1.21465355730738e-05
6.94936254942515e-05
2.26432607700482e-05
7.21825104609617e-05
6.24956445663043e-05
4.47757850635151e-05
4.27920976749441e-05
1.08638453728451e-05
4.67489999603426e-05
9.11599435867692e-05
0.000101726281398084
0.000106757392917115
3.93621243112141e-05
1.86322654888485e-05
8.12085124227898e-05
7.97222157254239e-05
1.27634246873381e-05
4.36230908604072e-05
5.48247227643188e-05
3.71904349961698e-05
0.000139507236319001
1.7264606112626e-05
5.9147368809919e-05
5.57306923177291e-05
-3.29653813363464e-06
8.49564299770313e-05
1.84861550451837e-05
-1.45097579097896e-05
5.02158906794102e-05
4.49422525528091e-05
4.32991280532612e-05
1.52659210370325e-05
0.00011588894175511
3.38206981474755e-05
9.31865513616295e-05
9.67309281368299e-05
5.23745503655446e-05
7.13736836252346e-05
7.81191313177139e-05
0.000110016528276841
7.54006844107779e-05
0.000107866674476859
0.00010137291436132
4.88116173354662e-05
3.46919395011821e-05
4.81842471053608e-05
1.66158468473336e-05
0.000122924412084604
0.000116540848111931
0.000170965984623674
5.83384898975525e-05
6.74957864535084e-05
5.745148670447e-05
6.08160183089823e-05
2.2182291141449e-07
4.53372847407237e-05
7.16586301144173e-05
7.40254522736417e-05
3.51681454024563e-05
0.000117327758514614
-1.01659720719489e-05
7.32531931211062e-05
7.86877639031679e-05
3.05521924604826e-05
6.06012027957153e-05
5.02235961092503e-05
2.96976435087234e-05
8.58189343008112e-05
1.41816016762935e-05
2.53822846040833e-05
4.78341057260661e-05
4.20596962257735e-05
3.97700156539965e-05
1.72912793702885e-05
7.3093616446786e-05
8.6956005653303e-05
5.6233516196295e-05
4.25738779681381e-05
4.14499507867085e-05
-2.90463651934011e-06
-1.71100059810099e-05
6.83693916748817e-05
5.65317024048828e-05
-5.27931566824197e-05
9.08039800119168e-05
0.00010137627502206
7.95355769932922e-05
2.588521944289e-05
0.000125847743258037
3.7531968284132e-05
3.12739385118149e-05
8.76307108568882e-05
2.77036162791567e-05
5.38234159221213e-05
0.000134008746986859
4.4253885350884e-05
0.000139472348587837
8.80256336362349e-05
6.50283448098548e-05
3.24764409087818e-05
4.1291177822689e-05
4.18781426928421e-05
4.85940939524465e-05
5.13571762242358e-05
2.55423728006795e-05
3.14309565059219e-05
6.88032149974485e-05
0.000101930842684083
7.16543545652787e-05
4.08709828876859e-05
8.58357594573942e-05
5.47152702744366e-05
5.25612171027392e-05
6.83354927228081e-05
5.89475433578014e-05
8.355626426895e-05
4.09815871057602e-05
-3.625540410542e-05
3.63153800169674e-05
8.05180643242783e-05
3.39566085306197e-05
1.87464168641907e-05
6.65111823733536e-06
5.67042303671333e-05
7.82099699082244e-05
8.97410960143456e-05
2.47339294287826e-05
3.80500151205052e-05
8.88056512800571e-05
7.46662394782072e-05
0.000110066970014884
1.61991350987222e-05
9.48762504409345e-05
0.00012649621092592
5.84109690625406e-05
7.38123314646559e-05
6.49947734796703e-05
-2.07374176858496e-05
2.81350854047869e-05
9.9830231414393e-05
7.17955040257209e-05
0.000110827267644724
9.49770735973299e-05
6.71361244923182e-05
5.01038994805349e-05
7.56925500043152e-05
7.40106647691273e-05
3.76923677356135e-05
7.87168428785365e-05
3.94282163520501e-05
4.20123495907081e-05
5.32266239584325e-05
3.58594635579092e-05
2.68158652171679e-05
0.000102689278969865
4.70716488955208e-06
7.37462644125355e-05
5.77867841441862e-08
9.39587759431269e-05
6.19080390528409e-06
8.13988195300337e-05
5.01200754012263e-05
1.47447424235429e-05
5.43739775402293e-05
9.69455178970653e-05
0.000123450416480684
1.32352699357238e-05
7.33818424386653e-05
7.92900482796979e-05
9.42109654319105e-05
4.78457316210382e-05
-8.57232425414295e-06
7.20553260136411e-06
4.35037457575441e-05
0.000117730190074597
7.3248646006458e-05
6.74996404340513e-05
3.98690940874288e-05
1.61981127646168e-05
6.40890440841348e-05
3.16971756992953e-05
-2.63024117888262e-05
2.05063832361999e-05
1.68826302662327e-05
4.17606048938681e-05
4.27098010584533e-05
3.60593644560627e-05
-3.40799916995489e-06
0.000106765208387445
0.00010476463277442
1.3977223236697e-05
-3.20840169481067e-06
4.58668662936912e-05
5.4144144711016e-05
4.47717580325097e-05
5.88764456328381e-05
9.21644061380287e-05
2.19832909581769e-05
4.19887720341298e-05
0.00013759218655415
5.07014059111947e-05
0.000115222898698952
7.02737495643004e-05
7.80148179430062e-05
0.00010213607752408
2.74432721633619e-05
6.54750486035026e-05
6.10714847737749e-05
5.36536603359971e-05
6.13369409762378e-05
8.44753862945575e-05
7.34006381178042e-05
6.0873524580841e-05
3.00078565154792e-05
7.39630747022048e-05
7.78864159721897e-05
0.000102906747934349
5.70224000466748e-05
4.31247905350216e-05
9.80265856972165e-05
6.79719974057652e-05
0.000107592021167598
1.50377147950291e-05
0.000102948163052799
4.68509234322468e-06
4.56091808045948e-05
4.06980526412943e-05
0.000102178480543826
1.34087232612428e-05
6.59086574111973e-05
9.84193139005652e-05
3.34239955193257e-05
4.82744567426953e-05
6.38810751545066e-05
8.42614517877858e-05
5.07782943607208e-05
6.03098401707375e-05
5.8400091867741e-05
7.82150894109043e-05
7.55988894551135e-05
9.51013524809946e-05
7.15428767851802e-05
2.04008192705596e-05
3.26709110905831e-05
8.48273214324696e-05
1.64123704239682e-05
8.27498511139857e-05
2.29916722671098e-05
9.40806353276155e-05
2.61683376229394e-05
9.96471383725823e-05
2.27284135863533e-05
9.35989357201103e-05
5.68223999591478e-05
7.78465001298007e-05
3.36488096462977e-05
7.21648360964692e-05
3.18540659489133e-05
7.99164863766914e-05
5.2377325317322e-05
6.82952794910648e-05
4.91539354823071e-05
6.19853371256256e-05
-1.28567471584488e-05
6.5957106120625e-05
3.67655754088467e-05
2.32516874750665e-06
2.71491975394343e-05
1.76948401000566e-05
8.87186546738795e-05
1.40853757670567e-05
4.850828668515e-05
0.000124564552734165
4.56479895454306e-05
3.89164179373801e-06
1.46533661365291e-05
2.6437621855322e-05
2.15924085294513e-05
6.4141777721338e-05
2.26975322536366e-05
0.000101527895596837
6.99743728715716e-05
1.48543585227601e-05
7.08983937299171e-05
4.72858826830061e-05
5.38160989466713e-05
4.52769528715763e-05
4.86835585251349e-05
1.45089156771801e-05
8.15123127725672e-05
7.67904567965306e-05
5.46541827326415e-05
9.54475140714216e-05
1.09159158300286e-05
9.76789063279362e-05
7.71207012075607e-05
3.52847196868191e-05
7.24432146155483e-05
4.97405802918655e-05
5.09315458014904e-05
0.00010465619147533
7.28784940695343e-05
4.09806611729314e-05
5.07322687723811e-05
5.21666570846383e-05
3.41370368382387e-05
3.07468170848687e-05
6.55060217493529e-05
3.72275575758385e-05
5.22584160239274e-05
3.31419653840764e-05
1.72570687414957e-05
3.32103807363133e-05
9.09350028297066e-05
5.6197972224541e-05
9.03889517771872e-05
8.34091316053101e-05
7.22397106267046e-05
7.95710959129466e-05
5.46081995681914e-05
0.000101416230952766
4.23654291570772e-05
6.03170584229018e-05
3.57062957414766e-05
5.49034460736959e-05
8.90139314788855e-05
7.82929094049537e-05
7.08851098937274e-05
6.09939279490819e-05
4.03138857155024e-05
0.000100810611830853
6.18033720111962e-05
0.000139811963076776
5.77799624105802e-05
5.96698010579945e-05
7.52439180220809e-05
7.49436260103979e-05
3.63057492971165e-05
5.45449408879068e-05
4.84141789596712e-05
2.26850347380609e-05
8.93889926068789e-05
0.000151051781875345
2.7890304656112e-05
1.21480275405102e-05
7.09583658811502e-05
4.40684685658071e-05
9.71734345734046e-05
8.53944088544563e-05
5.05794421535243e-05
6.49827538988283e-05
9.75775919272957e-05
8.07004063964647e-05
4.34385029888798e-05
-1.17733515405259e-05
6.07482897350473e-05
5.79444341116836e-05
8.12223603985449e-05
5.0950797492841e-05
5.64576963851516e-05
4.92493135210657e-05
3.77378556364891e-05
7.34423559902473e-05
-4.53075195010997e-06
7.35401072992887e-05
7.97992477604285e-05
3.65782256478404e-05
5.81010013063553e-05
7.53961760964781e-05
4.83194728089547e-05
0.000130314450704459
0.000101316034658733
7.86553740764829e-05
5.54353664035475e-05
8.04352739587187e-05
6.03437826102081e-05
0.000106950535020499
4.07385648834555e-05
5.11582796478416e-05
6.63343650746726e-05
5.40229815089929e-05
8.82678909388831e-05
6.07390906785246e-05
0.000101973650141599
8.44630547050468e-05
4.43764635296153e-05
4.71976546943222e-05
2.18324543209444e-05
-3.21133144666834e-06
4.01994890666179e-05
6.53788632439854e-05
0.000104050871337939
7.88973331807621e-05
0.000115733588630117
3.93810908050614e-05
6.45763040304059e-05
4.45162152470952e-05
8.7551618080627e-05
4.5817300617584e-05
8.30953674720669e-05
7.89558072896894e-05
3.75629428218553e-05
2.30409849850426e-06
4.86365935935352e-05
9.22364164881978e-05
4.35148939604868e-05
8.83637592119723e-05
5.02375516518372e-05
6.21203373858921e-05
8.30450912282863e-05
7.07027801944245e-05
5.44878961810178e-05
8.83510533485555e-05
7.61164001728778e-05
6.5941884246067e-05
0.000102149502110548
5.97693716370626e-05
0.000127492151056023
3.89976229614158e-05
3.1992791877179e-05
9.80586451202606e-05
4.68081603747251e-05
9.00952559933677e-07
4.89278145593871e-05
7.18077330402142e-05
1.07105361821347e-05
3.4378492449401e-05
8.40073604514817e-05
4.16643740823862e-05
1.27530575343622e-05
5.74268227869394e-05
0.000102343829703779
4.37966542009011e-05
0.000101649097808871
6.16938031289089e-05
5.83897857192849e-05
3.8860641191169e-05
9.26580136710086e-05
6.78665376451802e-05
8.85458376479915e-05
7.01908264756553e-05
5.61229652685855e-05
4.7505070269444e-05
8.12926924709945e-05
8.8043669439314e-05
5.66104608009357e-05
4.73267126351415e-05
0.000120801141002258
8.15156183519495e-05
5.14109633124552e-05
4.64819327222693e-05
5.52411617024999e-05
6.66416601834601e-05
2.49071764777445e-05
6.15477227558281e-06
1.86323603594736e-05
7.53868391350592e-05
6.05523165381551e-05
9.45920177427667e-05
4.42903371087833e-05
5.44907864388514e-05
5.45401904453574e-05
1.41317813034546e-05
0.00011031273589292
7.60061202440141e-05
1.38645411024588e-05
1.57694578624601e-05
5.42436261807905e-05
9.8249346780906e-05
3.93186625255848e-05
4.45851302965202e-05
7.36740724577212e-05
5.16626180452245e-05
9.14621187550336e-05
9.02854610562165e-05
8.59413192197354e-06
3.21151494738525e-05
4.56654082620357e-05
6.44084725190024e-05
4.1029155664413e-05
9.32635809062092e-05
9.72811104632525e-05
5.96255135307139e-05
5.97468291098311e-05
-2.09792186947332e-05
8.44071776658247e-05
5.45093069738366e-05
3.76460070802272e-05
7.14425689082561e-05
5.33895851385428e-05
0.000124127400431066
9.39701379733562e-05
0.000119393010014908
2.07370205304237e-05
2.63870631278183e-05
8.43512665552599e-05
9.87769760978303e-05
5.36444995454794e-05
2.17839445367515e-06
6.4015139855877e-05
3.06823846988551e-05
3.41460359199162e-05
1.92248874385023e-05
6.11234812137083e-05
9.53778999643026e-05
-1.10009980030718e-05
5.34706355944413e-05
1.41943008415086e-06
0.000109162114057737
7.97517721342085e-05
-3.24565395678336e-06
0.000114809108887164
4.6779966619504e-05
0.000118210323298852
9.29293873528487e-05
4.75949739483366e-05
2.69778253484185e-05
6.84907059521328e-05
6.50664397394559e-05
2.94685173128721e-05
6.64388656448224e-05
-1.05633539272252e-05
5.1075036271453e-05
5.84311866149381e-05
7.56056892854607e-05
1.77054608281184e-05
9.41928974843869e-05
4.02440938179943e-05
-3.60188433587324e-05
0.000111808470691173
5.59358797224311e-05
8.71051188489079e-05
4.28002399499502e-05
4.82562922156936e-05
1.01629718417721e-05
8.99166960461768e-05
6.30030940061842e-05
7.65406974513045e-05
5.11004868658995e-05
1.3603284044596e-05
8.98512011900402e-05
3.22014359121864e-05
7.33111397643519e-05
7.29341629056683e-05
-2.99937363985534e-05
2.92983088553469e-05
7.44777179513117e-05
4.95403175781903e-05
6.716291529351e-05
2.02582324656673e-05
4.78629534634736e-05
4.03793902955424e-05
9.08346726843232e-05
4.13768662833906e-05
-4.60499949679597e-06
5.69759800270509e-05
5.3795639396911e-05
3.20121637676104e-05
4.22009749734554e-05
4.52991601362502e-05
9.51004164944293e-05
9.37539146091225e-05
3.10122080130562e-05
8.74943994785806e-05
7.61219838817301e-05
8.28401642807897e-05
3.49987647577093e-05
5.9485366075748e-05
1.28185504566903e-05
6.96475610443192e-05
7.15040671721677e-05
7.68722195037906e-05
6.25356499412904e-05
4.44285016110438e-05
2.50202441542516e-05
0.000110863787879997
2.12607698133169e-05
4.25858151816117e-05
2.66945760530245e-05
3.96504377437287e-05
3.82578650644398e-05
5.84751149559817e-05
5.82460570461523e-05
9.96615891110341e-05
9.05473216475947e-05
0.000100865814791456
4.30240288516112e-05
5.54613645008663e-06
7.94759896573116e-05
0.000112899228816065
4.69568458746802e-05
9.31906227584293e-05
8.45313453846404e-05
-2.52993860691442e-05
7.27790595553038e-05
0.000126321428356541
7.02818229365552e-05
3.44179908793733e-05
3.62877933434231e-05
7.66930597766565e-05
5.73249065694544e-05
7.10934096019173e-05
-1.12699096169119e-05
7.16766242764253e-05
9.90948863312346e-05
1.97245731710112e-05
3.85855346328114e-05
6.73640445420055e-05
8.09603377165382e-05
5.38986363044257e-05
3.57516602186352e-05
6.38860383969718e-05
4.08655294139234e-05
3.52743813092085e-05
5.03723137380152e-05
7.66938517266222e-05
1.43771247657076e-05
9.0478317572838e-05
9.41019912031819e-05
4.03954445386696e-05
4.69988130757371e-05
0.000121214208951463
4.14820807603206e-05
7.72188265649223e-05
0.000100360733736061
5.79553692710854e-05
2.97418785283883e-05
7.29364639614565e-05
3.21483903239077e-05
-3.15162777621304e-07
8.16804036405809e-05
4.1029807716783e-05
7.80939491213478e-05
0.000110754752433784
6.58167688484197e-05
-3.38535378715536e-06
1.93522755051428e-05
6.85481885303326e-07
9.389925861349e-05
8.10527359780005e-05
4.00729552316793e-05
7.0339158983933e-05
1.15575376002032e-05
0.000117061512532348
4.03633309438521e-05
8.88648273463893e-05
0.000128070389755235
1.86385240143039e-05
6.29960939012262e-05
3.70326294923363e-05
7.44578048257321e-05
4.7050105337577e-05
6.35638461144836e-05
1.58237765691176e-05
1.94034216321329e-05
3.81333248547986e-05
7.80398938945764e-05
6.41005478532454e-05
5.8569406216177e-05
0.000105990375389406
7.35129802482733e-05
7.05628054313965e-05
0.000125866385246792
5.1275090803319e-05
-2.87144594395561e-06
5.53829540165569e-05
9.98292451666442e-05
2.86973899885725e-05
3.16455836242338e-05
4.0536641917183e-05
6.30026164345075e-05
5.10086615019135e-05
4.85615311692855e-05
6.26890088507442e-05
0.000122266807895296
5.48550267005939e-05
1.9377363387444e-05
6.43151965432703e-05
5.40292048943207e-05
0.000116228467397915
2.08466548852131e-05
5.15132472922893e-05
5.74069058993514e-05
5.55023908487945e-05
-1.71257275120347e-05
0.00011652495671377
0.000115948061902298
2.68056691289994e-05
2.77962683687753e-05
9.71529060986371e-05
4.34005760118058e-05
9.00356269353534e-05
6.37756471839419e-06
6.79586784162248e-05
2.79037813657168e-05
4.26690789452772e-05
6.55347618379973e-05
0.000144280229453837
6.33960881505473e-05
5.51631412858824e-05
9.74798956133624e-05
3.93805820074773e-05
7.8289420708293e-05
7.62317760135648e-05
4.36597714529923e-05
8.39085553165455e-05
4.63483771552092e-05
9.26002172752233e-05
6.17163178575529e-05
7.20838161944484e-05
7.99449941341742e-05
6.61133555710044e-05
4.50754336058571e-05
5.14444947530769e-05
-2.28242828775426e-06
7.04566309113435e-05
5.75711448968513e-05
5.15351691035859e-05
6.32098567604465e-05
4.93516071192535e-05
3.16937230390911e-05
3.98395800319968e-05
6.23933489888676e-05
4.34116244737178e-05
5.41551333277519e-05
4.91912783258846e-05
4.93223411129152e-05
7.52999044089842e-05
2.93296770429796e-05
3.28613829444345e-05
-3.85497009670388e-05
7.04853211078581e-05
6.76236830799396e-05
0.000127195370508791
5.1660824817424e-05
4.41599651628223e-05
0.000102470416708471
5.49292100530738e-05
3.58508725109978e-05
8.33519680661573e-05
5.62295229476017e-05
7.80606374071513e-05
4.11422023595179e-05
5.99087770888957e-05
8.28776986475772e-05
7.60151719890631e-06
3.85914141918191e-05
3.23052813969582e-05
5.94275611035068e-05
5.14721211771874e-05
2.92624318956378e-05
5.70758438624852e-05
3.58712372806448e-05
4.52516303059267e-05
0.000101499592171944
7.64975848019991e-05
3.14607441641006e-05
5.53161615085479e-05
0.000107518996447599
0.000107889427101088
5.8135657654051e-05
3.20252403087913e-05
9.00492970658692e-06
1.37160329119787e-05
9.2906106791907e-05
4.09806319778988e-05
5.69116477401901e-05
0.000126926266676955
5.32739496574152e-05
8.92656690790327e-05
4.92458165087308e-05
8.23228458690703e-05
4.01080115304126e-05
6.55174106773261e-05
6.12584310992138e-05
6.56222993432555e-05
3.98805156091815e-05
6.58347870963382e-05
8.8439604614575e-05
6.88575486457639e-05
9.06013506689128e-05
4.99379474895922e-05
9.15569923770107e-05
-1.50446521319821e-05
-1.73699642643534e-05
5.98104998226305e-05
6.80731431361599e-05
8.24703842469333e-05
3.94638290494982e-05
9.43771243391869e-05
0.000112185233282336
0.000104046301305564
1.31120636171688e-05
0.000127397405233478
2.1489966261132e-05
6.42391561845381e-05
4.1368167707606e-05
6.62885619438801e-05
6.46441986121972e-05
8.99965840070269e-05
0.000103571867904334
9.75778114287622e-05
0.000114154815294295
6.20501209312341e-05
9.41860639581571e-05
9.27938056379915e-05
3.07107358374471e-05
0.000109804555976971
6.28774261246177e-05
0.00010516164779366
3.5690360007981e-05
-6.18221887086402e-06
2.72586068967186e-05
4.34290918194269e-05
4.83927616991437e-05
7.36420922871497e-05
3.88468995703711e-05
4.76948115104924e-05
7.79564678356163e-05
5.65099930728225e-05
6.2463085548608e-05
3.65467487218669e-05
9.32051380003955e-05
7.70741848513926e-05
4.42078694782277e-05
6.49726282371358e-05
6.8396672434798e-05
4.19611752553194e-05
3.87777372350039e-05
3.748033081734e-05
0.000111036533048509
2.06950947627344e-05
9.24698089424452e-05
2.16617130501686e-05
2.7551350081379e-05
9.93727196187947e-05
8.04741177166269e-05
9.02979310168299e-06
7.87583475502495e-05
0.0001161960059797
2.85195236197267e-05
4.13428067193921e-05
0.000100347052652794
0.000137519961847504
0.000101749237053922
6.73908375103226e-05
8.17076602080005e-05
6.97372292830794e-06
0.000115557997704919
8.22192236991888e-05
1.59484315688412e-05
8.46586956224142e-05
3.72987271475582e-05
5.65385193712885e-05
3.5975887969381e-05
8.02136160147865e-05
4.28171487837185e-05
5.55029775081154e-05
8.88543233474688e-05
6.724517344841e-05
4.43120664188065e-05
-8.91288625834758e-06
8.27234787195691e-05
4.90890245072503e-05
0.000124396599995188
4.59514541145453e-05
7.60180081027687e-06
6.66783666106371e-05
9.35767774400608e-05
7.71907097784052e-05
6.96032640866137e-05
3.36395138053568e-05
6.29842278352186e-05
8.43206849346414e-06
4.91862499919982e-05
8.45285561334268e-05
2.62543801161269e-05
6.47268844642672e-05
6.75460072785269e-05
6.27732668715502e-05
2.08416094235013e-05
6.03436193418525e-05
4.54552993426062e-05
2.01723773995299e-05
6.61393063776007e-05
8.37195693939228e-05
4.25060540929983e-05
5.1549822082589e-05
6.83072301094347e-05
8.57305604778865e-05
8.60064722459715e-05
3.78199489150576e-05
8.81851322671946e-05
7.2723344551097e-05
1.94663336331136e-05
5.62089152346006e-05
5.94773167922609e-05
5.55801772804779e-05
6.75918627147723e-05
4.68713473610608e-05
2.91959808749426e-05
3.55822536941576e-05
0.000104228560362435
9.16628798120847e-05
4.17775491183102e-05
7.95169243333357e-05
5.25120428254552e-05
8.80055202785317e-05
3.52208298139435e-05
6.41685093839334e-05
5.06161371758204e-05
8.73125967727503e-05
7.38917033115088e-05
4.8614884506741e-05
4.25323915649911e-05
2.03052042403648e-05
6.72935975323115e-05
9.10416370627578e-05
5.1378675970795e-05
7.8197209842419e-05
9.91872211003529e-05
2.73696959522239e-05
7.96820610593045e-05
6.73011751120685e-05
7.44875829454431e-05
4.86132521509086e-05
7.39560692099631e-05
6.1484691281433e-05
7.67236644776714e-05
9.30234490299198e-05
3.09294829157382e-05
8.05803803689952e-05
7.67685032098288e-05
1.53077229860323e-05
2.74428267172585e-05
2.88219004361498e-05
3.19152424739878e-05
1.61392825426416e-05
5.81223591266274e-05
7.81297742545237e-05
9.82154361669011e-05
6.49365187056997e-06
0.000163417265766564
3.97192402445325e-05
3.35159544305334e-05
6.40833670660477e-05
3.02929839277709e-05
7.17943788479752e-05
5.19746744446288e-05
8.75099416189197e-05
5.49030570900634e-05
3.89194889575789e-05
7.71020847516482e-05
9.42264281790141e-05
5.04188458855614e-05
5.45814036357401e-05
8.11514877081515e-05
5.7105753698568e-05
6.58230935039398e-05
2.09752707313259e-05
0.000101875071123038
5.34192953532357e-05
3.93634071536086e-05
9.19201362492997e-05
1.90610116231782e-06
9.25243154516707e-05
0.000104293946544
4.60440850765909e-05
4.12175337372775e-05
6.82426710511098e-05
5.40725951681167e-05
9.3815196255217e-05
4.6333452521454e-05
3.49023799553009e-05
7.16124218171547e-05
3.20426018941168e-05
8.69773389144166e-05
8.51779217406671e-05
5.66674131062777e-05
0.000127461737261158
-1.05688635901704e-05
5.24539333751476e-05
3.80351718613668e-05
8.6275019293351e-05
7.98273844029253e-05
0.000116983669028918
3.99250425837344e-05
2.84261978411651e-05
4.27568280856109e-05
-1.0674812840861e-05
7.06040169678851e-05
4.33378750565138e-05
7.69596193425381e-05
6.14225320332221e-05
0.000109250781267754
1.97888057925511e-05
0.000128896596543337
5.35522086332565e-05
5.76821606197149e-05
2.67451320603581e-05
5.37681455204592e-05
7.81964225153323e-05
8.59476357947919e-05
4.37146758421836e-05
4.6215865521915e-05
5.50989104461993e-05
7.59012764662497e-05
0.000112462916426903
-3.35937007112673e-05
9.92945731833772e-05
7.11392494660167e-05
3.2523589321541e-05
4.70364873151927e-05
5.78581685447895e-06
7.36303418041534e-05
6.07835662546702e-05
-1.54651028260408e-05
1.22926462109126e-05
6.309782803166e-05
5.25985468225144e-05
5.94741115660844e-05
9.34322107772089e-05
0.000107380362906165
7.63370164215158e-05
5.14833354947101e-05
0.000107351134440184
6.93396965068383e-05
0.000111037995043194
5.52747662005434e-05
4.23378884054497e-05
7.84683118453525e-05
6.32301434662184e-05
7.06075824151686e-05
3.6940775819241e-05
9.45750501211781e-06
9.94560456525106e-05
6.49428576015121e-05
3.83770802609514e-05
2.12997881337098e-05
2.88493313494608e-05
0.000122820271941043
-2.08233221033938e-05
9.7198626809022e-05
5.48846223297081e-05
4.19219933837453e-05
7.46468577570929e-05
6.4125785554874e-05
9.21127120318892e-05
-2.76324747513804e-06
1.08788206337208e-05
5.93971586765834e-05
1.66255308944827e-05
2.84946350211755e-05
5.96999076410888e-05
7.37252535300975e-05
9.8590665335657e-05
4.5616037793372e-05
3.94495516920123e-05
7.1242832983057e-05
3.62172368586793e-05
8.30312658085124e-05
8.28679053163295e-05
0.000135561381480482
9.4018771521285e-05
0.000109596064260735
0.000115821919260168
7.6614883348905e-05
6.15185143174017e-05
2.60704642616378e-05
7.78731935803426e-05
9.36601399125822e-05
0.000104087442562156
0.000107608096501664
5.3418795800069e-05
5.08219988484279e-05
4.673772352621e-05
2.41804409153049e-05
3.46875407104162e-05
7.28579761127803e-05
6.81494233823186e-05
9.04389155504541e-05
5.74940067100361e-05
9.48216802964704e-06
2.67393502947742e-05
0.000125165390315646
9.29614481227394e-06
5.42336703309475e-05
2.24331757591929e-05
7.93242454513392e-05
-2.57919728758562e-06
0.000109798021922584
0.000100013193024773
5.19199989325649e-05
5.84357043800621e-05
4.84698912640572e-05
3.84005628428359e-05
3.21826162623786e-05
7.25206525921921e-05
2.33015992764508e-05
9.01865880311247e-05
5.26576861572026e-05
8.36657420065467e-05
9.33681571129822e-05
7.92966191295069e-05
9.76252567886433e-05
3.38022725533227e-05
-1.71806466985411e-06
2.45755059221587e-05
3.99840465896415e-05
7.55205699783585e-05
1.50283287240789e-05
1.05471428837153e-05
-5.82305574244923e-06
7.43509522651668e-05
7.64086432825842e-05
6.98400633541606e-05
2.26354067937755e-05
3.79388765669014e-05
3.96479321549717e-05
9.31528541899581e-05
6.45785244819785e-05
0.00012070223157702
-1.02082573342184e-06
7.91725510847967e-05
4.32270734354327e-05
7.73256083245916e-06
2.27044067151443e-05
8.23941916645932e-05
0.000125791228654858
4.9557255200849e-05
4.23758593988708e-05
3.77893282846111e-05
6.35772900286395e-05
3.69119327282994e-05
4.916380331974e-05
9.79791914960566e-05
2.59243446922289e-05
0.000109627031421373
7.07133868002033e-05
3.64256293342317e-05
5.61107006260438e-05
5.70256129934775e-05
3.28828943910614e-05
0.000121090369010022
0.000110446607719701
6.21260304995993e-05
4.36733707215257e-05
5.49460519345296e-05
1.9779125252451e-05
4.19869277048305e-05
3.78977511331992e-05
7.15132058335036e-05
9.37434570990341e-05
1.87704262713591e-05
1.61707349231202e-05
5.53570210062971e-05
0.00015710881955754
9.46875614727114e-05
9.87670728436578e-05
6.07959099851665e-05
4.36782127174064e-05
6.33466784567277e-05
9.67009278514577e-05
4.35832511704749e-05
4.52025905581068e-05
8.36241554870642e-05
5.07729415341967e-05
6.04738955901898e-05
3.93996964176421e-05
7.75901205616606e-05
0.000109218624392981
0.000116785925529417
0.000106116041290806
2.26594366350482e-05
7.82269607788687e-05
0.000109743156774752
-4.53257323323315e-05
-1.4473103631128e-05
7.93150363513879e-05
8.13022922566091e-05
7.14960069661347e-05
2.6110566268689e-06
0.000100886702967795
-8.88815897630387e-06
9.65971761746347e-05
2.94960851311198e-05
7.41466514140305e-05
7.93412372571016e-05
6.15386377685333e-05
5.62157196076774e-05
0.000105912886911187
9.43867768680759e-05
9.59417078950712e-05
0.000122886143453459
9.14781457123606e-05
3.39250296415049e-05
9.03676178616273e-05
3.69743832566643e-05
4.87460057397858e-05
6.82687064253131e-05
2.85647183767347e-05
7.10470101127686e-05
9.39565403987975e-05
7.79545392428322e-06
7.07674892413994e-05
2.66829876328565e-05
5.49470805848833e-05
5.36562411556184e-05
3.51219406719247e-05
2.77978795750179e-05
1.68529382961564e-05
9.29152652581566e-05
3.16553864450749e-05
8.45882739734311e-06
9.24237838400317e-05
7.9809851676465e-05
0.000103957149251338
8.35289128688335e-05
3.80247223253302e-05
4.41183334250776e-05
9.06704872744368e-05
4.4532075724594e-05
2.103284611428e-05
8.0214405225843e-05
2.78539613722532e-05
9.59904279456178e-05
4.85697506047143e-05
7.30935949330774e-05
4.44544396725305e-05
8.25712331720837e-05
3.34297397533078e-05
4.12262609362969e-05
5.65444549123049e-05
6.09727507965716e-05
9.03463113594694e-05
3.87334997800406e-05
7.58923197521378e-05
4.31111308466205e-05
4.77916566332673e-05
5.57847867163517e-05
4.70952239847558e-05
4.53816105711694e-05
3.55968880561725e-05
9.52954922387566e-05
2.13550196787811e-05
7.5056695001411e-05
2.33718605890814e-05
2.62164345947366e-05
4.58127216551276e-05
2.69869817722493e-05
-3.11212302328112e-05
5.65521328117386e-05
5.62691435387361e-05
5.32174273416866e-05
6.91367159836805e-05
0.000100708320628392
6.85995189935892e-05
2.94232894258483e-05
6.47467224098763e-05
5.18066655129984e-05
4.13299656920635e-05
7.73708531543275e-05
6.65676793169671e-05
9.99647770889459e-05
6.81368228007973e-05
7.28739922036396e-05
4.08765970314454e-05
4.74327942407783e-05
6.85446691598839e-05
0.000118456364847421
5.4156607118177e-05
2.02730196616553e-05
7.66960808656878e-05
0.000104030429363816
2.06076349329704e-05
7.46912779259464e-05
4.94117045262912e-05
4.96419581337105e-05
9.42148436473173e-05
2.32851057216064e-05
6.81843356349034e-05
7.38304944041091e-05
0.000107993202018646
3.99368039500758e-05
3.94041198864923e-05
0.000112582337811666
4.14725162405238e-05
7.71850548170665e-05
3.2816027472329e-05
5.69085070690367e-05
4.66659034066949e-05
-3.10359673195844e-05
0.00013680467597046
7.04873039330343e-05
2.9696294188206e-05
4.87918683467752e-05
6.46103437762534e-05
0.000101749834521311
1.37965027929715e-05
0.000101729336027246
-4.57881709982401e-06
0.000116036258562711
3.64981489438983e-05
7.38881037667514e-05
5.35608289390586e-05
6.81329945020682e-05
6.84629192656122e-05
5.75634289931553e-05
5.39729135888826e-05
7.04647968317029e-05
0.000116633578702064
5.25475928880644e-05
3.58806821032401e-05
2.33047439517564e-05
2.26990499496196e-05
0.000119845348700716
2.39384837594253e-05
5.23640944178376e-05
6.21863377580423e-05
4.41955099157705e-05
4.46344248538904e-05
2.0502161336154e-05
6.55249288778714e-05
9.21447416383241e-06
5.98595917773887e-05
3.70105729283739e-05
9.44238104422603e-05
7.01000393361437e-05
1.6802227472555e-05
0.000128361165248955
6.82270722896934e-05
8.47967510624576e-05
8.85425586480741e-05
4.18657413026765e-05
3.39653170457861e-05
4.32283716793825e-05
0.000103475221587676
3.89577682582088e-05
7.59677980361447e-05
8.59327422825441e-05
8.09177812806398e-05
3.53329622596615e-05
5.26317504632558e-05
9.04987171972322e-05
0.000105047748619356
5.52453115620822e-05
7.94461643657387e-05
-2.87292827782539e-05
8.61766287993824e-05
5.39770753433741e-05
9.6613151090289e-05
8.89929785507527e-05
4.65374904151251e-05
0.000114701880945594
7.15821532342754e-05
4.45472481240571e-05
2.34255754301125e-06
8.00372962938323e-05
6.05533215930552e-05
0.000104715681921052
3.36337892880434e-05
0.000104304986540971
4.45519468715528e-05
5.72459794041638e-05
3.29889008330204e-05
5.74794759175706e-05
4.33413305916423e-05
8.09750281265728e-05
0.000117672600711897
5.71942134193497e-05
0.000100375454402436
4.31214617955861e-05
4.60170330063838e-05
0.000136516690777948
-8.9244287798092e-06
3.49256546907459e-05
4.31666640051293e-05
4.67730906651933e-05
6.5385913269989e-05
9.79255636108198e-05
8.12065698933412e-05
7.44311754613458e-05
7.34298607658923e-05
6.70158976426956e-05
0.000100661297551122
7.39787437800888e-05
5.50300973145707e-06
2.60555140220928e-05
5.40629184482919e-05
-1.23064104411703e-06
3.60787851420748e-05
0.000123915526154716
3.15900047304054e-05
7.02870685907707e-05
3.83726917069936e-05
0.000105998529871198
3.2319801512866e-05
-2.51086956697202e-05
9.05469062849516e-05
0.000113948974581075
3.39573937943712e-05
6.6421300596409e-05
2.38762766060075e-05
4.58188679805504e-05
6.93834691067338e-05
1.92812420320105e-06
0.000103130573199008
6.09753470515148e-05
2.95985914114569e-06
0.000105047500335779
0.000109179219503263
8.13662104648815e-05
0.000138391048512392
8.29505930834091e-05
4.31058383562297e-05
7.40526113975231e-05
6.48537595616367e-05
5.84235521101449e-05
0.000123250469251565
9.16721387060142e-05
8.83503921054875e-05
5.30482430311199e-05
7.37337733002389e-07
8.81242821085075e-05
8.24855984190401e-05
4.42550850955339e-05
6.67334938568575e-05
6.07682857696114e-05
4.45864295094406e-05
1.28250335940261e-05
1.83049658260267e-05
-4.32168609335345e-06
7.59136276348253e-05
-3.31006589872041e-06
7.73972823206367e-06
7.97511531533174e-05
7.76319748532844e-05
5.57384966980064e-05
2.08793537767507e-05
5.5014565620113e-05
6.49368969249039e-05
7.38185248255457e-05
4.2749394626213e-05
0.000109217354530746
0.000121579862822721
8.51306823142245e-05
4.77377601378745e-05
8.82909330752162e-05
5.80502292465534e-05
5.66885007240874e-05
7.64564884133165e-05
6.72775363134434e-05
6.71135267866398e-05
3.81463763679639e-05
7.10049825758534e-05
0.000107045239578666
0.000110375435635483
8.66363271441631e-05
-2.91160320472863e-05
9.57039117367177e-05
0.000103148187107058
0.000107733623840564
2.13353639686039e-05
7.27954142043052e-05
9.99365763178237e-05
0.000125234199278437
6.45481876902579e-05
3.35119480279582e-06
7.83455547582461e-05
1.86509038617746e-05
7.84468601953488e-05
9.67487429394848e-06
5.9228872911733e-05
9.2591227962652e-05
4.77911313443364e-05
5.66703410771619e-05
-5.66355059676108e-06
3.53624591264965e-05
4.81648986096389e-05
7.75159749051369e-05
7.6020111213572e-05
2.49557792560866e-05
6.43587298410875e-05
5.87456419467666e-05
5.34756058343287e-05
7.14717276069197e-05
7.4878588819725e-06
5.07541875579511e-05
6.18659557718989e-05
8.57874802561895e-05
9.96004977120247e-05
0.000122000576970671
4.5717931643545e-05
7.74560399773193e-05
7.02091019696691e-05
9.62019951637476e-05
3.92115417163135e-05
7.20506987408975e-05
6.63750049857225e-05
8.82256947520471e-05
9.90336736048048e-05
2.08410838622757e-05
0.000124503538031411
6.27684962276963e-06
4.73869399097122e-05
4.02565903437806e-05
0.00014478613248644
4.69636923859019e-05
6.64953027758601e-05
-8.14393363291659e-06
1.0001209624156e-06
5.46868223991616e-05
8.31066364113469e-05
0.000104416482119424
7.20165016857849e-05
9.68223985118397e-05
7.19455454400952e-05
3.1670676880292e-05
6.87214475836887e-05
7.24588442808264e-05
9.02370021788657e-05
2.66967476526914e-05
4.69621494068063e-05
7.94409222048801e-05
6.13845265928839e-05
4.65850109059056e-05
0.000119883561627893
5.91600883394723e-05
0.000109162341768927
9.60313916321582e-05
5.17528604270114e-05
5.27867181181612e-05
3.75244062568246e-05
4.11237983136046e-05
7.92312138815591e-05
9.35735409798636e-06
6.94265433773864e-05
3.79281934766945e-05
7.70614706322404e-05
3.45428176140053e-05
5.54216882780724e-05
9.2458548200046e-05
8.9957580288575e-05
4.11846609375274e-05
3.96198418116499e-05
4.40495147022414e-05
3.60251694091523e-05
6.83108516091593e-05
0.000110690599594135
2.63884291100834e-05
-4.60477753011101e-07
7.60330523153604e-05
5.80564682559306e-05
4.20163007072767e-05
5.47174313694199e-05
0.000127234923389912
0.000114111454391741
4.08855573846792e-05
3.14218252887443e-05
9.79517605002763e-05
1.07955532278597e-05
4.46485319519225e-05
3.22217353096967e-05
8.20734385285156e-05
9.03607450392864e-05
4.75290154024013e-05
2.61087408197994e-06
5.2378173648981e-05
4.0773685198561e-05
7.25148670900745e-05
1.22549738272046e-05
2.74311294602328e-05
6.25888162357365e-05
-3.6117777436657e-07
6.61480478545103e-05
4.50458269005693e-05
9.91189279863071e-05
5.16171578146367e-05
7.15136915422057e-05
9.16408150619747e-05
2.38773483675492e-05
0.000129930599786155
3.90970209146866e-05
0.000110036491626515
8.34719160728406e-05
4.19888129668176e-05
0.000120389213953372
0.000101778607577922
2.46459971338359e-05
0.000104108970489665
3.64491494931097e-05
-7.31013367087031e-06
9.17265785281249e-05
5.90209317670479e-05
3.5350871439368e-05
7.25555422119459e-05
3.51358618316095e-05
5.14468323097674e-05
7.10674411589124e-05
2.29023005910502e-05
6.73695626744904e-05
4.20207724762027e-05
7.68453879381958e-05
8.28058599349144e-05
9.52833923439512e-05
2.08000077903309e-05
8.16968036398898e-05
7.43027153659752e-05
-5.66002051028769e-06
5.98843086151965e-05
2.81651547494564e-05
8.7594787351865e-05
3.17926635672191e-05
-8.49736764286688e-06
6.10809728746921e-05
6.39808332198147e-05
0.000102752306572977
6.95550219944391e-05
5.36511636196428e-05
8.29654341064274e-05
5.98114178108004e-05
6.13175802105531e-05
2.56935174910285e-05
6.65553603256061e-05
7.00659470890115e-05
4.80243643623138e-05
2.19392040370456e-06
9.14524357921929e-05
5.82823492234738e-05
2.17925036093255e-05
9.6221786256485e-05
8.51446503976497e-05
5.77639082767592e-05
3.58015707704083e-06
5.07622568376357e-05
9.2682278755075e-05
1.78168296928089e-05
0.000143592328666003
2.70330348274246e-06
9.62926215098795e-05
6.58748275172135e-05
3.32166571226816e-05
6.5470024464847e-05
6.5374878010183e-05
3.09570238670713e-05
6.05957647937147e-05
4.17735865986312e-05
1.71309795511239e-05
-1.24157903694533e-05
6.67681687615788e-05
0.000134077096776967
-9.45933236619483e-06
3.15927364039765e-05
9.59060191597377e-05
3.40124172329056e-05
7.39757137064359e-05
6.6722581318477e-05
-1.25871593375358e-06
3.67017572988479e-05
-5.42437215494223e-06
7.98297222269295e-05
5.63677793099653e-05
3.34654085264396e-05
4.84611287287607e-05
9.02965682215749e-05
7.64068527769444e-05
6.27336601212813e-05
5.11650356603266e-05
7.1241974420068e-05
8.03936340628395e-05
9.93037075610984e-05
9.61571252462694e-05
0.000102457431851701
7.50296528677612e-05
6.97656785361933e-05
9.53441423884343e-05
7.54733865615645e-05
0.000112797133526433
3.16043216058492e-05
4.95114352977605e-05
-1.15016549617367e-05
7.18905146168997e-05
7.24830780628397e-05
5.10113693463787e-05
4.30310575725173e-05
6.09015207183568e-05
7.62816219115731e-05
6.63367096496906e-05
6.74508904344135e-05
4.18767198259221e-05
3.50323173336097e-05
7.20838883623004e-05
9.51814820604434e-05
-6.09049092052765e-06
8.02557640449993e-05
4.1578931785107e-05
7.02884563174026e-05
9.26594899291238e-05
2.4390632396405e-05
6.02940576734412e-05
4.94484467774875e-05
8.83539495446709e-05
0.000122298543352478
8.65555927255884e-05
7.10909776807165e-05
6.16470280637412e-05
6.90500780268152e-05
3.74032104772641e-05
7.09802004013656e-05
0.000121560125568206
7.26705800700193e-05
8.3661084392139e-05
5.59636515239422e-05
7.65809900411084e-05
3.62006743379293e-05
3.38979016952133e-05
6.1382611612588e-05
7.56657650297398e-05
9.76434344616965e-05
5.74006812568811e-05
7.3581296426748e-05
5.72073952518171e-05
2.1866532571201e-05
6.28592825875968e-05
8.84001587040025e-05
6.96917099949413e-05
8.59730479475098e-05
7.66745584949514e-05
7.52878937926644e-05
2.91815090744292e-05
3.73241120733085e-05
7.85785778467768e-05
3.53236294235019e-05
2.56398703014116e-05
4.64997442280825e-05
7.60365581888096e-05
7.57172522796253e-05
6.58632548292106e-05
8.13129119589358e-05
-2.92612054800293e-06
1.0833234434286e-05
8.35405664767944e-05
0.000127527259052446
8.31080078913929e-05
2.78418261827236e-06
6.69691724089866e-05
8.17187463996898e-05
6.10548511593583e-05
6.8192335911957e-05
1.19898319052449e-05
0.000113226302523376
5.64412116431015e-05
1.21582603054566e-05
5.55051821041546e-05
3.72164942629048e-05
7.84429484101326e-05
5.79577631891606e-05
6.3368152775318e-05
3.05062713768722e-05
4.29594738553503e-05
3.34952303775286e-05
6.46939003545008e-05
9.39177116149415e-05
5.75807183033155e-05
4.77910446552728e-06
3.55937949042232e-05
-1.50644627125406e-05
1.36139969247309e-05
-1.11691672992156e-05
5.07383104681479e-05
0.000110898856564249
1.42524495717496e-05
6.22828291983644e-05
4.21844733503633e-05
1.99380970581284e-05
5.76896724778783e-05
5.0030092841135e-05
3.45901528829288e-05
6.7768925040775e-05
8.60739644418524e-05
4.15057079126141e-05
6.15053762139522e-05
-1.79467399274865e-05
-2.48317006115969e-05
5.03052236712734e-05
8.13355097377972e-05
9.40579924477315e-05
2.73056414523017e-05
1.57664516945916e-05
-1.241010738236e-05
8.60206039749498e-05
6.37008958820069e-06
7.18233792016634e-05
3.92410438367845e-05
7.68058273003647e-05
7.7781444881484e-05
7.90077033334493e-05
4.72351641453802e-05
6.7938026039757e-05
8.59382567578533e-05
6.33022169385983e-05
-8.34354962644983e-06
0.000107623327559906
6.70896469304157e-05
5.82137272570432e-05
1.35161143669335e-05
8.31095978087898e-05
6.95239450155126e-05
8.34320170366874e-05
3.49472816785306e-05
5.82921658297547e-05
1.27811530004168e-05
8.23469365557847e-05
1.47700857792478e-05
-1.98653957288161e-05
6.62801790151975e-05
0.000100494217497744
-2.93347782738179e-06
9.77714669344865e-05
7.20494944772913e-05
4.4964185583903e-05
3.61899099483173e-05
3.6942645549521e-05
9.2055379335995e-05
3.48888588217801e-05
7.42920076196495e-05
8.52407118091253e-05
6.28668691248293e-05
4.97698285248339e-05
9.82128451206829e-05
5.94291771656253e-05
7.57219050147991e-05
7.18648998815971e-05
8.45213635188321e-05
0.000103107670763495
7.97706408701434e-05
5.23327806993605e-05
6.70673852804953e-05
9.00179264016079e-05
9.91599752071263e-05
3.83090918406541e-05
5.71181848215556e-05
7.9946905841444e-05
0.000105941173250769
7.8027691970767e-05
4.21010780935859e-05
6.49244141892078e-05
7.39834177476668e-05
0.000118529340065563
3.92629895067307e-05
7.23334373878738e-05
1.88765379193141e-05
1.94448591519469e-05
9.64862946640859e-05
7.38419001264013e-05
3.5563099708838e-05
6.95955924767144e-05
6.24881860983898e-06
4.41384205702735e-05
0.000103381091782858
1.41835222265834e-05
6.31682246321218e-05
1.80194335115435e-05
8.43222238466831e-05
7.53489415480255e-05
3.04815641232833e-05
4.22073901220535e-05
6.36506782478063e-05
3.24511544264736e-05
3.49362493210798e-05
0.000128746858648924
3.97341259186755e-05
3.58747961361854e-05
8.94008201863395e-05
8.110859599842e-05
3.53913138151189e-05
1.26323184585692e-05
0.000105262223734809
4.24457647631471e-05
8.31770053474476e-05
9.37615553188502e-05
0.000109734647074637
4.07203886253049e-05
6.51296567897691e-05
4.07710042180923e-05
6.20389340945266e-05
-1.37272347467802e-05
7.73972648583457e-05
3.00360733291634e-05
0.000113529346713288
6.86719223978589e-05
5.83873361334386e-05
6.10206956395122e-05
5.79627239909352e-05
9.30768610133342e-05
5.00453362058891e-05
3.50601388827727e-05
8.66976358061412e-05
2.81384168926597e-05
8.85909088993853e-05
2.18165441711105e-05
2.77260747791531e-05
8.80253477604395e-05
6.08438899463051e-05
5.77105959505899e-05
5.35278028537741e-05
0.000126698218954115
5.62982279440849e-05
5.70576674567513e-05
0.00012702383006895
1.86246558216121e-06
7.61300935066207e-05
4.61396670245512e-05
0.000104175260315728
2.74869215179013e-05
0.000113992156105836
8.4595354313978e-05
6.82174292630125e-05
6.67581615849344e-05
5.15998571077882e-05
6.93489835223426e-05
5.25775118072414e-05
8.90204105090799e-05
4.1695586715802e-05
7.69999127126074e-05
6.73093371765339e-05
4.90839433585224e-05
9.99819634313501e-05
0.000146241858617256
0.000107131996187618
6.09037571663905e-05
4.97712117636266e-05
2.49635866837746e-06
2.28913275158413e-06
7.86042101544869e-05
7.57107784608306e-05
0.000125202409969367
5.4981048856443e-05
6.36189229462077e-05
4.89213816606139e-05
7.05962041424988e-05
8.23352359465788e-05
9.25868057712584e-05
6.30611401560906e-05
4.51919444670375e-05
2.9916928391776e-05
6.20937476407693e-05
1.24421798114546e-05
4.68289285328655e-05
9.36162190535842e-05
5.511992797007e-05
1.52974675998854e-05
8.2306866067937e-05
2.06841454395563e-05
6.59204812060309e-05
5.1159936424904e-05
4.85742065927752e-05
4.76829865899446e-05
7.4311169843734e-05
3.33423265562787e-05
5.79946072399981e-05
4.89448523080701e-05
8.44074938137398e-05
-1.14083355258679e-05
5.62799673858309e-05
5.97078809234047e-05
7.19004396621244e-05
7.35909544126949e-05
4.41523150479919e-05
2.77547881657215e-05
7.3033508339232e-05
8.50789509641571e-05
0.000104328933076867
7.48081466599619e-05
6.93837297628128e-05
4.3905323832708e-05
7.51539923609132e-05
5.32966245953722e-05
2.18047447914071e-05
5.52066071493033e-05
9.10450068843179e-05
5.60317165908773e-05
7.41215940358789e-05
2.39743977585201e-05
0.00010302371903262
5.94040323879742e-05
7.56187735256848e-05
3.78330930979969e-05
3.9297531213114e-06
0.000114191572063055
7.70899395414172e-05
4.83141862203273e-05
4.05427013979615e-05
9.31108346014324e-06
4.23984451894434e-05
1.20049568130575e-05
8.68929898076867e-05
5.66124216798908e-05
-3.6295151299307e-05
4.93374197854062e-05
3.24123053436287e-06
5.09244860087352e-05
6.06031275805836e-05
4.54490682368546e-05
4.42122553576636e-05
6.92554204928908e-05
4.949991495696e-05
8.89858925141975e-05
7.62355808979824e-05
5.72576103378612e-05
3.17511904621828e-05
-9.96499482553518e-06
3.65500287278573e-05
1.44877118949793e-05
1.33601819768929e-05
3.70115598687803e-05
2.80460025712276e-05
6.66582483319756e-05
3.46947068613427e-05
6.36387619415149e-05
4.10788620731869e-05
3.63548925203449e-05
4.79353281247709e-05
3.93052467063651e-05
-4.39298211418441e-06
8.07178657589096e-05
3.93743160279222e-05
4.60194669442241e-05
0.00011729748831836
3.56997415778028e-05
3.62416954599375e-05
2.71465618083691e-05
0.000121279177149681
-1.50492036844397e-05
3.82134733051657e-05
7.89601075264883e-05
3.2718969031216e-05
8.41845175061227e-05
4.89540566964619e-05
5.2835273730056e-05
0.000100604516285645
6.60894155692374e-05
6.68571137800643e-05
5.82839604110891e-05
6.20385883420698e-05
3.78552746952536e-05
0.000110839668184428
0.000100444770175688
2.46443308922665e-05
3.95599313196295e-05
5.59624018990049e-05
0.000123138998073299
3.63937704540398e-05
4.62022200540578e-05
3.54976470417235e-05
5.11296175035876e-05
6.50852873889508e-05
3.46068816080908e-05
4.2563873110418e-05
6.75795082912325e-05
-5.9314736073464e-06
6.18027197424262e-05
6.62215426896026e-06
7.02236577719572e-05
7.04094926749109e-05
3.75547508843713e-05
0.00012682643932252
5.64077422166575e-05
2.87064694430638e-05
7.98722149693893e-05
4.50176856752886e-05
6.43039608964572e-05
5.09430474240021e-05
2.607621346443e-06
7.02954108342266e-05
5.15709787218345e-05
1.71312354297596e-05
2.17055918816872e-06
5.5334893804973e-05
3.1145081041786e-05
0.000112582824220084
0.000120738305642029
2.5692191650486e-06
7.80983494298387e-05
9.77998020907339e-05
0.00012124023355097
4.64084671208632e-05
0.00012554861951536
0.000102372181756723
0.000105742160610201
1.82423807773567e-05
8.50639522035416e-05
4.76641484616467e-05
5.48389147546107e-05
3.55284324964513e-05
9.53637834879555e-05
6.31410324169953e-05
0.000101408060556981
4.86883053622647e-05
9.10582239109734e-05
3.9646747008791e-05
0.00011197986718047
-4.71018914420218e-06
-2.12959471578299e-05
8.71376787516173e-05
6.8131600334322e-05
-1.78438771117728e-05
4.70301608648398e-05
2.64764565281556e-05
6.80864616116809e-05
8.83168842594806e-05
3.63172194273093e-05
2.53017864918844e-05
2.9162927040901e-05
7.05413413152333e-05
6.9978880288195e-05
4.39843171263023e-05
-1.16541525105207e-06
5.77352821126602e-05
0.0001148863861575
3.70928801746296e-05
2.86147360859698e-05
7.02745270292825e-05
1.20846484809744e-05
4.28703798437828e-05
3.8983788650759e-05
4.47751013660877e-05
1.57172429551464e-05
4.67681512817987e-05
6.163034069007e-05
7.80750808753836e-05
6.71713517697725e-05
4.63566632345487e-05
5.29523895194777e-05
8.27569094222965e-05
4.54905800020949e-05
2.83337694401868e-05
-2.5085932292801e-06
6.65527730606098e-05
7.34604452870158e-05
0.000111171530694629
4.58748060970103e-05
2.33529420917417e-05
0.000152449694490491
3.10570844659542e-05
5.46799717034827e-05
6.45418478504969e-05
5.87549957309424e-05
6.08770833578649e-05
3.93676364115933e-05
3.26769488037984e-05
7.43570471254193e-05
4.47680838645781e-05
6.56215355309552e-05
8.19208324197233e-05
5.04513754157066e-05
4.52252918401313e-05
4.98044103181923e-05
5.27767537108795e-05
0.000114279300212844
8.82077359168052e-05
5.49008157102356e-05
6.40814264819715e-05
1.01761452668895e-05
6.41356987035858e-05
7.41912320952818e-05
5.5739491770896e-05
3.68226129819948e-06
7.59240926130366e-05
3.56717638396047e-05
5.63837020199972e-05
1.34916048733167e-05
2.98004044685034e-05
6.15096994947721e-05
5.58977745992726e-05
2.96270649395877e-05
5.07164844397718e-05
5.17992668767974e-05
3.0595097518222e-05
4.10194174443636e-05
9.27502324584212e-06
3.46840357985974e-05
3.20171071081074e-06
8.03037255217796e-05
4.09826905069457e-05
1.33717713044966e-05
5.69482728094615e-05
2.37092294138717e-05
5.0705081930512e-05
5.00762985938176e-05
3.05199808270825e-05
8.80797073279642e-05
6.60690102615729e-05
6.21215947739633e-05
7.47366170118737e-05
1.38274881490304e-05
4.73088667215916e-05
6.07925524462497e-05
3.6503715230446e-05
7.99831533709074e-05
9.29099585113205e-05
7.12109776205599e-05
8.4490953882952e-05
6.88645748965201e-05
7.63819233953731e-05
3.44139594896576e-05
3.45947202304106e-05
1.06277804306201e-05
0.000111700361128959
6.86711248278025e-05
2.1414472092034e-05
3.66700680669212e-05
6.61798004378768e-05
7.71460994591573e-05
6.22639365847589e-05
2.35457873901566e-05
6.63196189408401e-05
7.83406753360755e-05
2.81070078776025e-05
4.5793210188728e-05
5.10200911103223e-05
3.41605282113242e-05
8.62617764646984e-06
6.30311134810036e-05
5.74663830992592e-05
4.24963193976863e-05
9.64073434095031e-05
7.25359007607941e-05
7.55477061792795e-05
8.85660534947197e-05
6.53830481441082e-05
6.5570981068029e-05
6.25832480042679e-05
5.94170942138549e-05
9.18526814070149e-05
0.00010016501027574
0.000108966627896207
3.72042624215752e-05
0.000122503309173563
7.21011258743018e-05
2.74031600095101e-05
0.000108840621455778
7.36350898036297e-05
8.50755318220932e-05
5.32469828170629e-05
8.32444827771851e-05
4.8232072138406e-05
7.415561829969e-05
3.74794979990506e-05
5.01413475694044e-05
5.85802761371664e-05
4.94810250314184e-05
5.30171333053137e-05
4.00163009031514e-05
6.22266930565798e-05
0.000133834263040641
3.49678804951556e-05
7.72796198133252e-05
6.14640249782478e-05
6.4009538056631e-05
7.62191980653961e-05
8.14586196356177e-05
4.58127149704643e-05
9.24396137396891e-05
4.80719551136552e-05
8.63189790560993e-05
1.22913325414416e-05
3.43706244268429e-05
8.32507343327794e-05
1.11330777016245e-05
3.6762845599242e-05
9.25947699593771e-05
9.9052821731952e-05
8.61273387373637e-05
9.43442160399128e-05
6.42310517063751e-05
7.72452359020312e-06
5.12762820830584e-05
1.9975020447559e-05
7.00645182667271e-05
5.88418966618735e-05
0.000108919139802831
9.46328710217195e-05
6.21682710615777e-05
1.41030890123463e-05
9.7111400758583e-05
5.02268597125233e-05
7.77589002894994e-05
0.000110463141552517
6.54480343789808e-05
6.05269584694583e-05
2.28197058934128e-05
0.000108152038584856
3.27237202284385e-05
4.62415842164962e-05
5.87157239567056e-05
5.69390050950571e-05
6.0169819924022e-05
4.11019391825332e-05
6.9697115530185e-05
7.06139532226694e-05
0.000123310387138607
6.08135327151021e-05
4.15327033122101e-05
2.18417216912949e-05
2.3841511625245e-05
4.07545897171886e-06
7.84354072801727e-05
3.59603307690195e-05
2.79336412282057e-05
6.60310235155564e-05
8.99165445854096e-05
9.4560826734173e-05
0.000124579870146055
7.17538427891153e-05
5.24511361730954e-05
4.85098187390947e-05
0.000116031130276131
5.14129777734703e-05
6.50508855243466e-05
5.90007437075082e-05
3.65814454035056e-05
6.15569789969462e-05
0.000124599998504021
7.45082848165911e-05
1.49988242573917e-05
4.74266542799326e-05
7.14189544384816e-05
0.000116407590771871
4.42538188868197e-05
1.91818917325841e-05
6.91082149880523e-07
4.40640730383792e-05
9.73330146166349e-05
8.47685510583217e-05
9.57874147881239e-05
9.09536149028969e-05
5.05370545944149e-05
5.50153277189719e-05
3.6352181689586e-05
6.13453867895035e-05
8.74738548950163e-05
-1.02612497657127e-05
4.17978993044036e-05
7.19686879815238e-05
8.74695658232554e-05
4.94576449559942e-05
3.35169319930818e-05
7.72714652798176e-05
5.74936243500229e-05
4.162690497838e-05
7.81394272583161e-05
7.85300744484562e-05
1.29011283980667e-05
5.98206584435795e-05
4.48355123818383e-05
2.94744731267602e-05
6.25217162449318e-06
9.14233457239244e-05
4.02642441995786e-05
2.22835162225052e-05
5.27703607750563e-05
3.6546030014408e-05
6.07931300011495e-05
1.35040318283356e-05
-1.96751062744256e-05
2.44530374905653e-05
5.08149523549348e-05
9.54390899812996e-05
4.18453681903994e-05
0.000134732120926864
4.92841550097864e-05
0.000112016381215718
6.76051878809037e-05
3.10566487057385e-05
-1.19615557285546e-05
3.46318450819822e-05
9.90838756896395e-05
5.31833792742575e-05
4.29195707066983e-05
8.31139884398304e-05
6.85296811440629e-05
7.67918835681967e-06
5.31733619948106e-05
-2.36906956196063e-05
4.4235204523968e-05
8.12661903771001e-05
7.73740219116471e-05
0.000112676662621342
1.00264671093105e-05
8.43186367870992e-05
5.35491622070448e-05
2.83305429118274e-06
6.24809823459357e-05
3.23381470679823e-05
9.51457801750855e-06
7.11187677569446e-05
2.06858695733188e-05
8.90475514671111e-05
4.51259804907499e-05
4.48969220907882e-05
1.42825986572313e-05
2.82905273418719e-05
5.43281486318862e-05
2.84227830671267e-05
7.72697632576819e-05
6.95388176353312e-05
5.67941525875621e-05
7.52625323077399e-05
9.71767410008726e-06
3.02191854665401e-05
4.82111763747035e-05
7.49286203859835e-05
5.48411304812807e-05
5.70130958677761e-05
6.73906712249439e-05
7.12977125871977e-05
7.67066713668837e-05
4.53698584249114e-05
9.14606412653721e-05
6.26261145508235e-05
5.24086958877447e-05
6.76267336036179e-05
3.1226822073485e-05
6.48898152985976e-05
4.39291238744979e-05
3.03938142800967e-05
5.8701052396054e-05
0.000135233803987982
4.99137144251477e-05
2.21974688225041e-05
5.14559835119201e-05
2.64272032500804e-05
6.13586516101969e-05
7.67225568666925e-05
4.28085659487829e-05
6.54700165985862e-05
8.13643484556596e-05
1.04765769222365e-05
9.52849636396948e-05
8.57692045630959e-05
5.65813178519772e-05
0.00011578632152117
0.000110277153671959
5.44155745385453e-05
6.70033277145921e-05
0.000119712917475455
7.74164973152641e-06
8.10829292657488e-05
8.03989281497077e-05
4.24134263218401e-05
6.15313379954468e-05
8.07439703452352e-05
-2.18864929526822e-05
0.000121429018884786
8.13759018501803e-05
6.87165222981418e-05
0.000115482452241944
7.06060089654301e-05
7.29648076212731e-05
0.000119366220228786
1.6061358460146e-05
5.92520079400987e-05
2.4510583526783e-05
8.37375286355286e-05
9.58540408634062e-05
8.22289589759855e-05
6.58685071723146e-05
4.0100441447277e-05
9.25324149355931e-05
0.000116194249352481
6.02154981959612e-06
5.11996060896409e-05
1.11635603396051e-05
0.000122507931701446
4.65650670383154e-05
2.66247529611493e-07
5.12209916685201e-05
6.34093985259337e-05
8.1221864662045e-05
9.51153357910185e-05
1.47141312695397e-05
6.97226670738674e-05
5.45594000708703e-07
5.48351702391321e-06
4.68810891887824e-05
6.88554274331492e-05
7.12289273214918e-05
2.29916983390539e-05
8.54616273041635e-05
3.27271702306955e-05
6.60000323916391e-05
1.44367190432836e-05
5.73940232795716e-05
6.15745709777358e-05
3.30313440382162e-05
5.79237935702424e-05
7.47795067178429e-05
4.0784850569376e-05
6.69679953408928e-06
4.05467123310707e-05
2.85004090859348e-05
7.70677249880204e-06
-2.44142378439945e-05
3.49022046918251e-05
3.16453002292247e-05
9.6303572242002e-05
5.89466373245818e-05
4.51254715976949e-05
5.56578702622991e-05
7.95883707997416e-05
2.87768755538091e-05
8.01130916330719e-05
4.80566251046534e-05
4.78164751235206e-05
5.12784964123775e-05
-9.88748157110838e-06
1.36861467212611e-05
5.20088478357658e-05
0.000133896183135766
5.5441363173893e-05
9.19534477543086e-05
4.57652171829039e-05
5.62137642438943e-05
2.07447711776852e-05
2.14025660110675e-05
6.64167869922643e-05
4.9166063988237e-05
4.92008299651114e-05
1.44227639911522e-05
3.07847675724308e-05
1.40514586349343e-05
3.60284319888746e-05
0.000109155702234424
5.32926615312138e-05
5.93110350739574e-05
8.22533954491851e-05
0.000109413905307283
6.04688496315947e-05
5.83819566779872e-05
5.85496687636067e-05
6.3556760166277e-05
3.16200144922076e-05
-4.43746595226505e-05
0.000103982062165533
6.85697783674314e-05
9.52775542309809e-05
-1.92843369422928e-06
7.64743691397434e-05
1.31845503216575e-05
5.49710443533624e-05
7.43523426416419e-05
4.68361333025399e-05
3.5751699257334e-05
6.17466535112995e-05
8.03486072642138e-05
0.000150442397897679
-1.77636119434155e-05
-1.8520927921349e-05
5.26121235831372e-05
0.000112630652676216
8.31051269345993e-05
5.25501011770242e-05
5.01710238469954e-05
9.67249092977045e-06
6.15188171432174e-05
4.13914831907735e-05
4.22510831888966e-05
7.04353497313888e-05
0.000136259474107565
9.54806216503195e-05
5.33306726480232e-05
2.22222209770181e-05
7.67831994375688e-05
1.33715330379334e-05
4.24834197348481e-05
3.82557553967353e-05
3.74072021453517e-05
0.000108367760938394
0.000110155925199443
8.09476279809553e-05
0.000119708961265298
0.000138517284573455
6.79343021949217e-05
5.56634771104946e-05
-3.59908842622323e-05
7.70547492621112e-05
5.54893567489615e-05
3.16218698534264e-05
1.74560015616748e-05
3.86928984162882e-05
1.68747449366877e-05
3.04274041485781e-05
7.28884993073143e-05
7.64935087732892e-05
5.13322769200528e-05
7.42969586880655e-05
2.48762185409996e-05
5.48693799033139e-05
6.61262280108828e-05
6.76441847276614e-05
1.47916356403381e-05
1.82726278919691e-05
0.000109903094017516
5.87007452798847e-05
0.00013343696290161
4.53069529354445e-05
5.49456042630951e-05
3.92162836754389e-05
0.000107227400493252
0.000119575283825947
6.11276488121531e-05
6.4571944164291e-05
2.38300003171215e-05
0.000118956390117097
6.16462895489731e-05
6.89499997407168e-05
-5.22123977275406e-06
9.56272865666742e-05
3.69957988234922e-05
7.47588980349673e-05
8.83394699602969e-05
8.14525601944024e-05
6.00396753979888e-05
7.53208641209046e-05
4.16628859959189e-05
6.53737186332497e-05
0.000102695947626438
4.19903087442474e-05
5.369068208662e-05
-8.125030080451e-06
5.44166326913273e-05
3.69393148646249e-05
6.97433931517813e-05
6.48101334047582e-05
4.0685541105075e-05
2.37262330216343e-05
0.000129766600622888
7.36606618064873e-05
4.61552361688622e-05
3.207654011921e-05
0.000117915297852607
7.73434392026276e-05
8.2145957931384e-05
5.57078085905244e-05
8.97300175007533e-05
7.88873985776458e-05
5.46385768783212e-05
0.000104018901544354
7.68698181100488e-05
6.41259381412949e-05
5.81026361675865e-05
7.78094896533875e-05
7.33711572044555e-05
3.90369573229998e-05
8.68969114369758e-05
0.000151167188864492
0.00010477344491189
2.43065091753763e-05
5.91584022064915e-05
4.37548782262429e-05
7.18371631320836e-05
5.51187567706991e-05
5.87457335450556e-05
4.52790042734327e-05
0.000135398569321856
8.02024131930475e-05
0.000114002353952099
2.40606047265817e-05
5.10920100090483e-05
3.37712608508438e-05
3.32459415689036e-05
5.87667663912881e-05
3.86305935013396e-05
3.09201084964166e-05
3.65741532412707e-05
5.34229430581094e-05
4.0286618200781e-05
7.01841619886987e-05
6.80564537472051e-05
8.95942183424874e-05
7.06694535002638e-05
9.40282969934213e-05
7.04516103847584e-05
3.89298548983578e-05
4.94395449329951e-05
7.82832004503252e-05
3.29368071908515e-05
8.53245233718105e-05
2.46455814357495e-05
1.76366566908296e-05
1.59091809071592e-05
9.4558481325402e-05
0.000101776258946908
3.79930707784272e-05
3.39943998863563e-05
6.46674723874804e-05
7.39891155716355e-05
3.88146824113806e-05
5.03590182890342e-05
1.97807229888976e-05
0.000110578449521499
4.31097567410041e-05
5.28540728752018e-05
9.48767681736279e-06
-1.19176612642147e-05
9.86190230017474e-05
0.000123158167098421
6.16195871191498e-05
3.70702144562442e-05
7.96631575421934e-05
0.000133643141641133
0.000118008419683451
9.10054957369207e-05
8.39633268668444e-05
4.24867784724573e-05
9.77355062951415e-05
0.000111911291173623
6.38953209379248e-05
6.36117036694732e-05
7.26057149820683e-05
7.23158089295214e-05
5.19571316403985e-05
5.33533322971846e-05
3.75495218220298e-05
9.28474655520997e-05
3.81536780533745e-05
2.55051498027328e-05
5.67157071415615e-05
6.79662976522901e-05
6.68269856118681e-06
4.30278482274101e-05
5.3823207189034e-05
5.15707296409843e-05
2.18732790548618e-05
6.79899174068381e-05
4.63656118282797e-05
9.04726321456006e-06
7.51935894206951e-05
3.07964213965404e-05
4.890943364634e-05
4.1214550167826e-05
7.80308229899875e-05
5.61863414731223e-05
2.52827467374087e-05
3.96427982120025e-05
9.38091668032086e-05
3.64898350673184e-05
7.41199628860845e-05
8.55395621546295e-05
5.19297100943916e-05
8.74498329266911e-05
6.12734493016272e-06
0.000118435078099442
9.73157580570793e-05
4.90552767751579e-05
1.43263615548241e-05
5.89227280792684e-05
3.89876057510884e-05
6.25955714703172e-05
0.000100123284104783
0.000103394205519184
3.61389277119889e-05
6.86231505653968e-05
7.9832210759698e-05
7.93580210120654e-05
6.35691217461104e-05
4.13594319540087e-05
1.90328420306533e-05
9.28231657005268e-05
2.49117530231411e-05
5.78488118635228e-05
0.000115824207040834
0.000101876553501196
-2.34499033966449e-05
4.48817825181708e-06
5.31776849824423e-05
7.10259500764128e-05
-3.15729282557811e-05
8.87803830576176e-05
7.87695974590332e-05
7.26382907897881e-05
6.3615967833303e-05
3.32143901249242e-05
2.67806222933223e-05
3.24497741922655e-05
9.51254600900007e-05
5.03653535445932e-05
2.60453443607925e-05
9.00320201193465e-05
7.15935924295471e-05
6.09241156031198e-05
4.28222033699934e-05
0.00011018799501992
6.03396622470471e-05
6.09333446050147e-05
8.0193655634865e-05
7.48630036352183e-05
0.000113585416454897
9.2860966366373e-05
6.26368475930039e-05
1.99329889138592e-05
8.7165570857349e-05
5.19693822999502e-05
5.31866695448903e-05
0.00011409842884376
6.22117977542853e-05
3.49358495945854e-05
7.50948925496576e-05
8.20575111402291e-05
3.37970748760135e-05
-4.35603020796345e-05
0.00011847998379135
7.58444174128681e-05
0.000105148204874617
5.96763978628412e-05
8.50018602129806e-05
0.000109773189899903
6.66457289022712e-05
8.47002297625586e-05
0.000107068465633327
6.34169751053481e-05
7.9858806138827e-05
4.07755128983561e-05
9.36885174739734e-05
6.14350930296733e-05
3.00492735810246e-05
4.2290255471741e-05
2.28706119891922e-05
0.000108440300086458
0.000128582066649766
6.24116442201332e-05
1.0948249502859e-05
7.47401124534625e-05
6.99887127192298e-05
4.73987545477713e-05
4.90159501755056e-05
4.10265297914083e-05
0.000116097060440084
7.46270368615697e-05
0.000117732590807024
7.71544775679181e-05
9.27309959772972e-05
3.59497707945697e-05
1.12277563498517e-06
9.43044478917917e-05
1.91680316570468e-05
0.000134944973398648
4.46557894216009e-05
9.5390443891843e-05
4.22972206755584e-05
6.85876863900781e-05
0.000115886713918475
8.52804386973392e-05
6.92986813747651e-05
4.20127536881033e-05
5.75251211227086e-05
7.79613484114225e-05
7.31504945605692e-05
5.92776303826415e-05
3.63517361754203e-05
1.16501656023738e-05
7.27483140278161e-05
-2.91360154008319e-05
6.84516079078866e-05
5.67150783072659e-05
1.32290508888325e-05
5.41935020445465e-06
2.98149124710056e-05
7.34847313622169e-05
7.2104339786675e-05
7.44588289668234e-05
6.6143015991052e-05
-1.82418043776153e-05
4.17523869527905e-05
9.7293706410371e-06
4.69679073864157e-05
9.07992089368154e-05
-2.34898367476769e-05
6.65360765058301e-05
3.83495940908692e-05
4.51847547515252e-05
3.49072071553295e-05
4.80393445849623e-05
7.53529926168434e-05
-9.54964561106525e-06
4.36195957511715e-05
3.36908302558621e-05
6.91084913583363e-05
1.1292957313824e-07
0.000113594513281441
7.0489170686109e-05
8.65810392374695e-05
0.000100867979188029
0.000125039270969733
9.84871286604384e-05
2.61916946620837e-05
0.000111749598076166
0.000125567949602123
3.94531808915135e-05
4.10545990315833e-05
7.70008396733712e-05
2.77628637338853e-05
0.000105606841120445
6.54230714118824e-05
2.50942420889039e-05
1.39578036702713e-05
0.000108755292173665
-2.90542133829182e-05
3.79278388358669e-05
5.90712596261095e-05
3.76090266990955e-05
7.11688575935946e-05
2.74180256964157e-05
2.64722290162836e-05
3.97960962724754e-05
0.000122509461003457
2.57168401585319e-05
4.85303678935584e-05
4.76536250273949e-05
4.90498793095024e-05
-4.26383536604101e-05
4.45084181380373e-05
0.000125438135993249
1.52668708765916e-05
4.77817892111851e-05
4.71754761574631e-05
5.94468447849546e-05
3.10916163287672e-05
2.14312434888807e-05
5.49132038395241e-05
5.09532080469366e-05
7.5034929306001e-05
6.60250028785469e-05
-8.34685342632002e-06
0.000112050820102959
1.21744600463422e-05
8.9366690418927e-05
7.94642624884278e-05
7.93157031812359e-05
5.56924126122268e-05
4.67442023087486e-05
0.000125119473551558
7.26496725834577e-05
9.56984304023503e-05
9.87412873181975e-05
4.62942104996617e-05
-3.40993401694722e-06
6.53236758160488e-05
9.12511595072695e-05
3.9266046967253e-05
0.000103063430217709
3.82915035346856e-05
0.000102456424301531
7.12690437930229e-06
9.85770875683176e-05
1.28293088061468e-05
5.85982249632353e-05
2.39513833404916e-05
8.56821106627742e-05
9.82111540967446e-05
7.50194435576422e-05
3.26410402882435e-05
7.39596326401681e-05
4.37943115494283e-05
6.99949612361465e-05
5.55135177336264e-05
8.10606569518948e-06
5.24108173679361e-05
9.01287994003567e-05
3.4641451399329e-05
5.99155622357571e-05
2.60084656220726e-05
4.95609199471571e-05
8.44842254364119e-06
6.09879438406935e-05
7.99262045647725e-06
9.22441163118909e-05
6.68143057385464e-05
5.05794757545293e-05
7.25664577898966e-05
3.74764702613665e-05
0.00012075132065618
2.35175840534855e-05
9.94207534649549e-06
7.70516595888606e-05
4.86587384185607e-05
6.90547152409585e-05
6.24188982347967e-05
8.89765704444817e-05
0.000123222711261039
-1.02514671664029e-05
5.40817638785731e-05
9.67126690074016e-05
2.58708029930676e-05
8.30724224165855e-05
0.000114114190923241
8.65198931040275e-05
6.7701953980918e-05
1.47977710871023e-05
6.4786404888284e-05
6.88735048298795e-05
2.49896343734878e-05
7.20255107206627e-05
0.00011668332240457
3.90940735957494e-05
5.27083654571148e-05
2.2389853543541e-05
7.85797838499381e-05
5.02966379059154e-05
9.34670561450209e-05
5.76970530151311e-05
1.65091121234957e-05
6.45020014231856e-05
-2.91125586122917e-06
0.000133648827854869
2.30025971275629e-05
1.87065232031965e-05
3.86772807831946e-05
9.38695286955198e-05
4.20885145179251e-05
5.02171072050043e-05
1.62688862634553e-05
1.48574395416188e-05
0.000115887098375577
3.4668117356679e-05
3.09902406123196e-05
9.08852485551803e-05
4.54151681581686e-05
3.5762313839851e-05
1.98092006064622e-06
1.98777120272606e-05
5.75010190666442e-05
3.12915007690064e-05
6.56007810519669e-05
2.27439058633896e-05
6.58041327102084e-05
0.000121404776217994
5.29839915823332e-05
3.27977619632206e-05
5.78664900092049e-05
5.60479991561382e-05
7.9629995000119e-05
6.10854444409023e-05
5.74076970756537e-05
7.38628141345608e-05
2.26833607915809e-05
0.000102363428895023
-1.34338959087913e-05
2.25072862396672e-05
2.19120351028156e-05
-1.11536232434835e-05
1.11104148049088e-05
8.81076853925459e-05
7.01030089959818e-05
7.03355488260649e-05
7.7781046723758e-05
9.43400184508604e-05
5.22972746453517e-05
8.41756700580438e-05
6.49959507698443e-05
4.77305809216283e-05
2.02564682246609e-05
3.96598404808746e-05
3.84592506370427e-05
2.79033439594415e-05
0.000107025629157789
4.66880770995396e-05
4.04541802590931e-05
4.65184838440825e-05
4.3810489659861e-05
4.88444720422035e-05
4.66827768177425e-05
5.83595779379888e-05
6.55025817340663e-05
0.000105481206734992
0.000104040271008112
3.96208935471681e-05
4.43616580560033e-05
