# Supplementary material for: Research on computational propagation and identification of mine microseismic signals based on deep learning
Source: PLoS One. 2025 Oct 22;20(10):e0334641. doi: 10.1371/journal.pone.0334641 (PMC12543183; doi:10.1371/journal.pone.0334641)
Supplement: S5 Data — (ZIP) [file pone.0334641.s005.zip › 000100800001647.xlsx_0.txt_24.txt.txt]

5.58595088549923e-05
7.34603424387425e-05
1.93308730193741e-05
9.21539999348362e-05
6.87452443827958e-05
8.84982292358605e-05
4.34816716545579e-05
6.21354242338852e-05
2.13956837713039e-05
2.40475515394461e-05
8.87479609813578e-05
7.87059408336298e-05
0.000102596509325135
0.000123787687257948
6.96939713997581e-05
6.55493596881507e-05
3.50310449070987e-05
4.49585823058873e-05
9.07424293314967e-05
6.29943598037724e-05
2.5475908854934e-05
2.82251185435146e-05
5.8743304675066e-05
0.000105822591979817
5.44608458493629e-06
9.43384781870402e-05
5.06480207895928e-05
-1.66777284165937e-05
3.57338825741933e-05
6.89411430371259e-05
1.34076176304745e-05
9.33073317090175e-05
3.4631247102845e-05
5.50531264541798e-05
2.10413218100341e-05
-1.70610363208706e-05
4.00063204042367e-05
3.37451235868055e-05
-1.64649457860992e-07
3.87245612669413e-05
3.91704503212809e-05
2.52057274960052e-05
4.21765686869654e-05
9.49427607313532e-05
9.64639683159866e-05
7.60868333947456e-05
4.6582469382648e-06
3.25071350265314e-05
8.26231684589396e-05
1.67705669586425e-05
9.26350809666635e-06
1.8983660240237e-05
5.75712988735572e-05
0.00010512009437855
8.48916698695939e-05
6.85129528931713e-05
5.19761604553278e-05
4.34294541374301e-05
8.59667128452863e-05
9.12374774716361e-05
4.60956719904538e-05
8.87500529843288e-05
7.51963925840336e-05
4.77166932404897e-05
7.32500832877108e-05
1.75605140785409e-05
3.34804645792822e-05
8.32898747820019e-05
8.36002128006897e-05
5.32900298916729e-05
7.33692871815183e-05
5.56620387922346e-05
2.6090913961837e-05
4.37998125673928e-05
4.03596865721614e-05
7.67915575606928e-05
4.77137062376332e-05
6.08120470550255e-05
9.77051777950501e-05
1.53635165178507e-05
8.20437205706675e-05
7.83683143233074e-05
0.000105504324878561
8.96799893429016e-05
3.37695919255633e-05
7.50560300831394e-05
4.07110666627003e-05
4.81658298233595e-05
1.05185475712108e-05
4.29880566427328e-05
8.69433242488021e-05
8.67920159041416e-05
3.28125472807049e-05
3.35496102130182e-05
6.25788706245671e-05
4.38634615944609e-05
-5.5866679048131e-05
7.6491545802557e-05
6.85259787154013e-05
2.80705494199672e-05
3.28981032961541e-05
6.00557598743438e-05
4.21162571499739e-05
7.02017750915454e-05
4.39519321229765e-05
9.14425424273378e-05
5.90036016932768e-05
4.6636677169698e-05
5.00520733451732e-05
-1.24826817834147e-05
2.88862802357918e-05
5.59991773718922e-05
3.75414546607553e-05
3.75461667849979e-05
0.000112675361121584
3.03597927051559e-05
8.82684508849078e-05
7.2439563215975e-05
3.02028896968543e-05
2.8276681436916e-05
3.89879884278943e-05
6.93246105187909e-05
4.07159769273714e-05
2.58325740105803e-05
9.30782309285338e-06
5.45730568049014e-05
7.67019024332749e-05
5.24764498547774e-05
6.81958308451757e-05
1.63030849930896e-05
8.38315672429207e-05
-8.12628316441202e-06
4.09715379953198e-05
2.84005225108539e-05
8.63691041621042e-05
0.000108020715020487
7.56239398991816e-05
5.77861957631509e-05
3.89634869983293e-05
0.000106499450664968
0.000104585886973189
7.72720258057133e-05
2.28541770469385e-05
2.73249714929601e-05
6.77524958514577e-05
4.18368247174646e-05
0.000116190036084377
2.39379211830826e-05
7.77458912509416e-05
8.70903669076564e-05
9.91042837730981e-05
8.10005335634952e-05
1.43556018286665e-05
7.62795005814042e-05
9.28600379859406e-05
0.000114639322567656
4.04883626906214e-05
0.000117650333124288
5.47697530020966e-05
6.95675479787411e-05
9.09338018411129e-05
6.56570890642731e-05
5.74806723918238e-05
8.56294609176733e-05
4.22544150208135e-05
6.03646904973398e-05
2.21797216041724e-05
9.1489556992919e-05
9.800724027328e-05
8.05521230384069e-05
-4.43168106686018e-06
6.1587277941473e-05
5.29955926922468e-05
7.99434804645551e-05
2.99044586159848e-05
5.04520388879187e-05
9.14411753579299e-06
5.86082973882893e-05
3.62399853709474e-05
5.61820626175128e-05
3.78671533893627e-05
5.60982641279184e-05
-5.32149359927199e-06
7.04696137799521e-05
2.67317587950315e-05
0.000105341761525748
8.15915910718304e-05
4.23960650114472e-05
4.69772699742927e-05
4.48130238736758e-05
7.99787674300186e-05
6.75412466822982e-05
4.60004467766402e-05
5.18435494896614e-05
8.41938669401347e-05
7.32174396476482e-05
2.43564103756525e-05
2.843779808244e-05
7.83150928819468e-05
5.15791773004758e-05
-8.38815501255521e-06
0.000123195907729833
4.52280456218814e-05
5.25441214899798e-05
8.09967881886947e-05
2.60943459290569e-05
8.35024583738277e-05
1.47738515171612e-05
7.80512649059453e-05
4.32165393674423e-05
5.71374908254138e-05
0.000126215133536863
0.000107942061627478
0.000123614855702433
6.72107004072642e-05
3.81089012507121e-05
9.32383164714489e-05
4.06770772784078e-06
8.8978426479632e-05
9.62019727327719e-05
5.9635262120103e-05
3.36609969662396e-05
7.58705841577265e-05
9.28419563295806e-06
4.47425430343565e-05
7.60303432932638e-05
1.91418473146113e-05
5.4908734563039e-05
6.96337652854806e-05
9.01586821743173e-05
6.19460615767984e-05
3.34186688570258e-05
8.45777124947301e-05
8.01446787600183e-05
6.65130545934625e-07
2.59333219992919e-05
0.000130903257474507
7.14165043243762e-06
3.78587250844034e-05
6.27224883039283e-05
7.15230856964873e-05
5.01200926150925e-05
9.71108288636554e-05
8.86992962161234e-05
0.000116884696810172
5.42208419644768e-05
5.07423453927262e-05
0.000102285874939052
2.70212586067434e-05
0.000137744312129686
0.000105896398044803
0.000138672975301356
3.19441003493292e-05
4.53572263035492e-05
3.58808134475571e-05
7.76167087564617e-05
6.2946695152456e-05
6.61704411978344e-05
6.14913580515278e-05
2.54921607932449e-05
4.99547349629083e-05
9.14062179023388e-05
7.38792820009585e-05
3.20282566511052e-05
-6.83901007007947e-06
6.30146294429902e-05
0.00010450073655123
6.21181634404801e-05
5.9954203460716e-05
8.46099422346875e-05
0.000110324802966526
4.23825986805544e-05
6.26363143001661e-05
5.14075286156744e-05
8.35847410523564e-05
7.16234837845299e-05
5.23021762127821e-06
3.92184731376135e-05
3.45537491617339e-05
9.56376826259362e-05
4.96753356704756e-05
2.29901151311977e-05
5.88667674986579e-05
3.78473077435626e-05
7.1405265127661e-05
5.16053820473757e-05
5.78453457360362e-05
2.34901886110012e-05
2.76356500645072e-05
0.000105665242836674
8.62704205580202e-05
0.000108355428185528
1.19780396869689e-05
0.000121074769252839
8.8376979101041e-05
4.58634258019371e-05
2.18652016527369e-05
5.60801665062539e-05
0.000116780895976666
6.95343823630148e-05
9.32375644471738e-05
0.000109232411386742
5.06318250792046e-05
5.15984287604859e-05
2.1453234225212e-05
6.7214815916716e-05
9.24938768625415e-05
6.72140569596882e-05
8.87572984216103e-05
5.20806277563839e-05
6.88237257428495e-05
8.70473829419453e-05
8.44682229881271e-05
3.22638642670523e-05
9.55262242863315e-05
5.85740727499206e-05
0.000107427433321673
0.000119676135786687
2.61713987059178e-05
4.83541637336216e-05
-8.91046383925509e-06
5.7939550104459e-05
7.98960481625571e-05
9.00495421784688e-05
3.61934910644791e-05
2.52255054361798e-05
3.42908098156262e-05
-1.53009402732719e-05
8.10949115131e-05
0.000129320940706178
2.32766816174354e-05
5.15016383803183e-05
9.60699963844091e-05
9.43496300151844e-05
7.04749058826619e-05
4.84406632723126e-05
5.30802106184066e-05
7.34863819672126e-05
6.22738934253614e-05
7.94392094582199e-05
4.47080115166281e-05
8.94054696046277e-05
6.92472700783168e-05
5.48465343389694e-05
5.77635693768858e-05
2.38607164440498e-05
1.75307376925525e-05
0.000105556284309113
5.85649283744422e-05
4.8322245195073e-05
1.20637919245152e-05
0.000107940242216071
0.000101773691168839
0.000107822157579307
8.42666752494196e-05
2.37611551354997e-05
4.57429571071778e-05
4.10530534350733e-05
9.1650129800656e-05
4.75317516803379e-05
7.40904912823748e-05
5.73927748007861e-05
5.25715469779857e-05
5.70059006846258e-05
0.000128666496679336
5.51160058214576e-05
9.65649631785519e-05
7.41562180241961e-05
7.0628932625179e-05
2.85305750947689e-05
5.85806248268919e-05
4.12980859999004e-05
0.00011863317922505
4.66232670195292e-05
7.06120841626469e-05
8.169397601368e-05
7.88824028768475e-05
6.05429922135785e-05
0.000108974340127134
2.56300763097993e-05
5.19663896841435e-05
3.97847374936756e-05
6.17032035278077e-05
6.33176437888518e-05
4.96745235951613e-05
2.70701525622012e-05
8.23978117948484e-05
1.74374295563576e-05
-1.02323105026092e-05
9.47064380337196e-05
8.71918619085599e-05
8.63575817348631e-05
6.6081444592001e-05
2.84490064244101e-06
0.000101829799950884
5.64220997831409e-05
6.26384118912079e-05
-7.70022843648445e-06
1.58262589156636e-05
5.80236463580487e-05
7.51640575473548e-05
5.50753047687188e-05
8.65099784823117e-05
5.60044193706484e-05
8.16172348814502e-05
3.65787630458052e-05
2.03439475562812e-05
1.43292179719594e-05
6.45655530006241e-05
5.19677057355437e-05
6.50952780921007e-05
6.57080949774807e-05
5.97228918148241e-05
0.000108161309804602
5.71040696143584e-05
-5.52189248593982e-06
2.14931437941484e-05
6.22284711325142e-05
0.000112263195080443
6.09207280375633e-05
0.000100426543882002
6.60477336194308e-05
0.000103761089101599
9.71480431205461e-05
4.96693837054744e-05
7.05850227445182e-05
3.38814763401149e-05
9.57737011484199e-05
7.63620826369994e-05
7.55103674209292e-05
0.000116955088144149
0.000149680857655058
-1.46181627220055e-05
4.9764747804401e-05
0.000100377944250618
7.56114122480761e-05
0.00010464745946065
4.40985868756627e-05
7.69548674741876e-05
6.47545340343705e-05
7.35697763345724e-05
3.78609895121906e-05
7.69764669900685e-05
7.71407334612593e-05
9.78257144471461e-05
7.90146017971817e-05
0.000109325185077744
7.39395392397646e-05
0.000100168862573805
3.1014098252749e-05
0.000108337763418255
4.12509041035429e-05
5.37252413653679e-05
8.200841345681e-05
2.81050486532945e-05
5.5048627163851e-05
8.31709353096821e-05
8.58118526128241e-05
6.04001604111791e-05
8.96142465479955e-05
3.81330419491933e-05
0.000110513617122992
6.71585983812983e-05
4.54169845493558e-05
6.028112054621e-05
0.000101282301934806
-2.07959189478878e-05
3.72890047558806e-05
6.51190272451156e-05
1.42069989116833e-05
7.495774769092e-05
6.76794770209033e-05
1.94227419064924e-05
4.27819918612831e-05
8.80253438986173e-05
8.99079686738798e-05
4.0236747160805e-05
7.71183038651676e-05
0.000103775038976598
4.09250590239767e-05
5.02733491294921e-05
7.32472597569488e-05
-2.06552141313244e-05
7.07933811935132e-05
3.38304256439679e-05
4.76233172548371e-05
3.41793681778486e-05
6.72008766850285e-05
5.86655040783291e-05
5.12536023590127e-05
8.01664675862886e-05
6.26488641408967e-05
-1.28044797154948e-05
4.59396037463416e-05
2.61417388658546e-05
4.68246409726771e-05
1.79778672809496e-05
7.17816856823998e-05
2.53980382119719e-05
2.92983047592485e-05
6.99188619482351e-05
0.00011363640836046
4.13705477120905e-05
-7.08428167734233e-06
0.000134464326544419
2.02347231925458e-05
3.93098098323713e-05
3.90217232570837e-05
8.88430671884422e-05
8.38796903520248e-05
8.95168443741574e-05
9.36127101856106e-05
1.16297615031239e-05
5.46559225435492e-05
3.7773224404183e-05
6.62591931026366e-05
6.51755143848454e-05
3.03664230364669e-05
3.3431087092234e-05
5.06695807189922e-05
7.45634796889427e-05
6.90867502423977e-05
5.9480398816131e-05
8.18992654206734e-05
6.21697168278882e-05
3.33382983153344e-05
4.07581268256781e-05
-5.93767219205428e-06
7.93101000301133e-05
5.65438645373712e-05
-5.14212764557185e-06
7.45917730810455e-05
5.6191821911578e-05
7.32611858871895e-05
0.000104863557810487
7.41230812287448e-05
4.40374009805122e-06
8.3844082770732e-05
5.99578547375778e-05
3.81845560701606e-05
2.12050589086804e-05
8.76930682676779e-05
6.12443613959291e-05
6.82820450244524e-05
2.79873339691144e-05
3.8193899602323e-05
8.36383531906127e-05
4.01252948318482e-05
6.0592656025319e-08
5.60232710176129e-05
4.72279528984382e-05
-2.33576134315655e-06
0.000112438057672046
0.000125425050947619
2.36400911986961e-05
6.69129762305845e-05
1.57769953579393e-05
3.80187812771844e-05
8.51883538476941e-05
7.37061424825558e-05
9.41016267875226e-05
8.39872711923214e-05
7.55071689529355e-05
1.48282511450011e-05
8.14477377502761e-05
3.64177085308252e-05
6.16552708509004e-05
0.000101760840298049
3.81761993425669e-05
3.81419290672796e-05
6.53564062602131e-05
9.33285246020856e-05
9.32623361664019e-05
9.56303259793516e-05
1.86654379918336e-05
1.88722073683932e-05
5.84263796847118e-05
0.000108970505430881
2.66015420956938e-05
8.63267989288185e-05
6.62185551635315e-05
7.79982469232288e-05
1.5826688291999e-05
0.000115635969268065
7.13253955149735e-05
7.52560995778277e-05
7.47963988511777e-05
4.69712373785288e-05
0.000122527414464351
0.000107650405176632
1.35908366172021e-05
2.10809098544749e-05
0.000105895943623841
5.23228574248115e-05
7.98693977177177e-05
4.21895845844919e-05
6.44326636825439e-05
7.23586919893458e-05
5.36943087119516e-08
5.81093340225215e-05
8.77128377343314e-05
2.99354856228785e-05
4.10703965513193e-05
8.12708734037749e-05
6.23517679391046e-05
7.08148079805333e-06
0.00011031099562503
8.68231216824942e-05
3.98464324384237e-05
4.54944669602731e-05
8.26652936869718e-05
5.82278430234362e-06
8.33941479155264e-05
-1.11789345278481e-05
4.76566797637462e-05
8.60987558371108e-05
0.000104966978208879
3.73557517535357e-05
0.000106203093214629
-2.94829273909244e-05
4.54290924807624e-05
5.38761965810255e-05
9.37165102251999e-05
3.07034828074124e-05
1.77783245494064e-05
9.64845866139387e-05
0.000107252592177923
5.28580697517542e-05
9.07595627411541e-05
6.12235006374354e-06
0.000105799204578319
8.10544239812986e-05
8.36408516624843e-05
4.90861230778367e-05
0.000124826332959484
4.96216799802234e-06
8.60815291043708e-05
4.50709990903217e-05
5.52269992640349e-05
5.49428748009122e-05
7.96446763150436e-05
0.000111418096940139
2.9687885761357e-05
6.00490138080999e-05
3.79450632849263e-05
4.0718365151852e-05
8.05851070916462e-05
7.2189532350489e-05
0.000104519205087342
0.00011608470307501
7.87047939144738e-05
8.01533169744401e-05
-2.06738817967976e-06
4.5021101850287e-05
5.12981943085999e-05
5.29178271902192e-05
3.58291373141907e-05
0.000127534864321215
4.11303250169143e-05
2.30070648898235e-06
6.12687814871116e-05
2.58920825958401e-05
9.06681615373627e-06
0.000139838965545773
6.10350237372519e-05
6.41447500471976e-05
7.72717886917859e-05
9.54596403388217e-05
9.54725347816737e-05
1.88215916077068e-05
3.38852578486961e-05
3.0248762034228e-05
7.30988220491864e-05
5.30125535786963e-05
6.00814211006867e-05
1.65102709776734e-05
5.81875901285631e-05
4.13834592273017e-05
8.27963997065457e-05
8.18926001861687e-05
9.29364678807786e-05
1.79105764565402e-05
5.87586646694912e-05
8.43420963150255e-06
6.47622893357382e-05
0.000112563408131606
1.47062819628067e-05
4.37225841749704e-05
3.89361781932169e-05
9.29637295391439e-05
5.17741756626171e-05
7.74169084798568e-05
-1.00528519662183e-06
2.46348379062239e-05
2.11520470518515e-05
8.01498823651053e-05
7.52678135873123e-05
0.000106954894214812
0.000135455609763243
5.96244138610854e-05
5.62875139671064e-05
9.68860348653745e-05
8.13324145238791e-05
2.36308751437136e-05
5.90346833864909e-05
6.80846110572291e-05
1.15163847030006e-05
4.86429745190824e-05
9.55896954300881e-05
1.38351692471361e-05
4.8921997901776e-06
-1.12448800955009e-05
2.39245599071646e-05
7.24826992299117e-06
3.42255516340968e-05
1.91646780534252e-05
4.5491593882501e-05
6.96094391213015e-05
2.21239427134704e-05
0.000111083191724796
9.22986197584315e-05
3.00946959162758e-05
5.52726080552451e-05
8.95362985023383e-05
9.38836538425973e-05
7.69044592698547e-05
8.79036135499453e-05
8.11492530452382e-05
7.0169457554576e-05
3.03929674269723e-05
5.88801241354107e-05
5.03164118835643e-05
5.11194668067627e-05
8.84102774241484e-05
3.76432177144528e-05
3.2976247859765e-05
8.48906012936723e-05
3.23157203747322e-05
5.30607640987119e-05
6.08514416894295e-05
6.33615890779184e-05
6.60872789062689e-05
2.32939635680747e-05
6.53423464141195e-05
7.56294334559366e-05
2.5454625398329e-05
0.000119835171038177
4.65652801867541e-05
3.21390312313579e-05
5.99722845960344e-05
4.61585217450812e-05
5.4100642418991e-05
4.4411843088888e-05
5.21204605057999e-05
3.77966686684218e-05
8.83693771530027e-05
6.71797964593039e-05
2.05222067162571e-05
-9.75059176901552e-06
5.66414392983489e-05
6.53538837319854e-05
7.27760482291487e-05
4.41401461390088e-05
9.50125671461789e-05
4.24438614155306e-05
4.01419664612323e-05
5.63836994502915e-05
6.14980294701584e-05
4.43528448373714e-05
3.42504807644708e-05
4.82873252403384e-05
9.95068415287482e-05
1.16868937381822e-05
7.673636212227e-05
5.39884996632051e-05
7.48670742165954e-05
8.42773544785061e-05
8.72873984682756e-05
-1.69594248599766e-05
9.90866751568047e-05
3.97523720980669e-05
5.67412761298701e-05
8.14496256489061e-05
3.36873618374463e-05
7.1719114643202e-05
0.000112188299886067
8.42063257164772e-05
5.15088697219804e-05
4.61939105960856e-06
4.68899256728321e-05
7.23643821812037e-05
0.000104399769129118
3.35958899554629e-05
6.03741870986513e-05
4.26617793915837e-05
7.63698938084788e-05
5.92120466093319e-05
9.64995386371738e-05
6.81780393925053e-05
7.79399966143329e-05
0.000114061535686713
7.83636837643797e-05
3.82669143492143e-05
3.15230852026278e-05
5.48047302355493e-05
3.31202884030527e-05
2.68403054511826e-05
7.70253681977291e-05
1.04186140703148e-05
6.7476407585864e-05
3.08364174355212e-05
2.14254450801448e-05
2.87002509288397e-05
9.59718800355292e-05
6.138301492623e-05
5.07080013823364e-05
8.6777761791859e-05
7.77895433275513e-05
1.07949534654312e-05
4.25160742212627e-05
5.69403988524578e-05
2.99597231615142e-05
3.69284839260983e-05
5.11099966355165e-05
-6.54843897141055e-06
7.12867025404983e-05
6.05896126884698e-05
0.000125152649733527
8.1005027576425e-05
8.14145142811465e-05
3.08729460827553e-06
0.000106374416769375
0.000119519601558446
1.56588792337843e-05
5.55586549105187e-06
5.95730059105486e-05
7.29931853325318e-05
9.02493465151492e-05
4.08843923725055e-05
6.34266264834067e-05
2.22713610982879e-05
9.27933305267264e-05
7.28979990507213e-05
1.4089803781374e-05
0.000112585158967133
6.40529831167556e-05
7.24673547651526e-05
-3.12894263581615e-05
4.5388820305419e-05
7.57721982263137e-05
0.000110570400455464
2.01058441034915e-05
8.31824498986392e-05
6.97322167376266e-05
3.56906041153811e-06
0.000113803857192152
3.84454012776567e-05
6.14627583337483e-05
5.17290723504772e-05
4.49463516843128e-05
4.74191406118666e-05
5.62027771802471e-05
7.23909034808011e-05
6.19932085876024e-05
2.90084792059658e-05
3.69436071665853e-05
7.9173074105484e-05
4.83387610116491e-05
0.00011844644202477
5.39163925660784e-05
7.99604949265634e-05
7.27870948972208e-05
0.00010286585563605
2.41435206357754e-05
4.79423403572504e-05
5.574403233049e-05
6.21030278328386e-05
4.75660374861126e-05
7.82097063437921e-05
5.90994407994521e-05
0.000121999685566526
0.000121696767993062
6.34318084484724e-05
1.13043987222353e-05
7.63078976862092e-05
-2.05380160768066e-05
3.88559742205545e-05
8.95874711646334e-05
4.60894974037326e-05
0.000115906166192545
0.000106580039462204
3.82173596810227e-05
8.49227213939943e-05
5.70836730390661e-05
2.98227287938143e-05
7.75200554277064e-05
8.96716748720242e-05
4.66606439937298e-05
6.5952002029777e-05
3.39903655093144e-05
4.00947569225591e-05
4.33683293493115e-05
5.02291928835142e-05
6.6681272567854e-05
1.25538910468324e-06
7.59631380066178e-05
1.59400335351038e-05
7.20463169962634e-05
8.42695758899625e-05
8.20838423252538e-05
0.000101707564414539
7.1788156122732e-05
7.0803751639377e-05
7.1451989939059e-05
-2.53531865436764e-05
0.000101538626618444
5.07254403516954e-05
6.85492170647959e-05
4.35974220640807e-05
9.67649648599868e-05
2.26091130304513e-05
1.79401535984433e-05
9.45793688147088e-05
6.89815356927011e-05
4.97462469861617e-05
5.06269262246577e-05
8.09524436509306e-05
4.50814219351242e-05
7.79963784900529e-05
4.78057262630722e-05
7.2126051596989e-05
0.000116344777878247
2.21518813327063e-05
7.1656215506561e-05
4.44112493411054e-05
2.78921383667288e-05
6.2842770364836e-05
6.91276506452905e-05
7.57580487751121e-05
6.63327590900732e-05
5.44677202104878e-05
1.52263636870947e-05
4.99141039513826e-05
3.30407193729746e-05
4.08418137771061e-06
6.2989876772574e-05
8.5789600136888e-05
2.85361532811801e-05
6.62639650420221e-05
4.37813365576499e-05
9.41313777551872e-05
5.19541384686073e-05
0.00010246524051237
5.55148957634041e-05
1.33673425478478e-05
7.95146284237372e-05
8.76319959569789e-05
4.50405733049189e-05
0.000105876442467348
1.97920885432004e-05
9.45441350994233e-05
6.50380366061243e-05
4.06969112789434e-05
9.32234040200528e-05
-4.20037792719092e-06
8.73995713103379e-05
3.61848458407835e-06
5.80686995791765e-05
2.44815229558351e-05
2.40235549176785e-05
6.50350222416649e-05
-1.87705761146479e-05
6.68149400997648e-05
6.92776419415489e-05
5.54548878247391e-05
0.000125834064084832
5.05527073494811e-05
3.30511583069726e-05
-2.43735480361866e-05
2.70414313913151e-05
8.07238730955693e-05
8.00173032126623e-05
8.36433834917619e-05
6.43706728421956e-05
7.5333461921259e-05
6.11672880342048e-05
7.37977662254203e-05
8.08382849492637e-05
4.27074185116967e-05
9.46045349930462e-05
0.000104292101813099
7.86281890635695e-05
5.37160386774467e-05
6.6722685657009e-05
9.53696946764818e-05
5.9931611388417e-05
5.93297472725656e-05
4.65346044528426e-05
7.99545667713718e-05
6.47492862449353e-05
2.88744205945902e-05
6.86189246737194e-05
2.98579264555662e-05
6.76330592267656e-05
2.75931940945524e-05
-2.81505189220265e-05
6.22041432596088e-05
6.73962106132258e-05
4.13950420520742e-05
0.000114535714991657
5.63146313049082e-05
8.68583990767629e-05
0.000100070349971766
1.51076630275545e-05
4.49348808726798e-05
0.000102989741476817
1.45253758083162e-05
9.88366550840521e-05
-6.98439499228202e-06
7.37487517048238e-05
2.55011378660035e-05
6.55287814613431e-05
5.23166456275189e-05
5.37959038367578e-05
3.8403117761913e-05
-1.24501973649374e-06
5.7034343580117e-05
3.28441695896216e-05
8.49659327293566e-05
4.30251362412933e-05
7.11912125161186e-05
7.28238543235013e-05
9.94475370033418e-05
1.46107272817161e-05
1.84619543706361e-05
5.33636932015842e-05
4.62021659709457e-05
7.23706069203931e-05
0.000116674888232015
4.74408632756237e-05
-1.46194715498149e-05
1.49076228490828e-05
9.06372045653249e-05
4.09284057452291e-05
5.30305707716141e-05
1.47096380624918e-06
7.38281493641853e-05
8.19013257321753e-05
4.47597888381379e-05
3.82975972111686e-05
4.02608797242885e-05
9.47312958263312e-05
9.12798794179017e-05
9.69095450775227e-05
0.000112833307883683
5.48752624387847e-05
7.69982516258413e-05
7.80508540357803e-05
0.000109848667814714
1.35600490476998e-05
0.000103534582858
5.23628507146745e-05
0.000107906235381225
3.71592198468215e-05
2.04185505685056e-05
6.79428657517265e-05
6.43560034771848e-05
2.99040474073033e-05
0.000105014612176642
8.58874289166633e-05
3.47091494543435e-05
9.47859887528659e-05
3.59977188375714e-05
5.85721138635111e-05
9.08328789340993e-05
2.68819788356632e-05
4.55495419336332e-05
5.70722885352893e-05
4.62843338873615e-05
2.87318414584451e-05
3.27501445018435e-05
3.42265424708041e-05
5.51381334827546e-05
2.25480072296373e-05
0.000104842202482957
9.19630845463466e-05
6.27630222094969e-05
4.81586793369394e-05
2.67749104181562e-05
2.83222840379453e-05
6.19543554845699e-05
-3.03834832812701e-05
0.000118318989136026
4.34334958522355e-05
6.40237627975644e-05
2.89032065201159e-05
6.67712686263614e-05
2.30025249854332e-05
8.57530444024683e-05
-9.90801666526606e-06
7.43880474716842e-05
7.90905891960703e-05
6.32911444050204e-05
1.87980916018935e-05
2.31952421907806e-05
4.11039363069237e-05
5.94600877777622e-05
0.000147166869991643
9.86539621856922e-05
2.03659336659713e-05
0.00010440899558993
6.3280067131038e-05
9.45370553133742e-05
1.76862265515108e-05
4.59079597625805e-05
7.61806707282189e-05
5.3307663598335e-05
2.64114405667654e-07
2.84282220211433e-05
7.04283748797195e-05
2.58906826873452e-05
-1.92030807431712e-05
8.28233742809202e-05
5.56000280990221e-05
6.75958460865828e-05
6.58699716012536e-06
7.09969912515806e-05
0.000100912804598354
4.38698768303624e-05
9.25392207164666e-05
8.73347376436469e-05
6.90788011756256e-05
1.20932536057202e-05
3.12739255439525e-05
0.000110993097800368
8.82971785150709e-05
0.000123498254745829
9.90423758745638e-05
8.24848404513749e-05
3.15398399831461e-05
8.56832103263051e-05
0.000101411396313842
6.49908517905527e-05
6.40787372987179e-05
8.10394213862285e-05
6.25458782229576e-05
0.000110617323452133
4.58613968980314e-05
3.50571592554192e-05
8.72531219056636e-05
3.66066711386191e-05
1.71446444749753e-05
0.000113521183486742
3.62052402930307e-05
7.49712490894952e-05
0.000122765399837817
4.27591230005644e-05
0.000123518928295635
3.78197042502939e-05
6.23230250843073e-05
5.6690568565757e-05
4.71517222907368e-05
0.000132932157535845
-1.9938747479083e-05
0.000103628471237138
2.52526280150843e-05
0.000143577168572234
0.00011406901850213
2.16088984215168e-05
7.52828825457415e-05
3.31877411002977e-05
8.26108074902235e-05
8.13720860678745e-05
1.50693404916132e-05
3.1096434020181e-05
6.23336821365345e-05
9.22201489885503e-05
4.16834600704509e-05
3.6726606621361e-05
5.13941302497359e-05
7.77640555073855e-05
0.000107247903239685
5.93348274248481e-05
9.95288529364406e-05
6.82551032499634e-05
8.47441209145023e-05
6.64287988168045e-05
5.20238118303733e-05
0.000119456006168941
9.88006561879127e-05
0.000102269309881076
7.90478971330515e-05
8.7506426876484e-06
2.66951344644353e-05
6.20543688432826e-05
8.83400134735133e-05
6.54152739832622e-05
-3.09875035855666e-06
8.36806448435711e-05
4.27179154675643e-05
-1.11056466080634e-05
0.000101165609395571
2.71458124101104e-05
7.76288142490395e-05
3.55920334485038e-05
4.35844437523182e-05
4.61543787836474e-05
3.38216158887851e-05
4.49104371616852e-05
2.66168492973475e-05
3.06609813176442e-05
4.57762153436383e-05
6.12948267140624e-05
2.53006419655137e-05
8.40175556518083e-05
1.56538018814126e-05
7.54631372573917e-05
2.24105524187669e-05
-8.31175291195858e-06
3.01889382485481e-05
2.63790406265473e-05
6.59576121115062e-05
3.30551896129604e-05
3.56651164541404e-05
7.2746315730536e-05
7.00696004645337e-05
5.63817712999087e-05
5.21803722503306e-05
0.000108083718395041
6.72415495278733e-05
9.52294103477544e-05
3.70465843150298e-05
2.9823000091957e-05
9.74530195344036e-05
8.35157238165316e-06
6.93828728752898e-05
1.97873776354248e-06
7.69316982077224e-05
8.2538552748933e-05
2.22555403182756e-05
3.40335571635272e-05
6.07233935353565e-05
8.6700481296776e-05
7.29365593094419e-05
4.39795157241179e-05
4.61515354995345e-05
0.000105567866326507
7.11209364893798e-05
2.77943666123315e-05
3.54109447439718e-05
8.53777256955448e-06
4.86889608966103e-05
5.81969467000231e-05
8.62798945860302e-05
4.5910874945361e-05
8.86804638232265e-05
8.96157221003551e-05
4.79531679448948e-05
7.72078594751889e-05
1.92201616630235e-05
7.65937654598694e-05
9.26031235468582e-05
4.32539606725153e-05
7.78217968430147e-05
0.0001274349895706
-5.45356458956093e-06
4.94192863819211e-05
5.68013993682363e-05
5.79428755207321e-05
0.000133095343413502
4.40445506219025e-05
6.16752208339146e-05
5.65141343101728e-05
5.08209989210181e-05
5.01437018112315e-05
6.71448510183654e-05
7.82003496493371e-05
5.25942882795782e-05
4.20489138979345e-05
5.30435672424184e-05
7.30058911426282e-05
0.000129320943111128
4.73700149745509e-05
7.3115783936521e-05
5.08218556391395e-05
3.87540765898881e-05
8.93974508332829e-05
9.51366341419328e-05
6.4481080898956e-05
8.19595657806107e-05
4.28685816479106e-05
8.55923044257322e-05
3.99819244358049e-05
6.92519109273416e-05
7.74445595275399e-05
4.31406145745816e-05
3.24299605638278e-05
4.50021124120397e-05
2.74733134643452e-05
3.98695837022799e-05
9.70383397263666e-05
0.000133626607614039
-1.15717592877104e-05
3.10054297926757e-05
9.58926377669606e-05
5.16821850168346e-05
-1.54059219826695e-05
8.74656620343887e-05
2.9408068999281e-05
1.05884040177535e-05
3.63827696092919e-05
4.74344901664102e-05
7.85218419364359e-05
2.43676391385722e-05
2.71597171005264e-05
6.52388981681282e-05
4.55904162660951e-05
0.000105359811234312
3.552828775056e-05
5.41311873186092e-05
6.38436140187735e-05
6.32128893881256e-05
4.17379978818784e-05
0.000101968939712051
2.88636191440563e-05
5.26211041798587e-05
3.74742042390719e-05
3.14118201707785e-05
8.77236573973527e-06
7.15006378785009e-05
4.72803542330291e-05
7.64912451568239e-05
5.84750441432313e-05
5.06889303925966e-05
8.57140155832005e-05
5.68923561074148e-05
9.65622301071837e-05
4.6311896756117e-05
4.75038294409974e-05
4.23525147605787e-05
-9.21041547857302e-06
6.77874559369078e-05
3.86695792532357e-05
1.9266490734403e-05
7.41257414160299e-05
-3.5356802776826e-05
5.17160879445845e-05
6.36689478665164e-05
0.000107174253346932
6.48902360645032e-05
3.48104137643831e-05
8.14896180436011e-05
2.24452954642265e-05
1.03843744106848e-05
3.03533320152871e-05
0.000131714682556372
0.000102344827065688
1.38330831606961e-05
0.000125556418200025
9.18193700390383e-05
3.11762295008465e-05
7.82669166571767e-05
6.77210196513671e-05
3.91841009996951e-05
5.59372899358457e-05
5.7969655965097e-05
9.27539884687296e-05
2.70131934041346e-05
5.70563228874143e-05
5.64019595357687e-05
-8.90317759955994e-06
5.21776432263333e-05
1.73729539773752e-05
3.60502540830235e-05
5.97511451602091e-05
4.21119833458845e-05
2.9997597102177e-05
5.76596074923063e-05
8.69747542179516e-05
8.10274192952304e-05
4.16391229524563e-05
4.31812921629585e-05
2.80256265039295e-05
0.000115583582178375
-5.19714974510898e-06
7.99847399358055e-05
1.63875854405403e-05
7.87854664291072e-06
-1.98125870385993e-05
2.88383756904787e-05
0.000115135394967491
6.12053404203603e-05
1.62314587673235e-06
7.73278132601041e-05
9.54520197479191e-05
8.65662697505159e-05
6.38796488974646e-05
8.57238584942576e-05
8.88170919851397e-05
4.68675347082942e-05
0.00013683120983272
5.58603893106429e-05
8.11654353638812e-05
0.000102705907552772
3.66750502101656e-05
2.70931231195539e-05
7.80334433750586e-05
-4.72841975208061e-06
9.60037304034918e-05
9.68217575130602e-05
2.55912965816395e-05
8.6681523989031e-05
4.20749267991375e-05
5.44847681883365e-05
3.05852929852311e-05
8.80894045912516e-05
4.05788083244937e-05
4.09416803223848e-07
5.33922065928835e-05
1.1794638722218e-05
3.07036322450433e-05
0.000100442478870235
4.74873776425453e-05
8.90952784778232e-05
0.000135064918532892
7.61802372663612e-05
4.01875102359537e-05
8.12046571393288e-05
4.8608121166932e-05
7.83383979846966e-05
8.10741380383748e-05
9.5014211691022e-05
8.51755373420437e-05
8.76037132827808e-05
2.32506113448114e-05
7.67614471970936e-05
4.32111953448423e-05
8.63257682130624e-06
6.46574008257133e-05
8.96733683977113e-05
5.72963831578375e-05
4.56509279234396e-05
5.36187401947677e-05
6.81434103835408e-05
1.60049017347329e-05
6.66712587681984e-05
8.95914074126173e-05
7.22033083094718e-05
0.000121402298983876
5.15094168310401e-05
5.02856582503102e-05
7.86110526387413e-05
3.0218800929983e-05
4.14397079474527e-05
3.45223024193073e-05
9.19479607644104e-05
5.30225666681495e-05
5.91700149401226e-05
6.92048690118413e-05
-1.0181636699888e-05
0.000126966842838614
7.80015768203484e-05
5.04805992041376e-05
6.26553745494042e-05
7.85259506082586e-06
8.3556039911613e-05
4.25521191833203e-05
7.62905138166789e-05
9.88709116318321e-05
4.54726954095761e-05
0.00011570197376713
2.2103278062872e-06
5.43006119226103e-05
5.88144228106678e-05
2.63460639378026e-05
7.11940344714639e-06
6.23564429115314e-05
1.2813915520261e-05
4.78680856096985e-05
3.4923720555166e-05
4.04224569023759e-05
6.6164628847494e-05
4.85075235107948e-05
6.23725679747809e-05
7.06614767216045e-05
8.38630253556922e-05
5.47750846456383e-05
6.39072523367378e-05
0.0001125543152388
4.99433794406652e-05
8.07638299233203e-05
2.27157457452219e-05
3.76850624933115e-05
3.64298415468204e-05
3.86480670572761e-05
9.21756572542312e-05
0.000113146122619874
5.26093605840136e-05
7.08429332022057e-05
4.70634085605054e-05
5.7807455665249e-05
3.41395198671016e-05
2.84044554881174e-05
8.82149371738477e-05
7.62655763592655e-05
7.46387003751023e-05
8.96517446726296e-05
2.46773464271509e-05
7.76647742742044e-05
8.84388784934996e-05
8.12588737935725e-05
0.000116398357273662
3.89496761531191e-05
6.92337308268534e-05
-2.65378932426653e-05
0.000128702039946275
2.42099495417633e-06
4.48364885709382e-05
7.1192040047555e-05
8.12575241249435e-06
6.72533967896499e-05
1.03918992837582e-05
0.000100493302200023
2.65558970130461e-05
5.56157669713541e-05
1.27590436841074e-06
2.20327452285914e-05
3.13940794861901e-05
0.000120953637541056
5.16540827395671e-05
7.92930771921853e-05
-2.51799339297734e-05
9.01080809793869e-05
-7.01418394443326e-06
1.37729337305744e-05
2.89692542458531e-05
5.19858991586173e-05
-1.15900910322619e-05
2.33437607608294e-05
0.00010901679374263
7.10118388505992e-05
1.9285676101538e-05
4.79502480010275e-05
6.47991586702814e-05
2.61550889610459e-05
8.54974863902489e-05
7.51892366211905e-05
3.69075385189268e-05
9.87269171396959e-05
7.90789566609234e-05
3.75250916983779e-05
8.81768053633999e-05
9.18229533330489e-06
2.52142101714683e-05
6.15785749856013e-05
4.45099593266001e-05
7.68214515242551e-05
7.33200738864229e-05
7.08602030378246e-05
2.29367617430522e-05
3.64237549218703e-05
5.01720945819364e-05
6.05207122438556e-05
3.47239981521539e-05
9.01470057257614e-05
1.80889517353207e-05
9.51207820194907e-05
0.000112322386697755
6.71730910070454e-05
8.41186474741583e-05
4.59788157949343e-05
2.78753011932582e-05
9.04728632925557e-05
6.7058632436947e-05
3.83530421625507e-05
7.27625775226724e-05
6.7051538919058e-05
0.000109977259950065
5.74529766812724e-05
2.80668707067513e-05
0.000121643613673211
2.9994017493297e-05
6.70305077561049e-05
6.37961143244585e-05
3.7833512039759e-05
1.7236722315092e-05
3.2222490654808e-05
4.8672071794978e-05
4.6616154808204e-05
6.0348307641133e-05
6.44296723649404e-05
6.53656429055603e-05
3.31306992156137e-05
-1.5110061640969e-05
5.68373178337653e-05
5.55599946658028e-05
4.35835588503436e-05
6.61655576293458e-05
5.92505107636662e-05
9.27378319863511e-05
6.64954127005992e-06
4.85382368254491e-05
3.09836190100257e-05
4.46745478200168e-05
5.08454974924434e-05
7.6409898333274e-05
7.54195122826535e-05
7.04941173214162e-05
4.28199792109176e-05
0.000115922939944988
0.000112766141341184
5.30322080814649e-05
6.82844233180046e-05
3.96251611371635e-05
9.60547651667864e-05
3.07480085158253e-05
5.81833752596957e-06
6.65133111913746e-05
7.89668250407899e-05
6.04543787642154e-05
0.000113775311654673
0.000111078050097917
0.000104340639198242
4.2040400980106e-05
0.00012585405498448
2.81944452999531e-05
8.61152059049877e-05
2.71612177157679e-05
7.54506966969666e-06
9.52589058264396e-05
0.000109959965084704
5.54297772808537e-05
2.27993534947619e-05
6.15744310318004e-05
0.000114519730106399
7.73213240266003e-05
1.53405120644191e-05
2.75695947667945e-05
0.000116110275905446
2.27951822443957e-05
7.50672932175675e-05
-3.27381208888423e-05
9.0034422600424e-05
4.66417718307616e-05
2.14001399550373e-05
8.44934056322278e-05
5.62089867108374e-05
9.81262414146926e-05
4.11312615140548e-05
6.72529178493751e-05
2.62789718796976e-05
1.51406487518379e-05
5.5342839346712e-05
4.83019910435217e-05
2.16813791995498e-05
2.37475354489221e-05
3.78504953528524e-05
6.23526882128979e-05
0.000128774339300825
8.08624837708102e-05
9.69394822097835e-05
3.32043678041064e-05
2.51209233929039e-07
4.71153925195424e-05
4.91402490832823e-05
7.62671948501779e-05
4.57710601734616e-05
5.56607852420874e-05
0.000101927471615098
5.3991067253719e-05
7.34830350808033e-05
3.18364049944181e-05
7.13867239635166e-05
7.52434965107411e-05
9.94958380912368e-05
4.71309272707899e-05
1.15778382711937e-05
0.000114218997850115
3.26925171922581e-05
0.000100441468301697
2.17085287882283e-05
6.15998611381516e-05
6.88175917067906e-05
9.30527421732531e-05
3.4307280182399e-05
7.57027292727544e-05
6.09720582974169e-05
5.50279041889194e-05
0.000118104264957814
4.08463599896716e-05
6.18782645288475e-05
0.000106460550012618
4.73285902193122e-05
0.000110075710697572
7.69711374097352e-05
7.83678272041806e-05
3.84758104517012e-05
9.29333932873262e-05
6.17252748363421e-05
5.48035617507518e-05
5.52301902955049e-05
0.000119160272214786
3.86521734060547e-05
5.8243411439523e-05
9.76096985754545e-06
1.58058461559193e-05
3.79403250861051e-05
9.50521540095752e-05
9.0733544944449e-05
8.16179138461685e-05
-1.87271125759054e-06
6.81242785823453e-05
9.87990101847449e-05
7.28190113365968e-06
6.56598689377486e-05
0.000101568081126776
3.29044074346981e-05
7.88437084717939e-05
9.49354978543544e-05
5.92338730555481e-05
-5.38227559523601e-06
2.73553830887722e-05
8.09541250078049e-05
3.80798202159028e-05
7.34831922636542e-05
8.27236966459661e-05
4.46653410486449e-05
8.55035226103113e-05
7.08551297560291e-05
7.82161033158072e-05
4.4984437134194e-05
4.37290930251645e-05
3.97448608844786e-05
3.20703873408648e-05
6.90627426477043e-05
8.50334169028559e-05
0.000104598872712962
4.73916182417096e-05
0.000103033599137254
2.64538772404207e-06
4.35568658263602e-05
9.55762165896229e-06
3.44426878573479e-05
2.88890957104372e-05
2.50878590954992e-05
5.04269008627466e-05
3.0373842062768e-05
6.87521571747419e-05
8.50022489234169e-05
7.42527372749641e-05
3.03414479208987e-05
2.47284178702432e-05
6.98696062215966e-05
8.64439142946287e-05
3.33088949437878e-05
1.96111361024958e-05
6.96244888149958e-05
0.000109414091632002
1.86639962915477e-05
9.76316328657247e-05
3.43168659997623e-05
8.35947069482639e-05
8.13907344039513e-05
2.14262325649731e-05
7.60082603668107e-05
2.97756520531063e-05
9.49903022540531e-05
9.84047410874286e-05
4.05210506577198e-05
6.35339311447057e-05
5.62680410113206e-05
8.94211451081525e-05
7.34345090793706e-05
6.8084965047634e-05
8.90748787756442e-05
1.4242460269418e-05
5.03028654427383e-05
8.19280630228577e-05
0.000103026358025241
6.86726693972832e-05
0.000103327870508341
5.98753009070009e-05
2.809489166817e-05
8.48126481310734e-05
6.90880002565673e-05
5.94065939289392e-05
6.056409164242e-05
9.22207493193822e-06
4.6205992012754e-06
3.97002548418007e-05
-1.06563430099615e-06
3.16853979442583e-05
0.000113233504939741
0.000159889417829313
3.86789699745702e-05
7.93958727930775e-05
5.66159606037789e-05
6.02320543755446e-05
7.91508110567135e-05
0.000107798365301946
5.68796069087138e-05
2.63466451024002e-05
0.000109365916563563
8.08454724713628e-05
3.40043278998699e-05
4.19671373157714e-05
2.93262102290187e-05
7.19114636323889e-05
5.10908476617726e-05
5.32411604654047e-05
5.47301477774111e-05
6.37279415512497e-05
6.58753309777241e-05
6.09576174379962e-05
5.28717264218843e-05
0.000129941021855842
5.92488231670534e-05
0.000106250886943389
5.54617561880031e-05
6.67745080655175e-05
0.000117641603209442
6.07945015330013e-05
3.51807062852132e-06
5.95074413365938e-05
4.90383450298509e-05
7.28432885575654e-05
3.63330586955624e-05
5.21424152821303e-05
6.62095088700069e-05
3.70266100954278e-05
3.81336334761136e-05
7.39591486722884e-05
7.94699873407566e-05
0.000107260102031177
9.46703503534353e-06
5.1478817710293e-05
9.07990264964654e-06
1.84090592993129e-05
4.29395491035332e-05
5.86722961443003e-05
3.66343836988456e-05
8.05328622365867e-05
8.21580489468635e-05
5.62571666785384e-05
3.39630098757141e-05
7.11307199240251e-05
8.5175963192916e-05
6.22736552989437e-05
8.08611623034801e-05
4.36151143141232e-06
1.7243839923038e-05
4.54680451786045e-05
3.83539701344948e-05
0.000111017036860264
8.51237909424266e-05
8.51080576869966e-05
3.70828089024832e-05
4.24758398677575e-05
3.62333701988008e-05
6.81749405541495e-05
3.19924116583873e-05
5.73090655306699e-05
6.09220416549778e-05
0.000126598950200961
5.07514418335115e-05
4.61074436036128e-05
4.00103371045626e-05
5.26300116197397e-05
7.83197735105963e-06
5.5193551925595e-05
0.000126484329913562
3.76717561675796e-05
5.41344084542044e-05
2.5480481842791e-05
3.89038292701393e-05
8.33426468701389e-05
1.60383438992694e-05
2.40487753853741e-05
8.00677883778614e-05
8.66170897030698e-05
2.38439162917762e-05
3.02515514880873e-05
6.5663262989321e-05
5.12920098744281e-05
3.83145323935432e-05
1.76349949133693e-05
0.000110094906986608
5.86168453836037e-05
5.94935530665714e-05
4.70933571170474e-05
3.51208489450961e-05
2.74911779535511e-05
7.83960912427537e-05
7.52418071877954e-05
6.01018778244826e-05
1.21728988622647e-05
4.49076606766534e-05
9.87688492875171e-05
8.42707890180769e-05
8.26323976712463e-05
8.01088904202273e-06
3.33245802311485e-05
8.06837715048699e-05
7.06055914954094e-05
4.05435246406445e-06
8.49382235272399e-05
8.07954179845932e-05
2.42047897764279e-05
8.70073707580341e-05
5.31644483103527e-05
6.82944663637172e-05
7.36381657146537e-05
3.87338846023823e-05
-1.0518833782687e-05
7.07980461902501e-05
5.3191454219531e-05
0.000119288450897396
7.70088796295681e-06
6.14252180571392e-05
8.84747992298893e-05
9.25167700728662e-05
-9.10630152246833e-06
5.95031034483583e-05
5.38210633571266e-05
7.91416489051503e-05
2.40841003381221e-05
5.77375790890885e-05
0.000119112840990759
5.69883745000347e-05
7.82081984265827e-05
9.10763698088876e-05
7.88852813510357e-05
5.34444806814088e-05
5.75230138291169e-05
0.000123532755530745
7.61791484289401e-05
0.000125461987526322
6.24766581008305e-05
8.24199552355978e-05
2.59220733767365e-05
8.3057801647376e-05
5.15687691170756e-05
5.82450829839145e-05
3.21210428854618e-05
7.89751138076559e-05
9.3796419465147e-05
7.16564139671641e-05
2.4035756302628e-05
7.85055095442516e-05
2.84461579731515e-05
3.12002429570048e-05
8.60401076119975e-05
8.67222643314022e-05
3.92913487150493e-06
2.20950466796453e-05
5.22465704137843e-05
5.34472846470069e-05
7.57680621003784e-05
5.13016409641063e-05
7.78363000643677e-06
2.65464504596329e-05
3.72733868069397e-05
6.29838379296965e-05
7.22815632423646e-05
5.03226250431671e-07
7.68817140038956e-05
6.98179685503357e-05
1.75989780227026e-05
5.01294417744864e-05
8.67379201431341e-05
5.95512332264063e-06
3.55899812104693e-05
6.94176810092968e-05
6.74648574080848e-05
-1.96729970181481e-05
6.50696867321568e-05
4.1190865633527e-05
3.49587853858334e-05
7.96440090548296e-05
-3.66660514157531e-05
2.69858587076688e-05
8.58169058945323e-05
4.75663324784396e-05
-3.24480583159756e-05
9.43711166265974e-05
8.46075976949289e-05
6.07301025357354e-05
8.807185940455e-05
4.63032851666063e-05
4.89635935022049e-05
4.61740549741083e-05
9.13964296890843e-05
7.96960618563089e-05
3.50996730184587e-05
0.000115427549120204
5.98733507460645e-05
5.09670525477815e-05
1.11894804695236e-05
6.9758154406221e-05
5.4697215290591e-05
1.3930437928867e-05
5.36158691615222e-05
0.000131160017327442
3.73838584051261e-05
0.000102162630744737
2.53532349993844e-05
5.60394568523967e-05
-7.08886437825087e-07
3.1388287897165e-05
0.00010176465563269
0.000130181875586666
6.37430434502187e-05
0.00010335587540731
5.60196297090449e-05
5.20687828878781e-05
8.94556769106825e-05
7.48943226473104e-05
3.33457309689321e-05
0.000118198799660779
5.71282592967976e-05
4.54745545515571e-05
0.000121917605485118
2.72714337272383e-05
5.76925911884995e-05
1.69075933770141e-08
4.63452031664778e-05
2.71713162205658e-05
2.53992311885152e-05
8.62202220814137e-05
7.62184596046845e-05
7.00828723423138e-05
3.98126340972794e-05
-1.93607640620103e-05
6.11329500619759e-05
7.42419317636506e-05
8.46804757216518e-05
6.00187002523922e-05
9.45351589881432e-06
6.5902932946502e-05
7.17466033974834e-05
2.56262326186638e-05
4.11334909810459e-05
3.42032966137442e-05
5.91451054029321e-05
1.05072406095869e-05
8.46277393815442e-05
6.13694681089123e-05
6.85814749325333e-05
0.000113232198186782
0.000108408340124011
8.31306843135514e-05
3.62813482171071e-05
0.000110719386239107
3.22260937367489e-05
1.40669494134795e-05
6.03180683010102e-05
7.31911807548857e-05
6.650875186744e-05
-5.04524147845737e-05
2.79677871085426e-05
7.59446899478226e-05
0.000100837420148374
6.67652153705391e-05
0.000130591486408498
4.90749583596005e-05
4.75438146914854e-05
6.77218401959753e-05
3.0670409467407e-05
1.96751124157498e-05
7.60476362666975e-05
5.00107110870704e-05
5.41148005229784e-05
7.87310792531566e-05
2.22421474994977e-05
7.4533908440707e-05
8.32356733504774e-05
2.8298947409067e-05
5.42862826992649e-05
3.23333851809292e-05
-3.41398928210392e-06
9.57193471524941e-05
8.04392653194124e-05
3.76342455903663e-05
7.72339471640092e-05
8.06411536194185e-05
9.781035190018e-05
7.39379628532677e-05
7.19629083872715e-05
7.42315887631994e-05
1.55214317473268e-05
6.90650761608039e-05
0.000105113102330438
3.29223864530501e-05
6.2895820859056e-05
8.23190906148727e-05
3.93293655307324e-05
-5.77885826326353e-05
5.37013825725808e-05
4.81489104457604e-05
6.66626068546053e-05
3.20506352482125e-05
3.71232080654822e-05
8.255443696568e-05
9.78882381018813e-05
7.02145958470204e-05
2.73216236034324e-05
7.63890004535098e-05
2.50224156547482e-05
7.53340725651694e-05
9.33295492831271e-05
7.80987493815028e-05
6.64936444018066e-05
4.39383652692057e-05
4.77349726847748e-05
3.94689080786255e-05
1.69979318205787e-05
8.36155747055795e-05
4.70801260105424e-05
0.00011753241029799
2.56454862038398e-05
1.77847979871558e-05
5.53502484261361e-05
1.75124748964213e-05
0.000123963462135983
3.22498668104077e-06
2.26954830919748e-05
9.62599487577667e-05
8.30551307054754e-05
7.8352093039994e-05
5.46661202839073e-05
0.000125326513936782
0.000109581576694179
4.29997317224773e-05
2.66110283364783e-05
7.98583502338525e-05
0.000118686645601777
5.78954303143353e-05
8.37573212828701e-05
2.4991318145141e-05
6.32661387301366e-05
5.6043715899139e-05
6.37887270538152e-05
4.95144051540001e-05
1.68928488275181e-05
4.80673197143448e-05
1.3343334308149e-05
7.14774543904699e-05
0.000128623826108739
6.6567864431229e-05
9.37412290305608e-05
2.43767351196829e-05
7.64856657583821e-05
6.7124875625558e-05
7.30309649043627e-05
4.74511454956431e-05
3.78409237994104e-05
9.67827262811692e-06
8.03611365757027e-05
7.59584657633535e-05
8.0391564590072e-05
4.13607157216237e-05
5.8276104852197e-05
7.01947141238093e-05
9.96176429389627e-05
9.02202097880706e-05
7.83783279596913e-05
6.16562023900905e-05
5.22913537322766e-05
8.00283455039337e-05
5.43560217979647e-06
9.95167516707652e-05
6.1046168545968e-05
6.43422967817609e-05
8.09278482211638e-05
1.96186844009287e-05
8.22723950652548e-05
4.2918685173043e-05
0.000114704464119122
9.86271186134216e-05
7.93933938292837e-05
3.94487245251088e-05
9.62260619422368e-06
3.4573203236383e-05
5.09727043060556e-05
6.8922258733829e-05
6.84973563803149e-05
7.54817247576107e-05
4.90361739906556e-05
2.53415951509331e-05
9.16946385437821e-05
4.1034771247187e-05
5.26117849973975e-05
0.000146052255360261
1.11540296897425e-05
5.16030201280029e-05
7.99312493819335e-05
0.000119933497530332
5.33022280135238e-05
2.3488741076072e-05
7.3798548476192e-05
6.29668068963038e-05
5.79144226339264e-05
4.1373351372099e-05
4.51996662912446e-05
1.97617937861836e-05
1.40735076143875e-05
4.2633986626815e-05
0.000142085071588406
2.44066316931158e-05
9.6482763160923e-05
8.05061634969136e-05
3.27657892641085e-05
7.03018212434932e-05
0.000113180133014792
6.14998927071199e-05
8.89278072015563e-05
6.21238190980591e-05
2.05762596681511e-05
2.8141641498625e-05
9.54866621976064e-05
9.17225721613789e-05
9.12664799377345e-05
4.42541575855401e-05
5.24851546380797e-05
6.51588322464038e-05
0.000121641291361572
8.0434575299206e-05
2.81488797249385e-05
4.23469651917334e-05
0.000122001536583941
0.000113078823459569
5.25326298421572e-05
5.08872088222451e-05
0.000111687018442612
6.52630949981893e-05
4.46816610875702e-05
9.73681925306919e-05
3.3203958011667e-05
7.93655963288889e-05
6.15628290612504e-05
0.000103712941194981
-1.45005197095107e-05
7.26511992478263e-05
0.000101220261092308
5.79613591681771e-05
0.000153634441237517
1.77817763992761e-05
5.11368452099832e-05
4.80288920907953e-05
3.81220277438479e-05
3.54918960420902e-05
-1.72977518868497e-05
0.000125339913777627
0.000112425196200591
2.18304485438495e-05
3.1979418100483e-05
2.11319040724082e-05
0.00011807418767525
1.21381577894907e-05
5.1901932309826e-05
3.39572654843916e-05
2.95648846413094e-05
7.22789732711542e-05
9.16027300648002e-05
4.49690305927722e-05
4.82676599628287e-05
7.12475490131156e-05
4.12070704420499e-05
8.92369376038505e-05
0.00010145071568794
2.6917231343687e-06
0.000109786398294267
3.22684773801318e-06
3.15580723971212e-05
6.82768581706275e-05
4.9575928110635e-05
5.0352950297448e-05
7.90622935083212e-05
6.22289689575246e-05
3.09447960665797e-06
6.18393425886453e-05
6.88801818924061e-06
7.1507112794106e-05
4.17566938879389e-05
9.27827527268216e-05
4.434963023117e-05
8.89808229174698e-05
6.52416863667048e-05
7.32014484229153e-05
5.56957489371008e-05
3.85599418541841e-05
5.68415765551337e-05
1.81490664964484e-05
1.43462017656731e-05
6.73780945074466e-05
9.09276847806778e-05
6.6243418596183e-05
4.14849287472401e-05
3.05518183603655e-05
6.33813516180617e-05
6.94395779825647e-05
7.04186210281779e-05
8.03174765495245e-05
7.2534839317563e-05
4.91041272492693e-05
8.8679719689838e-05
-6.66540524284374e-06
-1.23622683173777e-05
5.94309384938048e-05
5.71494697273014e-05
3.36509850459355e-07
5.25765622759565e-05
3.73654544672408e-05
5.90381430698183e-05
5.86481703284704e-05
-2.1957494038605e-05
6.37873568473058e-05
2.88578476277114e-05
-1.1392389990437e-05
4.07926626586145e-05
3.79782574403318e-05
3.65257672607634e-05
6.55128029186064e-05
8.91193321481709e-05
4.84186049305773e-05
7.06625763838226e-06
8.70647879736231e-05
7.72505263759301e-05
4.67221580088861e-05
1.76795137178878e-05
5.14176317886876e-05
1.08273696615874e-05
4.18337349488286e-05
1.93548996915437e-05
7.44347567875499e-05
0.000102216376319129
4.07854895469945e-05
6.95140685567725e-05
4.01675765862532e-05
0.000114770266866327
5.05453438713639e-05
1.52794423944394e-05
2.62612275791099e-05
1.33150655503933e-05
5.9238761772068e-05
2.69442495255991e-05
3.47082633093062e-05
9.62646652378986e-05
2.27130623197176e-05
7.98437945282452e-05
8.04880508139819e-05
9.98620768122896e-05
9.664607829218e-05
6.37221791080724e-05
9.22491607634119e-05
9.22814769864914e-05
1.47131375760827e-05
-8.03041044449097e-06
9.96215907740088e-05
1.35903797823356e-05
-8.16594847782096e-07
7.34134259342773e-05
3.78503618309258e-05
2.39712846065498e-05
5.42737255768954e-05
2.1664523551211e-05
7.32919706968332e-06
8.18532121494543e-05
8.40474313864193e-05
3.52226494632224e-05
5.86832039711353e-05
6.21938281991355e-05
4.04785801601378e-05
5.39788230178434e-05
2.17532470306812e-05
4.87338256134631e-05
9.40030170853663e-05
6.8715369945612e-05
-1.83872634760217e-06
6.77457527057866e-05
7.76650358219649e-05
4.92442701214533e-05
8.47668468308736e-05
4.40925733202828e-05
7.2183013954161e-05
5.67841929220937e-05
6.23054128972358e-05
5.52058187580586e-05
6.70308646225186e-05
6.60162355269352e-05
3.68830882445704e-05
6.58487084964323e-05
3.72036432034541e-05
6.80349741456709e-05
3.77982900020528e-05
2.88542459575106e-05
0.0001069963476448
0.000108345703856761
8.95811381157222e-05
5.74907372420491e-05
6.33788920508922e-05
9.20395857458859e-05
5.73517369723025e-05
6.47802304181676e-05
9.5544302235475e-05
1.9913232427131e-05
8.09484521445078e-05
5.49424718594231e-05
8.76706542255011e-05
8.40474046668118e-05
2.28327958401163e-05
6.95007002752068e-05
9.75612583938694e-05
1.9906467453141e-05
7.30230268011853e-05
7.41722724164077e-05
2.44716401682472e-05
3.61384948255279e-05
3.77809210406213e-05
-3.45830592204419e-05
3.02913820028505e-05
0.000107571722741167
0.000123417108084298
4.9462844789935e-05
6.55309043496199e-05
2.60609002550451e-05
2.65871116373476e-05
0.00010025910184293
5.30262341553824e-05
3.24352225162552e-05
1.04569279511631e-05
5.8187243013075e-05
3.97931392796306e-05
4.81001688482053e-05
-1.9593619211025e-05
9.70643524968856e-05
4.04836254430779e-05
0.000108286399602479
9.2260681245103e-05
8.34162483399347e-05
0.000132580479485787
6.05003159891003e-05
7.4859364554589e-05
0.000124578489045229
2.20342156379565e-05
5.50670803223115e-05
4.58709134029725e-05
3.80635532347547e-05
7.10240427227005e-05
4.17290827817298e-05
3.67890572573669e-05
8.80598971421246e-05
0.000122953839095961
4.20705311651096e-05
4.61060777635521e-05
4.12819424445866e-05
0.00013102031254332
6.83615135458326e-05
6.92174671505725e-05
5.02711856897331e-05
5.18717411994959e-05
3.75836090115545e-05
4.83782360370663e-05
-1.10853363886349e-05
4.84723729117499e-05
7.97666565520501e-05
-1.22447921426398e-05
5.44228239579655e-05
8.15374609675068e-05
6.18291411940105e-05
7.69632219602309e-05
4.61811216154215e-05
7.78999137795026e-05
1.75852518270398e-05
1.33771003607913e-05
5.62321577070912e-05
3.4798438012003e-06
4.31649788600181e-05
7.9642757091988e-05
3.12689770860606e-05
4.32935846740873e-05
9.56692767001121e-05
-7.30160392744706e-06
8.18536328473133e-05
6.30066337992247e-05
5.71258476083303e-05
7.36086116944845e-05
7.08290105657886e-05
8.3170767077816e-05
6.74230120064972e-05
4.96012969147062e-05
6.40138520960499e-05
2.12698193336527e-05
4.06415103847134e-05
4.25530306131366e-05
-4.29843573538848e-07
2.81180213475334e-05
4.72890667980375e-05
3.71532143923192e-05
3.20778031499975e-05
0.000164156783033327
3.26746981871181e-05
0.000130507020104766
5.43143195891491e-05
3.97461426937188e-06
5.39634619389107e-05
8.62865435764994e-05
9.43867097966543e-05
6.98149000015019e-05
7.74517514731831e-05
8.15672266294843e-05
9.64949189363003e-05
1.38794623558846e-05
2.08698671999012e-05
4.67266858895573e-05
4.94451153829934e-05
6.57233089458325e-05
8.8060615471504e-05
0.000101813847204116
3.7198716187743e-05
7.21376849702953e-05
3.93814136792826e-05
7.55281842780837e-05
5.00221435266864e-05
6.10439848832381e-05
1.83648346588651e-05
3.16689839534724e-05
6.70632187824613e-05
0.000114603759971187
6.9503473419373e-05
2.91063187830356e-05
4.74029388377455e-05
8.02261403200508e-05
6.24702849764883e-05
4.02910447554965e-05
2.44696197007283e-05
8.92556110273702e-05
5.05305010020209e-05
2.87016501946308e-05
7.04261562758278e-05
6.07624177444473e-05
6.95684064851976e-05
0.000166614003847398
5.27282378421651e-05
8.23966901661611e-05
5.38657551168782e-06
6.62314157825055e-05
8.78654143588322e-05
6.59808241727045e-05
7.20206562925153e-05
4.82033967621027e-05
3.82908406154002e-06
-1.05739232543704e-05
5.90846701845558e-05
2.74372621079301e-05
7.48909161859085e-05
-3.00903213487002e-05
0.000111406765668219
4.21918030387289e-05
1.83597347757062e-05
7.62911580312508e-05
-8.02166051795642e-06
4.58166492266192e-05
4.04041333016682e-05
8.83450295083339e-05
5.85655015549141e-05
2.76579607233046e-05
2.47593205999191e-05
4.75704359767405e-05
6.45464737286661e-05
4.47190788639108e-05
3.16851158350554e-05
7.64041884403929e-05
-3.35443023608675e-06
3.07704571309724e-05
4.87391179329846e-05
3.19353507090113e-05
5.35354403848138e-05
5.593959392661e-05
0.000107873929610995
4.5025487489254e-05
6.08772918194115e-05
7.58274765783597e-05
6.55900402673398e-05
8.78225037402435e-05
8.92693928016633e-05
0.000111019556610457
3.09885437001838e-05
9.33853405621556e-05
7.64440593560322e-05
4.3139372482921e-05
5.14098968998656e-05
0.000117792225080321
3.22818463254228e-05
3.21756650186188e-05
5.17506458474471e-05
0.000123710120094706
3.08510860429686e-05
8.43661029757213e-05
0.000118057846072898
6.47884994728499e-05
4.66147617230349e-05
0.00010014271493226
9.66867311382304e-05
6.61044503560391e-05
7.91263405815673e-05
9.27660497027603e-05
6.47283969272436e-05
1.41252293341601e-05
2.02346473903681e-05
5.31224872237258e-05
2.39840747730398e-05
5.96574649470857e-05
4.25149715075615e-05
4.62507503227688e-05
5.82804064613265e-05
5.66545667427745e-05
8.68756724915497e-05
9.91435936072187e-05
9.13598471357282e-05
3.6309023599965e-05
8.86522924052159e-05
5.33592907760027e-05
0.000105897748044801
2.87688626681699e-05
-3.50502529938128e-06
6.52950613462697e-05
1.9594824806714e-05
5.45978556889765e-05
7.33085956139117e-05
-2.3235505248167e-05
9.65654897518826e-05
5.41463798746854e-05
3.58425576264649e-05
6.02109333224599e-05
5.28515894611606e-05
6.30240401236138e-05
1.82849507691133e-06
3.81769011786691e-05
5.7580353914907e-05
3.21585504892109e-05
4.44334064528635e-05
7.60630604401166e-05
3.38313570485717e-06
1.61974094869478e-05
4.04183752660459e-05
6.05335209409411e-05
4.36687568295162e-05
-9.6770842114084e-07
7.91574690937665e-05
8.38651680081002e-06
0.000120644153343438
8.75624568675732e-05
0.000101546448107163
3.46386995083236e-05
0.000121898004008936
5.33343549322893e-05
-1.05999736958336e-05
4.40676621177274e-05
8.66516867545975e-05
7.66412157915331e-05
4.87187267350092e-05
-1.35788059185207e-05
4.40469699216385e-05
8.35456458284859e-05
9.86917435020245e-05
4.46439448314815e-05
0.000103088314711629
5.35994752518694e-05
8.64417380381148e-05
6.7668955413233e-05
5.10415896615534e-05
4.16134748786618e-05
1.8808543618586e-05
4.03272474854216e-05
0.000129189629452227
4.87977014054239e-05
7.23050061076847e-05
9.0164174310576e-05
9.82610542040662e-05
9.07058049784422e-05
8.27863832976365e-05
1.7994896111141e-05
6.76411085384878e-05
4.9071988026623e-05
9.28682047997267e-05
9.15272685408967e-06
2.99023803032178e-06
0.000103053874417113
5.84397377908043e-05
8.23462762834087e-05
7.24946392419031e-05
1.13336123637808e-05
8.2947490897021e-05
1.21409177609687e-06
6.98109009980632e-05
5.49782984510949e-05
2.8520105454913e-05
3.75852330943856e-05
4.07226324924661e-05
1.30722187635254e-06
2.31661194430804e-05
6.81729931203602e-05
2.17191291327e-05
2.96176154495174e-05
2.48821727164348e-05
5.623274375696e-05
5.27404047578556e-05
5.29516202295197e-05
4.87645017039828e-05
6.55822533338975e-05
8.54445680209999e-05
3.16546246953938e-05
3.61066526330231e-05
8.19613678080918e-05
2.59716869433629e-05
6.51438586300148e-05
7.59619499673283e-05
7.230420437047e-05
6.70727551065911e-05
3.5491402033751e-05
6.63767009686607e-05
6.38532864939301e-05
3.25451718010271e-05
6.4439615203056e-06
0.000114195306851145
4.13955361610121e-05
6.13111416113223e-05
2.84918444272408e-05
3.52996988293432e-05
9.43967829035476e-05
5.02705154493642e-05
6.17679295215298e-05
7.75745445425973e-05
1.74250035789951e-05
-6.55870129185089e-05
2.21488174116011e-05
2.53377040835719e-05
4.71284031769402e-05
7.49964349622636e-05
2.05169210391858e-05
-7.77966685829923e-06
5.73859656033092e-05
3.08990447140941e-05
5.95794422499772e-05
5.21728399141308e-05
4.83370337644414e-05
6.454100353016e-05
0.000142396538185122
6.24185121826457e-05
3.83386643745296e-05
0.00011299631189035
5.37960242459197e-05
2.43554555968814e-05
1.13564968086898e-05
3.13019393228086e-05
3.42884855646574e-05
4.43079719033427e-05
5.99091760009368e-05
7.83747085519808e-05
0.000125873128662616
3.69596633761459e-05
7.03371747276044e-05
9.98107228024185e-05
6.749156466177e-05
6.07414892278325e-05
5.15691294336829e-05
4.60257391711772e-05
6.06161404779553e-05
1.26884099771578e-06
4.42683685102057e-05
7.775711601714e-05
6.66456525492396e-05
6.3428610342804e-05
1.33101662131846e-05
9.51275075856818e-06
3.72737709655595e-05
5.57631739689396e-05
0.000102983406706457
0.000135622119578065
4.34934294764231e-05
8.37315973372258e-05
3.92632285857791e-05
2.31806762403207e-05
9.09766311593838e-05
1.70975978554413e-05
1.74723792069132e-05
5.43737348056148e-05
0.000110772781112871
7.28075698660581e-05
3.1191734273311e-05
0.000107935565997028
6.90198238336311e-05
4.85656936212994e-05
-8.48857550927342e-05
8.3335300492201e-06
5.83170523398253e-05
7.81582419886862e-05
6.50719877828256e-05
3.36142184115026e-05
2.98970549725928e-05
3.12948617685566e-06
9.81468187317274e-05
2.24322422670009e-05
9.46184231920013e-05
7.2315621271608e-05
-1.3357122664009e-06
7.50978130999159e-05
8.05786006528477e-05
6.5719717341436e-05
7.0566328568003e-05
5.30525935418894e-06
4.63856738965848e-05
3.89755655683785e-05
1.99080137093878e-05
4.5918626002247e-05
6.40242949047794e-05
3.07383164053121e-05
1.31605289023967e-05
7.2842367437545e-05
0.000106649448976054
1.63908442085087e-05
8.46238761427556e-05
8.52075506992152e-05
7.910919260773e-05
7.56728984234451e-05
6.33485348355633e-05
5.68767630161668e-05
0.000108244217852073
3.6104048989565e-05
7.79559282846152e-05
4.0633178547191e-05
2.77735485929106e-05
1.40193761151787e-05
3.64060157587711e-05
3.1114367921849e-05
2.35548049207531e-05
6.25686656879813e-05
4.6652217071028e-05
2.01379158964141e-05
-1.01334324173138e-05
0.000106350446979569
5.01532290687338e-05
7.45405483972541e-05
8.61158199443981e-05
-8.83531073464662e-07
0.000106424437000746
5.97196851666409e-05
7.17506327918228e-05
3.91183334446418e-05
4.368628175965e-05
7.0754325948637e-05
6.65432295708067e-05
7.08244961235115e-05
8.41670357177982e-05
-1.48026794347355e-05
2.98047174940374e-05
6.6018003005645e-05
7.36824641231977e-05
4.69441533512289e-05
6.99619291384867e-05
1.06188730176404e-06
7.78480718843403e-05
3.00592763312819e-05
2.81644874258484e-05
6.89497874863955e-05
2.20740501210674e-05
2.55002379170747e-05
2.48462120637987e-05
6.16691896811127e-05
-4.72931757674958e-05
5.63227051470736e-05
2.57021273411584e-05
0.000106846734440103
5.00943948875749e-05
-3.14172526557586e-05
5.59682704522333e-05
3.36612823772955e-05
1.79202548957515e-05
0.000100309759515019
0.000107704105000938
5.16735828408586e-05
2.8498472046133e-05
5.83109552014868e-05
5.90548047158592e-05
9.62277172649857e-06
9.17837351051536e-05
3.89890677849485e-05
3.75914889693082e-05
3.43768632347292e-05
4.46356954185386e-05
0.000139258082935896
8.48373794060738e-05
5.92987050081347e-05
3.90360342954762e-05
2.28832634818659e-05
5.99136163621545e-05
8.11312580102311e-05
5.24762200114473e-05
9.63712361995121e-05
9.88686751824754e-05
-1.21262760921143e-05
2.93427841190843e-05
6.86903447652593e-05
5.58782872617607e-05
6.520389647303e-05
8.63344721867392e-05
0.000106852301457077
6.95931875181457e-05
9.26739064726334e-06
1.86149953206133e-05
3.90440449484184e-05
8.67528532610448e-05
0.000128608686430534
6.89130473598579e-05
4.08377987293996e-05
4.38267879873543e-05
7.44703029490869e-05
9.08213871626941e-05
4.17916440085807e-05
-2.45179438914645e-05
3.46137564663811e-05
-3.51884025273003e-06
5.72960505115438e-05
0.000103432723593596
0.000115922345048952
9.33917244423981e-05
0.000101090343129946
0.000122852611678469
-1.23975850112999e-06
4.96904290992807e-05
2.7058277094333e-05
7.07962489927714e-05
-1.79210982792434e-06
8.66640907855574e-06
3.79469739737694e-05
-1.47925865219313e-06
7.61062455469957e-06
5.53707287790052e-05
3.26835685314626e-05
6.15770654051565e-05
6.81374246166614e-05
4.4812431542848e-05
-3.32642849881604e-06
8.4102020820995e-05
3.92333380529426e-05
9.74257551774968e-05
7.40062197498327e-05
-2.02374478299978e-05
5.24733576232497e-05
8.37277106086043e-05
8.03000766437595e-05
4.5291199000534e-05
5.23314227229757e-05
3.90382299406319e-05
0.00012560919808396
9.96277607416267e-05
8.03292213514971e-05
6.72001696996774e-05
1.87461256100707e-05
7.72885214212446e-05
3.51356441857636e-05
3.67773606793884e-05
3.92244397199825e-05
7.24044765014773e-05
-2.08602261890376e-05
6.23500580000929e-05
0.000101148046864955
4.34636112517483e-05
0.000104768971252957
5.11765718158787e-05
2.2641689812038e-05
6.55144001745998e-05
4.2836718816324e-05
2.99659054090736e-05
5.8058150080136e-05
7.05351082844795e-05
1.2987923338372e-05
9.00752578863955e-05
4.22418786509035e-05
9.63781804084415e-05
2.25549357812579e-05
3.54171797975697e-05
2.618597370579e-05
9.51179661547642e-05
1.32244808044823e-06
5.87088674188866e-05
3.51052023719277e-05
2.18419041866909e-05
8.98211257632357e-05
1.25629419400566e-05
5.22901980132911e-05
-8.83139075885156e-06
4.14273246210283e-05
5.35256429762412e-05
3.14296214164691e-05
9.60326623937972e-05
3.39011613652673e-05
8.36386009896252e-05
0.000112224955666293
5.11450298880917e-05
4.43960189784845e-05
4.48617448171646e-05
5.31279626209789e-05
2.9444754597916e-05
5.43815123074403e-05
3.8756555044702e-05
9.86508469535639e-05
6.47374679071564e-05
7.89331841515199e-05
0.000102582886097113
3.70468098802302e-05
4.51519512093653e-05
6.36910075769185e-05
5.64655636590834e-05
3.94775482769549e-05
3.91226539171482e-05
6.33407476571542e-05
9.4874805194631e-05
0.00011856223747555
5.41575721917084e-05
2.88040989037801e-05
7.5094798533515e-05
6.2670058329853e-05
8.31751760390082e-05
6.02079778100635e-05
3.8073554740111e-05
5.90890430699383e-05
8.48865741605698e-05
0.000114271078638665
6.14433233652636e-05
6.75147347523123e-05
8.93650526475291e-06
5.4575476676603e-05
6.85266864355439e-05
2.91036839882456e-05
9.64886121412681e-05
8.6837835727325e-05
3.60132218080146e-05
8.87143135883874e-05
4.28778691309788e-05
3.84531652309106e-05
9.06084680037933e-05
4.65574911263138e-05
9.30251583073761e-05
9.21884126260621e-05
6.44704368209429e-05
4.41126379192429e-05
3.33331964821027e-05
1.72133468697034e-05
1.18502253690539e-05
4.66109074033389e-05
7.25821640379458e-05
3.64478569662028e-05
4.87513373841618e-05
2.51954191728381e-05
7.54724040288142e-05
6.51894447808505e-05
4.30924562242925e-05
7.11884167327625e-05
4.16702764292521e-05
0.000114196144939714
7.00374434896568e-05
5.80533163869987e-05
4.73219005811938e-06
-2.21882892307092e-05
7.45214903638378e-05
8.47890760469533e-05
4.49873247998698e-05
8.87549062031677e-05
4.08963072912233e-05
3.80505930117759e-05
2.02294681409516e-05
3.03631349775126e-05
9.85949523205108e-05
4.07840984990738e-05
4.46807744684666e-05
7.06826202525388e-05
8.21103400404574e-05
6.96805771216343e-05
5.00496955826843e-05
5.13764874604599e-05
2.2195130487189e-05
7.35778068648462e-05
7.86893337705267e-05
5.53215311228079e-05
5.42904811513384e-05
7.2440042844135e-05
9.45932630261887e-05
7.24334046554129e-05
4.3418862680442e-05
7.25610573826226e-05
3.94828717452113e-05
4.94082188206136e-05
-1.15925571875916e-05
0.000100032414709608
0.000115150576540975
4.73288075829797e-05
2.15942325671562e-05
0.00010356256454186
0.000127299458541508
0.000101644338276508
9.56049665774699e-05
9.66726776304239e-05
0.000107497144562455
4.03235778694274e-05
9.44346857712834e-05
2.76603066815051e-05
7.467111696015e-05
6.52221419202927e-05
2.16150687930066e-05
3.60222081954563e-05
8.84112037843568e-05
0.000100899850986368
4.41621115067548e-05
-1.19956747100134e-06
7.63642559689088e-05
5.50691408559615e-05
1.98043586286198e-05
6.71425246629797e-05
7.60984998097613e-05
6.36730347646863e-05
8.34969955728813e-05
2.64421817252945e-05
7.79791742170637e-06
-1.03187123808355e-06
7.02611209706287e-05
0.000106208923568878
8.59597717562059e-05
3.35696957184059e-05
5.33219954112876e-05
7.28190484688396e-05
3.19999537528029e-05
7.07621385024237e-05
3.94345831401907e-05
6.68921905621341e-05
5.10729533639806e-05
-7.166003635472e-06
5.09954921741009e-05
3.97436163392615e-05
0.000112078439342833
3.94519025480803e-05
1.58080844660199e-05
8.9215011239396e-05
-5.5307557416123e-06
2.32035558819225e-05
4.34629833717316e-05
5.49935559695939e-05
5.61708732293517e-05
-5.94601291755311e-05
2.53585208992042e-05
8.33244554646109e-06
8.48066670794784e-05
4.99599842912664e-05
9.63859443742651e-05
1.59059982448874e-05
5.22947912484688e-06
2.2413452461816e-05
5.33535863868894e-05
3.89352904946949e-05
5.38907817730856e-05
5.78088372400192e-05
4.5837257840459e-05
0.000101672938755328
6.69542590180785e-05
3.58090676779355e-05
9.19256020664829e-05
-1.91652074298199e-05
7.55094795629723e-05
9.69659455843775e-05
9.58581542349141e-05
2.31985949969739e-05
8.31089896124805e-05
5.09206603499447e-05
3.37873229813311e-05
2.75641744373149e-05
0.000109709396928771
8.96071638194557e-05
-1.70716876637981e-05
3.07044990521645e-05
4.97804643338284e-05
7.2168358094899e-05
5.5554980589751e-05
9.98759369226939e-05
2.9470941563862e-05
7.93150551068922e-05
1.85739157975531e-05
3.44001344502476e-05
9.19286384164745e-05
6.28459755773821e-05
7.41310166485373e-05
4.81496186220427e-05
6.85384063951032e-05
2.50997288459056e-05
-1.06180797438194e-05
9.20561976459372e-05
4.17937068294157e-05
5.0957355206548e-05
3.41153309802501e-05
5.85470158119987e-05
6.71365378333421e-06
3.75085554947283e-05
8.65297895157778e-05
8.14410160230729e-05
4.25878402977168e-05
9.4430077380064e-05
6.14559755666374e-05
9.80793706358402e-05
8.78061065622023e-05
8.86863037714165e-05
7.19885410422456e-05
4.44754473612532e-05
7.49259965932891e-05
5.77119622855789e-05
4.05415716064363e-05
9.98191495137994e-05
7.10698683082204e-05
1.0320459715243e-05
7.41271090250741e-05
7.45547023525681e-05
8.52714529325063e-05
2.67112621748088e-05
4.96396627806532e-05
6.68667670632862e-05
7.11180718723736e-05
4.20792553318588e-05
2.26531994831563e-05
2.4951562060876e-05
8.34734552987831e-05
7.41381231783867e-05
7.33770526522366e-05
4.09147764226248e-05
2.92040486146363e-05
6.63201048062998e-05
-2.7098798717784e-05
6.52891112083663e-05
3.22748199641727e-05
0.000114474314089368
6.13672526484822e-05
8.22154335178247e-05
2.49110538312901e-05
0.000128905842517882
4.42073870705126e-05
5.77190036685604e-05
5.34897778862342e-05
8.28424601058028e-05
5.43093414374062e-05
7.71828693792606e-05
2.02636538528764e-05
4.24157077392284e-05
9.1482556162215e-05
2.27720869220303e-05
5.24880329475171e-05
6.24872616755775e-05
0.000101371786476473
9.11870523477196e-05
4.11071102547612e-05
5.46321972277366e-05
8.92150054472209e-07
2.18772643581614e-05
7.14574027421332e-05
6.78325371136225e-05
4.34127598871576e-05
-2.04441127480559e-05
1.09808785853554e-05
3.20220524853246e-05
3.4163402256911e-05
6.81228922006756e-05
3.21493606701761e-05
5.06737829979811e-05
1.98645309456418e-05
5.19156484850467e-05
9.5848826462624e-05
4.22464967778507e-05
4.42005734144366e-05
2.41776793660442e-06
4.31569521431915e-05
5.75654562356325e-05
5.24488460846874e-05
8.20297534060382e-05
4.10787767396413e-05
9.04111570349232e-05
8.34819016626787e-05
7.78777625322484e-05
8.90554309411577e-05
4.42152306254281e-05
1.53578842289364e-05
9.66568391168704e-05
7.59973044731388e-05
1.37464505968962e-05
8.07840137685125e-05
5.06176606984147e-05
2.71606584226472e-05
-2.88613241069108e-05
-1.35064827093873e-06
2.9173231533336e-05
3.23909748122178e-05
5.37106959531467e-05
5.62217499807435e-05
6.2582622055718e-05
8.467518652596e-05
9.45393993879322e-05
7.85422617227433e-05
2.28376456848868e-05
2.71529817708345e-05
8.06097059264407e-06
7.1219756557449e-05
0.000104505277265544
2.25121153388646e-05
7.62162489291692e-05
7.77398895899799e-05
9.35291748060503e-05
9.35609890441933e-05
3.18176988580818e-05
1.46265878471279e-05
3.45178477358203e-05
3.88156794451966e-05
2.72932669137172e-05
3.96493483839027e-05
0.000124792382986653
9.04941311135639e-05
8.4091113479045e-05
5.08248889467968e-05
7.86054015531218e-05
5.0623417247468e-05
6.55260265744896e-05
5.14381446633892e-05
6.48730461265925e-05
4.91757803869942e-05
7.85510421566205e-05
8.49188782327049e-05
9.93658350290723e-05
0.000113295772634701
5.94710631595136e-05
9.80406637299773e-05
0.000102318153793443
0.000116237268569199
9.79834345835329e-05
-1.75578885049002e-05
-1.43505095778545e-09
5.41666043452025e-05
5.23220695139956e-05
4.52177362284105e-05
1.12911005879773e-05
7.21237594133086e-05
0.000138278864182934
1.89255156529296e-05
9.3879493478666e-05
6.48271051116637e-05
5.37418441052561e-05
7.64815874651143e-05
5.80278278595531e-05
4.07621569534626e-05
3.25398898634219e-05
3.60381562607218e-05
4.39265044526127e-05
0.000109816053416138
6.09377866722928e-05
4.16546700252752e-05
4.48365498293754e-05
8.18396109515462e-05
5.53804241847662e-05
8.15308862420726e-05
0.000145696454221778
8.79794979828308e-05
7.54992515791159e-05
7.92294030579207e-05
4.43530828887248e-05
4.48446809977862e-05
4.85305696494517e-05
7.09767577062965e-05
2.59756466170241e-05
6.21952942270308e-05
6.15733417905269e-06
0.000106782135574682
4.56687240671232e-05
6.29864682520014e-05
1.67575981418613e-05
5.67928728869124e-05
2.07596087738866e-05
0.00013399066149742
7.8834645975015e-05
4.34590351732676e-05
6.09508877719073e-05
4.60801759592103e-05
2.14627164841534e-05
4.38536345077055e-05
9.81420846882531e-05
9.42062472478185e-05
4.27764144364265e-05
4.90172806437185e-06
8.33672730949953e-05
6.89133756932735e-05
4.15376816748081e-05
5.13583144352207e-05
4.19474969160211e-05
6.60005834280081e-05
0.000103601252606799
5.66938462859019e-05
5.56699773084884e-05
9.72342986340632e-05
-1.50869095127185e-05
3.01142593027221e-05
2.7138719888576e-05
2.6433464511381e-05
0.00010795928654528
5.19369013977483e-05
8.95512526642e-05
3.17215709742247e-05
4.816311730637e-05
3.69937889838254e-05
3.16278491675735e-06
5.16515394055815e-05
5.8779055278316e-05
3.96865334516796e-05
8.70939082432002e-05
5.53880534217438e-05
2.35006838993287e-05
3.87043665624796e-05
0.00012036824207325
8.32188801965682e-05
5.20110423134234e-05
8.2563534947838e-05
0.000127384208038929
9.75033348347134e-05
3.64806803911637e-05
4.97376757009888e-05
1.004886906161e-05
7.30420008929115e-05
7.39385459843351e-05
6.88502739296786e-05
3.24613557090341e-05
4.54153045819304e-05
8.56208394893995e-05
6.59058717109152e-05
4.69004856455687e-05
5.34253529786646e-05
8.01522980363405e-05
8.2258472228369e-05
7.8413658319227e-05
4.84610120824341e-05
7.99140164796922e-05
7.58639968368144e-05
5.69145102503399e-05
4.34636639108498e-05
4.76672248649534e-05
5.94299151254125e-05
4.82105865371945e-05
4.59507946799804e-05
7.97328770420615e-05
5.28604869101882e-05
4.66968640703717e-05
7.06303959384576e-05
0.000107931020714826
4.82499067764634e-05
7.84483715673417e-05
0.000129980124782399
0.000108981657321993
1.54176542088404e-05
6.98263155141556e-05
7.04221951438009e-05
8.53095952524133e-05
2.97780882888756e-05
8.47005371537113e-05
1.66608765006475e-05
5.27995067850534e-05
8.58124731707411e-05
0.000100375905046834
6.10323271172451e-05
6.59191946102814e-05
2.99249827490387e-05
4.62824592096334e-05
2.39532579604186e-05
0.000120879091889306
9.24913701030296e-05
2.30522051391683e-05
1.59143770101131e-05
9.03459122126084e-05
9.20729682082378e-05
7.49364851916744e-05
7.99907456573844e-05
6.8285677851555e-05
2.08286094841166e-05
4.74184391683039e-05
2.67901432055076e-05
6.42325058849932e-05
4.38416389289159e-05
0.000100465106273676
4.62194335986375e-05
1.78230568966799e-05
2.47857657616014e-05
6.9172542364847e-06
2.19265878088036e-05
6.56180543329829e-05
3.09413638915569e-05
7.20931151638324e-05
4.01176228512672e-05
6.45241761862149e-05
3.64317312343022e-05
0.000108740154027888
7.12372880165567e-05
3.61224858469848e-05
9.33280715834774e-05
0.000141555494135359
2.08008272228406e-05
8.73916589127012e-05
4.85173133049978e-05
8.60475268086245e-05
6.26521764499615e-05
4.76294022369021e-05
0.000122336600506327
6.06800042248607e-05
1.61802720477942e-05
3.86816154116063e-05
5.66622402879487e-05
5.38908620095616e-05
5.61369347001531e-05
1.40401412374696e-05
-1.24471594598763e-05
4.58501424534407e-05
8.27808237553349e-05
0.000116812182381965
6.65685129841614e-05
6.03544756755456e-05
0.000125152163059459
5.67466964710337e-05
1.50737351286474e-05
5.06246118118751e-05
1.12125408736197e-05
3.75721555086772e-05
4.77634400188598e-05
3.46152647930585e-05
1.89962329321464e-05
3.41577793525491e-05
4.39234861616667e-05
5.12614496887453e-05
7.68278660056753e-05
3.54793206973586e-05
0.000107760757537707
1.35230628201285e-05
1.70369348272864e-05
0.000103838992563932
0.000139371005727634
6.60002860043091e-05
7.61306273868733e-05
6.08928564168553e-05
5.00710894651399e-05
8.10461916738372e-05
0.000107721781865555
7.65551427255152e-05
4.92759864005625e-05
-3.77393686998981e-05
8.58197480477538e-05
1.77425245674918e-05
7.39827902209761e-05
8.22669989112027e-05
5.42766413542094e-05
4.75217711578479e-05
5.07207454171094e-05
2.84545749571226e-05
0.000106826427214337
4.63681877034574e-05
4.88098686486307e-05
5.0691000854073e-05
1.23697452374539e-05
2.65605208478136e-05
0.000105774566491905
6.0225012252757e-05
6.46879511187332e-05
0.000100758725660413
6.58249106322284e-05
7.5362966244985e-05
7.98193796906675e-05
8.76283939787672e-05
2.5261559217378e-05
6.47223081737846e-05
5.79096986131253e-05
5.80089916099667e-05
4.41632055961998e-05
2.11242146750677e-05
0.000111811908641482
0.000114750872460047
2.58802684947047e-05
6.38899501779432e-05
7.10954845288021e-05
3.16564288337332e-05
7.65639014487654e-05
3.97397558902231e-05
6.2905325488239e-05
5.1870704725816e-05
9.43240595385482e-05
4.18299424365774e-05
0.000102607382886148
4.12109311290906e-06
2.84294763114542e-05
1.40076171894195e-06
0.000119482109510486
0.000120063457413065
2.88774265520893e-05
0.000105984185264853
0.000103279373956833
0.000107068095679594
0.000109191060494264
5.84093488878033e-05
4.87869250836511e-05
0.000125486224312629
8.12860203282777e-05
3.17584608524066e-05
5.22454270625138e-05
6.52949661016024e-05
5.86215031297929e-05
5.84355560433198e-05
-1.5878924763972e-06
2.26825663623033e-05
4.70479391503033e-05
3.53498713130331e-05
6.8717259743756e-05
3.18234786095165e-05
5.01060553331968e-05
0.000120709934856631
7.92627508495031e-05
0.000103873852777983
6.85756972598188e-05
6.25569153197589e-05
8.89490639338605e-05
6.05758717756505e-05
8.39750731338752e-05
5.31166766351703e-05
0.000130000910902323
5.26534434157602e-05
6.78416334694225e-05
6.29267425171315e-05
8.63706295105424e-05
7.10438790809555e-05
6.18517387836952e-05
2.87857775310681e-05
7.95812327360013e-05
3.68712368256948e-05
-1.207035330922e-05
0.000112557423824487
0.000108942992000201
1.17012277524199e-05
7.62418563129361e-05
6.61053857726979e-05
6.79758623265791e-05
4.42254481884659e-05
5.75535827211888e-05
6.26133983358516e-05
6.79953168551832e-05
3.96869703444108e-05
6.62339841054836e-05
8.64212052007129e-05
6.94917157459613e-05
7.50910224912725e-05
3.42027656384401e-05
4.39864559870635e-05
6.05697244347236e-05
8.12650777988795e-05
6.67266147120963e-05
8.76019627216086e-05
4.91857986433114e-05
-7.10266623219238e-06
2.91817163267291e-05
4.12274041677289e-05
3.57629824471224e-05
0.00012123152068909
7.25815895275203e-05
1.60218126702293e-06
6.06725456327572e-05
4.59947791143977e-05
5.20666050858928e-05
7.50788524759702e-06
2.71100660536394e-05
6.2259950542158e-05
5.85070484475264e-05
-1.07675335979308e-05
3.98642215022376e-05
4.36758062465855e-05
6.78548467573621e-05
6.63032858952177e-05
7.25471138597824e-05
4.14163133581513e-05
0.00011097914393795
7.61630864973628e-05
-2.95223196164726e-05
4.76909700290876e-05
3.89382478272247e-05
9.58212346341153e-05
6.55446023062562e-05
7.27179941506913e-05
6.8960805131455e-05
7.40190312615998e-05
3.29214447400433e-05
7.87764755899564e-05
6.20756076394599e-05
6.90219949670195e-05
6.59788421717e-05
9.3887545687527e-05
-1.16398417465581e-05
8.16148431411884e-05
6.35531651245576e-05
5.95450746179234e-05
4.86669234390212e-05
9.5560082333417e-05
3.38503351515389e-05
7.4302363341349e-05
0.000110666188244643
0.000121690059745017
6.55054222283095e-05
7.08507729574707e-05
5.41597179049349e-05
3.78570568401453e-05
0.000104306243036809
2.72030257558299e-05
9.96692236318468e-05
9.31286105353849e-05
8.10869869629038e-05
5.51099345479064e-05
6.04660922530323e-05
0.000135641418572578
6.29949500764733e-05
7.16250202798877e-05
0.000118522362085186
2.968418064426e-05
1.41172503846548e-05
8.90913680186987e-05
6.48950061955368e-05
4.08067345658364e-05
0.000117263888124147
7.08824467292799e-05
5.33676275106004e-05
8.95310666879971e-05
6.18762912684802e-05
9.36479751247045e-05
1.74874457927203e-05
3.60428088788197e-05
8.40021385633967e-05
4.16585386975363e-05
1.77023235067542e-05
5.70703203738132e-05
3.46006932302534e-05
0.000124175717447811
9.78457269868099e-06
7.1755754997651e-05
-1.81765792867814e-05
0.000121029704973592
3.38181155894406e-05
7.91007556404342e-05
3.45875352597869e-05
7.6544241717666e-05
-1.43700941611329e-05
3.54753075533223e-05
0.000100025256863055
5.3342500080605e-06
0.000104255535542576
4.82654372551402e-05
-1.20937747645378e-05
5.73081208114566e-05
8.70669687006758e-05
8.72592744507068e-05
7.18507048047042e-05
1.08733795940149e-05
2.81547168771373e-05
1.85502142484354e-05
7.55163895916309e-05
7.27613184409037e-05
3.77733761801028e-05
5.55564964784006e-05
4.88526374580443e-05
3.25525400715894e-05
5.06536233149743e-05
2.47274122701222e-05
8.8910977682465e-05
6.03745496939705e-05
7.47565181829411e-05
3.59489508762616e-05
4.39189413648523e-05
7.2080430885465e-05
3.85756412043087e-05
5.28867767069941e-05
-1.77978147618359e-05
3.09653820905223e-05
0.0001006063077634
3.57063563639346e-05
5.60686624107828e-05
3.26639249810783e-05
-1.9736063936051e-06
9.66099339649293e-05
6.21201973643817e-05
-3.1389542470961e-06
0.000100939190489099
2.46220044444081e-05
5.95109864931149e-05
5.5794334894972e-05
7.50974946027773e-05
2.39094130543562e-05
3.4790943524589e-05
-2.39720441881654e-05
3.69457802773284e-05
6.65277362125378e-05
5.64803396196354e-05
9.9175038081001e-05
3.18125826267794e-05
0.000101928199116037
3.65069462524876e-05
6.74662789630427e-05
1.74537603226797e-05
9.79863170559208e-05
4.12600019109788e-05
2.71787501426572e-05
3.53235708831208e-05
8.80996799209351e-05
2.91605928345008e-05
1.81975882182822e-05
4.5061695196511e-05
6.40099219610145e-05
0.000124786699924591
6.63021289017083e-05
3.36562281817575e-05
5.08442597533498e-05
8.51358207183835e-05
6.58774288526215e-05
1.46552489040103e-05
4.84710013844205e-05
4.58468886488596e-05
6.57186401284934e-05
5.40353772375862e-05
6.99151520278232e-05
9.10922039387662e-05
2.43408133305266e-05
5.14326268373646e-05
0.000127870205027843
6.7497690785195e-05
7.21796691063669e-05
8.65680951739237e-05
3.63833387766356e-05
3.63320026727353e-05
2.90923619254337e-05
6.94771828012926e-05
6.85034229102974e-05
3.28355771066968e-05
7.86982512147648e-05
1.42557709474605e-05
4.92537825753714e-05
4.21916073081522e-05
3.7888658741064e-05
5.84676915013013e-05
9.96224572197744e-05
8.08286283640521e-05
3.97590626771157e-05
5.48109523727632e-05
1.71399061278193e-05
7.1201235361004e-05
3.43048699717741e-05
1.15887019369366e-05
9.2657471641429e-05
8.85161269889265e-05
7.89658342280431e-05
5.64890151658561e-05
3.45458101640506e-05
7.26326989453535e-05
2.17069757689549e-05
3.44737444351242e-05
2.60434257229689e-05
-7.2114366363028e-06
2.4978832823113e-05
6.69973606245708e-05
0.0001097929277966
2.36232428912165e-05
8.43344222983826e-05
7.36881519891484e-05
0.000110362250251553
5.89036950523369e-05
6.73257837892163e-06
-1.08937776459585e-05
0.000105452536696041
2.8788740489966e-05
6.20049807954134e-05
7.35791463025125e-05
-1.31201679035848e-05
1.99979731124555e-05
7.81066929889302e-05
1.29283304114931e-05
8.69085796860643e-06
6.91030526506665e-05
9.83380603648024e-05
5.61797632588301e-05
-9.30187855064591e-06
2.38095275319857e-05
1.00408988249769e-05
7.39713576802418e-05
3.87175766928378e-05
4.21512613511497e-05
3.63938128229034e-05
0.000100901299749788
0.000106638619682952
3.00859801135285e-05
9.55652979395267e-05
5.36218221277887e-05
5.41726413821436e-05
7.61349477323806e-05
6.08073213238158e-05
5.39034719334289e-05
2.73310257008549e-05
5.14411375531077e-05
3.95936237976776e-05
6.20543593280627e-05
3.32586669721321e-05
4.85273671170119e-05
4.53929202783194e-05
2.26038470906901e-05
4.47251120750207e-05
9.81267985114193e-05
0.000101445616385225
4.53779170292486e-05
8.97429462871415e-05
4.25644370670827e-05
4.82838927850249e-05
2.88180876357268e-05
9.42306877724259e-05
4.27799316187241e-05
4.98583205752469e-05
9.99218886816113e-05
6.33251233408394e-05
6.38307662529118e-05
-3.29564921434668e-06
0.000103021979218171
8.41448122125497e-05
5.55539339650409e-05
7.66027280833929e-05
6.30159604046139e-05
5.93382985401781e-05
3.85655756669497e-05
3.58126981629693e-05
7.46004400097766e-05
4.11390592662263e-05
6.12911930339401e-05
4.6713113422396e-05
8.14234148904648e-05
4.80487738194116e-05
3.02512635903518e-05
2.98711479951553e-05
5.9420006112534e-05
6.72539707163857e-05
8.12204540469555e-05
2.61295276951192e-05
5.99347055517498e-05
9.79600065149398e-05
5.31934672968649e-05
5.06808220512285e-05
9.07306979276822e-05
1.77279851789233e-06
6.70825350730852e-05
2.86161161984565e-05
6.08430653621924e-05
8.75269703956636e-05
2.45299176034145e-05
6.62864729570323e-05
0.000104244514258158
3.44294995044674e-05
0.000112408877937734
6.36182670263629e-05
5.52765373437642e-05
6.83430789212889e-05
4.88299606039325e-05
9.58887252826913e-05
1.25099832483794e-05
5.86326521643785e-05
3.79850463376351e-05
5.21225298131058e-05
9.28582020379754e-05
6.22114787259945e-05
3.98726554691764e-05
5.61361961688063e-05
6.15753534805086e-05
6.37668060829677e-05
3.94583604724584e-05
9.66388146518847e-05
4.27453412261525e-05
4.00591423145279e-05
1.57555119137964e-05
6.23429238996582e-05
5.44506898810108e-05
4.04159583688647e-05
8.87034118755465e-05
4.35605639352161e-05
-3.84952215264839e-05
7.92900796337736e-05
0.000105137783945792
5.31267214452919e-05
4.98655017821833e-05
2.3351224082647e-05
7.92184647920917e-05
4.72855754377456e-05
-1.81307627001711e-05
5.69418161406556e-05
4.66473781305408e-05
5.9949096311468e-05
7.53698361514722e-05
7.07538506711269e-05
2.92826183198951e-05
2.85836184897893e-05
4.79906066250147e-05
1.38675385391967e-05
6.89935185399811e-05
2.7791330415472e-05
3.73600285614736e-05
3.99473886805159e-05
6.44529812169325e-05
1.94872129837737e-05
3.75374633029169e-05
4.10033948986708e-05
4.95078114698393e-05
9.23246089971495e-05
5.67233763514994e-05
4.31662205197646e-05
5.66041774422777e-05
8.75663990764147e-05
5.9486110844316e-05
4.84023402684992e-05
0.000109537236128627
3.95303211130127e-05
5.70087316454169e-05
8.26647692413767e-05
3.33574457746695e-05
7.48502656028555e-05
3.81747265760478e-05
9.52506621365056e-05
4.12108582189241e-05
1.45233119104123e-05
6.84545283914286e-05
4.71627392271403e-05
9.27984112896082e-05
7.60494928577988e-05
6.46145586208772e-05
4.40729189598407e-05
-2.62402404743975e-06
5.76722377539897e-05
5.51701481543294e-05
0.000103845289962925
9.76235803035833e-05
8.07888402466541e-05
6.19902292666814e-05
8.85116101038367e-05
4.29372727290547e-05
-2.67201049884264e-06
3.39181357457711e-05
3.54736860556683e-05
7.05959778473561e-05
4.39097405098164e-05
0.000107535877489296
5.83641870211349e-05
4.26201955870607e-05
6.05846411305947e-05
5.46893079560568e-05
-4.63931893767227e-06
6.3728671861983e-05
6.19451617866373e-05
8.8177406734589e-05
7.16468351733954e-06
2.50931634009826e-05
6.0077382277367e-05
6.76855662539725e-05
9.35535891572126e-05
0.000119243706772043
5.66505479414495e-05
7.17765332694149e-05
9.94119601052557e-05
1.69370564958754e-05
6.83350821224536e-05
2.56881617432878e-06
1.89225743284643e-05
9.38533290177259e-05
0.000112767158334148
7.53303750001529e-05
7.46003652979172e-05
3.34293384258509e-05
7.59794512417677e-05
4.39482551276349e-05
7.84517843638048e-05
3.02908800051362e-05
7.01009347374269e-05
4.91006449936728e-05
1.30974726399547e-05
4.75464745686826e-05
8.27180632473734e-05
9.89368117522658e-05
1.64652408069056e-05
8.67222935564633e-05
0.000102821682362464
4.35517624948973e-05
7.16331193806213e-05
3.77696249073156e-05
2.61869435607893e-05
1.14748186125846e-05
1.68336781177784e-07
7.32500266430957e-05
-2.77803976780298e-06
5.45227150879215e-05
-1.37913293657743e-05
5.77068462996746e-05
3.02479762025996e-05
5.84539916765672e-05
4.24918334437308e-05
0.000112783504737062
7.16053458357572e-05
3.86375220094477e-05
5.52255820975094e-05
7.13288833523781e-05
7.73771836935366e-05
6.99618224226664e-05
8.77108250681149e-05
8.44016119927686e-05
-4.11524793800505e-05
5.30435258403122e-05
5.32170674049522e-05
0.00014678560889251
5.73823777101969e-05
6.99241151616504e-05
8.9633702598713e-05
9.4356312961305e-05
4.48016938672564e-05
2.171559327492e-05
7.24588102021681e-05
4.39357070941014e-05
2.94689189131366e-05
8.97022730071904e-05
6.74967426960998e-05
7.26449408253356e-05
4.56247319824101e-05
3.92175834844737e-05
8.79030066203645e-05
1.93627335656413e-05
0.000103800799265683
3.11959523241238e-05
8.56646644844945e-05
2.39016520407485e-05
8.99102341532152e-05
3.55466025827191e-05
7.62096424593875e-05
6.13236771238831e-05
4.51929022077681e-05
-9.98419355891499e-06
2.85468925357733e-05
4.65489282621231e-05
7.12652742271572e-05
4.03932083624085e-05
8.28577239786791e-05
6.17707511345419e-05
4.46421123463981e-05
2.50796840092942e-05
5.2686948846174e-05
9.41441094694773e-05
4.76660574320372e-05
5.18519673495099e-06
8.29204936651932e-05
9.33921015469189e-05
5.64648795549966e-05
9.50071013280716e-05
6.51428496482588e-05
5.87720019441579e-05
4.95256837865461e-05
1.79090699519091e-05
4.24364186809382e-05
9.06262378562647e-05
4.52561234436664e-06
5.41430935456119e-05
7.98721601991955e-05
5.14735356081347e-05
6.00931031733366e-05
4.74469688825139e-05
7.04628845284294e-05
8.27076760788877e-05
8.42715515222612e-05
7.81039060214492e-05
4.15421494361645e-05
5.44377574556896e-05
0.000105674117324707
0.000106629901382365
5.16081398178552e-05
2.65170625282837e-05
6.95242696992179e-05
9.04131154526848e-05
1.47085628203852e-05
6.50398351300482e-06
2.81496457503886e-05
1.86461338003697e-05
1.67548672615171e-05
6.00720790333415e-05
2.7077980179094e-05
6.51728787363241e-05
4.32915780437798e-05
6.47370820643617e-05
8.40350139092512e-05
4.6778534937795e-05
3.26418405312245e-05
8.47771644953092e-05
6.05249045981684e-05
6.59861934877939e-05
6.33878978263088e-05
-3.43697974189657e-05
5.14938620985915e-06
3.29443464011407e-05
7.18061623604893e-05
0.000111679859036845
1.9467886954896e-05
5.1746177644984e-05
6.78453115323448e-05
2.9085177804646e-05
2.18633594614486e-05
2.70535389141252e-05
4.53896004349212e-05
2.05937332221659e-06
5.22753185393615e-05
5.72603381078174e-05
4.07302431133135e-05
6.87310682641834e-05
0.000113555709371258
2.87439197109321e-05
8.9138059559572e-05
9.8545961601057e-05
9.37827455766396e-05
5.15255370783649e-05
-4.64105412165345e-05
4.39876587291428e-05
0.000111461789158548
5.25163748682689e-05
5.18534480614428e-05
4.74943771652809e-05
3.06216774827443e-05
8.68102084653839e-05
4.5001532884272e-05
4.11260324577713e-05
5.65236394230883e-05
-1.34947416694134e-05
8.22272298394765e-05
6.62798704737099e-05
2.3314466048709e-05
0.000106239553857109
6.38763246741329e-05
8.49250878105698e-05
9.50053482558534e-05
6.65454781624891e-05
2.9075493907647e-05
8.32253982514354e-05
9.19383400174853e-05
5.92613951936871e-05
1.70887137246411e-05
8.33746729305524e-05
8.0560344016152e-05
7.37306364473193e-05
5.15036352079603e-05
3.50788020769965e-05
2.99150725267288e-05
6.67425484506142e-05
9.78734125049565e-06
4.56350556299574e-05
1.76299231690988e-05
1.13929168550907e-05
4.23306380679663e-05
5.30229884064359e-05
7.66561265832796e-05
2.18442725956705e-05
9.04791027515556e-05
2.84500262196156e-05
8.35496544589388e-05
0.000125846876680729
2.08430361155459e-05
4.15027197830223e-05
9.82871325062682e-05
8.68127436122021e-06
2.61540005874299e-05
2.38001786100609e-05
2.54519249642314e-05
5.37361972365577e-05
4.90958304470217e-05
8.06053421592263e-05
3.79767292655731e-05
7.56590341139258e-05
-6.56937027902392e-06
8.21859849169044e-05
2.14516430835043e-05
4.00524370156257e-05
8.81113282784644e-05
4.7741358580038e-05
6.89970363578497e-05
0.000115383951243492
7.0936782159597e-05
1.80120480535222e-05
8.94297974477413e-05
2.83626605640961e-05
0.000100876527808037
4.77871747303559e-05
9.76772478502852e-05
7.62050436916289e-05
4.14606888890209e-05
5.72292595647818e-05
6.60493260263459e-05
9.26192505979241e-05
2.46033326413202e-05
0.000107624213397814
5.20219524603752e-05
6.60655089890158e-05
0.00011378702326354
9.98679357736831e-05
8.10513882680345e-05
3.46797199753025e-05
2.57126856970283e-05
2.68157527726372e-05
4.54258658181077e-05
1.7308234518639e-05
1.23837276028934e-05
4.2561044778746e-05
1.77003027727316e-05
7.44255937701722e-05
5.36713782329146e-05
9.51967879478071e-05
3.6774149658651e-05
5.10499347911948e-05
3.06595926740016e-05
7.24947618004231e-05
8.4722800089622e-05
6.32523128901675e-05
5.36706712297234e-05
3.19018106154689e-05
9.46034425953136e-05
3.85108610604126e-05
0.000114584822770878
3.88863634629503e-06
0.000112917552948199
1.5570763673933e-05
7.36928975407073e-05
-6.14220783707037e-06
6.95501081423992e-05
3.20401145727449e-05
7.15354164435256e-05
7.15748416900211e-05
6.35090733112967e-05
4.86913623631276e-05
4.70258037582977e-05
4.76263088498059e-05
5.39572775642675e-06
-1.25748225482283e-05
2.68782900622361e-05
6.07446758372594e-05
7.1531557435779e-05
4.7793097452483e-05
7.96178135786492e-05
5.75841475559264e-05
5.12920326662118e-05
2.74470876863401e-05
8.27026033532305e-05
5.24899498496226e-05
3.12703110213623e-05
0.000112542821307591
0.00010155060040092
6.12613140428795e-05
5.31906178201685e-05
5.53065680196247e-06
4.42323622997632e-05
-5.43412090706968e-06
3.84783330847004e-05
4.64687151817152e-05
5.97304055747392e-05
-2.4309208777508e-05
9.60172942430752e-05
6.72494925883584e-05
5.05184110905494e-05
-3.02483375352897e-06
8.29575870973585e-05
2.51430645232458e-05
9.29720236327626e-06
6.16724229102584e-05
3.97173010974168e-05
6.39042447420503e-05
3.47806223318635e-05
2.18097231110275e-05
5.84206866137253e-05
5.16099348755522e-05
5.79854054745662e-05
7.17081832496224e-05
4.71875343219436e-05
4.07078270364184e-05
3.08041730383943e-05
4.6503554674607e-05
1.01977807581524e-05
4.63765173938625e-05
8.27711286395265e-05
0.000110585506770706
0.00013497713275104
5.34851953013546e-05
-5.32389227455965e-07
4.05577562696326e-05
7.44950982267476e-05
9.663817170191e-05
4.11111619529479e-05
9.66491730132644e-05
2.12493545472548e-05
8.19244188408327e-05
5.58625050350413e-05
1.34379980840935e-05
6.33311812932103e-05
4.22487938370802e-05
3.36000680913553e-05
9.10647769236956e-05
8.57761495637786e-05
8.98546447152716e-06
2.76452168184127e-05
8.13754381209254e-05
0.000101905115314182
5.40569671909383e-05
5.96635168684319e-05
4.40550335909604e-05
1.46329061778301e-05
0.000153751713597362
5.45143673988795e-05
6.51076092340492e-05
5.19865704720007e-05
-1.92954046593887e-05
5.68464163534145e-05
5.98410696811859e-05
0.000125031334383269
4.22364287069238e-05
5.63829066656658e-05
7.19021930386918e-05
9.0318809417721e-05
6.27417115266528e-05
4.29992412945195e-05
7.28545192066083e-05
2.60834173343595e-05
8.23669275980874e-05
3.22015568460505e-05
7.9793365443094e-05
7.55579395959612e-05
1.58571723951162e-05
8.31188275648838e-05
5.14102432807048e-05
2.82840173017474e-05
1.51353125404549e-05
5.84579250582639e-05
9.95766916339439e-05
8.31926212724544e-05
8.71283007774861e-05
0.000106721799043421
7.9434116407463e-05
9.03009760514861e-05
-2.11915064196487e-06
7.04166884795453e-05
3.60492387006819e-05
2.77043487238759e-05
9.65134496113658e-05
7.27955619446965e-05
9.6601187057409e-05
8.25670502663343e-05
3.78353632724019e-05
9.89606666983757e-05
9.43924943470331e-05
5.829047002152e-05
5.55413909924585e-05
5.61767326626883e-05
8.88604430238309e-05
6.0004523612683e-05
6.32537341236573e-05
7.05660656508442e-05
2.88673041075517e-05
4.08495651263745e-05
7.08578546072461e-05
7.89291339728925e-06
3.16441171175699e-05
3.71922000308324e-05
4.84606411568733e-05
4.72819357048419e-05
3.38144181286656e-05
6.90819763994901e-05
6.84774399530092e-05
2.98059360992413e-05
3.93238150724483e-05
5.288869914755e-05
-4.71036165003099e-06
3.28936715842808e-05
1.04854083839599e-06
7.36152061173587e-05
2.35416874661974e-05
8.18356709247162e-05
8.18803837231131e-05
8.34033375149679e-05
2.41493185423619e-05
6.82331576352655e-05
7.04791404750571e-05
6.22398410119525e-05
0.000116252520374961
0.000102493753964291
7.49618051887008e-05
2.34206530493415e-05
7.7465113397626e-05
-1.13921775986648e-05
6.29412796584296e-05
5.50833653897597e-05
5.66755120683555e-05
2.29523107433402e-05
9.87913279807303e-05
1.92145641125023e-05
3.7754334875734e-05
0.000103324132333731
1.75272887022479e-05
8.89309365743219e-05
5.41768912372311e-05
2.34675721858078e-05
4.78508859003375e-05
6.15512296621354e-05
9.18638368433707e-05
-9.30930679859416e-06
7.48549007670082e-05
3.34679220486912e-05
6.29915017603189e-05
4.01782400916876e-05
4.46197804645877e-05
3.95923415153947e-05
7.65534745863075e-05
4.7426328999737e-05
6.64125860373709e-05
6.97551686842039e-05
3.12578895812424e-05
6.25921773666736e-05
9.27271295505972e-05
4.06660668456846e-05
7.87004034604532e-06
4.43458532402813e-05
6.39194535411414e-05
9.02391914302388e-05
3.88218359713875e-05
6.00652973665351e-05
5.43166437302152e-05
0.000139331425358308
6.09756713258077e-05
4.15970892772872e-05
8.40052521697766e-05
5.21464005918694e-05
5.4461769886712e-05
5.31655326268739e-05
7.39647296189995e-05
1.96275946901857e-05
9.04499824909363e-05
2.7879078940827e-05
6.51099965035669e-05
4.54179472015338e-05
1.70754360532452e-05
1.38929519784928e-05
-9.76182296518168e-06
4.51329339337678e-05
8.36016455059311e-05
0.000104507716249466
7.0047229546023e-05
7.75622621853395e-05
0.000145416881554365
4.98955585156119e-06
8.91592826572718e-05
0.000107579959162576
3.32291693598844e-05
7.30222638982436e-05
5.2647231578263e-05
3.64790142965787e-05
4.72313502213962e-05
4.41437417794814e-05
9.63929442660445e-05
2.2965689875123e-05
0.00013703666209938
7.84576796468576e-05
1.96168240892152e-05
6.45861957040464e-05
5.85148770000551e-05
4.5288557540471e-05
1.41212502349891e-05
1.83487632302434e-05
7.14521098137074e-05
0.000104422039471152
0.000119202582732571
6.54184179413425e-05
2.73248045507621e-05
9.79423218892884e-05
2.48591654678054e-05
7.32772218855291e-05
6.92561181092692e-06
4.64195645727058e-05
7.41971749322387e-05
8.60460731670013e-05
0.000109232134160616
3.24329155186363e-05
5.20296269608905e-05
7.74286307694954e-05
-7.45113506766629e-07
6.18435199930482e-05
5.90745073571304e-05
7.25457905179275e-05
0.000101328780545886
3.61720824780149e-05
4.71166089996963e-05
1.87161859481515e-05
9.15752877219095e-05
3.63512042787638e-05
8.33176362552923e-05
0.000101584260444345
4.03710597166187e-05
4.97042853754944e-05
5.49162307201079e-05
5.38282164735351e-05
4.01228681191137e-05
9.47800586201805e-05
0.000105974022720361
0.000147027528335719
2.2690102884618e-05
6.56509646940765e-05
7.50833087799564e-05
3.00506391791625e-05
8.50055765059421e-05
5.03766178939144e-05
5.41808132964125e-05
6.69458135494184e-05
-6.05271503656142e-06
0.000120249026268269
6.15419271055193e-05
4.55522843832921e-05
6.33717834134799e-05
0.00010573521351124
5.7185220609111e-05
7.74266117089844e-05
6.20692505614393e-05
3.94804508917645e-05
0.000103295090747126
4.71720368247253e-05
5.59969390054749e-05
3.76070794059807e-05
8.0069789060288e-05
2.7072938380762e-05
0.000110499738041987
7.06136784259984e-05
0.000131571996775535
7.62957663301229e-05
7.70791951176559e-05
0.000104495257282692
3.28767051719727e-05
-1.59672059416903e-05
3.00844390169057e-05
5.61579358020917e-05
4.51802089968832e-05
3.54708517416176e-05
3.89271125666491e-05
8.59720085853657e-05
8.87100767783711e-05
0.00012490333825028
2.05258662827296e-05
6.70498885826099e-05
4.34808489803809e-05
1.46248054189592e-05
0.000101589121094235
4.98366513945616e-05
7.39810524020755e-05
-4.67581540519186e-05
5.19659140908476e-05
9.72345557022016e-05
6.74734730283867e-05
-5.19746893862209e-06
8.81016068100909e-05
4.74479023050513e-05
6.59939142479359e-05
5.91472205885219e-05
9.44183268393867e-05
4.2285994727987e-05
9.56085898345013e-05
6.46944727446832e-05
3.73494232015712e-05
7.78514084094738e-05
5.10230461724412e-05
7.78272807498839e-05
5.29836022911036e-05
3.09589050974104e-05
3.56572344141177e-05
4.46350734490366e-05
3.821584048605e-05
8.8452278761672e-05
9.45498865730792e-05
5.08932476645054e-05
9.20959251252576e-05
5.1494564091545e-05
0.000127073587473951
4.55837756258046e-05
3.62318425863223e-05
4.79757563384136e-05
7.75055059072477e-05
5.76564974211761e-05
3.35552676230482e-05
8.82613141768977e-05
1.32171929292067e-06
3.80231845200156e-05
4.25990314453762e-05
6.13459437450717e-05
0.000114199806798414
3.57770284143158e-05
6.40278506206155e-05
4.26052290796364e-05
5.12715410360157e-05
9.31021355634898e-05
4.17133300353706e-05
9.34685943615441e-05
8.7991776664876e-05
6.83835962224243e-05
0.000107288585044552
4.754675162694e-05
0.000138019593270249
5.46242243592442e-05
7.08747214898375e-05
7.44283159956328e-05
5.13050568448305e-05
2.13611793303594e-05
5.98058578629278e-05
2.15273017510312e-05
8.76556437016192e-05
3.61440872646369e-05
3.79803395068578e-05
-1.89117679413657e-06
3.23372078404137e-05
1.18387389712821e-05
3.95414563573795e-05
2.38369068783357e-05
3.93491949664991e-05
3.31258110521295e-05
2.80364577655473e-05
2.77485180886264e-05
0.000100559156752534
5.07919577824016e-05
8.21008394482052e-05
8.59475929222824e-05
3.89452376272976e-05
-6.89947733561499e-06
6.958655934657e-05
7.95273731744262e-05
7.13344839476882e-05
4.60984080048461e-05
6.48080679476291e-05
7.70766205120713e-05
4.92521314542257e-05
7.73396090510739e-05
6.04749280840434e-05
4.95226203596921e-05
2.14828263331243e-05
-3.14084217049392e-05
5.72315535053084e-05
9.95903506152405e-06
3.56194105324317e-05
7.05214634180572e-05
9.80383395913511e-05
7.60304802300726e-05
3.57699164172563e-05
2.87465700795278e-05
6.65903916966106e-05
3.6105286496332e-05
2.10074847912909e-05
3.08848175314817e-05
6.38980451432729e-05
4.52358298675918e-05
9.91201729842685e-05
2.86204477782647e-05
-4.66077467701919e-06
4.43892374404698e-05
0.00010160866352891
2.80861259064577e-05
4.32926648730981e-05
5.49053701951456e-05
6.92609166346917e-05
0.000109530469873019
6.52496420269256e-05
8.23369463351898e-05
3.92395812390177e-05
8.06146551797057e-05
0.000110050104792004
6.90494655815412e-05
0.000128776167452995
5.58527588572648e-05
4.4251848984864e-05
6.18895837583511e-05
4.01783120085422e-05
0.000104170516766708
0.000124762366761541
4.10518040584519e-06
-2.31909097956462e-06
5.26332686413533e-05
3.95754020071717e-05
4.573726403177e-05
3.84165817653731e-05
4.09352423981031e-05
3.42406265125027e-05
5.85167845983757e-05
0.000121412528819797
5.43426432389938e-05
7.90831832350497e-05
8.3143934832244e-05
0.000103009683531222
6.88968766422407e-05
0.000127208924184156
8.83800155016593e-05
0.000112028696046339
6.25795895003951e-05
7.21013673288106e-05
4.01513148027582e-05
4.18002079764874e-05
-2.33191811914948e-05
8.77703921426932e-05
6.70452721488151e-05
2.11070542506828e-05
1.3708780212693e-05
2.15060098737212e-05
4.64366386281947e-05
6.25397857879895e-05
8.65350142205987e-05
4.56233664060692e-05
1.60802653858768e-05
8.06809304176982e-05
2.81454926866058e-05
5.19255705843166e-05
2.35585762132119e-05
2.08153508499887e-05
2.78102966373824e-05
3.67614044204799e-05
2.03850027208312e-05
5.96505068700489e-05
7.90714589620256e-05
3.87602981379596e-05
3.62245683571138e-05
2.23777433354974e-05
9.08272949783421e-05
8.53094476890621e-05
6.04548878276846e-05
0.00010331917752449
8.54095878296759e-05
6.59869726580786e-05
-1.29174909043132e-05
9.89807531887028e-05
9.48412915350394e-05
6.30549651112828e-05
4.03123425248198e-05
3.1993862124006e-05
4.80714000384832e-05
6.11184843037422e-05
-1.51713747060228e-06
3.79891376898709e-05
6.12349222465748e-05
2.50129852613276e-05
9.080793646135e-06
6.52388241107456e-05
7.46104000479467e-05
9.95218253715384e-05
2.61057580676078e-05
1.69143467990848e-06
3.87866973128706e-05
6.19394082185434e-05
9.34999744596602e-05
3.63028213570841e-05
0.000104630640639879
3.02107884982343e-05
8.17286186523422e-05
7.03362269889438e-05
9.80307876810341e-06
3.53144150555702e-05
8.85223715335678e-05
6.38834403213232e-05
8.8457322534035e-05
2.61188092615438e-05
0.000116834338744108
0.000104434146771999
-4.54485058920979e-05
5.31021866902812e-05
4.60924201521461e-05
9.52968533656087e-05
6.26431247612291e-05
1.28638296968429e-05
8.64980746089949e-05
7.42659782083676e-05
8.20738163644829e-05
8.03369503398444e-05
3.20393193025299e-06
9.92666294140236e-05
3.79356122617773e-05
8.70259645477978e-05
8.41096100022987e-05
8.99062109644733e-05
7.45267316412079e-05
3.82880688424999e-05
4.98715673328455e-05
2.22830308986924e-05
5.39939974495293e-05
6.99560808840056e-05
6.72392886818133e-05
7.06633482031562e-05
6.20036181355233e-05
7.64164832043779e-05
3.28620998844015e-05
5.03569547710867e-05
5.30497387758795e-05
-9.69415029267379e-06
4.64513941998089e-05
5.99715206998883e-05
3.06115765564251e-05
1.19593358855754e-05
7.80637377627467e-05
4.91520495989902e-05
4.77198474106826e-05
8.37430912396621e-05
1.96627298184282e-05
7.29501774714855e-05
9.30452615954262e-05
6.96419248529864e-05
7.33289840557506e-05
6.42387631045554e-05
9.63769525300813e-05
9.40690994926989e-05
8.60703343835015e-05
2.11860537964131e-05
6.37347824904128e-05
8.88730428390411e-05
6.83305794215153e-05
0.000103663555988744
3.97538645760094e-05
7.03856140892514e-05
1.64763805775123e-05
3.79146089872375e-05
9.8073093214835e-05
2.85425756214101e-05
3.85297730576425e-05
6.18572338066937e-05
6.66646447027376e-05
2.88249987835093e-05
4.41738543812222e-05
5.19984188395416e-05
3.40450277966778e-05
9.57321772365057e-05
0.000114007160650804
6.78710619086594e-05
8.9469204814287e-05
3.16988180341392e-05
2.44376132046517e-05
8.52451149031582e-06
9.59074281230847e-05
6.03378613011113e-05
5.02215449844996e-05
5.68756764891369e-05
6.96855569769199e-05
3.67266326699446e-05
5.12822384934948e-05
0.000108609725561938
7.09642424449995e-05
9.21731978222567e-05
3.34264639308671e-05
5.75958713906952e-05
4.09939637278206e-05
0.000110729840919297
5.49573171173096e-05
8.7085248017441e-05
-1.00196520500889e-05
-1.42540159484738e-05
4.1962025160998e-05
5.96868569790368e-05
7.30812391383866e-05
3.83342597577642e-05
0.000132349414633398
5.42836838656744e-05
7.98552372832457e-05
3.05126303263423e-05
3.83473090710611e-05
4.07592267895819e-05
2.34799039731934e-05
3.17617716433629e-05
5.66326959321955e-05
4.39994625136649e-05
-3.41117408532677e-06
4.45115495841525e-05
9.65144725154925e-05
9.03386819409832e-05
7.673104198596e-05
5.46365492545612e-05
8.90869573049626e-05
5.87118410765064e-05
7.64350469735185e-05
7.56193164864841e-05
1.18983713711021e-05
4.52103017026013e-05
2.51653331779662e-05
2.02813303484322e-05
3.39153247809171e-05
2.27081885205936e-05
5.2660752346662e-05
3.77130102823418e-05
0.000100656104120811
5.21511912678956e-05
1.49391637571738e-05
3.26193726034672e-05
0.000108475750222309
5.83961619091156e-05
-1.12602778131986e-05
4.13671968763631e-05
5.35364323203406e-05
