# Supplementary material for: Research on computational propagation and identification of mine microseismic signals based on deep learning
Source: PLoS One. 2025 Oct 22;20(10):e0334641. doi: 10.1371/journal.pone.0334641 (PMC12543183; doi:10.1371/journal.pone.0334641)
Supplement: S5 Data — (ZIP) [file pone.0334641.s005.zip › 000100800001685.xlsx_0.txt_24.txt.txt]

6.37008590810395e-05
9.59714379335058e-06
8.44885455548566e-05
5.56732346460836e-05
5.83208157012111e-05
0.000103183272335532
3.10089037035776e-05
5.70803753529969e-05
7.96201775791838e-05
7.88138863183833e-05
6.30343122170123e-06
7.2122623867265e-05
4.54776627717969e-05
3.78545458755899e-05
5.09571598448679e-05
6.1870600975274e-05
5.9662782624355e-05
3.11113123331979e-05
2.95211809149495e-05
8.53967944493746e-05
7.27737506626417e-05
6.70578317425086e-05
0.000104351913919321
6.59024965880799e-06
7.98645071271557e-05
-1.8862008224959e-05
8.13533407005361e-05
4.82965723438389e-05
-1.013336814333e-05
8.49956228257363e-05
7.26715240048513e-05
-2.88067994802144e-06
5.88976527749443e-05
8.52672584006901e-05
7.74602045384591e-05
3.43380119015158e-05
1.55506712704035e-05
1.97309337254179e-05
3.22779753861416e-05
2.8717138569047e-05
6.00748491014877e-05
3.40894973386517e-05
8.76008269706672e-05
9.13300593826942e-05
4.20306825008696e-06
9.75719659026649e-05
4.10265858689344e-05
7.53261476149458e-05
8.59143258597796e-05
0.000118549259831157
0.000129219783363254
5.61621695562112e-05
9.88010610160027e-05
8.909304531732e-05
6.43508430265132e-05
8.63641241190973e-05
8.57057740535449e-05
0.000110553804592608
5.02007440599052e-05
8.72918734759964e-05
5.12602714436942e-05
4.38114523006487e-05
6.74945613434221e-05
0.000123570955799081
4.92517657125013e-05
6.03395330727241e-05
7.41307657615395e-05
6.51537228596149e-05
9.27796597349382e-05
4.93785562372288e-06
1.51128868716785e-05
6.67325341760417e-05
4.23982401450221e-05
5.14321709689202e-05
8.01246790069154e-05
3.89626823165959e-05
8.38313853786571e-05
8.00623261106925e-05
7.70949070422039e-05
6.03156061692968e-05
5.59060981249977e-05
3.10501507027813e-05
9.06243561627713e-05
6.93880853915602e-05
0.00010241046157481
6.02292261356008e-05
7.36608765305636e-05
7.39662515394779e-05
8.22270338350829e-05
2.19392680375933e-05
4.92434301293212e-05
0.000130781674903007
-1.67830984018097e-05
6.52622148740381e-05
6.98073397597876e-05
3.92059417699364e-05
3.18666661534091e-06
6.20285787455947e-05
5.25779859269355e-05
9.42644950170715e-05
6.47033560300839e-05
7.68465422234501e-05
0.000102615260189022
-1.93980229762673e-05
7.43732994543323e-05
6.37328302777551e-05
5.34247293644466e-05
1.57120558003717e-06
3.78606604555555e-05
6.65649163095547e-05
4.38005274462816e-05
4.3196962450642e-06
7.60313884548089e-05
-1.92409145562681e-05
4.347834691096e-05
2.48891864334154e-05
9.95812227618594e-06
2.36815530147665e-05
8.50950685907828e-05
9.42761080305283e-05
5.54382221211622e-05
3.44606247064488e-05
3.47141235848094e-05
3.65639734532658e-05
7.03014537138526e-05
5.80048412901025e-05
4.45856779180945e-05
0.000129144434660773
5.55328910539309e-05
1.46400587623704e-05
0.000104122907739413
6.59240613183343e-06
1.40262460664332e-05
9.12397603007798e-05
3.69994920715264e-05
7.73867875129362e-05
7.83370022998203e-05
1.42399620092214e-05
7.61003393596128e-05
3.56542472022205e-05
3.28087484992835e-05
0.00011180286095474
5.17322941122259e-05
1.29392740878421e-05
7.58592373508612e-05
6.78826552169483e-05
1.06660934968272e-05
2.17848743338931e-05
1.93531816148597e-05
3.91297934978296e-05
3.91497779650612e-05
0.000103783300539929
0.000132294966149414
6.00444953152113e-05
8.90964737792472e-06
1.47684647551862e-05
7.90165544217606e-05
3.10094934950362e-05
9.27972472626204e-05
7.42366924158923e-05
5.61978919469611e-05
6.76779563167105e-05
9.01281832766281e-05
5.65038613407591e-05
8.5950548561217e-05
0.000104742745598281
4.6643847977219e-05
5.81975391957974e-05
7.12577568593642e-05
0.00013156375464415
-1.02589305271308e-05
6.7442326624646e-05
5.91013624664078e-05
4.44029509361984e-05
5.87203426960081e-05
5.88436152204729e-05
7.60963179390925e-05
4.53095517617154e-05
7.28247436132204e-05
3.60198929808674e-05
3.38830023360508e-05
1.23662876001073e-05
2.84512929031032e-05
-1.00979950069315e-05
9.15587159042809e-05
1.58637450051417e-05
5.88192816923022e-05
3.26468476303977e-05
0.000108157058851094
6.95763463277076e-05
4.66296528928722e-05
6.05299025346429e-05
4.54481934594834e-05
6.62525990340243e-05
3.31004875759639e-05
1.47146908335107e-05
2.06595176515327e-05
4.67869246483171e-05
7.75000288794941e-05
0.000118756573595656
6.21456250169133e-05
5.47134713258387e-05
0.000118264878981836
0.000129097684388616
1.51276753995849e-05
5.56271806687976e-05
7.08690117311953e-05
2.80091480950994e-05
7.39111722291341e-05
4.03569687384002e-05
2.31081386715966e-06
9.24674034710852e-05
4.09667595451448e-05
7.89289360387498e-05
5.74604623092115e-05
7.21755638477121e-05
4.57104745999856e-05
6.58098247911399e-05
5.59019693099899e-05
3.67078303721465e-05
-8.55629058683752e-06
4.93822403611217e-05
2.57088686731308e-05
4.42209437524086e-06
1.65037775862503e-05
6.18330993161423e-05
6.32277818375138e-05
2.13280156982903e-05
-1.65931992562565e-05
-2.10678564372344e-05
0.000102864959924727
6.85747222611166e-05
1.20748514326009e-05
6.85069290829119e-05
5.60315544569016e-05
6.60356214186086e-06
5.24076627846982e-05
8.80259402466186e-05
6.63619870300578e-05
7.49166942838291e-05
0.000122245662444984
4.27213645686046e-06
9.05637018991644e-05
6.16711910849707e-05
5.28941270234882e-05
4.19340147396173e-05
4.56714177924195e-05
1.58544913154478e-05
0.00011522710243967
3.81489263963696e-05
6.01829555889361e-05
5.19311511207132e-05
0.000100834625205665
6.37972576396108e-05
3.03051470287083e-05
2.91523358663287e-05
4.90516509690751e-05
1.54531705466403e-05
3.90822089814741e-05
8.19201179537779e-06
6.51807378822579e-05
9.14113871584064e-05
1.70776651484483e-05
3.35913616354068e-05
8.12585724121494e-05
4.07249814663276e-05
-4.91507752465052e-06
-2.5586931413506e-06
6.23904457546592e-05
1.88441872293977e-05
5.41311901710397e-05
0.000102177553612884
3.66795359354663e-05
0.000133717454409721
3.15438090934195e-05
4.78973990228554e-05
0.000109277051995847
9.91751101673955e-05
8.57520623789655e-05
5.04314621225628e-05
3.84565886623185e-05
4.29520422867669e-05
4.77216879380589e-05
6.77563986242141e-05
4.48084249835797e-05
8.11761981644636e-05
6.65440588143103e-05
5.65184498915979e-05
7.80371428189294e-05
4.91532053241446e-05
9.12637732877631e-05
7.61891106601268e-05
0.000115709391929321
1.30272836265704e-05
4.04413279465778e-05
-6.56202428125661e-06
0.000114711622628723
6.09013415196175e-05
3.35707842172939e-05
1.37906321903242e-05
7.8296287831046e-05
1.4375441179171e-06
2.62725794690028e-05
4.79911452799217e-05
3.30616330297223e-05
7.52503618689732e-05
4.78831928648538e-05
7.37057734312107e-05
0.000108276672735207
8.13784691600613e-05
6.83785651264628e-05
1.79177684588144e-05
3.23208428649807e-05
0.000112599936979838
-4.20241532965207e-05
1.59632650924482e-05
5.68656150793488e-05
3.91816286328687e-05
1.0320972250997e-05
4.94282056409334e-05
2.36087756966155e-05
4.10205519571852e-05
5.09705523382324e-05
1.59352702545873e-05
3.72140501307919e-05
4.27729041619383e-05
0.00010791098398166
0.000108311150277503
6.14864805348984e-05
0.00010253456967993
4.47059500073849e-06
9.54191499756286e-05
8.51722484173648e-05
7.66202980284815e-05
0.000116002391454859
4.62282941483773e-05
4.34061785187813e-05
8.10338358682453e-05
0.000128767512709205
0.00011547834469918
7.71778807694142e-05
4.84623258557189e-05
5.19412344286692e-05
5.52999796410639e-05
7.14060870198573e-05
7.27317039991321e-07
7.11751450849448e-05
6.77693478123294e-05
1.54109416061944e-05
5.12384348845272e-05
5.47720186021677e-05
2.15601778195373e-05
5.74080548495052e-05
8.21571333330146e-05
3.2035816438068e-05
3.12937397646574e-06
4.76837371634946e-05
9.65688797843669e-05
5.30870616801434e-05
6.04153474463206e-05
4.54074941050493e-05
2.82338745915444e-05
4.33103929051578e-05
4.84292488743238e-05
2.91304684975321e-05
1.40280520885414e-05
4.9432712933414e-05
2.9857206079138e-05
5.71732663724527e-05
7.72705819306865e-05
1.71794436234687e-05
0.000101341177500683
0.000107113629486985
2.87140971277925e-05
1.40252007600184e-05
5.34881263452747e-05
3.63189159872938e-05
4.9291205643503e-07
2.72378354236938e-05
1.47378218986764e-05
0.000125066153030304
6.75295624461101e-05
0.000108159997446166
5.87394028460314e-05
3.16762536072046e-05
7.18175996393426e-06
2.72734010810232e-05
8.23918989847819e-05
6.07051825690283e-05
3.51891944756655e-05
8.45171730617488e-05
3.49619768833952e-05
6.42470533541326e-05
0.000101857889075395
3.6038666911469e-05
8.60633027116844e-05
6.54944571227817e-05
7.05464226425238e-05
6.44692477822203e-05
6.19775735907874e-05
8.09008039846324e-05
-8.28728155109599e-06
4.44958604727129e-05
6.21386836158061e-05
9.44591414880145e-05
3.44092370872618e-05
5.80528637386653e-05
6.3290688869583e-05
1.74770487758439e-05
4.27327561117301e-05
2.67456423243022e-05
2.39851861131158e-05
3.58192821661864e-05
6.40406520484554e-05
0.000116808905949569
6.16148631210022e-05
-1.59584424704379e-05
4.6312211512876e-05
8.17333695034223e-05
0.000133723260735581
5.94037010059163e-05
4.63591893703013e-05
8.19812330346571e-05
2.76887909591136e-05
-2.94691585487082e-06
7.50328319160075e-05
2.30167806664735e-05
9.16063874736943e-05
6.47970880956839e-05
0.000110121803786933
7.18883980690538e-05
9.72617133996162e-05
8.5771541272511e-05
4.19773346271175e-06
4.64147758540281e-05
2.33768824819933e-05
0.000101307525563027
6.35810958953255e-05
7.15599878640251e-05
6.66963040531183e-05
7.35273183265999e-05
4.86368313919478e-05
5.43287143100637e-05
2.65214664264657e-05
9.1675858835175e-05
-3.92836728418703e-06
8.50483046748619e-05
1.41701060467236e-05
6.89340520580681e-05
0.000106578849990406
4.42654019150241e-05
8.17232185656137e-05
4.28517253880838e-05
8.46915075506022e-05
5.34598531278954e-05
3.08019047902207e-05
5.9434956200666e-05
2.94512881460894e-05
4.29910466991801e-05
8.4259716153665e-05
6.79867918017575e-05
5.72153411058735e-05
7.36697502787328e-05
8.64759404339757e-05
7.56921483861571e-05
9.90015835815363e-05
5.11684088111426e-05
8.48760947780822e-05
8.04615403669034e-05
0.000117706997511965
2.71219818739196e-05
7.61689774996766e-05
7.87993963166989e-06
7.05459601465217e-05
8.0892271681505e-06
6.36236470359546e-05
3.97121379749972e-05
5.19834734992382e-05
1.97250471310207e-05
9.30575271757978e-05
-7.61125609475039e-06
-6.48664062960156e-06
3.87586631436799e-05
-2.03201010371613e-05
4.79052697601804e-05
5.86228479106913e-05
6.07290591896362e-05
4.51625527478383e-05
8.45618784348527e-05
2.88864033151733e-05
-1.99185935532561e-05
3.49811744401982e-05
0.00013930740599804
2.40841911143229e-05
6.03552443643671e-05
7.85694528480392e-05
6.47769980810635e-05
6.58351463188016e-05
7.92976474223634e-05
6.68766854508063e-05
4.26315869948658e-05
0.000115090019464475
9.67782826967142e-05
9.28449000767374e-05
7.38825350291279e-05
7.84793361829513e-05
4.89824112306624e-07
3.46894888149261e-05
5.06174522927487e-05
9.99995236510684e-05
5.07405282994258e-05
8.08967207652428e-05
0.000108378650041863
0.000108771034748366
3.74284740841841e-05
4.69452486348208e-05
1.8163432952551e-05
2.14926296550043e-05
1.44741727181421e-05
2.30909309081303e-05
6.96928984349796e-05
9.45856301271402e-06
6.39916670154154e-05
9.59768666187833e-05
6.63741568779626e-05
-3.10082860301322e-06
0.00012842239269195
0.000101099550669794
4.10151539091104e-05
7.62786810183792e-05
7.08608683491988e-05
6.5891549293872e-05
-3.33180387658857e-06
7.44060741875398e-05
8.68448476722816e-05
6.72841361238327e-05
4.31846280663963e-05
8.00121700515883e-05
4.94526850128984e-05
4.5065141836703e-05
5.81296490351152e-06
3.55498589477626e-05
7.25523581175554e-05
4.47776120212433e-05
7.92236573606508e-05
7.95064242855419e-05
9.26022678681799e-05
9.32428167035806e-05
7.26711835177521e-05
5.71552486257696e-05
5.43339645169782e-05
7.05591335760301e-05
1.56285841716159e-05
8.47826931539382e-05
2.48842129791547e-05
7.27127146126046e-05
5.45132941982115e-05
6.33335943149902e-05
4.68346273357147e-05
4.21122156627669e-05
7.19125967783583e-05
8.46277580205674e-05
8.6278884768772e-05
5.64134464324855e-05
0.000106758143704933
5.96532923084795e-05
1.39928954454041e-05
7.54880079672764e-05
0.000150155375391416
1.15006870651733e-05
7.23409375515137e-05
0.000107381844428295
1.84220169012943e-05
1.18944919286316e-05
3.00291711536634e-05
1.85597385955593e-05
4.29424229695904e-05
3.49829319777601e-06
7.07432407935476e-05
4.74806278577129e-05
5.79082768777383e-05
3.51700983566395e-05
4.25629885915579e-05
7.80655706417802e-05
2.71381896779687e-05
9.0134267385264e-05
6.36651883716773e-05
2.4788762924633e-05
9.53306068654018e-05
0.00011345488084046
8.1047191302085e-05
7.75633167826736e-05
4.60148588917401e-05
2.98554851179788e-05
3.1783394104512e-05
7.16021559863196e-05
9.69025236678193e-06
4.77332825890986e-05
4.21275495660631e-05
8.79805453866258e-05
2.77226692070184e-06
6.62854781052615e-06
4.97894579717522e-05
2.08482504040144e-05
5.62393603026143e-05
5.08264919974427e-05
0.000101027100309775
8.45050364364827e-06
3.47861684710112e-05
2.73938834903278e-05
1.43466965157542e-05
4.12424553546348e-05
0.000112482320211899
7.92669174929878e-05
4.52646723476604e-05
4.46802643464436e-05
7.92283598019459e-05
8.96980120752621e-05
3.52033001246536e-05
0.000100992057498182
1.74154463947984e-05
0.000125571003913738
9.84983660111306e-05
5.06259159742078e-05
9.77548722615929e-05
2.04253599848676e-05
0.000109997093720226
9.14001720176377e-05
0.000114126587559336
3.63533286446016e-05
7.90465419940641e-05
7.30108604474084e-05
4.49550608889953e-05
5.05701667785596e-05
7.54975761405725e-05
4.26873460250493e-05
0.000108452535161606
4.55483262131402e-05
5.38130325477888e-05
2.48807930902383e-05
1.48130563777184e-05
-2.68878550784421e-05
4.03263034112215e-05
6.61983736625307e-05
4.26481667073254e-05
7.08468536166127e-05
2.55124114319809e-05
-5.66232133126017e-06
9.98304875208094e-05
9.3816509697e-08
6.01147475147722e-05
7.19270866410434e-06
5.3702928784857e-05
2.35970368488133e-05
7.169059370359e-05
5.81353660061972e-05
5.76593720534277e-05
0.000132948769954922
4.45298201665647e-05
5.21735155552325e-05
9.26032095496227e-06
8.17622718661568e-05
9.58385745505299e-05
7.28133751380057e-05
5.9693245735973e-05
5.57057193591311e-05
7.73736426487924e-05
8.62908299372191e-05
8.45923340298355e-05
6.35883025655398e-05
3.52437418643395e-06
3.57155249014339e-05
4.53742621353133e-05
4.41012988833749e-05
3.22170718061847e-05
7.66055933481896e-05
5.8494377770551e-05
0.000172613254693603
7.38371470996373e-05
0.000103752627753961
6.02232649995717e-05
3.63985125795992e-05
4.75057621128372e-05
7.33048113981983e-05
1.90005104853653e-05
3.33934146353431e-05
8.24786733950548e-05
2.99222744209413e-05
5.82831863527035e-06
-1.20319389217534e-05
7.81868695699842e-05
8.36961810562323e-05
6.35604546204843e-05
-1.51139324376483e-05
4.27495864587481e-05
5.54389181432732e-05
6.33863326547714e-05
3.58274387234933e-05
8.94218524944197e-05
8.90581697787645e-05
2.90860347489393e-05
4.90564109972667e-05
8.90432944505416e-05
2.47169184945237e-05
2.02217466365002e-05
5.91231595938153e-05
8.92518446771845e-05
2.92565085601969e-05
7.08932893368009e-05
3.10912137050209e-05
4.09239380164771e-05
5.29721476594742e-05
1.21701468798129e-05
4.54730089742703e-05
7.50111157187728e-05
9.08038247842051e-05
0.0001249945229422
9.59702502312723e-05
3.34694586149576e-05
7.00082059883063e-06
7.76229331647019e-05
6.1380295776415e-05
1.08995142359092e-05
6.21376761413201e-05
4.03119471444893e-05
8.89271832707613e-05
0.000102723221174895
3.67146898600438e-05
7.86253262184911e-05
4.81917526923322e-05
7.92549675976301e-05
3.74250256412326e-05
4.59652835934754e-05
0.00010489120226264
2.84778022023727e-05
5.99273266495156e-05
8.55575139044024e-05
9.01328060613213e-05
-1.48852092280866e-05
4.26190956842746e-05
3.08646467665861e-05
4.37703358665045e-05
0.000112841881334678
2.82144529344272e-05
7.08115889595275e-05
4.96831594407269e-05
5.64954458058255e-06
1.6005741956804e-05
3.47982723474288e-05
0.000108825752971533
3.27805308744319e-05
7.60284824579603e-05
1.2565672895127e-05
-1.33667415544176e-05
5.97350209342432e-05
5.44177978309058e-05
0.000108663264555667
8.83121290388782e-05
4.45739648855561e-05
6.73054114955163e-05
6.51334902558706e-05
7.94075236527623e-05
6.77721001726759e-05
1.4763992956835e-05
2.04544730659365e-05
5.23821448073968e-05
5.9291257077494e-05
6.35744366782358e-05
1.61800649746737e-05
9.80905852816922e-05
7.41574020301883e-05
0.000104312227262651
5.05457745442459e-05
6.84918880282322e-05
2.52620375900562e-05
3.26648324528343e-05
0.000104429667564474
0.000112197044602994
4.21698719117708e-05
8.70786289747333e-05
5.67270946897362e-05
7.35108383026681e-05
8.11668244655057e-05
8.80010741863289e-05
4.91032241739934e-05
8.12204818495166e-05
8.9396678567112e-05
5.88312680243409e-05
4.9145453972505e-05
6.31269614150799e-05
0.000121581264130114
5.50139444946994e-05
4.61164968045804e-05
3.64108424857375e-05
2.20571647384324e-05
-1.46093771661605e-05
3.58352409911207e-05
7.30474531420617e-05
4.79377450633624e-05
3.78867851779847e-05
6.43522833324496e-05
3.00134974821353e-05
5.59966710142357e-06
5.1764179584409e-05
8.37634318115616e-05
7.1326194422216e-05
4.93396114693676e-05
5.04609983531324e-05
6.97385510111162e-05
4.82442942972751e-05
5.29699259057354e-06
9.92540571616562e-05
9.86726053310033e-05
4.43527227938105e-05
3.37062896117981e-05
0.000112030181384257
1.95929537674776e-05
7.63091371076935e-05
7.96533575589768e-05
5.89694974165522e-05
9.93424708374502e-05
6.88599680190096e-05
5.76080232958477e-05
5.73139199407293e-05
8.89274387661041e-05
1.42933433854655e-05
-1.16966210833664e-05
4.41143897225065e-05
2.80465165951269e-05
5.97025361710726e-05
6.31748569685549e-05
0.00011211009075903
5.34388783107949e-05
0.000107733134176168
0.00011632152715013
8.3159106827303e-05
1.11579937454955e-05
7.88208358057262e-05
8.25747840493306e-05
5.66615950167962e-05
7.93423420028091e-05
5.23643898697578e-05
7.56731509439833e-05
7.60662119505264e-05
1.34842294237745e-06
0.00011400439978915
8.73728767322725e-05
2.15969093782648e-05
6.68355312127062e-05
7.46532009125473e-05
3.12333233991519e-05
9.02859759262963e-05
4.94585332329e-05
7.86292014186589e-05
2.57549513041333e-05
5.03346348430658e-05
3.18703472524942e-05
2.50882001125919e-05
5.39908669432629e-05
6.46550752247906e-05
3.992738915304e-05
6.92652188586309e-05
8.26487117634061e-05
3.40921115214047e-05
4.18363403258181e-05
1.26662970039473e-05
2.90101037362262e-05
7.8128313245356e-05
5.84722854640385e-05
3.27490285145646e-05
2.29412498759873e-05
2.79674174782956e-05
8.94011075663486e-05
6.9796709762163e-05
1.05555018619619e-05
2.65847727046616e-05
7.32340685497995e-05
7.32496664495469e-05
9.69773643289554e-05
7.1634061207533e-05
6.99024208693898e-06
6.89598432939218e-05
9.26384222891193e-05
5.76971697772127e-05
3.99186245324208e-05
4.57050919767979e-05
0.00010060032254753
7.81444837849863e-05
0.000123074370142337
0.00012796932717988
9.1757979425157e-05
6.68831269035358e-05
8.26963624863116e-05
0.000107954711307916
1.23394634855372e-05
6.35340366139219e-06
0.000104387675600612
7.55100686252233e-05
9.35758903651732e-05
3.8869983792055e-05
5.57926933317737e-05
-2.01809787640504e-06
7.46463123429084e-05
3.88693939895368e-06
4.36288757659246e-05
3.99472242384897e-05
9.81098410671678e-05
6.87586564816791e-05
6.01848259177456e-05
3.80054810987945e-05
4.64876267575656e-05
-1.23217198697307e-05
1.6390527902097e-05
3.02828999052481e-05
3.2815940711092e-05
3.13961007240362e-05
0.000100768858015859
3.5653608807982e-05
3.94697467490753e-05
4.53613779154219e-05
4.49591190959814e-05
5.68952716342481e-05
8.96589204301224e-05
2.99781638964644e-05
7.89392560648983e-05
8.62873708315613e-05
3.93250762281445e-05
0.000106129051517969
5.09855614131874e-05
5.83420056619667e-05
8.22973552206672e-05
8.75892082969785e-05
7.56268504090082e-05
4.07808744628432e-05
8.58716498238567e-05
2.92893277678673e-05
8.01809661739874e-05
9.1517527046732e-05
5.96670870591956e-05
1.93617484267169e-05
0.000114535343831819
3.48157224283626e-05
0.00010078977007645
7.57940730538282e-05
-2.80079812109691e-07
2.36005439953027e-06
2.51515214851059e-05
1.17937146656016e-05
2.33169225053602e-06
9.61137115392223e-06
6.7430567386765e-05
5.09827913676637e-05
5.55084711321125e-05
-3.95660770395093e-06
4.83584268088049e-05
8.11574261996816e-05
0.0001037839442633
9.48429440210071e-05
5.9321701248634e-05
7.68949001310966e-05
2.38714031233855e-05
7.32733043183813e-05
4.41627533894605e-06
1.9428348686549e-05
5.25456392867535e-05
0.000104247224733565
1.87052419883911e-05
-9.94076841706325e-06
5.24571611668258e-05
3.39963245392362e-05
0.000109956914822514
4.08095424419145e-05
3.14464998898568e-05
5.73198192503426e-05
2.10102598592052e-05
4.6041139086614e-05
0.000113917037998913
6.68654138782564e-05
3.93886211245974e-05
6.44189152723493e-05
8.11913214521226e-05
4.71146461150298e-05
3.6550739032406e-06
4.9017192230294e-05
3.03019900439329e-05
6.68618624969576e-05
3.50468021284408e-05
7.12527192996685e-05
6.41080108453471e-05
8.29253668052954e-05
4.21654833944146e-05
1.42685919418116e-05
2.09456216560206e-05
7.37790687698294e-05
8.20427835344964e-05
9.00326770537107e-05
0.000119571291607169
5.9851238222732e-05
9.76056089944924e-05
5.74064976566737e-05
4.68813063127517e-05
9.38626696545196e-05
9.67413849214758e-05
8.17164991825199e-05
4.4708357985852e-05
2.00263975099003e-05
8.1836905251379e-05
8.97777095240257e-05
1.66190150245608e-05
5.86990955586681e-05
3.45702531768712e-05
3.30095021519478e-05
4.77970022123236e-05
6.46308419797731e-05
2.48119082748391e-05
0.000109176047459988
6.03107046226887e-05
2.25315887473974e-05
4.96268621444846e-05
5.02841078588707e-05
-4.39500284698238e-06
0.000114129202404982
5.76168089229555e-05
7.12130780083881e-05
6.95719663077498e-05
5.36280021647142e-05
4.30666476152495e-05
4.72797324039582e-05
8.7189972474936e-05
0.000119420347431012
0.000118770368476591
1.52780967910098e-05
9.16893922847423e-05
1.32762822237194e-06
4.47240060343901e-05
4.08948379342616e-05
2.51359302354615e-05
7.51497897281769e-05
5.90730636772589e-05
7.24287726882161e-05
0.000114734361872821
2.04066992794432e-05
0.000101085140878578
4.01731343560727e-05
4.80262747285938e-06
-5.244566824203e-06
0.000126783544993065
6.98045799349939e-05
9.59935478182686e-05
2.34234397364721e-05
7.89536434389749e-05
6.39532752242419e-05
7.20676347491874e-05
9.14828971501915e-05
-9.83331518992177e-06
0.000113950248964012
6.72549547676954e-05
1.12034151799322e-05
9.42874423889234e-05
3.06681507982252e-05
0.000105337623809109
5.0819140863062e-05
7.3478588906813e-05
3.38223381448438e-05
2.94515722738189e-05
0.000105744482125273
6.40235414764381e-05
4.16905550123199e-05
5.49009009526015e-05
8.31104155194311e-05
7.45654495889081e-05
0.000117953992728656
5.63017814311482e-05
6.98044849202689e-06
7.99591196939756e-05
2.86983655802301e-05
3.09526926446569e-05
5.82042693598352e-05
9.31393090472526e-05
4.41240209541711e-05
2.78036841032216e-05
2.24272321339748e-05
4.40283563076831e-05
9.0521834996448e-05
8.53941734458027e-05
9.79390533217441e-05
6.99273581832532e-05
4.0885685848198e-05
4.26595373467878e-05
4.94896529688131e-05
7.10561969132863e-05
0.000141755957801938
8.25789483084904e-05
3.03228168875794e-05
1.99479379759711e-05
5.33071509160897e-05
1.84034072023917e-05
0.000107176033728702
4.06357681715421e-05
6.37584277606658e-05
6.05693370318669e-05
5.1966227279485e-05
3.75642186261867e-06
4.61057689134157e-05
7.22399577109549e-05
8.49824784753996e-05
9.73403551772326e-05
0.000150410121599972
5.07611349670703e-05
-3.38962994810097e-05
8.54417620208107e-05
3.501317609271e-05
4.49421886829126e-05
7.87520515566318e-05
4.42742367694058e-05
4.86421894260872e-05
9.1422598177806e-05
0.000104912639764636
4.70831976469459e-05
5.80994002238128e-05
0.000100738688919729
6.49276562275298e-05
-3.33096753011662e-06
3.16883467177629e-05
1.90712386399251e-05
2.91713915709248e-05
8.51849076217393e-05
8.73041238069835e-05
6.4741109798965e-05
1.88109318866425e-05
8.0158013814452e-05
8.75061265457802e-05
5.90299266429765e-05
2.18679307917482e-05
5.57852045822264e-05
2.32027042573064e-05
2.420635478146e-05
6.58798888256482e-05
8.24526834764242e-05
4.87697737086573e-05
4.21296862859634e-05
6.87666525673279e-05
5.30046040943384e-05
5.04015574526082e-05
6.53231817230748e-05
5.37408620853594e-05
4.47812944723771e-05
7.99174176486605e-05
3.46534817367852e-05
4.19028876702976e-05
8.01066111014381e-05
0.000143626135533749
7.04420365626564e-05
8.88240088664031e-05
2.35156582901544e-05
3.22711833765544e-05
5.58645492794062e-05
7.86841617813233e-05
3.77305824461808e-05
6.95459325068206e-05
5.04988064106563e-05
8.00654637339151e-05
8.02035649959458e-05
7.99770607146627e-05
4.77505215839847e-05
0.000123255713169191
5.71047775225375e-05
0.000105367411343666
6.01908428023954e-05
5.82321630960358e-05
5.49871214976952e-05
9.25610918997616e-05
4.19866416476159e-05
7.43512755867032e-05
-1.11193402037806e-05
4.2003603746086e-05
2.84306037258664e-05
8.4589095359578e-05
6.47355022032058e-05
8.72723599045694e-05
7.72699654917639e-05
6.35460013242719e-05
7.84105403914033e-05
9.26957095581144e-05
0.000135084513156975
6.75056743949505e-05
0.000115158316714962
0.000113431134497767
8.20501708607258e-05
3.10908672800713e-05
8.77065103453949e-05
0.000120720189929847
9.39568895574587e-05
8.04689057730025e-05
2.67453343466965e-05
0.000107935953171909
4.99443806003163e-05
2.60872355947789e-05
5.46113565632552e-05
6.8099308737927e-05
2.94932655757449e-05
3.76395911200442e-05
3.63149752317074e-05
6.15594585558309e-05
5.14556118367885e-05
0.000131403649385677
0.000105661409419771
7.73130294064501e-05
2.60126602296119e-05
9.44408615680376e-05
4.47048268786621e-05
8.29639724083202e-05
5.00648151109809e-05
3.51041137901827e-05
0.000109066834395925
7.99449202365808e-05
7.52130502056995e-05
1.28195618772922e-05
4.81891749440604e-05
7.52349210576189e-05
-3.25362657547345e-05
9.68542439903749e-05
5.34096578099553e-05
7.37906143145919e-05
2.25872899333688e-05
6.91657532180823e-05
1.62570887964851e-05
7.4226301555984e-05
7.31118591496933e-05
1.72266534293491e-05
4.61105822835543e-05
7.28005393943812e-05
7.57722715460739e-05
6.17859343566192e-05
6.87188858631067e-05
6.31140982074325e-05
3.44095336293138e-05
4.55026994292757e-05
2.50032147568204e-05
9.26101077786679e-05
8.66279349413824e-05
2.18866425496746e-05
7.20602570655705e-05
6.24273489267002e-05
2.38170042382611e-06
9.32994412604064e-06
5.14413323717277e-05
0.000109806103816916
2.19974427776542e-05
0.000113593890559002
2.22583901221352e-07
6.4301490612748e-05
7.56942169665758e-05
6.14299341626748e-05
0.000118522692166812
5.22235071974523e-05
5.95310018921959e-05
6.55664103740481e-05
3.72246155853204e-05
4.63613119332945e-05
8.5386192217611e-05
4.17613092445821e-05
1.86544334879149e-05
5.29096353933435e-05
-5.62281459837643e-06
7.46850353177597e-05
2.10095145031916e-05
9.57662164801449e-05
2.82487528788918e-05
6.59603480940107e-05
0.000105891325631874
5.28320905010413e-05
2.83859831047096e-05
6.69021182668772e-05
7.2914402780717e-05
4.89451637916802e-05
9.08118396948275e-05
2.52923330347878e-05
4.22974982172612e-05
3.07193403642946e-05
2.95396092796852e-05
0.000117632433637006
9.39962397163471e-05
1.611691863004e-05
2.03903139678445e-05
7.01864531101482e-05
0.000116689146882391
2.79556169520061e-05
2.88023472028692e-05
4.30391950497073e-05
9.06509643223104e-05
9.23758377580761e-05
1.46641738841464e-05
7.32303099163088e-05
2.17129074791344e-05
8.11729123803962e-05
7.51638231810024e-05
0.000112043713184391
5.86192890968356e-05
3.5380550908362e-05
8.68058908334539e-05
2.79340347399695e-05
3.62447954553273e-05
6.85675577405172e-05
8.90039221573911e-05
0.000115234649589731
5.5365636285841e-05
6.99640167585145e-05
6.44642589231287e-05
4.21312989919281e-05
3.37140915146564e-05
4.8004034281276e-05
9.09933166693188e-06
4.88407835042498e-05
8.44572675353696e-05
0.000103155462009009
4.94392644800828e-05
6.30174586783287e-05
3.42894936635527e-05
9.19089892997791e-05
9.90752803066734e-05
9.60024822656649e-05
3.06580770788948e-05
9.39242650098254e-05
2.49093642137623e-05
7.3411846093745e-05
7.11269199610962e-05
8.38924476759968e-05
3.42301839459548e-05
8.3998840946227e-05
0.000113895313921737
3.37146338026891e-05
9.51873620091564e-05
9.56889365467632e-05
0.000117531814395505
5.73464695886646e-05
4.87368844925144e-05
6.75643838762283e-05
6.57568120221227e-05
4.924310125509e-05
1.87183372214059e-05
7.56070416991445e-05
7.29771885521164e-05
4.0860998075759e-05
0.000145245492414353
5.69269481430389e-05
6.06623346276051e-05
5.14022159100359e-05
3.4434564745582e-05
2.77182402265975e-05
1.90172436712259e-05
5.17907968166764e-05
1.56515411944741e-05
0.000116466211381803
2.82184537387237e-06
8.75963917048423e-05
3.1519725911078e-05
4.84597649493833e-05
6.1003975747202e-05
6.95630309113172e-05
7.85138112217989e-05
9.31647951482203e-06
-3.23993976704824e-05
9.88358814566322e-05
5.77848195581596e-05
7.75713824910091e-05
1.51156719980594e-05
1.156120074507e-06
6.3955837221412e-05
1.94698980240448e-06
2.02572039677365e-05
5.73473431844763e-05
8.33181650713668e-05
5.28203627856125e-05
6.25310887799119e-05
8.23576102593592e-05
5.78145657611677e-05
1.9972064421931e-05
5.32489455841508e-05
5.40065814131699e-05
7.1903484226808e-05
6.19531789643424e-05
6.63942067858071e-05
8.3127268018581e-05
9.35155282130253e-05
7.08362700281572e-05
3.94481446290765e-05
0.000131069784946176
1.34824718059293e-05
5.6649240973947e-05
5.4430844764334e-05
6.84685478955783e-05
6.43122552561849e-05
8.72999677338877e-05
4.65557510368218e-05
0.000124806196705395
6.63189377572919e-05
0.000109284515497781
0.00015734009780986
1.63740280395293e-05
0.000105171794321494
5.6083791413234e-05
3.83774628191006e-05
5.01092705100328e-05
4.26980484274788e-05
3.762411525132e-05
5.94380154801395e-06
6.28433104678192e-05
4.23473668272793e-05
7.92250406840788e-05
-8.21676696541936e-06
8.56342182826324e-05
0.000106384690075194
9.72152072158077e-05
7.44567181051616e-05
7.56050444906001e-05
4.83296838036577e-05
5.36108619739876e-05
9.95905093592679e-05
0.000100678004814614
5.76248309362375e-05
2.12862895837395e-05
4.22050980007181e-05
8.61670295805982e-06
2.27809023288659e-05
3.68227826088814e-05
4.27826585110623e-05
6.72788817568595e-05
5.22313415448096e-05
6.84613976999936e-05
3.67385342555809e-05
5.43855264759446e-05
9.46411455336616e-05
9.64172501762725e-05
9.16618365073121e-05
1.79448212024186e-05
4.06712506572336e-05
6.49491540848203e-05
8.10764141218569e-05
0.000136557518871964
5.63250166436899e-05
8.21292300790229e-05
1.29199314332219e-05
6.79306044293984e-05
2.90606188486967e-06
8.27386813604309e-05
3.789935042644e-05
0.000136623478586016
4.23892856652226e-05
5.57292845968088e-05
7.19601786610588e-05
-2.08000788498465e-06
3.77423198507823e-05
8.50546721325675e-05
9.05825369188596e-05
5.24299608002214e-05
8.39207564126601e-05
0.000112079856742742
7.06326924585733e-05
4.71330052751235e-05
9.73746366049884e-05
7.02360807017096e-05
4.16547458118178e-05
0.000103117449020281
5.35145727135999e-05
5.1723364854448e-05
6.20946200875909e-06
8.59753075628308e-05
7.1546949849356e-05
4.27353677857603e-05
0.000106361442415789
6.52919823256275e-05
8.61878203234565e-05
5.84237133291915e-05
4.13010254081411e-05
0.000120933435430476
4.45097099108829e-05
8.88775253632459e-06
7.47196361480473e-05
0.000119000716765892
0.000124352987984652
4.62812351564291e-05
0.000116572596625086
0.000104404204254258
4.28684311171505e-05
4.79031582559362e-05
6.50611018090119e-05
-7.58142777386385e-07
4.55556324197152e-05
6.68043669896471e-05
8.69320238142125e-05
6.28306186311785e-05
2.91787248431214e-05
5.43407659367862e-05
5.70202453109226e-05
3.04535731140575e-06
9.89949311504089e-05
6.67393915194489e-05
5.89350394355731e-05
0.000113474547568586
0.00016554813763709
0.000107955377538682
7.86492958353535e-05
5.0035733499325e-05
1.06748595699813e-05
3.89344632198168e-05
8.08694289082963e-05
0.000119436367230987
7.9970437654901e-05
4.54737057981865e-06
-2.60802107967613e-05
9.6367887911256e-05
2.5649755575395e-05
8.00478811293952e-05
1.28310548333578e-05
0.000103141012905334
0.000118429322984575
5.33424685868574e-05
6.86984444316375e-05
5.69349928276886e-05
5.69231631883831e-05
8.74212651143594e-05
8.88215685728552e-05
6.26782595345889e-05
7.32017189322416e-05
6.84851229530745e-05
6.35512536137542e-05
7.53488942074578e-05
9.66492095748067e-05
9.59991149273837e-05
4.89579645857999e-05
5.16039162633823e-05
6.9474068201634e-05
-2.31310488577589e-06
9.95552285423301e-05
9.72746507261335e-05
5.58384830323457e-05
1.47713941543553e-05
6.21550900974472e-05
7.43178780056944e-05
8.83318650219164e-05
5.81526334115448e-05
3.50282445249045e-05
4.80369897977029e-05
4.14804046251684e-05
8.1622391526167e-05
3.93233424334763e-05
0.000107798220300166
-2.53672374149527e-06
4.12531514137039e-05
6.94036966363797e-05
6.31398282997424e-05
2.08591212465933e-05
6.58957667096957e-05
4.17505968374186e-05
8.54045454806827e-05
8.9143430277283e-05
5.97912651915517e-05
7.29684697780776e-05
6.34135143375574e-05
4.98499125557081e-05
7.62423952522698e-05
8.2814173726765e-05
4.05482292274595e-05
7.87033132580192e-05
5.32649961504322e-05
8.57475370804602e-05
4.72230016580442e-05
7.42537796549364e-05
6.43853663652498e-05
5.50365097403945e-05
8.47176449512748e-05
3.1625035128934e-05
7.13037098349866e-05
8.88795694367411e-05
7.34335377500064e-05
3.4161199037488e-05
7.46673251281084e-05
1.5753123129149e-05
0.000115128493055509
7.03900108097333e-05
3.33578244772577e-05
0.00011248877523064
9.03490679107911e-05
0.00010203518261147
2.16327160255758e-05
6.61342605335822e-05
4.76906872297439e-06
4.32863780510091e-05
8.98184657634783e-05
0.00010147070839872
6.46777911616574e-05
4.36823718291066e-05
5.0573340927803e-05
8.32867471283855e-05
8.49625631746827e-05
4.82414436790241e-05
5.92855815817621e-05
4.84687228283012e-05
6.1796664757576e-05
2.05029713721449e-05
0.000115219395321477
4.17148114089312e-06
3.09285253081114e-05
3.03396834347899e-05
2.19392597599302e-05
4.30926757144469e-05
5.84966151123092e-05
6.36782095766637e-05
7.01011490935381e-05
5.61397600456929e-06
-1.11867325031809e-05
7.06494178455674e-05
1.1363881150077e-05
3.5250654658312e-05
6.95296008000911e-05
0.00011337463341944
4.69369732352523e-05
4.17555825242059e-05
3.31747332601815e-05
2.2881199930731e-05
7.16503293839165e-05
3.9882892416252e-05
6.89005265980955e-05
1.48529869713446e-05
7.50873763185843e-05
4.06333675836119e-05
4.55626884043463e-05
1.04275652716261e-05
0.000100630969550979
5.06696976742844e-05
2.64179713652206e-05
9.66486014025622e-05
8.46818970253331e-05
7.29059312871681e-05
3.89979320282326e-05
9.0241012890669e-05
4.3565998194907e-05
3.01352448155569e-06
4.19532393759724e-05
4.79736376233993e-05
0.000100711249202977
4.7823656208017e-05
3.14848906850075e-05
4.72421640928846e-06
8.08809539923293e-05
5.74439168511205e-05
0.000104127607446394
9.13921975521639e-06
9.84713724793639e-05
9.36434965371563e-05
7.0553924169898e-05
0.000119768268244808
6.12025091954728e-05
2.06367451606685e-05
3.6091570743981e-05
5.5106878460902e-05
3.26267389735192e-05
-2.23361523620164e-08
6.61185053546189e-05
9.07625839604208e-05
9.01020093073964e-05
6.10195604163836e-05
8.54554321687818e-05
4.8377653764448e-05
3.65845609015278e-05
6.14046405040612e-05
5.07411681076501e-05
4.61111531871705e-05
2.49317214153743e-05
4.72442404770571e-05
9.37821461877029e-05
3.8596103556924e-05
6.82711025255026e-05
5.96529660966709e-05
7.87958945734905e-06
4.84637960732858e-05
6.49850003740223e-05
0.000112850103354694
1.32316969162681e-05
6.91995943833948e-05
4.10455741249315e-05
4.25174928594957e-05
8.23960175933408e-05
0.000125779188343013
4.31111443273272e-05
2.44920944864814e-05
9.13325531602618e-05
7.79490227246522e-05
8.31640618885023e-05
0.000111103045195971
0.000109609506089083
0.000102189538549879
2.80661689979913e-05
9.68626163211929e-05
9.38774662354371e-05
3.00705954655998e-05
-7.3523360700154e-07
-1.93677768806384e-05
4.69308169893927e-05
4.86259144693981e-05
4.33644347993714e-05
5.837350494755e-05
9.20487343150254e-05
6.91373907032123e-05
4.03310502539484e-05
0.0001312988813612
9.00169682606606e-05
6.45765147897651e-05
0.000157836058825134
2.22144370164093e-05
8.65422623988151e-05
0.000105526745030638
0.000106122906568257
0.000117487695045457
8.59818485483039e-05
9.39489654980426e-05
2.2501916806416e-05
0.000144177282682549
8.40248568123335e-05
6.21124147150043e-05
9.01538268592266e-05
8.25861713582373e-05
0.000109720566086777
9.98028407951056e-05
5.39401381663558e-05
4.14778942313921e-05
7.99604697916079e-05
5.02887627923741e-05
6.55453429113892e-05
-7.92803867998118e-06
3.93066856112052e-05
3.48784328613433e-05
3.6034797022762e-05
6.78471358661944e-05
1.6772820300829e-07
5.19662458634147e-05
3.10179558445461e-05
5.06306146607167e-05
6.3648645032025e-05
3.70474440511551e-05
4.69004073604081e-05
3.80904934553189e-05
4.65821770872226e-05
8.60303505271443e-05
3.7299610093682e-05
4.13722653408943e-05
5.60971959488198e-05
3.76830460960449e-05
-4.76232972575103e-06
1.89618271512248e-05
4.39851299036718e-05
9.59369291102359e-05
5.12228396750808e-05
5.42974650595663e-05
3.31127257403192e-05
4.41332229414642e-05
9.98724028106451e-07
9.43914466093521e-05
5.69855775926947e-05
5.13069420069404e-06
6.44846797948436e-05
6.84055870153815e-05
4.18734413546365e-05
4.56686956223707e-05
9.37765231616666e-05
6.92490392372025e-05
1.68288331720102e-05
4.99143289266097e-05
0.000111372858951862
0.000101642995670657
4.56673630122428e-05
9.98087746520983e-05
-2.1462030250941e-05
7.46099456366943e-05
4.89206703527009e-05
5.36378052872558e-05
8.54661655361408e-05
6.8005797261465e-05
3.64388545031791e-05
0.000100753135267757
5.65776238292604e-05
5.84004258882807e-06
6.76871568846715e-05
6.89251857868114e-05
9.12197630012181e-05
3.93465037670356e-05
7.38281802685356e-05
7.47671558379135e-06
6.33238231423459e-05
6.23663729224842e-05
3.71370033521657e-05
5.22000060740331e-06
4.88590667017662e-05
8.27740664813963e-05
3.66413700839484e-05
4.21391137157206e-05
7.64033964711869e-05
7.25995039400028e-05
8.4078421664367e-05
0.000100430718198169
-1.02721896164268e-05
9.60310599163227e-05
2.91584214025554e-06
6.3705792214621e-05
5.30993284599932e-05
6.92033665475252e-05
-5.74210948276549e-06
5.76783038555404e-05
8.41964914622273e-05
8.0092061135744e-06
8.03590771330853e-05
4.4875673535341e-05
-5.90128097669561e-06
3.69473306319653e-05
2.78014338155768e-05
6.3529128305328e-05
6.09620392261792e-05
9.11452129982781e-05
4.36193926473185e-05
5.0650430882059e-05
7.35122045566914e-05
7.85393697022942e-06
6.03668172514154e-05
0.000113031929101179
7.47944970176852e-05
3.1077017061736e-05
6.61372575975272e-05
6.20098438012409e-05
2.23927289413131e-05
5.68035895412506e-05
1.39008987858324e-05
7.39508626927486e-05
5.21221929301274e-05
4.05809644691242e-05
0.000104387758379064
8.059251935073e-05
5.10414294058608e-05
2.95500628481241e-05
-5.66099100607632e-06
1.39713521125621e-05
7.75975333373238e-05
0.000114302689480759
6.87383908119425e-05
-7.61081076344481e-06
-2.34079274941238e-06
1.74733323557121e-05
9.94205751372768e-05
3.75182954488258e-05
5.87717323968193e-05
7.71921874221427e-05
5.47287788315581e-05
0.000106684168241843
3.35297399935928e-05
4.36750748508673e-05
7.41900190525315e-05
3.76018860974496e-05
5.68249574773801e-05
5.25298594509144e-05
6.30124453109831e-05
9.11724818561578e-05
0.000126947748098941
5.74295958049211e-05
6.32818647000309e-05
5.5090783579685e-05
0.00010230750973693
3.22180366863864e-05
8.20986169965558e-05
6.27364868860284e-05
6.6913147878457e-05
2.2926487420032e-05
5.88992587234603e-05
9.40078852879079e-05
4.72150459982464e-06
2.63412745628292e-05
4.52899195129783e-05
9.10814813146679e-05
4.66389125232472e-05
5.80702796361162e-05
-1.03121925713603e-05
8.85271323905399e-05
-3.47535866999293e-05
3.10062799336636e-05
7.83201005945154e-05
8.55438273219006e-06
3.22857675916482e-05
4.18063875725301e-05
2.9562082937347e-05
9.3025193089333e-05
2.14780212055778e-05
5.20542909628601e-05
8.25256179390363e-05
3.35803385563842e-05
0.000116215872947512
2.22311525991279e-05
2.61214771444635e-05
8.23671113292254e-05
8.31394349798373e-05
0.000104192960404736
0.000104167199315552
5.34595747974533e-05
0.000101071424059346
6.48623386186858e-05
2.67370367760611e-05
0.000133651036277163
3.13424258229456e-05
0.000123535223937126
2.89229231652338e-05
7.91833540083412e-05
2.24611050941172e-05
5.19050606953851e-05
7.40314343833312e-05
6.69322884111807e-05
0.000125711784251413
1.38556014209607e-05
5.57620628788697e-05
2.7344351091511e-05
8.11618607312699e-05
-4.51157357745028e-05
0.000112774375883709
4.92746532428034e-05
6.33358266552461e-05
8.19414734909661e-05
6.09084213355265e-05
7.38777349749273e-05
2.0730832511487e-06
7.33609348517862e-05
5.37788639550976e-05
2.13429022037061e-05
2.81640334153305e-05
-9.04917967737351e-06
6.20961287675595e-05
5.22897571589539e-05
0.000131594388002717
4.67620892701377e-05
9.332046640445e-05
8.17646792871757e-05
9.71628691232836e-05
0.00013041333395782
4.00324420779893e-05
8.6296137966157e-05
1.57930530842468e-05
1.38820319893416e-06
5.76046545933048e-05
9.54870090008894e-05
2.19261051048803e-05
0.000122431920814674
8.20911965285835e-05
0.000127060912579795
3.72256525078523e-05
6.97404211879013e-05
2.42628063856475e-05
7.47968093588111e-05
9.2835936954806e-05
-1.2390435589725e-05
9.27532988503192e-05
0.000107145400222649
5.58448772092954e-05
9.31332781972229e-05
6.2032807679056e-06
7.96121262900077e-05
1.0496452992557e-05
0.000105377940493195
9.40131830041694e-05
7.4617648740213e-05
5.16376551820565e-05
7.4098762296108e-05
3.6645665790518e-05
5.6156243185873e-05
1.34178265555396e-05
4.52751477100748e-05
7.32653230084079e-05
6.46298917609669e-05
5.25982044024872e-05
8.95748691366938e-05
8.74529416481667e-05
7.39989988367389e-05
0.000106727215000186
4.56273099285391e-05
7.63292339460904e-05
2.72221783099373e-05
2.66218055672699e-05
2.97926053437537e-05
3.46025019032276e-05
5.02210440754803e-05
6.15373064823352e-05
1.64876841990835e-05
1.91781271765519e-05
7.84321048601672e-05
0.000106220502193402
2.15910078610319e-05
-3.28144102490233e-05
6.43098114176381e-05
8.66382071362759e-05
7.23760925232396e-05
1.37514466572152e-05
0.000110674079616735
4.8205150940144e-05
4.26101711986788e-05
4.65679383175634e-05
-1.14633379464744e-05
7.8556551126253e-05
5.20912154632538e-05
-1.63686298379627e-06
9.18135220372222e-05
0.000126631528373523
1.52863467160766e-05
3.50010190077503e-06
7.53590826571309e-05
6.8552507485611e-05
8.87882888866935e-05
1.47648890060763e-05
0.000100576173507456
3.84586374768385e-05
6.32990247691069e-05
5.19378733312436e-05
7.07592402494969e-05
4.05583008447537e-05
7.76792837993942e-05
5.76744266774875e-05
3.24045781219348e-05
3.97229664338155e-05
8.7497433152576e-05
4.06221004114108e-05
7.72748397415283e-05
3.1246375906098e-05
0.000100978188183753
4.69325122816175e-05
4.02612662947522e-05
2.03063825733584e-05
9.27741037826927e-05
3.84389865300179e-05
-3.96606886141789e-06
6.88629288407391e-05
9.5493818713903e-05
6.28689710562846e-05
8.8594137587063e-05
0.000113472050815313
8.91271727451888e-05
7.6884929557837e-05
0.000122988226539307
7.16451170778756e-05
8.17640492684882e-05
1.78292935073803e-05
3.21775901439337e-05
2.33988138958851e-05
7.97276919668356e-05
6.2879275777664e-05
7.90649142730275e-05
4.06664788848773e-05
4.5651525987386e-05
-3.91022348666231e-05
7.07825506756492e-05
6.73275054638446e-05
5.39979158454793e-06
1.32837172368213e-05
8.23922602610222e-05
6.38472007159246e-05
8.36790096850107e-05
5.17562710905581e-05
9.54365458229044e-06
1.12538641021732e-05
7.04839290664187e-05
7.14984446971342e-05
3.53112685878541e-05
4.79166254637302e-05
-1.09083980927624e-06
8.18002721051099e-05
6.50227020331395e-05
4.11586494593669e-05
-3.13368720009681e-05
6.36978420264544e-05
3.43265912988156e-05
0.000115268554696274
5.12056991397727e-05
3.76885739748145e-05
5.7792913857046e-05
1.36587321470691e-05
3.74471071972075e-05
5.29584366704439e-05
6.99064872398547e-05
2.79252908748652e-05
9.7258273824438e-05
7.5550727279904e-05
6.91849309653736e-05
3.92252682524059e-05
8.30433448744756e-05
7.7410939406228e-05
7.02774661205056e-05
5.60759786354686e-05
4.39736551861479e-05
5.86680196170027e-05
6.22706993028521e-05
2.57047229780365e-05
5.2243580159608e-05
5.47878051568738e-05
0.000138521521369142
7.73590391382248e-05
3.15173540031302e-05
5.92849247396973e-05
5.12339834996586e-05
7.05681879508107e-05
6.23426613382906e-05
9.14041081666598e-05
5.80745511807242e-05
9.43343113323277e-05
5.45474903933063e-05
5.68317741311857e-05
8.24909651092217e-05
5.86172780820481e-05
3.194843189307e-05
4.21294251041614e-05
4.78374830550322e-05
4.85448737498087e-05
5.57865516056205e-05
2.2113227762873e-05
4.61794051783766e-05
5.31726154469242e-05
9.36273593844328e-05
9.59590439499932e-05
3.36266890253282e-05
0.000101094206508844
3.07342531897165e-05
0.000101348007215224
7.18195121065571e-05
1.79958645473958e-05
4.34194454143324e-05
-8.91465357521079e-06
7.29338571667447e-05
0.000137540395057652
5.98620831896659e-05
5.54787027384021e-05
0.000104036614514338
6.0009355579759e-05
2.19026750180121e-05
3.1451670711481e-05
6.26677287704856e-05
5.17689401091577e-05
8.82120523863597e-05
5.90794185892932e-05
8.20558144034167e-05
6.62937148336858e-05
8.24359317101234e-05
4.84869587959229e-05
3.25879704089638e-05
-2.71685324859876e-05
4.90577989638285e-05
5.77619998331694e-05
8.40220796899079e-05
5.85969311469161e-05
4.95609965444611e-05
0.000115279861556602
3.99494036609585e-05
6.73291882505996e-05
6.24237259420215e-05
1.97213537501522e-05
5.66753700914389e-05
1.21909548614235e-05
6.42628416528025e-05
6.16777482393468e-05
7.50910775260655e-05
2.63231329600697e-05
0.000116639967030464
8.60381573985143e-05
5.32289630099183e-05
7.19126499458637e-05
4.41003686387289e-05
3.99961018774741e-05
4.07431397860029e-05
7.71903086291875e-05
4.25590313982184e-05
4.70197745462017e-05
5.88912673283661e-05
3.8954954334008e-05
0.000121780222752958
4.41094649021246e-05
9.5191914795787e-05
7.433422726414e-05
0.000142981262897611
0.000104741971455823
9.72466639068304e-05
0.000117531599067694
5.2466695872975e-05
5.76243459110031e-05
9.35406899210524e-05
0.000107299372661401
1.69993592790866e-05
5.88861966597553e-05
8.29046824855932e-05
8.10056162287211e-05
2.76548921416564e-05
6.14675597570949e-05
8.23739474713912e-05
1.39878312791504e-05
4.74190988431099e-05
4.51486113338134e-05
7.77131958597977e-06
7.21500324381727e-05
6.22475660247103e-05
0.000111138408612182
9.93053587458936e-05
6.05395762464024e-05
5.47073854099934e-05
4.7418490073689e-05
9.16891637073876e-05
0.000118303051717553
0.000116134698032991
4.36917734124373e-05
4.30269353731514e-05
8.22850667749791e-05
4.15879560033224e-05
-2.7334028032768e-05
3.9582300094146e-05
2.50444112096071e-05
5.26437499656069e-05
7.33724104409088e-05
1.76160649879356e-05
7.61356371268899e-05
6.07619975154112e-05
7.92731300832804e-05
4.12434476362882e-05
8.40150504800407e-05
2.96010798116022e-05
5.99116717733682e-05
6.2190879907282e-05
4.5819122660896e-05
5.4863146411787e-05
9.00490287996527e-05
4.73439157774924e-05
4.7679130292954e-06
7.66035464546074e-05
8.56483752069991e-05
2.08465060502092e-05
4.85574706161824e-05
5.54467821556118e-05
0.000112188812002292
6.59340369862413e-05
7.21134017102745e-05
-9.52964151874231e-07
8.4934348895277e-06
8.10426766397092e-05
7.26449912110282e-05
7.40419647113925e-05
2.0770260957481e-06
7.6080842724963e-05
8.84212053152511e-05
3.68451913405275e-05
2.37006240138666e-05
8.1370060442586e-05
9.66485472951292e-05
7.23359883674292e-05
6.51308812021281e-05
8.3202192721014e-05
5.70895899890799e-05
6.45490211043943e-05
0.000108912493728038
5.95525995132843e-05
8.2726137135491e-05
8.75321775761197e-05
8.63782142839894e-05
6.03794643051419e-05
1.9083901180637e-05
0.000102667174029276
0.000128320764133334
4.36561593073669e-05
5.3935670547618e-05
-6.81583114845907e-06
6.83084957361653e-05
6.87078656810451e-06
6.23336743946637e-05
5.98138235173861e-05
0.000111464829263795
5.81484175392462e-05
6.26014624844302e-05
4.76149328992727e-05
2.23424795656366e-05
9.852661479021e-05
6.90862869647222e-05
4.66132404786062e-05
5.2571211905201e-05
4.49229051288703e-05
8.40344330921834e-05
6.12069511537014e-05
3.50461368090017e-05
6.83569471483196e-05
0.00013418328014725
3.56283960731414e-05
6.550138075979e-05
0.000104631891153489
9.39927276000614e-05
9.94562340897205e-05
6.61436911770808e-05
2.26383988597732e-05
0.000128756737657377
1.17747231680913e-05
8.9205893576888e-05
1.84288531382742e-05
6.68913257053387e-05
4.19869859045482e-05
7.15814428005578e-05
3.49712168142392e-05
1.30722980066633e-05
6.05654505836778e-05
2.64615989508216e-05
5.85504300866675e-05
9.55965697535214e-05
6.37116023306108e-05
0.000136327107172421
5.35595371173809e-05
-1.36739765069503e-05
4.3628267876418e-05
6.21176902772951e-05
5.51304062861077e-05
4.03544338585816e-05
2.27061069669701e-05
3.95605872279854e-05
3.01359625845569e-05
0.000108809657583349
6.11625202137457e-05
5.61668826377217e-05
6.36818605727287e-05
2.87476826359406e-05
8.07501849897354e-05
4.47021963222734e-05
5.18388483878471e-05
0.000119643220972866
0.000101090273965396
4.29281755541566e-05
3.19117688445057e-05
4.01633794825567e-07
4.92168717824709e-05
3.31849556710844e-05
3.61883854056739e-05
3.55435583169247e-05
4.1996441059253e-05
0.000120833723638261
7.30280127815975e-05
3.91057539044142e-05
8.05051742209407e-05
8.71452113061341e-05
9.95428789228841e-05
1.44048531297185e-05
5.45466042297799e-05
3.24431218751968e-05
6.77390634738536e-05
5.46589652981701e-05
7.74169430186615e-05
6.89444628496886e-05
4.61404309221933e-05
6.80076160586749e-05
6.03363627924814e-05
4.88781653395129e-05
2.40623660355989e-05
5.9179796060362e-05
0.000115538464463385
6.47394731556684e-05
2.70661402486844e-05
5.26047443962867e-05
8.01328263164571e-05
4.90061133860614e-05
9.87667354710978e-05
-1.56211783582977e-06
2.67552707536431e-05
2.84782236924453e-05
7.86919652777257e-05
1.3243427892321e-05
3.69272183414636e-05
5.8716228663511e-05
3.10968510165627e-05
8.59335160925284e-05
1.62637283766705e-05
6.26391448950575e-05
2.40700042282677e-05
9.26706034349105e-05
-1.58397588494104e-05
8.85265462185927e-05
1.98711374213081e-05
3.19489794233123e-05
7.34483413182362e-05
7.83750205559516e-05
-2.95399936159785e-05
3.26673271037946e-05
5.67443871974116e-05
8.90340340424842e-05
4.08451003450351e-05
3.90309578293629e-05
5.72156462274358e-05
0.000112324323520423
6.76055631013136e-05
1.13077441415607e-05
2.24180780436808e-05
0.00010306641509156
7.71491247107717e-05
2.18166497991832e-05
7.90686752389377e-05
0.000100230552338988
2.32428847096237e-05
2.92142136982368e-05
7.58585709634896e-05
0.00013145906213975
2.7608696932281e-05
4.1110642909325e-05
2.69102210658056e-05
8.26603856343766e-05
6.83232884392557e-05
2.47445504043835e-05
6.18375243516623e-05
6.47513871210926e-06
4.73599596719594e-05
3.91603484766385e-05
4.02977521606416e-05
4.99795819997382e-05
6.90513935422842e-05
4.75887254842929e-05
-1.97748732466172e-06
5.15313249347785e-05
2.73646812308727e-06
4.42927762889714e-05
1.17523630369562e-05
8.96041922173407e-05
1.57062220472252e-05
-7.82436234889756e-06
8.03772022542084e-05
1.89578900586878e-05
5.09240396165776e-05
6.10817457532719e-05
3.83912101320606e-06
3.85242257335836e-05
-8.01282926886974e-06
5.35696134568168e-05
5.42276991601871e-05
3.94155945864028e-05
2.15695053767028e-05
5.25134815704299e-05
5.63867837833362e-05
3.19718957931282e-05
6.71608918249579e-05
4.33778476662304e-05
9.08194196210013e-05
3.52085287149041e-05
0.000109257524331584
5.50183299343971e-05
3.31306664688616e-05
8.16705284733897e-05
3.36676238417727e-05
8.64743275816116e-05
6.74537643381474e-05
5.26541780793008e-05
6.37622788167582e-05
3.50815890044052e-05
-1.86969280284469e-06
2.06401655541037e-05
5.57800398481375e-05
4.51414285857125e-05
-1.69265062687199e-05
6.37809720123597e-05
8.42962069239889e-05
5.1153722045442e-05
-2.97027500350675e-05
0.000113389103256798
2.19465550258254e-05
3.82269495680285e-05
0.000102726756544814
7.01698916695956e-05
9.73014508531589e-05
9.90183257611348e-05
6.55505358508132e-05
5.62683280019203e-05
7.36135831989686e-05
3.44318272509299e-06
1.926924328411e-05
7.01679921690576e-05
0.00012004248554841
7.74726911561793e-05
7.73439662822189e-05
6.15188624452238e-05
5.38422736663711e-05
2.83017545698121e-05
3.33189253566765e-05
4.70134229289771e-05
6.03665513485928e-05
3.70396774045962e-05
2.43208097548558e-05
2.86318058227937e-05
3.6286991876389e-05
4.22504683553666e-05
5.1544772031795e-05
6.76951594313708e-05
0.000103595933501438
8.04264609755847e-05
8.27645689480051e-05
2.16799688863903e-06
0.000127457143732188
9.01316124423847e-05
5.56309091660157e-05
3.85010590801594e-05
4.04100326662525e-05
5.83123264811768e-05
8.20960530572627e-05
8.25735062287466e-05
1.13641827849782e-05
0.000118780600561068
6.25279167906255e-05
3.18778372715341e-05
8.12942433271944e-05
8.99082170136485e-05
9.599879160825e-05
4.24442387289758e-05
3.17059187378424e-05
8.77183616500919e-05
5.82542532720884e-05
5.76871523052502e-05
4.5919402015591e-05
1.73099040359037e-05
8.1323188747072e-05
5.26362767711094e-05
8.2983311946462e-05
4.44485897896063e-05
4.35409205335964e-05
9.19056851001924e-05
8.08380961602856e-05
5.92922652502777e-05
0.000102555355344327
1.06941083860761e-05
9.73320412015891e-05
8.39312168552078e-05
6.09051537327272e-05
3.42801112705078e-05
-1.22107758499424e-05
8.20745956120102e-05
6.25562904994637e-05
4.29618412283099e-05
3.69943510227726e-05
0.000102551575314615
6.93512937881727e-05
-9.23576418260037e-06
8.85831286127933e-05
8.47533269729465e-05
5.36543627803978e-05
0.000100503244597232
7.77202831960963e-05
9.2432917747593e-05
7.91533584552887e-05
-4.99764815730811e-06
3.19187715223821e-05
4.51527491688758e-05
2.70354341561642e-05
2.64651420152008e-05
8.81672791211705e-05
3.81156573012285e-05
3.03385866135229e-05
7.0817032450966e-05
8.8329198161787e-06
0.000104610240709067
4.70812112729193e-05
4.62174006742626e-05
2.9280372815204e-06
-4.82324195497233e-06
1.95159799433448e-05
7.62080561561068e-05
0.000109912889379142
0.000162067595354267
9.76185215390919e-05
1.71546411608807e-05
6.99532710460913e-05
5.99581334124693e-05
3.0894666922474e-05
7.52609590042254e-05
9.09163297944793e-05
2.14159497551819e-05
4.14767694115992e-05
2.67522541268412e-05
8.9710698066391e-05
9.16478629564024e-05
6.92243026215129e-05
6.16961791418294e-05
6.02047993342998e-05
5.55210945535689e-05
2.3852917105462e-06
4.96447902677925e-05
8.18232235189119e-05
3.58629435240106e-05
2.88906066136047e-05
-2.61424335921297e-05
1.49748725874606e-05
0.000105918244905523
0.000105510020110978
7.25050795820921e-05
2.42878150489975e-05
5.74034340425805e-05
3.37509215990371e-05
6.12097738342371e-05
5.07844491230585e-05
4.88393262657352e-05
5.12217950666392e-05
7.738440956921e-05
1.83776205891852e-05
0.000108126674770909
3.08436760830703e-05
-2.36470283891213e-05
5.15864964292751e-05
4.95246416810057e-05
1.51421087447049e-05
5.31643460540189e-05
7.45823457011272e-05
3.40278890462632e-05
4.2003191094919e-05
0.000115522711878926
3.64556987852345e-05
5.50352748740503e-05
9.01048345364562e-06
4.32135449963719e-05
1.54668787164778e-05
6.38427175538653e-05
5.93173412065356e-05
4.88459964876094e-05
4.40833204818154e-05
5.12999416970241e-05
3.29861051727177e-05
3.77310837541525e-05
3.95144419802715e-05
8.26337954657598e-05
4.44179942928199e-05
4.98780709168185e-05
5.3799043027062e-05
0.000107696318234288
3.76529676892642e-05
5.9435061888677e-05
3.92055474043001e-05
3.42509401117244e-05
5.09009804070066e-05
1.82464373976004e-05
1.72787685842736e-05
2.74651088194468e-05
7.433866470192e-05
1.46178184610709e-05
3.550951539565e-05
4.57308935764953e-05
4.64182405579387e-06
3.10349075171877e-05
3.04096975073557e-05
6.87498244023692e-05
8.48675521449954e-05
8.40086536107886e-05
8.85290891853387e-05
0.000132526772813637
2.72161866944669e-05
-2.82989218100091e-05
4.78782077232532e-05
5.97099112451281e-05
3.94404304151408e-05
0.000123474080864004
4.51485754758098e-05
0.000100034370967857
0.000112499929934511
0.000105959199580666
5.15219185467046e-05
0.000144071631583368
6.71311035473378e-05
8.93360084312259e-06
3.41195600198186e-05
1.88691404097989e-05
3.68113822459195e-05
0.00010764006764437
5.95370062660099e-05
5.47567158053208e-05
1.64299673797913e-05
7.36353323954288e-05
5.12930472988901e-05
6.99527248857491e-05
6.26631355250013e-05
5.82098392986063e-05
0.00010288283487713
7.23544149153977e-05
7.06731725782013e-05
3.0512707368016e-05
0.000107656682180472
6.63028030370523e-05
0.00015086070466833
4.3605210962597e-05
6.06412838382333e-05
3.11278369435145e-05
5.43644902550203e-05
5.9390404270141e-05
5.81658563946116e-05
9.74577124346136e-05
5.96499329714774e-05
-5.75192026289816e-06
6.46634607163335e-05
7.41645397363903e-05
7.18968042912492e-05
6.42262352335869e-05
1.40970942881738e-05
6.26952731919361e-05
9.95777267547974e-05
4.29661390031611e-05
8.67187130210807e-05
7.85197830663001e-05
6.61412990447944e-05
0.000143116852487175
0.000129061602276946
1.9651539085555e-05
8.12775100560888e-05
9.15806111863881e-05
6.22629709160939e-05
8.89108175223067e-05
8.39423310914604e-05
4.42328853576286e-05
3.31045206917344e-05
3.98207759238462e-05
8.68067135666452e-05
6.72440822428596e-05
4.1968781311191e-05
3.51297084679235e-05
3.8283959644899e-05
-5.38552862720713e-06
9.46768732289675e-05
2.80609903820809e-05
3.72451502995476e-05
1.69341171229177e-05
9.8822258688258e-05
8.15113265018319e-05
7.00176194075517e-05
9.19489437195602e-05
9.16327154522235e-05
2.9690197747819e-05
0.000128098082902247
2.65427872453745e-05
1.89061338771298e-05
6.48657906467125e-05
1.0511738381364e-05
2.88948922132712e-05
9.37349867899753e-05
7.56816164541063e-05
8.6457964285541e-05
8.19021845534722e-05
6.9591499928039e-05
5.67911128138039e-05
7.7937852282388e-05
6.385486061387e-05
1.54611671843654e-05
8.99871238711358e-05
6.05012338405839e-05
4.23555945274258e-05
1.37073805251884e-05
8.72949668150488e-05
5.03292422787774e-05
2.85473879733504e-05
4.10941183002704e-05
6.14094772905537e-05
8.23677794526054e-05
7.05429957622845e-05
4.21615965995314e-05
9.08048604710229e-05
6.9930476365482e-05
1.80362207627114e-05
3.81661160429497e-05
5.20663150430212e-05
4.69925808810766e-05
5.01163302263037e-05
4.20254508981169e-05
9.28965697322686e-05
2.70372792199902e-05
0.000107514137463336
6.56313126651859e-05
7.87489293520392e-05
3.1912912934526e-06
5.82312815924736e-05
2.45764597444994e-05
8.78277074519554e-05
5.59384141366989e-05
4.03732525055478e-05
9.17383809984302e-05
5.34181588269705e-05
0.000132937473997558
6.78043996684598e-05
6.90535551829373e-05
5.34446183206372e-05
4.64961056218082e-05
8.74772768473262e-05
9.13747093342719e-06
1.6446215108899e-05
5.98393578857295e-05
7.51996298141176e-05
9.39480633953879e-05
3.01133967697671e-05
-8.60364347378727e-06
0.000107191907816912
0.000103597575396457
7.14348151602363e-05
4.10630190239091e-05
8.05108868737447e-05
5.23732945425016e-05
5.17316700465813e-05
4.17189566430622e-05
5.76968898317497e-05
2.92855634582419e-05
3.0863550144266e-05
1.79831648844513e-05
8.37241671855197e-05
6.06201946534233e-05
8.21124956056474e-05
0.000115597009838867
3.97911411937324e-05
3.52088397359636e-05
5.87909631688649e-05
5.36420762705217e-05
2.1967960507363e-05
2.47841629810959e-05
6.27522614371173e-05
4.88479416616586e-05
1.10981047897218e-05
6.68016323437044e-05
5.0631824678264e-05
9.10519307907039e-05
1.59606457238675e-05
2.92556095474852e-05
1.05105952233979e-05
6.33789849863963e-05
8.94549976244643e-05
7.81426890118965e-05
5.2918304393736e-05
5.51401645408826e-05
0.000105627139272057
7.76427944766555e-05
5.17758497543204e-06
8.45286613889097e-05
1.69792556131942e-05
0.000177276968577637
9.0116347231911e-05
7.64907642467279e-05
6.28185277581099e-05
5.10966542864774e-05
7.00996869263935e-05
4.32350671790716e-05
4.05752844482145e-05
2.72427451285469e-05
0.000106917763025696
3.17481236966318e-05
0.000111294035642407
5.1050390888001e-05
6.90848437307613e-05
-1.61238613312433e-05
4.78289169926633e-05
3.43211746743553e-05
1.80532285698337e-05
5.17596060504337e-05
4.74046477414451e-05
3.47871341613448e-05
1.78289956294056e-05
-4.62483580700203e-06
6.23737795762583e-05
1.14931158057779e-05
9.65901235135773e-05
6.32314139587286e-05
7.70771973889203e-05
7.74858777548947e-05
1.71803633721077e-05
5.17368447933577e-05
9.3019312714694e-05
3.06008706893606e-05
6.65826627793035e-05
1.55088679693858e-05
2.02539860664984e-05
8.10738362489908e-05
6.8675088180686e-05
6.8556677024484e-05
1.62315693398724e-05
4.0802945256929e-05
7.05497869680394e-05
3.89093128644817e-05
5.21666101461244e-05
5.94187916706203e-05
8.40493297112712e-05
2.53332923553695e-05
0.000110554154058052
8.22821479109842e-05
9.27120934072036e-05
4.42560695312327e-05
7.47337164470824e-05
0.000105965509559689
0.000109773394344077
1.61874783765747e-05
6.60993024184421e-05
1.67636376101948e-05
2.93567745306811e-05
5.65365748010517e-05
8.76603964997582e-05
8.13056658492643e-05
9.84293267257249e-05
6.27924089690986e-05
-4.20021229615918e-06
7.80009185024466e-05
9.3081530719502e-05
-8.20508122599615e-05
4.12173510618647e-05
0.000112474026450788
5.63623221659188e-05
9.14685389962603e-05
3.97354346018723e-05
5.47057643783028e-05
5.95064847452477e-05
4.21112554620005e-05
2.42071443358632e-05
8.36786288160232e-05
9.59036272326819e-07
2.28881987628295e-05
2.59213952853249e-05
4.89545605853749e-05
2.60062136915785e-05
1.48326413964072e-05
4.6735320829868e-05
-1.17663254335515e-05
8.72830391445287e-05
-4.08590252068788e-05
4.94177216251659e-05
9.9529929207151e-05
5.36015305755609e-05
2.97634375996395e-05
8.71814111637284e-05
5.28682751797438e-05
3.45494153966728e-06
3.49211698733711e-05
0.000125189025541288
4.56259828575055e-05
6.29566414996155e-05
1.84637713914647e-05
1.54771395629902e-05
7.33476577148153e-05
4.78438776112548e-05
3.24392651976544e-05
0.000103359758952512
5.94552923712352e-05
4.02374204713699e-05
1.53899178332829e-05
0.000143056268595156
7.96829105741206e-05
0.000126898797660661
4.14536646656154e-05
5.45429099856706e-05
6.91801306911557e-05
8.79952879828725e-05
6.92648873830774e-05
9.16665632435445e-05
3.4909189911962e-05
4.97749120665546e-05
8.49606700258717e-05
0.00013755506073271
0.000103551555602831
8.14102647224929e-05
9.48911906876215e-07
5.45352544425993e-05
6.8923043270936e-05
0.000133670240438449
5.48984997130917e-05
1.02943867025393e-05
3.83725904704016e-05
5.1223975065083e-05
7.0895346404764e-05
4.05051758281e-05
9.85437150065656e-06
2.38350873600045e-05
2.85995636553775e-05
3.81026347020012e-05
2.8254864278364e-05
0.000116933720488883
2.07830946445019e-05
8.91100524068749e-05
1.69498727073697e-05
8.71268792558701e-05
3.38477007371412e-05
1.87428023388277e-05
6.6817159367205e-05
4.44811645053802e-05
0.000108134710750276
8.28663590725901e-05
3.92542244788283e-05
4.79925001994846e-05
7.33222428992924e-05
0.000136738181478872
7.56196442504395e-05
7.01465004334781e-06
7.63420245177557e-05
5.48293578953219e-05
6.52807917725921e-05
7.90732475650075e-05
7.31047638817465e-05
8.36555349436266e-05
2.61074643035741e-05
0.000143346691979515
8.22223478097107e-05
4.65368219415627e-05
5.35863095845365e-05
6.38852415415545e-05
6.88823133404879e-05
5.27984655837513e-05
5.31550316104391e-05
7.33127533283929e-05
3.68610812548384e-05
0.000108914720446848
5.28420450602905e-05
3.91036464850412e-05
0.000105683750116399
8.31489669308957e-05
4.61355834633813e-05
2.91831240454062e-06
-4.0204519808681e-06
6.09829167452909e-05
-1.68299599978556e-05
7.14399184800717e-05
0.000119805265120177
0.00010119564496737
8.47884568792743e-05
3.46222596432212e-05
0.000101816445181079
9.36046284811601e-05
5.09747158049488e-05
0.000149139995766831
2.66217067437367e-05
7.51962970795798e-05
-1.7393855375671e-05
8.36378246430458e-05
4.30725390697043e-05
4.64697336648096e-05
8.62053033909771e-05
6.09248071473648e-05
5.09657440133077e-05
7.68270991393616e-05
2.33301801623105e-05
5.54455591937943e-05
6.84043277584498e-05
-1.30127289788022e-05
6.93942590649496e-05
7.77309230083959e-05
4.33356952962506e-05
-5.87865286660404e-07
8.65891273999795e-05
6.78768663389011e-05
5.16019717829538e-05
4.81190175961381e-05
1.96383434414362e-05
6.21937843215709e-05
0.000112808550001138
3.93410648440237e-05
4.23854918779493e-05
7.05184259321279e-05
7.89753408189774e-05
4.87330573909939e-05
5.73134971020203e-05
5.74374992343561e-05
0.000117220378518476
2.33098257341337e-05
9.4814481397498e-05
6.35559287064575e-05
0.000113586501955577
7.04269015391198e-05
6.60167567927542e-05
2.9083136936754e-05
5.24681778894488e-05
2.7946174448686e-05
9.72108466568564e-05
0.00014572347162495
3.65241438045934e-05
7.6812712343178e-05
8.49602414715631e-05
8.94225282713225e-05
3.75982020047931e-05
6.66063137898341e-05
6.89320277326057e-05
4.16647961670921e-05
8.40306539331897e-05
5.05302403962929e-05
4.02315999456774e-05
0.000108869391062867
8.8484478254739e-05
7.75003035470427e-05
4.97446593104811e-05
5.86346242412793e-06
9.70602993731992e-05
5.73204360125356e-05
1.16055642970517e-05
2.63365699222653e-05
2.90763064313392e-05
7.57819626052209e-05
4.12717997530143e-05
4.37446866471103e-05
5.03243899384636e-05
8.2070718780828e-05
6.23821388851169e-05
8.5033170685578e-05
4.62303305794437e-05
0.000112985185523241
5.11139598057519e-05
4.39398050150205e-05
4.2500227596273e-05
7.03557658079715e-05
4.58149124050635e-05
3.66389949399648e-05
5.42670222232263e-05
5.20405434983118e-05
0.000100891194482326
4.38678760964262e-05
8.2106014618267e-05
6.25279707526985e-07
7.19753434566038e-05
2.01957915763044e-05
0.000123114748053915
5.79198438416256e-05
5.20895598110011e-05
5.30708821477346e-05
5.38541643647829e-05
8.36488622406422e-05
4.17786427414211e-05
0.000106317469964205
5.20425135927624e-05
0.000103902065386919
5.66495176792162e-05
3.79854472830061e-05
6.36471065791755e-05
3.74690569272847e-05
9.21183549064354e-06
1.17273083887705e-05
4.69491220418235e-05
6.92670247838096e-05
7.83055861373809e-05
3.13799193813007e-05
6.21690169611528e-05
4.77151816618055e-05
0.000115955079250027
2.77115991535007e-05
5.7803036782445e-05
4.32717382580338e-05
7.83239294915283e-05
7.97817822572965e-05
5.34094992485242e-05
8.57438764046974e-06
5.57956811777971e-05
8.46298195521613e-05
8.45364031470451e-05
5.88586600810333e-05
5.30603878921676e-05
1.5205642828714e-05
3.5676239239581e-05
7.72677220621173e-05
6.6176629698545e-05
3.32384307280402e-05
4.93569063649752e-05
0.000130232379798969
4.05170486101118e-05
7.01623449243248e-05
2.87709113997498e-05
7.18433411408564e-05
5.17506256567162e-05
0.000141820363257867
6.03417706060905e-05
6.61371098853323e-05
7.54222368487046e-05
3.8027391443617e-05
8.25583740087755e-05
0.000122036517673835
9.29962689991509e-05
6.98532572671453e-05
3.34109896699929e-05
7.15409254793413e-05
1.90713025405573e-05
3.52488491411327e-06
4.34695589901089e-05
7.92324735335244e-05
7.27251491858305e-05
4.97432482196995e-05
8.04356616423325e-05
0.000145397056578245
7.50437544994733e-05
6.9892283628734e-05
7.47818547276052e-05
6.36271629250095e-05
0.000102858928497924
4.57712990012523e-05
7.83564535207904e-05
1.59228491823354e-05
7.05320204743549e-05
9.12061734582647e-05
0.000113109026622999
7.74608059614445e-05
5.16355812936877e-05
5.17000986412422e-05
7.17541779580575e-05
8.65757444531049e-05
7.56779758461234e-05
0.000103450997185531
5.7454338509303e-05
-1.7638515209946e-05
6.48597689614915e-05
6.42199206856596e-05
5.22213870473183e-05
9.44941230357118e-05
2.16900964570577e-05
0.000111656786977367
5.64448322733179e-05
4.41335890532343e-05
1.6938778507176e-05
8.34030322945276e-05
-3.74551705913222e-06
0.00010358927542148
8.14381579711293e-05
8.25052658936189e-05
3.91460187966772e-05
5.29563772283174e-05
5.65527450606519e-05
2.46364026376869e-05
2.32969149257046e-06
7.9430830940997e-05
0.000107829741128079
4.42241173758343e-05
5.06851961380462e-05
0.000113991503423749
2.4320978934188e-05
7.2214013638819e-05
5.25160291982461e-05
4.8461625921847e-05
7.82559553762929e-05
7.40107154434564e-05
9.56775630233627e-05
5.46948499659141e-05
6.91880195308288e-05
7.31509757511098e-05
7.17528640498558e-05
1.58564154922326e-05
3.00940680085246e-05
1.2374783173974e-05
0.000103557665411021
5.45817137908807e-05
3.7299800190239e-05
2.52643974599329e-05
0.000103770897626931
3.24769207546831e-05
2.56938180259645e-05
9.46990385601797e-05
4.53432933541179e-05
7.84724711969745e-05
-2.83652018169046e-06
4.99543651190301e-05
7.8881160836776e-05
6.65857892968062e-05
3.21381106465632e-05
7.10525632153872e-05
6.22511917643035e-05
1.35129849474374e-05
5.42724741398911e-05
7.44555867260469e-05
8.33243193834763e-05
6.90058637346413e-05
-7.88055901986426e-06
4.11751321793459e-05
6.59308426914084e-05
5.15958232905762e-05
6.89064325676891e-05
7.03420341732489e-05
5.66853454421465e-05
1.10619233202135e-05
0.000103574315627975
8.16543698990844e-05
8.76219458326766e-05
3.0990103113673e-05
2.05774719586256e-05
2.67425481836257e-05
3.61808110985814e-05
6.05919011397382e-05
7.93555586094102e-05
7.83767718505245e-05
4.44648903109691e-05
7.31653243363822e-05
6.12371298855461e-05
3.13058267770198e-05
5.68681504653042e-05
-1.87469001619872e-05
3.83540710420372e-05
5.45201984482349e-05
7.95920427491072e-05
4.28165956093977e-05
4.76676228783691e-05
0.000107731462712576
2.20039265596709e-05
4.6199428912726e-06
7.65171590121738e-05
1.23031360461203e-05
7.0928254040592e-05
4.53576734229546e-05
9.460625890441e-05
9.00473973665213e-05
2.94074838280403e-06
4.37167542054853e-05
5.15312311611306e-05
5.77103267638104e-05
-2.42247254419579e-06
2.56376508452575e-05
4.79211012673457e-05
0.000106649320216532
-2.39410829506014e-05
3.68032901109858e-05
2.05319664057449e-05
8.89065571469819e-05
6.88609413362317e-05
3.82986310787581e-05
4.566686799544e-05
7.2652870245079e-05
5.38268276415878e-05
3.59499122514347e-05
5.88090562892726e-05
6.60670160087308e-05
7.65926397821753e-05
9.18866341973587e-05
0.000117352499945589
5.8725746743121e-05
8.1234187460944e-05
5.04818166796584e-05
3.04497519445172e-05
6.86769543545689e-05
5.8380631125583e-05
3.60931158299128e-05
6.94622172857916e-05
0.000118306381937973
6.21367600364016e-05
8.44356966328878e-05
8.21623625463498e-05
8.3083923694661e-05
4.76800922932542e-05
3.51899060480943e-05
3.96443822141881e-06
9.05244525043665e-05
3.11452959384648e-05
3.11176208394008e-05
4.15490233713639e-05
5.75016415916337e-05
-1.22270622503628e-05
6.92839634510635e-05
5.75731476876521e-05
6.50528530311385e-05
3.75280635243787e-05
4.76753274813327e-05
5.45746855015346e-05
1.72836848740941e-05
1.63682864964863e-05
2.1697541688126e-06
6.5522156593311e-05
9.49183864199895e-05
8.05904300803741e-05
5.38178144955996e-05
6.31162376044863e-05
5.92834572489667e-05
8.03043295626484e-05
2.76525232364136e-05
4.71448755325391e-05
1.44423916128659e-05
3.5354072111357e-05
9.67339182225065e-05
0.000105783533170399
6.73326303221873e-05
9.48200342226747e-05
1.20099663214145e-05
3.1805971060423e-05
7.1091204623217e-05
5.02708811066538e-05
6.13311690546433e-05
-1.70585544338326e-05
7.13692262198709e-05
0.000147479317265969
6.08234382907622e-05
5.57552423284216e-05
3.82349191015682e-05
1.0157399785921e-05
-8.50415580001862e-06
6.98508299829197e-05
5.69438333218991e-05
3.48856268498466e-05
6.20868614095021e-05
6.38213617254567e-05
7.66089749462213e-05
7.43147231037733e-05
5.08461271081833e-05
4.79531106759426e-05
1.85403176954351e-05
9.55112083525252e-05
0.000100333228889021
6.13890834424714e-05
7.55996989353696e-06
6.02729202922194e-05
8.21493412444336e-05
9.78412134793447e-06
5.90634348764682e-05
9.90873342601746e-05
3.02925296290825e-05
8.79170846084464e-05
9.82379911748412e-06
7.0550001518014e-05
6.72864670919516e-05
3.57392046352212e-05
1.57336336226935e-05
-4.18206285543919e-07
4.42223976348358e-05
9.98028517998575e-05
5.80313583450293e-05
6.28360154917376e-05
3.3960089678675e-05
4.14863270570169e-05
6.8640461446924e-05
9.3728452308739e-05
7.78113004212853e-05
-2.07783598767866e-05
7.13340918257122e-05
8.30713709588518e-05
5.36595521037788e-05
3.95959975442134e-05
5.01345968968986e-05
0.000103372767848767
2.05162331219814e-05
6.46586946792553e-05
0.000140028811102475
7.32175827915268e-05
8.54490465325893e-06
3.71210184646108e-05
-1.10726331621503e-05
3.76678392932056e-05
4.48160533296124e-05
4.97340124199591e-05
0.000106745481729173
1.06529359240222e-05
3.81691480965734e-05
5.3036479268117e-06
6.59765890846992e-05
2.21848232087293e-05
2.57159514317345e-06
4.94424353881835e-05
5.30336746694085e-05
9.88832537556548e-05
7.1280677802931e-05
4.07151913721598e-05
7.07887093380273e-05
2.66575072567383e-05
8.98214638526241e-05
2.27266128283083e-05
1.83016423790822e-05
8.25004932086311e-05
7.1785081918491e-05
5.8209574508506e-05
3.98066045569858e-05
0.000112671118136401
2.6953856858804e-05
2.66969504245069e-05
6.46576888372178e-05
0.000100391740877373
4.91539529185837e-05
0.000118425339079725
8.95010011087865e-05
0.000115823666157364
0.000112757460379076
8.55783205254184e-05
0.000124811490779658
0.000115120281738028
9.08244747901756e-06
1.0195676013094e-05
5.05129603162225e-05
0.000119021674807728
7.98539161668956e-05
3.37926965195479e-05
0.000115040685313772
7.36284890723432e-05
8.9483068276477e-05
8.1504249405221e-05
6.57011108332556e-05
6.82408174170595e-05
9.75297109083821e-05
0.00011884673634507
9.41544836884729e-05
4.32140175108076e-05
4.65720896004599e-05
7.71121213471777e-05
9.27503134188384e-05
5.82779475428793e-05
9.77820279371899e-05
5.27325303995446e-05
2.69083059277837e-05
7.74043262177206e-05
1.47495002494321e-05
4.85578934488401e-05
0.00012095010219788
4.04191061407557e-05
6.80020280063395e-05
6.40729546055415e-05
7.77925117620543e-05
9.18439001273433e-05
1.88708005012723e-05
4.97331528510358e-05
5.91925416660358e-05
5.77422837838346e-05
7.30528157084923e-05
5.22435219454525e-05
3.09517493832251e-05
7.02515599290759e-05
2.66059263505513e-05
7.71691977706371e-05
0.00011689072648958
3.78605429054584e-05
4.46537402586716e-05
0.000117885883821202
4.07408494096627e-05
7.74336724418855e-05
-2.20638546607394e-05
6.40491482371394e-05
3.9613547527832e-05
5.59597999331842e-05
3.17383136614403e-05
7.41151918039163e-05
5.99703539848466e-05
0.000103076933976329
2.22663588373992e-05
7.51161265777736e-05
9.74065159835808e-05
3.1174055896433e-05
0.000131878804122395
6.91291996519297e-05
0.000114281669216001
1.93756873438589e-05
3.95540617873064e-05
8.36216528298603e-05
0.000101915644288488
6.45066304691746e-05
-6.49393437316113e-06
1.62792075444056e-05
5.99655971367354e-06
3.61748615438165e-05
-1.35883875081328e-05
0.000103335259153093
6.54514298172357e-05
9.31818991521416e-05
3.2794611217588e-05
8.43798053192571e-05
7.9143891268749e-05
0.000107401401978131
3.32405303230476e-05
-2.88826377688856e-05
5.31708008700009e-05
2.55952786571197e-05
3.53321899194904e-05
8.66385293723703e-05
3.82514104475106e-05
6.72435048868089e-05
4.79511966367365e-07
7.75353211410127e-05
3.68228816644649e-05
7.21610073355316e-05
8.85043298331818e-05
-4.08892419624414e-05
5.75126026563823e-05
6.80284707789222e-05
5.10841039844009e-05
6.23381372935245e-05
6.47305834459454e-05
6.29041955875795e-05
-2.92842263989318e-05
7.4401092522827e-05
7.19769661714613e-05
8.89932725854142e-05
3.16040160170449e-05
-4.92052511724957e-05
5.38638951641185e-05
0.000117543010728109
6.78522587620765e-05
6.22285238571787e-05
4.38818396901403e-05
7.05877381098326e-05
2.58787441066673e-05
7.32709469657094e-05
0.000108847856126319
5.6400592022503e-05
7.76174141658581e-05
0.000118970883269427
5.17742780255681e-05
6.1714426294964e-05
-7.23974034871597e-06
8.97168155950535e-05
8.18364872868556e-05
6.26912675361318e-06
5.52789885699472e-05
5.37993034361224e-05
9.9499317227443e-06
4.34526726182487e-05
2.62110400953887e-05
8.19062018952145e-05
3.78634387989303e-05
1.17946218121462e-05
7.14891455759472e-05
6.89885612278705e-05
-4.09078914257071e-05
1.89974118292526e-05
2.63085089920115e-05
9.38650054450646e-05
1.821645472848e-05
1.47790960781358e-05
5.18035744016989e-05
7.23079743752458e-05
8.55505648301667e-05
3.69182682682084e-05
3.54215698425781e-05
3.17823168567158e-05
9.12563639429479e-05
4.41172121253595e-05
2.53808091304338e-05
0.000139134518934442
3.81408740612327e-05
1.02324904842976e-05
9.52749360179236e-05
5.68127950599301e-05
7.08728908073573e-05
6.7524828120782e-05
7.35205333623153e-05
8.3576668229386e-05
4.93427418833619e-05
7.41436905258471e-05
8.1607234502687e-05
2.19367849145947e-05
1.78738920224131e-05
8.24814259281252e-05
0.000109916247284215
0.000102374921074484
7.17976922844797e-06
3.93071080020604e-05
6.43687954822294e-05
3.91525368494849e-05
-2.07176535607069e-06
5.5743597872073e-05
7.61963751199569e-05
4.16587479966264e-05
5.54331741108049e-05
5.01564844842301e-05
4.14288893405844e-05
3.83486174626745e-05
7.27599412394342e-05
7.47842854071959e-05
6.09353528161891e-05
4.91708541361706e-05
8.88882054408686e-05
4.32739760461563e-05
0.000115406239441786
-8.91848506501247e-06
0.000129644465097113
1.88014897841321e-05
6.56014039646013e-05
5.39621148822772e-05
6.8121166318044e-05
3.32673062415381e-05
8.19880764194825e-05
0.000145483978271029
3.25595608575144e-05
6.08440472150657e-05
5.50886043205535e-05
7.70476918211359e-05
-1.61125637784202e-05
3.39215217136546e-05
5.9675564359678e-05
1.94029149806034e-05
0.000108131071489043
5.6831741330849e-05
5.28928098106332e-05
4.84665049272828e-05
4.52010423381905e-05
6.52115578364277e-05
4.74428394015482e-05
7.18183148652093e-05
4.8783320371149e-05
7.87247344672067e-05
4.77161695617624e-05
3.08199747302776e-05
5.27041177783936e-05
-3.80999106440615e-05
2.0148061969892e-05
6.99300874551395e-05
0.00012328912387845
3.82412538708026e-05
4.98839623908497e-05
3.28301472908379e-05
3.69743186292154e-05
9.10643249122003e-05
0.000106436497523234
0.000141982168549155
8.94085134230042e-05
-2.15191776015379e-05
0.000146847696728419
6.51714557463614e-05
7.47959355309116e-05
5.58336609986241e-05
6.28865484042129e-05
8.87705036751042e-05
4.78116437543693e-05
9.04845063783668e-05
7.61060208091123e-05
8.34594781837709e-05
3.56771053133285e-05
0.000124451361610705
1.92433319305871e-05
0.00012984111180788
6.11967442682102e-05
3.89582151965601e-05
6.07146975487242e-05
-3.31834989383492e-06
-1.34099207684317e-05
7.98808007102546e-05
0.000111791515427867
8.09329496203468e-05
4.1236554440957e-05
9.97002299124895e-06
2.05730560528601e-05
3.11132894242634e-05
3.82400657608462e-05
4.94060198941664e-05
6.86942205098241e-05
0.000135716007050668
8.20749464484252e-05
7.97083828315379e-05
2.94867371928088e-05
4.41092519027648e-05
3.15141353649003e-05
4.25690714940809e-05
6.24544131044667e-05
5.48824962355627e-05
9.88907938839756e-05
5.43336517009868e-05
5.45410880899171e-05
4.96780517302194e-05
4.3324734172189e-05
7.54196446216854e-05
7.76588855770503e-05
6.71081095423237e-05
2.66531189544557e-05
5.99387533471708e-05
-4.08588647039377e-07
5.54349402035368e-05
3.35332205865107e-05
7.45454559169791e-05
6.47826038344709e-07
8.5929114827294e-05
5.54503516743824e-05
3.62866634699443e-05
0.000111252101411729
7.40740938908767e-05
6.84843670437814e-05
5.38197771936991e-05
-3.36747688061942e-06
6.75785173790972e-05
4.92273668299259e-05
2.57285064433991e-05
-5.41469101404954e-06
7.96125594611021e-05
6.56518465998076e-05
7.98793504926994e-05
2.95725835685856e-05
9.14671033141371e-05
6.3578871446745e-05
7.53880648067619e-05
4.06541917934357e-05
2.43255869662649e-05
7.54218130509378e-05
9.05366277197493e-05
6.58213954138034e-05
4.22087501805726e-05
4.28110613818028e-05
4.9218139704694e-05
3.08908479503246e-06
9.21040856600692e-05
9.49477574879259e-05
3.21394302303016e-05
9.02132792838535e-05
3.4664236431656e-05
2.25705748883121e-05
7.2890085378561e-05
7.91093826515822e-05
7.31718654324306e-05
3.49243862766999e-05
2.54457371266416e-05
0.000105686037472121
0.000129885853287848
5.85653919567754e-05
2.53987616365133e-06
8.08854239618453e-05
8.14910097016362e-05
6.88900987599743e-05
4.59743287911607e-05
9.15123709190357e-05
4.44943020037881e-05
2.28309796609167e-05
2.81079202653994e-05
4.12696459240588e-05
7.85261376436267e-05
8.24707691630987e-06
1.180593466318e-05
1.15176564146818e-05
4.205348287768e-05
6.62491120504458e-05
5.6068542529673e-05
2.37022905423311e-05
0.000139902184083732
4.73068533552929e-05
8.55170691150013e-05
2.83513669784845e-05
0.000134256495989844
9.24675444742154e-05
3.76636175983378e-05
8.93381551959192e-05
4.2726222805405e-05
5.52322742329891e-05
8.37820590231757e-05
7.56681451155117e-05
3.45242773426234e-05
2.02441559603259e-05
7.37778732727528e-05
0.00012747023385601
6.52157916401285e-05
6.41872744359748e-05
0.00010816164621433
4.83957346224534e-05
7.278129161602e-05
0.000118788765078044
8.05516660952619e-05
0.000125313085516605
9.02961628271206e-05
3.71016986756106e-05
8.54577092927026e-05
6.30421110481119e-05
7.85528941890884e-05
3.06440227990681e-05
7.01338093837207e-05
6.57359526303029e-05
9.30894408545823e-05
6.1276484057951e-05
5.0073046635204e-05
2.37465129492192e-05
0.000120908675619211
1.08796195630918e-06
1.24783059166844e-05
6.35314358526148e-05
3.66137960507481e-05
4.62738223228187e-05
2.94824028951067e-05
8.28314787639028e-05
4.71476925149101e-05
4.20385011072888e-05
1.83858369982548e-05
8.15466680373773e-05
-4.19389978127829e-06
9.87577562888169e-05
5.44912525359128e-05
9.84404806399194e-06
4.16804312687354e-05
0.000110699330229568
6.428459899032e-06
7.65599049371658e-05
6.1900467080712e-05
8.16676664302153e-05
9.11221715793339e-05
3.09345259605801e-05
4.88768866212135e-05
8.4286345835168e-05
5.12130047375475e-05
5.75192728707609e-05
0.000161070858011924
3.46532537326548e-05
3.79293513414018e-05
9.01895114283879e-05
7.62162212333327e-05
5.07687513574335e-05
5.2630681208041e-05
2.71970014066125e-05
5.01954645840506e-05
6.06486334274854e-05
6.30054384324776e-05
9.50486115466575e-05
5.38458839507168e-05
0.000150305790467043
3.99021437722676e-05
9.45525318252436e-05
9.9528472033158e-06
4.72737624389567e-05
6.46216685693153e-05
7.28182382220078e-05
3.31381056802767e-05
9.27599820353443e-05
6.06162746981524e-05
3.37667731647287e-05
3.38285984172986e-05
0.000116062086936446
5.38487411393773e-05
6.52563295187415e-05
5.41373028003888e-05
7.08355851860661e-05
6.83731404391978e-05
6.83648628800015e-05
0.000108684708422624
2.25882000125752e-05
5.8157453365195e-05
4.79214004918885e-05
3.03055824424732e-05
0.000117114674216832
6.6755268791815e-05
-4.01509748056088e-06
2.08308514381414e-05
9.10437516103612e-05
-1.98903811783912e-06
4.55500790395714e-06
2.3814365693521e-05
3.86213682967537e-05
9.97899388758569e-05
0.000175862988174993
6.79508298310292e-05
6.05959554083755e-06
3.07393773472354e-05
9.00459103344924e-05
0.000110678878252648
8.93663804390865e-05
5.50470628975573e-05
4.36799031734891e-05
6.04049166092711e-05
0.000121265290467426
5.64256688893711e-05
7.57408502997836e-05
4.3124567331918e-05
6.87250701972092e-05
6.5334222577582e-05
0.000118895871130741
2.13280802456593e-05
9.13277031899173e-05
9.21950945812093e-05
2.0890842413271e-05
6.80495895773388e-05
7.49935647356215e-06
9.69892470349883e-05
4.68384747779538e-05
6.11122824116765e-05
8.09151487266585e-05
8.95623278988873e-05
2.33885226872531e-05
3.27359157493535e-05
1.49034103501462e-06
3.01488434284098e-05
5.57771886773177e-05
3.82767250261063e-05
4.50177694566492e-05
6.87758928550286e-05
0.000104711946086771
5.75629400349096e-05
1.09254366708276e-05
8.07650437143067e-05
2.69501044884392e-05
9.25789823226402e-05
3.96449394350503e-06
8.14545535657657e-05
4.13354687432868e-05
6.74242176709183e-05
1.41523977741517e-05
3.09468641505121e-05
0.000124908141988104
6.57603894561808e-05
9.92396803650084e-06
6.45421372759202e-05
2.87380379250281e-05
4.4353062641166e-05
1.95174796212724e-05
0.000134233103231032
3.24007513890781e-05
5.32826537423687e-05
0.000104289046359341
2.58517508973577e-05
7.48081265360099e-05
3.96228559000843e-05
6.38034246400504e-05
5.7361720896504e-05
4.93582901094732e-05
5.42925165221373e-05
7.56654749999855e-05
5.54836202647703e-05
8.71192239425611e-06
8.51344643766104e-05
6.02654987364e-05
2.85225837647338e-05
2.49530336349313e-05
3.63372998138001e-05
7.83922517855074e-05
3.17292955695201e-05
6.70642197298227e-05
4.83896151117174e-05
4.13650889898363e-05
2.11129529419025e-05
9.93805036839135e-05
-1.04710621407697e-07
0.000111522363868869
5.66231860420128e-05
8.86758570417524e-05
4.42547065584227e-05
4.52953466766426e-05
1.01967517837674e-05
9.52443350420319e-05
0.000101711034573887
8.25654611745827e-05
0.000112883946364513
5.70718152109557e-05
7.07974462618197e-05
6.34128711202567e-05
6.73135851869632e-05
1.02282619794298e-05
2.61384737700431e-05
5.85815891254599e-05
3.70549021641722e-05
9.31822767547502e-05
7.09985977142515e-05
5.28485213115679e-05
4.02955918431826e-05
0.000100327443579865
6.85909829044326e-05
3.02812789837462e-05
5.97640050501096e-05
9.14498699554056e-05
3.81830898218602e-05
0.000123622000138084
7.13429700669159e-05
4.02686016709555e-05
5.68113982042318e-05
4.68554033368919e-05
4.3922381681246e-05
5.58572100766941e-06
4.36656824642152e-05
4.81061808215955e-05
5.4935741147876e-05
5.36350641323039e-05
4.29691647538015e-05
8.33613337884129e-05
0.000113653835161698
4.76337410098393e-05
3.79378424370863e-05
4.98776201973178e-05
6.41203265794129e-05
8.18359029114742e-05
5.41635609324278e-05
3.37300590047424e-05
0.000104031818081326
9.5524766161861e-05
5.75467507518748e-05
3.44586688155095e-05
8.43777885443986e-06
8.95866106994604e-05
6.04729126728199e-05
8.05226870913345e-05
5.8795962221725e-05
4.84716017235328e-05
3.5710018726167e-05
4.17417628214196e-05
3.34685200788919e-05
-1.38979532043014e-06
3.85350029790624e-05
3.77631372545895e-05
0.000102136799313951
5.4366107919951e-05
6.68966660542687e-05
8.55045428814102e-05
2.21951516555107e-05
8.17762245662158e-05
-1.12248834750175e-05
7.21521260053064e-05
4.12989919544629e-05
2.59653741556746e-05
8.33870237094386e-05
8.05935737350228e-05
6.59645223852158e-05
-7.38228744081153e-06
2.7712761929505e-05
5.09853877771999e-05
8.2948709285446e-05
-7.3623658218898e-06
4.60184414020808e-05
3.92789565453796e-05
2.59500909224481e-05
9.89454915303743e-06
7.18992349766597e-05
6.09824615505138e-05
9.71430995930725e-05
4.07610661214419e-05
1.52668753212681e-05
4.15691673849175e-05
2.95117171421229e-05
5.72858635017687e-05
8.62306052465874e-05
7.71303118940567e-05
8.6211227844213e-05
0.000118365768900056
7.71730891302987e-05
6.95915305512551e-05
2.1741142971316e-05
9.05946943100321e-05
6.77477882046946e-05
8.69944926489153e-05
5.3087691234753e-05
6.18686598872567e-05
5.82726621296868e-05
9.07782665392603e-05
7.09185660231092e-05
7.43951830052653e-05
3.88104208154098e-05
8.41556368919449e-05
8.9290447727722e-05
6.38275486213601e-05
5.62802245082813e-05
4.40428086278898e-05
5.71202079266074e-05
9.0905057873599e-05
9.42464036666446e-05
0.000101168836808906
5.28427970740954e-05
9.50221028703605e-05
6.74654211429203e-05
2.86100531274615e-05
8.40442883780346e-05
8.18855388258662e-05
7.23061444946159e-05
3.65164751905003e-05
3.91829888448866e-05
1.88120021350309e-05
0.000114372678455772
3.21000863918735e-05
6.59597660549628e-05
4.65737493575453e-05
5.63152637451787e-05
-6.42328895884428e-06
6.83689324194878e-05
3.89266550340211e-05
3.565861556302e-05
7.57334119192063e-05
6.84768169285615e-05
6.58935896699463e-05
4.78499212030602e-05
6.70735006163779e-05
8.81063147021421e-05
-1.00139420421531e-05
7.37708187678528e-05
4.16722733853853e-05
9.04602382091963e-05
6.93386715237801e-05
9.93855678617553e-05
1.99033661345861e-05
-2.37969556072307e-06
9.88230650837545e-05
2.56517603371997e-05
5.6980221339896e-05
8.74069085172393e-05
3.00589294787122e-05
5.02837518210344e-05
6.78256821582057e-05
8.98297748763987e-05
5.36350250140643e-05
9.19413542153201e-05
7.82275383728586e-05
5.25925462097567e-05
4.62860994460016e-05
6.22173766025921e-05
3.83297585683177e-05
2.14100335069686e-05
3.04134144398932e-05
5.10662575528318e-05
0.000137769855184103
6.44813593500961e-05
5.54985391297544e-05
3.85027288854115e-05
6.11607315902046e-05
9.75823018970431e-05
2.20241382134611e-05
1.05121411533267e-05
3.78261938611317e-05
9.13078053412718e-05
1.91988533980985e-05
9.70010938386056e-05
-3.7492999998125e-06
8.73902250256842e-05
7.72754095195895e-05
5.49099179058343e-05
8.29233061886913e-05
9.77084783598876e-05
3.24934644962828e-05
8.3335278861177e-05
6.71587028950735e-05
1.7813817442682e-05
5.44157782639283e-05
5.65704230182057e-05
7.55542349236819e-05
6.35285266019052e-05
9.07649475205838e-05
9.88635016450941e-05
5.43230228324446e-05
7.71898608473466e-05
7.08564891050038e-05
9.23459829648037e-05
5.41748383814953e-05
8.63626612547303e-05
3.23677466673395e-05
2.8228912802569e-05
8.27269069087252e-05
4.69313040322694e-05
4.93018809172106e-05
9.86894818210603e-06
4.69020202633985e-05
7.06182139764422e-05
4.0662615500855e-05
7.3482861466335e-05
3.73486660201704e-05
8.79316215510433e-05
0.000112318367688045
0.000125006826543689
6.13958430029977e-05
3.39547766468675e-05
5.25387975065375e-05
0.000107556671658736
7.19117761020332e-05
2.65138721003392e-05
6.99837592455548e-05
8.49062169039944e-05
0.000109106915488801
-2.29346903064687e-05
1.75646772842696e-05
7.26136383272219e-05
8.55824175009914e-05
7.25796787823325e-05
-1.45344345559908e-06
6.8743595419723e-05
5.47742253826293e-06
2.87213016083233e-05
7.49970098732736e-05
0.000101066855465632
4.92071427060723e-05
5.04290458024811e-05
1.99182810829166e-05
1.73026769159657e-05
5.80416751882088e-05
7.34259526827013e-05
3.37443680652326e-05
0.000137133054355633
0.000106550628984996
2.96922081789667e-05
6.27852332940558e-06
6.99843952349676e-05
5.52070053159572e-05
4.06685462051757e-05
3.15199201649434e-05
4.56857539927039e-05
6.89282856037053e-05
6.4682577636875e-05
0.000100535402456161
1.61575367838098e-05
6.8537700165594e-05
2.58596383313618e-05
5.58127036728597e-05
3.13308949604203e-05
3.77324522293538e-05
0.000102607200457776
5.49123729548041e-05
7.06137914441962e-05
0.000101922063595378
2.47012451116287e-05
0.000107823719884524
3.63068861099346e-05
5.19113677385878e-05
2.37184061382448e-05
7.797720567091e-05
4.92250904404785e-05
1.83652297475469e-05
3.24552443929912e-05
5.71958440576325e-05
9.64300112609743e-05
2.10577144412405e-05
6.74753713947476e-05
6.87072286181067e-05
6.93863213067856e-05
6.94305120846308e-05
6.04037371876616e-05
0.000106977133119183
0.000121407770131533
1.83122627116007e-06
8.96778429435928e-05
0.000119069330740166
7.50444271533395e-05
1.14595178465903e-06
0.000103978325818995
2.87435330533005e-05
1.92324005265891e-05
3.48529585878826e-05
4.62716411011454e-05
6.48552220012892e-05
3.74299282178432e-05
0.000121519878351934
3.74751341516426e-05
7.30604283150903e-05
5.48800920223925e-05
3.91868164965189e-05
8.6341738498357e-05
3.89257923950039e-05
9.12225425351758e-05
7.43656599162679e-05
2.12563798302089e-05
4.42758045248447e-05
7.51663725300016e-05
6.44959756779786e-05
4.63080085474439e-05
4.7659583893473e-05
2.09361177306504e-05
4.35203325874286e-05
3.00552030181684e-05
4.90134193886497e-05
7.01911989817102e-05
6.20838246466702e-05
3.99872481644828e-05
5.87423319489683e-05
9.51203222396292e-05
5.73729425111558e-05
3.62178694344908e-05
6.645321907797e-05
3.27874330195755e-05
1.4636714617606e-05
8.8500278775709e-05
1.61864085851926e-05
8.72473336068968e-05
2.9315441834786e-05
9.1432645365145e-05
6.64985943033546e-05
6.74218679645963e-05
7.88735474404724e-05
5.95608107523167e-05
5.44006322635041e-05
4.7199177221927e-05
3.43179195464697e-05
3.59632388114164e-05
7.49195265202353e-05
4.36055153299125e-05
5.96614473874164e-05
6.60825991351797e-05
7.29759877584733e-05
2.33693119489412e-05
5.65803776928667e-05
6.32290876698959e-05
4.36798272202348e-05
5.6289925535514e-05
3.18260523883203e-05
4.52797835411501e-05
2.87957942473217e-05
5.40052561232625e-05
4.83431393441367e-05
0.000122989501077585
9.9717783617867e-05
0.000128855228002519
9.50835703318196e-05
4.2178761252941e-05
2.77212843744048e-05
-1.06395125389183e-05
3.48441832812487e-05
4.65795653873865e-05
2.11471274784069e-05
1.11420702804192e-05
7.28557489716336e-05
7.09606882506204e-05
0.000112413147403371
6.2353780985131e-05
7.14255559890962e-05
-1.30769613737863e-06
2.68167969308834e-05
4.10621646892708e-05
0.00011332764130695
8.75942535105664e-05
7.74974643978568e-05
0.000103565816807811
0.000111201817286064
7.45552077672201e-05
2.94614822364919e-05
8.07845816610685e-05
9.0966589335558e-05
0.000100292180077888
0.000120704668161341
6.64339221369982e-05
6.44269227584381e-05
7.01385083342172e-05
5.19722022394002e-05
5.91293516864702e-05
0.000105148362559729
4.43611118777706e-05
4.58371836007541e-05
7.18951601726196e-05
-1.19665433087476e-05
-3.13086449849164e-06
4.6889181329304e-05
6.01815223166794e-05
6.4751592223349e-05
3.88314415678835e-05
6.77112143647995e-05
-4.00681983777766e-05
8.62024256775074e-05
3.18377606650324e-05
7.65805774543882e-06
0.000112828213876154
2.75299155029099e-05
7.06209014924441e-05
5.99442424144432e-05
7.11346730608779e-05
3.85404281788226e-05
5.21604988713318e-05
2.65619406113454e-05
-1.64154538207267e-05
9.39559258441416e-05
5.35566264074825e-05
4.85394886255376e-05
2.68248737192923e-05
7.50426728819899e-06
6.18854799069069e-05
8.8196717333546e-05
0.00013855277032554
5.3227940922955e-05
7.80860417661485e-05
0.000106004543194671
6.00025119284871e-05
-1.19431552795078e-05
9.47942184188587e-05
4.04616744921458e-05
5.76710788729144e-05
6.13318244323263e-05
0.000122511273461927
1.03030446015396e-05
4.80875671940422e-05
0.000118843303182312
2.81257425458378e-05
4.52028618990104e-05
6.7005023712446e-05
4.85064078493938e-05
3.50306495047028e-05
5.95699999408461e-05
-3.57813362126271e-05
0.000113623817703746
8.14062989524041e-05
6.58619711839013e-05
3.55553978927208e-05
-5.47521113374928e-06
8.33491718130249e-05
8.02616021162316e-05
0.00012470578472384
6.18127359383975e-05
6.03398802522864e-05
7.54935108274144e-05
0.000105173754397207
7.97029374519704e-05
0.000105226113063559
4.30244931235559e-05
1.12207642881091e-05
3.44900204020621e-05
6.78126819588456e-05
3.68823628696871e-05
0.000112003657829309
0.000127802804747928
2.42728237905834e-05
4.89517511725709e-05
7.20550101947523e-05
0.000142256844333595
3.82394705937142e-05
5.04106603420777e-05
0.00010637054719242
8.9985150356353e-05
3.8159040192595e-05
8.13119185124773e-05
0.000109783077621688
3.22446264751834e-05
4.45438727011053e-05
3.0474951568262e-05
7.93510847649767e-05
0.000105036753222436
-6.17282716976696e-06
2.23146419246763e-05
4.83103967812612e-05
9.43078769623106e-05
9.44043978043427e-05
4.36274728816871e-05
8.31387751885311e-05
0.000108775042413387
5.61748139710689e-05
1.0444150045744e-05
5.24456951178454e-05
4.71163520641679e-05
7.55088417208023e-05
0.00011651935206003
5.04394102309865e-05
6.60391202768766e-05
5.07706221963904e-05
2.8333502999899e-05
6.90464850292092e-05
1.57823958906261e-05
1.57514545656401e-05
9.33805950925958e-05
5.80369678711274e-05
4.0194774414802e-05
8.78029608686097e-05
2.30416255009682e-05
9.66333563229314e-05
1.45568364382079e-05
0.000158182924555248
8.52854061746362e-05
7.2113982710746e-05
6.99976077282228e-05
7.60322059280178e-06
4.96866811516025e-05
3.38737896446098e-05
2.08610996991092e-05
1.19216626746395e-05
7.85385700033863e-05
4.07418733926016e-05
0.000109709802564652
7.49099799777561e-05
5.86469487971891e-05
0.000126843246645922
5.85328116782782e-05
9.25751451830134e-05
8.72463430457353e-05
3.29214038475893e-05
8.10505872513434e-05
5.85792560402804e-05
6.58314831117237e-05
2.67342593928556e-05
3.71170588662307e-05
5.81591735760163e-05
9.59604244977047e-05
4.01246706745398e-05
3.38641409248652e-05
1.47161650591469e-07
9.25375705452672e-05
0.00010310324896592
4.59132406878769e-05
2.63017905199511e-05
4.38380572514498e-05
4.16470396154305e-05
1.47546344001154e-05
5.17672415483389e-05
3.16678232302456e-05
9.80964311924612e-05
5.76722814287591e-05
2.80047083188508e-05
-1.94310763834206e-06
-7.68985155488469e-06
6.10454820882191e-05
7.92437903857691e-05
0.000116512476532346
2.90579878608322e-05
5.27074861628304e-05
2.3298043251097e-05
4.203102438539e-05
-1.60101843818898e-06
0.000125665211241402
7.31449078352192e-05
4.82195409956912e-05
7.88381512035998e-05
-6.13672516988584e-06
4.72310681469822e-05
8.56463803764542e-05
7.42085535543589e-05
5.30267349781996e-05
0.000102060176721234
8.6134680810499e-05
9.7148754046142e-05
6.15681943494947e-05
5.20509998744847e-05
1.93992488786675e-05
9.06332884902911e-05
6.0053382716677e-05
5.02572847104333e-05
5.42319468585149e-05
-4.61443078035248e-06
8.18712003239643e-05
4.11354593637061e-05
1.8511397311023e-05
3.91045150411657e-05
4.5917748755851e-05
6.47186399738283e-05
2.12872553960579e-05
1.13993906463191e-05
6.25076098326137e-05
6.42963317736706e-05
7.36943348986986e-05
7.18169372922378e-05
9.94212938432989e-05
8.24193588809306e-05
8.78111990114851e-05
7.61804415208334e-05
6.69992764803617e-05
5.66506135216217e-05
7.11104752377909e-05
5.34027814814315e-05
9.77279593773011e-06
3.18583025381852e-05
6.4045743348785e-05
0.000117679622986627
4.95507357906348e-05
1.17971005718634e-05
8.39651468318601e-05
9.64102107041305e-05
2.75630493851497e-05
3.17927219658317e-05
6.53381207917303e-05
4.07955147511446e-05
5.76210869072096e-05
9.07575348989586e-05
1.84722736489969e-06
0.000105515943755624
6.58075328147678e-06
8.12086122911394e-05
7.01575469926625e-05
5.36053104125027e-05
-1.10467560715427e-05
5.51864423922533e-05
5.50643503026726e-05
0.000110481689798742
0.000146888436699041
5.50882688738996e-05
6.27366711856188e-05
4.54647586730724e-05
8.45536253176987e-05
6.88901431535545e-05
5.62633908898303e-05
5.05876247442423e-05
0.000110164366769297
0.000119784561716797
5.80466686993771e-05
0.000133416583764552
4.71297856643481e-05
8.57413076636727e-05
6.51503131039059e-05
1.57151104344819e-05
5.13832558603175e-05
3.44041337639577e-05
4.87185622287009e-05
7.55718923628945e-05
7.58685034993749e-05
3.26519358351581e-05
2.05120838248066e-05
8.39271512856712e-05
1.07935485973551e-05
0.000117355555732165
4.02329445975611e-05
3.94238285206622e-05
6.37312713329969e-05
7.86218623722893e-05
4.76449323778681e-05
6.34224836195305e-05
1.95230100806629e-05
6.61851025310438e-05
0.000131881477218835
8.89256048361752e-05
6.24064680223097e-05
8.56811521235607e-05
0.000126085664561094
2.02775260082728e-05
-2.73503582976734e-06
6.59569848580579e-05
7.54745381742707e-05
9.37640879129521e-05
0.000104856026672309
6.17793714212893e-05
0.000142858228211242
7.99293864422053e-05
6.35058672336378e-05
6.23097073484902e-05
3.08410648805207e-05
8.6591099071691e-05
5.06727392959324e-05
7.50340939298381e-05
2.96074979315273e-05
5.17229939383831e-05
3.18216109657511e-05
1.7816450649111e-05
5.37212013205027e-05
0.00010098704084683
1.65311248178952e-05
9.25985166134011e-05
5.68108454460382e-05
7.70773815834961e-05
4.99502621510653e-05
8.65883909224605e-05
-1.24233249840232e-06
1.65978384728817e-05
6.37719423306706e-05
2.24374223314262e-05
5.10773263654257e-05
3.28755241803071e-05
6.73826528772697e-05
5.64192713190873e-05
6.3115710627753e-05
2.78829720744934e-05
3.41075990315013e-05
9.22737234554078e-05
4.76334204990235e-05
6.2142693885073e-05
8.24891003153007e-05
-8.01798522239174e-06
0.000110020260281892
7.28530045867243e-05
2.33015616429984e-05
6.79741493997393e-05
6.34638681378895e-05
8.94065771636371e-05
2.67422839945028e-05
5.94663715067514e-05
9.18477251107732e-05
4.37342615275214e-05
-5.29086203218511e-06
7.20585298507274e-05
7.51549564449661e-05
3.46649794966735e-05
-2.00737455188927e-05
8.1316160812131e-05
6.7595102802593e-05
2.91918449438217e-05
2.34495598181266e-05
2.85214160719869e-05
-7.76324995573133e-06
2.31697648918471e-05
4.03040485104996e-05
4.08653605653014e-05
5.84675188557493e-05
-8.36535638828771e-06
8.82142750472379e-05
1.55898249294793e-05
5.87222689524017e-06
5.60599714814535e-05
9.3679311986914e-05
3.26492668017734e-05
6.34339867336829e-05
6.53490347713092e-05
5.78429474386994e-05
6.58209035749434e-05
2.86424950422229e-05
4.96902861933999e-05
4.83201180082614e-05
7.79535723978872e-05
2.780124608477e-05
8.56651947749956e-05
4.26541392629389e-05
2.97569000462575e-05
5.37777132367141e-05
0.000107456791999288
9.15847002725062e-05
7.42933121572703e-05
8.00410590533256e-05
6.93885252143833e-05
9.21425928354227e-05
0.000107854166593928
5.74888659808505e-05
6.45151782790909e-05
4.33543781909415e-05
8.51393275065223e-05
3.4565923867576e-06
5.43476310065207e-05
8.77881693478579e-05
4.42792440871861e-05
4.58893264683738e-05
5.74147618789632e-05
6.85100019938445e-05
0.000125564968913305
4.80762267308689e-05
9.56384569651666e-05
-2.07463900456079e-05
3.61366978766334e-05
6.27041753089219e-05
4.55685876209239e-05
4.68797668861128e-05
7.03151215826085e-05
4.65467219404285e-05
5.52149077834303e-05
4.78101783297241e-05
4.8184437265739e-05
5.9701404234343e-05
5.45624995176554e-05
3.92004640594428e-05
5.34664965803302e-05
0.000148705413263701
5.20024773503831e-05
3.40797753592911e-05
9.69030132126565e-06
6.7093382918921e-05
9.4602363745809e-05
5.3776437930387e-05
6.87934434089986e-05
7.28943288356092e-05
7.1957326885186e-05
9.29944154087282e-05
7.89333417190098e-05
3.97790950845188e-05
6.16823239194133e-05
8.67431009019925e-05
1.53248030222899e-05
3.78541166552856e-05
0.000114471287345254
3.76581880854848e-05
6.84499585831753e-05
6.28676495208513e-05
2.95496619098228e-05
8.29681087586455e-05
1.9032210976733e-05
6.86770291219901e-05
6.791142285317e-05
3.55462146058477e-05
3.74142975983106e-05
9.50649815395382e-05
2.95100021832046e-05
2.99589133679849e-05
3.59924915068714e-05
1.51346817336929e-05
7.49804899440903e-05
3.28382653605291e-05
3.51937976770309e-05
1.13852724879091e-05
3.08818899782269e-05
5.55448576945589e-05
-3.02446442352848e-05
4.52229870027401e-05
1.80789635714494e-05
5.49390071927898e-05
0.000110595842485393
1.57974684711506e-05
4.56520598887544e-05
4.92539018921951e-05
6.61492968786096e-05
6.11576109976536e-05
8.06776348087288e-05
-1.61770902668591e-05
7.49728808749918e-05
9.24049463101905e-05
7.10848253032692e-05
5.46616741207779e-05
7.27274850805056e-05
6.85207562175693e-05
9.50748410882516e-05
0.000128755923578189
7.97636977893357e-05
8.7747263026358e-05
6.55315003548466e-05
2.37684041029199e-05
9.26331343317971e-05
0.000103660054177745
5.02796917355427e-05
-2.73395282828376e-05
1.96652237596592e-05
0.000124356051101542
5.86387490573986e-05
8.54143844780977e-05
5.15074089631349e-05
7.2536828019994e-05
-3.00371948993449e-05
3.38933327186424e-05
7.57588351923127e-05
9.04255313119158e-05
7.22607970741819e-05
7.26950880356123e-05
6.09368033783756e-05
8.73985087452595e-05
2.20632729000818e-05
9.80627761468818e-05
1.48138667771951e-06
5.24640482367651e-05
7.11094376233846e-05
4.39376967267706e-05
5.71011129096151e-05
7.8971137558765e-05
7.97007512843364e-05
3.86026053821468e-05
0.000128693444636372
4.70809030633264e-05
9.44366104545049e-05
6.55142922901733e-05
9.40457616276343e-05
7.58304096210336e-05
3.7490820291365e-05
5.10097884739961e-05
7.56471454898456e-05
7.99956949254588e-05
2.29351366065215e-05
0.000102743787247924
6.50708061208985e-05
4.96866222718149e-05
8.54056772365358e-05
5.7316675972881e-05
7.68014262575405e-05
6.11268615576783e-05
8.10207963010549e-05
2.79330790333911e-05
7.13110129674394e-05
6.38399600610382e-05
7.35527221858138e-06
1.28697944169415e-05
4.6811621606804e-05
6.00054444651997e-05
3.10174755243555e-05
3.49678888137993e-05
7.88108222089123e-05
8.38139594883303e-05
8.28384440489978e-05
0.000101239735136108
6.43945718428849e-05
1.34040006936009e-05
2.32166322952345e-05
6.99204238156654e-05
8.29532092116729e-05
-2.50622840324234e-06
4.55010374265152e-05
-3.23373891243944e-05
2.31852666191048e-05
8.12216377964201e-05
7.46974905501828e-05
7.18467558644828e-05
5.28886596445423e-05
3.20644913994998e-05
2.29620229551775e-05
6.9452224772518e-05
7.41558876017017e-05
3.45752464485423e-05
9.09809226887997e-05
9.16521000358976e-05
0.000116601974337367
4.97821396222994e-05
0.000136937120060179
3.4897849705821e-05
8.85190480839239e-05
9.751309607569e-06
5.65030293446938e-05
6.21985258599449e-05
3.57987360670032e-05
9.52109148463895e-05
7.05382442066803e-05
5.06530907046319e-05
-7.89215556787352e-06
6.83793495160809e-05
1.1399438009774e-05
3.10871148660218e-05
4.67295972206039e-05
7.90297571291932e-05
8.36685824621649e-05
7.57576291615077e-05
8.54881889551932e-06
2.56267898341107e-05
5.65008678448785e-05
6.90791485453183e-05
5.84002537896142e-05
5.73747837394429e-05
5.74104591655205e-05
3.08602175026685e-05
4.28065146063044e-05
0.000105482470955488
4.94351960134672e-05
2.90756217478595e-05
4.07163882495566e-05
-2.46692299337935e-06
-1.71660863486608e-05
8.32572717238158e-05
0.000126700035578216
5.30247294911975e-05
6.68710255859327e-05
7.86430491271926e-05
3.30439520221508e-05
-3.30231953603488e-06
7.30278429130873e-05
6.06485726812321e-05
1.84707262158317e-05
4.05818095471119e-05
9.14219358638553e-05
7.94978112322381e-05
6.08727194403392e-05
5.8543142235432e-05
7.00822862915616e-05
0.000108807372028506
3.67210310359757e-05
4.45497889986377e-05
4.41157797923623e-05
5.99955840192573e-05
9.16221860066529e-05
6.64153168144988e-05
8.93687427893694e-05
6.55690964323405e-05
4.24297464513975e-05
6.6190463073316e-05
5.18196134390615e-05
4.01426990915793e-05
6.70894283675831e-05
6.03813451884552e-05
7.30584370969072e-06
0.000105598049386342
8.27970709941891e-05
5.10732805403657e-05
6.69207727156715e-05
8.07807340724851e-05
0.000118707815534848
7.04920632223918e-05
8.998111626989e-05
5.10380774367883e-05
3.10895998996248e-05
8.14877908856335e-05
