# Supplementary material for: Research on computational propagation and identification of mine microseismic signals based on deep learning
Source: PLoS One. 2025 Oct 22;20(10):e0334641. doi: 10.1371/journal.pone.0334641 (PMC12543183; doi:10.1371/journal.pone.0334641)
Supplement: S5 Data — (ZIP) [file pone.0334641.s005.zip › 000100800001697.xlsx_0.txt_24.txt.txt]

1.24552493252003e-06
4.42354560903294e-05
0.000107158431625681
0.000128273554971906
4.75374836235882e-05
6.55377858984889e-05
8.54781433434794e-05
7.06860289239024e-05
9.06204876607102e-05
4.01089691527226e-05
7.8981602514378e-05
3.25871904990209e-05
8.83757651709768e-05
5.36860544404747e-05
1.76983148950821e-05
3.29745272649485e-05
3.74738834464118e-05
6.32773629727435e-05
9.38813777606062e-05
9.32123658347637e-05
-2.61781464588004e-05
6.50217396281806e-05
5.06742053589859e-05
5.22796920321773e-05
6.51294822966796e-05
0.000113181229837713
9.12011363889577e-05
9.02132261312141e-05
5.57590680535098e-05
-5.77677097312434e-07
-1.33013326100817e-05
4.5816543033455e-05
1.95533846192835e-05
3.41257567134754e-05
6.05223966322054e-05
-9.99623085933105e-07
5.88753805007299e-05
7.21615671591743e-05
9.88673576298172e-05
1.97198571823972e-05
3.98168447671775e-05
9.10162327533113e-05
8.68813865069973e-05
4.84297132653932e-05
6.2821890150081e-06
6.51103870740575e-05
3.90927956903771e-05
8.57446363541099e-05
5.90597767774896e-05
3.60246203140819e-05
-7.35152876467176e-06
6.28838108148707e-05
3.62829586153899e-05
8.13343418945243e-05
8.10143506730984e-05
5.9200531526614e-05
4.09646771555203e-05
4.94188008229677e-05
0.000102352775822671
9.58240129460673e-05
4.39744346118508e-05
4.06965479387015e-05
1.70331815680303e-05
7.67252732795257e-05
0.00011003901113905
0.00010547449943733
8.90644206588617e-05
5.11953661156394e-05
3.56031481393273e-05
4.6300257675334e-05
2.0124336028611e-05
2.75502602157347e-05
8.41292939823295e-05
8.63738810567808e-05
4.03268593739181e-05
5.58228204294288e-05
7.16778153801986e-05
8.91141070893306e-05
7.1059024494278e-05
7.20848781709577e-05
1.96628505120556e-05
0.000104068029149737
7.45300428092459e-05
5.74106977978056e-05
7.9515034700465e-05
4.82626983001385e-05
4.65475624604835e-05
5.06214032096986e-05
1.77547552466668e-05
7.6109444098802e-05
9.33843894803862e-05
6.24816389600121e-05
8.60920272657965e-05
8.62181321951066e-05
1.87542721281434e-05
7.18165156318257e-05
4.91876635596238e-05
2.99131971492045e-05
4.75281701815602e-05
6.35559911642603e-05
8.13703495664051e-05
8.29561234984268e-05
3.77910611943057e-06
7.69391475524296e-05
5.42342335500493e-05
4.58899172442138e-05
4.1899739300286e-05
1.20751440955117e-05
0.000137604239687553
8.66956614849947e-05
9.20434282989427e-05
7.65377521960703e-05
3.08565422534023e-05
0.000118765455833919
8.30689295970767e-05
8.03488531302053e-05
3.17427303390827e-05
8.22232624374461e-05
4.73379158961379e-05
5.2547096894701e-05
4.19575053187069e-05
7.11172124295077e-05
3.44371087948225e-05
7.62825171321204e-05
1.78740913393127e-05
4.3320849372726e-05
8.67807562791095e-05
0.000142621978400932
4.54166190997014e-05
0.000106805571871235
8.69014004431041e-05
2.96421263291085e-05
5.55721955537922e-05
8.24143670860892e-05
6.26192953825808e-05
0.000126482514156465
0.000109774683293105
1.95235092346067e-05
8.7308592968079e-05
4.19804188411887e-05
9.93142012898461e-05
2.48065102992522e-05
5.74574770099098e-05
2.43352522058187e-06
2.87976602995287e-05
6.51346293444169e-05
8.58414355766625e-05
3.58456399896328e-05
0.000114806808569924
2.28119169680557e-05
0.000100047211377531
9.84044716732062e-06
5.03437335536669e-05
7.93901357535198e-05
4.03991091430397e-05
4.16187104291156e-05
6.31787845229582e-05
0.000121729857324299
5.51257967284168e-05
3.14555784574666e-05
6.41224222817396e-05
7.33138418847235e-05
1.45978745300854e-05
6.94991010595702e-05
8.98017397359425e-05
1.06749758185237e-05
9.37553897393512e-05
5.33140541342384e-05
3.33024890091003e-05
6.77313027968609e-05
3.85660227432053e-05
3.45703060266092e-05
-1.50566884016771e-05
7.48881960505612e-05
8.51013158683006e-05
4.6718843769005e-05
0.000135983343717089
9.9372921994232e-05
6.64908899116607e-05
7.46644377957988e-05
3.47752641364424e-05
0.00010955785187604
2.86741530718107e-05
3.17842259233251e-05
2.1305785419318e-05
5.88105472193376e-05
5.93146249156491e-05
1.9926722446642e-05
7.20896677430266e-05
3.78147026158852e-05
4.93581819085845e-05
6.51580290526273e-05
4.35134470782714e-05
7.46857610184473e-05
3.7146113385688e-05
4.69958242843902e-05
2.42981132219694e-05
6.67639259538863e-05
2.54616113892015e-05
3.49120606973206e-05
2.71797371804265e-05
7.07665508450211e-05
4.97033251106087e-05
3.66255024091043e-05
0.000101460571653414
9.78536680584948e-05
6.44064776917256e-05
5.15890907629309e-05
5.85737905203023e-05
4.55360593237086e-05
8.28348681990551e-05
0.000135054435137768
5.65957469447724e-05
6.39554189401915e-05
6.41117491610056e-05
0.000117895666099677
4.21315185244445e-05
9.86924794972279e-05
4.6578206204934e-05
2.89269797039812e-05
7.38292268349355e-05
4.57281506455672e-05
2.31781035486158e-05
4.52439555916111e-05
0.000132988795771199
4.1981269978105e-05
2.15932953097495e-05
8.4818379608123e-05
9.31898001052626e-06
0.000114577786080515
5.44206649522227e-05
9.91637650157136e-05
2.04750809502094e-05
0.000124306777058322
2.54423018244256e-05
2.89486611922521e-05
2.61933251772054e-05
5.96966569506812e-05
3.12602790602243e-05
5.64928950332113e-05
7.9324549967617e-05
4.65842943214893e-05
9.19450290436852e-05
9.50686488592015e-05
4.32700920729395e-05
5.67072737168834e-05
6.88192265259464e-05
2.96723102993561e-05
5.5457655754329e-05
9.24604581310121e-05
3.19424866340793e-05
8.66721530349667e-05
1.85722619021751e-05
7.98146162735771e-05
6.07264087120672e-05
3.98034797264011e-05
4.60846696854533e-05
3.97992671203327e-05
2.42113600472217e-05
0.000100467051943678
6.49465703864443e-05
6.4135616175254e-05
7.47525062968343e-05
0.000100449343420149
2.15680775915796e-05
4.5067251309219e-05
5.19476417305998e-05
5.37858956554673e-05
0.000104303979561108
6.36049817842652e-05
0.000119131892116962
2.23175200063071e-05
4.63115020358565e-05
2.86083450271392e-05
6.4205473358582e-05
2.00298046106766e-05
5.953223936303e-05
6.29678942677384e-05
7.56298645957628e-05
-1.91209467603007e-06
4.84250626878995e-05
2.50074058312483e-05
6.00332636065882e-05
8.74622245418142e-05
4.42894845670068e-05
9.49341160452935e-05
5.94465161775341e-05
9.58294971707824e-05
3.00015296281108e-05
0.000117220767599947
5.70382620630275e-05
8.46949117021605e-05
4.90191742792819e-05
8.95359694544457e-05
5.65197448178579e-05
9.3278238872447e-06
4.3910283888227e-05
7.74992477218128e-05
3.586430240623e-05
6.0746841592485e-05
5.04243137868517e-05
7.54838206514569e-06
8.89357269767814e-05
0.000108545141847007
5.19649397893031e-05
5.59727803274801e-05
5.89030683827562e-05
5.31264769366009e-05
3.68738275576301e-05
7.46865573370507e-05
4.78009444226192e-05
-4.40162928973148e-06
4.76250094327502e-05
5.820661420907e-05
4.43332650953251e-05
3.21504624649387e-05
0.000112039488510465
0.000109842323103767
7.45388003364398e-05
0.000103637890343303
6.1032079051061e-05
0.000101073087652242
7.61460987647173e-05
3.22107859979821e-05
3.69682576877859e-05
1.85162594609596e-05
6.52430220200511e-05
2.46868932289739e-05
8.90731901113867e-05
0.000113411586935066
9.68131824219413e-05
2.20497004007322e-06
6.60227591489121e-05
2.59244499889496e-05
5.91750589238736e-05
4.73429637212149e-05
5.22728190204555e-05
7.72732428988416e-05
4.41397380143981e-05
3.62347168283168e-05
3.77578393427647e-05
9.55891595888501e-05
0.000134247272129261
4.364027098043e-05
6.35168003289909e-05
6.34014159773168e-05
4.28036610622161e-05
3.05012394656143e-05
5.40175664361723e-05
8.87782094176294e-05
0.000123159593657912
6.97030054144834e-05
7.03255243400153e-05
7.9310631543061e-05
4.81159927448677e-05
3.53374091084804e-05
2.10336148103372e-05
8.68036006167569e-05
7.37958115544784e-05
0.000107716777532792
4.52875387581561e-05
6.67878372994092e-05
4.93531122454161e-05
6.00066318414587e-05
6.93166986551559e-05
8.5886834643162e-05
7.38542959358979e-05
4.69729363726214e-05
5.06037668317548e-05
2.79173747277652e-05
8.47185077080116e-05
3.98499910562307e-05
0.000112031629882515
-6.4397372023141e-06
5.47089682301104e-05
2.19353064873138e-05
6.62509564794562e-05
3.77568498361927e-05
7.02549939069762e-05
4.83853388256099e-05
5.03926241479805e-05
3.07118502627143e-05
5.63456663936536e-05
4.29061258232675e-05
9.3458918134211e-06
-2.49319894153211e-05
9.90209215582283e-05
1.09648165019942e-06
6.84596158926567e-05
5.06767299447161e-05
6.85845132223517e-05
-2.38965841559561e-05
7.24433732254498e-05
4.81244538669628e-05
7.1233351113283e-05
8.19801690099663e-05
6.47675495057456e-05
6.71995955156107e-05
4.39779828660122e-05
7.49725620130712e-05
6.34705646785249e-05
4.47955953478572e-05
5.53644734626798e-05
-7.0993055681048e-06
9.62396661977382e-05
8.9852152907475e-05
6.61506145415618e-05
8.56215842118026e-05
0.000113629599776412
7.67846298808834e-05
4.05484216109247e-05
0.000113957720547828
2.62700391311157e-05
2.33604648496092e-05
2.54403719478453e-05
3.96803828385289e-05
6.27357067441284e-05
2.29181081635683e-05
-3.05788489333484e-05
6.80197974810554e-05
4.09486124495367e-05
9.35909880853475e-05
3.79783402221979e-05
1.20828292394874e-05
1.13442410454875e-06
4.44458013510278e-05
0.000135408262629938
9.800459416906e-05
5.45581539108927e-05
3.22102182198572e-05
4.19400761191496e-05
5.33580316911081e-05
8.45854836317349e-05
5.08041119652543e-05
5.30269275701024e-05
2.97420909850135e-05
3.36702200560938e-05
8.03722080010524e-05
5.99358048184426e-05
1.96270942238569e-05
-8.38316020176017e-06
7.85504476118061e-05
9.67531518619096e-05
8.10246974049044e-05
7.4376598154544e-05
4.36016794578682e-05
3.48905672663654e-05
6.39642007527818e-05
8.26149875665126e-05
0.000105891907234895
7.18704705497538e-05
5.88754160850833e-05
4.30156310870805e-05
4.05543476924332e-05
5.86866017185487e-05
4.37034112584e-05
1.97200227019252e-05
7.08573287105267e-05
0.000117962031272834
5.24905079281038e-05
6.85479953528609e-05
4.16841271011182e-05
3.40472498952176e-05
7.48188141470913e-05
7.23318507451612e-05
7.76192367723585e-05
2.74197625463635e-05
-3.23398119990205e-05
6.95114231054659e-05
6.05039687955312e-05
2.0582145071615e-05
7.27853669924228e-07
8.91576353508376e-05
8.96608382005359e-05
4.11214305495248e-05
2.31931628309004e-05
5.51311346786568e-05
8.7431342827778e-05
6.94985264915748e-05
8.0786843886877e-05
6.35801173117946e-05
4.16756299854451e-06
1.20938154702232e-05
9.00899756981745e-05
8.56300150446121e-05
7.16931195647726e-05
2.61723429152355e-05
6.88752675870087e-05
7.15025014407271e-05
9.20468208949523e-05
0.000119029137658586
0.000106826625155363
9.05356883756997e-05
6.53796386723731e-05
6.78947754595864e-05
8.65480414064896e-05
4.23790920978276e-05
9.36241763061157e-05
3.0170162173485e-05
4.43774743133528e-05
3.60825635844307e-05
0.000123226136526989
9.92498250068798e-05
-3.29857435701815e-05
4.66268258675388e-05
0.000125287326409996
5.23227129471531e-05
8.96425537761786e-05
8.09360798327216e-05
2.68380621023596e-05
0.000101406964939706
3.25814081977824e-06
-1.14914651411068e-05
4.73481701736389e-05
9.71085952182843e-05
9.61734425028804e-05
7.27476806071134e-05
2.71174799379075e-05
7.27206379111662e-05
5.31448338046537e-05
9.93031598180628e-05
1.18464789441257e-05
6.69054269136209e-05
7.87410966587458e-05
8.89210497339062e-05
2.53515382522326e-05
3.2210727675958e-06
5.7327009385527e-05
9.80471660673433e-05
2.95896086370489e-05
7.20515824193197e-05
9.14220021444617e-05
-1.08970096034229e-05
4.98843950784327e-05
0.000133515417694974
4.34723581960224e-05
6.39031950155037e-05
8.05328218063839e-05
0.000102594746198199
2.13025727717504e-05
2.86567623847219e-05
2.4450553530024e-05
4.4603387439177e-05
5.75534317289283e-05
2.85836291564976e-05
5.25709067570794e-05
7.35864963562778e-05
0.000140019939550399
4.48257235151256e-05
6.27323615992302e-05
5.06971454508751e-05
4.15318675091878e-05
3.87244047258014e-05
5.46286886085672e-05
6.31939416525425e-05
0.000117213504251753
4.0027460064327e-05
-2.86371584396538e-05
5.37286612284107e-05
2.44775520544966e-05
6.60745372924238e-05
0.000103018531041869
7.37152706818135e-05
5.38443101868544e-05
6.27832608483864e-05
6.70621066459529e-05
4.23906982415216e-05
5.40003999110486e-05
3.39217444743144e-05
1.80348826152605e-05
3.69391472052132e-05
6.26378241180561e-05
5.18177820568661e-05
7.41710730944718e-05
3.85496918561804e-05
0.000113726214770694
3.30866493217057e-05
5.86598445433989e-05
-4.68564542920588e-06
4.00903003293763e-05
3.91172569344642e-05
6.86180085504611e-05
8.51889136911528e-06
5.98516904237475e-05
3.46813728524589e-05
9.18924714768492e-05
0.000133380170913544
0.000117224193408143
3.2459559821381e-05
4.53741110730636e-07
3.22865014695091e-05
9.7030256216937e-05
7.48952156443408e-05
9.28069961240457e-05
9.01928297189024e-05
5.4795972908163e-05
5.85349834292652e-05
1.80581473274273e-05
2.95406800701175e-05
8.27367589637745e-05
9.73366359524786e-05
-2.39006886807662e-06
-2.17249533497326e-05
7.26729583635357e-05
1.25045161730083e-05
3.23784812039677e-05
3.90211299545935e-05
0.000106617789731143
4.84469785997168e-05
3.48484358352747e-05
4.17419496691739e-05
9.67550275361053e-05
3.31986206429026e-05
8.19328478961103e-05
4.4973015990719e-05
6.50704379407136e-05
3.69734975122445e-05
3.64855661744716e-05
4.81247001371258e-05
4.25248529001272e-05
2.2761693255765e-05
0.000107262219654434
2.26436348137348e-05
0.0001146776648235
4.69382437190503e-05
0.000107091845843213
8.10812956358357e-05
8.58882675438306e-05
8.04653565515319e-05
3.72944285858405e-05
7.35656678571906e-05
4.90538588353533e-05
5.54556430993506e-05
7.4401533203442e-05
8.08136745362507e-05
4.87211447595701e-05
6.69994665054178e-05
2.00749551644295e-05
6.61369010178464e-05
5.01016649356199e-05
7.26691473591443e-05
8.73950053705331e-05
7.87718379061401e-05
0.000110302098164579
3.36082839589999e-05
8.23900420722566e-05
1.44123092853064e-05
7.743062355812e-05
0.000102249931662861
7.18242579329452e-05
5.44987104328338e-05
1.88327746729967e-05
5.25349701966446e-05
7.01897474609169e-05
9.65002485034919e-05
3.111227512731e-05
2.3218414579426e-05
6.21186028991145e-05
7.73707269887403e-05
2.00507576575932e-05
3.73676962503945e-05
6.41973479549381e-05
6.25149703451135e-07
1.32161304379541e-06
6.81217173483389e-05
2.82335450641786e-05
4.9187686812416e-05
8.79968635125241e-05
2.75989157320008e-05
2.07790939055422e-05
6.51772104030085e-05
6.74804800727108e-05
9.19376165202297e-05
4.68080510604172e-05
1.89521808746712e-05
6.78950562573292e-05
6.22394364134557e-05
4.29075557039513e-05
5.9008479040353e-05
0.000112333462666959
7.45112533346769e-05
2.01536318028732e-05
8.34386922869255e-05
9.01525996396953e-05
0.000108364229471983
3.0015800131384e-05
3.96508021228465e-05
7.38105377138585e-05
7.42802050657015e-05
1.26551046559391e-05
7.55674595021412e-05
8.54652728343607e-05
9.12892116832225e-05
1.70643583634175e-05
4.59920523975899e-05
4.46232273717814e-05
6.92943093529572e-05
2.72815721018842e-05
8.00698290276434e-05
0.000152820445029374
2.95139562877872e-05
4.8507275747953e-05
9.08380792459701e-05
6.54148703903204e-05
6.33687650927057e-05
6.10585487867896e-05
4.73418373536596e-05
3.5498611377661e-05
1.4986619761554e-05
7.55443829038245e-05
6.40001744470856e-05
4.93158706316581e-05
0.000118083803271481
3.14118479647025e-05
8.57954565668521e-05
7.70063096591319e-05
2.12628196994453e-05
8.76181609826756e-06
6.66064877165831e-05
-1.46768618015608e-05
6.25703876414561e-05
3.86615334158086e-05
4.98367397642612e-05
5.73628289088167e-05
9.14999187092293e-05
5.42365101389032e-05
4.2058701998846e-05
6.73811683718229e-05
7.02566840232233e-05
7.64122974332477e-05
5.47156913812306e-05
9.39474388686742e-05
5.38271956650919e-05
9.36686383479441e-05
8.44163035258344e-05
9.9739453063291e-05
2.61752521469305e-05
3.1698301948271e-05
9.3291526385346e-05
9.63934535108085e-05
0.000108242914935758
7.74430528864677e-05
1.53987471548326e-05
5.99220238346944e-05
8.26308593144656e-05
7.94175424002488e-05
7.25322116835377e-05
2.59572331920925e-05
4.89099352094383e-05
9.37346658394298e-05
0.000104367473697191
9.67355107060665e-06
3.73579275001519e-05
5.12636933707765e-05
5.26576821278719e-05
0.000127886256279037
8.12194135591926e-05
3.40499567958978e-05
3.47946732142801e-05
5.86442476447225e-05
7.62176364741803e-05
8.64278937161613e-05
-3.74765253834967e-05
3.70145736051451e-05
2.97686309741049e-05
8.46687034044519e-05
6.65142121357e-05
5.03839125933162e-05
5.73484733065688e-05
0.000122451966030156
7.70256685715714e-05
5.32252899098966e-05
6.4344438773285e-05
4.60494172740724e-05
4.02127942325553e-05
7.21221035727146e-05
6.4085858214742e-05
9.09261318475148e-05
4.10399569988807e-05
9.01463339828648e-05
1.55334863128211e-05
-2.43604231582209e-06
9.05939311946644e-05
5.04804615546652e-05
5.48270259565422e-05
8.40657313318571e-05
5.54160868916775e-05
0.000128118580914936
6.47354404203618e-05
4.63555632430857e-06
2.794668814364e-05
0.000104597671084415
2.85363689153891e-05
9.15520397189115e-05
-3.43380744597423e-06
3.99700772167793e-05
1.03716220276225e-05
3.30968827756323e-05
2.90257642803156e-05
4.09640719228185e-05
-3.58999993176868e-05
5.32196589175173e-05
7.86113985414385e-05
6.84595532198709e-05
8.73399192536178e-05
1.28236130958758e-05
7.76389456217193e-05
7.81928333883272e-05
5.87269324370361e-05
0.000105869258357424
5.41966512541169e-05
8.57503530922494e-06
2.18526470444645e-05
1.56905231461834e-05
1.02626458640404e-05
4.73587301217236e-05
4.67414388508798e-05
0.000104077134347026
6.07315495457446e-05
7.14936728372351e-05
5.38324281379307e-05
6.8813652834876e-05
1.86449683411893e-05
6.90625050722049e-05
8.53617691221329e-05
6.22764960076574e-05
7.84682526030365e-05
5.05157681091132e-05
7.2842659478128e-05
7.59688548771485e-05
9.04156632773116e-05
4.20958746568168e-05
2.14441375766099e-06
5.31818720245855e-05
7.60848792342557e-07
0.00010066715240917
0.000128254958575908
3.15254321464354e-05
9.1120315623187e-05
9.1856771007192e-05
2.22049433656541e-05
7.81510323406265e-05
8.33327906267456e-05
8.12478178300882e-05
5.40182875952943e-05
7.66904506915775e-05
0.000107719114918606
8.05633688874622e-05
5.85183233519908e-05
8.37779303724837e-05
4.83220873397917e-05
0.000103729372174557
7.22990192195181e-05
2.35463656333166e-05
0.00013119515286212
3.49316963562259e-05
3.87198801886161e-05
4.02536501703149e-05
4.38307422858838e-05
1.75493897172889e-05
5.89229772382579e-06
0.000120268255681233
8.17137482745286e-05
4.51958252047696e-05
3.64484692428417e-05
7.45855560615142e-05
3.34605819377366e-05
6.49484951569456e-05
1.53165055737958e-05
9.05906406155763e-05
4.92076545528395e-05
7.37322617299451e-05
4.4047908251476e-05
9.91256519623551e-05
6.55901015018313e-05
8.77371161591369e-05
7.99561518086493e-05
2.89368537077887e-05
3.90980123201028e-05
8.65760839784406e-05
6.89105676053638e-05
8.37162930562962e-05
6.80313964986271e-05
1.31306873288938e-05
6.08993241652385e-05
5.95795170995836e-05
6.70731542305193e-05
4.94393423893366e-05
7.80081888251084e-05
0.000108163615965628
7.83736779261144e-05
3.96785495757431e-05
4.94146051774566e-05
6.77904577255212e-05
5.9483164393754e-05
6.07555054983783e-05
5.1352089624423e-06
2.47041294133393e-05
7.68199759069946e-05
3.17173033527375e-05
5.08002660499915e-05
7.35675667682781e-05
-2.18620696470172e-05
4.9051847204214e-05
9.0343261212505e-05
6.07757373642299e-05
4.45105702048444e-05
3.19833140919637e-05
5.08971567879893e-05
2.08988007286153e-05
7.19834835958989e-05
1.13032300119287e-05
-3.60066364810814e-05
1.42555229371732e-05
1.30416514947351e-05
9.3955536429703e-05
1.23872275058815e-05
8.28875386825672e-05
1.20343043251701e-05
4.57670143418951e-05
0.000134656901937432
9.15450128978119e-05
4.26521841004085e-05
4.48899873278577e-06
6.09815914715652e-05
6.96493091840621e-06
0.000150002432981699
5.17195985486942e-05
7.66736416037628e-05
7.22322108612917e-05
8.47477028854964e-05
0.000109517556876425
8.38685638808871e-05
9.59250176356454e-05
0.00010347583905229
9.70889437436133e-05
5.85726266484346e-05
8.70203962161487e-05
9.43880699741302e-05
4.96528152881559e-05
3.67204760587358e-05
2.4030285163226e-05
3.76722001396224e-05
8.97369085590098e-05
-6.08702622979829e-07
2.38231740390066e-05
5.24661278123182e-05
4.96700226244024e-05
4.69009357067734e-05
-3.89166167832488e-06
3.14113656187043e-05
4.35411264375051e-05
0.000102178661277142
2.95411044076044e-05
5.5944800845625e-05
3.97347034635892e-05
3.80818669572804e-05
1.44852775098997e-05
1.3886387034779e-05
6.58107419338756e-05
8.17821577583123e-05
1.74336936528711e-05
3.63452722840006e-05
2.63032067973616e-05
3.42219924092521e-05
4.99821967725416e-05
2.39754136210118e-05
5.86717752200253e-05
4.98745402273999e-05
4.98966129038234e-05
7.73529163479403e-05
0.000110960926289213
5.19546293679185e-05
8.09741735579808e-05
4.21245369361199e-05
2.54541280078841e-05
3.96630569764535e-05
7.74562057964384e-05
3.77110524650293e-05
0.00011035553301304
7.10873936737328e-05
7.73800555715242e-05
6.83029266447011e-05
7.90524575493139e-05
5.92865020077064e-05
6.35045112712311e-06
6.78527921809288e-05
4.73589810843886e-05
3.95588885537847e-05
-4.52430288947667e-06
4.90057027565281e-05
7.95002821966305e-05
5.32973259298065e-05
6.45359832943548e-05
0.000120828248225892
9.0418741999106e-05
5.10031025864265e-05
5.96326396272057e-05
5.6497229328154e-05
4.70635404275749e-05
7.58611408968113e-05
0.000100886228747928
4.66614770516623e-05
7.09628781979862e-06
2.06450451619292e-05
8.82751337577848e-05
2.47300224506602e-05
-2.97481323317827e-05
4.34082959840647e-05
-4.33231624262264e-06
8.2354352269353e-05
3.63003662559898e-05
2.38874962107096e-05
4.92343582268243e-05
5.78430741626385e-05
7.51121926859434e-05
3.01531551142387e-05
5.03573590783686e-05
9.386234763542e-05
4.94052341002722e-05
9.19363141906954e-05
5.35462346719152e-05
4.02433730973079e-06
9.54872938489019e-05
5.8167653359607e-05
0.000101896559417988
9.51991196132085e-05
7.31564369194417e-05
5.2935633107242e-05
0.000107966796075136
1.82764768940351e-05
9.62353861457591e-05
7.89218948370809e-05
6.20243820259723e-05
6.7870225777376e-05
2.30527823931061e-05
0.00010186751060563
7.74276176069414e-05
7.38908719363337e-05
0.000107125322179351
7.14219547778236e-05
-9.46924328258332e-06
-2.79200409327905e-05
-2.53723066621378e-05
8.56601089215752e-05
4.0280297604704e-05
4.67041350821252e-05
5.37360445774601e-05
7.19050318560398e-05
7.3099703409207e-05
1.89139820932983e-05
1.98243298788507e-05
4.64399118883101e-05
5.28273186720036e-05
8.78830474105965e-05
6.3510763744657e-05
0.000121890704581186
7.17754703210904e-05
6.59618773295278e-05
5.94728950659064e-05
2.60356213138923e-05
3.81237326924307e-06
6.37966240158971e-05
3.25853258114415e-05
6.74729492036484e-05
6.34864729002485e-05
6.45124388115499e-05
8.76222237475654e-05
6.22726085052222e-05
3.41616700418964e-05
0.000100334121615818
5.4449408459345e-05
6.90440107516085e-05
0.000107909855408085
5.57792596417018e-05
0.000108784060593782
3.68618263198106e-05
0.000103856631895616
9.68015520369383e-05
0.000129291739663621
6.90028797069025e-05
4.55282117871774e-05
0.000148509320196164
3.03065416035137e-05
7.83498217678434e-05
7.51344363051887e-05
0.000123280631568678
0.00011958763845135
3.69010376596036e-05
-9.08163342795314e-06
1.00299433011761e-05
8.03934103887642e-05
8.20356587347707e-05
8.95599577680145e-05
4.79086474503468e-05
4.51305545391238e-05
4.90443043453445e-05
5.40108277932217e-05
-5.18754693114609e-06
8.01146790247837e-06
3.27382753754011e-05
3.04068002562732e-05
6.49010590629621e-05
6.59128971668362e-05
8.25733179622941e-05
2.03355393684006e-05
8.21587453573452e-05
5.54132220123131e-05
5.50133274014286e-05
4.85998398520533e-05
5.65125900702297e-05
6.98505152407506e-05
6.49920097963287e-05
9.03669115573548e-05
7.44004613784204e-05
4.48910629773412e-05
7.9346358204326e-05
2.94476380810347e-05
3.13908325375679e-05
2.79524150848264e-05
8.44496855206615e-05
6.63810942986341e-05
2.33564611040825e-05
8.7423631343797e-05
5.91316628728864e-05
9.35793331136862e-05
7.3057362234417e-05
7.42962282549301e-05
9.52675068076451e-05
4.24739603422874e-05
-1.44348263023179e-06
-4.12448350523774e-06
5.3608864761956e-05
4.81239678551009e-05
6.87972604114779e-05
0.000124141323430569
8.34787472330028e-05
7.75451331990424e-05
4.9452496992298e-05
4.38614363823428e-05
8.7163163056808e-05
5.43341265038553e-05
0.000109004807451507
9.5598123512954e-05
9.39960873855954e-05
3.47418082338607e-05
-4.10258550836678e-06
8.6264171868652e-05
8.53371385028829e-06
6.23919525422171e-05
5.6950825168667e-05
3.15261904936208e-05
7.3303735622049e-05
1.45086793197996e-05
5.65604466798005e-05
8.9018698091803e-05
7.09042215043691e-05
4.16969077363353e-05
2.70253046647205e-05
6.26054946435013e-05
6.39092000526726e-05
6.42985393799123e-05
0.000107573407330643
0.000116654922896638
7.20603957374138e-05
5.22716934866547e-05
6.33960916928457e-05
0.00011565736142242
4.35966212836908e-05
6.126255177721e-05
7.35993674470392e-05
3.32669315310047e-05
3.3249127143838e-05
5.64796034789771e-05
7.82295531888108e-05
1.55746561503186e-05
6.51309957645537e-05
6.24077195777361e-05
4.25830784290631e-05
3.96033110244402e-05
3.70916862750331e-05
0.000105719236245644
0.000112725941269379
6.3407279039306e-05
5.86231764024889e-05
1.27767905627914e-05
3.01290528653275e-05
3.42166569936912e-07
2.08136222810024e-05
2.36818890712708e-05
6.20826127607176e-05
1.76806917813478e-07
7.26941862305513e-06
6.69049983004635e-05
7.56040994152876e-05
8.69599644781848e-05
1.12285412968567e-05
2.21573589680631e-05
1.1122498964123e-06
3.83230688018192e-05
7.74012083610329e-05
9.43714908989041e-05
3.5805183449111e-05
3.06120320523138e-05
6.87118430515852e-05
0.000100826797899164
4.39262770482567e-05
7.71004666612451e-05
4.47717377028408e-05
3.74317039842274e-05
8.06994904712198e-05
3.345371539825e-05
3.35446679444309e-05
5.0807764718468e-05
7.42021290292079e-05
8.92799666394939e-06
5.85843469836026e-05
7.49623084701514e-05
1.24215364423704e-05
-3.83860961156088e-05
9.87420185108585e-05
5.85088526602004e-05
4.3389141151847e-05
0.000122929918006133
7.47121026765091e-05
0.00011214410785026
2.94992149189828e-05
7.65507085546609e-05
6.09754029867332e-05
0.000119238765523203
9.88773903548416e-05
2.0068698358692e-05
7.22209122257273e-05
5.16501141963635e-05
7.0554002356855e-05
8.35034132015606e-05
6.59878480685595e-05
6.00277302370488e-05
8.16452584859707e-05
0.000101379667171637
7.33570729880067e-05
7.48810046952168e-05
8.23047245468444e-05
0.000120336835390091
3.36294272271131e-05
8.82192082445695e-05
3.45253079110838e-05
3.866253669391e-05
1.51039998111979e-05
7.94063554565992e-05
2.94700334679225e-05
3.47434194510856e-05
3.46895491899782e-05
3.04266285802729e-05
0.000145088177889567
-1.12602284361104e-05
-8.38702252188907e-06
2.75757819548691e-05
5.1197889807689e-06
7.00507322279039e-05
4.49168760740717e-05
5.07671445873333e-05
5.46967218780832e-05
4.6181036057715e-05
1.25404737416993e-05
7.78863797162174e-05
3.83484019534372e-06
3.08779568092734e-05
7.1377195593359e-05
4.13745873390373e-05
5.29120661117058e-05
6.36943557211898e-05
8.813008938413e-05
6.05415368570521e-05
2.44954702129097e-05
0.000116938566070707
3.44993566307087e-05
9.05419619683309e-05
4.76184641071981e-05
1.35091127966963e-05
5.23303430980115e-05
6.4281640506972e-05
7.84695952679911e-05
4.90655139965496e-05
7.23774952673366e-05
7.77744057637286e-05
3.45652491280466e-05
7.45906393916771e-05
7.98765138630038e-05
6.3032139293505e-05
0.000134564956348536
0.000119240201316993
6.08018538674205e-05
7.85006691454214e-05
6.15190585325577e-05
6.19712928768351e-05
2.80053787002257e-05
1.76282828121361e-05
7.18508781406907e-05
4.45941346004046e-05
-2.76551087769515e-05
6.26338220660688e-05
5.16388366734957e-05
6.39334133089658e-05
1.08240081018959e-05
8.98821468004837e-06
8.10101174465121e-06
7.57939055241116e-05
7.02689955491124e-05
0.000103823656490293
4.01516716558192e-05
9.42631038477746e-05
5.69642375367778e-05
1.90821325243654e-05
3.29416652853457e-05
0.000101219131900497
1.68987743982025e-05
4.73070076654537e-05
6.75284812229453e-05
7.03408383522939e-05
8.32439169413442e-05
1.08601584812148e-05
7.32145173557255e-05
5.01524524010401e-05
3.34531084314805e-05
4.16055083488539e-05
-4.12832470860373e-06
9.07551273761344e-05
3.50977218906664e-05
2.66722543981797e-05
5.57089894751485e-05
3.55730355616595e-05
5.2606381530349e-05
1.08886756774882e-05
4.83464448994374e-05
7.05128860825146e-05
6.52281041669708e-05
3.57576578077171e-05
2.48607476364468e-05
7.98838885792347e-05
7.25946069135466e-05
-2.99003959652491e-05
6.74239474319534e-05
-6.51131323831511e-06
5.22835826441017e-05
4.04299892087313e-05
7.82560319152572e-05
7.6862717962897e-05
4.28608501098858e-05
7.74151896752569e-05
4.70749489215361e-05
-5.80120891048878e-06
0.000111631889637265
2.31975778921774e-05
6.25425985509019e-05
2.98330046553953e-05
-9.21552579689552e-07
-4.50350090047864e-08
6.22567091386567e-05
7.48463936812962e-05
8.36809929827596e-05
-1.20049718935018e-05
6.25164675317863e-05
5.45994002704903e-05
6.49230062788826e-05
4.14800508283179e-05
2.26669053008471e-05
4.54412033229946e-05
6.26142504851085e-05
9.2646721818923e-05
8.2398724075853e-05
6.25215176571616e-05
0.00012461174941034
-3.10215885005974e-05
5.80500679305902e-05
0.000104362616134616
9.13042817358023e-05
6.48366879466836e-05
5.20517284634865e-05
6.64863530484249e-05
0.000109298974400036
9.7362770720632e-05
0.000113616954542699
5.07691926983145e-05
7.04571710594122e-05
7.04266284649717e-05
8.0172657093439e-05
2.97686277658106e-05
6.62338381899669e-05
9.31368244298049e-06
7.59606271630304e-05
8.96307513699369e-05
6.72288810176446e-05
4.52529183136251e-05
0.00013814196021804
0.000109324695928747
5.34540467812333e-05
3.31281166710644e-05
4.86021495486122e-05
0.000100941019566833
6.06254642422031e-05
2.59970795272295e-05
2.58340335375401e-05
4.54972549938412e-06
8.41573376405165e-05
7.76427544264904e-05
2.58842098655899e-06
4.69109029950538e-05
1.57751400515802e-06
8.95539822926171e-05
6.80037443191967e-05
7.96711609059781e-05
6.78286214541316e-05
8.00354424246033e-05
4.72485932209441e-05
0.000127996427193498
4.29165663026442e-05
5.07000922707368e-05
2.51738165748076e-05
7.03805255994289e-05
6.49886271165864e-05
7.99016281536979e-05
1.52805411488833e-05
6.60834576133443e-05
2.3398024905843e-05
2.5419629293364e-05
2.78919047814211e-07
1.74098853020309e-05
4.8947099695599e-05
8.6281039237947e-05
0.000111557500255534
5.99049791314838e-05
4.49930443004278e-05
2.82597776552231e-05
5.62364618884657e-05
8.79940254513641e-06
2.47346479476436e-05
8.60556793845985e-05
1.41324516943211e-06
7.38910580392204e-05
4.75583737761381e-05
5.73614074682824e-05
7.61969103682649e-05
8.21593706412278e-05
5.20555859299115e-06
9.98164718188139e-05
2.6177920166831e-05
8.22286451257949e-05
3.73792537477043e-05
3.22138228494133e-05
3.03553559420097e-05
6.36346035342089e-05
9.82615572459983e-05
3.84010418867835e-05
3.27397624134862e-05
3.41420809108385e-05
3.03278748668798e-05
2.12584311533229e-05
9.57513766658244e-05
2.09106767853127e-05
3.3896949335842e-05
8.86120551518606e-05
8.70178206287493e-05
5.27713995981857e-05
5.53036241131083e-05
4.49341971965425e-05
0.000121490812925809
3.21269875706908e-05
2.46757957635749e-05
3.17665155910928e-05
0.000103689535288588
3.51109251491611e-05
5.26070652257952e-05
4.7946588601545e-05
2.57669651310017e-05
4.14311860376552e-05
4.70405680336228e-05
4.08788018202978e-05
1.9505169380486e-05
0.000111620265274349
4.0052148095192e-06
5.87720688802506e-05
7.64992553661473e-05
3.47239518144893e-05
-7.30721014540744e-07
4.79296784404614e-05
5.34432661568028e-05
2.34145241105705e-05
3.13357332541722e-05
4.96392057768397e-05
6.26450534479502e-05
3.26483860548708e-05
2.25037755310761e-05
6.63393767159636e-05
6.94400963171861e-05
3.91670821287754e-05
8.53460907094171e-05
3.41399720990411e-05
5.13542628146975e-05
7.08766982199988e-05
3.87952753520934e-05
5.34221652902943e-05
7.40466212331579e-05
2.59399087203895e-05
7.75363596925079e-05
3.97755405098104e-05
5.34361134461298e-05
6.03772019368009e-05
5.71041629261829e-05
6.15168937374141e-05
6.76050402173561e-05
7.34150469027285e-05
8.53808468065068e-05
6.45471849702588e-05
7.75888673148203e-05
9.00620337308664e-05
5.22517313139735e-05
7.73841856869452e-05
8.65720360505423e-05
0.000112235687468451
4.7350970564399e-05
7.02967406016488e-05
2.46880424173514e-05
8.98839770867292e-05
6.34633533269536e-06
1.08745229346622e-05
1.56946911962676e-06
8.29336525242198e-05
5.41338299623801e-05
3.78715835082977e-05
8.55523671839888e-05
8.50912910104692e-05
8.72138645843913e-05
3.24730477265403e-05
-6.02253407864572e-06
9.44513204526434e-05
1.34410196792205e-05
3.77141661593624e-06
2.15280714408713e-05
1.76560514462533e-05
0.000100272824215765
5.04403435213406e-05
5.50288459300648e-05
2.04740386770589e-05
2.06803793217571e-05
2.21939210329056e-05
3.68746081359849e-06
8.72511190083024e-05
2.83519902759998e-05
2.74233989394836e-06
6.83999880081555e-05
6.58173923938926e-05
5.42123189498582e-05
9.16681119136113e-05
5.40969098399829e-06
6.16737197690741e-05
7.36906555419474e-05
7.59669042113386e-05
-1.66486369380998e-06
7.9012309074275e-05
1.44747258672106e-05
0.000120541089034266
8.82354622751023e-05
9.0185737387393e-05
7.78867863991742e-05
4.8454455482881e-05
7.3125765148852e-05
6.73599143998221e-05
9.54222182296565e-05
0.000113349847480556
5.99424554929326e-05
2.51526555146238e-05
-3.70088736821205e-06
5.28985902770313e-05
7.42666399499736e-05
5.04644320163698e-05
5.1784275424008e-05
6.82143958079281e-05
8.3469993011178e-06
3.21249433314638e-05
7.61312934466068e-05
7.14422751521629e-07
7.11016730024203e-05
8.16530166805848e-05
7.40631212608864e-05
7.58045115057895e-05
4.72338581167914e-05
9.21509187963674e-05
2.40724931157269e-05
4.80333374489565e-05
9.91318533770188e-05
-3.65362482967775e-06
8.37947320113143e-05
4.73371223535459e-05
8.77772806225319e-05
0.000122793244834122
4.12375968278915e-05
0.000152471071356338
9.85972149402577e-05
0.000128167286626342
4.31288636969928e-05
5.76913133565465e-05
8.11073729358021e-05
4.65697917165276e-05
7.40978725856643e-05
3.42571315861034e-05
8.74443957940421e-05
2.76367367782522e-05
9.95793469560105e-05
6.03821068982714e-05
7.96199878850853e-05
9.28922798583831e-05
6.5217759839287e-05
9.37629436364789e-05
9.79027259326966e-05
1.42120063791895e-05
5.77925910121449e-05
4.87641186495669e-05
6.76826766419836e-05
-1.27184478580515e-06
6.5090090249017e-05
7.15795111582947e-05
5.51963953327919e-05
5.34801215607201e-05
6.2680054415344e-05
6.21509497183506e-05
8.01228486546687e-05
1.24409008551072e-05
2.44008809528596e-05
8.40625792668717e-05
4.54439850760808e-05
4.75356691146668e-05
2.34241565618785e-06
1.88884390156651e-05
2.63385500156618e-06
7.97688288160375e-05
4.43237168431018e-06
3.04109778058648e-05
7.25917380527852e-05
3.8169060972688e-05
6.01454448102828e-05
6.73906878705925e-05
2.51125005234025e-05
7.71882891380573e-05
7.23940568482957e-05
8.26229702838042e-05
1.40045865140546e-05
0.00011507870678432
6.20595691332658e-05
5.0685182945541e-05
7.93316055434521e-05
6.73483718482312e-05
0.000102393893827937
0.000103404009672097
2.21302314517178e-05
6.30214259017705e-05
4.14766669392413e-05
4.37087455732325e-05
5.38351313847358e-05
7.49756941837383e-05
8.4929976470536e-05
6.11631055092561e-05
7.79196792748616e-05
3.68513169603295e-05
1.57639812847263e-05
0.000128677720432727
9.11169223698974e-05
7.3138152519411e-05
4.83619942092231e-05
9.351727457849e-05
4.31378911182067e-05
-1.14671932642327e-05
8.01376072491285e-05
-1.31783861074142e-05
3.75727628638406e-05
7.32706078646379e-05
8.79346151536633e-05
3.87172797657617e-05
1.02579102346711e-05
2.28518108640937e-05
6.58587634518812e-05
3.43278347612176e-05
5.70563436446452e-05
6.75777715850506e-05
8.94861935759023e-05
4.6201383394989e-05
2.81526681898859e-05
0.000106183622350554
8.06908008057846e-05
6.82704421545281e-05
4.2713781677332e-05
7.34571203659709e-05
5.76971099995748e-05
-2.18391463098547e-06
4.61163583528586e-05
8.19534552511227e-05
9.20621211119368e-05
1.35001998465896e-05
6.15855381191861e-05
7.33692633208066e-05
9.43651796767831e-05
5.44542584611912e-05
3.59773532004326e-05
8.22743048677509e-05
2.48258837399596e-05
6.23740290546619e-05
8.33096013664915e-05
9.73524986200692e-05
7.34686712831163e-05
2.76673030723886e-05
6.96243771504384e-05
6.00248628229608e-05
3.18091172694119e-05
3.11860664137359e-05
9.91442543505882e-05
5.93091476773195e-05
-9.17960194537071e-06
4.8196924767028e-05
5.66023879907021e-05
-2.7520296453107e-05
1.33835636473015e-05
5.20451303993218e-05
0.000114248059803811
-9.39213785486817e-07
2.44802456004893e-05
2.51717234989758e-05
1.77783204462165e-05
0.000100239905241507
5.22563276565419e-05
7.63066533778795e-05
4.84303224763167e-05
7.3534363499989e-05
7.13173622173122e-05
0.000106701174728269
3.88068342365963e-05
8.35029160552154e-05
6.74611011229128e-05
6.94502719235203e-05
4.56098188844308e-05
0.000104110577282637
6.99501218632881e-05
0.000110163258623017
3.89824427761015e-05
1.27313888355686e-05
0.000107894974397337
5.89496311603259e-05
0.000117521054873475
1.12252303676611e-05
8.20438940961478e-06
6.61309540886652e-05
4.24134141075784e-05
-2.76232513242991e-05
2.75277521256512e-05
0.000119581740122559
9.69123542255538e-05
6.77182410276641e-05
0.000112688541470047
4.34577849797838e-05
1.7365995867498e-05
6.29574588986315e-05
5.69893910559037e-05
4.23334215931822e-05
8.17195401006724e-05
0.000105598134204871
-2.84733710067298e-05
4.37211438474248e-05
5.74792657831555e-05
4.75092130200297e-05
3.30410356344053e-05
7.36565968137239e-05
3.56522621010417e-05
4.23921440938864e-05
9.20398616110683e-05
0.000113462139048642
1.60843443504211e-05
3.37053664463064e-05
4.96296777089983e-05
0.000101031674992141
7.34438019409922e-05
1.36104935761374e-05
4.59101624541686e-05
5.85200057349193e-05
9.64821492395822e-05
6.87349173741368e-05
9.69585757028439e-05
8.61871962354019e-05
4.3223350243762e-05
6.98395785331681e-05
5.05493472848172e-05
0.000102388119490515
9.81876036738152e-05
0.000117784426610791
7.199148905845e-05
8.55295315290714e-05
9.89740158202411e-05
8.57701974119448e-05
8.72805692419368e-05
5.54321714100665e-05
2.74225643481559e-05
6.20416411732615e-05
6.85558505033246e-05
7.52090684061197e-05
2.6607299842718e-05
2.33811852875735e-05
1.4546183633116e-05
2.08121645740987e-05
1.5688955076449e-05
4.62795310145379e-05
5.49542675605783e-05
8.22039848524845e-05
7.1471172256731e-05
5.50049042263974e-05
4.98586787054344e-05
3.52970090955289e-05
8.78346632900858e-05
4.05854115184503e-05
9.38819618067508e-05
2.12079554334154e-06
6.48859127264466e-05
2.50964881224328e-06
2.45742391283553e-05
4.64709466293783e-05
1.34758297846904e-05
4.53312927452587e-05
-4.03947662216179e-05
3.12546554236664e-05
5.8808246229258e-05
8.22128213301825e-05
0.000119446949062917
1.82551765452472e-05
8.8702748404063e-05
5.24417248171596e-05
1.74141934628752e-05
6.66989649503015e-05
0.000124763140690165
4.94844908312007e-05
7.49841047727771e-05
1.81993481804801e-05
9.44504818551078e-05
6.4681479790082e-05
7.16198694194467e-05
1.47166491927473e-05
9.87684264561872e-05
5.88509855461136e-05
8.86493355326991e-05
4.687724782972e-05
5.41442001718674e-05
9.35484905285936e-05
3.55221619756383e-05
0.000111191810533757
9.69411995961847e-05
0.000100095832101281
3.86331763617816e-05
7.39915987652183e-05
4.69965113799588e-05
2.71334381055644e-05
8.99134914390781e-05
3.19021925109812e-05
0.000129339910080528
8.65358045034941e-05
6.85973155933596e-05
4.78499596521717e-05
4.84869999143299e-05
6.25976079930728e-05
7.57828406464694e-05
0.00011795526991147
3.09423568767467e-05
-3.12600822424526e-05
-3.19245953518215e-05
8.48372267245616e-05
6.25395646567629e-05
5.03490935670916e-05
4.23708986479867e-05
8.16364651904904e-05
0.000115563753349697
7.88862294854883e-05
9.99374993146994e-05
0.00010321758222059
6.69084940632192e-05
6.80936704951467e-05
4.05011566794514e-05
3.66001937741704e-05
6.97439349217307e-06
5.84239914018312e-05
5.58251956322735e-05
4.18428242122365e-05
1.39895457783151e-05
8.37156377524673e-05
8.85591913661257e-05
0.000102753213003678
1.61855784285124e-05
4.94283062344825e-05
2.55146161823451e-05
1.24076363772827e-05
-2.86815411167723e-05
8.46647679233834e-05
7.59866569312383e-05
4.92568033273438e-05
0.000101617230535397
3.23700938564071e-05
-3.38408858556981e-05
4.25252137045335e-05
5.15466693275058e-05
2.75328537152896e-05
9.73580911198668e-06
5.08764182823158e-05
5.70923619289058e-05
0.000141023200208941
0.000109168393905784
9.42712435256561e-05
7.93294266746805e-05
6.34900668675375e-05
1.27011881292423e-05
3.2503079864061e-05
7.96723981415492e-05
7.17675667265076e-05
4.49006455852707e-05
7.8804433538743e-05
6.78973912803975e-05
0.000115177174803227
7.24417643521017e-05
6.3321598951788e-05
1.75097671207908e-06
7.57685619960907e-05
5.83846409631134e-05
7.37410133095668e-05
0.000119698243658096
7.24922709804503e-05
5.05588127292303e-05
1.97379157555568e-05
6.22756944300975e-05
8.10645850315105e-05
3.00092049406844e-05
6.00638008890201e-05
6.26541689718203e-05
6.97544661270095e-05
-2.57403169494028e-05
4.41451082943605e-05
9.02908600646093e-05
7.96969844497948e-05
0.000110066943469293
5.79174643226036e-05
0.000117050542797613
3.34939203907484e-05
8.84729709751739e-05
8.81681950090857e-05
4.20846286256457e-05
5.40049456557648e-05
9.29419085188283e-05
8.09016874365446e-05
0.000121227971797414
1.69299410053678e-05
7.85921652802363e-05
0.000114932126100226
4.14916674212224e-05
3.21884073998668e-05
3.88007294063445e-05
6.86202831274128e-05
5.94654168635533e-05
1.99427845862265e-05
-5.59473969888975e-05
0.00011699169324504
7.03469075644487e-05
0.000115419904812566
5.6821590726121e-05
9.17766216099046e-05
6.83000116370166e-05
7.56147474276827e-07
0.000102696371767674
8.5853042716992e-05
7.9513396940036e-05
6.66486528096438e-05
6.76848969525692e-05
2.77906785112215e-05
4.52046491466725e-05
1.7932185598202e-05
2.71049587578869e-05
5.5588305765545e-05
9.85419244381078e-05
2.4297075927412e-05
5.81539810885282e-05
3.58906398078368e-05
1.88532932049116e-05
7.52065063943986e-05
5.63190495951142e-05
6.39214093961467e-05
8.08564841865983e-05
4.00694146787603e-05
5.38304018568051e-05
5.038017185617e-05
2.94354822347939e-05
0.000113539574563142
7.59319152905982e-05
5.53287794334923e-05
4.7301015557134e-05
0.000101586683511119
5.08006143839181e-05
3.07964852542652e-05
0.000111128085518009
9.88707324278072e-05
7.84694518444275e-05
7.55967311909988e-05
5.82610651124603e-05
3.63337678074556e-05
6.2096601687185e-05
6.01869683359081e-05
5.22514666900974e-05
9.11334715126016e-05
1.91100189840072e-05
2.850175059121e-05
6.21815670429912e-05
8.07715009569982e-05
4.27634213481618e-05
2.95731261350016e-05
4.97307234762515e-05
2.98858480784316e-05
1.24942688989897e-06
9.81182347993973e-05
4.51149934376275e-05
5.26616497396376e-05
7.62962200784968e-05
7.68653047367103e-05
7.67161959400088e-05
0.000102521906303572
4.02397995289543e-05
2.66018257097413e-05
6.1365721883046e-05
9.03828810257327e-05
4.25668088120631e-05
4.19990926522894e-05
9.14874855442718e-06
4.49367508693037e-05
7.85939318587002e-05
4.00102919825238e-05
5.41735648296506e-05
4.7718416370189e-05
8.59652111284047e-05
7.7008103178873e-05
2.93888662155208e-05
9.13536987292225e-05
-4.82650224693884e-06
6.67910749220171e-05
4.5115025037569e-05
-4.3319246527122e-07
5.66163608226244e-05
7.16394828504172e-05
9.99626802770538e-05
4.59663045183123e-05
4.21622320204258e-05
2.95360084456002e-05
2.90765370766301e-05
9.63937807480735e-05
9.14612649049778e-05
8.4214036519027e-05
-4.02726177789987e-06
1.00121513584206e-05
7.40680426776875e-05
8.27021799877881e-06
5.71009511066423e-05
9.91040439303714e-05
1.99837530565469e-05
0.000116080672556697
5.18561792503875e-05
5.38843436847198e-05
4.77266451573953e-05
0.00012007244752438
4.99990574659701e-05
3.31505197183833e-05
0.000145033666576097
2.75717199591117e-05
3.75357910153683e-05
1.03127876665938e-05
9.05695240628844e-05
8.1540866512128e-05
3.99317030194059e-05
6.8024331007588e-05
7.59383242481222e-06
5.94674028799889e-05
8.84112396673097e-05
5.08882426733136e-05
4.41052768432218e-05
-2.08697083429447e-06
6.93151074206671e-05
3.76837813177006e-05
7.13247079035279e-05
4.23304664277107e-05
5.4120263721836e-05
-1.87180022297412e-06
3.86148968579831e-05
6.93174231750263e-05
3.23400692697782e-05
3.93695244372677e-05
6.37402962346976e-05
4.95945978659883e-05
0.00011053868054539
3.82767251910932e-05
0.000135038210104399
2.74020737680512e-05
4.23779277789572e-05
2.64012595222489e-05
4.72426847901752e-05
4.98584221932507e-05
7.10176634904201e-05
3.21892790754206e-06
6.47386903334598e-05
9.22343663872079e-05
4.75351827030918e-05
5.41281057327245e-05
0.000111447250980968
9.88082481705926e-06
3.80402099657468e-05
9.84370492855508e-06
6.88778608555227e-05
4.66282644949085e-05
8.16947779416778e-05
5.07637911529072e-05
5.89287930625689e-05
4.53007607045901e-05
1.34851879877437e-05
7.46370766251111e-05
4.39175459313066e-05
9.03623672086115e-05
2.26508190623635e-05
9.25816670807274e-05
4.00370292264321e-05
6.70649088905799e-05
9.47857709276327e-05
8.01364167934442e-05
0.000114964265629436
9.13190107422714e-05
8.56481343962972e-05
4.34870167163572e-05
5.98807903840024e-05
6.79111527222824e-05
5.58413768005733e-05
3.24804007597741e-05
2.70370327002982e-05
5.76142881887429e-05
3.05541251670935e-05
7.58293692985978e-05
3.03239370262696e-05
4.79728627117993e-05
7.07727876837093e-05
3.14934700680466e-05
-1.79696937360166e-06
4.52904949137413e-05
3.32202885884533e-05
-1.85267075552393e-05
6.98559575142657e-05
5.39000940746478e-05
7.80216238409823e-05
7.86618976040317e-05
6.89019298424007e-05
4.85710599133464e-05
8.8079040872172e-05
5.02219155230209e-05
3.25214370712631e-05
1.15289343042394e-05
8.79610009918339e-05
8.08862661812559e-05
4.62964864945997e-05
7.36580468124852e-05
5.75521067915485e-05
3.37922725260092e-05
8.89502716874013e-05
8.08435286025759e-05
1.28596491661706e-05
8.12008739224213e-05
8.11038830900984e-05
6.56929135852006e-05
7.67393586428631e-05
6.59209916135526e-05
8.93133522120816e-05
0.000102146568081746
8.82405188417027e-05
9.39382405236377e-05
7.3259828235374e-05
5.42231541333039e-05
6.61384865696462e-05
0.000123338889101686
1.75513394333009e-05
2.44158533834923e-05
5.96728108615063e-05
9.25647774847734e-05
6.12007232285638e-05
7.18954018595655e-05
0.000151517259682591
-9.61805860534942e-06
6.92041342619343e-05
-3.50363803238524e-06
5.83579904070516e-05
3.88791943563774e-05
9.6247803994807e-05
-3.47834692053588e-06
8.34174634016141e-05
-6.66787894350012e-06
2.20966740826165e-05
6.86506169412502e-05
1.57193474868402e-05
0.000136633053235754
7.09668512384641e-05
4.67317636780493e-05
8.54979040677362e-05
2.92180848774787e-05
4.34776254267843e-05
6.36464982800344e-05
3.06854306049357e-05
1.7749101386775e-05
2.07201504502092e-05
5.00393444557427e-05
9.88216463632329e-05
7.08836031054379e-05
9.78227136115696e-05
0.00011050466428432
9.04576034260399e-05
9.90624769614609e-05
8.39212917272985e-05
7.52631432912127e-05
0.000104540999962442
6.04692484463639e-05
5.69331875175243e-05
7.13886956919214e-06
7.08942323686809e-05
2.24196194722566e-05
8.05282541033098e-05
2.42699014589362e-05
6.92395626187511e-05
0.000101484075880853
7.88923920068805e-06
3.96167627111769e-05
0.00010331184878072
5.1559438610953e-05
0.000102055746300334
3.08823330080287e-05
6.8581921889048e-05
3.25417919710288e-05
0.000102732820442507
6.60531753235308e-05
7.45779877621402e-05
-2.82200782774306e-05
4.8098390264951e-05
8.50450033423233e-05
6.08827164680053e-05
1.02175104624331e-05
4.63011421401027e-05
-3.1713960204377e-05
3.2049806124913e-05
8.79815381673978e-05
6.05478995177245e-05
7.14655574475881e-05
2.74625102204445e-05
1.13152764819424e-05
6.47532558231665e-05
7.67844789322166e-05
1.81927998931179e-05
0.000101911977489128
5.7033849789515e-05
5.4835647653541e-05
4.57601125598166e-05
3.04324447909303e-05
1.8051569076843e-05
7.07979695275544e-05
5.28584779378094e-05
5.62058015817396e-05
2.09431521043237e-06
0.000113246273564393
0.000101600815113471
4.57497673277629e-05
5.7121770191403e-05
0.000104376529007488
6.25091522658925e-05
0.000101801966113508
0.000105350285364634
-1.83859130224844e-05
7.26869532972447e-05
2.57517681031952e-05
8.60428054249198e-05
4.38760373473633e-05
4.91794307340239e-05
4.09677112095e-05
2.25002132000678e-05
7.58316848726473e-05
5.01762478532836e-05
7.66810865784097e-05
6.70689173210128e-05
8.05643866658967e-05
4.27087375698802e-05
7.40093145016937e-05
5.6793108134633e-05
6.92254149001309e-05
3.55169398101792e-05
0.000103138925874913
6.84855654063089e-05
2.03126414226556e-05
4.03127881863257e-05
4.241467836631e-05
4.01855399136576e-05
7.47727187565113e-05
0.000112169169386969
7.66103612440905e-05
8.02281038610243e-05
4.06442798901274e-05
9.91321599310991e-05
0.000144533900174054
9.9101364464664e-05
6.00698649508445e-06
4.20468136830216e-05
0.000126113691898612
2.83244774911246e-05
2.33243016573664e-05
7.00702009875272e-05
7.80082139079546e-05
3.64873999317835e-05
8.91411107812251e-05
7.20865110712426e-05
4.91551704132085e-05
4.19028152038233e-05
4.06898772299374e-05
8.10705310436259e-05
8.80927534439497e-05
4.83632309442444e-05
5.15549002547032e-05
9.51654646140797e-05
7.26664991764811e-05
5.3748947098152e-05
2.64617611894221e-06
5.52199708849828e-05
6.18610221302865e-06
4.04099168783993e-05
8.26242139177186e-05
8.06138172557817e-05
6.34199020012841e-05
6.73314574063412e-05
4.67949351697485e-05
5.8336462159054e-05
4.94308199938162e-05
4.44310450189135e-05
9.93446688528675e-05
5.5104508091855e-05
8.72127354873127e-05
1.36280057925362e-05
3.77359023583926e-05
7.13090006519233e-05
3.94702982717571e-05
6.840130809065e-05
6.57565554081526e-05
7.5616123893264e-05
8.87726928528672e-05
5.13072677594503e-05
3.39194763325102e-05
6.27627506292289e-05
7.41838799168925e-05
7.91712215865319e-05
0.000112910590222336
2.35980358480847e-05
1.59607931114159e-05
5.50502413223898e-05
3.74519190391445e-05
9.24843504563488e-05
1.00466478191977e-06
9.33424266659295e-05
3.02872939641667e-05
8.51526348700847e-05
1.22903377301796e-05
7.64576414016244e-05
9.25126660060523e-05
0.000134703311186556
4.23700894324784e-05
6.27565833302985e-05
4.15849517922505e-06
0.000131008401813419
4.56044553913812e-05
9.46929467485453e-05
3.7358162964235e-05
7.09067960874793e-05
3.3765598578986e-05
5.02665389948686e-05
7.05813851732416e-05
9.59765571623921e-05
2.93334304085318e-05
5.12273501827814e-05
8.48717003475019e-05
1.01441247206726e-05
5.9147720735933e-05
-2.81943684490325e-05
6.20439560453689e-05
4.99192737442329e-05
8.01123306884226e-05
4.18729139346187e-05
8.80000776742586e-05
0.000107955052992533
5.76471970350683e-05
8.46341239260813e-05
0.000106049545357306
4.35171983412608e-05
5.95294040562299e-05
6.51470796523654e-05
7.72612216519082e-05
3.92553661402843e-05
7.64821107517166e-07
0.000115602897122241
5.18204880657755e-05
7.28940788076602e-05
6.10597865455242e-05
3.78769936324164e-05
5.46504362841979e-05
5.54087196950146e-05
2.70334073934383e-05
4.15917161279081e-05
5.672675349606e-05
-6.93625205445015e-06
0.000128128060254558
8.68554447117477e-05
7.5206804694002e-05
7.78521197364652e-06
8.89180438414733e-05
4.03607312437112e-05
0.000116144370642121
8.56744244876306e-05
5.32737665646765e-05
3.96541204953775e-05
-1.55799392140781e-06
9.11781408363267e-05
8.84651468770115e-05
1.42371698373703e-05
4.45765712816065e-05
5.35113727312536e-05
6.61437378614686e-05
6.51369177014646e-05
4.95174370187909e-05
4.87604964614056e-05
9.11744366497598e-05
7.5016757259128e-06
8.43642290309387e-05
3.96234382992542e-05
5.71988380116199e-05
8.86457424458263e-05
0.000103214275177431
1.69748755022405e-05
2.09219782890858e-05
2.950335907257e-05
3.35739455408947e-05
6.02154385551683e-05
2.9194132878321e-05
8.62074173822101e-05
4.48884819268182e-05
7.97394913991629e-05
3.65906912130002e-05
3.47024769333578e-05
0.00012449564748053
5.50266426223189e-05
0.000128770374188693
0.000103076668538259
5.88897530947987e-05
8.52270405691323e-05
3.50295731554349e-05
4.17182148984019e-06
7.07319921307322e-05
4.07129232650255e-05
5.13240150350374e-05
5.28323261583826e-05
6.76923052933558e-05
9.99350404315309e-05
5.28571993669406e-05
6.09384068036e-05
5.72191755545336e-05
6.48946345625695e-05
-3.24263801740878e-06
9.4014066247744e-05
9.52175448810385e-05
2.09979235495626e-06
1.24026335286749e-05
3.09700737605391e-05
2.59648846897402e-05
8.59524611525713e-05
5.7510372496795e-05
7.04446152694689e-05
5.20243184568895e-05
9.34720883674616e-05
7.80140899126681e-05
7.19806103382066e-05
6.68284220519923e-07
-1.46811268649096e-06
-3.01802128517217e-05
2.3169241023609e-05
0.00010194645574307
7.37033319990388e-05
8.54769102842467e-05
5.02170820809529e-05
2.7253555617462e-05
1.6830383813438e-05
0.000114751034439912
9.0670797123261e-05
-6.79927455307451e-06
6.46777219802674e-05
8.50441169358821e-05
-7.31503520302039e-06
5.75744595600923e-05
0.00011272101022184
4.36816972900121e-06
7.46541691067832e-05
-1.21803347517919e-06
0.000114012956764673
7.32925971953745e-05
8.70616102969724e-05
4.45283216803065e-05
5.30075253879134e-05
5.54844983621681e-05
3.31967277499339e-05
0.000101399112015908
4.05564763280111e-05
6.96537806789049e-05
2.49567367418052e-05
7.80347963216493e-05
0.000128445807940391
2.68161527181108e-05
1.94558212600907e-05
1.26187445976599e-05
0.000110196069313959
0.000140174150545363
4.78969664167199e-05
3.22391156375999e-05
8.83820583407504e-05
5.29421122608029e-05
0.000131455137214486
9.96738419036957e-05
4.79315542230944e-05
7.57690146673563e-05
-5.74303375739623e-06
2.27461838044856e-05
7.48356584406902e-05
9.02960090180471e-06
8.49183258985425e-05
7.42689283389309e-05
5.88997621622103e-05
-3.17125512404355e-05
2.56461301315528e-05
0.000107939268826882
6.05153905479407e-05
6.30898918439248e-05
2.96847168640386e-05
8.77321484609898e-05
6.04807171268918e-05
5.83597492846299e-05
3.25402817934901e-05
1.99859132978546e-05
3.09381048369056e-05
4.85462149525971e-05
9.6628399008047e-06
2.60260854880587e-05
5.69249921594991e-05
5.04301694048587e-05
0.000123129152995508
3.74157913909526e-05
8.85174831286086e-05
6.24854550775624e-05
6.40387518756082e-05
8.06199187801724e-05
2.67336717361085e-05
7.32975874070098e-05
3.35327141531153e-05
6.23153446933227e-06
7.49046827787886e-05
5.47974145090006e-05
2.31707756425907e-05
6.21122591074998e-05
9.39032589171134e-05
5.49323483228278e-05
5.84549413224442e-05
-2.41499414226639e-05
1.90349588561669e-05
0.000115851060156417
0.000105628449283647
1.18751176829294e-05
6.94767597762664e-05
0.000103823247790127
1.61135860818756e-05
9.07111356652522e-05
6.791836803119e-05
6.52561137886282e-05
-2.45035890495994e-07
-9.14005820178091e-06
9.63683726694966e-05
8.32564843407643e-05
8.07579188265987e-05
6.13578934652049e-05
8.77773818711074e-05
9.07104834529397e-05
2.87655353826449e-05
3.68674049624405e-05
9.61518423213184e-05
2.74088387663035e-05
0.000102114198844176
5.94298830895133e-06
6.2411678428012e-05
8.16205720579817e-05
9.74910130849253e-05
7.67176492606687e-05
6.97705940975769e-05
6.38769152497121e-05
5.91659302186816e-05
9.03771019304384e-05
6.55776518758161e-05
2.78793907447306e-05
7.39406300878904e-05
7.1258112358761e-05
7.13638721506948e-05
9.57091803796902e-05
6.76994566511739e-05
6.08586142136705e-05
2.65275602867089e-05
1.08721934930321e-05
8.17004161045837e-05
7.27943060262025e-06
6.16518570093628e-05
6.42275614801252e-05
7.61066400748123e-05
6.98744888915109e-05
8.22958258676892e-05
9.93606425657412e-05
3.31132728391408e-05
4.9940877271513e-05
0.000104757160483349
9.43795367694594e-05
7.75702023162764e-05
0.000107060725473737
6.3885566641949e-05
8.81794246275547e-05
9.26891573020432e-05
0.000101776838174883
8.9897584363484e-05
4.12322502230782e-05
1.95929138737263e-05
3.64782756480775e-05
6.19285703104545e-05
1.13485876666825e-05
4.84452714503756e-05
1.0693069188074e-05
-9.87418664782065e-06
-1.38102284788805e-05
2.12183050907082e-05
0.000109641604078619
4.52004430892114e-05
6.66972332348316e-05
1.82852871739443e-06
2.07678164249941e-05
4.61991352034624e-05
2.97110484483182e-05
5.02515904366106e-05
2.75970297052722e-05
4.14809805675016e-05
6.49747071314862e-06
3.95382758672029e-05
6.53241014428397e-05
6.16885689852651e-05
5.01880106696772e-05
4.18828927542531e-05
4.05543308200429e-05
4.65688255792266e-05
5.78071258208224e-05
2.11350906378508e-05
5.97366155092388e-05
5.20106426352191e-05
8.57203204367902e-05
7.8146287618179e-05
3.45151465703164e-05
4.05107520629054e-05
9.85400433854091e-05
2.89380579368872e-05
9.88073737637358e-05
6.94522242931164e-05
9.10848083700665e-05
6.37863329210559e-05
4.02665745676366e-05
0.000106444800274176
4.79598291812855e-05
2.24622667581312e-05
4.19293632606323e-05
5.54937133806691e-05
9.5620806303875e-05
2.29690862283971e-05
5.70859134956135e-05
7.33432337244466e-05
6.29518331248201e-05
5.8245517561e-06
6.72450660328547e-05
0.000101665599976303
7.46006681914805e-05
8.77708643380129e-05
0.000103018996943994
5.31173277764545e-05
3.00770712644786e-05
5.20009429679569e-05
2.19104305361993e-05
6.91485648014823e-05
2.82443638571591e-06
9.79333329388869e-05
-1.08343984287866e-05
0.000106527949928075
2.57581932403908e-05
7.57342076824608e-05
8.85252586208133e-05
1.61095198413609e-05
6.14914223793905e-05
5.31967465911959e-05
8.26201414858722e-05
9.15560729356754e-06
3.58344613490186e-05
4.23626243765265e-05
3.11106492440127e-05
4.83861468230707e-05
2.44952286696574e-05
0.000107605153837609
6.43460747167965e-05
7.91068404867776e-05
1.60952604329003e-05
6.16090554802319e-05
6.20947894031872e-05
4.55573230014395e-05
9.70219876035969e-06
4.14035964807427e-05
5.49316067473868e-05
5.50510673116208e-06
8.40686232538308e-05
6.61108929149928e-05
5.81869608328879e-05
5.28831994626164e-05
5.70697900172328e-05
0.000107034169790893
0.000111547851545391
4.83153779036025e-05
6.45216957196894e-05
2.04104498194901e-05
7.69104488788259e-05
2.45803690128328e-05
3.03793251241639e-05
-1.22727468854997e-05
1.85777760599488e-05
8.32625014685221e-05
4.10501669914241e-05
8.42948172280809e-05
8.80529333088434e-05
3.24100508949558e-05
1.98101248993463e-05
3.6867841502309e-05
3.60158912528029e-05
6.01078965284556e-05
0.000116200019189555
4.59950683926143e-05
-4.0749913640048e-05
6.28616029005228e-05
3.89975013942289e-05
5.58546599873292e-05
7.75667447611382e-05
9.63808213543506e-05
2.53401312827344e-05
9.25614674522914e-05
5.69275163763251e-05
7.65300545934474e-05
3.4943375578694e-05
0.000162000075772599
4.78230472184217e-05
9.52322146860215e-05
4.37025013614072e-05
6.73270584967042e-05
5.71208149840474e-05
6.03308807885284e-05
0.000124185110036232
8.02498118129939e-05
7.29183792013317e-05
0.000103709896037951
6.24798663932751e-05
3.24874291348872e-05
4.91526918317487e-05
8.23477663933739e-05
9.57021267013544e-05
3.37779027047191e-05
0.000114652243236417
6.89052321684331e-05
-1.42490144640284e-05
3.61207138779491e-05
-2.69673140142179e-05
9.0108899770779e-05
3.70340595659534e-05
-1.86301998820151e-05
0.000103622672275444
6.89254458650315e-05
9.33003017274621e-05
-4.37125085345263e-05
7.67869203545224e-05
4.18232747014142e-05
9.51422870836648e-05
9.03566969057328e-05
4.41416514652083e-05
9.89945028523283e-05
8.41155736430395e-05
1.36753486618925e-05
8.79935466216232e-05
3.18177055330899e-05
2.81302077343459e-05
0.000105406522550334
4.06969706077362e-05
5.52646907320142e-05
6.51440653991381e-05
5.66291119793198e-05
3.68677495186587e-07
8.66263099388914e-06
8.54853218911206e-05
7.04701373478012e-05
0.000112668001157633
5.30324526349832e-05
9.12246807078894e-05
7.82044572003527e-05
8.34799075837811e-05
0.000113517322507073
9.00751411406963e-05
5.76796382786897e-05
3.38233514014543e-05
4.19415502403519e-05
6.5667328168953e-05
5.37016268189608e-05
2.33897756562734e-05
8.58055490453836e-05
9.16125723441428e-05
9.64951283795986e-05
6.35478601860917e-05
0.000104733812426999
7.26620617037151e-05
5.54563085093227e-05
8.73626664749218e-05
5.64271521552643e-05
6.19289315390483e-05
1.69742393573231e-05
8.96194170364323e-05
7.34049792063263e-05
3.31434791408355e-05
5.22728020410981e-05
-3.74080337475917e-06
2.68107341628895e-05
3.12111277542818e-05
1.18309428683464e-05
8.30777306190933e-05
6.35451668487369e-06
-1.12488982354815e-05
5.84550034490306e-05
7.33128813385834e-05
5.3820545730499e-05
3.972214089681e-05
7.19511014490426e-05
2.81097213465713e-05
3.97293240655647e-05
3.25060006660129e-05
7.29045809615797e-05
5.66338690197666e-05
0.000108467336086309
5.69726011445129e-05
2.1323702058488e-05
3.41759773389701e-05
0.000116115650950367
7.09572452229393e-05
8.58329974878007e-05
8.85384208506458e-05
6.38519450951278e-05
6.25647593439682e-05
8.92548073220008e-05
9.48996632374006e-05
4.10768359648869e-05
9.75013909281634e-05
7.92195904659448e-05
4.73226139531079e-05
4.88814488312367e-05
-1.49306049038965e-05
2.54574996689653e-05
7.27948899722494e-05
4.69640606554691e-05
3.88918121594882e-06
6.77604210053849e-05
8.99942610798495e-05
4.1591086591775e-05
6.51708280019125e-05
8.12262077244845e-05
1.24115602773038e-05
7.11043588003632e-05
2.33953184022585e-05
9.4966938329941e-05
-5.54350317688302e-06
9.56523187472634e-05
1.24072543911291e-05
-1.31297834502562e-05
9.28752265594055e-05
2.32583065791713e-05
9.77201972886848e-05
9.47912945471275e-05
8.07063712590466e-05
0.000111073346978576
3.31569290751331e-05
7.04008623770431e-05
5.53141679958022e-05
0.000128313312815506
2.38792047678211e-05
2.57984559671002e-05
7.12267163063919e-05
5.20626487944417e-05
5.22583384462794e-05
6.40219188058982e-05
7.38912496700878e-05
7.52197946087267e-05
9.02694898816828e-05
4.07312783820789e-05
5.78226375841691e-05
9.635796389443e-05
2.78834010661197e-05
3.4142522796462e-05
7.58418521546062e-05
7.68936918219092e-05
1.20978150922956e-05
8.11355751634557e-05
8.40153767334876e-05
8.34693611024547e-05
9.32471768510672e-05
3.34842276003705e-05
4.0087497923594e-05
0.000120611750593351
3.61336184174517e-05
8.41790653503383e-05
7.07973322872507e-07
8.4612567683055e-05
9.7820222859471e-05
3.15779831660742e-05
4.15061520424116e-05
1.17704502248322e-05
5.71408551893469e-05
0.000101037529607566
7.07276235105439e-05
1.24356862026764e-05
0.000102208895855021
2.15407223440814e-05
4.81731822494451e-05
2.94044917365897e-05
2.34313946348042e-05
9.8538801104378e-05
4.48956919850401e-05
5.32908671977913e-05
9.0441191757265e-05
0.000113998737562058
2.84858247094688e-05
7.60028711221765e-05
6.67720784264957e-05
7.13849066962703e-05
3.27188968324858e-05
7.56013790640261e-05
6.8576822163456e-05
7.00742483568689e-05
2.14683210109304e-05
0.000109888944991143
2.35908820807721e-05
6.56027428219399e-05
1.35352898771685e-05
7.76156897801608e-05
2.86495737724157e-05
4.15831130040686e-05
4.59289985105908e-05
5.38089286113184e-06
5.07346473566377e-05
3.38860257589456e-05
8.3072634741058e-05
7.7040967591601e-05
6.8847965094049e-05
5.64373964833736e-05
5.3937555750744e-05
5.3459469618818e-05
0.00013291755995641
4.4966876664998e-05
0.00010695560670794
7.43924865776148e-05
0.000105372803142064
8.15377864642603e-05
5.67092007546622e-05
4.61994150715765e-05
4.56174530345669e-05
4.70696610928292e-05
6.49692200270681e-05
1.19648659414676e-05
8.90896213093826e-05
4.3865820850362e-05
9.28234272281761e-05
9.27565419855281e-05
5.39872453128568e-05
7.7744118986193e-05
-4.55083893372216e-05
7.06572431916316e-05
7.17663285743283e-05
4.79693403374271e-05
2.78582561441872e-05
7.67625964914322e-05
4.41217375990904e-05
3.97192806320615e-05
8.30531836853381e-05
8.3377558112894e-05
7.92248402290758e-05
5.45086830695063e-05
7.83146621361756e-05
8.88822185266228e-05
0.000127155705532799
-3.55054339368307e-05
8.70690935437272e-05
5.82783499294314e-05
4.03387993848789e-05
3.18604285665598e-05
6.39117150930548e-05
8.19054736629823e-05
0.000103186282725994
3.40532058226532e-05
5.03478627493854e-05
-1.93784825669392e-05
7.82874630292677e-05
7.19938183236786e-05
1.37973510647785e-05
6.29170520368969e-05
7.83588955520973e-05
3.15106465485753e-05
9.85432490076065e-05
3.89811484993548e-05
0.000113194595332522
6.7718924046674e-05
-1.12485433219553e-05
1.83579176073665e-05
-5.2504668204709e-06
6.98142197025997e-05
2.66539522130964e-05
5.80148091252156e-05
8.73717858500237e-05
4.02232725289457e-06
7.20003248928346e-05
8.21344527219546e-05
1.87000642665733e-05
0.000125003868965555
8.02896562058994e-05
5.4267201785313e-05
6.59108244097863e-05
7.88346423916918e-05
2.92702910914851e-05
-2.59519463605063e-05
4.38197033111587e-05
6.48401330624667e-05
8.07018699728345e-05
4.95276433290213e-05
7.86942071499217e-05
0.000114145720655629
5.31070621178663e-05
7.02423039565088e-05
-1.12505000991915e-05
6.28370139998258e-05
0.000121248358334801
0.000103115515057827
4.0597322192591e-05
0.000115760970309038
7.19031967269065e-05
-2.19422985269319e-06
7.60165790118881e-05
9.66703058501511e-05
4.8549095128625e-05
2.18303148809636e-05
-6.09628509666831e-06
2.91310676126908e-05
9.2116584784449e-05
0.000122985193968818
-9.26112575769634e-07
9.97770417122792e-05
8.71304567808323e-05
5.65548159958927e-05
6.99316212756244e-05
0.00010456249609858
3.97872737242171e-05
6.17409405986706e-05
2.61699775693888e-05
0.000105323614104235
7.93211245726853e-05
5.39725208915402e-05
2.27059373211566e-05
8.45409196323903e-05
6.41809816402709e-05
0.000107194757983597
5.27396159852886e-05
3.93182637857749e-05
2.21722789818978e-05
7.81501547986284e-05
6.85003798305306e-05
5.582155570177e-05
5.86381540412382e-05
4.99833840627175e-05
4.91680919308926e-05
7.95400714433049e-05
0.000113513657200356
4.57741040108895e-05
3.62655689862982e-05
6.32924145532346e-05
9.57575212718616e-05
3.26903134156227e-05
9.02706982794652e-05
7.7484685683461e-05
8.56796627116936e-05
-1.62209680370555e-05
8.25460442633312e-05
5.75951068386991e-05
6.44320202678318e-05
7.17980483293131e-05
6.16392761196446e-05
8.68442000403828e-05
4.55659085386866e-05
7.19123628577103e-05
3.52062402412624e-05
5.14657991925252e-05
8.87760830322034e-05
2.00892967587312e-05
4.40205742359518e-05
2.40451932459961e-05
5.92132047774443e-05
6.16531240039466e-05
3.9663486811636e-06
3.19420676693854e-05
1.17896127818728e-05
5.56168565983798e-05
7.2506091131295e-05
4.70606898164348e-05
1.86750962547746e-05
8.12171241818735e-05
4.66429139775938e-05
4.2844895639012e-05
6.83943762363625e-05
6.69829433753786e-05
5.35819473914454e-05
5.64070732413641e-05
1.73532745560924e-05
4.81248614263696e-05
5.92288531185344e-05
4.10973499608757e-05
5.40601836115874e-05
9.81707292074519e-05
3.22115224903992e-05
5.99208392455381e-05
4.03592667864936e-05
0.000122813750194801
1.64199519131019e-05
5.93423406423666e-05
4.62419272384652e-05
8.73929539670721e-05
-2.2643274564603e-05
8.75669149470016e-06
7.37768598366428e-05
3.08589899840201e-05
3.33907411754285e-05
8.35840573449312e-05
7.62472441484596e-05
6.09811576726547e-05
8.3742419311755e-05
8.51631076050963e-05
2.30699920384132e-05
6.443181673413e-05
8.64899076412054e-05
0.000106626172111507
4.55931738630555e-05
6.35210635118883e-05
1.35228437149248e-05
8.06020822875738e-05
0.000109360163203097
7.18281659265079e-05
3.25581224677581e-05
4.79187666987751e-06
5.81659659254672e-05
2.64038927566801e-06
2.89434349571463e-05
4.25086205023384e-05
6.06926946894933e-05
9.62688954005788e-05
5.80899759026332e-05
9.26945803055057e-05
7.76876826367539e-05
4.00025859385553e-05
5.02116914843207e-05
-2.64466079637984e-05
8.92199176535887e-05
7.04799795218177e-06
5.48321998029445e-05
1.26464333375343e-05
6.98117281619221e-05
1.06040414325806e-06
1.79351653662249e-05
4.43299881487578e-05
9.32605964199325e-05
0.000116038454377648
7.38128481996855e-05
5.78444300421086e-05
0.000119138120071506
9.7023978239186e-05
0.000124071094644401
5.33705507926351e-05
0.000107014031076605
6.59613298133587e-05
1.38439509754693e-05
-1.41027294835412e-05
8.66310938869635e-05
0.000108023252693596
6.68419890184185e-05
4.88895115784777e-05
4.9132124522486e-05
9.79741327197251e-05
2.33230919080915e-05
3.24879492872758e-05
6.4021694431563e-05
6.30935066005253e-05
9.6930851087161e-05
7.94744388795361e-05
8.55674579836222e-05
6.78022266759905e-06
5.6850051639394e-05
4.60885951457357e-05
6.85783675733575e-05
-2.19478678116446e-05
-7.82899775342868e-06
8.75791771723784e-05
8.93087757007384e-05
3.59686610669271e-05
7.0925877290555e-05
3.86547795077926e-05
8.16398574077714e-05
4.04007985761857e-05
3.18857291547206e-05
4.58881112662391e-05
9.45434552168985e-05
4.45155473643376e-05
5.9781872542047e-05
5.65613083457187e-05
4.08786839429274e-05
5.60102897171406e-05
6.4928499914867e-05
5.99411879736174e-05
6.908591238478e-05
6.25383527849255e-05
2.86553186541726e-05
0.000103059451084548
3.39056072515393e-05
5.54710442275461e-05
8.72397351131466e-05
3.72668571297485e-05
1.82878214972432e-05
8.66669974736168e-05
4.6920183048797e-05
8.08059835482151e-05
0.000116573502908375
9.23977145173682e-05
4.93988728330256e-05
4.04769971940665e-05
6.7246107845788e-05
8.16743878080875e-05
8.05101542274908e-05
7.8631652417194e-05
8.30830886694804e-05
5.66819978022593e-05
2.53606510245639e-05
6.83453583262625e-05
2.61649961392534e-05
8.89173077187478e-06
0.000105769786065005
6.55585527120545e-05
7.80300096312945e-05
7.97659947230243e-05
7.71022040471376e-06
4.22000188715098e-05
8.98082138256707e-05
4.51003943622992e-05
8.79936248578039e-05
9.08896342616479e-05
2.68987452175739e-05
8.24488478519545e-05
1.76227648229779e-05
2.2528823529119e-05
6.71220907617393e-05
3.78908388941622e-05
9.44042888851651e-05
1.82865762244929e-05
2.6041860326565e-05
4.74675140020114e-05
0.000117355067591015
5.36702604807038e-05
3.89242756048192e-05
1.45610636403313e-05
8.31892111067323e-05
6.01835203049501e-05
7.73810478456306e-05
6.5786992294557e-05
5.06527438663335e-05
8.24704036621439e-05
6.81616101626598e-05
0.000105660464065055
8.18156939453501e-05
-3.17709541406996e-06
6.50206673139269e-05
8.62682661883706e-05
5.06266587310716e-05
6.42521812144558e-05
6.16675685991232e-05
0.000103079474269099
2.30027777452723e-05
2.65158298016596e-05
-2.75949394578876e-07
7.13237154578456e-05
1.14779433896618e-05
2.28164042991817e-05
5.72515981935094e-05
5.33701370028495e-06
0.000101113976363661
5.92348973678437e-05
7.83641231162745e-05
8.56717861210762e-05
4.02734512481192e-05
0.000131135631988336
2.15639372034422e-05
2.28910344872637e-05
0.000134801780037682
3.12288666024925e-05
0.000117460503823728
3.29668144392062e-06
9.93720901587998e-05
6.72107520285212e-05
8.38771945564841e-05
6.36545154089188e-05
9.36324629753296e-05
7.95942854302603e-05
3.81273114071042e-05
3.39887783771116e-05
9.99946761635354e-05
4.0028864385907e-05
3.41282427257588e-05
4.3456009650705e-05
5.85470528506512e-05
3.3984220504981e-05
0.000112400981213398
5.59390382941795e-05
3.06998742614513e-05
1.89696607693846e-05
4.73351975068999e-05
6.8088880689986e-05
7.20393410098047e-05
8.22544932116216e-05
4.90483264413999e-05
0.000101721356099148
5.99232232501777e-05
3.63111675909684e-05
2.74078844655095e-05
3.61780887763858e-05
0.000116879890098741
6.2926781933797e-05
5.51625015675179e-05
5.77644490793934e-05
1.50604330823921e-05
9.07661554532284e-05
4.64360891238006e-05
1.64743278769596e-05
3.97415196729282e-05
4.77539442560202e-05
9.52330169146089e-05
2.03098239876933e-05
8.19339816047855e-06
8.46291236177064e-05
6.33175175296645e-05
5.99975217258497e-05
2.91099484700166e-05
-1.11582951785133e-05
1.33892143654168e-05
1.24917779506742e-05
2.45157157334614e-05
6.1714145166645e-05
7.62204329496594e-05
2.77960383210996e-05
5.65494049259811e-05
4.36844241956311e-05
4.98049643201062e-05
5.98154792223261e-05
5.31737611910085e-05
9.43277727507885e-05
6.69636412336298e-05
7.3822588395765e-05
1.52771202028633e-05
8.73336765994963e-05
2.47540899124369e-05
0.00010084522901151
2.56492785260108e-05
8.32453878758585e-05
4.43288308555561e-05
5.65980975492016e-05
2.01265435098592e-05
1.98931110875031e-06
4.66028686798311e-05
1.10659678789271e-05
7.06625872220467e-05
2.32082453858138e-05
9.55033273497336e-05
-1.16338864939608e-05
-9.24345544699766e-06
6.81959693018952e-05
5.49714381326296e-05
7.57082119463738e-05
2.67488042765247e-05
2.22341822192327e-05
8.05029354393299e-05
2.81186267348535e-05
1.81037659635517e-05
3.83699511038999e-05
1.48108827077491e-05
3.48479991691793e-05
5.12420813761433e-05
-2.1847994195607e-05
7.80669848793294e-05
3.1925485118391e-05
7.12446575622115e-05
1.97517284924351e-05
5.33012865350552e-05
2.68460622666696e-05
4.27185541275361e-05
7.37999794038077e-05
8.2179917922938e-05
4.06815491075576e-05
7.24366689373736e-05
2.62110685516173e-05
0.000111273675567932
4.38175103595114e-05
6.14417245054807e-05
8.09191898118777e-05
6.10718599622131e-05
3.90945426391709e-05
2.74284877212196e-05
7.32916994126073e-06
8.71667388080524e-05
0.000104135703272327
3.0537462293986e-05
5.77752118273182e-05
8.33008379278124e-05
8.64981534418581e-05
3.17493763452603e-05
3.14356163722937e-05
4.17580786551513e-05
9.84881540668267e-05
-1.6944144189693e-05
3.05879247772442e-05
2.32691240355546e-05
8.60767105126381e-05
2.77830196638222e-05
9.23342481619383e-05
4.2407147670703e-05
6.09609350444221e-05
5.04372758376708e-05
8.60441620666978e-05
7.38812041060942e-05
8.7769911493134e-05
-1.47318815140883e-06
4.56260641848736e-05
1.76531554777835e-05
4.99181293014986e-05
2.90617348825819e-05
9.90938663423399e-05
6.6680236545257e-05
0.000107639285816301
0.00011465828302218
6.94092039678314e-05
7.90084031338501e-05
9.87675132742689e-07
4.18607219441848e-05
-1.92133888300778e-05
3.76555495478486e-05
0.000102770019993926
0.000146491682914175
2.36959678772016e-05
0.000101185074221689
2.05240251181916e-05
1.40437297334823e-05
4.52483301155708e-05
-7.88340049636385e-07
8.39859985507549e-05
8.38391237986375e-05
7.31530604087723e-05
1.94750329007669e-05
6.80773644983753e-05
5.23649182272284e-05
0.000103443258896167
9.90416917085418e-05
6.19208183857836e-05
2.10961505341228e-05
-1.11044928675669e-05
4.05830474966145e-05
1.42123797751593e-05
9.42716047590941e-05
3.58236075477809e-05
3.86060580499438e-05
4.87376724265334e-05
6.05315404566961e-05
7.85385487547224e-05
2.01316090992845e-05
9.66812807634051e-05
6.32889138445328e-05
4.86000025661197e-05
-2.55220785295087e-06
6.44813730765904e-05
9.20570279077908e-05
5.71845246179284e-05
4.48779996050754e-05
6.31236051042478e-05
3.1144154647155e-05
5.86076305018578e-05
3.47036669101218e-05
6.11478260035246e-05
0.000113290439992319
9.40370011661886e-05
6.2203889690276e-05
5.43145555446785e-05
9.45495202028252e-05
5.20210482868992e-05
9.36805146896711e-05
0.000151732920539679
8.65240566787988e-05
5.9665759895636e-05
1.12651835186961e-05
5.33178620180715e-06
7.44889038503885e-05
7.80843270985593e-05
5.65097912099683e-05
7.81880694376227e-05
6.06943748113339e-05
9.80826520313043e-05
5.5332888429584e-05
0.000129137670265322
5.56300620674478e-05
8.19806057102172e-05
4.20738353668228e-05
4.70605871248726e-06
-1.60259374326988e-05
7.09838723554182e-05
8.11631616066059e-05
8.46168393377362e-05
9.4528184765528e-05
7.82214174144825e-05
2.53878093957677e-05
1.21121514795085e-06
0.000119848938499079
6.8039257648768e-05
6.96312019500536e-05
6.56939334461572e-05
-3.66862253176232e-05
5.99865300005212e-05
4.22039180456176e-05
6.63431307453362e-05
1.12812780522038e-05
4.19594706071605e-05
0.000111938086374695
4.06474243975684e-05
5.17820245260772e-05
5.92921041045e-05
5.43378885147428e-05
3.39016086778661e-05
0.000144941933071918
7.93399944924984e-05
2.12595574409611e-05
0.000117458359032375
9.1121024337098e-05
3.48343481180106e-05
5.56339241883061e-05
0.000117371465288528
6.1988213130962e-05
8.76087781882151e-05
2.4196438169167e-05
4.25842191567712e-05
6.1504463818541e-05
6.7425353249115e-05
9.66484297629915e-05
5.77658341685886e-05
5.45085936112467e-05
3.88538299633588e-05
5.38664524029254e-05
0.0001155094936221
6.35770836871296e-05
3.9155391806809e-05
3.84187493026428e-05
9.32984962176637e-05
3.87584527738643e-05
5.20452448325062e-05
0.000103625448227216
-2.54553043741448e-05
4.75662295310958e-05
1.95729473144262e-05
1.48883268989842e-05
6.25913979900108e-05
5.91220450469164e-05
0.000107826028556321
3.673735747051e-05
4.39897973065735e-05
9.8706706271368e-05
4.47717751901215e-05
2.6179374079529e-05
9.77792389474189e-05
8.56220708480495e-05
2.25320895999224e-05
2.01110674217497e-05
6.24812670211936e-05
2.97008432048224e-05
2.68648269714592e-05
-1.23089846934918e-05
0.000105465939744575
7.44302005545266e-05
8.51465367938748e-05
0.000121245998997981
2.96098869272077e-05
4.33966177535131e-05
8.75680104550697e-05
-1.4927541102434e-05
6.73316022164245e-05
4.09885747704117e-05
5.2638490832882e-05
2.26607714459402e-05
6.94446002999426e-05
0.000100377462911276
7.22580915721391e-05
5.26542240970903e-05
2.59589099707674e-05
7.73349801329152e-05
5.34587270151654e-05
7.57828329246971e-05
6.68518317219236e-05
6.80082789815369e-05
3.10130044862278e-05
1.28149778330903e-05
7.96661111171186e-05
8.31875227372692e-05
-2.93973811118193e-05
6.13735759119729e-05
8.62756024500489e-05
-7.52300227008431e-07
6.47546259383179e-05
9.00820404564664e-05
1.00573279163916e-05
0.000122316095322071
6.38931126819223e-05
6.066059955984e-05
2.30551270130511e-05
8.13327184017342e-05
1.74006717384896e-05
8.79268940113938e-05
-2.74664975339196e-05
4.00772050823412e-05
9.27243432889355e-05
6.44038101265452e-05
7.04838008627029e-05
6.61394807153452e-05
6.11056569315301e-05
5.80954146891798e-05
4.14901616808616e-05
1.64440715767975e-05
7.84882687435315e-05
5.39513626356703e-05
0.000125629112672846
1.33831779884674e-05
3.18696762780005e-05
4.31648420379313e-05
6.04072038106219e-05
5.38666664180861e-05
0.000111155019605774
7.02870602057112e-05
5.6131808651699e-05
9.64561530586067e-06
4.54733509539783e-05
4.29765404703713e-05
4.11367219677261e-05
5.85552193089714e-05
7.16768234186701e-05
4.76852827677408e-05
8.66337957613453e-05
7.23486361303973e-05
0.000125736618951642
3.81998343406059e-05
7.10865728763238e-05
6.85440186857462e-05
6.72251840816803e-05
1.23146781813148e-05
0.00010168798771472
0.000106040690016794
2.70620240096319e-05
4.33373070358776e-05
4.25619604160623e-05
3.58226088045592e-05
4.95608645943456e-05
2.11017501551985e-05
6.61002851782338e-05
6.3624794032173e-05
4.70965927625295e-05
7.46595682344002e-05
0.000113792576774353
7.05310900865009e-05
5.16097679424444e-05
3.58059523043312e-05
-4.43251139392778e-06
3.77944124693148e-05
8.18143274207389e-05
6.60333873483934e-05
4.39819608339507e-05
8.61196942990469e-05
6.33915112212903e-05
5.20238796605636e-05
9.66017272567525e-05
6.1268162912846e-05
8.80791482983822e-05
6.04731664081093e-05
2.06566765931041e-05
4.91425663094652e-05
4.82743241793855e-05
5.52300334310079e-05
0.000111793954815699
5.45180764143603e-05
7.01575148115932e-05
9.20583544637852e-05
0.0001293705050501
4.72013686777498e-05
3.80286097099793e-05
6.50863619132266e-05
8.93030222670828e-05
8.66773307842021e-05
1.77648971618564e-05
5.71069867566417e-05
4.10925950926194e-05
4.88666934793311e-05
2.97357216294229e-05
5.02100855755545e-05
4.99676504059727e-05
6.28344263121378e-05
3.34856119284751e-05
2.90179582223569e-05
4.95633987631289e-05
9.7670663318459e-05
9.47214914720502e-05
0.000106208511450811
5.45698764523395e-05
7.81045281757063e-05
7.20137271259238e-05
4.30150245229439e-05
4.65864310972408e-05
6.50710749126278e-06
5.19822776199678e-05
3.33962403751351e-05
0.000111252344727773
8.39465096142837e-05
3.98062472259078e-05
3.92484258107466e-05
-2.85300826345867e-05
9.5120933013284e-05
1.20937334920321e-05
3.14735047002483e-05
1.50204096747786e-05
8.08995265438779e-05
6.70515413398569e-05
0.000109521384593369
2.31329301741708e-05
1.67051671490658e-05
2.64014808841695e-05
5.24871483036772e-05
9.72691763723369e-05
8.5196311583555e-05
1.82215487432713e-09
0.000105198684351384
6.53494191329782e-05
9.33517097676986e-05
4.66061232303677e-05
6.05662066283992e-05
9.01863816079634e-05
8.34264177073512e-05
1.26278227603761e-05
4.90638716252162e-05
4.22393716549974e-05
0.000107958323337059
9.70068072866367e-05
1.50782390275647e-05
8.82274717630769e-05
3.19691300076145e-05
9.68003866285296e-05
7.04802079390982e-05
9.74642775571413e-05
4.62187392159921e-06
8.00705217141718e-05
3.46410179925083e-05
5.89997546110139e-05
4.5131641432425e-05
0.000134268280185607
9.94515580373174e-05
3.52041493093405e-05
0.000104361742431058
3.70356095176902e-05
5.20796308818552e-05
5.11192659503268e-05
1.79537522776832e-05
5.57741224246978e-05
4.46635497276117e-05
6.5707791535894e-05
1.8156843014245e-05
8.01310850781376e-05
4.62960094272435e-05
2.78273824368558e-05
1.4860416469972e-05
9.81726046957202e-05
3.1763207995213e-05
1.7228401107633e-05
4.21111774557272e-05
0.000110756447321476
8.77804987077572e-05
2.95901476175887e-05
4.77028732873188e-05
8.99629084343959e-05
0.000140785556212175
3.72121359820009e-05
7.1175247592681e-05
4.53286293341051e-05
3.29951612973561e-05
3.04925273833141e-05
8.5559235119763e-05
1.54601297781852e-05
-5.54581578041715e-07
6.48662943188005e-05
6.12573801542587e-05
5.53943522855853e-05
7.34776116600825e-05
6.56437784836649e-05
7.51873685346771e-05
7.57844369068772e-05
8.19513972309208e-05
5.1129341172059e-05
6.15570437678362e-05
4.06628920004332e-05
3.68618208809525e-05
2.32063953086347e-05
5.63593961702349e-05
0.000106618937164342
0.000120716868587533
8.4215140241336e-05
5.02945383365254e-05
7.4999951144132e-05
9.75246865352666e-05
5.96801305019024e-05
5.75846091206618e-05
5.27574443700363e-05
4.46183880921301e-05
7.54576063474415e-05
2.60049944646593e-05
4.8150292737612e-05
3.64310306651155e-05
2.28289121997614e-05
9.08260970842124e-05
0.000108692993226464
1.68560786362946e-05
1.37268915893074e-05
3.85269797844298e-05
8.63105821276109e-05
1.44036265015406e-05
0.000101759249423732
0.000101410841161357
7.74590774422597e-05
6.34929891407618e-05
4.86294341546554e-05
2.3417215860872e-05
7.17583567874955e-05
4.34609982477029e-05
3.61320979977326e-05
4.80799090048694e-05
5.22909334286392e-05
9.87174505823463e-05
5.34321837929459e-05
-6.53207061031134e-06
7.3921777630641e-05
1.5506604188673e-05
4.80211383972539e-05
9.0625154179139e-05
1.97361551186688e-05
0.000124785762433286
-6.93419783653869e-06
4.30290161551022e-05
6.36515580854855e-05
5.39266442948231e-05
5.09372593644739e-05
0.000118117164392641
6.47626711689031e-05
6.15734766433539e-05
7.70452257821935e-05
9.3579318085357e-05
3.74077988184341e-05
6.18545548972649e-05
0.000106293057709009
3.30865943171112e-06
7.64366095002352e-05
6.30238934936065e-05
6.15288528096793e-05
3.53242193179776e-05
8.82830151742421e-05
6.75738328706092e-05
4.88582471986641e-05
8.49402089148728e-05
9.51662252454609e-05
7.32564552996527e-05
5.85112131924885e-05
4.15019764284511e-05
1.6033527152322e-05
3.39899421566422e-05
4.36247434151636e-05
0.000131884326278506
5.1766104468902e-05
-5.11312896608453e-05
4.04281385189016e-05
2.90846957675904e-05
9.10771759042745e-05
9.54970627481569e-05
2.75144537289962e-05
1.14146408427848e-05
3.50080439465754e-05
6.54632814540155e-05
2.34969091716966e-05
3.65444842583394e-05
9.92109299940553e-05
4.8687478375298e-05
9.75119628422305e-05
8.93943289263696e-07
4.65358086255163e-05
0.00010657442618101
8.37122079673884e-05
6.88213955436136e-05
3.75684771582152e-05
6.78829762788643e-05
1.43379789170404e-05
9.21429613897645e-05
4.80667952466659e-05
6.89295715925326e-05
7.40184834955271e-05
0.000112256572354186
9.50215124037186e-05
5.34523811931047e-05
0.000119930853712517
9.08347277773916e-05
6.42518890740091e-05
7.87666779957752e-05
0.000130746294408857
3.51186338290875e-05
0.0001574584601687
5.08441755737028e-05
0.000178591764656803
5.55519008412677e-05
8.79281691052196e-05
2.82820741632167e-05
5.69861400005641e-05
2.76056789171718e-06
5.87727651227484e-05
7.46683895366967e-05
1.27633107542646e-05
3.0390112439803e-05
3.61339377978005e-05
9.96245079381114e-05
6.65409014005681e-05
2.67036620504473e-05
5.33979011300118e-05
5.30307619298707e-05
5.87753783843786e-05
3.70545831584244e-05
9.15799184335977e-06
5.10606398480586e-05
8.85604970704283e-05
3.60362585575416e-05
0.000128061305400517
4.07128018996496e-05
7.32769671262746e-05
5.66813977678296e-05
6.01148013810968e-05
2.91245766795554e-05
2.75563391086662e-05
5.7743378930766e-05
7.52811722710569e-05
-4.5053294490488e-06
0.000107887618731632
7.3906710041237e-05
5.74782188430837e-05
5.73533865798431e-05
3.13350016416177e-05
5.6992875125411e-05
6.13167966960778e-05
4.57238381189884e-06
3.6438774928256e-05
4.18824963681127e-05
0.000107233846181025
6.98627979231906e-05
5.28803499566083e-05
7.97222136640499e-05
3.83824277625701e-05
8.61128449909713e-05
6.56555802853064e-05
9.06728832136857e-05
6.88468882090327e-05
-2.21953923754132e-05
0.000102660302188712
4.02027333811872e-05
5.67193632599447e-05
1.76311286652761e-05
4.46273907659799e-05
0.000106275036760308
3.1319749286876e-05
9.01197748807762e-05
7.71294454317727e-05
6.36883372796849e-05
7.74389764178461e-06
3.52553538176604e-05
9.08545593970634e-05
6.1134176846202e-05
5.16631082814057e-05
3.60978374546609e-05
8.46397282559033e-05
5.52870103217879e-05
3.99531664531511e-05
5.19940268500598e-05
4.16483898373345e-05
7.41677944653181e-05
6.25093746210193e-05
0.00010381041693322
5.15263966930528e-05
7.61026774964577e-05
7.25349486385001e-05
6.35210767761161e-05
6.08029326582173e-05
5.52219090381568e-05
9.41215044463853e-05
5.30748003431316e-05
9.23488941744887e-05
6.05292187079193e-05
1.79534588119356e-05
5.88745004424207e-05
7.05826169307213e-05
5.27025613779222e-05
5.87393594832356e-05
8.78471632997115e-05
3.08161668960653e-05
-2.89710031801024e-05
3.13468423311325e-05
1.94176590028598e-05
7.89024214482493e-05
7.07360897898159e-05
9.55632416192136e-05
2.76087761402996e-05
5.72413404241738e-05
-1.93783580753033e-05
5.825409941587e-05
5.36496917864665e-05
3.7052805313186e-05
5.34374374432689e-05
7.39673514052277e-05
9.46323446645025e-05
3.21887515500921e-05
9.41272268401675e-06
7.61267463535827e-05
6.21439062280936e-05
0.000100002634716172
-3.94546292348849e-06
1.84858103457135e-06
5.94297921691868e-05
5.7519909961934e-05
4.19106945264379e-05
4.69986126550071e-05
9.42078064576715e-05
0.000101946533087698
4.45457410860927e-05
-1.60056644924647e-06
9.08948543127718e-05
6.25230344459705e-05
5.72288809047695e-05
4.16547681583301e-05
8.37191942265328e-05
3.26564840367022e-05
5.49684482550336e-05
7.17150336859312e-05
3.88805736135174e-05
7.28218989453381e-05
2.96631960087757e-05
7.35092911811944e-05
6.73236435407422e-05
4.46610532691088e-05
4.42918835910211e-05
6.0449409931782e-05
4.13313359121305e-05
6.89754592971561e-05
4.43785989783924e-05
0.000101890587694186
3.16556150393729e-05
1.92615519669985e-05
5.07559793792621e-05
8.18509300537207e-05
7.24076459963206e-05
9.7701350547345e-05
0.000119493133327206
-2.7829003935142e-05
1.46161418225379e-05
0.000131640166083058
8.42996838481336e-05
0.000113623655682674
6.26470929394894e-05
9.33836393534714e-05
5.57286211023282e-05
8.51330737475003e-05
8.87193460015955e-05
0.00011939450000425
6.95091073218641e-05
8.24036779914904e-05
2.88790131697214e-05
5.84782813547775e-05
-1.64378358098936e-05
0.000103993900208141
3.73848965045082e-05
7.29709515540279e-05
5.23120699137554e-05
7.87631847283082e-05
4.94864616241502e-05
2.46995724747605e-05
2.41012539794537e-05
3.81935098555975e-05
4.64708687991635e-05
5.32861466825405e-05
1.54572323107656e-05
3.61084272905589e-05
4.55143912606059e-05
6.37823561066445e-05
4.28280448990827e-05
7.52098038114246e-05
8.5766626438505e-05
5.73975351924246e-05
3.82642023837813e-05
7.50268989460135e-05
7.44775499159302e-05
2.27543229467434e-05
-3.39613231059874e-06
3.05049024539499e-05
4.09783015394282e-05
0.000110270172740808
9.17477340243471e-05
0.000101299219035979
5.61019330296526e-05
5.96146928144186e-05
4.51347318132139e-05
3.98466986808105e-05
2.0039089666109e-05
6.26820371239675e-05
8.08489850512253e-05
4.94019676299559e-05
8.11416880124417e-05
7.32719940134558e-05
3.6036757669777e-05
6.07109040328275e-05
4.09014921369616e-05
7.32412130883992e-05
4.48984902384741e-05
5.20130906891691e-05
2.61848807260892e-05
-1.41402925953382e-05
7.62384348280386e-05
6.42229444359244e-05
8.00615822449687e-05
3.1840460857364e-05
6.77684453935136e-05
6.71018945199219e-05
6.59644764909265e-05
8.17668421925287e-05
5.19679420251814e-05
9.40362212921861e-05
5.90427320481694e-05
2.34174995546858e-05
8.73510347899112e-05
1.84891653846082e-05
2.56688818222731e-05
5.34524419247605e-05
0.000114700599465065
4.44849047921131e-05
6.9555341507451e-05
0.00010345579208076
7.16656050529243e-05
7.41114446854892e-05
6.05360313263659e-05
7.55796537004339e-05
7.92867641218126e-05
5.64674568087724e-05
7.5226465760282e-05
8.52475158760499e-05
9.96046396141749e-05
-1.99366062314385e-05
3.25554063483526e-05
0.000100227918124844
2.32856155321876e-05
5.30650997673337e-05
1.68794642855862e-05
7.38136162211768e-05
3.45243230908015e-05
-1.32957936597958e-06
1.19472726305192e-05
2.95595365584468e-05
5.36187743959953e-05
4.18613547369472e-05
6.78305575834498e-05
0.000101464891727707
4.77243626138725e-05
4.27193522534535e-05
2.02475112986225e-05
-2.07403131312775e-05
0.000100646004054171
4.18132995769915e-05
2.88695942855768e-06
4.86586593526243e-05
7.73773606321359e-05
2.23069435637542e-05
-2.10249082319802e-06
1.38213549844973e-06
0.000102634696249764
9.2735327366742e-05
2.22788241518169e-05
3.58538161790643e-05
3.00913739992246e-05
4.80815288100924e-05
6.69047192040932e-05
2.69421736621019e-05
5.93589299377977e-05
4.14627231838668e-05
6.54335568113838e-05
4.54583886536701e-05
3.42138207070777e-05
9.27979787979531e-05
4.67276153117267e-05
4.01829087621289e-05
6.08845241126049e-05
3.42291091956444e-05
-8.54763826821473e-06
4.11211824554695e-05
7.56785707366193e-05
0.00011439094408557
3.35490391976817e-05
8.10418188613462e-05
6.39513534903429e-05
6.94385720149937e-05
0.000113390501808471
3.69297562909468e-05
6.82956440230708e-05
7.66904757655127e-05
5.49225863466661e-05
3.88920133781335e-05
6.17041468049574e-05
4.53698949268657e-05
8.24539093006849e-05
3.09160566198386e-05
7.19268569207607e-05
5.11323925164169e-05
7.29548759225659e-05
7.64649858230459e-05
8.02632365747624e-05
4.87168218536631e-05
1.99157202957598e-05
4.16645496577986e-05
4.96688389436198e-05
4.1914931933076e-05
7.19880982050051e-05
7.01020343031416e-05
5.7591108573123e-05
6.73250218451279e-05
9.23643110967308e-05
7.63982550950575e-05
8.46435404598087e-06
4.89265181020563e-05
4.15494707939063e-05
3.02087458264925e-05
6.2944203353906e-05
5.50403155726758e-05
3.77101056214633e-05
0.000104037327780588
0.000111423019120559
6.77154299976552e-05
5.4001270998787e-05
0.000115991189560656
3.29834461789648e-05
0.000110235350717733
5.5180768459963e-05
0.000187343783721742
6.33078418659212e-05
1.02175813009445e-05
2.84060310092386e-05
9.41869775853088e-05
3.12906844800773e-05
7.93192971523897e-05
5.89879963018949e-05
2.64190345683447e-05
7.8027065984872e-05
1.16745161466882e-06
5.44337521400065e-05
4.55317044982114e-05
9.79050785448497e-05
2.64262155191181e-05
5.48144352185351e-05
3.06799349642978e-05
3.70137057983046e-06
7.13384895118354e-05
5.77570192949246e-05
0.000127078205820141
5.67407910364767e-05
5.8208644588209e-05
3.66323552436062e-05
8.93924732129731e-05
4.11014518950368e-05
0.000124322309835908
1.95197338192607e-05
2.0021205796962e-05
2.23244434432098e-05
6.08972068186197e-05
8.83497299987311e-05
8.60207925350144e-05
6.05508434846529e-05
4.71761782772734e-05
4.38866863847758e-05
0.000103690715212802
7.82032321224328e-05
3.81604885683049e-05
7.72595176999205e-05
8.78501769848582e-05
9.61314933964629e-05
1.77478303006714e-05
5.79343711164925e-05
4.21517802707875e-05
-2.76576842733625e-05
8.07085019768223e-05
0.000139615171164852
8.51056801356686e-05
4.91473736072377e-05
4.12611825366507e-05
4.20247548870962e-05
9.19329341027118e-05
5.60446217059629e-05
6.56629148573558e-05
9.13070943181579e-05
7.53730665181474e-05
8.3356179597595e-05
6.22630451332208e-05
6.83345105670127e-05
8.70177993572317e-05
0.00010682706544446
9.18618161396197e-05
5.60597589289893e-05
3.71908134617846e-05
2.46611786796973e-05
8.40992607566967e-05
6.02135489779251e-05
6.3510826995401e-05
1.59595131423736e-05
4.65977437407843e-05
8.12076209052663e-06
4.97273939029757e-05
6.8353701458732e-05
6.44397956628335e-05
4.74278236639549e-05
4.12317468644607e-05
1.32735407806911e-06
6.93498482207552e-05
2.73604050113628e-05
0.000124766012370419
5.71246226578866e-05
0.000114691741923181
3.45602101943484e-05
6.20705317418327e-05
0.000119380188582123
0.000101319392120045
0.000112743010973534
-1.83487372908191e-05
0.000126586246758286
7.74602683598118e-05
-7.12550544163741e-07
1.10411802769091e-05
4.29835086505919e-05
5.74870237454688e-05
8.45828473561756e-05
0.000113567325598853
6.34642833591148e-05
7.7390123175204e-05
5.73837054827545e-05
3.92966090765414e-05
8.3523858328657e-05
5.93387931724579e-05
6.95399058575458e-05
0.00011640668443067
2.00261524977907e-05
0.000107036092641512
5.98523512159897e-05
8.73354277150196e-05
3.6762322511245e-05
3.26085083569968e-05
3.00370658017339e-05
0.000145907117101051
4.82900066044203e-05
2.65565573923709e-05
-3.7553058490692e-06
9.0763763951637e-05
7.60260738916767e-05
3.78320138072341e-05
2.03033356065112e-05
8.025165905884e-05
6.61049187754042e-05
2.38480459578443e-05
7.42161643594961e-05
9.00134398518669e-07
6.82000901560165e-05
-3.13015222640955e-06
3.50520595666486e-05
3.26711230002524e-05
1.82211846857736e-05
5.50504248858568e-05
0.00012519690791196
2.14968065743382e-05
0.000103478800560025
4.64175428587181e-05
8.599596332394e-05
3.19513702027828e-05
6.58866765300553e-05
0.000115770241117889
0.000110973962019078
2.1873135449944e-05
7.770058166762e-05
5.89162076698283e-05
8.2257256075286e-05
5.73793456526119e-05
7.78674954688994e-05
6.38731847881179e-05
1.06945339779452e-05
-4.4278623787746e-06
8.70329627160877e-05
5.88829934664794e-05
3.1221017123218e-05
1.87827984504038e-05
3.75467891986416e-05
8.82116034945665e-05
8.84879365458167e-05
5.02685473621025e-05
2.69191476963144e-05
4.50791054578928e-06
5.84801014423367e-05
5.7770216262843e-05
3.87858207719205e-05
6.350870318301e-05
4.84509423841987e-05
9.95680013356531e-05
3.49389651121516e-05
7.31851960879287e-05
8.85211086545994e-05
6.53975935074095e-05
8.20150659906034e-05
9.07000491801226e-05
-3.18757372777279e-06
4.52670946053728e-05
7.10889371602572e-05
8.27619415532911e-05
6.75221896614437e-06
5.95320483433051e-05
8.046339805496e-05
0.000103892136834104
0.000105816246512275
7.35756222161434e-05
4.13810232914149e-05
7.66499446797074e-05
-1.13387179779234e-05
9.8003838410652e-05
0.00010000664188919
7.53798480586337e-05
3.04889643417409e-05
8.78500376953349e-05
7.45238882587925e-06
-8.5668369041032e-06
1.69515468069687e-05
5.58000176324314e-05
5.72113511944828e-05
2.02938763788677e-05
5.71800843135128e-05
5.16364841356821e-05
0.000127998754974642
5.74413697537729e-05
6.0411386060295e-05
6.68700382633825e-05
2.96310470712702e-05
7.49196488788418e-05
8.07093413378628e-05
1.33335620570831e-05
1.71812418938631e-05
8.83191492265724e-05
1.77735845380085e-05
2.72327235510949e-05
0.000110434919819469
8.93367388463608e-05
7.62302321505897e-05
8.11898090033835e-05
0.00011719646790645
4.56179737976273e-05
3.53703680893521e-05
6.19252327582856e-05
9.36437240625054e-05
5.29304515950408e-05
0.000127492261749158
0.000113074708713071
6.06259830498661e-05
7.56345610107678e-05
6.38549656648942e-05
4.66093112082126e-05
6.60297093029861e-05
3.89963454919375e-05
2.91098896580831e-05
5.8628509793698e-05
4.28916740565455e-05
5.55633457478564e-05
0.000126835774394116
7.458341747724e-05
2.47122378111517e-05
8.15596243569052e-05
3.97359026261306e-05
2.54746497954661e-05
8.99884739379051e-05
8.79504697938852e-05
0.000105012474215354
1.92904451617115e-05
5.12016108384621e-05
3.98865087089095e-05
3.68276419825226e-05
7.8703013042161e-05
9.78686462382312e-05
4.02215101496279e-05
5.11181215257673e-05
2.97006812267105e-05
8.22331802583377e-05
9.65156087302959e-05
-7.515089198111e-06
9.95195977357263e-05
9.7109649729125e-05
6.86802168193628e-05
8.10051065319842e-05
6.50287498718709e-05
7.70256121478066e-05
8.6947253740041e-05
6.68148854751359e-05
5.6917226651889e-05
4.46948731665985e-05
1.77697923564379e-05
2.21493891534543e-05
1.52479633116936e-05
-5.13291118729379e-05
1.46866045759718e-05
8.21964592293628e-05
7.15841875641685e-05
7.16601860843277e-06
5.46071350223409e-05
8.14679525013191e-05
9.80582814428598e-05
7.83844080867219e-05
-7.08619882408059e-06
8.55851070232348e-05
7.55694690964225e-05
8.71417362065464e-05
9.08810208169147e-05
0.000139146189117927
7.39660416514472e-05
7.25445225516611e-05
0.000103290653497831
0.000106128147306961
2.43396707585334e-05
5.46347046776365e-05
9.95224721380119e-05
8.87460320460177e-05
4.85211353410505e-05
6.80463020255846e-05
9.7557821834717e-05
5.42097490658462e-05
4.05496010628718e-05
0.000102114796738847
0.000110465837401796
6.08551068066316e-05
6.77244217159425e-05
4.21362097326493e-05
1.40303022930811e-05
2.90641090476618e-05
1.67220195124372e-05
3.29444733077132e-05
4.08397203881026e-05
2.56242636554321e-05
3.20592441166836e-05
-1.20064340505582e-05
2.1467759340021e-05
6.00806767316045e-05
2.18862742733671e-05
8.00676657457723e-05
7.20588425487237e-05
0.00014419846383615
5.67358504541742e-05
-2.80768019905541e-05
6.42878983266003e-05
9.67243868808591e-05
5.84343117195112e-05
4.31177462366397e-06
4.39929447175895e-05
6.94810323839297e-05
8.97827701969185e-05
9.30602415343011e-05
7.50104291164819e-05
5.51749644146881e-05
3.04970114714601e-05
4.89888657355543e-05
6.8485158665288e-05
9.23538856486515e-05
7.47606683681561e-05
9.36912852891972e-05
1.04783084863415e-05
4.30107947196525e-05
8.14710190619975e-05
3.08818823564438e-05
7.43589436378756e-05
6.26385329200807e-05
5.85640349812933e-05
9.49899651400237e-05
7.90346528091171e-05
7.47181343061818e-05
5.81922720829025e-05
6.23827461672228e-05
7.28770908205945e-05
6.83154468828835e-05
9.34679123727285e-05
5.76280384620918e-05
4.32235416307411e-05
-2.05806157808971e-06
4.94964234463019e-05
0.000107693697232589
1.92209650622506e-05
5.95914741090638e-05
-3.69370448339999e-05
2.39627297242384e-05
2.58020075202369e-06
3.27380888513385e-05
-2.97202777767637e-05
4.03757206867234e-05
-2.40357434684587e-05
8.93276340698317e-06
5.15852403445643e-05
8.41739632931495e-07
2.9858361892784e-05
0.000100264350644949
0.000119361822118723
4.62659447756301e-05
4.66358592335736e-05
9.226753260765e-05
5.75388046049086e-05
4.28935575215936e-05
1.56225858138659e-05
5.3578015604016e-05
5.61642595274392e-05
2.29763939223325e-05
5.16505030037507e-05
1.00115865011628e-05
6.00145020893599e-05
4.21398408109571e-05
2.06920158689486e-05
4.08310126649663e-05
9.93069685825178e-05
7.78951056988403e-05
6.43389253638259e-05
8.77454710121301e-05
2.3211848903614e-05
3.71036335469029e-05
7.30933124695469e-05
8.60117120095035e-05
2.26604353449889e-05
5.21672702750641e-05
2.69157181958966e-05
5.87689171679091e-05
6.91506961384557e-05
6.28733035049645e-05
6.93716560579001e-05
2.93800764746183e-05
9.73419810701286e-05
2.6270573433159e-05
1.81967552453932e-05
3.20464455240707e-06
8.6474260277884e-05
6.55234695349784e-05
8.60323273710973e-05
5.98343372133367e-05
-2.80025400876082e-05
0.000113560876150493
1.36617266735854e-05
5.84680092445172e-05
4.60006250660511e-05
5.09687244990796e-05
5.62089128152495e-05
7.25588155098079e-05
8.98373774228033e-05
3.9664842971062e-05
0.000100626398051649
3.32905035906585e-05
3.09663350306863e-05
6.91637917723178e-05
4.0148163542976e-05
0.000120594351989044
-9.5507930145331e-07
7.32140881551842e-05
9.29651937944885e-05
9.62847512093984e-05
5.3278084146985e-05
0.000114375527115773
7.0150367135064e-05
2.99066314995925e-05
0.00013606360328194
0.00010150925198143
8.96539880107294e-05
3.09129975427813e-05
6.32724809301854e-05
9.09247357741553e-05
7.50408602555223e-05
6.12953172240751e-05
6.79952175006277e-05
3.8937958850779e-05
6.65918466936556e-05
3.00767332978297e-05
3.66982785245677e-05
0.000131979926262428
0.000128875524056196
0.000102069886069932
7.15921196722553e-05
5.3996932114554e-05
8.77133744275227e-05
1.60756539632481e-05
8.23902939501626e-07
5.11209760017992e-05
6.75117278936602e-05
2.05411189496902e-05
5.99232209126949e-05
9.29355525908911e-05
5.37828027712977e-05
1.77128147049552e-05
7.85879300842223e-05
-1.00447117009622e-05
2.07241197742125e-05
4.3377830186471e-06
5.18828260408743e-05
3.8615791365153e-06
2.48211628319911e-05
6.90674573532676e-05
1.48513075551356e-05
4.68148763838805e-05
2.11364136800804e-05
5.84987162905884e-05
5.05546356301197e-05
3.34579944489595e-05
2.46430828320418e-05
9.53631705438689e-05
4.56070879603131e-05
7.94819758907209e-05
2.02774103371948e-07
5.80149324953952e-05
7.32123321616261e-05
8.98768672247384e-05
0.000106569101790642
0.000109825907631476
2.04307759243365e-05
9.83546438874672e-05
5.11988859693934e-05
1.68925851579965e-05
8.1652657230085e-05
3.00824027786195e-05
4.19377043018016e-05
6.65455344053957e-05
7.67786234663853e-05
8.71067597044749e-05
8.12515620656006e-05
-2.87193456876022e-05
2.11593980377199e-05
8.50707783329918e-05
6.36486713059982e-05
6.69249213604575e-05
2.50514920450022e-05
4.53889349996996e-05
4.36476947652175e-05
5.52867068699316e-05
9.99562876562528e-05
3.05139351774318e-05
7.82843759761826e-05
2.34122733603908e-05
5.61336339763819e-05
2.89704568646116e-05
3.64801416174403e-05
-9.12222004529549e-06
2.95602066801629e-07
7.77488618572906e-05
2.34904023393545e-05
9.47842119165174e-05
5.92349966089477e-05
-9.28612079360993e-08
0.000124702909578135
7.47510512187429e-05
7.90246172888285e-05
4.1228948427833e-05
7.49262697964766e-05
6.69874139828199e-05
2.81644388351326e-06
5.35373135989626e-05
8.0241314633581e-05
-1.19022626155188e-05
3.77210580752151e-05
3.21704933817825e-05
8.99732421020615e-05
3.47357017661801e-05
0.000108117029905987
7.20183098608831e-05
1.55901542711741e-05
8.78151563142658e-05
7.27884389616115e-05
6.42688022698042e-05
7.29202582765201e-05
0.000160523573896737
2.70599482438914e-05
8.21440868591107e-05
-1.67441691563174e-05
0.000110367174983031
0.000133720195457324
5.37899153533242e-05
0.000124407479594073
6.64946406843066e-05
1.65376818737371e-05
1.86814634442836e-05
3.58721682129058e-05
1.69755893172867e-05
6.94793033381081e-05
8.75432153022437e-05
4.80142111568456e-05
4.60935765730567e-05
8.00684434934647e-05
7.64633915702734e-05
3.72943510630472e-05
4.57664619932054e-05
4.73447111461316e-05
2.75234419681613e-05
3.57515292798213e-05
6.20221379008576e-05
6.39529505826104e-05
1.56822816490146e-05
3.20121216861078e-05
3.52585964001755e-06
2.79528362098172e-05
6.01655990875926e-05
0.000120538250207629
7.11796293312918e-05
0.000130122692646201
0.000101788971075646
0.000103511962485002
4.93143779802538e-05
4.42215590914732e-05
2.73658390391491e-05
3.50584464724842e-05
3.58380765051071e-05
5.06141167521322e-05
5.74978324043544e-05
8.19084688328292e-05
9.57061682244168e-05
2.05975496057229e-05
2.41492042111885e-05
9.89333114736038e-05
5.462975485661e-05
0.000114036312371476
7.84993989470561e-05
5.02911890875143e-05
-4.87362923784869e-06
8.38836483522736e-05
5.71340162893588e-05
2.38698080793966e-05
4.93565385114649e-05
4.30433217797538e-05
6.90680909469655e-05
7.64973898166144e-05
5.80143858327562e-05
4.03393616252722e-05
2.37241967250896e-05
7.02631546459341e-05
2.31049934802759e-05
0.000116499525980861
5.38905581648364e-05
5.30505869697025e-05
4.74922054320424e-05
7.12101398007277e-05
2.67665175224598e-05
6.62047344678909e-05
5.62282929321779e-05
7.74990945338279e-05
5.73692574196056e-05
5.7034483952801e-05
8.46717733706844e-05
3.01666445771253e-05
4.28201380159303e-05
0.000108990501035357
4.30704557191822e-05
8.45221956902286e-05
3.90743065031759e-05
5.27375995066401e-05
0.000133668432818168
9.8762115770529e-05
5.7981489531749e-05
8.25034235862721e-05
6.50531624573869e-05
3.29955043852647e-05
-3.28092551116027e-06
8.20324377975357e-05
5.05042893024294e-05
3.72093326011869e-05
6.12496088893546e-05
4.30131284361286e-05
0.000131217232116004
1.10134843150837e-05
8.8969380900734e-05
3.60213568457418e-05
1.64158403991753e-05
8.87194850533278e-05
9.03889758460023e-05
6.65912964120782e-05
8.81071202117387e-05
8.35904706441284e-05
9.34947884581833e-05
6.41233037226018e-05
6.06082485865549e-05
3.69782739703103e-05
9.15062796997282e-05
6.31811761178583e-05
1.15834952415843e-06
7.63863507623119e-05
5.2152506168683e-05
6.46957111176298e-05
3.54560039698805e-05
6.73074900047118e-05
4.92678784140431e-05
7.71679608104835e-05
6.40539602695975e-05
7.39353320700386e-05
4.74730942229378e-05
1.69874139951883e-05
7.56888697888649e-05
7.55988691312531e-05
3.57389439714741e-05
6.94338074178576e-05
4.49814269447471e-05
4.55823450045071e-05
9.3224832529949e-06
6.64628687067607e-05
8.986516292057e-05
7.8532860057287e-05
4.13710970885201e-05
8.71405327273098e-05
0.000145956925934988
5.0202774346569e-05
6.54862489577856e-05
0.000152863674233533
9.22140627990359e-05
2.86971440047067e-05
6.22353866966721e-05
2.74917081191227e-05
0.000111777735179238
0.000109602976952053
7.41478160956061e-05
2.22412938727683e-05
0.000106439582271183
0.000125215403127698
9.97238987167483e-05
5.2995526451267e-05
8.30340459750338e-05
-1.828130366038e-05
4.56326706086862e-05
3.1849208856365e-05
6.14286298515618e-05
4.64720461088306e-05
2.9319818432178e-05
9.44279029582865e-05
8.30193043896878e-05
7.53159191684672e-05
4.08503873214546e-05
0.000112175301076452
7.7342470007537e-05
4.34360212504273e-05
4.4343968914668e-05
4.2537383690599e-05
8.93130429252282e-05
8.24429967934066e-05
3.78705740124129e-05
1.81586739436785e-05
4.59045876455528e-06
6.22182166388142e-06
6.07822151238166e-05
-2.20382567134312e-06
6.10350719232172e-05
6.65215934362729e-05
7.09714302982666e-05
7.13801785074957e-05
1.72749206180352e-05
7.40667198195178e-05
5.33291406557228e-05
