# Supplementary material for: Research on computational propagation and identification of mine microseismic signals based on deep learning
Source: PLoS One. 2025 Oct 22;20(10):e0334641. doi: 10.1371/journal.pone.0334641 (PMC12543183; doi:10.1371/journal.pone.0334641)
Supplement: S5 Data — (ZIP) [file pone.0334641.s005.zip › 000100800001698.xlsx_0.txt_24.txt.txt]

1.80323183186159e-05
8.65668787936992e-05
8.71397582217334e-05
0.000103476163385924
8.43300560197437e-05
7.85543853880186e-05
9.71440920459942e-05
5.40315389924033e-05
3.00736157431512e-05
7.35024541695674e-05
0.000104971712436191
6.64692788825978e-05
6.061432211003e-05
5.53549675480584e-05
-3.54279346204888e-06
1.1276388709109e-05
6.31008131395015e-05
4.77882561495049e-05
8.18159285998113e-06
8.19177660768981e-05
7.35444909662585e-05
7.39575578160324e-05
-1.131121891305e-05
7.34964188577526e-05
6.76541641626893e-05
8.26812766772629e-06
-3.41087476728989e-06
2.62091142824884e-05
2.09982262995622e-05
5.33528940901563e-05
4.31836643834954e-05
4.5779934353182e-05
2.47424406616893e-05
0.000105710382064857
3.35593149480751e-05
7.7339290062965e-05
4.86226112612089e-05
7.87737557357618e-05
9.88482076645893e-05
0.000102345846530949
3.52581700252219e-05
5.45877972729331e-05
7.37723558232608e-05
5.90921767439702e-05
1.95705575637802e-05
2.65047995756282e-05
5.4849013152571e-05
8.0746520464524e-05
4.97398764348752e-05
8.51004940360597e-05
7.8921555983451e-05
0.000104687611102891
6.02674527058796e-05
7.81687480079444e-05
2.37104008885883e-05
2.20377070373251e-05
6.02399562084441e-05
3.69530960315479e-05
5.47048319363821e-05
7.66650466241401e-05
-1.28729606655917e-05
6.30861132360165e-05
0.000117410307664105
4.14140611671805e-05
0.000178048841987888
3.87986643873756e-05
5.69637989876336e-05
7.55363978252637e-05
-7.92690732460201e-06
1.51102722105769e-05
5.70727071376106e-05
1.20118516775348e-05
5.69891152048225e-05
6.76973486119893e-05
3.52171938057547e-05
6.48852846142088e-05
8.49355732136883e-05
4.62437405114885e-05
3.01117354450779e-05
6.67317410764908e-05
5.74646238484532e-05
4.84464154699568e-05
2.72815615953866e-05
-3.90856127739071e-06
6.98388739920812e-05
5.22465862067099e-05
3.63078591274981e-05
7.24473859817376e-05
0.000146916944312783
9.67720489598479e-05
2.80317882539875e-05
0.00011530935758755
6.7943504901882e-05
1.0797939277134e-05
8.15180952885698e-05
8.46887975648081e-05
4.45656061890823e-05
3.92313584704609e-05
2.44997159174028e-05
2.02603653801202e-05
9.30315514222854e-05
1.53135065265641e-05
5.83750592925375e-05
7.48744234697566e-05
9.00477185193077e-05
9.90922160295877e-05
4.48323863648051e-05
1.3116746430738e-05
5.40678349036044e-05
9.14211590087407e-05
5.24686538629714e-05
2.9676438205281e-05
6.46015561650261e-05
5.45797127945164e-05
5.84959856638124e-05
1.43366295163306e-05
2.85862168441027e-05
4.16048717523371e-05
-1.27033483901589e-05
7.24718361600849e-05
4.17373143698973e-05
7.28121231540647e-05
9.56296237543964e-05
4.01009386319285e-05
8.50682610975235e-05
0.000120116599787902
5.80226328163067e-05
8.15217313345518e-05
4.24689834282094e-05
-3.231186289023e-06
7.86793907991835e-05
5.61533517654916e-05
7.57911734268222e-05
1.95357556099632e-05
3.09183562752525e-05
8.08549547431415e-05
2.25978946171335e-05
7.94987147116399e-05
0.000104095561164782
8.04717841164879e-05
0.000146942336559337
6.21050359449442e-05
7.02006136686546e-05
8.68696051207578e-05
7.26428467023061e-05
5.00603425328281e-05
0.000106136084096684
3.66395682827458e-05
9.20559834734388e-05
5.28122664119542e-05
1.43678926009736e-05
5.24808158157818e-05
4.53127134372166e-05
8.12219698734909e-05
1.97417408308826e-05
3.5125131672634e-05
5.91740646506578e-05
8.95137385715492e-05
8.73719758924992e-06
9.11645940210873e-05
1.12838335262064e-05
7.69942170898757e-05
2.98812634556712e-05
8.9017029215063e-05
5.54707840506091e-05
8.8210829816593e-05
4.39450042074762e-05
8.32871803585974e-05
2.90607164460749e-05
7.96420862436109e-05
7.59212477444792e-05
1.65573193086066e-05
1.27042188381823e-05
6.05127520866979e-05
9.4346541673278e-05
6.57047692023335e-05
9.56878535904722e-05
8.92913423910778e-05
8.31681211088328e-05
3.8018924358259e-05
6.95372645683963e-05
8.16994378656331e-05
2.9206624974578e-05
6.11491933571486e-05
4.96051097485921e-05
8.6470664967813e-05
2.86286345866954e-05
-1.54114314162411e-05
5.73074432032451e-05
3.6329180974125e-05
0.00010762274471064
0.00013287560950592
2.13998821642106e-05
4.95564406846996e-05
-1.39492803696105e-05
-7.84039496486551e-06
8.33115262887546e-06
6.31202474467378e-05
8.09191279106104e-05
8.68272806330192e-05
5.2843166265653e-05
6.05399951158225e-05
8.2447675757186e-05
4.00319709260738e-05
9.0582074222669e-05
7.43403522289825e-05
6.63744980675456e-05
8.75394150221659e-05
0.000128506237303998
6.49077754134662e-05
8.22801237636196e-05
8.47400389443173e-05
-1.59492627046216e-05
6.83431501646798e-05
3.35081666124713e-06
0.00011786408286327
9.91228788424527e-05
7.4868349451877e-05
9.03968891332564e-05
6.84244274873281e-05
8.41523299171211e-05
6.10941639274966e-05
6.94781983063086e-05
6.25121069353637e-05
5.59661840174373e-05
4.64843984584367e-05
4.350632633385e-05
5.22196132587234e-05
7.05370803563887e-05
7.63250929770339e-05
8.64468898554201e-05
7.20499911461938e-05
4.73610566159431e-05
2.35586092237632e-05
8.57246395322593e-05
3.9128057295858e-05
5.81623441841739e-05
7.15166482509643e-05
4.89970130105284e-05
6.1081958897617e-06
6.82466806403485e-05
3.70435078321519e-05
0.000128670694332475
6.19064827742536e-05
0.000101826269515029
6.25425313776091e-05
3.90086268658694e-05
0.000107237697135647
4.29038447970592e-05
8.6739840186009e-05
9.92160741909273e-05
4.78319664228813e-06
2.81708173418557e-05
2.58139191216266e-05
7.67432235780634e-05
1.76673333985903e-05
4.67592733058153e-05
4.99931181227844e-05
7.54323720218741e-05
1.19876404506549e-05
5.04869680657619e-05
5.70788022408023e-05
3.4214425815339e-05
2.11944164066815e-05
0.00011285532816133
6.71477633536942e-06
4.86478548014752e-05
5.64248099367468e-05
5.03273119307379e-05
7.21679093838794e-05
4.28897295796952e-05
-2.41343703920384e-06
0.000152856867959939
1.13119905264247e-05
4.57176582646228e-05
3.51639690071855e-05
3.93984649040096e-05
6.73601258354743e-05
9.13585551931694e-05
3.27747878118079e-05
1.06659283721744e-05
9.80194484815027e-06
7.18811681701969e-05
8.62379399117238e-05
4.13096394249536e-05
1.03001394295928e-05
8.08857817916743e-05
7.45010507802329e-05
6.79301831039649e-05
2.50539340784892e-05
-2.88213073504418e-05
9.62275571505809e-05
2.19127621838163e-05
1.3995743230285e-05
6.25733832293735e-05
4.21559283125185e-05
5.74304879725489e-05
2.39893385947517e-05
9.29378755024248e-05
8.03512240905849e-05
4.24762055573853e-05
0.000103325863830878
9.71715500701039e-05
7.88312477255942e-05
9.46327277111067e-05
1.96090051474642e-05
7.0463166232542e-05
2.11919289745829e-05
9.75078441907948e-06
4.56314637321899e-05
5.3631278247525e-05
3.83682902467007e-05
8.8831991306896e-05
3.55744991999614e-05
4.11021961909278e-05
8.04139328538372e-05
7.69284858518691e-05
2.28639451144972e-05
8.63723473850528e-05
0.000123111881396166
5.26920610289576e-05
4.29673614795904e-05
5.0981249951421e-05
8.29985345602076e-05
6.51993656938494e-05
4.64481386123757e-05
8.02188279115436e-05
5.41527984370202e-05
7.65577730074556e-05
7.05128105549515e-05
3.53462443295328e-05
8.76584206442337e-05
0.000100279139754306
7.38167885025256e-06
-2.03783469566072e-05
1.70876264901469e-05
3.16000522475488e-05
4.52003425876143e-06
6.4170077237852e-05
3.3185845916938e-05
6.26881545811807e-05
3.99198070432201e-05
6.9223173003139e-05
7.02618383044934e-05
9.08737177779409e-05
9.74006243173123e-05
5.58312342870715e-05
0.000108123818625994
6.52630173662228e-05
9.27622502978861e-05
5.1051208354592e-05
4.37824080643194e-05
3.71778517323988e-05
5.59611962182706e-05
7.92000069724547e-05
0.000106210836401859
1.08057967638724e-05
3.38012978122281e-05
3.93532878457536e-05
-2.66943802618685e-05
6.26550309523838e-06
6.45632315965639e-06
0.000118871056523173
4.58130379340267e-05
8.35297043073227e-05
2.97751316785153e-05
7.73357626415824e-05
0.00011051330409456
6.4021833724961e-05
6.37224688969922e-05
6.62818837046145e-05
7.46703489642461e-05
4.92608247309763e-05
-3.2960929224957e-05
8.66704298834877e-05
6.26232030255745e-05
-9.45600688050867e-07
0.00012119765333024
8.53131148923649e-06
0.000100601356342053
6.03933802309959e-05
4.09227349731991e-05
5.99400516244817e-05
5.04905061298994e-05
8.18305477511619e-05
9.95430428968086e-05
0.000117075359568009
9.93912064557304e-05
9.17323038903544e-05
8.12385511523505e-05
8.60485872881627e-05
7.26997033858491e-06
3.25544439143645e-05
3.40589441566551e-05
4.87589828659676e-05
8.90260551437551e-05
9.82702814855045e-05
6.46806771482902e-06
6.57061123679345e-05
8.21068555927576e-05
4.24846756297358e-05
4.45699780234584e-05
4.0428676292638e-05
1.71198212970725e-05
4.53668581607918e-05
8.86150051797341e-05
2.47633869569835e-05
1.70017265688676e-05
6.29040281070777e-05
8.86840884338504e-05
3.54632080584119e-05
4.73395312262892e-05
6.62494944175452e-05
5.81351998637787e-05
6.25024000146123e-05
2.75074807297009e-05
5.13268881014627e-05
3.97267030727045e-05
7.5650882702553e-05
-2.53888847390922e-06
8.8591844963849e-05
4.34590557225889e-05
0.000120316481869393
6.62048177945323e-05
9.10966335912065e-05
4.80090416482022e-05
7.15581253211148e-05
9.11045150900038e-05
0.000103195741599533
0.000110641959091757
8.31077312299345e-05
2.52967782586097e-05
7.81362923898204e-05
9.48977943493184e-05
7.32138322280529e-05
6.73016165342204e-05
4.32640489550179e-05
4.77677914525355e-05
4.78305087877669e-05
4.82216499568992e-05
4.7210666588705e-05
8.49287527829653e-05
4.56525071375384e-05
5.7946082174163e-05
5.38922610238248e-05
0.000126568367936385
7.36315054153328e-05
9.14525158539775e-05
4.33929299361451e-05
1.95185896417748e-05
6.51368359660833e-05
3.48945731828e-05
-4.61772505544129e-06
4.89982667952631e-05
5.33207105795028e-05
4.97213246229258e-05
4.49183777243216e-05
0.000111079781835081
4.79402966252507e-05
2.80090480911345e-05
6.84012280648904e-05
7.54089753828674e-05
7.1245504586631e-05
0.000119897669712027
7.76713461428721e-05
6.60474734388506e-05
3.74584232028717e-05
2.90428037996283e-05
0.00013270460022024
0.000107720538921138
5.57736624719115e-05
3.93070235766088e-05
7.03697197455321e-05
9.73389117599935e-05
4.12969988416287e-05
9.33471213723115e-05
4.02471437100412e-05
1.00740865451455e-05
9.60086845669748e-05
4.70631091791045e-05
3.20990244452497e-05
2.7756860217873e-05
8.24472472620285e-05
0.000100439011286637
0.000125064302872365
7.17244049374092e-05
2.49027459303146e-05
0.000141879432802445
0.000107285483824093
3.45995579225589e-05
6.8085606152413e-05
7.060227891753e-05
4.34304928799371e-05
5.70418901515556e-05
5.2326658841006e-05
0.000155505763652992
6.00607184540556e-05
0.000124055593841093
4.09567447383906e-05
7.91685936347725e-05
5.37817950815726e-05
8.31074821203561e-05
9.19070293264354e-05
1.62586721300373e-06
7.8467899661757e-06
5.3089786265645e-05
8.25112655907211e-05
4.66838060085403e-05
2.54561274715909e-05
2.68695746380896e-05
4.25818436900429e-05
2.48146892238978e-05
8.68850123535519e-05
9.1625885750673e-05
4.59231629493382e-05
3.63607068934438e-05
6.41277180722985e-05
4.21988948323942e-05
8.22454171091524e-05
-5.80846920659146e-06
3.79055964102068e-05
4.97716361847942e-05
8.93733752026133e-05
5.18383655153081e-05
1.93805781194201e-05
4.06347351659924e-05
-1.09905039203281e-05
5.20935108243085e-05
6.35545627103543e-05
0.000127687775688424
9.15468068596136e-05
6.84344120999553e-05
1.48507354760084e-05
3.03129723035182e-05
3.74091745430049e-05
4.75663625566983e-05
2.54438221066284e-05
7.14865699565401e-05
7.73712560613963e-05
4.87110290684905e-06
8.24017594293064e-05
3.96079403517013e-05
2.23461123835178e-05
8.93185441398637e-05
0.000127817827603606
9.52059647883376e-05
5.26128814964471e-05
6.90284863560347e-05
7.75957157617773e-05
2.85718002967171e-05
4.2039277472079e-05
1.49783817362718e-05
5.33101700413995e-05
9.85135443872258e-06
5.27022470412565e-05
3.30436902377665e-05
7.60142999139216e-05
5.26214849663137e-05
4.75865700552931e-06
3.26249852039878e-05
9.75543458236203e-05
1.32656826158523e-05
8.41575538680472e-05
6.25424372614002e-05
2.63886189184232e-05
5.07282216746334e-05
-2.89849696516425e-06
9.92029321718157e-05
6.05270778873396e-05
0.00010176731218544
3.729092897692e-05
7.91605726008624e-05
6.56098349065802e-05
8.90925593482202e-05
7.36105692034938e-05
3.09265842241133e-05
2.48574405693835e-05
6.99110137563048e-05
5.0200835045621e-05
6.64350092255544e-05
1.5509124418913e-05
1.32813989149621e-05
3.94677639878642e-05
-2.61392605898851e-05
1.45725420922252e-05
2.99432818306521e-05
5.64140815330453e-05
3.94196854021953e-05
0.000134774105621934
6.04060210174781e-05
0.00010965063254916
0.000105775948018377
8.88151952619085e-05
6.78789789906597e-05
8.28478947511075e-05
4.24335103034232e-06
4.91644607505572e-05
9.57114274050582e-05
4.29324555681617e-05
6.69711146057594e-05
4.39793091151113e-05
4.61246582317672e-05
0.000136912084488425
0.000111039685482371
5.69979266753929e-05
0.000123479046477764
7.67967054264425e-05
4.38776118326162e-05
4.45885378872699e-05
0.000125559164394627
2.56904460838939e-05
2.9052109885387e-05
7.86428483498061e-05
6.96647717655309e-05
7.69744123219371e-05
4.27667963071147e-05
8.27249393515045e-05
7.35680933444252e-05
7.11030026852111e-05
8.61374937021272e-05
1.96720033988306e-05
0.00011996364331261
3.98200821573718e-05
6.08082668668183e-05
5.59647720656517e-05
5.02744238068307e-05
5.98014960317622e-05
3.9979346231006e-06
4.29905934543517e-05
6.55992627263254e-05
4.28873830193577e-06
2.97853768432525e-05
7.09811716773554e-05
0.000123715701570556
7.38514389902825e-05
0.000115571755605444
2.85206924914666e-05
6.20382917010999e-05
3.9233610449901e-05
7.06462635114871e-05
4.66450406062401e-05
-3.28640630043144e-06
4.70501950196064e-05
6.92852070383819e-05
5.82287172253485e-05
8.72804459433228e-05
4.74655373316621e-05
3.54364430882573e-05
8.6001604362864e-05
2.55715206159033e-05
9.71631572858239e-05
6.4579084115302e-06
8.42446770172363e-05
6.26447640608224e-05
7.54452967800277e-05
6.65724566831773e-05
9.65934604197477e-05
4.39874329804512e-05
6.58606826596869e-05
4.85951243261047e-05
5.02432123001426e-05
7.5293504083444e-05
8.67662796832594e-05
6.86055921580374e-05
7.00093629403202e-05
2.04157810426939e-05
-4.9165151232721e-05
7.82881319075358e-05
2.77483342694391e-05
8.44176904143662e-05
8.56284068329085e-05
-1.71986534452956e-05
3.37795500916944e-05
4.62743426701979e-05
4.855794205813e-05
6.04571231644549e-05
5.71816906446057e-05
4.54877392717357e-05
6.33140361959666e-05
5.865133948785e-05
7.35903587143314e-05
5.04982017443523e-05
1.7252139568297e-05
0.000110396390649073
2.60293249216536e-05
5.30556960600682e-05
5.18456378013529e-05
6.30322465401451e-05
9.99743384021115e-05
7.37446835705419e-05
9.991082830331e-05
2.74354382786934e-05
1.21450871914274e-05
-3.16192182277604e-06
6.9892805398719e-05
2.98235481721292e-05
5.51525996055634e-05
4.43502645066277e-05
0.00010828522187285
6.59574279995324e-05
7.09010385494759e-05
5.05712411022757e-05
0.000100557131339109
5.8185589623346e-05
8.58211072747914e-05
5.9083789047036e-05
7.14957672950526e-05
4.43245983576891e-05
1.279295264287e-06
8.49603918553341e-05
8.05914054063401e-05
6.01871886488152e-05
-4.78019189881465e-05
3.22077006792025e-05
3.21680286504572e-05
8.80277263035675e-05
5.12420850597575e-05
8.07951344617935e-05
0.000132073419594603
1.60159449700453e-05
4.55348403845322e-05
0.000106290335484781
0.000131310286440154
2.70841675464443e-05
2.45401520476107e-05
4.46679199637011e-05
4.01454015976168e-05
4.69599716850833e-05
7.74207134834932e-05
4.10511093119577e-05
5.78235036391699e-05
-5.6818554443848e-06
3.146729504332e-05
4.40135991097902e-05
3.424554832251e-06
0.000100637067334506
4.11128240052195e-05
2.36889750956221e-05
8.50664208003983e-05
4.58120985688308e-05
8.37723599537007e-05
1.32622881703369e-05
0.000103209142742103
8.33505178622657e-05
5.36106652533707e-05
7.97486030891634e-05
7.1432525962423e-05
8.82307102774842e-05
5.35766200329611e-05
4.92599635249429e-05
6.24034106315337e-05
-2.20390924632578e-05
2.30352063736625e-05
9.04178002666447e-05
0.000120696691598732
0.000106756752586376
6.37284871412971e-05
3.57818004294108e-05
0.000107676791010937
6.84150566478309e-05
9.53387683077899e-05
1.1976166736374e-05
6.11745685872968e-05
5.19736734542237e-05
6.13074212584586e-05
6.22471023022771e-05
6.22363589387667e-05
6.16615155996518e-05
8.07809240391332e-05
2.74486518002797e-05
7.8999729917156e-05
-2.25949173063996e-05
4.50348557305238e-05
-8.84243737968489e-07
-1.6726257716416e-05
8.78557567900087e-05
8.80782130129406e-05
4.84001744678476e-05
6.96156312749966e-05
7.31188729162242e-05
9.49259626959159e-05
4.37201534093271e-05
8.18164639654439e-05
-2.14288142243102e-06
4.80551354993156e-05
3.05106846830094e-05
7.74257075534503e-05
6.24116586258907e-05
3.49598875914544e-05
4.5660702762951e-05
0.000123416064424196
7.47123300914882e-05
9.5105853935886e-05
8.81455787707926e-05
6.20392755039884e-05
1.86659078664706e-05
5.55603174771556e-05
8.31837614590499e-05
4.52297263267561e-05
5.37739004922417e-05
-6.23477277885878e-06
4.84851334288363e-05
8.19741274150758e-05
7.78516804254844e-05
8.50951678970672e-05
0.000118426566447298
6.32032010831441e-05
0.000113267793876591
8.72807848351787e-05
3.83333213315373e-05
9.57756170333019e-05
5.09851382600702e-05
7.96360839624662e-05
6.92941470668611e-05
3.79187898349455e-05
7.42907498603119e-05
7.056125277556e-05
4.64350921671731e-05
0.000105743495502859
6.80694523301782e-05
1.78684099021221e-05
7.64358480684854e-05
5.68100092377081e-05
8.43131077484743e-05
3.22932882075046e-05
5.82197506706288e-05
1.74876743560182e-05
4.90138477181393e-05
-2.81493300382004e-05
-1.48352872226654e-05
9.13041099386435e-05
8.24579868002555e-05
6.13690175776231e-05
8.60756693606959e-05
9.80668674087052e-05
3.57602727911725e-05
6.3082584697929e-05
8.38176316361279e-05
5.36076732325591e-05
4.41073504804785e-05
9.57725286594077e-05
-5.80823236244256e-06
8.69862780806863e-05
4.68763955452778e-05
8.38928859753586e-05
6.42606988270714e-05
0.000110759348583233
3.60961978522109e-05
7.0546500786476e-05
-2.29325284789538e-05
3.99039481242867e-05
5.94731355489593e-05
4.68337719730322e-05
8.30265532628559e-05
1.86940451182993e-05
2.9355202276972e-05
8.73903799627194e-05
4.82923755216107e-05
4.3840528186266e-05
6.99336930601888e-05
0.000107229833230254
4.0711730135319e-05
7.50690062586795e-05
0.000100938881195273
3.89136628129528e-05
6.38421877156759e-05
0.000103220633030949
3.58430368560975e-05
1.99532024372407e-05
3.88761009058069e-05
6.49253496777341e-05
0.000114048321242631
9.65419507320248e-05
7.7553894607092e-05
1.58374475920139e-05
5.37189975989918e-05
7.86853259070616e-05
4.12000419688822e-05
6.25332999713248e-06
6.66038187436515e-05
5.90344547532249e-05
5.22664475170972e-05
2.56643323691302e-05
7.00494524784833e-05
6.83269560765469e-05
6.96439070961443e-05
2.88765305816993e-05
0.00012262686787192
4.92246533521414e-05
5.55077588392262e-05
7.99470614819288e-05
4.58550172147892e-05
4.16996928866233e-05
4.29291413281329e-05
3.17249772534541e-05
8.80986426865387e-05
6.27913613465977e-05
0.00010294437713085
5.27092544687019e-05
3.19770309262769e-05
5.4796756621687e-05
5.39052716944974e-05
8.66415429098764e-05
6.91896623232806e-05
8.2703362205597e-05
6.12789234225325e-05
5.03816281238685e-05
9.09641030084215e-05
0.000106048669608649
7.24732833435447e-05
3.32453414662795e-05
-9.29080993765683e-06
5.72293918827523e-05
7.5948981888498e-06
6.79353576771686e-05
0.000117682346583977
3.95324341563112e-05
5.44573609698832e-05
8.82142433118229e-05
5.91673939112947e-05
4.16402584050228e-05
9.65123358384171e-05
2.21691926389859e-05
6.44682685452819e-05
5.7290832970476e-05
3.79407656730184e-05
6.02277570567821e-05
3.94318857901575e-05
3.6150137325584e-05
0.000112313202567289
8.78138994210294e-05
5.24762310025622e-05
2.09138411319224e-06
8.12828591766944e-05
9.57688960914843e-05
9.41524120192147e-05
0.000111748673077429
3.92793948414106e-05
4.42840475125452e-05
4.75965289781402e-05
9.06129584499079e-05
0.000115301158509618
7.88770701377484e-05
5.8928311488403e-05
2.41815752702292e-05
5.14276488396346e-05
8.2311421228985e-06
5.43165318452952e-05
3.09317795008982e-05
5.14385747619219e-05
7.4578053305841e-05
3.98333136366508e-05
7.00942449158931e-05
8.41777875170929e-05
5.3540615880892e-05
1.57790418267651e-05
-3.24572570009907e-05
-6.3423676414998e-06
-8.0221392199723e-06
0.00010497514418877
4.36568333942163e-05
8.31143650465507e-05
8.5098842380514e-05
4.91262149002325e-05
7.12074253914952e-05
0.000129487391683286
7.1407558046842e-05
7.65267397353126e-05
6.37977982057287e-05
2.30690752633597e-05
6.67435355872905e-05
8.05631588332632e-05
3.64502835685153e-05
6.18088878930293e-05
2.81733208297365e-05
4.65174490534038e-05
8.76909282201988e-05
0.00010087036075614
0.000113985554745526
3.78155139576629e-05
3.70618964100436e-05
5.28341075143219e-05
4.49301977084989e-05
1.41522972318876e-06
6.9265172638102e-05
-1.12563234673488e-05
0.00011039127697081
5.71654218542013e-05
5.84982839925069e-05
8.26266123320299e-05
4.97218527902121e-05
-4.74193292919854e-06
6.81153779396452e-05
7.26420497820024e-05
2.69423473130074e-05
0.000107632951601546
-9.22254444750874e-06
-2.19763231566835e-05
9.19504852205469e-05
3.74454593590591e-05
3.50810071547435e-05
4.30654479124079e-05
7.42324288189298e-06
7.32134083378918e-06
7.99083881570093e-05
6.25903646955932e-05
5.03713078865462e-05
3.83931834318329e-05
7.95691922738336e-05
0.000119631338685776
6.42436651969019e-05
9.80214827600429e-06
1.06842240637512e-05
6.818383472079e-06
2.90588675714947e-05
6.92580570628939e-05
5.65246341912488e-05
5.76623551180086e-05
0.000112095460142093
-6.18119016393501e-06
0.00010538695552753
0.000111406613005612
9.56949223343758e-05
6.61978202213655e-05
4.19445495399281e-05
5.99303058846516e-05
7.76789221671548e-05
4.474092179863e-05
-1.49669109578347e-06
9.54007851215617e-05
7.29242674555941e-05
0.000115059201083209
8.46639343708551e-05
0.00010858926807415
3.88732330219306e-05
6.59943289613516e-05
2.30856013057494e-05
0.000125544091138206
5.52748825107681e-05
4.5028705657341e-05
5.39143946744506e-05
0.000100610857177431
2.90469756791175e-05
5.25434154181735e-05
2.29648043486875e-05
3.46758911714986e-06
6.02074303143379e-05
5.54308607900063e-05
0.000116277820629082
4.97840708691885e-05
8.4506942920992e-05
5.33218990660365e-05
-3.21905730743769e-06
6.81508203402702e-05
9.27708449544878e-05
5.01190628673409e-05
2.42091262051523e-05
9.56865293966891e-05
8.59264533857872e-05
3.65973111296675e-05
0.000100407862101444
7.70491834493252e-05
9.33393202587465e-05
7.94004887360719e-05
8.51630054023668e-05
6.71419062589399e-05
5.97866526466841e-05
7.13163744098737e-05
5.42959808189182e-05
1.93319706157835e-05
3.33350121886667e-05
5.52397081600374e-05
2.32295808060814e-05
7.45712121559978e-05
0.000111171536546772
9.37514784408095e-05
6.57258103911229e-05
8.45450409422731e-05
7.65078098419878e-05
3.49740003268428e-05
3.22959190540412e-07
5.51845589159439e-05
0.000116321452576144
4.45339501473503e-05
5.97327047873024e-05
5.16828585788255e-05
5.27098262356124e-05
6.51177041911788e-05
3.4811089544718e-05
9.60685139289565e-05
2.80003726094081e-06
-2.41970547292374e-05
2.15467365775852e-05
4.30387004520956e-05
7.61877376703019e-05
5.39130292498449e-05
5.07818939033902e-05
0.000115139582985111
4.12947415580927e-05
4.30187416359592e-05
6.24696286234159e-05
6.61053466979471e-05
6.18542870348378e-05
4.18377129919848e-05
0.000101458230847867
4.38687102031285e-05
1.37996854846699e-05
7.18462283650523e-05
9.69665720349171e-05
5.85988454030414e-05
4.74594293598557e-05
3.30840424265133e-05
5.32746004898951e-05
5.49416147120064e-05
6.7037159120552e-05
9.96398519737522e-05
2.97341608893285e-05
5.31866800970318e-05
4.91906099267904e-05
2.07728429902113e-06
4.63629837835587e-05
8.72265180908249e-05
0.000109723633944674
5.32292052885133e-05
0.000144038821812548
6.2947264712545e-05
4.73238101032387e-05
4.01140853019326e-05
9.14498931716032e-05
9.41030358648294e-05
7.15357390623423e-05
5.38893872189078e-05
8.26055598492772e-05
-9.34575074503049e-06
0.000108730250960214
7.08426486242006e-05
7.5841001125809e-05
7.71224273660929e-06
6.54735609180154e-05
7.18358882011766e-05
0.000117475842969665
3.0705167307737e-05
5.25447053020212e-05
4.93989697943611e-05
7.11797586200108e-05
9.78326621262838e-05
8.91317581035441e-05
9.10984575343609e-05
2.59522796653027e-07
4.23488669287055e-05
6.55500096495816e-05
9.88984635201259e-05
2.565690284813e-05
4.4631164468453e-05
7.36066345999478e-05
6.30812497346465e-05
2.37731337438437e-05
1.81102218416671e-05
7.21654675038691e-05
-8.45064687713723e-06
0.000112158448744069
4.47771783230822e-05
5.06369920877277e-05
6.19055304942578e-05
5.03592679334763e-05
6.18924320258941e-05
0.000136767722520697
8.96630335825639e-05
5.86768961794745e-05
8.98156241688049e-05
8.21253019134112e-05
6.79679055243313e-06
4.23681598254742e-05
-1.61992861030258e-06
-9.13437629537622e-06
5.57169955384198e-06
3.99637635831894e-05
4.95863821969103e-05
1.71245161329721e-05
4.09631475644777e-05
5.9004166071144e-05
6.48469733501076e-05
7.11711195995272e-05
7.18709991735376e-05
4.38087435929926e-05
5.47204201810229e-05
6.86661442029627e-05
7.73572837843852e-05
4.96034293542796e-05
5.14115209416726e-05
2.79702402944695e-05
1.61015593867559e-05
7.60238411464807e-05
4.74143110458183e-05
2.97370194533095e-05
4.85661138162942e-05
9.7336290784457e-05
7.38877276400719e-05
3.89862911096038e-05
2.46859044185717e-05
3.81275451442709e-05
0.000101764087706056
4.46847641627607e-05
-4.06458207077298e-06
0.000104928031896493
6.99803755513989e-05
5.92286566495597e-05
8.69022493560063e-06
3.15051505951571e-05
3.31454790250668e-05
7.99142366286435e-05
7.52806826948428e-05
7.00959928953725e-05
7.61194613648219e-05
8.25476546412532e-05
-1.07127072640168e-05
2.93479308048245e-05
0.000101142389948176
8.27782053718595e-05
5.99627109748854e-05
5.17383821106844e-05
7.77485257624914e-05
2.59592953896687e-05
6.98022749182836e-05
2.24514829755088e-05
0.000118272840776789
2.10580540889094e-05
1.25493806315152e-05
3.38075845378019e-05
7.81300293267024e-05
6.60874044973377e-05
7.30187932635125e-06
0.000102480173917292
5.95544597070944e-05
6.05984098907232e-05
7.35041116925679e-05
6.01578306146377e-05
3.64630827033793e-05
4.65529294084454e-06
6.63501215246027e-05
3.20905052477993e-05
8.47136790411398e-05
3.66812907344479e-05
3.71936296538265e-05
4.44257067335269e-05
6.72089604994882e-05
3.75528227739525e-05
9.33362748479364e-05
7.64952475965927e-05
9.8389035416232e-05
4.83345799144038e-05
7.80397106602683e-05
7.8465311904245e-05
4.23379739989301e-05
0.000121518074757838
6.04658119006923e-05
6.99613353087338e-05
2.10209086300095e-05
4.24851095885057e-05
5.55764456749744e-05
6.87830696236082e-05
3.20990045781253e-05
7.27527465175756e-05
7.96434414533747e-05
9.46372526514977e-05
9.8827006779913e-05
3.27743168505931e-05
6.13849992930906e-05
8.75080077915034e-05
3.53112153807804e-05
-1.06392221108005e-05
5.93622380617011e-05
5.74106489513772e-05
7.08052747287251e-05
4.8565751217517e-05
8.6297840192151e-05
2.99793736115625e-05
4.94465565245232e-05
8.43171466256087e-05
0.000105085920152875
5.52784859747133e-05
3.26600428808211e-05
5.7936629309555e-05
8.70951160206372e-05
-1.38188745200361e-07
0.000130521224213553
3.69425552840821e-05
3.38626565268084e-05
9.78606707976675e-05
5.60810444804779e-05
2.63354673721863e-05
6.20518040580597e-05
5.23047814017428e-05
8.42820073897066e-05
6.93321536394613e-05
0.000110683989432138
7.75092884609966e-06
3.33111635510444e-05
7.35407284246141e-05
0.000137031163672047
5.47998879552266e-05
7.18054513144238e-05
9.46146299155846e-05
0.000105817619312062
9.97028127782364e-05
8.22126510134655e-05
6.19175966114695e-05
3.50570141211653e-05
2.06898551812454e-05
-9.88178607453153e-06
8.2731588413257e-05
8.59958325361608e-05
2.18975510608461e-05
4.37456375412576e-05
6.23736743259378e-05
-6.04684729756597e-06
6.28740158204826e-05
5.43622345797634e-05
5.69712715487424e-05
9.78945717381538e-05
8.24395699113978e-05
2.14442117420013e-05
7.95568153076138e-05
4.08892020201961e-05
3.31112883162399e-06
3.45928255138063e-05
-1.18692897061085e-05
5.86577162005e-05
5.18406688589395e-05
3.40683836478015e-05
1.772317039695e-05
-9.12828864038139e-06
1.02031747219973e-05
4.49347128920636e-05
5.00495640074533e-05
7.22241804942576e-05
0.000117507277093767
-1.97337928035039e-05
-1.43102305418076e-05
4.94826321772379e-05
6.02172992340877e-05
9.34470206117734e-05
6.46337079514286e-05
7.60977273617699e-05
5.79748585329559e-05
3.00722651508621e-05
4.10076666760248e-05
4.6038888048501e-05
8.75160996953237e-05
7.18280930097406e-05
3.46069617222228e-05
4.55206642219801e-05
3.37115366498623e-05
5.81993875829328e-05
0.000115254833648426
4.05541001056461e-05
2.91556337563803e-05
0.000142746535022968
4.90706866858381e-05
3.48590112483296e-05
6.55042121586699e-05
1.86130271982075e-05
0.00011614368095692
5.5109663561053e-05
4.44127056169229e-05
4.73739373269566e-05
2.86255042859167e-05
9.83719009940374e-05
4.91950602321629e-05
8.72850591542169e-05
-1.35414362120131e-05
2.81636313066275e-05
3.60418470880584e-05
0.000123248760025925
5.2625616789288e-05
4.25956308279992e-05
3.19654700753695e-05
6.82644480726083e-05
5.2240811848141e-05
4.76208994238918e-05
8.9134336761288e-05
7.00198682354737e-05
3.82268688964591e-05
2.54798514698233e-05
3.66163369788141e-05
8.97743205656069e-05
6.55252075090403e-05
6.704733923687e-05
7.80394347881669e-05
9.61902166906108e-05
4.82077134288262e-05
6.22198642021862e-05
5.31128869096415e-05
5.73682995704887e-05
7.19783395134577e-05
5.93116112410274e-05
-6.80660205607076e-07
5.02201613246491e-05
6.79667907235987e-05
2.63964116314248e-05
3.20232129316053e-05
5.64907963397456e-05
6.89216701297143e-05
7.21155969323391e-05
4.40911169718014e-05
3.94567294815105e-05
1.79614755101993e-05
7.70470042239766e-05
8.89542836758346e-05
7.84590314037939e-05
0.000102943626673408
6.96147368828509e-05
0.000128766557798165
8.14317126721039e-05
5.64365933896209e-05
8.81750102590926e-05
3.78815325778073e-05
0.000129588448589555
5.95187431998062e-05
5.28603619893077e-05
3.97523389080454e-05
5.16887346772975e-05
9.3851287778e-05
7.86446168263882e-05
7.18994401532519e-05
4.75731887072857e-05
4.10133925372235e-05
8.78105846116625e-05
1.7092450127723e-05
1.58712708711756e-05
3.26862480576699e-05
0.00011977189741163
6.23496215254462e-05
2.60036463247661e-05
7.55965372618046e-05
5.67724469336078e-05
-1.56684309267436e-05
6.28054692586009e-05
9.58266342513687e-05
5.53522288818971e-05
0.000118799217177018
4.15421776202367e-05
4.13035769506377e-05
6.37071483820139e-05
5.27557197723033e-05
0.000111269870399615
9.11614581099703e-05
1.4884375783912e-05
6.27140406590268e-05
9.26003678545338e-05
4.78742247886154e-05
5.07948302200483e-05
5.2487243258337e-05
4.24588282159624e-05
5.68474379241112e-05
7.3000067606157e-05
3.68362937447297e-05
5.84425476567284e-05
6.34792623465821e-05
8.29618920212473e-05
0.000101041026816841
4.63499923960643e-05
6.78695510122748e-05
-6.79211682025469e-06
7.90698888738685e-05
-7.58208820221756e-06
8.21989198091996e-05
0.000104626185045585
3.0558930909301e-05
8.27336281504261e-05
7.71344515709109e-05
2.37049763891833e-05
-1.69014086857709e-06
5.62600534210137e-05
7.53411887794275e-05
3.53664643562803e-05
9.16658985488239e-06
6.35893735992141e-05
5.10882067921799e-05
3.87898692234114e-05
2.48243787971331e-05
4.39427976846789e-05
5.53736819446301e-05
3.71176413919852e-05
4.05174606989808e-05
7.51438162720359e-05
5.6060510598621e-05
8.07716580825244e-05
6.28187382877825e-05
7.88514807325735e-05
6.14413666546462e-05
0.000104085064118853
-3.21560155612028e-06
6.65426019703941e-05
3.70845431493202e-05
-4.6659950637821e-06
7.26056390247599e-05
9.49398712976537e-05
8.6338487597232e-05
6.86892609804513e-05
8.11654468706923e-05
0.000112193032225349
7.1033215542355e-05
5.65611800415329e-05
6.79085714258215e-05
2.80870565098656e-05
2.83387401827799e-05
9.87874778348702e-05
3.30072397232681e-05
0.000111268551055204
8.06929485136125e-05
4.40999644959833e-05
5.14618050922322e-05
6.88997706148339e-05
3.37721118547554e-05
-6.93882880273051e-06
4.58185689151324e-05
7.27413126626011e-05
7.57860346199929e-05
1.22566532508344e-05
5.91101469688285e-05
0.000112303748187918
3.17759654758481e-07
8.69171923725409e-05
5.16842840182463e-05
1.93050614133569e-05
3.94479967466787e-05
3.16289897108796e-05
4.28800196154202e-05
-2.25419287685288e-06
2.028546709308e-05
8.87846784241105e-05
8.54379781215025e-05
5.76743448443506e-05
5.56723868702362e-05
6.30078220160683e-06
8.21561891623387e-05
7.46313683331724e-05
2.98567506770172e-05
1.22737831543331e-05
4.27461192535796e-05
4.94990449707195e-05
8.87681755781009e-05
1.82878623406536e-05
5.09602664826709e-05
2.15229716078343e-05
0.000102055460044562
6.86804345343429e-05
7.7976222037716e-05
0.000128724246587564
5.58878553398539e-06
4.79266511974612e-05
4.16131711474323e-05
1.27812238677737e-06
3.13174237199884e-05
3.8320198473137e-05
4.23210874814483e-05
7.88419077820999e-05
1.13480229346884e-05
9.45960125216995e-06
2.40206984345762e-05
6.54772815316353e-05
2.62168139505216e-05
1.43728836736023e-05
3.0714397761062e-06
1.66178333044914e-05
4.7168353509022e-05
9.46262731633394e-05
2.50266123972257e-05
5.5499484450804e-05
2.77630329186011e-05
5.26448198181438e-05
4.91535972050684e-05
2.94980772834629e-05
0.000108723214432759
6.98159842029048e-05
5.04839892212311e-05
3.20425015983852e-05
2.07998101220759e-05
3.56229019076024e-05
3.99556753410107e-05
4.54451279066374e-05
5.62910284141728e-05
6.39431867428766e-05
3.56203432145857e-05
0.000115629326699043
4.43109973941909e-05
1.23246446821098e-05
5.89426201580672e-05
4.44277828240904e-05
8.91822623864535e-05
2.04511014929544e-05
2.40581608326466e-05
0.000105647829129296
8.20331572262532e-05
-5.12158509139612e-06
6.64637881043805e-05
0.000114150028995316
2.25639109790233e-05
2.91633399719526e-05
5.65813977243542e-05
3.51753325236059e-05
5.39049183993185e-07
2.73760131792061e-05
4.31478404228609e-05
9.5613837422033e-05
3.04555772605129e-05
2.25222802968998e-05
4.08414935735393e-05
7.27079087012552e-05
6.61202052912833e-05
6.9756374473971e-05
7.75539529712843e-05
6.98219828999382e-05
5.6180145125812e-05
0.000105423315694817
6.1110572392642e-05
7.04957041100065e-05
3.96863464541664e-05
0.000123173112444977
5.99560153712915e-05
9.44182473524524e-05
9.92750327486749e-05
0.000110454278428316
1.8694094920514e-05
-1.94708269959951e-05
9.33710143769299e-05
9.48921551883433e-05
4.7728244720485e-05
3.5676812006833e-05
8.9595526957593e-05
0.000110386139880982
0.000103710807486949
2.70045361411227e-05
7.34805427347475e-05
4.85008007752868e-05
3.23352277139536e-05
9.36327990871666e-05
8.57559779550449e-05
9.77890183023603e-05
1.45025522606383e-05
5.08106930680407e-05
3.57779809193894e-05
-1.65589110126648e-05
2.74922082487834e-05
6.77939027857834e-05
6.93271159257722e-05
9.68439502352001e-05
6.68814396989946e-05
7.91774921849283e-05
-1.45788046365489e-05
6.71066530935886e-05
8.6594884293081e-05
6.65571090852288e-05
6.91812704864481e-05
8.27161370128374e-05
8.29000045675366e-05
-7.66744625472328e-06
1.8278582391596e-05
2.092663775913e-05
9.03839340193175e-05
6.3371083611777e-05
4.85096504461095e-05
2.93762630165387e-05
8.44080724222869e-05
0.000105373030019606
3.34731659707223e-05
5.85279210042723e-05
3.75569133844278e-05
8.82450127865205e-05
5.11450562647327e-05
8.71123917601212e-05
-1.46555848177224e-05
2.44688195137766e-05
0.00011476416497446
7.8267286280867e-05
7.91874971369067e-05
7.72613896209264e-05
0.000112687862844659
-1.27756380929327e-06
0.000110488916994045
7.29266515966102e-05
2.71249096562707e-05
4.76479836481772e-05
0.000138814808681428
4.01897337918964e-05
3.4633265034178e-05
8.36037230607625e-05
8.40541892948213e-05
6.0418702384854e-06
6.57417648616647e-05
0.000100899659060357
9.06706944724873e-05
6.2769492653223e-05
5.54672068806088e-05
8.43000010372388e-05
5.14367324731728e-05
9.24863002933563e-05
5.68737721705836e-05
1.43624532552754e-05
4.30044456139956e-07
4.62183070165124e-06
8.03233590518673e-05
4.21408793528341e-05
-1.43938230530159e-05
5.84702214812127e-05
5.61018191314568e-05
9.09354550786932e-05
-2.42161330236603e-06
5.82479732257707e-05
5.02489311730295e-05
8.13877888977576e-05
5.91733573386762e-05
7.68448677323746e-05
3.64888556274014e-05
2.66511124127472e-05
0.000113166248673583
7.05437268680404e-05
7.40065544027175e-05
2.64908625139669e-05
7.49059303025985e-05
2.57696990403809e-05
6.85166099392791e-06
9.28678751660286e-05
5.75042349703428e-05
7.47276046497336e-05
7.98089685896581e-05
4.34369646870384e-05
3.60949159699326e-05
6.39755074018344e-05
0.000120133903707942
9.50589190772447e-05
0.00012340583239425
9.61273588039426e-06
8.12222328305715e-05
3.93850039196026e-05
7.90871657440226e-05
8.71379743091249e-05
2.93587830326516e-05
-7.01806819784649e-06
6.19098839648542e-05
3.38937944593726e-05
-6.37153564390627e-06
4.57478646744523e-06
0.000105031484401537
3.94254698583014e-05
1.62520389348568e-05
6.90213054363456e-05
5.36069960579804e-05
6.92765831328233e-05
6.21580808896026e-05
4.61399985308438e-05
4.42829060016989e-05
4.23297828928308e-05
7.92540562491758e-05
0.000121778351859736
2.50802753716956e-05
7.78483317639689e-06
0.000106033991496278
3.60268528433889e-05
4.56756811210092e-05
6.59230363593523e-05
9.34662719265987e-05
7.01749453396901e-05
1.42970543007083e-05
7.56685223008852e-05
7.90857890229517e-05
5.3778352024284e-05
7.30315096685734e-05
4.71247159993546e-05
8.92618893255238e-05
6.76881121878409e-05
7.37902757383182e-05
3.12655929150273e-05
2.5577171521083e-05
4.8073800122521e-05
2.63509946563891e-05
8.83763169627083e-05
4.64921617099168e-05
1.12909526387892e-05
4.75889299868899e-05
2.011810230227e-05
5.9692344033122e-05
5.68907309742834e-05
5.82942882235098e-05
7.32030145500645e-05
6.64249685150097e-06
3.40279375840253e-05
5.06030011508984e-05
6.6803558043749e-05
4.06215264084316e-05
-2.67443369997139e-06
7.02972454926523e-05
1.12623705199945e-06
0.000110981664380129
6.39815437307282e-05
9.7669681605554e-05
9.29625533812833e-05
4.69778931847725e-05
7.01085416615785e-05
-6.87433738618133e-06
7.568631539125e-05
-7.11427679393583e-06
8.08653972845521e-05
9.68774053774902e-05
-5.0652937121017e-06
7.59817182549948e-05
2.73315660666701e-05
-3.28858667647059e-06
4.27311548390561e-05
5.58967560033646e-05
3.25473696388218e-05
2.52626063065973e-05
0.000103342722124348
-3.0644020201073e-05
0.000113222562505491
0.000111140640642085
0.000104375764627857
0.000112708601778425
5.55678034546271e-05
1.36860836728765e-05
4.23154581214299e-05
3.98012679725777e-05
3.33715930308506e-05
-1.63564110784307e-05
2.42985775898559e-05
8.01956164123295e-05
0.000106389962938021
1.21360756177641e-05
9.88104871431494e-05
3.28731366910967e-05
5.83319126021803e-05
0.0001171006818932
3.85860888610174e-05
3.61145432477718e-05
4.57960216224048e-05
0.000120562439227621
3.20733978671942e-05
4.61921896575168e-05
2.53332667310419e-05
-5.2964002486533e-05
9.44032571241514e-05
1.9754498834251e-05
7.91715493738102e-05
1.74333508166271e-05
1.57580166367823e-05
8.07620509953213e-05
-2.60770469427976e-05
3.0451596294238e-05
4.87622392700418e-05
7.29100921346926e-05
9.13283689464828e-05
5.03877424558355e-05
4.36626349701472e-05
3.23548309810699e-06
3.80943691955358e-05
4.98681803782536e-05
8.98395471608396e-05
5.44802143699117e-05
2.30686081834163e-05
0.000108168048706249
5.85509833243559e-05
1.42001716674967e-05
6.47560920314477e-05
1.68036738100319e-05
0.000113352471470106
4.21873290601241e-05
7.32116292589336e-05
8.47857705972539e-05
5.75362531934052e-05
1.85776484548113e-07
2.78244447148617e-05
-7.08861151449556e-06
0.000118411024824517
2.86791209357418e-05
0.000123740867023683
3.64530950147866e-05
8.96702777260692e-05
6.85959257525614e-05
9.53405389006377e-05
4.60944637559518e-05
4.50065769142838e-05
2.52165750285065e-05
6.9210028733283e-05
3.21805911987401e-05
0.000100635340000538
3.10534663381321e-05
4.0635117095695e-05
4.73929584428712e-05
5.56792317080082e-05
3.56411873260166e-05
1.59697310238613e-05
1.58743663027035e-05
1.51804434625801e-05
6.40904337936658e-05
2.60578810244937e-05
7.75484526086175e-05
3.55870172493612e-05
4.87042669960606e-05
5.73928503199312e-05
7.97558347837488e-05
8.44911091259462e-05
4.34354495537076e-05
4.53025275583068e-05
7.86968623787941e-05
7.90508059400342e-05
-3.78338570029168e-05
4.92376085583113e-05
5.11071668022698e-05
4.35554440989053e-05
4.33126919707228e-05
2.90103966871315e-05
9.421156131539e-05
6.62169534602837e-05
6.03513370903204e-05
9.91167545900381e-05
7.90836918504487e-05
5.66462819586805e-05
8.35989339101799e-05
1.38132955359605e-05
3.07672107873332e-05
4.87837602519179e-05
0.000108655512189931
8.52000942616235e-05
5.38774398376895e-05
5.70565114389621e-05
-1.43874913875162e-05
0.000128945883276146
0.000122755646946984
4.39610112663665e-05
0.000136198560076792
7.95594061801491e-05
7.74817317460093e-05
0.000106465402395975
8.22151058656701e-05
4.67565213756963e-05
2.0496350364159e-05
8.26198796354459e-05
9.71623444490697e-05
7.06446081386478e-05
7.49850176395319e-05
8.93815241459016e-05
3.92886974248725e-05
2.33158602912138e-05
6.58840482360422e-05
9.76592865646659e-05
9.29342157221205e-05
9.15114478835958e-05
5.72596796164715e-05
0.000111848257566355
4.69798939440071e-05
0.000107896967088374
5.89393039074504e-05
8.14458462571693e-05
8.84179022564061e-05
6.38236145801979e-05
0.000101421394709387
0.000101197535864242
1.35487507712399e-07
0.000108898653652322
-3.16976886740476e-06
7.85773141711438e-05
3.09654716052872e-05
0.000103078756740695
6.58285461713505e-05
1.98036805473763e-05
-6.75211684609941e-07
4.0779931889579e-05
-4.50416153160727e-05
7.97068692346066e-05
5.333286364503e-05
5.9258446932461e-05
5.72275307232419e-05
7.27458879903418e-05
7.6231179736935e-05
2.9013601989018e-05
3.83678261131947e-05
3.48921746952602e-05
0.000105690764316473
2.98779012767056e-05
0.000138436739251995
6.51246094450795e-05
-6.34547198824769e-06
9.84616241477527e-05
8.60175608894893e-05
3.43661461719486e-05
0.000100279281267775
2.14834556401485e-05
8.61016609861915e-06
0.000112211597202902
5.58010293120354e-05
-1.76325647202907e-05
3.86356605551992e-05
1.89543362507738e-05
4.02281741291665e-05
5.47092800272161e-05
5.3609843657466e-05
6.64551024229161e-05
3.6482168362192e-05
7.36654487188639e-05
-3.64530476676713e-05
0.000102535838292166
0.000100066242747835
8.59262885395109e-06
4.62740726906074e-05
7.85194670365902e-05
8.42737748934752e-05
3.78578006778732e-05
5.38885678891582e-05
2.92724496929041e-05
9.55821110504021e-05
0.00010800016643719
3.98626574816806e-05
9.90766448107527e-05
5.15610381341399e-05
4.8273110562393e-05
-2.23817290383409e-06
7.46088524307377e-05
6.40183103438562e-05
6.27648152494849e-05
9.4104669495348e-05
8.20546497271777e-05
7.47491572763714e-05
0.000105041127279007
6.16351893269482e-05
6.16244386199844e-05
0.000113958019112552
8.48157352882848e-05
0.000105344984999504
3.52225442584771e-05
1.97910917164049e-05
0.000117560345216902
9.51481999783467e-06
7.68620215770509e-05
8.4025300029081e-06
9.16369900302311e-05
7.72522867363713e-05
9.154493203723e-05
6.19468941826259e-05
3.6208423960822e-06
2.82547414902019e-05
5.19823014878154e-05
5.46382292759559e-05
3.09353191206006e-05
2.04851477326171e-05
8.02506052508768e-05
3.5213013701243e-05
4.80227985734215e-05
6.28380024307585e-05
4.20341296475652e-05
5.22686553191939e-05
9.71557579729069e-05
4.98240021688842e-05
6.66910645633771e-05
0.000133254372794147
8.78936200160735e-05
6.36313579289383e-05
6.58490059138687e-05
0.000121709925935905
9.7862125839146e-05
4.95586260696785e-06
5.93701477732853e-05
3.07500471494247e-05
-4.8028147641259e-06
2.92084307141906e-05
8.74609110820262e-05
8.02678416992837e-05
5.32881612539221e-05
3.54818405179984e-05
5.50767704559993e-05
7.86916318735252e-05
7.49632851894057e-05
6.56751900321546e-05
2.41125035575864e-05
3.15031566073751e-05
2.68263549832695e-05
5.87411072139016e-05
3.89521622870435e-05
2.96286126059301e-05
8.68646696178314e-05
3.60977638162613e-05
3.2328477256965e-05
1.55223706367239e-05
5.76207403694126e-05
2.42590764817548e-05
-2.17414735290218e-05
0.000129748454662715
3.75316399556039e-05
1.73402987069891e-05
2.62133579695648e-05
2.76614846571035e-05
7.8938841581229e-05
1.48545133963831e-06
5.63905687706473e-05
8.82523190399884e-05
-2.04148518474778e-05
9.19888427510045e-05
2.73681517504067e-06
2.57723420778475e-05
4.4492145064487e-05
8.94010327961437e-05
-2.0633412677589e-06
6.97935644413162e-05
7.70515976979602e-05
2.42129258483306e-05
5.28312904584106e-05
8.53520347940131e-05
9.33678860356062e-05
8.83314683031037e-05
4.47139977378983e-05
5.89398319974938e-05
2.9580508454186e-05
0.000101768596673026
2.27355771243214e-05
2.00311968560316e-05
2.64138255789916e-05
0.000103977692645868
5.42766797032075e-05
6.06776543499176e-05
2.73473639483928e-05
7.58533803786019e-06
1.80220018814321e-05
3.68260592658103e-05
3.64379461113115e-05
2.77515233131682e-06
3.77226129201848e-05
6.80274978640141e-05
5.79761079861762e-05
6.41409902571624e-05
5.43997280763911e-05
-7.22784693644459e-06
8.03314292126529e-05
6.53479628198683e-05
8.60554227659384e-05
8.79101343525874e-05
2.07970959282595e-05
3.55150924815835e-05
8.12238448517298e-06
2.64368287685546e-05
9.86693401284606e-07
3.1029124804585e-05
5.18438676803065e-05
0.000114537284140926
9.61727520776036e-05
4.43991553292223e-05
7.42346475810106e-05
6.64098528723874e-05
4.58524848694872e-05
3.59387834163056e-05
3.16037307139053e-05
4.15017476379914e-05
8.09498040568997e-05
4.57496533662523e-05
4.81460205720087e-05
7.66848029159181e-05
7.47428833036677e-05
4.08555818120263e-05
9.52111614710954e-05
7.3472001819157e-05
3.34425950254855e-05
-1.65246222981754e-05
6.17060979234631e-05
5.28778708333894e-05
7.13848606237001e-05
4.6213940693811e-05
1.8762898715326e-05
7.39426758355743e-05
2.23085232656944e-06
6.24652994863018e-05
5.50344524330016e-05
4.48083666161216e-05
7.30915597563327e-05
5.99104704046967e-05
6.45034303842707e-05
1.29275571231197e-05
5.8100837939267e-05
3.06420747768162e-05
5.51114170654206e-05
4.77572115105621e-05
8.56503285699306e-05
4.61534894894405e-05
0.000103559987077082
7.80651750648488e-05
-2.32979528258324e-05
7.6967914341621e-05
-2.11982294751045e-06
2.69720055411468e-05
0.000100170986821945
7.4415981057141e-05
0.000123155240042467
8.82161722894661e-06
0.000101573093367873
5.72498426215735e-05
3.44882379387574e-05
1.50682664305003e-05
7.08098239159753e-05
1.261746187637e-05
3.46746792095391e-05
1.5949620332066e-05
9.19782831527386e-05
0.000112055796344176
3.74038455881266e-05
0.000130344016215788
4.29377703841456e-05
6.94742454435055e-05
7.48753404138898e-05
4.52370434559526e-05
2.48023770042501e-05
2.44885449932391e-05
3.80321335889391e-06
0.000102499440205998
9.65985711150119e-05
7.75314979649419e-05
0.000116396107383781
8.09420960466577e-05
4.47988912878947e-05
0.000122091047822179
8.46932927405148e-05
5.52538052874975e-05
7.59331489139897e-05
0.000104271266945594
7.95183138994901e-05
-4.70845168873881e-05
4.71681967945591e-05
0.000127928625691193
0.000104798668319173
4.18719563052577e-05
6.08422009519175e-05
1.65880894142978e-07
1.44482522293732e-07
-1.99711280708407e-05
6.3285622004867e-05
2.86758083114499e-05
3.6346566037112e-05
2.16892193530252e-05
4.28435875633747e-05
5.0589469232776e-05
3.77162496142555e-05
0.000129043815481783
2.18003546266085e-05
6.49015757232243e-05
2.06724629785963e-05
6.44690598406757e-05
5.83755050827812e-05
6.31174547699707e-05
5.3887795620149e-05
1.97233797656508e-05
0.000102760710181564
1.97354442399366e-05
3.54355514054922e-05
6.65120463539336e-05
8.07987202555642e-05
8.95783765725066e-05
7.60311416890322e-05
7.79888567561565e-05
9.03676531575655e-05
5.48597102664001e-05
7.03601448899281e-05
0.000105980278467942
5.38484426276585e-05
2.7326184737941e-05
3.13607874516537e-05
4.15100263238528e-06
9.5817202523951e-05
3.94614305182632e-05
6.3646031615101e-05
5.40837191683741e-05
0.000101310705751826
4.28516877631427e-05
2.83591451819201e-06
8.04241364242225e-05
0.000107221769314876
0.000102762579858336
7.41639414414754e-05
4.19012752065193e-05
2.66684577285409e-05
2.09136450255442e-05
6.37126601848573e-05
9.91470846436935e-05
9.26925138701939e-05
8.01470282733316e-06
4.00565077853988e-05
4.45376813143832e-05
2.7846189269866e-05
5.6418008417303e-05
5.74496998426342e-05
0.000113797793236341
7.75232350013946e-05
0.000116020911673647
2.59317718127414e-05
0.000100010910370701
6.9256989267825e-05
4.31368770429596e-05
3.41746069223172e-06
0.000133736073621332
6.69618624686421e-05
2.8438551279749e-05
9.32641182749904e-05
2.5946391993604e-05
3.79895676256515e-05
5.47663174545806e-05
2.43925676840287e-05
9.83570650630233e-05
8.03282827360866e-05
9.75584823323433e-06
5.51479498693396e-05
9.07832378506012e-05
5.53600095430817e-05
1.31895427785807e-05
0.000111552146375016
7.25812040951503e-05
9.27817073293605e-05
4.21981276909226e-05
1.00030263377771e-05
2.44342558669688e-05
6.66032443498745e-05
4.88231899986553e-05
6.03380603163529e-05
9.55458766885331e-05
6.59033254929899e-05
0.000100352791353043
8.7339422984185e-05
8.00757377437401e-05
7.54209921584118e-05
1.90850321012805e-05
3.36312326963997e-05
-9.64856713006807e-06
7.90080364359163e-05
0.000104042428494491
7.53652551434239e-05
5.64350245201212e-05
5.34903035838872e-05
8.44630623584661e-05
9.05357833781275e-05
6.95940128437891e-05
6.2356210819804e-05
6.21190514944157e-05
0.000110208482833888
5.25919662299962e-05
7.10975594541499e-05
7.22428500989698e-05
1.42679107966943e-05
7.21596751607055e-05
0.000116065849563255
6.19892950216825e-05
9.05527969140088e-05
7.97947375798063e-05
6.30242519556112e-05
0.000108258027545773
5.95505148203156e-05
0.000103058516109144
-2.19907863920946e-05
5.09633561362391e-05
6.6345234480527e-05
6.88139212729382e-05
6.50627223373505e-05
4.87042433884942e-07
6.6911669152229e-06
4.38423701952763e-05
7.98372762121541e-05
2.09972110808228e-06
3.37687866995468e-05
6.4421812766136e-05
6.98227162710116e-05
0.000137868873136117
3.88889053618076e-05
3.62539687438996e-05
8.62445542193372e-05
0.000101120583092646
8.0894197093771e-05
-1.36402080233378e-05
2.21740479162464e-05
5.11924621282858e-05
4.7865030336174e-05
4.34647215726968e-05
1.76529812402479e-05
7.65778660475931e-05
8.34337572084664e-05
6.98805880173053e-05
2.76751514883175e-05
7.25903622494885e-05
0.0001123618103946
4.86971023022187e-05
3.52207172585539e-05
2.71303448194662e-05
3.44734428226213e-05
4.39669128945347e-05
4.81394929364397e-05
1.76710917914146e-05
9.00617383156575e-05
-2.79826430410839e-06
1.39012750499951e-05
8.29927768569336e-05
1.25880237811906e-05
5.04276595625702e-05
5.54670493895467e-05
5.53755443057063e-05
7.37152027999308e-05
5.17245900093042e-05
7.96213379754091e-05
3.33633813855556e-05
2.89669331184474e-05
0.000122341781159285
7.98322842626328e-05
7.87344856613647e-05
4.05806948576633e-05
7.28581213608124e-05
9.62868474750869e-05
4.87990579085824e-05
3.51802214125629e-06
9.48855208458009e-05
7.84854045995757e-05
6.52532740811606e-05
3.60164966622308e-05
3.37429972505207e-05
2.36905823595678e-05
8.8293087182153e-05
7.7233602071213e-05
1.42901735299138e-05
6.90760139679007e-05
3.67205239168425e-05
5.86426025724143e-05
7.29697306898332e-05
0.000110836162359941
3.13903654513292e-05
6.74007352571178e-05
3.63263926421825e-05
0.000129300394152628
1.55737009048931e-05
5.10089935127409e-05
2.60942543522654e-05
0.000113744900860506
9.16893960185823e-05
6.20596573310797e-05
4.06460608135032e-05
6.34094022341825e-05
9.20301469737966e-05
4.47348253966151e-05
1.80207663030986e-05
9.67603443570185e-05
1.2138225857172e-06
1.41464356446913e-05
2.37638397942484e-05
-3.07764329909626e-06
8.55594043633421e-06
4.9955184277691e-05
6.83599755697374e-05
4.89109777354955e-05
9.54489469867234e-05
0.000153225855374413
7.89521895605453e-05
4.73291144887719e-05
6.15547066072569e-05
3.83879415264647e-05
3.20379620121516e-05
0.000124107596373613
8.09731068458835e-05
-1.53358688641785e-05
5.48594630497831e-05
4.04974351379356e-05
2.81118165034751e-05
1.42170343803994e-05
3.69067129829928e-05
6.5633675344015e-05
-2.57515846233002e-05
9.13185402193557e-05
7.9080788000321e-05
6.72001904333979e-05
5.33951821899869e-05
4.31470049527436e-05
4.23681573052139e-05
9.61828111662595e-05
5.11239936178591e-05
6.66705687088824e-05
8.8252851523922e-05
1.9707884065555e-05
6.79382266247044e-06
0.000106145799121641
2.94784475822954e-05
9.84706258501593e-05
4.76530986424349e-05
9.99344410154211e-05
6.13597101562856e-05
6.0741263811068e-05
8.49112581630277e-05
0.000120270198570419
4.62010545536399e-05
5.4456286053263e-05
3.61710242186704e-07
6.68151155653944e-05
6.53210962308097e-05
0.000140982938765824
9.11584932766895e-05
2.84689978160753e-05
2.84781880431835e-05
4.45483527371149e-05
5.11235910358557e-05
0.00010321423741811
6.97557631652243e-05
9.62320708626781e-05
4.24533870424397e-05
2.45824904272858e-05
8.01777047812628e-05
6.81406694679519e-05
4.47926657507995e-05
5.42168222798763e-05
3.81600181369721e-05
6.50548114623674e-05
9.09074577967374e-05
0.000113463652710472
1.81178226271431e-05
8.68354025216341e-05
2.04770892205279e-05
5.37782940711068e-05
3.42283029768136e-05
6.43949708653677e-05
-1.727262472273e-05
4.05099920811834e-05
0.000126870709167529
3.51553675347577e-05
6.25930936633958e-05
0.000116943113864085
6.52157900367542e-05
7.04593523206813e-05
8.96802900318017e-05
5.00660159671055e-05
3.01640387475524e-06
1.47758619314714e-05
8.80690958334323e-05
5.34855666966003e-05
5.13266923978804e-05
2.57005203648431e-05
9.63571114915447e-05
1.07947012223551e-05
5.61014754838095e-05
6.50152713447554e-05
8.24142101951924e-05
9.45889637471358e-05
3.0817184748444e-05
3.66268334681612e-05
4.50322922388657e-05
7.55898516892743e-06
7.67599336084613e-05
-2.12934088893464e-05
4.05363635314188e-05
3.34677706002428e-05
8.05112335687407e-05
8.62285289490727e-05
7.64621567290427e-05
7.78142794313489e-05
7.36010348236623e-05
0.000114740880642897
7.65037802673683e-05
-1.06424956888498e-05
4.45758324505201e-05
6.85318600312369e-07
6.39918410120076e-05
5.93683255876038e-05
-2.38393054006046e-05
7.93302860568167e-05
5.45897325621229e-05
3.02016686904768e-05
7.24511763623493e-05
-1.01849554808513e-05
5.10331905365804e-05
5.552555983509e-05
7.45420666944531e-05
8.97770463483418e-05
6.69525292900896e-05
7.7256938799122e-05
9.28954856145668e-05
7.09913984439939e-05
0.000106462833220151
-8.09829070284079e-06
0.000109653644122556
4.76094114089157e-05
6.99600433253593e-05
2.48639505624733e-05
7.34709079586076e-05
6.92210114865819e-05
5.91521996881355e-05
6.9213175857362e-05
6.0216239850011e-05
6.30863511202759e-05
5.81743606837556e-05
7.97589721836257e-05
9.13678476508101e-05
0.000111747409720424
3.22021581605394e-05
6.67875352798258e-05
3.72281918638951e-05
2.57534231355248e-05
9.18020939550741e-05
4.27285685353173e-05
2.72596708835598e-05
3.95718065200767e-05
6.69542853199402e-05
8.94790985268285e-05
4.3128307783284e-05
5.18289902314572e-05
3.40093346951811e-05
8.86867904589259e-05
2.18704157446644e-05
2.59638488644658e-05
8.42189407100461e-05
5.15780515401186e-05
7.6391520201034e-05
9.47820861031428e-05
9.36477535246767e-05
4.53236236553235e-06
9.31014283065792e-05
1.7959144195432e-05
6.04580176555857e-05
5.7932432584812e-05
4.24338052460944e-05
8.61864715389294e-05
5.69065172901311e-05
6.57169520763844e-05
4.69197256178497e-05
2.31391476689983e-05
3.94988878321946e-05
3.84149332527197e-05
0.000109610062952038
6.93174396390722e-05
5.89730554690614e-05
2.12476237954723e-05
6.45418793626156e-05
0.000131147180539843
0.000125467124797442
0.000107930768180025
9.07190079266015e-05
5.5355806227889e-05
8.53010150545753e-05
1.68997347315365e-05
8.61311804884121e-05
6.40739207642015e-05
4.80573324457879e-05
7.44278484047189e-05
6.89961979618719e-05
0.00011016881936769
5.23923319292109e-05
4.8313454678719e-05
5.11680396318782e-05
5.7711522366647e-05
5.60405027611559e-05
4.26460199135577e-05
1.90514428431741e-05
6.68504963894924e-05
7.14152251490573e-05
4.04161380668924e-05
3.03640595765407e-05
4.0046148646603e-05
4.68986539326869e-05
2.19776879207985e-05
2.79515225342842e-05
5.69770577732576e-05
4.28487727645984e-05
3.67166136745423e-05
2.05345201626124e-05
6.43466388436012e-05
4.68029118886214e-05
7.53424994793965e-05
3.71661408527366e-05
5.10711489624099e-05
1.57888395922239e-05
2.80248980573548e-05
5.1890784056608e-05
0.000110565404822834
5.18278430744142e-05
1.68230765972216e-05
2.9398870849869e-05
7.88942746588807e-05
6.65381146853312e-05
2.36133212637223e-05
7.82260567378287e-05
9.9502243242823e-05
0.000103729483027124
4.85164966710348e-05
1.90888498299027e-05
9.90953864022763e-06
3.19704262220308e-05
5.04025465944479e-05
4.7196413172864e-05
-2.22387433878132e-06
7.75519924779516e-05
8.14813777968898e-05
5.84845503190778e-05
3.45513709788659e-05
4.22967032273476e-05
3.8214904261339e-06
4.07806637315688e-05
1.75185874661521e-05
6.07103483697485e-05
9.8888255183918e-05
5.89379803717821e-05
8.59041111620106e-05
5.04486217049112e-05
6.81753219014589e-05
4.35490217457949e-05
5.48559035101661e-05
0.000107403928970634
6.99848113789975e-05
7.60483240427499e-05
3.81957012019225e-05
8.97938278634684e-05
8.08500982682368e-05
0.000109843406087833
0.000101021233760706
7.41604059826673e-05
1.49743652251977e-05
6.1091464061995e-05
8.85113530779495e-05
4.69270221937891e-05
4.20109988956812e-05
0.000113218468038116
8.81728316271347e-05
7.93627893952723e-05
9.96587251115212e-05
3.05945857109817e-05
6.24171434066875e-05
8.88965194985347e-05
4.78454111520117e-05
5.06524801487536e-05
5.98719879664874e-05
9.95430976880199e-05
9.53227265905551e-05
7.20245141736124e-05
4.14037361559801e-05
7.45973477008004e-05
7.04919204460419e-05
6.36625419415341e-05
4.40533566755707e-05
0.000152835407495571
9.52292269193893e-05
6.91278891178133e-05
6.85506125190614e-05
6.01606040903942e-05
9.6203480384219e-07
5.52677133496265e-05
4.02379581182699e-05
6.33837564955527e-05
1.95910628373164e-05
8.51611722382391e-05
4.96462919662212e-05
3.51153420825882e-06
4.38626352908355e-05
4.38277198638038e-05
4.14056574646168e-05
5.35401378867879e-05
6.566219445155e-06
9.42226326374527e-05
8.65257855839756e-05
4.68392860469778e-05
4.76033873940617e-05
6.23490385563324e-05
4.43335521588295e-05
3.96083844928947e-05
3.75671794652574e-05
5.07791912179287e-06
4.72495729823238e-06
8.41450510624486e-05
5.1402100622495e-05
5.65869831434379e-05
5.99333625206784e-05
-1.37746782353541e-06
6.14387534256464e-05
7.41650265805376e-05
0.000102127351435369
4.4995656795587e-05
0.000117683253564549
0.000114928863452166
3.57837569805533e-05
3.06856980389471e-05
4.56880140269041e-05
-1.57362974663894e-06
2.13609003865681e-05
0.000100336750199098
6.59458935080312e-05
7.06613326368095e-05
7.59506285874512e-05
8.32092256773031e-05
0.000113104760473571
2.92687308552771e-05
1.70448806891551e-05
4.1875062085587e-05
8.33397180481397e-05
3.32599654406733e-05
4.16567292265533e-05
5.38420373638034e-05
9.24384973236202e-05
0.000100936658705714
4.39514849296328e-05
9.29377296489303e-05
7.25985876594746e-05
2.69770869956456e-05
0.00010385335026755
0.000120609715759304
8.10558988668159e-05
0.000101232330224192
8.82623446954902e-05
5.74455274603329e-05
2.42524561364536e-05
2.95471848186253e-05
6.72120271951409e-05
6.58633247472684e-05
0.000105624250132123
-3.44917813551128e-07
2.37964934320087e-05
4.47602482216453e-05
3.25153729831321e-05
7.44337072232293e-05
8.4363101168816e-05
7.513236834977e-05
7.25706310880582e-05
7.52400503718745e-05
7.99292879389899e-05
4.23241571739287e-05
5.20603689407508e-06
4.90175941745947e-05
7.80771226469146e-05
3.94742046040724e-05
9.33527655203334e-05
0.000118840085277542
2.18952935529921e-05
5.52717376697992e-05
0.000111703910732854
0.000115120329934523
5.31952673504535e-05
6.38517599940948e-05
2.92032082088348e-05
2.36149884020039e-05
0.000108347074405782
6.63466275840344e-05
2.12808088382521e-05
0.000100155769673008
3.74210991251803e-05
7.08575233243633e-05
-1.05653060600208e-05
7.15318228477947e-05
-4.91045205240117e-05
8.64822223958951e-05
3.70199066014806e-05
6.56683138269616e-05
8.44188026911957e-05
3.6119474412709e-05
5.84171532964073e-05
4.67333664528908e-05
0.000113640458259595
4.01172864409277e-06
4.22306369234694e-05
6.73902263144453e-05
1.9047181239169e-05
0.000132066058720397
6.99975015490513e-05
-1.93476273278937e-06
4.78621249034954e-05
9.24976707055544e-05
-2.77811266795471e-06
5.83041863938537e-05
0.00011647270935487
4.43649110028173e-05
5.84981798158587e-05
0.000122291432046677
0.000121999860014438
8.28656761754149e-05
7.73865810595219e-05
3.46379287389639e-05
4.51875462417926e-05
7.63087634260324e-05
5.16702343271427e-05
3.19845536909659e-06
1.81695039404352e-05
6.63610050662946e-05
5.98367717675565e-05
5.00279407799392e-05
-1.87037377162822e-05
1.87560269734225e-05
4.41223057313769e-05
8.28108529971372e-05
3.89395071045675e-05
5.44371865448841e-05
0.000136735411708486
5.99023965028454e-05
0.000114833640637552
9.05171312968937e-05
0.000110599765970479
0.000134673797417018
3.32289211882814e-05
4.96006693562678e-05
8.21585597214127e-05
5.92023299479955e-05
-9.22459449680586e-06
8.19156727927451e-05
6.45974362970046e-05
6.00808117628134e-05
3.60247489657836e-05
1.65462205579125e-05
6.80521076150298e-05
8.86478122001141e-05
2.71837448554343e-05
3.45662239065679e-05
4.23480429991454e-05
7.43164894362465e-05
8.13886899747988e-05
-1.12805758066846e-05
4.30906322040611e-05
6.81902664649024e-06
2.45907139259879e-05
8.92406211210359e-05
6.17432077750592e-05
0.00010644855670578
7.66190752038709e-05
0.000106862746103774
0.00010358429862205
9.48371129574486e-05
0.000103440313030164
7.65328271792654e-05
9.06958132580579e-05
6.96704101665006e-05
4.50474325599475e-05
3.03086902692883e-05
6.10739588642686e-05
8.05502582620198e-05
8.57419712602574e-05
5.26069372228513e-05
3.4357061260442e-05
3.5848016215424e-05
6.37820376030097e-05
2.11305201740347e-05
-1.61162847764601e-05
8.71232746236485e-05
7.28010601337529e-06
-1.20491983778065e-06
4.49517991151761e-05
7.54043609569817e-05
6.27839957698177e-05
8.83113083348423e-05
3.3139171322655e-05
1.77740219320782e-05
1.52362772867782e-05
8.63113340844652e-05
9.04282454899195e-05
9.28937574060288e-05
4.11456987820773e-05
4.56627430762184e-05
9.56072740305318e-05
1.86893402569982e-05
3.58130396360697e-05
5.73174827554541e-05
9.3016877159975e-05
4.43450710669786e-05
9.53006701721256e-05
2.53972916740026e-05
8.62848214254765e-05
9.82714293015728e-05
2.77217094195123e-05
7.01326521569979e-05
8.50825571083368e-05
7.44222358374852e-05
3.42203670409105e-05
0.000115642656052035
5.99787485411779e-05
2.52149554779715e-05
8.39273505712991e-05
9.49957647302158e-05
0.000115410182672143
2.49996072213845e-05
8.32288694283602e-05
7.63284004419243e-05
8.60606757029223e-05
7.85967535117146e-05
6.17558447882041e-05
8.9063730977654e-06
4.40263670653522e-05
1.23220082135494e-05
3.64936100134019e-05
4.59857288574101e-05
7.14374481015553e-06
2.30515897955708e-05
0.000101463102817518
7.04549821542711e-05
2.00334381004638e-05
6.30277647059894e-05
1.35682440444109e-05
7.15594095396993e-05
-5.45255298450393e-06
6.20800072120048e-05
7.38644907723836e-05
8.47984511307154e-05
6.81662442836071e-05
4.7651422356615e-05
7.09108198240783e-06
2.52265130329452e-05
8.49545826863076e-05
7.15448660549704e-05
0.000119451686961455
5.33442985593435e-05
6.01408770630063e-05
6.50137997322207e-05
-2.27553122073958e-06
8.15533896260849e-05
0.000109572174432708
7.15600496364298e-05
7.6876504081644e-05
3.90318134348025e-05
6.22953750848066e-05
1.0276399286728e-05
4.64146189657139e-05
2.77940033324648e-05
5.39516283252984e-05
2.73122881765253e-05
4.32302918822794e-05
6.99223166869914e-05
1.84124182198728e-05
9.17250885291159e-05
6.54003745409587e-05
8.4024637529883e-05
7.18730711478018e-05
5.79614380203178e-05
3.96380233415474e-05
4.06794527169309e-05
9.13452555381038e-05
8.7022183016315e-05
3.3897430311769e-05
4.17253034844438e-05
6.78493991039111e-05
3.59187053169621e-05
4.95509818587012e-05
5.92132385973423e-05
8.83648068144533e-06
9.71370833301351e-06
5.96437960499534e-05
6.95310940326544e-05
4.38859123195366e-05
1.50028086787816e-05
5.444800663719e-05
9.90417743537473e-05
5.58021812811793e-05
4.18704760470376e-05
8.85014162589631e-06
1.55487486811826e-05
6.54944962789737e-05
1.76217399587636e-05
6.53223142330019e-05
2.8836366199292e-05
2.87531993709477e-05
1.48530970158035e-05
2.10609766806383e-07
1.25265313165486e-05
4.76580435278062e-05
6.85360748671822e-05
5.36045334783668e-05
4.96713122872183e-05
1.72674305267475e-05
0.000121334005729003
-2.25443826550802e-05
8.66376401697328e-05
9.8402515446564e-05
2.55531238518765e-05
2.17918033105236e-05
5.81010739357034e-05
7.34740186856697e-05
3.85284308096701e-05
4.16829705294011e-05
6.47603842338228e-05
5.01390512419987e-05
5.98662301698066e-05
9.50709750372345e-05
3.98386598573015e-05
6.0485069395036e-05
7.71427365580271e-05
5.82308516465878e-05
4.45474272389462e-05
6.77765349526916e-05
7.42237597312722e-05
6.09341396697043e-05
6.14491620411918e-05
7.81556993222022e-05
7.88518342397309e-05
3.73767054776329e-05
7.60711205687603e-05
0.000112743142997185
4.01853986281292e-05
7.09276417318303e-05
0.000121458796370741
8.41366585698871e-05
5.21694291391798e-05
7.99740101734618e-05
7.26616850913849e-05
6.56717498263662e-05
1.70613948891707e-05
7.93592135623622e-05
1.67048419971529e-05
8.06068275864866e-05
-1.80605892893252e-05
-2.84502368021508e-05
-2.7915883441603e-05
6.18963806551344e-05
7.69852239138197e-05
7.90849580556552e-05
6.29745349290716e-05
9.00543844673473e-05
3.37503310765569e-05
8.12714743422983e-05
5.4160031741968e-05
4.89434992383406e-05
4.76825850059722e-05
-1.4825742702684e-05
0.00010191116394555
2.10557043342223e-06
6.15145316521024e-05
5.3045390747349e-05
7.90474516219255e-05
8.49640405551427e-05
3.98128572352623e-05
6.27677656618867e-05
7.15241452847217e-05
3.83748469970844e-05
3.52591422545941e-05
5.09917665949879e-05
2.58518587063469e-05
8.9790936019855e-05
3.72889282878842e-05
2.38124234956567e-05
8.2575822727874e-05
3.35699241869064e-05
6.1163337901483e-05
3.31744259757188e-05
3.00770946537454e-05
0.000130775496261438
8.4196821287563e-05
7.43439094559375e-05
0.000115419328692626
6.36772638669457e-05
4.68571341747194e-05
5.54625283950627e-05
0.00010695233567305
-1.14424309809681e-05
1.11750971688978e-05
-2.69458635538746e-05
1.1159594057328e-05
0.000108108720440642
6.90296472477154e-05
3.78726534168521e-05
7.81579638672297e-05
0.000100081321710674
6.93737508065201e-05
5.05769408855678e-05
3.30697130536548e-05
4.08763406207142e-05
1.59940705252458e-05
0.000129896072738724
4.44029005041771e-05
6.86619788674933e-05
9.38946938213818e-05
7.70090832586271e-05
0.00012329701201997
7.97840851799929e-05
8.32882309912861e-05
3.60392332814203e-05
4.63709021878748e-05
5.75296929268337e-05
3.10963323131253e-05
3.63256160752985e-05
7.47802171292758e-05
7.2041592037556e-05
7.30153397324238e-05
6.3671580651247e-05
1.93204129648478e-05
5.10557966139034e-05
4.97230288751341e-05
6.28531585695564e-05
7.1874904265342e-05
7.37595979218952e-05
1.89320187224544e-05
6.37143166263989e-05
6.39149287327939e-05
4.88095808924622e-05
0.000103857550770909
7.37845333034062e-05
4.95579019269116e-05
4.38994517342469e-05
8.61303392301142e-05
9.10982506897028e-05
2.16779520437552e-05
3.01439833289343e-05
8.24841778522423e-05
3.64773230927946e-05
7.60883005680281e-05
6.71491637019904e-05
8.13936642178014e-05
1.05970268759832e-05
6.57171478604484e-05
7.47931778417204e-05
2.20831862249746e-05
5.02350625027969e-05
0.000118608102435982
5.56387867965848e-05
3.43848217983304e-05
5.36896328595718e-05
4.47617660456624e-05
9.7865585829248e-05
0.000107317950574313
9.98887553721816e-05
3.59681539293625e-05
6.187493175051e-05
0.000125326775835915
3.41944652340226e-05
2.47763038542727e-05
3.5579868916488e-05
9.0316383093497e-05
4.80618008298441e-05
5.92088534411091e-05
7.72874493772771e-05
7.14330149568427e-05
7.92783373998583e-05
5.80673193187184e-05
9.04670677372811e-05
0.000115402823749052
4.81529253755285e-05
9.13413787888764e-05
4.44349507289203e-05
7.52185177461226e-05
6.40444658374111e-05
9.13970896651291e-05
8.09814786155771e-05
7.75381373480302e-05
8.49210314627344e-05
0.000157389895795131
5.5142583705348e-05
4.4198017947922e-05
-1.02484497229221e-05
7.61513598818114e-05
6.9717570354718e-05
3.47035652719395e-05
6.79234933662472e-05
5.19074109974378e-05
7.52402409238597e-05
6.51448514213556e-05
8.06794280984925e-05
3.16303653884709e-05
6.05206902601977e-05
5.54569265846566e-05
4.25196480901535e-06
7.81121730297025e-05
5.73700232382324e-05
7.27184648366845e-05
2.48859245273303e-05
3.22468759798916e-05
7.4688238600524e-05
6.23020472122355e-05
9.2992511997482e-05
5.10801542362901e-05
9.44406087859418e-05
0.000135168357339787
3.46367104347398e-05
0.000124582487944591
3.26143247521138e-05
0.000122151841943751
8.69505355356569e-05
7.63977282445062e-05
6.47707173189909e-05
5.35509456916435e-05
0.000105029045145986
8.89890504725109e-05
8.44194612606408e-05
4.48859119207846e-06
9.06869628703291e-05
1.60239595052067e-05
3.20725427179222e-05
8.22579559887622e-05
5.47166982467253e-05
7.42682972612927e-05
5.77328508748796e-05
6.91752335214696e-05
4.34667257691613e-05
6.65070863375095e-05
2.15904185360225e-05
2.65640572131439e-05
4.81774052959694e-05
2.95531437616694e-05
3.44175017630491e-05
2.39327529672753e-05
4.33147183795169e-05
7.98103097420693e-05
5.33938571374683e-05
2.30918257092722e-05
8.93871842369818e-05
5.9094773551883e-05
0.000120390480581858
6.13434064564183e-05
5.72844184527574e-05
4.83989451101756e-05
-2.25600872322324e-05
6.21385471617865e-05
1.26307767639657e-05
5.54716659126848e-05
8.51491149280484e-05
2.39856224070996e-05
9.20346482753252e-05
3.93546618067333e-05
-6.21287739065454e-06
8.56154986628519e-05
2.3788724725508e-05
3.95283095612217e-05
-1.18207571502966e-05
0.000121755970617885
7.42634357633904e-05
4.41878137028944e-05
6.98729120995882e-05
6.87978628485216e-05
7.12420395912559e-05
6.71156876340875e-05
7.0105064513566e-05
6.03443070759822e-05
5.29529802030874e-05
2.47117861223744e-05
5.92838630974259e-05
5.10882665585093e-05
4.98551842895477e-05
8.35546244148276e-05
4.88665626454872e-05
0.000126865338256578
2.27188319157344e-05
5.51778170340214e-05
0.000110740332481446
5.4378149765065e-05
0.000131335408130145
3.15921666123143e-05
1.30328569970959e-05
9.30635893572149e-05
6.37373953750848e-05
4.94759550053046e-05
4.94323600580553e-05
8.28828367985356e-05
4.27180588443073e-05
9.61445507851265e-05
6.91713181598327e-05
3.64826210683624e-05
6.87442455780741e-05
4.80103016783045e-05
3.49711479175259e-05
0.000102541728853364
1.84754271154022e-05
3.90528082845388e-05
4.23477593571952e-05
-1.27804692859253e-05
2.61048167450623e-05
-3.34844791851568e-05
6.66775924772028e-05
9.00489602200324e-06
5.75580182436656e-05
0.000119566221253327
2.74657136808807e-05
1.34004890014018e-05
2.50340936324998e-05
8.90595627782286e-05
8.33169754661732e-05
3.50920309276332e-05
5.69451662750886e-05
9.46519325014549e-05
4.39171803071242e-05
6.00226849397362e-05
6.14114896236811e-05
6.58380010905656e-05
4.89003623340715e-05
6.13760607129964e-05
8.93695687100695e-05
5.36212084052845e-05
7.60074409217195e-05
0.000106845563791338
9.46508015542667e-06
8.54865062287195e-05
8.98678174330676e-05
4.24780873159167e-05
6.57397017319232e-05
6.34044774010063e-05
3.22240791371601e-05
-1.04831867603911e-05
9.68984173679332e-05
5.93677609672809e-05
3.99910930111127e-05
8.16873334229898e-05
2.96698965080549e-05
-4.42098282179547e-06
7.37824203376196e-05
2.50740404186265e-05
5.30383663545217e-05
7.30263774688349e-05
6.20847232121824e-05
-5.86250430752312e-07
1.90241790839511e-05
3.1583143888974e-05
3.19084287016435e-05
2.94664857245343e-05
3.11239899833161e-05
6.78482099340285e-05
4.83808747912238e-05
0.000106586235629623
2.16883839289091e-05
9.86147243027825e-05
4.72127496457083e-05
6.69425667307542e-05
-1.25172647089729e-07
-2.1438382355492e-05
6.33303936843457e-05
8.89856257877037e-05
0.000106693733500411
2.09250822212553e-05
3.07501594560333e-05
5.99924460249502e-05
9.42230825125178e-05
0.000146051652012561
8.04892595966079e-05
7.17110474777021e-05
7.47792986170654e-06
3.20000653813495e-05
8.44336356093503e-05
6.22394860833679e-05
8.03666841259609e-05
2.57702181190487e-05
6.62957166063067e-05
1.97342821080741e-05
0.000164475944846441
0.000106237068912073
6.08628043546574e-05
8.50991903171388e-05
8.80316666160798e-05
0.000116885310705891
5.42507804011198e-07
1.6937343033092e-05
6.63583585666147e-05
4.89739261293024e-05
5.29211164051942e-05
3.83947423273978e-05
1.60436691699881e-05
4.05559591559969e-05
7.45439246172931e-05
4.16681432732047e-05
0.000122780231599025
5.36570831808331e-05
5.65920043095504e-05
0.000119084194923914
4.99655460714523e-05
5.32862759260626e-05
5.98044328540227e-05
3.84810227091791e-05
6.37047404147087e-05
0.000112281708891712
8.23916058874033e-05
0.000105967865434308
0.000100752434509271
4.79028699260228e-05
7.60657526700586e-05
7.59907346157447e-05
5.48393173086055e-05
2.43315056917337e-05
4.46940049413256e-05
3.31225855034985e-05
5.35938791459221e-05
8.44491115040345e-05
4.66451224022301e-05
5.57115394916132e-05
1.16562261070854e-05
1.77561317354676e-05
5.52623309089759e-05
3.93512424930728e-05
8.71032831683916e-05
9.45472135904766e-05
5.95781115979527e-05
8.27907824037567e-05
3.85562026125234e-06
4.66020577420831e-05
0.000102322417467991
8.32505341319464e-05
4.16983422991972e-05
5.87481757605711e-05
1.03633309317983e-05
5.60063815494218e-05
-3.84851045137258e-06
7.60167187800327e-05
3.68182312183671e-05
9.44174728995309e-05
1.64736539493575e-05
0.00014066262814226
2.18644336440113e-05
8.35590484977881e-05
7.75237703400013e-05
6.1451943799241e-05
7.00831077170899e-05
4.77614660891587e-05
5.46991377028111e-05
5.48052760672572e-05
5.54724489903126e-05
6.34828760593565e-05
8.83929606749404e-06
2.60630789749801e-05
5.0381104179191e-05
0.000158750213317757
7.84441925332888e-05
5.30739608226771e-05
1.98581191758399e-05
1.94887870299727e-05
1.36425381208748e-05
7.51766028605084e-05
4.35092048756287e-05
3.69193479012679e-05
4.49094274073513e-05
0.000117480842344313
4.13799311173323e-05
8.08424616314431e-05
5.89504026692752e-05
6.24927953115572e-05
7.71194955975949e-05
5.2091479910984e-05
9.45958177881772e-05
9.21065030642865e-05
6.61031116376645e-05
6.91184006433186e-05
9.57149840130345e-05
7.36831566708581e-05
8.19818536295068e-05
8.03661928792569e-05
2.91920329532758e-05
4.28541633230033e-05
4.80265425701489e-05
3.48770920699829e-05
7.32180484158993e-05
8.95730013887876e-05
6.9511045510554e-05
0.00012860782276662
8.80694699769349e-05
-2.66961717812833e-06
1.5589045812315e-05
5.33455027642816e-06
0.000109577234749656
6.04945636281369e-05
7.39818157521718e-05
-1.29319207241545e-05
0.000128913016359591
3.30170329114393e-05
5.43188987258191e-05
7.88305572646017e-05
3.09043465498805e-05
9.13164659987826e-05
3.48770422565746e-05
3.87011761376497e-05
6.7779148787171e-05
1.40076533358242e-05
6.87614187410079e-05
7.46254684266919e-05
9.00686112741559e-05
8.00994084023853e-05
7.0508815052907e-05
4.32644334862957e-05
3.75542457372678e-05
1.6787683009756e-05
5.12985071313361e-05
8.19659843766299e-05
4.40595571234867e-05
0.000113473468141188
6.59098653673762e-05
2.01334796467903e-05
3.66515969794192e-05
3.61351606915998e-05
3.63147430028523e-05
8.5072585087129e-05
6.41937588058869e-05
6.98329196844421e-05
0.000127369121376114
0.000101985311760398
7.57996157530797e-05
6.8420518595359e-05
4.51021096268661e-05
4.99947934380154e-05
0.000137106540533047
6.05460374789105e-05
7.43640314268311e-05
8.36503205333449e-05
4.85470924213856e-05
4.26151820686252e-05
5.06223723769797e-05
8.13098452285135e-05
5.4360968649887e-05
0.000101370786478505
7.98941812676967e-05
4.14908032187101e-05
1.29565314832595e-05
2.38824214183294e-06
4.47194843133243e-05
5.47477932499325e-05
5.27663896967988e-05
4.3289952579299e-05
-1.79765382964405e-05
6.98995038820724e-05
1.25938539557171e-05
3.88320454094123e-05
-3.49621210573475e-06
7.18537504189542e-05
3.81838797408889e-05
5.63317980935522e-05
5.7589340689137e-05
0.000105763457247067
2.85233996349238e-06
6.51507052255582e-05
5.60424150933964e-05
9.28952329214469e-05
5.67137946729961e-05
5.73525663837971e-05
9.09717349913337e-05
4.58665871431012e-05
6.8129522798702e-05
2.3309228300136e-05
9.04431783924353e-05
7.50970287540246e-05
3.91957198204043e-05
6.1894634458705e-05
6.84998709983661e-05
8.76992718214025e-05
8.95003010265112e-05
6.60733248314514e-05
5.80971631074274e-05
1.42559752762091e-05
9.02942583906016e-05
5.6368973668813e-05
3.33287062959876e-05
0.000132812057955615
7.02992627481362e-05
9.32379754908845e-05
0.000103779254989761
3.0789768602945e-05
9.32282623939001e-05
7.63391166414994e-05
4.78945950898928e-05
3.73015660173682e-05
6.57701182896288e-05
3.07525636251166e-05
7.3684301775893e-06
2.24241977495696e-05
6.72529051728647e-05
6.73443481893629e-07
3.62057012435421e-05
5.80885655743932e-05
3.42937448210513e-05
5.26941457543429e-05
7.60796086934797e-05
4.34489739539211e-05
4.32906185912433e-05
4.09439257113465e-05
3.07192181080819e-05
2.69330771611757e-05
0.000101346032248725
4.82788226783761e-05
2.65111508463781e-05
4.29822847102238e-05
8.23608781672466e-05
9.78273594538225e-05
5.42289705431664e-05
4.57963856060056e-05
8.29920343054779e-05
7.36355997818021e-05
6.65859619141026e-05
2.48358956507851e-05
0.000107521753037911
2.29881949884265e-05
5.15853639334439e-05
7.24566086042187e-05
8.99964226155838e-05
5.14759748595393e-05
6.07123979950191e-05
6.11713181612912e-05
0.000112675402377189
9.67658857145735e-05
6.83205702042088e-05
9.82691110230947e-05
2.5475759531659e-05
9.52135017598466e-05
5.63243849565804e-05
7.83808881911664e-05
5.19674824272539e-05
5.71893028896403e-05
6.95642858089699e-05
0.000133460995895001
6.1022310729434e-05
1.34203257256378e-05
7.7949420201831e-05
-1.10892556987653e-05
7.22438680525501e-05
4.91292768298977e-05
3.78610689502567e-05
3.78377402808377e-05
9.57728210154401e-05
6.51856286328515e-05
9.78084619439911e-05
5.18996426530467e-05
-2.71203044675452e-05
1.49481701210015e-05
9.41985426247314e-06
9.25599572044344e-05
8.10616292731726e-05
2.67914709807257e-05
3.67783307219264e-05
-4.11568203857426e-06
0.000122185568293627
3.33020940114149e-05
6.44498989115394e-05
5.60453243582089e-05
8.96148480831326e-06
3.58734106664502e-05
0.000120102222590954
9.93450150452058e-05
7.56010258769416e-05
3.09881120077389e-05
7.25639429868619e-05
7.0342219667845e-05
4.44024600667304e-05
6.13524282220704e-05
4.86635837315764e-05
4.226813729916e-05
-9.1712382760599e-07
3.8767436861638e-05
0.000125044651477521
4.71159070501608e-05
4.35095189076075e-05
8.25695054532795e-05
1.46846579546155e-05
6.38845244064616e-05
7.61001778606329e-05
2.55170341636901e-05
0.000107297124775702
5.26470003623189e-05
6.83856546185415e-05
9.04701226903828e-05
4.42372091834639e-05
5.83744781747361e-05
5.26144734770044e-05
1.4056516392932e-05
3.67025038286695e-05
5.43020456026227e-05
9.23912980070973e-05
7.31213095895351e-05
6.38871553881052e-05
2.22209151412753e-05
0.000102359880082269
9.78083176961219e-05
5.52612490265653e-05
3.45593288641899e-05
9.18009665836258e-05
4.09140585758676e-05
6.58939734929874e-05
7.14696873502815e-05
5.40327509820037e-05
3.39936358361183e-05
4.38087567387394e-05
-3.27614649024041e-06
5.88573256452864e-05
6.92983500861519e-05
5.34924625911618e-05
4.8955724939341e-05
4.80800838581448e-05
4.2323008632205e-05
4.71197080328412e-05
0.000111613286828715
0.000104792449411567
5.7302740859834e-05
4.7247759517128e-05
6.94036820944278e-05
-9.67726944180925e-06
6.66777614684171e-05
7.43470220196946e-05
9.21929036431743e-05
2.43966700431795e-05
4.56368035220909e-05
6.44800284560267e-05
6.37574444639845e-05
2.80200334182152e-05
6.54360788054322e-05
7.87138536791235e-05
5.41056294436821e-05
5.56607834968033e-05
3.28459494209505e-05
8.77389343465481e-05
3.92893098203156e-05
5.54270999954557e-05
9.85876209489875e-05
8.22702610931591e-05
8.81707313107288e-05
5.7002184470265e-05
4.14165289297501e-05
7.14873532906605e-05
4.2013289330636e-05
3.54285474479476e-05
2.87162523630161e-05
8.1420530009784e-05
4.28232044889567e-05
6.68998402660177e-05
3.6592160869402e-05
7.92520987457174e-05
-2.16338015783165e-05
1.55124623350548e-05
0.000107860409738294
0.000126253738328548
9.11348501061008e-05
3.02078437824243e-05
7.81610596965997e-05
3.90361237658869e-05
5.65694917783139e-05
2.10941794988945e-05
7.17383218085543e-05
4.12859855107505e-05
-3.91525203586166e-05
7.6882671653537e-05
8.26463470224681e-05
8.16097202504799e-05
0.000130547000392801
6.61754664491515e-05
0.000123295506803106
-2.11388330962214e-05
1.0253532097055e-05
4.03385773978651e-05
9.17002509930655e-05
5.18804982926942e-05
8.31923787701977e-05
0.000130799800971884
6.08731505673148e-05
7.84180822799847e-05
1.74073214171052e-05
8.91017464167202e-05
8.97481818222708e-05
5.07035282773848e-05
2.73047943659909e-05
5.30787943752218e-05
6.99209446833274e-05
9.54005183305383e-05
4.44105193982778e-05
5.02598025811957e-05
3.73768287296825e-05
2.63777937047322e-05
-1.9035293685962e-05
6.18702410857282e-05
8.15955767030716e-05
9.72517357624359e-05
6.31883084800131e-05
9.98939475456817e-05
1.66704955668282e-05
1.74526004807065e-05
6.15962465770949e-05
6.31671865374137e-05
1.77873106958573e-05
2.88494966522671e-05
8.96727065172069e-05
4.25891227179504e-05
2.52587585706911e-05
5.28519041615852e-05
5.78741865313626e-05
4.54276769873438e-05
9.43671938060368e-05
8.44561867542261e-05
6.48237022279743e-05
0.000163153499717473
0.000114216866336571
3.70910297702092e-05
5.6984892392951e-05
7.67011706348223e-05
2.9569634042793e-05
6.14334470965697e-05
2.60303208115559e-05
4.67335150857791e-05
7.31949633369838e-05
6.48736639583673e-06
2.38890843663505e-05
2.06881403763208e-05
8.38024364021157e-06
5.40710633688215e-05
5.4267106691137e-05
8.13421969978552e-05
9.51457995199922e-05
9.80409017959574e-06
5.09968260153241e-05
7.80304899559324e-05
2.86717297846875e-05
5.79064777360458e-05
5.12424874256194e-05
-1.73089203792296e-05
7.88183609822816e-05
5.05559965573435e-05
5.63521778628187e-05
5.67153949095645e-05
7.34468670833171e-05
4.34040964314083e-05
4.6559274060451e-05
3.23942286292191e-05
7.1779070904696e-05
6.50591604407138e-05
2.86708277956012e-05
5.82284328019378e-05
4.57448766168106e-05
5.42276140208474e-05
0.000114185931320567
-9.81271979704985e-06
1.68257377212234e-05
2.68186732034577e-05
0.000105775418546589
2.53206016016665e-05
1.53898015368306e-05
8.68145593938393e-05
-2.09629700698465e-05
2.08183803021843e-05
2.96091055410801e-05
9.86779151868877e-05
9.46959258855563e-05
3.30930374996291e-05
1.96372866229014e-05
4.51075085739588e-05
6.24720259539023e-05
6.11791747925986e-05
7.37833273404194e-05
2.18127047889762e-05
3.89460000990178e-05
2.93213316121862e-05
5.77810088806044e-05
0.000116735737210442
5.5872339414252e-05
1.77347634881545e-05
1.98249773091935e-05
3.19907537254964e-05
3.98430738259111e-05
7.6175041756214e-05
6.92126847844145e-06
4.30097639919227e-05
3.72446091638465e-05
2.15279089300611e-05
6.43820196868696e-05
3.67145337472971e-06
3.76502849658e-05
0.000111540563888663
7.56581530114849e-06
3.7404173780626e-05
3.97295356164144e-05
1.6062579070053e-05
3.71664345916666e-05
6.06246288103854e-05
7.47481923463826e-05
8.15995591635679e-05
5.83302209179748e-05
5.33162962817571e-05
1.53449599906012e-05
9.93144086890963e-05
8.93255992126472e-05
7.19489780652439e-05
7.271856817422e-05
0.000100815736208111
4.76577116435729e-05
4.52756634852972e-05
6.56835737456711e-05
0.000107970006732967
7.13625550550774e-05
4.67436011889491e-05
0.000116836556065038
6.96322874096965e-05
4.96664047522235e-05
7.65008498121173e-05
9.67937494088245e-05
8.52223366105985e-05
0.000108395041607461
8.14363943422295e-05
2.75424197768752e-05
5.99925940819866e-05
7.18519236716041e-05
-8.78271289675899e-06
5.83238463144699e-05
8.7547559909095e-05
4.73376701892198e-05
2.36909754255192e-05
4.59626798891621e-05
5.13466910999748e-05
5.51310125387666e-05
7.84402485624703e-05
5.54018220563877e-05
1.06993923958716e-05
-9.89567555756833e-06
2.77355952378473e-05
3.50440806335294e-05
2.0366929378273e-05
6.21278185896514e-05
5.40413303241106e-05
9.00828458916474e-05
8.95569046521027e-05
5.48283642098982e-05
4.46050164657468e-05
3.61965904972725e-05
5.91412726292861e-05
5.09049099111172e-05
4.64830414606841e-05
7.29472120286885e-05
6.93678834284054e-05
7.7694871861825e-05
0.000131401328629536
5.32190011497551e-05
7.48678951722435e-05
9.4288323776315e-05
3.14808227634814e-05
4.88200795902145e-05
8.34113152733478e-05
6.39430241802178e-05
7.07760928093355e-05
6.29093024781231e-05
7.5170212400654e-05
0.000141979196551865
5.56796855468987e-05
4.03426874774464e-05
9.47487620813351e-05
9.48963425296939e-05
6.75874368850009e-05
-9.79585217563976e-07
3.98732518622914e-05
2.34142245614763e-05
8.75434309301011e-05
8.34195450949841e-05
8.36840939186061e-05
7.33157984471706e-05
3.52185603711993e-05
2.23969356389706e-05
0.000110782818611982
2.7791087058606e-05
9.51549164865789e-05
0.000118132096882033
1.18506587177409e-05
9.86462165754034e-05
7.7579717701117e-05
5.5639849239393e-05
4.69261986935644e-05
1.72127416317591e-05
6.66030065792578e-05
4.07731801067196e-05
2.6975361478619e-05
7.39427648539085e-05
4.32124802432515e-05
8.31134302558609e-05
0.000106614073495656
6.09926183605565e-05
6.32194713162165e-05
9.72377867396756e-05
7.45573092086401e-05
6.46596349291684e-06
6.26088690565762e-05
4.15344012719929e-05
2.46700280130445e-05
6.99408651234088e-05
2.85782616653697e-05
0.000123062768554192
1.75077373982311e-05
2.63239490198514e-05
0.000103327748433665
6.60430033171354e-05
4.64141126477053e-05
6.61587388339102e-05
7.66500824094708e-05
8.66216714557037e-05
-2.19175344862854e-05
2.88534074925677e-05
6.07253807420553e-05
3.74535195533003e-05
8.07789931417777e-05
8.12860698009504e-05
5.51783541692659e-05
7.4373268725593e-05
3.22331735144015e-05
5.40118344552759e-05
4.39842058020779e-05
6.76061316283028e-05
9.79614804833276e-05
5.66658965611574e-05
0.000119280488401786
5.51739720668441e-05
0.000112158643856808
1.35724373131401e-05
7.94567148880946e-05
0.000129269854944948
3.34312784782952e-05
-1.36669539141394e-05
5.47790929571965e-05
4.50904299364642e-05
1.40086479170522e-05
9.56307379026093e-05
8.90432584818859e-05
7.10061419778172e-05
0.000101097793647716
6.69674116185159e-05
5.9389755473954e-05
6.70119202240405e-05
0.000103433418092898
2.20262889728819e-05
0.000109427977815445
4.04581427174492e-05
0.000103990812002659
3.78109570527563e-05
8.91868142514174e-05
3.18226010601973e-05
4.89154091080452e-05
4.43105636720831e-05
3.52381315668151e-05
5.35475228035144e-05
5.15861380067156e-05
2.57713193751865e-05
7.17138400662581e-05
7.13107354182956e-05
6.68459717024355e-05
9.70372123709751e-05
2.7609519911029e-05
-3.09135425472695e-06
6.97510394314908e-05
2.41501944120248e-05
2.69599728353192e-05
7.88412223028647e-05
0.000105506318358738
0.000113862619971605
9.63662286600174e-05
7.74367322919924e-05
8.20096964139311e-05
-1.00978448157528e-06
0.000134115473821276
6.02859479700658e-05
5.02997097822687e-05
8.64655677073256e-05
8.34360579190613e-05
1.41044508461045e-05
0.000135949992656743
6.79433357403932e-05
5.1084819439199e-05
1.17286380104209e-05
6.94803133292747e-05
7.00879413726245e-05
0.000129452741370981
7.46009048383525e-05
6.4025032636092e-05
5.49679196746274e-05
4.23101119046587e-05
5.82477135855263e-05
2.29120798964633e-05
2.65563847714275e-05
6.2940260552403e-05
9.45808858052191e-05
1.16904908470612e-05
3.36952827753937e-05
3.14007591866577e-05
0.000124895981102682
-2.03171966055555e-05
6.45128241954074e-05
0.000111520060822035
2.38716084925995e-05
3.49296713859271e-05
-3.43230723476636e-05
4.24424454663912e-05
-3.38071279705238e-07
4.10716579943198e-05
5.92145810543569e-05
3.6560778969922e-05
8.06574133051343e-05
0.000121629696131604
8.87057296069852e-05
0.000138422969523065
0.000127123501834503
7.02351859599063e-05
7.17418332805832e-05
5.77025537627144e-05
-5.6780262880958e-06
1.69758726151053e-05
8.23232873146057e-05
8.84854760062113e-05
3.08654362619734e-05
1.50942559863863e-05
6.7176484181729e-05
3.38984970574877e-05
-2.54634436742834e-05
4.91866748974182e-05
9.55941041971917e-05
7.2244398662387e-05
2.14893053517001e-06
3.94138538570394e-05
1.6372953120637e-05
1.69684751802194e-05
7.21582559572827e-05
2.2305988119779e-05
7.04278483593364e-05
5.7804390286247e-05
8.34294103047476e-05
4.47711671185591e-05
7.33877706795742e-05
5.88559114010669e-05
6.64944472429335e-05
8.26006674389613e-05
4.31183785457949e-05
7.33831759560335e-05
8.90523392683653e-05
6.43348006040299e-05
9.65429865370644e-05
0.00010980916822004
9.86664043967685e-06
9.54423438929419e-05
0.000108491815388629
-1.43839665788296e-05
6.26236820267114e-05
6.7417878674316e-05
8.24191490859064e-05
7.44814635489962e-05
4.61500520491377e-05
0.000104692244022611
3.29424238852742e-05
6.91238281932675e-05
8.59895175309753e-05
9.98173577090978e-05
7.74809521438212e-05
5.70023594899286e-05
5.50210727612119e-05
7.30652835364039e-05
0.000122833788443642
3.46294320708995e-05
8.21253118077926e-05
2.04262722866802e-05
0.000100928190188165
2.75952940980805e-05
0.000125372742605244
3.18918097497673e-05
4.36698334566554e-05
4.01419268230419e-05
7.54487046476602e-05
4.66155896964654e-05
6.44879900445915e-05
8.22163263871363e-06
0.000125116389945355
3.23893556802156e-06
9.13013749637675e-05
0.000108916703655819
4.48125233493072e-05
0.000101021812469658
6.39714472424736e-05
2.167523123776e-05
6.39566534707171e-05
3.56889663135885e-05
9.27948300369502e-05
6.54269102849266e-05
4.3282722055239e-05
5.96842103506232e-05
-2.95292915839948e-05
7.65234455914831e-05
1.10297573236339e-05
5.84461414756831e-05
3.29107432129793e-05
2.34865839447857e-05
1.85544188035678e-05
6.76281296890667e-05
6.06829476347257e-05
5.35791653422646e-05
8.65756855795137e-05
5.00971445270552e-05
-2.70221369775386e-06
2.4238611593344e-05
5.47064313180329e-05
7.06901038109205e-05
7.46864035626752e-05
0.000117980771212306
4.20266325140571e-05
2.80837848386342e-05
3.24755116070321e-05
7.21384741218135e-05
9.56538332660275e-05
8.54521803297396e-05
5.12614660293278e-05
1.38331348938365e-05
8.96764781962998e-05
-1.26496439801015e-05
4.56534859389735e-05
4.99773823819646e-05
7.55304931696163e-05
4.30943222477048e-05
3.04124942753431e-05
3.55015442418744e-05
6.50329807219389e-05
2.19000410655191e-05
3.94153801281478e-05
6.48463166192122e-05
5.47340110241414e-05
8.69452229927069e-05
3.95956505399704e-05
5.07059328308401e-05
1.3449180801385e-05
6.79192343474574e-05
3.22657535833966e-05
6.60608283725574e-05
4.43934838305605e-05
5.63081208304581e-05
2.87802784525459e-05
3.73389015783781e-05
3.29141925437737e-05
7.30042135831162e-05
0.000103964202898709
4.83876549818385e-05
5.86423928897396e-05
2.79433670066197e-05
4.1397319242202e-05
4.16014757577999e-06
0.000115657757811832
5.31761280408492e-05
6.7250249836297e-05
5.46077701229221e-05
5.82231074605439e-05
0.000118484281668336
3.65447499810836e-05
9.69999991643952e-05
4.32474454831773e-05
6.08367350611259e-05
4.74063818763712e-06
8.65608108394022e-05
8.41128475673359e-05
2.50574026602765e-05
9.73959791462538e-05
4.30093335298545e-05
-1.76043735466178e-05
8.26754999037965e-05
0.000103629447225934
0.000116980442613867
6.68989249933176e-05
6.29164038091255e-05
6.27980835436836e-05
5.64742568529384e-05
4.37859590604824e-05
4.13606930583034e-05
6.43734017189057e-05
5.86277072715433e-05
4.93987744593761e-05
8.68971435692002e-05
8.29089689806269e-05
5.99617293100646e-05
7.71482407805542e-05
4.60385375215326e-05
8.30558106604663e-05
5.14363265762147e-05
7.60535901550891e-05
5.4642817217515e-05
5.49464027261598e-05
5.14600756538538e-05
0.00010340103082087
1.92692542563521e-05
2.72309550948121e-05
7.2259514495614e-05
-9.86849574362158e-06
5.75913792103125e-05
5.94933115421117e-05
4.56977450809911e-05
7.41822822472343e-05
2.47027194256909e-05
6.92368329209938e-05
8.75861713687862e-05
6.72552164485277e-05
8.71365806329776e-05
7.59487976825554e-05
3.13732937653056e-05
7.54350501699992e-05
5.75967637772714e-05
3.29935793067347e-05
4.49361811552545e-05
4.45176068393061e-05
2.28552105898918e-06
5.71366740508983e-05
9.20987695310057e-05
9.48547573845159e-05
0.000103556681530727
4.141120197122e-05
6.1943751626544e-05
3.17430666546438e-05
4.50727255007764e-05
6.09347479353962e-06
5.42516489379823e-05
-1.6637716273919e-05
7.38550040433883e-05
7.60263979595914e-05
8.13153343763564e-05
4.76050887425669e-05
3.64276198778216e-05
8.63005995601885e-05
4.46490273358664e-05
4.04742998529568e-05
9.94197600806343e-05
1.92077277906539e-05
2.88009201754364e-07
5.77022481098163e-05
5.02622312657981e-05
8.16820622751347e-05
0.000115345567480743
0.000129841890905908
1.02900595339781e-05
5.8149050475933e-05
8.94186127735321e-05
9.85509428378916e-05
7.112406682476e-05
7.89142963022002e-05
1.40697239395992e-05
4.07509432168906e-05
4.57092470479505e-05
2.5480086289159e-05
1.71710299021788e-05
9.09136401442221e-05
3.35022306534235e-05
7.65891929003762e-05
4.52630174014392e-05
9.59200980374175e-05
7.70338134439444e-05
5.76148648310001e-05
8.57007870790579e-05
7.94178983949002e-05
5.77211129810819e-05
6.88842690210081e-05
6.68828713184656e-05
8.78236330938778e-05
5.02111617414086e-05
1.792226461585e-05
9.48505695869533e-05
3.69133694636353e-05
5.05326612568817e-05
7.24495226352498e-05
7.4421742514646e-05
7.18241144580996e-05
3.5892669394319e-05
4.60911741374649e-05
9.38724323291993e-05
3.46763920203448e-05
7.91072217511593e-05
7.05827780685044e-05
7.73407833703127e-05
3.99353204955764e-05
8.85400310037788e-05
-2.6550143883453e-05
0.000112019952373073
5.37212041861426e-05
5.92333467648463e-05
1.55135148268231e-05
8.44896402339807e-05
3.86346532795143e-05
4.73308414285008e-05
8.14159364579834e-05
9.01312813328567e-05
-6.06308347051472e-07
4.30014935196802e-05
0.00011446354391292
4.31716354708416e-05
-2.19196811329665e-05
3.25211977093037e-05
8.50818337930185e-05
4.78773029965039e-05
4.85295133989111e-05
3.01330341996073e-05
3.89574158697967e-05
9.91124156355708e-05
-1.07885111653894e-06
2.07535239335558e-05
4.42072596605698e-05
6.37167816544381e-05
6.27937091046516e-05
0.000105720923244024
3.85482835786937e-05
5.63449905766828e-05
8.31420965677978e-05
6.51222686390247e-05
7.46235161541459e-05
6.84348387947326e-05
4.17850534348661e-05
6.68677679071947e-05
8.55159060671607e-05
3.82379381291427e-05
4.89412005257534e-05
4.21037907712476e-05
2.62899139386342e-05
4.50329364720127e-05
5.81200978906492e-05
-1.61551896961811e-05
7.60855393982454e-05
0.000118007419823233
4.51957050721735e-05
7.73166382062571e-05
8.76898903231403e-05
2.47382330283731e-05
5.753189597767e-05
6.27456028308805e-05
0.000104810120553977
8.17998624079577e-05
8.33788107543957e-05
1.78870760675843e-05
2.30952534630956e-05
-1.31480788149542e-05
2.25067434841483e-05
7.93694467465761e-05
5.7060733518291e-05
5.53738987327128e-05
7.66195981926137e-05
3.62893104667711e-05
4.48870132975409e-05
0.000109231011638613
7.26430092682957e-05
5.32142503618189e-05
6.58065696784961e-05
8.98410950467492e-05
5.87281896946838e-05
6.31708420849496e-05
7.69862702652251e-05
0.00011307348188023
9.04131177426793e-05
0.000140751641062404
8.43138546382699e-05
8.60371989606936e-05
7.18953790542677e-05
5.39391400103686e-05
5.96955232149939e-05
3.9802879939465e-05
9.52160463782044e-05
4.95871860629231e-05
5.57578337779999e-05
7.08310674543169e-05
5.24624682559352e-05
8.80312148658318e-05
8.77031072184329e-05
7.22897419779841e-05
7.47549869085233e-05
6.18552759010946e-05
6.86096971756936e-05
8.82761151297745e-06
7.2635080062527e-05
7.21315736388957e-05
3.61217720557874e-05
0.000117855592928084
6.81628905904801e-05
3.66982453131811e-05
6.62477978929686e-05
8.73020786203963e-05
7.2619020669216e-05
5.7981011089615e-05
0.000110000796341218
5.59582957818943e-05
4.12667351330451e-05
3.70426844122276e-05
4.05333765558653e-06
3.12455295028869e-05
6.93118952193658e-05
0.000125279447259015
6.46168178752328e-05
4.47675212773346e-05
7.6877098991008e-05
8.16079688676186e-05
6.15113373771132e-05
4.06075641749165e-05
4.09027536916429e-05
1.05084634639762e-05
1.83375468584417e-05
9.73140023265768e-07
8.59865276492382e-05
6.25427338971141e-05
3.73252050129916e-05
5.59573070817244e-05
0.0001098620103728
9.02518169452818e-05
7.89043048897927e-05
0.000108424596060484
3.55265519130146e-05
4.00676638836097e-05
5.51984743917798e-05
0.000106666658622246
6.01371629429725e-05
4.10643369923651e-05
3.41511761879264e-05
4.38578546768946e-05
2.35251744659059e-05
4.87604568123237e-05
5.92027059109746e-05
4.77848649463145e-05
7.61604889413086e-05
3.87958952180906e-05
2.93815263196685e-05
9.35882128883779e-05
5.58853798822919e-05
6.95739015396157e-05
1.09484543174182e-05
5.44171501780814e-05
7.89468135306721e-05
-2.2870268253746e-05
2.56880714200022e-05
9.15826487730809e-05
2.58275926048959e-05
9.91163077246671e-05
4.97945777713017e-05
0.000109468485791701
9.31186588796047e-05
7.93464730507455e-05
0.000103529787566838
3.79253869398726e-05
7.6193448193256e-05
4.99199348172257e-05
7.3021284267811e-05
2.31613427084028e-05
4.08823584893471e-05
5.85845369452992e-05
6.07364693028519e-05
4.28061766120996e-05
7.08451740862664e-05
8.58742380950121e-05
1.70371078736876e-05
4.13554589627763e-05
7.33896879493867e-05
4.19956453168166e-05
4.62873239139911e-05
6.3703208442084e-05
2.26197939489678e-05
2.59556621786756e-05
8.94950763252155e-05
2.38092196397051e-05
2.09592334601818e-05
1.18907364343439e-05
1.55331732255912e-05
2.59753230243523e-05
7.96842883584788e-05
4.73731219538684e-05
9.4281503187876e-05
3.99502506177783e-05
6.98221310454279e-05
6.16495179806136e-05
8.10949913933316e-05
0.000128213885212215
4.89704998411955e-05
7.09707390193788e-05
8.39416887648256e-05
7.53191841486239e-05
1.2310500309263e-05
8.74221226680695e-05
5.33720629057971e-05
2.5723902940172e-05
-8.14655506361095e-06
9.81101560532656e-05
5.58550894126227e-05
1.73981984886094e-05
7.01104565731096e-05
6.41183491169785e-05
4.21866949453795e-05
3.67153589804988e-05
9.03132173302413e-05
6.79958251214236e-05
8.93996610812991e-05
3.91821600125891e-05
0.000170263034397915
7.15261286730789e-05
4.63911843255448e-05
1.81444271222764e-05
2.35764350843705e-05
1.36610007630811e-05
9.47297869529871e-05
8.80477184620273e-05
3.19866882530441e-05
1.84442838207572e-05
6.03259334418933e-05
4.40818521168398e-05
8.93228792905421e-05
0.000130096464547361
3.56141677150626e-05
5.23309911806702e-05
7.38989721306256e-05
9.79653074657799e-05
1.59641354418359e-05
8.72911020537515e-05
6.32288370182053e-05
9.20572633898258e-06
3.19505003102725e-05
7.70650822025977e-05
5.59944078827997e-05
7.29213712202886e-05
8.39147125395715e-05
5.48715812183666e-05
5.69405074497459e-05
5.60448305780301e-05
4.51584031704557e-05
3.02041275188395e-05
3.80900684253383e-05
6.30572063578757e-05
0.000129714724488545
4.09879626070987e-05
3.64027086504327e-05
2.74250735197096e-05
7.26955665171437e-05
6.98363645510929e-05
4.60377556499889e-05
2.36276008374162e-05
6.6466636743351e-06
0.00010382322340705
5.35326756880833e-05
4.25914989939054e-05
8.42924516766804e-05
9.31179208903167e-06
3.85307987513847e-05
2.55272731817105e-05
6.96910760925059e-05
0.00010641063082126
2.7988188237097e-05
3.64760942535814e-05
5.7294500001166e-05
3.85325445635288e-05
2.42513524502302e-05
6.33485469613651e-05
6.53385256315241e-05
6.42111266737598e-05
8.89662683105804e-05
1.48812931683854e-05
4.39885707226532e-05
4.27818363232528e-05
6.36748328040986e-05
4.99761378181946e-05
5.98935009913958e-05
9.50396592435894e-05
-6.05666050536768e-06
7.53698596530006e-05
5.60485476085782e-05
3.72779386821193e-05
5.48325839734341e-05
4.20771912401464e-05
4.18676660312775e-05
-9.50748901829979e-06
6.21617212145845e-05
2.37320700223992e-05
2.07110298546586e-05
4.65954143330748e-05
5.34999505109966e-05
6.20475244939637e-05
5.41563131938108e-05
4.96667419900661e-05
5.44276096309019e-05
6.10510300594756e-05
0.000109819499280775
4.42125087118542e-06
6.79338917021577e-05
3.1806846221903e-05
4.47855053874895e-05
5.88420643561495e-05
3.22008004938406e-05
0.000103788821381356
8.9397055230445e-05
3.64864770686584e-05
6.25850777827951e-05
5.26194911514412e-05
2.3137332346503e-05
3.85274107479687e-05
4.57668288628264e-05
6.55516486070568e-05
4.23888580296697e-05
0.000131669671809789
4.54453971746248e-05
8.08540134059321e-05
2.83530830921576e-05
5.73078734300065e-05
2.91897617955871e-05
3.25111882374326e-05
3.58184132736862e-05
4.67755609399248e-05
9.54938471673723e-05
9.23949425314677e-05
8.0267757384519e-05
6.00361208513541e-05
0.000116795293080958
3.02805091508056e-05
1.14934219475465e-05
7.35028554672225e-05
1.39191803069619e-05
5.13956346215535e-05
7.14590454390175e-05
8.55775762709775e-05
4.24312580689339e-05
7.08897485932034e-05
0.000116912906650954
5.62707306250742e-05
4.45002484334948e-05
5.96479648508356e-05
1.39189272714002e-05
5.59757827063505e-05
6.71280818282983e-05
0.00010811258514333
5.40612043001108e-05
4.20758103497551e-05
-3.47362715250722e-06
9.11395062073113e-06
5.84133730830714e-05
3.28983334011439e-05
1.23910238032157e-05
1.89481690212604e-05
5.47390255740276e-05
7.59248060653983e-05
8.95865623556456e-05
6.98307245984384e-05
6.79886039650014e-05
1.41533775251056e-05
6.99019600158073e-05
9.77293384417058e-05
0.00010976828461484
4.08134163267151e-05
8.19823270596231e-05
7.4530594811387e-05
6.54649251081398e-05
7.53592539872332e-05
5.12678385226965e-05
3.27908809419569e-05
8.2160390646698e-05
5.04215433496877e-05
3.93965765520798e-05
0.000115413285186891
3.3571920304293e-05
7.73773517201183e-05
6.71658635200087e-05
2.14905994647927e-05
6.39270357524952e-05
8.59029314113641e-05
0.000101113982743107
7.27011028935886e-05
6.43644034696013e-05
6.87214102617687e-05
6.99944531094092e-05
4.8661916757582e-05
4.25635399879531e-05
3.71315881431883e-05
6.53597913092783e-05
8.95052293861206e-05
7.2770727845674e-05
7.30011525760102e-05
7.55371670597921e-05
5.49836402129528e-05
6.13852962245213e-05
3.17337194873974e-05
4.97458993427849e-05
6.26655741732971e-07
5.74563280230907e-05
9.46565529062116e-05
2.65876698748428e-05
8.4647981660508e-05
7.7191172723692e-05
9.95714754579425e-05
8.7560349335799e-05
5.17342904881787e-05
-6.69851031286602e-06
8.87511725946949e-05
8.98660557623052e-05
6.03007729729888e-05
4.79751173486059e-05
9.31995027669374e-05
1.25327755677515e-05
6.75753355701944e-05
7.71273804248245e-05
8.20860721023272e-05
4.45318690094917e-05
1.42836303845086e-05
-1.9592766651259e-05
-6.86863449162445e-06
8.46404551454071e-05
5.02435997688897e-05
2.20437508240415e-05
2.17502859332151e-05
-1.94490133579522e-05
8.35222830930404e-05
8.20221956434641e-05
7.77023511130146e-05
6.39760016379679e-05
2.83543318164285e-05
9.32189891581251e-05
8.44722186080091e-05
7.724321079946e-06
3.32189198483785e-05
2.89438271394375e-05
0.00011965534681357
2.32359754840303e-05
6.12742796650662e-05
6.53003888991072e-05
9.39271042310832e-06
2.40200540260869e-05
4.23269047938244e-05
-1.09340576511968e-05
3.60568364519348e-05
6.52615881756894e-05
0.000106190379749694
3.26084955767935e-05
5.21822835727335e-05
1.94014737742471e-05
7.83426450371319e-05
1.8626337426497e-05
4.90936680083648e-05
7.16364238355369e-05
4.93084215436156e-05
5.06193510572273e-05
7.48528620147497e-05
1.00317839751975e-05
9.98418854445184e-05
7.40677706103545e-05
9.85226324320327e-05
8.34681089445211e-05
5.47394132321166e-06
3.21224137999281e-05
7.08428834856985e-05
2.90152087288221e-05
0.000129858657416648
2.98758900322603e-05
6.81491288048592e-05
2.63241406353669e-05
7.2908869628623e-05
8.83831525157228e-05
7.19781873648764e-05
7.82324133133054e-05
5.75500878791323e-05
5.76497471176493e-05
0.000105921072542556
0.000146496352959394
5.77866422796952e-05
1.61464825141492e-05
4.15723745433307e-05
5.37006641792039e-05
3.58773288038118e-05
6.91009507253428e-05
1.9233018462295e-05
4.01644495511616e-05
3.34830041391562e-05
5.70996573810641e-05
6.69607200353819e-05
3.22607423985645e-05
2.7567058756986e-05
8.43153373660963e-05
9.09536578577715e-05
5.25111179390449e-05
7.63058570362326e-05
7.98744063296646e-05
4.23747833196786e-05
9.56207840753742e-05
9.78996627129601e-05
0.000103823743706886
4.17970598182331e-05
3.21183774703295e-05
7.57938245599222e-05
2.64653057663262e-05
3.58400374748272e-05
3.47222142235869e-05
0.000111535547050821
9.18153122811324e-05
4.99534374275098e-05
6.33611925406587e-05
7.54653187189758e-06
8.36787586872712e-05
9.32276072299702e-05
7.7860432858646e-06
9.91722830570773e-05
5.45426491428947e-05
4.78060079308346e-05
0.000129181464875329
3.24894803860516e-05
4.70921282218104e-05
8.14429093614063e-05
4.73928893490898e-05
6.31436685068923e-05
2.68301923852792e-05
-8.93359115718426e-06
4.5174003504037e-05
2.37912311676996e-05
-1.62982741922515e-05
1.51794502459192e-05
1.07620671032003e-05
4.73102070060813e-05
3.41186138248473e-05
3.75848660548781e-05
5.51776614349846e-05
1.26872474991827e-05
6.61142505797485e-05
8.55233125275162e-05
7.12843445818614e-05
0.000107969934932817
5.20218020861905e-05
6.33429960146808e-05
9.6855489641404e-05
3.67796041867164e-05
8.59777809879981e-05
9.28131267228411e-05
0.000127329107042003
0.000122139205792455
7.55341450556245e-05
5.82286833988837e-05
1.13519863214259e-05
5.64093850938588e-05
6.49996908024091e-05
0.000130571378335558
2.67146567823502e-05
8.41955705734228e-05
6.66532044165773e-05
1.49640091366797e-05
7.36583690373726e-05
1.94224735516186e-05
0.000122753828126686
5.88789353573188e-05
2.38249264189855e-05
3.87882038830447e-05
1.26589658931281e-05
7.87852574811111e-05
0.000100676553897109
7.66947659280384e-05
