# Supplementary material for: Research on computational propagation and identification of mine microseismic signals based on deep learning
Source: PLoS One. 2025 Oct 22;20(10):e0334641. doi: 10.1371/journal.pone.0334641 (PMC12543183; doi:10.1371/journal.pone.0334641)
Supplement: S5 Data — (ZIP) [file pone.0334641.s005.zip › 000100800001699.xlsx_0.txt_24.txt.txt]

1.2877916801588e-05
2.9996114123734e-05
4.3048236162209e-05
2.835092724175e-05
8.73512168477416e-05
6.17213068107353e-05
5.83241952567379e-05
3.67738294300567e-05
3.64407344590387e-05
6.03386595723972e-05
3.00524708243016e-05
8.58468136845441e-05
0.00012478076118903
5.76939818949192e-05
4.32211908485746e-05
5.63036523830473e-05
-8.01719597207035e-06
8.10931693620361e-05
9.77095015990044e-05
5.64894435321154e-05
8.99529513035367e-05
1.21614233771853e-05
6.78308897466238e-05
2.51003634044806e-05
7.38858926609411e-05
7.33443769468827e-05
2.06351598700081e-05
4.97723532296924e-05
5.06584484023388e-05
4.09609284868829e-05
7.81351591554831e-05
5.47457285934312e-05
0.000145369114614637
5.68760555010387e-05
1.64862507235788e-05
0.00013121133696261
3.37976895158857e-05
4.17048775344392e-05
2.18181205322467e-05
7.62943518280465e-05
4.95749165625584e-05
5.39619786647795e-05
7.54995297395148e-05
0.00011669023809724
4.17330158860355e-05
-1.95545393556174e-05
4.8445387604494e-05
9.85894260381246e-05
2.34729576964367e-05
8.46390156351048e-05
4.34109846801081e-06
6.81651841930863e-05
2.37091761891866e-06
2.5644444164676e-05
8.63684577417278e-05
7.39211099796936e-05
4.64976788090346e-05
3.638921153789e-05
2.91888643880793e-05
5.18840888657697e-06
2.73686947130164e-05
0.000103379150992037
0.000138225922124992
7.46400309280374e-05
3.07591999620286e-05
6.55811286706409e-05
6.42609482818214e-05
1.00259089730538e-06
6.92228936263836e-05
5.25402791091148e-05
4.79244016544532e-05
0.000132021008543675
-3.36485744475593e-05
6.70041792144549e-05
1.86166463348119e-05
6.21799280512055e-05
5.26995680805301e-05
0.000133900853972052
8.98863147493814e-05
7.1740118409336e-05
7.51939711022263e-05
4.41045863183864e-05
4.19065765759128e-05
1.43319890783784e-05
9.49554469741637e-05
4.86254793259194e-05
8.64147601487611e-05
9.37173557859964e-06
-2.41053788114852e-05
4.31918886017878e-05
8.40260727801029e-05
0.000119818244484147
8.86610354497683e-05
1.47868064913738e-05
1.27863157243272e-05
9.56406304784381e-06
9.90707345714917e-05
5.47350182131688e-05
5.6940054832102e-05
7.78518978333427e-05
4.04947829331148e-05
6.15971370985141e-05
7.25130211787255e-05
6.52541508254052e-05
4.59558281419195e-05
4.98717684949222e-05
3.76982852366258e-05
0.00011399924267545
0.00010751226331938
5.8837463624468e-05
6.27538446587631e-05
-6.70821761573586e-06
8.65190494789324e-05
4.46204391217213e-05
3.94443597956778e-05
5.95266435411349e-05
3.98615116563026e-05
8.50019235042278e-06
3.86022581323043e-05
4.14514768664957e-05
2.55457324942285e-05
2.13188790757928e-05
1.91599333465334e-05
3.54262461749805e-05
6.29147925783272e-05
2.969617083745e-05
-1.87077362880753e-05
3.35502208494238e-05
4.69525469972497e-05
2.52271576380838e-05
4.07293716972446e-05
3.51535153832954e-05
6.31714195244628e-05
6.96312435529051e-05
4.44704130978304e-05
8.39884761924143e-05
8.9837062364723e-05
9.21447518943892e-05
3.76290575861058e-05
0.000118341015160274
6.78807328930717e-05
9.15993148511488e-05
6.54193647708262e-05
6.6099411706629e-05
7.36776480320262e-05
0.000104837007186568
8.26629929143729e-06
4.02335619846278e-05
5.76449129964195e-05
8.45865406232513e-05
6.37672958819633e-05
6.29900944155765e-05
7.64375616794649e-05
9.42819464000649e-05
6.05973137545706e-05
7.57505759901055e-05
0.000126509892885903
9.17398043917124e-05
4.16940205497994e-05
0.000104724818336405
7.00358141363356e-05
3.03151215427353e-05
-6.5619765822582e-06
6.81329043727286e-05
5.77325735454514e-05
4.83678855178468e-05
7.55838008520377e-05
9.64435852568591e-05
8.48376653218554e-06
5.51712414178599e-05
3.93503141785201e-05
4.03219695204961e-05
5.8569136677494e-05
5.2891048547694e-05
6.07132420034375e-05
2.81207772643329e-05
7.83540248457498e-05
5.34050427865365e-05
4.30625161331325e-05
6.56525000027508e-05
9.71884594784692e-05
2.33485602928466e-05
8.18651739995288e-05
4.75985713394794e-05
2.00201976100219e-05
3.91311022146997e-05
4.00863217697588e-05
3.94626490193005e-05
2.19336770536997e-05
5.41923950653589e-05
0.000108513517875488
1.7291284169007e-05
6.97003437441069e-05
9.99981835447927e-05
2.85362795135907e-05
1.82060175703482e-05
7.20612724021633e-05
1.95559275058775e-06
9.06158065419579e-05
2.76377131200965e-05
9.9329921311369e-05
4.39291160381027e-05
2.53048719745901e-05
5.27742510184349e-05
9.93451945591979e-05
7.82482993380213e-05
1.55324632431118e-05
0.00011255612790888
8.9994977547517e-05
5.71062565525531e-05
7.1762258424222e-05
2.13667999712591e-05
6.03629078085023e-05
4.39939921306884e-05
7.12149382254859e-05
-4.89452491300546e-05
0.000111204781382212
8.77884254921333e-05
3.03098025953098e-05
4.43053768297119e-05
0.000117850409628402
7.08774077971887e-05
3.17153750944654e-05
5.87773185710696e-05
-2.88994151730273e-06
9.51719167705289e-05
5.88173805966208e-05
7.52421262006854e-05
8.63993169335118e-05
3.51733126435265e-05
7.55853205425197e-05
4.56621642285777e-05
-2.58450403274899e-05
0.000125774699021161
7.39214631074142e-05
5.71889098174676e-05
-1.30332952829961e-05
3.11918473921619e-05
1.59539449963788e-05
0.000102264820528809
0.000108495541988215
6.14209919029948e-05
7.01854552860913e-05
-7.8236542519805e-06
8.41994753011181e-05
5.09002473322728e-05
9.82037953882998e-05
5.22617851369625e-05
6.17604752344527e-05
4.70924855126342e-05
4.50324978457196e-05
5.7478456511546e-05
5.34281609906518e-05
6.97260713896142e-05
8.07975547835973e-05
4.72121671481496e-05
-9.89319214724708e-06
6.21959425459806e-05
2.52611127160188e-05
5.27612200849565e-05
0.000111943568291162
8.14341946373404e-05
5.44648184336682e-05
4.58815909333444e-05
0.000100282410045352
6.48438847902394e-05
5.46678863930337e-05
5.03351108341435e-05
0.000104357167173649
5.97503610342733e-06
7.13986468762273e-05
3.24100853027995e-05
4.09954802306038e-05
9.0408124375252e-05
7.34687309275037e-05
5.12078038435369e-05
3.34120033817609e-05
9.17858660308181e-05
0.000103696522059595
3.37248207491368e-05
5.51242757326802e-05
2.10024850898322e-05
5.66964670537763e-05
0.000105231379503602
4.13562771211653e-05
6.55889084375035e-05
6.271591999688e-05
1.4085608334257e-06
7.54334606199109e-05
5.36953765987557e-05
5.71973732117545e-05
0.000109260864161206
3.43409317577776e-05
5.42947319869145e-05
5.8338262978362e-05
7.03785613202614e-05
5.06972247698891e-05
4.19438209005667e-05
0.000103076366290674
3.8131437183404e-06
5.08260056700329e-05
5.42229055722716e-05
9.46494588456484e-05
6.87359435308041e-05
9.01652261612967e-05
7.89127651262333e-05
4.9501465111852e-05
0.000151399379199858
4.74965334548858e-05
5.08561624922204e-05
0.000114804440309212
5.14206259107131e-05
3.67170695368674e-05
5.26723608783926e-05
4.53673039853899e-05
0.000101422642520463
1.92463492705805e-05
9.69059077542856e-05
6.63696169890931e-05
1.09573282599671e-05
7.68751199085893e-05
2.73663445713628e-05
4.97726928819157e-05
1.732264267624e-05
8.95199344128853e-05
3.66355435969085e-05
7.25404396197749e-05
8.22187918692257e-05
3.46063679717021e-05
0.000146516377417216
0.000100227233785411
0.000143658668855248
7.56719768531385e-05
4.00470048504454e-05
1.99273274575431e-05
4.89595594817075e-05
8.18700080888256e-05
3.24210736053005e-05
3.12247711222628e-05
8.67498169834158e-05
-2.43087688782437e-06
7.62353203708903e-05
7.22554272753081e-05
-1.98637899251859e-05
6.69562412954851e-05
4.96137617092886e-05
3.89213526349597e-06
3.85954607018575e-05
8.46238567859456e-05
8.03487229102276e-06
0.000118562062974682
8.61921236578708e-05
8.10522568333173e-05
7.54234418211924e-05
3.60347633931834e-05
-4.62598103019444e-06
4.11115008892156e-05
5.06359079416783e-05
2.88318663736349e-05
0.000133346372976036
-3.88485782905923e-07
2.77285969430321e-05
1.4171278386154e-05
0.000101751945673992
8.27308590690804e-05
6.51181202253672e-05
3.76717048990977e-05
6.56657142180453e-05
6.5958838043429e-05
0.000110127114426562
6.07189512977019e-05
3.74549324216347e-05
5.78353259306468e-05
5.64761956028987e-06
3.66868978094358e-05
8.10294703168724e-05
2.47355385981758e-05
0.000109640307985869
6.53555295576128e-05
9.48110591831198e-05
3.06691147713966e-05
5.57845816541e-05
7.73873791176784e-05
5.40973607182887e-05
3.16595554899412e-05
8.50386845414473e-05
9.44005175525594e-05
6.10407529868654e-05
3.75718469485992e-05
3.02176707426755e-05
8.4046766877248e-05
1.78746719997347e-05
4.48692451583761e-05
4.38867345588329e-05
8.62693672644325e-05
9.74000290947121e-05
6.97207687566748e-05
4.87594611980617e-05
2.01939528475628e-05
8.79311291092438e-05
1.46249150340105e-05
7.53782135502708e-05
7.3011981772161e-05
5.62952964573951e-05
0.000107434883787539
6.60695092040441e-05
5.76829825133758e-05
2.22122604165611e-05
5.10339139156374e-05
8.12640597768624e-05
7.59316880559427e-05
2.34351524822927e-05
4.9211989657241e-05
0.00010585295141512
5.43455544658243e-05
4.47079538628821e-05
7.92189651459784e-05
9.82759292885693e-05
6.26082190652184e-05
2.90412979546584e-05
4.6149876307994e-05
7.12025230443545e-05
1.70812374528049e-05
4.92361084387262e-05
0.000126752442447717
6.13821070025889e-05
8.17543352894555e-05
6.18328362108041e-05
7.41807714347497e-05
6.80945070027356e-05
3.53826606220147e-05
0.000102995138091235
8.53871029655496e-05
4.93254603805978e-05
0.000104716568831238
5.36761980351578e-05
6.42168238371397e-05
0.000116405729779323
-1.11260531863002e-05
8.29608929626818e-05
5.57032978638828e-05
9.24825868082453e-05
5.57777370165073e-05
8.86669735971132e-05
4.11996519007551e-05
7.25564763090629e-05
5.21560852911987e-05
4.90433653848889e-05
6.21909637838766e-05
4.43797709486305e-05
0.000118534955120831
6.87313532918422e-05
0.000103342472723685
2.50063394502434e-05
8.69779572739632e-05
8.65504294780121e-05
3.55077013236138e-05
6.66281645264272e-05
0.000112385771747347
-3.68797382566533e-05
3.00183754196948e-05
9.64545424125624e-05
9.82968611850292e-05
3.56519676118886e-05
3.6488316274907e-05
4.23685763725655e-05
-1.62815919633077e-05
6.97143757098098e-05
0.000122375723606192
5.38646507196444e-05
4.7645716914649e-05
-2.1277736407489e-05
6.4326804418831e-05
1.72858665581041e-05
9.58267487860035e-05
2.17559054813761e-05
8.84316054739763e-05
7.95037045848136e-05
7.32304957196531e-05
6.43766539861117e-05
4.99848766551693e-05
7.5564612555036e-05
1.2033344838313e-05
9.03394474936072e-05
5.94571177689152e-05
9.43225515037174e-05
6.19031592785931e-05
9.78514562102105e-05
2.23882917787771e-05
0.000125107240436924
6.58210307489469e-05
8.0355299127791e-05
5.88914863465245e-05
3.95773215521014e-05
4.82057933392769e-05
3.64600484558301e-05
2.22295391108448e-05
7.17120110693321e-05
5.5357188049042e-05
2.42790811541815e-05
9.71014375738916e-06
5.22864917096289e-05
1.80474350056225e-05
5.41724188353348e-05
7.63380786645807e-05
4.4804643698076e-05
0.000105163244942494
1.4610598500154e-05
5.24637614946996e-05
4.37615691299584e-05
3.51545033373388e-05
5.8399393563275e-05
1.75265528551914e-05
4.02090390371526e-05
0.000107066982284644
9.90011693795391e-06
8.03451916214241e-05
9.89343054576294e-05
4.92443581588182e-05
2.39413509627706e-05
8.66952829527261e-05
0.000160539054081828
3.92014134457226e-05
0.000105994997676912
6.49007566662119e-05
9.84891362014446e-05
0.000143638545615076
7.30389279945968e-05
-1.58721536205555e-05
1.69220784787279e-05
5.38900534035511e-05
3.80987620268914e-05
0.000115813684197961
5.53054547640422e-05
5.21763999920091e-05
4.20631391975852e-05
5.1102829860984e-05
8.13220324031505e-05
6.86146036145197e-05
7.01090144262246e-05
6.44668113755957e-05
6.52786937246305e-05
9.32954355950203e-05
1.44818569704292e-05
4.19150602375204e-05
4.37484446291317e-05
5.71996675592924e-05
7.42690233666007e-05
2.83036556454509e-05
1.95413692597455e-05
7.22592632467361e-05
6.20394009594774e-05
6.80282330552061e-05
9.76333033455326e-05
5.74028620058592e-05
2.50712988687597e-05
9.8201955617811e-06
-1.03321299570959e-05
9.1718279123495e-05
5.53400188375768e-05
0.0001152966896322
5.37185103627506e-05
-1.40324642109997e-05
6.4984852285167e-05
1.68392192675294e-05
3.83555300765098e-05
5.71005119208586e-05
-1.16072002177163e-05
-4.17817991265498e-06
7.24144610879332e-05
0.000105439252568515
0.000108698404652548
8.44907165655577e-05
8.68138827765261e-05
8.387991825931e-05
0.000125965048110583
5.59558842038514e-05
3.53831159510675e-05
2.83936322700937e-05
0.000135861191655445
7.41611509700499e-05
7.55985908649197e-05
4.87328637320873e-05
8.34269709746684e-05
3.17003974664119e-05
5.12022533359875e-05
6.18119512835569e-05
2.10681141400306e-05
2.64714047807685e-05
8.80537067627064e-05
4.59501714372789e-05
2.89056781101483e-05
0.000104142758782676
5.6215218192512e-05
7.41030487130025e-05
2.55813754284148e-05
5.41340627495753e-05
4.50339359255583e-05
-3.28439401898778e-06
3.67557295306893e-05
3.12909703246328e-05
3.90320457382583e-05
3.04106463217119e-05
4.56551814711063e-05
3.51382329363816e-05
4.3871424972693e-05
9.30479245753706e-05
4.47800735187924e-05
3.47469854829698e-05
2.45129998465139e-05
7.03605351230404e-05
5.00313219219537e-05
7.42783586196534e-05
8.82736766714212e-06
8.06514736218132e-05
9.76501564096471e-05
0.000143116942007098
8.6007924026661e-05
6.6995236418578e-05
4.54486707659285e-05
2.3958119671216e-05
4.07593553258486e-05
5.60088613867794e-05
6.23442851281992e-05
6.21820297821377e-05
3.34928834431425e-05
3.04122570041748e-05
2.58972581072629e-05
1.92734639651301e-05
7.73467629658907e-06
4.50456884752008e-05
1.48992510146767e-06
0.000136110846297057
7.3068367588142e-05
2.35781646937504e-05
1.95952928506884e-05
0.0001031741197109
2.31177407313805e-05
4.38417085974459e-05
1.1680886888975e-05
7.80008745548349e-05
5.33268651649212e-05
5.58205771071086e-05
4.81990251722532e-05
2.14962693063624e-05
4.08337336241735e-05
5.38597759716768e-05
4.3192927211996e-05
7.61156713230443e-05
6.24842007063984e-05
0.000109037295281743
8.62548308966896e-05
-2.58228648381511e-05
0.000113146120044083
5.36936484602876e-05
3.36749366780215e-05
7.84494161966255e-05
7.44023599541278e-05
1.46513019147177e-05
2.24998672581707e-05
7.92503746798771e-05
5.08633262440677e-05
9.91414224557277e-05
6.37619256143257e-05
9.81381515015798e-05
7.33791466254133e-05
3.16708667130766e-05
6.13538186047978e-05
2.68310596492342e-05
2.15629285789589e-06
2.5415989204256e-06
2.68068780750975e-05
8.28495993542389e-05
6.39286484977344e-05
1.75433273797734e-05
7.04700853374852e-05
7.97385747750837e-05
2.71372478131958e-05
3.78471314138785e-05
4.25973633808489e-05
4.73670036993768e-05
6.78132226625075e-05
8.4585430010989e-05
5.73686394079646e-05
4.77888575570431e-05
4.8411972032309e-05
5.02615880144841e-05
4.2151025468941e-05
3.54594212393943e-05
4.80712812981175e-05
4.53664110296353e-05
0.000116319029150801
8.26347797115036e-05
3.71404260404246e-05
8.50290981588629e-05
0.000121406619413635
8.20812756072923e-05
1.40269164866678e-05
8.67061387163321e-05
2.63910786982819e-06
4.40130351792455e-05
7.46610800562105e-06
8.13031416686953e-05
8.78235124542164e-05
5.53327417189242e-05
2.8181493581959e-05
3.09189555054785e-05
0.000101144017418757
-8.72238271627744e-07
4.61728870904125e-05
1.28092093870114e-06
6.74089686085552e-05
-1.3894474900019e-05
8.13107779320004e-05
7.09019711539348e-05
8.17165279322986e-05
5.53447825233448e-05
1.72061291327821e-05
9.2815732015057e-06
1.69272563731603e-05
0.00012953123362427
9.50686589787494e-05
5.42351341172248e-05
9.26565232177531e-05
0.000108114534235283
8.87251538251795e-05
3.37770160289235e-05
0.000118441417556698
6.78009552247055e-05
3.77816402754591e-05
-3.69741575768512e-06
5.82781159674527e-05
7.29417860960619e-05
3.09808452554084e-05
5.69259326535019e-07
4.22449184413196e-05
7.37174900539734e-05
9.13898775003698e-05
6.14459029389485e-05
5.37113744155436e-05
7.72781272034273e-05
5.78660317728759e-05
9.90527341410656e-05
-1.48575901960704e-05
0.000126544874083982
3.49081100156732e-05
5.65823928117694e-05
3.63928787459371e-05
5.76476007468003e-05
4.36352347648554e-05
8.47902144027453e-05
5.24394109031798e-05
5.17557194597171e-05
6.02153774808821e-05
8.20332337847644e-05
9.43981985280249e-05
7.11940620258125e-05
6.49166511534612e-05
2.9681425987726e-05
4.70704192156838e-05
7.22822374006707e-05
0.000109189054202607
7.84825483869356e-05
1.90913907483816e-05
8.16566338875194e-05
4.31448753391521e-05
8.06655215314056e-05
3.71601642440959e-05
7.39516180614575e-05
7.48884804835845e-05
4.12963869151619e-05
4.14814957070256e-05
4.25566940463534e-05
4.90656193730933e-05
4.63680506682129e-05
5.36865918448278e-05
8.40946721376852e-05
4.93094666418063e-05
8.14938475212697e-05
5.14518596995301e-05
5.14645253936984e-05
9.15349187556573e-05
5.20977544122285e-05
9.31777259287939e-05
8.7126617758828e-05
4.64529664905865e-05
5.18379059627203e-05
6.85992669742917e-05
7.64235235589037e-05
7.1798698047475e-05
0.000104596882891743
9.62549172259498e-05
4.76411688261984e-05
3.16302633743902e-05
0.000113404382995043
1.80083793090739e-05
7.80984425873896e-05
8.23063102555428e-05
2.20447010372804e-05
3.94156653036055e-05
-4.70736118340804e-05
4.42859389115817e-05
0.00010920530520934
9.5185516023828e-05
8.57782554617157e-05
1.85098303161814e-05
5.35955307381121e-05
2.7299877706089e-05
5.36779529570279e-06
3.62175017375743e-05
7.52832326143773e-05
6.51241082969649e-05
3.60979537551018e-05
-3.55524347332596e-05
1.02707659800523e-05
7.82125912675892e-05
4.16081532164326e-05
6.14767219707307e-05
7.63853994895881e-05
6.06803567998208e-05
7.09511933183609e-05
0.000115971072088989
2.32569340347518e-05
0.000108093229503424
2.6517566224159e-05
7.63591081671747e-05
4.7500277526318e-05
1.34166081986221e-05
1.17571324470028e-05
6.5203325172995e-05
0.000109731040337511
9.34029216370762e-05
2.3927092533766e-05
5.54362424565919e-05
8.75776841836947e-05
9.8705902290994e-05
0.000102426752845242
3.10937841999728e-05
0.000117086075742977
4.21248940783259e-05
5.90044486062518e-05
-5.07128340305236e-05
8.1433551714037e-05
6.01442286929423e-05
6.11822165827018e-05
0.000119535453517468
2.23102041640577e-05
4.40841522585355e-05
9.44782317952065e-05
6.90220396582477e-05
6.24343067444528e-05
3.92599144803829e-05
6.59526113155806e-05
7.64174635592095e-05
3.45725888238054e-05
2.24804385421086e-05
8.15448585927688e-05
7.80808490692326e-05
6.6081793969319e-05
4.60857033168975e-05
7.75879733784845e-05
7.3147334908438e-05
9.33623838727174e-05
0.000128117868120939
3.71762556421299e-05
0.000103836962395826
1.87503796464802e-05
-4.52147905607693e-06
3.97794087256631e-05
5.45992564648515e-05
-2.72411655133991e-06
7.24906535141975e-05
8.9557777100381e-06
7.64192370470486e-05
5.19410685204695e-05
7.71999217385958e-05
2.94491011041367e-05
8.53021307481201e-05
6.44115697675769e-05
0.000138676121870389
6.60575638793458e-06
9.9022851369044e-05
1.32816896661077e-06
6.54599093652366e-05
3.72589532870406e-05
3.10765946050674e-05
7.78327209970796e-05
8.54602001929152e-05
6.57627381155073e-05
7.07349077128904e-05
-1.33055028650034e-05
7.33146172542753e-05
4.14141178705037e-05
5.28749956098433e-05
8.62378353020706e-05
5.03638441238229e-05
7.30666540034115e-05
9.10733351246866e-05
5.36272194837776e-05
2.95814967898774e-05
0.000100853343202719
0.000112344230626433
6.93609435483193e-05
-4.02824602061125e-05
8.01946483605682e-05
6.40056544665748e-05
-6.56594703511454e-06
4.80601136507272e-05
0.000109033311695668
5.56561674079123e-05
4.95253315471836e-05
9.16048967167392e-05
7.9200242396044e-05
5.06725782326074e-05
7.93218557835022e-05
0.000108696721859226
0.00010180552095502
3.07661529360834e-05
6.44761906807492e-05
7.82882593463807e-05
5.87688742326685e-05
3.34620229727183e-05
6.45010709541264e-05
0.00010865898505229
-1.21264814981695e-05
0.000124063157765923
9.39358513671548e-05
8.50928792620791e-05
9.63049969036928e-05
9.47677014638206e-05
5.33596968669816e-05
4.33004802390389e-05
3.42879330263299e-05
3.08489011203479e-05
5.94046340309428e-05
5.61799124102105e-05
3.04978267434273e-05
5.17111685209806e-05
5.93560816221699e-05
3.94461628753135e-05
0.000100532032196774
2.94671944804839e-06
5.23280240493862e-05
4.90428599803008e-05
8.00522566865771e-05
3.8001874842961e-05
7.11375052856959e-05
0.000111816157974309
6.7755996696557e-05
3.04419196799854e-05
2.26294166971045e-05
4.11157133607978e-06
3.20113683316472e-05
2.78348351047397e-06
6.39288925113361e-05
7.6066161272995e-05
5.19247023357184e-05
7.84324516199837e-05
5.69831656524432e-05
5.75493216783296e-05
9.06171769580768e-05
7.08041674529028e-05
5.08489834321159e-05
5.65363040797948e-05
8.69775714293121e-05
-4.60300858242066e-07
4.10120409126198e-05
5.75507056780474e-05
7.24873067677356e-05
3.67751461004792e-05
7.03115329872867e-05
9.38939813208345e-05
1.13371617998076e-05
9.44378885712171e-05
5.73057044560335e-05
9.85486536409165e-05
4.87076092571854e-06
2.02082683035336e-05
-1.56737194802794e-05
5.06891708438436e-05
8.27273074977922e-05
5.48387451820615e-05
5.45580208102887e-05
6.67555495779575e-05
6.0486050982368e-05
6.24719608977062e-05
3.91254879162294e-06
5.55009278345463e-05
7.8815253993475e-05
3.69260180698016e-05
3.14119973284136e-05
7.90073301770674e-05
5.62258752012748e-05
7.4632896561086e-05
6.03095328184973e-05
5.3121296126684e-05
7.72120206084105e-05
6.22769139822188e-05
7.55584210663661e-05
-8.85524603835472e-06
1.64118899532535e-05
9.94338312119397e-05
5.11129860057222e-05
9.62442831370909e-05
5.4762420193304e-05
4.88705829827615e-05
-2.05866017079734e-05
9.20406447674757e-05
4.25145929244916e-05
6.2224125634523e-05
7.34759036516995e-05
4.50563449488067e-05
6.01458762560644e-05
4.13028521429551e-05
9.30605528310125e-05
8.31638596696018e-05
2.62153317294243e-05
0.000123054147815131
2.52258362626228e-06
9.46455032830321e-05
0.000157989088743501
0.000111722111279191
4.98047214755559e-06
7.98951750779116e-05
5.64561682611419e-05
9.04668126174082e-05
4.05780809229119e-05
1.80058750917956e-05
3.16457409549306e-05
1.71168378559987e-05
9.96575873742595e-05
2.7199929409132e-05
7.30682536943948e-05
3.96988694615366e-05
1.92033436530344e-05
4.80309177186933e-05
0.000109140224096265
4.23016886882243e-05
4.53663868656955e-05
4.51840227604321e-05
3.52726837125517e-05
4.46935971068215e-05
0.000139908183553548
7.50129823569965e-05
4.18629125548091e-05
5.00377216978459e-05
5.07984408868323e-05
4.79856901769715e-05
8.51365158195628e-05
9.09942580866053e-05
3.55008651543453e-05
8.4416760517438e-05
2.45753397212494e-05
6.09417384248061e-05
8.12161965302567e-05
4.01401422038418e-05
5.831281200548e-05
7.12070235046325e-05
8.77970634964651e-05
5.11740020778536e-05
8.24663874417658e-05
7.54094936624536e-05
0.00011230244681102
8.28502272592597e-05
3.93882696155957e-05
8.62866721400494e-06
4.21792820105636e-05
4.09677186814764e-05
5.86064602848498e-05
2.67899106584474e-05
7.36801845294429e-05
0.000112104126570246
8.67000816413882e-05
-2.09025427760227e-06
4.15655073032332e-05
4.39078790618868e-05
5.25438470106835e-05
7.91763782224498e-05
3.60688080917892e-05
6.54020582647179e-05
6.41920781490467e-05
8.28623073436813e-05
8.647223176313e-05
4.72340104200117e-05
6.2629622072559e-05
2.32343032102373e-05
4.00246986032516e-05
3.57425133024135e-05
9.21080239704681e-05
6.94306987767533e-05
4.91782573859937e-05
5.77011975204617e-05
0.000104286574868031
6.22834851957743e-05
6.36034732812107e-05
5.97718830997642e-05
5.72313320039221e-05
5.93059490730781e-05
5.94440597768802e-05
2.99820257322714e-05
4.69836717359706e-05
3.99126565998576e-05
3.28992435949517e-05
6.11632489189241e-05
6.70577670480577e-05
0.00012370384265753
1.73677718285884e-05
4.05293551838206e-05
9.41909051666994e-05
6.92525226522309e-05
6.64207929607505e-05
5.93432102837174e-05
4.64678791439704e-07
3.50646313444607e-05
6.34330971871006e-06
4.84033478637557e-05
6.04814282051009e-05
7.63345255067011e-05
8.23125652093985e-05
6.63804439414758e-05
9.85102980671984e-05
6.31270943698664e-05
9.11398582684631e-05
8.46411377603812e-05
2.81638390893873e-05
9.24856180132057e-05
7.53912999218821e-05
9.02376750660543e-05
1.96565749379836e-05
7.27676905624332e-05
6.7397243993401e-05
1.31525320687014e-05
7.80746662695103e-05
9.79951858930507e-05
4.41432774566546e-05
8.75333218815465e-05
0.000114499793921612
4.49439916517455e-05
2.89845543660745e-05
8.35106102801506e-05
2.93369087465139e-05
6.13634432728496e-05
7.71109635714575e-05
6.62269626562611e-05
9.18672072595472e-05
4.63338343344173e-05
8.25575049096875e-05
7.61407266721459e-05
6.41549494767965e-05
9.05165250336433e-05
8.63322000515173e-05
-6.94728600495741e-06
3.85052118273204e-05
5.58097413933785e-05
5.96647556222847e-05
0.00010543347245057
7.26474301434108e-05
4.03777135651064e-05
7.11443862070996e-05
4.33775132567596e-05
1.96688887140972e-05
4.90183124829854e-05
8.58889610501757e-05
0.000140982238059168
0.000101531279644069
4.93045209278914e-05
6.65670344143206e-05
4.74683929740164e-05
6.7416573788351e-05
4.98967964612507e-05
6.84468070882336e-05
6.07033688325778e-05
2.15194394564208e-05
6.50630890875727e-05
4.08811098602717e-05
0.000123414514526558
1.20944826741835e-05
3.89864497453166e-05
5.88572948536243e-05
6.71057059817975e-05
0.000106086471210919
8.45991462622019e-05
7.70405556181577e-05
4.15975794310765e-05
8.39778693313248e-05
4.78912200401532e-05
4.32726378076318e-05
3.86729052834841e-05
4.26472974785133e-05
7.43316637122013e-05
9.31390848639335e-06
3.8462803656946e-05
7.93882477518341e-05
0.000109603488909696
5.73267229515467e-05
4.50478506306995e-05
1.60608318149835e-05
4.28827718359421e-05
6.94979791434198e-05
0.000110555125004067
3.87626887272825e-05
5.25541781369425e-05
0.000106643245415745
5.86221417212719e-05
6.32431280853189e-05
5.30120526280186e-05
3.82977006916089e-05
4.39954021375942e-05
4.43851211250856e-05
9.05904429824106e-05
7.53952375156907e-05
1.21704771378177e-05
0.000117063382754665
4.33371560726165e-05
8.07448438531929e-05
5.3224800268006e-05
3.39376725542169e-05
3.19344018127794e-05
-8.84663795705294e-06
6.73317330732437e-05
6.07731771514518e-05
1.56543583382393e-05
8.94992609615387e-05
2.68664970388682e-05
5.34780349363615e-05
7.88912060956653e-05
4.99890962397615e-05
1.9512864822527e-05
8.7400161562002e-05
6.94700820023536e-05
8.95745453868041e-05
8.02756593694931e-05
1.50056411469576e-05
5.79499452445239e-05
0.000117617921617286
7.94924019252149e-05
1.54803657671017e-05
0.000127475443838182
9.16758560605321e-05
7.37462708054747e-05
2.59327491752688e-05
7.99499034719127e-05
8.04042278025698e-05
4.69317350379396e-05
6.62318900321401e-05
4.13295240348106e-05
3.96177351754888e-05
8.11935569844767e-05
5.85666131696886e-05
5.36909666264188e-05
1.075586030109e-05
6.56772730437132e-05
3.64965156985348e-05
6.57394585044751e-05
6.6030948565871e-05
7.31092192061809e-05
6.82092111177638e-05
5.37216640266905e-05
8.97849577997337e-06
4.82440186589349e-05
5.82092350809545e-05
0.000116789385468653
6.96008439073196e-05
7.01680564106371e-05
1.49380282555747e-05
4.98180373369206e-05
5.32246247409974e-05
4.63218283023566e-05
7.91825217857676e-05
7.4620110898152e-05
4.72636137900367e-05
3.59878224622544e-06
9.78808149359246e-05
7.86037713223969e-05
0.000120472486702793
4.85031310859134e-05
0.000113075697394061
2.01725587433809e-06
6.97450570420104e-05
9.22008864050291e-05
1.9373101363744e-05
9.00229670511378e-05
-1.88958675347122e-05
-2.18046989426308e-05
8.61255310948721e-05
5.77736545535633e-05
6.88956857832019e-05
2.74970793559509e-05
2.10836127184135e-05
3.28008729379418e-05
2.04127146144855e-05
2.46187292204759e-05
2.99949633947398e-05
8.78123006478162e-05
2.14382386821022e-05
5.26849508448296e-05
5.95155290890965e-05
0.000105927663972916
1.66159831582432e-05
3.98719691699414e-05
2.04150334820001e-05
5.24743936841619e-05
5.28730632330164e-05
2.86441104365787e-06
8.2157702664664e-05
2.96171824425349e-05
3.87777291264643e-05
-5.8872970927122e-06
2.94691263104647e-05
7.04387708057353e-05
9.48192061188679e-05
4.85405344803302e-05
0.000101696368820574
3.55422003954623e-05
8.74542180283965e-05
8.16148905305729e-05
6.6470055854862e-05
1.90434540020216e-05
7.31479567714032e-05
0.000111432451346458
9.6757313889341e-05
5.63280352197222e-05
0.000163635496735568
4.64507390933688e-05
2.5291207962462e-05
7.18974220273161e-05
0.000108839816739479
7.5513738812776e-05
-1.02883107914191e-05
-9.43031833115074e-06
-1.35902501463182e-05
6.45564552461339e-05
8.78680850518454e-05
7.14729146693664e-05
6.99194105675077e-05
3.44901674899689e-05
5.35292687439098e-05
4.63527931748661e-05
2.36849118058204e-05
5.81262038402988e-05
9.082731271836e-05
7.47504315692582e-05
8.0206717386988e-06
0.000120530183518782
5.77751498443169e-05
2.51695852421489e-05
6.35782969528606e-05
6.3278182416906e-05
1.57500477176008e-05
7.17883013411027e-05
2.31170235603758e-05
7.17431403169903e-05
0.000153157928091014
5.65161008231287e-05
5.86526634104927e-05
3.54461460010466e-05
5.49223978145198e-05
9.00665025251602e-05
7.11387514595702e-05
8.24765785558361e-05
0.000110883374973323
3.18996232187108e-05
0.000116272188474724
1.95290677850355e-05
2.66664762555156e-05
3.57250797680277e-05
7.77028817472964e-05
4.26547551898915e-05
4.97330511857597e-05
7.08209836303937e-05
2.88840204558972e-05
4.98291308487146e-05
9.94371659260435e-05
5.73754317775336e-05
9.6068404666052e-05
3.67999267805311e-05
5.68495254704781e-05
8.32333226028726e-05
4.58677836428303e-05
4.78187632302737e-05
6.40244489800058e-05
7.93551777726063e-05
5.63089506771485e-06
6.8443682025856e-05
5.86556129056071e-05
5.23543235669954e-05
7.76607660350486e-05
4.9233720059244e-05
8.20145301760637e-05
7.16319164939127e-06
3.10807948641153e-05
4.7709885170315e-05
2.71502036499193e-05
5.37407463690275e-05
7.19839050808674e-05
7.61580039100002e-05
6.61459546099427e-05
3.99882277050485e-05
0.000127766439115418
2.60294436849516e-05
4.16943551505237e-05
1.52090610635615e-05
4.44702734436723e-05
6.55714828857632e-06
5.69225370513559e-05
5.70108150230629e-05
3.923776798407e-05
5.69929186231551e-05
8.43379064023353e-05
5.02934324322188e-05
6.67127642401728e-05
0.000133837821777343
5.7716845791611e-05
6.9383251667346e-05
4.0702920544569e-05
2.47244922476379e-05
7.35401306420248e-05
5.0742408436873e-05
4.02653452155846e-05
7.83023725667164e-05
7.51787746643664e-05
8.2742092896171e-05
6.72132390220365e-05
5.99565079746317e-05
6.10720307091415e-05
3.00486614582637e-05
0.000118495450131936
8.18811540639673e-07
5.89504143997694e-05
5.49668629154788e-05
2.59832260658276e-06
2.79713380419874e-05
6.33410806239228e-05
6.4993034259911e-05
-1.65729433377411e-07
9.30936617763736e-05
5.48418537254794e-05
4.45416592813561e-05
7.01416998219391e-05
7.25369929409063e-05
7.52218889889228e-05
8.22480788178832e-05
8.00552175792654e-05
8.94026299564192e-05
7.80859923271474e-06
7.76717580853229e-05
0.000121755868426524
4.87386076602159e-05
2.80661383048586e-05
4.43309505938765e-05
7.05835688062727e-05
9.36047874989517e-05
5.53761538870822e-05
0.000101099752926907
0.000138849478698694
4.81680529059196e-05
8.43773209061709e-05
3.40281360606733e-05
7.8503900340107e-05
6.90040333558703e-05
5.15414943421846e-05
4.70474658796505e-05
-7.56505514622945e-06
8.78605407800766e-05
4.58454762055449e-05
4.60468127546694e-05
-9.15263145059812e-06
0.000108579730378124
3.56030783193553e-05
4.44639792850982e-05
5.20967272881148e-05
3.90519598411859e-06
9.37977683007569e-05
8.43262477957925e-05
0.00011327907340093
3.76395860263583e-05
3.80220891785126e-05
7.66039899291819e-05
8.90848349395668e-05
8.38333588875551e-05
-2.66846524732022e-05
3.84823664778565e-05
0.000109191429271812
3.39324444884062e-05
-3.35473173341999e-06
6.82427123799993e-05
0.000109173703021651
2.82571226102882e-05
4.63512397868712e-05
5.9104869624652e-05
7.63537913470847e-05
7.60602774727699e-05
0.000135030431545386
0.000107090172945056
5.31025982227774e-05
2.28824496225168e-06
2.37909184585296e-05
5.18829195018152e-05
8.56823128409081e-05
6.57047100703642e-05
6.57928113203721e-05
7.41686964309191e-05
4.79432641076581e-05
5.75450174945217e-05
0.000148583446122927
1.14187589878882e-05
0.000100364044882712
6.11302699846652e-05
0.000105075345706302
6.29366046319779e-05
8.79540032738505e-05
9.80643445343759e-05
0.000100596828671709
3.77509864610237e-05
4.88842071007549e-05
2.59856647524414e-05
7.00899938003377e-05
3.68235830997452e-05
7.86587225525675e-05
4.093237702357e-05
0.000117936099885788
1.82700333601737e-05
2.38157887326912e-05
5.91786720027872e-05
6.98703591155335e-05
7.50804040291377e-05
8.36808972515998e-05
6.43698392885937e-05
3.14388541330608e-05
2.57855583555097e-05
2.25696239997354e-06
1.32083511860263e-05
4.50984441613055e-05
1.0487366841899e-05
-4.33515398828484e-06
6.65761036992268e-05
5.74474675574053e-05
9.37943034747525e-05
5.10476554858436e-05
8.37911311172471e-05
5.39922293358613e-05
2.53766909948037e-05
1.46042196710227e-05
4.90025210521814e-05
-4.09512346600307e-06
7.82746368358422e-05
8.75516575849832e-05
4.32789949704418e-05
2.91988882494434e-05
3.40190301769803e-05
-3.75047381191185e-06
5.20044071612493e-05
5.54880617995161e-05
4.59181882625798e-05
6.86139836477782e-05
0.000113758197517727
5.50356676351631e-05
2.29405471332302e-05
0.000104139306425862
0.00010055792079759
3.27979476665246e-05
4.68443573051249e-05
6.283254494976e-05
5.19689928440768e-05
9.3767119093605e-05
6.67288070755049e-05
6.9439621030113e-05
8.20218296900346e-05
-1.41200377803146e-05
4.44904152431135e-05
4.56139411717973e-05
7.4493751863241e-05
7.24163430905907e-05
-1.70066388991719e-05
5.43372027634838e-05
4.64636546971567e-05
5.30204026226701e-05
0.000106416969522613
6.14854848802037e-05
5.32201494413019e-05
0.000103241219916592
8.42780297559722e-05
3.03278764467992e-05
2.2691429111649e-05
8.98535191565525e-05
0.000104292275859064
9.25666890075309e-05
8.67882107239739e-05
4.83824487987779e-05
4.24049321807764e-05
2.47879311767221e-05
0.000108332626408292
7.63924957857387e-05
6.9388934780905e-05
8.96582328752069e-05
4.92940356344808e-05
0.000117675080030452
7.52684877582129e-05
3.13751551201875e-05
0.000106743194244985
3.52681661139596e-05
8.35973670847939e-05
5.64957136923402e-05
5.43118462882877e-05
7.4137353333777e-05
4.80660573824217e-05
7.34984222251033e-05
6.48577969255558e-05
6.29031624969258e-05
7.9109393070946e-05
7.11909827920747e-05
2.04756216079158e-05
7.49102205771078e-05
9.6839463137358e-05
1.28784857637919e-05
0.000114007891155852
8.56610414206379e-05
-7.87238443050874e-06
2.96367025165416e-05
4.3622797316843e-05
-6.35133144899101e-07
6.37922477633944e-05
3.01911971578927e-06
3.52909041514847e-05
5.67043031726961e-05
5.4692956684146e-05
9.96968257433063e-05
5.66184889376144e-05
9.59205697009764e-05
5.52714880977544e-05
3.09852592975241e-05
7.5174598815313e-05
8.92583209698858e-05
4.80298765461344e-05
5.75213227766157e-05
8.83463419117133e-05
3.87061212256378e-05
9.60353239584044e-05
9.22630885408499e-05
5.12682032439991e-05
3.60019955985976e-05
0.000102330416021516
-1.31456559453156e-05
2.27186354321466e-05
7.91246468815499e-05
2.23039509995379e-05
7.25462122397109e-05
2.82411293561219e-05
6.10237427837523e-05
5.81373335345257e-05
0.000106211009154074
-4.89648040332373e-05
1.83111048374806e-05
7.44874315184522e-05
2.31700026495581e-05
6.70936214602902e-05
3.12175842591839e-05
9.70480006854063e-05
7.67800727181157e-05
6.89259911731927e-06
3.45860752134032e-05
0.000101817572163779
4.66819955702729e-05
4.62558386112887e-06
6.0487183955531e-05
1.06455420256625e-05
6.36014831679952e-05
1.82030505705041e-05
0.000124850026786055
3.81211698475839e-05
7.7574026354078e-05
2.44376418635932e-05
3.58256731762605e-05
4.00280646026383e-05
5.82427964902834e-05
2.5948832046467e-05
6.5644031783009e-05
0.000114913827201928
4.4733157583458e-05
0.000127209068191525
7.65612500845117e-05
4.54815739583826e-05
6.36367788402957e-05
2.7138762753047e-05
3.38088897916688e-05
0.000131555515686507
6.62537992026983e-05
9.43849565691112e-05
3.5818669141816e-05
5.26406540589109e-05
4.35954654467914e-05
9.31435422315443e-05
6.25633915894774e-05
9.20972545420604e-05
0.000114639613096921
5.3098314938945e-06
4.30459702907823e-05
4.37899676853563e-05
7.65725359287353e-06
-1.82897953867905e-05
1.84911088237256e-05
3.64129150121471e-05
7.0221646458071e-05
6.94670681003889e-05
3.51574488125691e-05
3.94655745688792e-05
5.86257333566818e-05
5.87420568895352e-05
8.16911576085156e-05
8.03614477472573e-05
7.83244586153675e-05
5.36340481689548e-05
5.57765254716988e-05
4.20743877803625e-05
4.28231927459893e-05
3.94635135451033e-05
0.000103684925957611
7.865751697092e-05
4.58728914068488e-05
5.65038150308208e-05
9.33051063601331e-05
3.73316005723606e-05
8.60218985836098e-05
5.55011662746121e-05
6.54599259212127e-05
4.57235045249555e-05
3.31836968655506e-05
7.35089817904998e-05
4.97390842139392e-05
4.87916940897806e-05
4.70676384791371e-05
2.88367777194151e-05
4.79419282638251e-05
8.08816412138775e-05
3.79083805618194e-05
0.000110736064073456
2.61774431607827e-05
8.60015581045641e-05
3.95313855683039e-05
6.26850800181895e-05
3.50694185004988e-05
3.72027117390246e-05
7.36300117122457e-05
5.93040597037641e-05
7.79325164108368e-05
8.70689602416814e-05
5.20967008410858e-05
0.000128203585603135
3.63183814273048e-05
1.47411853808414e-05
4.00391743380208e-05
0.00013526043225366
3.34450035523414e-05
3.78257673979377e-05
4.75950204921641e-05
8.22552036118746e-05
5.91574003838581e-05
7.29935828527688e-05
6.72550579416042e-05
4.01069343347097e-05
0.000111698297124601
0.000102942789813201
5.98613719775728e-05
9.36921248207898e-05
6.2534193359698e-05
7.74100721791406e-05
0.000105592844057655
5.12464273914369e-05
1.90104847533922e-05
6.65470236581601e-05
-3.09928404442984e-05
0.000107379198387269
4.0204196106215e-05
2.79588544296494e-05
2.76869795302298e-05
5.54164548487763e-05
0.000118661607113975
6.2220864283563e-05
-1.55255970855632e-05
4.1409512526167e-05
3.99192941119821e-05
2.37672345656609e-05
6.68252752247628e-06
9.46919245409177e-05
6.75974876777076e-05
4.32523078519731e-05
7.55264454004146e-05
-7.6129959829186e-06
6.43831743457392e-05
7.54636260248371e-05
5.43040265038737e-05
8.67882411601138e-05
3.28833224617103e-05
4.19397170748577e-05
5.11250880278259e-05
9.4179676530262e-05
4.85400815251677e-05
4.81945371350415e-05
0.000101516642485234
8.77401517758325e-05
6.64834635245851e-05
4.54868985471574e-05
3.05619065346992e-05
9.01065717146611e-05
6.65661209973181e-05
1.93189252649513e-06
5.91376928815052e-05
5.93088392398442e-05
5.73338374272643e-05
3.99822491252596e-05
2.12427781450467e-05
6.02980947569269e-05
7.22734813827788e-05
5.83353094005062e-05
4.38764507777206e-05
4.81490597979583e-05
5.83528778456214e-05
9.97790520510143e-05
-1.66544428243425e-05
5.39292559054905e-05
8.07785487108238e-05
3.99172180113846e-05
5.15938973274247e-05
6.54949871626984e-05
4.80604469882223e-05
5.4137355902089e-05
9.28207568195921e-05
0.000102754141593816
8.89309373851433e-05
8.49123100477528e-05
7.30527728210755e-05
8.33795323674529e-05
8.05899720806861e-05
7.80487481952484e-05
0.000117674125531158
3.66692680540687e-05
4.19963277132452e-05
4.96238444897564e-05
5.8943030086667e-05
8.04762069055525e-08
5.64119106627752e-05
7.2792198353177e-05
3.14488628312104e-05
2.49038553383273e-05
8.28549406751205e-05
5.3942131536605e-06
7.64572623300691e-05
6.47384875415734e-05
3.40133332318679e-05
3.80799413360946e-05
5.86459304640928e-05
0.000119478635708328
6.10351974343826e-05
6.41323929355373e-05
7.89475776291042e-05
7.81926383543514e-05
5.48169158702418e-05
3.49333081326471e-05
5.59740105449257e-05
4.94013903101023e-05
5.23306688141809e-05
7.70683616760375e-05
7.95661027110068e-05
6.56032515940937e-05
6.43009216401732e-05
6.65319107257744e-05
2.02141020065131e-05
7.57735017604286e-05
2.73415821123028e-05
7.13311520004239e-05
7.08920642097668e-05
4.74129934032799e-05
6.1749589883074e-05
5.77373408614065e-05
6.82221361088019e-05
6.3138730802825e-05
3.46131499931629e-05
1.72063130275799e-05
5.65764157658587e-05
7.01584461591239e-05
5.66630240939458e-05
4.9083741114711e-05
8.18516784191497e-05
9.79433549869747e-05
6.10208360702246e-05
-4.46292235245521e-06
4.07091780869911e-05
7.37583831220691e-05
4.52836488647096e-05
5.12751610554811e-05
-9.14922385650826e-06
7.61678054332065e-05
4.59366615346079e-05
9.26602348221532e-05
9.70561224249634e-05
2.39063041905612e-05
8.99723936443597e-05
8.35236077009682e-05
8.6294598953337e-05
3.74929787111114e-05
3.84559718491452e-05
7.26779468511178e-05
9.05871530539866e-05
6.8011464064178e-05
5.40933668144406e-05
2.60575381270208e-05
5.22750134883594e-05
6.85669647249223e-05
4.00880961809518e-05
4.57279861459972e-05
1.45275907941831e-05
0.00011532786237838
4.7424430835126e-05
5.77196511161586e-05
5.67563405277703e-05
9.58815390323078e-05
3.05207779537064e-05
1.01355404906849e-05
5.89574794422877e-05
4.5831113211204e-05
6.64039239258276e-05
6.05061277609409e-05
8.55138703661088e-05
0.000134047446739378
3.99680919885047e-05
5.51441175744823e-05
3.07193059003225e-05
6.49349805865685e-05
-1.86768259207463e-05
3.90766270972527e-05
4.79376951325646e-05
4.78170487109583e-05
0.000113078123158858
1.53466095799674e-05
1.19688406858087e-05
5.70968707702253e-05
7.31617786199737e-05
7.07162573494455e-05
6.93751087740473e-05
7.33464483443901e-05
0.000108975732501695
9.06211282151473e-05
6.1927273399258e-05
1.41624142986728e-06
0.000105472394564766
1.28757012925495e-05
3.97856587184453e-05
3.44654376389361e-05
4.66838217019457e-06
2.32536152195302e-05
7.99964124724631e-05
9.36038487925645e-05
2.25628662748794e-05
4.24927579740579e-05
3.32607851437498e-05
4.59442761814109e-05
4.89210409707885e-05
3.53679293569038e-05
7.05205438011159e-05
5.30825192675509e-05
2.93969771062625e-05
9.91444026306504e-05
2.23424543474634e-05
5.47727905015684e-05
3.86584951155954e-05
2.57431807976206e-05
9.10752205046401e-05
8.57175048780708e-05
0.000118752793847063
0.000102051771647618
2.65053065051391e-05
0.000109047081440091
6.6598250047043e-05
4.16592767441107e-05
6.77604389802294e-05
6.2770174401048e-05
6.1386234312817e-05
5.47488491548925e-05
7.67828330819279e-05
5.03340730258168e-05
7.06599759435563e-05
9.52529179204952e-05
6.41792777799411e-05
5.076551358455e-05
3.67585180686115e-05
6.99768327954596e-05
7.89460881529169e-05
7.47166752010473e-05
0.00010841559020841
7.07955360323988e-05
2.41345114720439e-05
3.9370438036222e-05
3.62975450267367e-05
6.70402341841405e-05
7.65794158906844e-05
7.98198799044531e-05
7.35031068785406e-05
1.32811448569974e-05
3.47321876708573e-05
5.58402603915567e-05
2.39728907490228e-05
9.27055791333881e-05
5.44178239167801e-05
2.05090459219683e-05
9.10082476830243e-05
3.86465531465093e-05
4.2448062629903e-06
0.000118134282021353
1.73193395056231e-05
8.37372456132616e-05
2.80912535336038e-05
0.000150152853703854
7.35682967824846e-05
4.53043137230116e-05
3.70066184046947e-05
4.75491117464151e-05
0.000101599702444218
2.46418639747151e-05
2.67228769612515e-05
8.00429889050311e-05
8.72484219602284e-05
1.90678911206688e-05
5.029300635656e-05
8.41186184697246e-05
2.80657464768671e-05
9.31156476166643e-06
5.87357600104257e-05
7.17156525788694e-05
8.35565246142351e-05
8.63595042299297e-05
1.49027399204106e-05
8.81577872664652e-05
8.32370893471897e-05
2.65155345796379e-05
8.17668198430124e-05
8.48269672003819e-05
-6.93872255010137e-05
8.06815931143112e-05
8.64678516506904e-05
2.11581104375484e-05
1.27484065124989e-05
0.000116838220089986
3.58867728604393e-05
7.73770492252477e-05
5.49411796944896e-05
8.81641744648722e-05
4.73613165318001e-05
0.000115967259272284
0.000112435558923372
8.25907442429555e-06
6.18621808503521e-05
7.25955383372716e-05
4.6932789880242e-05
6.03756068828466e-05
1.56339059743137e-05
0.000120637247464445
5.69476847725284e-05
0.000176131439019642
3.82557672058934e-05
7.23008979999886e-05
2.78858089512658e-05
4.16168340417272e-05
3.28518987556501e-05
1.66710719880889e-05
2.73998690779782e-05
6.32080061427108e-05
7.57452209035068e-05
4.22138741846948e-05
4.57355959358124e-05
2.73732870985305e-05
-1.63203638000964e-05
3.41759739869276e-05
5.79191150299263e-05
4.61889537227678e-05
2.56466571042787e-05
-1.27724434855781e-05
3.22312944165106e-05
-3.15506443098422e-05
3.85982247775396e-05
4.99428042617528e-05
5.50305726058598e-05
3.3880332434806e-06
3.30582778431525e-05
6.93918284840764e-05
8.09462478471207e-05
5.11083959143846e-05
4.9728376136646e-05
4.11369376382237e-05
3.42897290328224e-05
-8.36398812477092e-06
7.5478698971089e-05
7.0648824825185e-05
7.8283892587466e-05
4.3045455962245e-05
8.13815840404114e-05
5.61315065519251e-05
0.000135179821032389
7.29797603354425e-05
0.00010294344818882
4.06812519548814e-05
3.67760170558431e-05
3.36034456452421e-05
-2.53497850420029e-05
9.41444412610696e-06
8.47442121462554e-05
2.17873209071166e-05
-1.45602961048648e-05
1.08680127476585e-05
8.59327844434193e-05
-8.62293812478666e-06
5.30231566451392e-05
6.06277187390632e-06
4.81505275139928e-05
8.20206663225597e-06
4.09764004873418e-05
6.32572581881515e-05
6.69144740577753e-05
4.42570745592583e-05
0.000110985864141668
5.10338381378182e-05
5.83237227940044e-05
4.20063338262857e-05
-1.53295987846815e-05
5.13968389221721e-05
3.52753862959811e-05
5.83881459712985e-05
8.54635259027906e-05
6.04317835070837e-05
8.13165995776392e-05
7.8662640142981e-05
7.54531581348384e-05
7.67214754781878e-05
2.68500515305641e-05
7.72812680894348e-05
9.25834676732015e-05
3.58134686487968e-05
6.8961526820014e-05
2.65672643720962e-05
7.24069326918292e-05
1.38598879689257e-05
5.10299164248136e-05
-2.60716056627917e-06
4.89528800494932e-05
6.3297205728656e-05
4.61945339338715e-05
7.83536804732455e-05
0.000102142775407533
5.01835559838616e-05
7.22698116074236e-05
0.00011372672389344
4.39664284619564e-05
7.57005953465699e-05
2.85846513010488e-05
5.06999779753416e-05
3.6221399921914e-05
0.000115562737604557
1.48171246239397e-05
4.12344306935062e-05
4.95489398362707e-05
5.59589760936664e-05
3.56261717192912e-05
3.48484053738545e-05
5.15266372310791e-05
2.06995128433002e-05
-1.29389169152733e-07
6.79856077251874e-05
9.10532588947758e-05
8.58370415188788e-05
7.33529111210256e-05
4.71027901329837e-05
9.99715616394224e-05
7.28110158404223e-05
7.01004670667926e-05
7.43348214552392e-05
8.57760563064225e-05
5.64737161314896e-05
3.62619057255899e-05
3.46961347234458e-05
0.000129084155969994
4.13734360236208e-05
6.68974273655727e-05
6.80104837184712e-05
4.56246365349743e-05
5.09333117329656e-05
7.66688404051308e-05
0.000109705076297476
7.24456161401466e-05
0.000141684722269493
4.52160648596891e-05
7.1297214117876e-05
6.24260169262115e-06
8.42506256993559e-05
6.82891290210673e-05
4.02013710019356e-05
4.69045911845515e-05
7.48584028886567e-06
5.82318627014057e-05
7.2997041976007e-05
6.20863414092212e-05
6.10909786789383e-05
4.46423426852684e-05
0.000112787837221024
9.09863670666583e-05
4.50624305880755e-05
0.000108295316929996
7.42009255250836e-05
5.56833959434446e-05
1.42852898496878e-05
9.3900427003294e-06
5.11200748577563e-05
5.82103411060454e-05
6.26470155295509e-05
-1.27304473629217e-05
3.2350201187281e-07
5.58586668892155e-05
7.70375537351901e-05
9.38596235016784e-05
7.46489611268598e-05
8.72118959906484e-05
3.82123729010229e-05
0.000101611579080006
4.83934904700334e-05
4.45541806765369e-05
5.23756315768508e-05
9.91065037696885e-05
4.64126291878497e-05
2.52655589159888e-05
5.5795020234363e-05
5.27855372575896e-05
1.94800450393099e-05
4.8713870893754e-05
6.38072225740849e-05
8.16381255155656e-05
6.76767663553902e-05
-8.36312571894796e-06
2.78604559508924e-06
4.99280591457372e-05
0.000101798422786315
1.16452981396629e-05
7.66890483616589e-05
0.000121122383811872
2.82366482816236e-06
4.08845866794478e-05
2.02839785475328e-05
4.53571893963109e-05
4.81253737675155e-05
5.92343739703703e-05
6.18105803365334e-06
7.13669345379059e-05
3.47173102743662e-05
4.07298345447882e-05
3.24837401613081e-05
8.29639498613272e-05
6.8011405390931e-05
0.000109861627770206
7.04020467094284e-05
7.75467454792648e-05
9.18951147602924e-05
7.80398349346343e-05
8.97855530160484e-05
4.63971325839032e-05
7.10178516222853e-05
0.000105123864956789
3.54667502733144e-05
3.59504479077048e-05
0.000108791330062036
3.31961192276814e-05
6.48977486744273e-05
4.97721552431186e-05
2.43448475771278e-05
3.01066783733031e-05
5.25689599662605e-05
9.8885527474659e-05
9.86650115598615e-05
1.5746671446284e-05
9.52000055000707e-05
0.000125106033327488
2.34026040180049e-05
3.90215236158851e-05
3.67685977612336e-05
9.38143397362973e-05
4.81429823974796e-05
1.40467402567117e-05
3.90115426090907e-05
6.82646406255196e-05
2.33088396856857e-05
8.30851728063445e-05
6.70197591976248e-05
4.19042648939017e-05
2.20224230410519e-05
0.000129486027710666
7.34519946544141e-05
3.09586228865288e-05
0.000116156671998179
2.7342218071002e-05
5.29634594209031e-05
9.80890883604287e-05
0.000115057953784176
5.68925143701369e-05
0.000101200075485157
6.43388862453009e-05
2.3707410220043e-05
3.84203770123093e-05
8.7356580942218e-05
-6.15864910716422e-06
9.10325271856587e-05
5.90657708186236e-05
3.44395108612763e-05
6.36217702141402e-05
6.28956390895402e-05
5.70447890796687e-05
4.54345286307568e-05
7.23936282029681e-05
2.20043886544535e-05
3.04003521890411e-05
4.79915434521468e-05
1.24389069444158e-05
5.15579531460607e-05
4.75371392511226e-05
8.4810689394276e-05
9.86987014966938e-05
7.32786724244407e-05
6.32414115313478e-05
3.58239165802508e-05
3.40681548263794e-05
3.57518404232453e-05
8.78293635080034e-06
6.77632585525297e-05
7.08601257541973e-05
7.68673080642928e-05
1.01322383205554e-05
0.000106637602323238
3.67478598790452e-05
0.00010019526713638
1.1522539586569e-05
8.30138444688144e-05
6.66516900984164e-05
-2.66712473704499e-05
1.6187552723097e-05
8.84506941780728e-05
-1.12103453616993e-05
5.78351632014944e-05
7.00773640439385e-05
5.53827716648632e-05
6.92448918104717e-05
6.70941414158387e-05
8.02297418164265e-05
5.98251377918104e-05
5.78149429879393e-05
6.70651214317064e-05
5.04496301903876e-05
6.78833832930038e-05
5.24686164302471e-05
6.86524510803465e-05
3.01585791708387e-05
7.22205104089673e-05
0.000114879033312957
4.94532107462518e-05
3.42912194009326e-05
4.43082424694595e-06
1.19880838069447e-05
0.000110469975294229
6.3542422398918e-05
3.82217327496122e-05
6.73751959223447e-05
5.28272472169997e-05
5.10562242280828e-05
0.000104601124198445
0.000103976789519106
3.49779100520395e-05
6.05361635765075e-06
-6.9191262200371e-06
1.38751955362725e-05
4.1028097256438e-05
7.13703803924069e-05
4.98243761519007e-05
2.99788482279865e-05
8.67377713581227e-05
5.23305587440385e-05
6.57854509267174e-05
7.8217680558054e-05
0.00011278101704739
8.07195886747716e-05
-1.21301288711857e-05
7.3507598484594e-05
9.49796344683677e-05
5.39165460560217e-05
5.82775623669277e-05
5.80170766212459e-05
1.05777489969651e-05
6.05116337360515e-05
5.06327100932052e-05
8.77354781822085e-05
4.77158526492865e-05
6.6138433487712e-05
3.53241390514472e-05
5.47157429392927e-05
6.05186983193798e-05
4.79275192301625e-05
4.07884932816177e-05
8.85384908360851e-05
4.49642094109012e-05
-3.99770394189822e-06
2.79351848915822e-05
4.19692253580204e-05
7.68283243482085e-05
7.42268126956018e-05
7.16044769939908e-05
7.62615852561121e-05
3.75032185215263e-05
1.4075727151892e-05
5.17853026746182e-05
8.2084289392459e-05
1.45596823515273e-05
3.66341182487315e-05
5.23026504765473e-05
4.83663382619809e-05
4.83729848419609e-05
7.77345051412651e-05
2.99380701984015e-07
5.87191640825377e-05
2.95971537499751e-05
8.61575196973871e-05
6.37250885924058e-05
9.47635715139417e-05
2.17492641926755e-05
9.58394420102331e-05
5.48609731443524e-05
5.67042034850703e-05
6.74061781424809e-05
2.72043022222055e-05
3.9683890938224e-05
4.11344488918701e-05
2.47560722846658e-05
8.08510434524161e-05
2.64841814450624e-05
3.37618576941244e-05
6.99089798790717e-05
-1.01465699625438e-05
1.12843407593193e-05
-1.88045171067234e-05
6.20746553507984e-05
2.58319504563305e-05
2.92541900487407e-05
4.38067569989234e-05
0.000102912406743971
2.33290940018223e-05
5.51714350968498e-05
0.000121773346638132
5.76447433473322e-06
1.25816888052853e-05
8.09639245155404e-05
2.24932297596604e-05
4.35379136565193e-05
5.00064420745686e-05
7.02132080578874e-05
3.3032704287885e-05
7.2726025009108e-05
8.75899071972814e-05
5.37907419869367e-05
6.04329343064315e-05
9.09548192903457e-05
0.000114195566044151
6.47091248810667e-05
0.000123843387223016
7.99525940367412e-05
1.48770175141392e-05
3.47059896194678e-05
9.49416761347775e-05
9.97007379986746e-05
3.42775326918554e-05
7.96050062914826e-05
9.35994301175166e-05
9.50795877032746e-05
5.67686847626094e-05
2.62558881226358e-05
6.06423063734075e-05
8.89456975278243e-05
4.726341627586e-05
1.76386103414149e-05
6.8087090486724e-05
0.000112891418537898
7.19442168883611e-05
5.32462313024384e-05
1.72566879285707e-05
6.22796178412093e-05
9.97945119774027e-06
2.81856752266749e-05
5.77447022192044e-05
6.58721628353706e-05
6.83066307882422e-05
2.66953857536559e-05
4.66762607989533e-06
4.22093017605873e-05
0.000111276931360045
8.29695662612809e-05
3.76747030049271e-05
7.65727307050864e-05
6.40310097204351e-05
9.32938476361351e-05
1.86145371614623e-05
0.000109135791276407
1.22202810676332e-05
5.24215154398426e-05
5.90613781654293e-05
5.49992042598267e-05
7.94887377978449e-05
4.16918244556577e-05
7.41151537545627e-05
4.68369788593653e-05
4.81875386119772e-05
7.61530053104073e-05
0.000114159159556893
7.47011171762133e-05
5.68026613281903e-05
3.86405073676664e-05
1.65108592203737e-05
8.14066251467071e-05
2.73448166844111e-05
4.05255348684474e-05
8.93442476328851e-07
1.6918150781654e-06
8.95281916860831e-05
4.70872496607409e-05
7.94885143709287e-05
5.12056096446539e-05
0.000106291243580041
4.54160476678173e-05
9.75499967492697e-05
4.24619873855827e-05
6.62701597060626e-05
3.12946816110481e-05
7.43994725424593e-05
4.82099847839141e-05
6.76039329275328e-05
8.43103425224839e-05
3.61896563419701e-05
3.24126067816833e-05
1.56176563063428e-05
2.79687120207384e-05
4.42913345304592e-05
1.41400412082644e-05
8.22176214814152e-05
4.91866969328016e-05
8.19756544581735e-05
2.07440901676424e-05
5.67112579611131e-05
6.80175213765994e-05
7.68944550507248e-05
5.26389448392786e-05
4.48222677189508e-05
6.58609156229175e-05
1.67273911299989e-05
8.59807101869782e-05
9.30635496094498e-05
3.92702775822343e-05
2.58924301802181e-05
8.88462498420101e-05
1.65695836329108e-05
2.11704528743605e-05
6.31974718820417e-05
3.33337401372867e-05
0.000117365038238814
5.63204884813564e-05
3.27207266560147e-05
7.88811651651796e-05
0.000104716408074538
2.17057757783603e-05
9.47472434933644e-05
0.000109082870970115
2.37708332062378e-05
9.62964202278414e-05
9.60181711651769e-05
4.76377987822681e-05
6.92204600597228e-05
8.75732030195231e-05
9.53820713434321e-05
3.73254073125955e-05
6.00497766926918e-05
5.46962349539382e-05
4.97033125512324e-05
0.000128050456273544
3.82871666183044e-05
7.85542435624195e-05
7.34552621634233e-05
4.85007156962652e-06
5.9064953134137e-05
2.53338347015294e-05
2.75994255332514e-05
6.16752036436371e-05
6.72758891992453e-05
0.000106348057384105
9.13232352405262e-05
3.06803742167065e-05
9.18051269182904e-05
5.55914585799224e-05
1.81834897646558e-05
3.28605643618639e-05
0.000132536520330339
8.44973582792529e-05
6.92722823297243e-06
8.11562620552852e-06
7.75723188602028e-05
5.58445851570696e-05
5.24523234531446e-05
6.52484959567427e-05
3.5677317452412e-05
3.89089499315706e-06
4.42496833166119e-05
9.01157666768511e-05
6.68640334430866e-05
5.70400564727053e-05
0.000108389886257751
5.3600869259622e-05
1.00712157336293e-05
9.51359481619735e-05
7.35139266495167e-05
5.4780403691816e-05
7.04764624220787e-05
6.33089544752795e-05
8.04002436697525e-05
1.46250410197795e-05
4.61172957856864e-05
8.06445077656609e-05
3.47957900540766e-05
1.06353059660691e-05
3.93943684094451e-05
3.8042941878957e-05
9.01084993697809e-05
9.56497335345564e-05
5.59663997665586e-05
7.2182834107223e-05
6.5119359870939e-05
4.50390371857257e-05
4.33704113721563e-05
6.08433232262737e-05
9.92873168829951e-05
-7.74300800082968e-06
4.94462622182321e-05
4.52122092037977e-05
4.32274703328628e-05
1.66785808940123e-05
7.72262629159045e-05
1.36274278242523e-05
1.81198471411088e-05
8.21855685606285e-05
8.2207156533269e-05
2.18165519911895e-05
5.02308005382977e-05
6.86702264610504e-05
6.9719675293794e-05
4.34574328536208e-05
7.40770993361449e-06
4.0339881775854e-05
0.000104324386894275
3.64605201232943e-05
2.49390177213168e-05
6.40745634782573e-05
2.69691975329529e-05
6.22980271798735e-05
7.90655579586688e-05
6.46617139689432e-05
7.63533615848303e-05
5.53066528346284e-05
0.000107477925279115
1.45448394115706e-05
3.84419576400149e-05
4.20439507824893e-05
8.85473328307067e-05
1.91832491810945e-05
3.35555776393765e-05
6.37473508279941e-05
6.67566162727789e-05
1.07150979805847e-05
0.000112967694175836
0.000115183461162752
6.04454920635067e-05
5.18467215397336e-05
9.82514585206344e-06
0.000100105178155144
4.40946766418592e-05
5.31792607371452e-06
3.87485452602241e-05
6.13150518208942e-07
1.77575121432211e-05
7.09036641650239e-05
7.12780889655566e-05
8.53293423805603e-05
4.91321869931124e-05
2.31356610390542e-05
7.84015982761224e-05
4.73309831926489e-05
-1.93190167730328e-07
6.68606766591446e-05
0.000118997064823726
8.06835465971384e-05
5.7131969900021e-05
4.11488412191449e-05
9.4726924389182e-06
0.000106331131325586
9.4243987475463e-05
4.22803134768866e-05
9.77039893115829e-05
7.01471182253589e-05
4.28513565419343e-05
6.17070909341976e-05
5.66352596677836e-05
9.36455971474137e-05
2.72819024910332e-05
2.63134005364208e-05
-8.27355742866981e-06
4.59756068933156e-05
4.72356451001499e-05
7.93825923606669e-05
7.79787254107072e-05
7.83131889847317e-05
8.14216409255217e-05
3.2069347393656e-05
8.63709582147775e-05
5.83624253980619e-05
0.00012146436076934
4.00067000569884e-05
8.2026975468943e-05
2.64211719512234e-05
4.44579384285045e-05
3.08736573431598e-05
1.62949954335037e-05
5.1744120661957e-05
9.34088277445585e-05
7.709699961319e-05
8.95107936363364e-05
2.34888496894071e-05
5.21903324287036e-05
0.000121786606257112
7.59384089855534e-05
9.06362351576448e-05
-5.05272496984828e-06
4.67679991838427e-05
5.9307594786341e-05
2.67729410120056e-05
5.37361719246359e-05
5.83810187264537e-05
0.000104094196583833
6.32269167600034e-05
5.67794062447582e-05
3.86890017288434e-05
8.91440642109476e-05
6.34811902398378e-05
2.22522133619522e-05
-1.54458962662694e-05
0.000122114705019014
3.08084277724686e-05
6.61748018582781e-06
0.000124984293602033
2.71935620003397e-05
4.37183003209245e-05
4.63584426855549e-05
8.43145562997426e-05
-1.01270016202724e-05
8.47947762095633e-05
0.00010296336906153
7.4442268358929e-05
4.62099309617361e-05
3.73571431604954e-05
7.59910241663181e-05
6.4325652189747e-05
8.8297915318028e-05
0.000101790061522626
9.65228172526737e-05
5.34899831990812e-05
1.56774630568417e-05
8.58170735230177e-05
7.57900794809012e-05
3.94800259951487e-05
4.89272623687387e-05
7.37327674143904e-05
2.1239458247149e-05
5.62234404836721e-05
8.11717731049299e-05
3.31536639161004e-05
7.09425282494855e-05
2.72211546819513e-05
5.87960281682416e-05
1.39377819538739e-05
1.62769365959122e-05
6.37071953289615e-05
2.77562548685707e-05
5.75600034093842e-05
8.255429205591e-05
6.03648529847613e-05
6.41652187844669e-05
3.3509443387015e-05
5.41564159306582e-05
2.25100392977671e-05
3.33100484301409e-05
5.88561708768805e-05
5.809751405259e-05
3.63458610627042e-05
-5.9314667367123e-06
0.000109576350026271
2.58945347223081e-05
7.65762842516283e-05
4.79170446731498e-05
-1.55164574776869e-05
4.06472336484935e-05
9.73210514166416e-05
8.57437629892983e-05
4.07015646826529e-05
7.6757800360772e-05
0.000100826091818041
4.34529239694125e-05
4.32622880513944e-05
4.84672191290621e-05
5.25345524541371e-05
4.67432968463332e-05
5.75256271574838e-05
7.05079500357474e-05
3.78329011940679e-05
7.66012243978985e-06
7.17035450043402e-05
5.58170836442093e-05
3.87547824785425e-06
6.90146124928399e-05
0.000103807245728628
5.49927618935871e-05
4.10473644079564e-05
0.000114353244632681
5.54752511626978e-05
4.9266417886681e-05
8.82191251045551e-05
4.06935684975264e-05
0.000101490944178509
4.91632487604448e-05
7.62735514279702e-05
1.77397986461756e-06
4.71571372197518e-05
1.99798598681195e-05
3.93478949755227e-05
8.90414804004858e-05
0.000147239176832906
3.81746062266176e-05
7.66929261938269e-05
4.80114924016386e-05
6.6639318847218e-05
6.15800198794737e-05
8.64455133935901e-07
8.60248738295149e-05
8.26875763394394e-05
3.53814532702736e-05
5.40030221526888e-05
7.86419029549611e-05
5.43242773779749e-05
0.000112975749400863
2.22960770206926e-05
5.2386012861667e-05
8.21631743412711e-05
9.03079581443815e-05
3.98629000238141e-05
-5.02629239873736e-06
7.58229948463902e-05
6.53766335319477e-05
9.4440101615269e-05
5.383484736602e-05
0.00012064439731072
8.75972157080761e-05
6.24266634117982e-05
9.24019422514465e-05
2.7211879926333e-06
8.12253016035439e-05
1.73472794465739e-05
5.95940213179868e-05
2.76292260006436e-05
8.40668210258958e-06
7.19115657096789e-05
9.21485679871044e-05
-4.90879340473563e-06
5.37199055209041e-05
0.000110073970405091
6.83518251617526e-05
4.57769778516221e-05
7.74227413182133e-05
4.95290794084052e-05
7.28521607051364e-05
5.19467962232707e-05
2.35398930206096e-07
8.62238905684985e-05
7.34042427669794e-05
6.01158014523304e-05
7.51400102607946e-05
2.40822699117045e-05
7.7221558080296e-05
4.91821677810066e-05
6.67732169636908e-05
5.50958241135172e-05
8.76956139318768e-05
7.21237505880769e-05
9.66905641800229e-05
4.28832009216794e-05
1.29144963024361e-05
3.50300401557716e-05
0.000141556700484886
4.92621945458567e-05
1.23303632216312e-05
0.000144135470762434
1.48207765477262e-05
9.47963965777451e-05
9.21636814485618e-05
0.000100953293149889
7.05980639674775e-05
7.56860986843756e-05
5.88889276048996e-05
0.000113843235990265
3.85961431487519e-05
5.45158538099199e-05
4.55227139572018e-05
7.61757166388521e-05
0.000114287737295276
6.86722235805645e-05
6.08498444810911e-05
5.3909027772145e-05
6.95650872935422e-05
3.56600707246224e-05
7.16213284448724e-05
6.44152621725463e-05
7.39850479577357e-05
0.000127630703547515
2.74189199807557e-05
8.09696531891571e-05
4.70378698040514e-05
-1.12434063010173e-06
5.11563803719219e-05
7.58051140357565e-05
1.28046402744575e-05
6.47561965005873e-05
-1.14052173180635e-06
4.42640818204809e-05
4.61360515354204e-05
5.36267560603327e-05
6.85150791137957e-05
2.75649911989822e-05
7.68825822617176e-05
3.22338634251584e-05
9.2319658137407e-05
8.37626748586405e-05
7.64563403788718e-05
6.97056639774069e-05
8.68814339935035e-06
9.96026543713117e-05
9.0965365654903e-05
7.21978822158146e-05
8.61281703055024e-05
7.30138733314365e-05
0.000112574289272042
4.47256937375138e-05
5.90451735694085e-05
3.01375556183279e-05
2.23648515195144e-05
1.81937938412301e-05
2.7825029393265e-05
4.37208215996348e-05
0.000108637133382135
5.78315884314139e-05
7.54023629473815e-05
0.000102851772818969
4.23534178903204e-05
1.48010383064397e-05
-6.66425675791759e-06
9.78150194097679e-05
2.75453515463415e-05
1.85325881859383e-05
9.8353355933688e-05
3.35020259747436e-05
8.29264753022345e-05
6.43974999243072e-05
7.49495645820345e-05
7.23195773019483e-05
5.33755187346572e-05
2.86433980613761e-05
5.83880146427765e-05
1.4237434146722e-05
6.91978499249818e-05
4.13924800085466e-05
0.000103672992004537
0.000120398563811403
7.47313070806209e-05
5.18424521987967e-05
0.000123645602349781
8.74955511619152e-05
7.40083778036127e-05
7.93633536988586e-05
5.93704075061076e-05
5.46912874460119e-05
3.80988570263409e-05
0.000110376309190846
5.82444189755828e-05
0.000113162675739366
4.67950321646471e-05
3.65424814816702e-05
4.12151326159321e-05
9.0053343998596e-05
6.03883778754466e-05
8.48112541809406e-05
7.21582485728323e-05
8.5896704349055e-05
0.000120675728248284
2.8639843433185e-05
8.09946826946661e-05
1.40476410192334e-05
6.45549478349231e-05
3.44901335643149e-05
8.56647656998377e-05
5.77667951132527e-05
8.48217707513574e-05
2.13468189666955e-05
8.7129528158265e-05
-3.12535069478062e-06
7.71393358568014e-05
5.10422250729226e-05
2.23452394682975e-05
2.10454800986082e-05
5.59766399322203e-05
5.37123484048207e-05
9.53799813370613e-06
6.71540574985823e-05
9.24106304280692e-05
8.93998988698438e-05
3.58733939853e-05
1.91588745171073e-05
5.39267024388126e-05
3.77828470408745e-05
4.51293151563979e-05
6.74053763405706e-05
2.44317931087975e-05
5.83827462907096e-05
2.62417249041988e-05
3.37918698236943e-06
8.21250913366716e-05
0.000114212596363906
9.41572715654533e-05
2.4675552085237e-05
3.29417932176423e-05
9.64578517812911e-05
9.55203731203963e-06
0.000137766414706249
6.8381459756009e-05
3.08491533787025e-05
3.49613689767758e-05
8.54554850855675e-05
3.20126341248261e-05
3.01383614603579e-05
5.94169906264273e-05
2.98491934701319e-05
1.39965817422379e-05
7.15615185457493e-05
2.87606846285261e-05
0.000102253895010471
-6.43693848244299e-06
7.01080726525285e-05
4.18008448233107e-05
9.81261654825612e-05
3.42214187363149e-05
3.98598355597868e-05
9.10867015655845e-06
5.6170484198361e-05
5.1626907183953e-05
6.87282790170409e-06
6.46910687369347e-05
5.75699149010196e-05
3.23450774905876e-05
5.28236921645991e-05
9.31366194897069e-05
7.69787147155175e-05
7.7313619005274e-05
3.32763479803415e-05
2.00249888187703e-05
3.33172123093072e-05
3.13764101133462e-05
0.000123072843471061
3.56276827487053e-05
8.25786554563003e-05
0.000106881924118974
0.000113951947742691
2.9917289000501e-05
3.37004829068234e-05
8.98254348181986e-05
7.99365838737596e-05
5.0637275608391e-05
7.46954289291244e-05
6.16860586875428e-05
3.95330237538959e-05
5.42566483640033e-05
5.20783056561781e-05
2.3129542007133e-05
9.16995978560742e-05
0.000103709242222335
9.19599408800618e-05
4.2022401090003e-05
-2.64559049745681e-06
1.07273616618257e-06
4.23751723057207e-05
-1.16626098421868e-05
3.72096094064804e-05
3.09834151482713e-05
7.72449194591034e-05
8.18738810675077e-05
5.57284185917707e-05
0.000109525993797269
5.56112228948699e-05
9.42835854554343e-05
7.30481663133464e-05
8.82461853032665e-05
0.000105461385793337
6.18862107013175e-05
7.04262098907173e-05
7.91997315354419e-05
5.59946154383911e-05
1.0977456390978e-05
3.56245300241398e-05
2.7653607929664e-05
6.1086151496546e-05
0.000125964811845407
5.44837320586838e-05
4.58076282310322e-05
4.80159717850987e-05
4.91042620367421e-05
4.44760599357852e-05
1.06260933888094e-05
4.90772146063919e-05
5.85479112064089e-05
8.96175385218292e-05
8.40588579880699e-05
-8.24217750617035e-07
0.000101196462365057
4.8928212683196e-05
5.34699939348799e-05
5.30757199407085e-05
4.11278095669035e-05
0.000114041914800543
1.70014627515995e-05
5.44462890294404e-05
3.061962564498e-05
9.28008440924133e-05
0.000107363561153362
-9.76453272077213e-06
8.50674494223762e-05
-3.17371691120865e-06
5.32476566334371e-05
6.23630829250185e-05
8.55342526579985e-05
6.40022029883329e-05
4.33598418245525e-05
7.47881337561689e-05
6.26488234924853e-05
3.65242830102524e-05
0.000113268734631335
3.3965116242499e-05
2.70310052526683e-05
8.12306659448613e-05
8.91226050951437e-05
8.429614318476e-05
9.2457637323727e-05
7.38561532230759e-05
6.32382245927824e-05
2.44962421605398e-05
7.50951153730724e-05
-1.68608249027542e-05
6.45823302406853e-05
4.30551967696948e-05
1.75137563858044e-05
2.10734262672779e-05
3.76139698185359e-05
5.57100019208094e-05
1.04049971867507e-05
1.23936568925884e-05
4.11167805094297e-05
5.50883262571794e-05
2.17447267218928e-05
9.91533115032897e-05
7.32699110581531e-05
8.75540914296775e-05
5.6344768217541e-07
8.1888792606299e-05
7.43190170071224e-05
9.24727726379418e-05
4.46070412944743e-05
4.3287317212045e-05
2.38984540170898e-06
0.000131356076295443
9.30046702716255e-06
6.61360992200549e-05
8.63793731543027e-05
9.19860704339275e-05
3.96557568602324e-05
5.7127377307642e-05
1.09585814238114e-05
0.000104251146714198
7.58963305817923e-05
8.78553800237624e-05
2.00235559175975e-05
1.22867414189803e-05
3.17837375974978e-05
5.65689835826838e-05
-3.92509044719114e-06
0.000103084648743929
8.14616559808985e-05
6.34220580854383e-05
1.80142938584674e-05
-2.38308664773915e-06
1.35796347845347e-05
3.76843640624092e-05
3.30225847331332e-05
1.41918557812059e-05
6.60966140947551e-05
3.32998137403242e-05
5.33520379914532e-05
3.5597404955209e-05
4.28620261784581e-05
-6.36200669456227e-06
3.36561223124827e-05
5.61086124684966e-05
7.75801783283419e-05
6.96761207105836e-05
7.59376973365685e-05
7.09018005592546e-05
6.60435857290936e-05
6.30627976643941e-05
5.77444309570683e-05
6.80300934773977e-05
9.79269039842514e-05
0.000105560459063034
2.72726600313567e-05
-1.04796164917163e-05
8.36231549551079e-05
8.70493584252276e-05
0.000120175474980001
8.76007544293114e-05
9.18912193813655e-05
0.000129967817794777
9.89397386721143e-05
7.79091272336883e-05
4.63837896462332e-06
8.32666659346815e-05
8.94485020220556e-05
8.76749474661102e-05
2.02084460860437e-05
3.69208746447784e-05
7.67209990608787e-05
6.58342252207217e-05
7.01944691239361e-05
2.37745705778623e-05
2.25949584354874e-05
6.1326980032672e-05
2.09575983649745e-05
5.61230082849945e-05
6.57027697846032e-06
9.00288403508036e-05
8.75413773559632e-05
7.86672840019435e-06
4.0093257728977e-05
2.07983408175167e-05
4.35259076192345e-05
3.21763773608781e-05
0.00012376658167876
3.99385480791546e-05
2.5340286896561e-05
8.95950830939955e-05
9.81488121414743e-05
1.17339732252164e-05
5.47198834285657e-05
5.85254080644285e-05
5.58780116650516e-05
5.39901983810796e-05
7.75745010043604e-06
9.32338207808232e-05
7.64980006053759e-05
6.81823814760225e-05
6.09650210110379e-05
1.9433604150466e-05
1.04478956964239e-05
7.07669180078081e-05
0.000102412665371876
8.21849177876627e-05
8.647775638191e-05
0.00010737599844941
5.67867188574345e-05
6.09142042968834e-05
0.000110441545790092
2.18309463527432e-05
7.68609513865159e-05
5.12231326687748e-06
1.64646499575411e-05
3.64801631735022e-05
8.37407628069207e-05
5.75968804244351e-05
3.43067750003606e-05
5.54344609686204e-05
5.19013857972201e-05
2.62004563790296e-05
0.000122124209653632
8.24708903637672e-05
7.17704841874293e-05
-5.1802482631522e-06
3.60385570383476e-05
1.85267431436129e-05
0.000141984790528243
4.76260033937057e-05
6.70006543045292e-05
5.13619470227572e-05
4.21947907697033e-05
8.46719329875669e-05
3.55238348054638e-05
6.73423371083754e-05
7.78714912682732e-05
8.26029145856328e-06
-1.47909669442527e-05
6.565909706471e-05
9.35687740014797e-05
5.78513247959905e-05
4.47644931570495e-05
4.76406618615578e-05
7.15719120087973e-05
5.80779850237236e-05
8.485749502841e-05
0.000105030527999838
4.62905907615514e-05
7.7212380227266e-05
7.3882863902459e-05
1.52190804853718e-05
9.36655638770303e-05
7.82112697448557e-05
0.000100183750473428
5.01049833585675e-05
5.59662086919222e-05
2.1552452346878e-05
0.000125317924095969
-4.81479135285136e-07
8.8420764704299e-05
7.15110867522464e-05
4.27619327868182e-05
8.89396964145695e-05
1.8243661921237e-06
5.32979953935808e-05
5.92721074614171e-05
6.67072970174817e-05
6.94567469454494e-05
5.54584892266753e-05
7.22131830322948e-05
6.19887060483583e-05
7.4396285182066e-05
0.000123882278581372
0.000107605255564883
6.52955343561324e-05
5.89921271399247e-05
7.61156558537918e-05
4.1322025722485e-05
7.62644389251508e-05
7.37232536813678e-05
8.57841261829749e-05
7.09532009202215e-05
5.75480116607627e-05
-4.35192614776971e-06
-2.00308778831587e-05
8.71195933355398e-05
7.86241725419176e-06
3.19162167225656e-05
9.76961022066192e-05
8.26586193397827e-05
0.000139594700911028
4.26498813894645e-05
3.38792698715645e-05
6.71412497800514e-05
5.70356958822321e-05
-1.75745114712437e-05
9.29174599496234e-05
5.23547570652705e-05
7.63231056431171e-05
8.55337023505143e-05
9.76430192945399e-05
0.000110323757763569
3.4260374512798e-05
7.01852196418265e-05
9.38613298476186e-05
7.26788025853305e-05
0.000113496335409974
8.71820671186881e-06
4.82965685426171e-05
4.61475648711833e-05
4.51671735074598e-05
6.14219195953684e-05
9.73133061770447e-05
8.73192630312618e-06
1.50805152517475e-05
7.22493713480472e-05
9.69642300008436e-05
4.33450873740211e-05
0.000136450858385703
6.38102283198712e-05
3.72789849302103e-05
6.00806375285068e-05
0.000105377669736977
4.35597304972945e-05
4.87283581439657e-05
2.55576638702257e-05
5.98933201790116e-05
7.20948742343243e-05
2.74724796847155e-05
9.99982936071051e-05
1.60542217089998e-05
5.3850835482612e-05
1.07705137276258e-05
5.56353292081003e-05
-2.47023782973987e-05
1.54467513815103e-05
7.02221627572525e-05
9.36818314410064e-05
2.05183637813472e-05
6.3014515966819e-05
0.00012174788024939
4.7738496273184e-05
8.69227191543981e-05
7.95799777579548e-05
3.52649338159697e-05
8.77126682176814e-05
6.52876846101421e-05
1.73260140019907e-05
7.20429331907187e-05
5.29837040956762e-05
5.95343686056811e-05
8.98597795503388e-05
3.17239351535136e-05
5.65850184525606e-05
9.99904218391132e-05
2.9834506352539e-05
6.74022211372739e-05
9.65895295715901e-05
0.000105714057721382
6.32041667858274e-05
8.09235554342896e-05
3.65588489339798e-05
2.98342858078184e-05
4.99116744528286e-05
8.67424603864411e-05
7.02275874595254e-05
0.000100215155588099
4.56930382938167e-05
0.000145298103297479
-1.8252298993526e-07
6.72471007396711e-05
5.6962937983306e-05
5.95760994107626e-05
9.4756041041398e-05
4.77171090713813e-05
4.03764094978216e-06
9.20402071685257e-05
1.78721795126907e-05
6.11547537431564e-05
5.32187996244507e-05
4.54717383117574e-05
3.47048937803944e-05
9.24297216959286e-05
4.49208288476279e-05
2.53147524398617e-06
6.05011125559636e-05
6.87600081970373e-05
-1.21816944905111e-05
8.81298524434108e-05
-3.42152473725757e-05
7.95191540180865e-05
4.70257685717493e-05
8.74505823153238e-05
5.22021605371361e-05
3.03851278037475e-05
3.00967201671427e-05
1.70405790180053e-06
9.86788482743381e-05
5.62359656080275e-05
4.54738567807967e-05
6.06255181900031e-05
7.00640203996873e-05
5.29244634292278e-05
7.73697247088086e-05
2.78474485589796e-05
6.02978514422741e-05
-2.81791403461273e-06
8.25737826137271e-05
8.88324538871857e-05
6.8058487422305e-05
4.66858223878366e-05
7.56283660056874e-05
8.13928123922567e-05
3.93651082582055e-05
2.17453826863015e-05
5.17737024330643e-05
4.37912782263998e-05
9.16924851825516e-05
1.90658483718396e-05
2.92215631837191e-05
7.51079560504745e-05
5.75224404851844e-05
6.78062712847925e-05
0.000101891923274386
8.99906345748276e-05
6.30250435108766e-05
-2.42730327480318e-06
5.67729740797711e-05
5.58014445807359e-05
5.92659033866494e-05
6.15899310695228e-05
3.30725243025418e-05
5.4673848127433e-06
0.000109558307768405
-8.12191897744694e-06
3.56634423259023e-05
4.36533475238837e-05
3.74891380817243e-05
0.000125746591894025
7.58662725506598e-05
-3.60943663847238e-06
7.54384124049545e-05
3.15297810109685e-05
6.58423629125897e-05
6.2641321662687e-05
6.02028356532566e-05
3.21917765236568e-05
6.99438297219695e-05
3.34742247775639e-05
9.60371073910356e-05
8.32301598355018e-05
1.47526817860811e-05
4.46757020614775e-05
6.93096346238896e-05
0.000111354727314792
7.2616679994356e-05
8.47261365041952e-05
-2.28935889537311e-05
4.37255029694794e-05
0.000131291364568026
4.14650254003408e-05
4.09908019859845e-05
5.29118049803807e-05
7.4363548063741e-05
5.5580148378356e-05
0.000148992841462774
7.64357557184664e-05
-1.94165620737017e-06
4.44660450675539e-05
8.90187127923255e-05
3.74771462727986e-05
9.14646332680789e-05
8.85532035779001e-05
5.21442169893413e-05
3.84614815369074e-05
8.84840280593591e-05
8.13925708456804e-05
6.53825202045347e-05
2.62791659159648e-05
7.88884185278217e-05
2.95495049617393e-05
6.48814301419055e-05
4.07056783405526e-05
0.000113375515520399
9.76505237336825e-05
6.44890661416874e-05
6.82708250256336e-05
0.000118856384753371
5.18581913700133e-05
4.30025778180152e-06
5.08165851039193e-05
9.162418031101e-05
5.09040258576091e-05
9.13327653233501e-05
-1.49301552027042e-06
3.99331163053581e-05
5.49069904360822e-05
5.25625867401942e-05
4.51462764295737e-05
4.51901641691918e-05
5.79042858552471e-05
4.42002856270072e-05
7.66262877579114e-05
7.77375606598121e-05
7.93454922989222e-05
0.000115821470439754
0.000112688452285483
0.000132142067932568
0.000117244415659856
4.33321247923068e-05
5.4891699573524e-05
8.29072699357036e-05
6.95690104782128e-05
7.92322281535815e-05
7.89850424671895e-05
0.000139037743377555
5.23717419971649e-05
5.06012399682382e-05
1.20885005458989e-05
0.000111985801563858
6.84241489955069e-05
4.08682786690188e-05
6.32194011740971e-05
0.000113589875163742
7.33784176991158e-05
4.40264158506228e-05
8.54593652359104e-05
3.79740110700399e-05
8.04548831585428e-05
5.70056526034596e-05
1.66786050484012e-05
0.000128361734497531
2.90476631624253e-05
6.32388075000208e-05
7.62271999078789e-05
3.91057626886741e-05
9.10174153341607e-05
1.75543339840011e-05
7.8055643311388e-05
7.97370443402407e-05
0.000115966335625664
3.04006371230381e-05
4.95998037581686e-05
7.0102430014615e-05
2.37236993777209e-05
5.33208207710596e-05
1.64000397661166e-05
4.65727892884131e-05
6.33307862382971e-05
5.722521364603e-05
7.76051030949677e-05
3.35568282914462e-05
0.000123777454185245
0.000105321378067637
1.60610358539369e-05
-1.38231287740454e-05
5.28864776792776e-05
9.14559527863209e-05
2.11172184107386e-05
8.30527595976268e-05
9.29221548271465e-05
4.46926229184195e-05
8.66500516654916e-05
8.52994664429689e-05
1.02427447103442e-05
8.17287080477149e-05
8.18113988665053e-05
9.40197107479742e-05
8.52751127341193e-05
0.000103669832073353
0.000103379836363857
0.000111543396687765
8.37622833061146e-05
3.47238415259983e-05
6.49934192845128e-05
8.11570187173252e-05
3.57107400183815e-06
6.64722194296593e-05
3.7298825689273e-05
2.47087774048841e-05
5.31535334335627e-05
6.7406954514389e-05
6.57068991277867e-05
5.46808550353934e-05
4.59903278644864e-05
3.84510633623488e-05
-4.12715998747677e-05
8.34085953303929e-05
-4.48231958136417e-06
9.05430549337338e-05
4.4034234997344e-05
1.51020905397418e-05
8.92481085827423e-05
4.32229598106535e-05
5.42732702495762e-05
7.19967360243353e-05
7.34426881584645e-05
0.000103678381910105
9.50511724595133e-06
3.48947992385042e-05
4.1052215947659e-05
8.08479925717569e-05
2.99648397437094e-05
6.49292505983752e-05
-5.00881748528166e-06
7.4326045098145e-05
0.000136312985276389
4.20194442717001e-05
8.49668897178905e-05
4.93213214950815e-05
5.29058613650938e-05
9.68381563097513e-05
2.66750617828916e-06
7.27147163534206e-05
0.000107882612512256
5.09953973526577e-05
0.000108510762216332
6.92746789267045e-05
7.56527937775577e-05
5.33825292666134e-05
3.43264971886964e-05
7.29649072252995e-05
0.00010569086887476
1.03448132739009e-05
5.16302024925579e-05
8.22941581113349e-05
9.4669810051891e-05
7.29817985248534e-05
4.16070859948808e-05
4.28627077265104e-05
-1.09191419710302e-05
6.17260912448868e-05
5.39557256538648e-05
4.08902966680686e-05
5.2014076312931e-05
4.4320460997086e-05
8.04181776963354e-05
2.79925179585826e-05
1.99003360115649e-05
4.23909708151326e-05
7.37886159026748e-05
7.61386971902548e-05
0.000115173129954017
3.41237524727723e-05
3.45550603924198e-05
1.8425783205289e-05
8.83483178456176e-05
5.67704057097898e-05
3.62464785444745e-05
5.87135547123186e-05
7.26195641364669e-05
0.00010927999340154
7.12667509951714e-05
7.61218880442791e-05
7.0628078963516e-05
9.90275229019189e-05
9.59443612265672e-05
1.7401669444728e-05
4.83874961972477e-05
1.87251420338774e-05
4.21596758140306e-05
7.67777547431033e-05
5.57817635794625e-05
5.92591913880898e-05
8.37528648581946e-05
7.18770734861775e-05
8.00394673033636e-05
6.86803499795421e-05
4.21287772750153e-05
9.66721274131117e-05
2.58348477576864e-05
7.7110495029454e-05
4.27187901635271e-05
0.000147991264291883
6.36742319834438e-05
6.17190892258549e-05
8.87515024153447e-05
3.26841273570635e-05
3.35017045833413e-05
6.34321007653091e-05
0.000165559644500611
7.1809143638431e-05
4.72219766169883e-05
9.1254351213289e-05
2.92103329826601e-05
4.21217954256063e-06
8.84990938916512e-05
5.80422936541429e-05
6.53402940093968e-05
7.12172031547804e-05
5.61021609612864e-05
7.1437944415903e-05
-3.05132695990774e-05
4.36057051951426e-05
-2.27900646482135e-05
9.89961968090035e-05
9.06472845841263e-05
1.7248407396181e-05
7.17409932500551e-05
7.3248785843377e-05
8.67899368955359e-05
2.139429130825e-05
6.60261210970503e-05
0.00013005006472386
9.29718045624103e-05
7.6204122960327e-05
6.16278716979389e-05
9.93266129046018e-05
9.71388145440305e-05
9.76165077705054e-05
1.98829263859823e-05
4.65840569244267e-05
4.22509583464478e-05
7.94802872375424e-05
9.09078954035618e-05
9.62401525175841e-05
1.95118836391944e-05
2.34429287498804e-05
3.93694241023963e-05
9.75382127040993e-06
2.26118562314306e-05
8.18527761085229e-05
7.17960432502009e-05
9.9444632017249e-05
0.00011510699597504
6.11085257751441e-05
6.4401853076501e-05
9.21241621631958e-05
7.80203564605534e-05
5.13860769811809e-05
2.59920119670234e-05
7.03993434089479e-05
2.6595986774289e-05
6.14303388048843e-05
3.9089250262767e-05
5.02008366832638e-05
5.59011458454384e-05
0.000133134495237332
2.68156268990325e-05
3.84049411167401e-05
2.73941356070521e-05
-3.23973867692415e-06
1.10279238178846e-05
5.58248679175514e-05
6.3996541619261e-05
0.000104584072953416
0.000100162780861821
4.97940121008928e-05
4.02231901470035e-05
9.48407025707712e-05
7.82659136850317e-05
0.000106755317523271
9.55321982586225e-05
3.69403932192981e-05
0.00013834734942879
6.77514419950612e-05
4.94984845217237e-05
0.000110792809812971
1.88443462579791e-05
3.5456007671097e-05
7.55077653135521e-05
0.000118583941816433
1.48534550133645e-05
0.000105626386107245
6.74286868149079e-05
3.62702027150261e-05
6.18112871368612e-05
7.38471434292815e-05
8.17745674016586e-05
3.94199251334618e-05
7.44841113185965e-05
0.000101466435640138
2.92413853384379e-05
3.0414079753514e-05
7.88392133168268e-05
0.000140271969430961
5.95024948612145e-05
6.49854554958784e-05
-1.09291991289374e-06
6.5995876585636e-05
5.26716962501051e-05
9.96810285161617e-05
5.94869865018705e-05
3.36274591661573e-05
4.75049044936196e-05
5.33915887592587e-05
7.02185271952033e-05
5.62409942068177e-05
6.53354204863948e-05
3.3953068137984e-05
1.88233139563149e-05
6.9085743178695e-05
3.84112970632584e-05
-2.9515552079773e-06
5.78149510829839e-05
3.36605603200993e-05
4.70775087298264e-05
1.06017695045146e-05
6.91456716930473e-05
2.8672796057237e-05
0.000108694497261011
6.80387264470641e-05
8.24897854652335e-05
4.26183285135677e-05
6.53433808249994e-05
4.30127117582788e-05
6.37832087264963e-06
5.88658130483186e-05
5.95070763700688e-05
5.81693796390775e-05
5.94447807685025e-06
-1.6051441614505e-05
1.80670914002657e-05
4.14478253006437e-05
4.27488888121341e-05
4.92911132301267e-05
5.24031226189811e-05
9.82745925217562e-05
1.50908899439456e-05
4.30659780865767e-05
0.000102706089533017
9.59093323475984e-06
8.95758539521325e-05
8.7346025901585e-05
1.62915127742062e-05
6.74636099927055e-05
5.50607708220489e-06
6.90246753054784e-05
5.85419746072944e-05
4.06482166453486e-05
0.000107966636561941
-1.54917908479969e-05
5.41137395849815e-05
9.12818577367563e-05
3.65536858328347e-05
6.42335742398792e-05
6.54876810824086e-05
6.49057208197829e-05
8.04614986636463e-05
8.83774479139937e-05
7.06438729298371e-05
4.20633257498381e-05
6.44672950194386e-05
0.000100003319840743
3.89574744264003e-05
3.70309777131142e-05
4.02869097753593e-05
-4.81106821346926e-05
0.00011275793234585
5.59906759235291e-05
7.3408903662786e-06
7.01506310674204e-05
3.66070214052632e-05
0.00013204375452756
7.99239271826207e-05
8.54247961891638e-05
8.43416756360248e-05
5.26459406443921e-05
3.38651056904382e-05
-1.72824574566355e-06
5.33752393618276e-05
6.07584274823616e-05
3.9255179434731e-05
-3.12921475213577e-05
5.86195206324883e-05
3.56102891393719e-05
3.92985616350363e-05
7.61364163217527e-05
4.46892010161454e-05
0.000113980873218045
5.44153636877577e-05
4.66938093219275e-05
4.97976176026379e-05
7.08879020375735e-05
6.49868884856301e-06
2.12761341005838e-05
4.9066328743246e-05
0.000105812575845604
2.8234843736671e-05
4.32691169254704e-05
0.000119098986227999
0.000110605739396865
6.69920867157442e-05
7.298764219254e-05
5.62051322628224e-05
8.95008641234101e-05
2.03220952343529e-05
-1.92777137924735e-05
3.33643801498953e-05
2.1965356798141e-05
-2.72214730595164e-06
5.44490584741602e-05
4.14413614228391e-05
7.0198914306244e-05
0.000121245801664541
5.40866999755715e-05
6.67900979294552e-05
8.29421839196069e-06
2.74400077053522e-05
7.77397329592754e-05
7.45859211793351e-05
3.29479767584158e-05
4.34322932029425e-05
1.59489508291722e-05
4.76037768649297e-05
6.25494787754395e-05
7.39222492969301e-05
1.2169159125412e-05
7.91769278905309e-05
6.14301363450039e-05
3.49082982544163e-05
4.40837133389366e-05
5.54624938596744e-05
5.99477259494594e-05
3.70699977937183e-05
9.83076116371329e-05
9.0478501085e-05
0.000150582820831503
6.77627895276456e-05
6.29628975518158e-05
0.000145899004118036
3.82638814776039e-05
1.34346306462289e-05
0.000104335817229884
3.8593082462927e-05
0.000126564619554849
2.88555569702065e-05
1.61817050165155e-05
3.20077367091376e-05
8.85365958989606e-05
3.45218673080159e-05
8.41741026761007e-05
8.43304490287506e-05
4.25835447486418e-05
7.5299549945044e-05
1.99974702444569e-05
2.71971492281529e-05
4.54214710011009e-05
1.49169494335356e-05
2.13072224681911e-05
1.65461631865595e-05
2.03963096307765e-05
3.91333125520858e-05
7.12258903465525e-05
8.78791405564571e-05
2.12071921382199e-05
6.74392411306281e-05
2.17009373389234e-05
0.000127475530796498
4.77331978101488e-06
4.54105597615e-05
4.76757155071961e-05
7.48508510623581e-05
3.19013013710736e-05
7.6215751037332e-05
1.93653989109607e-05
0.000105962327101883
0.000105618134183597
-6.75363615685576e-06
5.28554965665324e-05
3.27444729456681e-05
9.42164767106384e-05
8.74958130253161e-05
0.000104146084994113
6.84149110052958e-05
0.000109122261886273
1.67278941723029e-05
4.68859300741906e-05
-1.77775843991755e-06
1.21761005663673e-05
5.69247878222057e-05
9.93665427575271e-05
5.58878003971082e-05
2.60021086754756e-05
4.32358294143641e-05
9.15484378947302e-05
4.69890708423739e-05
6.5434746849185e-05
7.58193510084483e-05
4.39276506042367e-05
6.80949741988811e-05
9.35454684594461e-05
5.3983438857007e-05
7.52278188108437e-05
4.97508681665983e-05
6.31693753553852e-05
3.57802267590642e-05
0.000106091725621537
7.14467114865778e-05
8.86699794205653e-05
3.98390354633568e-05
6.24134960692786e-05
2.31437637632029e-05
1.49026847010498e-05
3.22231129903466e-05
0.000113402787799682
7.15066820843659e-05
4.78251092729456e-05
4.74006808936935e-05
6.89411724104602e-05
-1.23953910006105e-05
9.78713938019758e-05
3.34822974169701e-05
3.08063411649684e-05
7.74824205272168e-06
7.94384310955997e-05
3.39586169535917e-05
7.48430862263088e-05
5.91877122822092e-05
9.76598936713931e-05
8.0325250582213e-05
2.54752468834161e-05
4.98854785568296e-05
3.87144903811702e-05
0.000116805860030467
8.10073269292675e-05
1.1098547995459e-05
3.56882996640546e-05
6.16599973710237e-05
7.22023036999668e-05
0.000152455707242271
8.78181248589499e-05
4.57450835962819e-05
7.0037802509814e-05
4.20103922877717e-05
6.29693723208278e-05
4.55023678748631e-05
5.31951742144234e-05
4.87547106306624e-05
9.02801188224677e-05
7.32421549701375e-05
3.40066309424938e-05
3.628981566673e-05
5.48404182361333e-05
5.31729259677614e-06
3.72046842668964e-05
7.8683187339387e-05
9.71039365607737e-05
8.04553367832627e-05
3.68231238802728e-05
4.35037447848446e-05
5.98743541577822e-05
5.71821776726774e-05
1.36332717018874e-05
3.15664413801226e-05
3.25147361546636e-05
1.40948253287549e-05
4.4905464378654e-05
-2.47952542388952e-06
7.38142338124354e-05
9.1009636858287e-05
5.71774048680971e-05
0.000100212267689554
5.95659749384865e-05
8.95164715234734e-05
9.19407192122223e-05
0.000102622000034227
0.00010885265493212
9.511451491967e-05
0.000102585255671705
2.727019980156e-05
4.2914748180496e-05
1.57228921193453e-05
5.92841354765164e-05
9.53304405394675e-05
3.62764568275684e-05
0.000109960235039165
1.33818866244284e-05
8.11902981897485e-05
8.08113930826737e-05
6.94080153177605e-05
3.57934565446528e-05
5.96484850485741e-05
5.84377906443532e-05
9.16112543878297e-05
8.41209049888266e-05
0.000112732250080245
9.07854776641347e-05
8.57185030911598e-05
5.91222994607036e-06
9.86935351664478e-05
5.69158450679125e-05
2.25111571299075e-05
2.09560093468272e-05
6.84973253935325e-05
8.39250295084737e-05
2.28851135983659e-05
4.2666350644694e-05
9.64330211022919e-05
2.43407823396208e-05
6.13100715254261e-05
7.72602355055237e-05
7.91801013112552e-05
9.59805931967025e-05
6.79926991451059e-05
8.4871047434646e-05
3.48598072732951e-05
4.10689432704687e-05
5.60440064444353e-05
3.42890669573208e-05
6.26945142476801e-05
2.9302968129971e-05
4.66435360409188e-05
8.33141911754322e-05
0.000123185486310691
8.44076656701054e-05
0.000104107946199831
0.000100698995326214
0.000102882899267626
6.05955857947476e-05
9.8163930681188e-05
6.84367314809683e-05
-2.8629758626322e-05
7.44220055720454e-05
4.89153954376674e-05
3.85763837686083e-06
2.09208235426864e-05
0.000117191718289864
5.04257003691086e-05
0.00010533514757773
8.34857145932723e-05
5.15926188132798e-05
1.4717883080532e-05
6.73740240084014e-05
-4.04942737756284e-05
7.14058383187686e-05
4.60381080544636e-05
0.000118876367996161
5.12014620408538e-05
0.000110512506862613
5.74804372560707e-05
9.19111017757073e-05
5.21757033311181e-06
1.52371595220059e-05
0.000117220341300523
0.000122698096371283
-3.00109799867369e-05
0.00010661859313229
-3.73128958662411e-06
5.25740278787839e-05
7.33522060625333e-05
6.15218502462275e-05
7.92429202053647e-05
2.2582106053678e-05
5.56708870923866e-05
0.000144334766678002
2.726277562884e-05
8.29809059557378e-05
8.65848310865862e-05
8.38353587341578e-05
6.72323043302689e-05
1.94893404600987e-05
-5.00401747870063e-05
7.66426871980621e-05
4.23992465653855e-05
4.06311170160171e-05
3.87500306110213e-05
2.94315484526505e-05
5.66524336936446e-05
6.00425101280575e-05
6.70006425362548e-05
5.80281488173921e-05
-1.21243803284733e-05
0.000133754911603259
9.69297475226649e-06
6.25989209153723e-05
3.97912790234974e-05
4.37817726594444e-05
6.29836076805067e-05
7.38976673506508e-05
8.99191452130181e-05
8.6180782284814e-05
7.72323516144168e-05
1.5086533476992e-05
3.65458537423783e-05
9.53733322230243e-05
3.82006885160386e-05
5.68499550140098e-05
5.3117716233656e-05
5.63915102922794e-05
3.74899261383044e-05
0.000134380296458697
1.09269351033946e-05
3.38000922816864e-05
4.00847279322707e-05
6.60852195572319e-05
7.11655687228157e-05
2.49174942746418e-05
4.55717176726843e-05
7.50113852799184e-05
8.02182041331877e-05
2.95543931441257e-05
5.01209644919819e-05
3.29856971049994e-05
4.16479693573515e-05
0.00010720038187307
8.56575347440569e-05
7.64351135108e-05
6.72338506840281e-05
0.00011165954216677
4.08537496449918e-05
5.18472983363236e-05
5.11364515349566e-05
5.20326866979356e-05
5.42378819166717e-05
-3.42961933566736e-06
8.95448117664747e-05
6.55603615255415e-05
9.94681118273535e-05
3.44121156749655e-05
1.56173393932392e-05
8.74411495324924e-05
6.6647841898599e-05
0.000114783411801238
8.3116212053008e-05
8.97277532187514e-05
2.11798727619072e-05
5.98002104645181e-05
7.00528786107051e-05
6.39568296632085e-05
9.05965892234058e-05
8.79384780696565e-05
1.78148034856494e-05
5.56188249931617e-05
4.34369926935201e-05
6.87329099323404e-05
2.80250533524382e-05
9.81920332466257e-05
1.80120046661956e-05
9.58026913212791e-05
0.000101693094474368
0.000142826195845314
6.05336295167919e-05
1.86550104953399e-05
8.46334077565613e-05
6.59242934458572e-05
6.72493547874249e-05
6.17878924615106e-05
-9.75959779695222e-06
3.36104279341914e-05
1.68621336302621e-05
7.32744165050438e-05
5.59725878017232e-05
7.44923276781885e-05
5.79871814449455e-05
-1.63783409510715e-05
5.1675402631916e-05
2.69007768300655e-05
0.000102339533526896
7.73359270221333e-05
4.92584220160284e-05
9.57964249499009e-05
7.30018674448512e-05
0.000101547813896126
0.000143116872049396
0.000102827310994566
1.79989685490583e-05
6.47193025991264e-05
1.97542652190624e-05
3.32155754493707e-05
1.80140523488523e-05
2.88707238470186e-05
0.000103859277314007
7.82821385111682e-05
9.58767750541563e-05
9.18635194256821e-05
9.96783337886769e-05
3.4742826320354e-05
0.000108223323063688
3.95746665766923e-05
7.8698840893288e-05
4.91833526421789e-05
8.57886954591109e-05
9.3904627040701e-05
3.23876812683751e-05
5.43208805950673e-05
8.50772997716947e-05
5.17892882740048e-05
1.07600122020437e-05
-7.93319273350157e-06
9.57976904713965e-05
0.000109885538352125
6.63078451109581e-05
5.723202765323e-05
6.30877361067586e-05
3.62394354655606e-05
2.04270552123242e-05
5.48788268165482e-05
8.29224267355796e-05
6.7330520878155e-05
3.22999908415082e-05
1.58732515664984e-05
4.72171132672231e-05
3.77247718570253e-05
5.96384429540335e-05
6.94397907963761e-06
9.77012837893336e-05
0.000106884730372865
8.3030810097789e-05
2.13875010192036e-05
-1.39028768479574e-05
7.32374804360493e-05
4.25821431569889e-05
3.95537023082322e-05
4.86833664214217e-05
4.63029059923915e-05
9.6300824151694e-05
6.60028685105004e-05
4.41352392239135e-05
1.98533848035007e-05
8.58582911973242e-05
2.15370832997464e-05
6.11895359854811e-05
0.000109164175206849
7.43031501823718e-05
8.65200072703678e-05
5.56105489289188e-05
3.78209148209673e-05
0.000135297037363028
7.29241100075555e-05
5.27282028332425e-05
0.000102031365719101
5.83850638875458e-05
0.000113184582200885
3.52412717309835e-05
-7.53445926054618e-06
7.26253753175094e-05
3.37843402380418e-05
4.86063109854741e-05
0.00011069441624209
7.01428724245058e-05
5.32069926318688e-05
6.16088925985927e-05
5.98735487992281e-05
3.48689297128916e-05
6.70792776199602e-05
5.38327708812936e-05
5.70700049679489e-05
9.70394177209075e-05
6.67628383150225e-05
7.73087820537996e-05
6.931947343488e-05
4.46724396018654e-05
4.35836767799605e-05
5.92404947785765e-05
6.08945762514446e-05
3.85192965862139e-06
2.07390762933927e-05
6.3884701048636e-05
7.52133809306602e-05
4.82576588709994e-05
0.000141070645540909
3.51031233029018e-05
4.88469534033413e-05
-1.08029142742724e-05
4.26765459415563e-05
2.79039989425812e-05
3.92041580772063e-05
0.000101379546145351
7.64841012960037e-05
0.000103182134609448
8.39885966996341e-05
6.87206399736508e-05
5.47410304281536e-05
-1.63305755989546e-05
4.08534325100874e-05
5.7910430324237e-05
6.80746898622909e-05
0.000126725594733286
2.66418013290591e-05
-6.76863103581976e-06
4.86581802066045e-05
6.34897647315116e-05
9.57831827094563e-05
5.7196192356002e-05
6.17631105595315e-05
2.25094972900663e-05
-1.22166296935727e-05
3.36358921073396e-05
0.000102576077235992
0.0001375506724028
9.3731542061259e-05
-2.63162908166035e-05
5.32482202646476e-05
7.52408281054221e-05
3.86592791122822e-05
4.00392931754299e-05
3.73014106804774e-05
0.000103735744511188
6.89873934323544e-05
8.53412933494787e-05
4.58572239569481e-05
3.37297037150372e-05
7.36830062828041e-05
5.76959570948861e-05
4.76277732091916e-05
8.95241134437796e-05
7.88899113235007e-05
2.51358916946849e-05
2.07048635667508e-05
5.10986817633332e-05
3.51007151382916e-05
8.76672175714441e-05
2.52591771279774e-05
0.000106361422233954
0.000103762642469908
6.36892682518562e-05
6.40185446684069e-05
1.06993847872602e-05
5.8810610739797e-05
0.000127707279697098
0.000129615378014294
7.21566531174162e-05
2.02748250621297e-05
8.1807602556352e-05
5.60523540030235e-05
9.02398671266091e-06
7.36919098267175e-05
1.44266296635947e-05
8.13876174889264e-05
3.30243431285809e-05
3.15339500868577e-05
4.90381889357344e-05
0.000129340541986446
7.40201498302831e-05
7.45251268617537e-05
9.19188150047235e-05
0.000115110975456647
0.000128076617703684
7.642159561094e-05
6.92646868043561e-05
5.91610920716472e-05
8.53224038149034e-05
9.32582259563533e-05
-1.7579592216147e-05
6.90057365941093e-05
5.04452508332576e-05
4.05573839110177e-05
6.3668177796422e-05
8.35280762870365e-05
3.37890330437641e-05
6.49331542302116e-05
5.50676610825272e-05
9.68908372416198e-05
4.86751971646112e-05
4.94530562284516e-05
4.71415744215824e-05
7.86706439604862e-05
1.94187225860293e-06
2.22732462806464e-05
8.70374995423825e-05
9.03085719948234e-05
7.46012432706622e-05
0.00010797190489822
8.56894943120499e-05
0.000102057692700503
5.44081822392377e-05
6.42229669162946e-05
0.000104634443328695
2.88958701512605e-06
1.96908355593972e-05
8.95010561423795e-05
7.93930153829569e-05
8.75565064882863e-05
3.4216692357677e-05
8.83082841888712e-05
5.02644795701241e-05
8.19759916122438e-05
0.000110840145327776
3.30740561938623e-05
7.66326761434939e-05
8.07856286725114e-05
4.89837410052773e-06
6.43543824174819e-05
7.68528962093403e-05
9.18313993363248e-05
2.40738140681044e-05
7.50827036160603e-05
4.68547111246593e-05
6.43146257541759e-05
4.10994906422338e-05
5.85027896742695e-05
-7.18203006547639e-06
4.68044951805408e-05
1.25972354039348e-05
8.8916178213736e-05
0.000107018737451028
4.3743305164981e-05
2.61826405656023e-05
2.08140982068214e-05
6.61932240892034e-05
2.28985296755661e-05
5.2589021866256e-05
6.86817454998231e-05
3.53882641453175e-05
2.81103202126013e-05
7.43683995414473e-05
1.13795119316074e-05
7.81130384923088e-05
2.9307032669848e-05
0.00011626267215845
7.86154944138069e-05
7.09317429448962e-05
8.13874363734846e-05
7.14389682001928e-05
-9.63314509656068e-07
2.71484135741532e-05
0.000143464666458294
7.17646330802369e-05
8.74614205365415e-05
9.32103128838991e-05
3.80049767335968e-05
3.33866852173424e-05
2.77428007123176e-05
8.89462992244021e-05
2.64645787154368e-05
0.000113969358003374
8.57950464335777e-05
2.51407833361444e-05
0.000123642170299981
2.40431675432064e-05
-1.7741603016835e-05
4.49714031193188e-05
4.31729407733083e-05
4.26674361264379e-05
9.02882358893215e-05
3.68586530560125e-05
3.86038561388643e-05
3.48568973577244e-05
4.22393798681956e-05
9.05870180740986e-05
7.43843402306018e-05
8.96903163295719e-05
0.000112049957882618
4.54262151251309e-05
8.01230411628452e-05
1.79127248044236e-05
4.90072294274843e-05
1.71801535802559e-05
0.000158672622800504
1.02689579135441e-05
2.07429071614575e-05
5.25724439558382e-05
5.36682476048562e-05
0.000110319646055105
3.58394732061278e-05
9.03962993696424e-05
7.91135153126977e-05
3.89124891535209e-05
4.82962919348835e-05
3.20320575401366e-05
6.72526493638799e-05
5.42608225878002e-05
0.000102039033900866
4.32765812239721e-05
6.85450082217155e-05
8.44134220734351e-05
0.000135128088123674
3.88815117981767e-05
0.000106300102712253
5.39794884079786e-05
7.99802081494643e-05
7.17528692357006e-05
4.82675018704825e-05
4.50503967324681e-05
5.57496070116816e-05
9.96765360889409e-05
7.89600885977301e-05
0.000120077396421982
5.42146906020121e-05
5.92608650663949e-05
4.4274029368065e-05
6.6955778759072e-05
8.4853345528259e-05
4.09337809255326e-05
0.000100058241546339
4.51552061621929e-05
4.15865835395709e-05
6.62260991336044e-05
5.958853108221e-05
8.71074862938248e-05
1.05232637418154e-05
8.91683297935771e-05
3.70449266587784e-05
5.17931819761215e-05
6.47014713372851e-05
7.99823622140816e-06
3.40844415036343e-05
5.9468263268342e-05
5.87670625748126e-05
3.86154581672641e-05
3.21146625199309e-05
-1.9902484990875e-05
2.48957722547974e-05
2.89238434247065e-05
4.09763140469935e-05
1.63189452978238e-05
5.05644678020808e-05
2.55147726244286e-05
8.01368458374997e-05
3.17157644811103e-06
2.95383170569373e-05
4.17454495687099e-05
3.54407279000016e-05
6.44994909905695e-05
1.55158167954489e-05
1.21472067311338e-05
5.83611468642358e-05
8.53921886420412e-05
3.00340852212374e-05
6.1871939934033e-05
0.000111723099021163
4.5014155202269e-05
6.82717989909021e-07
7.13709770251354e-05
8.45913272577846e-05
4.58851854199466e-05
7.2941487206072e-05
6.1090313458396e-05
0.000103922018671974
6.55432291043906e-05
5.9891212691199e-05
2.3839592303363e-05
6.41485141093332e-05
2.14654009592266e-05
0.00015012237912349
3.4239185891707e-05
5.05283547974958e-05
2.77120792795754e-05
4.87579300913796e-05
2.56329451333356e-05
0.000101992182738672
5.16254138531837e-05
3.30382169632431e-05
7.61951133461126e-05
4.96200126949067e-05
4.08421805926501e-05
5.8012336044569e-05
4.03395880877309e-05
-2.97615987077896e-05
4.0658391999734e-06
5.54957160872547e-05
6.87494567800464e-05
3.91433832753408e-05
7.33691261135951e-05
4.86943314749652e-05
8.19849921809564e-05
2.11845775700361e-05
7.98352420652431e-05
7.92653088029239e-05
5.75690724784813e-05
3.09131162157097e-05
-2.03378178569644e-05
7.43716850788618e-05
5.02719283936794e-05
4.41991959277943e-05
3.42507470193868e-05
3.36634549004303e-05
1.99948982006471e-05
5.21588561229189e-05
6.27077042846156e-05
-6.20109538749428e-05
7.39390796231558e-05
1.33576807374423e-05
7.72641432063674e-05
9.15605904905456e-05
7.70004742274448e-05
8.70156946285437e-05
8.68345599230224e-05
4.12421983472383e-05
5.78501995976334e-05
5.08254605628927e-05
1.66951130938873e-05
5.59624382438033e-05
4.37568362489468e-05
7.9177511595975e-05
2.67050212603322e-05
7.59904226203768e-05
1.14520510648266e-05
7.08809427302814e-06
-9.18046895448995e-06
8.48172585931892e-05
4.64719351478647e-05
3.1897415581405e-05
4.10690912319879e-05
2.36711289295137e-05
6.08822213829012e-05
4.09013598812717e-05
3.34943467710966e-05
0.000117217848020512
0.000100010579225875
2.28208826250665e-05
4.18178260939549e-05
-2.4653662957212e-05
0.000134229007197814
7.05270895591614e-05
4.05190167780463e-05
7.92963636721735e-05
3.10259914535835e-05
2.55067385544411e-05
5.28429175385311e-05
8.04816910773175e-05
2.84792847584704e-05
3.64156470205311e-05
5.84516981856522e-05
1.95754385213517e-05
7.49866397650971e-06
1.34361065266494e-06
5.55107246291017e-05
6.96759809158934e-05
5.03629991478202e-05
7.93922945508177e-05
4.88457687252543e-05
6.1470745085328e-05
0.000102299717618111
8.14756702958216e-05
4.21327425523225e-05
5.3357308537684e-05
0.000167300659931381
0.000128815084800355
8.23565761685636e-05
5.21616859805825e-05
8.69698157326496e-05
3.56229289892888e-05
0.000115840067626767
-1.67567061757503e-05
3.2449473533363e-05
4.40946625465429e-05
7.11330534722169e-05
0.000112026569226284
0.000113555068776982
1.316192790528e-05
7.05024539827075e-05
4.91019109487681e-05
5.85906194295655e-05
0.000115789717630651
8.2969982103728e-05
6.30265827384853e-05
5.24217413184557e-05
0.000100461359262173
3.06601065547425e-05
3.22054412701948e-05
8.71949113987859e-05
0.000127771982341784
1.63021504372015e-05
4.0103855159698e-05
8.06722092486213e-05
5.78750461833528e-05
5.38421166778464e-05
2.200981942682e-05
7.40284198805205e-05
0.000123135210288822
7.68711285928358e-05
7.01210080591245e-05
7.7264374118039e-05
5.36503241970005e-05
1.66780878700792e-05
2.46869338323135e-05
4.26090354876829e-05
8.2393810764238e-05
3.54247432376946e-06
9.08328976928235e-05
7.35150026919018e-05
2.71967073428056e-06
0.000149793810059174
6.50127518588027e-05
3.60267226453795e-05
7.40508329686866e-05
4.71446352094785e-05
8.32248476108713e-05
3.43193352808552e-05
5.80678773881224e-05
8.02025433060952e-05
2.79420142710927e-05
-1.46006256385643e-05
6.09101052086456e-05
4.48476503750722e-05
3.77169395795139e-05
8.79031719474191e-05
4.71252892614148e-05
1.66358817180915e-05
9.86670993152084e-05
2.94336505242373e-05
5.57897586221427e-05
5.07742453023516e-06
4.21788975260181e-05
9.64724306470352e-05
9.76433205256678e-05
6.67353304861023e-05
6.71449485608426e-05
7.04129992741694e-05
2.50789998965655e-06
5.03525951876093e-05
7.46663366464362e-05
-1.94113823411251e-05
5.45043078308976e-05
8.39973843016491e-05
0.000108482422446387
6.09835692863284e-05
7.0064652029706e-05
1.41018033741365e-05
2.53048290255204e-05
-6.23909856227605e-06
4.61006170010459e-05
1.09888740300162e-05
7.82597005423197e-05
2.11008709805883e-05
5.21466072039619e-05
8.89757883766395e-05
3.33102357903579e-05
5.22847000645715e-05
8.65474338004317e-05
5.33634578109891e-05
5.55313437772344e-05
4.99791043116851e-05
1.84600776701914e-05
9.87137532753579e-05
6.28400088079946e-05
8.53586306832144e-05
0.000108513120847604
3.72030003675868e-05
1.84208736034109e-05
6.1745913460854e-05
8.21858493738581e-05
3.61013166236087e-05
-1.65351598805333e-05
7.21688366489409e-05
3.27577740016433e-05
8.04442047949989e-05
5.78362627981672e-05
3.01444735284972e-05
7.99740861401802e-05
7.63525132002258e-05
8.009505169348e-06
5.91615567101195e-05
1.76525103953304e-05
5.59392232196245e-05
4.23802582237996e-05
4.17728242744321e-05
5.82493139477164e-05
5.02884557758436e-05
2.69224205868113e-05
7.32297111768899e-05
2.44878428400222e-05
5.49602692759536e-05
8.11671915896972e-05
4.07706441065661e-05
7.6845263987418e-05
2.245978052645e-05
3.47384075764819e-05
5.13764191077644e-05
6.26073857770052e-05
5.92159508661307e-05
5.12285296808707e-05
6.9664104437707e-05
6.82293849665565e-05
1.63708567499417e-05
4.36043132294198e-05
0.000127362709653848
2.57514037239528e-05
0.00010545384154355
5.89620412526072e-05
0.000111043076747412
8.14532899031395e-05
4.61017919104495e-05
7.35960730107381e-05
9.68043887708241e-05
8.65088522176768e-05
7.25548397819128e-05
4.0165419870482e-05
0.000126746935558815
7.78725052582953e-05
4.53552100121628e-05
4.80916736327474e-05
6.40355167748322e-05
7.01145672134043e-05
5.58461766233671e-06
6.78538820444766e-05
3.48490700009546e-05
7.09510516170194e-05
2.37832550794711e-05
3.80252084324635e-05
5.74419322030777e-05
4.11252982607628e-05
3.6071477355672e-05
0.000127708613757276
7.69829993330726e-05
9.35617739425123e-05
4.75457050205904e-05
2.36609048410156e-05
-2.01937309373221e-05
4.39087747865137e-05
0.000117138929816607
-1.74062434053018e-05
8.41534797100504e-05
3.80825572772576e-05
8.177281614393e-06
7.74866084862341e-05
0.000106066241643981
5.53091108239051e-05
4.58836002397361e-05
5.65586939968244e-05
0.000102034127365676
0.000113097807733033
0.000138597115315953
4.09748334217914e-05
5.20424028959155e-05
5.35602658351761e-05
6.5555630772544e-05
6.15676113386642e-05
7.13529996049968e-05
7.67896909892547e-05
3.69236050401159e-05
9.09373785935572e-05
4.03975921060883e-05
3.42196986644632e-05
8.44953952371582e-05
9.38333698685294e-05
8.56229679843799e-05
7.57805997371823e-05
8.52590157057232e-05
9.60655315217624e-05
5.70352049965651e-05
