# Supplementary material for: Research on computational propagation and identification of mine microseismic signals based on deep learning
Source: PLoS One. 2025 Oct 22;20(10):e0334641. doi: 10.1371/journal.pone.0334641 (PMC12543183; doi:10.1371/journal.pone.0334641)
Supplement: S5 Data — (ZIP) [file pone.0334641.s005.zip › 000100800001702.xlsx_0.txt_24.txt.txt]

1.75598355625789e-05
2.28613040276959e-05
4.0628840840116e-05
5.62727293784191e-05
0.000102142010792202
0.000118153447380083
4.69293208833754e-05
2.36738524469898e-05
3.79324663110088e-05
9.95986964710312e-05
6.33421542901419e-05
4.91435254916745e-05
0.000110220969592868
3.00182276662747e-05
5.20899732028438e-05
0.00010186865829059
7.01807764077708e-05
9.41436406835072e-05
4.3076742082083e-05
3.70955332871007e-05
6.70931681096441e-05
7.83411631516481e-05
6.43495223586062e-05
6.98084284996918e-05
2.10063452350856e-06
4.59884611107378e-05
7.71131864070831e-05
4.61946216279508e-05
4.14854242679302e-05
2.99828201546202e-05
0.000131609223769857
7.23106576218797e-05
4.36284660272967e-05
2.89177196185351e-05
8.12495197560687e-05
5.41194889899535e-05
8.2812098979389e-05
0.000105575412978561
0.000107456336745897
9.28081789078314e-05
4.09809627194674e-05
0.00012466294969474
6.36881772287903e-05
4.05430986794288e-05
7.12787758860163e-05
-3.48393636891243e-05
2.92492844710083e-05
0.000123498565779149
9.77213336690507e-05
7.8428448637914e-05
7.53606203935766e-05
1.79125003747886e-05
0.000120476427408233
2.58142859441649e-05
5.73773802204083e-05
4.58641590145356e-05
6.94056257125769e-05
7.0099022262902e-05
3.95315300836656e-05
3.96199249602098e-05
2.90118053558068e-05
9.90146819143566e-05
9.47283197882939e-05
5.82914183625577e-05
5.46319923540292e-05
6.78138842721344e-05
3.78052354262391e-05
8.45461480466813e-05
6.31015072155867e-05
3.55042881344833e-05
3.48941643795871e-05
9.18199425607223e-06
7.3811137646051e-05
5.58992568417677e-05
2.93687003558412e-05
5.26689587990161e-05
5.57422301689885e-05
3.43141582003684e-05
5.55661263546976e-05
8.01861632126856e-05
4.35133881476619e-05
6.47753663161639e-05
6.04286757699256e-05
3.02601336516374e-05
0.0001173026704258
7.02757342865108e-05
8.1352582328677e-05
4.26728721948681e-05
0.000112740586541031
5.9323898191627e-05
6.80594610542273e-05
2.58755643368576e-05
5.38750214654452e-05
0.000102273476558027
6.44733816571212e-05
6.30074074247462e-05
5.39061550721592e-05
2.43501724225459e-05
0.000103362143498708
0.000115891446353469
-7.13651062453477e-06
5.05350525916302e-05
0.000123874039577079
1.59350219545693e-05
-1.66876054287114e-05
7.86710547170175e-05
8.24495081650339e-05
2.3020197497868e-05
8.61570116066047e-05
0.000131194029009995
3.82693070946476e-05
6.05707460374046e-05
8.42372012971625e-06
4.54265268187515e-05
7.85321781606028e-05
6.27084504457014e-05
2.47619919392975e-05
4.30013684542192e-05
3.34589480078461e-05
8.68699174603707e-05
5.44292829942877e-05
5.47554108803947e-05
6.0904104105235e-05
3.14179637378655e-05
-1.61157822211249e-05
2.60434061430068e-05
6.09334189203991e-05
3.693559742273e-05
7.15259376913677e-05
6.73662083070321e-05
8.90332802059543e-06
4.32799404729514e-05
2.71015556648773e-05
-1.56632856773251e-05
0.000100607154122848
7.50783824032399e-05
1.83998004087971e-05
0.000109233912597723
7.69054653608884e-06
3.53878090004248e-06
2.40219191640872e-05
5.61787584683881e-06
2.28338429385032e-05
2.22488862002589e-05
7.75902167559929e-05
5.39059106494071e-05
3.79007393574737e-05
5.26647843400379e-05
5.71787386947073e-05
0.000116386987542522
7.8047872585343e-05
0.000132542686692626
3.68626890113381e-05
3.87564815610555e-05
9.66939898226967e-05
8.80569461516175e-05
5.42353031588432e-05
3.32313605456583e-05
5.09493684148768e-05
7.33837162298286e-05
1.03654580051663e-05
9.99952792350458e-05
5.67757551301829e-05
8.58148756243907e-05
3.56467138544162e-05
0.000104693671348819
5.27604499938257e-05
2.80857627478564e-05
7.13047674591418e-05
1.79289839468806e-05
7.11954801189081e-05
1.10575776164836e-05
1.1127568951048e-05
8.90833704436381e-05
5.87176223440677e-05
7.24375949238714e-05
5.30296863582055e-05
2.72334314341944e-05
5.95534537979521e-05
9.69708169195363e-05
4.44256572230516e-05
5.83620922686042e-05
3.84125463190877e-05
3.02546120016984e-05
1.76509221513113e-05
4.07362923986864e-05
0.000105845494915523
8.69501051817724e-05
3.00635322098068e-05
4.53524471137397e-05
5.50192397700775e-05
3.6949661196674e-05
0.000115604994702673
2.98252922969906e-05
0.000126980463945695
7.57873669579475e-05
0.000107634742340544
4.75198010472995e-05
4.39799733132483e-06
5.28803517045641e-05
7.43291170781203e-05
3.43449788614323e-05
5.29971631514004e-05
5.21560757377527e-05
0.000134343554052519
4.88160600095107e-05
0.000107983326458961
3.71833782280739e-05
5.05226736068175e-05
4.69866285081667e-05
1.10853314526124e-05
3.63763428758773e-05
5.04313972938189e-05
3.76570355954051e-05
-1.25138408093466e-05
3.63902144739494e-05
5.38575839504685e-05
4.72541244282974e-05
7.12123900927738e-05
6.68099564777426e-05
4.81030902465699e-05
5.32003646145741e-05
8.9968780405339e-05
9.63106993921253e-05
5.64911531554844e-05
5.63705454719153e-05
0.000102930208616164
7.66991392906177e-05
8.29505527729215e-05
1.16461742696188e-05
2.5246901173296e-05
2.62000281992491e-05
7.87869683642471e-05
0.000112719967421683
7.53003850579762e-05
0.000104240014793979
4.98839131912532e-05
4.64789300398097e-05
1.6442480907337e-05
-1.26221680576563e-05
7.16752280464664e-05
0.000119486118652431
6.52637140036604e-05
6.42495630867808e-05
1.20951209094922e-05
5.5766233346423e-05
7.91908738581545e-05
-1.84967057104001e-05
5.20291738025512e-05
1.68930184067422e-05
0.000101450880115916
3.71804451557756e-05
7.24714669995998e-05
8.09205036513631e-05
3.62229577715142e-05
-7.0998848465668e-06
4.05956303253909e-05
2.05315247805695e-05
3.05372178785121e-05
3.66128725183955e-05
5.9348008350011e-05
8.77317222068517e-05
6.82334723784054e-05
3.29769022802077e-05
8.84795714980587e-05
5.69557215035269e-05
8.4298903350747e-05
3.15147599132939e-05
5.61886141820557e-05
7.60221054627414e-05
1.01484771305184e-05
7.64395264082373e-05
5.06832777479153e-05
6.4054299015959e-05
4.63920291710067e-05
5.30148883901583e-05
3.3157614904324e-05
3.11046545974427e-05
1.53662781102509e-05
4.2016826444586e-05
9.41265926779893e-05
8.97689134587195e-05
9.45998810979125e-05
5.6131716631915e-05
6.55298547779945e-05
8.87203559183272e-05
6.69377033777231e-05
3.00355433985764e-05
0.000112110387121544
0.00010405740400137
7.60591050050595e-05
2.76162034313059e-05
9.1787107257029e-05
4.45074113283729e-05
3.67976937476789e-05
6.59656051999407e-06
5.90949092850873e-05
-1.74679586517543e-05
8.4146434332734e-05
9.9062117588862e-05
9.32666620382851e-05
2.45710027772343e-05
5.5102421712269e-05
2.66674382100945e-05
3.3762592295282e-05
3.98749360891104e-05
3.64226945018781e-05
4.14105272316647e-05
4.25699160538269e-05
3.96034403534003e-05
2.92526968047765e-05
5.06777618245672e-05
7.31407203329558e-05
7.78543642625991e-05
0.000100089496360848
1.20350071152949e-05
7.28615714126887e-05
1.76630686409471e-05
4.03894729801226e-05
3.85133969651548e-05
7.08461527780087e-05
6.57176031984604e-05
7.28059818079045e-05
6.97564133181515e-05
4.39592323634228e-05
0.000100627053454755
4.23689786527348e-05
6.23643617427409e-05
0.000109800867740116
6.17919542768689e-05
-3.34679211076342e-05
9.90438937945149e-05
6.32919759155997e-05
8.23839529604944e-05
6.72118471396115e-05
6.65189233942417e-05
6.02385996391605e-05
3.77696779874861e-05
1.24742397639263e-05
0.000136745836922434
8.78594754646853e-05
0.000119861221814692
8.0772856696631e-05
-7.2552614552358e-06
2.3178268529976e-06
8.40699550116783e-05
2.08566865847762e-05
2.38416207003016e-05
0.000118554880992852
6.08814872832635e-05
6.39451036338855e-05
3.84585449424481e-05
7.95313746460247e-05
4.92946742646999e-05
6.63494478095753e-05
3.87880179235572e-06
7.5683267244052e-05
7.81658925237056e-05
6.57993651849664e-05
7.43503257667492e-05
2.47307493870748e-05
2.49099722467212e-05
3.05347687588135e-05
7.85626496048158e-05
1.87947140380247e-05
8.04034237875766e-05
4.67316308877985e-05
3.18146182930698e-05
5.25384326150509e-05
8.84722408182067e-05
-1.32430196702856e-05
9.13259201933384e-05
1.05757660959505e-05
2.23205316386276e-05
3.33934182059323e-05
7.12420450217354e-05
2.57232168240433e-05
7.71318669700672e-05
1.39922013807228e-05
7.27767829136548e-05
-6.76499371243824e-07
9.13659382476668e-05
4.5298444686042e-05
4.29628147738395e-05
5.59561074791767e-05
6.60874920990813e-05
7.33515514789067e-05
4.81118027146458e-05
3.05258129510248e-05
0.000103104621984654
5.49192797575797e-05
5.47703613827357e-05
3.15258478251295e-05
4.13675313781614e-05
3.85768051085106e-05
1.15194421198542e-05
1.22675672993782e-05
9.18460236464586e-05
3.95506653367996e-05
0.000127680424872026
4.04451909078016e-05
9.81393957199182e-05
0.000157511937738976
9.60085242538191e-05
5.8894400522969e-05
7.35753062524695e-05
7.55208763057203e-05
4.19637501850109e-05
5.88180276624701e-05
3.77049445378734e-05
9.17890780371797e-05
5.34620011121355e-05
0.000118836951104253
2.11113245710584e-05
8.05998979337852e-05
2.14742557653977e-05
3.58351331450437e-05
-1.63853349142001e-05
5.1746434209281e-05
9.82218643325968e-05
3.93888253184584e-05
4.97932139785963e-05
4.4783282254818e-05
4.82775316145445e-05
6.5800513170318e-05
8.0128674099252e-05
8.10258124951508e-05
8.07969682217733e-05
5.34321044063178e-05
1.3795268114554e-06
2.69040653890997e-05
5.15559446249963e-05
4.75205262470814e-05
4.85751832103806e-05
9.06013621766475e-05
3.19445220698326e-05
5.64716708129523e-05
7.63674743641084e-05
6.97705034107832e-05
9.11710167730155e-05
2.70588960310626e-05
7.62025700041747e-05
7.35920542871149e-05
0.000134325965504904
1.26541736299595e-05
1.20324293599446e-05
9.26917468731798e-05
3.27782407974697e-05
5.26775564781315e-05
3.3556342754812e-05
-7.69058031292739e-06
9.15621413417247e-05
3.04784186760882e-05
3.69303794629826e-05
5.2181267631348e-05
3.12198105718478e-05
2.16267751859546e-05
7.4943019715028e-05
3.56570596854749e-05
5.87426296796498e-05
8.48629253211869e-05
1.94597547036223e-05
0.000134086462250671
9.44248660940354e-05
6.02838877321461e-05
7.28221890402666e-05
0.000103049767003043
8.86456748691775e-05
5.28962288656939e-05
5.94136237664922e-05
5.39725588094393e-05
6.08251193015828e-05
1.26705896053324e-05
5.95449271877101e-05
7.31148310978417e-05
5.23312284921794e-05
7.4915940144453e-05
9.69453163995922e-05
9.34868781335145e-05
7.34430189931456e-05
0.000114480473787932
5.26540401740714e-05
8.70866369002703e-05
0.000123075684768777
6.04413199421921e-05
0.000106509440340929
3.45160402530701e-05
5.77583934634428e-05
5.15420320554082e-05
3.18353311072037e-05
8.55458449235151e-05
8.22818069813419e-05
1.1225253916883e-05
6.72254793988154e-05
8.6801122343833e-05
1.32198649495285e-05
5.52023441594743e-05
6.19563115196689e-05
0.000109532412925044
7.81421193193186e-05
4.8397229455284e-06
5.36539029808063e-05
5.85751355988366e-05
8.33375281482054e-05
7.49537549920612e-05
-4.33062149048315e-05
0.000107667459321515
2.35003981474301e-05
0.000119605000254994
5.23083847394621e-05
3.11102295310424e-05
-4.03421045562416e-05
1.75442902661706e-05
4.50058346130539e-05
4.66733341747926e-05
3.24228850090886e-05
6.42178570540411e-05
6.30132228578133e-05
-3.40232459256445e-06
-3.56401036808579e-05
5.37614733924772e-05
2.62857057459524e-05
-1.04211475261157e-05
9.8518376088325e-05
9.03678657602736e-05
8.2346278682416e-05
0.000135708810190283
4.96850398281935e-05
9.01517940015008e-05
5.03303297142552e-05
0.000137019697032412
4.58023803509066e-05
4.3851929364453e-05
6.80666821349685e-05
7.23517928094621e-05
0.000119548758167458
2.60321392990684e-05
0.000104048661258213
7.86746210592192e-05
5.12132319923837e-05
1.27048474737412e-05
-1.55341914198532e-06
7.84306593026747e-05
5.90240833745022e-05
7.15181508330344e-05
2.26704585252557e-05
8.20296236957158e-05
3.04875616904278e-05
6.01086306291889e-05
6.11316609126254e-05
4.2597533283445e-05
4.84397044319154e-05
4.02732194263852e-05
4.39302614797884e-05
8.05122791761833e-05
8.52258977750076e-05
6.00720954979483e-06
7.06335351205323e-05
6.01683658964936e-05
7.46898313764516e-05
8.9252125791581e-06
1.01233235616798e-05
3.79529513908203e-05
8.2596571435585e-05
0.00011574993237785
8.20764132606037e-05
5.32898094326631e-05
4.51292429629555e-05
2.88834050924302e-05
7.22195520721975e-05
4.30443888950079e-05
7.1234193033359e-05
8.35506195380218e-05
5.93159381432432e-05
-6.75362043867633e-07
0.000104693542869674
5.33083005715045e-05
6.86625257143575e-05
7.63068999491337e-05
3.16148329069428e-05
7.75181691155645e-05
2.60495809926821e-07
0.000105475724664051
8.70975077529805e-05
2.17220329835677e-05
4.68837162494102e-05
6.90067809461138e-05
5.57736380912687e-05
4.19438995682543e-05
3.6745116156866e-05
1.96328737451993e-05
2.9449761114627e-05
6.39161900635e-05
7.75011732887116e-05
2.93613090227396e-05
-1.55890816342352e-06
7.03405597779369e-05
5.85116650706823e-05
8.33922695771835e-05
4.08084390508745e-05
3.12500610709678e-05
8.43437597740906e-05
8.74811713849817e-05
7.99329827351639e-05
2.18592294278181e-05
0.000100454679642078
9.87554312170366e-05
5.3372205388429e-05
0.000110528461470437
3.97347379966585e-05
7.55796787715806e-05
7.93924350230484e-05
6.14981018042759e-05
4.29595265074333e-05
5.06990886615622e-05
5.89641608449867e-05
3.59029953911424e-05
8.30654531726916e-05
0.000132396935807133
0.000122428209141374
1.21953597763308e-05
5.7769446202564e-05
0.000109424612000334
7.30616853337549e-05
7.53902382592147e-05
4.29424676943427e-05
0.000107033307957239
5.71757252322119e-05
1.70036415514487e-05
0.000114749672461071
2.30596929547743e-05
5.15339055595176e-05
3.17301249397192e-05
5.42617659718693e-05
5.84268365600511e-05
0.000133291039417816
3.80227324962106e-05
0.000142897336554431
0.000101820415376681
5.17770373865239e-05
6.48985645887956e-05
8.70737109824408e-06
4.46096413409801e-05
8.09616586472787e-05
5.57875057984291e-05
6.13924872902049e-05
6.95280749041013e-05
0.000124134277358456
7.15061336224203e-05
4.89928451450935e-05
4.6450254494517e-05
3.13867852883008e-05
1.86252639479434e-05
7.5069868680615e-05
0.000120447404207452
7.93576314718388e-05
3.54410111909226e-05
7.02608512063767e-06
4.90819348682529e-05
3.13247630605398e-05
4.52964741619776e-05
7.59339113918174e-05
6.18353306416317e-05
5.64432624026174e-05
0.000116012140534614
5.0717140413704e-05
9.03557903016157e-05
0.000154287087492252
7.02406755652844e-05
0.000102243794084776
7.31872814532072e-05
5.64657897820447e-05
-9.46704172679046e-06
5.05430836766316e-05
7.23932202482449e-05
8.14354680656293e-06
8.7031121822646e-05
7.7634746626094e-05
7.5539208885072e-05
5.23606011071633e-05
6.41187944068421e-05
-6.75548348272851e-05
6.99879874153225e-05
-1.04482678044248e-05
1.72148090576162e-05
8.04896497889859e-05
6.58034065331826e-05
6.54586759590179e-05
6.18889915870856e-05
6.0372951323448e-05
7.13784666835875e-05
0.000122718012792844
3.02840434223318e-05
4.91930884669774e-05
9.65170807341626e-05
9.28254123752935e-06
6.12455739167276e-05
3.77351609267517e-05
5.7513875144659e-05
3.95409650619752e-05
9.5462819920557e-05
2.91310483400154e-05
8.46379326335449e-05
8.483891146764e-05
6.9906387628946e-05
-4.42749680611189e-07
9.16088001054011e-05
6.23230255249374e-05
6.33248153151151e-05
4.04105313566474e-05
5.19395559858762e-05
4.991900573216e-05
9.29181260034027e-05
6.67302190423495e-05
4.48451686524578e-05
5.38336973390078e-05
6.98324886060805e-05
4.71475879730415e-05
5.27136842603066e-05
9.37698927930623e-05
6.53033390575338e-05
2.01572296927905e-05
2.49847208593684e-05
1.88260344925714e-05
5.70190595618259e-05
5.34673875621363e-05
-8.11208985134511e-06
0.000128452158542388
1.89783911981907e-05
4.61861610462815e-06
9.83301099917602e-05
6.87076115324739e-05
5.21217305863214e-05
2.77298936971005e-05
8.89679419234063e-06
6.3808506689768e-05
7.96049537545398e-05
5.70362755699036e-05
0.00012855610685962
7.21505356166722e-05
2.73556393683997e-05
5.95062439981706e-05
8.00666062798095e-05
4.50999390287953e-05
6.24227097567877e-05
3.90792496524397e-05
7.80954821813452e-05
8.64930538752363e-05
1.50660877107862e-05
1.1912639756462e-05
8.37969392648178e-05
0.000103898272795276
6.71211745896657e-05
8.99126737322206e-05
6.1323127152392e-05
6.99822246471071e-06
3.20378093708869e-05
7.96263261735777e-05
0.000137661599155418
9.08782190008548e-05
0.000103787339426195
7.44859730843938e-05
5.89375857645216e-05
5.1829671937993e-05
7.75735453706603e-05
6.08796811464918e-05
5.44046989156656e-05
7.14504314690931e-05
3.67021765016913e-05
5.48072904200549e-05
6.0500993442671e-05
5.0442615279541e-05
0.000112338223674756
0.00011604808514743
3.3086058475341e-05
0.000114015334478606
3.39482042528105e-05
9.84905356009015e-05
5.41851235155628e-05
7.11079042641117e-05
7.34390385640272e-05
-3.81190865202962e-05
0.000118584425196713
1.79540720424676e-05
0.000109456439463321
6.24160579390873e-05
9.48353455295367e-05
4.14323044759522e-05
7.36208503378122e-06
0.000131421684519523
2.45325839200878e-05
1.4663437643911e-05
4.21254082182962e-05
7.74678232524142e-05
4.31660984245514e-05
3.34834276701244e-07
5.31674065575812e-05
7.80075167212798e-05
5.65631475986911e-05
8.06574410206794e-05
5.07974159816179e-05
6.34798687958089e-05
2.7466990658728e-05
5.55811920774305e-05
5.80609072229926e-05
7.02800448038268e-05
3.78274633711877e-05
9.29098843788302e-05
0.000110775760636414
0.000108438067588833
4.51611635206236e-05
0.000127042447191959
6.35902254653168e-05
4.49451835396542e-05
8.00248226905268e-05
2.3075384064847e-05
6.07610645048922e-05
1.89592961163063e-05
7.39258513411295e-05
2.58548915476979e-05
7.13063756169915e-05
5.31359872584845e-05
3.9311520087094e-05
3.18172321485853e-05
6.1293658411709e-05
-7.64642748237689e-06
3.42744466301242e-05
9.38583544260177e-05
4.11038706686525e-05
0.000114200859274171
3.47775967686063e-05
-8.56804223278353e-06
6.55546722134251e-05
5.26290292302137e-05
0.000138859422569979
1.27201259406882e-05
-9.58484201284649e-06
5.43037460607842e-05
-9.41080337016807e-06
2.20642941614809e-05
8.07033508969671e-05
5.92004425013822e-05
2.55691851142058e-05
3.95367257924082e-05
4.94715841437607e-05
8.11956955088611e-05
3.57435201855669e-05
7.41437270302951e-05
8.65680418922771e-05
8.86625307236282e-05
8.660261989416e-05
9.36140690078205e-05
-1.78142160236135e-05
9.99436894846329e-05
1.42135750438584e-05
8.9448924596435e-05
7.78759063832388e-05
4.53964125683919e-05
8.96548198702453e-05
8.67774292480243e-05
5.50512413820622e-05
8.65619880574771e-05
2.7104634099717e-05
6.70658880014092e-05
2.50254046714477e-05
9.95964316977883e-06
5.81045120801922e-05
0.000129334287284449
1.87823125574165e-05
5.0061873515133e-05
4.44973102428312e-05
5.2147710189088e-05
9.50122319673534e-05
6.88308414831774e-05
5.4644039503878e-05
4.70025843675119e-05
5.9893941630563e-05
6.23944816882734e-05
-1.89258789369485e-05
6.42776558264431e-05
-3.64467086641734e-06
1.50128140821105e-06
0.00011967717530386
5.92655034575741e-05
7.24811016857536e-05
6.96872743647624e-05
6.33709617864783e-05
1.45905943511431e-05
2.10721552428193e-05
4.22303962476402e-06
7.80554615078621e-05
0.000115341477320439
2.57663490768723e-05
9.62247541063491e-05
9.05440861144813e-05
3.19027880863347e-05
8.33253578925907e-05
-1.91043906751392e-05
0.000111415714572252
6.76734470080277e-05
1.81440896861422e-05
4.10368425077685e-05
6.20633134107326e-05
9.40088815205121e-05
8.12713747761741e-05
3.8941927441117e-05
4.15263549409776e-05
8.36833333151109e-05
0.000106906144458926
5.71597516892108e-05
-2.2463503728228e-05
7.94695203832785e-05
6.26970786347984e-05
1.9732388729761e-05
0.00010254127244246
2.15651816170611e-05
8.85576172883386e-05
2.26406581741477e-05
4.83307728463739e-05
6.27583923081759e-05
2.72063392448189e-05
5.74625307832757e-05
4.86500620760814e-05
4.26472115968495e-05
7.52626947660108e-05
7.40766431786172e-05
2.21839906086152e-05
6.73706606615027e-05
2.01648051904818e-06
6.26546754348682e-05
1.97405737670375e-05
5.23346802526672e-05
5.12384236324367e-05
6.65341604479602e-05
0.000110339997487028
8.83539812896602e-05
0.000121122917379272
4.77400695499474e-05
-1.91910120285822e-05
1.20271582292618e-05
5.69886308962362e-05
5.01424086698159e-05
5.14794205028677e-05
5.33895887399727e-05
-9.42772273869912e-06
6.51490120724059e-05
2.75914652172718e-05
0.000103778833709965
0.000104133177038428
6.58962109788299e-05
0.000138388399836796
9.0639925607091e-05
8.93690705867123e-05
-6.71843978506177e-06
3.77968622674402e-05
-9.54457482866731e-06
5.65503484861376e-05
4.97126601406172e-05
7.27365721415724e-05
-1.86758190387763e-05
1.80867181438405e-05
5.54728867802818e-05
4.66219101796389e-05
5.75117723712892e-05
1.84374406483653e-05
4.40078796050667e-05
0.000103595981402227
0.000116670646694386
0.00011819816008028
6.67859898835812e-05
7.68553346490568e-05
6.90853777848982e-05
6.33309287896019e-05
1.05090033064256e-05
0.000104879945460912
7.37537500391085e-05
7.80279027153904e-05
3.49847090340043e-05
0.00010213074675417
7.67535662103637e-05
3.65797680382089e-05
7.12248290601634e-05
6.65564337220237e-05
0.000114768856585156
6.08124387458499e-05
0.00011858054691599
9.42960686298534e-05
3.137973713693e-05
1.35700022895433e-05
8.17716994851732e-06
7.70036970131336e-05
3.27254438120096e-05
3.37884859828702e-05
3.41048242572429e-05
3.06514212993229e-05
2.86596649868297e-05
0.000108625441992351
0.000108298997209951
4.99001494645884e-05
-1.80170466626799e-05
7.9955356980008e-05
7.02720446246998e-05
-1.06858802960598e-05
3.41861169906287e-05
7.62424489886203e-06
6.29824735369557e-05
1.70267104986679e-05
-1.4287337962382e-06
4.69995214906527e-05
7.52978055580251e-06
5.47569816037151e-05
5.24766339684697e-05
-1.12463558458568e-05
-2.25803001953984e-05
9.99385334278333e-05
6.39799768538521e-05
6.14837116148711e-05
3.54168518193297e-05
5.85479119866623e-05
3.73223545798876e-05
7.93676174270354e-05
6.72914482685098e-05
9.65535300822313e-05
4.13795432800487e-05
3.31781770314048e-05
-1.24883299169517e-05
4.94936100103526e-05
0.000141582660860337
7.46292768832888e-05
7.25701501113444e-05
9.11704041926991e-05
8.04705235624235e-05
8.59869564861036e-05
4.50967762501326e-05
1.85162297674581e-05
4.28028189616105e-05
7.96795654989932e-05
5.85664104285546e-05
3.42388106002944e-05
5.07570360803526e-05
9.33181756127775e-05
4.82679459278464e-05
3.6250529394422e-06
9.47364831443879e-05
4.23813143630785e-05
6.43374363184338e-05
5.94005219253464e-06
2.17473494085878e-05
0.000121089537161084
6.62211858317739e-05
7.44419450296076e-05
0.000116299927618556
8.86844969271217e-05
3.99748459933935e-05
0.000113802833391243
5.04745494137711e-05
8.58578103813421e-06
9.54447273458478e-05
5.04457481061965e-05
9.58689565786125e-05
5.2521987770928e-05
4.45410421641189e-05
5.13330098558773e-05
3.85769388718804e-06
4.0321564492704e-05
3.31899580570314e-05
0.000102543206320704
0.000110679925092864
9.58364607673109e-05
9.44660609859125e-05
9.6352772280889e-05
5.53061139649911e-05
7.13179342673964e-05
2.8567451317294e-05
7.42061302717706e-05
2.532541391966e-05
6.93237032484437e-05
6.73377766611506e-05
7.56321145453114e-05
7.08201779530908e-05
7.08483504186912e-05
2.46376262712834e-05
9.8360528300497e-05
-2.16767285530094e-07
3.51988919874171e-05
6.39840263629183e-05
6.46982457573443e-05
0.000163084003145054
8.3055456121203e-05
3.19799867820326e-05
3.46245427529045e-05
5.43704385186727e-05
7.46803305434511e-05
1.96348010866427e-05
5.90504863893623e-05
6.88407228627259e-05
3.65116165789228e-05
9.47032709264999e-05
5.88721685052188e-05
9.17906317189877e-05
5.15713137319809e-05
8.73083044715884e-05
7.94291446925925e-05
1.69080080852597e-05
9.20153554125411e-05
6.58918241991307e-05
3.9754805581713e-05
0.000101736009825211
7.29083450240852e-05
1.69531490501945e-05
0.000115206658021319
4.22840355385338e-05
3.6690062291903e-05
4.41631117834173e-05
4.45114062673638e-05
8.88414158196611e-05
7.11492468022259e-05
2.37259626870022e-05
5.93511997656829e-05
7.83962454351909e-05
-6.23891782018096e-05
8.62378181339028e-05
4.52742673434983e-05
3.58137127240333e-05
7.7077727948398e-05
4.8007290458331e-05
2.56348678497469e-05
0.000102535490876016
5.89497194947513e-05
7.92129599433677e-05
4.55010626164187e-05
4.58650114279688e-06
8.03977389788477e-05
0.000107281034486943
5.86747975815231e-05
3.32457994011422e-05
7.57453149996386e-05
0.000123834530553318
2.47055302842837e-05
9.09219863096618e-05
7.0867877365115e-05
0.000103700770689743
0.000100325174674982
8.41345757009207e-05
7.88529836452744e-05
0.000143754808287071
9.211290393817e-05
6.48762972406976e-05
3.61565916194827e-05
0.00011093470581421
7.77394851556952e-05
3.02674125053367e-05
4.16033902582508e-05
0.000107225863539713
3.71282858398501e-05
3.99389151774584e-05
-1.67936143511872e-05
7.10016103535941e-05
4.82336868505166e-05
8.53928148341949e-06
3.87585086317679e-05
3.00558088070133e-05
9.5512194938407e-05
9.03527764447304e-05
6.28123055509295e-05
8.8140702261789e-05
0.000120148136660644
-1.23639753081035e-05
5.03011283710096e-05
8.45236249002793e-05
8.94772355432464e-05
0.000100665069808228
6.10985275615778e-05
7.72314567544183e-05
0.000121449555726887
7.70699895520529e-05
5.19458702026488e-05
0.000108189636198796
7.73177785090719e-05
5.1414910474566e-05
2.78602668805157e-05
4.25140175435129e-05
8.74764880314078e-05
8.56108950877957e-05
9.93194516722618e-05
3.93595017766678e-05
6.88676035106541e-06
1.60445038478359e-05
0.000100318776498743
0.000123035263929848
0.000100155218220822
2.06162314910925e-05
8.8454522230084e-05
5.10127496855978e-05
6.5493852396765e-05
9.83193223744491e-05
3.24317769306504e-05
6.01052794338076e-05
0.000114605816369916
5.59651833419186e-05
4.66360665215822e-05
5.137256906451e-05
4.09671098574028e-05
-4.9502406415231e-07
5.14773962500092e-05
6.32494585419291e-05
6.46091215430567e-05
4.76144774784555e-05
8.10057946884477e-05
7.47888643276214e-05
4.1932763918934e-05
3.01367307131312e-05
0.000100557189868589
4.95219305667441e-05
5.35414104068914e-05
6.80865328807707e-05
5.28826958703848e-05
0.000118391136384137
6.96330713134962e-06
3.93598804968216e-05
8.77014922608676e-05
2.50616101920505e-05
1.72820475932304e-05
9.07125810921727e-05
7.14719213534738e-05
7.16914484998245e-05
9.8668218686482e-05
4.1433636947782e-05
0.0001000847458836
9.71070688204381e-06
2.65938736965328e-05
4.76586573713648e-05
5.74886443952099e-05
2.92071287739361e-05
5.05542713321128e-05
4.18064218099801e-05
7.10732213219315e-05
7.09768522623966e-05
5.06003192831655e-05
9.25158361482906e-05
6.4497914282664e-05
5.22521052208207e-05
0.000144613724198807
5.94642755650409e-05
6.77107769280948e-05
8.61224690326248e-05
6.14675171568449e-05
7.4953023124675e-05
0.000130581006111945
5.75718692374059e-05
9.72684928630814e-05
7.74557937109762e-05
0.000114584958047366
9.88321689868e-05
7.3026282915677e-05
6.9808354127939e-05
2.91344910689821e-05
4.97616522438404e-05
6.67290648493283e-05
6.45619777651823e-05
8.45893994879715e-05
0.000113195615134606
2.51908926954606e-05
6.25106947928162e-05
7.68816663424542e-05
3.91599293130629e-05
4.21839034439197e-05
3.68312025685605e-05
3.87649672789781e-05
9.11596769363194e-05
7.27148158392012e-05
3.22468900162281e-05
8.26077893586772e-05
6.68559550186058e-05
3.38147671072688e-05
7.80969012829426e-05
9.0037048088891e-05
4.42124952160661e-05
8.43458249033674e-05
8.92690280385358e-05
4.60233110018379e-05
0.000138314117148872
9.56356238506585e-05
0.000112155056563794
8.77448011571916e-05
4.43361221008627e-05
7.46539540281824e-05
7.78501940634405e-05
6.96740611328765e-05
7.42814593889985e-05
6.22724455595715e-05
7.45994599678938e-05
3.22723454902036e-05
6.31001287582609e-05
3.82826404365109e-05
4.75218472504467e-05
8.86221994752412e-05
3.34151351831239e-05
2.92236418199537e-05
3.86701839242907e-05
8.84779482124713e-05
9.37429187141543e-05
3.82496475887117e-05
6.57009992321393e-05
4.78554272524519e-05
8.04811309371508e-05
5.97931905791139e-05
6.4182349142232e-05
6.14225642887256e-05
9.56688441689558e-05
3.99435536270561e-05
5.93033214810068e-05
4.42810724071179e-05
0.000116556892372197
1.33476127547959e-05
7.37577373110288e-05
7.57223151851911e-05
9.25863318332796e-05
7.69579209677205e-05
7.1054337906017e-05
5.95833069956655e-05
6.71840308614307e-05
6.93039788022393e-05
0.000109788622807992
0.000128586785944469
7.47711283729632e-05
3.78827839981904e-05
9.5994054860585e-05
0.000100862276455182
5.67293609229213e-05
0.000125437329882451
0.00011815993557171
8.85434159626444e-05
0.000130205838340821
3.30863616969254e-05
6.06805404902799e-05
0.000114463495739716
1.10904080916195e-05
3.52181439166368e-05
6.17441855901604e-05
8.79437297770835e-06
3.93348371346563e-05
9.57697575639151e-05
4.84338327248966e-05
6.94109611154332e-05
5.34571091727705e-05
2.20351577491306e-05
4.38505642490682e-05
4.49413846846915e-05
0.000124506056057178
-6.82426048458228e-06
5.38705769776343e-05
5.92924298342869e-05
7.16455832882293e-05
5.91188107947875e-05
0.000106244414055801
1.58203098139081e-05
8.60901276059537e-05
-2.75203666831362e-05
0.000103035820321874
5.80989867336271e-05
6.0764202646947e-05
8.42394756918684e-05
8.59029386629086e-05
5.32529279326762e-05
5.40186090814534e-05
7.01195496046097e-05
7.64134453891831e-05
5.36085733921736e-05
1.28574104805424e-05
3.28412715821886e-05
-3.2915053206847e-05
8.32538581001842e-05
0.000122735604582319
9.40185860569154e-05
1.75471773996297e-05
6.03533479537156e-05
4.10197327440887e-05
-4.4322826431009e-05
0.00013112584051332
5.4702734462572e-05
0.000115673388260939
8.13461290504414e-05
6.65753721860043e-06
6.83618175121109e-05
6.74044081804612e-05
9.51385026202755e-05
2.40353559220967e-05
7.69669570271791e-05
5.25153817443768e-05
0.000122619271584913
1.23750023416201e-05
2.40943274706099e-06
5.8620411051286e-05
6.41508725252695e-05
2.26854928232262e-05
7.51445375323481e-05
0.000131373408903526
6.04890479621362e-05
7.1830537912748e-05
7.58833241440897e-05
-2.17494743377726e-06
9.69721941561769e-05
7.68207169199889e-05
2.93329374815557e-05
9.33091627438043e-05
6.93233930167032e-05
2.16781411759754e-05
8.96063791192998e-05
-1.07382111428029e-05
5.68280325758219e-05
7.44723825974505e-05
0.000153885033527944
0.000100488153454652
6.68680733772768e-05
3.04609710145104e-05
2.46212777564488e-05
4.00625620443014e-05
8.20187415527684e-05
6.79179725393805e-05
4.7629787207852e-05
0.000103069464885839
5.73035213930307e-05
6.58587444229072e-05
0.000108355213754068
0.000107194391145788
6.51845052343648e-05
-1.67348059199674e-06
4.19078550314692e-05
8.2333512652212e-05
7.76362411003895e-06
8.66317637791281e-05
0.000107921144836171
0.000119575344271958
5.8787746873222e-05
4.95984502960795e-05
2.92331190011044e-05
1.86506786976236e-05
0.000115572564609568
6.68624472059733e-06
9.62687693804409e-05
2.88935121045843e-05
3.3929123989754e-06
0.000110491429471389
0.000105666580896584
6.63078480884416e-05
2.45226913762181e-05
0.000116844374905332
4.85362268385716e-05
5.30241960740655e-05
5.47344353668104e-05
0.000114035069038181
4.64787919779595e-05
5.60135241795194e-05
-3.70571108434282e-05
4.9229932840899e-05
4.42519287654538e-05
0.000109944936418804
0.000109186060647087
0.000112204937765586
5.80075457717448e-05
8.30691469667766e-05
2.52427174254159e-05
6.0013429251932e-05
7.51404225520316e-05
5.86152199867679e-05
1.71676676088168e-05
2.73379851801533e-05
0.000101660593348323
4.9898897675581e-05
0.000102201914274975
8.46492963932856e-05
8.31208008934168e-05
7.91397008351315e-05
7.26686557001738e-05
0.000109557841619366
0.000102744388081246
-8.74598841744915e-06
2.63448521563504e-05
1.58075881895329e-05
8.59359163799475e-05
8.24442994391989e-05
8.52627241162835e-06
5.86175573357596e-06
8.91355495333248e-05
1.31098995041013e-05
2.48916882217853e-05
3.42416311341544e-05
-4.02586504941712e-06
6.03088197498123e-05
6.74894782981127e-06
-1.00756199043432e-05
1.98702207549799e-05
7.56338488706735e-05
5.98770402701991e-05
4.12979371629815e-05
2.74889952520868e-05
8.35567826989095e-05
9.88256489915339e-05
8.66707127335452e-05
4.52212923976496e-05
9.35533328208956e-05
5.4707327750493e-05
9.80649600895875e-05
5.62848276151953e-05
5.91292671891052e-05
1.12824719838548e-05
7.42360907585937e-05
5.07743559457952e-05
4.6575877985563e-05
3.13730637069433e-05
4.93591342724127e-05
5.40123484081355e-05
-2.35015852474386e-06
5.22729858660542e-05
7.53446623258367e-06
7.04903578550972e-05
5.53422120399079e-05
8.44141844508459e-05
9.06414597534945e-05
7.53118588359498e-05
0.000127635772570497
6.13000515536635e-06
3.19370399881684e-05
7.50047441311616e-05
0.000101800593026309
1.24398049460387e-05
5.6116936387888e-05
8.47628330545379e-05
9.3638520215168e-05
7.02591426865124e-05
5.9096947455e-05
3.968813204833e-06
7.93407717995502e-05
2.59938000173412e-05
6.51761353570851e-05
6.66502860254718e-05
2.83238187246568e-05
2.3450737858974e-05
9.94863321067114e-05
0.000100416710068125
3.03033301177951e-05
9.74319890954027e-05
4.39297401081221e-05
3.76801463242076e-05
8.29444486620834e-05
7.72648087185002e-05
3.90706042154924e-05
0.000116659201236422
7.00796524356319e-05
7.62087754714985e-05
4.69906846807375e-05
5.00197237818118e-05
3.1000232643809e-05
9.06075883175324e-05
4.90764117283966e-05
0.000102950208571264
6.64942142331923e-05
5.75728043332971e-05
3.68365434550734e-06
4.05420353356871e-05
6.72118102310141e-05
5.20328066951297e-05
8.79483711894654e-05
8.93572749374583e-05
9.41262637185327e-05
5.41717684513091e-05
4.87735086794545e-05
9.70593933123072e-05
7.66613441195672e-05
9.39420943865556e-05
5.65728222353142e-05
9.59418312659414e-05
0.000121668559696669
3.49687718257467e-05
6.37408939058274e-05
7.67473138673058e-05
0.000121122597333345
7.86284987083178e-05
3.47084618809351e-06
8.15698093903481e-05
0.000103557388587883
9.10350938598274e-05
8.45673189191346e-05
8.16949959163327e-05
6.71492121569984e-05
0.000122117456504227
7.07483919903137e-05
7.17091369414061e-05
4.26760424555593e-05
2.11047895417564e-05
-8.78526293129497e-06
9.78315834120881e-05
8.90437899347141e-05
3.49937811276568e-05
7.7787512740195e-05
4.83587115363385e-05
9.93343667623576e-05
2.57806568597008e-05
6.00166100242894e-05
8.20691346672577e-05
5.21726037321031e-05
0.000147869794585709
2.24600431886919e-05
0.000112483350116769
0.000111594801263154
8.24199408128376e-05
6.96063436817916e-05
6.90165188684335e-05
5.8775794658567e-05
0.000100323999331326
4.32116245859667e-05
9.54260634745061e-05
5.84034582209314e-05
7.67117168051661e-05
2.43163163867905e-05
5.06342330099495e-05
5.58961274711044e-05
5.95254565144132e-05
9.85420618995765e-05
1.15034429212308e-05
0.000122994244530579
5.27649867507126e-05
4.19397410442134e-05
5.89538680467324e-05
9.5702940735606e-05
8.29821735703232e-05
8.70212300126495e-05
4.71564656731525e-05
9.94703635343369e-05
4.72585919256236e-05
9.79374666637758e-06
0.000101164210473278
2.01723962150359e-05
6.02597672787591e-05
0.000108132788972401
6.308661672817e-05
3.6570805877748e-05
2.33186973820467e-05
3.62222301763815e-05
6.75594368116406e-05
0.000119944183178885
7.79737641414343e-05
4.09795708811291e-05
5.16941821793613e-05
8.3985483294076e-05
-2.91679970124283e-05
-1.84497566580828e-06
3.88205943337976e-05
0.000105056762059942
4.85197582749288e-05
7.26718671262597e-05
2.71559686928365e-05
4.62822929672195e-05
5.95170475343736e-05
2.43030742766663e-05
3.97094208117345e-05
4.9989967772775e-05
0.000105558580242613
8.07063286356394e-05
5.51896498376475e-05
7.03579475983304e-05
8.42478729401795e-05
3.2317660906569e-05
8.62303654956138e-05
1.72557137580208e-05
9.35034205872164e-05
5.72190928894748e-05
2.99368559998127e-05
8.8574955641974e-05
6.52443592203756e-05
4.79066916246706e-05
3.60003821800476e-05
8.54246643836252e-05
-1.48187163696882e-05
2.81644103102017e-05
4.48198872300884e-05
-3.70294743274548e-06
7.72874474821102e-05
9.11171540529352e-05
4.60924551907661e-05
6.19978968073917e-05
2.62018900973517e-05
5.82680867491438e-05
8.17869935202816e-05
2.42438696345232e-05
7.14406818202591e-05
5.60561182427216e-05
9.1826316426359e-05
8.4195262294515e-05
4.80292125186843e-05
8.16506202357782e-05
0.000122273107264988
4.61704052494228e-05
4.09438937493529e-05
0.00011225481998659
8.08772114944926e-05
6.1511567278309e-05
3.7178786259177e-05
8.27884341042501e-05
7.41498682729169e-05
0.000100537999698171
-4.99840491358761e-06
4.92333893152578e-05
4.98395601870918e-05
0.000174654490331209
0.000115981741491019
7.68537135890384e-05
6.27955500031788e-05
9.57397860806028e-05
6.12472815097262e-05
4.38270264322219e-05
4.40429117102445e-05
5.91650544755517e-05
6.57383476601707e-05
3.88708312524382e-05
6.99859169772198e-05
6.56886185867632e-05
5.11810161979283e-05
8.03561446529754e-05
4.079269000256e-05
6.41448001464784e-05
5.76869927710002e-05
7.88843676839122e-05
4.12400862386452e-05
6.31351692175475e-05
5.03573232890001e-05
7.65437637237851e-05
5.12361310012061e-05
7.62653752006491e-05
2.41784466190491e-05
5.45520553069206e-06
4.63789116777485e-05
7.29889199455211e-05
7.93579101610145e-05
0.000108074438379542
-4.82395084528947e-05
3.1351515165699e-05
6.21149918075091e-05
9.98551611453146e-05
0.000116212835613212
7.49660657198246e-05
0.000113958885209556
5.25444047285849e-05
3.9859320849741e-05
7.055062364432e-05
0.000104662869100862
3.65573659247723e-05
5.93402552545092e-05
2.24485731936696e-05
5.68570054391504e-05
3.72811959210709e-05
5.32431048856848e-05
5.31777631138237e-05
4.91269466384836e-05
0.000104245952468786
1.24198441898152e-05
4.89122982643024e-05
2.82727369544879e-05
7.57657720154687e-05
7.58030247607883e-05
4.58979676654062e-05
6.01329926425542e-05
8.31711486264681e-05
9.36675193016285e-05
6.00116591805307e-05
1.61789873010352e-06
6.21124085762422e-05
9.1055141473871e-05
5.48640552516883e-05
6.75833938669649e-05
8.05375031180653e-05
5.0830381604267e-05
6.69966331858838e-05
0.000140187600443985
8.68977183325023e-05
3.61856793793618e-05
8.69196676122159e-05
0.000102714207179039
9.15647079488975e-05
0.000102212263979869
9.86668867160722e-05
1.07538035910324e-05
8.35297480283872e-05
0.000127225582166269
0.000143156286000516
3.37401231441434e-05
-1.54103035009496e-05
9.1069373204274e-05
3.61288341078215e-05
7.58964644795321e-05
3.43565443651774e-05
6.34466158258215e-05
7.03362097830048e-05
8.91304482763007e-05
7.09782859470308e-06
4.09849602942668e-05
0.000100216287063989
3.7898474750262e-05
1.6679562892944e-05
6.78916418070771e-05
1.69569188183467e-05
9.99600374548062e-05
2.37796980025152e-05
8.74552460321917e-05
5.58882865854939e-05
4.78971882089351e-05
3.64028568093136e-05
0.000121842937342352
0.0001000262327514
8.71239698597604e-05
7.48564603283607e-05
3.9299740557621e-05
8.90892340366027e-05
3.67199503711396e-06
2.19629200217222e-05
0.000118849540242034
5.90176267129364e-05
8.6403008242463e-05
4.26497124334606e-05
5.28882227909248e-05
6.44962685268726e-05
5.11634890016307e-05
7.48142256142608e-05
0.000112488519289767
7.23356272417546e-05
2.77521438981892e-05
7.11937492688747e-05
0.000108076846943567
7.11260958963154e-05
4.67178109771876e-05
9.0299464303899e-05
9.60870385732504e-05
5.89401771379877e-05
2.06300857651963e-05
9.81522994345166e-05
4.36248784769831e-05
8.54359221453374e-05
2.22283143113647e-05
8.33981300937992e-05
9.88528524780434e-05
0.000121518778137745
4.6105956150205e-05
0.000100690066116763
4.21560670610316e-05
1.98834589627949e-05
7.52040698624473e-05
5.28386945469269e-05
6.79189725551759e-05
9.02482099555214e-05
7.83722196249079e-05
0.000112006107737433
7.40814701694779e-05
0.000107663354697272
-9.70186709239362e-06
6.41397193277492e-05
7.92111675767957e-05
3.31933974676246e-05
5.60698515131721e-06
7.03763853264175e-05
2.84868907996628e-05
5.29974056594739e-05
4.72229855653995e-05
4.26402597426232e-05
7.28136985016072e-05
5.6658767423777e-05
5.4026014880735e-05
7.55014478737687e-05
4.29118003528436e-05
9.15232649243566e-05
5.29963974366123e-05
6.02068923243694e-05
1.82275492639579e-06
6.50845794552599e-05
7.17278648537151e-05
8.89595519802013e-05
5.11287466868614e-05
4.78657486873894e-05
0.000102789294522094
5.86319564081928e-05
5.26892309678309e-05
3.76734610813404e-05
1.03297346440324e-05
2.46264155960167e-05
6.21439564242517e-05
-6.82657616518828e-07
4.40953202043158e-05
3.07170637520707e-05
5.42388533238516e-05
3.14239423396188e-05
4.06427233656961e-05
8.05118003075131e-05
3.91102791229049e-05
-1.28837776241385e-06
-1.18578043120979e-05
5.91705631123371e-05
6.82728119774281e-05
3.98222932130564e-05
8.28899545975523e-06
8.3307778335845e-05
6.18129289900838e-05
8.2116643442404e-05
6.8151685682352e-05
2.38644383606892e-05
9.81458306930839e-05
0.000109024147516227
8.46587196316823e-05
1.5339425351999e-05
6.89753151154663e-05
4.92675682391e-05
-3.86997535913595e-06
9.42057949336946e-05
8.761608154389e-05
8.148527858784e-05
5.73250360277619e-05
9.84681139036582e-05
7.44728403138021e-05
1.9543435677076e-05
1.56124900353114e-05
5.04971318434181e-05
9.22032579059046e-05
6.14639914355748e-05
8.21117341945178e-05
0.000136544893751367
4.95850717963488e-05
4.05535254908302e-05
7.95731965021419e-05
7.17522745387251e-05
3.31457663497421e-05
3.72652885122091e-05
5.28884294002482e-05
3.34478585728344e-05
1.25602367079764e-05
5.66220224751587e-05
7.86040819199031e-05
0.000102096859825994
9.50740387268731e-05
4.51953535615641e-06
5.05356319952813e-05
0.000148550892394533
0.000110117471505017
2.76693372973676e-05
3.73836304517331e-05
9.28022124270315e-05
4.85907181455869e-05
0.000103306774345044
7.77423105081086e-05
3.31857141531074e-05
4.3322832465707e-05
8.1771207734216e-05
5.78569481030523e-06
-8.26765112826789e-06
5.77288055249307e-05
5.57528981865601e-05
4.64663902231322e-05
9.593031528968e-05
3.06842012929928e-05
8.49984057412235e-05
5.63311709523929e-05
0.000104067234711792
-1.583806472362e-05
8.03969789048408e-05
4.45804360504464e-05
3.78288195466619e-05
0.000136131334007532
0.000115987379150202
4.5865882029011e-05
5.86037927002147e-05
4.16928868433423e-06
5.9168357980733e-05
4.4530166603404e-05
7.56350511755203e-05
4.51084256093643e-05
5.58583187517787e-05
5.42196706696098e-05
1.90230076202826e-05
1.14463450827601e-05
3.79841468150487e-05
3.22469427722977e-05
3.55120675957267e-05
4.52981594088552e-05
3.00708065567625e-05
4.93340085860725e-05
1.46569005815634e-05
8.68920411369936e-05
5.69303764524594e-05
4.92063369752592e-05
2.13416340671727e-05
8.15994171313951e-05
5.40891685851608e-05
1.56111168218788e-05
5.93299542393019e-05
9.19957062741356e-05
5.45466311726255e-05
9.76506544537097e-05
0.000115230688596022
6.77037524076461e-05
9.67493712172272e-05
5.45000021785224e-05
9.06791769194062e-05
6.49901273138731e-05
4.13375411119775e-05
7.4049397232087e-05
2.87997246683849e-05
3.60913682165049e-05
9.54488773484498e-05
0.000107039084010352
0.00011400674466657
5.65590796080838e-05
7.20444706183155e-05
5.71480518029298e-05
2.22529263586165e-06
0.000106595687040836
6.59856887270507e-05
7.09475997809665e-05
1.89480416109754e-05
2.39830662656502e-05
2.06155176777994e-05
6.05472200409077e-05
-1.53382125896475e-05
6.46670755267467e-05
8.81629564461313e-05
-2.77597055928018e-05
3.80756358472543e-05
4.18550816367633e-05
7.39178286202612e-05
1.34248792995118e-05
9.4260089913523e-05
3.84474629901625e-05
6.0572661796717e-05
2.60758426553336e-05
6.03762638863912e-05
6.93348264464038e-05
7.11184740908367e-05
9.56322634844433e-05
7.76469354915089e-07
0.000122377627353096
7.46568909794578e-05
8.03946748084814e-05
5.77456931646205e-05
6.2215514379005e-05
9.69522120883036e-06
8.13953630934533e-05
5.03191065094573e-05
3.33103808239446e-05
3.90820944217961e-05
9.0347512979759e-05
9.58292461680504e-05
0.000107645340919893
4.5187787048117e-05
4.5376348510106e-05
0.000124895440346553
6.08970297329278e-05
8.23749810370984e-05
1.63171929380928e-05
0.000113512796005405
7.04462673728197e-05
3.13407410332587e-05
3.98800756289062e-05
7.78031078807641e-05
7.61466919135848e-05
0.00013648673090724
5.68628811943986e-05
0.000121093478195612
-1.27323041561929e-05
0.000105477177993135
-1.43001285686891e-05
3.81692428959063e-05
3.42664715905917e-05
6.00953059972417e-05
5.0414312009392e-05
4.53219511161993e-05
7.41543152384158e-05
6.46418588366914e-05
0.00013944136852842
9.68763848318066e-05
6.09726605978843e-05
9.14952671202177e-05
4.13875280626521e-05
0.000100602137851237
0.000143747379399565
6.42372931328203e-05
4.23149717067577e-05
6.60822572856864e-05
8.23797672390791e-05
3.27590977041912e-05
6.83302422878783e-05
6.70091972524709e-05
1.9173929255906e-05
8.86226064639814e-05
6.6910355517206e-05
0.000134466288591231
0.000102685563898312
3.88425434723241e-05
2.10749319405985e-05
9.02048079174646e-05
6.32165961470313e-05
3.54369364055114e-05
3.97870705342961e-05
0.000102306240666962
3.41776258456969e-05
7.65299685878354e-05
0.000121828203773353
7.2269748411271e-05
4.63923412015771e-05
7.75384543342937e-05
7.70710887823143e-05
0.000101913790741201
7.23770183291503e-05
1.85097800495259e-05
6.96979018577229e-05
4.90566804593763e-05
2.50871237494585e-05
6.25312609069167e-05
0.000110098011481272
7.520458437619e-05
0.000102711347107851
7.28383286631807e-05
8.30903981396201e-05
8.17688555752614e-05
4.49593668634044e-05
7.84399281765376e-05
4.5503295618586e-05
7.34309172861109e-05
9.05373972724833e-05
7.41002118121283e-05
0.000121055538246865
4.61828599422969e-05
2.72988528867449e-05
1.29350706634013e-05
-1.71740725011437e-06
7.5028764327179e-05
7.41007815212015e-05
8.07841189125882e-05
5.38611821538916e-05
6.71896166943285e-05
5.26666943841456e-05
0.000124660248195858
0.000126183181559187
8.54598579338032e-05
5.2991399656208e-05
8.61145151148057e-05
5.24171964937818e-05
5.52324282155274e-05
6.78252333514498e-05
7.06546525593926e-05
0.000103012260518109
1.33212572426493e-05
5.95532619274966e-05
9.20775248907312e-05
7.18793290406775e-05
0.000107448531989979
3.65740218542357e-05
6.01384638756769e-05
0.000139857101078719
5.46960412076654e-05
4.71978526872248e-05
1.88345298001713e-05
6.29192647505601e-05
6.45322392905673e-05
7.36391185425544e-05
9.53899756266101e-05
6.97759283979733e-05
-1.2279820013949e-05
8.27390361150618e-05
6.71406890376811e-05
7.28273797100578e-05
8.21203106457668e-05
2.24574875985009e-05
0.00010497184962635
2.32706193329353e-05
3.43499758220594e-05
0.000114063926247224
4.24316407357466e-05
8.51253400924212e-05
0.000144478488473194
8.83797463007252e-05
0.000107136470405555
6.9207002440276e-05
2.48158015953423e-05
7.41797779211523e-05
5.99416772837766e-05
1.5176579134181e-05
7.02715407147284e-05
2.8264480189168e-05
3.01298259660533e-05
6.82711005897414e-05
8.68299311436765e-06
7.70208254825514e-05
8.12921633217184e-05
6.04578631087802e-05
6.02119251420975e-05
2.18387729361927e-05
8.74421310934972e-05
8.03940698947034e-05
5.85138762802404e-05
2.49820471360565e-05
5.37004979065148e-05
0.000133203809141977
1.17499185886941e-05
6.57028801649692e-05
8.83942954687773e-05
9.44275505440124e-05
2.71040315770119e-05
5.03626625235214e-05
2.37056216727086e-05
4.58781954989915e-05
0.000118083067528671
7.81904772527415e-05
5.98202485839831e-05
8.60210895613529e-05
0.000103363280519165
8.97007136382847e-05
9.53735651464802e-05
6.8077520523452e-05
4.08623857652862e-05
9.91359616086412e-05
3.71550106724577e-05
6.80740975561894e-05
6.49679775602537e-05
3.12607991082872e-05
9.5761594003966e-05
9.99700041544698e-05
4.85531420163098e-05
4.30236439171535e-05
5.12630243466824e-05
6.71007590942054e-05
3.75841195714586e-05
6.9511359023168e-05
5.97331747177289e-05
9.7765631995917e-05
2.43564325579175e-05
5.89961789756529e-05
9.70591191681333e-05
2.97788926270127e-06
9.44671428845537e-05
0.000130907134388022
0.000151329483330012
4.34502591375747e-05
6.36974189840011e-06
4.73415103280312e-05
2.82945023667669e-05
5.43598770097997e-05
8.32512931552842e-05
7.05408915220338e-06
0.000102796225277282
5.73107741762339e-05
7.25116882506147e-05
9.62511999538958e-05
7.7729852897204e-05
7.36364214640563e-05
4.61675339248851e-05
8.07267146292893e-06
1.87804297493717e-05
6.45705625834376e-05
3.96308688616588e-05
6.64222805118938e-05
2.97233606487503e-05
3.4048639742969e-05
8.71082889050744e-05
6.12660200927505e-05
2.04585250152229e-05
8.42998821272774e-05
2.76513167886398e-05
3.21879893982543e-05
8.94930386405992e-05
8.21950236992926e-05
4.5551262313003e-05
7.69732554068081e-05
8.15384627514039e-06
9.02341944626117e-05
1.14517626961038e-05
7.04022638067121e-05
5.87040291402042e-05
0.000100428241367568
7.68336890226398e-05
1.36964068565369e-05
5.26934296652459e-05
6.04571226051742e-05
8.64377863483087e-05
8.4003577663008e-05
0.000143112765128034
8.21957257812447e-05
0.00011399811839459
5.91975783557055e-05
5.66623986088097e-05
5.50193546563978e-05
7.67467507905949e-05
0.000106889339233541
0.00011475412303644
0.000107990488243985
1.12472062427965e-05
6.81720192709022e-05
1.89848591239666e-05
7.84444873134052e-05
4.61754511548278e-05
4.3150403420664e-05
3.85183625872037e-05
6.87327315806649e-05
2.81806768928871e-05
0.000116279960235043
0.000139218125752154
5.59496724871247e-05
0.000101466169427318
5.32643444233502e-05
5.87341382721492e-05
-7.11808981928642e-06
5.48896376502276e-05
6.18756342873314e-05
5.45936886562361e-05
9.92489823561246e-05
7.17847644753529e-05
0.000107550691935837
3.60843427827797e-05
1.15491954998286e-05
3.19418961182133e-05
2.02543164850987e-05
6.36300967448359e-05
4.73312095495771e-05
6.90165628800334e-05
7.67015080817756e-05
3.82064200432364e-06
7.61046986369647e-05
4.54993116647404e-05
6.10203757990964e-05
2.02073182840814e-05
7.09236416799648e-05
2.67161841925898e-05
6.37815373795303e-05
0.000113018163526191
3.99335531026244e-05
0.000100035609014334
5.06792489580504e-05
5.6045699864174e-05
9.35654370897437e-05
8.69218530068502e-05
0.000114668231248054
8.78806226265552e-05
9.8574406220419e-05
7.61624180701345e-05
6.42925213361263e-05
3.0602339081305e-05
0.000118360069623417
1.81810163642939e-05
4.5369779666176e-05
3.12257162510183e-05
5.63037895544295e-06
7.32267290830685e-05
5.26399206171586e-05
1.78411019986218e-05
3.72337805133488e-05
3.92948406034259e-05
4.79328190635375e-05
4.64921307466933e-05
5.50942625870507e-05
7.57373338045279e-05
3.77152241935329e-05
3.13658526130739e-05
7.67291965844548e-05
7.28700755591428e-05
8.10823562021321e-05
0.00010961219545906
0.000111521929902048
5.61311204822314e-05
3.66823371497481e-05
1.97372032527262e-05
9.25428980279491e-05
6.8719949318023e-05
-3.45670175178565e-05
6.98373612237337e-05
-1.50663881999956e-05
4.68210234989831e-05
0.000103105480416063
2.11691719011625e-05
1.42971018649271e-05
6.07926898759271e-05
3.92476562902012e-05
9.82695137179073e-05
5.89494665977209e-05
8.48600147836828e-05
7.18081049038587e-05
6.31931968652307e-06
9.16326225051527e-05
5.54931137386689e-05
4.38418766976206e-05
6.37958679997593e-05
9.12426908422652e-05
8.44271712991438e-05
9.00153712799049e-05
6.4724143923433e-05
7.01444679936953e-05
1.41041674459488e-05
2.44254892424776e-05
6.99591519037604e-05
5.34963561300721e-05
4.32600831913179e-05
4.88513867708567e-05
9.25990595464192e-05
3.59647121934004e-05
5.87124826711432e-05
1.89161945650181e-05
8.63535893926083e-05
4.17312245167164e-05
1.46058551661846e-05
0.00010123047165973
2.02137661536927e-05
3.72449651383241e-05
5.75500210371862e-05
4.98136538694358e-05
9.26709780026792e-05
9.48443198536963e-05
6.45770375143718e-05
6.5395088806804e-05
0.000126238942085229
3.09199062352476e-05
3.4140363568439e-05
7.42625891959713e-05
-4.04854367493424e-07
4.94305883819869e-05
5.26682655808737e-05
7.91582498159953e-05
0.000125858381039769
5.98842547580086e-05
4.13420639580032e-05
6.02704199689373e-05
3.3778913346208e-05
0.000103376517722452
4.27611078027956e-05
7.37393643193093e-05
0.000114746848696076
2.67125605259903e-05
4.62406364897713e-05
7.4229971705706e-05
3.98605985851894e-05
5.1320630201868e-05
6.61469933595066e-05
6.28160470944924e-05
3.60061752646748e-05
4.77334335653893e-05
0.000109841863188808
8.01954403806457e-05
1.21002878675182e-05
4.62218679766523e-05
5.25388866740414e-05
5.16284301170293e-05
5.9199787462032e-05
-8.06330187027701e-06
0.00010302285413594
9.4971094408507e-05
2.85986595989046e-05
7.5021858103539e-05
2.35457729098536e-05
0.000100228900890012
2.85292886447663e-05
5.62785311161306e-05
8.25670656971014e-05
5.54847361377869e-05
6.86876996714634e-05
2.12814645057698e-05
3.37063622267691e-05
4.54364209879283e-06
7.01188273276952e-05
3.24293566864102e-08
1.50775466302068e-05
6.96071710932622e-06
8.25356119660847e-05
-1.25423313540368e-05
3.11455067156366e-05
9.15060322122922e-05
1.33982587044187e-05
4.15747470748521e-05
-2.74389555506441e-05
7.01074541643587e-05
3.04641576636774e-05
6.75967063745941e-06
9.05351898306721e-05
0.000130713957282858
0.000111567100320727
9.51529556797868e-05
0.000108852535464935
4.02546112495659e-05
9.20600253454562e-05
8.08879930721588e-05
2.67796210761624e-05
1.8713916162544e-05
7.08921440686304e-05
7.62115167665602e-05
7.25621873222748e-05
6.10379196997699e-05
0.000103843389654836
1.38944227032472e-05
0.000150361595786346
9.16314841556724e-05
6.34739965028052e-05
7.50024874243555e-05
5.88570013046934e-05
8.64191855806597e-05
1.28134811251548e-05
6.13197810726369e-05
2.10476383407942e-05
3.06811856971831e-05
2.61429216414659e-05
3.68196105238181e-05
8.30718886724096e-05
5.79392913197895e-05
2.60923367353314e-05
6.18604756770414e-05
6.0682195764265e-05
5.1359233686968e-05
2.9175257469706e-05
8.48151607993563e-05
8.91334964106407e-05
8.49880119281204e-05
5.66607143248693e-05
4.51364727254326e-05
5.4825537949113e-05
1.44238913875541e-05
3.8804448432825e-05
6.73323460424488e-05
7.16053232431582e-05
8.9988347224362e-05
5.25355940476743e-05
6.99464777907036e-05
7.74664127689995e-05
4.81140677583787e-05
4.71986061774332e-05
9.67501221347369e-05
4.36538588818041e-05
4.78642436673124e-05
9.31220595192176e-05
4.06028017364789e-05
8.94879534313481e-05
4.71015033826005e-06
7.05266494476628e-05
3.61440637442425e-05
4.80518156260154e-05
3.40684757363004e-05
3.19170007240703e-05
5.60999788419971e-05
4.18434010621787e-05
6.17135352603411e-05
2.49808993352344e-05
9.99640723485394e-05
-6.14636882215541e-06
4.57825445610238e-05
2.67996926870498e-05
3.28388628334034e-05
4.98505579109669e-05
5.86480206131529e-05
2.16099346602013e-05
0.00012997317433044
8.20245879006301e-05
2.58527960942864e-05
4.86048237415313e-05
0.000133114875228362
-1.90998059035498e-06
7.73338711643852e-05
9.46585714511053e-05
6.50395676566283e-05
6.05093687670057e-05
0.000112584355677348
9.67301371545449e-05
5.3958714494516e-05
4.35616107772603e-05
-3.30981610363035e-05
0.000101500816808834
4.11701807325714e-05
0.000106672009245399
0.000104197780271149
3.62815293356937e-05
6.41699768546923e-05
7.00458541289846e-05
5.79031174987184e-05
7.47152554976079e-05
8.88003373267949e-05
0.000107072199745747
6.27170967503409e-05
0.000108262304660647
0.000102766452338743
5.55827417420995e-05
9.23935583493443e-05
8.77002440981445e-05
5.25258109421074e-05
5.67965471443904e-05
8.08581431370118e-05
8.488919611591e-05
8.20348720214657e-05
5.77185984018005e-05
0.000111356701613091
8.39661221818644e-05
6.95363863351013e-05
-1.68115396112376e-05
0.000147513189366754
4.34513699574335e-05
8.01084566538169e-06
5.56024845513946e-05
0.000149168673356991
1.06986933127836e-05
6.63629287914618e-05
3.57113979417222e-05
6.63024525143931e-05
3.82411996389635e-05
-4.21105820113922e-06
0.000115915096788547
4.67654123409004e-05
3.95651007739271e-05
5.24063325752031e-05
5.95237881806415e-05
7.43064597801772e-05
4.96056387963276e-05
4.9110344181131e-05
7.15450978582709e-05
7.01975080793407e-05
3.45119363558711e-05
4.03699187615903e-05
9.95329860975883e-05
5.80328636546542e-05
6.59115973913791e-05
7.61959297688436e-05
6.59317514295447e-05
6.23893139740258e-05
8.66810543167368e-05
5.07975280665155e-05
7.11477179992659e-05
7.67749682775742e-05
4.71497796157166e-05
5.62984202387199e-06
9.90746126308101e-05
3.5698945440277e-05
3.68422432788533e-05
6.69033186183497e-05
6.76672361357077e-05
6.39785620888067e-05
5.13851031703981e-05
2.3152763486682e-05
4.71796055963347e-05
4.47333553754478e-05
6.7838367073099e-05
7.78236355678477e-05
5.96928640046829e-05
7.40454569522142e-05
5.09647520166533e-05
2.01331446701106e-05
2.73808751010804e-05
-4.44755632598205e-07
4.89137131980436e-05
3.65224746603353e-05
7.31010998141643e-05
7.45371698708434e-05
8.15916230907053e-05
3.96763205893874e-05
3.73029920198888e-05
6.5508856604269e-05
3.00567707631275e-05
5.66897286836665e-05
0.000104440048198558
8.5668783470491e-05
7.24734771746914e-05
1.69796411937103e-05
6.59283853183743e-05
5.26122966023008e-05
3.71381209554752e-05
9.99429354829323e-05
6.06414973181999e-05
5.69246895003261e-05
3.77644171780018e-05
5.49101890447279e-05
2.06067895329408e-05
2.71084967264529e-05
5.51396920190181e-05
4.11783463102281e-05
2.20563762890898e-05
1.00554826198793e-05
1.16653319048945e-05
3.81752798346758e-05
6.51268282298002e-05
6.87236456624112e-05
0.000123159063337946
8.02162559295774e-05
9.72701140722407e-05
5.24694456526364e-05
0.000121567413730103
4.7077421156858e-05
3.98103193105172e-05
0.000113991734680148
5.70653210806014e-05
0.000137212646736435
4.93404041122645e-05
3.48964080976656e-05
5.06437705674336e-05
8.46221694679968e-05
7.0193588082283e-05
1.14180648513238e-05
7.3744998363707e-05
2.16292408353515e-05
8.64151413326046e-05
7.37628600709875e-05
1.8141489782786e-05
-9.60003455567512e-06
3.06506795983178e-05
7.92420089486416e-05
5.34514274012139e-05
5.24781915842302e-06
8.92540372511294e-05
3.14136780136333e-05
6.31456570286589e-05
8.13356785940606e-05
4.62924788457443e-06
6.916793793703e-05
2.05190451571986e-05
1.41004345053507e-05
1.32361246776875e-05
2.35243710528467e-05
-1.45934985017039e-05
7.96502986104573e-05
7.33723824015651e-05
-2.27003427786065e-05
6.39944914821491e-05
4.09036330388991e-05
0.000110729901394372
8.68504734107633e-05
7.89627491416851e-05
7.25368290341265e-05
7.90176219945551e-05
2.81565406572031e-05
4.75049713430516e-05
6.9958568238162e-05
5.77744925033499e-05
-1.2386418281985e-06
-3.03135400883839e-05
3.58849829524712e-05
1.76699868877721e-05
2.28889913615749e-05
5.30991550184332e-05
6.24415570977218e-05
2.0235332595713e-05
8.93900347982408e-05
0.000117938836295362
1.27989082304243e-05
3.04345721835559e-05
9.08949455060713e-05
8.0340314385902e-05
0.000133860128952186
6.48499451460598e-05
1.38519271010609e-05
0.00013125252150104
8.98991655277982e-05
0.000115949525160201
5.05787311289886e-05
1.56100136168904e-05
9.07801132051643e-05
7.8407666632079e-05
1.51572207890104e-05
0.000104606755037717
1.94133901306226e-05
5.01955627996876e-05
-2.50865161244329e-06
4.46241139009666e-05
3.88294544493068e-07
4.16291209526763e-05
4.04880849811915e-05
4.01901771353951e-05
4.0344144712394e-05
3.10676773548668e-05
4.17357377456035e-05
9.72766771613638e-05
6.15989426645441e-05
2.6149042936149e-05
5.90472149287861e-05
0.000123792002775207
1.68391562562866e-05
8.80309784475346e-05
9.45145917212901e-05
5.55105676259966e-05
2.89267098683703e-05
0.00010040391163052
-3.93075686731019e-06
9.25144380830697e-05
0.000108943808731002
0.000133357410234046
4.66668327696825e-05
4.23987502824891e-05
8.21086749420956e-05
4.23136201593829e-05
0.000123590582318746
8.91424887002006e-05
0.000137719942955774
1.42829051562206e-05
8.30760201291309e-05
0.000123582234256203
2.04612996559151e-05
8.95377913088597e-05
3.98814001112018e-05
2.2255588824701e-05
8.68028213564877e-05
6.70385242045094e-05
1.84576917660428e-05
6.65777396141963e-05
4.0647949732538e-05
6.6243944453441e-05
8.63213220492456e-05
4.89574994774364e-05
9.57405948405013e-05
8.3261347213205e-05
0.000103121079479605
4.1839244058652e-05
8.04122015419121e-05
5.77573190333343e-05
-4.41389447455658e-06
7.2617173491678e-05
4.9032983793588e-05
-8.31105221831752e-06
4.24196398295238e-05
-3.67345530751348e-05
6.05988447786074e-05
6.2083409129924e-05
8.56703967092509e-06
7.38844623883817e-05
6.59616133992997e-05
4.31013369911702e-05
7.13873101760553e-05
2.29239529867705e-05
3.77901943287489e-05
4.83035148637712e-06
0.000106921880886936
6.17784012060223e-05
7.53482109808939e-05
4.13750639311717e-05
3.71717828133948e-05
7.63570111147296e-05
0.000115186861938019
4.40265261675703e-05
2.51498517975661e-05
5.63865452840499e-05
5.7572635342793e-06
5.52641235546195e-05
7.91193521320357e-05
4.87516238458387e-05
4.29447262491106e-05
1.81299825607198e-05
8.89940049359304e-05
-1.49067591558821e-05
6.17029963944762e-07
4.43066924144302e-05
2.72208963696247e-05
6.87991026495509e-05
3.67384931070679e-05
1.5023607746707e-06
5.00366893003264e-05
3.35256640080226e-05
5.02235895731454e-05
8.15232232404827e-05
3.55482927794772e-05
1.80903135732782e-05
3.05830982829506e-05
8.76257338225369e-05
5.17156298092837e-05
-6.29577068395636e-06
7.47350360720729e-05
1.55938108477284e-05
1.39385507232167e-05
9.12253244713386e-05
4.77869698414835e-05
7.48409750884514e-06
5.41574747045238e-05
4.78172442079188e-05
4.62389349914961e-05
1.95115864219344e-05
8.12770149153542e-05
4.56566423147317e-05
6.28068560340109e-05
3.0254873757649e-05
7.55658404387678e-05
0.000102930692562715
5.95127778635872e-05
0.000117126666274023
-7.32978314927901e-06
7.27576098505332e-05
5.43252413254396e-05
8.68447029055397e-05
0.000124309739995562
6.81180935160886e-05
9.35524027634793e-05
4.56232317139221e-05
5.12072035334931e-05
4.21179479601358e-05
1.37008338284548e-05
7.37984016872679e-05
9.05220763669184e-05
5.66561254149109e-05
3.98619248109688e-05
6.39595924742929e-05
1.71017415019223e-05
1.062067602531e-05
3.35949909868013e-05
7.50274209661085e-05
2.13171678781258e-05
0.000176874351889918
8.16554555024858e-05
-2.59574532370451e-06
2.87762050560185e-05
4.78464157692308e-05
0.000162023886952716
8.30197576998766e-05
2.38788396510739e-05
7.32029690588972e-05
7.78828566021348e-05
-1.98874601785403e-05
3.88833451297485e-05
4.46071907216963e-05
6.32330949903171e-05
5.07731379132994e-05
5.43955426993225e-05
1.01496622833672e-05
6.71754516483395e-05
0.000101786176991795
4.87409758151373e-05
4.77835063885304e-05
3.91759022553157e-05
4.28530548504683e-05
6.74215369279125e-05
6.92379276895552e-05
5.64908072799448e-05
9.19511667401906e-05
2.69086151637102e-05
0.00010079811713898
9.29362924363158e-05
2.88132667973545e-05
9.97041151315535e-05
9.11050642306028e-05
5.6339434493177e-05
0.000121221759171252
0.000130823828322343
9.62839850765968e-05
6.16939649533349e-05
8.41305789237605e-05
2.8686076396585e-05
9.56848613434612e-05
5.86185991472572e-05
3.34110345170163e-05
0.000116467289414268
6.04531651751473e-05
4.83972593280707e-05
3.26227363669652e-05
8.67610050774464e-05
8.80938836781057e-05
-6.77743525554618e-06
2.48950719506679e-05
8.15195485998301e-05
6.91368629306366e-05
5.36428050899735e-05
4.1793210376629e-05
3.02942688682705e-05
3.51464834075434e-05
2.03097290237259e-05
9.18639928543841e-05
2.83994814806764e-05
-2.4121150058614e-05
9.10994875163427e-05
7.82084996753611e-05
-1.39011220979827e-05
3.84609194834619e-05
7.83071705979992e-06
4.56929378729263e-05
4.47251694952672e-05
5.43045336657236e-05
2.54305529104609e-05
8.04856364911247e-05
5.50396835513457e-05
3.31332848524833e-05
8.39625523212818e-05
6.59451215848855e-05
3.64043775592615e-06
1.69038206566994e-05
7.2616617021689e-05
0.000103851395590864
7.16901486139261e-05
7.0393705029151e-05
6.39672721598199e-05
6.18421993573724e-05
5.58122163710919e-05
6.27468202636891e-05
7.27620066279152e-05
2.4532605732056e-05
5.94509134772673e-05
1.07062831676268e-05
3.24307706582053e-05
4.30158067703786e-05
4.50305540711598e-05
7.74726831450426e-05
6.50736541873616e-05
2.08393520583956e-05
3.23246516114149e-05
1.33169463073296e-05
7.26579533141549e-05
7.5025057376913e-05
0.000128963934557211
5.38705016272321e-05
1.04605466408277e-05
5.9247764501296e-05
7.31011322852396e-05
9.01951934591632e-05
0.000150504238479587
8.42841979074266e-05
6.2632475708141e-05
0.000158184635511774
7.99524219221654e-05
6.92301507347153e-05
6.72002169165415e-05
6.13109315664953e-05
8.63007693143012e-05
9.8916532155828e-05
8.26827178954517e-05
8.0521474746684e-05
1.99414936449401e-05
8.31325168221727e-05
5.27163923579157e-05
1.6901486618329e-05
2.54089987239433e-05
4.42294039812173e-05
9.97809595602401e-05
5.78628569868566e-05
9.19995407407496e-05
4.12682652581001e-05
0.000135638487526893
9.09290057399549e-05
0.000123773586357779
5.42927504745499e-05
3.07926120337771e-05
7.78886993271096e-05
8.81757905822753e-05
7.42750491825216e-05
8.78155485608969e-05
2.8334322198753e-05
3.99569484710352e-05
2.66596172767483e-05
3.01699619888085e-05
0.000139773138144041
3.08294425988157e-05
5.28198939886419e-05
1.99634657275265e-05
5.50791813666667e-05
-1.94527239146593e-08
7.6990039262803e-05
7.52928663047015e-05
0.000103687472919754
8.14307033668336e-05
2.55174073554186e-05
4.04796062279746e-05
4.27492336263308e-05
6.27674846468282e-05
0.00012304943820815
5.64687174696281e-05
3.86212807536066e-05
7.14460054564557e-05
0.000100354320971486
6.06539128519937e-06
0.000145575126219653
3.55447555918379e-05
3.4219936471715e-05
1.25426101622056e-06
3.4461443565185e-05
9.90002647725214e-05
0.000114808714256484
3.64134768812613e-05
5.5978157089701e-05
3.42707444027233e-05
2.90178949886996e-05
8.24242727934247e-05
2.70680809827615e-05
6.77226979046856e-05
5.87333124407686e-05
4.07092819757149e-05
4.97217915925346e-05
0.000105773268736229
4.99801466596508e-05
7.70278052919003e-05
2.48409685090424e-05
3.26747006212107e-05
4.0062811151394e-05
0.000126206197564595
4.46363403811425e-05
0.000120584888321961
0.000108746669067631
0.000101572391211137
7.87343240624407e-05
4.01556181469854e-05
0.00010293565855926
9.69827229365586e-05
3.15273790734529e-05
1.16330373132982e-05
6.85968168035211e-05
3.8619190282918e-05
0.000140297177274251
8.05403417661024e-05
5.07833068368719e-05
7.93354366445976e-05
8.90310880781755e-05
7.42134046446326e-05
4.23224608208632e-05
2.60203793820819e-05
2.87167921209522e-05
5.19630471033872e-06
3.44000542667467e-05
6.27166097376637e-05
8.54002903831047e-05
6.38658580487266e-05
6.56159068803302e-05
8.20841694664817e-05
9.13896023299083e-05
7.0564516721596e-05
2.66374657614993e-05
3.17911558023843e-05
4.84767200302778e-05
6.83687952451614e-05
3.34954253380629e-05
5.01063243911009e-05
6.52282731533795e-05
8.43900952890849e-05
5.09170109777705e-05
0.000118312713138626
5.63634808241551e-05
4.24735799238035e-05
0.000112497466019904
5.08870633824493e-05
3.38874594100932e-05
7.55378856957516e-05
3.96081755316899e-05
4.81170435009306e-05
1.58078291535273e-05
4.53434448941719e-05
9.70658800620574e-05
7.21852137904425e-05
9.34174406431596e-05
3.53396539716346e-05
7.97027762367908e-05
5.15159643261373e-05
4.66628345013671e-06
4.88402514003601e-05
6.61517584655598e-05
5.22237368568304e-06
4.41537576564165e-06
6.34720298613891e-05
-1.28902612705904e-06
6.20366931519961e-05
5.23956234256737e-05
7.75470955084694e-05
4.93996128096121e-05
5.2424561309024e-05
9.79365261171107e-05
4.82609285510712e-05
3.54227789565061e-05
6.0749647029813e-05
3.83814036991072e-06
1.73508213313189e-05
7.36043498354534e-05
9.45195310695048e-05
6.17256761459148e-05
-2.37301352894676e-07
0.00010164045278787
3.16635905305149e-05
3.61821121964099e-05
3.66928825176264e-05
4.84576968954888e-05
3.47527195173178e-05
6.45157038968735e-05
7.7346581434344e-05
4.37287398335063e-05
5.54861431167359e-05
9.83244936662351e-05
2.64765337777902e-05
5.89390405522056e-05
5.7859471170273e-05
2.7399122159646e-05
4.70553299054846e-05
4.20582411892395e-05
7.1418382408765e-05
3.42934823304177e-05
6.67040427715343e-05
0.000115878594585623
6.52212282582351e-05
1.60749993450147e-05
5.22735870603923e-05
7.54562621764489e-05
-1.70618978628873e-05
9.64661890273676e-05
4.17195246951322e-05
8.59203413040751e-05
1.08289322452124e-05
2.00599489083104e-05
6.30667406478643e-05
2.32905802244786e-05
8.04921152008494e-05
4.36245446896599e-05
4.95265103427913e-05
3.87209822099938e-05
5.18005338949397e-05
4.69417395655472e-05
4.7290207782999e-05
5.81590149519772e-05
5.24879519336524e-05
8.02865801161854e-05
7.36308506230725e-05
1.73336972422206e-05
6.66864698617382e-05
8.61637297399086e-05
4.63566019852513e-05
2.46589516037012e-05
9.37543868286417e-05
1.24235893141717e-05
2.34016563655038e-05
5.95059520450144e-05
7.32146240906073e-05
5.9470244449844e-05
8.17349203599343e-05
0.000129816128560705
0.000109415903045866
4.44502706406074e-05
9.21677182857327e-05
6.50410861786802e-05
6.46687708279987e-05
7.02943757607888e-05
6.86576124811351e-05
7.6330136542287e-05
7.82047544888409e-05
6.45546430019603e-05
3.83240193803813e-05
7.61784947885446e-05
1.67839162140384e-05
4.07997217942502e-05
3.42293590444834e-05
5.27137605577608e-05
3.8843409034952e-05
4.45901981392821e-05
3.47020028909495e-05
6.31821142511616e-05
8.75898340126893e-05
1.49293042221668e-05
1.47132434316854e-05
-3.26881910428295e-06
9.07970325286555e-05
9.91346266698382e-05
3.14504024301492e-05
4.55293386251928e-05
5.80356659821134e-05
5.70358518002855e-05
-4.54919392238175e-06
3.8441269893225e-05
5.54493364544475e-05
7.02535851138248e-05
8.14750277476352e-05
0.000111504220625806
2.94979965115833e-05
5.53383632249255e-05
4.26119411796665e-05
8.7781071266604e-05
9.48339871803343e-05
6.43285368882162e-05
9.42697248204311e-05
4.1829759979201e-05
8.07941207791477e-05
4.56649242624617e-05
8.84461502504691e-05
8.95742600726902e-05
-8.84528003341902e-06
-6.21693304479561e-07
2.97478972159098e-05
6.22807831795077e-05
1.97128988585578e-05
5.91500275052043e-05
2.88213027290019e-05
1.93026329632187e-05
6.6423963263467e-05
2.47137762827211e-05
2.02067700482788e-05
3.56435134486752e-05
6.4560807837136e-05
6.50971126149528e-05
1.76116105976633e-05
-1.55168041538062e-05
5.17261113556712e-05
4.32005650237944e-05
8.78421529997854e-05
7.72934192959609e-05
9.65962172778801e-05
0.000101029472591406
6.4145554841563e-05
8.35920698184946e-05
7.00193551477956e-05
1.88846100734699e-05
2.46284851996396e-05
8.43636033008366e-05
5.21945636019209e-05
7.98289707392606e-05
0.000152908473965963
3.55857215999811e-05
5.94914826661995e-05
5.10826516661563e-06
4.06245865942685e-05
1.82716455224951e-05
0.000105674090550046
9.45259151663433e-05
0.000118260476722134
6.92377533485838e-05
8.50260492149457e-05
4.06566292530148e-05
9.48903059420071e-05
5.00776002821077e-05
3.92343790088247e-05
3.07414042019184e-05
6.83881362174177e-05
4.66683852313607e-05
1.17940968132709e-05
8.5272516361012e-05
5.62431455088049e-05
1.2693114257754e-05
2.70472763382679e-05
8.43106049542669e-05
6.13768964369428e-05
3.8502132996154e-05
4.79971074922977e-05
-7.63774944079335e-06
2.62844733794219e-05
7.04284480263162e-06
4.05003280660024e-05
8.58405321311449e-05
5.04666949371341e-05
2.17277087621085e-05
6.64658916254159e-05
6.09727798306065e-05
-6.40125916101479e-05
6.84954288618174e-05
4.88743003986497e-05
9.22567932248352e-05
5.315078316185e-05
3.40279208221066e-05
6.42472631255978e-05
0.000125563817197102
1.07024314207958e-06
4.62812918967812e-05
-1.73473347025044e-05
3.23665184428735e-05
0.000109967159082714
3.00442214233398e-05
0.000104412645610087
5.51201115095225e-06
0.000100930771723214
7.6420701199296e-05
4.53789657783993e-05
6.2292727399233e-05
7.40276751356036e-05
2.54323428287264e-05
6.56211971417242e-05
7.05748166219746e-05
2.87616142960915e-05
1.21442527405799e-05
1.48118229555758e-05
5.14032328044009e-05
2.0297119788205e-05
6.02378295613794e-05
6.7223443444611e-05
9.99553541770524e-05
3.95868998227746e-05
3.5049183243302e-05
4.05391299313811e-05
1.31153386540696e-05
5.85092688697082e-05
3.38125576997556e-05
8.37531253296735e-05
2.39431285901809e-05
0.000117603737303432
7.81108180400551e-05
4.77642679090918e-05
3.96080970526144e-05
6.18619898847134e-05
7.77127872091658e-05
8.28801368386436e-05
6.21792192649741e-05
3.4786682985477e-05
2.40342257626994e-06
4.30697866389515e-05
0.000102330905334922
9.69808969890195e-05
6.8558796085389e-05
9.34735268591218e-05
7.46080408441131e-05
0.000101642415121062
4.86653839910202e-06
9.24765083726945e-05
2.31500557713034e-05
5.94464375603353e-05
7.46661849485848e-05
6.00125615698337e-06
0.000160230551147523
6.3922221582835e-05
6.360806006801e-05
3.01066151863557e-05
7.26678611642935e-05
2.07839313521992e-05
8.55621863381661e-05
0.000100808928026957
7.98855946754307e-05
7.12626550786409e-05
6.04282233435722e-05
4.35511269880282e-05
6.73891990127999e-05
0.000107486633284313
0.000102499869471913
3.23580461898472e-05
6.20538669380577e-05
5.71939528333121e-05
4.71823337660989e-05
0.000114819532970298
4.52687622414261e-05
8.82195579094947e-05
5.41365201664707e-05
5.17950812653973e-05
3.88900871282388e-05
9.03493905518292e-05
5.53045978499569e-05
3.76662552980744e-05
9.00798219994314e-05
5.83704690092029e-06
9.06779707184813e-05
2.44368827782539e-05
4.08621840682761e-05
5.47022502210304e-06
7.92749866018984e-05
4.71197820383148e-05
1.1389843787425e-05
9.74035383918153e-05
5.40047282052154e-05
-1.03473902551526e-05
6.00024690267119e-05
3.33951061041929e-05
8.08754402697402e-05
6.11008313659967e-05
4.08808382416722e-05
5.2246926546414e-05
3.21770485030598e-05
-3.64594287039013e-05
2.38840003083845e-05
9.22246935075018e-05
6.54409663801504e-05
6.58650109062879e-05
8.70436291665395e-05
-5.09580865475441e-06
5.95161694580557e-05
3.37066898822031e-05
9.08480846537191e-05
3.13739753484195e-05
5.06796914855381e-05
9.86818456764349e-05
1.69612003286639e-05
5.08844044820683e-05
4.53570916990428e-05
2.82395158825812e-05
0.000124549297244176
0.000129940994842247
-2.23876812085437e-05
7.9230572870446e-05
9.9180328431734e-05
5.88867885168629e-05
7.79584178452153e-05
4.3179895296865e-05
3.42920546447405e-05
7.46308439328781e-05
5.90115940741499e-05
7.62656023648375e-05
2.63433990836652e-05
4.65762986857797e-05
0.000108850541105326
3.05334856790185e-05
2.51698482176118e-05
2.25588223107806e-05
5.06493703539727e-05
0.000113895523192656
6.73067133996676e-05
2.59169529759973e-05
8.55971910992787e-05
3.58391901770164e-05
6.17143777296773e-05
7.89779757656476e-05
3.84242111504345e-05
2.35929009128368e-05
3.42471211392799e-05
1.3108983603356e-05
0.000105003704149727
6.27599801194112e-05
2.43273671979847e-05
9.35338802278e-05
8.58635901085964e-05
0.000108124218462242
3.13298290089343e-05
7.32596808831724e-05
2.64418840994257e-05
9.81670664462814e-05
7.06146252371843e-05
8.18763546842232e-05
6.15232186937882e-05
0.000128502097684161
3.39569119076494e-05
6.36746924390376e-05
2.14574972016015e-05
0.000105221017155023
3.8932144458333e-05
7.60691532933668e-05
1.81696715730341e-05
7.54080975633126e-05
4.44825835435638e-05
7.61606736251952e-05
6.1865022344086e-05
0.000108542858821537
3.887834055414e-05
5.16386519490282e-05
4.93842648500171e-05
1.48124583701323e-05
5.44105046054497e-05
1.65572703106899e-05
0.00010384930757959
5.3025470866635e-05
1.66911703986494e-07
4.61938904857456e-05
2.52659965788269e-06
9.23827188647966e-05
3.70618967425123e-06
5.45703965151974e-05
5.39342472732668e-05
3.47065253611494e-05
-2.25382174470765e-05
6.05960464156725e-06
4.95103014497179e-05
4.61179742097489e-05
2.49439798824829e-05
7.49044271775442e-05
7.57061476566125e-05
5.14749475926827e-05
0.000104678221273907
6.51713813026601e-05
7.33653292155167e-05
0.000114961371548454
7.34570023858271e-05
7.41788657701982e-05
9.45809182467923e-05
8.79524725440123e-05
0.000117634330188616
7.83504665384245e-05
0.00011102139066869
2.78146687207001e-05
4.45915609601769e-05
6.10987318174327e-05
5.60318295175048e-05
7.87981297374581e-05
2.19818479923548e-05
4.10301950081316e-05
8.40303271881546e-05
3.26753600546598e-05
6.72165479017335e-05
-2.69540936295026e-06
9.7034549564219e-05
0.000140891190195344
5.82502949288426e-05
3.90310271563159e-05
9.27364175067163e-05
8.98907223941528e-05
1.1657477472603e-05
7.9495506077491e-05
1.17280193751385e-06
0.000109024023626832
0.000111907399310709
0.000119688698857926
7.41105433372108e-05
9.8663531257333e-05
9.58341437351471e-05
6.86384634440317e-05
4.71400477452382e-05
8.03080788673144e-05
0.000117191481036906
5.92410031455128e-05
0.000142062696224585
5.75018099519515e-05
6.03776272055616e-05
8.65255851673951e-05
1.85680616608505e-05
3.60923989211047e-05
3.79073790915037e-05
2.71412712521732e-05
4.92579088244184e-05
0.000113739403531401
4.85845832649837e-05
9.25910717759862e-05
7.38284113641698e-05
1.24426923526444e-05
4.97377604220564e-05
5.52158514534418e-05
5.94580529343773e-05
6.87880298364292e-05
7.75516735358515e-05
0.000108472613994647
3.67860737565646e-05
7.94262396089554e-05
5.94668062539037e-05
4.0905072513965e-05
7.82071179798213e-05
8.85301626160866e-05
7.75533044534704e-05
4.5949825981038e-05
7.08811032341767e-05
5.75275779953326e-05
0.000132933543411727
5.35066881420211e-05
3.18299393483624e-05
2.75598287547667e-05
6.1724509789884e-05
6.75888287794141e-05
6.18572684834723e-05
4.15734447922155e-05
5.1286060037488e-05
9.70494258581733e-05
1.03515330402665e-05
5.79209895103331e-05
5.48610980048103e-05
3.53841769899736e-05
1.322578061631e-05
7.29436880045531e-05
0.000123757063825897
7.90968850334904e-05
3.11256682447186e-05
6.76849109771529e-05
6.12058020116285e-05
0.000116601347445226
7.9118077517679e-07
7.72474616040451e-05
7.92313427876576e-05
4.73381397419967e-05
5.73763880035753e-05
3.19213900718722e-05
0.000119582852966685
6.83824519578052e-05
1.23566862279644e-05
9.82546368287872e-05
4.57795988036867e-05
0.000123994800145686
1.79478200808233e-05
5.53969660730746e-05
6.09484163429073e-05
6.56298690481756e-05
5.86896651141012e-05
5.01365006779043e-05
0.000109977620792063
8.64251128317365e-05
5.12405787282411e-05
3.42895378912634e-05
3.67822531377435e-05
6.08253642252004e-05
6.0659773312495e-05
3.9368033025885e-05
8.41276400312781e-05
5.58291707809083e-05
7.50056508253433e-05
4.32100893747028e-05
5.71460521958858e-05
9.61145212783103e-05
1.86186690637436e-05
6.2253646025623e-05
7.65507921666752e-05
4.78850621105307e-05
6.31387784675372e-05
8.05113558323363e-05
5.12265617245616e-05
8.30536704763298e-05
4.91362641126236e-05
4.56822843104231e-05
7.98247793601256e-05
4.27911531296326e-05
5.0282579613456e-05
5.02252862040076e-05
9.67983959542532e-05
7.94020607482802e-05
2.21744207090605e-05
5.68579223175485e-05
9.61148496350271e-05
5.82720761182856e-05
0.000102267805108899
8.05674947086401e-05
3.90346627628865e-05
0.000131999619745297
5.39055215330059e-05
5.64122482939937e-05
8.31774351842129e-05
6.15041489730489e-05
3.94752156035421e-05
-1.17004389989534e-05
9.69836943017521e-05
0.000102176773774008
5.16271137767607e-05
3.71665931651955e-05
6.72234938964604e-05
4.57038403825178e-05
5.51759304403772e-05
7.12555742612764e-05
6.05980444859758e-05
8.38772425655084e-05
6.12627558138382e-05
4.85746691308762e-05
0.000165130316900589
5.88456442758055e-05
7.14700227915215e-05
5.94456901253827e-05
4.64941381356533e-05
-1.28614471969588e-05
7.45610615203516e-05
3.58528672116408e-05
-2.39952534246884e-05
3.30247947813151e-05
7.3242520978018e-05
9.63830371461056e-05
5.51371248782991e-05
3.36829982177258e-05
1.09856383498012e-05
8.54141958275578e-05
3.37390301620912e-05
6.38039056243596e-05
6.12388047720847e-05
9.48115379241806e-05
2.46949274438131e-05
2.13972198072731e-05
4.37754979971318e-05
9.20623817703482e-05
-4.29722339366311e-05
7.98893491306514e-05
-5.14254359037396e-06
9.84763331773591e-05
6.75324121290074e-05
5.99247536772509e-05
0.000101048425353337
3.45513904688211e-05
3.55591261480314e-05
5.79291168407768e-05
7.87859424576236e-05
3.8931931871796e-05
2.90869816661938e-05
1.46505962500384e-05
0.000107229983226295
8.987860348742e-05
2.3892199577212e-05
0.000101859588364471
8.18452695719138e-05
3.95940765811337e-05
1.15683906702086e-05
8.40553839218451e-05
8.66363150879151e-05
5.61858327896535e-05
0.000102398681660001
5.7399243731056e-05
2.60774232066074e-05
0.000106311972313721
0.000104600883135032
7.69276985381855e-05
8.01020474356205e-05
4.64650045680328e-05
0.000152220088733067
8.70535065195355e-05
7.98431370216403e-05
4.69719201121464e-05
6.39620736026726e-05
3.73649227998853e-05
0.000114477674109926
6.16124810251231e-05
8.98369487328445e-05
1.80443377479446e-05
5.13115303545236e-05
-1.58404245192208e-06
8.96029504611973e-05
8.95540749954136e-05
7.83105912217517e-05
6.09445940294839e-05
3.91755982487886e-05
7.80286184954752e-05
7.27485198268105e-05
7.65815462164589e-05
4.79688026193219e-05
7.93858779355154e-05
6.89081674419657e-05
4.75875997781783e-05
0.000123728776090916
6.97486152185029e-05
7.46145374763222e-05
8.61154098928807e-05
8.29382708601522e-05
4.25266209136358e-05
9.98426007880217e-05
2.87254165879306e-05
5.67126801540494e-05
3.16009986809947e-05
8.81829882168927e-05
1.37762704104008e-05
7.21594700270789e-05
4.04135998097118e-05
3.75590999731845e-05
2.51601021615699e-05
0.000110779389615797
4.93109972889912e-05
7.25096169991694e-05
7.4606486334095e-05
0.000120673436952419
3.18495761823324e-05
0.000126667897080558
4.11617284542053e-05
7.95413117822881e-05
6.84593858288465e-05
8.74985024864246e-05
3.22876041408584e-05
8.44736619463011e-05
5.69740767481781e-05
9.09108857715793e-05
4.04413854767857e-05
5.72655041164994e-05
1.13164310642019e-05
7.07907234353359e-05
7.10509604499703e-05
7.56709755466615e-05
2.35465893283491e-05
8.85641824569375e-05
5.51951425569666e-05
0.000134449645603947
6.27757642873181e-05
5.98619268114096e-05
1.97121803269485e-05
6.63059387965801e-05
7.23703744959869e-05
8.99314304046573e-06
-5.01862363375521e-06
8.3148238493017e-05
0.000131656800087866
7.80584848392299e-05
4.34829023747869e-05
5.99548605479668e-05
8.32815412136606e-05
7.0625101512571e-05
2.16204122746161e-05
0.00012495991636968
7.88177034509901e-05
8.57171802308057e-05
6.10751369014808e-05
5.39727302541075e-05
2.01932633458527e-05
8.7337587969483e-05
-1.76160148140094e-05
5.96603969969709e-05
5.19745762866527e-05
0.000130763942913288
5.10226296659188e-05
9.94541147543218e-05
2.60772886365976e-05
4.16396609650745e-05
2.79936823044052e-05
0.000111039611650919
7.9612578399063e-05
1.80112229788174e-05
6.42871412603012e-05
3.4371614697315e-05
5.63178025070739e-05
6.96594651760314e-05
0.000123842353993925
0.000130366987711068
0.000103582055658536
5.54025130417972e-05
0.000153633729647505
6.82880297315544e-05
7.12446569595147e-05
0.000142694464461612
9.66743935770579e-05
2.97837540746367e-05
3.96080221559042e-05
8.71020960384598e-05
7.20743491783906e-05
5.61550080866091e-05
2.99545970301226e-05
4.77839851330157e-05
-2.2804857290301e-05
2.6334674094742e-05
4.38965150104352e-05
0.000116812826164812
8.2329926565081e-05
9.37727898047109e-05
7.60469964753362e-05
6.17375129636217e-05
0.000117032595354242
4.72034108522728e-05
7.04532459156562e-05
8.01056001141233e-05
2.55912413440002e-05
6.1886621930949e-05
5.09447135161549e-05
9.43426913625229e-05
4.30573538077544e-05
4.02638906693963e-05
9.74383190685564e-05
3.42988358904163e-05
4.99774282721935e-05
9.83069474617771e-05
5.9449442465859e-05
8.89596075602272e-05
4.90906744549282e-05
6.93051618571147e-05
8.43466254196666e-05
6.57030210206124e-05
4.49931265124283e-05
7.75446073047112e-05
1.39446530243809e-05
-7.43604333354711e-07
5.16476118934163e-05
0.000101261081694412
0.000101677235872835
5.29839192305188e-05
7.86382871350491e-05
1.79653229428101e-05
0.000109234381769372
2.21042726357262e-05
0.000120724710698479
4.51326339899934e-05
8.94971158430713e-05
4.82016916644608e-05
9.95058127744437e-05
5.21591066306737e-05
3.52049923721362e-05
8.72957074541069e-05
8.52967778700527e-05
4.81595222153606e-05
1.02432876507976e-05
-8.28718964352418e-06
9.10273973007258e-05
-3.72136771932693e-05
7.10566047661848e-05
5.8314400442419e-05
8.40953634986347e-05
3.79940291434712e-05
8.82046822421877e-05
5.60878589857851e-05
6.17025259014344e-05
6.96364460199173e-05
5.35118371982069e-05
5.69926329249754e-05
4.25443384883764e-05
6.56119699575959e-05
8.34443612144935e-05
2.5397596680842e-05
6.1576831835637e-05
0.00012962915023791
9.75512933420402e-05
3.49629299333508e-05
2.83163216662137e-05
8.33944109237655e-05
9.31379601636411e-05
3.48035695655507e-05
4.63455838017606e-05
8.44911363393643e-05
4.56668443459514e-05
5.58742884858286e-05
3.42917006124269e-05
2.77559937891248e-05
5.1620475417789e-05
3.30397416776744e-05
6.26990342167845e-05
9.34031866161486e-05
5.69480561162482e-05
9.21962080485425e-05
0.000138555829580105
6.40387851155433e-05
6.61429984032658e-05
6.56412874857705e-06
0.000112636889779164
6.35148198437929e-05
1.07730000793092e-06
-8.9213775988548e-08
2.68825156305689e-05
-8.76370091633395e-06
9.68271291023248e-05
9.01073634824715e-05
5.37961541259998e-06
5.86963797072615e-05
0.000112902603795039
3.73443581498796e-05
3.74810230605467e-05
4.25772473213895e-05
2.03765271283263e-05
7.92147875588305e-05
3.35802605007131e-05
7.41025244355855e-05
6.17271373265937e-05
-2.83999747858496e-06
-3.1367581257089e-06
3.27461399713895e-05
-4.40331801294023e-06
2.56533531507904e-05
0.000106422862014242
7.50071550782036e-05
7.30606388483774e-05
5.39980487031002e-05
6.41251788804908e-05
7.57625547692443e-05
5.01429983735904e-05
4.09458966252656e-05
9.00186464729076e-05
2.99619057637331e-05
0.000120076793754563
0.00011712010088086
8.22465344761109e-05
7.50140082700302e-05
5.10485156705834e-05
-2.32642160558016e-05
1.84620672835088e-05
8.1569204027871e-05
9.76924697131704e-05
6.43604090143237e-05
9.8422824317734e-05
8.00907244812791e-05
5.57514173337043e-05
0.00010788863634247
0.000114549758587339
4.18498405119718e-05
9.6539491310382e-05
4.62885261141601e-05
4.04071120735857e-05
0.000100016296765798
5.77852439834572e-05
3.33023644129403e-05
5.3932481137853e-05
7.60619129499522e-05
0.000103971040698754
5.91066342540858e-05
9.14449525906943e-05
2.11416310800917e-05
3.13818193137597e-05
2.86053783177885e-05
5.79272572910437e-05
4.37560745839967e-05
7.11182314009555e-05
5.80635389558873e-05
2.95581862005105e-05
-1.35346715776863e-05
0.000101482132094044
2.38460102808928e-05
7.09630418017388e-05
8.64427062029449e-05
2.68305116875042e-05
4.8323417945109e-05
3.92132321445759e-05
5.71486064546226e-05
3.12298094318791e-05
7.29122306227503e-05
8.30355031149518e-05
8.81836194762619e-05
9.33121370843009e-06
5.85807237810115e-05
2.26249507327997e-05
4.4138375768689e-05
7.00596026821284e-05
5.44707031716302e-05
4.55727944076401e-05
4.53484998531896e-05
3.60494606991328e-05
3.64091303578499e-05
0.000112231607554094
1.64380786773047e-05
6.10396252273956e-05
4.78059644662288e-05
5.87617578094217e-05
6.60215265384105e-05
3.65350148150516e-05
5.8764999053053e-05
7.86049236456066e-05
3.18407990298895e-05
3.96641463004623e-05
0.000139068487354714
2.45494722474678e-05
5.81609520601424e-05
0.000114382332774022
-1.48900284086306e-05
5.75313225071832e-05
5.51024321801395e-05
1.13086016326246e-05
2.14514514113058e-05
4.50098605215177e-05
6.84706378619931e-05
2.24129339113883e-05
4.41549873850068e-05
6.83384610616572e-05
6.41584229432778e-05
9.39922249041891e-05
6.06688945231263e-05
6.53170981798001e-05
3.33382727423976e-05
4.53843644605252e-05
2.55455648083673e-05
5.27549585257726e-05
9.13171835180201e-05
6.53012002625669e-05
7.79482517419325e-05
7.83403826999244e-05
6.02849857150333e-05
1.62078245324933e-05
7.3315131729703e-05
-6.19501814980327e-05
5.53010474537745e-05
9.07774988629328e-05
2.17168416524318e-05
2.9721597882429e-05
9.58701685005866e-05
4.37361897387497e-05
1.49594348381289e-05
1.24866466013737e-05
3.64942610067698e-06
5.81975618549711e-05
5.37931190513759e-05
9.50628587869255e-05
4.02547672235628e-05
6.39476808759688e-05
7.9194563788246e-05
3.12080366925507e-05
6.53225039896912e-05
3.39134098186161e-05
3.2349242896122e-05
8.83094895249302e-05
0.000100550894450277
3.61359018048092e-05
9.89056491046645e-05
2.40966101881617e-05
6.06535004465186e-05
-1.04655933370167e-05
5.63829162470615e-05
7.5336494300871e-05
3.45173775620262e-05
2.65266081788266e-05
9.37989585059301e-05
3.24620465606075e-05
6.23412237464747e-05
5.46451741472947e-05
2.37062091481614e-05
6.18405844073876e-05
6.68891623707307e-05
6.3652396101745e-05
7.14160818577685e-05
7.66470572953862e-05
3.47918046138781e-05
3.58161669519752e-05
4.64867111964678e-05
3.160764028351e-05
3.76945232023986e-05
6.05245278619457e-05
4.9228313258908e-05
4.82544172475759e-05
6.90366335396542e-05
-3.89761028125509e-06
3.01589894045843e-05
5.34475136937103e-05
8.17168296618301e-05
8.61184043351804e-05
8.4949510591855e-05
7.67854488866044e-05
8.46423805164538e-05
7.43877610668899e-05
6.35496629439603e-05
1.29915420200077e-05
8.66567154295569e-05
2.09488307469736e-05
6.90626601149044e-05
0.000111475968996268
0.000122260200070567
9.16534978390026e-05
6.68041668994225e-05
0.000152149788118343
9.09246259358528e-05
1.69479444099838e-05
4.51412113555539e-05
0.000140597170609662
9.47553683684391e-06
3.57751583876024e-05
4.17104072616492e-05
8.07824601323599e-05
6.45390603122906e-05
6.78223453141278e-05
2.27101315247736e-05
8.86694937867824e-05
0.000110076382659632
9.48827864047884e-05
5.82349827512307e-05
6.76857860405259e-05
6.00481869820097e-05
4.65442581669096e-05
5.16450306614336e-05
4.86892800858671e-05
4.25369897148712e-05
5.94580609359218e-05
2.71129470339718e-05
8.72124581753954e-05
5.79871238360117e-05
8.14377844641139e-05
5.79625926976939e-05
4.34855858920586e-05
5.41702668213919e-05
0.000115617795835029
0.000143204545201665
6.10540764974822e-05
2.19555563721688e-05
6.24397232743593e-05
4.85269589316439e-05
2.81048689957963e-05
1.31276007222386e-05
5.64367891232668e-05
3.21354160280275e-05
9.99199869323216e-06
0.00010939308515447
7.22988518949904e-05
1.75536752488468e-07
4.69049230903288e-05
1.87308389675756e-05
5.93277971023722e-05
6.9962717174296e-05
9.90416388063145e-05
7.72405104661577e-05
9.60602142016248e-05
3.72350289421785e-05
0.000125128383146502
1.35594546837193e-05
7.53110094870767e-05
3.61004899386176e-05
0.000118858019442772
8.46202067659986e-05
6.51706212092941e-05
4.77268633446321e-05
1.05600230771339e-05
8.8506394400876e-05
6.030400848741e-05
7.94228276041139e-05
3.92987665683274e-05
5.25862315140706e-05
5.82264594485025e-05
9.13463296138852e-05
7.20357600046482e-05
9.06476722870604e-05
0.000112289868178064
3.82212688640181e-05
7.88507718441852e-05
0.00014233936979137
6.60041024894177e-06
7.96931286108699e-05
0.000153095720135903
5.96129653254041e-05
8.63473046999803e-05
0.000115830167194185
8.22894980044811e-05
0.00010131012934303
2.03450239081614e-05
7.6454988689339e-05
6.30786994182031e-05
0.000142697018783748
0.000109932058885679
7.49912531785627e-05
2.73196808541742e-05
2.8941427405973e-05
6.82163940187419e-05
3.88830756867554e-05
0.000121163682193806
0.000107811021536776
8.50076895098354e-05
3.60723525808738e-05
3.41721037223733e-05
2.91625298876135e-05
7.5123644055944e-05
-1.31753111608606e-05
2.68264121623318e-05
7.0458439451632e-05
4.82989990242878e-05
3.2816353517065e-05
-1.34169741556317e-07
3.64378519917051e-05
9.54476798392581e-05
5.94689630545107e-05
4.38084027915771e-05
1.03254302452172e-05
6.19425344481184e-05
9.02058824175283e-05
7.99667252942375e-05
9.85532183541562e-05
0.000106219180361629
6.2158292994926e-05
7.40248704435187e-05
3.84279425568855e-05
5.19044160913126e-06
5.92417656836298e-05
0.00010143299733802
2.90031203352318e-05
4.00069587559851e-05
2.39820775690449e-05
4.46979565052643e-05
-1.20382445750896e-05
5.18664626177239e-05
9.94077781680851e-05
9.58681495457356e-05
7.80750852718688e-05
5.20419192640723e-05
6.54001404467115e-05
5.48528971311715e-05
5.2207728539713e-05
5.26125324540458e-05
4.42644450297895e-05
8.71964421248711e-05
9.01483690776332e-05
9.74119603733684e-05
2.79687727992999e-05
0.000105244020196702
8.27471268599004e-05
9.86062768733471e-05
6.79798489642849e-05
4.79215582565463e-05
5.90025017092818e-05
2.66399980148812e-05
1.48164583426618e-05
8.43460246121365e-05
6.72624337475711e-05
3.74593173486085e-05
-2.83419161765859e-05
0.000108457774458955
9.74743675676137e-05
2.99519450108659e-06
6.03219146083824e-05
0.00012868763053941
5.73203304915053e-05
-1.15743985367596e-05
9.0968986367876e-05
6.47101116508745e-05
2.58283328146132e-05
0.000112121355467454
7.85226889688005e-05
4.7051587766313e-05
1.87480916911572e-05
8.07103972700957e-05
2.94537450586769e-05
1.80858198531211e-05
8.12308717268817e-05
3.08896135107271e-05
0.000108065957345167
2.23444517635073e-06
9.36945473219546e-05
6.26534932899603e-05
2.25928164164191e-05
3.02406282645362e-05
0.00010070070042992
2.10227335090436e-05
3.26638057162472e-05
3.82848474937094e-05
6.30114225078719e-05
1.79263731654229e-05
3.68148285819006e-05
4.28371185885964e-05
8.15814474150238e-05
4.85518634876103e-05
7.33202894705841e-05
8.37142652176999e-05
3.48626158204179e-05
5.96745633048435e-05
-7.00345446222756e-06
6.2856151759988e-05
9.22721451175887e-05
6.82808745824942e-05
5.12063277151876e-05
0.000114382466490582
6.10753426695166e-05
3.93830434111024e-05
5.30899901585193e-05
0.000111116719400056
7.3591454247866e-05
4.52336412688971e-05
7.05070610884315e-05
3.88384230031238e-05
0.000139201774629071
0.000127419446846641
1.43176210748823e-05
9.96567538978229e-05
6.21032986082366e-05
6.60499553682899e-05
9.53994844818474e-05
4.99986790918044e-05
4.99740026608906e-05
6.07582169286149e-05
9.11104147331537e-05
5.72841868665226e-05
2.98259729548329e-05
9.7089859406463e-05
6.19573493347811e-05
7.94309055997513e-05
9.6821045465348e-05
9.54162407168095e-05
5.44546796196109e-05
9.05151607588419e-05
8.82090126990935e-05
-1.71020807996875e-05
5.4246505455126e-05
7.35038685841698e-05
3.9757852851071e-05
5.29903420206969e-05
7.11429539888793e-05
0.000146851651310972
9.4198785652632e-05
6.18144411030552e-05
7.72137711558746e-05
5.8159722821221e-05
1.64762800180989e-05
6.89202132142934e-05
8.01159757160531e-05
6.01826952217331e-05
6.02722984303766e-05
2.59092992905894e-05
4.52992990619375e-05
9.65270518697387e-05
4.76392678558595e-05
5.76835976215529e-05
4.75871897983304e-05
0.000120216463175181
5.32014331715128e-05
8.73453064410428e-05
6.11533108495697e-06
6.20872806247581e-05
2.22400913919844e-05
4.20118872682408e-05
9.97772752976434e-05
5.24029889822788e-05
9.63880077659557e-05
9.74021519455605e-05
9.67120101555253e-05
5.95838995455347e-05
4.84682047991023e-05
1.71383169883885e-05
1.13489263329684e-05
2.28525673130611e-05
8.67086508838111e-05
2.42777589729954e-05
1.21427693287005e-05
6.06635296743855e-05
3.24580486504201e-05
6.62220124173009e-05
8.37188404563404e-05
0.000100840760142341
9.0109426479995e-05
3.06388650500727e-05
4.83423725964636e-05
3.31809144786479e-05
7.19640282816752e-05
4.23149743005292e-05
5.63128352140376e-05
4.9632198599881e-05
7.94506353296959e-05
0.000139006260973125
2.42403032552584e-05
7.96848736907282e-05
2.8353045598455e-05
2.81577907642781e-05
-7.33712716200411e-06
9.43338084022771e-05
0.000134589734132416
9.93417728009982e-05
9.05608002799714e-06
3.23990850455497e-05
3.61754482344414e-05
6.00211395732982e-05
6.17717377572416e-05
8.35488312885475e-05
4.12139916532837e-05
8.09790416574915e-05
5.3221494299057e-05
7.73855575913052e-06
5.48351681103496e-05
6.56061855078496e-05
4.49207224300719e-05
5.63264841346062e-05
4.11240676024373e-05
5.84873276372513e-05
8.45690117309549e-05
3.91204314186733e-05
8.33229828021777e-05
9.51040669133338e-05
7.59747199668018e-05
9.49995398384608e-05
-3.90696486294717e-06
5.72059988896944e-05
2.33506718759375e-05
9.8129431406944e-05
9.19856910585275e-05
6.12341824873577e-05
6.03339066630866e-05
6.0665984818836e-05
0.000114723666097778
7.83858860030653e-05
2.24340339310545e-05
8.29200494751857e-05
4.90722135005616e-05
0.00011906211332128
5.39215857767243e-05
5.68146258746307e-05
4.92512990160223e-05
7.17061732007837e-05
2.79972210105659e-05
5.12881306546535e-05
3.19917759667228e-05
0.000134207671147787
7.07684815286952e-05
4.57177060110159e-05
2.63221866697342e-05
9.88178428825223e-05
6.71452131571657e-06
3.77456756425925e-05
8.85761758309895e-05
2.32827702740586e-05
3.90385028315677e-05
6.41771223830797e-05
4.45250102939159e-05
6.12511102707459e-05
-1.54742847924166e-06
4.88019949080918e-05
6.87428807964494e-05
0.000105328680049937
8.00545045510715e-05
1.61952967101526e-05
0.00010242513854687
-5.08547323562797e-06
2.56511667150569e-05
0.000151280684216538
8.57557911075642e-05
7.83732930677744e-05
3.72530370284629e-06
6.77304920241659e-05
-5.46726693707094e-06
2.91839029524617e-05
8.80823377217226e-05
-1.19668808526333e-05
4.4499131439776e-05
8.8074971330954e-05
3.60056033356686e-05
4.70832503111695e-05
4.68429264253481e-05
4.72490958935964e-05
9.35222259594496e-05
0.000146105604624045
0.000101003286032169
4.50756962846435e-05
8.03007774991597e-05
8.13758553456555e-05
5.39221716488547e-05
8.11072501965952e-05
6.2784309440831e-05
9.9478179375412e-05
5.85711393842228e-05
9.4146287366563e-05
5.50489443092737e-05
3.33077823200516e-05
4.75001307507819e-05
2.04734044012947e-05
9.22513244680297e-05
0.000116905752092375
6.24685206580863e-05
0.000118241815177635
3.76556932718954e-05
1.91671982391664e-05
4.58757536585356e-05
3.68519214164483e-05
6.37000110536365e-05
1.15014753866628e-05
6.97141218897018e-05
8.74592095528588e-05
2.84871860197487e-05
5.01656937474244e-05
9.8242274218041e-05
6.37760346345954e-05
1.76735154092658e-05
6.72762257508216e-05
8.23263622056203e-05
6.5031841469412e-05
9.73446203898626e-05
5.68976021200327e-05
9.20064722174979e-06
0.000106056052142162
5.79507903261563e-05
7.21871316709482e-05
9.77629625674104e-05
5.22249199928536e-05
5.98409667742915e-06
2.83530948974419e-05
4.99688499760444e-05
4.22396581950547e-05
6.36086332227761e-05
7.09024813308108e-05
3.45264554411146e-05
0.000119920205065454
8.57779336438711e-05
5.42553734202468e-05
7.37976828675249e-05
8.95235012056883e-05
4.60567862062062e-05
7.59914089453412e-05
4.03823214316354e-05
4.64666689170059e-05
1.23334536281782e-05
6.9471279898405e-05
4.58749534742843e-05
0.000112968754608937
8.74401811103349e-05
5.56913975075945e-05
6.17483524121352e-05
6.7048897368382e-05
-4.4432416302941e-06
1.52376189805368e-05
0.000131609842829531
8.46093449778181e-05
2.86162277703198e-05
-2.70711795791705e-05
0.000123879690263761
4.92821512781717e-05
3.08459611330347e-05
1.57300413681458e-05
2.43635838442821e-07
7.56518415667892e-05
8.19809741628194e-05
8.75137885609722e-05
5.25940566519552e-05
8.52779871831275e-05
-3.50184623403087e-05
1.71493168297292e-05
3.03472586055886e-05
2.06234042868228e-05
4.08505683225786e-05
0.000110528400024141
3.29463750933793e-05
2.36824046573848e-05
9.1770219633431e-05
3.69242975629813e-06
2.15894696416428e-05
-5.93084991592182e-06
7.16249265461913e-05
0.000139033590071035
6.73315436578726e-05
4.428780078011e-05
8.25819930612583e-05
8.77992183070015e-05
9.58077816895989e-05
4.76306473008432e-05
4.36495154610184e-05
4.36779246867105e-05
8.1463325003182e-05
7.33144913617666e-05
0.000125094564859224
6.81380586449831e-05
5.51329767414326e-05
8.59660826038695e-06
2.13615440814212e-05
9.39633711287052e-05
9.34478707282388e-05
6.90657193044507e-05
4.9781039214286e-05
5.64164405082759e-05
0.000108120790909108
7.3182839544759e-05
6.02650112456948e-05
5.76702508988911e-05
0.000114813321479193
8.79649334983957e-05
5.93682044663275e-05
2.78293833549624e-05
4.16362852380377e-05
7.33512977272193e-05
6.83880537032004e-05
3.97483162503851e-05
2.83067605421614e-05
2.66547779354529e-05
7.80180044904759e-05
4.39815704064412e-05
1.60839705965648e-06
7.80483504326937e-05
7.47211944754874e-05
2.63030217657549e-05
6.68654084228591e-05
9.27126028186674e-05
6.45297252637652e-05
4.5235257625978e-05
3.95291039544287e-05
-6.21035416352096e-06
7.23255580748447e-05
-1.64878244404779e-06
-1.08842330181864e-05
3.70543475542778e-05
7.35743307041449e-05
8.85641578558849e-05
2.77642591262782e-05
9.09021427768712e-05
4.86054496119602e-06
0.000103187796536123
6.7781388008864e-05
0.000143242277175833
0.000130652193229039
3.64487175992579e-05
-3.66589232124539e-06
9.25850899202231e-05
1.02260865225838e-05
9.03572097052402e-05
6.03472362924598e-05
9.86518551188304e-05
1.39348116087311e-05
7.12317660151254e-05
8.8729637816103e-06
0.000115570637499089
0.000104196884555909
5.10474891938172e-05
-3.075662393006e-05
9.14467629072934e-05
2.18244961125014e-05
7.06890597083796e-05
9.12437990572742e-05
7.53603346060898e-05
4.54575214763386e-05
5.92727694700486e-05
4.33366361825631e-05
1.71944850484347e-05
7.16947642300261e-05
7.32760580408532e-06
7.73450987675881e-05
4.9777396771878e-05
4.02141044466426e-05
6.32733120712259e-05
8.21401244719691e-05
7.13873473237308e-05
8.40978401689095e-06
2.77592746602515e-05
9.62124456269511e-05
3.59032095396819e-05
5.36572829495771e-05
8.5079692480187e-05
5.69854727742025e-05
1.44413704614102e-05
0.000110853562214973
5.72060308957638e-05
8.765866062246e-05
4.30030102749132e-05
5.6790795922471e-05
8.14989618904382e-05
7.17946623040182e-05
1.65270386554253e-05
6.92254371870837e-05
3.91508790276678e-05
9.84310939953224e-05
6.64609468217784e-05
1.95439642894949e-05
6.68784406487904e-05
9.25888919414246e-05
7.79279372905343e-05
5.13664807609278e-05
1.51604257831529e-05
7.14889917931379e-05
9.63499880356641e-06
9.96698008293681e-05
0.000126386985026966
1.58271308299734e-05
2.68615508085616e-05
5.275276551159e-05
2.5971362273882e-05
9.90422998594853e-05
6.08312167885123e-05
0.000102237657305502
9.06887099750933e-05
8.22516337340393e-05
8.22143491132256e-05
3.880485950202e-05
4.11724462532916e-05
6.70761859430815e-05
9.31868959847128e-06
8.8920343960116e-05
9.19134003366172e-06
5.01439776735257e-05
8.11301411548073e-05
9.41962048167163e-05
-9.10352490597979e-08
-1.2698436515946e-05
8.24303099060769e-06
-1.68863410668159e-05
8.81666235123259e-05
5.21213415818259e-05
4.49364281629701e-05
6.9895572403805e-05
-1.74338308102661e-05
7.49262962190967e-05
5.01179801974297e-05
3.04501653529923e-05
7.27924296441586e-05
9.89682325276849e-05
0.000115448832194197
4.8147475416839e-05
4.8121112185956e-06
8.05365668759795e-05
5.95490888993422e-05
3.95698600802198e-05
3.14577547500188e-06
5.22920513780237e-05
2.98364703569867e-05
1.61021278108439e-05
2.16555663467192e-05
1.2988703213317e-05
4.92146483811845e-05
2.98836908942861e-05
2.46473963226535e-05
7.45259796182268e-05
1.14824246342031e-05
1.70401478643728e-05
0.000131308135753903
1.36923406403634e-05
9.0792520043346e-05
5.7499109844546e-05
-8.20378771426966e-08
2.70579270455308e-05
4.56094015696593e-05
6.00385833599787e-05
8.47225040657628e-05
8.1180201108231e-05
1.73176956281855e-05
6.13965874121103e-05
2.59643129244986e-05
0.000125854643615006
8.89542367804171e-05
6.68660273058586e-05
4.92153755225821e-05
4.95747964135388e-05
9.58572993937446e-05
5.47237079059472e-05
6.76347846263448e-05
6.99756571482622e-05
7.37823186931316e-05
0.000115530518985796
8.84043799945955e-05
2.06396201939141e-05
8.20475737401728e-05
4.7335807223559e-05
-1.44931252897479e-05
0.00010604030211259
0.00010149951885025
0.000111460967908787
9.26002823130536e-05
0.000103258929229605
4.55690952000741e-05
6.59853764364916e-05
6.8018976323554e-05
3.25510898400719e-05
4.8443917646382e-05
3.72533325855517e-05
7.99456423640015e-05
6.10242995584009e-05
0.000110862888202888
3.06930926572076e-05
6.53911793712269e-05
3.61247872619814e-05
4.32270663277979e-05
2.41339344004485e-05
4.02736437254668e-05
7.01371898730098e-05
1.94394247766446e-05
7.25730153280698e-05
5.64434927826087e-05
5.70116617589554e-05
1.84384669790719e-05
9.29380073511225e-05
9.05846562420059e-05
-2.03317153949934e-05
3.13051741579705e-05
7.28573040375265e-05
6.34370368008225e-05
5.60907976318743e-05
7.59112160815891e-05
3.8536461730122e-06
0.000108499814537493
7.17057378937036e-05
3.01888392219223e-05
5.97924915222152e-05
2.14132347928202e-05
8.62062087691764e-05
4.32462096661779e-05
4.60171668034441e-05
9.37116092830339e-05
2.38709564037021e-05
1.75263293788311e-05
0.000100607498596829
7.33974776284867e-05
0.00010516307941842
-2.53491088634438e-06
2.72079661200462e-05
0.000111443139760721
7.42467056582774e-05
3.00539336557954e-05
5.38801000393452e-05
4.37667677247096e-05
8.77794027050565e-05
6.61362957325738e-05
5.88751425869731e-05
4.5473496080826e-05
6.31194218408572e-05
3.44453197143447e-05
1.74166193918731e-05
7.1789204946692e-05
-2.92212045954624e-06
7.73357273219446e-05
5.57435162230597e-05
5.5418894039718e-05
4.24729082399647e-06
5.81922869348355e-05
-7.54562786333924e-06
2.17078925297365e-05
4.04528029550381e-05
0.000125779296057498
-5.42309382550702e-06
6.20730852820146e-05
7.01371190848944e-05
5.53961588164158e-05
6.11344974242373e-05
8.0408592837677e-05
5.48728926790412e-05
4.16584969325618e-05
6.17583504655347e-05
7.45554475467518e-05
6.3305208163211e-05
6.42312940556298e-05
2.68324547962787e-05
4.89662860093815e-05
2.73579174576058e-05
2.08376474908544e-05
9.32893868397773e-05
5.74886894766933e-05
-9.62703974022083e-07
3.92727791306484e-05
5.82294187712292e-05
6.92438357908294e-05
0.00010040906375208
-8.0186589808992e-06
9.11003835649281e-05
3.08980329106694e-05
3.84607790316485e-05
4.39983247469809e-05
9.15383438135951e-05
5.37327013504978e-05
6.72035415317187e-05
0.000102789702957344
5.97371875577075e-05
0.000115727794104505
4.71016133186812e-05
-7.17691480396199e-06
8.46213025994077e-05
3.46603693329737e-05
8.50083302351823e-05
2.45884929639137e-05
6.00417109644226e-05
9.85325501632658e-05
4.70756961557066e-05
5.99758260196342e-05
-6.1213436539694e-06
9.47513785983702e-05
6.95394728635774e-05
4.51709265752657e-05
3.85208994363565e-05
4.93260712854929e-05
3.47578167295031e-05
3.72189490198676e-05
9.17070067377083e-05
6.95399389796542e-05
3.9274227927614e-05
4.92788501798554e-05
5.29156630088039e-05
0.000112611612795544
0.000101852968392103
1.18250181805954e-05
3.69544253330877e-06
3.79019391588974e-05
1.81493106345928e-05
9.17491207440464e-05
7.78322614798195e-05
6.39772784236335e-05
8.83006659183453e-05
8.1161730716316e-05
6.39636923263954e-05
0.000108946294152163
8.4364062344162e-05
0.000103079406481059
6.79425771960591e-06
6.17681248940108e-05
6.82257156989247e-05
6.99098751159416e-05
8.16530768639388e-05
7.91265242863982e-05
7.25660494941363e-05
8.69147235999213e-05
-2.00454311909759e-05
6.79801202041058e-05
6.75438545574761e-05
5.81529656583836e-05
1.01401255891929e-05
