# Supplementary material for: Research on computational propagation and identification of mine microseismic signals based on deep learning
Source: PLoS One. 2025 Oct 22;20(10):e0334641. doi: 10.1371/journal.pone.0334641 (PMC12543183; doi:10.1371/journal.pone.0334641)
Supplement: S5 Data — (ZIP) [file pone.0334641.s005.zip › 000100800001703.xlsx_0.txt_24.txt.txt]

0.000121517685575773
-1.83556255136033e-05
6.67745580672658e-05
0.000114152213307223
4.62247424045301e-05
-1.52514228589171e-06
5.47282255799424e-05
8.3751546495315e-05
9.01603476837743e-05
4.86501842352718e-05
0.000111532054955693
4.63414931814865e-05
6.22144389694102e-05
1.53805541032199e-05
2.10250558538482e-05
2.79861209592833e-05
5.75328895758558e-05
1.90599196324228e-05
0.000104945361858019
4.74605256140648e-05
7.34656612393963e-05
6.77234485273883e-05
1.40329774882376e-05
5.3462936166581e-05
-4.08439772298051e-06
0.000107298707140105
0.000102454285868701
4.53117573462375e-05
4.74297424434306e-05
4.09680337720691e-05
7.14423769142246e-05
6.26258715449778e-05
-7.58278096823815e-06
3.14359105926288e-06
4.22896232007043e-05
5.38230961684835e-05
1.78181552642635e-05
6.65316647443444e-05
1.83777511454885e-05
5.71967324698484e-05
2.65159921958024e-05
5.63101097895182e-05
0.000100238788816495
6.95037336855165e-05
7.75594341888362e-05
3.17446834844414e-05
5.5834212271632e-05
0.000103868000056164
6.60995633182527e-05
6.25233349116522e-05
7.92617667389416e-05
0.000124274846758228
4.53963021810123e-05
1.65361914595109e-05
0.000121227169083742
6.06507681140404e-05
4.75922255138023e-05
9.60410104620216e-06
8.56219279427371e-05
2.04047800090465e-05
-4.98353211201309e-07
5.61894377926266e-05
4.29323648456888e-05
7.2918586540557e-05
3.79654281659825e-05
3.84285045263013e-05
4.15041293738517e-05
1.51591325648127e-05
4.33593548080754e-05
3.37983656095385e-05
-2.16092458785313e-05
3.90169742636702e-06
1.9981166795333e-05
2.81759366084044e-05
4.57876045977832e-05
-8.98400322184803e-06
6.13598095337611e-05
6.69486554721849e-05
9.96559531581755e-05
6.41823905934227e-05
9.87877409098083e-05
4.27284009097298e-05
6.60766390172823e-05
0.00011389176671175
4.67105805996658e-05
0.000109435402099956
3.88891525267355e-05
8.60878642485639e-05
7.24734739182765e-05
0.000134238568308055
8.06510765146159e-05
0.000109051396769178
3.83261487329734e-05
-2.12284685079669e-05
9.75105332821832e-05
0.000106935870336045
0.000104372202054724
6.28363480125154e-05
3.32918905514134e-05
6.01857953555504e-05
4.44434462446867e-05
2.069826687999e-05
7.14563553479373e-05
1.70366814421617e-05
7.75185041902083e-05
6.40364375553297e-05
-6.79323299246523e-06
4.4586830030106e-05
3.97966766610075e-06
0.000109857376201309
6.16085530409795e-05
-1.05585014074631e-05
6.91039615587909e-05
8.38989933715053e-05
6.75512024831445e-05
0.000117293817601662
-6.13372737172266e-06
3.81568926136117e-05
3.4669867168201e-05
9.45604695407569e-05
2.37845604781966e-05
1.9518525006499e-05
5.12053094944241e-06
4.23880394617814e-05
6.30080291293857e-05
6.34842607973766e-05
4.82625613843433e-05
2.60659393279338e-05
5.47918955822795e-05
8.08920900656225e-05
8.56299123584472e-05
4.44178428674214e-05
8.20853814190021e-05
3.59016671204554e-05
7.19474654063532e-05
8.27939667490456e-05
3.53642405620746e-05
4.61459352937381e-05
9.06210357466351e-05
2.79681846458094e-05
5.75345593262154e-05
0.000111855740671794
5.12056116679239e-06
7.3541745751707e-05
5.56494988823509e-05
4.53606859815875e-05
4.27036794819707e-05
1.44670276300577e-05
7.14224767176857e-05
-3.25296122185672e-05
7.05607936183782e-05
7.49638053723693e-05
6.60277970019347e-05
0.000102719542395528
3.16502463068866e-05
1.19670380778966e-05
8.45006804446913e-05
7.50392082457779e-05
5.76122727370688e-05
3.83879763980021e-05
7.87507758783803e-05
5.12489287578282e-05
8.62255396427121e-05
4.69879720057606e-05
2.04908361517056e-05
5.87478833664586e-05
4.76956257269738e-05
3.87975374664695e-05
9.43365327928685e-05
6.80815740526906e-05
1.76540773327466e-06
4.94104856631321e-05
0.000109574109614925
0.000102485298061096
8.85504525131237e-05
5.27661295103966e-05
5.98530893851006e-05
7.82866547431706e-05
2.66347183049903e-05
4.0178200034457e-05
9.35836042142942e-05
7.30789838824964e-05
3.94833330752021e-05
4.21400292976954e-05
9.21822474040985e-05
1.73572373634376e-05
5.57968396868763e-05
7.98796764562801e-05
1.5013589002881e-05
0.000138404039514274
6.40640441159288e-05
0.000107584159549017
9.32010022203078e-05
4.76918144427844e-05
9.28224659587673e-05
-4.15113739240986e-05
5.50627034741077e-05
3.27413377330118e-05
0.000134666718665252
4.94536258905908e-05
5.95019681767867e-05
3.30523808608379e-05
0.00010091987155759
2.05866504896964e-05
5.18048768895857e-05
5.95272712867486e-05
2.03242074868394e-05
6.66206847361489e-05
5.8490930010054e-05
7.10325001457718e-05
3.95100551377114e-05
2.39005787998132e-05
2.56917964409204e-05
2.66524081630303e-05
8.0114068179472e-05
9.37972075253264e-05
8.70982248045216e-05
6.03129098918829e-05
5.00667318054639e-06
4.32200728847491e-05
9.32978868321655e-05
6.57275618663975e-05
5.63619111396981e-05
5.73694346382038e-05
2.16416135174389e-05
4.82789232319311e-05
3.99844610645949e-05
6.47516161249453e-05
8.94933406097025e-05
0.000100585964401145
2.97373698622058e-05
5.93089446725961e-05
4.46094842074111e-05
7.0136694855062e-05
7.78927733218328e-05
9.8444530740746e-05
9.64504781274179e-05
6.66975999478202e-05
6.70541857445295e-05
5.55802933456505e-05
4.03650339575037e-05
0.000126775280708016
3.7347906340018e-05
6.78577935966205e-05
7.68067594188347e-05
5.16116284459642e-05
2.13435407073125e-05
5.52842694214098e-05
7.83405428059758e-05
4.24190607077146e-05
9.04105299657563e-05
5.89556762955921e-05
4.97176235835733e-05
0.000107557348588659
0.000127163917909975
1.44851816565788e-05
5.94515153839556e-05
7.21060674587209e-05
3.25008991526999e-05
5.8991568517451e-05
4.10045725180868e-05
4.63905006396319e-05
6.76316720594225e-06
9.12050102594529e-05
5.29808365850298e-05
4.55375434113299e-05
3.42140003356158e-05
8.21021564336113e-05
3.24581300751041e-05
1.64866153144468e-05
5.53340957260138e-05
8.21511479613827e-05
7.57140305449892e-05
5.6862596277316e-05
7.86573200151494e-05
8.53559802565395e-05
4.5043837178583e-05
5.66494418259995e-05
7.25139786708934e-05
2.13198812956287e-05
7.59873987049255e-05
3.03578417872587e-05
4.23608457889186e-05
1.71370546303399e-05
0.000106743820926862
6.94103630676919e-05
4.0852356664715e-05
0.000121831376467885
8.39377751837106e-05
8.16167570638436e-05
3.05123283776795e-05
3.84729084921223e-05
9.20176091342177e-05
0.000140493916631966
3.17840936845457e-05
4.33434331294658e-05
0.000107636000318378
7.62731722901223e-05
6.15655174746785e-05
2.71783532331289e-05
9.66744509472416e-06
5.71309421282752e-05
4.87637428662027e-05
3.77819636225122e-05
3.48578693900842e-06
4.51372308490012e-05
5.21891027517977e-05
4.83305812156337e-05
7.3636491277444e-05
4.33892022898468e-05
3.38427250041473e-05
9.69030794876828e-05
1.75610200368009e-05
9.20384985598742e-05
3.70589827646095e-05
6.09733772229678e-05
7.96354690673855e-05
7.05450040591981e-05
4.5485439739251e-05
0.000104021025760686
9.41140869911559e-05
1.54581821797251e-05
5.93191500132403e-05
0.00010295995472681
7.32536919643727e-05
7.44052388705852e-05
4.05717632161431e-05
5.51849443795872e-05
9.28667231371813e-05
9.07670971870607e-05
0.000112682613646365
3.98215876477822e-05
7.71318124151986e-05
6.08153889325338e-05
2.29909987046189e-05
2.56567694359012e-05
0.000148917102545503
8.30521083250208e-05
6.83992168179499e-05
9.06862073787966e-05
5.3728701378145e-05
8.17640148665012e-05
1.00218343038367e-05
2.80376730400626e-05
9.31398739454927e-05
8.65068170520614e-05
5.64607474073907e-05
7.90842331125364e-05
9.52592670922192e-05
4.53590994100696e-05
6.59699600210369e-05
5.44371517127732e-05
5.80119844385057e-05
-1.51802201803938e-05
0.000108489556499584
1.7533270419885e-05
9.37775465695147e-05
3.84188038968442e-05
9.24930655173132e-05
5.72887987903307e-05
5.11580798602455e-05
3.80274158346866e-05
4.58575062747998e-05
8.70721915877344e-05
0.000138797348860547
5.50057494042779e-05
-3.13832228126449e-06
1.90692921791006e-05
2.76896105680407e-05
0.000113898586795929
7.64353819762324e-05
5.06673584265977e-05
7.76073758523742e-05
8.45165170110054e-06
0.00010420174613565
7.69174128230594e-05
5.30120611287605e-05
8.76242270168488e-05
3.90760294060846e-05
5.20929993821169e-05
3.80560828320944e-05
6.2260351714866e-05
4.04295847419886e-05
5.30256250149088e-05
6.34651871062565e-05
6.82143820587825e-05
2.14058381259092e-05
8.90246609624823e-05
8.88352495518629e-05
3.86228471865938e-05
7.44734429240188e-05
3.80972924930264e-05
5.47451967967104e-05
6.15810718623392e-05
1.15018755600861e-05
-1.29366109623403e-05
-2.92756296453848e-06
4.63832810740756e-05
4.86663750038792e-05
4.93162544796424e-05
5.37181472509137e-05
2.62573327016009e-05
3.06832940410066e-06
2.35480032835165e-05
9.58172174967445e-05
5.26190194643213e-05
4.94859153498278e-05
3.31050003499722e-05
1.98936018393267e-05
-1.74257669089306e-06
6.33921489356525e-05
8.21268966362243e-05
4.21151851841721e-05
0.000147843049127939
4.53063418739921e-05
0.000134016282808733
8.8046737012928e-05
5.22734259615273e-05
2.31757447323168e-05
0.000101694546037087
7.05589443274174e-05
5.67354212065567e-05
6.71664196139649e-05
8.58764296534087e-05
2.75852072885726e-05
4.55099025473181e-05
5.41087155438627e-05
1.20061918212132e-05
2.81215312994045e-05
8.17474872010982e-05
1.87428543178825e-05
6.42702188027905e-05
9.5530107056531e-05
7.18176088290088e-05
6.24322748575798e-05
8.14404144538331e-05
5.44064066842991e-05
8.29825766204286e-05
8.73650192435227e-05
4.90770335431706e-05
6.40822372189062e-05
2.81829862812455e-05
9.51500701292927e-05
1.90375205570664e-05
-1.53724902691438e-05
1.04389613310472e-05
8.09300919823162e-05
5.65759926728165e-05
3.9928286370296e-05
7.4840587027791e-05
8.0867255495165e-05
5.80921161539701e-05
-3.68521539690907e-05
6.08427532428232e-05
4.6022877974635e-05
6.07683527602415e-05
2.8340049669496e-05
3.10403454565364e-05
2.65356286471617e-05
7.40001857986878e-07
0.000119151015129023
1.67714246385673e-05
7.26163831793379e-05
2.97913859802287e-05
0.000112216686024088
5.63267657495054e-05
9.20364953963656e-05
4.18609163880006e-05
5.73076290645887e-05
6.42538290654221e-05
0.000113090610298929
6.8299627979534e-06
6.29887190409171e-05
9.86224104131516e-05
5.1850188774817e-05
4.04304764563441e-05
-7.0312822612413e-06
7.17285163745717e-05
6.26211450757671e-05
5.43041535522211e-05
6.13247681610559e-05
7.53738246341968e-05
5.15648309760463e-05
7.76580240350994e-05
3.36024574012036e-05
8.12556529898839e-05
6.11049651023421e-05
4.66786519687369e-05
8.30196297370514e-05
4.78983217620092e-05
8.88377476113603e-05
3.07232709900124e-05
2.69360387183942e-05
9.33371373218006e-05
3.14292284439968e-05
9.32364609363656e-05
2.06767339908029e-05
5.1320632545721e-05
2.7099305505539e-05
3.72038336998539e-05
0.000121782803325957
5.84435076061214e-05
6.06957639045795e-05
4.22029697621968e-05
5.23892258479059e-05
5.57600452900802e-05
7.89785690601665e-05
3.73348211350665e-05
4.06488029476061e-05
9.61572509207497e-05
7.31199726039696e-05
5.63319138121803e-05
8.43410565656169e-05
4.66746248381368e-05
7.92300722091831e-05
6.06115776864218e-05
7.18334335397376e-05
5.34935679104525e-05
3.84175981561884e-05
6.28246086520843e-05
3.98679912505008e-05
9.81460909217419e-05
9.52331951396988e-05
3.16647961527243e-05
3.86195862585808e-05
3.58636376013496e-05
3.2349540033e-05
7.08391053128156e-05
2.38706961255181e-05
0.0001128290080051
3.71415563462123e-05
4.26204784112131e-05
4.06972481839053e-05
0.000101472930644621
5.03839900563517e-05
9.12837458267499e-05
5.24988924098367e-05
6.25504825292991e-05
5.35089785441035e-05
7.87665911851455e-06
3.59381634736354e-06
6.3544614881574e-05
-3.22341698650884e-05
7.97209025667162e-05
8.56289398231188e-05
8.60977764385491e-05
2.02401067381554e-05
6.36003046724679e-05
7.73303294073473e-05
0.000117561817435806
4.72580727433598e-05
5.47859999306939e-05
5.99522532808549e-06
9.6373153544691e-05
7.88271132850641e-05
6.26321659729777e-05
1.20157474756626e-05
8.61787974607438e-05
7.58848260639071e-05
7.84087957306147e-05
5.93774595873183e-05
8.64621687247783e-05
5.15814953429099e-05
7.53720947950707e-05
0.000111987996750878
8.1420198938528e-05
4.95335287655053e-05
3.52329941677298e-05
0.000123637419050408
-4.14352472321934e-06
0.000123738576978474
5.16671116852147e-05
3.50577805199384e-05
6.65600790203472e-05
3.71011429448936e-05
8.27543018957184e-05
8.12425721642335e-05
8.44464393875731e-05
6.19632537322971e-05
4.62026854168859e-05
6.12486666402519e-05
3.40619676474478e-05
0.00010683676570515
6.48006653514648e-05
6.7578165477736e-05
-5.68586040846583e-06
8.31878575382338e-05
5.93298143851755e-05
1.51774564727035e-05
5.2278083560349e-05
6.23776133246089e-05
5.77845809088347e-05
2.46127464570659e-05
5.50122405819948e-05
3.52110670009996e-05
6.86611602215149e-05
9.50999151484972e-05
5.84477823851779e-05
5.6674882910906e-05
4.61536249869158e-05
0.000113958729289857
8.5502162187343e-05
5.92284093239793e-05
4.36985027324886e-05
2.26159593347707e-05
4.81286627911657e-05
8.44500938992692e-05
5.52111216943136e-05
3.51385907996837e-05
0.000112248947190049
1.07959536545817e-05
5.39913500880929e-05
8.20885751348781e-05
6.38626392367238e-05
1.9262700575044e-05
4.66547936126947e-05
5.69934961411026e-05
7.87603837423054e-05
6.60166511353857e-05
3.98468625592495e-05
4.92676627377227e-05
9.99711395336178e-05
0.000106649837471027
5.64096053431981e-05
4.13011912275451e-05
5.28979237778683e-05
6.85849675450598e-05
4.80487094844094e-05
2.0603615584863e-05
9.43767214076565e-05
5.43258530974847e-05
9.93801381129661e-05
7.21009246395411e-05
6.61366446809725e-05
-1.5080701752645e-05
6.5888103621892e-05
7.68138296582683e-05
7.65456667218057e-05
2.63698917347011e-05
5.33618364747769e-05
0.000111087160722827
8.5992979076867e-05
3.52156354041168e-05
4.94018236613015e-05
3.97646865799772e-05
6.20240550437572e-05
7.95056679784131e-05
4.05744269881834e-05
5.85150924441249e-05
3.89552850300897e-05
4.85920161059942e-05
5.3090169391358e-05
3.20153611462595e-05
0.000122837740594924
4.19276078612906e-05
0.000108930482933225
2.57652734806441e-05
8.10377841596522e-05
5.65348371950535e-05
2.90434781742734e-05
7.84891370487433e-05
7.96268552939451e-05
4.21544661011071e-05
0.000159411513513245
3.50227060754866e-05
4.54844152270657e-05
7.92442597333967e-05
0.000117149039698584
3.53273145001765e-05
7.82052104938484e-05
4.63349745701662e-05
-6.67164432129206e-06
7.44755447955295e-05
3.65329265512173e-05
4.6881516088779e-05
3.61709854751995e-05
8.90399365856828e-05
6.42227841938907e-05
5.6774052515855e-05
0.000116253887087832
0.000114960933496246
2.93891260446429e-06
0.000105419164164276
5.81402547637394e-05
8.50246870663916e-05
-3.93805056643191e-06
9.40719684431223e-05
8.58856014741658e-05
4.21515465666555e-05
4.12563006596987e-05
3.7836309198274e-06
2.89340210925108e-05
5.55850187090212e-05
0.000105842212820031
4.00013768495772e-05
1.54810511159317e-05
8.00417626889246e-05
2.24838225323104e-05
9.1054364113535e-05
1.88468850300607e-05
8.9881682003939e-05
6.33732591262397e-05
7.13676311844193e-05
0.000133708386254564
3.25267549785223e-05
3.03635020180963e-05
-1.29965533222315e-05
7.10796148185123e-05
8.44476379403757e-05
4.71824451388607e-05
2.37910240538879e-05
0.000122101694453213
1.15609143312661e-06
2.66609572180321e-05
9.3237845937199e-05
7.25305045092589e-05
8.37748272564895e-05
5.57401899205315e-06
6.78387864150034e-05
3.957693519303e-05
-7.66410829815668e-07
3.74533145598412e-05
6.09737237854173e-05
2.58421554285984e-05
5.39688321852252e-05
5.39769871719068e-05
3.79849421101116e-05
6.26155544964444e-05
7.8777382513724e-05
0.000108384745571883
5.18410506573551e-05
6.9174555107694e-05
6.68815484394008e-05
5.31300319824991e-05
6.28880047900868e-05
4.32989024228455e-05
6.67689662269476e-05
5.97028972370683e-05
6.41320618632777e-05
4.73935991854503e-05
5.68736585625376e-05
5.94817450133424e-05
0.000114254917606088
4.32476492397601e-05
3.31381680163166e-05
0.000105323852087148
8.27952185959249e-05
2.46988571505109e-05
5.66465264183995e-05
3.5647499434127e-05
7.55809515512487e-05
4.23261248245306e-05
1.18980564445704e-05
-2.05957568516111e-06
4.55709122768632e-05
5.63690266805977e-05
6.36778231332758e-05
-4.32825176042023e-05
1.84832127896445e-05
5.23193466585634e-05
2.5636636781754e-05
4.34912518644507e-05
6.82053496119879e-05
6.62496049433637e-05
4.82353544596432e-05
2.91724381862321e-05
6.39627285863934e-05
7.32547814247663e-05
5.08683467891872e-05
5.57373571487045e-06
9.10299622554803e-05
3.97167642429302e-05
3.8411588927159e-05
1.44440630721788e-05
7.70373274500147e-05
6.5244506721648e-05
9.91449325749979e-05
7.54964018707068e-06
8.52188785118997e-05
3.28365728794676e-05
2.34448565780803e-05
7.07312090812293e-05
9.46242311285306e-05
2.41501263885341e-05
5.92231609073774e-05
4.01005143021895e-05
8.10084292776716e-05
3.37148867051364e-05
2.02170925568379e-05
-6.1664092439224e-06
8.57579069619349e-05
1.68158960877803e-05
8.28117141802118e-05
1.72818057920946e-05
2.21600291296649e-05
0.000113509668185031
4.9365712807919e-05
-2.51316065647924e-05
5.1488674913099e-05
3.03570825924849e-05
8.21157041057212e-07
5.22937485823787e-05
0.000103144965454287
5.32931553752891e-05
8.01667541554224e-05
0.000152655910749279
6.18792973463592e-05
6.81919248532592e-05
0.000130055585366522
9.02336924256158e-05
3.31444846024745e-05
6.46211823055625e-05
7.85448906294601e-05
9.11099738972623e-05
7.73519326048188e-05
4.58034251908942e-05
6.27752907389258e-05
8.15561072785118e-05
5.57403512306852e-05
0.000110473218715857
9.59680134548454e-05
9.21644958418242e-05
9.39703255017434e-05
9.70080291381597e-05
4.38973083129753e-05
5.95853912808172e-05
3.95972914145311e-05
9.69650288413877e-05
5.53749114694298e-05
4.81990749047946e-05
5.81307866757456e-05
7.72649195909881e-05
6.49771744810642e-05
6.29939478074121e-05
4.02997522433218e-05
1.91218243964604e-05
2.60417644874789e-05
0.000107814941331499
2.81842275457649e-05
9.9891580022328e-07
5.95548501321907e-05
7.28212952553777e-05
3.32648801517725e-05
2.03621875660654e-05
8.27189083102422e-05
4.78874415198964e-05
-7.45655210142077e-06
7.84530817219756e-05
7.82321481285085e-05
9.53298494054858e-05
2.13533257595508e-05
9.19123236995899e-05
7.12876390769e-05
5.84755693892177e-05
1.87045169647901e-05
3.36719550005e-05
6.88806743726338e-05
9.52440385844921e-05
6.07210134658508e-05
7.23492597087386e-05
8.06454745487786e-05
2.57799488253655e-05
6.29456735820961e-05
6.80075620790894e-05
7.49793023103204e-05
3.50725979222146e-05
0.000142701806273373
6.36802519645667e-05
5.66842301817471e-05
4.60318898485434e-05
3.25683817360379e-05
7.18933363108508e-05
6.1240937999855e-05
8.7827918988894e-05
8.43548046371717e-05
4.3954912032972e-05
5.68867112533027e-05
2.47326587329439e-05
4.38899215644395e-05
2.59352707026309e-05
1.80392151153816e-05
8.67427399524792e-05
3.59886285781628e-05
4.48347663328501e-05
4.09483170026751e-05
6.62025369815804e-05
2.87240881392399e-05
6.07588967508061e-05
5.61715293938691e-05
9.17189299720557e-05
2.60615255748641e-05
9.5757080628621e-05
7.99155326146978e-05
8.53848746496698e-05
2.0006924359671e-05
5.73156555038415e-05
3.20681816347107e-05
8.0464357177899e-05
4.79414674762862e-05
4.20586427774419e-05
2.88048323009574e-05
3.48053190363687e-05
6.72349273135003e-05
-5.82238308148803e-06
8.55778779536965e-05
0.000151449667858411
9.58510104647031e-05
6.4155315959708e-05
4.37625452444146e-05
4.76631950974401e-05
-1.07203979883076e-05
0.000115281931766862
0.000102819277163425
2.24242696289861e-05
3.95837679642176e-05
4.35583581739739e-05
1.1669184176292e-05
4.04561805434353e-05
9.01732179612046e-05
9.57476043660968e-05
4.02550458291519e-05
4.76735206178199e-05
6.44850783230452e-05
3.82903822225427e-05
1.92165707229237e-05
7.30786951407312e-05
3.94973540950862e-05
8.39438036354296e-05
3.91825486732868e-05
2.3404174576967e-05
5.09745850476465e-05
5.9459960866491e-05
4.3970995052113e-05
7.35495944909517e-05
-4.54197710055064e-05
-5.25391555882773e-06
2.37207923822722e-06
0.000111303299921746
7.00015445082067e-05
7.76098266563022e-05
0.000100165841762608
3.51291187357701e-05
3.96784840760262e-05
-2.20320910874489e-06
6.9339631442419e-05
5.71748055884994e-05
4.80432717271438e-05
3.24943377208467e-05
5.71354942667267e-05
3.08722753252415e-05
9.08452560195823e-05
5.8635255234688e-05
2.88322833754483e-05
7.04783172234774e-06
1.41503916732043e-05
6.34229092478941e-05
5.92322425505346e-05
2.9222124923021e-05
0.000137979842195015
6.75521059818377e-05
3.02132296756991e-05
2.29228516491737e-05
1.26716547742359e-05
8.84254484164146e-05
7.81701675761685e-05
7.72840005355046e-05
9.15065019165462e-05
5.02106741038479e-05
4.1795390344237e-05
9.17828923681767e-05
0.000100504113624946
6.8266754093546e-05
2.4003658243152e-05
6.52987442767839e-05
4.75029091181887e-05
0.000108745605609969
3.93864222732706e-05
2.20415555460319e-05
0.000146920791758267
5.92509339408709e-05
7.67553539818503e-05
2.61622427529343e-05
6.51702702779213e-05
3.43296679626942e-05
7.96705808880141e-05
3.21448049567128e-05
-1.37935228019773e-05
4.49223829260837e-05
1.5151459537084e-05
9.26632837941298e-05
4.90998358898273e-05
6.61366472433755e-05
2.86320379279275e-05
2.13719909460876e-05
2.41680973854669e-05
9.38056137865281e-05
1.90465256599281e-05
9.04124872137319e-05
4.59805069749918e-05
8.76712948153874e-05
4.9963784222535e-05
8.20128320697203e-05
2.14274077285234e-05
2.75576103049214e-05
9.00300471175964e-05
6.5410989372156e-05
4.3325796865278e-05
6.50570544230017e-05
6.60962570575166e-05
4.65799424652581e-05
-1.50907649983574e-05
6.93999118534429e-05
0.000115450407378401
5.88899990375485e-05
4.55138734895206e-05
0.000130106612633508
7.03731372436926e-06
5.37045489052211e-05
4.17537458021664e-05
6.17202329068622e-05
3.0506554752338e-05
5.20487823349245e-05
6.64515946281228e-05
4.74156068036537e-05
5.38507939560574e-05
7.03339108603347e-05
8.92270492036717e-05
7.48817863856984e-06
4.97575133678724e-05
4.64729284843712e-05
2.40851613398875e-06
4.45183227502894e-05
4.9779287163829e-05
3.34601212294714e-05
1.13737257757522e-05
1.26037089257594e-05
-7.09729482068707e-07
0.000101438292604146
3.01666572355118e-05
-9.89786602901187e-06
8.04801269837239e-05
4.52992308645489e-05
-3.18509184755343e-05
2.46608485064886e-05
0.000126668480057051
0.000118396528302907
0.00013022805993754
6.91773802149872e-05
5.43536383361951e-05
7.65284685802247e-05
0.000127464549771518
0.000109211209459488
5.30562367069811e-05
7.02144981718951e-05
6.59579081208652e-05
8.78981333121933e-05
8.80282900977834e-05
4.82723966386417e-05
7.37399420694258e-05
3.04133931644615e-05
8.7432237486757e-05
8.47615901933847e-05
4.50868383244816e-05
8.75228586614289e-05
6.45064104039058e-05
0.000120294005155972
2.61363736946962e-05
5.3448553569832e-05
8.53988273612892e-06
6.94226460271617e-06
8.21527745711452e-05
9.3203732340721e-05
2.17325500184732e-05
6.2643714525872e-05
7.7396699754731e-05
3.46206339279088e-05
2.40039661052525e-05
2.31238238116073e-05
6.05080355911047e-05
0.000101656752787576
6.19767670827997e-05
2.27695556481042e-05
7.22319058921986e-05
8.14497663616049e-05
4.22694085086539e-05
6.63664053277868e-05
0.000117859848532155
9.35718680277372e-05
7.76795554489335e-05
4.65111563731229e-05
0.000102476706385421
7.80659187373836e-05
6.18820773809364e-07
8.40629923524573e-05
0.000104719202696053
0.000127559363546339
0.000139981375916075
6.55659857221451e-05
0.000107176077689505
2.73884856850708e-05
4.74184009848783e-05
2.51437263593256e-05
3.4408296619917e-05
6.59617725177006e-05
-3.00617691097374e-05
0.00013790309348206
7.41504972473356e-05
3.31754901205147e-05
6.99753867373492e-05
6.56945952526081e-05
6.0819989992343e-05
8.78470691198255e-05
4.23505140077024e-05
3.53305918774256e-05
6.65266462441714e-05
1.10172202829732e-05
3.42831915130282e-05
8.9768190845777e-05
1.46606716824152e-05
9.85774551843436e-05
7.99610381051688e-05
3.81583665323823e-06
4.9965144843647e-05
7.61979527177963e-05
4.6072958077705e-05
1.73085319339636e-05
2.09062882742808e-05
0.000103822690602996
4.23799219613756e-05
1.23498022605302e-05
5.38005936247547e-05
5.9060471479039e-05
-2.19645163762729e-05
1.92727998016625e-05
4.88149444310585e-05
7.50944811098278e-05
0.000131087200852295
4.99903936633303e-05
6.05887204767762e-05
4.12840160145425e-05
5.86479067145479e-05
2.16402293047934e-05
3.33047936038054e-05
4.76676177280367e-05
2.85652274273513e-05
0.00010318925273504
0.000105253063579935
7.49438537763793e-05
0.000122236201281142
5.29485304623126e-05
7.0224695523655e-05
5.36381684407409e-05
6.06713569181544e-05
0.000103010519145052
4.57038112888207e-05
2.92519540865189e-05
4.60177818563538e-05
9.96048017706882e-05
4.53822015735974e-05
5.18225945946108e-05
1.77430280664788e-05
4.82726418636394e-05
2.358907183284e-05
8.12934962034123e-05
9.02299148138452e-05
0.000112458516761227
0.00014560688713515
3.78115366289412e-05
3.40282985094658e-05
2.20437083806249e-05
0.000105407232859735
5.83280347189716e-05
9.53013626101012e-05
6.12103810113784e-05
9.28598419634693e-05
0.000105882486778349
3.09518957209792e-05
5.43359413977393e-05
6.20888718107672e-05
2.18368425794867e-05
1.7386525359738e-05
6.58257066925698e-05
5.10906507197668e-05
5.2986731063483e-05
9.12879008068921e-05
7.34339470234064e-05
6.82893024308454e-05
7.75711556195797e-05
7.22495223017015e-05
5.62991547743126e-05
5.13778142076347e-05
7.05131516076282e-06
0.000109387417280311
0.000131650204110713
5.79306224867653e-05
4.41164082735922e-05
8.33142127833093e-05
6.61288599655345e-05
0.000124106556540739
8.55568988622715e-07
3.22288493902506e-05
0.000111984049514219
9.57795541924817e-05
-5.40491805639612e-06
6.57743350883758e-05
5.49589583338349e-05
9.05202614791595e-05
0.000103637310989764
3.93852082608878e-05
7.14284108988049e-06
7.78373776664191e-05
6.12821079818364e-05
6.52133371233808e-05
3.55061303562063e-05
6.44348468200614e-05
7.73076933905451e-05
7.70614665367629e-05
5.26027188516669e-05
7.37166633688288e-05
-1.0963694976522e-05
4.96112910067326e-07
-3.93819425050253e-06
7.02100545848572e-05
5.50961052920012e-05
1.84997999984487e-05
2.82860022434769e-05
9.94003754246394e-05
6.17191443179086e-05
4.8569782730043e-05
6.99220587671373e-05
8.95473747443766e-05
2.92008297832467e-06
0.000112871835315245
6.22627258085996e-05
9.73264622651952e-05
1.01024478556659e-05
5.35568386739734e-05
9.12028571002883e-05
2.86388950363556e-05
2.65067163545655e-05
7.45984577005015e-05
6.6901233217229e-05
4.12699466409983e-05
0.000105739235664676
6.27586725911383e-05
4.87716746830964e-05
0.000128131313832477
-2.43997659877988e-06
7.59830247568099e-05
-1.03150142255484e-05
7.06840252136416e-05
2.89855598346124e-05
3.75944250565433e-05
3.07168121049373e-05
6.89240479671258e-05
3.58912976307246e-05
-4.9509175294089e-06
2.85104267324056e-05
8.40360657251169e-05
2.12487586719714e-06
2.76968014901026e-05
8.16885546937386e-05
3.9903842350755e-05
1.95544697591504e-05
4.82065438993315e-05
4.47170687743999e-05
8.51038110510189e-05
5.69199750985616e-05
9.03574727352393e-05
8.32216992166521e-05
0.000108041743432306
5.79454491721104e-05
6.22613229632272e-05
5.46750131118927e-05
4.42128462973611e-05
4.07538724159196e-05
8.91957308942237e-05
7.20684679228024e-05
8.26513018990653e-05
0.00012190205881417
6.40179853252206e-05
6.26034522828544e-05
7.66324649963921e-05
8.9717858754583e-05
7.66887385127087e-05
6.31554994455245e-05
7.1556401189245e-05
6.07312103242838e-05
6.15209424408983e-05
5.33426660873945e-05
5.34813308464624e-05
0.000111648917181371
6.23629802219968e-05
5.33628298542224e-05
0.000102173098199758
-3.35226608264908e-06
5.20472889408559e-05
7.76397293382372e-05
2.75211875755307e-05
6.7225698405636e-05
3.58591501378191e-05
6.46217097844908e-05
2.85958300221285e-05
5.41186161566098e-05
-2.82788241167641e-05
7.88003856137616e-05
7.96448432750502e-05
1.6482259937015e-05
5.31630660994011e-05
4.49576100256298e-05
9.89360321990259e-06
5.10658391098216e-05
2.83430247093597e-05
4.14741737150082e-05
-1.29959077010595e-06
2.01896091459494e-05
0.000122437001902747
0.000108349622093025
5.04624594596377e-05
0.000108016258533281
0.000142934945928667
7.44878619329746e-05
8.33428583116123e-05
4.54493560362058e-05
7.39245258038525e-05
5.37875501835256e-05
2.74216889064346e-05
6.88163494244759e-05
1.19089490343354e-05
2.23596707665633e-05
2.78466714144158e-05
6.26485089036324e-05
7.38065630109308e-05
3.05034360483007e-05
4.05340053014336e-05
3.10974367918845e-05
8.02869730638013e-05
4.50750390059067e-05
0.000114990359501016
3.78206004866253e-05
4.93770881254761e-05
9.95745901087347e-05
8.33824983323772e-05
4.46718237364544e-05
7.68922984283472e-05
5.18285515801569e-05
3.38312275880229e-05
7.94990489030337e-05
0.000141561875451967
7.00024151253129e-05
2.96102272868387e-05
7.3589418057575e-05
5.72227519868997e-05
9.01863790312168e-05
7.60425529261729e-05
7.99448477483233e-05
5.32455691275761e-05
6.7788705232043e-05
4.32901880571437e-05
1.78211264827154e-05
8.19860311926851e-05
4.59193120248369e-05
7.70051466126842e-05
6.67679859003296e-05
5.05382288144663e-05
-8.06322518339718e-06
7.010455351122e-05
0.000105354875723598
9.7340445599672e-05
7.93557173356326e-05
3.62476917199728e-05
9.33789106713716e-05
6.25092498932414e-05
4.07596972084387e-05
3.56457789052845e-05
5.92411481074041e-05
7.59030061537962e-05
1.57595399938885e-05
1.42624249763487e-05
5.51300399393059e-05
4.71749608360502e-05
6.18097682324687e-05
7.74249249795654e-06
-1.93037106330614e-05
4.76413116654248e-05
1.02631349831225e-05
3.78232931402644e-05
0.000132643378234334
5.72688109952244e-05
4.19366491947474e-06
4.96560834951693e-05
4.18347803809249e-05
5.32638280235236e-05
8.39199941237311e-06
-7.3300645024978e-06
6.15265626087735e-05
7.50926663497347e-05
6.67148499385738e-05
3.24838685096333e-06
1.10241437049992e-05
0.000113369535924269
5.45196064186967e-05
7.87693331377713e-05
7.32886722930835e-05
2.60380155001573e-05
3.34555357559609e-05
6.02367474225076e-05
3.41512334254062e-05
7.78163004138316e-05
-3.97723147094594e-05
-1.4037942543205e-05
-1.49779534312503e-05
4.57606767586065e-05
7.26689530352487e-05
9.07324295508957e-05
6.35086548916578e-05
3.849889865721e-05
0.000104657871064055
6.71160273032027e-05
0.00010000136526497
9.40837412767486e-05
2.61122464909604e-05
6.99717948259997e-05
4.42136252766547e-05
0.00012264034274172
9.37615051216408e-05
5.57092792432355e-05
4.52073144500632e-06
7.58009015597104e-05
-1.30597946587333e-06
5.70697933329295e-05
8.89906125854541e-05
7.59871846711324e-05
5.44384063965465e-05
8.70922984250311e-05
7.9113230186828e-05
2.73368356984716e-05
1.1733203204186e-05
6.44319461389833e-05
-9.93447179997669e-06
8.02076381380615e-05
4.68229884793492e-05
2.26224938196468e-05
6.39627190499454e-05
7.63886508587729e-05
5.34421066644055e-05
3.05178437240968e-05
0.000100862305521351
6.96842242343162e-05
5.8710667383148e-05
6.77894966264046e-05
5.65255896126344e-05
5.57246954428851e-05
6.99859351163044e-05
0.000100875878801097
5.79490003270272e-06
4.22275886508116e-05
2.8833782686818e-05
0.000117933821966131
0.000107952911949617
7.63275413600971e-06
4.92350414859422e-05
2.48275416388278e-05
7.05132952826407e-05
1.80687039429027e-05
3.80035778416513e-06
0.000153778954899545
6.46421015512459e-05
3.86488213715786e-05
8.63024909744838e-05
7.71348238833407e-05
8.41457583283868e-05
9.79803320535174e-05
2.73485008382792e-05
5.84765122296822e-05
5.72808318231749e-05
0.000109841963998968
7.03773621789781e-05
1.83124782344403e-05
8.59681738589859e-05
2.24014128041272e-05
0.000110469104932488
2.05391814299851e-05
6.71348359991037e-05
9.48904940506326e-05
6.21464056484991e-05
2.02697513076298e-05
8.68980585780777e-05
1.30485150713743e-05
8.57517152289312e-05
9.12342289790449e-05
-7.55405687860639e-06
3.21566842020896e-05
-2.50403454196216e-05
6.40803669810111e-05
9.86909860455984e-05
-4.96962907720736e-05
4.5476722984704e-05
3.36245631345074e-05
4.41497836375703e-05
5.1714040888165e-05
3.88768042403938e-05
0.000122967295181974
8.34388330124714e-05
0.000119484641513642
9.49641033180192e-05
1.35800807022749e-05
6.32890249084434e-05
4.58147104559453e-05
7.81304999895225e-05
5.29988451327541e-05
0.000107976885731487
0.000106204636250692
8.76113721384674e-05
5.58319412298908e-05
8.12042396110913e-05
5.82868092646894e-05
6.66793385976563e-05
7.109379639652e-05
8.54964768157817e-05
3.23686713445284e-05
8.67735285389572e-06
8.38784719870958e-05
5.13373194275396e-06
8.8400541663213e-05
4.04058506682878e-05
8.35542669540544e-05
-5.82676454878301e-06
7.42802587781366e-05
9.17254166629567e-05
7.67870461154281e-05
5.90757894922816e-05
0.000125588814495421
5.29239991469707e-05
8.49913903754926e-05
8.53364699624276e-05
0.000108187885009359
4.16465461386022e-05
6.5749516727008e-05
-1.16228552768136e-06
2.47499686892141e-05
6.17736553543256e-05
2.88650241329359e-05
5.19222026159589e-05
9.24658052214337e-05
5.93692234798206e-05
2.16160438398994e-05
6.49057815025458e-05
7.62575425158752e-05
7.76802138102482e-05
6.76286648729736e-05
3.81153976298197e-05
7.67386005533183e-06
-3.81464273396424e-06
2.97795524493312e-05
5.68118511198566e-05
7.49978422769794e-06
2.95566208502391e-05
3.91205628901969e-05
5.97630617856711e-05
2.91087106156286e-05
6.78596236247605e-05
4.41639290670892e-05
2.24291710192996e-05
1.55286517479544e-05
4.10631574340176e-05
-4.10600878792627e-06
7.52087781411372e-05
1.99258292972238e-05
0.000105821186276632
1.96876990020642e-05
8.56519529882527e-05
1.151228796507e-05
4.76275829464688e-05
1.30034558520435e-05
5.67950545803566e-05
7.34212971999986e-05
4.24736540589633e-05
4.79411604296851e-05
0.000106443988694405
4.62992481354049e-05
5.99682113066678e-05
5.75665153353859e-05
3.09567998186649e-05
6.87820647674575e-05
8.56393275014546e-05
0.000103450206363117
5.79869659044794e-05
4.44319152187856e-05
0.000134330222155553
3.58187789529392e-05
2.17601986450709e-05
6.18552968290342e-05
4.50827998589024e-05
8.58607015936502e-05
2.37892727551533e-05
4.45656387054111e-05
9.37525224565664e-06
1.70072829433476e-05
4.97698606599095e-05
5.07652512667864e-05
6.61087505034119e-05
0.000138509409674354
2.84569202791738e-05
6.2530218836809e-05
6.49991957905412e-05
1.89369862828437e-05
6.46694550057189e-05
8.91649557103464e-05
3.27148885987957e-05
5.69038298694354e-05
4.46084438465114e-06
3.38631360413978e-05
7.12868253250243e-05
7.11298328470721e-05
-2.53373758424957e-05
5.76893267886425e-05
7.29032545299954e-05
3.95219682440674e-05
7.33599654218515e-05
0.000113555293910882
7.03548714941808e-05
0.000100607332804429
0.000121913034080038
6.03196005001128e-05
7.25236003856392e-05
8.92493374745037e-05
6.98685374087766e-05
6.75685126007722e-05
3.73784466244279e-05
2.53977188836238e-05
8.81070055529442e-05
0.000112162497662394
7.71208606397768e-05
6.83031203988997e-05
7.82002046316703e-05
8.08124738091106e-05
4.96220757201996e-05
1.32195535410628e-05
8.84616964964282e-05
9.99441546727194e-05
9.91308056701553e-05
5.07974188552294e-05
9.98108689212298e-05
6.88269595388128e-05
1.97208205706229e-05
2.69392248321027e-05
7.19557747795655e-05
5.0722845871681e-05
8.18861872231112e-05
8.02335894486668e-05
0.000106749238611344
-1.61862813784734e-05
7.41547777067877e-05
7.89416473063362e-05
4.66116190706235e-05
2.90899549072937e-05
0.000100499204458927
4.97362150482519e-05
0.000105594728879964
3.45850236954882e-05
3.40191923236103e-05
2.71350434529742e-05
4.00318318970988e-05
9.34010856772522e-05
0.000107197306599879
5.67189176138262e-05
0.000105884351820326
7.12313630480569e-05
1.18034761522558e-05
5.3068172918192e-05
0.000113709526421506
7.49300310258134e-06
3.90982560640059e-05
1.70634708262723e-05
6.67043311158971e-05
6.84663565282465e-05
8.27196779941214e-05
6.40640191993089e-05
8.10355460630711e-05
2.62773150678219e-05
7.65551077297734e-05
3.81044129515113e-05
8.34820897791406e-05
1.07606942074068e-05
3.02361419134798e-05
4.90267193533436e-05
4.10538925924297e-05
8.18693424645108e-05
7.95544546678682e-05
2.17396342653175e-05
1.72728303886557e-05
7.20990844036229e-05
1.09138678383056e-05
8.72349750137169e-05
4.17957466136236e-05
5.93103874006715e-05
7.89083186529391e-05
4.03702098790856e-05
7.48589046820193e-05
3.89595992207611e-05
7.56949853503747e-05
7.73476209638035e-05
-1.88557802781727e-06
7.23650832884026e-05
9.08816437483149e-05
-3.37616244925016e-05
6.10687689000892e-05
5.71584422059258e-05
8.52324286968159e-05
6.28104747162384e-05
7.65248696859629e-05
7.6807492777711e-05
4.82102630717803e-05
-5.76557725572854e-08
7.23198565959039e-05
0.000106379683421041
1.54657795329382e-05
0.000141275302730595
6.93179832883425e-05
2.69397390936966e-05
1.86335697767812e-05
8.85512978240564e-05
9.1681352513224e-05
0.000172783769434687
5.00849631627216e-05
3.25092447582578e-05
0.000104888694000451
5.28186573136495e-05
8.5087063298075e-05
5.40567950882985e-05
-6.31116997924818e-07
3.81366223144448e-05
9.30176434973768e-05
7.75056262385401e-05
6.48046462898078e-05
6.21084364627149e-05
6.07259196470896e-05
2.0655305611299e-05
-4.26845129473618e-05
9.24409276904586e-05
4.31569678348602e-05
3.84298132992261e-05
0.000120946808198222
2.65521216962222e-05
5.39949246267681e-05
0.000119747588589508
6.52473022420068e-05
5.52425870764535e-05
5.02728220897617e-05
0.000121775796068205
5.35468321057603e-05
2.80448869236147e-05
8.92450856101152e-05
1.37478452059378e-05
5.27054889384522e-05
5.44474845866793e-05
5.78664963928914e-05
0.000110517076849207
8.63338163343596e-05
2.98585561284292e-05
4.95725281301419e-05
4.19526497753019e-05
9.16742192912417e-05
1.10949506480864e-06
8.6979303914116e-05
6.4310510124147e-05
7.14184116113607e-05
6.95469312970766e-05
4.13344267697898e-05
7.77597543946812e-05
9.15097647551554e-05
6.61832888686951e-05
7.20919750860078e-05
7.39584852343253e-05
8.91359482123119e-05
7.280268799114e-05
6.44614669749875e-05
5.00510660663586e-05
2.40238468305472e-06
4.4633755742819e-05
3.04629738523659e-05
6.55195859126985e-05
7.50122591739463e-05
-2.18129973715025e-06
9.01493456843935e-06
4.36393603362773e-05
5.94574220497019e-05
9.95924378120074e-05
5.40057741451809e-05
6.38229648504052e-05
4.16964919249364e-05
3.82927945188292e-05
2.46842009484073e-05
9.50293053486805e-05
6.75457830367837e-05
9.8972866451979e-06
-8.72853037612736e-06
1.82129655224544e-05
8.12056343890042e-05
6.74735751849916e-05
6.8788782908505e-05
8.13377372149219e-05
8.78123735477209e-05
8.57130063364214e-05
4.7722007583756e-05
5.50336591091796e-05
9.62034513728593e-05
0.00010848979552799
0.000129191877273217
2.80085304501933e-05
4.27092767453451e-05
0.000141897501187378
5.76011096330725e-05
8.48324521684583e-05
3.16452845930094e-05
6.01126336149725e-05
0.000104031244158215
6.99093086254513e-05
4.95745344077318e-05
5.96931370022991e-05
9.1415698625612e-05
5.47661993219319e-05
7.35742272121063e-05
4.90385817363134e-05
8.66749842988395e-05
9.63355982382542e-05
8.78069038775417e-06
2.46324631866305e-05
9.08269629614198e-05
5.75482404667507e-05
8.3338320950995e-05
2.05256453727928e-05
7.26288760200808e-05
1.82476702989828e-05
2.65060380295408e-05
6.33965515900814e-05
4.60540004728154e-05
0.000120037092051185
4.58131230978865e-05
2.92368317704335e-05
6.59664978408495e-05
5.75410755046886e-05
9.82993249634209e-05
2.8848610305102e-05
8.37420955085503e-05
0.000119458551128945
5.77967704643947e-07
8.16756303541999e-05
2.2965183013789e-05
8.33685775981746e-05
6.6260759800299e-05
1.55794282322278e-05
5.40146422081771e-05
7.38182154796885e-05
8.2713767958297e-05
8.96461967586771e-05
6.65301426200273e-05
4.25233130847127e-05
3.58357729472608e-05
6.17624136850427e-05
8.22630876492824e-05
7.99277927653766e-05
4.73453211040895e-05
8.5245753480316e-06
6.48539041024987e-05
7.98884930456265e-05
1.77545342468604e-05
6.35540476051209e-05
3.14916779998747e-05
3.86191387411443e-05
3.85595198254242e-05
7.79880940068311e-05
9.48352060867957e-05
3.26432321530945e-05
4.94521646037446e-05
2.40025522867231e-05
8.62158227451502e-05
8.74016490326544e-05
6.8317269135249e-05
2.25566089084915e-05
5.73627043982356e-05
3.80099424414502e-05
1.9673194649764e-05
-1.60307887181465e-05
5.25465639357285e-05
5.24828973516364e-05
7.77557824667672e-05
5.19409705733876e-05
2.34626810074886e-05
1.63915938953063e-05
8.22576410152979e-05
3.46376358977851e-05
8.99819564805866e-05
5.82660839689499e-05
8.69876210119065e-05
1.61468306826247e-05
6.02558980417329e-05
8.16006098496484e-05
8.58843086795798e-05
7.99189352037992e-05
0.000118925976704256
3.10433880982778e-05
5.59030713988894e-05
6.40964575859713e-05
8.62548190310254e-05
0.000102315659582933
9.138474684977e-05
2.44460947709102e-05
9.17273951016732e-05
6.70741640531572e-05
-4.90117858704171e-05
8.86327381757061e-05
0.000105609622960745
6.22419601717045e-05
9.71073705916214e-05
0.000110702086215821
4.86657817532352e-05
8.21260008517163e-05
9.28097986191252e-06
2.90549808214375e-05
6.25392369810325e-05
3.50643882961925e-05
2.69108440388037e-05
9.84658434606156e-06
6.71151514025346e-05
5.75437979098034e-05
6.28695217048987e-05
9.44342552266798e-05
7.81078074030802e-05
8.72839118016926e-05
5.35454641916555e-05
7.76738835947026e-05
0.00012840088502288
4.25393228688405e-05
6.17330856127784e-05
3.25533909553884e-05
4.79423168662192e-05
5.04594866626507e-05
3.4682796439235e-05
5.88565804689881e-05
0.000120108005536614
4.57226047281635e-05
5.17122474938552e-07
2.25620891846903e-05
6.56321010377588e-05
3.83472161825486e-05
6.19184618991049e-05
6.50407776473635e-05
-2.10856224313171e-05
0.000126772606761093
5.17839184634048e-05
9.61512500197483e-05
2.76927833913881e-05
7.89970836269779e-05
7.45494933454883e-05
5.31080081366448e-05
8.52171936900671e-05
4.5426520157828e-05
1.92204458978229e-05
7.08952432202512e-05
2.09130579612785e-05
6.87183627295998e-05
9.40312096742194e-05
4.18817749807313e-05
3.76715710180141e-05
0.00010150460140204
1.95569923852163e-05
3.00373824016423e-05
0.000117250616066819
3.02095714783569e-05
4.73336593215442e-05
5.07586722242866e-05
5.14571378257411e-05
6.42336941056787e-05
3.25424567427588e-05
0.000106161231044708
6.77472893081349e-05
5.90943499985443e-05
5.01039795806046e-05
9.84576704712259e-05
2.26092814885217e-05
4.92289844914982e-05
1.10262175086761e-06
0.000101755294695782
5.07570040982975e-05
4.40135855521225e-05
2.52599450784667e-05
8.25045410880299e-05
4.96632638746042e-05
-7.97099826026775e-06
1.25235495504916e-05
5.52713213548021e-05
4.66921845340896e-05
6.58124324247355e-05
4.77408566122028e-05
3.60137916338796e-05
3.70465067425538e-05
6.34755394867461e-05
2.09935069802601e-05
5.57394695369269e-05
3.77785011573862e-05
3.18189529572616e-05
5.35457686018535e-05
7.74084037974515e-05
8.05961468580504e-05
8.04978021247425e-05
7.83503222884848e-05
3.39704280887642e-05
0.000128377405022447
2.47423223434936e-05
8.32131337545417e-05
4.43195521895302e-05
9.38130324506926e-06
3.15889820048625e-05
4.38486133532417e-05
9.52327183926143e-05
0.000100479904901319
3.17731725215153e-05
1.622390761935e-05
7.61830733329461e-05
5.06932257445819e-05
2.69060380493591e-05
0.000106457308049685
8.21906617971188e-05
5.60099960766071e-05
1.2719487475188e-05
7.74138251144768e-05
3.96333153089553e-05
5.29913002738631e-05
7.57605405396407e-05
3.6367075090491e-05
0.000106981261450217
4.37147958411554e-05
7.55733778247773e-05
8.69493402312171e-05
6.85195230994517e-05
8.47215408378124e-05
6.7255153095979e-05
8.51262803583561e-05
2.7515292469657e-05
7.36640148418124e-06
6.40795043893182e-05
0.000102353465697442
6.63167341380142e-05
2.81009791557653e-05
9.3378137524861e-05
0.000102899479316358
8.59834608573228e-05
5.76144119030887e-05
4.33494342981723e-05
7.83797755597905e-05
3.37919997942294e-05
1.90614632596795e-06
8.39495740359086e-05
-1.11873834502806e-06
1.80641386670704e-05
5.51972801606105e-05
7.52846635461264e-05
5.01502637885537e-05
8.54002535036503e-05
5.47107517546498e-05
5.0008833833887e-05
3.5667354669564e-05
0.000102088873181937
3.11640019553699e-05
9.09638762532397e-05
3.78051689568995e-05
5.488527056906e-05
7.08930500177678e-05
7.39065835855425e-05
2.7256144469581e-05
9.74400464499857e-05
1.79596646333259e-05
1.19688823686296e-05
6.12316411199655e-05
3.73120453377954e-05
5.66096970634026e-05
6.83967190236235e-05
5.59060067030938e-06
5.26592123876321e-05
2.30050162475869e-05
9.50591229164132e-06
2.44633778136528e-05
2.3279378638443e-05
0.000101080745008362
5.47931446109342e-05
5.83671860573225e-05
3.59714478218813e-05
0.000100330980064767
0.000106828161409415
8.76852214268872e-05
3.77243249809632e-05
7.89147432667781e-05
8.97874905176702e-05
4.66317568138522e-05
4.24581922270891e-05
5.49630183048367e-05
0.000110952440067489
6.59868085357325e-05
5.75827025257064e-05
5.46093400640206e-05
-6.62809262131178e-06
7.67970645984217e-05
9.53056084222845e-05
8.55895817253489e-05
9.56213501247486e-05
5.19899930411454e-05
9.83307574445246e-05
7.94223907314243e-05
5.6638348970394e-05
3.74660821439921e-05
8.79476332807747e-05
0.000120182262592873
0.000122382519910239
6.77339799406343e-05
3.74287167792023e-05
3.52991786867563e-05
3.59695518585387e-05
5.24415406548146e-05
0.000101346551357284
-5.9391015546962e-06
6.31074879121989e-05
4.69343591151264e-05
-2.1262621570361e-06
5.64868736853801e-05
5.45730233210168e-05
6.83537546177348e-05
5.31693134130998e-05
5.0980354930089e-05
6.20036128185972e-05
2.97137518891243e-05
0.000110207335952213
3.27245854928602e-05
0.000118452161579513
8.57334486427423e-05
-2.44832465976688e-05
9.08537284479336e-05
7.01621975219929e-05
5.53895598682482e-05
8.00584083831051e-05
0.000102705417597012
3.23827876957974e-05
8.27916034329675e-05
8.72826667389854e-05
6.3945913615433e-05
1.29494716754114e-05
6.47967004627829e-05
5.71139617912257e-05
5.72612161904034e-05
5.645254541881e-05
2.69486885082975e-05
4.63584084781328e-05
8.74306667797891e-05
1.92260795815604e-05
6.1668016178715e-05
4.68062024393806e-05
5.7574792815004e-05
4.72052839381092e-05
0.000102640714376705
7.00536150915103e-05
5.0208983209636e-05
0.000104272808969943
3.78956845744313e-05
5.41998386701388e-05
0.00014078812192954
6.76469479490023e-05
-1.09892593691129e-05
6.65295703404613e-05
7.01994802189642e-05
7.87721249840539e-05
0.000105314525315823
2.93640957343868e-05
9.01017555130362e-05
3.41663277840061e-05
9.12095425566575e-05
2.9790406788559e-05
5.96185174687401e-06
2.89452304547294e-05
6.50833406138891e-05
3.5117726635359e-05
5.79226435949026e-05
6.54121841086743e-06
0.000103232006975687
6.12542774741089e-05
8.365347258583e-05
0.000108919366178623
0.000130508289669585
4.96640500599197e-05
9.17384023508551e-05
7.36457027599408e-05
5.40860501987493e-05
-3.7943196058096e-06
5.63121696322018e-05
8.80407946920213e-05
4.6646289785666e-05
6.32675973614154e-05
0.000134976692997488
1.0107962211557e-05
8.46909083635678e-05
7.10911043865378e-05
3.61757502167845e-05
-3.1802305595749e-05
-8.63019993674124e-07
9.71418634030922e-05
6.53778294271071e-05
4.46858308994915e-05
3.91459652268412e-05
4.55118717974655e-05
5.00213524196809e-05
9.55800744800868e-05
7.22058432503445e-05
7.31797325920743e-05
0.000100771900120442
8.05372164364444e-05
4.4206436578439e-05
6.16586621325635e-05
5.72103304350372e-05
3.63978310426416e-05
0.000106089287674617
5.76744420083782e-05
6.05400686323166e-05
6.87283411548444e-05
7.78045376063768e-05
2.85021398077434e-05
0.000107889482819653
7.78292084555025e-05
9.44399569685378e-05
4.95340651328461e-05
5.60849301751629e-05
1.44685592661074e-05
7.63370147972628e-05
4.71818543479661e-05
8.43024603239705e-05
4.6579522555033e-05
6.23056773138545e-05
6.76044053409484e-05
4.13543954776867e-05
0.000140211837200075
5.54967016837532e-05
2.55140255841963e-05
0.000101932012907294
3.93700523822412e-05
3.0780412074334e-05
7.85218616757144e-05
0.000127319807074269
4.56661455186765e-05
0.000117468525122694
6.38717285407549e-05
1.63720019476862e-05
2.61349245189729e-05
6.88522429169204e-05
1.79645962104311e-05
8.94948063625719e-06
7.41232591494184e-05
1.13912582306366e-05
6.57427411917491e-05
0.000104797738452663
7.21754835724812e-05
2.10658783818446e-05
-3.28774477659658e-06
7.12535470210512e-05
8.6378384845561e-05
0.000117616419556763
8.14762818433027e-05
2.8726336351784e-05
8.86105974810934e-05
3.4928777897904e-05
0.000135311488641897
7.74724435414348e-05
7.02174774842781e-05
6.19815178537659e-05
1.02788285320243e-05
2.60045310552535e-05
6.71163836422812e-05
2.82404757781564e-05
5.00132960272737e-05
7.3781160426738e-05
8.97777172725889e-05
4.18018178531717e-05
0.00010539076968808
5.39812901044183e-05
2.08835738271613e-05
8.18859044981995e-05
1.85027442191775e-05
0.000103154292297573
5.16521701459579e-05
6.34783736771779e-05
7.32058339446062e-05
4.77327037626175e-05
8.55289133184798e-05
8.09941341808688e-05
5.75064006664365e-05
5.61768649660716e-05
3.98541075254632e-05
0.000115844177213221
2.16705033608234e-05
0.000105947506490531
7.94216564854431e-05
2.14967664009271e-05
4.15021540471101e-05
9.79278991114246e-05
0.000109763737741971
4.69696931323882e-05
6.61204583835891e-05
3.26850072721949e-05
0.000103361633609352
7.82528148959426e-05
6.00923364448806e-05
4.92053303654637e-05
4.88992304546507e-05
3.10556275450771e-05
8.07627698500851e-05
5.44496316088161e-05
9.02661965012993e-05
3.7533785866798e-05
6.83142479891949e-05
-3.13496254515213e-05
1.52399804167327e-05
0.000104735566892547
2.30022137829221e-05
0.0001131234242474
3.72289485706382e-05
0.000115175136998093
9.8104238922715e-05
6.68413812009703e-05
6.07828794157133e-05
1.53607517178727e-05
1.14946129748978e-05
2.60172893541045e-05
7.33813436880186e-05
-2.00691665828146e-05
6.81122145499132e-05
3.84830249391315e-05
1.20670865294572e-05
8.18830971230792e-05
6.83013573865236e-05
8.55998109341263e-05
9.13446710662445e-05
5.07590829010878e-05
3.21332470810105e-05
9.90318002127646e-05
3.87604366524719e-05
5.57799880566149e-05
7.74978107905997e-05
4.99201528098529e-06
4.94200306001819e-05
5.53019562685747e-05
6.19647198203849e-05
7.99195782020867e-05
8.60524065176714e-05
0.000112579729103455
9.69677727588943e-06
6.7361253761257e-05
8.47870612445455e-05
6.12994639322063e-05
2.12307375867163e-05
8.46685518978269e-05
8.58355503384229e-05
2.31341343393258e-05
9.27070266285396e-05
5.4560500279638e-05
4.12682926776969e-05
4.0862190887081e-05
9.70236926529506e-05
9.3971990178343e-05
2.0669029342936e-05
6.96486058032743e-05
9.71824805809712e-05
6.19343713179434e-06
7.45860177643076e-05
4.73114405632273e-05
4.18838370644787e-05
8.62028562735495e-05
3.47360407705559e-05
7.33823130632664e-05
2.33365680700701e-06
8.46503402594976e-05
8.81502873543889e-05
8.10141099613495e-05
1.28853324646186e-05
2.36975604095122e-05
4.91762479565665e-05
1.52370995366802e-05
4.74292593866301e-05
4.5922150455212e-05
5.3202165673978e-05
7.06622516728498e-05
9.20700128339517e-05
7.45110766008917e-05
8.8068697898009e-06
2.86826395682802e-05
0.000126525946879626
4.23264204791295e-05
1.93243766776367e-05
6.8834121233273e-05
2.57494452299406e-05
5.009342042237e-05
7.71228531696767e-05
8.64068652396571e-05
7.95460525936223e-05
5.0798365286902e-05
6.97778955018271e-05
-3.50692637025912e-06
3.01938017374802e-05
5.35105658997277e-06
4.64122352362148e-05
-2.5708313454247e-05
7.59978552450868e-05
7.61217407777922e-05
3.57365811848794e-05
9.74251666474161e-05
2.70122274480543e-05
0.000124820631612479
2.25936448389757e-05
7.86056760196212e-05
4.77241407339719e-05
4.46997570009141e-05
9.20489975169796e-05
7.57205207396673e-05
4.85744153165104e-05
0.00010526928281732
5.31578503440893e-05
2.16423509780009e-05
1.86416694426392e-05
6.23332561802567e-05
6.91277634406694e-05
0.000106395363148211
7.84669314233856e-05
8.46855754334524e-05
0.000102647202783749
4.75303116471881e-05
1.68654880925461e-05
4.25211282188753e-05
7.96823443291175e-05
6.80089514628956e-05
5.69165553298562e-05
1.52698611077209e-05
-1.91568522757584e-07
8.38415431465878e-05
0.000111646598430601
8.81937653199898e-05
4.60896787696674e-05
-2.11800504487527e-06
1.49027049787193e-05
3.10416858742564e-05
7.65046822119175e-05
7.09114133552171e-05
5.5230393666805e-05
4.03131653835969e-05
6.37331913101143e-05
8.70701001230911e-05
6.63299652552256e-05
8.34629257359606e-05
4.51584600643828e-05
4.15687295725833e-05
2.07304655242363e-05
7.76244280039935e-05
2.6086534090822e-05
2.54019391206901e-05
0.000100386163725751
2.30746210107372e-05
3.80061714074485e-05
6.06655515696567e-05
-1.33897798162339e-05
4.53427615559052e-05
7.56303995758405e-05
3.50414911279965e-05
1.7325767519835e-05
7.00114353336114e-05
0.000141465555131245
-2.0351570196978e-05
2.87507222463684e-05
3.44584814264718e-05
6.32515743808046e-05
7.71446662762997e-05
5.65314696823919e-05
1.51218467301498e-05
4.62809202492289e-05
8.61195162002974e-05
4.71310030668918e-05
7.37272515708898e-05
0.000117973016908987
8.46755377734298e-05
0.000113765094074869
4.96862312446799e-05
1.15614995519891e-05
8.51427550753371e-05
4.19655054601259e-05
0.000115356815274708
3.24071002447562e-05
9.53349814641843e-05
4.40496134764895e-05
7.39285621709588e-05
0.000117119204231206
8.63878669497764e-05
6.23737161362568e-05
7.78879394897542e-05
0.000102315456360035
5.09143223961589e-05
6.85937831635717e-05
0.00013383062693413
9.96201225882703e-05
2.65974470852927e-05
6.60067541078695e-05
9.01739393202216e-05
5.15768361106599e-05
5.67361342818449e-05
5.56828438592279e-05
6.62820980744793e-05
2.96371156628658e-05
9.76581572129562e-05
3.54271692857824e-05
2.28499148793841e-05
4.75235703908335e-05
7.20111559532233e-05
6.41916349026685e-05
4.25055389085042e-05
5.24798663392401e-05
9.3562394814467e-05
-4.13159098845573e-05
8.88950173663759e-05
3.46377903583695e-05
6.56552202891684e-05
4.43237155739507e-05
4.41251140195323e-05
9.08128725800397e-05
4.81312332492418e-05
8.74724714543638e-05
5.40071487943114e-05
7.44272590527289e-05
5.11520148267506e-05
0.000116109919535349
3.68357289631743e-05
4.49683190101294e-06
5.37515904132735e-06
6.28864499034932e-05
5.35489032193199e-05
6.960436177985e-05
6.16239551311921e-05
3.46953265957381e-05
6.35297162175051e-05
8.27798575282689e-05
6.96537864980496e-05
-6.92763555252872e-07
4.31653674124594e-05
3.82454329316552e-06
1.27178994368334e-06
6.59720394876777e-05
3.17063447027283e-05
4.12283450646182e-05
0.000119102297919203
4.44876117189521e-05
6.29599771632999e-05
1.08701266295289e-05
8.88221453969814e-05
2.31230140755753e-05
6.27731244536321e-06
5.57144380592957e-05
8.28482123496149e-05
6.84031578689486e-05
0.000102425824538262
0.000116580022351413
2.91410224213222e-06
6.38173054954878e-05
8.30987176322375e-05
3.2991180022535e-05
3.81841269189693e-05
0.000109434127317929
2.93660433148426e-05
5.36099017285926e-05
5.7734856216633e-05
0.000114549919916101
4.35581897556004e-05
0.000104594726085774
6.95889168487567e-05
7.40011823245794e-05
3.91417204855545e-05
8.64541587205748e-05
6.68976989055319e-05
3.95792633266255e-05
8.98355446254438e-05
0.000103932694362007
7.28766612667134e-05
6.54436457137704e-05
8.103776258626e-05
2.10820199887141e-05
1.9019635452475e-05
7.53797241600955e-05
5.74878553420095e-05
0.000100109717927116
7.15197219484615e-05
7.4205975073029e-05
9.50063442371337e-05
3.20959400144295e-05
6.94738142401724e-05
9.20017766844923e-05
0.000107317414675612
5.38768603193513e-05
0.000100026844285229
5.46300454774918e-05
3.19219560614148e-05
0.000105298036793077
6.78137092973257e-05
5.34226737499924e-05
0.000101904412275566
5.23162945898638e-05
6.20018961105313e-05
6.8738073291854e-05
8.23260685586196e-05
2.85089333592254e-05
0.000100071274612877
8.84690438816003e-05
7.23857889285279e-05
-9.76170081544572e-06
1.58384134436732e-05
9.91683773280998e-05
0.000100146910062391
2.02767563532082e-05
5.83645479209863e-05
4.20611359088635e-05
2.47927621716912e-05
0.000122041861122851
7.13157467484481e-05
2.58594860493695e-05
1.86048315167148e-05
4.77589415152974e-05
1.30723472289532e-05
4.66757179857133e-05
9.50083217417119e-05
3.32539301375738e-05
5.99047578247695e-05
9.50750507078062e-05
1.35823198401659e-05
6.40700026772687e-05
4.52512113389332e-05
4.49652419155626e-05
8.55726793636369e-05
9.32267668492316e-05
7.19938453878494e-05
9.6328990722471e-06
0.000132755514184062
9.70189702165235e-05
9.59993534776151e-06
5.24158643569722e-05
6.98832891443963e-05
4.25400165185439e-05
5.31932667730178e-05
5.55576191514824e-06
5.88251430897658e-05
5.87135508057373e-05
8.53086183347199e-05
0.000112157627397006
0.000107285544297679
1.02704029181576e-05
0.000112220249834423
5.60499647858025e-05
5.19066743734383e-05
3.31664293610193e-05
4.92749882292614e-05
6.29087152481191e-05
3.32543575003739e-05
5.10818028200294e-05
7.69403383406474e-05
6.75682036231043e-05
0.000111592679690411
7.99913282080722e-05
5.33208545175714e-05
8.38602369351946e-05
5.59091488421643e-05
5.96509126749008e-05
3.61624304519422e-05
8.91195087046761e-05
8.41023686051804e-05
1.23503940993836e-05
7.73376497288517e-05
7.15954848786692e-05
2.93578664417004e-05
9.10617192808718e-05
2.23034018897459e-05
1.50295568253091e-05
8.76133319982232e-05
6.5564026872629e-05
7.47875520353854e-05
7.48444760157148e-05
0.000112893435102815
-3.55961787821701e-05
8.73319784089034e-05
8.09744937369441e-05
6.08951647248607e-05
4.24382786168253e-05
6.93914414605743e-05
2.24045269448378e-05
5.90460734022423e-05
4.20101886026184e-05
6.08791625280759e-05
4.62081049769187e-05
2.22450987536039e-05
0.00010347614081773
0.000103082976598628
5.50960338449615e-05
5.79220222118067e-05
8.62194586372596e-05
4.44377665307433e-05
5.00991266035416e-05
2.46048569017388e-06
4.98623780342674e-05
0.000111213482937324
2.98476135047452e-06
6.092525955813e-05
8.0358996655416e-05
6.43033288309845e-05
5.28914600652176e-05
5.50992637195559e-05
4.38035112386671e-05
5.14609092080502e-05
7.56682447358992e-05
4.15189706131458e-05
8.98363838904184e-05
-2.14554821793936e-05
4.97523264258541e-05
1.84391720358014e-05
1.96192522471914e-05
6.7370705966769e-05
-2.55730849541205e-05
8.58358980455544e-05
6.53305352025043e-05
4.61482222612967e-05
3.59389765984764e-05
2.28373805685289e-05
6.12719615782232e-05
1.8908956308635e-05
4.65262082323932e-05
2.36223850094326e-05
5.0346916324485e-05
9.25061075538826e-05
4.11214142150824e-05
1.94006039276962e-05
4.1580847121709e-05
5.55847495115221e-05
7.3969091930984e-05
3.51672904184128e-05
2.34484384757207e-05
0.000110740927470687
2.23182183494963e-06
7.29656947900578e-05
2.21328999709265e-05
7.0709313169929e-05
8.92003345301057e-05
3.60414530957678e-06
8.47396926619668e-05
4.94705237611599e-05
6.25753361149338e-05
6.59488260599107e-05
5.40494204852179e-05
3.41356163665981e-05
5.42490940903318e-05
1.46331674698129e-05
5.37058812677423e-05
0.000104300769286936
5.2536343129463e-05
6.17038065792356e-05
5.76747401238818e-05
0.000110212159310163
5.05033630556623e-05
8.00703784413512e-05
0.000101104850541432
3.87254291955785e-05
5.43111979531159e-05
3.21349384137929e-05
1.71265866104581e-05
3.23189091703184e-05
7.02527393268242e-05
0.000100375100160903
4.59351128084927e-05
8.76433717752132e-05
2.88833357506692e-05
3.34851605827195e-05
7.60520818472442e-05
6.46317412793458e-05
0.000114400895299912
3.69643548323855e-06
8.08896192327058e-05
6.68986821970829e-05
6.0349275895011e-05
0.00013190116073181
0.000114126772382121
7.21888701972372e-05
2.79052408567882e-05
4.10832465210288e-05
5.94599130669248e-05
1.59251510196208e-05
6.93533658191727e-05
1.38481955215268e-05
2.27873791756342e-05
4.46586208651347e-05
0.000101494576496167
9.84875827287346e-05
5.72793534644968e-05
3.86165797507824e-05
7.71074142402467e-05
9.91337599001087e-05
7.81885439339052e-05
6.48290193367742e-05
4.7317929688958e-05
4.01500115784737e-05
6.92744622964213e-05
6.8938517144382e-05
1.70572081877058e-06
8.23586356058658e-05
6.58450974133487e-05
5.97707753381868e-05
2.70432853015242e-05
0.000102119284848378
4.92343561170976e-05
4.68717793719213e-05
2.06808423784266e-05
6.09433161958601e-05
8.75977388363432e-05
0.000115282086518472
7.22393334725322e-05
4.25912714177649e-05
2.80797400741877e-05
4.71429290366363e-05
3.09501883564133e-05
6.045757149554e-05
2.22530081519088e-05
3.20582295609027e-05
1.80020200175602e-06
2.63626912912127e-05
0.000123811920635695
0.00014689381403115
7.42441576116842e-05
8.879276429939e-05
2.73601672288957e-05
8.76739509225769e-05
1.28799628317355e-05
0.000110694471033696
4.05204416389847e-05
4.8489611430885e-05
3.2397533869086e-05
1.96679779734032e-05
8.89382246519306e-05
2.31486825374253e-05
9.7618251078686e-05
2.13582588350443e-05
6.46423843090858e-05
9.09595733560521e-05
0.000106819070226608
2.21445071923113e-05
7.87231314865167e-05
0.000117879028657374
3.47151246079212e-05
0.00010679219722983
7.30932544505971e-05
4.55648361043875e-05
0.000113732208530834
6.88573362675962e-05
0.000115362182751933
6.30538740355275e-05
4.31795709177529e-05
9.02964977307357e-05
0.000110151199794608
5.53416451336413e-06
0.000139801436087214
0.000127203694568217
4.98916470630984e-05
2.85051568668986e-05
3.71568509804164e-05
8.48964003382009e-05
-2.88054555288915e-06
5.44688068825067e-05
7.54631719746211e-05
8.53087751512841e-05
4.06964893541375e-05
0.000103333466543582
1.8354515026429e-05
6.64980338440982e-05
5.16667303993755e-05
7.00179809857771e-05
4.26896795466306e-05
6.11822456736429e-05
7.62994392582934e-05
8.39516024832089e-05
8.4105724370198e-05
5.91265062384103e-05
1.10020960650678e-05
8.34915887736416e-05
3.74095135456975e-05
0.000120504383650929
4.85793838749004e-05
6.40324944169635e-05
9.0366904853503e-05
4.51810610832714e-05
0.000123949357645303
0.000146933027366138
8.17422387481619e-05
6.16036270073158e-05
0.000134846948431042
9.76509196630293e-05
5.51517181188678e-05
8.3816910631209e-05
4.1591902185493e-05
7.57346350356687e-05
3.43066281254711e-05
6.31454159357436e-05
0.000129103257951745
9.70257208484134e-05
0.000111110176983635
4.15612936921569e-05
9.00503372027955e-05
0.000146819465791939
4.7443968668107e-05
4.56839482813071e-05
6.61147684462646e-05
5.73793450404353e-05
0.000141375929045927
5.79002439738304e-05
7.26177444978194e-05
-2.1762251000421e-05
8.53326280380067e-05
5.07614182151336e-05
0.000100155798957786
7.19842651845326e-05
2.67741502737774e-05
0.000129707164017419
4.61997537826999e-05
7.24141708888064e-05
6.64719204081139e-05
7.14149277050386e-06
4.61247421154784e-05
5.5290070871511e-05
4.9183439700413e-05
9.02525305367515e-05
7.97330015031545e-05
7.03625374152956e-05
2.55453499444847e-05
1.98778950763324e-05
0.000132503836921259
7.57172217589547e-05
9.52146576288719e-05
0.000110034651002549
5.25259441842463e-05
8.13392142517797e-05
4.79125390569107e-05
0.000102060276771609
8.52528259100219e-05
0.000126458282746835
0.000119076380099702
6.92320962548743e-05
5.74922412367389e-05
5.14168436639809e-05
7.99867192096571e-05
6.88011063337546e-05
0.000109486769681354
0.000123083729574258
2.55628222820358e-05
5.57553085054655e-05
6.15411178163802e-05
2.21178013553384e-05
0.000135066927969422
5.74150475680343e-05
2.48571899433884e-05
7.78695277038561e-05
1.37202202388381e-05
4.14002012743116e-05
5.03570335823506e-05
2.11938330329494e-05
5.72831374641406e-05
9.02834937505883e-05
6.50186940311376e-05
5.63342656311851e-05
6.5467200143871e-05
5.4879117743797e-05
6.06619960620089e-05
7.74738927406582e-05
5.02133887305573e-05
3.62210894006583e-05
5.13059699553371e-05
0.000138820520165561
7.45631599466765e-05
8.56112001677107e-06
2.38004606555916e-05
-1.35800021067942e-05
4.1608450171487e-05
3.8803306119734e-05
9.28494954983535e-05
6.33984021309377e-05
8.47404168909487e-05
9.98000129544514e-05
-1.5432720297277e-06
9.90185258522813e-05
7.69888543378897e-05
9.45734055531838e-06
7.40221307440132e-05
4.49795020617657e-05
4.34603321350828e-05
4.04014447212156e-05
8.39109981314008e-05
-2.13395696289087e-06
6.10595253599691e-05
-1.00598629029168e-05
9.41254955063288e-05
-6.73870649996115e-06
7.59526315209729e-05
5.93012543747761e-05
6.14333870002697e-06
4.22267705110854e-05
4.83109354354244e-05
2.69495027018769e-05
4.68912248185713e-05
7.7574977191359e-05
7.98218555384564e-05
4.13006172570789e-06
2.54870649792066e-05
8.23340696403687e-05
5.40213878920042e-05
7.42530489689951e-05
3.08951001155752e-05
5.3654922167837e-05
6.03772124117398e-05
6.82820338786005e-05
-2.91194671228774e-05
9.4570476371657e-05
8.77987797837413e-05
2.42274975684426e-05
5.85931818173442e-05
5.90191939210779e-05
0.000106385001040224
7.40911795816257e-05
0.000105702368022664
6.45346305845822e-05
7.80737365970603e-05
0.000110025012697149
5.47262177275696e-05
7.36865545233376e-05
5.87624474667705e-05
3.7543502787205e-05
6.04647934928308e-05
3.98260556031223e-05
9.61099449506921e-05
2.49672708755377e-05
4.31280279566826e-05
8.96261074054803e-05
8.73654365436093e-05
2.45424758738566e-05
-5.68823973398057e-06
3.13835486288557e-05
6.96078512129665e-05
8.70830991828992e-05
0.000144594000781
6.99959399297492e-05
9.54877488375215e-05
7.73361342455677e-05
2.54760814158133e-05
2.54727873198267e-05
-3.31060674217394e-07
6.94031247996387e-05
9.24276880700206e-05
-1.32166775059762e-05
5.53442464020312e-05
8.18835572471293e-05
2.26137428166586e-05
5.15776937694107e-05
8.3447786188464e-05
8.14497957998912e-05
4.53557746707096e-05
8.64903110137736e-05
0.000130781412973103
3.96761797358436e-05
5.56441855491668e-05
6.4723258332603e-05
0.000102756466896762
5.40677072261535e-05
4.0237965815698e-05
9.51007864595867e-05
2.45683261064385e-05
-1.94128865418698e-05
9.30568982499322e-05
9.58642513288782e-05
0.000106209124094254
4.0757288192956e-05
6.51649508707907e-05
4.19355662251723e-05
9.29122107328815e-05
7.33249376771495e-05
3.28843623686933e-05
2.03235019401767e-05
5.84971095374471e-05
5.58207193779779e-05
-3.24758212997387e-05
6.58746748326532e-05
4.90952023779496e-05
3.02425086076974e-05
9.13039040589125e-05
2.99278826188624e-05
7.2038775453624e-05
4.94139018132274e-05
4.35497126712005e-05
2.99469600921116e-05
3.84216897041022e-05
7.82364669299002e-05
6.50169363873372e-05
4.04330781852695e-05
1.68535217019472e-05
5.77520471366048e-05
6.41292792200624e-05
2.11867148853818e-05
0.000117196509571478
-3.9651819121252e-06
2.64607819273744e-05
4.22820725922987e-05
8.81570637410635e-05
2.86599412166313e-05
-5.79905335065744e-06
2.53082333888788e-05
5.54077036101997e-05
2.42022122492674e-05
5.67280292001492e-05
5.0947065398924e-05
6.7369281399913e-05
5.22415267358874e-05
3.78460254752511e-05
5.29901775152682e-05
5.66358201117198e-05
5.93634074086645e-05
2.38052384005001e-05
7.09794906779604e-05
5.67703463181615e-05
4.29571430360479e-05
6.31174271122135e-05
3.93161607050323e-05
5.8468797159209e-05
5.44580201417284e-05
6.24397825343008e-05
0.000101908896395167
5.02608916659958e-05
4.94987561695162e-05
9.55209966583722e-05
3.6884202032063e-05
8.54385337866889e-05
6.40131704797839e-05
9.94592161400159e-05
8.53307837639001e-05
-5.19040952056558e-06
4.79774652587296e-05
1.68266441183392e-06
2.01455797151206e-05
6.97843499008885e-05
2.38072930996015e-05
7.18476942382939e-05
6.61330117688924e-05
4.79669097629458e-05
5.71313602216221e-05
4.42342009184592e-05
1.5506112701501e-05
9.12324434881724e-05
8.67203479347514e-05
-1.37681242213683e-06
5.32565460498279e-05
0.000101460399279968
9.67454432446136e-05
0.000123523423950507
2.18202370332608e-05
5.02835501609517e-05
2.09425999139253e-05
5.39515791209273e-06
4.79862763328524e-05
3.63494996983145e-05
9.73758052449122e-05
8.06724690394841e-05
4.82161755292676e-05
8.50648385114276e-05
1.07409266970872e-05
6.74111887179253e-05
4.66417412651602e-05
4.03034360803355e-05
7.98366353307682e-05
7.0647201673669e-05
7.61688828036467e-05
8.97053553000181e-05
7.86131112998767e-05
3.45877377928298e-05
2.45644051058092e-05
6.61356956795553e-05
2.27823478126411e-05
7.83891947908445e-05
6.74745652381991e-05
3.58774501363512e-05
2.9960602741609e-05
2.54403517296018e-05
3.10732516094115e-05
5.03446728100671e-05
2.07813384239827e-05
5.49083338560098e-05
5.1615908794797e-05
3.30213038363883e-05
7.35964865416199e-05
6.54909086924579e-05
0.000107227688814055
2.82549557859684e-05
6.74290800677925e-05
4.95126627754692e-05
5.03898764591726e-05
2.15074520904018e-05
0.000108692787808269
8.3905815529919e-05
5.37219580914529e-05
6.6486169073126e-05
6.66271683057588e-05
2.30716945136706e-05
4.32900119672813e-05
8.88205716793334e-05
5.79007828493559e-05
6.55753231520416e-05
0.000137423582403173
6.17736225088465e-05
3.35173323992349e-05
4.86595722197781e-05
6.28148413976543e-05
0.000115938781235037
7.33782682404977e-05
6.71903623214321e-05
8.88003183355494e-05
6.40662883121524e-05
1.02753038793131e-05
5.68780181053349e-05
7.97951255803405e-05
3.81155489922081e-05
8.03810338237687e-05
7.89787096533096e-05
8.57806237828146e-05
6.84362709050648e-05
2.76835567346541e-05
3.86588728114381e-05
0.000100883879780625
4.81057385438862e-05
7.13451523502577e-05
2.94138772006805e-05
2.03987854346898e-05
1.69496877245019e-05
-3.84645372678904e-07
7.46317368721215e-06
4.48728078808283e-05
6.32263000546311e-05
2.03110167577599e-05
3.59424473837523e-05
4.72900643304053e-05
4.82461147653886e-05
7.58815820629413e-05
5.59057384030781e-05
8.30828534703696e-05
5.57989055885699e-05
2.50531505087827e-05
7.38916402266232e-05
4.5940722200553e-06
-8.23969300630858e-07
7.17226930882993e-05
3.7066541236253e-05
8.76060818612096e-05
3.60782085438242e-05
0.000102831743274402
3.81245718652823e-05
-8.06611018373516e-06
0.000103049680302627
2.34414497113387e-05
4.61174510533475e-05
6.88573802160109e-05
-3.82969016732561e-05
3.81065913935274e-05
0.000125356169718651
5.10942762968252e-05
1.70931582297131e-05
6.34579079119803e-05
5.46356268014771e-05
8.46431517139037e-05
6.88622913018733e-05
6.19947725838545e-05
9.39733983170235e-06
2.74258347908493e-05
9.89607590675517e-05
0.000114448279185579
9.00985002383885e-05
4.53360889422375e-05
7.80211669666648e-05
5.36858676767878e-05
4.17097127356828e-05
1.59253436132562e-05
1.18890956359301e-05
3.51856227562805e-05
4.68716907137219e-05
-1.98586893614279e-05
3.6071292308544e-05
3.16927497781512e-05
7.04679409926643e-05
3.4507593297367e-05
7.62395203699548e-05
0.000148443673737528
7.33633554215899e-05
0.000125690022085555
6.72397928355148e-05
3.234595045621e-05
6.04950213891853e-06
5.17399034016846e-05
5.31335929519176e-05
3.42368418671168e-05
5.16908865189689e-05
7.25860885493143e-05
3.67313650507428e-05
4.70919927288181e-05
8.31107776193496e-05
8.29279825187658e-05
6.08604817642848e-05
3.10038067962947e-05
3.1749995997081e-05
2.38939693521659e-05
3.27611405810818e-05
5.91581665121387e-05
9.42657970227701e-05
3.41412657932619e-05
3.81119783020874e-05
2.07322820070924e-05
0.000122460761750322
8.98099903129675e-05
6.50793331031178e-05
6.17685378890953e-05
9.6515720213974e-05
8.28363132565907e-05
4.63050493759252e-05
1.11240529969421e-05
4.06930788243259e-05
0.00010786682620011
8.76416305825927e-05
0.000111162578684484
5.43487700929487e-05
4.70112307859577e-05
5.07295801962525e-05
7.40652826108265e-05
0.000107512563200266
8.24806374256979e-05
5.66679355934982e-05
4.56866577925817e-05
5.79030619252372e-05
1.06061089050463e-05
5.60977172569934e-05
9.36155084797186e-05
2.04383817532514e-05
3.39925876497136e-06
8.84735488514721e-05
9.79973064041254e-05
4.32046879961674e-05
3.66027459790365e-05
1.89750161613159e-05
3.11402802516413e-05
0.000133268578676865
6.91079454099103e-06
1.5346607229164e-05
4.00563608889339e-06
-5.73709492327881e-06
7.62447101218961e-05
1.70558359002693e-05
0.000119390674864655
7.95322814027251e-05
7.96807116845262e-05
0.000105907271221402
3.60632009015407e-05
3.47140206136434e-05
0.000137709658218941
0.000134400049697075
2.44181073349669e-05
3.75922884924419e-05
2.6742330933103e-05
9.86017495356225e-05
5.94352290306656e-05
0.000114984786197101
5.87840259994354e-05
3.15904877931788e-05
0.000148810626945477
8.46340867425742e-05
5.67775920039613e-05
7.92895295257041e-05
3.9259285206979e-05
7.3268212442237e-05
2.23183214711298e-06
6.80210859325992e-05
6.7912238266558e-05
4.09809233544492e-05
6.09751731376412e-05
7.66706491922745e-05
0.000102735488211458
2.98572953517845e-05
7.8221858591303e-05
8.17143441594264e-05
7.9616635828886e-05
0.000110685001908236
6.83084127305268e-05
6.67108086780014e-05
9.05644696483695e-06
1.86716052200877e-05
1.69021793471891e-05
6.36335736704474e-05
0.00010603624011584
6.11064328840537e-05
4.00132377357018e-05
4.32563309730362e-05
7.59277309464865e-05
0.000105968850857701
9.18814892621149e-05
5.84710735172991e-05
8.45476970112745e-05
0.00010447707847697
2.11814862064758e-05
8.13732028080846e-05
5.54092038563973e-05
6.05176292676406e-05
2.32704169547561e-05
5.49479840621168e-05
4.99925348788379e-05
5.53763286706244e-05
3.38905969320171e-05
5.32756924121575e-05
1.89545465103979e-05
7.36325017085681e-06
6.96796914035421e-05
9.37928023291847e-05
4.63873584861532e-05
7.30365148603614e-05
-5.60208682758409e-05
3.53054645100309e-05
3.25314938737914e-05
3.97099521807724e-05
7.08439768740558e-05
0.000122870233410584
8.70988143234434e-05
1.01310496594246e-05
9.42611294921653e-05
0.000122998286827059
7.51245259809301e-05
4.53677463791298e-05
6.20947713205647e-05
0.000112719127723921
1.03630716414927e-05
8.78470515370717e-05
8.05293303174895e-05
8.42523632123477e-06
7.26334478423e-05
6.5471046511774e-05
3.3283455526943e-05
5.20732189254875e-05
6.47496933538439e-05
5.38894058262792e-05
5.51269298209741e-05
0.00010514889027099
5.92473608233633e-05
8.17933656848681e-05
5.14755233953738e-05
6.01466235567529e-05
4.81156186540744e-05
3.85036665629034e-05
0.000104061881612313
8.37811041738927e-05
-1.0281571612909e-06
4.40392717507231e-06
3.7123702539848e-05
1.21710089542674e-05
3.58314092269521e-05
0.000142122989588123
4.98215290359341e-05
7.20790863019159e-05
0.000118271050977259
4.175307345125e-05
8.906739629511e-05
7.19352617152172e-05
4.54706932674219e-06
8.59759866209043e-05
2.97772565097169e-05
2.17785056904534e-05
3.2488192238622e-06
0.000116198417765316
8.27388241072043e-05
3.99351677668727e-05
1.82127306048988e-05
3.92595276161028e-05
9.37764624761466e-05
4.4419614011499e-05
8.07005528843631e-05
3.62004755175125e-05
4.41993891645991e-05
5.48723583025663e-05
9.88156685651106e-05
1.704179656255e-05
0.000110567617341444
2.11058192964399e-05
9.7538191805214e-06
6.65921355556432e-05
5.33837016410001e-05
5.18124145261809e-05
8.60408372538648e-05
2.41642015722067e-05
5.23655759757502e-05
9.92802201527957e-05
4.35354299344723e-05
5.17638479098468e-05
6.32944286517215e-05
6.18912483985401e-05
3.83308466275805e-05
2.85451759190978e-05
-2.26143118738666e-05
5.31239995788406e-05
5.551661086589e-05
9.39837904888542e-06
7.10702675861057e-05
2.50422787449846e-05
6.10167825949015e-05
0.000117029839074085
8.85556964453049e-05
5.69291238442484e-05
3.81098949244991e-05
9.41106391697285e-05
-3.27983808027895e-05
0.000122911943735022
3.74727271059263e-05
8.48787195442371e-05
7.57289443820966e-05
6.68025934433855e-05
2.20430463712154e-05
0.000106855449062389
2.8836457874851e-05
2.02393535096843e-05
2.73829967686292e-05
2.16466381351166e-05
8.21088131292378e-05
8.10298499709376e-05
0.000106861218709294
0.000101106751018581
4.83023587702881e-05
5.96794396656985e-05
6.78973128647962e-05
6.78754215726757e-05
-2.14955889163919e-06
7.70160727693804e-05
8.8245083179888e-05
6.6911400106316e-05
1.57178967183507e-06
7.78148113866794e-05
6.26343528536226e-05
0.000113618525539128
0.000101755105051771
3.5447626588367e-05
4.16402086343384e-05
2.4082215959633e-05
7.07435265772967e-05
7.51643657352571e-05
0.000100635700419358
3.76051352518996e-05
0.000104613412304803
6.20955802938985e-05
6.73208701358843e-05
7.17029571919967e-05
7.76024458630057e-05
6.2201938269189e-05
2.00319290220241e-05
0.000113224100911318
6.9786129917434e-05
5.94780955390788e-05
2.48661484091034e-05
8.42420639002933e-06
9.62825290061187e-05
9.07410794402434e-05
7.42479293010728e-05
4.28329732880623e-05
5.23617514913772e-05
9.46001690204755e-05
2.00102096611917e-05
-1.97522408519053e-05
3.15035944786077e-05
8.47325054364987e-05
4.64464937872312e-05
9.55322740353575e-05
7.27353275438284e-05
6.72855758172518e-05
3.41561483115892e-05
9.07142854270058e-05
8.54311873946205e-05
2.79916953976961e-05
6.22173274781625e-05
5.07035421121404e-05
0.00011838292935698
5.53169623288873e-05
5.27702759631197e-05
9.38343134457039e-05
7.0066550751247e-05
6.19997450309967e-05
7.30043097757102e-05
7.8658862603659e-05
4.49093113108659e-05
0.000115545662217135
5.68446696960539e-05
3.17250495110853e-05
1.52965551280067e-05
2.640569562109e-05
4.06714045738997e-05
8.40058742065967e-05
4.81696968139191e-05
3.45764959362983e-05
5.38801894267402e-05
5.1587522619576e-05
3.80699010727759e-05
3.67295785507471e-05
7.15490699798876e-05
0.000108579498608772
2.65029486791778e-05
5.22094095483392e-05
1.30994716480906e-05
9.14435908159735e-05
4.28430088753242e-05
6.20189914332867e-05
6.9734766675035e-05
8.47197870819095e-05
7.46725962523184e-05
7.55745348294447e-05
0.000103297251715829
7.56006816788525e-05
3.99643686689626e-05
3.82950994870194e-05
5.24312960732996e-05
4.65612180314205e-05
5.72029981684303e-05
3.66103968598442e-05
6.67153751857108e-05
5.48402041605065e-05
6.54077572209334e-05
2.76662546463872e-05
4.59677841015136e-05
2.8143703748668e-05
6.28761233996231e-05
8.09773473012303e-05
6.63429806788878e-05
9.00696463330367e-05
8.33200591578068e-05
6.77482957835348e-05
6.28199472908559e-05
6.96006905818437e-05
3.77561634741688e-05
8.17418468904128e-05
3.00713936271167e-06
3.45329456130004e-05
4.61161993879042e-05
5.77023779950392e-05
8.27284252405307e-05
7.1253970637423e-05
1.43524917146349e-06
6.7670216056628e-05
4.20324223019232e-05
8.64721639391949e-05
4.61610998590354e-05
7.7891500869521e-05
8.20359372624496e-05
0.000113056685406823
5.24405068387599e-05
4.8546149298247e-05
7.61164082114372e-05
-2.97775983338796e-05
2.90277123129837e-06
2.73140668394135e-05
1.12866616425008e-05
3.36811302516024e-05
7.46344596272571e-05
5.11939719143317e-05
8.05744403293591e-05
0.000116704068704436
1.23442227675039e-05
8.34974021796811e-05
3.50012511420731e-05
5.40659092525754e-05
5.34992027214022e-05
7.75306607279408e-05
7.93880354389666e-05
7.79422982634637e-05
0.000101081504644801
5.65157935038627e-05
5.37715870727732e-05
7.78718601493957e-05
1.89929608164735e-05
7.42498731025351e-05
4.82614113717867e-05
0.000104783848352966
4.10446115287961e-05
3.09822338431043e-05
7.79897255847666e-05
8.72190946496374e-05
1.73776275585508e-05
5.74601381775165e-05
7.91332164022864e-05
-1.26513040742048e-05
4.22526161995373e-05
8.36297320105174e-05
2.88708568753744e-05
5.40819359049486e-05
6.290537419071e-05
4.05989632550256e-05
6.07032054656964e-05
8.48425486369276e-06
4.49493490190864e-05
1.83547118770291e-05
4.41163893984566e-05
4.78010208564766e-05
3.33399478008812e-05
7.16661448810446e-05
1.48207352689875e-05
6.80725027546303e-05
3.59817022428547e-05
6.30677989282874e-05
1.54215865696884e-05
1.65048485063542e-05
5.69202492971221e-05
7.13396489256743e-05
7.64218811911974e-05
5.68340082398382e-05
8.69786477689365e-05
9.00634513718176e-05
5.45314662944042e-05
4.47076012460433e-05
2.63665502086343e-05
5.00644864883376e-05
5.52549827037736e-05
6.89071191421457e-05
0.00012884697134238
6.24390583063535e-05
5.25624324577731e-05
-2.99901899436766e-05
8.46806697365979e-05
0.000140253979816057
8.15697775188789e-05
5.05423100498126e-05
9.4290754131524e-05
7.06098924247558e-05
4.54949899036356e-05
8.53698840363647e-05
6.78365192080313e-05
0.000100284153997251
1.98989791840007e-05
4.46948650396064e-05
8.51294001266719e-05
3.21419980390751e-05
3.04429478049406e-05
6.13461289277413e-05
6.15085925454847e-05
-5.97222335055652e-06
7.1637543509862e-05
2.66910983529268e-05
0.000108609925635306
6.39648524011673e-05
4.61548161852163e-05
8.37260134996943e-05
2.24468003310965e-05
0.000106648603181505
7.87042446826977e-05
5.81499445075488e-05
-2.30134564607472e-05
6.26146475954202e-05
8.5067553911018e-05
9.47612609218652e-05
7.41855546616456e-05
2.66169913332665e-05
5.73511054384442e-05
8.52096475868378e-05
4.99253124650567e-05
5.87713925029369e-05
-9.7771375503523e-06
4.06186114631319e-05
4.95052983778708e-05
0.000126906081764441
2.76827664614942e-05
4.26984784992093e-05
7.26605768486989e-05
5.5787642985805e-05
4.6850882853293e-05
4.13508934897211e-06
4.2296279462193e-05
8.57301094103599e-05
8.94641027698749e-05
4.97806301335533e-05
5.75594273410133e-05
7.72466052472243e-05
8.76281274391521e-05
2.96892869928896e-05
3.33966910951493e-05
6.6055432664173e-05
6.07520549749364e-05
6.00064461812447e-05
2.88227774367558e-05
5.57992425325081e-05
3.47466041375422e-05
9.27644757365761e-05
9.6834637749837e-05
6.17125018459312e-05
3.11154682663928e-05
5.18711562920216e-05
9.21916648083044e-05
6.22641103645556e-05
6.16629786964536e-05
4.28785821046833e-05
1.65882172879047e-05
4.2115485600453e-05
7.73464267771518e-05
5.21533199435796e-05
3.42942886536105e-05
6.26154733195885e-05
4.55126480684186e-05
0.000155466541743792
6.1123176559295e-05
3.78223064819633e-05
7.10008234893459e-05
8.19196243475717e-05
8.59403341446525e-05
5.71667232045612e-05
5.2011593862526e-05
9.91570446041648e-05
7.24379353962363e-05
9.45411191525324e-05
6.44716844484771e-05
7.52937219854733e-05
0.000108238549108636
5.83284184844535e-05
8.00688154885664e-06
-6.06971003246979e-07
3.21451551834553e-05
9.33766403135696e-05
8.91424844196251e-05
5.44405819865331e-05
4.02234202623192e-05
6.92182900585995e-05
7.75811474611377e-05
3.31196943367982e-05
9.3991692804872e-05
6.28688225309016e-05
3.36096771098285e-05
6.86198327397794e-05
4.45577610542547e-05
5.88915410416203e-05
4.79839691267895e-05
7.12865602593137e-05
6.66982127425444e-05
3.82842123815282e-05
0.000161674773959597
7.37105659533586e-05
5.18409161450668e-05
0.000100639778334244
0.000135321124946574
4.750221310868e-05
6.25922637032436e-05
4.09367186911385e-05
8.2031634168599e-05
5.48597906147566e-06
7.75861059142726e-06
1.86238561931842e-05
5.00825545268362e-05
1.82378493699151e-05
4.5118897086944e-05
6.71412871730664e-05
8.56479998652925e-05
0.000109256044556616
0.000127705556223959
0.000119427024252549
8.28389634988645e-05
4.8084091616805e-05
5.12029929263175e-05
0.000114585982688667
5.90493549358388e-05
9.60521135219898e-05
6.42306420671638e-06
3.75572574271815e-05
0.000149673819665937
1.84981474963653e-05
0.000106746215695818
7.49595416766567e-05
0.000108883212061529
7.83939005482566e-05
8.13301301869071e-05
7.20339620681021e-05
0.000106131989102486
7.55008185103906e-05
4.90470146005644e-05
5.41154947931811e-05
9.34541053737642e-05
6.50521677904401e-05
0.000104307882382616
9.57490986740187e-05
6.39004932712523e-05
5.21916528856436e-06
3.70500002682563e-05
6.25180525811175e-05
7.85022603440763e-05
8.41341228772263e-05
3.54986588200864e-05
4.17365232308271e-05
1.0320226839856e-05
-6.82278242420227e-06
4.31064728174561e-05
2.67721613437129e-05
6.86750494184303e-05
6.91636411453447e-05
8.09745466696556e-05
0.000103546164831293
5.32473703127197e-05
6.59103707446864e-05
9.02196894691341e-05
4.3190319069653e-05
2.53508767189907e-05
3.44158815799309e-05
8.57197498671092e-05
6.34998963948516e-05
4.74289988530154e-05
9.22554897627541e-05
8.60885796421984e-05
6.16654101124948e-05
1.94852220223501e-05
-1.19844585280761e-05
9.69105077684236e-06
4.86774142068796e-05
5.15408677907339e-05
3.74207598248171e-06
2.42392451495576e-05
4.89877996665263e-05
4.50990027614094e-05
6.88836713490421e-05
6.44070741141597e-05
1.34591040065709e-05
8.79501398573248e-05
8.75322756688129e-05
0.000119779065507561
7.3644893399903e-05
2.91159237289422e-05
8.90507758940932e-05
9.40689141033546e-05
1.72794521277505e-05
3.32715825230569e-05
6.76906725615791e-05
2.75053062086046e-05
9.72821723122247e-05
4.06226461606934e-05
4.4656517947087e-05
6.69196761729213e-05
4.97553780874234e-05
2.12487910175873e-05
8.54307355242786e-05
5.38003365123433e-05
5.71170992411581e-05
8.00570749965504e-05
-3.81741874545915e-06
3.13849421086798e-05
7.41338921705337e-05
3.44982531739668e-05
0.000114132490257589
3.86645446050493e-05
6.56897855300445e-05
0.000110062653137574
4.18284505388126e-06
5.93033934449731e-05
2.13326182548981e-05
3.17705237759614e-05
6.97861580787768e-05
3.59765068289284e-05
9.3192983808274e-05
9.40985732519254e-05
1.90424723264169e-06
3.45781552627986e-05
2.52626075743994e-05
0.000104756708378926
0.000103626651380408
2.92074415982845e-05
2.44794277763295e-05
6.51737950499933e-05
-2.51760851531438e-05
6.43397616822697e-05
5.62647832080912e-05
6.68633445357482e-05
0.000133254467703756
2.82027274722806e-05
2.74302446933363e-05
4.7374004925572e-05
0.000150335968663833
3.0378301818476e-05
9.76837198672105e-05
8.43201988607423e-05
8.67758853377075e-05
4.87415341716424e-05
5.23005577420008e-05
6.97143314329186e-05
5.75332999184191e-05
1.57447798124942e-05
-1.71709454346915e-05
0.000130869450881093
1.03914426305546e-05
9.28810960401454e-05
4.59424534844788e-05
5.36430057188993e-05
3.61077617861827e-06
5.70929223873309e-05
2.17522758263183e-05
5.68028078285399e-05
9.72767482209755e-05
8.34590108897763e-05
8.06887748153067e-05
9.82517001418469e-06
1.67309736777189e-05
8.47512226990561e-05
6.30233933129693e-05
4.97319226184915e-05
4.29140695198553e-05
2.61516062626289e-05
4.55722515525257e-05
7.01140611514426e-05
6.1019755126595e-05
7.17976519557853e-05
3.2958825691441e-05
7.89412020635231e-05
7.68306989392853e-05
5.35648939290601e-05
7.60868993289714e-05
3.34800089152839e-05
3.75248038858294e-05
1.07996436773664e-05
0.000117996208510221
0.00010052941937722
1.66697880379077e-05
2.44666752784768e-05
5.10063715074264e-05
3.57448137082865e-05
5.96126845258317e-05
0.000117942194032513
8.57551359508104e-05
7.57455219497006e-05
9.24339022033931e-05
0.000123829157796185
2.77044935213623e-05
6.57852692814516e-05
3.92965889744994e-05
5.05870111638909e-05
5.7993104874159e-05
1.78143601613133e-05
9.78785247632461e-05
4.38006072313529e-05
7.59788208642693e-05
0.00011283456450528
5.26308958234267e-06
4.97809394114969e-05
3.27139095346391e-05
9.40089636967175e-05
8.14048257101202e-05
7.7990744376162e-05
7.77462609643975e-05
6.08262475462637e-06
2.21362457776962e-05
4.40019825287653e-05
2.34661075373171e-05
2.75205879947292e-05
5.70398326264759e-05
-2.11653835404491e-05
5.36606461559082e-05
8.66971686391492e-05
9.54025411237402e-05
6.44621502827555e-05
5.78376447618025e-05
-3.24369262755151e-06
9.37121967383385e-05
3.65499742300024e-05
9.18987348763109e-06
4.19695089159577e-05
3.21372653528955e-05
5.63519962191248e-05
5.12090309224489e-06
2.07263496131905e-05
9.89393898674224e-07
6.12845794077036e-05
7.93324295903331e-05
9.81615245463019e-05
2.21034252001889e-05
-2.39366014126714e-06
5.93806361583434e-05
6.18293801769403e-05
0.000134431844466145
6.33654825968496e-05
7.70816866919636e-05
7.6116624437495e-05
4.71351483662906e-05
7.10885524607051e-05
5.49090522377195e-05
3.89186782496385e-05
1.10959182711981e-05
0.000110771849904152
6.52328974959354e-05
8.32151000399561e-05
2.91333104347253e-05
1.62451580586557e-05
4.39042427112045e-05
5.7541417200498e-05
7.18093250639024e-05
7.16586554217995e-05
0.000116972998278308
-2.98984772018258e-06
4.97652693744026e-05
2.43499093419849e-05
4.75337705849006e-05
7.46229395601589e-05
5.98287220909849e-05
3.0797514704016e-05
2.82627999482597e-05
0.000106319641113517
2.9491969367631e-05
5.73031853168542e-05
6.29669453626019e-05
1.31483660097239e-05
0.000106333403919016
5.08838801994687e-05
0.000129180536923112
7.02827489402638e-05
5.69486264073108e-05
9.29682498870117e-05
4.5850778771947e-05
9.32836484832868e-05
2.21528240558908e-05
9.10914336566278e-05
4.40254874082384e-05
4.38290891752866e-05
0.00010444285597018
6.39476354378029e-05
3.05577503728327e-05
2.83357004718582e-05
6.13468029584792e-05
5.36358857297859e-05
1.66017094889512e-05
2.70911749904111e-05
8.46245196710617e-05
9.08506617630811e-05
7.20013461573058e-05
8.30842608004958e-05
8.78101041805688e-05
5.88301280691928e-05
1.94804698900111e-05
7.65105326753055e-05
7.62680848375399e-05
4.69673517142548e-05
9.48434506017058e-05
3.72192936714093e-05
3.44177133164578e-05
8.12080061823581e-05
0.000107248222250868
3.4385415008256e-05
3.2271407545757e-05
8.53652410493107e-05
3.88719950723175e-05
2.90192872907565e-05
6.33233633403069e-05
0.000116106050768215
6.82259502541032e-06
6.69859250064508e-05
1.84086713968594e-05
1.40368469240789e-05
5.63135774924025e-05
0.000103182272631112
8.34373361378801e-05
5.42826720940333e-05
2.86903224669774e-05
6.28656491433351e-05
0.000117409050588766
1.43649290097498e-05
5.94001758929517e-05
2.76669157104301e-05
2.48478934221257e-05
5.69164152983451e-05
8.47749790790429e-06
7.19754750875292e-05
5.13766124179802e-05
7.19566666742749e-05
-2.82873978526626e-05
4.7620451231351e-05
7.48093450007195e-05
3.52776403238037e-05
8.68847025143259e-05
7.92515801819135e-05
7.67947075808196e-05
6.45406281510951e-05
3.4759471281344e-05
0.00014636557462833
3.87165463240352e-05
5.60120160048887e-05
3.57043003178671e-05
8.85792898402454e-05
3.20100365339651e-05
5.44160601444256e-05
2.126971644736e-05
-1.45199663194957e-05
5.88469254953813e-05
3.18823914788119e-05
0.000115710776077022
0.000120264473098096
4.50984306568851e-05
1.96333682879591e-05
6.19890157270956e-06
7.40866413059381e-05
8.14881075142097e-05
6.90305483870159e-05
4.58548558632479e-05
3.90878203754877e-05
9.05530579549626e-05
7.70424998583718e-05
6.9671427932087e-05
0.000107655269015881
7.91424351784869e-05
0.000107584143532979
9.34130149949437e-05
8.81697981295661e-05
3.42939699981254e-05
0.000111364473030137
6.78861063496416e-05
9.93384312919045e-05
5.77284878247718e-05
3.08055121674208e-05
4.48025530715567e-05
8.63921133328918e-05
4.64476630286791e-06
5.04736606185538e-05
2.65625220005755e-05
3.03871219340417e-05
3.58660895172089e-05
3.415096788097e-05
0.000107500073181184
9.24714982866529e-06
6.32119681315122e-05
3.36965084025692e-05
6.38587032370062e-05
-3.05279976480025e-05
1.75782633503573e-05
1.35260950857192e-05
9.88081257555252e-06
9.87470281182075e-05
0.000116365215878751
6.1007915538314e-05
2.53679928308946e-05
2.76067360978454e-06
4.39301737118722e-05
0.000109747074929278
8.03512871713299e-05
1.84765865172354e-05
1.06859148168484e-05
-2.16262496397721e-06
5.61305104877156e-05
2.63958599940295e-05
9.39269199873276e-06
7.50304417882383e-06
1.15137476724105e-06
2.57613601206377e-05
1.57551140179299e-05
0.000106001776918423
8.01101948240208e-05
0.000101490844112675
0.000134586821813017
0.000110597641823289
5.92777689624598e-05
-7.02050544969512e-06
4.36436127767359e-05
1.5048427772833e-05
3.1372583131305e-05
4.05060518645533e-05
0.000104107537092178
6.66956764273731e-05
6.88215782433423e-05
6.72585106722128e-05
6.85016626033403e-05
6.1907475907515e-05
9.67450705676049e-05
2.26049132257775e-05
4.45219480088352e-05
2.81987705028381e-05
5.53712786610046e-05
9.53894902306862e-05
6.24636679753907e-05
7.1680587432735e-05
3.49577564506541e-05
2.13073057790583e-05
4.89764092201423e-05
3.32779305424904e-05
3.63199379868531e-05
9.31934560231171e-05
8.45747357239625e-05
7.36659165749438e-05
4.48864268338707e-05
0.000124921745681005
-1.02346899971131e-07
6.81893385087179e-05
5.79058220612969e-05
8.86661879376457e-05
8.79612864501941e-05
9.67655498467114e-05
0.00014833084545556
9.25956291221974e-05
0.000106240432717018
4.72428221202767e-05
1.91776630427699e-05
5.10684029920029e-05
7.16859355167769e-05
7.73288678004376e-05
1.45945715048701e-05
4.69425014984248e-05
6.73598445943966e-05
4.90487354756587e-05
3.40691260778866e-05
6.21741108705239e-05
4.51540028547825e-05
6.35054843079925e-05
9.32058515587996e-05
1.78237841103101e-05
0.000108057141879922
5.73700822118434e-05
5.13382834824425e-05
2.2565036471071e-05
8.41992510588046e-05
5.39476431445794e-05
9.77002210416436e-05
9.73300678044823e-05
2.53538799685622e-06
4.46278055469088e-05
0.000104463377990619
1.72438732206478e-05
3.4387455148871e-05
5.31966735006415e-05
8.90911491824479e-05
1.31885740942878e-05
9.67723132802795e-05
7.60104180644547e-05
2.92922243456424e-05
7.22948442632401e-05
8.53407368102932e-05
4.92293368183278e-05
5.40300533498895e-05
6.05143079202453e-05
9.67801538263345e-05
5.31614739540374e-05
9.53956851821087e-05
7.77049910019173e-05
6.83649711698596e-05
0.000133356104350639
8.33783218613424e-05
0.000106824482832986
6.20738148993986e-05
3.96237206363664e-05
3.68417174301639e-05
3.17729093130029e-05
8.25858101874145e-05
8.06331353857031e-05
6.77612163627551e-05
4.52018492533632e-05
8.95409626879376e-05
2.49062822878682e-05
9.00577197525933e-05
4.16707348655909e-05
7.98376752516917e-05
4.90988593572387e-05
7.95881779602216e-05
2.817108851241e-05
8.9464707545753e-05
5.76464691079101e-05
4.23643955294064e-05
5.06171449366207e-05
4.62090926012401e-05
8.20981395478454e-05
1.97302189120405e-05
-6.24029788717505e-06
2.54278994246091e-05
6.5204175735898e-05
-4.98146702704223e-06
6.60381808964141e-05
1.94635810182435e-06
3.99028750818201e-05
7.98065657269888e-05
6.81349707625719e-05
8.78191187447664e-05
6.60759325714778e-05
3.75822461107419e-05
6.76229194257692e-05
8.69817160018889e-05
9.09905042734349e-05
1.09382775297926e-05
5.9974432401619e-05
8.6284002522227e-05
7.26409305975789e-05
2.42885905443661e-05
5.26664417811522e-05
6.35137828492632e-05
5.51023264693699e-05
6.6149793854513e-05
7.24527600754549e-05
2.92582119109323e-05
2.14995911446086e-05
3.91952164151618e-05
5.05567720244823e-05
9.21130425415321e-05
0.000121213904926936
5.11696121911477e-05
3.01878944492975e-05
1.74153753556357e-05
3.14421094838572e-05
3.4962319482217e-05
3.4846689463412e-05
7.34209826295489e-05
-3.15684576834342e-06
8.09212799283396e-06
1.57908523960529e-06
2.85857236497693e-05
9.95815921107413e-05
6.94873951356258e-05
1.15460261378921e-05
0.00010170332353796
5.42262511842649e-05
5.23255412168095e-05
2.28855241982119e-05
6.63498260528659e-05
0.000141646022171045
-1.36638401147225e-05
2.80772747100658e-05
3.42587684282006e-05
-3.851670744299e-05
5.4982789924333e-05
-1.1771973082172e-05
0.000121187343858397
3.57224323391734e-05
6.99451609988267e-06
9.70928309226834e-05
-8.86376448298404e-06
0.000112691628141367
6.67526772630397e-05
7.07807039157388e-05
6.02563361658757e-05
6.52681740477104e-05
6.27744811264822e-05
0.000116621947077387
4.61468526386447e-05
8.85051589789005e-05
0.000109407985637633
4.67006295644366e-05
-2.18686676305945e-06
1.45164230194607e-05
1.43806089771767e-05
3.22810838937554e-06
5.34708757341939e-05
0.000122631893143352
3.91961495191796e-05
4.04620216958774e-05
8.72280479908495e-05
6.54794385912131e-05
8.50433036250406e-05
3.99931249784786e-05
4.47917652482229e-05
2.62042434523414e-05
4.70783885440055e-05
5.24830634568933e-05
3.84685711598795e-05
1.60086479600874e-05
1.01931176212889e-05
6.20548577652569e-05
8.79951566782694e-05
6.03614728676723e-05
2.87743701582004e-05
4.30942684424462e-05
6.70611619049583e-05
5.17981528300388e-05
7.2223562696823e-05
6.73075899194549e-05
5.0118740846069e-05
3.91935760280151e-05
6.50629494775864e-05
7.95263943126912e-05
0.000102975468850942
0.000113483976675702
0.00013044324713458
9.17218980597451e-05
7.36628340658308e-05
2.03307108088352e-05
6.45846141688539e-05
8.62398708890884e-05
0.000104514705323321
4.99803856518185e-05
5.15595416512559e-05
-1.24594975507897e-05
0.00010637800266555
9.91425030406253e-05
6.70687983420615e-05
0.000116382834933038
-1.21347015440048e-05
8.62933555904922e-05
5.14917809159006e-05
2.17876340016152e-05
6.43869765292527e-05
4.20550724189471e-05
8.38163782167701e-05
5.77332734466842e-05
3.44909902943464e-06
4.12723359560127e-05
4.94263818070555e-05
4.07094405614285e-05
0.000107534154283728
2.30039201544878e-05
4.54229783188145e-05
0.000105025080102391
2.69057842795882e-05
4.69515053503509e-05
7.80711393755585e-05
5.11357662778325e-06
3.69996043396406e-05
3.63883767593846e-05
0.000120125548235802
7.62871505973274e-05
5.5981007502969e-05
7.73877305187315e-05
6.5551114656156e-05
5.92934597174021e-05
1.23207248696051e-05
8.49957792359727e-05
4.80363345100904e-05
4.79340707450107e-05
7.54225826147042e-05
6.62217090863863e-05
6.4515311704075e-05
5.94218515823208e-05
5.63022118627226e-05
2.93494756931141e-05
2.66706268249615e-05
3.55009192927506e-05
7.3227531042472e-05
1.68668366693049e-05
2.48454153197219e-05
-2.80547980365502e-06
8.8269015696056e-05
2.90992799457818e-05
8.23705396436606e-05
6.74807493403535e-05
5.69539159942468e-05
0.000113624883028389
0.000122042633560409
8.33412991761286e-05
7.81447985465308e-05
0.000113777836995895
5.27048619270501e-05
4.60051101039221e-05
4.60536047176774e-05
4.21213113133785e-05
4.84681212488944e-05
9.65546648307882e-05
3.60615975924066e-05
5.86097542892429e-05
6.50356010646899e-05
6.66312580828914e-05
3.07026278042535e-05
6.98587240035287e-05
9.8110505693801e-05
6.95512190281579e-05
4.70285888821652e-05
9.39789990743723e-05
1.61881941486913e-05
0.000110528697163197
0.000117630214721907
-1.34893672191239e-05
3.03757458009694e-05
5.01831998177655e-05
0.000126314081890248
2.08186336032441e-05
9.01203301525057e-05
4.73755812562933e-05
1.51873338383951e-05
5.88089106382816e-05
0.000130265007323939
0.000118436432004833
7.78556857697817e-05
2.96149811673875e-05
5.20841021676002e-05
3.17350799963557e-06
9.9575911737946e-06
3.46381752724742e-05
6.77361465112557e-05
3.25946462023555e-05
1.20727325310862e-05
6.77606427719646e-05
2.69494884576506e-05
9.81365282392996e-05
9.31877787964927e-06
8.16577240729768e-05
4.62034029342441e-05
9.95210227801976e-05
3.91430831979124e-05
4.86314892357259e-05
8.81620775091598e-05
0.000103021270254764
7.3903767240984e-05
2.28785931171835e-05
8.60209174034669e-05
7.14033045183202e-05
2.8369647076698e-05
0.000112707241010226
7.31025633418054e-07
2.88906268511884e-05
6.577677313977e-05
7.0434714844664e-05
0.000106668199103125
9.76869108834397e-05
3.06317657819003e-05
5.82214566502437e-05
9.54265534279122e-06
5.43273424736024e-05
6.17244254426671e-05
1.16634969010877e-05
8.63385605990091e-05
3.12976404603048e-05
5.66609386985959e-05
0.000141911381924583
5.14791293077262e-05
5.80898065825885e-05
5.51936625766312e-05
0.000108480556484817
4.28430987922439e-05
5.61664412481641e-05
1.80823079136271e-05
1.44257453527364e-05
-1.58660942367451e-05
3.78528235057362e-05
6.25275369973415e-05
-7.73161588605426e-06
7.60785825255068e-06
3.0409264102976e-05
5.86692874396505e-05
4.71746313658766e-05
3.78363694915852e-05
8.35473357201283e-05
8.76476373639135e-06
3.27881853669197e-05
-2.93278910575843e-05
5.61847700197537e-05
7.46342246075119e-05
4.70441206541186e-05
2.9278011122884e-05
5.32967227515728e-05
9.07124638383529e-05
6.41091719660948e-05
9.98565683155375e-05
5.47494059960123e-05
4.02228433101017e-05
9.95916092782115e-05
0.000101884726432526
5.79803051440679e-05
4.91763194261049e-05
6.07499475609844e-05
5.15106870285896e-05
8.67772368178052e-05
2.31823682987034e-05
0.000120016278598268
0.000123647363701983
2.08406263479413e-05
9.45407925737891e-05
3.73169612713404e-05
7.01677612604089e-05
5.81713359778813e-05
5.47627890610233e-05
0.000105812161481291
3.71245006483053e-05
9.15477028432111e-05
6.0851947594543e-05
6.98308666232382e-05
5.64085138055235e-05
6.62502448870851e-05
4.63552457658521e-05
1.65219201385485e-05
2.8045304375332e-05
5.30049386411247e-05
4.53734217141267e-05
3.98619941293721e-05
-1.23848189339448e-05
8.24753146607722e-05
5.17652948510604e-05
0.000102421807485042
8.6878233786218e-05
4.47046539663558e-05
8.79647234329471e-05
5.61818332827099e-05
3.48488372371526e-05
0.00011061055886248
6.04444175232704e-05
-3.42688549370694e-05
1.00637483549685e-05
4.39654714193817e-05
4.93677096452326e-05
4.03153231656592e-05
-2.5576360902409e-05
0.000120038706829863
7.10055556186585e-05
7.38930091255122e-05
5.59570578888202e-05
6.69820346790202e-05
0.000140080345549943
4.41591992610337e-05
2.67521744361357e-05
3.34601847924691e-05
8.45333768277835e-05
6.15230799077467e-05
3.3192389087509e-05
5.6641425008617e-05
8.9676427513372e-05
5.52244423028411e-05
5.99069533219951e-05
3.25514539876694e-05
2.35783487360657e-05
5.03890256234009e-05
3.44847006783217e-05
5.39616560597101e-05
4.47738616675773e-05
7.34907748534231e-05
3.93149280072369e-05
7.26798165952318e-06
6.57817099127744e-05
1.09889054300497e-05
8.43745960971203e-05
8.99916449838792e-05
8.68328131732335e-05
5.40439144407739e-05
4.42065384065585e-05
2.93721585930648e-05
5.00353991944241e-05
3.36231598443601e-05
8.29023736177301e-05
2.08156882934724e-05
9.53452340232552e-05
2.84739059174923e-05
5.37382087068942e-05
0.000115680631878087
8.46361980807134e-05
2.57863163254002e-05
4.91413358129372e-05
7.25207805904801e-05
1.47456852335749e-05
0.000125845592903971
7.3326654004728e-05
2.84652307731114e-05
-1.31905892488124e-05
4.39449694354789e-05
5.60768949828601e-05
6.11796328588023e-05
5.00044617578548e-05
9.76564730627399e-05
0.000160523614844441
4.80341814244318e-05
1.83363092872186e-05
5.208503674099e-05
5.43652726302996e-05
4.31575847365848e-05
3.10500960880042e-05
2.08712735844392e-05
0.000100085109209842
7.7860491519012e-05
0.000109530293139898
5.28646447258054e-05
6.20154425687787e-05
2.82063838775549e-05
6.79235096024576e-05
5.95635909538997e-05
6.52089033896749e-06
6.68972992665144e-05
3.79886771537149e-05
0.00013786583714891
5.62943202893006e-05
6.8740484346138e-05
7.84337541117896e-05
8.44971730520745e-05
5.39439687756948e-05
4.5245137483888e-05
3.87252674360429e-05
-4.06604413717021e-05
2.37054128763334e-05
8.72416937426823e-06
0.000131192886712857
7.73507923853518e-05
2.61890862725068e-05
5.48531697155865e-05
6.77053184222652e-05
6.59140352854022e-05
6.38058030909752e-05
0.000101362819052623
9.4802747520427e-05
9.53205535974845e-06
7.46744146729167e-05
5.18248997815734e-05
9.50580765418174e-05
3.7358847809752e-05
4.85577222262157e-05
0.000100356883850757
9.03038060050795e-05
0.00011623781347888
6.75536672600799e-05
5.4864050712497e-05
5.60449217394163e-06
4.20243219209762e-05
6.56645426917644e-05
1.68758314247549e-05
9.20276493189583e-05
6.88625192264253e-05
3.48446546267197e-05
5.56821016019992e-05
5.23556841351932e-05
4.53137045529161e-05
0.000109659474512923
7.89794826712353e-05
4.95859297494434e-05
9.93396947587924e-05
6.47684828794552e-05
2.38123936826449e-05
3.2901600971424e-05
-5.01881246502851e-05
8.18334035047132e-05
6.27329384053904e-05
9.00527490206765e-06
0.000108279911489048
8.5206488391799e-05
7.54838640721228e-05
5.18572928053095e-05
8.58635299158209e-05
2.70054354459776e-05
4.94351086638641e-05
0.000102574411299664
4.09092866614192e-05
8.09350736326431e-05
2.93779211042771e-05
6.55401592701318e-05
9.22742123578565e-05
5.17867069830796e-05
2.09530558789762e-05
5.40359418255897e-05
2.75714104923267e-05
0.000118448730977366
6.86804554802093e-06
2.15912302236666e-05
9.00691451590027e-05
4.62553023566996e-05
-9.49554992647447e-06
7.72347324925007e-05
4.0182576235626e-05
9.79321921980585e-05
1.58340390246411e-05
4.66163588959455e-05
4.88656143322675e-05
2.04099712294272e-05
1.88273137151288e-05
0.000112519341807082
6.42007676108071e-05
0.000114547251634517
6.67635768288015e-05
2.55597550043425e-05
4.28487597008988e-05
0.000109039987231544
6.48853530684053e-05
3.34322786888967e-05
5.29086262181273e-05
9.87613123631864e-07
7.61783209445701e-05
3.95863120216215e-05
0.000106705285038752
7.29996364359836e-05
7.46692955442421e-05
9.03670830515172e-05
-1.49229293497706e-05
4.50062076916877e-05
7.37836994785407e-05
-7.62235344952445e-06
0.000114717069086566
7.05334073039405e-06
8.8888042550041e-05
5.62515520315929e-05
0.00010715822828248
4.46345799485512e-05
5.27387789042657e-05
9.05300033072538e-05
7.39514786024812e-05
5.13166559152394e-05
2.31287312001436e-05
6.40554210428632e-05
-7.46869052816606e-06
4.67422714223988e-05
6.20891108370418e-05
4.9980152331085e-05
2.75807187764667e-05
2.34674771522392e-05
9.3813076844998e-05
-8.39028961584372e-06
7.51991016409129e-05
1.43304442001623e-05
3.22205278243399e-05
1.2381034100566e-05
8.49611957651039e-05
-8.87056174363387e-06
0.000126656684970431
5.03902447294686e-05
4.87397884520841e-05
4.99506837167419e-05
8.74872928872424e-06
-2.48229067250839e-06
7.90067787636742e-05
7.79056061429325e-05
5.64512641952752e-05
0.000138206453757575
4.32475432954361e-05
6.9018853135685e-05
2.80758008615159e-05
5.10525244299977e-05
4.7665041964127e-05
5.65085094476765e-05
-2.88544894348149e-06
5.16744573812728e-05
2.24509955868556e-05
3.82984672493316e-05
6.15930093355076e-05
7.00573753651184e-05
7.13961463031043e-05
9.75279775090559e-05
8.6377974383823e-05
3.21116145806197e-05
8.38075800231735e-05
4.79446703582132e-05
8.64294393235743e-05
3.34813011998074e-05
3.68631707592635e-05
8.65129156491645e-05
7.39835125579437e-06
8.4694766304616e-05
6.37572253575434e-05
0.000101215462479103
4.35938633369265e-05
6.49731667631878e-05
3.38347561257797e-05
3.24370906128656e-05
5.73514485447252e-05
5.80317054687842e-05
7.01844489179356e-05
4.73604996216197e-05
7.26945315093284e-05
6.26887133700342e-05
7.44299774971795e-05
3.69957702836522e-05
2.10576134917007e-06
6.76970955879166e-05
4.87196405506259e-05
9.58716583216519e-05
-1.20001901433479e-05
9.68517984155394e-05
-1.0178701720366e-05
2.17920276262503e-05
-2.45761474865515e-06
6.2763981682049e-05
9.62606369028371e-05
0.000102913046611976
2.25202659271489e-05
4.26809706106058e-05
6.71743498021352e-05
2.64565752703049e-05
7.82305067215125e-05
3.38593978948763e-05
8.41967256889099e-05
2.9606247896499e-05
7.23623549828119e-05
2.90664807968068e-05
1.39967909979617e-05
2.7863977516343e-05
2.39932124788908e-05
1.18625788789691e-05
0.000112003085709463
8.84367770718365e-05
8.98561636833905e-05
0.000121135416864549
6.28332663365608e-05
5.54979831843289e-05
2.17569682670362e-05
9.97655314796325e-06
7.5720309581947e-05
2.03230858808906e-05
8.37364302269879e-05
5.91204926452539e-05
8.62648561649076e-05
5.18190496945161e-05
6.48279198933297e-05
4.38039426670386e-05
5.98120729042891e-05
4.25796510036516e-05
8.04111957837901e-05
9.76540820826112e-05
4.87796701476306e-05
6.97754118783607e-05
9.58272665767438e-05
5.83475280387112e-05
7.2722144169447e-05
6.47937682160654e-05
6.54856529762179e-05
5.14438863330649e-05
5.68857746484824e-05
