# Supplementary material for: Research on computational propagation and identification of mine microseismic signals based on deep learning
Source: PLoS One. 2025 Oct 22;20(10):e0334641. doi: 10.1371/journal.pone.0334641 (PMC12543183; doi:10.1371/journal.pone.0334641)
Supplement: S5 Data — (ZIP) [file pone.0334641.s005.zip › 000100800001704.xlsx_0.txt_24.txt.txt]

3.20446369429936e-05
0.000133097785867001
3.19004553616615e-05
3.50406808060087e-05
7.33419445910357e-06
7.49646868504078e-05
7.42776599847285e-05
4.09301700664719e-05
2.3173246300249e-05
0.000104664570489127
0.000115072604657503
5.98663697739321e-05
7.2864501476864e-05
4.91697014774935e-05
5.62950443142341e-05
5.3625492371272e-05
0.000123118539775451
1.98242197031854e-05
6.12606450074771e-05
3.37232549723526e-05
7.4532454816705e-05
3.44040670932785e-05
2.44318556629908e-05
-3.38662403552086e-05
0.000196598119434401
4.02068435787149e-05
5.75384227972006e-05
5.27860152381687e-05
6.62385718578203e-05
3.91454831667887e-06
5.91201434256415e-05
5.16886283726622e-06
4.57935510073163e-05
2.91875935530218e-05
5.46818752396103e-05
5.80694107222034e-05
0.000103383823232501
3.39390041714387e-05
4.54433455897309e-05
3.06217444979066e-05
7.47790309488713e-05
3.28255796907724e-05
7.30806348537064e-05
9.7470844471103e-05
4.45139570585428e-06
0.000111176732152553
4.06794093552672e-05
4.76541082767164e-05
6.70950536744634e-05
1.69050345990088e-05
4.05700873307325e-05
1.73294489881967e-05
7.28926234260185e-05
-2.44671064813376e-05
5.20835969684434e-05
7.72195700904068e-05
4.72575542917087e-05
7.16951021459194e-05
4.43702736742232e-05
3.54616952242674e-05
5.95354999359048e-05
6.42781239722739e-05
9.32464075812749e-05
8.05510909067116e-05
7.09326978708757e-05
3.10562117757791e-05
0.000119443995320859
3.04482649264767e-05
5.66158240064397e-05
7.44321001190703e-05
9.73163368253354e-05
7.19098238492172e-05
0.00011508679441278
0.000139335008730289
3.69818184887051e-05
2.76272400955072e-05
6.70734958097829e-05
4.11485499991403e-05
4.16517760727577e-05
3.57963356309965e-05
0.000100334124274759
4.77020767554641e-05
0.000129216840732336
2.80976418553215e-05
-6.9315185413186e-06
2.52864488712537e-05
-1.96355832189957e-06
3.384314943955e-05
9.61402494040401e-05
6.04997375274721e-05
0.000126127313830422
7.79989195819825e-05
7.63932296618112e-05
4.01918958999369e-05
3.69351353752932e-05
2.32717422265646e-05
5.77454287186207e-05
1.67853304133824e-05
4.00706217078934e-05
3.08068245581264e-05
0.000115485361965648
3.27641394624675e-05
9.97593540895972e-05
6.84223372064286e-05
3.6978714102838e-05
9.79383521120057e-06
0.000148338082644169
9.5664849165028e-05
5.63674631789718e-05
1.95862791948003e-05
9.09035018456831e-05
2.29677229406444e-06
3.23513397617224e-05
0.000132980571686068
3.24418617319673e-05
2.92107408459781e-05
3.49861638673508e-05
7.25644013130743e-05
8.15985443389189e-05
0.000115606617981673
1.74835829702871e-05
5.76945910550638e-05
7.2362491546115e-05
2.71411303894402e-06
6.45319599930694e-05
0.000104411589098263
8.5440774349035e-05
7.88497321523734e-05
3.26119377881318e-05
4.03539233103181e-05
3.21088461630648e-05
0.000104178499187916
4.71835682158141e-05
6.41285831245142e-05
5.68824458297977e-05
8.86971010628375e-05
-3.87581315168443e-06
3.82625703271965e-05
8.14904370389807e-05
8.10393231465423e-05
8.34271542909496e-05
5.13834156270323e-05
4.13856117521475e-05
1.37207137139169e-05
1.27980246800805e-05
7.07660388785875e-05
7.96699861143145e-05
4.96845762528033e-05
4.17433631060501e-05
7.19930640560014e-05
8.16060014634578e-05
8.35865756737771e-05
7.46661991101463e-05
3.62712573369399e-05
8.69785852920461e-05
7.23338189289113e-05
7.97571745899814e-05
0.000124786115389578
2.25641960821165e-05
0.000104462327362893
3.5835026075309e-05
0.000115515717822738
2.89313259956562e-05
6.99499608412289e-05
9.44664588201582e-05
4.37070097190173e-05
3.51708076342562e-05
9.93403846807827e-05
5.73965858766254e-05
5.72895180940187e-05
6.81868952754482e-05
2.19443229124113e-05
3.43785396629129e-05
7.09376181026707e-05
4.97501532890841e-05
1.0618249475278e-05
8.36387195090097e-05
4.72560291814172e-05
4.86682077451627e-05
9.3225426740694e-05
7.74508382107578e-05
3.39154212220805e-05
3.28693073276057e-06
4.08008913431491e-05
5.26039277409073e-05
5.9478192385581e-05
0.000108748939701419
6.09786133187216e-05
5.65384506591282e-05
9.94262957263391e-05
5.43062145214488e-05
3.38804301454831e-06
4.77123028082934e-05
7.44368656700353e-05
1.95170452909599e-05
8.54392914322006e-05
2.15412706656745e-05
-4.37452745352463e-05
4.04470348566024e-05
8.47944493746591e-05
1.70221051272553e-05
2.49939404220627e-05
6.50387408193201e-05
0.000115759868173317
6.03361720262128e-05
5.91269701169943e-05
4.16678622730735e-05
4.78613633133695e-05
9.74469352800234e-05
4.53109972115831e-05
5.50123599139819e-05
5.59845825032791e-05
6.89652641770077e-05
4.33801983521567e-05
2.86326005899996e-05
3.10040005869815e-05
8.08911156899336e-05
7.72670736020956e-05
7.13434711994603e-05
6.90291433390736e-05
6.69397975558417e-05
5.95748253575321e-05
5.75310653700818e-06
8.13385479324515e-05
7.86300706763893e-05
1.58549461396539e-05
6.92183987592303e-05
5.23830583679101e-05
5.08840491362879e-05
1.61321360482409e-05
-7.49209392193515e-07
5.16294652539206e-05
9.84251456232432e-05
0.000104629169148355
0.000112597146439371
7.24682856520517e-05
6.05827576581951e-05
3.93640497743326e-05
4.43772601411019e-05
3.53886270765941e-05
4.2983839466747e-05
3.07784552177295e-05
6.40975680777403e-05
8.64265127975336e-05
4.59241296810541e-05
5.18864552455462e-07
6.34618366769417e-05
5.47598396568523e-05
6.50210651158858e-05
8.48497575842094e-05
6.93329290123386e-05
9.0852283163293e-05
7.34662218694756e-05
5.29072631488444e-05
7.83315429017839e-05
3.53383809866945e-05
6.4014091942984e-05
7.81100221491748e-05
2.89371971072268e-05
5.76172656900537e-05
3.12331836886708e-05
6.54625047755702e-05
5.70676000094619e-05
3.54309689167898e-05
5.4646794728476e-05
2.8597683172315e-05
9.35737494092794e-05
8.74521017559568e-05
8.98379625128034e-05
3.68051767898915e-05
7.6683896922545e-05
2.30866113347912e-05
4.95856552868976e-05
5.63892099496538e-05
7.45899670593595e-05
2.39226502546749e-05
1.81228858940377e-05
0.000117982973577907
0.000134378285873735
0.000112063418811598
2.93853654533499e-05
2.79120777400288e-05
3.9492562695373e-05
9.80439483196744e-05
4.85235123221552e-05
5.56908644196812e-05
9.07400492335014e-05
0.000103926224820747
5.52003390315209e-06
3.02358375489433e-05
0.000106137457962168
1.69584122062878e-05
0.000157185112020808
9.99887306438939e-05
7.61055012313821e-05
8.22239736270996e-05
0.000139156747880676
6.84169328191731e-05
4.77035260755149e-05
7.35114868346444e-05
5.25214807381924e-05
3.56266023420739e-05
8.29145505109582e-05
5.19283013825242e-06
3.89550225007586e-05
1.50793694353333e-05
2.6506204012914e-05
0.000103779999742514
-5.44251985168423e-06
7.29857149717908e-05
4.34082141674102e-05
9.32321170606076e-05
6.30045484761137e-05
5.29099236773742e-05
2.4202237847768e-05
2.37741784587319e-06
2.92786814396573e-05
6.63752363400372e-05
9.8873725103192e-05
7.259688631766e-05
5.24383395275513e-05
3.32734805136645e-05
5.42165769858893e-05
5.62413101858406e-05
1.97690296596802e-05
8.18794982334481e-05
8.06696087945854e-05
2.8782104505232e-05
3.80956748743966e-05
0.000115534868252724
0.000110332716727839
7.33223478995656e-05
5.55094221981241e-05
0.000104435546066394
9.36957115397289e-05
-3.54239878932528e-06
3.7958496744678e-05
7.81872041850811e-05
7.38968011098324e-05
8.98024233924541e-05
5.72706896477556e-05
0.000110837759489781
6.25563857027881e-05
3.14148743439638e-05
0.000147338231748953
6.88887828529507e-05
0.000121644240307667
5.73399221651539e-05
6.24086278561076e-05
4.31623185120286e-05
3.20520638255875e-05
3.20096905196545e-05
1.4592846573878e-05
9.08982209893646e-05
5.41101162054346e-05
7.04495600145721e-05
-3.63369414826322e-05
1.80386064314682e-05
3.758211222981e-06
1.46839638390246e-05
8.02739545688783e-05
4.48401756504752e-05
5.91529996692699e-05
3.65210390360398e-05
0.00015227405509876
5.31458139842565e-05
0.000144510195673548
7.85663587518202e-05
0.000112498816282741
2.31090013674538e-05
3.62355928517661e-05
7.88726080993194e-05
3.86236954629121e-05
3.32672406363406e-05
3.24081341120759e-05
0.000104184644541515
3.55127608184187e-05
2.23783507830031e-05
4.84341257259241e-05
0.000141870674220279
6.30133723313644e-05
8.19040111070899e-05
4.05885590657994e-05
1.89600076228555e-05
3.48540069880598e-05
7.51462965474658e-05
7.55611635624476e-05
5.61952643177621e-05
-4.88613466689347e-06
9.26959141452109e-05
3.51703769962452e-05
0.000100687869680656
6.28021401991686e-05
2.52313626405308e-05
9.98898442342167e-05
-2.13004294032215e-05
2.76385059818467e-05
3.36117691223798e-05
6.04102307953683e-05
3.52302520466074e-05
3.04955946345608e-05
7.85625629060287e-05
4.17658933664587e-05
0.000117042851560752
5.53230155811138e-05
6.60955309320697e-05
8.24250501296406e-05
2.60584397341213e-05
2.67263392732269e-05
9.41084314011458e-05
4.65637174937181e-05
8.38554394039351e-05
-4.37642465710447e-06
6.53577821438056e-05
5.36526637354866e-05
6.69397066846342e-05
9.34528537446629e-05
0.000104525729433852
0.000117486015795293
7.9188826339363e-05
6.75184853750307e-05
8.28128081450932e-05
4.78397082762014e-06
-2.33861729834018e-05
6.89442650180067e-05
5.56366489893749e-05
8.86104733193716e-05
6.31047254650445e-05
2.13364759534597e-05
3.89909257507091e-05
9.68963941970916e-06
0.000110900239412776
0.000101949449024748
0.00010078484593095
2.94147742067604e-05
1.78252837911731e-05
1.39181286274485e-05
2.17245681797372e-05
5.43206241678755e-05
-1.99623068052049e-06
3.26724140376317e-05
3.15798247099359e-05
0.000120649799229243
4.93039707698213e-05
0.000116009751904847
9.31419345961402e-05
4.58644904115028e-05
7.71964853092959e-05
6.18313388076997e-05
7.28921681143561e-05
4.14581482982779e-05
0.000123284131085884
6.22857710485352e-05
7.53636291522148e-05
6.48975536159835e-05
0.000113641401470363
6.63841138153e-05
3.04052797705252e-05
7.15932321397583e-05
6.14663452472971e-05
-2.53936700394127e-06
8.44137909135672e-05
0.000109179586601903
4.73871877746762e-05
6.20584072215123e-05
0.00010599126228679
6.69577243610359e-05
9.24581935121847e-05
6.26641925506719e-05
6.18063320821158e-05
8.65284435651972e-05
0.000112478368744975
3.12636915994875e-05
4.74755233692149e-05
3.5968276479368e-06
3.96336945406981e-05
2.49890250647018e-05
2.3922372641732e-05
7.16616206044364e-05
0.000112723598276369
2.55217084951554e-05
4.53971902511997e-05
6.53732973841538e-05
7.08939301431553e-05
9.68043289864876e-05
4.52934680018435e-05
9.53440987729688e-05
3.59891499366653e-05
8.86720744985249e-05
8.45433822605927e-05
4.17470039183042e-05
8.93822893024179e-06
7.95815691513544e-05
0.000104810530931828
5.64200548825475e-08
2.59417684353525e-05
6.0952514265979e-05
7.10500645686485e-05
6.2807394632756e-05
5.62348236567402e-05
8.10125321409527e-05
1.14114803204864e-05
8.94215404370818e-05
2.17624115659042e-06
5.14265890140623e-05
3.11579178818856e-05
4.52000553933495e-05
2.59479932539043e-05
2.71720349283343e-05
0.00012111765089737
8.798947753475e-05
3.01577931986339e-05
6.09716500632839e-05
4.29934872763926e-05
5.28697509336338e-05
7.77426135300184e-05
0.000103631833207059
8.59612006346038e-05
5.78361625829987e-05
7.36613196033075e-05
0.000101825454471766
8.86969511321028e-05
7.74970450527816e-05
3.18318232308224e-05
3.48971375928822e-05
4.70418058173079e-05
6.99936670383015e-05
9.96371231328503e-05
6.79173568597802e-05
-6.63548630011684e-06
3.21354232562752e-05
3.86961239854416e-05
7.66834878203275e-05
-9.17929814741415e-09
6.15230913774157e-05
7.73929662793894e-05
1.34968405110493e-05
7.34135994446613e-05
4.54607435495457e-05
7.80912966109927e-05
6.93287419513579e-05
6.4377077894003e-05
8.22234776832224e-05
2.16071853726901e-05
9.1100920053583e-05
0.000112242020854053
0.000112736624437888
8.95293027708596e-05
4.81463332768065e-05
1.8161289395037e-05
4.12682682644875e-05
0.00012100816893558
9.21075617228312e-05
5.3081085228592e-05
4.40255481953443e-05
4.98367286016321e-05
7.80773070617173e-05
7.51923072363718e-05
7.11493828731224e-05
8.86999257166236e-05
1.20501759901236e-05
7.04823235189044e-05
0.000126676179956982
6.43766750353335e-05
3.96761217259668e-05
2.09527673438845e-05
9.27218245038346e-05
1.80847031181737e-05
6.50362109772177e-05
9.94680403402368e-05
3.40725111970672e-05
0.000132053662806333
6.80262473288531e-05
0.000127430502078611
4.62800890599197e-05
4.74198921962856e-05
5.59683233230187e-05
5.6980333363479e-05
3.57573380699448e-05
6.87555829369179e-05
6.77541014396864e-05
-1.68646041529215e-05
3.33639161944933e-05
1.6948742517413e-05
4.62850353225363e-05
6.23475643014955e-05
5.97695715709361e-05
-5.01754802257247e-05
9.15730989989742e-05
7.7002288144796e-05
1.42033302332696e-05
4.15184359081833e-05
7.79287452674651e-05
0.000132599392018807
0.000126117506171791
0.000105170322281119
5.98679692762132e-05
8.78526745408474e-05
2.54569416297363e-05
2.22506223445271e-05
7.40123759519277e-05
0.000120563513173156
5.63774897289827e-05
4.7255265362875e-05
8.23597908754252e-05
3.63116894808329e-05
6.43202481214474e-05
5.30135067295188e-05
5.03196376161266e-05
0.00010058408191164
1.12814467435011e-06
9.95322287941497e-05
7.36043773404105e-05
6.82509658499017e-05
0.00010248279368832
6.14392339345349e-05
5.93997972789567e-05
1.80868143989376e-05
3.48543944425398e-05
0.000123756574613803
1.03664268805784e-05
6.79105348087287e-05
8.08877599682006e-05
7.14698257724407e-05
7.51271938106026e-05
6.37542923556943e-05
8.76683591853225e-05
7.15259278941066e-05
8.42799769769443e-05
0.000119117050296117
4.84390372977107e-05
6.07196646016468e-05
6.79460306870192e-05
7.91030791962488e-05
6.33204485612956e-05
8.14420521432419e-05
0.000107540183947755
7.90298950906327e-05
-7.48943788915812e-06
6.63697960878059e-05
6.62023574084208e-05
0.000104123471640714
0.000100487833550792
2.6472877723272e-05
6.57003952294311e-05
-4.45369069952324e-06
5.33031107227767e-05
0.000103398661159013
1.70708130631585e-05
1.68044951216329e-05
0.000133517513108446
8.60750073972683e-05
2.01829400931307e-05
5.24157126149099e-05
-3.370082882012e-05
9.34731537201098e-05
8.99464099926718e-05
7.80417401996104e-05
6.52990630030313e-05
2.32887221750022e-05
5.12110292599747e-05
6.65708456866554e-05
5.27550693997563e-05
8.70956341643898e-05
4.04701063373619e-05
2.78548776951271e-05
-9.21762208536295e-06
5.98384285842372e-05
8.89350946462186e-05
4.45550161656219e-05
5.60689221933784e-05
0.000169419007909406
0.000111339297289856
2.97069529385879e-05
8.63389649686207e-05
7.27536320935432e-05
6.2493859262177e-05
2.94252249942839e-05
-2.30916963868783e-06
9.33074324477232e-05
5.53331486571627e-05
-4.102703869995e-05
4.22267919931673e-05
8.71651547946424e-05
4.97514441936211e-05
4.39050996016132e-05
6.05380065878893e-05
4.35627381825723e-05
7.83398647609871e-05
7.02563137573055e-05
2.23155359415074e-05
8.98586413751868e-05
0.000122612875273595
0.000117238096089868
5.58988977661226e-05
2.7983534114196e-05
7.17389912583201e-05
7.65483762926119e-05
2.73020025431999e-05
4.42182772300177e-05
2.42995646707768e-05
1.82922811950631e-05
9.56981193953535e-05
4.73677266557257e-05
2.90697242416636e-05
0.000110493489807223
3.28843346153893e-05
-1.04560659200317e-05
4.6993677847562e-05
6.1647026114637e-05
-2.67725865769883e-05
4.85805627417227e-05
2.74416624084147e-05
8.58672703156802e-05
7.40182215017716e-05
7.155081045744e-05
8.21088519204923e-05
5.09482846171825e-05
6.60619498921708e-05
-1.22491803815666e-05
5.55324268742766e-05
7.71155394397765e-05
4.87697288290638e-05
4.51704837514283e-05
3.20036369453658e-05
0.000111508423643281
7.03569412099799e-05
3.16358411957443e-05
3.192966942541e-05
9.29679411280368e-05
7.77051596469629e-05
0.000114244574219323
3.14827472975568e-05
6.74379083436676e-05
9.39867778195343e-05
5.59604471849254e-05
8.19472712780062e-05
0.00012975371262076
0.000103665498611612
8.80729009380002e-05
6.80897420875975e-05
8.00742941842835e-05
3.9198784806302e-05
4.25018760805264e-05
9.29314187665262e-05
4.40785553228737e-05
7.97881815848359e-05
6.70759127498694e-05
3.54691720456108e-05
5.15789567886082e-05
4.17335725744547e-05
1.14472669934036e-05
6.80105302678364e-05
1.37434178846892e-06
0.000107572420363335
5.18768098859423e-05
0.000162253723900196
3.26061373957748e-05
3.0262661271696e-05
9.36349188604899e-05
3.83086426609423e-05
4.80759575487102e-05
0.000120776834780462
5.3247447196453e-05
2.08866097108374e-05
4.82411431503494e-05
9.62014623149042e-05
1.20677303395344e-05
4.03746855998068e-05
5.24336322299394e-05
7.86078637213033e-05
4.88752449632644e-05
5.13418165601947e-05
6.68307056583913e-05
5.04995192162058e-05
9.73960239558225e-05
-8.0145527614186e-06
0.000138362656453114
1.26404223075913e-06
8.47429445042801e-05
7.69935529087896e-05
4.59337223828924e-05
9.36481648648553e-05
4.20454351086514e-05
3.02998694582624e-05
7.49372809386595e-05
0.000116957498529643
5.7655922845726e-05
5.10758650725627e-05
2.81446713834069e-05
3.56738563197178e-05
0.000103703378070088
7.7168412199987e-05
2.67720872234531e-05
5.90632376880303e-05
0.000108979954654934
7.12414284168273e-05
2.89783979281106e-05
2.55595221662057e-05
4.59421354620941e-05
0.000107859244240682
9.04252842701403e-05
6.00057753329032e-05
4.1911452774053e-05
8.56318140772426e-05
9.24453326507151e-05
7.51244651082705e-05
8.30866679713313e-05
6.12206143193133e-05
4.8610991533105e-05
7.77784026921994e-05
4.37714176239999e-05
9.51578859343628e-05
4.86085874521413e-05
0.000130669926033815
5.33252112702241e-05
8.13486431037755e-05
0.000118959385148588
6.46271297054693e-05
7.37794109956826e-05
5.17290413522392e-05
-1.42634436512686e-06
7.26997629506403e-05
0.000111514432458928
0.000130200111104256
0.000124518699971819
6.71655810900517e-05
8.01596680189229e-05
-2.43994290545456e-06
3.02851228885088e-05
0.000108616883121671
2.61893829491063e-05
5.79444815949863e-05
6.95217092509191e-05
9.56161816691967e-05
3.80665838912475e-05
8.04068956262992e-05
8.6503306096369e-05
9.42530826024848e-05
8.35750290529266e-05
5.26191247411342e-05
3.42451331495905e-05
8.74872747763805e-05
7.0102627742054e-05
6.23723906868206e-05
4.70491050736075e-05
8.88396115409846e-05
5.54077662565388e-05
0.000111437576413812
6.94219271395761e-05
7.03380512047173e-05
5.4733925259391e-05
5.12358363126404e-05
1.65137078652889e-05
-4.31249827857291e-06
0.000103888795466327
6.52367653185284e-05
6.43260652591674e-05
3.64650835194008e-05
3.65357256704158e-05
5.47105777300594e-05
4.00320868698743e-05
3.08024411008184e-05
5.22077994850314e-05
-1.789112463921e-05
2.87650334258625e-05
3.69430781688835e-05
3.62133129994637e-05
7.87931471580164e-05
0.000113502313712329
-1.48857271471381e-05
7.07114203899805e-05
4.37501116762082e-05
6.57555476750023e-07
5.12647814388511e-05
2.53289121530215e-05
-1.30586705533561e-05
5.81354574264167e-05
4.38275685118886e-05
7.5652457703209e-05
6.62259903837465e-05
5.2784097790599e-05
2.43286156324718e-05
3.88833875509012e-05
5.4076496386599e-05
1.12314237045637e-06
-1.5162083370479e-06
6.84992772740313e-05
9.66699981132993e-05
6.66042909534511e-05
2.90634986217262e-05
9.16782289374722e-05
1.24959019442102e-05
5.70505218382298e-05
6.17148904099703e-05
0.000122334215816309
0.000118791908491636
0.000107846077636103
9.65915620938039e-05
8.22905694533129e-05
7.22662700502806e-05
6.51606936250434e-05
4.26521908565433e-05
9.72714577463928e-05
7.67636794171131e-05
9.21562555199652e-05
1.41410637414666e-05
4.12601528845447e-05
8.11544584347631e-05
3.8454399181283e-05
6.57528738478987e-05
7.74860373250131e-05
-3.61200501779561e-06
8.17337185534809e-05
7.60434940046279e-05
8.87815248670366e-06
6.17283903551188e-05
0.000104858078711584
6.01524750071204e-05
3.56275101417777e-05
4.25206741766793e-05
5.73153644555915e-05
1.92113356381741e-05
9.00022953400805e-05
7.20058024445333e-05
3.97562539522636e-05
6.01004701526223e-05
3.34904796561444e-06
1.06633611408845e-05
6.41582928373957e-05
0.000117096106580799
7.63649977229502e-05
8.91014200703677e-05
0.000108238278384952
9.12686737907489e-05
9.23969876091258e-05
8.11152620683252e-05
0.000121019846852985
3.09845523389517e-05
5.23000187781026e-05
1.68408243881676e-05
5.23023614608361e-05
4.51511554043998e-05
2.76512817410237e-05
5.94872003656569e-05
5.86191068174294e-05
2.59531719479451e-05
6.99659091812172e-05
1.51172666542271e-05
4.74042828946599e-05
5.9797654954375e-05
1.35090067855851e-05
2.904668944768e-05
6.55750698449919e-05
1.2404434790366e-05
3.65013778011167e-05
7.17939064962188e-05
8.29753298448111e-05
9.76687425948954e-05
4.40220918639817e-05
3.09734139495499e-05
-5.05964858055292e-05
5.19191101046537e-06
3.2444952557601e-05
4.20622505963698e-05
6.99002859728526e-05
7.17479613287607e-05
-6.16246880134013e-06
1.26359108014536e-05
8.09826172858778e-05
7.83567299299557e-05
7.59460375705928e-05
-1.43103855431215e-05
9.61969829837646e-05
0.000114697150984494
0.000100641369220099
3.74174066552105e-05
0.00012286125504142
-3.16325376465974e-05
5.68416822436838e-05
3.95819995467107e-05
8.17238660530306e-05
-6.93865445926808e-06
0.000125050723200081
8.83288919412878e-05
4.21467686663706e-05
9.04110868695876e-05
0.000108793496036904
8.08993177283598e-05
6.0560281605376e-05
3.80851418150287e-05
6.24669469566139e-05
5.73769722808785e-05
8.61152995706041e-05
6.55558918758932e-05
7.52972330131132e-05
0.000123622116370448
5.19045628498377e-05
3.05147014465542e-05
1.35825121574001e-05
4.32510550551042e-05
3.13796993101679e-05
8.11697070039782e-05
0.000108518106814222
6.54467056299376e-05
4.97671286157895e-05
-6.55309110763313e-06
4.18851698234197e-05
5.99311495558615e-05
5.31196562768629e-05
7.83651550775867e-05
5.06870440081848e-05
0.000103835380137296
7.3717584672232e-05
6.29467186247983e-05
3.05224204215246e-05
2.42396709114514e-05
6.00230569301139e-05
8.57813177770386e-05
0.000104015186222095
8.04098969191596e-05
5.79857332197233e-05
1.96208972181032e-05
6.1255474651591e-05
7.68131457968474e-05
6.07964725420672e-05
7.90238608785895e-05
4.7680437904503e-05
8.42198408200204e-05
7.41882730463029e-05
2.72033114954572e-05
2.83753175511123e-05
2.20451752780373e-05
7.76331908539996e-05
0.000122437458950809
3.90280451763553e-05
5.6332733252692e-05
7.80772501517148e-05
5.60259654613405e-05
5.11295366152263e-05
2.51772200066239e-05
3.15349195288757e-05
2.71395153231625e-05
7.69929860954707e-05
9.76201406235779e-05
5.70350522512409e-05
0.000117007979553238
6.37104385403768e-05
4.03666526604838e-05
7.6429462601515e-05
3.78791944905729e-05
6.353818809121e-05
3.80609862723702e-06
2.74137564411816e-05
0.000130287536719534
6.86103001444965e-05
7.54197119869975e-05
2.47298483707511e-05
6.28241815473979e-05
9.83613530671556e-05
6.12411432598856e-05
4.27748583764092e-05
2.89002768101493e-05
5.37713290251446e-05
2.36704216469296e-05
9.30189983309583e-05
0.000100452629243417
8.58778702817703e-05
5.44020405180414e-05
2.40667613289694e-05
-9.67148429280839e-06
0.000104279780058203
5.76789000874267e-05
0.000108257565367172
6.90767894103269e-05
7.81665979441106e-05
6.02723589540008e-05
0.000100414750631536
3.74800747673789e-05
4.78976662767199e-06
5.82433802752633e-06
3.46518845248253e-05
4.72379307899863e-05
5.33350149094144e-05
8.7105456202486e-05
2.10954813661434e-05
4.50512692609783e-05
4.12923937064487e-05
4.30049131002482e-05
0.000100825725655786
3.94832863286844e-05
9.85840112128724e-05
5.30424085124289e-05
5.99774137852285e-05
7.24090598911217e-05
2.81660730150452e-05
6.33561660268277e-05
8.74967355145099e-05
6.46408554483207e-05
4.84615681706002e-05
5.90337599949315e-05
7.78327976200137e-05
8.32507301732045e-05
7.59388047393475e-05
7.59083888484268e-05
5.85224611200431e-05
5.96155219685095e-05
-8.2875751878115e-06
7.73867297763575e-05
7.28882306183898e-05
4.31549085842132e-05
3.70661395462064e-05
3.85085612332488e-05
4.46695309020094e-05
6.49707007800839e-05
4.58699128458967e-05
5.4990060705462e-05
7.02400430381603e-05
7.33762907101026e-05
7.88580019385798e-05
4.85887164691231e-05
2.30765042891765e-05
2.43163597192945e-05
4.97630725976507e-05
3.74425785282958e-05
3.4971878602336e-05
8.97809872427183e-05
4.78536467029337e-05
0.000107886939379089
3.43505768378061e-05
6.81598916726727e-05
5.73597645917864e-05
6.27497037974794e-05
7.20279391299924e-05
6.00997004673283e-05
0.000115793940648068
0.000135531268893112
5.84834485675718e-05
1.85839924832044e-05
0.000141081371242417
0.000102980266830241
8.91443919133992e-05
0.000122290974374518
3.53433620972375e-05
7.52247645141518e-05
1.48810302175309e-05
4.24723564245125e-05
1.38738279127524e-05
1.41936535647332e-05
3.77880895264931e-05
5.7777570038056e-05
4.28111574486055e-05
3.92485594101194e-05
8.07972391902992e-05
2.95049393274829e-05
2.97460255790535e-05
3.0158196707883e-05
-1.71953953592332e-05
5.77560702905749e-05
4.51119376242573e-05
6.66137390002118e-05
7.77174467496087e-05
6.96671456401539e-05
0.000119912796296444
2.80879387299601e-05
5.45318657304762e-05
0.000112989049379773
1.46110890366833e-05
4.31289764824191e-05
5.32920507099142e-05
0.000101113801450678
8.99807008322762e-05
8.66082347092425e-05
2.11032282028566e-05
0.000119602963703061
3.32897315287686e-05
0.000103835551291128
3.96101526276621e-05
3.36689403458579e-05
3.86324836153139e-06
0.000100278864615378
2.92307136305513e-05
4.00589807178194e-05
-2.95424278834206e-05
0.000111337616780591
6.10578370404256e-05
8.39163270714026e-05
6.80891305685568e-05
1.44564765132465e-05
8.12758287240532e-05
7.15330542407385e-05
5.23822114852678e-05
6.98323395432205e-05
4.94602626520302e-05
-5.57154966776192e-06
8.70690391223581e-05
6.91097890305461e-05
5.5024167045697e-05
6.68146967375962e-05
8.82427419723769e-05
3.43132744896342e-05
5.72678921963706e-05
4.72293899360778e-05
8.81681623486954e-05
6.32531505599674e-05
9.84040932790257e-05
4.39419414561109e-05
3.48995033548154e-05
0.000106319682727728
6.80566314784779e-05
6.13246204213208e-05
2.48117861384387e-05
1.4800553221682e-05
8.1173654528012e-05
4.68397714287659e-05
5.91965122052122e-05
7.32248046849791e-05
3.33063089123072e-05
5.10528548537082e-05
3.35845941100581e-05
1.38884137913037e-05
7.48054534229926e-05
5.38315052748182e-05
6.22699068745031e-05
-1.32587687372589e-05
2.89098842772123e-05
1.99971530635392e-05
6.59684788369657e-05
4.8815869372314e-05
8.59466695326295e-05
6.07992569499653e-05
7.35302033669349e-05
6.45202099033442e-05
4.61534489340369e-05
5.37468344287022e-05
5.92662883142004e-05
5.04156074129503e-06
4.41395002930062e-05
6.84805061490907e-05
3.92188211633791e-05
4.55962248412755e-05
9.59088736386606e-05
1.47361214581717e-05
3.96901469629176e-05
-1.76066536846058e-05
0.000123337196608694
1.55282611864848e-05
4.84632811474763e-05
-1.98844847318334e-05
0.000115737717996937
8.01620712769093e-05
0.000107846227330664
0.000121713942361705
8.1938882914105e-05
6.06520376740699e-05
6.43294808043181e-05
4.15186152362446e-05
3.20326512107711e-05
9.23311051747101e-05
3.35449517329438e-05
5.16056659584427e-05
0.000128997972730793
6.45613214555527e-05
7.4599975153442e-05
7.68962179610425e-05
8.39845658930144e-05
4.84144767753058e-05
7.61971374861232e-05
9.36470728984044e-05
-4.91790890222901e-06
4.43827141682691e-05
4.73524056529838e-05
3.61744848394145e-05
2.62903218135322e-05
3.7615760348593e-05
5.07838695597346e-05
9.17762896408807e-05
5.40572969630207e-05
3.68669576782829e-05
-1.10509732543229e-05
-2.55047700480726e-06
5.54241253720181e-05
0.000106431534694111
0.000118312809647346
6.87631391648164e-05
0.00013134995377853
7.10095708032185e-05
8.5794925496774e-05
2.27573580350556e-05
8.90334188104463e-05
4.94465337269955e-05
5.70177468708956e-05
6.78542919947574e-05
5.90899047598374e-05
4.93829876542672e-05
3.30669777577248e-05
7.43256308102856e-05
4.37365049478692e-05
8.82842680549406e-05
3.92884846299095e-05
1.59962275633281e-05
1.89771574249979e-05
9.08127182488474e-05
8.82583217625952e-05
-2.49229181496464e-06
3.52128670413698e-05
3.40119291135224e-05
-3.34270081656852e-05
0.000150754490424257
6.29618782586632e-05
6.22533401294102e-05
1.82276184866254e-05
1.02095427907698e-05
2.36979334850042e-05
7.7752881749638e-05
2.11667032099571e-05
3.79323712140191e-05
9.12345713341293e-05
0.000128277921835756
6.77131954937981e-05
5.97568019233556e-05
6.89773020121927e-05
2.40181391579583e-05
8.00420230936656e-05
0.000105215897820997
5.09357947202317e-05
5.1616800713971e-05
7.8559703455402e-06
7.09727652039488e-05
6.76753232459732e-05
8.53076606800742e-05
7.22626596060208e-05
4.28508657608525e-05
5.06093625343762e-05
7.40951945106434e-05
3.24778264486689e-05
3.70031104747935e-05
3.30698470022761e-05
7.98553374333937e-05
5.40348922353385e-05
0.000107636652045066
3.77908850145114e-05
3.28801471620331e-05
2.46852509112771e-05
2.06043890375249e-05
3.75005473799033e-05
5.75794382049284e-05
4.72305390373538e-05
3.20129157936806e-05
5.27053697224253e-05
3.48809336108381e-05
3.44688511131125e-05
0.000131197105234109
1.9533747041045e-05
0.000109804984468952
4.86195483010591e-05
8.89562643047375e-05
5.00013099433687e-05
8.74118206962248e-05
9.47079272554834e-05
0.000115460059059576
8.31630575389581e-05
7.41907859606578e-05
9.61620175670511e-05
7.08971068319368e-05
0.00010844217408568
3.90569429947638e-05
3.79315354051408e-05
5.40015401419597e-05
8.67278581687265e-05
6.56091342940006e-06
0.000106136016007132
8.05137898762041e-05
5.96048095740596e-05
6.49896774833493e-05
0.000115066980340666
1.20888092513971e-05
5.97355089844551e-05
0.00010800264181452
2.12529243672296e-05
2.89098719111037e-05
1.3706207009984e-05
9.90347973823826e-05
5.37811542058061e-05
4.57616852704051e-05
1.34889732854149e-05
6.3008480270257e-05
3.45404015460477e-05
0.000110007562922291
3.29141486280806e-05
8.48563055813299e-05
7.47682092386501e-06
5.76562789901363e-05
7.3844459713089e-05
0.00010146976931095
6.67208989201773e-05
7.26315750209531e-05
2.42352364814902e-05
8.83449022466448e-05
7.95546652028323e-05
-2.6298642152114e-06
7.84581625826735e-05
0.000109150100035239
9.44404504138188e-05
2.26607168112347e-05
6.71102684658716e-05
7.35665450401986e-05
3.35598546456595e-06
5.89196757666056e-05
9.57208346282488e-05
0.000110653366576315
6.20669342637233e-05
9.19440335192215e-05
0.000113763160897695
9.48792585019125e-05
7.00177572383761e-05
0.000107853020105673
8.4081874071532e-05
1.83986942471154e-05
6.3598607501313e-05
8.68980757824445e-05
9.73198900872083e-05
6.92317627379954e-05
4.44796784525283e-05
4.05143154639395e-05
3.87882984253994e-05
5.32378962190269e-05
6.893927077316e-05
2.66040332272405e-06
7.78046455080319e-05
2.63546156813898e-05
8.0323748374326e-05
6.77896925816055e-05
2.73066093240097e-05
4.84618108048895e-05
5.40811030766456e-05
0.000113448115364188
8.04161856093353e-05
0.000102537264857087
9.57864284385495e-06
6.07592405849715e-05
4.1509225618475e-05
6.99255039672516e-05
9.0086839029749e-06
4.56966905492739e-05
8.68022492885719e-05
2.50567949302698e-06
2.43308874618324e-05
8.10404074800759e-06
6.07783794045709e-05
6.98965497001214e-05
1.49062943291086e-06
5.24926376792869e-05
1.76464900665848e-05
8.8085306351887e-06
5.76936168818009e-05
3.6618410840003e-05
0.000107544364923878
2.8209094452598e-05
9.6222034936543e-05
4.65257376938953e-05
4.44863056983139e-05
8.38861402037756e-05
9.20709225615092e-05
6.99349459398002e-05
2.74839172370471e-05
9.02982718960019e-05
6.79992338198396e-05
9.5027209336567e-05
7.9056655367885e-05
3.374175354401e-05
7.0503357706441e-05
9.20392310579192e-05
-2.34732978891879e-06
4.45006259794316e-05
4.35507973060249e-05
5.52431325278511e-05
5.46847069441308e-05
6.49945853499698e-05
2.86374574755734e-05
8.48058538613794e-05
8.30823562170528e-05
4.81199296279337e-05
8.08842606178361e-05
6.63045607147817e-05
3.30245421787291e-05
6.65659253615314e-05
8.29554231368805e-05
8.48498653933043e-05
4.36765104011949e-05
5.35887479879213e-05
3.64321450070226e-05
5.18526902621334e-05
4.07967603586204e-05
9.18450530604753e-05
7.58002922396059e-05
4.80082693657149e-05
7.32467944069154e-05
8.36907284126841e-05
4.87973153501744e-05
2.29706862536463e-06
7.83062426777704e-05
1.20055407517104e-05
6.03276269607404e-05
6.80228261026059e-05
7.36953383282089e-05
-3.34413830033965e-06
1.37761592590608e-05
0.000114408226765534
7.88685472694867e-05
0.00010200977803754
4.72776207382308e-05
9.41281055134287e-05
4.29774555945213e-05
6.98562198434636e-05
6.65142174993406e-05
3.19784364932453e-05
6.75099695551237e-05
4.23384822670878e-05
0.000111440924598608
2.95565642373145e-05
4.09479308437456e-05
5.23709946510781e-05
9.61713855756917e-05
4.62434560005584e-05
7.98642406014274e-05
4.23515748709689e-05
6.07961178711207e-05
9.39337778785796e-05
8.50660025160754e-05
-2.36569729716282e-06
0.000105642154909793
7.90041088778307e-05
-1.24572116225251e-05
8.38326708298534e-05
3.21537070935678e-05
5.24036245287723e-05
5.21181109695849e-05
-3.64860224709924e-07
2.41913893017587e-05
0.000108188990074264
4.23246647988195e-05
1.48059597749125e-05
4.25851555771453e-05
5.09884286166816e-05
0.000144495037276628
3.90513056447428e-05
9.36875452373171e-05
5.202507246422e-05
8.6582469337071e-05
9.4822153989704e-05
5.9591145512661e-05
6.31143584088914e-05
4.43229132384553e-05
8.00505715063926e-05
4.97950475052074e-05
7.45619490588861e-05
6.62108165235127e-05
1.01827958646188e-05
2.83117976037439e-05
3.72474013552468e-05
6.80135875813361e-05
9.54591719606048e-05
3.26622669860081e-05
4.36896312950245e-05
0.000110705518937391
5.97851935602498e-05
6.91059594283282e-05
6.08009164013503e-05
0.00010086252158346
7.47469186980839e-05
3.52867288829402e-05
5.17298523231756e-05
7.87540647321989e-05
7.81550576895645e-05
2.0993152430507e-05
7.79051801726597e-05
2.95860857948134e-05
4.47480460131235e-05
6.58977227593993e-05
9.17103752017724e-05
6.39190434145356e-05
2.20690887348143e-05
3.34324911093784e-05
8.36352693090004e-05
3.40365735623655e-05
0.000116708237470735
1.06898873128829e-05
5.10719313362645e-05
6.6941733452364e-05
5.53877088239439e-05
6.29841539053101e-05
6.30155256245401e-05
5.65054494021432e-05
8.22127212264709e-05
9.90668292941179e-05
0.000105676468185058
8.62361103823441e-05
8.910266494017e-05
2.89096233716859e-05
5.28012761238642e-05
0.000105605761041955
2.21055183113599e-05
7.27021283763578e-05
3.70152551415796e-05
6.15399818982786e-06
5.76147378856933e-05
2.97296090944676e-05
-1.14471352985149e-05
7.36070608160014e-05
4.69703446273408e-05
5.15733176950499e-05
-4.03740973160265e-05
1.08853062414302e-05
-2.33991656495034e-05
1.80697560953381e-06
7.61836770126029e-05
9.63143760596663e-05
0.000115607967524549
3.88742368305276e-06
5.94215605427053e-05
2.99914759477049e-05
7.08022378744463e-05
0.000115785037864978
9.86393720571633e-05
0.00010134076978302
0.000125165802579065
9.93850160555849e-05
2.99602139831323e-05
7.00048186972744e-05
9.03685458790296e-05
0.000103732366520538
7.42850377591927e-05
6.33144930822114e-05
0.000116251324572619
8.85641783734924e-05
8.34872784693536e-05
0.000117268328885151
3.59646588546504e-05
7.37239174229931e-05
7.99250282333359e-05
1.46165118694644e-05
8.1094419097886e-05
3.84755084379191e-05
3.80602258309406e-05
4.61248714663146e-05
1.18800814422165e-05
3.48542922289754e-05
9.08649641498622e-05
4.50074610762825e-05
3.82329168590204e-05
3.6955864573295e-05
7.84960690973611e-05
4.64914656848296e-05
6.45488311173546e-05
3.7613108946323e-05
3.63278748999214e-05
4.55733804149306e-05
7.84017298679568e-05
9.71530915496293e-06
2.81924560600653e-05
4.4076246916223e-05
0.00010647018532515
8.60983948567044e-05
5.51863528580437e-05
9.41444134589092e-05
4.27438454559958e-05
5.80177086938606e-05
2.73408355722153e-05
8.38626525379582e-05
9.05044320176512e-05
4.66140352107193e-05
-8.22976349179394e-06
6.02486583585268e-05
4.33247585037097e-05
4.59697996458216e-05
6.03465829781652e-05
5.5964970245323e-05
9.25524283789362e-05
3.47592344721411e-05
0.000121293143405657
9.36189238860049e-05
4.22612144524258e-05
6.03219087957369e-05
7.1741697888607e-05
5.06100471261321e-05
4.75565806396711e-05
3.68771952257349e-05
9.66439546022661e-05
6.94590651955858e-05
5.54506881880632e-05
6.70096161396287e-06
0.000115738952790909
-2.85911451572936e-07
4.59580436394789e-05
5.8772569031949e-05
8.03216985834761e-05
9.0531166772124e-05
9.67099684547605e-05
5.60112401307473e-05
5.27107335910367e-05
3.61797182483057e-05
6.06935421378399e-06
-2.44140607207854e-05
6.06087872437173e-05
2.65894517745008e-05
6.23924780237893e-05
8.3380802100054e-05
4.76532655186618e-05
0.000107283309459141
9.06872249347061e-05
0.000100445058940453
6.50068829796562e-05
4.24391180570116e-05
0.000108099485793627
3.56860194802137e-05
0.000149743752805372
2.91377033074509e-05
1.64472250587836e-05
5.16127219747651e-05
0.000139378985468129
6.2156027227544e-05
0.000127356948523217
7.45955879631604e-05
5.42542913192109e-05
5.49507546795997e-05
5.00204854408554e-07
3.72262698223139e-05
9.0654815038589e-05
1.38849844461417e-05
7.56417831082286e-05
-3.7853690020414e-05
-2.58397344742773e-06
-2.96570052036005e-05
8.09446647986046e-05
5.52837295964222e-05
-2.69405443862482e-06
7.12657986952649e-05
7.64289442622411e-05
3.60126919114777e-05
1.89794352757602e-05
7.8854661369928e-05
7.23098342786202e-05
5.53610186134595e-05
6.4977806658165e-05
4.00623302014706e-05
0.000122281263210219
4.06054454564665e-05
8.64636724359048e-05
7.57336703344528e-05
2.77701996630827e-05
6.02446930822326e-05
1.31155679728761e-05
6.52479793714286e-05
8.07487451602244e-05
4.85802432677669e-05
6.06833674435112e-05
6.22512279468223e-05
6.29401564869495e-05
0.00019087800681612
1.49214327764763e-05
-8.16064955899099e-07
5.14768550726218e-05
8.02167941854755e-05
8.24401116794095e-06
9.6277194282925e-05
5.45517821402715e-05
6.29242017523713e-05
3.35817114579135e-05
8.38526556307475e-05
9.19619665849334e-05
-1.26307109012681e-05
4.46418256091011e-05
4.89420378362801e-05
8.62957061212348e-05
4.51939799199755e-05
3.85501847025235e-05
1.77328252762648e-05
-4.91687273679218e-06
0.000101493670432594
6.18660761673618e-05
9.29379778809441e-05
6.86211955959999e-05
4.96400198158054e-05
3.79421490876859e-06
6.22067074571033e-05
1.4768348572184e-05
5.45762525103877e-05
3.59262818863606e-05
9.65409036857757e-05
1.79295386047369e-05
2.32566699976826e-05
4.42221765470222e-06
7.79677523481234e-05
9.99741643632139e-05
7.67101573710968e-05
2.78757873532757e-05
-2.01860411646881e-06
1.5240823579163e-05
6.34547639988673e-05
5.13332876570902e-05
3.96122253587411e-05
4.73930217511538e-05
3.82984774619667e-05
0.000115674180079839
4.12106252513632e-05
7.82764512900871e-05
5.85482159881667e-05
4.00122410333065e-05
0.000119663189961352
0.000102782805958035
7.01296589021292e-05
3.54975863335179e-05
0.000101930238672069
5.78880514799703e-05
5.02451712546354e-05
5.17021298137564e-05
6.96110246213968e-05
3.79200393353477e-05
8.14075950359332e-05
9.65635079714841e-05
5.45949185646864e-05
3.79463966682624e-05
6.49080996137746e-05
4.60561855465091e-05
-1.9451351280566e-05
0.00013761247553489
2.74265602186119e-05
1.42303770386699e-05
0.000116712085099832
1.2212859143861e-05
4.77445996968228e-05
8.77013716857085e-05
7.53732280178705e-05
7.5430754181384e-05
9.70193538376154e-05
4.67871046271803e-05
5.89446360407423e-05
5.50895617324523e-05
6.69993704833856e-05
6.36253107334808e-05
8.80108206628783e-05
5.9163659522752e-05
0.00010664915416694
6.92294163610629e-06
3.64228987095497e-05
0.00010187506466745
8.33059600013924e-05
5.09385474014171e-05
9.14797867244054e-05
0.000104725909063011
7.53388622254333e-05
6.39731203846751e-05
-1.05222202204595e-05
5.26173970361855e-05
5.23596425131425e-06
1.42610415916519e-05
-2.2504803884771e-05
0.000109610887678572
0.000103867834229621
3.40471275174093e-05
0.000111905066552165
2.97652457638497e-05
4.51979529481611e-05
7.87766955329666e-06
8.61002695746753e-05
9.41883764074365e-05
9.29245639431677e-05
0.000118951705186396
0.000148843787697344
8.4249080956464e-05
6.88414717863252e-05
7.76172868531572e-05
4.87392160018741e-05
7.04773785710608e-05
7.85352300389146e-05
6.71108371549964e-05
5.54319162413056e-05
0.000152731631747407
6.63520037603546e-05
4.04138709396991e-05
8.20674914192085e-05
-7.12389357788592e-06
5.17629443276671e-05
2.90692515913523e-05
3.8713802785488e-05
5.69427136202271e-05
4.73286280264169e-05
8.89220320561411e-05
4.40364192046902e-05
1.83314504838214e-05
2.70406173827162e-05
3.12732496065691e-05
1.79025687201179e-05
4.29862995274037e-05
4.81184851175436e-05
1.67246982266308e-05
0.000157368061510573
3.96864490420725e-05
6.80776989543205e-05
3.02716250932027e-05
7.29212606866117e-05
9.55095873771514e-05
3.93820558294333e-05
4.66201683901744e-05
5.63453495106619e-05
3.72329548909212e-05
3.8935434623171e-05
8.53779877300225e-05
1.80545208766786e-05
8.91240767486426e-05
0.000108060125191535
7.83442723167137e-05
4.32375781165322e-05
5.48394963959211e-05
0.000128151543883456
4.92499427207324e-05
4.09095411050593e-06
4.11894931025066e-05
8.35194242647719e-05
9.51190272445207e-05
4.09354219186658e-05
3.57765065594116e-05
6.7154880419689e-05
0.000130630262809135
4.87639851470816e-05
6.67387125234973e-05
8.64491670757687e-05
-1.08055803373128e-05
4.39832267921274e-05
7.31855474667676e-05
0.000108308666681526
2.91373741067964e-05
0.00013004820226703
8.40111599576234e-05
2.9665507480004e-05
8.56719812910829e-05
0.000100460947484062
2.93952529928536e-05
9.0814082747752e-05
6.22023289910128e-05
8.45349772557267e-05
6.7824510618767e-05
2.04291117305822e-05
0.000105679061576788
5.86383671711954e-05
1.04824487251899e-05
4.10072286769279e-05
8.27174163379433e-05
5.99582628029274e-05
6.93356232183878e-05
4.2876205224629e-05
6.72205502389939e-05
1.15595329826335e-05
7.18239119032254e-05
0.000120232115837773
0.000100607767093964
4.79276917125579e-05
3.90196780892474e-05
6.61752659862824e-05
0.000111905597371262
7.03583232844219e-05
2.63598243688216e-05
4.00192699623142e-05
0.000101649761343048
6.45203226039738e-05
3.52168681803213e-05
1.74117014977567e-05
5.09560291197406e-05
6.58902669232727e-05
3.4162378381825e-05
5.85974088359502e-05
6.94682975113104e-05
7.82907274279494e-05
8.34676803522129e-05
7.76751991848716e-05
5.4599441425008e-05
7.22341471384116e-05
4.80590924377749e-05
5.39685811952162e-05
2.40970412930281e-05
7.18721857474375e-05
9.36259365739656e-06
8.24549944204116e-06
5.90420310014015e-05
7.33987830786275e-05
4.30905049429882e-05
5.92170596159862e-05
7.40258762755148e-05
4.87852971591322e-05
6.2291774364808e-05
-1.06078702982697e-05
8.26171397367529e-05
4.98958346408401e-05
9.85796106323269e-05
7.95697265209792e-05
5.16983971099899e-05
8.09822155780567e-05
8.00139074795624e-05
9.22727855112835e-05
4.71177739973604e-05
0.000119473521491294
6.17109799528619e-05
8.86152200938891e-05
0.000104066718089513
7.96232626175035e-05
0.000105094372669182
5.51107140627312e-05
9.62269346650582e-05
6.5265797655423e-05
2.86733049169488e-05
6.07294620454879e-05
5.51331211322953e-05
0.000133112549771305
4.42419873850331e-05
7.79686312196894e-05
6.12733745676287e-05
4.01349832172081e-05
6.97281057749906e-05
8.07463309025639e-05
3.34916696020757e-06
8.41602388795497e-06
8.4274800044828e-05
0.000129788623243629
3.4850301916248e-05
6.36447575285451e-05
0.000118092400768493
2.84209156831559e-05
4.73210988331929e-05
5.76863534172009e-05
0.000104261262854944
-3.2191770891869e-06
9.38594625179097e-05
4.2328718309128e-05
7.55771859778763e-05
0.000123706980778583
4.22926386118444e-05
0.000114439839308562
5.78049105496117e-05
5.76619360822213e-05
5.21318528126735e-05
1.69800793107773e-05
5.98064132232037e-05
7.46438414144908e-05
-4.69696808262211e-05
6.10101697547779e-05
6.92283149795764e-05
2.00453697322766e-05
6.63567274510586e-05
9.14066486141927e-05
5.72684234907527e-05
0.000122719358154019
7.21231631226939e-05
7.07118754748019e-05
3.6713167652016e-05
5.5234442926795e-05
0.000111329490228757
4.91839314584221e-05
9.44337509406063e-05
3.27536917931046e-05
0.000110358815640862
9.35492683049833e-05
7.74864919872372e-05
5.75467218513512e-05
9.70730689674239e-06
9.26339132410807e-05
7.12013972434931e-05
4.73641965048173e-05
0.000109620451061408
4.72538206926686e-05
4.23230660273976e-05
3.82807508894284e-05
3.57454551727688e-05
7.65078660435963e-05
8.83146392262157e-05
9.17381968027947e-05
0.000112306215286532
7.67784682038887e-05
8.36881110756046e-05
3.33985558927538e-05
8.1628390021676e-05
0.000101712099235936
2.10498271675008e-05
8.89109626700948e-05
8.06194822106898e-05
7.38906503680232e-05
3.67711408196713e-05
8.38559056449594e-05
5.92377995825648e-06
6.26157461380301e-05
0.000102989267423095
5.08900388851919e-05
-7.70129626930806e-06
6.64636668413191e-05
7.90513342113213e-05
6.95627830949927e-05
7.2471494604225e-05
5.00426355317741e-05
4.40241049005395e-05
-2.57605846591821e-05
5.46208864219918e-05
7.41064468616521e-05
7.81745083194996e-05
8.03047072413727e-05
6.534415240171e-05
6.66115975247812e-05
7.98391275236749e-05
8.54484751632606e-05
7.45749816044882e-05
6.50662440004931e-05
5.03037460607628e-05
6.09514049873237e-05
0.000101606431699538
1.98471165009416e-05
4.10071947841596e-05
2.64143151665825e-05
9.32904284586173e-05
1.8652931237097e-05
5.45656488642014e-05
8.97044017107962e-05
2.34937981569684e-05
7.91821216849767e-05
5.29715508886908e-05
6.46054540447585e-05
7.50823726172258e-05
2.62401336580234e-05
5.63953448746589e-05
8.23403841857136e-05
7.39137251130357e-05
5.28008123488417e-05
7.17105498865626e-05
6.59694220370991e-05
3.75293677968637e-05
8.89677177392421e-05
6.19947712785433e-05
6.33853561799884e-05
1.79833481664623e-05
6.98684363326417e-05
3.21402870998233e-05
-1.51875661403899e-05
4.77645664263952e-05
4.26261849453314e-05
7.81538437156833e-05
0.000160320643644103
-3.27843365741126e-05
5.49557610615822e-05
4.85392648288053e-05
7.77984412289201e-05
4.02738259034927e-05
5.79219126872933e-05
1.95884761216302e-05
2.23680948054755e-05
7.94668500682026e-05
5.77302779033717e-05
8.02120208897144e-05
4.59414526309919e-05
0.000102761657293701
6.88081677171949e-05
4.21763563777027e-05
4.05964226043068e-05
7.75119133234916e-05
1.42398242068404e-05
3.90161320839344e-05
4.69407382434508e-05
0.000125338801773388
2.18818699724407e-05
5.84490148684875e-05
4.67802762573881e-05
8.46091525737411e-05
6.46047832946515e-05
2.21720928095013e-05
8.45592965554881e-05
1.0505795293297e-05
8.94782273703558e-05
5.61106744158426e-05
4.23172916031114e-05
5.77097103329553e-05
4.39431528094101e-05
9.80876535276842e-05
5.83115185039671e-05
6.03452047000716e-05
4.38421527605981e-05
8.04091352004272e-05
8.38896002924845e-05
4.40102099314828e-05
5.65825414434368e-05
2.94961220546487e-05
6.48408872809957e-05
4.32684497808315e-06
3.73215746671434e-05
5.93770264605819e-05
8.03918060032119e-05
4.60679816906161e-05
3.15807955351355e-05
4.4582645702864e-05
-1.17963848954362e-05
3.8508220767442e-05
4.42297833919281e-05
6.09440785646698e-05
4.87273353586215e-05
0.000129198643296441
4.59000184274614e-05
-1.72391562227352e-05
9.84148877563716e-05
6.03643357113352e-05
0.000120627879866686
-4.75934786186391e-05
4.94102240750111e-05
2.29446051153803e-05
-1.83063161937976e-05
9.02094803043454e-05
4.24556530794897e-05
7.70457967638093e-05
4.82763735988565e-05
8.29230253794425e-05
6.65093305671776e-05
8.17501960177657e-05
5.20410355975857e-05
3.32756404617532e-05
4.92892171506662e-06
8.11891461326129e-05
5.94036954872147e-05
5.95982962083682e-05
0.000135591381715152
1.26000031579514e-05
4.35290429721114e-05
-2.07193737719421e-06
8.97873043382364e-05
4.7544135430764e-05
8.84439300029734e-05
6.37755254888251e-05
9.84968765248658e-05
1.94841810133362e-05
8.14169999666426e-07
-1.57647627754044e-05
6.68537050209902e-05
4.55378755506336e-05
3.63085673462983e-05
3.17199733884939e-05
5.47855588258669e-05
1.94824412277978e-05
7.70925698965731e-05
0.000105663253593755
1.08294272768054e-05
0.000104031110674044
3.02101115956009e-05
0.000103625232500065
2.6470607545287e-05
0.000146136016947386
4.54621610068025e-05
0.000132338023669209
7.15477653330178e-05
6.72398896172905e-05
0.00010149178317291
7.70836566272544e-05
4.9417401926873e-05
4.17622493314018e-05
3.64640827576e-05
0.000118703640441979
5.57505631071249e-05
2.62512005985342e-05
6.77982283940532e-05
4.36878449581875e-07
4.6664092812507e-06
1.64370292089304e-05
9.75242508209191e-05
0.000119815726894489
0.000112143897055627
4.7089230047285e-05
8.04495122590417e-05
5.73086428620953e-05
6.31172864936962e-05
0.000134844702632294
0.000120622965043328
7.81217405259576e-05
5.48605735276315e-05
0.000101394925931328
3.76571978388418e-05
2.74883218281176e-07
9.02650886967626e-05
-2.5486251254137e-06
0.000103622141202873
1.95665225655485e-05
1.87478909512361e-05
9.52454587375381e-05
0.000104475678856913
1.0315442543827e-05
4.21942999536565e-05
6.10492618413005e-05
4.82296441225281e-05
3.63735978325307e-05
6.77792354358419e-05
-3.05068534014138e-05
7.72121673762833e-05
5.20590917716088e-05
5.8954130947721e-05
3.75296305039552e-05
8.7473167541782e-06
8.05633466402132e-05
4.28087318415656e-06
3.61080374291903e-05
5.97627407327552e-05
4.2145788408681e-05
4.81720139211336e-05
5.80419908496911e-05
3.04913161710813e-05
1.68818737749924e-05
6.71348723200449e-05
5.29476974011539e-05
6.23712961791979e-05
5.79755775182832e-05
6.34136353547373e-05
9.10175921760002e-05
6.82542997755598e-05
3.06488278023393e-05
3.7568238792474e-05
8.06047767667446e-05
5.89138040161781e-05
0.000139347248828078
4.79402396397394e-05
5.38457291154172e-05
5.49799593074067e-05
6.29772966151451e-05
3.94133268032175e-05
1.59025022656836e-05
2.82713150562395e-05
2.91733620128373e-05
0.000107671894623101
4.3269190733205e-05
1.60098225148721e-05
5.31940533585165e-05
3.76977168232247e-05
7.33699915858236e-05
8.84141882408349e-05
1.68305427020217e-05
8.03373857216864e-05
9.63704015600133e-05
3.15600465483332e-05
9.83245918446542e-06
4.36388051309854e-05
4.91854709864915e-05
4.60193803284219e-05
5.68235637038154e-05
4.35170731097605e-05
4.39167961664432e-05
9.57772376975021e-05
2.76482539837663e-05
4.37382813994568e-05
7.81467443355073e-05
1.81232814918543e-05
8.20016342285851e-05
7.06481797179877e-05
8.13276364431899e-05
1.13034770443021e-05
1.58746977041097e-05
6.07485505359615e-05
7.33519306173423e-05
3.47321139789493e-05
3.49980161495659e-05
-8.51597585877745e-06
3.75263179646045e-05
3.91235040881768e-05
5.60092845421917e-05
9.88050294222113e-05
7.55164125032143e-05
3.2097145705403e-05
8.25671131275801e-05
8.06845968339175e-05
6.14185252901407e-05
7.12267033535766e-05
0.000100753702101063
6.89193013088339e-05
0.000151497158854341
6.23498093567587e-05
3.41488467799088e-05
5.88237446468191e-05
5.15336724885485e-05
6.4296965497437e-05
3.02964410452337e-05
0.000102740925744224
5.80680705719472e-05
4.86146449461095e-05
6.38375959927726e-05
3.41652421384113e-05
9.18390045993863e-05
3.63349746397997e-05
-4.22288217492871e-05
5.53054466337885e-05
4.23346309662537e-05
4.60983597496876e-05
4.97817514521256e-05
0.0001452132998108
0.000100628501442896
6.48627386351129e-05
7.5721973357914e-05
4.07672476105365e-05
1.74106771404652e-05
0.000132047324320506
5.37478948929135e-05
2.56508515783151e-05
7.14311299631449e-05
3.34023215497303e-05
6.83840499902443e-05
3.94673161605826e-05
0.000119233105913902
6.66592987989282e-05
0.000120452126213844
0.000111511493484293
5.23636289398817e-05
5.61922188912354e-05
4.3521639413105e-05
9.97754289993999e-06
5.30999718169385e-05
5.90488256414719e-05
4.96436677804385e-05
3.01237388855071e-05
3.60464777224281e-05
8.26294602850677e-05
-8.57639890190454e-06
2.96237784854695e-05
-1.18944256014867e-05
8.81935294165128e-05
3.63542940952176e-05
4.17034810976337e-05
2.1043076182396e-05
0.00012317328076837
1.33693015257547e-05
4.38404853020145e-05
5.32295245722513e-05
4.84473253405291e-05
6.02431037794029e-05
6.10985569884652e-05
8.48638475684688e-05
4.93052430630523e-05
9.95613459107196e-05
6.46151643666755e-05
7.60818779918559e-05
9.02900863517098e-06
5.52825095648825e-05
8.72947545116269e-05
0.000125309846502222
6.90642464693771e-05
7.70965716908788e-05
5.55017527751291e-06
4.71078386999883e-05
6.65448450552868e-05
7.34893387276642e-06
9.86130083537132e-05
5.76504452377175e-05
2.39630676693914e-05
5.49821547413962e-05
0.000117332025025633
2.48583824639456e-05
8.55557887060647e-05
0.000110885176944143
6.69066435112504e-05
6.02995845690133e-05
4.60390787000432e-05
8.31978519870075e-05
4.03515565176035e-05
8.63924204453296e-05
-1.70089022397169e-05
3.0912011735927e-05
8.88986347211191e-05
5.33079617778874e-05
3.31753056811379e-05
5.64072111588862e-05
7.05361623784666e-05
1.92323431357052e-05
0.000101092143000535
4.80807894438754e-05
4.94762869504875e-05
7.43949745279751e-05
3.02750467295776e-05
5.36047090334032e-05
4.49231979136321e-05
3.77735517323167e-05
3.48106205443061e-05
1.03503460600881e-05
9.15712159444149e-05
8.09764051932641e-05
2.54308152292599e-05
4.48710396082129e-05
8.20432108017717e-05
0.000129596037484103
1.2866418668039e-05
5.22806293391328e-05
3.83567023063114e-05
8.28685031073928e-05
2.42053899027219e-05
8.99216160293047e-05
6.55484179459996e-05
7.72006912486776e-05
8.32791070386761e-05
2.35003946875621e-05
7.41701757264781e-05
0.000117424277167759
6.58704053283126e-05
3.00141175629214e-05
0.000104031806187743
6.71458279463941e-05
0.000133764476685811
4.95652000113932e-05
0.000118466685384791
6.14969551479998e-05
4.36227903894707e-05
1.81871375491521e-05
6.41592099762724e-05
2.41946070167707e-05
2.24627702932859e-05
8.87033053278761e-05
7.84722931926775e-05
5.02443688059144e-05
3.3722302406274e-05
6.54554346064533e-05
9.01794840110528e-05
5.37613225898136e-05
6.58425415236891e-05
7.3397697413896e-05
0.000122068348623198
7.41377470962042e-05
3.86265895555149e-05
0.000112491344494726
5.73083006945377e-05
2.83989424808705e-05
6.69627613993327e-05
1.59323085079885e-07
4.56845856197141e-05
3.10206008314333e-05
8.74351551434177e-05
1.9434067872066e-05
5.92409355077494e-05
3.24333640357129e-05
2.80602067852474e-05
7.34255533538598e-05
8.2472348011724e-05
4.73590289437506e-05
7.31257824315096e-05
2.59372019055409e-05
3.22772757125111e-05
9.94602938099422e-06
3.67181598662359e-06
4.32159971441535e-05
3.86552789441286e-05
4.3603130040442e-05
1.16269284758139e-05
8.97677642087824e-06
5.05225672478764e-05
0.000109335419448821
0.000106200249440079
0.000100423677975117
8.83252046997629e-05
4.69299091379142e-05
3.92152422356274e-05
5.12953541851997e-05
4.48332287471054e-05
5.50636773698572e-05
9.64066200976489e-05
4.03571881840984e-05
-2.11137561975399e-05
5.01849983643265e-05
4.93735880660688e-05
0.00010371554617166
9.18164276763206e-05
8.52823351967244e-05
0.000110882443519671
6.28972638334423e-05
-5.20073037735592e-06
0.000107295559215701
1.12161260290552e-05
4.5826905160749e-05
0.000117831798857025
4.10577209208699e-05
6.77690753365778e-05
4.40124856736971e-05
1.50259250312168e-05
3.55324215838561e-05
2.08532612165465e-05
8.77883320464738e-05
0.000101195307776518
5.15131336271376e-05
6.33041833937705e-05
5.00669323288881e-05
-1.14644238393086e-05
0.000112168961450885
1.43491447958907e-05
6.50594110135644e-05
2.78216270610019e-05
6.51090659544867e-06
7.11331450612558e-05
7.84079540286503e-05
2.86801031813222e-05
1.93821693230592e-05
6.13680880316435e-05
6.04108000026682e-05
0.000104740681798103
9.74074395827136e-05
6.13634422179169e-05
7.66902982208645e-05
6.74533260105348e-05
6.84356637417263e-05
8.35853981090206e-05
9.14430839425598e-05
6.74847207805368e-05
0.000105959406088504
5.79710795466642e-05
0.000110368587402947
8.78820213462769e-05
3.85375134415941e-05
0.000102815073850059
-8.89779230357663e-06
4.57333741010864e-05
0.000103670871552005
6.45394074016465e-05
7.38189336534279e-05
-2.29954489052817e-05
-1.88927590534694e-05
5.57490051200096e-05
5.67588055079279e-05
5.30027953202421e-05
3.46618327189209e-05
6.93191332536495e-05
3.21787797530744e-05
8.50461797960887e-05
7.727923270903e-05
8.25676854896493e-06
0.00012250993069829
3.55012229142282e-05
3.52901564185341e-05
7.50028110277161e-05
8.04244299726666e-05
1.96149599769965e-05
0.000132782469017182
2.2983081564078e-05
5.28938865116908e-05
2.0365271429987e-05
3.55344955906083e-05
5.80957819119055e-05
0.000102301905071934
4.17518080758952e-05
3.31949732523657e-05
6.04828050089536e-05
5.94569903669564e-05
7.21341511626507e-05
8.0717448450903e-05
0.000103989467543171
6.05605655343945e-05
4.63502446738786e-05
8.14369310726056e-05
-3.85585684656711e-06
8.86620349431267e-05
4.6398665774839e-05
0.000122565682199275
0.000100808823744067
6.47906188134304e-05
9.24893783925344e-05
4.55265361808391e-05
-3.99635909671739e-05
7.07113947054749e-06
2.48836041781153e-05
3.51044457660709e-05
5.09873990628653e-05
5.04398436347601e-05
7.88782667362023e-05
5.26996186688811e-05
0.000131307596642704
8.40661615575564e-05
9.90448160761283e-05
4.18805466240666e-05
5.54973317904824e-05
1.95413013476721e-05
5.90700649438141e-05
-2.06799739123223e-05
-1.78055044191793e-06
6.23938699489346e-06
1.7794554394231e-05
1.45708559720209e-05
6.26803609714024e-05
5.416301665174e-05
6.24174299024978e-05
-1.12494523651917e-06
1.81970008485322e-05
2.13053947566869e-05
9.4383511543422e-05
8.03001219519977e-05
6.26094132213149e-05
8.9550473643621e-05
8.86532943990786e-05
9.93722314560071e-05
-3.62786734698305e-06
0.000119231105230242
0.000117234782608402
0.000124685535679825
0.000107106961766069
0.000104611979857877
5.48286135550952e-05
8.35940761665254e-05
3.48366207395096e-05
0.000112449688755469
8.83813305914058e-05
2.84139440791527e-05
3.69047687005899e-06
7.78368543101331e-05
6.03733974291048e-05
5.02917825077531e-05
4.3968024908981e-05
1.482684053609e-05
3.87901169480149e-05
0.000175518333415025
-4.15778389452689e-06
3.93814325145893e-05
2.62329075861903e-05
6.3515579560189e-05
4.15089287301131e-05
5.05792058656279e-05
0.000112548606945269
3.79274076841315e-05
4.1776465911275e-05
7.59856958765535e-05
8.22776040222569e-05
3.72909798502477e-05
6.23479821130242e-05
3.78758654840957e-05
7.13877483203819e-05
9.60660040633879e-05
0.000111034214949759
7.0902319129908e-05
3.65809976549473e-05
-2.52705119423418e-06
1.59442352182159e-05
6.83681510938949e-05
6.97152208417048e-05
6.00632636383334e-05
8.91036285516654e-05
5.40622030402899e-05
9.63857427568582e-05
3.77639087976333e-05
4.69094082820412e-05
7.77268646741185e-05
0.000101897222607835
9.00053815557296e-05
6.16647905354603e-05
6.91289291420123e-05
4.4352083536181e-05
0.000102265159642644
2.1117542374894e-05
5.89118520557259e-05
4.07944018246113e-05
7.03911919147537e-05
6.19672263434601e-05
9.26853825494415e-05
6.61808227760698e-05
7.00745442805551e-05
4.18837837988835e-05
0.000111655554008688
2.75352163922723e-05
3.98143309341795e-05
-3.51585831397624e-05
4.35289873938164e-05
8.37270812371588e-05
7.45617402538628e-05
9.25059696949819e-05
4.11026568815639e-05
5.78923906580853e-07
8.11759308551622e-05
3.57993333940022e-05
1.77042118781938e-05
7.98034283862018e-05
4.1348808489576e-05
6.62213363785307e-05
6.23006340376221e-05
7.37068942203496e-05
6.32589731239422e-05
0.000100798660885875
4.07428659104256e-05
3.06099134565842e-05
-2.74233400392595e-05
3.87776539128104e-05
4.91784521831002e-05
3.73646020673251e-05
8.42163722691561e-05
6.55557486108665e-05
6.80324132401922e-05
3.0210928179221e-05
6.8150589796687e-05
6.37999668766693e-05
6.41727727161332e-05
5.21829187348443e-05
0.000101193468042711
3.84622729140858e-05
4.02764355453474e-05
4.4658390735096e-05
0.000124804964295191
0.000101096295745875
6.11550427350069e-05
0.000132173949970736
5.4892184524751e-05
0.000103884979685194
7.81525122057182e-05
6.84527977746243e-05
8.36349886891537e-05
-5.02424877667681e-06
5.32768609887675e-05
0.000116432140989271
0.000118306883783395
1.05050962022057e-05
6.79935878424144e-05
0.00012012976962633
6.2988277820181e-05
7.18822883954711e-06
-2.47901723455076e-06
0.000134651000120558
8.83356233546756e-05
3.43500680965627e-05
7.4719598572848e-05
-2.14823807937057e-05
5.69749695833517e-07
-1.78156656438507e-05
2.17501100075801e-05
0.000106548180713361
3.56639981207158e-05
3.54456553581273e-05
6.0539492589696e-05
7.54739348253363e-05
8.38858879987876e-05
7.18238900798336e-05
-1.49933483839276e-05
2.36844169690428e-05
-8.86846060090295e-06
9.07412517065977e-05
6.43607890643225e-05
4.27199203290954e-05
6.03589812535967e-05
8.94462260731795e-05
9.32277461087559e-05
0.000129481333571771
2.55621676988592e-05
5.92855065211452e-05
0.000109140759933171
4.90030823870965e-05
3.45344397824592e-05
0.000114348663036111
5.02853202365908e-05
8.45481018260289e-05
3.75360581291581e-05
6.88758095289627e-05
0.000115267442028485
9.27892508826205e-05
4.53074524097757e-05
8.14900495804137e-05
5.54440495663822e-05
8.11574485177997e-05
8.28923583143202e-05
3.02792884518179e-05
9.17221327050996e-05
5.27743609667133e-05
-3.46432331554781e-06
6.47589061693556e-05
5.93958816133785e-05
7.26046027197025e-05
8.54508484672576e-06
8.0172890611172e-05
3.86508823343949e-05
-1.43361545798667e-05
3.81631642324373e-05
-5.17149089073021e-06
5.43438906185176e-05
8.40861870440099e-05
4.27664038537523e-05
4.88285111669503e-05
4.4197645905382e-05
9.04280463588156e-05
0.000100579672976091
2.73385544507707e-05
4.92840415720352e-05
5.50337639291137e-05
7.51048850069981e-05
6.97784050633261e-05
2.62247647676683e-05
5.35013285346144e-05
1.70609252314339e-05
9.54369726240931e-05
9.2129438159169e-05
8.8530817966957e-05
0.00012595709271256
0.000122688381511249
9.42233853666558e-05
6.32486599807891e-05
0.000123961530481813
5.11224202875562e-05
4.20957907498539e-05
6.3529870749001e-05
0.000157240881212524
7.56000274191362e-05
6.9354203617911e-05
7.85986180031804e-05
2.89551018346692e-05
3.93684942105806e-05
5.0978555592158e-05
6.06476010832289e-05
7.13820936393538e-05
2.83791965322324e-05
7.68477552041159e-05
2.77284881891788e-05
3.88707497806952e-05
7.12689755689974e-05
9.54035937817356e-05
3.73942386360224e-05
-5.74135318371734e-07
-3.89241738627466e-06
3.25275808327722e-05
-2.27700993273953e-05
0.000109629231653375
2.44477006403164e-05
0.000103515104408369
6.96789367676464e-05
2.88450746970323e-05
9.62157898498854e-05
0.000100748672835714
5.47098271024146e-05
6.29457294305993e-05
7.42032525297521e-05
7.82148740589279e-05
4.66025168752754e-05
7.37342283601034e-05
5.84818729598742e-05
7.52697791150345e-05
3.033426778666e-05
9.05795563580806e-05
8.79894208719359e-05
3.43746326080749e-05
5.64341739882594e-05
5.95880542622205e-05
-2.22851019149645e-05
7.42460204198863e-05
0.00012372013082893
4.75812911917278e-05
8.4110490203112e-05
2.98525036900493e-05
-5.23803839600257e-05
7.07951456578173e-05
8.98818453019582e-05
9.52340019041319e-05
5.64479012796811e-05
-1.06828637990012e-05
4.79401310580879e-05
3.89349569096603e-06
9.30722762740522e-06
5.49503464352305e-05
0.000103817701254329
6.90299876113686e-05
5.95778385084467e-05
7.07478604139711e-05
6.05870788347012e-05
7.8033615377929e-05
3.15433989029536e-05
4.33052997023975e-05
7.53443687784979e-05
5.75421322862743e-05
7.86956205167167e-05
3.67047365618112e-05
8.66279126410936e-05
0.000141238308920678
3.34292327526641e-05
6.62980829962592e-05
3.94003606895402e-05
6.46567083099618e-05
5.3130615671018e-05
4.5305060814047e-05
0.000127026407201187
9.31815128364294e-05
7.34115316798215e-05
8.91998861897139e-05
9.61220645406744e-05
0.000105931519184315
7.67983007777062e-05
3.57087749969538e-05
4.44908970097216e-05
6.95048188420198e-05
7.32688573280137e-05
-3.04836521185028e-05
9.17333237945299e-05
8.96624199431215e-05
9.38490354317837e-05
3.55387827270293e-05
4.70115578015018e-05
0.000112132078578516
-4.20901321877118e-06
5.92385523557214e-05
2.84468388451528e-05
4.56515829033529e-05
3.39976420565283e-05
5.2445047308617e-05
9.46367236364427e-06
8.0400391474548e-05
5.80392605811504e-05
2.09180666658599e-05
5.04063865760661e-05
0.000118538669823608
5.10402702920539e-05
4.66795527681521e-06
3.8171262594199e-05
3.26357596762156e-05
0.000115688097480342
9.19802372122682e-05
6.36401915932326e-06
-3.51278664813562e-06
9.61172345428391e-05
0.000140061867571823
7.49102869945442e-05
4.1823812789591e-05
6.07323728045064e-05
6.59413695900562e-06
9.75612879691963e-05
4.78851424542004e-05
6.28112586874399e-05
5.59815283002204e-05
8.5062753907783e-05
0.000122399917398263
7.42354310879162e-05
0.000114796715597665
5.21542516284469e-05
9.00121140556712e-05
4.27968813517677e-05
3.6731880107317e-05
7.90267783216137e-05
4.43950373566707e-05
7.52647027689274e-05
6.59927494879031e-05
9.37094719477436e-05
7.90962768306526e-05
0.000100903251983586
4.95396046718879e-05
4.16851428366097e-05
4.03064584353829e-05
7.26218707056497e-05
3.02068388572081e-05
0.000104418095481858
9.67923747159689e-05
7.21327326124289e-06
7.75210818223216e-05
8.51165752117364e-05
4.78402281438695e-05
5.30213606149721e-05
2.86268198596469e-05
2.8336297450687e-05
0.000122110261475456
5.22168306981905e-06
7.66763760149636e-05
0.000117270259556269
6.90039266122717e-05
3.93906091219317e-05
2.08166016524999e-05
8.1526169067114e-05
5.46901840526149e-05
3.44349793256607e-05
8.89139129621355e-05
5.97018227048671e-05
0.000106564353626217
0.000100278060705282
2.47320608372441e-05
8.29278292532308e-05
6.92348813153075e-05
0.000137881574900591
2.84006443700221e-05
2.79181119788894e-05
9.9893950694941e-05
7.48112066849503e-05
8.47737665760308e-05
9.47427774591684e-05
5.18083396775883e-05
0.000123726148434097
3.73557959592911e-05
3.08199225487188e-05
7.43556471341505e-05
8.41440275394014e-05
0.000102357301170582
2.9712101164479e-05
9.932817436907e-05
6.33095657596429e-05
7.34286544073755e-05
9.51235275703621e-05
5.06191468461817e-05
5.58877875120367e-05
3.28962926853064e-05
4.2964128880546e-05
0.000101983522706911
5.76467557588096e-05
6.68763846247695e-05
7.27007629967381e-06
3.26052008955031e-05
8.95711565490223e-06
1.44770523001979e-05
6.91967916872445e-05
1.6404036309677e-05
6.10677580136333e-05
0.000128559732063185
6.95967779783077e-05
8.61128063526764e-05
0.000101570207237409
1.38514591695801e-05
3.21010389989209e-05
-3.88079952901402e-06
4.83942861422016e-05
3.78114323347172e-05
9.95969477411805e-05
3.18198977256784e-05
7.90256450473871e-05
3.21427299560134e-05
6.9610168813975e-05
0.000100137826151983
8.6629788916066e-05
4.30792190283866e-05
3.34647622928755e-05
7.45471010652904e-05
6.0568974191089e-05
0.000122828650897786
6.32239786926328e-05
7.90455794401412e-05
3.76080463980975e-05
0.000105281406780048
1.96256776070647e-05
5.14052901766509e-05
8.08201212923462e-05
6.57993691413378e-05
5.81158076993472e-05
-1.21936904544735e-05
5.44693515788995e-05
9.50581137232863e-05
8.94555728702916e-05
0.000110895555843066
6.35350439103727e-05
6.27600242643439e-06
4.98993943023508e-05
7.14028046978517e-05
8.86741364521392e-05
2.11739494759407e-05
6.41685149943066e-05
5.6265736381201e-05
9.67682045306747e-05
4.30679524061325e-05
8.28312048636162e-05
0.000135296195729204
5.27589579325991e-05
5.87125890158031e-05
4.16668248164253e-05
5.95549650642626e-05
0.000100591689298659
4.00863847580306e-05
8.83458203645179e-05
7.70003335632799e-05
3.85698362909872e-05
9.54051726015991e-05
9.48519454215541e-08
5.01563580543649e-05
2.71999487126815e-05
-7.52984579765382e-06
2.59094072023216e-05
6.72815570017808e-05
1.27107855165118e-05
5.64152761029084e-05
9.93688244757407e-05
4.0367315585975e-05
4.77232086144635e-05
6.10248792464746e-05
3.76563471981712e-05
-2.92165387667324e-05
7.21441546967113e-05
6.16363551221038e-05
8.54381765798142e-05
1.40551196981179e-05
-7.16291167572096e-06
5.37161439798658e-05
8.69285558184059e-05
5.19643348438227e-05
7.88373631142803e-05
3.87402765597924e-05
8.61618253599873e-05
9.84312264185164e-05
1.91280941607325e-05
3.85563065850909e-05
5.65197472674246e-05
9.72143269410837e-05
3.13466865116789e-05
1.33227247837095e-05
7.5375765547268e-05
2.3598028757668e-05
2.61108573980661e-05
4.09319552624147e-05
6.80943573068925e-05
4.17057378492966e-05
6.73433587981478e-05
6.96705029239834e-05
3.88514163985224e-05
7.35748142441521e-05
5.77605166731171e-05
8.66897036105543e-05
2.69292420497716e-05
0.000104237583698407
3.20792867293051e-06
3.80657514323581e-05
8.07502734900341e-05
4.241793178037e-05
4.6989051150199e-05
0.00010965720724794
4.84800709870672e-06
3.10217695922649e-05
8.44942043274048e-05
0.000101238620986155
3.37713126675415e-05
5.14434408239213e-05
5.82992132518328e-05
7.51256133761992e-05
4.0936798353589e-05
2.89053797302985e-05
0.000127915958223669
6.27883003286307e-05
6.08578534872358e-05
1.38615196799875e-05
0.000108036279778462
5.35685876370946e-05
3.35641769225754e-05
3.756608622184e-06
5.23595427715823e-05
1.75656096669127e-05
0.000110240040736242
5.45405928824389e-05
3.98201637376415e-05
4.48010384045112e-05
6.6726037365066e-05
4.10672848544332e-05
5.97055601471828e-05
7.52863492929051e-05
4.43421233061862e-05
0.000106934340588098
6.05410864300952e-05
8.53417010049953e-05
4.50974539720668e-05
8.93747390892105e-05
3.21227280491373e-05
3.90290253185571e-05
7.03028068163525e-05
3.3190316160601e-05
6.94522418390833e-05
6.60641170874773e-05
3.54814395904108e-05
7.20206002997984e-05
6.23906229330056e-05
2.40159001547594e-05
0.000125343248145512
5.95193089021694e-05
6.90117471137022e-06
6.6662474754586e-05
2.27425353500556e-05
7.4773314359791e-05
5.65633180124074e-05
3.49718851979028e-05
6.78274887548444e-05
4.79554627427612e-05
0.000102455551067367
0.00010245763939879
2.13441731808936e-05
4.98962607138909e-05
0.000118915580306759
-7.83728365257968e-06
2.51226952547238e-05
9.33692684497056e-05
6.3707732575579e-05
8.55764858549572e-05
3.74050253654715e-05
3.00554783038403e-05
2.27644598788533e-05
8.09161929087968e-05
7.63786374168707e-05
0.000119234208003191
4.70745683930454e-05
4.35197012936868e-05
9.83595597295611e-05
6.07363350763707e-05
0.000127151550466569
8.80192052425775e-05
2.49358714956211e-05
6.20189929374592e-05
8.35032275353725e-06
7.57119746626255e-05
6.39959549037912e-05
7.78065266512395e-05
2.76634740889865e-05
0.000148958286783835
0.000104304978724833
2.81640443830561e-05
1.87853575582741e-05
0.000106511982510427
6.71606711248151e-05
5.59651763198623e-05
8.92483626823832e-05
5.98961112461738e-05
5.39761286043832e-05
5.26873580666395e-05
8.22304309709368e-05
4.69755409520519e-05
1.83531010942763e-05
0.000104053621014862
0.000124072454651376
-4.57657420739139e-06
7.50589458105632e-05
0.000110445264748621
-7.46779875321908e-06
5.27731842408903e-05
0.000109904124732087
8.15542485788817e-05
8.08255825709913e-05
8.46646275943594e-05
0.000103687768314814
6.06718029067665e-05
1.54643151532478e-05
7.10845166219261e-05
5.14922244139735e-05
-3.2571284711507e-05
8.67224088051036e-05
6.04294707872495e-05
7.9874716795083e-05
4.84241038154983e-05
9.87304314683072e-05
3.79158794643427e-05
3.58833384960064e-05
2.55227601066918e-05
7.2371535394342e-05
6.26730120692577e-05
6.13247158665854e-05
6.96840083172411e-06
4.16298474600066e-05
8.84669732569433e-06
6.78500453619994e-05
5.67325040045924e-05
0.000107171404674911
0.000128607279714769
6.97981934053101e-05
0.000122670056634674
4.17767177685399e-05
1.06591568849901e-05
9.17402877000084e-05
6.29129626136189e-05
0.000103402966675996
4.3809912579927e-05
-1.38366828843571e-05
8.92849315832071e-05
5.72317697843083e-05
0.000102721975264522
9.09035768982324e-05
8.4520867541954e-05
4.35896639685546e-05
2.84480884824953e-05
7.24834978967605e-05
1.99715053461343e-05
0.000100418642029776
9.83501235010163e-05
4.93681270255432e-05
5.63619195425906e-05
5.72818392612623e-05
4.56492854090918e-05
3.99386215068543e-05
5.78173780163372e-05
8.56085383791582e-05
9.67748842253404e-05
4.71732182387373e-05
0.000100821143794005
6.52956596691883e-05
3.93572450038142e-05
4.56868087619017e-05
0.000126986667574756
6.17710044686202e-05
6.64337297802221e-05
0.000125724248272389
4.37234239484318e-05
6.46529093918194e-05
0.00011185313210797
6.76951564738319e-05
3.72675242485705e-05
5.4539393132459e-05
4.89446189139847e-05
7.80528336474031e-05
6.25746788158762e-05
7.10610070771912e-05
2.13416439956701e-05
7.13238509686192e-05
6.08562470053467e-05
8.41477488314286e-05
3.06575475491444e-06
9.61952543187257e-05
9.36359050470012e-05
0.000121196027226558
3.4523693415864e-05
0.000102822097574574
6.87254435817344e-05
5.16884250099947e-07
5.08058359680908e-05
4.28410884490173e-05
1.17385090036119e-05
3.07623629813956e-05
1.88638423843106e-05
1.5725555039565e-05
2.60444181357204e-05
8.13551515136558e-05
7.06874424004899e-05
4.63756799463376e-05
6.41543125285205e-05
5.66339942849039e-05
9.69922875374499e-05
8.18171494057124e-05
8.1811198945884e-05
7.61045018699864e-05
6.55790469657854e-05
4.52805280465841e-05
0.000117619641561732
6.93801208171225e-05
4.56630473646851e-05
8.37744315331918e-05
3.60942551332955e-05
3.01850014747092e-05
5.62720789027191e-05
9.98269258658107e-05
0.000132125872305604
7.84819847080674e-05
5.0264174558476e-05
5.55353212109038e-05
1.64365690225384e-05
4.37214791854635e-05
6.08049573560904e-05
9.00706793976124e-05
5.51764194566016e-05
7.99586246651218e-05
6.79646406831082e-05
0.000120116782557161
8.60662820019365e-05
7.26887704923435e-05
6.61744040859385e-05
9.42577067166392e-05
2.04603068606477e-05
1.39325155455539e-05
4.0982982486474e-05
4.11875368935046e-05
9.10608913867475e-05
1.18711803886949e-05
2.6631274862957e-05
5.89285531323322e-05
9.18452472671695e-05
0.00010469854846701
3.06111573741169e-05
8.28181780804766e-06
3.7066237275752e-05
2.56873672229688e-06
5.62439612065755e-05
2.07868072951554e-05
1.01367482922402e-05
5.94237745981584e-05
0.000109413787665326
0.000132177079949111
3.33959836610171e-05
5.86332637022168e-05
7.0502748784175e-05
7.07629940813095e-05
4.09501789801019e-05
0.000130883148693358
0.000103760983561626
1.57978621223606e-05
4.87707786486017e-05
9.53778631895563e-05
6.58874577530288e-05
4.580297328912e-05
7.10107870127272e-05
4.21820891902596e-06
0.000101621073718887
9.22303895315363e-05
8.79705071907092e-05
6.10105085736363e-05
9.88412460387199e-05
7.02087654596105e-05
6.59147369073729e-05
4.25739694204615e-05
5.87753519075059e-05
5.93326036580648e-05
3.81663874284108e-05
7.80109741438431e-05
2.84471321469844e-05
3.55526406645992e-05
2.24212555386484e-05
6.80778834224477e-05
4.76573276087594e-05
7.63541384960014e-07
5.23271561208715e-05
1.98660411046116e-05
5.9755903407433e-05
9.73355684723222e-05
9.37707662072061e-05
9.51351650646667e-05
9.79245703940799e-05
7.52133922096236e-05
3.16189676345252e-05
3.57031900838967e-05
-1.5930298549204e-05
3.52886154123959e-05
4.22726168893623e-05
4.96279408359511e-05
4.2274704228682e-05
0.000115117683010096
6.08199719619173e-05
5.71279623569134e-05
9.90246170794222e-05
8.6526626307856e-05
0.000119893465080693
3.61644977672449e-05
7.647790570715e-05
3.17885039788505e-05
1.27094909540841e-05
3.28441237250085e-05
3.91917980679516e-06
2.16846151209216e-05
0.000107623112674394
-4.19137041144617e-06
0.000117840295799173
5.6237317380206e-05
0.000120689754147165
9.67376529605801e-05
7.96712605571776e-05
6.12220091970217e-06
9.20806936840051e-05
8.43184130934752e-05
7.52603623163912e-05
6.22510528137673e-05
2.25235521212428e-05
5.82740106541854e-05
4.35972313353468e-05
6.46504200409244e-05
5.2324917702127e-05
7.97009256631662e-05
2.88419925698855e-05
2.45073823320302e-05
4.31594844494356e-05
6.45863607267427e-05
5.46086852965505e-05
6.41610954670504e-05
0.000115367255801668
5.87903599426366e-05
6.28965437836921e-05
0.000121881385712182
3.71653471026489e-05
8.86070309127902e-05
6.31350503289206e-05
4.47486464319462e-05
6.89420056380865e-05
0.000115809439181771
8.23821357215777e-05
8.5763894731313e-05
4.07836831403207e-05
9.52175089520663e-05
6.36161078594018e-06
0.000117184241159433
4.77771266771297e-05
3.09140390517118e-05
7.72311981429389e-05
7.08071004090214e-05
5.5463418879357e-05
8.17449982834998e-05
4.44024444422054e-05
0.00011197832034336
5.00860488197715e-05
7.96488512749564e-05
-1.25420162733675e-05
4.92246320764504e-05
7.05873589688521e-05
9.51132318083745e-05
5.28614550609925e-05
5.23646637616258e-05
0.000103689646219017
5.77850115137784e-05
1.89366358753526e-05
4.74610177580804e-05
-2.32647349896863e-05
0.000109737630618854
8.05257819951554e-05
5.03892905149349e-06
1.86775283816868e-05
4.27006595016057e-05
2.78292699659029e-05
6.64278548432156e-05
0.000111527053612787
7.11738035416562e-05
6.7909410953261e-05
7.18827964066866e-05
3.37598443777055e-05
8.98909745440752e-05
7.75662601326208e-05
7.96344912052462e-05
5.3729045350032e-05
4.07495145456299e-05
7.51076932119988e-05
0.000106786364872377
1.92728584303295e-05
7.02813372442117e-05
-6.04389714654844e-06
4.29481466860603e-05
8.20942331265135e-05
9.31793417676654e-05
7.38443487547189e-05
6.94011818503494e-05
6.71225331904651e-05
6.95568134375804e-05
4.78054012575125e-05
3.63410238585082e-05
6.1179556906771e-05
3.79651128235933e-05
6.12341631340073e-05
0.000112467184273173
-2.45553979998331e-08
8.49106546731348e-05
3.98948823119907e-05
8.00672533554934e-05
8.48775109779657e-05
5.33447561837276e-05
8.27390790618242e-05
6.79950246173122e-06
8.43985299829419e-05
1.47088194306172e-05
2.3565691617476e-05
7.19973031194817e-05
4.217736831139e-05
4.85800346723981e-05
5.07070852991275e-05
5.72815245775111e-05
8.15297267828664e-05
6.57842171510734e-05
0.000107571142055012
2.9849287370627e-05
0.000111343088276448
3.93003517730194e-05
1.51207226582672e-05
4.19195669120239e-05
3.39196245543414e-05
7.55252755698782e-05
4.74813138884621e-05
5.52929636813857e-05
0.000130692823011582
7.2302763580296e-05
7.95720577513861e-05
5.94115082597214e-05
3.54057101211679e-05
5.73626263904225e-05
0.000114960614644316
8.07507364746215e-05
0.000108403312270642
6.43255606179612e-05
0.000108022649101774
6.94562871090658e-05
4.39039329114351e-05
7.72934958905424e-05
5.57185821181363e-05
0.000123798615089554
6.01827759450555e-05
5.94093408784867e-05
1.09071788578952e-05
7.80791256892352e-05
6.47342268748245e-05
6.31045168303628e-05
3.96395459381112e-05
3.50397157117195e-05
8.21845979632841e-05
7.28496915665776e-05
6.62794132380659e-06
6.53687508211582e-05
0.000143081354730391
4.60954979685827e-05
3.45045318660019e-06
5.31889507745699e-05
5.4860616379778e-05
3.93395861511691e-05
8.80196153676317e-05
7.18124032040551e-05
6.40344084099566e-05
6.88032089979976e-05
4.06993667711222e-05
0.000114758238132601
0.000107079553731087
3.94870438309788e-05
6.85454298272168e-05
4.37972487882249e-05
-3.73615037979089e-06
9.22561308732362e-05
0.000103471820774014
1.68838089482066e-05
6.69184787577305e-05
4.92235313446816e-05
6.41039478750457e-05
6.08282216197199e-05
3.75063057883004e-05
7.53749031122496e-05
3.85570752809246e-05
7.11776578736357e-05
8.09369927002995e-05
9.92756980886116e-05
7.62746150982054e-05
7.67964652661143e-05
0.000129255969838553
5.52510745940989e-05
0.000102034166512433
6.35357470243805e-05
5.48590886128516e-05
4.81216692649063e-05
2.90539323938798e-05
4.74777199585185e-05
1.19453626340156e-05
4.70887986571495e-05
7.26695878969167e-05
0.000102335012503584
6.95383667616258e-05
0.000105650334009955
5.31898388942172e-05
5.20891607598605e-05
-6.5463038252448e-06
5.25907444633985e-05
-1.20982504002629e-05
8.33396581377003e-05
7.55989368675416e-05
8.30322837810512e-05
3.23332579907279e-05
7.66265736652717e-05
0.000141994106361185
1.43182979247331e-05
0.000103986579575614
0.000117263752781759
5.7435611867609e-05
8.60626885974744e-05
3.2315320862113e-05
6.30671187854939e-05
7.87415127440442e-06
5.78950032717331e-05
5.80350434020721e-05
2.52422570772709e-05
0.000155598381137378
6.44568479657301e-05
0.000100485897584253
2.93720934830515e-05
8.58075587819554e-05
2.45979884543688e-05
4.76221832327549e-05
7.74060750217885e-05
0.000105694447656721
3.98312200447907e-05
7.34363849488821e-05
3.47025964557499e-05
2.94506071686789e-05
2.58823233141733e-05
1.715767563113e-05
6.66602661341538e-05
6.32929936067429e-05
6.7576352200293e-05
4.60115891543974e-05
5.7817481866431e-05
0.000103353477237798
7.95700095669245e-05
3.64600034077415e-05
4.58218448613963e-05
0.00012921806949557
7.61260521779602e-05
6.1946213711887e-05
5.01866328173114e-05
0.000107113730568043
1.71335569812179e-05
6.14511552099686e-05
3.41686715958101e-05
4.02617265116989e-05
4.76277884477058e-05
7.41673823106036e-05
4.9296382964614e-05
9.51572436363557e-06
9.89339739051995e-05
4.147502765812e-05
0.000102719028118421
6.38792321216445e-05
7.4482159816966e-05
1.1608100841764e-05
-9.13036760844361e-06
-2.53588434020741e-05
6.1008948861873e-05
6.19992032597509e-05
9.75024862399461e-06
3.05463529082212e-05
5.9126114709614e-05
8.37828678952002e-05
1.73470329607175e-05
6.99201351394296e-05
0.000128455388459061
5.76090378700171e-05
3.63966135847614e-05
-4.37047694775396e-05
7.24914109607737e-05
0.000100024994728919
7.79577239761094e-05
8.17974618147757e-05
4.70010475762452e-05
8.14305575419863e-05
7.99764573910372e-05
6.72869702705758e-05
7.20581057250707e-05
3.58903533059045e-05
2.65892302953994e-05
-7.82302046208251e-06
7.72104137529932e-05
5.28273949456275e-05
3.03381335487514e-05
0.000103821324301056
7.13223429454644e-05
9.99688746763765e-05
5.44049956429092e-05
7.58716490564279e-05
4.39111547378726e-05
1.73495561067733e-05
0.000113493078365664
0.000112673283763142
0.000116984716430273
6.93409739696564e-05
9.29742297995559e-05
4.40932422482378e-05
6.34898053418128e-05
4.4418314506118e-05
6.37197163175663e-05
6.03265363092636e-05
3.55842226004033e-05
4.11698821876652e-05
4.76604977949232e-05
9.70226383299501e-05
3.2959712850154e-05
6.97670178686609e-05
7.68174304377537e-05
4.53822457011232e-05
5.99095295070693e-06
3.91587361045336e-05
3.85121344675635e-05
6.03430204347955e-05
5.75325543563521e-05
1.98573241817474e-05
2.29473451357761e-05
4.80443618356035e-05
4.49156688333137e-05
9.85678538016931e-05
3.24183284578761e-05
8.67872494004765e-05
3.35720401396635e-05
8.97538948937472e-05
1.16214053460179e-05
6.95529025472301e-05
0.0001127354487093
6.23460927331753e-05
8.45820398408238e-05
2.41913630061164e-05
5.68385047872129e-05
8.29339778263369e-05
6.13873887852127e-05
3.31902067408594e-05
5.48204753985144e-05
1.59978478913372e-05
9.34663756789195e-05
8.85318751220481e-05
5.9820822314312e-05
0.000116340156799818
5.85335095140319e-05
5.88981320648424e-05
4.22780300012364e-05
7.71223556871052e-05
1.7815641597405e-05
0.000136881638588943
6.47792231374221e-05
2.37288703828912e-05
0.000106838055403452
9.29644730577753e-05
0.000121148536606006
7.50651344196589e-05
7.06011374599825e-05
5.39571026501675e-05
0.000100490678728519
9.23462763782631e-05
1.44842495034874e-05
3.58135433479085e-05
9.38168002870086e-05
6.49636747541501e-05
6.20564380289789e-05
7.8923728981923e-05
5.5196752531818e-05
0.000104321790938091
6.42000391346493e-05
1.93440338208651e-05
8.63840761521484e-05
9.15089848841782e-05
-7.25539859760626e-05
7.04247896791577e-05
5.67489413338526e-05
3.69226371725456e-05
9.15015994638762e-05
4.54182360145435e-05
5.09299321103376e-05
8.70798770135729e-05
7.49397510492701e-05
5.79062586814069e-05
1.13462999609148e-05
9.32396377264448e-06
9.18718481271806e-05
7.94477300321946e-05
0.000106657749789301
6.31048826567642e-05
6.89207846623744e-05
-1.43291934458734e-05
6.68070488764965e-05
7.52219203544289e-05
6.31608041288181e-05
2.49806213810724e-05
5.50584689899496e-05
5.50582874067965e-05
6.25620597944085e-05
9.88371351457496e-05
3.4539562441753e-05
4.57367375610389e-05
6.0226376270742e-05
6.64119452883665e-05
1.76177553180145e-05
-3.87132616313467e-06
7.31814483904932e-05
6.70751103373962e-05
7.68751675214764e-05
1.48293813816584e-05
4.38344876567574e-05
9.8879218667549e-05
3.65733341502298e-05
2.50062886899223e-05
3.61323349036978e-05
9.9676729034293e-05
4.680749899613e-05
6.01781823710069e-05
8.50562874595762e-05
3.34202242747209e-05
0.000111181075622095
4.13158610534373e-05
5.52635264926062e-05
3.33649658604253e-05
6.86105092249e-05
5.51301269860604e-05
-3.49600012183933e-07
1.99821944785657e-05
4.06288738811283e-05
2.47801129410727e-05
6.30257920120416e-05
1.86750433826608e-05
5.54673671200535e-05
9.66912559649121e-05
5.54572416386532e-05
4.73462698383828e-05
5.23844527845534e-05
3.35142567929599e-05
5.45771785589232e-05
5.45861682823989e-05
3.02426326869007e-05
5.99777593034999e-05
3.73006172112081e-05
3.50093306157846e-05
8.9037289533844e-05
6.8216810672228e-05
0.000148080165343304
5.56672181802828e-05
3.12146419951203e-05
5.62149406702235e-05
5.11968352681327e-05
8.16770124977453e-05
1.6708169053189e-05
0.000124324864573077
6.18545260575193e-05
7.54302145663798e-05
6.50989463998713e-05
9.30498344191425e-05
1.3071683529274e-05
8.75086408738617e-05
6.51720077708311e-05
8.53732505214612e-05
5.95813657283834e-05
6.27977540120347e-05
0.000113533391013868
4.68460108851097e-05
9.38295785586688e-05
8.70335341057971e-05
7.79180901379311e-05
7.46336186607443e-05
1.67030713911792e-05
2.7588350850983e-05
3.33324337174968e-05
8.71606247093002e-05
6.30720257756768e-05
3.77334045142474e-05
5.00761063477456e-06
4.4529843188043e-05
8.84357457079016e-05
6.68198588058247e-05
1.96419998697595e-05
1.46491761890438e-05
6.91640257186393e-05
2.84299142908147e-05
4.19999846476457e-05
7.93229620537115e-05
1.91494998191445e-05
7.78400434564674e-05
2.24233556896622e-05
6.44028585365716e-05
-3.31291742624672e-06
8.93734289563484e-05
6.02762703027095e-05
4.67582476549689e-05
5.16362429112661e-05
-1.29168315008372e-05
5.84086263213849e-05
-2.52694605741036e-05
9.1709350703702e-05
5.10562054060166e-05
3.52124221578963e-05
5.5028138514247e-05
7.56908038473752e-05
4.64467858307167e-05
4.41360638368348e-05
-7.01994788609224e-06
6.70573448196097e-05
7.19929994344196e-05
5.79383997304517e-05
0.000101651008046913
7.06022615056229e-05
-9.52530973017871e-06
7.62553315643619e-05
4.13420576181747e-05
4.01927615695477e-05
9.40675059669334e-05
8.0572056702838e-05
1.22558890040566e-05
6.59789214348032e-05
5.81648142680917e-05
9.94527527471329e-05
3.54088723970997e-05
5.10847144056498e-05
6.90326693757032e-05
7.0091055350621e-05
8.17305398864481e-05
4.67660811341717e-05
8.63008200680886e-05
3.2128941437769e-05
2.86655071534368e-05
8.45251594256222e-05
2.54651885563557e-05
6.26343945461666e-05
5.96587280513265e-05
1.9208819825564e-05
6.12897620792323e-05
4.67467991084499e-05
4.46207193181667e-05
-1.43493276795856e-07
7.62878930620611e-05
5.98386306890894e-05
7.28253427670384e-05
8.31396236379032e-05
-1.05610773921673e-06
8.31437499602654e-05
0.000113663073343325
2.5184064807511e-05
1.80167790177439e-05
0.000115864264795177
6.93988603740303e-05
7.22712728061929e-05
0.000122175698772419
3.90427163520078e-05
2.40430065850992e-05
0.000111884365011655
7.94074541964469e-05
-3.24329462007749e-05
4.86022978366487e-05
2.05402768482549e-05
3.98277335818836e-05
6.1999672505539e-05
5.32274856690536e-05
3.63365049375297e-05
4.36447253605022e-05
1.53488787091925e-05
7.91935575161436e-05
4.12336567852316e-05
6.31952840900591e-05
6.35326429652883e-05
0.00010380505366106
8.42935283270157e-05
2.09548752426111e-05
3.60396872330777e-05
3.61803294984912e-05
4.78329933366966e-05
7.09136126136656e-05
3.37007383512381e-05
2.54762508648724e-05
3.17885293940472e-05
6.26730367556821e-05
6.46581697347189e-05
6.67877930982927e-05
3.31197614363087e-05
2.00318737691622e-05
2.33514633353429e-05
7.84319294838178e-05
6.84376642815576e-05
5.24776041674085e-05
7.38417661429816e-05
5.77823226526967e-05
7.56599120146277e-05
-1.44043969536465e-05
7.52061805179388e-05
6.32187008730982e-05
4.88270853230607e-05
8.41348225083265e-05
4.68646482166608e-05
8.46690471534559e-05
6.05991714593502e-05
6.03813466129632e-05
0.000138112906348666
4.24483228897103e-05
6.40769469370566e-05
3.38867261650715e-05
0.000118330241713864
7.66004424447216e-05
2.92654275574205e-05
8.63510257864168e-05
2.26620444969555e-05
4.04814198109583e-05
1.39913933757407e-05
3.2642138276074e-05
6.06871262682121e-05
2.11183172520754e-05
3.13056368924986e-05
8.0862168255078e-05
8.94153365916776e-05
4.1069243014092e-05
4.73055129235266e-05
9.35726195591619e-05
8.88928068214958e-05
5.3674569893313e-05
0.000102579233738867
9.0188268878476e-05
9.41088272315385e-05
8.19406792463274e-05
-3.10658246929327e-05
0.000129437556647814
4.07025867096846e-05
8.03218663526114e-05
7.03289453839806e-05
8.65378831318367e-05
9.57084089949564e-05
9.17201336552998e-05
0.000116016544272745
7.17546115959786e-05
3.746700386452e-05
1.92302407168401e-05
6.86724063559791e-05
3.82663855422297e-05
9.53562099183425e-05
5.82399325186713e-05
3.84416323523009e-05
1.61252308213452e-05
5.35272384092834e-05
6.47245230837386e-05
0.000101364068443712
4.75666847782828e-05
8.67647522349975e-05
-1.48260885268556e-05
-1.21806486457475e-06
3.80276273724518e-05
-7.72778291509338e-06
6.77359773945602e-05
9.54631392740884e-05
2.673698505407e-05
1.50372857037545e-06
3.40676674090012e-05
0.000106295614872023
8.6308215716809e-05
4.15191038470967e-05
7.60203760320161e-05
9.64303646715908e-05
3.32326741929737e-05
5.11135645362872e-05
7.6394257329373e-05
2.11983959546687e-05
5.04742763734802e-05
5.04304454037738e-05
6.07455278274712e-05
4.09474315135445e-05
5.68450610092402e-05
7.65190533688764e-05
2.62751866573339e-05
2.46912630575664e-05
7.1068340976989e-05
7.43186248602027e-05
5.61914036004538e-05
2.76370839449655e-05
-3.53159987298542e-05
8.24957905283399e-05
0.000134352339672843
2.94870263453331e-05
7.78608090521876e-05
4.24476146541381e-05
1.21286673001527e-05
7.11696475809064e-05
0.000104667778895863
8.88028540598962e-05
-3.27329746254402e-07
0.000108167050348559
5.84469397382806e-05
3.83955522378991e-05
3.5790440521165e-05
6.51080004458405e-05
4.81685663098098e-05
3.20497831151485e-05
4.25397489051238e-05
3.23698799621997e-05
8.92147581910599e-05
-7.00652716884329e-06
9.91668283855373e-05
-7.10781256448985e-06
0.000121374509328819
9.75996969984117e-05
7.85760823592684e-05
9.25648690353831e-05
4.8866949394058e-05
9.2241694467492e-05
0.000129104988544357
5.44418273466318e-05
7.25095765543974e-05
5.34719462725765e-05
-1.89957810430315e-05
6.44044632599866e-05
6.49659885485809e-05
2.64441769927832e-05
4.66243045019933e-05
3.15925396921039e-05
3.1128312549321e-05
2.94913299347137e-05
3.47460555422963e-07
7.51618908826154e-05
3.49272624895817e-05
9.22459731831607e-05
3.21595034035066e-05
1.3054755914759e-05
6.14632772367936e-06
-3.2081018434548e-05
4.52654394657449e-05
8.82318050477816e-05
6.75219978416431e-05
8.83750236482897e-05
9.04608284330248e-05
3.65884120862718e-05
2.37063853144648e-05
4.37272808425452e-05
8.44755350938059e-05
4.12128328286669e-05
8.33727694921767e-05
0.000106502986703176
4.78454266406637e-05
4.53313517197539e-05
9.85061683279177e-05
4.23600795872287e-05
8.71690857119249e-05
5.80758099978764e-05
8.84052115867834e-05
5.0932508343234e-05
0.00015927190183425
4.46357459056841e-05
0.000110819673340346
7.58130495580869e-05
7.14606775549277e-05
3.17592245254312e-05
9.18346889045161e-05
6.81064612568047e-05
6.62061209147369e-05
7.46709027796296e-05
0.000114858522024469
8.05685100522167e-05
7.13698911405364e-05
8.64642254183075e-05
4.04658326210269e-05
0.000107851754664196
7.43862997460842e-05
4.04069200417135e-05
5.31357872727809e-05
6.63529816804618e-05
1.31895266898078e-05
7.35038015046874e-05
6.50113877874817e-05
0.000100737972466118
5.55525210325333e-05
0.000101696514533612
0.000106283525468957
6.46782207103616e-05
3.81507348454535e-05
4.37908958877325e-05
8.34333738670058e-05
7.56031809670022e-05
4.43698550930424e-06
2.59953647705062e-05
6.48960107126571e-05
8.43289842064285e-05
2.67802998641801e-05
3.16543762598621e-05
9.97344208624467e-05
1.00647942562348e-05
2.96527106774531e-05
2.9904328195204e-05
-1.5227287218579e-05
5.88018754524425e-05
7.55927277715069e-05
3.90002849630603e-05
3.71226400646147e-05
8.88466156789043e-05
1.31714919566785e-05
1.86976881110256e-05
7.15608477274231e-05
-1.08130369378145e-05
4.36465452030042e-05
6.98535627650198e-05
2.76520862122384e-05
1.84507165346863e-05
9.24351671111188e-05
2.57744396384588e-05
4.75155016702273e-05
0.000103935968922044
7.37489418658924e-05
6.87128562187747e-05
5.98233444841569e-05
3.16709052646949e-05
6.43384699784056e-05
7.20086693405706e-05
6.33077635417267e-05
3.58207291242073e-05
2.25186655763767e-05
8.6170116315081e-05
9.52335812085836e-06
5.88851341340272e-05
4.50466711077471e-05
4.09076704816381e-05
0.000100484803201146
8.45916767924009e-05
1.37406279040005e-05
6.49052103862203e-05
2.97265120503292e-05
6.69290671407266e-05
0.000122811536255007
2.32494751942732e-05
1.3690035274794e-05
2.4007519472465e-05
6.70853227747985e-05
4.95832505289681e-05
5.14168062630614e-05
7.95700006399198e-05
3.42766136307839e-05
0.000128169095944821
9.30559988176827e-05
2.72764330229212e-05
3.94364782354687e-05
4.35501194019986e-05
5.55643709621362e-05
2.85105097280855e-05
6.68596118540258e-05
6.74380806094487e-05
0.000109511284616784
4.79700733860279e-05
7.46267521009916e-05
4.7726631179256e-05
6.4737210053688e-05
4.15378082747294e-05
-7.18912700715631e-06
6.6770600315386e-05
5.9108622923642e-06
6.57067763894113e-05
5.43717764246718e-05
4.12546966867772e-05
2.16201306570893e-05
6.60410209649829e-05
2.4819092188833e-05
0.000104430033184054
8.46492700365306e-05
-1.1966773958409e-05
3.69718892572684e-05
5.07619448849216e-05
0.000115611809570072
5.28022621277439e-05
3.00181680138697e-05
3.97513391838707e-05
0.00010470268708801
6.23198407492964e-05
8.22886683952575e-05
4.19487830997701e-05
3.59648764508652e-05
4.18140821607344e-05
0.000129654019301672
7.4110507310119e-05
5.9052576496452e-05
0.000121160158898712
7.32408622617854e-05
4.69430347555281e-05
5.65659075626844e-05
2.07173291058076e-05
3.42114259737133e-05
0.00011030850724578
6.55276539174267e-05
6.85791456439172e-05
2.84768625422498e-05
5.85201418367901e-05
7.43490424415956e-05
7.37539146958424e-05
3.41280982528859e-05
7.80218776040356e-05
0.000104890310377066
7.96966993559685e-05
3.20854222394527e-05
6.98175801044268e-05
7.17046887190211e-05
2.94245668707978e-05
8.78239756637664e-05
8.90108541637218e-05
6.98259936510513e-05
7.62523094324063e-05
4.7164891205957e-05
4.38221391476763e-05
0.000124367731874051
4.71563618931029e-05
4.46467358201207e-05
3.49226246887415e-05
6.43604766898941e-05
4.02482405143107e-05
7.8844807773851e-05
7.26786937155024e-05
3.63975073190359e-05
9.06594640825378e-05
6.03728686894434e-05
5.0647186372173e-05
7.85350368723158e-05
7.39444906407565e-05
0.000102654002039019
4.8858763999829e-05
6.0210088164895e-05
7.47445011082855e-05
0.000112549978140171
8.00787127111602e-05
4.02597020554086e-05
7.98640752457572e-05
3.99044508548988e-05
6.76826302622324e-05
4.8606667570989e-05
1.54234216312775e-05
3.50162629996327e-05
5.45960543544679e-05
8.74904858876595e-05
0.000132407216373005
9.63265926057961e-05
4.40521978391082e-05
6.62239058965501e-05
0.000114936380257465
7.84144029552923e-05
-6.7316938887636e-06
7.59459751323386e-05
2.58091942213439e-05
0.000105368687795077
9.04783321986744e-05
4.14742190772861e-05
5.39393157728494e-05
5.35362230769207e-05
4.72285987967626e-05
8.23473351771553e-05
9.08137196920445e-05
6.3940788711803e-05
-1.71854521071787e-05
7.92492866693909e-05
9.65247995347697e-05
6.21567544328945e-05
0.000113738523653392
8.21119157491697e-05
5.18064333738084e-05
2.48050240092891e-05
6.56027463529642e-05
2.3375216513824e-05
2.35535226885242e-05
5.83613403505688e-05
8.19997225672014e-05
4.84027561374977e-05
5.84326820993419e-05
9.59161907451474e-05
3.99745714224042e-05
8.28486029086739e-05
5.93048117949906e-05
2.6092339022476e-05
7.34507557373606e-05
6.60558381462398e-05
6.11834457018087e-05
5.68763575719591e-05
4.29710377709052e-05
2.97994201428938e-05
0.000112666210987059
7.20196203267972e-05
6.36788096860061e-05
4.07149947518647e-05
9.0928184283284e-05
4.53147236827377e-05
6.10531582715174e-05
5.83126517889158e-05
2.24768552875458e-05
3.72921019527621e-05
0.000117945626571815
0.000104953611171102
4.86059303599053e-05
0.000108061575255761
7.8160008603978e-05
1.08215665203639e-05
3.02645807012918e-05
9.41668085842241e-05
2.83365932339922e-05
1.55345568185813e-05
8.96200952878276e-05
4.96184334501021e-05
7.53798712146198e-05
-3.31526947604009e-06
9.20552096386401e-05
3.94342019407501e-05
4.98686073173957e-05
4.98888681640215e-05
8.14801978380779e-05
4.77609579513459e-05
5.93684258363122e-05
8.59324069915175e-05
0.000131467516436368
5.17159436033281e-05
3.39388894357785e-05
4.89570993892301e-05
7.05147233242683e-05
8.04903431338998e-05
3.88915130031286e-05
7.24370842630841e-05
8.62070402209229e-05
6.50037374576867e-05
3.49044460892535e-05
0.000105621321391471
5.89041735118753e-05
5.68572314367078e-05
8.96313091312419e-05
1.6929700386675e-05
9.60169699498546e-05
0.000100169459953452
9.50322821426518e-05
8.02823162791854e-05
5.22202333637866e-05
6.82226637164832e-05
5.49441759469214e-05
7.7478273023013e-05
9.91422220084482e-05
9.10665628506045e-06
4.09546500593905e-05
6.43716531486383e-05
2.95355181801103e-05
4.20804283440717e-05
3.64428399719902e-05
2.14436340204492e-05
7.88564814201403e-06
6.23255011481434e-05
0.000121499888066613
2.78630211971532e-05
7.52450801903408e-06
5.74411101243348e-05
5.56336824854246e-05
-1.02919056050152e-05
6.60792623813025e-05
4.57725673006975e-05
0.000103157042129172
8.48643269491397e-05
4.95958923441849e-05
2.41897994863993e-05
8.4154478456852e-05
4.76777065297915e-05
3.47977513385232e-05
0.000108423444493704
4.28574913343382e-05
4.9449861428206e-05
5.97501768749261e-05
6.60107893498177e-05
4.06956361159041e-05
5.3305875206987e-05
5.43015099189714e-05
7.54291593750822e-05
9.16282835900274e-05
5.62140381194382e-05
9.3956481502575e-05
6.63823906310115e-05
9.47487514655272e-06
8.42756145073661e-05
5.38260435966859e-05
7.66369519267389e-05
5.89096415978591e-05
8.11512139398378e-05
4.72963567378216e-05
9.01890836267794e-05
8.62972676440268e-05
5.58804949661043e-05
4.27648255367035e-05
7.05459412733151e-05
1.64039977450175e-05
5.86767410623396e-05
0.000106684689531597
7.66147552484483e-05
2.36856463891268e-05
4.24699622784094e-05
2.71837055653139e-05
1.89138654058023e-05
6.98388621665394e-05
7.36359154078916e-05
2.53005782349896e-05
2.25542658155965e-05
0.000108314571125911
0.000101231247588262
0.000102325896800768
4.68514677455822e-05
1.98969472732457e-05
6.06752382404911e-05
6.29045821702119e-05
4.88907617361182e-05
3.49839372457076e-05
5.68046453320601e-05
2.41802987023776e-05
5.50389509640138e-05
2.59158894126762e-05
5.82780808763422e-05
0.00011186368664521
4.72489081220174e-05
4.51374547132708e-05
-2.5713553564914e-06
0.00012756309631514
6.04049429158436e-05
3.64181039152761e-05
9.0700960936058e-05
3.45938463783873e-05
6.54859122255106e-05
8.02294195252674e-05
0.000103734991415073
8.32865286665489e-05
0.000103098253347752
-2.34631931877171e-05
7.44784212259221e-05
6.56937025770484e-05
9.83347044376824e-05
4.01952647645614e-05
6.94063740735107e-05
5.52731469420731e-05
3.24731347770377e-05
3.95006660362172e-05
6.42927957165295e-05
3.00220269188009e-06
5.88672325148741e-05
5.53067333534174e-05
7.07887483922298e-05
5.77703630745827e-05
7.6140008626294e-05
0.000164872343039409
4.82114006228393e-05
4.01535925956369e-05
3.50198711066419e-05
5.66043083708277e-05
7.45209401465976e-05
6.04360933008514e-05
1.62319290892263e-05
9.5002618300157e-05
2.53726535448206e-05
6.62125109780693e-05
1.22470539349856e-05
2.47827686523228e-05
6.6539223712702e-05
2.1165877575455e-05
4.11261936701771e-05
3.65780619509626e-05
9.19783473775838e-05
2.92756472935812e-05
7.79019086404565e-05
9.43754588718113e-05
-3.55787363089299e-06
2.90051303948594e-05
4.77695912682781e-05
1.81649309782179e-05
4.53461923995944e-05
5.94460714938532e-05
2.95125081160705e-05
2.24951497542763e-05
-6.21850320197053e-07
9.68825881262285e-05
0.000110833360685476
1.0642101743444e-05
4.26843714754706e-05
5.06984831164957e-05
6.27715043755743e-05
7.05831427031985e-05
1.15105492681196e-05
4.80104606490687e-05
0.000157586299341497
9.04252645397229e-05
5.17306139937654e-05
8.17168512561674e-05
4.50903871747917e-05
8.19900187311381e-06
5.69214307531566e-05
3.4306238270013e-05
7.37527396303888e-05
5.71235799138422e-05
8.21495649750283e-05
6.19068055267057e-05
-1.04183372441268e-05
4.86486621343794e-05
3.22098453755797e-05
3.11487136909043e-05
9.03871503698052e-05
8.48668921599722e-05
8.44857135023144e-05
4.62193709307154e-05
2.58261586369497e-05
8.43834809217383e-05
3.23331061555844e-05
4.84682824729694e-05
5.31011685738027e-05
3.50797549259014e-05
-2.39476290108462e-05
6.42436013237749e-05
3.03391767193633e-05
2.02081250291826e-05
2.60554153783409e-05
4.62426752800254e-05
5.48097473646495e-05
8.21564774027862e-05
7.78194366708935e-05
3.1860182528181e-05
6.00776710782695e-05
7.16018535615668e-05
2.88515234523818e-05
2.76713014319521e-05
5.49613447295363e-05
5.86267972460146e-05
5.5555850856038e-06
3.40127505668133e-05
2.76326310133315e-05
4.77384180198809e-05
7.79203757089345e-05
7.16616915903518e-05
-2.31899938969372e-05
0.000119974128533012
8.76566170384215e-06
0.000107843400528822
3.27478257744927e-05
9.47114085719408e-05
8.67300779503639e-05
3.05046351783112e-05
-1.89489636092202e-06
6.46955242795991e-05
5.90440794757249e-05
2.00197254431149e-05
0.000130249722918153
0.000103415799327755
0.00011757065141454
2.93108456166208e-05
5.73999884034174e-05
6.7236675438875e-05
8.05880459944657e-05
2.09801746832985e-05
4.17551168980045e-05
3.26426707851875e-05
4.43559949474592e-05
0.000111113259346226
8.95740648735778e-05
9.7334284333596e-05
8.61591762564972e-05
1.81664567009308e-05
1.25106765334396e-05
4.54607925537875e-05
9.77627791896199e-05
4.84507380548893e-05
8.48721756469797e-05
7.33145601770086e-05
5.07504283077929e-05
2.94197664398556e-05
4.02145372637305e-05
7.36886106278419e-05
7.09855223683521e-05
2.53033215748493e-05
4.65198232741355e-05
6.71396537383306e-05
5.54728817460318e-05
4.52098590534809e-05
7.65025296044686e-05
0.000108918358041968
2.62160817142935e-05
6.7709507017184e-05
8.26977064169691e-06
5.40471519543137e-05
9.50940459257058e-05
4.12643733312431e-05
3.14793580162361e-05
2.82929676841776e-05
9.46141833382266e-05
5.42428707217706e-05
6.99971775525485e-05
0.00010355316015128
5.98503732810893e-05
0.000106074922464769
7.1727248833377e-05
6.15927770951397e-05
-2.03471918684903e-05
4.72419739442867e-05
5.18682193516064e-05
9.29212232769118e-05
6.53559652464829e-05
6.54008614495067e-05
3.20221540373392e-05
7.17561630881275e-05
3.3082141040328e-05
9.01281553158656e-05
6.78534965146971e-05
-4.77091971946662e-07
8.50227361687717e-05
4.51042050078856e-05
4.51148192820684e-05
2.48736627595059e-05
5.12398830414273e-05
0.000102465758523999
7.7998875157115e-05
-1.04801156422948e-05
6.84568125163184e-05
0.000115806562935159
4.67803592277011e-05
6.94859239890267e-05
8.37841741233758e-05
0.000106725290574488
6.91585902672118e-05
7.09059590616812e-05
7.0246438591572e-05
0.00013699950087087
6.50664891654276e-05
9.69034166844466e-05
4.72313063964461e-05
3.52509251431768e-05
7.64783072219735e-05
4.94464790163005e-05
3.74154490949489e-05
0.000137406451429456
0.000101844642404796
6.83125731432439e-05
2.91844591385959e-05
2.8034428251039e-05
0.000103048920916786
3.2591594495235e-05
0.000133422665952047
6.21768993376564e-05
7.92896532361981e-05
3.62253023481088e-05
1.43305645752011e-06
3.27953911537906e-05
0.000148933916046519
7.23680721078532e-05
7.59460627643351e-05
9.2616100257181e-05
3.27365865194634e-05
2.95849771822034e-05
4.26967572494338e-05
2.45144224233468e-05
0.000102314216355735
8.2820444003428e-05
1.72582208845553e-06
3.06540272832879e-05
-3.48354011821207e-06
2.59286240031692e-05
6.85524537189946e-05
-3.62324381662413e-05
7.09030784249654e-05
1.04645240249559e-05
2.39367246644959e-05
3.44316249646806e-05
3.38836155702663e-05
5.39920333721449e-05
8.86042621761514e-05
4.42075222362845e-06
6.03637830735252e-05
5.07054200889451e-05
7.19557403266518e-05
0.000105091575987989
-4.42683691380382e-06
9.35932794833571e-05
6.02869505369668e-05
7.42292653327736e-05
4.75641486110609e-05
7.89091166895267e-05
6.68277983686207e-05
9.5074661904283e-05
-4.11219422997149e-05
9.68603982390878e-05
3.289582978784e-05
5.91859649717934e-05
0.000120782547681902
7.20928583736996e-05
8.60275338946678e-05
2.48476045989601e-05
3.98421857512759e-05
0.000118593707469962
3.95843494435214e-05
5.98689463718228e-05
0.000113939981621289
7.43569861131269e-05
9.39465433647636e-05
8.49500845340911e-05
2.13171419716246e-05
9.77778526556186e-05
8.74087820776232e-05
5.12411294137068e-05
3.45358934696255e-05
5.66771462302758e-05
6.04446074314668e-05
1.27283838574841e-05
-2.19054365518512e-05
6.17176464557162e-05
4.19554155194028e-05
4.95457316639102e-05
2.01277767474494e-05
0.000102813323136084
8.13810847779103e-05
5.49379711457407e-05
4.64568494475337e-05
7.6593094427319e-05
3.52997658758736e-05
7.33428365001971e-05
5.50557116279888e-05
8.62189011039335e-05
1.07054377266614e-05
2.44845250124387e-05
7.55131176099136e-05
0.000115970191651468
9.09615460798158e-05
-9.36243767917962e-06
6.69820827864932e-05
0.000104479640987573
2.91057575492989e-05
3.33045753757945e-05
-4.09105091463583e-06
2.56983551125211e-05
5.59602827089202e-05
2.49076471040627e-05
4.81227163667311e-05
8.50867865194175e-05
0.000101598061857184
8.17574864567653e-06
5.22959437082044e-05
6.20515025729637e-05
6.63987547015853e-05
5.25296096131611e-05
9.72810158274518e-05
0.000146977002026748
9.19146484506134e-05
9.53633801879703e-05
7.58688709634987e-06
4.43403845399462e-05
4.99377865594327e-05
9.86099073613023e-05
3.25319617621941e-05
-1.29637180513003e-05
5.3948950122118e-05
2.43708226498305e-05
5.78504048351594e-05
4.21898606245355e-05
6.15076931849203e-05
6.7385978750594e-05
7.32949495787011e-05
6.04878578936702e-05
5.56080216007854e-05
7.0689143202387e-05
6.699624632005e-05
6.69742432791983e-05
6.94849648060731e-05
5.01803402849202e-05
3.5100797036828e-05
5.99358103000191e-05
3.11396328931724e-05
2.02449281753999e-05
0.000108311728229341
5.31311200577326e-05
8.45108175282009e-05
9.21138361393113e-06
0.000120453047047064
5.22266663614059e-05
4.21137126597322e-05
7.18758657472539e-05
2.05020480384056e-05
0.000127854584166023
9.95748774734419e-05
9.61589080827627e-05
9.38481819814642e-05
0.000106632900002386
4.37543089895528e-05
7.32353731249026e-05
