# Supplementary material for: Research on computational propagation and identification of mine microseismic signals based on deep learning
Source: PLoS One. 2025 Oct 22;20(10):e0334641. doi: 10.1371/journal.pone.0334641 (PMC12543183; doi:10.1371/journal.pone.0334641)
Supplement: S5 Data — (ZIP) [file pone.0334641.s005.zip › 000100800001705.xlsx_0.txt_24.txt.txt]

4.40467972731588e-05
7.56924641294476e-05
6.4297519023911e-05
8.14527759179081e-06
6.77089742602249e-05
0.000106657029890828
2.84586736375064e-05
5.24864988174052e-06
0.000107438695787316
0.000110914033836422
2.23057236534421e-05
4.65982414488529e-05
6.74227357051421e-05
6.94251473872403e-05
3.59437928433706e-05
8.46217942216098e-05
0.000111645957310307
3.62016988942572e-05
8.49900434362235e-06
4.78001973156488e-05
6.81738785450131e-05
4.72966259237453e-05
0.000156746999569933
9.04032313464019e-05
2.79561825995799e-05
7.43876114092038e-05
7.13764048144271e-05
-1.50828459879834e-05
7.88742934786284e-05
6.46326779756979e-05
0.000124246540129046
2.29912991721311e-05
5.31495364758069e-05
8.21970592745453e-05
9.7691167986825e-05
0.000114323249262471
0.000116703206142835
8.03601603731528e-05
0.000124718282296422
8.57339345239376e-05
3.21726287931688e-05
7.84754829291814e-05
2.60820595356293e-05
3.17055558521013e-05
4.89896995269866e-05
5.9237648364896e-05
0.000140199467730624
5.64769479156665e-05
6.33695829527765e-05
1.86096068151122e-05
6.7371423519976e-05
1.83816307964302e-05
3.65147529522862e-05
3.45489076280688e-05
4.91602951823626e-05
4.53977688237158e-05
4.83482373009928e-05
0.000105057075564252
4.06178732110651e-05
4.07731054898841e-05
1.43298889770758e-05
5.9041232463679e-05
9.43315448007723e-05
6.68293402703315e-05
7.62552193841928e-05
2.82660659951471e-05
9.85856438573012e-05
4.27016374305082e-05
8.81359778031482e-05
6.62789606154358e-05
5.25996048191344e-05
3.2291821006568e-05
6.37817452261802e-05
3.38069218927662e-05
8.85089603750491e-05
9.69968849780016e-05
4.91399156380818e-05
3.57337493825423e-05
5.06038556334074e-05
2.20978319866728e-05
0.000102631914715374
8.58470780407923e-05
6.50409112152201e-05
4.99916708339592e-06
5.01835588812858e-05
6.57752783530937e-05
8.78692252195366e-05
8.68518347920288e-05
0.000105905659285002
9.61492259580102e-05
1.41136815092873e-05
0.000147755360741503
7.31001854412985e-05
1.21611085802182e-05
4.12602879695121e-05
2.28864558545436e-05
0.000112171672644555
7.48460507911835e-05
6.26337287404297e-05
9.16142755732276e-05
8.46751588297079e-05
6.86536202704823e-05
-4.08585694359073e-06
4.1941121955769e-05
-1.87760125573521e-06
8.0713029625875e-05
3.96544305618866e-05
5.21474431442075e-05
4.37345459123393e-05
6.9722134849417e-05
5.50821248916469e-05
4.14784549595874e-05
8.10908698381281e-05
0.000143714230241028
5.54128910340307e-05
0.000123517443206635
7.93894592468914e-05
5.90151259751437e-06
6.77238975231918e-05
4.47681327111738e-05
0.000103255027893335
-1.18073954750199e-05
6.53677090877898e-05
2.47392766818395e-05
4.25655809758526e-05
5.54867521182708e-05
9.09745005678482e-05
4.98169858427343e-05
6.58038951943594e-05
4.31009757530313e-05
9.87053500415207e-05
5.53530234355968e-05
4.55648862597726e-05
2.47455174168553e-05
5.17916483689702e-05
0.000136564997975968
0.000136227252356694
1.99608845217593e-05
0.000100917032721761
9.3409129908164e-05
3.71357579424057e-05
4.78959477551833e-05
3.48662442940603e-05
9.65207431781711e-05
6.7373748441823e-05
5.65566335168064e-05
2.2993273949425e-05
2.30471141318156e-05
4.36997364821658e-05
-2.57675842939041e-06
9.73415742078166e-05
5.9875955553631e-05
0.00013832401239815
4.88243468825937e-05
5.01405467023798e-05
6.65705741590964e-06
3.31922665662138e-05
3.71612919801716e-05
9.42738581387853e-05
-8.42883686506593e-06
2.89070693004241e-05
5.33549417980855e-05
7.93372082337552e-05
4.07959883625715e-05
8.20925388669353e-05
7.44599180552176e-05
9.52936037416976e-05
0.000110797999510077
6.23957230304869e-05
7.21043502527812e-05
6.85998464960987e-05
7.81247372540669e-05
8.79527890410445e-05
-5.27733415576926e-06
3.51738511341661e-05
6.01763284988268e-05
9.56647496167496e-05
8.35709385292905e-05
7.01945891261668e-05
0.000129528711721322
7.44528868514649e-05
3.47905972942346e-05
2.55853306560184e-05
3.79146862794983e-05
6.94083565914443e-05
5.99335856411778e-05
7.04878308324312e-05
9.26529041607763e-05
4.19267179251863e-05
7.34177187185083e-05
1.08851455080906e-05
7.62579679111431e-05
8.4903665376548e-05
7.9497984798606e-05
7.93973684653845e-06
4.1332702991974e-05
5.43282321718164e-05
3.82884710672078e-05
9.60350472540316e-05
5.53459662295006e-05
4.90771288157777e-05
8.43258122632694e-05
4.14967302486627e-05
5.4709511290293e-05
2.88227255708207e-05
0.000113930205104047
5.12488487476357e-05
3.22585921834527e-05
3.43452642307908e-05
3.49262058343447e-05
1.11121934292339e-05
5.43945003146304e-05
-7.41212086350145e-06
6.7596435935337e-05
5.27558000688522e-05
3.71255785370582e-05
4.87478809079073e-05
2.99170581399851e-05
1.86851968601203e-05
1.82882644653929e-05
0.000114517197261838
7.91010563152809e-05
8.15052256946202e-05
0.00012329082754201
5.98567251256416e-05
9.58529354888104e-05
5.64438743382905e-05
5.88954592179036e-05
5.78377059509342e-05
0.000117423206582716
7.85691100978347e-05
4.04703986541905e-05
4.68183921822396e-05
5.86673435721686e-05
7.89209072619625e-05
9.37524047840948e-05
3.10113905872498e-05
6.96370458702799e-05
2.89036871819166e-05
0.000106240665312363
7.31472086681323e-05
0.000111160403062412
4.22048362370417e-05
4.19001631251048e-05
9.50517335041377e-05
3.81448069368483e-05
7.71845220658152e-05
8.36810630501574e-05
7.64155365433055e-05
2.54338542292909e-05
1.03687932395041e-05
6.22165512952627e-05
1.81066962580478e-05
5.32024220768428e-05
6.92082735583714e-05
8.32179861659012e-05
5.51229279011531e-05
4.78958447507074e-06
4.47062995108863e-05
2.90719891783045e-05
0.000109100453747674
4.88106701350616e-05
6.83008696740241e-05
1.43715753008866e-05
4.22859766532643e-05
1.88211770049541e-05
4.97745170943974e-05
9.42422482041107e-05
4.70203773705904e-05
7.20620116891865e-05
4.06915734852659e-05
-4.66176461352733e-06
2.92093429429436e-05
4.46419136142227e-05
1.33517896591629e-05
1.33098093317277e-05
5.59572619176577e-05
4.23647170729995e-05
2.67212299318834e-05
9.45602055433049e-05
2.54124328168748e-05
4.7999384862823e-06
7.89435663725255e-05
1.25672239928228e-05
4.3478397338371e-05
3.94587322807376e-05
5.58210686044566e-05
4.4121164055713e-05
-5.80942359415668e-06
9.34554336734673e-05
6.14438290712035e-05
6.20996967665205e-05
5.50426128341568e-05
7.11119037351138e-05
4.93668728518127e-05
4.99434442178261e-05
7.54550782958376e-05
5.88205478671652e-05
8.06182949530753e-05
2.98104736515791e-05
6.49038853112424e-05
6.48181502287429e-05
-1.80145160767806e-05
5.06120700005526e-05
6.10773153407464e-06
8.8257991436473e-05
5.07561818188146e-05
5.96743937540577e-05
5.02679448142149e-05
7.82615421528075e-05
7.03152046459762e-05
4.03263073264103e-05
1.6366927680213e-05
6.75549448268466e-05
8.28297867637069e-05
8.75944924759868e-05
7.42148797811149e-05
7.1081769713459e-05
3.74605534852157e-05
4.03418714287307e-05
6.72344602619266e-05
9.51473752847324e-05
4.96454553286561e-05
0.000117406415125145
8.85040715070549e-05
3.9073412691955e-05
0.000107664772919451
2.48544766491772e-06
5.86534807948877e-05
6.57948821365857e-05
7.91718856148847e-05
5.58335580789858e-05
1.57301148287854e-05
3.76681935702627e-05
3.62528784309556e-05
0.00010287475212846
5.67790170854129e-05
3.92115438671212e-05
6.06152071022887e-05
6.96206213139921e-05
6.65654103230139e-05
4.38485036614675e-05
6.44703520130189e-05
0.000113637380430311
8.59578307837141e-05
9.12580541292635e-05
1.39181088911106e-05
6.35541554866052e-05
9.53552436519505e-05
8.21624533249693e-05
5.27981991095397e-05
5.16537033355945e-05
6.06747936129151e-05
8.45764608651162e-05
8.14384947820492e-05
2.13842004586619e-05
6.80666357521384e-05
7.24352704555318e-06
2.09333792311792e-05
1.43159744802413e-05
5.86140243422736e-05
6.77464541156591e-05
7.00048175853257e-05
7.26632075810438e-05
0.000103746673113343
6.78680175426792e-05
1.23876159188762e-05
0.000105968883099884
0.000102768215230435
7.3551446535823e-05
5.95473118701985e-05
1.97993632138834e-05
1.42462380612509e-06
9.78001919577901e-05
0.000102296513426586
0.000129396177779398
8.05331191923053e-05
3.7359254696306e-05
2.24812157798242e-05
0.000113191674874322
6.39267453589636e-05
-8.61643808967503e-06
1.52618734147735e-05
4.516275380729e-05
9.35726432395317e-05
5.6566254217466e-05
9.79249869250604e-05
9.81548646970346e-05
8.44327663301202e-05
7.07145041634519e-05
5.89169224760567e-05
6.0841851435307e-05
0.000110438649859177
1.44440163738248e-05
1.81432921251899e-05
3.03137883176932e-05
6.36063916905095e-05
8.81974697085832e-05
-1.14944769315799e-05
1.80118502283731e-05
8.60453625988857e-05
2.94554284924854e-05
5.84889917662773e-05
3.86633087112926e-05
0.000112504202224326
5.42445640770072e-05
2.62094536888049e-05
0.000116016697934002
6.61693219569307e-05
4.38626434623076e-05
5.03022372381916e-05
5.60646673410496e-05
5.52618373219665e-05
3.26280061429201e-05
1.41029036195212e-05
6.29523229976639e-05
6.70801526037614e-05
0.000109220769994482
6.80112839595551e-05
7.64476701837422e-05
3.08186954650438e-05
2.11160470874019e-05
0.000164801593304354
3.59467532361956e-05
6.5280699640576e-05
1.71416842947497e-05
3.51757468937044e-05
7.15234533297905e-05
6.44346911134742e-05
5.63150295618819e-05
0.000125539237983251
3.8718288529814e-05
0.000110082302644674
5.1963593109856e-05
8.3976393281236e-05
6.79398551632877e-05
0.000108721402837746
0.000108832107764463
0.000107973005469774
4.32519256157508e-05
9.12752814361821e-05
5.5813133565298e-05
4.17904704274395e-05
8.70852003406042e-05
5.04964845036078e-05
5.97907034242824e-05
5.83057970639948e-05
7.28923913285586e-06
2.37855147515205e-05
5.62969581336773e-05
4.57211629263655e-05
6.30929274961423e-05
6.31707942919137e-05
-3.81712639377172e-05
7.92645619323469e-05
3.72440421576867e-05
8.3068756883407e-05
0.000103403785939322
-8.73399626921464e-06
5.162781822606e-05
2.9143298281615e-05
2.46506942444902e-05
5.39294495565156e-05
4.24379544196959e-05
5.47245849373518e-06
3.12314732283176e-05
7.08410117297553e-05
2.21310091736572e-05
8.39993818447942e-05
5.87322133863448e-05
9.76218772759451e-05
8.21731833742077e-05
0.000107683864247663
2.08844900880265e-05
9.05314162527789e-06
1.50895442452508e-05
2.99505904060354e-05
7.06286634111023e-05
4.79440557184893e-05
0.000127487390227891
6.51477414923304e-05
5.96260636126368e-05
7.27325697915134e-05
9.10307385718776e-05
8.37938358703221e-05
5.74616771938904e-05
4.31754359169918e-05
4.60463328730784e-05
6.78005295042871e-05
2.44805335925349e-05
6.86008960486105e-05
3.99361805305806e-05
6.98734966777331e-05
4.33942858775078e-05
-9.88320241587437e-06
7.41033395211219e-05
-4.45015703744898e-07
8.501642527713e-05
4.36617006177936e-05
4.9804474614342e-05
6.57881179459976e-05
5.02378504297945e-05
5.19604520596204e-05
6.24667783460257e-05
4.14853852049477e-05
5.814154915195e-05
5.49117895150257e-05
4.66066036990251e-05
3.60597278599034e-05
1.63877529169374e-05
6.38952477166318e-05
6.29301011492685e-05
0.000109147038727876
6.5890895145688e-05
4.26032735549409e-05
0.000110412654330602
7.96220862576152e-05
9.91448158989254e-05
4.39065387087172e-05
7.79562168105768e-05
8.89825610638299e-05
6.44163759061662e-05
6.88905329427322e-05
9.61865700207364e-05
5.77647331374525e-05
5.14500039878321e-05
4.5414053590725e-05
4.08083165148773e-05
6.26218095432604e-05
6.03862873776517e-05
0.000110356917461566
3.21752317333211e-05
9.34222336433331e-05
2.70408305454219e-05
5.59757515643395e-05
9.68422385366327e-05
3.71141500279431e-05
2.7610020179616e-05
5.52169308516928e-05
5.44044449271673e-05
6.10754655449745e-05
5.19628182990283e-05
2.88546813404699e-05
9.86608840746478e-05
0.000118229160835656
4.40713447334525e-05
6.12179545270145e-05
9.47377553724008e-05
6.70291991395734e-05
7.54818239765854e-05
0.00010474281754177
-8.85694966930952e-06
8.68728464663523e-05
3.65572480659236e-05
4.06684067253978e-05
5.4054347279243e-05
5.77379428784287e-05
9.51640993525731e-05
1.66027458849767e-05
3.83724485944313e-05
3.31923146899994e-05
3.7755212155361e-05
1.46290786790288e-05
3.76195682106265e-05
9.82390272241083e-05
8.01128713777955e-05
0.00013153029734901
8.58215454454378e-05
4.82340477313087e-05
1.66646750877837e-05
3.41945188567325e-05
7.82351782346401e-05
3.53243391108114e-05
3.46480361144305e-05
7.01282943277681e-05
0.000108569353075058
9.15591506697081e-05
2.11138868241781e-05
7.40016615757017e-05
3.53138937021288e-05
2.99687053213387e-05
7.96973442600627e-05
4.71501140938423e-05
8.03349566404623e-06
6.37750494656994e-05
9.31907715909668e-05
2.12800932742865e-05
1.58950103401623e-05
6.77301894973733e-05
5.73346381624398e-05
7.00772346170964e-05
5.1677444386943e-05
3.42307122975613e-05
3.35652278828231e-05
5.13148898063721e-06
3.8257203174865e-05
4.50266549550698e-05
1.21224568529115e-05
3.99700560102029e-05
8.79440635486213e-05
4.51799269850718e-05
5.82087754140611e-05
6.02161463013556e-05
4.33088755022054e-05
-4.96884592590983e-05
5.21499496472923e-05
-4.86357388731539e-07
3.41074486325573e-05
9.41211758157691e-05
9.64961973498813e-05
5.32457105471953e-05
5.37509053315904e-05
4.60141922476711e-05
5.73764189899556e-05
6.36005417602936e-05
5.96728411016345e-05
8.3480454693094e-05
8.06228763751326e-05
4.19422567531995e-05
6.46275609751688e-05
7.01026825926952e-05
6.05167626359428e-05
3.50836189456529e-05
9.99711794925476e-05
4.76466625558546e-05
6.72896355099449e-05
4.46639109400498e-05
1.61832233762017e-05
3.2637938984347e-05
6.32086405377763e-07
8.16540659066148e-05
7.05966583121526e-05
1.87607735602435e-05
5.51161170883757e-05
8.0602188351146e-05
1.43565883188656e-06
5.69556386145904e-05
5.01366936229516e-05
8.06009000223585e-05
8.09023946411705e-05
8.78632216541362e-06
7.85121721801002e-05
0.000136129201962891
9.44141063989637e-06
3.33588235349139e-05
9.30234342334266e-05
1.22998186072201e-05
0.000117267770264573
0.000113938003133081
5.60434736853382e-05
8.4106147131316e-05
0.000107314492880003
7.5980690343211e-05
6.33988947513982e-05
5.13340965533294e-05
2.75197769644982e-05
2.72410394284558e-05
4.23020572426091e-05
7.83918608678795e-05
2.94930660043855e-05
0.000121979639747262
6.61900308908482e-05
9.45878548095383e-05
1.93586520461319e-05
6.81551955537638e-05
8.08521289251008e-05
7.48995504737377e-05
4.10096310667126e-05
8.27578020290984e-05
2.38907208839349e-05
4.07193018295488e-05
9.05973230744479e-06
6.591551583459e-05
6.82680195884338e-05
-5.45737778561501e-06
5.03764433823309e-05
1.50238156630065e-05
0.000123065402586655
3.46885298239137e-05
1.91832603058115e-05
2.03501442030574e-05
0.00011639549348077
6.73571977246943e-06
4.80281830906263e-05
7.36725342630279e-05
7.38138992486027e-05
9.02056156393738e-06
7.42546901810531e-05
9.10035969957142e-05
2.07797652699185e-05
6.25533070361107e-05
9.75687788391215e-06
3.46515082289632e-05
1.70660677679081e-05
3.49661507326606e-05
8.23251332768107e-05
9.46357718541487e-05
8.88785921474471e-05
3.85319340386728e-05
7.26616972564189e-05
3.64868280590397e-05
3.77841367228735e-05
8.3703871186625e-05
-1.3708465092021e-05
7.81610257443421e-05
7.25059698503384e-05
3.33362542420676e-05
9.34931656530648e-05
7.92206697825311e-05
7.50937021216713e-05
9.81011227136336e-05
-1.07832568817202e-06
9.35402025284342e-05
2.50947226994115e-05
2.10252612866331e-05
7.85116257435354e-05
6.46979111154477e-05
6.46959415531311e-05
3.73299152400932e-06
6.20145807185004e-05
9.8448293538287e-05
2.49645613109054e-05
1.50842972046636e-05
5.53608439823589e-05
6.43018775819662e-05
5.97084224455817e-05
6.16480140893008e-05
0.000101590775003021
4.3015021017793e-05
4.75931929623547e-05
7.46194126193802e-05
7.13743059740793e-05
0.000118136939558489
2.2947042350992e-05
1.01890709881365e-06
5.32625433342529e-05
1.9022253868232e-05
0.000115447644078651
8.83827853682546e-05
0.000105387166456137
6.27723094461721e-05
6.2719318269353e-05
0.000107279552237809
6.39309580014091e-05
3.5760041395678e-05
6.54667358079475e-05
0.000101947175903146
4.75155679517275e-05
2.75208147382375e-05
5.72079229492556e-05
7.83542667954581e-05
2.84504014425938e-05
5.15565753275389e-05
5.31533698682147e-05
3.05335378978365e-05
6.10062738720421e-05
4.03089320077736e-05
8.39541734909071e-05
5.6784832123879e-05
6.18324017101069e-05
6.9535202494726e-05
9.38932351589402e-05
6.96413422301472e-05
4.56634752278299e-05
7.21249457749566e-05
0.000107436172309591
5.49972807433066e-05
5.43522184620661e-05
9.49214076319488e-05
2.41358537927425e-05
2.49144631630918e-05
3.06924362917762e-05
0.000108312816347014
0.000122502937871497
7.59489355639765e-05
9.64562824687427e-05
3.86276892747577e-05
8.07752296944691e-05
1.2583899287385e-05
4.77722016170333e-05
5.75900092870434e-05
0.000100691058425125
5.58653658782452e-05
4.04412134350002e-05
8.17862103158421e-05
2.77047901525548e-05
2.9316460059365e-05
6.49050227701061e-05
0.000117906262877876
8.37402099348251e-05
8.99332045617943e-05
5.30380101451904e-05
5.54815699882922e-05
-5.22816918611896e-06
8.26445475647826e-06
3.78467646984598e-05
3.10322648376882e-06
7.77965939682417e-05
6.99949609007433e-05
4.24439286825347e-05
6.97024562137469e-05
6.05870588123095e-05
6.38088198018729e-05
0.000103296166880308
0.000112938435984771
-1.92168410381301e-05
5.92052927368431e-05
7.13354359406264e-05
-3.26534352840811e-05
0.000103455441890168
2.4672665806318e-05
4.13596101859618e-05
1.69196220676131e-05
7.97527863956173e-05
1.38793325223614e-05
9.0073539060654e-05
2.95403968598306e-05
1.45382716144246e-05
8.3787396264391e-05
4.29565476332301e-05
4.4688900310253e-05
0.00012278843846684
8.83786914627852e-05
3.42527475304379e-06
5.1723746527306e-05
9.92362848225195e-05
0.000100881103765304
5.38531093976112e-05
0.000117809957495721
2.56328952495165e-05
8.10988381191563e-05
4.55316648119403e-05
3.96365997091622e-05
3.93646170319609e-05
6.6074770508844e-05
6.06737012252849e-05
7.3266342650512e-05
0.000102642697609484
8.51549771381665e-05
8.13163423575614e-05
7.14240543899323e-05
4.17127998613872e-05
4.93954601873642e-05
3.99126879236425e-05
6.53449090073482e-05
7.85865031820753e-05
7.11805938521332e-05
4.22884339761327e-05
1.26632735662195e-05
1.04391034337282e-05
8.5787827868471e-05
3.29421118138271e-05
6.77864958749617e-05
2.10467958306602e-05
7.72097248011236e-05
0.000100069071093773
9.49585302547346e-05
1.46949805910253e-05
3.18316740554519e-05
4.21153251631007e-05
4.72412280592878e-05
-1.20688124173916e-05
-3.40121603476476e-06
8.27185439069886e-05
3.00266100585011e-05
6.69454252524628e-05
7.12654574814102e-05
6.59485967318614e-05
7.31881456217406e-05
0.00012344431314327
5.12775612416133e-05
5.68580497771974e-05
4.55649764097263e-05
8.97851655941905e-05
7.31108330556932e-05
9.0279734282228e-05
5.07204462265105e-05
6.80774005860362e-05
3.78755212904511e-05
6.77774116884497e-06
4.61366368982094e-05
5.60863144161804e-05
5.90161083326185e-05
2.43906621765113e-05
8.3067197083187e-05
5.33769510877629e-05
8.66273807527492e-05
8.5062092002671e-05
4.40557604112088e-05
1.77769035612185e-05
7.56871240052787e-05
8.19863800871465e-05
2.15862866366339e-05
9.77640514003756e-05
8.67960931903343e-05
3.87169428321932e-05
7.34655701302048e-05
6.30969882742545e-05
7.58462266820484e-05
7.78205595047942e-05
7.42985408005646e-05
8.1747516430298e-05
4.77861654705541e-05
7.2842625181114e-05
-6.50888561191513e-07
8.24732161761487e-05
9.72360475588343e-05
6.64743673780382e-05
3.71209170958528e-05
-2.51444028786017e-05
3.68193138792683e-05
-5.42327719677542e-06
4.74494751298703e-05
7.03109087574272e-05
8.90396343996826e-05
9.85140028754636e-06
6.78089171143621e-05
1.50053990687605e-05
4.95924744578544e-05
3.64111342249184e-05
6.17584443329151e-05
6.36482654270331e-05
4.36323559898645e-05
5.76287782637501e-05
4.19011900954577e-06
5.24255716421256e-05
8.58264349823267e-05
8.5601456902642e-05
3.20942143844505e-05
6.53541206480665e-06
4.08699285467699e-05
8.98868569441453e-06
2.8315082107975e-05
2.53288520984186e-05
2.82037966351332e-06
7.08784361519874e-05
3.18558775172566e-05
5.31390699747601e-05
9.65896145597102e-05
0.00011389767933729
5.80799582496618e-05
5.06312596426357e-05
0.000123354197494642
8.11335754570192e-05
9.60011556136991e-05
9.72441946478602e-05
6.90968972874722e-05
-4.70875657419602e-07
4.11848930662773e-05
8.13504643903556e-05
5.47211325301735e-05
3.19346128475872e-05
7.53232372126554e-05
6.69747339341203e-05
1.04931279955189e-05
6.44306927375351e-05
9.64779341809982e-05
4.99648111319816e-05
2.5134455539964e-05
9.30380386118034e-05
9.3215889811772e-05
8.49133178042244e-05
1.169572051398e-05
7.57279748507741e-05
1.78862449072279e-05
5.10441689987679e-05
3.89029889405252e-05
1.61610617529965e-05
3.27467521003443e-05
2.26667540342537e-05
6.63827486824331e-05
1.99422739690436e-05
3.5448393521625e-05
8.01994528698726e-05
7.66104567438919e-05
5.61439804034562e-05
3.42722078537286e-05
7.35553082765422e-05
5.72549535287577e-05
5.50123652294626e-05
3.1853393383042e-05
5.71215912319362e-05
0.000104457474682349
0.000105613984037917
3.33000270362867e-05
5.2761840294711e-05
6.72478868920167e-05
5.12431186766738e-05
3.46095127621422e-05
6.32970006140079e-05
3.17775440113648e-05
6.39432760967297e-05
5.38196433865604e-05
4.78071576821668e-05
3.89708879911946e-05
7.63694942749319e-05
0.000135581409287299
0.000126822651792852
7.16176293312181e-05
0.000109340568367381
9.47504624928217e-05
9.7426482650358e-06
2.04401087190853e-05
6.7726075343933e-05
0.000109658663732774
7.56080824108844e-05
3.49616549358618e-05
1.10295930620756e-05
4.72002874291002e-05
7.24458596864708e-06
0.000102824428810274
2.58313748699194e-05
-1.61493023094255e-05
-4.51251393562577e-05
7.83132594008059e-05
7.38278083526964e-05
6.40386985777015e-05
3.62191057515677e-05
2.52658261555818e-05
0.000102617540499951
6.81419571345025e-05
4.02041208197003e-05
7.29650801353245e-06
0.00011411901322248
6.63371503226002e-05
4.08454344365526e-05
9.39265916294247e-05
0.000121802723512943
8.12169091963967e-05
2.78725605508352e-05
0.000128021065690026
2.31513640499741e-05
5.49381531003874e-05
5.6682572813863e-05
-1.47466127555338e-05
0.000111345249964341
4.9231293910531e-05
4.74300412365974e-05
0.000127860706881147
5.71302848882762e-05
6.47434553304978e-05
3.39692618681496e-05
0.000101978366697177
3.49791140366417e-06
6.8011823103429e-05
2.14165253184797e-05
6.53696022686407e-05
4.8335124437338e-05
7.95182284203124e-05
7.25956540956986e-05
4.59160553097605e-05
5.02714281344069e-05
7.13040572389696e-05
8.38192540524752e-05
3.30635681701415e-05
-2.91680330157378e-06
3.85380064768366e-05
0.000115420517030943
1.94761659393523e-05
5.79446275817272e-05
3.245325857624e-05
6.50787110899531e-05
5.82649413956651e-05
6.77821880759167e-05
5.83573343393342e-05
6.4967808637242e-05
0.000114963671268732
5.25014469517922e-05
4.98741793481982e-05
3.78671078913417e-05
3.03267275821368e-05
8.39147081378647e-05
2.84256511460305e-05
5.03220725009844e-05
6.9625683134852e-05
6.72720745594244e-05
4.4794278476133e-05
2.84766117236666e-05
0.000121468430042089
5.69308973814088e-05
2.24943540004076e-05
9.88698405846876e-05
9.63379375582759e-05
8.50926358205763e-05
5.7943254915558e-05
3.7288215925547e-05
4.84625902478233e-05
8.83596700202969e-05
8.54599365145563e-05
8.09221199318426e-05
5.82464886307447e-05
9.68567150169952e-05
9.21605414721915e-06
9.42718789565426e-05
7.7596525295203e-05
2.49822743115892e-05
5.18419888491767e-05
3.63794425747309e-05
4.99341331512466e-05
8.00948993839358e-06
5.58162759937709e-05
5.14311921542457e-05
6.63577777093439e-05
-1.63326112652785e-05
1.05604554175584e-06
4.63858937504384e-05
2.0751702393469e-05
6.08264848706671e-05
0.000107643956636237
6.43294898029337e-05
3.25738751134401e-05
2.62141616336537e-05
6.74267187747008e-05
8.46924424374855e-05
-9.57989638273048e-07
7.26422174316288e-05
0.000101964907373988
7.96187495562602e-05
2.22857746088955e-05
5.63047355027128e-05
4.7920354350928e-05
9.20049733135962e-05
9.0733322297034e-05
9.64459491944862e-05
0.000103393204512848
8.10185650349364e-05
6.06018604632629e-05
0.000137487926584377
4.48390418153236e-05
5.03275719969818e-05
3.18371649121995e-05
7.65376391637978e-05
1.16465605227548e-05
0.000130113567350443
9.0741278989228e-05
7.83330275123127e-05
5.50665354359485e-05
2.55188704833349e-05
5.90414364326461e-05
5.26826269091642e-05
2.29564690694693e-05
8.93451903458043e-06
0.000105669229149647
5.75952054696195e-05
7.01647163970007e-05
4.40066941732723e-05
3.67133342699977e-05
0.000120839857362039
0.000116051847502648
8.57316826795024e-05
7.40403206942592e-05
8.24031969818425e-05
5.22137434316306e-05
6.42760755325707e-05
4.14729025947128e-05
4.2311345742895e-05
4.36239925235067e-05
6.96892608335166e-05
7.02026342905692e-05
6.19188896764344e-05
3.64318277611751e-05
0.000107571095512343
1.18810704638927e-05
0.000105464922848004
4.13899660206848e-05
7.45501833053984e-06
8.10258168293562e-05
4.77984023322582e-05
4.28407752202317e-05
4.3619212117057e-05
4.28255621086852e-05
8.32551091118072e-05
8.44950958629896e-05
6.4395826949076e-05
7.20732650064207e-05
4.67603424053265e-05
4.17698544271432e-05
9.47342022770372e-05
9.78848603454431e-05
6.86904564812136e-05
1.89898795620296e-05
4.75297835261883e-05
0.000127539845269316
4.42738522147483e-05
5.59850731372748e-05
1.89791803015264e-05
5.86209353823079e-05
1.60474615201704e-05
1.55267446758893e-05
5.35301927070373e-05
3.82791625325296e-05
-2.57703231267013e-05
4.88355749009831e-05
0.000104550275916744
3.63918394451432e-05
5.98077041389582e-05
-3.25705075569547e-05
2.97700898884914e-05
7.21210763663282e-05
6.14930420789424e-05
0.000112712819841492
4.66443541034477e-05
1.82685174012222e-05
3.23738598854205e-05
4.86417075010354e-05
8.68558065584916e-05
0.000141340561444227
0.000112538856849805
8.19362594110986e-05
4.57334597116019e-05
8.03045919150412e-05
-4.68713776725688e-06
3.85678774172567e-05
7.66956379769661e-05
8.54966835521376e-05
3.89023635097848e-05
8.19978516611868e-05
5.96888526412906e-05
5.4005511827357e-05
1.30834512512321e-06
3.42712720878116e-05
0.000127221044399575
6.89563280326842e-05
0.000114866831550179
0.000107391071051181
6.82220761862567e-05
8.95676675090401e-05
6.74669284089701e-06
5.37540584094581e-05
3.66086094021042e-05
0.000103696605656601
5.13066355271194e-05
2.72928208454533e-05
3.53022619894516e-05
5.33571306017505e-05
2.73014928098208e-05
4.15779986556279e-05
2.25313002246535e-05
5.73810525341846e-05
2.0590059144219e-05
0.000111152970928072
2.0099617987275e-05
5.20679996953831e-05
8.07787447646736e-05
-2.08488749317052e-05
9.72392633143506e-05
3.4295225139926e-05
3.74476844799013e-05
4.22264274307028e-06
1.78167856050113e-05
5.65515381334208e-05
5.29151180073287e-05
2.0602433038377e-05
7.7987427740204e-05
9.26360093858509e-05
9.25076847308961e-05
6.85475156528916e-05
9.57098933246318e-05
6.405980181984e-05
9.80436860825176e-05
7.39840669249489e-05
3.09218613307831e-05
8.71991201397088e-05
0.000116561415106494
4.61750191491699e-05
9.79413346751125e-05
3.43048380979168e-05
6.66255988379599e-05
8.65570298875374e-05
8.06369726620285e-05
6.74900325286694e-05
3.27784844073783e-05
4.739006312298e-05
3.41940337232429e-05
-3.02216970169076e-05
4.92426939586981e-05
3.12398074942972e-05
6.01316386310651e-05
9.15213379239185e-05
4.59074067480709e-05
4.89314539908192e-05
9.88317738313772e-05
4.48672862509179e-05
7.06517784678469e-05
4.47160114416635e-05
6.41829739577165e-05
2.9006619673876e-05
7.61063819310648e-05
2.13379374983416e-05
3.35507940375093e-06
0.00015630144568391
3.71611194022431e-05
3.03851431224956e-05
6.11237157429843e-05
3.80039871540818e-05
-2.26299865211045e-05
9.07550161128674e-05
2.84999995091097e-05
7.21436477289145e-05
8.44562991559337e-05
9.32460095649578e-05
7.37468771582837e-05
7.98509132740811e-05
2.39127303142305e-05
4.55572016569108e-05
3.73920819153276e-05
7.27013988673637e-05
2.2040145370061e-05
7.50488099639532e-05
2.16453321937497e-05
8.05640246769115e-05
1.33725148372769e-05
0.000108195517012331
5.88627925855864e-05
4.18919346154127e-05
9.10670946914514e-05
7.30212468286214e-05
0.000106036275084106
3.38056666367441e-05
3.26637152108178e-05
8.07644120853412e-05
7.81984743570802e-05
5.16439871315172e-05
6.28448060792491e-05
9.52801127978589e-05
5.22019934265656e-05
5.5596286688508e-05
2.77220100707853e-05
0.000159558915650602
7.7063372132199e-06
7.06389825383938e-06
2.12548919943092e-05
2.34731074679051e-05
9.37996141282269e-05
9.27154675860454e-05
5.36220843735136e-05
6.32870861337462e-05
1.8613187197966e-05
4.48495257004151e-05
-4.7411234934426e-06
9.2215081757383e-05
2.91763620250035e-05
7.0698859368611e-05
5.0680405745881e-05
7.63101698862491e-05
7.85701527812816e-05
8.58210781739274e-05
3.91625712243724e-05
7.35461019228156e-05
5.97659123939715e-05
3.87005259430009e-05
5.47540388218478e-05
-1.62928187812551e-05
0.000148800174691636
3.56306694223343e-05
7.43626815477439e-05
8.03502387744149e-05
5.46254911148426e-05
6.38242872984963e-05
8.17560566430108e-05
1.58667625924131e-05
9.63474939681554e-05
9.53588067450741e-05
5.94102424355367e-05
0.00010754067057298
9.32874299653256e-05
3.46995580366325e-05
3.56436498441853e-05
5.43820885886532e-05
5.57868549590623e-05
7.3890561248254e-05
1.01492125517144e-05
1.89477176433043e-05
2.1162236135112e-05
6.09526496231978e-05
7.38208136366611e-05
3.08820659212625e-05
4.95506841782427e-06
1.63178095217142e-05
7.10656024202836e-05
6.92465788232024e-05
4.49448362343786e-05
6.15293297773146e-05
2.06216111913007e-05
9.21228341311093e-05
5.67109012054082e-05
4.76397611677108e-05
0.000107014020554532
7.07434163595204e-05
4.33381860964582e-05
8.4278617186718e-05
7.22376279950444e-05
3.9112139891293e-05
7.85082754349587e-05
8.76521214106697e-05
5.45420744868806e-05
8.61868476771489e-05
2.361955195523e-05
8.69604883507272e-05
0.000108485641777681
2.82254378059546e-05
6.68029890733961e-05
9.34615684250336e-05
9.77926675783566e-05
0.000107900213216391
4.62537547073885e-05
2.06231264072736e-05
3.87042319511646e-05
4.22395595958773e-05
3.65776757849625e-05
0.000106335185760878
9.7348664998555e-05
9.98410293985112e-05
9.48790142300271e-05
4.57782064493769e-05
1.72821916252388e-07
8.2922875974396e-05
6.06714961356331e-05
6.69210326840082e-05
5.26364228340222e-05
6.53135562105231e-05
0.000120168575103117
6.11847761234739e-05
6.05801444490495e-05
5.58122098524485e-05
6.55789344103862e-05
3.24027642610863e-05
3.36279111327179e-05
7.78614365072153e-05
1.43322999322542e-05
1.51774097998903e-05
8.10882358643779e-05
2.2946642888701e-05
6.96934122688527e-05
1.86027656796915e-05
7.57698333737644e-05
4.12880323193948e-05
0.00014329261288375
5.19349317704974e-05
0.000125571354350343
2.40901997123676e-05
8.31256278056586e-05
0.000103293834331916
7.70197630065086e-05
4.87582262043523e-05
3.94358762821464e-05
4.74282342880747e-05
2.6241667854058e-05
4.27024834899817e-05
4.32814805858309e-05
2.54937738330387e-05
1.21261845302688e-05
9.85498927651361e-05
3.12821665889192e-05
7.72519232890452e-05
9.74150617102196e-05
7.81366400556218e-05
3.06000833133021e-05
0.000123694069721297
0.000145969630902817
8.86122685835019e-05
7.67952244099641e-05
3.79548486276448e-05
6.10043472353316e-05
0.000135524710851808
8.54184311150749e-05
3.41094775246482e-05
2.49804860426194e-05
7.81326788303678e-05
4.71208608928051e-05
6.88600199460883e-05
6.9782058083383e-05
7.16010516778545e-05
8.412579532142e-05
5.96277976621966e-05
4.61766690435109e-05
8.16368010264232e-05
8.32158948114166e-05
9.73934118143709e-05
8.59321592956604e-05
0.000104834334850058
5.37091651204848e-05
4.39045662041597e-05
3.75927979005626e-05
4.81829466541019e-05
8.72902144250608e-05
5.41171845781562e-06
8.48722525342828e-05
5.33446584711041e-05
-1.77119398913017e-05
9.35449247404255e-05
-1.90621578145729e-05
0.000106238385754154
0.000112734348751379
2.70746987830718e-05
2.11749259267154e-05
0.000116275160871521
0.000100769788345471
3.12715096815811e-05
3.08120285370305e-05
6.41860970458434e-05
6.87372082098232e-06
6.38194472645218e-05
1.23430152418016e-05
4.87923822113974e-05
0.000133615641633289
4.53406072669742e-05
8.79169225734794e-05
5.69798989424091e-05
9.07106639782609e-05
7.85375807544225e-05
0.000104453390605436
8.06952889622437e-05
2.35529013953208e-05
8.61881714887282e-05
1.13679314895314e-05
4.28722539469905e-05
7.98979378199095e-05
6.37618201310821e-05
5.89307251303245e-05
5.4371969280728e-05
3.47571209921277e-05
6.19987680038989e-05
0.000104278102089854
5.0601088173045e-05
2.4832765054364e-06
7.30750431926019e-05
6.26385708533943e-05
9.06147525597428e-05
0.000101163796645762
8.93754504784512e-05
7.75221459217903e-05
8.26632981106956e-05
4.23698999341185e-05
6.51238848043812e-05
6.42384422243474e-05
2.6150991439965e-05
9.48248703743838e-05
9.34707435468184e-05
4.67262666867961e-05
0.000101486262457857
8.88817897408898e-05
4.80928794835903e-06
5.38136758427958e-05
8.81600834239412e-05
4.98700326665109e-05
9.37043794323148e-05
4.45194825076916e-05
5.48422480568271e-05
4.44714744576745e-05
3.03117758578634e-05
9.71782385485577e-05
4.99117630553886e-05
8.57871007212162e-05
-2.63996958599035e-06
7.46828872990228e-05
6.03110525089663e-05
3.25958642441889e-05
4.1237472076074e-05
5.63144024211596e-05
8.96402083133056e-05
8.2549200634228e-05
2.77631447269346e-06
0.000111797336327791
7.14118872577192e-05
4.85532812640716e-05
8.43693878689977e-05
5.54471648492065e-05
6.77506943415371e-05
9.41911598024385e-05
6.09277626507567e-05
9.84275317546088e-05
9.79683867083471e-05
8.69434586902348e-06
6.32260270900585e-05
6.08723188419484e-05
0.000124424103798105
4.62586985840521e-05
3.18188961138533e-05
5.71754531041288e-05
6.26234588630027e-05
3.11069517606455e-05
3.50857961103249e-05
6.37977151339264e-05
4.67939002635859e-05
4.27203942745707e-05
4.29849708495669e-05
2.49315690239614e-05
6.84963766853519e-05
6.776377114479e-06
8.63791802062922e-05
9.564752798227e-05
0.000141351132668085
3.43978388108309e-05
4.33198929708832e-05
6.85526656567567e-05
6.4520528112067e-05
0.000105285499460399
8.02766876823234e-05
5.61933897402487e-05
7.89532066383988e-05
0.000141439840207304
3.36740440640305e-05
7.11327010455587e-05
9.93872464652871e-06
6.91931409610174e-05
5.96486726665312e-05
5.53775217838435e-05
2.87746126756754e-05
9.47786919903113e-05
6.98724808108115e-05
5.53623271045464e-05
-2.16098605047785e-06
6.86231130881135e-05
3.31778306506595e-05
3.93408639836852e-05
7.22903875630873e-05
-1.49942061498196e-05
4.04587632395849e-05
6.45554482074621e-05
3.02262627348536e-05
5.83931360209534e-05
4.25555845683867e-06
1.57440793204804e-05
9.59728237408371e-05
9.84692019223784e-05
0.000136757948311787
6.92426034646887e-05
5.31580118269136e-05
5.8578130266048e-05
5.35914049502889e-05
5.60440357774198e-05
2.28250521831381e-05
6.65130622285413e-05
0.000102966183363202
9.56935365156302e-05
6.64150510385091e-05
7.34788295461006e-05
3.51518212799553e-05
3.10440731446296e-05
0.00012880275866412
5.58464614063113e-05
0.000117159286575841
8.78346177349591e-05
2.51552022608785e-05
4.82477605677501e-05
2.5510549691633e-05
-3.35750884109763e-05
1.9894208987573e-05
2.53200815840443e-05
0.000100349275612245
9.73014822449187e-05
7.8112209431213e-05
0.000129953902151271
5.30098324871097e-05
1.98363577647624e-05
9.58386936478272e-05
8.60875614126123e-05
9.85832444368861e-05
7.51968803406523e-05
7.79833386610184e-05
6.53323027920251e-05
8.86513628767063e-05
2.23948863040186e-05
8.7360247520444e-05
5.37761224057337e-05
0.00010692326072846
8.81320401079388e-05
3.83753055680647e-05
6.92278919199161e-05
7.71219014469901e-05
-1.13735041416686e-05
5.59535289751921e-05
6.53171612112976e-05
3.70575925712933e-05
3.54906296289799e-05
9.30437180600968e-05
7.17932193269917e-05
0.000110014696205028
2.68169264573769e-05
5.13068844807828e-05
3.38165213862608e-05
1.76067714309572e-05
1.07077006366552e-05
2.95311613571046e-05
4.4383178014682e-05
8.99182765485288e-05
5.15071670746507e-05
8.73048825878553e-05
7.44646845688055e-05
0.000107420076027013
9.52872896379188e-05
-2.15537759827251e-06
9.62093736794593e-05
0.00011803954299387
-9.61530301097116e-06
0.00014542193475358
5.17419767802194e-05
3.91829629358357e-05
7.21698569681989e-05
9.90795870729109e-05
4.57072579967823e-05
0.000100855157144732
4.62279879345033e-05
9.68122941968087e-06
7.50718530768406e-05
7.89124805755108e-05
4.23461752050876e-05
8.58863801394853e-05
9.59423524108888e-05
0.000127851721311541
1.77549698526753e-05
3.91677702735978e-05
2.39289722706799e-05
3.84560452107451e-05
4.48384868838048e-05
8.99062643735411e-05
3.42377320335076e-05
5.1462515690249e-05
-2.81276981611823e-05
4.65538226882863e-05
3.88360567074316e-05
4.93033833228572e-05
8.51645202705719e-06
-1.84194050866023e-05
1.34182046644216e-05
8.59779425614328e-05
5.62685731954129e-05
-3.04149131074755e-05
5.1686363126519e-05
9.38445616011948e-05
5.1860048141173e-05
6.61326951972094e-05
8.31859326246033e-05
1.85042305957465e-05
7.25896862870358e-05
8.02335801161246e-05
9.45282157367535e-05
6.89483425702464e-05
0.000131928975429298
3.8918158987117e-06
6.75986180212481e-05
5.45402778604805e-05
7.18365767839928e-05
3.02121532264262e-05
4.702472624847e-05
8.72649263089226e-05
2.80796414521066e-05
0.000115703974705356
4.22458339023345e-05
3.1013865374033e-05
9.68611423175513e-05
9.66052966085521e-05
2.24565674440008e-05
9.87266424510649e-05
7.0605235982039e-05
7.98395254745582e-05
4.68492552408311e-05
5.89733118981552e-05
8.62331349441158e-05
5.93343362928901e-05
9.33605485388007e-05
2.68761998673482e-05
5.66672963428091e-05
9.16675876571007e-05
-4.36065016316936e-06
3.74393696333989e-05
6.97134428161396e-05
5.24283574564778e-05
2.9959989527875e-06
6.64272054830121e-05
8.56591051642869e-05
7.71043757617306e-05
8.59034647019982e-05
4.29942595364028e-05
3.65710469447928e-05
2.53170109921593e-05
7.19395780072163e-05
0.000109095184799794
5.72928799917446e-05
5.61875432060254e-05
6.07552155201689e-05
0.000110134979390803
4.99792583483681e-05
8.2985625903248e-05
7.77521541974843e-05
0.000120746257905923
7.57644391028452e-05
7.04943228541728e-05
-1.41301057042304e-05
4.76324110118442e-05
3.23404950687682e-05
1.39174118147435e-05
8.19511499302029e-05
5.43312666395395e-05
8.00243380460563e-05
8.87999671404324e-05
7.14032956872538e-05
5.85507824308853e-05
1.75107054276837e-05
4.92532167543377e-05
-3.31213570118121e-05
4.3854986028087e-05
8.89614174479111e-06
3.61971101175987e-05
4.34460033520042e-05
6.06653497720384e-05
5.46078834281325e-05
5.99711717526554e-05
2.71635709007806e-05
6.37493194541704e-05
6.7839626063653e-05
6.57209738249632e-05
8.8435216525722e-05
5.33854726299203e-05
5.47953943181711e-05
7.78852167495598e-05
6.03991712957443e-05
2.5797172164961e-05
2.67927853588963e-05
4.00270564933713e-05
5.20408012886787e-05
3.50425281397353e-05
0.00010250350781333
6.97332439058178e-05
5.11409542409917e-05
7.80080094836546e-05
-6.37238908318873e-06
6.32204579778165e-05
6.7604998838554e-05
4.44012898416371e-05
2.63899924648307e-05
8.96065877149516e-05
2.03422727751366e-05
0.000138376312493596
5.77337185098901e-05
0.000100085609159962
6.5324638029095e-05
5.45968565247212e-05
0.000116122959058924
6.65788055489541e-05
8.87537416550977e-05
5.50684460988354e-05
6.7348351999375e-06
5.63587069509231e-05
4.45200290541736e-05
4.53534944575061e-05
7.56149607697627e-05
8.07458075649012e-05
6.71203700944393e-05
5.91877860930953e-05
8.58423448627463e-05
6.9072574589495e-06
6.59843572178827e-05
0.000148368721538359
5.57824314237701e-05
7.00214311664163e-05
8.21458387750294e-05
2.0848906192684e-05
9.07971816020257e-05
5.17223185154292e-05
2.68212800421603e-05
7.66652874440131e-05
0.000103265448058808
8.34899984139078e-05
0.000113345644596078
4.93261576417886e-05
6.61288544347877e-05
1.72014553864959e-05
9.79075979074068e-05
7.00028272045105e-05
6.64565687113891e-05
0.000110435359544368
4.01893664557222e-05
-4.84551171912239e-05
4.47296988002109e-05
2.62722920106498e-05
8.96424939476778e-05
7.84521973627492e-05
6.65315770521755e-05
0.000142200799510089
0.000103429641032801
2.60748118553253e-05
5.93881488464767e-05
0.000128708439595587
-1.30967249205726e-05
8.77423156506171e-05
8.41507840076473e-05
2.90527550977164e-05
4.2715071009589e-06
6.78493993868113e-05
4.77871730483428e-05
5.13717926535586e-05
8.41485699254007e-05
4.87393450793183e-05
-7.62128825359191e-07
4.78205810542174e-05
4.09566798265934e-05
4.71514885950167e-05
0.000104644344942721
8.51169191656917e-06
5.43553999598406e-05
2.7074924444547e-05
2.97085184407552e-05
6.55203904216151e-05
4.36968724959811e-05
8.08841557719793e-05
6.41036795153641e-05
3.64597562140183e-05
7.77120396025882e-05
7.40871979019666e-05
9.44118140205157e-05
0.000100208702783011
6.96937896594108e-05
8.29087040379325e-05
-2.14311671548928e-05
6.31738022155693e-05
0.000111915957875655
5.29131319491668e-05
7.42765957657623e-05
0.000118885596908237
0.000116800470884645
4.24111216406415e-05
6.8970167492135e-05
4.81781675205459e-05
0.000119465903715558
0.000154109227067862
4.7584805670987e-07
1.02352121167601e-05
4.40833538831737e-05
4.79034900482262e-05
6.38964505430111e-06
8.27188564380837e-05
4.20866610222987e-05
6.10531770832708e-05
4.03507287806225e-05
5.35249560660351e-05
3.69173674555847e-05
9.62797970605378e-05
8.10535671502773e-05
5.09577841481247e-05
5.72609670101381e-05
2.6825314085699e-05
2.52751465931156e-05
4.45955052926121e-05
8.60105309754287e-05
3.28144538850654e-05
1.74399935691536e-05
-1.15345592792033e-05
3.25904832230424e-05
9.74861940443273e-05
5.38520837284397e-05
6.22235450604432e-05
4.62340495497768e-05
5.34204140531684e-05
2.88962576456676e-05
9.09606974697069e-06
5.69844112951575e-05
5.62245551561008e-05
2.71718939560779e-05
0.000107623781751337
3.27209271332285e-05
5.8233083211007e-05
5.26612622829864e-05
8.01598691002567e-05
7.01582820589178e-05
8.07518360952468e-05
0.000131761879798864
6.19146549769877e-05
5.07730708912392e-05
6.06721183987605e-05
3.69833842866103e-05
6.9876328975222e-05
3.18226642463832e-05
9.24090154640651e-05
0.00010979226751652
0.000126880690057747
0.000111481197006613
9.38753018258198e-05
2.33720031245221e-06
4.07587959461173e-05
-1.98466492988067e-05
3.98353980748459e-05
7.96773271963484e-05
3.94399844685724e-05
4.28324027352473e-05
3.44849594231228e-05
3.85036820996416e-05
0.000106705563987412
7.22886799956796e-05
5.35687344862931e-05
4.8094664660068e-05
0.000149382758976068
0.000108144132532917
2.6462193554584e-05
6.79110564239567e-05
3.82993781539173e-05
4.44081967069299e-06
5.62173183209995e-05
2.65425539699364e-05
6.52883561975416e-05
7.26137974026296e-05
0.000121758272353827
5.80196589606023e-05
6.2161390285437e-05
2.8549515191231e-05
0.000114409654840598
1.22654888381003e-05
2.77156155045447e-05
7.66676230432797e-05
9.44821564744542e-05
7.93152297418645e-05
7.83866885146856e-05
4.07426375805391e-05
4.1193712109627e-05
0.000114575340887802
2.55112442073997e-05
9.56740534046678e-05
6.944308497087e-05
5.1266048866571e-05
0.000118143719363349
9.6699506219013e-05
-6.93363909019152e-06
7.03301620868296e-05
6.63150704224783e-05
1.84281753371069e-05
0.000103936443996327
3.85611675596839e-05
-6.47578084267056e-08
0.000118654216150232
4.15344561708298e-05
2.9987335997948e-05
1.94424646091598e-05
8.7371841438652e-06
8.6826346746467e-05
6.30323051725215e-05
-1.26690861989546e-05
5.80558527108247e-06
6.30496858771241e-05
4.19146837683476e-05
7.56808985381633e-05
9.79990819453148e-05
9.70257454646704e-06
8.11992878245064e-05
2.6123867532431e-05
8.68507500566309e-05
6.70076266419308e-05
8.05854999822934e-05
9.98983599678248e-05
0.000100358263817934
8.03463107361599e-05
8.32352039542241e-05
0.000104598336363263
9.67737205002976e-05
-2.88207781572842e-05
0.000140012176184725
9.85632536723809e-05
2.15656648250135e-05
-1.48670108275166e-06
5.18040069009166e-06
2.06625836265614e-05
5.70272333670521e-05
6.6743917813959e-05
4.9865197533023e-05
3.8922938591605e-05
5.92167356455281e-05
7.30718365338848e-05
8.07126295755275e-05
5.82026738830824e-05
9.60903130848818e-05
1.83896750264763e-05
6.79741006353431e-05
4.15339842190198e-05
0.000131263863938189
2.51005099406388e-05
7.15807631123238e-05
5.37915266046779e-05
6.09737083252838e-05
8.66258118233232e-05
3.49754375949124e-05
-8.96043681792993e-06
6.07636584009933e-05
2.61181618204293e-06
4.044506737696e-05
5.75972965364014e-05
6.69695839903455e-05
8.04311800255193e-05
7.69976293163206e-05
4.09107263906452e-05
5.17303457479386e-05
0.000121152584265923
4.98973328884982e-05
6.45499425506095e-05
6.10271413146553e-05
8.91511283565262e-05
5.80041492053821e-05
6.45065524413826e-05
7.49634630424642e-05
0.000110713844356193
0.000103150686944061
0.000120447966252941
9.07889398177285e-05
8.8751710358665e-05
0.00010371513805168
8.59729197570204e-05
6.54564871482433e-05
3.87410851954595e-05
4.1263028847193e-05
6.60275773128372e-05
5.49360222384174e-05
-1.25128556393481e-06
3.03115606425717e-05
0.000125330072916024
0.000170551567602656
9.12907278566598e-05
5.71210391070269e-05
5.48802108844749e-05
6.99377496708731e-05
7.47472246797957e-05
6.00774501873212e-05
2.58464865985842e-05
8.49346721137478e-05
1.20184782083131e-05
4.68637082182129e-05
4.7293296810377e-05
8.09606736555782e-05
6.52230427055472e-05
-3.30801897862541e-05
-1.71135789847215e-06
0.000120330911299917
5.1499938057909e-05
1.30015926834767e-05
3.61740560135496e-05
2.88048111232638e-05
8.77601133596891e-05
5.54236972364989e-05
5.32680900300974e-05
0.000117864164276696
5.11399145535494e-05
3.78265128391884e-05
7.383282352135e-05
9.03834660576888e-05
7.1293871338161e-05
3.11016901753512e-05
9.45791106894735e-05
8.55695550064516e-05
2.71554411018423e-05
3.28761548160154e-05
7.58020243114857e-05
9.44098269659716e-05
4.48245517911219e-05
5.91255695482563e-05
8.35990532336895e-05
9.47710484216876e-05
4.9113091387482e-05
9.21313075271922e-05
3.29804590942389e-05
5.03384897693916e-05
-1.77407163994977e-05
4.33774128283895e-05
3.93111728807396e-05
6.92250049564273e-05
5.08837305293325e-05
7.73862541957876e-05
3.97477781307562e-05
0.000101661543860564
3.70933357447517e-05
2.09833992828605e-05
7.48992737916648e-05
6.34667341913372e-05
1.46211223490011e-05
1.84413495807822e-05
8.01174128532765e-05
5.01391239627674e-05
6.65254770900579e-05
7.53875962784242e-05
1.15597544867792e-05
6.58423897551416e-05
3.32798832858183e-05
4.66406795997655e-05
6.24272477073715e-05
6.84981755719459e-05
8.50584709375125e-05
4.17846353784158e-05
4.69814269505022e-05
2.06747587595547e-05
6.34902229900673e-05
1.99734518638902e-05
5.36310462041903e-05
7.95954417865758e-05
3.77026480430131e-05
6.94677889724296e-05
3.77019650270684e-05
0.0001103384217632
7.23210150212949e-05
6.97554274105373e-05
6.18390126121607e-05
6.02318457048446e-05
6.25464214160494e-05
2.42433896584043e-05
7.53133140172994e-05
6.75554857749286e-05
8.54887433516901e-05
3.07492386742064e-05
5.46203135742635e-05
6.04662061380967e-05
5.29729311203581e-05
1.30674871435849e-05
2.9463200003961e-05
3.32230432159209e-05
5.96651455010014e-05
3.82409497938175e-05
5.52651040644287e-05
4.26027392493252e-05
5.6683072411666e-05
9.46465082629101e-05
3.86184773103042e-05
4.89288959610133e-05
7.25791906479777e-05
6.1195064127816e-05
0.000112914510886171
3.15134360663345e-05
4.07375022879939e-05
4.61341564738031e-05
5.36662275422093e-05
6.19314314399307e-05
5.37652391006956e-05
4.51903965322817e-05
5.2956462138253e-06
3.59885999603398e-05
6.29239048952184e-05
2.52181389027363e-05
0.000116556008908145
7.3216477948254e-05
4.65375970584955e-05
1.60998224391124e-05
4.22683418596272e-05
5.79345025946606e-05
2.62925724434412e-05
7.55671517141366e-05
8.32308430940949e-05
8.45802768368506e-05
5.90075064017429e-05
5.39282629875281e-05
0.000109421983831546
9.73227691327783e-05
2.21245065915843e-05
8.30087488408941e-05
4.33415181060669e-05
5.65907084612958e-05
-1.00370364809785e-05
3.89394568536276e-05
6.56884532546206e-05
4.37952754635731e-05
6.43520617123575e-05
8.06953137454972e-05
5.33714916600338e-05
-1.12156604120762e-05
2.84141994659447e-05
5.60655773957724e-05
9.22520876027724e-05
5.40017640042609e-05
2.26811416317569e-05
4.07539602449035e-05
0.000126206595986077
4.82416531296671e-05
6.63807987627564e-06
0.000145345180731262
5.94980769782346e-05
2.62011047585708e-05
5.37076010203164e-05
7.27934020702567e-05
7.49822417827918e-05
6.66576348645341e-05
0.000100928659761734
4.36972656297523e-05
9.46472897953282e-05
9.19130542063899e-05
6.92523890593558e-05
2.47262974365279e-05
7.32401717283032e-05
7.6807072905623e-05
7.53250850400339e-05
8.26356621536308e-05
7.61911851741634e-05
0.00010653248938806
2.73851504000189e-05
0.00010091655814204
4.59946613509077e-05
6.12843024951991e-05
4.66069941318879e-05
0.000123076981611802
1.74263703631836e-05
2.30145481856371e-05
3.14917040832945e-05
7.62973916718416e-05
-1.59243629455798e-05
9.7491355982879e-05
9.13288142551422e-05
7.74709988534354e-05
6.55966143914458e-05
9.40520213666871e-06
4.13791276858426e-05
5.02026770206683e-05
5.03695135435413e-05
6.94739515654863e-05
6.0301946695388e-05
1.37243515312053e-05
2.78967640570154e-05
8.94990021807392e-05
6.95750003567471e-05
8.18999914110991e-05
6.97048341630223e-05
4.3199356260809e-05
6.72736143987722e-05
7.31283746242796e-05
3.33077350981982e-05
4.93406868347499e-05
8.73869450988116e-05
8.21524742782901e-05
7.91100288993437e-05
2.7174306733274e-05
0.000140130484529079
8.90885095339051e-05
6.3552002777077e-05
7.20493440979557e-05
4.39258520251951e-05
3.01758804712752e-05
9.6412236091456e-06
8.99075188623947e-05
8.8087492461448e-05
6.47300234198595e-05
3.33222462063367e-05
4.91322805756032e-06
7.65828628133332e-05
9.54335388105687e-05
2.03429455412164e-05
5.38648098649781e-05
6.07099496499735e-05
3.28631918923538e-05
6.31199530264085e-05
4.48670241508434e-06
3.77084272865638e-05
8.79395264169187e-05
3.84223662260206e-05
4.22348080396016e-05
9.07687394013165e-05
6.13786746837304e-05
4.469662213651e-05
6.65581877318882e-05
2.6798300577578e-05
-5.21115170494312e-06
8.79274267577657e-05
3.31201206692138e-05
9.18726281687183e-05
6.59137989106513e-06
7.05516073060805e-05
8.18251922537088e-06
8.05009554919404e-05
9.74131579056476e-05
2.25567444510289e-05
8.07755611372962e-05
1.8285485502894e-05
4.54917142249875e-05
0.000102152974528191
4.46025513826951e-05
3.96037189366601e-06
8.31782434067302e-05
3.48273708770578e-05
2.86082995517329e-05
2.30525464180976e-05
5.55123537978152e-05
6.48435597669439e-05
7.88838486948304e-05
7.50468755143601e-05
9.09912265548079e-05
1.2293304724652e-05
9.25463522658807e-05
3.76407346507098e-05
8.46241599350893e-05
7.13832616997751e-05
5.06491355583227e-05
4.90368058881737e-05
6.06394601118966e-05
-3.13996402106802e-05
4.51145371801878e-05
9.39561819550257e-05
1.90468232294064e-05
7.220935932195e-05
0.000101180877071528
8.71371263075135e-05
0.000120396701218632
0.000105811598954592
8.36486725199588e-05
-5.24906092697266e-06
6.11583285436194e-05
5.20735025038338e-05
8.83552696416476e-05
4.4095978343396e-05
8.13891562483549e-05
5.52407174519699e-05
3.89044491799435e-06
6.07439788322516e-05
7.20292805234428e-05
9.88691333084502e-05
6.75454149707773e-05
3.61803098338796e-05
0.000105347693981817
8.45963852466724e-05
0.000123627142076303
6.67469823125729e-07
7.4208412990956e-05
3.94705153931826e-05
3.71589095584063e-05
-3.06263624283352e-06
0.000111083498583132
0.000108333335989511
2.55893580297432e-05
5.0546462434672e-05
4.55889267261882e-05
0.000102352471420835
8.07921097050951e-05
-1.28940241119455e-05
9.87348805002005e-05
4.47854251073623e-05
1.77861440209683e-05
3.67023897683357e-05
4.48583616411199e-06
4.46390334661156e-05
-1.22604626763326e-05
4.19372269149844e-05
9.3865798362478e-05
7.09010771299987e-05
5.50799090730902e-05
5.83704885439432e-05
7.33500407119105e-05
1.13231471825272e-05
0.0001251427382437
9.18900483025911e-05
2.7749741514088e-05
5.70268908057492e-05
4.1629015333503e-06
8.61052318192303e-05
-1.26639361493204e-07
4.75391774803743e-05
3.2267740982656e-05
8.25936896716501e-05
6.01374890108823e-05
3.12147313679474e-05
1.46112328624443e-05
9.33309175300537e-05
5.75558291499382e-05
4.9520484237156e-05
1.83941974101569e-05
6.46123843755027e-05
9.40923145907355e-05
6.02988116614529e-05
-9.33682276104958e-06
-2.754790172942e-05
7.46517588965052e-05
2.24140705363499e-06
9.55827905356924e-05
6.18840749649444e-05
4.49321082568487e-05
-3.28715956160031e-05
7.61360587933101e-05
5.46747031177827e-05
4.57615635850521e-05
-4.69036921194532e-06
4.5178794778935e-05
5.51398760737234e-05
5.83732943124156e-05
7.74646402763755e-05
7.24102105185726e-05
4.515738582598e-05
2.12106471708793e-05
9.29301965157746e-05
8.36613558471024e-05
9.49377188362562e-05
5.40493929810374e-05
3.22744281157875e-05
6.24932104506551e-05
5.08057377874175e-05
6.48288207369395e-05
7.61636296233953e-05
7.76804581498846e-05
7.55976915988593e-05
0.000113997847494093
7.48413728553018e-05
8.00572058563223e-05
4.76510840619146e-05
7.63471416266024e-05
5.93198183661044e-05
4.84013962007711e-05
7.31700235643408e-05
5.59758969696389e-05
7.32197545707437e-05
3.91434904234795e-05
7.60925863917961e-05
6.26457467016099e-05
5.13024064048124e-05
5.26629291136848e-05
5.10828775575887e-05
3.41195922062647e-05
6.49100085159985e-05
3.27592397761728e-05
-1.48608793239497e-06
9.8797180833504e-05
7.28959061086954e-05
0.000103983410405058
5.73971107048432e-05
7.06790383767313e-05
8.61863051336865e-05
5.61183146667476e-05
2.13656005147828e-05
0.000123028736709489
4.6313754453931e-05
9.75171225762568e-05
6.33418448535978e-05
7.9907990617447e-05
6.32424341957455e-05
2.70326461487747e-05
4.68673856976622e-05
6.34547610045066e-05
3.19535606784618e-05
3.13496574158516e-05
0.000101972982025758
1.3299150797618e-05
5.24905214571909e-05
7.40157988789386e-05
5.17567038085394e-05
5.17830518908528e-05
5.21907692335844e-05
0.000121293187887258
9.47012013854103e-05
8.27941091181381e-05
3.76788424263593e-05
5.41793002320024e-05
0.000103896791395579
5.39510696001425e-05
6.53225375683217e-05
4.5663784903273e-05
8.62846777402488e-05
8.30668518890569e-05
9.05137466506325e-05
5.48141374309133e-05
8.59494276805345e-05
7.52842149171919e-05
3.41882691468269e-05
5.88505718948285e-06
3.45374682446807e-05
6.43637675908536e-05
0.000119792403766253
0.000100537877283879
7.30160285581135e-05
8.64867258221155e-05
5.42471683216879e-05
-1.66930909048267e-05
4.9416248452492e-05
9.94691753762644e-05
6.75155801149026e-05
2.00472449228661e-05
3.87404054417391e-05
9.02404731843414e-05
8.59794614234396e-05
9.79842199893877e-05
8.55764876434093e-05
0.000102525280099457
1.44949912288003e-05
6.53801930549655e-05
7.51243220165428e-05
1.83699127593101e-05
8.46509200753788e-05
5.29186369656546e-05
3.32864446513722e-05
4.42775987223901e-05
3.02378899532176e-05
4.20216514747767e-05
5.31755247133228e-05
8.20102236334808e-05
3.64302985064025e-05
8.77371071175933e-05
2.23454027596358e-05
7.26358093471153e-05
7.17793123553846e-05
4.6383016768647e-05
7.68043830288218e-05
1.87673657121582e-05
7.59112372014478e-05
6.74206144634965e-05
9.02374242791933e-05
7.94472685935245e-05
7.71326666371813e-05
7.71745244261557e-05
6.94883516302355e-05
8.28814523981054e-05
0.00011144965319859
0.000101668430727223
8.45748818220969e-05
0.000119869358934239
0.000123837957464715
9.97683702004158e-06
5.98312431265436e-05
0.000115087461393633
5.07409294562701e-05
4.06083720927622e-05
4.42688814754584e-06
9.59593595700035e-05
8.86527007356343e-05
9.7630159588946e-05
3.21416587468316e-05
5.64547726941107e-05
7.07112459372575e-05
2.67025408266438e-05
7.86636939696512e-05
3.77781016231478e-05
5.19034116876524e-05
9.53574176233375e-06
4.33879213302981e-05
7.05673852726701e-05
3.95686193927726e-05
5.26724257593951e-05
6.42027900030925e-05
5.86208666271323e-05
5.84941939506007e-05
3.70036741064612e-05
2.91837334499728e-05
1.09144590775019e-06
5.23897233204668e-05
0.000103940076777829
5.43439660815018e-05
8.70282066312446e-05
8.97452691761497e-05
2.83053006807363e-05
-5.1985158839524e-05
7.33539803939292e-06
7.32611871395403e-05
2.31614983342295e-05
0.000111143634915878
6.1198170034339e-05
6.83055788927839e-05
7.29015102740676e-05
4.88949412297532e-05
7.16718486689612e-05
4.84257386844994e-05
6.10376124127771e-05
4.65304943011932e-05
8.8839504400756e-05
8.04144344720409e-05
8.3797428634881e-05
5.36218243167042e-05
6.15525471931853e-05
8.46473827934358e-05
6.24656082466383e-05
0.000105225040074499
5.2887346314987e-05
0.000122236170957178
1.61179884874647e-05
5.92170075244854e-05
7.83119737538118e-05
-4.71222431666689e-05
5.98327614586811e-05
0.000115627714779969
8.57713903640916e-05
5.94419302030661e-05
0.000116552094089715
5.49254236936935e-05
4.56779671730949e-05
5.05567836572154e-05
5.62633753792797e-05
7.10236187620351e-05
6.09147984208052e-05
3.81527494690113e-06
8.5643460780803e-05
3.12266412752716e-05
3.36505951272053e-05
3.29263829449245e-05
0.000102744774890042
4.96115750247426e-05
0.000131580942498109
1.99269232737116e-05
6.21235354022119e-05
6.13964724471901e-05
0.000111390649724613
3.25820902945939e-05
8.71874861944738e-05
8.18973906510457e-05
6.4622856682919e-05
5.40113769548154e-05
3.08636243526449e-05
7.80741551165975e-06
5.45379741668927e-05
7.00154048711909e-05
5.06865778950235e-05
2.33474049584741e-05
4.98203396947678e-05
5.46699881869952e-05
2.6038702263051e-05
9.14477788573597e-05
0.000148627152360528
-3.71622563564796e-06
7.41603990603081e-05
6.46512525416055e-05
5.02006523773645e-05
7.05639885854006e-05
3.29269000646882e-05
8.01575255466971e-05
6.77577279378664e-05
7.19927815551996e-05
5.56091690257957e-05
4.04964448482683e-06
5.01108294135818e-05
0.00010016779831692
4.21950156670578e-05
5.48795710799381e-05
4.93136232998594e-05
2.56141066499247e-05
7.51267067774217e-05
2.35487622383712e-05
5.47002113604404e-05
0.00013389168660021
-1.97942610106069e-05
9.57764620192655e-05
7.20950296538642e-05
-1.2550681227493e-05
9.58970362715317e-07
5.98186514297715e-05
2.11587892458009e-06
9.25604990081314e-05
3.76140510008699e-05
9.51082098157592e-05
8.38192152347288e-05
6.50706692823853e-05
7.08334187031887e-05
4.72821220978771e-05
8.15088792943587e-05
9.23718371379609e-05
0.000101947065862794
2.39177386977293e-05
7.461331563569e-05
3.5747916563245e-05
6.63042331502654e-05
7.66491575930291e-05
8.49426165633247e-05
5.50184275647941e-05
8.12360584151233e-05
4.68036659632958e-05
4.13939827918951e-05
9.17044192411868e-05
8.55017301016943e-05
4.80444754481986e-05
7.62774708592177e-05
9.615297558969e-05
4.83961983225476e-05
0.000143593632458108
5.14505942027339e-05
6.06742281483833e-05
6.37626673952276e-05
5.18161106276383e-05
3.44281426464893e-05
-6.03755944720647e-06
5.84841729828296e-05
3.00622083221843e-05
2.70676175703847e-05
3.04499688823314e-05
2.10457194859043e-05
3.51352506571463e-05
-3.59336534467432e-05
-2.47079195447845e-05
9.71008729504974e-05
3.93774194663019e-05
7.31358087308053e-05
1.76033205198465e-05
-8.76411860221666e-06
6.77244404351216e-05
7.90977120965772e-06
7.96618884680122e-05
7.68706968284923e-05
8.77248322018253e-05
5.8395526529483e-06
3.94184563093101e-05
3.93848892218387e-05
3.36472925256407e-05
6.85786122622633e-05
8.56354135044574e-05
8.32185521711428e-05
8.17582453794747e-05
2.03499792509322e-05
6.28915013837993e-05
1.75084846466337e-05
6.83959743431181e-05
4.54681633387944e-05
0.000104974236104937
7.44919623843488e-05
9.96705857669593e-05
3.71294829606751e-05
7.74024510380076e-06
0.000101738452491704
7.11523884970945e-05
4.46227164173975e-05
6.79437463976927e-05
7.45705549402404e-05
1.8348797238077e-05
7.18844542035831e-05
8.8273679616375e-05
-7.69409432663939e-07
7.61751018284015e-05
4.14752458148682e-05
6.19010846147156e-05
4.77433761038229e-05
5.41535670543602e-05
-2.19978961727807e-06
-1.93506190553975e-05
6.24883006312448e-05
6.86963500074977e-05
1.06884085950941e-05
4.96676639119728e-05
8.63623904374263e-05
6.14527928454023e-05
4.50034232402725e-05
9.38796440759936e-05
7.01720839579441e-05
5.71957815549836e-05
0.000101777292065021
5.87720403432565e-05
5.39203484366008e-05
3.06839841239012e-05
3.69004290440717e-05
4.53100652224022e-05
9.3834278395105e-05
8.94882361699816e-05
9.10307626664278e-06
-8.74938625364451e-06
9.65622006361772e-05
0.000109980570524047
3.81205380006064e-05
5.58982294978584e-05
4.96705268210683e-05
3.54933757730325e-05
2.46298912553881e-05
0.000154434212255342
6.38279479348958e-05
1.24136623766438e-05
6.90193764068832e-05
8.81667117479233e-05
7.56666267624269e-05
3.38628858429925e-05
3.32217686123259e-06
8.29800020949964e-05
7.31537238724692e-05
8.965502388128e-05
8.1513888637965e-05
7.35559865341852e-05
3.82561966982503e-05
1.35272247373581e-05
2.38301790213582e-05
6.11116904748289e-05
3.11686231095225e-05
9.32900181553695e-05
4.47385048278898e-05
7.96730333003781e-05
6.91792070039411e-05
8.4341195195248e-05
9.47477962177438e-05
4.75734556216137e-05
8.31962576547781e-05
4.45964479036324e-05
4.81678015079773e-05
2.93650476964054e-05
0.000103432689022841
8.18648496960558e-05
0.000100782965493786
8.48751604772127e-05
7.06852333476755e-05
3.62725057074201e-05
9.68282269130974e-05
3.92309415416108e-05
4.88457110670894e-05
6.97016885320295e-05
1.1151547993641e-05
8.49488688625723e-05
2.95383644010822e-05
9.57602221028175e-05
5.00456018576123e-05
6.62297661517797e-05
6.65069849115388e-05
3.14132968323161e-05
5.82417161198714e-05
4.39622697691428e-05
1.8897458207753e-05
8.06726769798157e-05
9.01967031025663e-05
7.58685194570611e-05
3.44342551762543e-05
4.13832090109708e-05
7.0182557030053e-05
6.09435869314277e-05
7.93932336207224e-05
6.47305904165863e-05
6.63678468010987e-05
5.83700688942324e-05
6.6911982295644e-05
3.33748021949558e-05
-8.9634315446995e-06
5.71778799323372e-05
2.45251213051478e-05
7.30924711187466e-05
5.71423433748945e-05
9.0003985486377e-06
4.68001348219262e-05
2.18443715781868e-05
3.07995715427352e-05
6.60817713508961e-05
7.46938833805196e-05
6.45907948998455e-05
7.96838028331171e-05
8.50139620334361e-05
7.07124826002066e-05
-3.17360514226278e-05
5.42549827028838e-05
6.06939753126296e-05
9.07264239670722e-05
2.60392055382317e-05
-8.96167910237233e-06
7.13258833614159e-05
8.79722467415384e-05
7.19446980952803e-05
7.18133436873092e-05
9.59366995613454e-06
7.55714059449638e-05
4.49788247260606e-05
0.000112061584491839
3.46640012065685e-05
2.55017405000697e-05
3.6055688480352e-05
8.77697703265137e-05
6.76552060883316e-05
7.20759364349832e-05
6.65462853421418e-05
5.60898946187531e-05
6.59815919092757e-05
3.82633325556632e-06
-1.39656837026979e-06
3.59253278002301e-05
0.000111312897959572
5.71560816870802e-05
6.5732862805594e-05
4.1483828056943e-05
5.5831637404128e-05
1.30987839999661e-05
6.0553663334764e-05
9.99313956327842e-05
7.69944656714394e-05
5.1967060276102e-05
9.56438715258671e-06
0.000130743602843456
3.44005532545301e-05
1.02748822253053e-05
6.11010741990977e-05
7.68521747303023e-05
1.26468792668482e-05
9.67820543905333e-05
3.16939277333664e-05
2.01099563588348e-05
2.12832796351247e-05
2.61693459924253e-05
0.000122048768255397
9.9640943966382e-05
5.75048199672088e-05
4.11976623938276e-05
7.30595255964726e-05
9.22027056958684e-06
0.000101617797736046
6.51225818271432e-05
5.32559440113067e-05
-7.63842427146925e-06
2.24544806786404e-05
0.00012476818643899
9.52478823451093e-05
5.24159266812001e-05
6.9966558317724e-05
4.89417797451408e-05
6.95119826839037e-05
8.63367533951822e-05
0.000128796356721509
2.27874456099856e-05
0.000111842710545103
1.38013671474357e-05
7.85525790387298e-06
-1.61956380115018e-05
3.59615351739716e-05
8.01353739849817e-05
6.39955034640636e-05
1.17237735714968e-05
0.000108632028278401
4.67504844957152e-05
7.50567209623151e-05
-2.26508738269771e-05
6.29124497808356e-05
6.80127623175824e-05
2.18694947753575e-05
5.99417427519103e-05
5.69217228945984e-05
6.58125094876266e-05
9.60002102553602e-06
8.55404055618217e-05
0.000114077228107569
0.000144009561666095
9.87883893981805e-05
5.18696691405715e-05
5.29005791724686e-05
5.1942723337161e-05
5.24821023711707e-05
2.01195567120392e-05
7.0036946110634e-05
2.66087917644914e-05
3.30654587902246e-05
8.86909876876473e-05
3.05996765126589e-05
6.67286619570166e-05
8.27134210344347e-05
-1.04795278217951e-06
4.61231157834614e-05
6.85294216945115e-05
8.73657308259285e-05
0.000109446893893717
8.81806864265092e-06
4.9474245797133e-05
3.13934830054011e-05
1.36259194378978e-05
3.70011902321185e-05
8.15445315109003e-05
5.11088781788144e-05
5.46555745682543e-05
7.76419262972042e-05
0.000106819880337071
6.84512364898095e-05
1.99960371188816e-05
0.000112751229728554
6.38874983768638e-05
8.31741119407019e-05
2.8007744146839e-05
7.15527887374592e-05
6.12798681678494e-05
1.9722202568778e-05
7.86645506500091e-05
6.41311845139769e-05
3.05422184506991e-05
1.52210356661252e-05
7.24038160494906e-05
7.56098207640281e-05
0.000101222094053529
7.91778380743297e-05
3.83987736374785e-05
-2.67733055244966e-06
4.19855512966664e-05
6.4895414959194e-05
4.01619252248072e-06
8.45207399521104e-05
6.29652435512114e-05
0.000131993403789497
9.28043364835649e-05
2.9765254480443e-05
3.59575130079674e-06
4.98666421251237e-05
7.24849099902043e-05
3.51856443558593e-05
5.0188226927803e-05
-2.28158123902626e-06
4.55482092733992e-05
7.28829754128419e-05
3.7751233137944e-05
7.21182281131945e-05
2.87007057703396e-05
1.11443246399428e-05
-1.29572337535131e-07
8.96021870233407e-05
8.92780605572655e-06
0.000110332527957358
2.59990725391723e-05
6.99302172734872e-05
9.38316591161839e-05
8.08606800089097e-05
8.63403883222066e-05
5.96063107194028e-05
0.000109104695283207
0.00011325136980303
7.02149522137805e-05
4.25914130839217e-05
5.43048502225337e-05
4.08020113623954e-05
0.000143103812462368
2.85178791702997e-05
5.21740710992361e-05
7.69788939496676e-05
-1.5672253561904e-05
5.32810933566531e-05
7.45982392123589e-05
3.01765749881415e-05
8.24540956396252e-05
0.000133892460683869
4.59958481965578e-05
3.63461229154672e-05
5.18189923912904e-05
1.06306298314063e-05
4.95129940249766e-05
8.19012266633065e-05
9.66023384227314e-05
1.4728964776116e-05
7.59276400884923e-05
0.000117322429574629
9.31754747562506e-05
8.32821101183477e-05
0.000107449380121924
4.15818195683758e-05
0.000108367669677581
4.00327480885628e-05
3.26254334116508e-05
8.38550580275092e-05
3.55876539279788e-05
3.65087934434441e-05
7.90904339895766e-05
4.18131381352069e-05
-3.76395081520935e-06
4.41888229226383e-05
-3.33123560143655e-06
7.19858087999194e-05
2.76119104843343e-05
-5.07095317476772e-05
6.0720859074238e-05
-1.28252005469105e-05
7.5268271111352e-05
0.000129849128931477
9.15880418841018e-06
6.86805740540624e-05
3.77241476287613e-05
0.000128089627834968
0.000130236637091164
0.000112804650282189
4.09971247643624e-05
8.30390581878132e-05
6.19966276283844e-05
9.99811129042077e-05
3.89795834814808e-05
7.00659204117277e-05
3.85698542394914e-05
9.80734638823073e-05
0.000116109017005761
9.50942484432528e-05
6.52570984914264e-05
2.46089195148641e-05
7.23669464697872e-05
6.98480819709877e-05
3.55009695928976e-05
0.000173794822245172
3.8245601656911e-05
3.22904325747825e-05
9.95052732686474e-05
1.24388726198228e-05
0.000101701705051891
9.04677663675329e-05
9.93334112341958e-05
2.42695222328076e-05
0.000124739557681266
7.73489980836173e-05
-5.41817036801049e-06
6.7014172811113e-05
-9.43410421005147e-06
4.13803064617692e-05
6.05723690732116e-05
1.98762565403832e-05
3.11706160180892e-05
7.24415912606444e-05
7.7352338293664e-05
3.70583249366254e-05
0.000101240748022198
0.000116479596531575
3.82527061270619e-05
3.38382253791159e-05
6.39178006812724e-05
5.88744407737653e-05
7.6118314162373e-05
5.73108193796439e-05
3.81028314973863e-05
2.21784273537073e-05
6.84096335860246e-05
2.98965801108249e-05
6.35994087696884e-05
3.36766233749259e-05
3.88903986889507e-05
1.0780671228423e-05
2.94225569153113e-05
4.37771632348672e-05
7.0244418292209e-05
-1.11758705789095e-06
2.17554351670437e-05
4.01742933135797e-05
5.04884887395324e-06
4.91561780297062e-05
2.06238378246964e-05
7.66445803223094e-05
4.58369077066625e-05
6.76934982121676e-05
9.47026053455778e-05
5.2765168029595e-05
4.19223436203493e-05
5.22579086205461e-05
6.52366025046628e-05
5.05882694684951e-05
6.99639652367968e-05
8.65791891500825e-05
6.26748019431984e-05
5.15520342042684e-05
4.93538377067715e-05
1.62741617546392e-05
3.41123893809456e-05
3.8341249846865e-05
1.2805963367727e-05
4.508116102007e-05
3.38915344764831e-05
4.1766688648182e-06
5.08929288107675e-05
9.86634889990146e-05
7.66588149339775e-05
5.91709259135556e-05
3.56707006298713e-05
6.62258139553776e-05
5.7410249620526e-05
2.02621514839756e-05
5.19571579902621e-05
8.62114652289367e-05
9.51167423464836e-05
7.59101869543205e-05
6.89880736312629e-05
0.000116136225634945
2.38358323151954e-05
6.77130807383063e-05
7.08576164171027e-05
8.80532796239908e-05
6.80986352030495e-05
5.53433825844761e-05
7.67150398099293e-05
7.19361246989167e-05
5.95037144169968e-05
7.52452914711684e-05
1.44700215299167e-05
8.43627127369504e-05
8.2859902900185e-05
9.51401290373255e-05
7.15776549810852e-05
8.07242422408519e-05
3.37361694160753e-05
6.25325259147502e-05
7.31532747264524e-05
6.6183961554768e-05
2.74291980625549e-05
4.44611916863886e-05
1.18062167146716e-05
0.000109611756489925
2.82587047705955e-05
-9.76946030161407e-06
6.97125869446866e-05
5.47395171229056e-05
5.71956300265376e-05
7.38529112828247e-05
7.26962701536203e-05
6.17230735111962e-05
8.49811535360045e-05
6.86546467260689e-05
1.12161553663622e-05
6.75189070429115e-05
5.62762473541576e-05
8.37685927929908e-05
4.02139069691327e-05
7.91789028247947e-05
3.15757549654001e-05
5.41106666201697e-05
0.000120335338183511
7.75949287702748e-05
5.82202937378087e-05
2.78588332529061e-05
7.79798766152623e-05
7.74925147640945e-05
6.75585000007181e-05
0.000102891931841207
8.44688936960639e-05
2.7909713969717e-05
2.65286911045269e-05
7.93649034286388e-05
2.19221198913151e-05
5.43920889743106e-05
-1.84730028800804e-05
6.40160873825893e-05
9.65553769968799e-06
3.06853532392904e-05
4.97408820752553e-05
6.19831602817464e-05
3.39403097022178e-05
3.7741333280319e-05
2.27375004688706e-05
0.000109425210663878
7.09406634805098e-05
3.0363923536749e-05
5.13138340638267e-06
5.60037701741014e-05
5.61804231472881e-05
6.67802686950852e-05
5.06506039987644e-05
1.64778629401396e-05
3.49117634832311e-06
4.98138642025719e-05
4.22426071495064e-05
6.07289227271427e-05
9.14840471763672e-05
7.75813463217319e-05
8.35169239042625e-05
7.31423431906969e-05
3.56698173738469e-05
6.65632921781478e-05
8.33707751960794e-05
9.31892429168951e-05
0.000110629277495243
1.41579909119798e-05
7.82498443630999e-05
4.36413937714128e-05
6.09306816197653e-05
5.30330586424123e-05
6.04730816948246e-06
7.60407675707383e-05
4.44643489304339e-05
9.69070176782086e-05
7.34757523020275e-05
2.73469964187037e-05
4.74621755383755e-05
9.16256915007338e-05
6.48264861330345e-05
3.21277645858071e-05
7.03100129165014e-05
3.58060688979908e-05
7.53408689754113e-05
8.61049712152398e-05
6.67044648729888e-05
3.32139399771681e-05
0.000112468342663817
7.22180692848995e-05
6.18255531613325e-05
1.55590908431194e-05
6.12828044795352e-05
3.60363084063125e-05
6.01660239264568e-05
8.66216799520878e-05
5.11899820234009e-05
2.70690305160686e-05
0.000106344035369921
6.95798569842311e-05
5.06293285306134e-05
4.84869996361766e-05
6.66540106415266e-05
1.22341837460444e-05
0.000123737685833776
7.73495027433689e-05
1.9388294821412e-05
8.09355914896402e-05
4.91722677974397e-05
4.5944655865094e-05
5.39719389499231e-05
3.25866294709744e-05
3.75382773166194e-05
5.16001982554548e-05
3.36339386601824e-05
3.90748788265981e-05
5.44009430626768e-05
9.54521053908365e-05
5.83091118673322e-05
4.94018739348015e-05
9.79890634203122e-05
2.39035833698071e-05
0.000125001003537165
2.71247120820904e-05
6.10650596152496e-05
5.51492951934018e-05
5.06745030324194e-05
8.85934422467805e-05
5.39237494147369e-05
8.59770610742949e-05
5.25494160446904e-05
3.95161420382558e-05
0.000107754351184714
6.63986854119074e-05
0.000105229860216858
1.86426392818592e-05
2.76814596217031e-05
3.54363069807912e-05
4.84625660283957e-05
1.78225575310283e-05
7.3134295512907e-05
7.36069479251047e-05
5.1880741810959e-05
-3.88708335311085e-05
2.65873605501214e-05
6.62685619565606e-05
-1.91034861952355e-05
0.000104473003153569
4.30306074709095e-05
4.5057202437116e-05
1.71430068570399e-05
2.49559395856883e-05
5.4774764679517e-05
3.6965834116544e-05
6.90429537541842e-05
6.92183165286464e-05
-1.93776954334892e-05
3.48551717022047e-05
5.16264201714538e-05
8.40877180438834e-05
8.47510073932795e-05
3.93553660096504e-05
7.35204002801631e-05
9.47274930553121e-05
0.00011509741819011
0.000130785619484205
7.15135184498974e-05
0.000116070515737756
4.56934859588848e-05
7.90609693592057e-05
4.32019488940074e-05
0.00012286389559563
1.33248413950643e-05
9.02620017523898e-05
6.3482028857138e-05
0.000120266033523412
5.56884303336444e-05
9.55138056185761e-05
7.05404895476595e-05
7.64930505166483e-05
6.77653521610279e-05
5.50138952784269e-05
8.54015892442146e-05
0.00010464623821753
5.14590852550854e-05
2.66329935892404e-05
3.57298493649065e-05
9.60244895430579e-05
-3.06572746607265e-06
4.67581010716839e-05
6.45492456041784e-05
2.53310696348017e-05
5.9042566491429e-05
5.96853679622177e-06
7.70578297157451e-05
5.1501591870247e-05
3.46731350615559e-05
4.21059279007995e-05
6.32477072873307e-05
-2.11553375062654e-05
2.97747010058926e-05
7.37438748536498e-05
2.13582528911285e-05
8.48576457562752e-05
8.35920502489011e-05
-1.10191776271094e-05
0.000110517659926022
-2.34883674516535e-05
6.23602038437025e-06
5.56879042937135e-05
5.44825123863978e-05
4.00682187147234e-05
4.25872451176317e-05
4.49227945378579e-05
0.000114771136940077
1.93897677569933e-05
5.16224244095971e-05
6.0805412341262e-05
8.87985579122284e-05
3.73459458969371e-05
6.34935092062275e-05
7.98310774544359e-05
1.27378035942909e-05
2.84586475520605e-05
4.87890826380211e-05
3.84081543066849e-05
4.37352712757093e-05
0.000103152617809022
3.1852207587321e-05
0.000106850362741777
9.34183106390132e-05
2.07267715026038e-05
5.7676955424038e-05
2.68900097979525e-05
5.19546511295958e-05
3.27585725808767e-05
-8.72169290510906e-06
6.06159086192002e-05
7.90190849206683e-05
4.29138368688939e-05
9.07716754026228e-05
8.67253079745784e-05
3.10923433438918e-05
3.05247063689177e-05
3.04638748289615e-05
9.98370654358849e-05
3.36988082484953e-05
0.000104966388159379
0.000109407776043862
5.47723067149268e-05
5.89946644094242e-05
7.06919542859863e-05
6.80670276053247e-05
1.52104319576684e-05
8.07436472572546e-05
-1.30249221191964e-05
0.000112154431682205
8.92535322516087e-06
6.10043248466808e-05
5.90095108012923e-05
3.59772135579371e-05
7.75116549816947e-05
7.64431117925093e-05
8.99034897667742e-06
5.80557861743964e-05
6.16250957551467e-05
6.33523642876363e-05
1.96329323994505e-05
6.40054258347743e-05
2.9575830196572e-05
1.01036755005346e-05
6.46375909080955e-05
1.91781479087268e-05
6.0688138793735e-05
2.89709796030356e-05
2.57861833941259e-05
3.26246097225868e-05
7.37307134021223e-05
9.31337270684643e-05
8.59766824896513e-05
2.93524695288062e-05
6.20649640604545e-05
3.58716903276662e-05
9.09807901797758e-05
3.61988486239043e-05
4.77386131393049e-05
2.13295954657681e-05
0.000123963056699518
3.02127480878859e-05
2.22307859531248e-05
9.38317628747935e-05
7.98631285113592e-06
7.6105679814036e-05
9.90639376847576e-06
9.24223156591789e-05
0.000106193752464212
3.85162504632645e-05
6.98363895937664e-05
5.83636787931265e-05
4.9964712889119e-05
6.49674473983362e-05
0.000131537701223334
8.10793220848157e-05
2.82070531394769e-05
2.27669573574704e-05
-4.05437850541826e-06
5.2083115673049e-05
1.90463719757689e-05
2.30919441213082e-05
0.00011269254639261
5.27880407034091e-05
8.62289089704023e-05
8.62695401224752e-05
4.47382004759741e-05
8.3305649386949e-05
0.000102017508998967
2.83756291738782e-05
3.43097018302778e-05
3.78766163323825e-05
7.63153862152658e-05
5.19071221820797e-05
0.000118519174818017
-1.31599706965424e-05
1.72103946386464e-05
3.7723511348418e-05
7.52839073987194e-05
4.07937250657047e-05
5.85925677278553e-05
4.61486709123541e-05
0.000118440810668251
5.26543598193878e-05
8.63378411443402e-05
8.8730490735984e-05
5.92040214765928e-05
9.76844155190809e-05
6.30655504366238e-05
7.78742493737682e-05
9.65037454520386e-05
2.90845151072528e-05
8.8696079298586e-05
7.50942852800406e-05
9.21837838377573e-05
-1.12570089757083e-05
9.73640177542939e-05
3.73220299089949e-05
7.46118297535122e-05
0.000116058278558213
8.32447095620145e-05
9.37326161263721e-05
4.0368259331064e-06
4.55936664752277e-05
8.61513560751156e-05
4.52013772798559e-05
4.2539708172492e-05
1.32884952656294e-05
8.42036422059835e-05
7.76199445296361e-05
4.20978155786848e-05
8.8475549276973e-05
1.12519494785263e-05
2.53596208280938e-05
5.43795998124248e-05
-1.68330231680917e-05
7.74381031182697e-05
9.18445324925435e-05
6.62477813136876e-05
0.000100936891013285
3.23917518923836e-05
3.38734538874166e-05
8.43913274529442e-05
3.71235138063032e-05
4.53782443033018e-05
6.00369454402071e-05
1.96479175443452e-05
3.2569035861453e-05
3.09533249383097e-05
8.51201459227173e-05
2.38764929821265e-05
1.61449236413945e-05
0.000102738559149101
8.28553942559646e-05
0.000142981902599068
2.32181156044666e-05
1.01750455158017e-05
7.75921662293021e-05
0.000139036355194907
6.83811124111641e-05
5.24014846488419e-05
0.000112222807425581
2.02483509468618e-05
0.000114099578518211
9.49608068582447e-05
5.59201832509267e-05
6.01655371208888e-05
8.06573541725721e-05
8.8889205216304e-06
3.66241248393739e-05
4.39326935966565e-05
1.86566152676281e-05
1.79058531489348e-05
1.52686685802657e-05
0.000109208157349519
7.95609885453646e-05
4.07673820082511e-05
8.50113517905625e-05
0.000124304423645078
0.000100525717448097
8.70690494464591e-05
8.13544135057991e-05
-1.01785324318048e-05
5.83894184753517e-05
0.000104425307285963
8.58541499701202e-05
8.79563213952306e-07
4.00045120232895e-05
7.02262726461579e-05
1.54661137762837e-05
7.35347536426259e-05
5.35766338384683e-05
3.60143791675711e-05
-6.4769506868268e-06
2.87713936652727e-05
4.80669802345698e-05
5.63998471804158e-05
2.45456638965315e-05
8.92340232728299e-05
8.81067642002438e-05
4.50534316763126e-05
7.06637360471281e-05
0.000107770180051194
4.91697284290268e-05
7.37651468304351e-05
2.47827257730602e-05
7.41090889569379e-05
0.000100782107921185
6.97350527564522e-05
8.25781508657502e-05
7.61515278268978e-05
-2.35804166467529e-05
7.54373561099653e-05
3.58479008808648e-05
9.49318553281964e-05
6.25342751788931e-05
6.67784985912928e-05
2.34833394681162e-05
3.69129062373019e-05
5.88589725615467e-05
5.05657891530492e-05
-1.39067513831485e-06
2.9024896620939e-05
8.38133945740018e-05
4.3443428425637e-05
8.84323462253202e-05
2.94900536494579e-05
4.22261825634976e-05
5.06367758193196e-05
9.56511349441628e-05
5.33542832324555e-05
-8.55397692771507e-06
0.000143903065992379
2.3082750834762e-05
4.24655695815948e-05
2.23281490118027e-05
7.68126521296951e-05
6.27417267241484e-05
3.00261514071494e-05
0.000100623901203582
7.70930359837236e-05
1.32536238169765e-05
6.6016280888061e-05
9.56341687730606e-05
7.92142712599701e-05
1.95484123493667e-05
8.61184986518669e-05
6.8851199352181e-05
4.15140734252154e-05
8.31527469576638e-06
2.05155391015547e-05
3.16818406538683e-05
3.62635938033022e-05
7.2034969066371e-05
2.50474801789771e-05
5.51655054158699e-05
5.77779476864484e-05
3.51777027786435e-05
6.55681100093025e-05
0.000127004560328974
3.56335979729442e-05
2.03008433177717e-05
6.84752646009795e-05
7.31408869409612e-05
2.38982850460492e-05
5.62557849467373e-05
3.49828418802049e-05
-4.80873344798631e-06
7.89532444294789e-05
3.26242480657595e-05
2.41904396694398e-06
2.27035402991114e-05
6.30285115706162e-05
3.79552393616143e-05
6.44762342728906e-05
6.27385114897333e-06
4.83176490994336e-05
4.92348044956309e-05
4.09741546228362e-05
2.67037270801104e-05
5.2501598407049e-05
5.19815791169869e-05
6.4243938026942e-05
4.88962184230288e-05
0.000124516791833079
4.96599573927538e-05
8.01865508295934e-05
6.95473233979664e-05
9.01158090033872e-05
9.68343752813378e-05
8.51326249395797e-05
6.48127010202729e-05
2.13886501563066e-05
7.10270445609171e-05
0.000109398306218575
7.06163511109751e-05
4.86511705630431e-05
5.02343126146274e-05
0.000110218461412746
8.07881559640386e-05
9.84547782868155e-05
3.91657551492695e-05
8.89913238922749e-05
5.24883245419544e-05
8.73537341613989e-05
2.95507729167518e-05
7.24360345845462e-06
4.099688885634e-05
3.38726627573446e-05
2.77110207249314e-05
3.94561442580863e-05
5.11600753507812e-05
7.31251034083864e-05
-1.27695079066579e-05
0.000115973522788491
1.23012768704775e-06
8.35648983154542e-05
-9.63160796861629e-06
5.38888190730151e-05
1.19598899661396e-05
7.1225901908173e-05
9.33824849577744e-05
8.75981570158117e-05
0.000101961145558809
8.2022447938958e-05
-1.83161797906092e-05
3.78874262548162e-05
6.31870191970866e-05
8.05344860100433e-05
3.08803288564737e-05
6.59557859179803e-05
3.52592728383859e-05
4.57874939787384e-05
7.17229592665807e-05
5.30234288190251e-06
2.38849693216467e-05
3.8389405908204e-05
5.86085391551782e-05
-9.11064108978692e-06
-2.08680225267725e-05
4.56752184984703e-05
5.3234522338323e-05
2.80784872587141e-05
7.9093502994924e-05
6.04037306071732e-05
7.2574617041485e-05
6.77566579986198e-05
6.18948112563936e-05
-2.08995183607789e-05
4.28075403892302e-05
4.42237272008346e-05
5.64711146373477e-05
2.62934216506775e-05
6.94556327639895e-05
3.96320489818184e-05
4.1633296647058e-05
8.15070395575556e-05
7.88341822097755e-05
3.01389305115846e-05
2.62450647213781e-05
2.34112012616401e-05
2.32461308793157e-05
8.58734468441588e-05
3.61406243596502e-05
6.21023528769335e-05
4.53627948854567e-05
3.70483459570257e-05
3.81263442179804e-05
9.17694642720104e-05
0.000104047812994561
8.19863218843414e-05
3.57992712884168e-06
4.39721361559304e-05
9.68829849178537e-05
7.91386701231028e-05
1.79164851633072e-05
8.8749115258148e-05
4.59701188174636e-05
3.68187114601517e-05
1.66529939087166e-05
8.11100767381024e-05
4.16257867091318e-05
4.92325062470659e-05
0.000108797812461591
7.26723527923436e-05
6.95696412451238e-05
-1.09533308926133e-05
5.11814580259396e-05
2.43172978802877e-05
8.79697206589433e-05
2.32539758308908e-05
8.86248311992078e-05
3.48065766024058e-05
-1.06384108491481e-05
8.04294061911422e-06
4.4397426646321e-05
4.76200026458804e-05
1.73791444789009e-05
6.64207015160016e-05
6.19674521644664e-05
5.77900214903851e-05
0.000108964860451258
6.37622942773336e-05
3.49842154377058e-05
4.03849371755561e-05
-1.46364684875109e-05
-4.24168944767634e-05
9.7307291411051e-05
4.17216415908922e-05
-1.08749577230125e-05
5.32529399268366e-05
4.34982918012523e-05
7.60492323832266e-05
1.64549686581512e-05
6.93715256804822e-05
0.000100977888381115
7.30814711298861e-05
6.35384407614802e-05
9.70490157683328e-05
0.000156653260398615
6.62445968211991e-05
4.24611505132114e-05
2.72347634876914e-06
0.000128619734975566
2.11690371964215e-05
0.00011054320412941
9.06222460677225e-05
5.87025124579178e-05
4.99625254278472e-05
3.12407338597191e-05
2.36980275952351e-05
7.9451604704259e-05
6.12518263218352e-05
9.03711956799343e-05
8.20737427654935e-05
9.92626976449065e-05
9.07329215219613e-05
-1.23803073006092e-05
2.65676306059398e-05
9.1137843102904e-05
1.6631279195904e-05
1.23635186110584e-05
1.67720675399973e-05
3.86019396943008e-05
4.45960731766216e-05
8.01020306653838e-05
4.54073668513524e-05
1.02619233451929e-05
3.47563917807465e-05
8.72915123005409e-05
2.60657648208601e-05
1.99984921982932e-05
3.33694447083135e-05
6.9347316688151e-05
5.01889146858009e-05
8.75635218259758e-05
3.89789658603869e-05
6.86291690525871e-05
9.08445377306368e-06
-1.67378608273504e-05
5.45760330770236e-05
4.31971810620312e-05
8.09226918141389e-05
0.00010737026636205
5.09480696806404e-05
1.42668705499137e-05
0.000103405812976318
6.66360655990217e-05
5.41367627121882e-05
5.17697189374531e-05
4.18542006543688e-05
0.000161498877826077
7.95759219504514e-05
7.67539819514974e-05
0.000110573080062833
7.25978376576873e-05
6.5335103177378e-05
5.44867194583995e-05
1.31449869613099e-05
5.97568295124729e-05
8.80456023135513e-05
9.82854144051991e-05
5.62500326849087e-05
3.80524156451465e-05
5.04067766953115e-05
9.87216231082693e-05
-3.37734084150588e-06
1.49036134714618e-05
8.06327050545251e-06
3.88782654960064e-07
5.90044268983487e-05
7.57654030647977e-05
4.61344758923499e-05
2.54517099534848e-05
1.89371665883825e-05
7.45077952863943e-06
4.09435543789029e-05
0.000112801065401446
7.67162060856926e-05
9.65477503717589e-05
4.43689034401872e-06
8.70250845232193e-05
7.63833581343282e-05
6.52752988755181e-05
3.87692968406799e-05
1.04282654462995e-05
4.48505554751582e-05
7.54606880880726e-05
9.05517076091138e-05
8.21117517794835e-05
6.53144940334092e-05
5.994154313831e-05
0.00010416399454529
8.16216758866929e-05
4.36963297296406e-05
3.59932000816524e-05
8.63278309854892e-05
5.87647838369084e-05
1.16629233153094e-05
7.45602281200942e-05
5.71692584034188e-05
7.57833293629686e-05
8.35758538963925e-05
7.81970950479172e-06
5.16150674656769e-05
7.25335274465015e-05
5.0664805513118e-05
5.9100691683919e-05
1.93494775974242e-05
8.05944649867303e-05
0.000101189459453508
7.51588633221469e-05
7.01715563408865e-05
4.91631253086664e-05
5.82150157925478e-05
2.5860085062992e-05
1.56245334707173e-05
7.1842615333805e-05
7.40433066780777e-05
4.76552061811036e-05
0.000125815622449313
3.85839082296769e-05
2.4113266163351e-05
0.000120803940224108
6.78556089848381e-05
2.8920987901248e-05
7.13067789657045e-05
7.91021746708952e-05
3.21651983063158e-05
8.42472891224637e-05
2.72787912443362e-05
1.91925488218882e-05
4.35982592436064e-05
3.66877199487787e-05
5.2028555160399e-05
7.99491994390675e-05
2.32240860130762e-05
9.17048741957588e-05
4.63250971839762e-05
2.93338071735391e-05
7.71396888454756e-05
2.24346652716737e-05
4.04665019162372e-05
7.9115395105059e-05
1.70696209385905e-05
3.25318981896543e-05
7.00814328517598e-05
3.41959639745882e-05
7.31210906524782e-05
3.40252962573909e-05
6.27641445971009e-05
5.91113572495682e-05
6.56608016761037e-05
4.30458194351879e-05
6.94265830377625e-05
5.26475956341843e-05
2.70345099436153e-05
-3.63123553373879e-06
-2.24586170673818e-06
5.61631248041674e-05
4.30940376093668e-05
0.000116537558678701
4.72955268351112e-06
7.43527556068687e-05
5.80264212608538e-05
4.66866303708878e-05
4.55995855232873e-05
7.5317854837084e-05
0.000113792797699789
2.26309669950832e-05
4.59760177018296e-05
9.30765072319131e-05
2.71428183598628e-05
7.99301974369023e-07
-1.62846360759076e-05
8.08122454788101e-05
7.74301696113951e-05
5.44885082906346e-05
9.35007421880427e-05
0.000101067865353337
4.40769341562864e-05
2.87155386925083e-05
-1.67626157456612e-05
2.77433700570531e-05
3.78235196649177e-05
4.39207691819447e-05
5.50224853934515e-05
3.14651479095259e-05
3.82541920989184e-05
1.44221304171746e-05
6.47780101192202e-05
2.79126478078596e-05
7.9012081095109e-05
1.16577691387177e-05
5.07149431363193e-05
7.10168734790719e-05
6.01285998651319e-05
6.0612847320152e-05
4.58311522738168e-05
6.50460384159322e-05
3.0896626002689e-05
7.16826750372286e-05
9.68280782991114e-05
2.88711061464835e-05
3.44723274492887e-05
1.68513017967807e-05
0.000140093688225016
7.5436125677448e-05
0.000113992474618576
1.81028326895196e-05
3.46899085492516e-05
7.06747434318984e-05
-1.51150973386283e-05
6.50386492352361e-05
7.64401096363563e-05
6.07006577913256e-05
9.1104576569296e-05
3.39506979677999e-05
2.35399964868563e-05
6.86605152825035e-06
7.28100882803787e-05
2.85752316458568e-05
2.2308822329064e-05
9.71158877697153e-06
4.76466020908015e-05
2.29430056734124e-05
7.22012164488922e-05
0.00012838810634582
5.26685018194981e-05
9.69799086582609e-05
3.9506952921262e-05
5.19907856838365e-05
7.80345601702119e-05
2.8256887315041e-05
9.29137135021626e-05
1.12264110981085e-05
5.27659854845361e-05
4.39497975020436e-05
9.29512988848006e-05
8.60430936208581e-05
1.69006006729679e-05
2.49394099254248e-05
5.63993560918704e-05
4.41857666376043e-05
4.84167987815929e-05
0.000126761454216424
6.21731269138792e-05
3.57633881858341e-05
9.10978956452546e-05
7.69048816054644e-05
2.59945781831168e-05
5.746083484301e-05
6.71693693459881e-05
4.9458645120943e-05
4.91125988680608e-05
2.15079414508627e-05
6.06430335360124e-05
3.83366948518009e-05
3.06944625613288e-05
9.10766075887819e-05
0.000117108108958303
7.80431094098142e-05
7.99945462336854e-05
3.44653063619725e-05
9.03332653787867e-05
3.29633219164446e-05
4.96340434573593e-05
8.17137730776253e-05
7.78052017132464e-05
3.70706506973847e-05
1.80605044375458e-05
5.62673882710983e-05
2.26120907566504e-05
2.02793941155545e-05
2.77594469297996e-05
5.62051298165799e-05
2.79209784802002e-05
9.28154951992561e-06
0.000105612420424848
6.72534811689274e-05
7.50310937640313e-05
3.87944649833237e-05
1.75790029299531e-05
2.86868253910512e-05
2.04374747418727e-05
9.16518475644163e-05
4.29728144783992e-05
3.6994099031126e-05
9.21368220191194e-05
7.80447923642641e-05
6.24341376348021e-05
6.47143843930032e-05
3.61373848486065e-05
6.2083056302166e-05
4.61091543929647e-05
6.54165528034349e-05
2.75296246196244e-05
8.03102804255177e-05
0.000105897347399138
2.37305815009638e-05
5.72539240905058e-06
0.000108107327139749
1.03928771547422e-05
4.01722638632041e-05
8.49647366868171e-05
6.0360928742676e-05
1.54213396248366e-05
4.98430840408254e-05
4.95821272554349e-05
6.92772881216452e-05
4.09779959502758e-05
5.35866331529239e-05
1.74290295625697e-05
7.26894993193084e-05
4.45397036786566e-05
8.32098343332473e-05
6.2024215039887e-05
7.32859841555959e-05
6.83956723100164e-05
-1.33349647192753e-05
4.74028561351387e-05
6.58359852185408e-06
5.58366385201944e-05
8.28014565834163e-05
7.39835511744233e-05
9.97377416751881e-05
2.9351173446157e-06
3.39338307374229e-05
2.61239558479613e-05
4.97352123350834e-05
-4.23166850581395e-06
0.000101849309194665
5.00296174931602e-05
7.62790600722551e-05
5.89162927057597e-05
6.73460418274781e-05
1.40516547866638e-05
9.00194731399708e-05
5.95025593925643e-05
-1.71674850167404e-06
0.00010800429456375
5.64266959382754e-05
0.000136564928565545
3.1558328096299e-05
1.49357510656535e-05
0.000118644932566333
5.57442400477334e-05
2.79804804607716e-05
8.19982261111103e-05
6.82489971498215e-05
3.74603697121715e-05
4.13771121965968e-05
3.07022534593373e-05
6.95125275720134e-05
9.9049660827337e-05
4.11836702875921e-05
4.49320317912417e-05
6.80025286772837e-05
5.20048695013715e-05
4.75627040016941e-05
3.68752575077199e-05
4.92637889528351e-05
-2.44085925904067e-07
6.23573270221415e-05
6.86596685244258e-05
3.11365369896459e-05
7.86428449436121e-05
8.35934022837502e-05
7.23885578712696e-05
8.17555618998472e-05
7.96993345700174e-05
8.9775268924936e-05
3.71649796788234e-05
-2.16987151842782e-05
6.23280700772434e-05
-6.31453747159611e-06
3.58619126710365e-05
5.80478937364092e-05
8.23837906550209e-05
7.92269281175882e-05
4.15865817857305e-05
7.57890677335581e-05
6.05073113752783e-05
0.000117912228433447
3.27994162476804e-05
3.48237782148278e-05
2.03422842748834e-06
5.75874560892035e-05
4.40448392127533e-05
8.53009091554719e-05
6.4359877688614e-05
7.36950463369886e-05
3.51177782244077e-05
6.20200373053472e-05
7.7315057123759e-05
9.7498281251979e-05
9.17853712645353e-05
4.74060322939056e-05
8.3375424774647e-05
2.71532023798488e-05
3.67145150852794e-05
3.68132158665893e-05
6.56759199952891e-05
0.000112137853350408
3.86000433108146e-05
1.24319445141288e-05
2.79595912621209e-05
7.07044836325426e-05
7.98454194913779e-06
6.68424020444413e-05
6.8253841016652e-05
5.81223595746184e-05
7.76116278705153e-05
8.1414822520241e-05
7.78288554930243e-05
0.000111491940072183
8.21305565678865e-05
3.59750595755206e-06
8.68159680975213e-05
4.54510466927564e-05
2.60911452431761e-05
2.39844919156018e-05
4.8731239743838e-05
5.16135122820453e-05
5.63194953568614e-05
6.15611291251377e-05
3.90705390863448e-05
0.000101735928251332
6.01856588520382e-05
0.000100709070791475
8.41240706408911e-06
8.46041704062737e-05
5.50011867184894e-05
7.68759516663257e-05
1.19713262613798e-05
4.8293121133602e-05
3.87052969899934e-05
5.52369974452133e-05
5.59581588525078e-05
9.11000674734008e-05
0.000112180394830493
4.96352613047076e-05
0.000107077840298773
4.1008624068923e-05
3.16583498598432e-06
4.97095328857893e-05
0.000100164039870106
2.58392139625661e-05
0.000110957115074339
0.000117182580863219
0.000126008467553693
5.5639081501357e-05
7.31481720677081e-05
4.98535596271062e-05
5.592628533983e-05
6.296818124124e-07
4.55148083402979e-05
5.68732930647758e-05
5.0402240644267e-05
6.36183821456308e-05
4.63354332673056e-05
4.65522373995586e-05
0.00011587217857871
3.10361237307481e-05
9.65291140911838e-05
5.87347166973511e-05
4.79342763570326e-05
4.95025667706778e-05
-8.68987906583964e-07
8.3014881199382e-05
9.57765698016419e-05
6.52558881292693e-05
2.90994988585767e-05
4.357988077572e-06
2.91813688013828e-05
1.09175339525766e-05
7.09027304550468e-05
3.47188705167134e-05
3.54623958091358e-05
-1.31964807887607e-05
1.49957530503789e-05
3.26921133102568e-05
9.91162474124364e-05
7.09482118176716e-05
3.75892178091762e-05
8.94937293174057e-05
-1.95881497842127e-05
-1.2349947263206e-05
7.42768719917241e-05
5.88712086243083e-05
5.84683949990493e-05
5.74153180507855e-05
1.55242039819747e-05
0.000135908565802101
9.62145138645551e-05
-4.30677201406833e-06
4.4727121049183e-05
4.26530258429848e-05
-4.87872697316954e-06
-2.40314892227875e-05
9.22915295069756e-05
4.89581029204523e-05
8.52520236790697e-05
2.79901945888616e-05
3.14371841451027e-05
6.22311440055003e-05
-5.82470132001576e-06
4.36600808595073e-05
0.000110978431735803
8.9975715221083e-05
6.29800406869226e-05
7.22207402862226e-05
2.64845971239687e-05
2.99619015199924e-05
6.13814723027057e-05
0.00012091345679108
4.70832818139147e-05
9.36842431658496e-05
0.000101702029104484
-1.36422236977931e-05
2.51629621571914e-05
9.31258768717039e-05
0.000105647062838465
9.91692303253015e-05
4.58446046390173e-05
4.18840686743863e-05
7.00827820817346e-05
7.36896946165045e-05
4.84853541337146e-05
3.99268936933434e-06
3.83498186166323e-05
4.12486260758251e-05
7.57783776296944e-05
0.000134051159541747
-4.73106631036182e-07
6.27361593410237e-05
6.1557405986883e-05
0.000113926200488676
3.0690294137153e-05
3.26796929253339e-05
7.36778573163588e-05
3.03004419423634e-05
5.76334793106807e-05
6.27573498888591e-05
4.70701282358271e-05
6.84178929799159e-05
1.90149588626278e-05
4.38239377638317e-05
0.000102706536120477
6.28409082879203e-05
0.000121317182847936
2.36952399231174e-05
4.32510627161175e-05
4.62755946669422e-05
0.000120777993291972
5.00284936507112e-05
6.43849956189638e-05
6.37303459134833e-05
7.24276247505203e-05
7.31922449821353e-05
3.26499419010268e-05
5.80735629093111e-05
2.38720759081937e-05
0.000119662272454364
5.72065711155476e-05
9.40789297091762e-06
4.66406624103773e-05
5.00902035708313e-05
3.59682252736865e-06
2.49274557770477e-05
4.97817330887473e-05
6.35040337140007e-05
3.53169245205143e-05
5.03068619796142e-06
0.000123091728285622
4.94430814314598e-05
9.71244896572711e-05
-1.44895515750669e-05
1.77938304372471e-05
5.38366265668669e-05
3.83883349044147e-05
5.52323227804318e-05
4.65426037208646e-05
0.000110807867863383
5.04774641403348e-05
9.25764681804367e-05
6.72921600002346e-05
6.34036724593788e-05
8.14370326101526e-05
9.2773350618313e-05
1.46406584691853e-05
6.18346418745091e-05
7.46097847674648e-05
1.991419390824e-05
7.55144284424775e-05
6.04452968221213e-05
4.36985383587465e-05
3.37997640270501e-05
8.71381052808329e-05
6.22660456217256e-05
8.62366152802445e-05
5.24905236554601e-05
6.74329249967474e-05
5.7336892307782e-05
9.57251953732284e-05
7.02913492742053e-05
2.06730787146305e-05
8.04403529893869e-05
5.86171107811918e-05
4.53564718092663e-05
8.73413836104494e-05
5.88703666515599e-05
6.47035048604383e-06
4.54590211551743e-05
7.06748537898279e-05
9.15970112722864e-05
6.9543846639376e-05
3.20629331219064e-05
3.12935231994237e-05
5.68536024515163e-05
6.96329097341005e-05
3.51028017320493e-05
7.09491126719498e-05
3.79236865507361e-05
9.96017841419722e-05
6.8077452754188e-05
1.01845742781975e-05
5.55893813315004e-05
4.45484338798127e-06
0.000105451355662946
7.18588589389058e-05
6.36350837851734e-05
9.59970372015849e-05
4.52060897879948e-06
5.2319414273661e-05
8.34142298638934e-05
7.97525391344655e-05
4.16535251298109e-05
5.63761927098855e-05
7.71209105475591e-05
9.30973936576465e-05
5.62286638120235e-05
0.000100448528927487
9.42862539757651e-05
3.63790300872972e-05
4.14288200261713e-05
7.33861687738054e-05
5.29162338644087e-05
4.50530549182522e-05
4.43627647998561e-05
2.99990820091168e-05
6.49205455068459e-05
2.86114463400812e-05
7.74958933403631e-05
5.89374457727542e-05
9.69500119883248e-05
7.56682705108979e-05
3.47332945822284e-05
8.11556287925962e-05
5.37872560102693e-05
5.77788934645126e-05
1.93833304041638e-05
9.37302619472821e-05
2.5241552073383e-05
4.28559417495565e-05
2.26808927844368e-05
9.79171832997851e-05
8.25577749478192e-05
9.10002064736407e-05
7.6418302479151e-05
8.45515590353373e-05
0.000111616654949315
7.01726504264984e-05
5.00392119611764e-05
5.76377230587036e-05
2.5251864851285e-05
4.64582958243388e-05
7.00553899714821e-05
0.000146107373710284
-1.01794113116974e-05
8.25214949604606e-05
4.57395308646702e-05
7.03131927319289e-05
9.51496502810819e-05
6.65352500413167e-05
5.04249142602265e-05
5.20217771719032e-05
8.13138688738144e-05
4.49535508295972e-05
0.000101836392848481
0.000101584847935735
4.88055445441819e-05
0.000101187491373672
4.22695086776062e-06
8.53532160579154e-05
1.96255756591551e-05
6.21726896340583e-05
6.68862062003849e-05
7.55054084219761e-05
7.72296308765911e-05
8.15535901253366e-05
9.31019000278679e-05
3.65551184180023e-05
3.89847207836003e-05
5.16030509259049e-05
3.33275175660039e-05
5.76306253675454e-05
1.48723440131099e-05
1.40172307336416e-05
3.27059176900264e-05
4.18627493192358e-05
5.91757144203503e-05
4.30190086577063e-06
7.1734423826029e-05
7.57516344994733e-05
7.85032519438854e-05
1.97704061795563e-05
4.50129120084803e-05
0.000123360481477815
2.91520115933209e-05
2.84305388565272e-05
6.05559590222874e-05
4.20539902116527e-05
1.0505780494844e-05
7.32826505296515e-05
6.05302174533869e-05
5.17108934784478e-05
5.1958606316298e-05
4.63367092899579e-05
0.000104677735506811
0.000103435128973617
2.00444541204915e-05
7.14545350302957e-05
5.4192055772107e-05
8.04135829812241e-05
6.38075532256941e-05
2.62062003803284e-05
7.86017885563429e-05
4.41343662258743e-05
4.69465341468261e-05
7.87129383639913e-05
0.000110775041042285
-7.68486932331509e-06
7.26090029160099e-05
6.04165227512064e-05
5.37542082268017e-05
0.000104628841695405
-1.43808589542141e-05
7.85701923724977e-05
6.39170762620241e-05
3.66847284971703e-05
1.30983064927413e-05
7.38141497716018e-05
5.06468358407129e-05
3.3473088505668e-05
9.04836383273849e-05
7.58514073084405e-05
4.03451397827007e-05
8.64156759001912e-05
8.83603806354121e-05
2.52823406257008e-05
1.61365987799558e-05
5.66126136626969e-05
1.82849674518411e-05
6.15088086175267e-05
8.08621525592235e-05
5.34533373388319e-05
8.87773848951945e-05
-1.28394978354956e-05
9.49406825469005e-06
5.23594323097538e-05
9.80263694574599e-05
5.24760794897992e-05
7.48698662463682e-05
6.46613235150042e-05
7.65427873524965e-05
4.30948790509673e-05
5.02844997475341e-05
7.29427571988598e-05
0.000102775423473429
5.22305096608195e-05
3.33009488408108e-05
1.48920070731586e-05
8.16775822460761e-05
3.37983034066473e-05
0.000132610840276053
7.25496793523904e-05
8.38576907754029e-05
3.52354156559772e-05
6.78416544169185e-05
-1.43638273979582e-05
5.84181495488883e-05
1.11583881585774e-05
5.16010448721686e-05
3.73940153903963e-05
4.52328429142795e-05
3.1485208978447e-05
8.69283707500574e-05
-7.5785025711258e-06
7.08605778932634e-05
-4.11627778834625e-05
-2.10216840245931e-05
5.30779649420818e-05
5.82215184324488e-05
1.15469824197895e-05
3.68497860187531e-05
4.03118419126488e-05
5.62495344161857e-05
5.80140764535621e-05
9.80890944997811e-06
1.53733633206734e-05
5.29111235598278e-05
8.07901647175232e-05
5.92621688915501e-05
7.98079382291392e-05
0.000135652567471145
8.68515805030992e-05
8.51912819817935e-05
6.99278766418501e-05
0.000113828378026139
6.39292429357422e-05
5.32562982611142e-05
1.25249911139648e-06
6.8115221009158e-05
7.97379674372672e-05
4.11636454851599e-05
0.000109097698249299
0.000111961907874696
0.000114762439966993
3.1155985554908e-06
0.000107033151382035
4.28253139903165e-05
5.29772455588943e-05
7.18401113240466e-05
4.74907473709349e-05
6.01502760959106e-05
5.33001507401033e-05
9.15014975717099e-05
6.22831131099506e-05
4.32057983594563e-05
0.00010591556887306
4.23359277400121e-05
3.4225023098187e-05
0.000108568645361874
8.04334235102623e-05
6.30665437239065e-05
7.15469150359723e-05
4.89333710125583e-05
3.6374424789687e-05
7.0807553802466e-05
2.65930824254737e-05
6.49759115110787e-05
2.65296009124726e-05
2.84725626757698e-05
8.27741214595676e-05
8.95333408642748e-05
6.07762814763697e-05
5.26428262000563e-05
8.97966940313803e-06
5.36577984981556e-05
2.70909588283048e-05
8.9612122661161e-05
5.33661189682206e-05
8.3530060675064e-05
4.81252489983764e-05
-2.86524033440877e-05
5.98819712730399e-05
6.11612656480295e-05
3.35948560562956e-05
3.71004496953421e-05
0.000114737091229358
8.63368130384642e-05
8.26837649205545e-06
1.50898406603472e-05
6.29410118820191e-05
1.21929912381106e-05
9.02524623345015e-05
7.23598894490692e-05
3.34708210298558e-05
5.0881218809328e-05
5.21912158950225e-05
4.3957845038838e-05
9.47681491509238e-05
0.000108918298988311
1.64034954192836e-05
3.1713333658305e-05
1.7319547462246e-05
-3.23682215658393e-05
3.61990129498144e-05
1.78819101701426e-05
8.97316720762874e-05
8.61865983993494e-05
4.35341932893946e-05
3.34852619466133e-05
1.32696177802398e-06
9.77238034866485e-05
8.33697076941075e-05
6.36182649787362e-05
5.53096193354243e-05
0.000104344937341118
3.48854480216241e-05
4.50063847111954e-05
4.93442919485891e-05
6.75937192977635e-05
-3.72060493884173e-06
9.28953822240628e-05
7.66193119287881e-05
7.01989802425986e-05
1.32018880501229e-05
0.000100311024659426
0.000107523824467764
6.42079613668689e-05
6.30402575259459e-05
9.3149477523196e-05
7.43693333399457e-05
4.65476231194499e-05
3.45543606631267e-05
9.50970926361629e-05
9.94945371925242e-05
0.000147929209466424
7.98724362538229e-05
5.81213887014301e-05
6.95208851120199e-05
4.986670940639e-05
6.70352097511237e-05
9.2127245664781e-06
5.60279441520999e-05
9.02740014040671e-05
6.48380024489626e-05
5.00315827109561e-05
7.16122976418358e-05
8.10873190784198e-05
9.79043165680554e-05
4.51732334835315e-06
4.23594554922225e-05
5.08692000252126e-05
4.37534822678836e-05
1.99135702594813e-05
4.998633383347e-05
2.82247934841186e-05
7.72450826621918e-05
6.76231161244124e-05
7.4176223881132e-05
-1.86171679693212e-06
5.4107487651528e-05
4.00315271998044e-05
1.04557771607592e-05
2.26080929321361e-05
0.000109058585615139
0.000119424154724306
-1.53293644337873e-06
-4.22807521173052e-05
8.95110144757866e-05
4.58928147364853e-05
5.90697334158373e-05
3.70824347663148e-05
7.80255005231996e-05
2.88040890594019e-05
5.58964476503287e-05
0.000119924141725166
4.41211684511564e-05
5.89475924754629e-05
5.92723059409899e-05
4.17770313146953e-05
6.7403215883238e-05
4.6269501502338e-05
8.29756569206352e-05
-6.14302366318299e-06
4.36797918933943e-05
4.90007307165758e-05
4.30432591362611e-05
8.70341356116645e-05
6.08173235304274e-05
0.000100818915058142
5.07559394842232e-05
2.00362036573105e-05
8.57609355782081e-05
2.10333348343366e-05
8.04030712473709e-05
6.86645230943647e-05
9.69916342954184e-05
5.05376198177609e-05
7.67566705637053e-05
2.66559541463224e-05
0.000112824336724136
8.33362663178229e-05
-2.94593519290526e-05
6.27145707373145e-05
5.63792700039113e-05
6.48945247261841e-05
6.32402498426044e-05
3.86188086804838e-05
8.25970758028952e-05
7.90654609022757e-05
5.52029864568918e-05
1.88123180895572e-05
0.000128030177776646
1.70861266931116e-05
8.47863387781369e-06
2.79713930739567e-05
3.55701296450716e-05
6.45981824304107e-05
4.2609849280291e-05
5.8800104841173e-05
2.59510156980382e-05
8.2165965901353e-05
0.000111928137503695
1.52941144827616e-05
5.35961947184908e-05
9.83076752925933e-05
0.000105073156478403
4.91937527943462e-05
3.10879344721688e-05
5.68198620962117e-05
-2.02478707777977e-05
7.25903998901717e-05
5.19337425960665e-05
6.13883146764933e-05
0.000104421161729057
7.40100264166995e-05
-5.06076024048611e-06
7.67683501479967e-05
6.72404203385054e-05
6.47451730857629e-05
-1.75533982440682e-05
1.86818693051136e-05
3.67356250688913e-05
5.53910318197812e-05
1.64735407671664e-05
7.46060945338344e-05
3.97819296337473e-05
5.92353682189939e-05
6.3116618173852e-05
0.00015192536203528
0.000102713964379573
4.02516097912611e-05
4.67827553092876e-05
6.6650492024179e-05
7.26148479184129e-05
5.49928733462594e-05
3.89844283538623e-05
3.19924651090387e-05
1.25114312362962e-05
8.20567335383257e-05
5.7020951376054e-05
0.000102405469422357
7.15960634439107e-05
3.62089639622364e-05
7.07458201071592e-05
0.000100643159035817
6.54080954252894e-05
8.33536780268967e-05
9.16304048519624e-05
5.50633890877695e-05
4.68156884737633e-05
8.65404665623056e-06
5.40930649285311e-05
3.30835082085881e-05
4.38069048740958e-05
3.92203780281269e-05
7.83326873705949e-05
1.6155278276803e-05
6.57451711729421e-05
0.000139711803787638
9.50684949204432e-05
7.10382423643239e-05
6.29158321044793e-05
8.40636327418757e-05
7.14066505876198e-05
8.38986185859571e-05
4.15380657807377e-05
7.22065388474981e-05
5.14289796122749e-05
3.00375709419187e-05
4.06609039252095e-05
0.000131709600459291
6.29337880328454e-05
9.95458466182544e-05
5.49333504993949e-05
0.000120145282206897
4.09203675760708e-05
6.10958215900426e-05
5.66122572183147e-05
3.41805637444949e-06
4.23009980347811e-05
3.97545736959434e-05
4.20753328996343e-05
0.000115355764490316
0.000104756863789697
-4.73938268742664e-06
8.46670506859055e-05
8.8691056031454e-05
5.31152418329993e-05
3.78866917257908e-05
8.04066955418038e-05
8.14557001861119e-05
3.74194419988795e-05
4.65687488393968e-05
