# Supplementary material for: Research on computational propagation and identification of mine microseismic signals based on deep learning
Source: PLoS One. 2025 Oct 22;20(10):e0334641. doi: 10.1371/journal.pone.0334641 (PMC12543183; doi:10.1371/journal.pone.0334641)
Supplement: S5 Data — (ZIP) [file pone.0334641.s005.zip › 000100800001706.xlsx_0.txt_24.txt.txt]

8.0197945187021e-05
3.2805434726918e-05
0.000111029727669351
2.7722739001561e-05
6.68262498569927e-05
4.94686762933006e-05
4.99058675085895e-05
6.84000476727669e-05
4.65687312939712e-05
6.68533397765591e-05
9.18152005696919e-05
6.05040303176773e-05
8.8093666740397e-05
0.000121877558589604
7.31946923425033e-05
8.61011683768846e-05
7.63265392351364e-05
6.2691333636378e-05
2.63954546284445e-05
1.02041034342925e-05
5.28140137614953e-05
8.32973553485936e-05
3.89832457626157e-05
2.19218623940113e-05
6.68064188291368e-05
7.91665094598003e-05
5.6192712454656e-05
4.16778806196034e-05
5.38832888344274e-05
7.47186750220267e-05
5.06270700681388e-05
3.37930917459441e-05
7.85730883775668e-05
2.38906686777798e-05
6.72210661145827e-05
5.90315335432181e-05
9.45897051428213e-05
3.95229595479554e-05
5.437983579326e-05
4.02042767646912e-05
7.39582710558174e-05
9.81841972543164e-05
1.42068038248839e-05
6.95303856468403e-05
9.4514143738528e-05
3.43291872944246e-05
-1.41585358080215e-05
5.10987586277053e-05
8.35571788787297e-05
3.51378530740234e-05
7.9553923688911e-06
5.42256877401904e-05
4.88661375264918e-05
4.93195415122822e-05
-7.38144234053214e-07
9.08049942758412e-05
6.82757746052594e-05
-2.74453247402946e-06
7.53401284104569e-05
0.000132430704309429
4.0374098403053e-05
5.0920080913164e-05
9.15589746220579e-05
4.39606000397432e-05
4.96264366046941e-05
9.35754738320679e-05
4.43868675275625e-05
1.63260217035895e-05
5.10347122237992e-05
1.32021367690038e-05
7.71825513427353e-05
0.000124077594822468
7.54775722533966e-05
2.44462861744809e-05
8.60924718866027e-05
0.00010557977128193
4.94880574336705e-05
5.51790614693182e-05
4.02732718923426e-05
4.73098225230706e-05
7.75002472775377e-06
9.51447036254011e-05
5.03103535881653e-05
0.000112042639582383
3.42053580580011e-05
7.82835790853413e-06
8.71509402754568e-05
1.26468503589781e-05
6.08672673294144e-05
-1.00751885641643e-05
3.98573219727758e-05
-8.8737292443018e-06
3.8462103426244e-05
3.7271559698248e-05
4.03371042772067e-05
5.52398600583702e-05
3.75791921160728e-05
5.91709968480683e-05
4.5095353097202e-05
3.26898449382706e-05
7.77239194408087e-05
6.03688714183534e-05
3.34671177495796e-05
9.49333956476398e-05
1.94249073056686e-05
3.86678969249309e-05
8.98400348127752e-05
7.19515447742713e-05
6.02704819783804e-05
6.33532521894663e-05
4.6163860861188e-05
1.93632747807315e-05
9.91008917410676e-05
4.86708242129969e-05
7.17086495864146e-05
5.19397748028625e-05
4.56660998975479e-05
3.61179152120379e-05
0.000101370942923852
9.0369289438717e-05
7.91394061861868e-05
0.000108770094994396
7.08785209698572e-05
1.488183941473e-05
0.000152039882269725
0.000114131848007173
1.59039789006945e-05
6.53235920323959e-05
7.17021890697152e-05
7.96033962439158e-06
2.71800222216888e-05
5.66780659317029e-05
3.93091335371173e-05
3.38455127679595e-05
6.22850350447586e-05
-1.2218056515632e-05
5.76663556660681e-05
6.1308751763888e-05
-2.71430538769022e-05
9.05923805683175e-05
5.28152065254677e-05
8.1404923236002e-05
7.37672322201719e-05
6.26723760361746e-05
8.99035070060634e-05
5.64637237460529e-05
3.6028139883978e-05
1.53608983248708e-05
-1.802805775378e-05
6.88419690600578e-05
7.85166880096859e-05
0.000105981527394943
9.95971711476439e-05
4.08405785867657e-05
2.55944265425261e-05
3.52393499648076e-05
4.54495930632936e-05
6.1819032007314e-05
4.18183136197006e-05
4.46380392276428e-05
7.87873269211757e-05
2.41119631572878e-05
7.02031128311287e-05
0.000104730914186766
2.07084967843732e-05
6.89923359705074e-05
8.72004634103578e-05
-2.71244770206942e-07
7.4759139710736e-05
9.21414747824629e-05
-1.74519628536355e-06
7.62019240703665e-05
6.38884482920544e-05
5.62775489181754e-05
3.86103474218227e-05
0.000112928418748322
3.96171191122841e-05
8.08847717840859e-05
4.87724168820441e-05
5.33013633163661e-05
8.82917047972785e-05
2.72947872740189e-05
3.91069983417301e-05
6.20342226544807e-05
5.0525608515834e-05
8.18690108683835e-05
6.95201497266595e-05
0.000103309492412481
0.000114533625194558
8.08304709313948e-05
1.295295699271e-05
8.15787691344047e-05
-2.67341529171492e-05
3.01654075778618e-05
6.32725393229719e-05
3.87670645588315e-05
-5.95919249226479e-07
2.35600513315066e-05
-4.71444659842201e-06
1.62154342532054e-05
9.98645834687937e-05
4.56637860061685e-05
4.75958547018666e-05
3.93459006783199e-05
6.40920473682635e-05
3.81155260727181e-05
0.000110771669503046
3.17734603506309e-05
3.88062245263751e-05
5.57586280309649e-05
7.7765604217936e-05
7.48057603543752e-05
7.52448232727329e-05
0.000118288609776761
8.48662874178622e-05
3.60396830727793e-05
9.17522719757026e-05
7.35552198051179e-05
1.27691110902777e-05
0.000113691777782715
-1.03376482387542e-05
8.74626012659367e-05
9.62547450270878e-05
4.91291560810155e-05
6.8679868585623e-05
0.000102139543569533
4.96870090927456e-05
6.72274218007462e-05
5.13182171798544e-05
3.84021840794401e-05
4.98431614565218e-05
7.3739940718259e-05
5.90174336143574e-05
4.27194443802685e-05
9.43332093772617e-05
4.28805565104545e-05
2.37522165532514e-05
7.62073006479493e-05
4.47694058702221e-05
6.25597197406952e-05
6.4937444948838e-05
3.56607636674487e-05
1.47104619943338e-05
6.96735661238459e-05
-3.23809113035886e-06
0.000146875743548547
4.38417224486537e-05
3.36257385746521e-05
2.96758001139333e-05
-2.58997190521835e-05
5.93917606727941e-05
7.86195379463359e-05
3.34425969425363e-05
8.94829015539383e-05
9.89876727515287e-05
8.38541937983326e-05
6.88407411936033e-05
7.19734372032872e-05
0.000115173286910076
7.28299996005034e-05
7.78905821021759e-05
5.68425546138531e-05
5.3597321856464e-06
6.99818158104178e-05
6.66969913204218e-05
-3.72287263594853e-05
3.55903846718931e-05
5.42668495623573e-05
0.000100320173358261
6.88214021433336e-05
0.000119179312893952
7.97435593049702e-05
4.11499759147642e-05
7.47848609635643e-05
0.000150777390546945
-5.07223264661811e-07
-2.60320645291749e-05
5.72407116556289e-05
5.43424352105659e-05
6.6324004227348e-05
9.62526025487573e-05
5.21420382082369e-05
2.85358182553908e-05
6.30614169914415e-05
3.10481282623953e-05
7.14098605592855e-05
2.80352188534049e-05
0.000106321853355266
7.97222242640936e-05
4.65008435627892e-05
4.809285229741e-05
5.39610611204572e-05
2.39681068925745e-05
3.75974037693335e-05
5.77729611261247e-05
0.000145901460601122
4.37026452924713e-05
9.64253186629503e-05
1.33327412810395e-05
8.42145208920787e-05
3.13926279131507e-05
1.94199764975877e-05
6.07143911599156e-05
4.9940388277279e-05
0.000113087582813533
4.05162101357758e-05
2.21068738229511e-05
0.00010090410759182
8.22654948326222e-05
2.3847770612265e-05
7.4014600011655e-05
0.000123843216998436
9.46766617874986e-05
9.64900033241108e-05
0.000101743199657649
8.98942817434148e-05
2.06405750900111e-05
6.44843925691934e-05
5.46600938949419e-06
7.02823003291579e-05
7.10346059657336e-05
0.000109392000770393
3.66418830010898e-05
4.68514395002051e-05
0.000110686142751895
1.50946118584541e-05
3.63456122763927e-05
8.1408304993822e-05
4.96601020889143e-05
2.40435604337461e-05
1.23618401166095e-05
9.74873238326365e-05
8.53935997418534e-05
0.000140988448091963
7.31526793100866e-05
0.000129964120859077
-2.39205553917504e-05
5.43836368454861e-05
4.47507650876409e-05
6.67392387262188e-05
8.44295445202895e-05
5.70132373728862e-05
7.78967262080739e-05
3.79203032962001e-05
5.25129907530194e-05
5.26793670172972e-05
5.97060388074838e-05
0.000101176453598853
5.19472730471461e-05
0.000117710747793849
7.61060294083857e-05
5.86115383221605e-05
1.82404393625622e-05
9.4191461893406e-05
7.60529808700024e-05
8.1234251410566e-05
-6.53032973774726e-06
2.91757332724205e-05
0.000106941854447955
0.000144501278926209
3.0574002800497e-05
4.6894337937697e-05
6.93634597304141e-05
8.76186418158535e-05
0.000106591510293807
2.82722998867959e-05
3.27083609529352e-05
2.5395629064508e-05
3.84296593415256e-05
7.96006735481579e-05
1.97913360281834e-05
0.000107552484876461
6.95825899486364e-05
1.30417072852617e-05
6.81991879108413e-05
2.98836887274499e-05
5.84169838377699e-05
0.000109746262623018
0.000109510028467749
2.49888753857179e-05
5.69709283755987e-05
4.78576626718083e-05
6.65910838426278e-05
0.000115599080535068
9.95356057816825e-05
1.16246495973029e-05
5.86445352122521e-05
2.23474439718282e-05
8.70525514919171e-05
5.73409060139446e-05
5.49063973426633e-05
3.67881505053117e-05
7.84167731721091e-05
7.32854478318138e-05
8.75437461139271e-05
8.83202000053811e-05
8.34177875759393e-05
5.45782970034096e-05
8.15349655317067e-05
1.02503920702374e-06
3.27634340276886e-05
7.24463355997864e-05
4.4064024993141e-05
9.58291378087829e-05
4.88458917091631e-05
4.6740231295378e-05
8.58785939954809e-06
8.57170381607746e-05
0.000129105565378431
4.92609859211611e-05
7.96827111766128e-05
9.07571848339095e-05
0.000112490576054021
5.0594567757852e-05
1.63849134438524e-05
8.2056503803495e-05
4.60647312658978e-05
3.51197871988714e-05
4.02355118428009e-05
0.00010918701861456
0.00013386710436967
5.63098900858409e-05
7.14243516569449e-05
6.31720491198353e-05
9.69409798378262e-05
1.07120580156643e-05
4.47723730071912e-05
5.5811812780018e-05
2.00667198673858e-05
6.61162442775641e-05
-6.57813598592179e-06
2.50885059209484e-05
0.00011689938543672
4.64895087810259e-05
4.34341419541175e-05
2.93611316039477e-05
2.82637583301034e-05
5.74886202447169e-05
5.93105440171289e-05
3.82629374157444e-05
2.04282031210885e-05
8.20808531642262e-05
6.00858819779173e-05
5.13210172138964e-05
3.41678956111748e-05
1.6620375136345e-05
7.99659714821138e-05
9.05205144951917e-05
1.42058663544057e-05
6.61265152823626e-05
5.3023708998106e-05
6.48252941351578e-05
1.08672018811739e-05
1.75092803411882e-05
5.65930904192053e-05
0.000100866989936413
8.18163619542076e-05
3.1183711340522e-05
2.65734565301722e-05
7.3785734251697e-05
7.4259810777716e-05
0.000104692615142455
9.25785433891385e-05
-3.96824638558185e-05
0.000106552262829991
5.59265193271302e-05
4.35211394128382e-06
8.75536910536948e-05
6.72020574874186e-05
1.02281824865147e-05
3.65584287974999e-05
9.08119530899106e-05
1.51211664242664e-06
3.92817162883171e-05
9.52528983870648e-05
8.57623324537939e-05
0.000105391792346732
1.04333260755838e-05
0.000100340435681001
0.000106942606898393
6.78586629315377e-05
4.52906719190531e-05
2.84920695047433e-05
5.32144356047529e-05
8.65994381605845e-05
7.2989856110682e-05
5.54367959093479e-05
5.43198957566005e-05
4.09924421382197e-05
9.08830151726675e-05
4.84850272839292e-05
5.18553269074575e-05
0.000122867967958844
-4.81935842400335e-06
3.9753933625006e-05
2.45003027862038e-05
1.95927472307257e-05
6.75875069434989e-05
7.23520052536523e-05
-1.45059534576183e-05
8.76665832354272e-05
9.00993436495196e-05
1.03801448008869e-05
5.61202115266278e-05
5.96363007174473e-05
9.69495409599157e-05
0.000114762302512973
4.27868919997062e-05
8.99790296681536e-05
7.47030989436335e-05
-2.71820915618574e-05
2.26256385737497e-05
2.48489307436853e-05
0.000131185110888595
0.000103940803648616
7.88204715888751e-05
4.17069406108633e-05
7.83915836984486e-05
7.97660195251753e-05
3.61152351005347e-05
1.20401071391637e-05
1.51475069828795e-05
-1.67783157878754e-05
4.15004418582008e-05
6.17888732698632e-05
5.13071430535353e-05
3.55179818595735e-05
4.73195344280282e-05
2.16488288460068e-05
8.19519582843343e-06
9.83593316883526e-05
9.49515216434193e-05
8.48968539919144e-05
4.77932337136256e-05
6.46797809002913e-05
6.73487719861358e-05
2.92896321077694e-05
3.08661294840496e-05
2.55009184617272e-05
4.11514880388857e-05
3.32258982329597e-05
5.54608004893045e-05
7.83525958750461e-05
9.14738195000045e-05
2.47479149073317e-05
4.55803066462578e-05
2.87087271467171e-05
6.28596864191241e-05
6.90112762965835e-05
8.91491337151007e-05
4.12122210677777e-05
6.30984340045986e-05
2.49984889601674e-05
2.73434171381344e-05
0.000143325441127701
6.89828196876201e-05
5.96790263260257e-05
-9.95596334304076e-06
1.46681884597626e-05
7.28442572754928e-05
4.82172329320854e-05
6.38566956619594e-05
-8.08445002734208e-06
3.95268718242289e-05
4.64144715902574e-05
9.73203253949426e-05
9.28523118088735e-05
5.44396906243424e-05
6.91025972405548e-05
-1.5171693154466e-05
6.76550284007774e-05
2.99248753118761e-05
3.41319026897012e-05
3.82594538858181e-05
8.66017907755549e-05
5.46556357353877e-05
8.03682972546455e-05
6.98278463832831e-05
6.16333875793539e-05
3.3355552338113e-06
1.67817781650226e-05
9.00046916422955e-05
6.09510254747521e-05
8.76901289463836e-05
0.000107340715287455
8.52357364868027e-05
9.76330386436516e-05
2.02887093085006e-05
6.72885433361562e-05
4.03912013267125e-05
3.70746661921897e-05
6.2474570132253e-05
5.82772467671943e-05
-8.12700601247092e-06
4.50508448076231e-05
8.34585520620073e-05
0.000128904085986353
1.95416778292341e-06
6.13198205233187e-05
9.16986977558879e-05
0.00011145413936361
6.67356279968421e-05
3.92565710522212e-05
9.67350114706656e-05
3.15278954519338e-05
5.28792340870269e-05
5.7097125629614e-05
4.65758918752636e-05
1.34700095048325e-05
8.17837681727354e-05
3.55157939609631e-05
4.17927491946648e-05
9.5782255350331e-05
2.09294123912468e-05
7.24832525120482e-05
6.71277400597213e-05
3.13053654447797e-05
7.82308497853624e-05
2.69823888868274e-05
4.10597344319042e-05
5.46362328782834e-05
0.000118184657087236
1.65733766877124e-05
6.49340213227912e-05
9.42535934413475e-05
4.44923575037447e-05
-1.87471511568869e-05
6.66658006298586e-05
0.000110337926580004
7.55198475425729e-05
4.45907595023473e-05
8.45621634508832e-05
6.6216152573731e-05
0.000118182292149648
7.27208872163771e-05
6.71190164241147e-05
4.9518049191113e-05
5.11924698745648e-05
5.32760190218023e-05
7.71650039468208e-05
3.18081932326062e-05
9.4861584657064e-05
9.14273129537502e-05
0.000101699359050195
4.16326087047825e-05
5.70679947480671e-05
6.06431276345599e-06
5.28003044574648e-05
3.2023388288458e-05
3.17698789192905e-05
5.23784448105346e-05
6.52162369699334e-05
9.21751577926685e-06
4.85928255871675e-05
5.59589098105731e-05
7.82529422852721e-05
0.000102617123365247
4.63346450692514e-05
3.06624175497282e-05
7.76839337608034e-05
7.54874759112974e-05
9.17268602044875e-05
9.10347745138613e-05
-7.23851881565824e-07
8.70898875628724e-05
2.62723623270617e-05
6.48812894444514e-05
3.17311304939724e-05
7.098032536839e-05
8.11399448272752e-05
4.4273924444297e-05
9.64281166411455e-05
6.04965253150405e-05
4.08876750872973e-05
5.46455219746321e-05
4.90472514540081e-05
-5.15630598674807e-06
5.21377674191575e-05
1.91837605913299e-05
5.18477150561853e-05
4.86882925660451e-05
7.33998807195868e-05
5.8929690641976e-06
-1.95758688407449e-05
9.26379544124836e-05
9.97047401316238e-06
5.46341907886446e-05
6.80234195376646e-05
0.000117625143770486
1.23511798977505e-05
9.35410515173158e-05
0.000119579238510133
4.41349592552179e-05
5.70128475380087e-05
-6.75026871731891e-06
5.57708271334109e-05
6.13051504057193e-05
-1.7369172126026e-05
6.55962909223921e-05
4.71800764118765e-06
8.12552741649637e-05
5.11559900262737e-05
7.04189065887148e-05
3.06275325360545e-05
7.78788899690571e-05
4.93111467221582e-05
-5.20750497628118e-05
9.89155944972193e-05
5.18434407013645e-05
5.43640658566189e-05
4.42855280094977e-05
5.20465823605018e-05
-2.74755144227088e-05
5.44713395643612e-05
6.10142154831932e-05
5.57654837808259e-05
0.000103174557685683
6.74665236444585e-05
5.94656488817448e-05
2.88574260264964e-05
6.1975786177604e-05
1.84720902677086e-05
4.48033371144946e-05
7.20444240124486e-06
5.51353128622235e-05
5.16930772623328e-05
7.43970341647613e-05
6.70502152273717e-05
2.20300686114142e-05
4.86206453030412e-05
0.000116339879205374
5.8862293916346e-05
0.000120961275421618
6.76759909952069e-05
9.3454924713653e-05
2.27600276548085e-05
8.2582004062082e-05
4.46723570294483e-05
9.20466914289818e-05
5.55935914561131e-05
6.78963982987176e-05
1.40814212437374e-05
9.20953631547903e-05
4.75269798623823e-05
7.98918313806343e-05
-1.95166880176216e-09
6.5016950965488e-05
5.7850491459763e-05
9.97281813686671e-05
5.34828421253702e-05
7.34536371499366e-05
4.04075103590444e-05
6.59391381194421e-05
9.6583714634461e-05
1.91011873691756e-05
4.24641297833112e-05
6.20209511174711e-05
-3.29645269637711e-05
2.33250508542607e-05
7.54911522765372e-06
5.15395534633741e-05
4.0333128622854e-05
0.00010393804712024
1.42043281205266e-05
0.000124759637757613
8.58446135309586e-05
6.41100301088079e-05
5.3295221644744e-05
2.79905568136041e-05
6.50944893535992e-05
9.60901356029148e-05
0.000112093337860351
9.20314464600921e-05
2.65246822415286e-05
8.60835829833688e-05
4.87765737910705e-05
6.20195034778324e-05
3.4125574204549e-05
0.000120251441577999
5.45588481129234e-05
0.000116106725522223
6.99352120996352e-05
6.41315219308804e-05
3.99299880801203e-06
3.36960951226115e-05
3.88934539512529e-05
8.88715541645542e-05
7.15193454953384e-05
6.15988393904981e-05
-2.34364953209506e-05
-7.31527431252553e-07
9.27519811855865e-05
4.19988874183624e-05
9.95937327560125e-05
9.0960296468084e-05
5.01901124354165e-05
8.73492107970972e-05
5.17429589753579e-05
6.47710150764757e-05
0.000101628198740773
2.72885924639647e-05
0.000109987391379777
8.72402945428806e-06
1.72722282013539e-05
5.9899935806579e-05
1.07243795487461e-05
2.91470643802887e-05
3.51226337139772e-05
8.9660969730225e-05
6.3261811221609e-05
2.27763513385519e-05
0.000145798852071877
4.5845796220919e-05
6.75305192267466e-05
6.36118199105825e-05
-4.56385267518203e-05
9.5286309606333e-05
5.40674692257642e-05
1.93923878081352e-05
7.77820324580121e-05
4.17116785415976e-05
8.99733919290881e-05
4.46939687952151e-05
2.19921403581833e-05
2.88831476422876e-05
3.63117660087925e-05
2.57894837089671e-05
-6.44808433577319e-06
6.58266402307644e-06
3.01537154175042e-05
3.78029362989922e-05
6.80056598856795e-05
3.2465149064846e-05
1.48698519891338e-05
3.26262296509671e-05
7.1792691742791e-05
4.98286483901175e-05
6.62605080143726e-05
5.20628631642372e-05
8.25617424088789e-05
4.23197233255418e-05
8.14551108008881e-05
7.75534156789303e-05
9.40061899645721e-05
2.20266021358098e-05
3.66134632348875e-05
7.54060396925686e-05
0.000127429500608679
6.97937101209351e-05
7.3492285325997e-05
5.10699714237125e-05
5.95970477583252e-05
4.23285764577811e-05
3.92684324203322e-05
7.42766428830667e-05
3.96856090908601e-05
5.90603419591098e-05
9.60279703874769e-05
1.43211428534157e-05
4.32987153685213e-05
5.22361376721611e-05
1.93227268272555e-05
8.01997582520907e-05
6.1304035982457e-05
7.78025863541742e-05
1.22232845259773e-05
4.53824624959094e-05
1.11903409656028e-05
5.80696982407202e-05
7.42032012287977e-05
-4.91538711509892e-05
4.33277664892352e-05
6.10106808230807e-05
7.40616605086582e-05
5.05239116145486e-05
8.70019670915896e-05
1.95871767689375e-05
1.49420585591638e-05
5.81302526886942e-05
4.89174035776851e-05
0.000116319131689316
8.53654138445814e-05
7.95546229831683e-05
2.57349985439077e-05
5.3998494351764e-05
0.000124217787948544
7.56555886917771e-05
9.45708053894457e-05
4.82827011746035e-05
8.13373363111074e-05
6.81541419176142e-05
6.48298103016758e-05
2.24503133864048e-05
0.000121194760867477
3.57098137482615e-05
-2.20558467339833e-05
6.6166682595606e-05
5.87063658577334e-05
7.96480686441178e-05
7.18800835104461e-05
3.28375705317504e-05
5.93866561604223e-05
8.59678393134967e-05
8.8852202554588e-05
8.94440038898398e-05
8.47131160900923e-05
7.95848912556133e-05
4.93776298099994e-05
0.000101081275913976
3.48531918648301e-05
3.57601538757165e-05
5.13206860809201e-05
8.47531922709916e-05
1.80302711537681e-05
2.36119274343401e-05
4.29386068056694e-05
5.88040350151386e-05
8.5019628255945e-05
9.81471382332879e-05
7.74314743993366e-05
6.26761795406118e-05
1.22494966500798e-05
0.000118465862630143
0.000136712846627449
5.64362093516654e-05
5.58751179516754e-05
4.37447371424608e-05
3.94359960755811e-05
6.71382100901641e-05
7.20613790146526e-05
8.19026798289156e-05
8.32000901189161e-05
7.65574408632739e-05
7.99339763854509e-05
4.46755676434009e-05
0.000105755950966139
8.06839517923813e-05
0.000103573940706298
4.49903638817426e-05
8.18947315912352e-05
2.75618900896345e-05
7.10388614001847e-05
5.97676717935914e-05
7.33913532903309e-05
5.17182635257845e-05
9.24789241634134e-05
7.80978129098904e-05
6.61057656253242e-05
9.40194556585997e-05
7.57174410100683e-05
4.37466880813362e-05
7.56599056235095e-05
4.22828629423242e-05
8.68603200143176e-05
-4.17822486874987e-06
5.78787516655811e-05
9.20005946945171e-05
7.41943780038447e-05
8.42173644887947e-05
6.1398355377781e-05
5.81379697267898e-06
3.42521406458672e-05
3.95216403015094e-05
8.65136292041194e-05
2.24491772389938e-05
6.4789287055473e-05
8.12540597875257e-05
3.02737187820862e-05
5.68164380861543e-05
5.25049220643552e-05
2.64967991973614e-05
4.78627425511665e-05
8.94046050494593e-05
6.86380180863938e-05
4.57556148858078e-05
7.5338783059006e-05
6.02051540943454e-05
5.70017224877596e-05
9.08724941328776e-05
2.77799872718459e-06
6.2460212787114e-05
0.000140872910384218
2.75436333314839e-05
9.32793574671673e-05
5.4652951778619e-05
5.99695131314305e-05
6.32766142173716e-05
5.09353455862989e-05
7.38071434149104e-05
5.79208699352269e-05
6.87138220072066e-05
0.000107898283835731
8.81762433558994e-05
4.07547524765305e-05
6.57911679755567e-05
2.61618276817867e-05
7.1269563537986e-05
7.77236912109132e-05
7.21815416364493e-05
0.000117779948714921
2.59335994912064e-05
7.16053353403476e-05
8.53816748673825e-05
6.07998078149596e-05
4.610038017221e-05
5.14160915394402e-05
5.04686904025854e-06
4.75263057249818e-05
2.34766994878709e-05
9.15902747153979e-05
0.000106333404330476
4.61335646268903e-05
9.8725780675095e-06
2.07393346042458e-05
5.8688402599964e-05
8.56696473924494e-05
4.78168741603668e-05
5.23045514878343e-05
8.0513787411292e-05
2.27022418519796e-05
4.25505293818748e-05
4.8630179642699e-05
3.69896044254154e-05
4.01354873225426e-05
6.1947828054933e-05
5.69372526766884e-05
0.000103544082643861
0.000113256409850575
3.20332320977176e-05
9.5510731780984e-05
4.88441862352088e-05
9.04878216539821e-05
4.23871825539664e-05
5.98070065218702e-05
7.30508163634686e-05
6.3846423058887e-05
-1.79548543889347e-06
3.12231396043885e-06
6.4128884029303e-05
-8.67420435889035e-06
8.42076577988622e-05
9.86662376795709e-05
0.000108463948831331
5.91444010320081e-05
6.21091312940843e-05
1.15223241110924e-05
4.4332560233145e-05
3.1236089049741e-05
6.79953699546193e-05
9.64132596564135e-05
5.67997350409421e-05
1.98974406936429e-05
4.11269177108504e-05
-3.44020869260539e-05
6.0345323446888e-05
0.000148449430243544
8.3134352130292e-05
3.94810281319576e-05
5.44859243046555e-05
0.000104756334539744
0.000119812543837752
4.73651406353714e-05
8.57268266576249e-05
1.62107023680435e-05
7.92643478559359e-05
3.13995758622767e-05
0.000115657277914806
6.80494148214193e-05
3.16106714360413e-05
8.07581008320278e-05
4.47272242616705e-05
4.19801816921198e-05
0.000108695096967018
7.93453040851133e-05
5.76131572193365e-05
8.51515650052222e-05
3.54875415861642e-05
7.37981441979895e-05
0.000115263780861699
-8.93677888700861e-07
5.3673369815397e-05
1.5015235696105e-05
0.000108782635359857
6.51012757292577e-05
-1.63459917294763e-06
5.80649471258456e-05
3.70185139542197e-05
8.14810064706707e-05
5.43542305880226e-05
6.87834400076036e-05
0.000104404096835982
-6.3805582658086e-06
6.01481562769448e-05
9.65671889253671e-06
7.53305365220517e-05
4.9037623536599e-05
5.80866296949493e-05
4.86006737928399e-05
6.25263237657573e-05
2.50866426676898e-05
8.78473487478375e-05
8.22583268130995e-05
5.87322919286377e-05
3.08946484035062e-05
4.50581776746714e-05
6.35620130355223e-05
7.11980718787462e-05
6.42305160552051e-05
8.28015433524614e-05
3.52096992991267e-05
5.77982232690323e-05
7.48767017513514e-05
3.09411591525527e-05
5.90730715121666e-05
6.50004499783865e-05
4.51413420130901e-06
6.80738101675219e-05
5.73123600692732e-05
3.8937464821839e-05
4.26278250253751e-05
0.000102296652686296
5.61737725722344e-05
1.23949934999556e-05
5.69488932675776e-05
3.22764337905231e-05
7.63857219281211e-05
5.99422192263804e-05
5.47780410914025e-05
0.000127279917282498
-1.81731693376279e-05
0.000107867239793196
5.30836533192596e-05
5.51317117769418e-05
5.13058411295282e-05
7.6662607683861e-05
2.76524447306412e-05
3.39094552321975e-05
2.65785937465748e-05
8.77499699809229e-05
6.37268206481415e-05
6.28145265830431e-05
1.61763049141096e-05
0.000103607406044063
5.99990672563144e-05
5.6458650570236e-05
1.71981951236887e-05
5.70373960329113e-05
6.40929069679433e-05
3.24435910278687e-05
9.53597025995006e-06
4.98806844823737e-05
4.21770268027117e-05
3.10067758063895e-05
6.64051323086548e-05
3.2180499682992e-05
-2.88960126086904e-06
6.93369065958741e-05
7.14796727511672e-05
3.84432467864968e-05
5.97033785058186e-05
9.50730953780963e-05
9.58040333582357e-05
0.000101761767275657
9.27019823625674e-05
1.07988109298754e-05
5.50589226746885e-05
2.90781928289434e-05
5.94188516271015e-05
3.93303845791796e-05
3.00850966229386e-05
5.88162639452382e-05
4.14153394804433e-05
2.07030952501502e-05
2.7892584404664e-05
9.06850879166789e-05
8.7815900397681e-05
4.90792897327472e-05
9.93341064087893e-05
7.54102818569036e-05
3.8129688513307e-05
0.000118747034598286
9.90837276977454e-05
8.28739223246251e-05
7.4856785420464e-05
7.5611691733626e-05
8.72597499908997e-05
6.73677894959265e-05
-2.25045752327017e-06
1.51239792627619e-05
5.31121119245752e-05
5.18301818404576e-05
5.31339247726043e-05
3.77422311115015e-05
6.81811138731762e-05
6.53554702644035e-05
2.62087504275617e-05
6.14312961547019e-05
5.7616527529319e-05
7.53145058951878e-05
4.56838048573027e-05
1.87144058366232e-05
6.19338190682958e-05
2.51776691858946e-05
8.0197067794884e-05
2.89320801512805e-05
8.71640349080281e-05
8.42717390561496e-05
0.000118837615325431
5.95639462730218e-05
4.57482546023514e-05
6.46820625681974e-05
8.45469394712444e-05
2.37826304170786e-05
-7.58439881983787e-06
3.37964994055631e-05
0.000109461378310784
2.58490477702224e-05
3.94584149157743e-05
3.08470333865765e-05
6.20611074166762e-05
8.88751615825804e-05
4.92031628374953e-05
0.000107700634351791
6.44726174736242e-05
4.10160372924165e-05
7.09468055070092e-05
7.99718551520801e-05
4.34439346597165e-05
0.000118499733703875
9.26580104733918e-05
3.65549318113356e-05
2.75522537926417e-05
4.38739611223187e-05
9.61431402312753e-05
5.86759076233355e-05
9.50963465551996e-05
7.74774485665665e-05
9.94142602417341e-05
6.76533379328067e-05
-2.10229411466146e-05
5.24043646758232e-05
6.1652224898725e-05
8.89798359201014e-05
2.48747474874794e-05
6.81444417948141e-05
7.26406155271099e-05
4.1836768585951e-05
5.57409632199166e-05
7.8883952422011e-05
1.44345623016691e-05
5.10444940054805e-05
3.43666013036304e-05
6.89528430511772e-05
0.000100104532594604
5.43716445989553e-05
9.07371526192628e-05
3.53936269038329e-05
4.37979858782424e-05
1.28355573383141e-05
9.51752967144575e-05
0.000104701031079152
3.12651673839609e-05
4.95896421220585e-05
7.6175088693288e-05
5.02208609811315e-05
5.42084182523066e-05
3.46584391052092e-05
9.78545602961411e-05
5.60092655967474e-05
1.00874981617669e-05
8.50700160159965e-06
0.000106516783205161
7.55186812185624e-06
5.37820942503769e-05
9.06348305308091e-05
0.000120916136313737
6.87119669769664e-05
7.64866396544572e-05
7.42573191209767e-05
6.1193786896721e-05
1.35939049834598e-05
1.76751705925879e-05
3.94966449612254e-05
-1.14782968276556e-05
1.73797734610555e-05
0.000106411013303391
5.70395253802243e-05
0.000109009540590213
8.42688878679959e-05
7.92572228556891e-05
0.000125124359577388
7.92425771525651e-05
0.000108042456406588
0.000173906462566077
0.000104901846063184
7.23547777155953e-05
3.93542909367007e-05
8.86436806131718e-05
2.28346931516422e-05
4.87433577987402e-05
5.43850444027108e-06
8.44384805660269e-05
2.14765657067553e-05
6.05118438904507e-05
4.23017802014582e-05
4.21178709055599e-05
8.94547865352162e-05
4.66327629819504e-05
5.34583068281712e-05
6.14028626108379e-05
9.66084540861187e-05
2.09970580817201e-05
0.000105113261979877
2.37628293598597e-06
9.06123415352691e-05
-1.79518838217344e-05
8.79444251181039e-05
4.64545974902712e-05
2.40702461867845e-05
5.88410802612417e-05
8.6515678705442e-05
3.01639424807813e-05
5.82023549265323e-05
9.35332225157157e-05
9.28140122522025e-05
7.5276289927292e-05
0.000114863343706836
9.60748693096806e-05
0.000110848348666727
3.73311716762667e-05
0.000113391306230477
7.42366503747406e-05
5.12047962750678e-05
4.91749723128658e-05
0.000108378961902414
8.41969111288504e-05
6.32168721030364e-05
5.84752816609486e-05
6.20537889293808e-05
2.23580561125136e-05
3.02356832869536e-05
-3.86419310403937e-05
5.33282916693115e-05
8.85712745242285e-05
3.76501481295197e-05
7.7745158848331e-05
3.17707616109481e-05
5.64756407346643e-05
6.19970057272638e-05
-3.56803297465072e-06
6.02809432136406e-05
9.22491514699186e-05
2.31964416884211e-05
6.75221480397656e-05
6.07477289772588e-05
2.85094409639067e-05
6.10187272225835e-05
1.36794296704895e-05
6.50815563405143e-05
4.73258065403656e-05
-2.99496470342324e-05
6.5594162444454e-05
4.81112533041962e-05
0.00010660157555543
9.13995251901397e-05
6.33890409263076e-05
6.64716648164817e-05
1.92407852437592e-05
0.000105286433639174
7.27136260092634e-05
6.98317310042229e-05
2.56046627084686e-05
3.65178500402721e-05
8.7574768517099e-05
5.86873581163258e-05
7.28778492789679e-05
5.37294474533269e-05
7.89737536537694e-05
3.85652064221133e-05
4.69257658319258e-05
3.30462772107024e-05
8.78192528936668e-05
4.73681828126147e-05
9.98185202145432e-05
8.5043139079515e-05
3.45950471688313e-05
8.63250362204678e-05
7.22773394353418e-05
4.10726350492382e-05
5.2646598766082e-05
4.83814110429809e-05
8.34144717798395e-05
7.93650134655042e-05
3.30925222236574e-05
3.67518125353897e-05
0.000100126103806165
-1.44128208867789e-05
3.07808245438358e-05
5.45730152873666e-05
4.22601778937372e-05
-4.01716925918092e-06
5.41148320934035e-05
6.63875308303573e-05
9.69339933164526e-05
3.40268405026961e-05
8.7538128545323e-05
9.51676970724587e-05
6.1105357557905e-05
8.8239631423038e-05
3.25910811468219e-05
7.76324791827726e-05
4.66380257757394e-05
5.61399476257587e-05
4.34331235853406e-05
3.32400931132312e-05
3.00452390645507e-05
2.9855487577136e-05
6.40073521805568e-06
0.000106088405355281
7.97802331068456e-05
6.71377227985651e-05
8.90305019686407e-05
6.90040129458322e-05
3.60234730466739e-05
0.000147202205739268
5.37189810777473e-05
6.58981657547105e-05
9.34441212497513e-05
6.75815816137772e-05
2.20562484319241e-05
8.52063429088338e-05
6.70400059581423e-06
0.000109549348495653
0.000108827249955379
5.20282447507986e-05
9.37189116364397e-05
8.59622946131466e-05
6.65343597745381e-05
3.30239629785844e-05
0.000109283958264476
5.19910346015329e-05
8.57954686465297e-05
5.31817305275436e-06
7.2326244143232e-05
4.15848786670365e-05
4.85040511191172e-05
4.76258121533762e-05
7.64837248863058e-05
5.4125326292112e-05
2.77125058475264e-05
7.20192693851246e-05
2.66234567278437e-05
5.1340735685771e-05
6.07408604484167e-05
8.38461522669405e-05
8.3240133484548e-05
3.06518651071487e-05
2.74684836252102e-05
7.58817188231785e-05
2.25063907973013e-05
6.57284652850301e-05
5.79278585686932e-05
7.68985135409754e-05
4.12994416942687e-05
6.33955319890473e-05
8.02565070254124e-05
6.44476470551183e-05
2.10202971351242e-05
8.98242835515664e-05
4.19426650607875e-05
1.15023118539132e-05
5.18979241358205e-05
2.38020802110663e-05
8.67402538963528e-05
5.822371293616e-05
3.87236379355411e-05
8.2698897108638e-05
2.50135602001834e-05
4.64777805446091e-05
8.38415069500821e-05
9.38628454074286e-05
8.83759172186249e-05
8.98504250359151e-05
2.48756839886088e-05
3.96645460599406e-05
5.43095539878719e-05
0.000105824364206728
8.63489132733001e-05
9.83902874113128e-05
6.16308179747624e-05
4.17944910487713e-05
3.47488444988806e-06
0.000100662896778819
4.85226411936965e-05
0.000116145100405279
8.57248402884392e-05
5.80171304501146e-05
3.02096701576268e-05
6.91047005681403e-05
3.96094121216434e-05
4.5805518551784e-05
6.83403996529768e-05
7.92075176545822e-05
9.07145612582284e-06
0.000102136997907226
7.83457949294043e-05
1.67475593715341e-05
0.000122623267207501
2.92302387725023e-05
8.58383270902464e-05
6.09359175032884e-05
6.81242828328007e-05
3.90931551828664e-05
7.67171323389416e-05
0.00011583250391515
2.02331736513852e-05
8.88175407080153e-05
4.04671233273115e-05
2.70457748283268e-05
8.60019250465797e-05
5.31001280795304e-05
7.84050169402099e-05
7.37841396725351e-05
3.66565673277616e-05
1.77474803306377e-05
7.77508378196879e-05
3.9952282646101e-05
6.60009982884144e-05
6.77007088693747e-05
4.81485676569894e-05
8.83502689984612e-05
9.1075120382934e-05
4.8177648311691e-05
8.40525965931611e-06
8.97818176824797e-05
6.72568413221371e-05
8.28762666084484e-05
4.11836625718786e-05
5.64384482389953e-05
3.67291739818106e-05
5.96455477014505e-05
3.12026076335744e-05
-2.27312515620275e-06
9.19576843751884e-05
9.9346770285646e-05
5.12165980891897e-05
3.4109746985074e-05
5.63093565900549e-05
4.04012136338319e-05
4.65292082252199e-05
8.07066246175845e-05
7.49516485335218e-05
4.55533273682138e-05
8.302099086985e-05
7.50582497964258e-05
0.000126786142686509
8.1156080019571e-05
7.01612613240702e-05
7.71923197058831e-05
6.51694990117439e-05
6.82174638910501e-05
2.07768196664955e-05
9.12125122553287e-05
-1.67073724507708e-05
7.30160576810178e-05
4.22002589886175e-05
9.84742943623726e-05
5.40156522141573e-05
2.56157634979204e-05
9.08613275484217e-06
2.19113187652044e-05
5.24761367294909e-05
4.37919774312973e-05
-2.70820237309282e-05
3.31838261740178e-06
9.6461210837761e-05
2.87275645052384e-05
4.65401476677885e-05
0.000107607867622187
0.000100764250121427
8.86914239555528e-05
2.46097276318744e-05
4.37873472977851e-05
7.27199581915418e-05
6.99721680892787e-05
7.67679169063e-06
4.12220448822897e-05
6.31304461766586e-05
7.92002050002849e-05
7.87113819783531e-05
5.8033759914803e-05
6.90806438286072e-05
5.1365059596101e-05
5.74203342497179e-05
2.19333492622881e-05
5.95820719123753e-05
2.56563707347057e-05
4.88230461472463e-05
7.14335307235991e-05
1.11494631461043e-05
4.38794197212999e-05
8.33959464201846e-06
7.52036020828229e-05
8.51258000052037e-05
-2.57134289559136e-05
7.76626616180023e-05
8.12851159953959e-05
6.24289726275621e-05
4.60318376066284e-05
2.94988594996681e-05
0.00010382424683895
6.80437885956296e-05
0.000100647271012891
9.00197022356984e-05
3.45217756178947e-05
3.22147154614826e-05
4.44303443899946e-05
2.92686594990602e-05
0.000103897471819255
6.71776941297984e-05
8.0019978614182e-05
0.000103646363121632
8.64618862362106e-05
6.75836926644047e-05
5.70953825465837e-05
8.52725085455062e-05
8.45311412397321e-05
7.40383734304081e-05
1.15208848227506e-05
4.80794029203898e-05
1.277455900428e-05
6.75559112208664e-05
6.95135653108568e-05
2.85129125465298e-05
3.04227880983499e-05
4.43502574946946e-05
5.6861714441127e-05
8.42433441426733e-05
3.38398186975652e-05
0.000111206923635999
8.42463467105356e-05
4.89069107925676e-05
2.77730102907054e-05
7.4016615478041e-05
8.05718505471797e-05
1.22562072181173e-05
6.73537667307061e-05
6.11175144393134e-05
9.70557540110355e-05
7.91203813372063e-05
-1.05548459611722e-05
9.97494608051381e-05
2.20136042979784e-05
7.73260745111213e-05
5.91929405210539e-05
0.000107973178515986
8.60697345509032e-05
2.37977629416284e-05
5.56517838497114e-05
-1.77261548060509e-05
6.86120731132349e-05
0.000146493569420071
7.54135835317725e-05
0.000114420102590461
-8.36082236811831e-06
9.32957591422617e-05
5.90684678879573e-05
6.91250353312593e-05
8.05937323058908e-05
7.75637393995539e-05
8.4544692846397e-05
5.77599047109719e-05
5.32242177878196e-05
7.07350189731248e-05
7.8945241344481e-05
6.38976280795116e-05
2.45279988234453e-05
3.60561879932514e-05
0.000104632177183503
6.88785674440023e-05
8.51552098962369e-05
9.38913793926605e-05
1.58583056130677e-05
8.10848714923716e-05
6.00575091486548e-05
1.04573657625516e-05
1.14681134116618e-05
4.92765249656027e-05
3.41700204302717e-05
3.12971856867395e-05
0.00010825452004185
8.76875081991257e-05
6.67311345183002e-05
2.74196527153216e-05
3.68555769090892e-05
6.57526393326231e-05
6.46900826800391e-05
1.89608116822492e-05
4.91894744351151e-05
-1.41704725536631e-05
5.23322871029474e-05
9.87131930912799e-05
2.32852941553804e-05
-2.81282618747741e-05
6.73911702466279e-05
8.20326572446034e-05
-1.05110455570879e-05
7.17666957018908e-05
5.86323784916387e-05
5.75015686008701e-05
0.000120053241426574
4.64959862815651e-05
6.56883501343951e-05
2.30051995276972e-05
8.89156775750712e-05
0.000119218410730012
8.07407270521432e-05
6.84518770376032e-05
3.41693773007492e-05
9.71966739061607e-05
5.21536456870247e-05
0.00010417964252057
2.70549574488849e-05
1.73835555021454e-05
-2.23475206837714e-06
5.09523507689819e-05
4.38860243374437e-05
5.57330308931281e-05
1.45065600099325e-05
6.02255275122146e-05
5.2658994952649e-05
-7.69008265695831e-06
4.48919115798508e-05
2.69420812679323e-05
6.86541403610977e-05
7.2489349191429e-05
8.80826930909279e-05
-2.16901218923278e-05
1.72042398639462e-05
8.26024619964503e-05
7.09531927867291e-05
2.58388617982643e-05
7.79001807177716e-05
3.5417906375945e-05
-7.50703455444263e-06
3.93412987347715e-05
1.95506309007281e-05
0.000105074783264887
1.33474728345095e-05
7.91321962572423e-05
8.19571508325041e-05
6.70355368980329e-05
9.2047156447595e-05
7.1613456332179e-05
4.28557987567783e-05
3.2221930483456e-05
7.23027518030695e-05
4.7687435285239e-05
0.000126681173526991
4.16156569394475e-05
0.000177340427165142
6.92951025156654e-05
2.76261812302436e-05
6.98159807897705e-05
4.83935478128186e-05
4.56912073110708e-05
4.96757159284001e-05
2.62119777665088e-05
0.000111038742560513
6.07561106288133e-05
6.6664813387146e-05
4.69913206045473e-05
5.45570013006562e-05
3.00375161639055e-05
6.12968326639315e-05
6.95955168024557e-05
1.76961919368138e-06
2.91593193023525e-05
1.53580914639773e-05
7.71520059716933e-05
5.71083947826654e-05
6.62708228896964e-05
4.1172127283262e-05
2.63449408384994e-05
7.03566122253621e-05
7.33125094623215e-05
1.64243042180764e-05
4.00278128184745e-05
8.91442285955432e-05
-2.2877038022691e-05
9.62479496716269e-05
9.21340361528987e-05
7.3646704253753e-05
7.82693265154712e-05
7.4061167029689e-05
2.15298426769877e-05
0.000113489468894721
2.23477785360103e-05
0.000133812627736004
8.07777463705212e-05
4.32059458607904e-05
4.21345798084406e-05
7.45923921824116e-05
0.000111391414703904
6.44375964128272e-05
9.6027757879988e-05
5.48788427856785e-05
3.2691749966742e-05
-1.77532049132614e-05
-1.23373609642542e-05
3.5060897959988e-05
0.000103519570642765
2.72099746962946e-05
0.00010663732530697
7.61372537445008e-05
4.87704701791865e-05
4.04682904986118e-05
4.44247483758641e-05
7.81775224434881e-05
2.75780421935393e-05
6.71231709482092e-05
4.98025559594722e-05
5.56727300718408e-05
8.55634415721872e-05
1.7326638781525e-05
4.27033016340973e-05
1.02437009163964e-05
4.01358249418394e-05
7.26368417696692e-05
1.38835523600717e-05
9.1511443517736e-06
3.09657789559758e-06
0.000122060394604247
5.28650894739783e-05
4.56947132458824e-05
2.16879010418525e-05
5.46383139037345e-05
1.49347973501112e-05
4.84014348841382e-05
6.52830696245092e-05
7.30849880643417e-05
7.04602481883972e-05
6.02897397036361e-05
2.45855318793226e-05
6.16862492152142e-05
2.99395681303131e-05
7.40452694721377e-05
4.04014815542156e-05
5.15094536221355e-05
-5.46494876118931e-06
2.0568807046069e-05
8.40751345717594e-05
5.29887698246403e-05
7.43704148037929e-05
9.16662507643886e-06
2.5329334680722e-05
2.70017824289299e-05
6.31193040907739e-05
1.02524346556468e-05
7.13173903827876e-05
6.45436973093321e-05
7.79399279052574e-05
3.07692825427709e-05
5.85830327061964e-05
7.08256181592731e-05
9.74539847818929e-05
1.73046236487247e-05
3.54033128210704e-05
8.2639397836561e-05
0.000103467549511377
0.000103103379711986
9.76163769259812e-05
6.29247788439181e-05
0.000104924726807461
0.000132776305455718
3.23057962332635e-05
3.44230750745144e-05
6.76784768353937e-05
5.83995815901175e-05
2.09355999243333e-05
8.02882622392498e-05
6.36062813907699e-05
1.14877332923444e-05
4.61526018975303e-05
5.3878652236555e-05
6.23877407309867e-05
5.5937172217948e-05
7.781361784274e-05
3.88337865520916e-05
1.47763698634461e-05
5.32166961227902e-05
6.01312497277916e-05
7.09629447207606e-05
9.0062796824215e-05
6.51538917194813e-05
5.53428668396584e-05
6.93983130479532e-05
5.2419281770852e-05
2.14856046896241e-05
8.24859704017645e-05
6.38151175979731e-05
2.50818898229427e-05
3.81196197130011e-05
5.73723253924923e-05
1.96684389013376e-06
4.95176012563308e-05
3.10977059301772e-05
6.29464892508125e-05
7.43785362124863e-05
5.8805443871432e-05
2.31795240863198e-05
0.000117457860597061
3.11945512610063e-05
4.6636831354414e-05
7.06273963531658e-05
4.72078219556607e-05
4.8400167016288e-05
8.46159419885874e-05
2.85118973569547e-05
0.000116275901821533
0.000109415400217411
7.78177037958903e-05
6.10433652339266e-05
0.000111257666712669
4.72288397882674e-05
1.15150308438453e-05
9.97819206462741e-05
4.59913244841395e-05
-1.03672962647279e-05
5.14956840089565e-05
5.16426468059834e-05
0.000111474630308899
1.92248723003553e-05
3.59063087825826e-05
2.17884359001942e-05
7.34136371081345e-05
4.74199088914276e-05
9.56487392592981e-05
6.45855061801669e-05
5.00295278784443e-05
7.09688837040484e-05
1.28481033489566e-05
3.60978580877013e-05
3.86698283482997e-05
5.46887256707271e-05
-1.26444314942126e-05
4.86518232371718e-05
4.38221690931599e-05
0.000121921742819427
4.07437739188534e-05
8.0223639179885e-05
6.23720900874702e-05
0.000115802415686102
9.48771573892544e-05
4.89990506549105e-05
7.24399546957615e-05
9.43540372004026e-05
7.40343285251852e-05
1.8258952449978e-05
7.41272033491904e-05
6.33086490529501e-05
3.12682262899323e-05
3.46631536011935e-05
5.58696904816805e-05
5.01584902157807e-05
7.43122397424294e-05
0.00010763773512191
9.79944594900582e-05
4.97886165906651e-05
3.55348460791961e-05
9.03546302021849e-05
5.01949075141413e-05
9.80850560666806e-05
3.54198488405649e-05
2.30138990999974e-05
2.67764388539074e-05
3.88358902460373e-05
1.60184637117932e-05
1.56146790925163e-05
0.000105720330713512
6.03209614185341e-05
3.12287490785948e-05
3.62045121195064e-05
6.40059930716196e-05
5.52381731916669e-05
1.83093534055641e-05
6.82838839420983e-05
5.37909587487712e-05
-1.89381296757842e-05
8.67955479709953e-05
5.39854825404436e-05
0.000109930399397759
6.26346367171293e-05
2.82214829725742e-05
8.60442395676089e-05
1.20770587290653e-06
9.70725921255356e-05
8.92041877015673e-05
4.85771041002225e-05
5.41281832032857e-05
0.000113184712599503
0.000107426902799514
3.23383690434419e-05
2.33398498032961e-05
7.71543630237377e-05
7.73117378650678e-05
5.38632594110868e-05
8.96067104812085e-05
8.17818290640719e-05
5.06896470319687e-05
-1.11594838084917e-05
4.55383932977178e-05
3.55289068096145e-05
-3.42376767513145e-05
4.42308763224818e-05
8.83274281068557e-05
2.67243544759771e-05
3.01069669846331e-05
8.3663312536907e-05
6.55528131520477e-05
4.72963148293947e-06
5.54781195918063e-05
3.45219818211091e-05
0.000109602462625743
1.1752604048483e-05
0.000108783100125061
5.44192326329738e-05
4.43712154935258e-05
0.000137241581412566
3.18276600573135e-05
0.000106012841696273
1.93146316996323e-05
1.61106007948913e-05
0.000103861443703467
6.95165539036324e-05
9.37031997603367e-05
2.73147376458245e-05
5.56617285881511e-05
2.67338144148052e-05
6.12583047483455e-05
0.0001316811606354
1.28518646230074e-05
3.18598716900994e-05
4.24379655886607e-05
4.02534562924858e-05
3.21805257107671e-05
5.60986332867877e-05
3.46129750501897e-05
5.10340412303595e-05
1.19704118666295e-05
2.73541007276047e-05
2.12056682140677e-05
4.66211396251016e-05
0.000123943857407548
5.84260462110855e-05
4.97932634797342e-05
8.49402200917952e-05
7.35255127187998e-05
7.50438058248334e-05
6.76679532225156e-05
6.00883062592458e-05
0.000118544153802335
4.6296680996132e-05
7.40899582455032e-05
4.03939062801666e-05
5.13000079436451e-05
5.31236334126306e-05
2.08677854093238e-05
6.26519539615246e-05
0.000107254760620168
2.03378812309679e-05
9.20458343556905e-05
5.70461698993621e-05
1.91651593404363e-05
3.78104245907642e-05
2.17212917394078e-05
2.79429318897557e-05
3.18697887503548e-05
2.0691501698439e-05
7.21032589337431e-05
7.48110317516317e-05
-1.23139881703227e-05
4.0032960189239e-05
8.6097438356252e-05
5.52036165785531e-05
8.84907196057839e-05
4.78511021336753e-05
6.03279598426481e-05
6.72238591784122e-05
4.56329152662994e-05
4.86874252061479e-05
5.14751387234233e-05
2.31735629795801e-05
5.97004407379677e-05
3.40343709574908e-05
3.71370522638306e-05
0.000148521486079731
4.65726549712573e-05
4.898693073629e-05
1.6379900480657e-05
5.37664787373436e-05
-1.237340542441e-05
1.54270399159594e-06
7.00641672459428e-05
9.82765782767831e-05
5.35760586400931e-05
6.21446359113166e-05
5.41590307217827e-05
8.42290198035235e-05
3.94286599832954e-05
0.000104817604964808
7.85676539427434e-05
3.68594865888462e-05
8.29517270704294e-05
7.21025803942389e-05
5.51670188155469e-05
7.25586315610238e-05
3.67079821467943e-05
6.32042356797273e-05
9.0026760180333e-05
5.39385547574225e-05
9.62945712386475e-05
1.54243134849109e-05
8.92210926521209e-05
2.24846552804172e-05
6.17303332310299e-05
5.65608625768509e-05
2.82787510687038e-05
0.000135996291959021
3.3945639533577e-05
5.12533518563787e-05
6.56618052876537e-05
8.54838806861971e-06
3.87519563809495e-05
6.63926833583636e-05
6.72083693989884e-05
0.00011189488072951
5.57485044159163e-05
7.48652879176666e-05
4.98997271903407e-06
6.77074993968822e-05
7.30085790093549e-05
4.96052424515415e-05
7.11925324195288e-05
9.95305534120759e-05
6.40628735320059e-05
5.56902108005146e-05
7.78970211123332e-05
5.9035588543166e-05
6.61880667571246e-05
7.97078099601597e-05
5.89265936456949e-05
8.6456307714417e-05
5.17765952509453e-05
8.57606387643422e-05
2.38497520637065e-05
6.70267201209395e-05
4.6228332568584e-05
-2.27386257628022e-05
0.000115445903010386
4.64823501238267e-05
4.78556689073142e-05
5.91571702822293e-05
9.64537014829031e-05
8.70821239138438e-05
8.53695241761689e-05
9.71539777417901e-05
-1.11157465710601e-05
3.58933062283367e-05
6.17824070147903e-06
1.53743042612733e-05
8.61964384729208e-05
7.64088269628177e-05
6.36880050588105e-05
9.71108328175979e-05
-1.7003955092828e-05
9.95572188466391e-05
5.15302218100647e-05
3.31964492737429e-05
4.46627663108084e-05
0.000114509240485204
4.85232282214012e-05
7.16796975258222e-06
6.44804647132998e-05
2.56046533976642e-05
4.9800694241855e-05
1.29130156909304e-05
-8.91467707401283e-06
6.95622130804927e-05
3.28611482966279e-05
2.40038334347605e-05
6.04550549574176e-05
8.23614455874222e-05
8.26292589598804e-05
7.00971509123791e-05
4.16391079647161e-05
6.04931901150839e-05
7.8825923134497e-05
3.51717307202749e-05
2.43366048395183e-05
5.7018415673286e-05
5.40364993878349e-05
8.34575162911241e-05
8.3382397154377e-05
5.08179468444534e-05
2.86866873672455e-05
7.12126842061217e-05
-8.86970483000069e-06
1.28642153731816e-05
7.82448577354921e-05
5.76025320008272e-05
8.7014411077446e-05
2.98461774109129e-05
4.46750906954377e-05
3.48134475279766e-05
8.39436970381508e-05
3.6145288845526e-05
7.14892240842481e-05
3.90178071026894e-05
6.17888350692676e-05
6.37869141944439e-05
2.46226568102916e-05
1.97308992327914e-05
4.18656345456883e-05
6.92389490793976e-05
7.45995950865794e-05
2.97962476114644e-05
4.4271751995461e-05
2.22872871949873e-05
1.78699602802695e-05
3.84879131477301e-05
2.4253703918539e-06
0.000126307748659436
6.4079832663644e-05
6.19256313392997e-05
3.6502788893398e-05
7.51670589758015e-05
8.62397801437226e-05
5.78476194685975e-05
9.14418412163909e-05
9.2017480654439e-05
5.6342568023329e-05
0.000153417215706973
8.19798103689205e-05
2.09322719798284e-05
4.1324046905004e-05
2.72416286619756e-05
6.69371775658949e-05
8.00203176490459e-05
9.15831155013725e-05
6.13645412559928e-05
9.99713824438805e-05
3.1571981995477e-05
7.19695680553296e-05
7.54295717333324e-05
3.01680348144986e-05
6.20150815077379e-05
-8.01509315703953e-06
7.97102649950742e-05
3.72906026079474e-05
-4.29652570706231e-06
4.98869232938305e-05
2.87361545833347e-05
5.33412659198725e-05
2.79130064463585e-05
4.41576852283432e-05
0.000100936065330347
5.92349551343088e-05
6.53039899704022e-05
8.96854215797691e-05
2.05643883989011e-05
4.99967201780979e-06
9.14294516707158e-05
8.33799628783523e-05
3.78337132615361e-05
7.14130957735147e-05
0.000122576215597426
3.08068120212909e-05
1.6917394497314e-05
6.25361106841701e-05
0.000152390207659689
9.92529099234635e-05
0.000104247535643606
2.13356044623818e-05
7.04115675076769e-05
0.000111225618141608
4.8773818874181e-05
5.36938113546485e-05
1.06658934595155e-05
9.09395208591903e-05
2.37980972042173e-05
6.18703443160465e-05
4.99854964510836e-05
3.77810770368387e-05
3.72087850786015e-05
3.77432160164101e-05
4.45920580596881e-05
6.30136148000146e-05
2.85592957871212e-05
9.70129007795468e-05
1.71921794056752e-05
6.59072374922546e-05
4.55342512577529e-05
8.36237449075785e-06
7.44707193383684e-05
-1.57222783467573e-05
9.93880594025496e-05
8.07959533144626e-05
4.765065396159e-05
6.69503097031704e-05
1.96626640523142e-05
4.03965504896987e-06
4.46533151825498e-05
0.000132051806260266
2.93020366924812e-05
1.25247378884031e-05
3.51597179990799e-05
-1.06652460606458e-06
6.66288458564869e-05
-2.64279864243726e-06
4.92709470137977e-05
-4.79179741597897e-06
5.01989553405013e-05
7.23252995877246e-05
6.97291966981741e-05
9.00414801188745e-05
3.45482432976568e-05
6.98160861634292e-05
6.52651031323269e-05
5.16799191975201e-05
5.6158765942109e-05
6.2615830850447e-05
9.65442530069347e-05
5.14264164339096e-05
4.02205346264514e-05
7.2140716237996e-05
4.19903036575172e-05
5.64165226874796e-05
0.000103096313903895
0.000118700397189252
8.41009692353151e-05
4.84466152380412e-05
8.01935401242934e-05
5.72456979966524e-05
7.33717887047287e-05
9.4873276378364e-05
1.1748374499085e-05
4.85134061432879e-05
4.9440931282039e-05
1.0279743664628e-05
8.97678018197297e-05
0.00010149561689883
7.27234660592382e-05
2.0989173840167e-05
-2.31863033645171e-05
-1.80602898942316e-05
5.15610627119859e-05
7.61507956232436e-05
4.81730956926523e-05
7.15000280091129e-05
7.98875622316518e-05
9.3295430908314e-05
9.64242432355146e-05
3.48801467816454e-05
7.13623167501415e-05
3.46199873577487e-05
-4.68232462616018e-06
7.8178869034278e-05
0.000100502064970325
-4.30549834115855e-05
5.00272242206184e-05
0.000103781356513311
2.29843813441224e-05
4.71450252171952e-05
7.93821143811962e-05
7.30504109450205e-05
9.79138678389117e-05
7.02075657043632e-05
9.84464306368095e-05
5.39101246961379e-05
8.39000726901649e-05
1.67003477503336e-05
6.18467484875092e-05
7.68181738650633e-05
6.23877022716803e-05
0.00010544779205505
0.000116162670711696
4.88890098000554e-05
3.96610359000695e-05
0.000105390382895229
0.000100363616606286
4.79358203742321e-05
9.63928620941619e-05
-1.25660128410927e-05
4.53111057688932e-05
4.62769574461951e-05
1.09067081804755e-05
4.13329423819608e-05
6.36973645166499e-05
4.49299135077121e-05
7.25725808513943e-05
0.000100559427267671
5.36983173514149e-05
0.00011184849565304
3.06360439810557e-05
7.30602566872871e-05
0.000102959725448721
5.6973310490451e-05
3.48390755436206e-05
-7.01821409477353e-06
5.98091241435372e-05
6.82140935928342e-05
5.21823550930613e-05
2.31955163033944e-05
9.57853656467659e-05
1.60509719545517e-05
4.42335387230068e-05
7.50510119510925e-05
3.60272323145751e-05
2.78876740802081e-05
0.0001532544200701
1.44590163157421e-05
9.1679027692216e-05
9.43900574596298e-05
0.00011148682755796
5.43792792973945e-05
2.65399011626156e-05
7.49959659083029e-05
0.000130798120663555
8.76816713723828e-05
5.17873735019467e-05
8.30128101870309e-05
6.79807345398201e-05
7.77997354480812e-05
5.72813249047647e-05
6.14306640177214e-05
5.80794963746387e-05
2.27441413197803e-05
5.87224713512643e-05
2.56212282924133e-05
5.95881458385104e-05
6.67313220055576e-05
8.86667538260412e-05
5.16630997673974e-05
9.27084785548758e-06
2.79308574907704e-05
9.48410510278134e-05
7.63836688933491e-05
7.38722349062868e-07
7.27484290176487e-05
8.84895912358222e-05
3.16976083264011e-05
4.66876823060497e-05
6.15974979754408e-05
8.95348773002087e-05
1.47596224632176e-05
6.42677249372156e-05
1.0306668573522e-05
5.22407638761684e-05
9.53313220305786e-05
1.52677764628121e-05
4.86560796695282e-05
8.15385858275475e-05
3.78133567716804e-05
5.71653940003461e-05
2.73696309781027e-05
2.82631229965398e-05
9.03266469379913e-05
8.31917519226154e-05
1.11474509832125e-05
6.01985075559765e-05
9.03759533633885e-05
7.15156891238989e-05
4.73759856284026e-05
9.01949335581984e-05
7.02391950452179e-05
8.42496732586222e-05
2.99300143994405e-05
7.09166417999589e-05
8.00659463355272e-05
3.11242271016884e-05
6.56988260895467e-05
4.2293268343487e-05
6.03604190828114e-05
6.59202960238924e-05
6.06851921797098e-05
5.51141216750381e-05
6.95723100567734e-05
1.88804250969408e-05
5.728225800041e-05
1.34168025960861e-05
2.73138287411972e-05
0.000114418950870283
5.22150336166731e-05
9.09407798811989e-05
7.58475022438346e-05
6.58881925843095e-05
5.55769188935024e-05
3.51941437164284e-05
4.49718400490672e-05
7.24473495332317e-05
6.23960762233471e-05
3.40195979568466e-05
-8.45428102969296e-06
9.12333342139233e-05
0.000105076965152623
7.42070922212575e-05
3.80593005788056e-05
8.90851441384355e-05
6.53197138454616e-05
4.91504996528531e-05
3.45501148095279e-05
6.13820879249604e-05
3.30605854156708e-05
9.59012961499326e-05
8.07000486240961e-05
5.70013322522988e-05
4.021857935903e-05
0.000116661748075817
7.71833637579747e-05
7.19162344955037e-05
2.52570889325977e-05
3.70886004059064e-05
8.38653591593515e-05
2.30341944766793e-05
7.04702024060842e-05
4.72762853667113e-05
7.49403636642011e-05
6.0910765881375e-05
2.89026725159172e-05
4.34352785050114e-05
-2.12523103986835e-07
2.99883215507239e-05
5.4596573754656e-05
6.95663300243752e-05
7.20568432656702e-05
7.63592174086357e-05
3.50880297176644e-05
6.66220058540434e-05
8.35451820532766e-05
8.10122960651188e-05
2.5406397922292e-05
4.80027836907477e-05
7.37152377262708e-06
8.6817105682626e-06
3.20755441244858e-05
9.34589474819386e-05
6.12487594949793e-05
7.12066868852253e-05
2.51853558571006e-05
1.89310261599751e-05
0.000119473975482099
0.000110682939368007
4.68735342920333e-05
8.98266807466951e-05
4.62465860569315e-05
8.52091782751002e-05
6.11533855358614e-05
5.7417507313993e-05
4.88428368541996e-05
1.95692118386622e-05
6.01469374541851e-05
0.00012203961213777
6.74533223225665e-05
8.29567234493024e-05
4.09885062759778e-05
7.11295792138889e-05
2.49047444937324e-05
8.6788658207228e-05
3.62069614001093e-05
6.25818184875222e-06
5.61508139928126e-05
3.1036000149949e-05
8.69777283999901e-05
6.05320436482419e-05
7.09249125992989e-05
0.000107447476040831
5.44213057502232e-05
9.97462149475308e-05
4.1330941801677e-05
5.52857961380983e-05
2.95938079858779e-05
-6.84838948817194e-06
5.63920144758919e-05
4.32180252521588e-05
7.47729399389446e-05
5.41775873870819e-05
4.63701348127586e-05
9.21855290854695e-05
8.47488045987381e-05
8.92712703015312e-05
8.6954711511127e-05
3.53814428832968e-05
7.15576277851859e-05
3.28977716009471e-05
7.82852532955475e-05
5.44719260269884e-05
7.12815537614735e-05
2.81371044629928e-05
6.64492240389313e-05
6.43589628708363e-05
3.3367698585566e-05
8.82492331824583e-05
0.000121017556882561
1.7935676280961e-05
8.30597817908884e-05
3.54866138439767e-05
6.39020780850686e-05
4.04827136028648e-05
4.64747842268495e-05
5.95207379440683e-05
6.97540332197191e-05
6.85694674537955e-05
7.32783059882282e-05
7.832835365657e-05
2.95139211312528e-05
9.53960298441722e-06
2.60575416047259e-05
8.04736443036203e-05
1.54291150867974e-05
2.0081663252565e-05
-1.27779782533509e-05
6.26068619770074e-05
3.7489748132106e-05
6.37399961725265e-05
5.66152270436812e-05
6.8201685795934e-05
0.000119834568529328
3.00854316778996e-05
5.12928796803671e-05
3.01620628137523e-05
2.7114639036808e-05
4.33810849920676e-05
8.51423658397236e-05
0.000115003409311525
8.85310449405067e-05
9.00127021313362e-05
8.78972790595725e-05
5.62581147544325e-05
3.59985283982106e-05
4.65210700114148e-05
1.56977997318797e-05
3.09983663673614e-05
8.8992740001144e-05
5.96742535863266e-05
-4.81417096678398e-06
8.97570860984859e-06
2.36548699530945e-05
5.20863222292035e-05
0.000103477160941928
3.65394159930146e-05
7.50509029849528e-05
2.78133021841985e-05
9.352747442832e-05
6.70856710244201e-05
6.72635780979106e-05
7.11922922805316e-05
1.87406373955877e-05
5.85251812415482e-05
2.8688113331167e-05
2.54486230091443e-05
1.22955950203082e-05
5.3155020518839e-05
7.32366333867904e-05
9.53219300209394e-05
5.22957249267635e-05
4.29261151788778e-05
6.94599934565239e-05
4.51806251703795e-05
2.04809904256196e-05
4.1252976710017e-05
3.26575198463644e-05
5.51219437480563e-05
4.35587425050275e-05
0.000105112098497046
5.87648939643772e-05
3.11707625545635e-05
2.41724877573316e-05
9.31535061869451e-05
6.61658501522349e-05
9.7804469385015e-05
-8.92532871464456e-06
6.3673310236327e-05
6.17662885646702e-05
5.13682089339236e-05
1.84621033940112e-05
8.13482459913124e-05
0.000100853630696234
1.29271720553895e-06
7.76950984620934e-05
1.41483515732742e-05
0.000108119142636526
1.82168789167135e-05
6.31306908730218e-05
2.18299376989362e-05
6.16729826272914e-05
8.85217145756597e-05
1.75990001659363e-05
2.31239382015139e-05
9.90192607657395e-05
2.02120903851216e-05
-1.65727513481447e-05
7.39540354481035e-05
1.76159474656125e-05
0.000131418489758235
7.64898805869329e-05
3.68124168599349e-05
0.00010262841648315
9.92260373622198e-05
6.91367183397207e-05
5.42643455120276e-05
4.37298607982434e-06
7.14858448243062e-05
3.21700838891606e-05
4.61980967291465e-05
6.22359719324407e-05
0.00011620571070985
1.10075693759215e-05
3.80340760585405e-05
1.52291799282593e-05
2.31095921827107e-05
5.85775915455727e-05
9.54030510722849e-05
4.3969140233073e-05
5.33620841728645e-05
-6.48396392753329e-06
9.75355467013371e-05
6.04008095819064e-05
3.14845911647959e-05
5.96084944310528e-05
5.38113523677861e-05
9.1350527599676e-05
4.32150051220269e-05
6.67311534415612e-05
8.11350611983588e-05
6.23894408309179e-07
4.50310656617837e-05
8.92959766746002e-05
1.07270108261845e-05
2.25935952961273e-05
4.94494528229594e-05
-2.87986700473017e-06
3.71128422582025e-05
8.81868967222265e-05
0.000127104259007296
6.99488503164675e-05
4.45925400660454e-05
7.57306410532148e-05
4.76922031055487e-05
5.42911230881836e-05
5.0984835579742e-05
9.51327393861618e-05
4.504313742311e-05
3.12723712725915e-05
7.17234628133951e-05
4.09828940181776e-05
6.73685005520583e-05
7.91906313904637e-05
5.2085497420443e-05
3.66169750160305e-05
4.9102241337811e-05
7.61422383190678e-06
2.41949418216519e-05
4.51258384650253e-05
1.28070180995314e-05
6.7405917575069e-05
6.51540816474787e-05
5.59045538926636e-05
5.24831283593813e-06
0.000145162931087681
3.5639799763565e-05
1.90700309553213e-05
4.38967885455619e-05
0.000136599325578952
3.85728229227608e-05
3.35366198307765e-05
5.66896190690416e-05
5.10478333460672e-05
6.07109325163249e-05
3.66332961541467e-05
6.98699415175468e-05
8.10863887593793e-05
6.33893444203332e-05
6.87220947267524e-05
9.49906350190543e-06
6.19634355221647e-05
6.22951370424102e-05
5.69209952832653e-05
7.94838462489218e-05
9.96718615388528e-05
1.98821590744695e-05
5.24243167187264e-05
4.96417396671372e-05
6.40315783648478e-05
3.83358015974527e-05
4.56812036887871e-05
2.05863197011799e-05
3.64689203460013e-05
0.000104811433757272
7.53881877672468e-05
9.37106000952529e-05
8.04406460927422e-05
4.84443579858297e-05
5.44608648899358e-05
8.11788892313558e-05
2.44247394382936e-05
4.11840570390667e-05
6.19986968343129e-05
2.08158707048381e-05
9.45331312366344e-05
5.12009514142314e-05
9.28503225852306e-05
2.33270221575555e-05
5.15802864349956e-05
8.34033174166313e-05
1.43706455471736e-05
0.000101061818531257
5.98180166492534e-05
7.70047478978556e-06
8.19275765589433e-05
3.96922227432564e-05
2.79920708442607e-05
3.00868069711485e-05
0.000101504446408973
1.75556341196445e-06
1.47576132596076e-05
0.000101129435823643
6.90101198279625e-05
4.75405807429514e-05
9.50599240750201e-05
6.04063548537115e-05
4.06795080987842e-05
-1.87979804725646e-05
6.45678670291402e-05
5.02604515547516e-05
8.35420514739517e-05
-2.26512364093476e-06
-8.6267450085523e-06
1.9858680204612e-05
8.38634466997241e-05
4.46740958062752e-05
6.96228232348938e-05
3.08053195103978e-05
7.415979041001e-06
7.69032054304954e-05
9.67104180505845e-05
5.39284756411279e-06
5.3905213798141e-05
4.80088806303696e-05
5.60300186626304e-05
0.000102306658894556
2.27133723918722e-05
4.16574623418421e-05
5.49812734399913e-05
4.22616021523181e-05
6.16469993900227e-05
1.97883652823416e-05
0.000105266426228964
4.41535805669522e-05
6.34449363530739e-05
1.23932680141132e-05
4.98972387592008e-05
3.72127377588208e-05
0.000104337540742452
8.87078819464647e-05
-9.43835948411245e-06
0.000100206207822126
9.85539943367426e-05
4.44123719538665e-05
6.9333781609745e-05
4.83223496590987e-05
8.51820594543089e-05
7.68497065294908e-05
7.93354143211493e-05
8.42448456563517e-05
8.56234604914043e-05
5.68412754060384e-05
-1.11056356567686e-06
8.23828153404834e-05
8.49415039363859e-05
2.70362478282226e-05
7.25121688108139e-05
0.000103018466819842
3.29213683655196e-05
6.37163386753058e-05
-9.59904954221756e-07
3.43418972051582e-05
8.47553947605322e-05
4.87957472491536e-05
3.66574731888312e-05
3.9827494008102e-05
2.23571782729262e-05
7.0052684582679e-06
8.50101410442756e-05
8.71280626794756e-05
8.81527444895357e-05
8.26634211008508e-05
3.64834566940413e-05
3.41868877406974e-05
2.18879521871922e-05
5.361600636109e-05
9.21794088261082e-05
5.7022495569958e-05
6.34550867268493e-05
3.20885150620125e-05
3.58533042870302e-06
0.00010770753852395
4.32551505807574e-05
7.88579209684646e-05
6.31772847482329e-05
3.72353752083565e-05
5.6230049534635e-05
4.04930672142503e-05
3.13590819292611e-05
3.04237172362325e-05
2.08453589037811e-05
8.95024269637346e-06
2.29180188117675e-05
0.000100984693393789
4.23210069282072e-05
0.000107047735974071
5.85476026088143e-05
4.57334875815648e-05
2.31013500877867e-05
1.93647198398504e-05
7.29357464219324e-06
3.18055928504534e-05
8.80292730314311e-05
4.69464516306084e-05
4.60710505075938e-05
5.55475099571167e-05
3.36339790198692e-05
5.99634465123739e-05
-1.60430188595963e-05
4.615304288348e-05
3.48235723396914e-05
9.95106525096502e-05
3.34775635466668e-05
4.589885656771e-05
0.000114087653722494
5.92432672036067e-05
6.48644407002829e-05
4.64963926606546e-05
7.10606012697885e-05
1.05831420827269e-05
1.14204442532965e-06
-3.24063722459964e-05
7.06826659839676e-05
9.18513483519364e-05
1.91084115634819e-05
6.96679706537972e-05
4.41299852972938e-05
8.71888287504453e-05
5.65373387369637e-05
9.74146519762425e-05
6.56977201972406e-05
6.67450610963922e-05
9.69473095955216e-05
4.90220407113569e-05
7.98349297143044e-05
7.94574397055975e-05
8.45111474818404e-05
-1.45211742097556e-06
2.00570758388628e-05
0.000114995823719298
4.89839415706551e-05
5.73852593479779e-05
4.97900386467204e-05
4.6646377183373e-05
-9.37458809507342e-07
6.93148158141037e-05
2.97441974841287e-05
4.85065935819058e-05
8.1943931506741e-06
5.09394072721993e-05
5.33439882638803e-05
0.000120805903973249
8.75463123806918e-05
2.45447420991603e-05
7.37558202449705e-05
5.45748890622314e-05
2.58897245870882e-05
7.88971474758185e-05
6.05307297433718e-05
4.14772395298835e-05
7.41684761739298e-05
4.50869179523578e-05
2.81777903075886e-05
9.85938584242265e-05
7.19998552780663e-05
0.000122307612397384
7.33996208083968e-05
6.52128883507302e-05
8.01803322203138e-05
8.73167290750344e-05
9.65270471439657e-06
0.000106865702962747
5.37876698315845e-05
1.1933589774125e-05
5.92442760659437e-05
7.40234060608152e-05
7.8668258592363e-05
7.31012184193033e-05
5.27920674466036e-05
0.000101209643382964
2.5338742522335e-05
5.3024602644879e-05
5.79489642917674e-05
6.55479798297674e-05
2.91011805153106e-05
3.23449854925612e-05
5.08428361290887e-05
0.00012834063062019
7.47014696784955e-05
6.27966575007952e-05
8.59397201719535e-05
-2.90067792407961e-05
6.53433185630398e-05
7.0001628346248e-05
5.76357290222404e-05
3.01804875110649e-05
8.47072979858443e-05
2.68709296582531e-05
8.81727984558602e-05
5.98165330328992e-05
3.22418922379904e-05
3.03700927685492e-05
5.35431205727109e-05
7.68725000702703e-05
0.000112288843038722
6.42378756003145e-05
-7.80104599360175e-07
6.87474613253589e-05
2.81046450625653e-05
7.71432496969186e-05
8.11859559754332e-05
3.31694271763859e-05
6.18174361199361e-05
3.4722994865189e-05
9.37758208295048e-05
5.22992995813712e-05
1.80182144353274e-05
6.31514865999022e-05
2.52810434764964e-05
4.61213261595795e-05
8.25158100995588e-05
4.70449017933361e-05
4.02839794266855e-05
3.91197024549798e-05
4.47783750524465e-05
8.68000529585219e-05
5.84980114463844e-05
5.75220172131473e-05
7.09231818854647e-05
2.42342702518377e-05
7.44257874475332e-05
8.61761109830351e-05
3.77591916273693e-05
3.68410664932654e-05
7.66173708301854e-05
8.2450325343212e-05
5.93588589703249e-05
8.96167463925726e-06
1.79870635712289e-05
0.000115995537515531
9.24117992982974e-05
0.000143596399755022
1.49451167979737e-05
7.511012567531e-05
0.000100245827849467
6.95001326307388e-05
9.42231416889678e-05
5.63054003279519e-05
6.34562116535385e-05
3.60572841043233e-07
2.87369590897845e-05
4.49723833659026e-05
5.38380025398545e-05
2.65055026043086e-05
6.82517319289468e-05
4.79153491972611e-05
6.35617087500815e-05
0.000111346339422365
5.65030151280846e-05
6.82386171619437e-05
5.99860683901483e-05
9.23187773193302e-05
8.64774088190132e-05
6.91276700616926e-05
0.000101559025443551
0.000120734457188394
9.9813123589891e-05
3.96846301170452e-05
7.33892582299714e-05
3.40453173870738e-05
6.77979832535042e-05
2.15602904240908e-05
4.08697206135882e-05
4.75198770781049e-05
0.000121737699939247
4.6129763229309e-05
9.1084107371657e-05
2.14753636668654e-05
1.4828338875182e-05
5.33108929015746e-05
6.91693783077235e-05
5.53508456835631e-05
5.7922616523719e-05
3.94140459310884e-05
3.88084676271886e-05
7.83299205082083e-05
9.72774254260909e-05
8.46024785844048e-05
9.81055160138532e-05
0.000121675465554416
0.000101702650757578
6.12185476471916e-05
2.00499291029975e-05
2.6482387093375e-05
1.74998405494709e-05
5.4539049792458e-05
4.75827710303639e-05
0.000102243853606351
6.60618660035316e-05
6.0325398975468e-05
2.37536356745468e-06
5.75534997295756e-05
3.50102482852498e-05
5.58049169554317e-05
1.56875491439885e-05
6.50207449996011e-05
1.09060578141687e-07
5.17588739296236e-05
0.000107958739387157
2.91956391439322e-05
6.00169775699272e-05
3.97448272764102e-05
9.99518548684341e-05
8.79997304737241e-05
2.42736914635604e-05
5.53206121974238e-05
1.35211372800875e-05
4.39637209375948e-05
7.13601369150885e-05
7.29283328048871e-05
5.06968648914716e-05
6.35792118401392e-05
7.35134867977342e-05
9.23058664462667e-05
2.77223681611505e-05
5.44556158601386e-05
1.31547565187447e-05
6.72404747850095e-05
4.2571458879184e-05
3.35173052764705e-05
6.98152962837334e-05
5.54324420930837e-05
6.71942589816629e-05
7.76584185290745e-05
1.9978270935177e-05
2.97805052045416e-05
5.28137014815772e-07
9.02328232124587e-05
0.000125650254005868
5.25287679663373e-05
4.19735514485276e-05
7.27868623393614e-05
6.14620125699541e-05
4.44540971491451e-05
9.33646553098105e-05
8.8778563299722e-05
5.82480520246101e-05
-6.05596850839848e-07
2.53005571527613e-05
6.87966588472395e-05
9.4043024441082e-05
6.24714966215087e-05
4.76847222922879e-05
0.000117463738164697
8.25553591313616e-05
1.80205765389426e-05
7.37914680576597e-05
7.96543434040193e-05
5.2296876068147e-05
-2.69184024182723e-05
8.07975288502048e-05
8.23654004379504e-05
7.98999938181427e-05
8.28917611943284e-05
8.11406418812158e-05
6.55219545360478e-05
9.86230767362846e-05
0.00010897334580429
9.15509709936105e-05
6.26625240673599e-05
5.53784021601237e-05
4.50995489815701e-05
5.90470304815308e-05
1.30904124030053e-05
9.69957013124694e-05
7.59022165800568e-05
0.000109815824827251
3.45466195854908e-05
8.76323569066308e-05
5.60672951539469e-05
-2.82626643768871e-05
8.1921679293523e-06
0.000119495118113421
5.88113277607461e-05
1.20012477667697e-05
5.98691393294986e-05
6.29989129631214e-05
1.14522052000668e-05
6.45409358482671e-05
1.33049670908541e-05
6.30905497686013e-05
0.000102261225401428
7.5553156089267e-05
-6.55781742342021e-06
6.72185838972772e-05
6.62725973722066e-05
4.23511709060602e-05
9.31258190176405e-05
5.39311218015046e-05
7.72467469548367e-05
8.14823585912334e-05
0.000102399281137429
4.17959588520701e-05
7.46106725220861e-05
5.65277210138118e-05
7.22023099257157e-05
5.58878357071212e-05
4.01796042672516e-05
7.76994784741226e-05
8.68266536015341e-05
7.02792375024986e-05
1.64913957861889e-05
7.06333786105138e-05
1.1077076526449e-05
5.42077647864349e-05
2.98211309477617e-05
5.58302731305968e-05
3.14038285653804e-05
5.7718154223992e-05
5.79248537267875e-05
0.000109493017943436
0.000103479118239461
0.000134537662744681
-1.83046177032446e-05
7.0675637007298e-05
7.09328793523862e-06
4.94112786229887e-05
3.96712972994811e-05
4.17154491606638e-05
6.00343855337438e-05
6.10737375374146e-05
5.64516731551199e-05
4.60657537569273e-05
6.6463293402743e-05
2.95024284772089e-05
0.000103878558233594
3.06815282264521e-05
9.11341656945395e-05
6.32025566200328e-05
7.45184084815254e-05
8.16271940705899e-05
1.72048857022826e-06
7.74598008930166e-05
3.03647052253033e-05
2.7169596642245e-05
2.78725900446969e-05
1.31791672026138e-05
1.4618836740749e-05
3.56835698843111e-05
6.44702944966235e-05
2.71719534697459e-05
6.06073837676394e-05
4.59744356375135e-05
0.000128857958995711
5.45997218470619e-05
0.000105198539062063
6.34936498222795e-05
3.97832312578093e-05
4.48133023415337e-05
1.01490084142831e-05
7.8110223969064e-05
6.37412376469842e-05
8.89745351451422e-05
0.000141150163710202
8.98476290839283e-05
1.84866217884112e-05
3.32960087870337e-05
8.86711966592498e-05
3.3554192159741e-05
9.73111397515941e-05
8.09737954439113e-05
7.02174837884694e-05
1.40611396936405e-05
0.000132133601317755
8.95870878175432e-05
3.2759628251006e-05
3.97304875246006e-05
9.2230855510729e-05
4.85048591907706e-05
5.32353776811664e-05
0.000132616654038899
0.000103025655795306
5.69119478949006e-05
7.08126936589893e-05
5.31915012890183e-05
9.13919050604414e-05
4.75723593812836e-05
-3.90266306999186e-05
9.01601053518838e-05
4.48038148402036e-06
0.000107410782758378
3.73139657447684e-05
7.93972947937826e-05
5.15412001521427e-05
0.000108830102838249
6.09608838929248e-05
0.000150646811305797
3.62223867959855e-05
5.71692151478925e-05
5.32650834220354e-05
3.95785458378814e-05
8.49163250759382e-05
1.80600974654559e-05
4.90486579063018e-05
1.33818722300326e-05
4.15499559190066e-05
6.30549930646876e-05
7.33075477292998e-05
0.000116946539932631
3.71086011364909e-05
5.06118810650401e-05
6.00839836211693e-05
4.9290574772705e-05
7.63487800289973e-05
3.82029741934562e-05
6.3295785543762e-05
6.10281017314429e-05
7.97253427533874e-05
0.000102845475761212
5.52121501461192e-05
8.59087243020298e-05
7.91354056011435e-05
3.64840051804436e-05
7.55411332075453e-05
0.000105601106659337
8.24748701207872e-05
3.62704401616471e-05
5.96423969744536e-05
-2.45780096321171e-05
4.17748807413848e-05
3.2603640663385e-05
9.69134564396745e-05
7.36564455826112e-05
9.23459281439006e-05
4.57447644200253e-05
8.53555918596393e-05
3.4818810626456e-05
4.89341586999132e-05
1.36233027931141e-05
4.49778190956385e-05
7.95696624738777e-05
3.61727276545348e-05
4.28983099729095e-05
0.000115229067991048
4.43368614236694e-05
6.25416179257026e-05
5.43394311278877e-05
3.77317485512276e-05
5.88232085241814e-05
-7.66455555107292e-06
0.00010537326990624
7.33005864334072e-05
4.65770969489413e-05
3.7758103637091e-05
3.6357712501338e-05
4.78910487392749e-05
-2.87489856701327e-05
7.85948761695462e-05
-1.56024599169209e-05
7.6406333730555e-05
6.77854146011461e-05
8.91229523312321e-05
3.58081886781017e-05
6.01983609944272e-05
4.93827437164809e-05
3.61648207593556e-05
6.02585790740786e-05
2.73394460715888e-05
7.25416442037202e-05
6.16596386319809e-05
1.44350669414494e-05
0.00010141055215931
2.50391258141241e-05
6.34559960965522e-05
2.92635287747741e-05
7.9581247000918e-05
-1.98190672811109e-06
0.000102031721789533
0.000118895333852099
-6.00889900644901e-07
6.84603560689384e-05
9.58887008281887e-06
3.79092393334957e-05
2.87385783319986e-05
6.24928122785997e-05
6.05715391548689e-05
6.92889580474408e-05
1.58113173916331e-05
0.000116916009702883
5.72696218364914e-05
4.17913603884771e-05
4.8861384658339e-05
4.59381536104496e-05
6.66997117088748e-05
5.85737987348236e-05
5.66723339880698e-05
7.99715684902671e-05
4.28484188616192e-05
6.39852639966453e-05
9.35274923493733e-05
1.79632098406192e-05
4.19305597335204e-05
6.35976419804112e-05
1.17073982899226e-05
7.69908993824199e-05
7.48559279959e-05
6.66730544192662e-05
6.63922271273784e-05
9.00046509896623e-05
0.000101028978820228
6.75805538239902e-05
7.04492545717997e-05
2.88992216028393e-05
0.000122220968317694
9.70008903395629e-05
-2.12535097129289e-05
6.77380310894936e-05
0.000135996919449002
6.37129431351464e-05
6.89495371663931e-05
-2.32932225843827e-05
5.32242566635386e-05
6.01170091237921e-05
4.83389285279246e-05
4.24593793790005e-05
0.000113899884463099
4.19655626568425e-05
0.00010328998509787
3.21578817759322e-05
6.55401588803455e-05
1.35705945743294e-05
8.61177601296639e-05
0.000103825056236123
6.73832486862282e-05
9.16690188950622e-05
7.19034610385636e-05
5.71323860089534e-05
6.21792409808945e-05
1.77676273672647e-05
6.48540842789907e-05
6.37422838025378e-05
0.000120915318007736
7.30972157911617e-05
5.94598677943406e-05
0.000144336784976767
3.18369524208578e-05
8.90441689680813e-05
6.26446375101337e-05
1.43395326124172e-05
8.11427144649859e-05
4.68893788905541e-05
9.77816968719699e-05
9.79246395355593e-05
7.9128366209494e-05
3.15154218397254e-05
7.54233095670333e-06
9.86963271138231e-05
6.31538863412027e-05
4.08059533179056e-05
-1.48488222791138e-05
5.11613173788334e-05
4.10344842832632e-05
6.99311955266721e-05
9.3907475759534e-05
9.45047802233223e-05
8.64234029871799e-06
7.27769891268728e-05
2.80241680444181e-05
6.32340661081244e-05
-4.82455935443567e-07
7.17741559460987e-05
9.94708278598077e-05
9.28177315992121e-05
4.87174396789169e-05
3.86136510552404e-05
4.38739370539287e-05
6.98452867843714e-05
5.59463973186974e-05
3.7896610998582e-05
7.57180921810567e-05
8.20060759006241e-05
8.93795701352292e-05
3.41377351993841e-05
0.00010778441715227
4.7248026245432e-05
0.000109734134393105
3.72952330388645e-05
9.25431683870393e-05
8.95346168390525e-05
2.25672400537785e-05
0.000112186288916134
6.56930490657341e-05
5.25532284094572e-05
4.59957661111548e-05
1.91710297754271e-05
9.61197145449794e-05
3.79591263899327e-05
4.48852790880281e-05
7.72781215361406e-05
6.68867728075681e-06
3.7202507863941e-05
5.1688478356535e-05
5.03205912965412e-05
4.00191070505114e-05
8.09145741130262e-06
7.81041133044214e-06
5.31844433158492e-05
6.91292873897797e-05
3.76993087455144e-05
5.71997554724357e-05
6.15278137094821e-05
4.07687464156548e-05
4.95794138516472e-05
4.59699663595327e-05
4.75378139701412e-05
0.000109808247344424
2.86167248597391e-05
5.7750971822537e-05
3.62379691802921e-05
2.55250219226176e-05
0.000101658850640178
0.000105504473982926
1.57461780952217e-05
9.23186781719795e-06
7.40036719567454e-05
0.000101882320670349
1.12447214786407e-05
7.78173459460583e-05
1.01261761305401e-05
9.41172922009107e-05
4.57794230004504e-05
-1.07747510195296e-05
8.30129691474857e-05
7.26907083393469e-06
5.87123960212252e-05
4.44601947720786e-05
7.53734510486951e-05
6.81392158887625e-06
2.51009438614114e-05
3.43423315223061e-05
9.05045679581654e-05
6.766109216004e-05
8.73647241427367e-05
5.90969605088221e-05
4.613350521878e-05
4.19020545791812e-05
4.31110226534751e-05
5.94880187762527e-05
9.772715512359e-05
6.61799944919748e-05
7.18180696026538e-05
8.75242534076782e-05
6.29303633476781e-05
2.88176949310069e-05
3.56611300426123e-05
4.93363619555067e-05
7.04442637855331e-05
0.000114161859204848
8.68887576439421e-06
8.19328822901174e-05
6.42849163496903e-05
0.000127359576983167
0.000110463958246287
5.31023871707146e-05
4.18328951870237e-05
0.000119324533159476
5.35058493041561e-05
7.28721264409875e-05
8.54914100525839e-05
8.36660815398932e-05
6.89893558567963e-05
-2.35444680359417e-05
4.53720601192003e-05
8.91932175164467e-05
8.01480077711294e-05
1.32064762113758e-05
3.25338792174872e-05
6.90171081510832e-05
3.44828245065695e-05
9.1535512264275e-05
2.48019580637057e-05
3.9427445479833e-05
-2.71451652625965e-06
2.81851128499893e-05
9.19424631068961e-05
9.97805144046238e-05
6.34340925510364e-05
2.17340239979362e-05
3.88828281221928e-05
3.78749117741223e-05
1.14442835349726e-05
4.64709704890055e-05
2.9144126076232e-05
6.42759712469252e-05
3.78044112621401e-05
6.75231312408642e-05
5.0119589607567e-05
6.0282754008624e-05
9.53898882880136e-05
4.04031200342994e-05
5.51253922966e-05
5.44788458110246e-05
9.57255768401494e-06
1.37896876199059e-05
7.71935537477719e-05
5.15253049669103e-05
7.2304757917875e-05
4.02109455916759e-05
7.82083109620805e-05
1.4809795717125e-05
7.51250781383436e-05
4.01861912133889e-05
7.0798255999941e-05
5.6918176925908e-05
4.59197744977392e-05
5.97627470769414e-05
5.64343580846225e-05
5.99633966500383e-05
8.13136808611243e-05
9.03549219536841e-05
4.05255733377593e-05
7.30192187213781e-05
3.45329961055075e-05
7.45439476529963e-05
5.94504154313909e-05
7.75278869911112e-05
5.226335493797e-05
5.26201022468936e-05
0.00010587263631453
7.34389275044776e-05
7.97336334863712e-05
2.52514533158401e-05
2.24267198029575e-05
1.12905730747844e-05
4.21246348027461e-05
2.42787600059658e-05
2.37028505216924e-05
2.70254208603287e-06
0.000122799525889989
7.46875608461425e-05
7.64473596757073e-05
6.95471576146328e-05
7.04570413073323e-05
8.61797276344676e-05
6.11868713345881e-05
2.98382434728539e-06
0.000103426697178179
0.000136250357592967
8.55291515006749e-05
0.000104417005411364
4.74063261274828e-05
5.16408697455619e-05
8.22311034726961e-05
3.02265372911912e-05
0.000102379109826896
7.10554575925076e-05
2.98641204744226e-05
7.10865999223606e-05
5.81615582906795e-05
6.34233098198445e-05
-7.13987498399237e-06
-4.61486293793084e-07
2.73150774740968e-05
6.72011803751592e-05
6.97140469563168e-05
2.12613088645554e-05
0.00012188593851116
3.21246135954814e-05
1.70775567853107e-05
7.03130220153845e-05
9.62002249769845e-05
8.34782701583476e-05
5.60616252742989e-05
4.08987810958823e-05
3.73081004864421e-05
7.50847784239698e-05
8.35689262004921e-05
5.26113931812662e-05
4.74812806772857e-05
2.0191961235146e-05
9.77923889238207e-05
5.46379014605283e-05
9.75459688161293e-05
7.11425162253164e-05
7.23291247336006e-05
6.50908736164439e-05
0.000112152096436196
8.77132302626348e-05
6.03001616147147e-05
6.35637375208393e-05
3.9970370481411e-05
5.68478741024549e-05
3.43331844873888e-05
-1.37228996338355e-05
2.22576657342289e-05
7.44270693570203e-05
5.94994200972017e-05
1.85567844837214e-05
8.1814716218273e-05
5.88741111934537e-05
4.15737499861768e-05
6.62024609607866e-05
4.74961944278871e-05
6.68837440281598e-05
5.37472531633455e-05
8.87026514755327e-05
5.06520540659349e-05
8.78491409534881e-06
3.10234066446046e-05
0.000102188973859615
2.4311700263261e-05
1.15741552177429e-05
3.51143529865623e-05
8.0382735747561e-05
8.4581568919106e-05
-2.22150158638133e-05
1.43476423055691e-05
8.00156827804825e-06
2.72023349227269e-05
3.96846589963942e-05
-1.2533221690566e-05
1.40025233727778e-05
6.75475002697906e-05
3.79196348168411e-05
6.89882825108692e-05
3.57332868223042e-05
7.01265780381205e-05
4.65582349971195e-05
7.10572467271495e-05
1.86319324427451e-05
2.39153408007486e-05
6.34631464034813e-05
5.94401363952218e-05
-3.8976140280762e-06
7.71280767493676e-05
5.30318674274155e-05
5.22366069671611e-05
-9.57364369236694e-06
1.29112986060239e-05
2.2806540372843e-05
7.74610896681264e-05
7.61997573779119e-05
4.56712881074295e-05
8.01836541700507e-05
5.3103344180288e-05
2.14528914455241e-05
7.70247172269874e-05
7.35108155896943e-05
3.5507530852442e-05
6.23319680225137e-05
6.25604216404252e-05
4.00466377321503e-05
0.000136516602699418
5.4028643053672e-05
7.66460377834476e-05
-8.79304525555153e-07
7.19762786385523e-05
2.18386569497165e-05
7.07343634595004e-05
0.000107213868663136
4.45370515842439e-05
6.01281411596896e-05
7.80860463962623e-05
5.43866251965486e-05
4.07779547811838e-05
8.58312927827688e-05
4.06504320947557e-05
7.28757022391575e-05
6.38319238678049e-05
3.09200813159603e-05
3.20932044903866e-05
2.05740405281816e-05
4.74987035759985e-05
0.000102577773224873
5.47540978164847e-05
9.56787649109435e-05
6.56173868397403e-05
5.36930849270916e-05
-2.06295622616613e-05
9.63479528713621e-05
4.97249390314355e-05
4.031916936398e-05
0.000110927864881745
2.66891333910824e-05
0.000117763259253917
4.76516034236287e-05
4.98174481439536e-05
3.00521046163575e-05
5.17614840133782e-05
8.03980141774236e-05
1.368038373504e-05
6.20551293870587e-05
3.98036740855374e-05
8.20289989611849e-05
7.47565166164341e-07
-3.94627747416153e-05
0.000140215793201308
1.35399466778049e-05
6.66634280461312e-05
4.93629741679505e-05
6.54580105342573e-05
7.92877613674314e-05
3.23486120017725e-05
4.87476485411045e-05
2.53092721702e-05
5.67577337939049e-05
2.62723614778329e-05
4.32354111381306e-05
6.06541992999117e-05
-3.13167633725199e-06
3.59428460940326e-05
9.60848668068573e-05
9.09414835812068e-05
4.69820277867023e-05
7.24327642132025e-05
0.000113593430037358
1.29854115147293e-05
0.00012634301187487
7.30111655173095e-05
6.13565650098148e-06
6.28813280010585e-05
9.70393595613463e-05
5.25265564606211e-05
4.85169977469691e-05
0.000112223384227691
6.16477868518598e-06
0.000105375757964247
0.000127427103483855
9.82441947725055e-05
7.07227929884705e-05
4.69852365851255e-05
0.000114308714315145
2.02889186846931e-05
3.83917076389764e-05
3.74567318703181e-05
9.9129494892367e-05
6.32661015330662e-05
4.36295989388874e-05
6.394116741664e-05
7.74218707146119e-05
-9.75168311829307e-06
3.78165124365971e-05
8.26450287771539e-06
6.85983555879838e-05
5.4559831779854e-05
8.57908206624295e-07
0.000116501331262581
4.53586014770679e-05
9.20077975091423e-05
5.57538996226448e-05
0.00012450699304033
9.28306144267225e-05
5.08030252626173e-05
0.000142975899145291
1.50344622659561e-05
7.03808238705218e-05
3.7254230489439e-05
6.31706352956309e-05
5.92658425804516e-05
3.03354125103118e-05
5.87222123047261e-05
5.59032302289565e-05
0.000109341656255288
9.49483644603193e-05
7.06759315843668e-05
7.64818524574105e-05
7.69336197955729e-05
1.4526108445252e-05
-1.27774335612657e-05
3.68582393213232e-05
7.25665268487763e-05
2.97551286533559e-05
6.05179544519778e-05
7.43935171903631e-05
4.15830558318902e-05
4.95119869954389e-05
0.000105906825390745
7.97609474251279e-05
3.43924599079316e-05
4.35946099158053e-05
-9.6302303601843e-07
9.47099255924097e-05
8.3263075806194e-05
4.13863191487873e-05
6.03066339309134e-05
5.63098834602625e-05
0.000103650476998077
5.94797686470975e-05
7.2045513078619e-05
5.74479004469323e-05
3.85944809622074e-05
6.12297641905702e-05
6.6443559548357e-05
3.69282051066476e-05
2.05873676103066e-05
7.74204215027659e-05
8.38544548318567e-05
8.78454037001058e-05
4.61009491985192e-05
0.000106341941186028
8.34592120494463e-05
9.5776150773657e-05
-2.32952330347492e-05
5.11501404089666e-05
5.16805970477346e-05
9.58028761411e-05
9.88283712929503e-05
8.4434922161832e-05
5.91582445398872e-05
5.14699389666133e-05
7.04140279995775e-05
7.93462867136687e-05
1.87557264102658e-05
4.40059478405991e-05
8.38677405476744e-05
2.47029044136047e-05
-4.78593240339431e-06
7.16654652958418e-05
3.49112825358705e-06
7.3960682115616e-05
8.23124569924592e-05
3.40975803252685e-06
3.29378664420531e-05
5.06765719252428e-05
0.000117400287513519
8.44035339386242e-05
3.45878442080326e-05
5.08028193485471e-05
4.24991168815483e-05
4.36837381066682e-05
0.000113518247343307
0.000108410196996343
2.92394161824219e-05
8.8992162536569e-05
6.4718527225694e-05
2.27218782914206e-05
5.74986669084519e-05
3.47317557658301e-05
0.000107166603515554
7.30570186353553e-05
6.17270951675016e-05
7.39137504886338e-05
9.36118511757423e-05
1.72966646485452e-05
8.84548220564746e-05
6.13979682722837e-05
7.06794095096552e-05
1.88389627626995e-06
-2.87962662091612e-05
6.22448472960395e-05
0.000102249639858486
9.45281119609506e-05
-6.59719301927118e-06
8.53122818051481e-05
5.34272026986518e-05
7.71379369675572e-05
2.29595897791839e-05
2.95167585014769e-05
2.99484564259966e-05
2.13634103324347e-05
2.89169699476859e-05
7.54549900734272e-05
8.17446298086673e-05
0.000106911507904277
8.79768449532598e-05
-1.47056626101948e-05
7.26332183072352e-05
6.02282001062098e-05
7.14772613528565e-05
6.04044312454563e-05
4.87406436514186e-05
-3.97980317715955e-06
3.79711310025684e-05
5.9271832199396e-05
3.36681942382439e-05
8.42689387906306e-05
5.64929921912752e-05
9.65559564715141e-05
2.14077839572883e-05
0.000100462226859252
8.48961559733225e-05
0.000120365891900855
8.27535887414021e-05
8.70684421502157e-05
2.28742196953858e-05
2.46525573239426e-05
4.17004045754723e-05
3.88026418767706e-05
6.75084525347642e-05
0.000101825283093917
6.76925382412642e-05
2.71061193717513e-06
3.45776639525839e-05
6.93830333547289e-05
5.63338496192798e-05
0.000103842976162976
5.20538938251773e-05
6.74386669252669e-06
7.98519521899387e-05
2.97037421337158e-05
7.22230136797652e-05
4.52826713542144e-05
6.28721260084284e-05
2.91757331349293e-05
0.000125128652412132
6.67327586778873e-05
0.000107508144478293
2.33770506577969e-05
4.82510782943648e-05
0.00010367525123122
8.30667286483596e-05
9.4076101450611e-05
3.62127217802964e-05
8.09415180286872e-05
5.80098674068277e-05
2.97693784363022e-05
-8.29387212790074e-06
6.05307415573353e-05
9.1865178129646e-05
5.06318183489615e-05
7.25668846353047e-05
4.26983858113584e-06
7.5700137062159e-06
4.57188193224115e-05
3.91526480774481e-05
6.08386927405468e-05
4.87097554326442e-05
4.6199789995112e-05
0.000111193223716983
8.16572762084851e-05
3.53944998545845e-05
-2.29972108707122e-05
7.09887991500939e-05
4.33359946100678e-05
5.46759621525727e-05
6.98241388663667e-05
4.00103269173042e-05
2.04835086214284e-05
-1.86641330280705e-05
4.67212312026352e-05
5.59508895834209e-05
8.45942062051799e-05
9.87852285725148e-05
3.75489534919704e-08
4.93399081682133e-05
6.78542978566503e-05
4.33883706603226e-05
6.65514015881519e-05
2.92264827049913e-05
-4.21855724124101e-05
2.65028369016311e-05
6.44913919907391e-05
5.95225967613134e-05
6.88656988934331e-05
7.43389461185231e-05
4.93167551578076e-05
4.9653163071858e-05
9.9473260453244e-05
7.69184998475727e-05
2.66374828089522e-05
5.31722205402045e-05
3.04230449902888e-05
9.0845664828723e-05
0.000144051590558801
9.45681704832716e-05
1.10622383405815e-05
3.48097552012033e-05
3.32981755320996e-05
3.31119487481057e-05
-2.30085969916438e-06
8.01693267675919e-05
8.61613061718185e-05
0.000126252209170736
9.31440384245353e-05
8.13539333624139e-05
8.38476678797499e-05
7.25688197778943e-05
5.38224221342021e-05
8.33232918403039e-05
3.56277736791548e-05
8.62607124415858e-05
-3.22133436966218e-06
4.68765463954475e-05
4.67471857678199e-05
4.83210993681221e-05
6.1578495814421e-05
5.4399540662403e-05
5.03218833464273e-05
4.66621801189053e-05
0.00010385763181575
7.67743760876303e-05
5.14601532456206e-05
7.68892192621853e-05
0.000130993219520864
6.63547955105167e-05
7.07361141092535e-05
1.40337989592077e-05
8.10954654607293e-05
1.27912788524315e-05
0.000138011709602626
5.3419962900584e-05
-4.08315355915031e-05
0.000105866289703517
8.82591505050642e-05
5.0092688786584e-05
9.68463720203791e-05
1.63052049792873e-05
4.14157622200732e-05
6.92943485832089e-05
3.40530777895637e-05
-2.73663032847632e-05
8.89440119900499e-06
5.30503030575576e-05
8.35544870111395e-05
0.000105305860343385
7.12308884298404e-05
5.31451955785831e-05
7.65264598952301e-05
6.72103358220315e-06
4.52107515177265e-05
7.29618740560453e-05
3.43959795598826e-05
5.04368972187644e-05
-6.76928628521498e-06
8.4401200595236e-05
4.48204006498341e-05
7.80552229301811e-05
5.47636573342037e-05
1.33589136299973e-05
7.83354414908899e-05
7.15661806104771e-05
7.49139932668629e-05
3.49185110957813e-05
0.000122388864284531
9.49773905242089e-05
6.23806979825922e-05
7.78604903973222e-05
1.41855798966224e-05
3.41156051962997e-05
0.000116120339374456
6.56341366181649e-05
5.32735319143936e-05
3.02246439119099e-05
4.87024614168206e-05
0.000135976718744435
-3.69656883738133e-06
5.8637030342522e-05
6.55652641389398e-05
6.59256367322398e-05
2.23687705121863e-05
0.000126489851170742
8.60749045567881e-05
7.23146615357668e-05
7.74227557108496e-05
6.78382834706294e-05
5.19485196300149e-05
7.8000732614159e-05
9.17835096320723e-05
6.86816679493493e-05
8.83477928894753e-05
6.30762100952733e-05
6.38139160578606e-05
3.95071796827123e-05
7.62028255917599e-05
6.18790441442371e-05
3.68834419798176e-05
4.99818658743789e-05
7.70378572392212e-05
7.28718745205348e-05
3.9364829895944e-05
5.99524289468784e-05
5.57328524315566e-05
4.50140835391979e-05
6.62248405550559e-05
8.54001016380244e-05
5.94034286171591e-05
3.70891326470172e-05
5.75823599706998e-05
5.10232285116877e-05
0.00012356812599212
2.24851852744764e-05
-1.83666015569077e-05
0.000103615502054727
5.06779092362523e-05
4.48535760056318e-05
9.65033857475315e-05
2.01723108358136e-05
4.89441573652309e-05
8.53325484608998e-06
3.94112211358469e-05
3.4031759635897e-05
0.00010812644704695
6.96120509318895e-05
3.49970873059825e-05
8.16750583330199e-05
0.000109735349631995
9.86034898837987e-05
0.00011671907480148
8.05123321191389e-05
4.24041188500056e-05
8.56700454734153e-05
-2.31598088147755e-05
7.19885232534522e-05
6.38485841206298e-05
7.66868579363703e-05
7.89869559957979e-05
9.6161733778085e-05
5.87260812838269e-05
4.45696200577692e-05
7.73269275822041e-05
4.04670326137454e-05
8.86609208048532e-05
1.12598652772443e-05
8.6382036898067e-05
8.68120438738407e-05
9.75523145379283e-05
8.53619637797765e-05
6.27843236701931e-05
5.71326547333761e-05
2.56839756116733e-05
9.84708348120166e-05
6.90559860625663e-06
0.000130245567915664
4.80540073508384e-05
2.6152986987447e-05
8.15638708912885e-07
2.14303671127929e-05
3.36814605140613e-05
2.99973897960754e-05
6.72663353631762e-05
5.53355855995916e-05
3.85024564562728e-05
2.31523721864922e-05
8.93058238217376e-05
7.37820361741248e-05
4.91391738487776e-05
6.19483203422224e-05
2.85344340581652e-05
0.000119472443595531
5.55402456345968e-05
4.65219580960129e-05
8.95252141425629e-05
8.38533416270454e-05
2.12874329919215e-05
0.000146860179346129
3.85940593073641e-05
0.000101715116474214
8.17112355478536e-05
9.13915223036848e-05
0.000128878611916203
5.2510061219512e-05
0.000118928175905573
4.74572993520638e-05
0.000104892126140747
1.22974887904482e-05
9.40783903497401e-05
8.54681582180532e-06
5.93590213171459e-05
4.4171372810756e-05
9.31291183409148e-05
7.99944675080597e-05
0.00011261340873177
9.32618977529647e-05
1.44578372817937e-05
3.83715437948783e-05
2.8907348112069e-05
1.32262560740216e-05
2.98908277561574e-05
0.0001134637272359
6.33746647190589e-05
7.32654796425775e-05
2.06834384823807e-05
1.27008555998962e-05
7.65225596018591e-06
1.05574491585757e-05
9.72197423317219e-05
2.88884928777187e-05
5.86448089855613e-05
3.21722734141352e-05
3.41446275998101e-05
0.000133046043912515
5.0924494816209e-05
0.00010472066960836
4.37092434969596e-05
3.06648710217972e-05
0.000125574544090413
6.22891961302481e-05
5.41453169184332e-06
7.51316248211039e-05
6.66167948369278e-05
3.64028081129588e-05
-4.78589900066103e-06
6.82130496381568e-05
2.98692795338865e-05
3.99472649548408e-05
6.08655749354094e-05
7.39454270493605e-05
7.21717674561612e-05
0.000106862120820794
3.02086307272494e-05
7.73194988154733e-05
5.81700102216672e-05
9.80171606364269e-05
7.14024420455989e-05
5.4979756166944e-05
4.40208398879806e-05
2.13736075701268e-05
8.72360321881185e-05
5.49204141664974e-05
5.20470180377624e-05
9.4561928898522e-06
0.000132342352077197
6.71630416016015e-05
2.12701683108873e-05
2.16132324101861e-05
3.64690799838732e-05
8.95393842914417e-05
8.85728937075043e-05
0.000101347967300902
2.56689588180999e-05
5.24340886356653e-05
9.42592315041041e-05
6.33420629534736e-05
2.41642991526844e-05
7.85362801405246e-05
0.000115062354256605
0.000113013643474953
7.27130563210604e-05
8.39282088577021e-05
7.40676108536338e-05
4.02156001543881e-05
4.98235502008552e-05
0.000115321402473229
8.34087405492678e-05
1.90180762061071e-05
4.94883502190479e-05
1.52316313913622e-05
9.73237987614128e-05
2.0842065519238e-05
4.01122080827273e-05
7.96828622992655e-05
3.0341412664934e-05
0.000107198106015067
3.51501543533381e-05
3.22388950189295e-05
5.16451263478554e-05
9.6787756953311e-05
0.000129139715827833
7.19956771563125e-05
2.63953022533627e-05
0.000120921046073088
5.1012685669684e-05
3.60923514633511e-05
4.07818531641772e-05
-9.80269281987029e-07
4.27185180038185e-05
3.89704735466243e-05
6.09327843841309e-05
0.000117579328769353
6.57585980173317e-05
-4.69197224516987e-06
0.000107874904601184
1.53899530896247e-05
6.23441936432804e-05
-5.2147435757866e-06
4.06936430545689e-05
-3.13054843166507e-06
6.41397944019087e-05
8.60446026427265e-05
8.42450140793115e-05
5.33802878840835e-05
2.52724009943243e-05
5.11496086347053e-05
1.12177428922107e-05
4.68846524723026e-05
2.36272982191939e-05
0.000117454440432903
5.14505774875316e-05
7.47772595865509e-05
0.0001131898064536
3.69428373117261e-05
0.000132731641651112
6.7410293450248e-05
2.34220588781294e-05
8.55676469113232e-05
9.57271441672492e-05
5.73191606075948e-05
2.1790062857097e-06
6.76559468204403e-05
6.98800842068746e-05
5.23388719353018e-05
6.85724385820475e-05
9.93175723184469e-05
-2.97359618656377e-05
3.74738478260617e-05
9.4319557550089e-05
2.93659280289525e-05
3.77493643519679e-06
5.8017572729567e-05
3.90801218328687e-05
7.5634005380234e-05
3.26388557841045e-05
8.83419833567187e-05
4.49159474093326e-05
7.09020149639106e-05
0.000109946878143096
5.95844865390894e-05
9.17167349281115e-05
9.70328239944661e-05
6.23293449915398e-05
7.59670005353873e-05
2.46249475141302e-05
5.38909185296297e-05
5.6653396376475e-05
2.05945588264964e-05
-3.820785581315e-05
6.58353025600037e-05
6.5081770937791e-05
9.83402797705856e-05
6.84067808926672e-05
6.99237403444087e-05
8.97382277316242e-05
-4.34628304458777e-05
8.51929258338644e-05
8.02681226464044e-05
4.97918966522426e-05
3.84670953463404e-05
6.0967165424195e-05
2.17750636397946e-05
7.391184258171e-05
8.46492897018006e-05
2.620300711173e-05
0.000107119194681643
3.59638198717167e-05
6.37021775268358e-05
5.53716070482728e-05
1.13331267474547e-05
8.38709118248583e-05
8.97323564091776e-05
4.82656935235161e-05
1.93761872187459e-05
2.6635678290816e-05
5.73097367458299e-05
6.71602741772368e-05
9.7704996163552e-05
6.40537094102682e-05
8.66931188059218e-05
5.80084627856883e-05
5.69304927765564e-05
7.55363858117677e-05
4.30578059236661e-05
4.15933205512668e-05
8.93720405029338e-05
6.17270791065117e-06
9.01513845773979e-05
6.91807372191891e-05
8.09185719902983e-05
7.26183503507077e-05
8.33532278957008e-06
3.21362997824385e-05
-5.41488252424052e-06
0.000105098357277573
6.36556581612018e-05
0.000102015809789676
5.06220154181328e-05
4.51757414301499e-05
4.83527372168921e-05
7.29200685000056e-05
5.56551319774305e-05
3.58312697725528e-05
6.61658693342362e-05
6.47182174471805e-05
2.69265655802788e-05
2.67438202398399e-05
7.45978050543997e-06
3.04850605086752e-05
2.15359907269458e-05
5.81635383213329e-05
1.60404706458817e-05
6.18355389633005e-05
0.000135292378532785
7.44536156919832e-05
5.73906534826222e-05
0.000104248141691774
7.64423200506158e-05
7.58587761697486e-05
2.79265917146957e-05
8.55867743773243e-05
4.2282952437832e-05
2.73819465270118e-05
6.11689199965625e-05
0.000102481450852882
9.18151440330437e-05
8.84049781713945e-05
8.90137367793499e-05
6.04004006093279e-05
5.40761964225241e-05
6.00951295313525e-05
9.26244671185391e-05
5.08811443096835e-05
3.39225318316053e-05
2.30854310202227e-05
6.02099815132815e-05
6.26609635711913e-05
-2.30139822673638e-05
9.09710508759968e-05
1.56498161201144e-06
1.85424227966402e-05
6.1565203024534e-05
7.84152989490244e-05
8.77309265500933e-05
8.03643106891995e-05
7.54206281474583e-05
5.26222739593739e-05
8.98912017849263e-05
8.25583078765423e-05
6.44836973863483e-05
5.12159986000385e-05
7.06673157662699e-05
7.26508948594046e-05
1.0298979307871e-05
0.000122289855471416
5.94353820145081e-06
8.65030871571407e-05
6.68509413282088e-05
1.1871329166279e-05
0.000108246318718472
6.58491314210686e-05
3.50968368476889e-05
5.02527379801128e-05
2.26883550970856e-05
6.7533153702876e-05
9.67331731659187e-05
7.34683568959374e-05
3.76915579310269e-05
7.70983581750141e-05
7.25868351733017e-05
9.79418489681485e-05
-4.2576773706181e-06
0.00010173380285836
5.4262647608583e-05
2.49298099616808e-05
9.03879047683663e-05
5.73184715410421e-05
-6.69324490456968e-06
4.85676836570946e-05
6.8915465145929e-05
-1.22343191087534e-05
6.01299271895503e-05
9.25342529578116e-05
7.13348981432124e-05
4.922424835738e-05
5.48837447020093e-05
5.68288637002694e-05
0.000104580578346757
-8.1114625374308e-06
9.77173629113928e-05
8.71555573058798e-05
5.19252602279328e-05
6.09771927879152e-05
7.29846549821989e-05
9.71328618539189e-05
5.36102901566868e-05
4.24310435329712e-05
5.24910229072788e-05
2.42497884598666e-06
2.12136309119709e-05
7.89967803395114e-05
4.24490770646353e-05
5.6807575072353e-05
1.34683555456801e-05
6.6878621757054e-05
4.44393768974323e-05
5.77715700221369e-05
7.2076806576359e-05
-7.9860168888916e-05
5.33794178483793e-05
3.02358901485119e-05
2.81802991652745e-05
0.000102640635743462
4.35606139070914e-05
1.293934375525e-05
5.96967762646404e-05
1.1632313632324e-05
9.29302749215746e-05
6.5153539067164e-05
3.51082780009573e-05
3.43892611641096e-05
4.82416987836506e-05
8.37474175786034e-05
8.21555534784915e-05
9.78763129854864e-07
6.08286318787986e-05
0.000100823090247338
5.98653717038477e-05
6.62415812137661e-05
-3.52686194343621e-06
9.25094841015086e-05
8.22237709361358e-05
5.87342755263692e-05
3.80089979342057e-05
6.74436121946329e-05
9.76459383563554e-05
-1.39029172747831e-05
3.93787246547309e-05
0.000108038505818086
1.6538401382157e-05
4.31298105523123e-05
1.69950417304896e-05
8.51330806940295e-05
2.96314869405038e-05
7.31034737866565e-05
7.06572436614723e-05
-1.1105992181446e-05
4.1625148979228e-05
2.63937229950998e-05
8.93536228888465e-05
6.29247781027365e-05
5.86802327181721e-05
4.3685622676707e-05
2.20485612411276e-05
6.69363470524526e-05
3.7865953371995e-05
-1.83175501352111e-05
7.3658377007782e-05
4.2345289322767e-05
3.08076446599923e-05
2.22957485427628e-05
8.87423411164929e-05
5.2979302630347e-05
9.8554443684235e-05
2.71127015834522e-05
6.22128696664132e-05
1.84433185654561e-05
9.54705159250224e-06
-8.00841150578384e-06
0.000104545791191081
9.22810316258402e-05
5.10860318267227e-05
5.34787826139812e-05
0.000105849363668507
8.35732237731534e-05
3.94221588410058e-05
0.000100762780884734
7.10923724887253e-05
8.61180661122279e-05
2.10416976658069e-05
8.26227083386261e-05
4.94580437537111e-05
4.96339185191145e-05
4.53833484322826e-05
5.09528388646177e-05
6.04027641622347e-05
7.74519408634501e-05
-1.10409711949341e-05
9.91995886712282e-05
5.36395441391639e-05
1.2321711401821e-05
5.2915958303509e-05
0.000110045806700748
8.86206656295465e-05
5.08359416058297e-05
4.77010734950715e-05
4.23432761583315e-05
5.30642146553343e-05
2.17274336289122e-05
8.73855304998464e-05
6.92786085051974e-06
0.000105767193074585
2.47648483244914e-05
3.3928517789281e-05
8.62717773509772e-05
7.42282507490441e-05
6.04502830817668e-05
3.94364931991214e-05
6.05017977759104e-05
4.76732525109181e-05
1.47337518611966e-05
2.68620605918412e-05
5.9696045953529e-05
4.66159169339757e-05
5.08915209966126e-05
9.99779991241899e-05
4.54677019016149e-05
3.25267946184592e-05
2.02289504569081e-05
5.2370880362231e-07
4.02104073072732e-05
0.000108687616862082
6.24470837047635e-05
6.65323751095397e-05
4.60777598745463e-05
5.141658710923e-05
8.33888503477546e-05
5.06706975676411e-05
5.09841103806813e-05
8.60926556760159e-06
3.69962409182713e-05
4.12285881536322e-05
8.22201547665713e-05
9.31152506299446e-05
0.000138286151162456
7.45601414259095e-05
5.46818936608904e-05
-2.59925635082012e-05
8.93262376476693e-05
7.18342702072792e-05
5.93003008417012e-05
8.33955529593878e-05
4.91277380839448e-05
5.76900595692437e-05
4.23494661678364e-05
7.85806826038881e-06
7.05989891750015e-05
9.30751187765733e-05
8.18158449652087e-05
0.00013431822030136
3.73280164263791e-06
1.47250460346307e-05
0.000111143809638593
8.52170068497185e-05
4.12275892223452e-05
0.00011642118354519
8.37431130611703e-05
2.42637598305792e-05
9.40991567025749e-05
6.92477552344331e-05
3.25446042897597e-05
1.6007488410493e-05
8.15066963268022e-05
3.5730638735815e-05
4.51810388255963e-05
3.29555157093007e-05
7.64814633352952e-05
8.51752988046888e-05
6.25024644844337e-05
-1.0914667158866e-05
1.605532493334e-05
8.03588071756346e-05
4.86558770512412e-05
4.32137293834959e-05
4.98800661805049e-05
3.8294251545496e-05
2.16440178015282e-05
5.05265398604685e-05
3.66109170015953e-05
5.66381944465207e-05
-8.97351816893288e-08
8.79224046407314e-06
0.000112439555440283
7.23689351230783e-05
1.096902966936e-05
4.03644779327695e-05
7.35792646255094e-05
5.91653026544939e-05
8.28564553384165e-05
7.17210851666907e-05
6.72686558666368e-05
5.17540345735738e-05
0.000119550477939517
7.2809229966535e-05
9.97760150127433e-05
8.77319530289784e-05
5.93976207095909e-05
2.24124491108731e-05
2.32800230592238e-05
5.84021307411465e-05
8.65478814411125e-05
9.09265666669499e-05
6.18987449306038e-05
0.000101456701422199
4.25607487118426e-05
3.92919711747716e-05
4.5657575646319e-05
0.000104469193462125
8.93143411885692e-05
0.00010532613279764
8.85176621130351e-05
0.000140224898292985
5.06814360415239e-05
6.60930426490778e-05
4.33655138245712e-05
4.12413395989418e-05
6.91259627911681e-05
8.98189042234792e-05
0.000106173697357971
-7.13038391468775e-05
7.55934734473602e-05
8.85607854969626e-05
7.29236018958417e-05
8.48623945954006e-05
8.07801390713284e-05
9.00570222167374e-05
2.03755224176247e-05
0.00010109503184307
-1.23600685375888e-06
4.45703020482364e-05
2.52968143512828e-05
3.48879352509938e-05
2.88432819056278e-05
4.54984726213496e-05
6.70682416118709e-05
0.000128243251887151
7.13747044695395e-05
0.000117115018670939
7.01561003229983e-05
3.47944742731895e-05
1.58020209237649e-05
3.49959523317119e-05
3.87923650305738e-05
0.000102185673453387
9.05747923328567e-05
6.64156571312177e-05
8.6502360803333e-05
7.88951122122911e-05
5.67436625954306e-05
7.7873838403573e-05
6.20068160893714e-05
4.799098221532e-05
8.1024730739298e-05
8.82189554951325e-05
3.27766309621717e-05
7.86135452025878e-05
8.02393580854089e-05
7.495788756869e-05
1.06496236783982e-05
9.31560856775588e-05
7.12495144016162e-06
8.28266238286697e-05
0.000114282373038085
5.28359516951243e-05
4.58676899625197e-05
6.29509598130658e-05
5.36566382690164e-05
0.000118105074421496
4.0110059163514e-05
9.42239749754708e-05
0.000104454517428244
6.50991878372114e-05
0.000102246785119254
6.97615445180363e-05
-1.06375828739519e-05
1.48114877623291e-05
6.59452244056041e-05
3.23489365551065e-05
3.39797684828938e-05
5.61874047116561e-05
4.12098907875152e-05
5.94218839496011e-05
6.93081856614247e-05
-3.00681417249112e-05
8.25694093727272e-05
8.45954067407305e-05
8.73725427848527e-05
7.15479910195783e-05
1.24117907051385e-05
0.000106813595247338
3.05103755800426e-05
7.94182082747852e-05
7.3839189602576e-05
9.63585415134812e-05
0.000101369287750078
6.88459228540455e-05
7.33356947890775e-07
7.93696256100771e-05
2.35725303544031e-05
3.61779662134009e-05
6.84320826323116e-05
5.64096606753648e-05
2.43661183564031e-05
4.27121084994325e-05
1.35432883089068e-05
4.7981418631412e-05
6.12513737372965e-05
7.07828092519501e-05
0.000128802907935101
3.62264066262896e-05
1.4682605363578e-05
6.61454107204136e-05
2.9299411864281e-05
4.14622977499388e-06
3.31640318014307e-05
5.80963147250404e-05
4.9404976067214e-05
5.87083598848408e-05
3.67097021611453e-09
6.99833187641687e-05
1.9918310708032e-05
1.06989061687883e-05
7.40585109006102e-05
1.50053868468528e-05
3.68179565821975e-05
4.05568986216029e-05
9.82116919690365e-05
5.54552513039083e-05
0.000113315927168883
0.000100018545972859
6.10140248202033e-05
8.98682460334235e-06
1.88611252077128e-05
2.47619081864671e-05
0.000113166707398563
8.09777007991065e-05
6.99448578305604e-05
6.08975726412803e-05
8.28713414462305e-05
6.56567708711046e-05
5.1687365903007e-05
9.58787742836347e-05
3.09708891210894e-05
4.12661013998001e-05
5.8906125723531e-05
0.000112199781300427
5.65473999518762e-05
3.73678796861593e-05
7.75142424467379e-05
-1.55096641959928e-05
8.36390941878834e-05
2.71311686120398e-05
4.94373506147515e-05
5.52245210939616e-05
0.000105580736214553
4.80578275134248e-06
5.24519486731257e-05
9.48737932320646e-05
5.96978671332735e-06
4.53625361378018e-05
9.16732026356834e-05
3.36339180639859e-05
6.72984212587875e-05
8.85632849448782e-05
7.76982344650651e-05
9.9090243386703e-05
3.81502806225932e-05
8.75934803037981e-05
0.000110760003076963
2.55170466376801e-05
5.95562057962027e-05
8.09215810669516e-05
5.22662876049817e-05
2.00897390374814e-05
7.89972582118702e-05
5.10565213868925e-05
6.92949056120761e-05
0.000123195846035578
0.000102798349310784
-3.07160103772997e-06
6.93971132863596e-05
7.0457785087579e-05
0.000101538292732119
4.89351872628341e-05
2.7713093813519e-05
8.0399910723327e-05
-4.0799410829178e-06
9.15572544920857e-05
9.3824562872329e-05
7.90586756668657e-05
6.53022841295163e-05
8.95573436901668e-05
2.56212981974688e-05
7.92675763864025e-05
0.000143275780650612
7.21166247735505e-05
4.2470505873883e-05
2.95336564052491e-05
6.14349068132499e-05
4.26295453635292e-05
6.99084395768623e-05
4.31774520655511e-05
6.3533102666706e-05
3.72800093533457e-05
4.58472599691865e-05
4.04295997680035e-05
1.58106761820628e-05
3.66824500821733e-05
