# Supplementary material for: Research on computational propagation and identification of mine microseismic signals based on deep learning
Source: PLoS One. 2025 Oct 22;20(10):e0334641. doi: 10.1371/journal.pone.0334641 (PMC12543183; doi:10.1371/journal.pone.0334641)
Supplement: S5 Data — (ZIP) [file pone.0334641.s005.zip › 000100800001708.xlsx_0.txt_24.txt.txt]

7.84426676760805e-05
5.50936412784696e-05
1.08932939387113e-05
2.55934753267494e-05
0.000103082309871077
3.99503817868644e-05
2.5956386726744e-05
4.71112574694974e-05
-2.15223365448035e-06
3.86046953902902e-05
7.41440017167832e-05
9.21959886436491e-05
8.41293858576187e-05
5.39239164236957e-05
9.80699721895263e-05
0.000102074229444367
4.86964195499936e-05
5.988110781722e-05
0.000119617549575481
2.16395733270149e-05
4.68833411368463e-05
6.40626793336241e-05
3.32051781415455e-05
1.73854396732445e-05
3.136684288275e-05
9.89930305683263e-05
0.000107031193774349
7.64649987133339e-05
6.59025866358578e-05
8.60842754996545e-05
1.91130931797222e-05
2.2745678294195e-05
0.000110887104996235
6.49114422974341e-05
4.62596268121043e-05
6.89571703436571e-05
3.69992934478157e-05
4.91783650924522e-05
5.20418688470693e-05
4.64535202616934e-05
5.85578362153018e-05
1.35015834890733e-05
4.80201978976155e-05
6.34632330996056e-05
7.48044693020577e-05
6.6576532609265e-05
-7.39023788400734e-06
8.36811310978968e-05
4.85873283877279e-05
3.34471756482823e-05
6.67459775061599e-05
1.72926976189003e-05
2.77686618563365e-05
4.51125514789135e-05
4.54470739581945e-06
-1.38958235962919e-05
3.32794461503219e-05
9.44406216274393e-07
3.38999962582779e-05
7.53988337970701e-05
3.16475713845579e-05
5.09427870113393e-05
2.20982105424676e-05
7.96992898126574e-05
9.862167333191e-05
7.97797884270114e-05
3.67701687070765e-05
8.01584130263991e-05
8.16081739336838e-05
9.52801233574038e-05
3.63719891024688e-05
8.66412192489004e-05
0.000102061519422091
7.52112594054264e-05
1.36614352988528e-05
0.000108994013306164
8.52079183147004e-05
9.04067821551823e-06
6.61063099073151e-05
4.60263061184463e-05
0.000102195689956516
4.56975001856567e-05
6.05629891557578e-05
5.25368268782237e-05
0.000146753526934426
3.97939961487127e-05
-8.98204146792323e-07
7.88522060189983e-05
0.000118726563387583
1.34350471026989e-05
2.70613760279341e-05
8.66364202147585e-05
-5.07251208593955e-06
2.49741387694662e-05
0.000100819039919762
3.77934835833579e-05
-9.21494214840759e-06
7.03653726046765e-05
4.53575070523813e-05
5.71345096106508e-05
-7.06408550819151e-06
5.26577159173012e-05
0.000100558784135539
1.49319831647108e-05
6.06684043241993e-05
4.66447659724709e-05
0.000101438312623392
0.000108759281567255
0.000101615332929748
8.3533471477573e-05
8.17818058315548e-05
7.53852341318865e-05
4.29880863359672e-05
1.44084885505731e-05
6.15277467602318e-06
8.34551710770885e-05
7.29960115172278e-05
9.02249197192717e-05
3.40183875244463e-06
9.09916218623719e-05
8.78431944368037e-05
6.33753656470937e-05
1.56062787030488e-05
7.08498102975517e-05
9.86809935544945e-05
4.90508411105914e-06
0.000122426803184081
2.68319203564523e-05
8.69274838140527e-05
4.41484014367662e-05
8.63018578375734e-05
5.77343731398691e-05
7.60148882468423e-05
1.01081762379608e-05
7.79698465065e-05
8.20931434499073e-05
8.37187440576988e-05
5.04110061621397e-05
3.36492061272141e-05
2.84794504653464e-05
2.31145068402866e-05
6.54800650739652e-05
1.09977945321433e-05
2.77766205012133e-05
0.000101340883912749
5.82919858933502e-05
3.32100417724813e-05
7.20403526110932e-05
9.65127205896576e-05
0.000105195177666323
6.83390647751419e-06
9.18577804890883e-05
4.83068608859713e-05
2.61055456449321e-05
1.21686757205469e-05
7.33119448741743e-05
7.00924295761682e-05
2.47567320265115e-05
7.63653478586023e-05
8.42641427270394e-05
3.39762234681648e-05
9.05151239158031e-05
7.51727018950811e-05
5.60904735847239e-05
7.19265652628356e-05
1.69380756688341e-06
3.60857438787195e-05
2.1893934477131e-05
0.000112148489165245
6.17029768862859e-05
9.55433707325449e-05
-5.60750595796104e-06
1.89213327570878e-05
7.44555903681902e-05
8.6988383794878e-05
0.00010676099377141
7.03212749459154e-05
4.84459874912402e-05
3.15875291667786e-05
5.16440981085113e-05
6.72166196968246e-06
5.61642456124079e-05
6.87738339700864e-05
3.08363652902514e-05
9.96061707803229e-05
5.40245785494508e-05
6.86049144688588e-05
3.58188086608144e-05
1.31602964712648e-05
3.29134174967786e-05
3.90881764025817e-05
2.48652385754263e-05
3.32381073843643e-05
5.75730446541392e-05
5.51056265571589e-05
4.90665327023553e-05
-7.98183791997703e-06
0.000101782144540266
4.2522205823093e-05
5.95445774551387e-05
4.03938784046127e-05
3.2094447547939e-05
3.6653004819556e-05
9.48906084709983e-05
4.37583630162502e-05
9.7556895996962e-05
0.000120358995399936
7.50162859729264e-05
9.22761843040452e-05
0.000102495608217525
2.09779674100285e-06
9.99263642584063e-06
6.91371303814449e-05
2.16363860572239e-05
9.12854845142831e-05
9.86183224481586e-05
5.75692835067745e-05
5.77670084976249e-05
6.57837820808205e-05
8.28196817872525e-05
7.62542766912419e-05
7.54800420570617e-05
5.28250801328611e-05
0.000101385955558732
5.23820013977304e-05
5.72237163916764e-05
3.46104015834055e-05
1.88792959956567e-05
4.2638623684763e-05
0.000104011433382573
2.8539677281994e-05
-5.97817471709581e-07
1.35598311031188e-05
1.00846296668139e-05
2.50773549012597e-05
0.000106810262312581
5.4455868584905e-05
0.00010455774185449
0.000123685586539507
2.98793109537357e-05
2.2289348834473e-05
4.8301210577907e-05
2.94280271491349e-05
6.09104434140718e-05
6.03327434556571e-05
8.41000179332395e-06
4.07880494923924e-05
7.83340072013651e-05
8.27554109656008e-05
7.81674925579225e-05
5.56593510618598e-05
6.50385005731217e-06
6.27601254062795e-05
5.33800437769018e-05
1.19536824937571e-05
6.21494939084737e-05
3.69896753382761e-05
4.13861647188742e-05
1.70672605718058e-05
0.000104898058756857
7.12056732415955e-05
3.57923593432081e-05
1.06149514643823e-05
0.000111448010890601
3.84145917299673e-05
9.78126946391349e-05
0.000120457920508155
6.86728779911329e-05
8.75682022357366e-05
9.72232615439416e-05
9.82320951228244e-05
0.000107820878215201
3.93291194881266e-05
7.14378416249085e-05
7.95778382375361e-05
5.29616363038208e-05
6.21336111946518e-05
6.82317693063682e-05
7.48741463170606e-05
7.17880770431929e-05
2.15575667853222e-05
0.000106931883884087
0.000100698101774121
9.01229355693985e-05
3.88509127214945e-05
8.7480818277444e-05
8.36365377222337e-06
1.61417162402972e-05
4.27790553212651e-05
4.7261368557098e-05
8.61482891771812e-05
4.55607578044913e-05
9.39982917508063e-05
8.21420700461717e-05
2.94086444869631e-05
6.30802217137773e-06
4.63517610536973e-05
1.02980468247591e-05
7.68854917425901e-05
1.71311481977074e-05
2.44521037259835e-05
3.93700255336146e-05
5.19259093122348e-05
7.85797543089087e-05
3.26703128206673e-05
3.77845982408707e-05
4.23555706745271e-05
3.29115668396388e-05
7.00680810312567e-05
3.29672386871228e-05
0.000104101546218838
3.40292707906355e-05
7.93695721326123e-05
3.86089277242112e-05
6.53183908268159e-05
7.20359825944196e-05
6.83573898628039e-05
7.3533545945338e-05
5.14622481824056e-05
3.0152645489335e-05
7.15732536621321e-05
0.000134532795700326
-9.37644924204089e-06
4.07643080119723e-05
8.8259754307404e-06
5.83976346673852e-05
6.50472757597209e-05
4.91092987450808e-05
4.97226598346249e-05
6.7761612485975e-05
5.87322380148542e-05
3.21567387668176e-05
3.79163445327811e-05
6.16593517749826e-05
5.70242099563481e-05
1.98340374027904e-05
6.31996214524028e-05
3.8745196509621e-05
6.7978158579032e-05
3.41208490725542e-05
-1.46299443660256e-05
1.36554801113251e-05
3.20878368789938e-05
5.57770292324603e-05
1.5991815212663e-05
6.28329496024364e-05
7.43579899179166e-05
1.80172870685076e-05
2.22701121426321e-05
6.82795293472543e-05
9.66785155059482e-05
7.88433444818024e-05
7.66395501724418e-05
0.000100057388689323
3.32997552520466e-05
2.99201122721682e-05
0.000100546073415542
6.83369544317636e-05
5.55422045164495e-05
5.90617202743657e-05
0.000107948235735568
7.20587751137613e-05
5.27823423576693e-05
6.09895062589052e-05
0.000106285583015732
8.68639818483967e-05
4.19122955833577e-05
5.39951049931517e-05
3.51538013062698e-05
2.09549593010057e-05
2.97950967399191e-06
0.000111435088685589
0.000136588126762605
4.39664559471148e-05
3.88846812906769e-05
5.86360543761172e-05
6.86855331098756e-05
5.61907375539202e-05
7.47005689948648e-05
0.000119058074112564
4.63842726852252e-05
4.36969004654767e-05
5.26992949233294e-05
5.2064122884456e-05
5.20547933755577e-05
5.36849000750373e-05
0.000125423043234478
6.26312367291455e-05
1.75482638224895e-05
5.67384105832152e-05
7.71140177913818e-05
6.91641653679969e-05
5.25745199398334e-05
4.66893677098063e-05
5.68437955224582e-05
8.39004970934881e-05
7.12535122346254e-05
5.49340043163865e-05
-1.286990082757e-05
3.27934799334327e-05
6.94676299379918e-05
2.6693182059777e-05
3.00371814109431e-05
2.76200120429297e-05
0.000114388529601333
6.12744538806251e-05
7.10962008879106e-05
3.04307399351082e-05
0.000108729638259483
6.59752891300735e-05
4.35089332154232e-05
8.1034382040908e-05
7.91911877457195e-05
0.000117975312117168
5.2061385649248e-05
0.000107467687210335
7.29688497627724e-05
5.66631654543267e-05
9.05110844006416e-05
9.04751551152177e-05
8.83465950013272e-05
3.41664938848877e-05
2.20202630303101e-05
5.26034183595293e-05
3.63734917297031e-05
3.52395427319256e-05
5.47140662660713e-05
0.000108259471530564
3.84924185673011e-05
5.48624784469947e-05
0.000112903804685084
3.35198732525259e-05
2.14472326188239e-05
5.13889750296949e-05
9.94640602760058e-05
5.93689069236233e-05
1.27238475845069e-05
5.92853333781071e-05
9.60781168889129e-05
3.4614439643971e-05
9.85487996887402e-05
3.99587642644562e-05
2.16483178084917e-05
2.86372987976829e-05
1.9569889398182e-05
2.55577068856057e-05
8.1629641528269e-06
8.30138431245615e-05
7.07238950432356e-05
0.000124861937151076
4.46144419090615e-05
6.54510671128661e-05
0.000107822807821344
0.000108371200101889
8.92424345784665e-05
9.82442713472866e-05
0.000131280979902864
8.35170579038369e-05
6.24211030094698e-05
3.16657113304737e-05
0.000136406164074909
4.09560499712489e-05
8.81476050096124e-05
6.28239907950466e-05
7.10100340560225e-05
7.93158546739484e-05
7.19902621474272e-05
0.000134807676216312
1.28574018354032e-05
7.12934117830265e-05
6.00849410182344e-05
7.31693583847758e-06
7.75115814364843e-05
9.35881944736061e-05
4.72570533065376e-05
5.13217067350611e-05
1.27950912099681e-05
2.07999568355387e-05
4.60549765282276e-05
8.8782516403285e-05
-2.90068173737885e-06
7.25207701532211e-05
0.000104559189228294
-3.81669933787475e-06
5.75032934578864e-05
7.33348718530277e-05
8.22607139388701e-05
3.07864482201535e-05
9.60994275446471e-06
7.13905236351611e-05
4.70008884000243e-05
8.29116236146341e-05
5.44928312555738e-05
9.90168835001067e-05
5.80477299556901e-05
3.42322039340183e-05
4.00782948980108e-05
5.54965696381093e-05
7.35840371953374e-05
9.55011074951366e-05
7.247612856499e-06
1.43480470772515e-05
5.00066185292669e-05
9.36090083940492e-05
6.01596768144328e-05
2.29906147900567e-05
3.10527096486034e-05
8.93254106384271e-05
0.000129624320541
7.83542921244121e-05
0.000109365503346702
7.22676157592099e-05
0.000128234404354597
9.28163150270714e-05
0.000131312377716961
7.86825932312808e-05
3.89749236126891e-05
1.79767377183115e-05
5.88975126556086e-05
3.32185585140997e-05
6.88688408019142e-06
8.80386375162941e-05
8.44856047561834e-05
-2.26327987190614e-05
7.56984083912164e-05
6.69730191359472e-05
3.33655056017174e-05
7.67914261195288e-05
8.68234375448448e-05
-4.82022645190854e-06
6.90608511171912e-05
7.22446753773839e-05
4.62039019206846e-05
3.94045791957917e-05
6.6982482481952e-05
1.39342072583956e-05
2.75032864631094e-05
7.10686017280657e-05
4.72315681668538e-05
5.47661323796871e-05
4.16000572006236e-05
8.03350304724689e-05
7.46662746235278e-05
-4.21673927794571e-06
7.62657142571559e-05
0.000104412336493394
4.14505617658107e-05
8.128241694238e-05
7.88907825559323e-05
2.96555540031955e-05
1.6279397647981e-05
0.000114190730084402
8.53075083424885e-05
5.34656255719665e-05
8.59092030482581e-05
-3.02525434773845e-05
0.000108273920427991
0.000107125843331006
6.81303496016697e-05
4.94216337477585e-05
4.59810740968096e-05
0.000103537958392807
8.0933459264904e-05
2.87962207043194e-05
-8.45907826764559e-06
5.30011391870241e-05
4.4161594702179e-05
3.30877496595743e-05
7.61339960636358e-05
3.18930109840227e-05
8.85220398305085e-05
8.74278021960608e-05
4.8361801684405e-05
3.232286638461e-05
5.34733359809354e-05
6.49173753770515e-05
4.98575803018618e-05
1.84245193130095e-05
2.92258602479141e-05
9.67778421285645e-06
1.64563001927467e-05
2.04421872805501e-05
3.66795470589552e-05
3.32820536871072e-05
5.00479471833088e-05
6.93011723171664e-05
1.83392714188487e-05
4.0676663278452e-05
2.63479195395824e-05
1.65981183062475e-05
5.53576643219369e-05
5.81967033970256e-05
5.40130073534241e-05
7.16522916773013e-05
6.96469068468296e-05
7.22995642960994e-05
6.22738941350859e-05
6.12526263004515e-05
-1.35343156848209e-05
0.000125570018433012
8.50874408401998e-05
9.09868775607331e-05
0.000121773845941034
9.54350414230303e-05
0.000139249068732654
9.96937672531861e-05
0.000113077093186711
5.41511732999697e-05
0.000103085789763769
5.44921062008181e-05
9.03063042180984e-05
1.02276155931833e-05
7.84405436030846e-05
6.49764640152383e-05
1.4790413149354e-05
4.12947260456397e-05
6.33993879010409e-05
-2.15717508598572e-06
0.000106808216937508
2.59627173225704e-05
5.47005293993314e-05
4.08723965351056e-05
5.11814880560311e-05
2.27162908965361e-05
5.28882017531321e-05
9.33262254111687e-05
1.92747072432186e-05
-3.47480774511058e-06
6.10105344743474e-05
6.52465521160226e-05
1.81530502826202e-05
3.94130977844331e-05
4.49173254042602e-05
3.44913118937595e-05
-8.8636319198602e-06
3.44003898357005e-05
5.65594713068691e-05
5.88742375414801e-05
8.35984254929778e-06
8.79345253132108e-05
9.11121251188739e-06
5.80104483351175e-05
5.38923648521728e-05
8.3747210402884e-05
0.00010013747174174
0.000114350425711154
6.71218721663304e-05
6.57521408867461e-05
8.84560581210321e-05
6.22940341027754e-05
8.29412839332847e-05
9.93874178646173e-05
2.71515344023107e-05
2.80329876639225e-06
0.000127224304279882
6.19894926281116e-05
2.80132969230084e-05
6.64097829316302e-07
4.14422460859985e-05
4.95559397076746e-05
0.000113089840723542
7.44890358868123e-05
1.10694876160985e-05
3.8025306901286e-05
5.65286322638457e-05
7.67468148203684e-05
1.96838032969314e-05
3.95189672692192e-05
6.80067513153659e-05
-1.08069719260426e-05
6.3536436427655e-05
0.000106870179404261
1.40189141449395e-05
7.92436458963394e-07
7.36259419950827e-05
6.99134956625081e-05
8.27124256440804e-06
3.25759746685322e-05
1.95429663069515e-05
4.76713578083981e-05
6.96011022353763e-05
3.96115444208139e-05
2.01454146899139e-05
6.08042031641972e-05
4.09779920415843e-05
0.000112008091203729
8.13898909070309e-05
8.69974798367887e-05
-1.02228914599457e-05
1.46808783954569e-05
8.23053148802793e-05
8.30594278379689e-05
3.63164696849532e-05
8.13513910410723e-05
8.04464919229578e-05
9.49716177411615e-05
2.45285797141988e-05
1.50061512806973e-05
0.000119819190449266
3.8274156285036e-05
1.83391945484305e-05
9.16848381487587e-05
5.63256434105644e-05
7.40797993827626e-05
8.64270327056631e-05
8.12311785254228e-05
-6.37742247171538e-06
8.14783118789073e-05
3.24475537574594e-06
0.000101329401941196
1.49275944826741e-05
5.95297834275637e-05
3.32441328490271e-05
5.40697654637312e-05
9.05001486057376e-05
5.18475850969653e-05
9.00542373560222e-05
3.71511634094625e-05
9.23828441284756e-05
1.70031311746682e-05
5.6105298669382e-05
8.80892319321422e-05
5.05778677465734e-05
2.799552193641e-05
4.9067116793643e-05
2.90402599555612e-05
5.47394015031806e-05
9.04850629287835e-05
4.98193758598541e-05
5.11381403673691e-05
7.61697307033809e-05
8.51723119881414e-05
0.000113124962196025
4.65646104531502e-05
8.72893517717622e-05
6.82263185590387e-05
2.63312198308507e-05
-8.82615641022905e-06
9.58832598166474e-05
7.29378978283848e-05
9.931092442616e-05
8.00202081892156e-05
9.20674585746713e-05
9.74886401059119e-05
6.72549923403522e-05
4.27866622874585e-05
7.48487215676949e-05
2.01521940546369e-05
7.82281892793456e-05
1.66736253722028e-05
3.20629505527799e-05
0.000112187129020236
8.16053476424052e-05
0.000110058979807691
9.92956074762283e-05
0.000111983762944857
0.000108589481504802
8.31841995434142e-05
4.58744885242189e-05
3.73249393739917e-05
8.26857901851656e-05
8.70056877615405e-05
7.38350434676207e-05
7.27903319274721e-05
5.96566050485434e-05
4.71355966260409e-05
4.9164355687252e-05
4.04929463083598e-05
3.22803241335058e-05
8.5793350295976e-06
8.18800450862097e-05
4.46607561806289e-05
8.70472014054032e-05
1.44641710491135e-05
4.28235072219857e-05
5.7703436964986e-05
1.51668054512643e-05
3.56971775673059e-05
4.50599062305838e-05
2.70052647634419e-05
4.37665809257386e-05
4.37493320772038e-05
0.000103617793415832
0.000100599948253993
8.49854439771406e-05
0.000149599636301777
8.54840459410276e-05
4.53105624583518e-05
0.000105497585501498
3.5686390873893e-05
4.29569262422552e-05
4.91189045653733e-05
8.50982107847448e-05
4.69127171313447e-05
7.11989587740562e-06
4.21474304108573e-05
1.76816207492697e-05
2.50892095884743e-05
5.50441349776848e-05
6.84371869523647e-05
6.67330302973308e-05
3.01534378757674e-05
0.000129748942830295
4.1168471342604e-05
4.13898676052412e-05
8.30690267517977e-05
9.24234859978438e-06
1.24927776217737e-05
5.22852965796651e-05
7.44423457514783e-05
0.000116669266996247
2.44682956937366e-05
3.7829079664528e-05
8.96268154475106e-05
3.10461439429305e-05
4.50018506476582e-05
4.34406842187079e-07
3.83764916703432e-05
5.2856102649304e-05
0.000123641824945932
6.61967434543222e-05
7.41542728099753e-05
7.94070573893762e-06
3.71359802310982e-05
8.98836821850116e-06
4.61304322758619e-05
0.000110719498648897
6.4983665591629e-05
7.62661004873573e-05
3.88349799987455e-05
9.55729337537333e-05
7.38148403433127e-05
8.33796883639099e-05
8.74711063331987e-05
1.44435927292732e-05
0.000103066314597184
0.000107302490133175
6.21069637583741e-05
-5.68124073403136e-06
1.22147886242684e-05
2.66637851533273e-05
7.09021958878132e-05
9.60456065114906e-05
5.77599518758085e-05
8.71247240033156e-05
6.19609846390178e-05
7.34782465054401e-05
5.14557074279717e-05
9.75957973900012e-05
5.11800067101268e-05
0.000113319805541941
0.000108724594135763
3.53146533492309e-05
2.65474480278439e-05
1.46968989000476e-05
1.75126777550023e-05
6.78046227883275e-05
7.38203289763053e-05
7.40112683592584e-05
3.89179765391834e-05
3.56003562676773e-05
5.593007219895e-05
-2.3982086416231e-05
5.95979878906474e-05
3.08276380101208e-05
5.1705241863656e-05
6.57499581671323e-05
2.0559737524636e-05
1.69350378186929e-05
4.20894218407073e-05
2.1311475933187e-05
3.52794155977933e-05
2.8658570806973e-05
1.91000980067093e-05
5.19184057149613e-05
8.82432130377671e-05
7.4986893669916e-05
-8.7257467156591e-08
7.67406578014042e-05
8.02468732091797e-05
0.000100393631717728
1.26843271165977e-05
7.7779390605685e-05
0.000103290884375903
3.74936825193215e-05
0.000117004914527892
2.37018172383413e-05
4.73690473257344e-05
0.00015177848898226
6.45259160559261e-05
4.88626261312543e-05
1.07474771891001e-05
2.84437958380104e-05
9.17068517888102e-05
3.72033498473777e-05
7.31125706550024e-05
5.45721397006583e-05
0.000115098454154271
9.70011394269492e-05
6.53464731040276e-05
7.97973359968651e-05
6.87274706247225e-05
2.62699814847069e-05
7.37786861425177e-05
1.64216019278049e-05
6.68357372143812e-05
3.19154292882718e-05
8.99757611861433e-05
3.98689045281657e-05
5.8980166857328e-06
4.89817310591593e-05
5.68737287959665e-05
3.75579450969336e-05
9.43796658820979e-05
3.23137344715391e-05
4.45082543841479e-05
5.25509028328731e-05
9.69961368526066e-05
8.23485650948015e-05
6.23616148029361e-05
3.05822929439685e-06
5.00988681193352e-05
4.87441195412534e-05
4.94386428244952e-05
5.16907752437231e-05
4.53758651384612e-06
3.87859541395906e-05
4.56990288901121e-05
8.23915190147499e-05
3.89957320695715e-05
0.000101208717732255
2.66255556225204e-06
3.8789426890874e-05
2.3319389637021e-05
9.18807079904117e-05
8.87199792873052e-05
7.04691612881392e-05
2.67143757965171e-05
9.47866828238478e-05
2.48083361081871e-05
5.52021970367091e-05
2.24025659269497e-05
-1.95488346123921e-05
6.29914470452195e-05
5.28712794700162e-05
9.3158171913385e-05
7.39301596766223e-05
7.76504685013543e-05
1.70693067323219e-05
3.76813550684481e-05
4.06838978885442e-05
0.00011858313976803
7.76025079290738e-05
3.32642745370846e-05
0.000102526095493711
7.19776778922932e-05
4.84789820932878e-05
3.79371789282317e-05
8.96531771267195e-05
0.000105235836851714
6.21461532486753e-05
8.98569580081412e-06
6.07784387213411e-05
8.04823859077293e-05
7.72727121598933e-05
2.21070010134619e-05
4.69353378504428e-05
4.65701677234294e-05
-3.4124534227388e-06
8.80807144935682e-05
3.20546197407527e-05
3.97656558140292e-05
8.85692327283764e-05
9.3145138070044e-06
1.84680524448873e-05
3.7496202687004e-05
5.54614214634325e-05
8.26184355757287e-05
0.000104766923960614
5.56314191135823e-05
0.000136760967621704
5.16024919445309e-05
4.14036481214122e-05
6.03598562642565e-05
7.92412630038076e-05
0.00012811286466087
4.86881254931146e-05
5.26895952677352e-05
6.34927673658362e-05
7.44296185964783e-05
6.37583437512572e-05
0.000122982984025506
2.16923362381312e-05
4.15635756947375e-05
7.41096935325853e-05
9.52813888091026e-05
4.25574581432007e-05
4.82467570324683e-05
5.30394125154331e-05
2.46357416135437e-05
6.35675247875524e-05
9.89844960365142e-05
5.28600498030497e-05
3.27317109281302e-05
6.09838618108002e-07
5.23318393487942e-05
4.87353452694817e-05
0.000119007268203987
2.57892435293359e-05
3.19949110162423e-05
5.05367399568987e-05
4.97771551829134e-05
3.34335015737055e-06
4.69430089075543e-05
5.94604744548656e-05
4.93556018053646e-05
3.47409570951675e-05
7.51584297922026e-05
9.14077975263535e-05
9.75733369627894e-05
8.10830943588815e-05
6.12004167778803e-05
8.65234366210989e-05
7.82669414102986e-05
6.87523558649852e-05
6.5159160463961e-05
7.28061693582614e-05
3.59297827961709e-05
1.20681011641919e-05
7.98788569248085e-05
2.21297949451583e-05
2.31928035223688e-05
5.51721285966961e-05
5.92111787560342e-05
-3.79705932690997e-08
4.31207853650009e-05
5.22228332124248e-05
8.40115805929156e-05
5.20158603373549e-05
3.95732460910151e-05
4.46570015738026e-05
0.000109310740755533
7.13977005739327e-05
0.000104964076314978
7.49810774248033e-05
7.07635227030767e-05
4.74347044736376e-05
6.26971389158519e-05
1.13871346014239e-05
0.000109808679961892
5.5044638357961e-05
8.26098837774505e-05
2.2423390344469e-05
4.53681772576628e-05
2.15450766780036e-06
4.09942615536177e-05
7.08660405111761e-05
1.69311633176455e-05
5.7929361036396e-05
7.75533807073553e-05
0.000112419308171544
4.00597131918211e-05
8.23890738645065e-05
0.000106278062992406
7.98054134472973e-05
1.76863270890184e-05
9.04901561951193e-05
0.000119264051700684
4.97113842868284e-05
6.18455532857625e-05
1.20440838945491e-05
6.36646274721364e-05
-2.00007455677212e-05
5.43173724761537e-05
3.11609397096242e-05
5.48961772024607e-05
4.05346378228141e-05
2.12168782836003e-05
4.38167931736189e-05
4.27705529137874e-05
0.000100894347544308
4.41692664904247e-05
6.59146189652596e-05
0.000102061225346794
5.1194995358234e-05
5.06999638372514e-05
2.91775287038636e-05
6.4525935012966e-05
6.47311120708383e-05
6.01418540208506e-05
5.5094954408905e-05
1.97003496037882e-05
7.36940575398053e-05
0.000112754721606009
0.000114637198780699
7.06933572517923e-06
3.11219730441182e-05
0.000100253827801692
4.78171657508551e-05
7.27714058767179e-05
7.45368614756925e-05
4.91639343668216e-06
4.50740650355306e-05
4.29454570794264e-05
5.90866715293487e-05
4.8672642838871e-05
0.000105298670279716
0.000100036779252388
6.26610950611979e-05
4.57949552155528e-05
8.14940599319423e-05
9.3094028719485e-05
2.24672939733281e-05
1.68362019541776e-05
0.000103487962998541
9.35251033993589e-05
9.0218953169596e-05
5.579019608283e-05
-2.00083597893806e-05
3.87563828398171e-05
7.03734341708845e-05
9.33098406712568e-05
6.11358511906558e-05
4.32026228522286e-05
5.73517939211496e-05
8.33260172949797e-05
4.45766450830346e-05
6.22166104461734e-05
0.000120087124864187
6.20645583650032e-05
6.12754845302314e-05
4.83343280975744e-05
5.0768465238474e-05
5.02344537772075e-05
4.1159090207596e-05
1.08794825672398e-05
1.37199931863736e-05
7.49085637645172e-05
6.40743962968676e-05
8.02554088405186e-05
5.54190507944599e-05
7.83954625648828e-06
3.92019514467204e-05
0.00010702596034941
6.76899406959521e-05
5.4300135500859e-05
1.94725271549503e-05
8.42376670120309e-05
5.06942554066743e-05
0.000136874312193712
7.10085753357239e-05
9.52847131064954e-05
8.58326735431854e-05
3.38890306748629e-06
9.68711088548437e-05
7.33522584937245e-05
9.4580196725578e-05
1.6855407682981e-05
4.91826563734918e-05
0.000133730565937797
1.95815252082636e-05
9.30573063969939e-05
0.000148388465138534
8.70771685005877e-08
1.42714964912044e-05
4.76832697943258e-05
8.30214013366856e-05
0.000154279353796195
6.9519474420534e-05
0.000114291011003286
-1.05446637712297e-05
3.29901455405954e-05
6.20679116426275e-05
6.34045577824617e-05
5.33568835900327e-05
6.12481832286657e-05
8.18571230615538e-05
3.67367591360539e-05
6.61177730364185e-05
3.13540739687889e-05
2.88333546430657e-05
4.18224974435397e-05
6.32125554391381e-05
6.03962207094966e-05
5.17342822978414e-05
8.93874339373603e-05
5.60143105254065e-05
3.09705312860011e-05
4.25065372770653e-05
2.63304983554416e-05
3.37188501489788e-05
3.80853168602344e-05
1.74385576027837e-05
2.61408445616925e-05
8.25789596367566e-05
6.57404448344742e-05
9.00233514937095e-05
9.12886971701221e-05
0.000114191489050685
4.2901896564179e-05
2.29108227959426e-05
7.44268284029632e-05
8.75103883130328e-05
-3.06079017105136e-05
2.02552070641127e-05
9.44115274193314e-05
6.48513762433477e-05
9.44073249405857e-05
4.01827142985013e-05
8.68959468391038e-05
9.54064026188999e-05
7.36587006055771e-05
9.87427689813782e-05
3.28043269607729e-05
3.94465454657572e-05
1.75509495693292e-05
3.2701080961365e-05
9.56681036586232e-05
6.05629183248821e-05
3.11100844975282e-05
4.58160212147087e-05
5.28963444172182e-05
8.68191068250531e-05
7.0474730132706e-05
4.19535419916682e-05
4.52188369977505e-05
3.27359749635578e-06
3.36906405590983e-05
9.48544257437316e-05
6.17333242512989e-05
8.17207616732719e-06
0.000113152821623964
3.86091848044208e-05
5.68184589956704e-05
2.60125412689325e-05
5.7535717864895e-05
1.30297006796625e-05
4.30885784113044e-05
4.27247248579313e-05
4.9669443749674e-05
5.34845643701949e-05
9.54646441038405e-05
6.76135104184699e-05
6.19901527381929e-05
4.19664858026158e-05
1.08800838075333e-05
4.34290399748707e-05
-3.92054091711283e-05
9.29906896466884e-06
8.38005966673247e-05
7.6616651465163e-05
4.62768170474491e-05
6.63996952777389e-05
7.28015859771761e-05
8.68323020017009e-05
3.02926011692682e-05
5.5559427503329e-05
6.22111059918167e-05
-3.04884017075275e-05
0.000145514922176821
0.000105597588939581
5.39134016629907e-05
9.13213542528643e-05
8.14224901997456e-05
9.21412361568062e-05
5.00983417255326e-05
5.99406349314745e-05
5.25837950717367e-05
6.49369165952569e-05
5.82158041051066e-05
7.10221833354695e-05
9.21529864813358e-05
6.78836413589268e-05
4.18619553717817e-05
4.50164862001343e-05
4.75373153338551e-05
5.68732648058862e-05
5.41053999426263e-05
5.92235676439366e-05
6.88061717638585e-05
7.98226733943034e-05
0.000127691372385824
4.71423960220733e-05
8.8408715559439e-05
4.72124782275473e-05
8.63199014425955e-05
-1.45257856868456e-05
1.43659940350329e-05
0.000113391087431347
3.33066221090443e-05
7.18554996710106e-05
6.57868926430302e-05
3.78578930308945e-05
5.4325455758211e-05
3.35232488088498e-05
7.36856081908298e-05
4.0031270489267e-05
8.0445651934511e-05
8.45615496556008e-05
5.95213756364412e-05
2.99380524131569e-05
7.17803496672128e-05
8.21357364579002e-05
6.33582827992317e-05
4.89156288459926e-05
5.63807771087493e-05
5.18666939736791e-05
5.98486872321053e-05
6.00475184752187e-05
3.78455526384871e-05
6.38631052217305e-05
-2.32847226340167e-05
9.27779799438964e-05
3.75780009265541e-05
8.60062669333666e-05
8.50250177190179e-05
4.68571336854069e-05
3.1860923051371e-05
7.95271614004503e-05
4.44044551623439e-05
-1.6028785044294e-06
4.63218313681784e-05
6.78466949249287e-06
0.000100484205696024
8.55467981161524e-05
9.95365061593158e-05
3.75675382564017e-05
4.36320299097703e-05
2.32634678969166e-05
7.38865748761691e-05
7.06101767892415e-05
1.79714194476442e-05
5.04434270412546e-05
3.1142833587716e-05
6.18732018702427e-05
5.97339053197288e-05
1.64749949229711e-05
0.00011140659273335
3.1351633635356e-05
2.01857133475274e-05
6.49986786100078e-05
3.86432341819185e-05
6.98873548253443e-05
9.98394070713927e-05
8.30552895961598e-05
3.8288997607421e-06
3.18777585519941e-05
3.44202849684197e-05
2.17449525563566e-05
7.47907235333914e-05
2.1884393975153e-05
1.71508191361412e-05
0.000132329363243534
2.34811157270688e-05
8.67051709631809e-05
7.25027888040706e-05
6.0594373378072e-05
8.97395601848415e-05
-8.09903951894842e-06
5.79592841997169e-05
6.52572804041494e-05
8.86568404287689e-05
7.64932753077556e-05
9.40566899144531e-05
2.9455112907474e-05
0.000123603145824534
7.10889301152004e-05
2.69449702765879e-05
2.53687900902915e-05
-1.98225125168566e-05
5.57102311988684e-05
5.12256326501767e-05
1.99005146160211e-06
0.000106058991397217
6.53279949372002e-05
3.79541061149923e-05
2.54587743187044e-05
7.78574935984036e-05
7.02424652978216e-05
6.03426243505477e-05
0.000107557293841301
5.87310919619387e-05
5.76305502439845e-05
6.14621970507835e-05
4.56527463369384e-05
9.16173928924927e-05
3.59729476732509e-05
9.93105561964074e-05
3.81730911260903e-05
4.90820137536389e-05
4.16123751388611e-05
3.10543969964389e-05
6.87955702721266e-05
3.88164461389191e-05
9.34628757262329e-05
3.16531401948346e-05
7.42048749337851e-05
4.46877961070007e-05
9.9581386570758e-05
6.29395692679278e-05
9.05480429694652e-05
1.93548886065686e-05
2.40131726030982e-06
2.33402915634415e-05
4.60265245703485e-05
7.16139774119355e-05
1.18287988474895e-05
5.86994159435444e-05
4.45120443307946e-05
4.12827009494433e-05
7.01371924749273e-05
4.96348520905511e-06
2.26364931307154e-05
4.98896131784962e-05
1.14967712081789e-05
6.84108612497266e-05
6.58654724822535e-05
-1.01435408149358e-05
3.35672595514296e-05
5.33549727551082e-05
3.47039068109583e-05
5.67266067433521e-06
1.76776414879017e-05
8.61781941001054e-05
6.91785669390078e-05
7.26605390813382e-05
3.87956746066666e-05
5.69965217854843e-05
7.33670824209234e-05
7.78756823863926e-05
0.000103551428321221
3.65820654888274e-05
0.000113848992241318
3.84354147671337e-05
2.86305108940078e-05
3.22417016365103e-05
4.69429435156448e-05
-4.25980462940951e-06
7.69362552487455e-05
8.49614396008183e-05
4.71412018691052e-05
6.27311008635414e-05
7.86245396922557e-05
3.85142425734516e-05
7.81454135704152e-05
3.95494849403151e-05
5.87667502680098e-05
0.000105625889214086
6.74668131594886e-05
0.000108939583481059
5.19287338102195e-05
5.40565319387723e-06
0.000105346782128489
0.000106376828060567
1.24029990513652e-05
5.0231283694742e-05
2.32402828846394e-05
9.39480352349782e-05
5.85108085244243e-05
6.09766046144232e-06
6.85976566582262e-05
5.26893701849559e-05
0.000107628667596472
5.62569804066919e-05
7.2124650326927e-05
7.69055843799362e-05
-1.97838025850704e-06
1.04643905346275e-05
6.31204560641275e-05
3.04786323561898e-05
8.63358717251124e-05
3.01223473714543e-05
8.29267241815894e-05
5.61654303589099e-05
4.63594516171916e-05
3.64687403140332e-06
9.4214362406452e-05
0.000115131092002947
2.47537592097248e-05
0.000108416795973549
-2.49157341130712e-06
-5.41688241677424e-06
-1.24268754696828e-05
8.99515421419493e-05
5.6281528318856e-05
9.62255884946106e-05
7.71001472500033e-05
7.87602201497416e-05
6.39400413631803e-06
6.38843261352698e-05
4.55023478636929e-05
3.95554220967223e-05
5.60978978874809e-05
5.50285655846477e-05
6.44191634868229e-05
9.44536862987634e-05
5.80631962177071e-05
3.01773338338927e-05
2.86866748682679e-05
9.6904972948746e-05
5.87058014218188e-05
6.52163329558245e-05
5.93523471669679e-05
-2.05271365114399e-05
1.01535307522201e-05
6.70274925680028e-05
7.04600537241657e-05
3.27886775686304e-05
7.12418320238096e-05
4.77146274316828e-05
9.72768841322935e-05
3.4499355886169e-05
8.13910999151868e-05
2.65841230819724e-05
9.11965151750192e-05
2.52350489690363e-05
8.75765223769072e-05
3.410877715835e-05
8.67392525160383e-05
8.16183949542821e-05
-3.12008542979329e-05
2.98058096530308e-05
6.35449510830794e-05
4.39666881793287e-05
8.670461452754e-05
-7.55447995549632e-06
4.46312646869717e-05
0.000112221427285005
3.86260239164379e-05
3.79448599521996e-05
6.11232248137997e-06
6.58028338562413e-05
6.31840105802356e-05
9.20546441048328e-05
4.46655847740242e-05
1.85831806739758e-05
4.85004715803745e-05
6.48642518212161e-05
9.45772348988473e-05
5.37481178222125e-05
3.81227693127284e-05
6.7994734649026e-05
0.000109425188697785
5.64080933836569e-05
5.65878711596278e-05
2.67107973970487e-05
6.9327742709671e-05
1.53111606716377e-05
5.54779853323852e-05
3.98356499777439e-05
0.000124908586784021
0.000132523768255393
4.32673636625245e-05
2.08477092817833e-05
1.70584993697438e-05
4.86212936708134e-05
8.74799728833223e-05
1.77618794210037e-05
9.06763973911888e-05
7.98005341692593e-05
2.00339395562524e-05
6.25785876325406e-05
4.4451474904667e-05
1.56882935603661e-05
5.3796364707153e-05
5.48878067315174e-05
-1.21442725135201e-05
8.74241092345338e-05
2.80165316544406e-05
7.23008660045053e-05
4.17368442961129e-05
2.00460393605565e-05
9.40604376932347e-05
-4.18011843713481e-06
2.80819687141091e-05
3.50981080165203e-05
0.000129618545553285
8.44865206993834e-05
4.63269788176996e-05
3.63991407841537e-05
5.66864504646718e-05
7.66733514828802e-05
3.72667646281455e-05
7.38070254097628e-05
4.36039923202743e-05
0.000100881220836822
7.03454149822142e-05
4.63524567376435e-05
7.34783806472394e-05
4.85784256574662e-05
1.17690229022134e-06
4.40150807759866e-05
8.14218919314297e-05
5.51100589694362e-05
8.20883847683041e-05
5.67355897434485e-05
5.94987315327041e-05
3.51940462502158e-05
3.42617891043053e-05
6.98145872808376e-05
2.74291305300475e-05
1.88156384173974e-05
8.32966440880405e-05
6.64691833776033e-05
8.27642231051591e-05
3.28494418358144e-05
8.29504277557667e-05
-1.18791940391643e-05
7.72683303762725e-05
7.49976543155783e-05
6.57853115795347e-05
3.53658003750743e-05
5.58627658974052e-05
0.000103382230451172
6.36734931462354e-05
6.75090714733318e-05
3.83119993561994e-05
3.60751849727893e-05
6.81142395570263e-05
4.90755069989335e-05
4.00943021440491e-05
8.51361239378254e-05
3.89080819027236e-05
9.37382724440351e-05
8.89445376628415e-05
1.06271272416315e-05
5.10160305301942e-05
6.19510680987437e-05
3.41470502657152e-05
3.32949518541856e-05
2.39187125232163e-05
1.40251663021321e-05
4.33682890518436e-05
3.9918549132194e-05
8.81207256103165e-05
0.000146855531060158
8.27194593640976e-05
8.91320068975651e-05
6.24177180239384e-05
3.99685891042384e-05
4.98576198044607e-05
4.06873457467665e-05
3.37084536086887e-05
6.98987382880387e-05
9.41694272721064e-05
5.32535075118315e-05
7.23282837500338e-05
4.3844009263154e-05
5.26537692754336e-05
0.00010332211036094
0.000134187094225252
0.000115927948905978
3.69952759835813e-05
-2.85231967556785e-06
2.20272699700237e-05
7.1641357160941e-05
5.11563403109526e-05
9.21068780793696e-05
1.56336717456371e-05
8.00074252220758e-06
1.70696718972274e-05
7.72271874354764e-05
-4.05370433326284e-05
8.05879888393642e-05
0.000106423069664038
3.00081886498416e-05
0.0001122946585709
6.55615574593569e-05
8.94278749706057e-05
9.92747786903417e-05
3.77982016244438e-05
5.09245872706268e-05
2.82478681634079e-05
4.12002586448526e-05
2.63172477624381e-05
6.18271305894917e-05
7.28347343268238e-05
0.000102534641636442
2.8005608833656e-05
2.71323123100449e-05
2.51067232358532e-05
7.96847466196155e-05
3.42715013709037e-05
8.13099514001907e-05
1.95230221371372e-05
5.94166119867473e-05
9.64683032835002e-05
7.69324834067737e-05
5.60341428755299e-05
9.02513343699828e-05
2.65928755548624e-05
0.00010003379223512
0.00010814656841773
6.04750138936028e-05
7.34133783631068e-05
9.52334800217143e-05
5.41817177837045e-05
7.65039803501137e-05
3.62404704188794e-05
8.34899172011831e-05
3.96602467001495e-05
8.87358096953206e-05
4.80086923300409e-05
6.9031264044242e-05
8.12299431501121e-05
4.20647301947696e-05
3.17019495899535e-05
5.29033257335421e-05
5.39236498993733e-05
2.71478449140963e-05
8.25235164884352e-05
3.82449628671608e-05
4.28404726593412e-05
9.145136015058e-05
6.62187902261324e-05
1.37328239810226e-05
2.8876233640029e-05
8.00823428324406e-05
0.000109342735607986
6.54658114281501e-05
3.34883877216852e-06
-2.9717852645509e-05
-9.86387009656376e-06
5.93321415516779e-05
9.0432968298794e-05
7.37806645699617e-05
1.20636500607699e-05
4.43038524845786e-05
3.80346180834627e-05
8.79681946330325e-05
5.9742462203004e-05
6.25954449983223e-05
0.000104773671708991
8.79113965165321e-05
6.72381817071753e-05
2.69192186922597e-05
9.5564941525891e-05
7.22641439850357e-05
8.31143540954616e-05
5.36010285247832e-05
9.92320613198044e-05
2.22571405962708e-05
7.44816742290521e-05
3.90424573078036e-05
6.10581319340088e-05
4.95286170454534e-05
7.07406359332675e-05
7.10185832486233e-05
8.16728521964693e-05
0.000120128039419773
3.73334981899599e-05
8.30044130113262e-05
9.17169433253923e-05
8.27899245003708e-05
7.96806219209929e-05
6.36429593588725e-05
1.52667614106726e-05
2.92426069580491e-05
5.73408055206617e-05
3.33510520447479e-05
7.21832621901231e-05
4.74550855834291e-05
3.41639127461408e-05
4.85962492487795e-05
4.37780955790319e-06
0.000107615012489448
3.54870705858481e-05
3.32994142212155e-05
8.62834408336646e-05
3.85470937206609e-05
3.34164421589115e-05
7.43592822092638e-05
-2.98008332693846e-05
5.11604296453178e-05
6.47993217210339e-05
3.68384826111534e-05
0.000106433312969356
1.71145684285553e-05
2.27433930618375e-05
8.64242440979521e-05
3.66688396440595e-06
-8.35193746444611e-06
5.26125589691854e-05
6.40005984739057e-05
6.13112577584298e-05
7.10922868726946e-05
9.16153737332011e-05
6.01845349171558e-05
1.27050466356585e-05
2.64059567545191e-05
4.67496480351471e-05
2.77665615329476e-05
7.22107215479089e-05
9.98285995906513e-05
8.98947049584167e-05
4.91107953765027e-05
4.16110218472298e-05
0.000106189178885442
7.87737895380695e-05
7.61285823051729e-05
2.64785718678515e-06
9.4736874009286e-05
4.75834606216419e-05
9.95003190876753e-05
6.09700998728813e-05
7.667656128652e-05
4.71579088517584e-05
4.41885211505016e-05
7.55678408940336e-05
2.61153170320104e-05
3.01748482888906e-05
-1.33645072971031e-05
2.55992233694461e-05
2.13612334672268e-05
1.3359060688685e-05
4.64756478429769e-05
4.25105349229859e-05
6.17088792497096e-05
5.61301132109133e-05
8.35864186527341e-05
7.44363270764969e-05
0.000110381826314709
4.47344903021172e-05
1.81632652455485e-05
5.96345941000347e-05
5.82976512300747e-06
5.84458835996504e-05
3.23560280243722e-05
6.57571676868255e-05
4.04160235878917e-05
7.73979421533663e-05
3.77936949130889e-05
8.74635757241605e-05
3.6720409821937e-05
1.43803504147729e-05
7.41035307025367e-05
8.71976813749592e-05
8.96401601342129e-05
8.75667155685273e-05
-5.6387720798313e-06
2.42333825863596e-05
5.32452610928113e-05
3.0702592984222e-05
0.000126057527896682
9.06027934618178e-05
2.62408038661254e-05
8.76216736414709e-05
4.4085866421922e-05
5.51485777654901e-05
6.43403654103059e-05
2.21734007839849e-05
5.62752288907543e-05
1.08546323744347e-05
2.29219450561025e-05
4.13231294102898e-05
8.35892808121929e-05
2.39206157947991e-05
6.52348817078925e-05
1.3879959148344e-05
2.1200496759243e-05
1.75960070274226e-05
5.27242246666238e-05
-3.93374376669308e-07
3.68589497274292e-05
5.04385229496448e-05
8.97815630867994e-05
4.33123859667014e-05
7.21620846364171e-05
5.19034181976342e-05
0.000121745574542321
4.54667650819529e-05
5.37322263171952e-05
8.8746719174018e-05
8.07137122596547e-05
0.00012728096652722
0.00010799151915684
1.22420203345565e-05
6.58075961129074e-05
0.000137954623391681
3.90171931262203e-05
8.23325829983556e-05
7.05507443510114e-05
1.85850111330304e-05
6.34144294543597e-05
6.41974503685815e-05
1.61463141121943e-05
2.29813698189978e-06
5.88952750743879e-05
7.49884069445868e-05
5.26333010137949e-05
4.33857491786923e-05
5.98789465505388e-05
4.86397099258446e-05
8.93859965135598e-05
9.61417613186922e-05
9.0877490903151e-05
0.000107592925453385
3.44359979704708e-05
3.7480117560878e-05
6.04775150013477e-05
5.3771407950783e-05
1.76676936600008e-05
3.88997849967546e-05
8.29201501314059e-05
5.48889622464796e-05
7.4851990690576e-05
7.62825971592325e-05
5.45977344611188e-05
5.64300569484509e-06
2.47938040103618e-05
3.54109133308993e-05
8.03708984526289e-05
7.53634028940456e-05
4.31452596878468e-05
5.2463019979993e-05
0.000112761442080946
4.68822055415483e-05
4.18550937051397e-05
1.76925316840765e-05
0.00011625958507201
3.37734534846995e-05
0.000127988296613645
5.72833281648211e-05
2.92577508495486e-05
2.21430078111182e-05
3.64546014488131e-05
2.65219456629679e-05
0.000109078883816852
8.26226916846954e-06
6.72845989017102e-05
7.39398826816661e-05
9.50821507623325e-05
5.48096060539798e-05
7.00744362904407e-05
8.95230797553255e-05
1.59298584749273e-05
7.60192331169496e-05
3.63516264627082e-05
4.21826012428857e-05
8.44623062816156e-05
-9.94047945197387e-06
2.09195377647695e-05
0.000125136621190747
6.35680189194386e-05
4.05277159793275e-05
4.46456077206236e-05
1.54129825544873e-05
2.41759105815409e-05
2.52717800241457e-05
0.000113371888138909
3.97329323287042e-05
8.67385919698874e-06
7.68228518115871e-05
3.23195248958618e-05
6.63912794850517e-05
6.38642465307249e-05
6.59418641611573e-05
4.51717022776353e-05
4.13818122231747e-05
7.2737156386179e-05
6.91089310968728e-05
6.117286258056e-05
1.2813388348865e-05
0.000104593336190409
5.60100059896608e-05
6.31205259218017e-05
2.69910817467374e-05
7.63483468914961e-05
6.86462476637817e-05
4.2941409292027e-05
5.0577417848284e-05
7.41538577687302e-05
8.68644149445291e-05
9.07285184766433e-05
8.95934988364408e-05
1.62117708227348e-05
9.28531846579035e-05
4.5200349657763e-05
6.45897476062199e-05
7.9288790849428e-05
5.28431840401933e-05
-7.8244272331945e-06
5.4476432884961e-05
3.62748816989187e-05
1.87809414451194e-05
3.14386965137906e-05
3.6681879106786e-05
4.04371431305891e-05
6.96278199961751e-05
3.92852685988792e-05
3.99603232811122e-05
4.67040829313116e-07
5.6400904772478e-05
5.92124621029519e-05
0.000104537691002361
8.30278113601529e-05
-1.72847061995649e-05
4.00067114322942e-05
-1.66432380586499e-05
7.56398418193639e-06
3.12563859251152e-05
7.3795294377008e-05
1.30178045311047e-05
3.26735621156235e-05
3.61030447592786e-05
5.1545010724025e-05
2.8068274329293e-05
6.77855536965644e-05
7.85129591369629e-05
6.27071420311281e-05
5.97006796104452e-05
4.8772068833126e-05
9.197749840688e-05
3.78717624339901e-05
6.68682457150568e-05
6.88504279999423e-05
-7.67682104851684e-06
4.98562693719205e-05
5.93894943957655e-05
0.000102290384551609
3.04851392003046e-06
2.12849155753152e-05
1.93552576531668e-05
3.2908085971959e-06
9.58320398020943e-05
3.62382508098211e-05
4.32604857007662e-05
6.03420843980512e-05
5.93101286494987e-05
6.64433186699536e-05
0.000105641301736754
-2.06837780978402e-05
6.6679207125011e-05
3.7865626989074e-05
0.000100912242870689
5.40129278539782e-05
9.03134200070838e-05
-3.34107868736138e-05
7.9022032500993e-05
8.20179609382554e-05
9.31431940710852e-05
-6.57962576821975e-06
1.43771628454022e-05
7.62566492538671e-05
4.36837839526912e-05
7.36283367053366e-05
4.46675481275875e-05
4.68924628370063e-05
6.74832267714214e-05
2.47587068810266e-05
6.68233117265558e-05
3.94854554960197e-05
8.28716491941292e-05
3.28802715546095e-05
4.6860863558393e-05
5.66217492054527e-05
1.78331134939015e-05
2.65863244809743e-05
7.09101657639265e-05
2.7926004153877e-05
4.87781085196358e-05
0.000107419371206078
6.96128086509105e-05
7.21613745942854e-05
1.16781913251332e-05
0.000102726197869031
5.09761094855452e-05
3.97384526179581e-05
-5.26421018408122e-05
8.98757299798958e-05
7.04260684634912e-05
4.040441820871e-05
2.54968528205557e-05
8.96055466684556e-07
7.33448715282706e-05
8.17737326634431e-05
7.71410505398069e-07
0.000114108153541505
7.95842127715718e-05
7.11676409703131e-05
6.59571417024249e-05
7.0737409674487e-05
-6.4488511279108e-06
3.90020732200267e-05
8.07168776773579e-05
5.92269245212746e-05
6.67922230294621e-05
0.000165664238127784
6.24630106506653e-05
5.75154027150912e-05
3.41624377534106e-05
0.000115978470891367
3.09296816829988e-05
6.37320698180382e-05
1.31162618391278e-06
3.10382513940055e-05
3.16371247897754e-05
8.55845978471834e-05
7.12516027394831e-05
0.000101621679188769
4.18066207971612e-05
1.64548874602935e-05
8.41366879586469e-05
3.30557933838434e-05
5.39145884507366e-05
4.36558675896002e-05
0.000105995735773029
0.000109645065225829
4.42929636025524e-05
3.38307424465576e-05
4.54904396865961e-05
0.000106146783447734
1.67572330244069e-05
7.24018274383256e-05
5.38214398156136e-05
9.39478352568473e-05
6.6572755547179e-05
0.00012243614806277
5.50127562240236e-05
2.99730232470851e-06
0.000106550682584446
5.41245457571179e-05
4.26726054202764e-05
7.9095173041346e-05
3.81812451798309e-06
7.6601323877231e-05
5.96177390424259e-05
6.37068783162277e-05
9.82759307665904e-05
4.69627182265681e-05
2.31888761338726e-06
2.30859069545883e-05
6.97333779177846e-05
6.91688199124607e-05
8.62261960462761e-05
2.07168389648646e-05
7.53209856501209e-05
9.16884683749259e-05
1.31025472124429e-05
-2.335830856047e-05
6.54395016588846e-06
8.3373272331962e-05
6.7664865101956e-05
1.65976483079981e-05
6.17434355179076e-05
-3.88767536867556e-05
2.56084240237031e-05
3.43056399093186e-05
2.16970667169041e-05
4.19746249752487e-05
2.99591693277354e-05
1.40196411168229e-05
0.00011370711392137
0.000109459242577683
7.24097973100706e-05
7.57789486533327e-05
5.74539297823979e-06
4.68251932502621e-05
7.91837051971202e-05
7.55411830294514e-05
3.56254732631446e-05
3.72208634111409e-05
7.25468914383176e-05
5.8625966576137e-05
5.34680030238096e-05
6.62073301816646e-05
9.58010682820157e-05
5.97383008924988e-05
4.01140094045383e-05
2.58219503761395e-05
7.47756144635356e-05
8.18652756630927e-05
9.32227575554954e-05
4.59862841628941e-05
0.000100343310405428
9.98541200008094e-05
9.33716771620361e-05
5.16186476770434e-05
4.19337300108576e-05
2.62053455112277e-05
3.97032416140132e-05
6.30140418017719e-05
9.82308412928373e-05
3.36913374461856e-05
7.12340819554023e-05
2.08141069003901e-05
1.40844959345031e-05
3.99715886328783e-05
4.86816715068605e-05
5.44750975199307e-05
5.53805302236733e-05
4.26753681605992e-05
0.000102158194661371
5.67923107713848e-05
0.000100897446361526
5.9941697929954e-05
4.74122622691192e-05
5.28887047410927e-05
2.90161086165394e-05
8.97897246937537e-05
5.60621150671148e-05
3.88203726980293e-05
6.60742417276763e-05
9.73720640595928e-05
8.30258464787167e-05
4.58092510919493e-05
7.44433345510191e-05
5.56664750871554e-05
8.47783776257425e-05
7.41581649525716e-05
5.04779824876819e-05
7.79804370846607e-05
5.66876992894765e-05
2.02321332715011e-05
4.53727067646039e-05
5.88664250898124e-06
5.43877590244063e-05
0.000112923503412267
8.24552204559565e-05
5.17860927735306e-05
0.000107239878831206
3.80991360613067e-05
0.00011267395204277
9.99353000975269e-05
2.44433482767493e-05
0.00012195262625718
1.84205763736395e-05
2.99274667387538e-05
4.41045618349049e-05
1.39134334048878e-05
6.56560159787314e-05
4.01400731200367e-05
5.43085847533569e-05
5.47914388647163e-05
4.83202035403478e-05
3.83650952813456e-05
6.10460807970854e-05
6.69636578559217e-05
7.26991215935106e-05
2.69790785195327e-05
8.42809422407703e-05
5.74414406838061e-05
9.60643536800428e-05
0.000120501929273156
1.68516963157404e-05
3.76579431095403e-05
4.13561524130259e-05
0.000133205769369344
6.70217733144589e-05
7.0406198958663e-05
5.31250496978749e-05
1.17280738969691e-05
2.16739735079967e-05
9.24840119241856e-05
6.3346440953937e-05
0.000127875510859273
5.3916386912287e-05
7.99248121919703e-05
7.35920015998579e-05
9.79732190651924e-06
0.000113926151740099
-2.10039980452666e-06
6.09194643994987e-05
9.76252750416506e-05
6.37483308856676e-05
3.17579322739167e-05
0.000100339208766151
6.39097300607574e-06
0.000183932084272422
4.02852025965533e-05
-1.02800723508542e-05
0.000100881178032572
4.89559945987853e-05
5.47433476876186e-05
6.82854154385318e-05
6.16873808703855e-05
2.109803639095e-05
6.59690713889648e-05
6.69678687682014e-05
-1.4470673309664e-05
3.59879106881554e-05
2.5662227338937e-05
5.04673515123394e-05
6.11960288724209e-05
3.59643946902552e-05
3.88406294676585e-05
7.82751012272829e-05
3.23248278036465e-05
5.58665989191095e-05
7.1136765095354e-05
6.58385046064336e-05
6.64772745674949e-05
8.79989072956814e-05
4.14968749001255e-05
4.37758950386757e-05
9.69214499972743e-05
-3.77619551189515e-06
1.94946291884943e-05
8.31347551107628e-05
7.90354890906797e-05
0.000108782537249871
7.89769974179726e-05
5.91000156800803e-05
5.49576911275356e-05
3.75641256162692e-05
4.23037945693299e-05
8.12978992303641e-05
7.26700149117295e-05
7.24932341663541e-05
8.86394120401531e-05
9.49866221939669e-05
1.55393715831109e-05
3.26659210976488e-05
7.88411627037294e-05
7.09701501835098e-05
5.61840142691455e-05
3.62980572224695e-05
5.72958392828167e-05
3.24676153072306e-05
8.42319865001819e-05
3.32480637775222e-05
3.25060830991801e-05
4.33797948525053e-05
2.25200957329926e-05
6.8952187921384e-05
-7.69729849978311e-07
5.82791682788829e-05
3.18577468261414e-05
2.69431625304793e-05
2.86867758956958e-06
5.88459789279436e-05
0.000110425774351811
6.06709196179037e-05
7.44028296411461e-05
5.94414740131448e-05
6.34543594499381e-05
0.000140246745554145
7.50403350528785e-05
8.7953749692124e-05
7.50315096543007e-05
6.05280905413737e-05
8.15737419465248e-05
7.00842726981485e-05
0.000117285383150136
-5.77360277774712e-06
5.56158104297104e-05
0.000128484307736211
1.48497177438134e-05
8.50242228116695e-05
7.6833284192824e-05
5.78021000309293e-05
0.000104067857312152
1.04968045985869e-05
7.48405866359784e-05
5.60295718659777e-05
6.32797302472139e-05
5.94772292866453e-05
4.96924798067868e-05
4.42974358689315e-05
7.34222041762042e-05
8.96446711032237e-05
9.43361288067829e-05
6.50755485539021e-05
5.1460366629915e-05
6.05710412617224e-05
0.000102600426156744
3.70023892890226e-05
7.3234420106269e-05
6.38166854675498e-05
5.48020642481857e-05
4.90354170652051e-05
3.84167208554207e-05
0.000109005663326674
-2.43468585758776e-05
6.95688715261793e-05
9.46067418522079e-05
-3.96006066794739e-05
6.85799445415126e-05
6.96407159796331e-05
8.19777375387852e-05
5.61998831061553e-05
5.40816867780747e-05
1.33494357154912e-05
5.18587217032354e-05
2.64995328700055e-05
0.000104992666003054
8.69723788878217e-05
6.94365048761514e-05
6.53509648451279e-05
2.81085224811766e-05
4.69949521652658e-05
3.9901722384702e-05
5.19027131414171e-05
9.00930000107305e-05
6.62933481740502e-05
9.00879915806829e-05
0.000119794850903529
6.10348324391129e-05
-1.13651890520409e-06
0.000128226635344569
8.10687889955611e-05
3.21519792735382e-05
5.15341506108907e-05
7.31271470728275e-05
8.99874740703478e-05
5.10413719027143e-05
0.000105749414490068
8.34320697077703e-05
1.75952329950382e-05
5.18860328000864e-05
6.0128014838425e-05
7.25923948781152e-05
5.31130363668062e-05
5.09206709770983e-05
8.77511727886557e-05
8.52383252786629e-05
0.000109460635237316
5.40892340023442e-05
5.60282528268431e-05
7.53831108566783e-05
3.13929271446217e-05
5.37889284459056e-05
0.000110197192479702
0.00011949881129002
6.68444453322982e-05
2.79612160897821e-05
6.29384496957053e-05
3.3924283037781e-05
6.67496508006992e-05
2.77405163512526e-05
7.87340791565146e-05
0.000106679721295231
3.85297648673889e-05
1.36512717174191e-06
7.67482874113969e-05
2.36974441827315e-05
-1.31673267255631e-05
4.02761269859141e-05
2.81099714667529e-05
3.16407077311043e-05
4.50418652712373e-05
6.64881884186443e-05
0.000106348108749761
5.10613545789654e-05
6.79845998887637e-06
4.29588273098759e-05
7.56943287908251e-05
3.5657017439968e-05
0.000101732539593642
2.18796397153208e-05
6.69222397105283e-05
7.03532435993498e-05
-3.03440435153617e-06
6.65610428815671e-05
6.99078128214844e-05
6.0860632191154e-05
4.98566490533817e-05
4.04538986331079e-05
8.28343844147939e-05
6.08885410629414e-05
2.44911962057214e-05
6.23625997388618e-05
9.32357611643432e-05
-2.29591604857435e-06
0.000120594898039084
6.28951989918815e-05
5.17000592228133e-05
5.77236421747017e-05
0.000110160551924517
7.77607318978008e-06
3.07765226613432e-05
0.000108850261124082
6.82735583219928e-05
2.47074890438141e-06
-1.108709578096e-05
3.42239624907353e-06
-4.37250927355953e-06
5.62567058627501e-05
6.01713529167411e-05
2.17223865455265e-05
-2.84014807845217e-05
0.000103302052620018
4.85365915893469e-05
1.05343745786635e-05
3.7352585330176e-05
4.99683193064249e-05
-1.54250123713625e-05
7.74796309824135e-06
4.17315946297269e-05
5.5909635608297e-05
5.04183956449325e-05
3.92649592607593e-05
0.000105081164936334
6.58803077633326e-05
0.000101292829093924
4.46734090038978e-05
0.000105504649898382
5.70781303070128e-05
5.97396557074443e-05
6.52238697921984e-05
8.35943015226072e-05
6.83913440318678e-05
6.9342220572355e-05
4.98218848885561e-05
7.20095515325397e-05
6.57619222884068e-05
2.53269492748371e-05
2.65106653085134e-05
0.000105662895753672
8.16465623638678e-05
2.66754605622136e-05
9.92965776810915e-05
5.30867953142493e-05
2.17335183970576e-05
3.58917271916109e-05
5.67948161986802e-05
7.17594239247717e-05
6.14383677784781e-05
4.96798763285532e-05
-1.36243352498417e-05
9.45454717008487e-05
2.39777996819698e-05
7.88548149786804e-05
0.000105999119639465
0.000120680595431796
-9.29579903684404e-06
2.04387072372655e-05
4.17056937145097e-05
6.14317806932108e-05
3.39998493836145e-05
0.000117505987691251
3.64383334948204e-05
4.07069795477661e-05
3.69150659862596e-05
8.69749356043946e-05
-9.70120475592324e-07
2.66678580017761e-05
-2.08823264674316e-05
6.67652787388617e-05
4.51409213857538e-05
6.02128849572906e-05
4.41808052747235e-05
7.27123038405782e-05
7.33343015521961e-05
2.96143374391126e-06
6.11658827009121e-05
4.94623732001059e-05
7.10311478175969e-05
8.52007337645168e-05
8.963480353233e-05
3.17595173318721e-05
3.38771148228025e-05
7.51651873364346e-05
7.02094569693594e-05
4.3293424102375e-05
2.58492324877302e-05
3.07210259263562e-05
5.91071115758399e-05
6.04473401781568e-05
9.83586275525757e-05
3.68523266928431e-05
7.26712844737814e-05
1.87447277608683e-05
4.89535239115243e-05
2.96078416628712e-07
7.27925335522718e-05
5.63363286997543e-05
0.000141345759266264
7.17865854465989e-05
0.000104219335859443
1.40776745684345e-05
5.41491693568614e-05
6.753997928082e-05
8.02814167058309e-05
5.02901929980189e-06
3.3970869845378e-05
0.000135388263118762
3.14033039805955e-05
7.84287465038702e-05
3.05781107800697e-05
2.26417515649878e-05
6.50328295494685e-05
9.06607640019765e-05
8.027085128295e-05
6.9156541810058e-05
3.95031917712111e-05
3.83149773275692e-06
9.07016333389921e-05
6.249317494674e-05
0.000107007635402523
8.90144445754052e-06
4.51430341746848e-05
1.72825102066199e-05
1.53707935970723e-05
6.57748167702675e-05
6.03947867027193e-05
8.95976414025835e-05
4.92522298847077e-05
9.56528982663863e-05
3.60590044698313e-05
1.04108276708553e-05
7.00118724188964e-05
0.000129490461342991
3.59423748019153e-05
2.30724652607657e-05
-1.38241055693945e-05
0.000118710932556521
2.26746320442292e-05
7.62537245372031e-05
0.000108109530016229
7.04528070613551e-05
5.53345369749429e-05
4.20589269907668e-05
2.7157913604578e-05
7.37085607027565e-05
6.60294371346356e-05
2.95866615935264e-05
6.66826331431134e-05
0.000109470954697977
1.20380528259723e-05
0.000102253578838962
9.74632669933212e-05
2.18233022573102e-05
9.3744806617423e-05
7.06821427895635e-05
8.46535079469063e-05
9.6320950391051e-05
9.54330891938162e-05
-1.02328615257375e-05
0.000131985071598922
0.000112420247085596
7.93773895040586e-05
3.87949002321246e-05
7.38134383890827e-05
4.87932802170005e-05
7.84159518499935e-05
3.2904287063692e-05
3.08304239507128e-05
8.2365302155159e-05
3.42300646533952e-05
7.89228694844036e-05
6.05335645847387e-05
4.1708124993935e-05
9.81517056817342e-05
0.00010326294669335
7.73201632181807e-05
4.55275837866545e-05
6.80695196521262e-05
9.72686904653749e-05
7.77015696752218e-05
9.09159569071567e-05
8.71604785272055e-05
7.26856286141393e-05
9.01841888181804e-05
5.34637014293241e-05
1.58779496489352e-05
4.31964211650229e-05
4.16790938358122e-05
0.000100278139027214
3.5961182444613e-05
4.95396699841935e-05
0.000105622810362737
5.95354933259804e-05
5.68898197330061e-05
1.81573844547354e-05
7.20721506631522e-05
8.62176957036572e-05
7.92445012429344e-05
3.72494842820494e-05
1.0226020018411e-05
1.54233712215732e-06
6.97363041800289e-05
-1.42725476025025e-06
8.20775346667129e-05
2.02149474503677e-05
2.54986408738155e-05
-1.49533564936187e-06
7.43234753133085e-05
7.92645793825577e-05
6.19574439119661e-05
2.72147555025812e-05
5.0300771005459e-05
6.08579172015674e-05
8.97011132349512e-05
9.81101146077271e-05
8.87332542149162e-05
0.000116744401726225
9.01198895469627e-05
3.34787969411959e-05
4.93110861132539e-05
0.000112380680922132
6.51970118152722e-05
1.36849124293609e-05
7.31992826056207e-05
0.000115536553451269
9.11863122996165e-05
8.84010506680022e-05
5.61413850389077e-05
5.55461177874817e-05
-2.15307627402957e-05
1.10738038078248e-05
5.18262857921326e-05
-9.86362884240833e-06
6.92750016568649e-05
2.83597437696515e-05
7.45724628753625e-05
2.58891541822663e-05
-3.89292907422593e-05
4.37869208595115e-05
4.93399894358474e-05
6.14107881373378e-05
3.1523804280834e-05
4.14985665355813e-05
5.55518440872904e-05
3.51516171542162e-05
0.000129310668844536
3.79559701501742e-05
6.82746205686467e-05
-4.35228296829208e-06
8.4259397914649e-05
1.52898166945802e-05
3.79696435797598e-05
0.000104934027944909
4.71234434953601e-05
8.7389337824489e-05
6.57195989181367e-05
5.72220829817771e-05
6.36304413083381e-05
8.44529883624238e-06
4.46970327963543e-05
1.12285625694241e-05
4.52220639235359e-05
3.40178907093452e-05
5.57480719254409e-05
8.51638620370988e-05
7.93208974225634e-05
9.96611779588731e-05
4.06445618820743e-05
3.76151087688487e-05
2.69812606424396e-05
0.000100987459701723
9.99465507966705e-05
-1.25416637694228e-05
5.20899050487016e-05
0.000119644368128378
8.17352121007071e-05
4.01869569371688e-05
5.66398479176718e-05
4.64888367529844e-05
6.66201495730382e-05
3.58533350220603e-05
6.72407042702752e-05
0.000109863405442586
7.17944738518423e-05
7.56375638013488e-05
1.12921171807713e-05
8.81036240036996e-05
6.43202035381744e-05
6.54728212492337e-05
5.59982746584813e-05
2.10068340370511e-05
6.46055394045081e-05
9.14708254726241e-05
4.57527495399942e-05
8.18998258111375e-05
3.41193896520827e-05
2.89120371679527e-05
2.47270422219479e-05
8.68066046361541e-05
6.82099348800381e-05
1.72318930760957e-05
1.88551041794019e-05
0.000109644746871749
4.61705439822424e-05
9.46557465104996e-05
4.53038170678752e-05
-2.68071656518982e-05
6.06067679989308e-05
2.64643656754504e-05
8.92921389697631e-06
7.20930742869818e-05
4.67955777992555e-06
1.98949483437265e-05
4.15299816803165e-05
6.68675320486718e-05
7.08534212360271e-05
7.7922093364227e-05
7.37848207052e-05
-8.19809517314202e-06
2.29375486893619e-05
1.57385481975958e-05
1.35350538224667e-05
3.53797723521899e-05
6.08900965392271e-05
6.69590259827436e-05
0.00012587726461488
-9.80363513557979e-06
0.00014122135878146
7.20447434726643e-05
3.99820150425229e-05
9.5007652332907e-05
6.96468942185611e-05
7.63203701978797e-05
-2.41795693173402e-06
9.54504418898482e-05
0.000120959648022826
8.4592050425726e-05
4.18463996308455e-05
8.89454552560451e-05
3.09625687715418e-05
3.60535006849255e-05
4.93304744928252e-05
4.14059426069822e-05
-1.29735820137947e-05
1.6566883972756e-05
5.50841626300302e-05
-2.06643803152186e-06
8.822956766687e-05
6.60573775103288e-05
7.00614372695104e-05
5.99339052989548e-05
8.09703924576601e-05
2.18426476091938e-05
0.000141209413158848
4.33551309419463e-05
9.30000602548976e-05
5.33429184541221e-05
0.000118769311931385
-1.12697012008489e-05
3.50789190956861e-05
5.38912049785615e-05
6.25415595504883e-05
7.26005756111503e-05
7.23197944217595e-05
5.63551636692076e-05
7.89656781742001e-05
4.50846037035018e-05
7.12272710666939e-05
0.000157832530209976
6.67437231313344e-05
9.67804604853039e-05
8.10839382553315e-05
7.26078906316963e-05
3.94651691918753e-05
4.26474144075125e-05
4.25424184686398e-05
2.08915643974181e-05
3.9418588797376e-05
1.85953737808535e-05
0.000141869604415151
3.64809132212418e-06
0.000104152394618507
6.23948688192538e-05
-4.61372283877218e-06
3.05660010676885e-05
4.44171876956555e-05
8.45497034846987e-05
4.31375832984477e-05
9.89794972088007e-05
4.0099908777803e-05
6.03857213909838e-05
5.12361085432098e-05
7.48104809108375e-05
7.06610297243903e-05
8.3969252491666e-05
2.69516142015213e-05
3.7560876030972e-05
5.64680953205972e-05
2.61756672025758e-05
0.00011160317550626
5.18562001511716e-05
4.26028079697962e-05
2.24314486572764e-05
9.40185826089351e-06
1.34348760756673e-05
0.000131244861872155
1.40495261667462e-05
5.41898120741522e-05
1.11035394657375e-05
3.15303642129909e-05
7.59334629257844e-05
9.60265253162302e-05
9.02863971702153e-05
6.20415200336836e-05
2.31148249011695e-05
4.28559539876426e-05
4.02664669807447e-05
3.30825206450257e-05
1.35263537241347e-05
0.000118875094677737
4.71579323170651e-05
8.38145869190747e-05
6.80857965181822e-05
1.83907635927759e-05
4.07455460627685e-05
8.73750385137835e-05
-9.42070863163908e-06
0.000102688525754597
8.90192767718358e-05
3.8161855594054e-05
5.49357711390793e-05
1.66852638580843e-05
5.05887722185749e-05
5.17059512554544e-05
6.87311710465933e-05
8.09515381294353e-05
7.39958634938347e-05
2.57041040593688e-05
8.6436580667048e-05
3.82961795788025e-05
5.06117217767934e-05
9.79445672489519e-05
4.91455753479993e-05
6.96489832820729e-05
8.64342353653113e-05
0.000100353496873018
9.04554962860601e-05
3.50892585546792e-05
4.87480590961502e-05
1.26896209423131e-05
5.88783623486739e-05
4.63338850234774e-05
5.05919443038944e-05
4.08297584109714e-05
-3.05119368628091e-05
3.64939805459078e-05
5.99455603768065e-05
6.71297964184354e-05
1.42638588500382e-05
1.70334987499231e-05
2.53036814509268e-05
1.74265318528222e-05
8.35035144144769e-05
6.27595780154367e-05
5.04367800221795e-05
3.87376940665191e-05
2.80883834676989e-05
5.53166376525196e-05
3.89822939235279e-05
3.71895584784625e-05
3.54802163091499e-05
-7.65839707491589e-06
8.02200450274364e-05
6.16980872084005e-05
5.4700061979173e-05
6.94359652308569e-05
8.83095194258643e-05
2.79221150983517e-05
4.09482812437191e-05
0.000122742202562526
8.00409338637274e-05
9.9543066431415e-05
9.48896557295263e-05
2.67971907410173e-05
7.93941924505772e-05
6.02981066228791e-05
6.5705017754287e-05
4.95216079205259e-05
0.0001118615024542
2.14362437325069e-05
2.83535874077127e-05
2.85337580303137e-05
1.77905708330453e-05
4.12789149602381e-05
0.000105549371240559
6.26710096674804e-05
-5.90301271393934e-05
9.03705540354115e-05
0.000100138230664137
-1.74053092278551e-05
4.10541839486943e-05
9.76238092659198e-05
4.03646820625888e-05
1.17714737286936e-05
2.70727956798432e-05
8.77572007712405e-05
5.32989512027191e-05
-1.32817983915639e-05
1.84756733406565e-05
9.02474579415629e-05
1.6841609055315e-05
3.02006797124888e-05
7.78342800063859e-05
5.55802491004869e-05
2.35574558295986e-05
7.60516904597227e-05
0.00012135367304685
1.3866386236322e-05
1.50964741269717e-07
3.18203285447464e-05
4.79123684823972e-06
4.32636754173931e-05
5.26917511751327e-05
3.38209144485039e-05
3.43568553735928e-05
4.32342671005162e-05
0.000111680681770192
6.59027557657099e-05
6.13910372787165e-05
0.000101976121294746
6.27336735785271e-05
5.60166418719073e-06
6.2357469960248e-05
0.000125577175831186
9.48987646659954e-05
2.53302577047714e-05
9.46671577016018e-05
4.42446143043081e-05
3.5300952277647e-05
5.87237242981595e-05
6.5519216814629e-05
5.94238433630693e-05
5.79226482088635e-05
6.37335392031434e-05
7.04902832542272e-05
4.74332933608487e-05
4.44276952931839e-05
7.5128051608182e-05
7.92357403175927e-05
7.70511014846395e-05
9.65192709460859e-05
6.25368042760963e-05
7.1605102667201e-05
7.29292923157042e-05
8.12809851877769e-05
8.4820301534476e-05
4.07349476144352e-05
9.96023249437303e-05
7.97204294383022e-05
6.78014327330889e-05
6.89368221279274e-05
6.79242827940714e-05
8.49699991739808e-05
8.19953784727507e-05
6.03125539083791e-05
4.90953532473146e-05
5.86528260814268e-06
-4.93825927010165e-06
4.53059272125883e-05
2.99785793343e-05
2.68852839509708e-05
5.20985195611078e-05
4.75869930030184e-05
5.80904640691017e-06
-1.45804142804351e-05
6.03360140475433e-06
0.000104134924874997
5.71643461746283e-05
6.28317054723716e-05
1.59754999443292e-05
7.80609796745534e-05
6.62025157658735e-05
4.74219227107659e-05
-4.93074281547414e-06
8.16587792673429e-05
0.00011886464280755
4.96882617049156e-05
5.79615261587895e-05
7.5894710443735e-05
0.000103088716793193
6.07745429945101e-05
4.29914362928697e-05
2.99667656855558e-05
6.51453941882249e-05
3.33800938074214e-05
7.25426905657167e-05
2.50252147739204e-05
0.000108234600228762
6.39774618873755e-05
4.80138531732275e-05
6.20417144668935e-05
-1.75973318412949e-06
6.56641185019822e-05
7.87664034464189e-05
3.80551645404876e-05
2.37170517626929e-05
4.96416172743029e-05
6.15463850603437e-05
7.82813172766207e-05
1.29462101441509e-05
4.72877716015682e-05
1.50742845195524e-05
8.4953832772881e-05
5.87728708757996e-05
6.79896531691956e-05
5.66449904268549e-05
4.81901493638694e-05
7.40318646427561e-05
5.02301707463018e-05
-1.92915361038346e-05
7.34090332535632e-05
4.05787233561582e-05
4.6787214579193e-05
0.000113351676915712
0.000115777739225168
0.000117121872888193
4.63415440932363e-05
6.69263784080173e-05
8.55707014072327e-05
3.00160853805897e-05
3.35136691496109e-06
6.59902299431964e-05
6.31384516207601e-05
6.06871009990959e-05
4.49753776323978e-05
6.06733892424218e-05
3.87410514831857e-05
7.81885184351732e-05
5.49577466450608e-05
-6.29156929089161e-06
0.000107048116433324
9.13032388043173e-05
5.63542739971155e-05
6.44053353260046e-05
2.69495082560336e-05
4.07522549154649e-05
4.22292386396983e-05
9.06931074987583e-05
7.82243599329972e-05
4.37934476499387e-05
2.6441030801767e-05
5.76349471274615e-05
5.31475742015703e-05
6.90455243751943e-05
0.000116627643034199
4.15430655630158e-05
2.09023247628471e-06
7.6697998761802e-05
4.37008766394267e-05
4.26913853762322e-05
2.75046755249166e-05
0.000118731440622413
5.27032157331837e-05
5.89996516975547e-05
3.57548929780439e-05
6.20274351769975e-05
6.01392588943144e-05
4.96253326880367e-05
8.17766034011271e-05
3.00914524337987e-05
7.03143948268283e-05
4.26308025125154e-05
5.83623291444444e-05
7.05260571213009e-05
5.93515734936758e-05
5.06151362980286e-05
3.24652354455259e-05
7.39602075369176e-05
3.16799160507745e-06
6.94660722427062e-05
0.000108649775200352
7.12779934018782e-05
0.000108219828628693
0.000101300205419466
6.36872492256058e-05
2.70137259197158e-05
3.32671627270301e-05
4.87527679262205e-05
4.29915092416058e-05
4.9638015736358e-06
2.97026183124973e-05
6.71029222361956e-05
2.00407304079161e-05
3.55372902382246e-05
8.8214789021159e-05
7.22261893735356e-05
4.51917662801354e-05
-3.96766557432696e-05
2.92843876787242e-05
6.00622382966763e-05
0.000104686694471221
4.76311210711032e-05
7.27638260068684e-05
5.76247693197016e-05
7.67200218961575e-05
7.98434922818137e-05
7.63167917744323e-05
1.67054120207415e-05
0.00012365089641478
1.68512811462265e-05
2.17761405213893e-05
9.61938941254727e-05
2.77123297439884e-05
1.41637904405406e-05
4.81281948916691e-05
6.46532360899757e-05
5.34672989796391e-05
5.44838703402949e-05
4.17598113793581e-05
5.67768295501401e-05
5.21448398857925e-05
6.54963807092383e-05
4.36353397624546e-05
5.22606486663322e-05
5.47953665865835e-05
5.11973935502339e-06
8.64728711663179e-05
4.92514342086895e-05
3.64364040683116e-05
1.45508911546678e-05
2.05684109496755e-05
4.78253656225842e-05
6.95901161366417e-05
0.000116909239107967
6.1944746374087e-05
1.90509048751148e-05
7.9534582369741e-05
6.09959559888118e-05
7.76546078723861e-05
3.5088397433983e-05
-8.49433770792193e-06
8.96400421578825e-05
6.06172551419771e-05
9.40806577779322e-05
7.4972443593626e-05
8.8701526628962e-05
6.33027188360134e-05
4.81105597589288e-05
3.17340130875896e-05
7.8332686522966e-05
6.04381825266194e-05
4.65605038633177e-05
-8.53848663432462e-06
3.36194144601611e-05
9.21915256730155e-06
3.64405422266075e-05
7.68422927043715e-05
1.77056412474917e-05
7.70861282637036e-05
3.64302820755622e-05
1.83588422820027e-05
7.2681344005457e-05
2.97907998668653e-05
9.58325627765079e-05
3.1168344521305e-05
7.69920456534577e-05
8.96506990934476e-05
7.54554462025346e-05
6.0425064001951e-05
7.92363577047793e-05
2.73798444582795e-05
9.46255270447944e-05
1.97677496514335e-05
9.86571439250928e-05
0.000106574153047613
1.74254704702245e-05
9.59205018834822e-05
-3.67598587536967e-06
6.08337214658376e-05
3.77351188560351e-05
9.56724435563673e-05
4.21715708170012e-05
7.31996981354119e-05
6.20724433007663e-05
3.42356939443938e-05
0.000105216845141125
7.17445323081132e-05
7.92781869101436e-05
8.18965500079006e-05
-4.10793778977765e-05
8.64765505037656e-05
9.49124831681533e-06
3.86790513357509e-05
4.22795354181513e-05
7.18422490585168e-05
3.99040747439928e-05
5.45126257693239e-05
6.7533446095958e-05
3.078877654368e-05
4.71873756334383e-05
8.65886192570097e-05
0.00010602948957505
5.31401136924119e-05
9.31234796767176e-05
3.18327506648795e-05
3.9908936195683e-05
6.24715554682889e-05
2.85892746997387e-05
4.31071244055483e-05
9.78842490289448e-05
3.05503293237644e-06
9.04938006396687e-05
2.73487409238661e-05
6.21027218486927e-05
9.91034353041803e-05
1.29821018062754e-05
6.79870332663916e-05
8.47833816816328e-05
6.20314556593197e-05
6.3238342012924e-05
8.83927600162317e-05
0.000104962387168447
8.12112538539345e-05
4.77833596691071e-05
0.000103065035572461
7.5764606058664e-05
8.7474314761657e-05
1.54653251157046e-05
7.15602328382769e-05
3.48332870209098e-05
5.67823062845965e-05
0.000104575368966003
9.05217493509118e-05
8.82959565851555e-05
6.59768924956094e-05
4.75382653493796e-05
4.36917393993303e-05
7.59595626384984e-05
1.85615481351262e-05
2.26592975043404e-05
4.23262824459409e-05
6.62356878979569e-05
0.000114575792707748
7.77040530133745e-05
9.21063255822632e-05
3.5932645026086e-05
4.60725924713283e-05
6.08630027477715e-05
7.30173434090321e-05
9.83391062819871e-05
6.99646841072478e-05
6.62320523337601e-05
6.97314205047673e-05
8.19118492346521e-05
6.66491610566202e-05
7.95509685195548e-05
2.39892755059869e-05
5.0827825568471e-05
3.58207656760266e-05
8.71324196770654e-05
2.81533486586371e-05
5.9562142486779e-05
6.66953195631673e-05
3.90668074021245e-05
8.68241320574202e-05
2.65062356505898e-05
5.68429026390254e-05
8.65906345342461e-05
4.47647189728578e-07
5.56765555719501e-05
4.90645547947398e-05
2.85222688639586e-05
7.11435947741967e-05
3.31988397817224e-05
6.40030319881724e-05
3.56459822511861e-05
4.75634260082213e-05
4.11045763586715e-05
1.28559461273887e-07
7.2107804772899e-05
1.84165043697549e-05
2.50882176684757e-05
5.50297869808337e-05
8.10151585169862e-06
8.54224085987032e-05
5.55220108454502e-05
4.07936754850212e-05
0.000100686543687524
6.76080211906333e-05
9.15956700515991e-05
2.74745145125008e-05
4.49055341252959e-05
8.27477875940772e-05
0.00013920212699768
3.11316118851669e-05
0.000108190376163809
2.08177013937634e-05
3.33357239370919e-05
6.31869353277288e-05
5.84166779861615e-05
5.60254486761173e-05
9.6618398959631e-05
7.98092224990196e-05
3.08464935155891e-05
4.79735989997611e-05
5.15867511363866e-05
3.15577202985945e-05
0.000115243239560358
0.000104714057075628
9.29474292954422e-05
3.82361860268595e-05
3.65888503588675e-05
4.07487057259054e-05
4.09272182959319e-05
5.85570821096677e-05
6.60407528717491e-05
9.75368180875757e-05
3.68803629928779e-05
3.79036994242197e-05
8.36059198961589e-05
-2.32708288897739e-05
0.000102447298694647
-1.76673169935107e-05
2.21146339051924e-05
8.59357753235017e-05
4.0031782180248e-05
5.62460068691605e-05
7.15395761770461e-05
1.09319343611468e-05
3.17291813238825e-05
7.35468402633567e-05
9.27568638869801e-05
4.71888943395418e-05
6.26161930367774e-05
1.18891383733335e-05
6.51436464222627e-05
4.10836186174419e-05
5.32365278706709e-05
4.72484628156695e-05
2.96386185162045e-05
0.000129805596225775
1.03031867487944e-05
3.28350815964661e-05
4.58953784927471e-05
2.69541384180128e-07
5.41573662046733e-05
1.05219311996382e-05
5.03748768677516e-05
6.33013094102893e-05
3.3161916490664e-05
8.04347054128622e-05
2.69915629106952e-05
9.66151527696061e-05
7.46197326572275e-05
5.8800629060698e-05
4.84874504968207e-05
6.62102057394224e-05
2.16229593313683e-05
1.44545465568565e-05
4.67952158753334e-05
-8.88324916344031e-06
3.26726430537685e-05
3.91937292866165e-05
5.0331693898735e-05
2.49351205249136e-05
2.0436696020059e-05
9.12819353062494e-05
7.1281314161764e-05
3.60468531992616e-05
8.24520499165459e-05
9.24815290317722e-05
0.000110404326611512
7.98175011488339e-05
2.84393304213426e-05
5.33119916144068e-05
6.60550067944822e-05
5.85240142810325e-06
8.1609259117211e-05
2.60455394850814e-05
3.36084130995914e-05
0.000108700293701242
3.37018517298744e-05
8.04664516291978e-05
3.23317058112092e-05
6.17051215153244e-05
7.69846878312282e-05
4.01884662644959e-05
5.28116898133937e-05
8.68117612753329e-05
6.38929789093876e-05
4.95209756249932e-05
3.7794610957085e-05
8.32859649522461e-05
3.53041898150995e-05
6.44802300466368e-05
9.14020036679863e-06
2.47112432261543e-05
4.14329770962317e-05
8.50584781981449e-05
8.46169213641381e-05
8.58694474519792e-05
2.27054565392877e-05
1.85715090279695e-05
0.00010832201439063
8.94960279972974e-05
9.95003194558874e-05
4.29403242135443e-05
7.56407417397767e-05
9.49773248574255e-05
0.000100170420123735
4.91700041829228e-05
6.3230515543078e-05
0.000103557421647361
9.48984028291653e-05
0.000100459619283015
0.000113987612167152
6.19829990764198e-05
6.06416278485591e-05
1.7954815598354e-05
2.7479485047389e-05
1.58341957909591e-05
0.000101337899824797
8.67533065123678e-05
9.83678326394523e-05
2.85605318557103e-05
4.64169203337063e-05
9.56605286293223e-05
5.08261110940483e-05
5.97033768031466e-05
8.53172562350407e-06
-3.41568597648796e-06
4.9943480685882e-05
9.6236815512611e-05
8.64775159504488e-05
9.68636267145327e-05
9.95066497305305e-05
4.61754265985507e-05
-6.77925890465329e-06
3.29391179745795e-05
0.000110087529055347
4.7268677231473e-05
6.93150783902569e-05
3.0208792596223e-05
3.575254764932e-05
8.20635225746288e-05
4.44462248040691e-05
4.89273446810096e-05
7.94414893012189e-05
1.73849943581312e-05
3.66124177699028e-05
0.000101800751373089
5.91277321325106e-05
5.36430061235161e-05
0.000103249859943591
6.12110463884729e-05
7.85867372541114e-05
0.000124482970298713
5.0701374196194e-05
0.000150718859095521
6.54108258325975e-05
8.96156802542274e-05
2.39462371909819e-05
4.39212274831693e-05
6.91086015832895e-05
7.83607430494409e-05
1.78962303972866e-05
3.50822022992568e-05
2.3771328592856e-05
6.53597700560556e-05
7.23737475142626e-05
-1.52562853123078e-05
5.8347462696412e-05
9.46823788749764e-05
5.14550119196769e-05
9.52143467126014e-05
2.32882775057101e-05
7.6442333955517e-05
0.000107259727202976
8.08083136850924e-06
6.72422700124739e-05
6.42961999209247e-05
1.86949619126634e-05
5.49608086377624e-05
0.00010293362916026
5.04957289316013e-05
1.46351635629936e-05
4.58783591657379e-05
3.85679168144594e-05
2.58999618686276e-06
5.02454824732521e-05
3.8118740241083e-05
8.83164574789349e-05
9.03251243565256e-05
4.90234150605714e-05
3.94267432716272e-05
-3.57692896954132e-05
8.81541700783917e-05
9.45020669948696e-05
7.72634390669543e-05
4.450812484861e-05
3.92496709731277e-05
5.28644216021273e-05
8.72134146369331e-05
4.1369756069065e-05
1.14228426684513e-05
4.34933108419118e-05
6.74071853015934e-05
9.30000676428668e-05
5.16378283800544e-05
9.4862623354889e-05
4.29562182443795e-05
2.27296843281192e-05
5.58472863927091e-05
5.64220759051652e-05
8.40384261337584e-05
4.31516062047094e-05
7.69964160840342e-05
7.57137086951087e-05
5.52756280847742e-05
0.000104766007107122
9.54972082957656e-06
4.40741651170564e-05
6.92206713063298e-05
6.83326030941083e-05
5.61387839004573e-06
9.98088443222082e-05
1.7652774231569e-05
2.44777682481719e-05
6.44143958868927e-05
3.37134665127781e-05
7.42276341209733e-05
0.000129145637279972
9.33330931674411e-05
5.29596199613467e-05
6.89028979874149e-05
6.11956997015408e-05
3.99448632820722e-05
0.000108130213801065
3.98064690473563e-05
1.50030054806698e-05
7.89638631957545e-05
8.4291614391021e-05
3.14450033648934e-05
5.34495505099936e-05
6.41509893571123e-05
2.57371155750298e-05
1.58274475091107e-05
5.55928287257457e-05
2.26226173867223e-05
5.79822100153784e-05
5.72927042212314e-05
5.00973491256668e-05
5.16331486195846e-05
2.10278886856085e-05
9.33933201823754e-05
6.86528479631831e-06
0.000122616543282361
4.44952332176633e-05
6.30478918815926e-05
4.22192772564362e-05
2.55343168655811e-05
4.88729136478139e-05
9.62455428992305e-05
9.38784905673783e-05
6.72152680104169e-05
6.42200744565902e-05
5.85813230983949e-05
3.3827476524139e-05
5.40913655544114e-05
5.24218811664195e-05
0.000119969950254591
4.75415274787209e-05
8.79876404999748e-05
4.80987164276316e-07
3.46652233451831e-07
5.90960356318045e-05
5.22225803209226e-05
0.000107638957615102
0.000100142936436081
6.76780971075415e-05
-2.30137616425799e-05
2.09721392871599e-06
9.0872717056818e-05
7.34480323646332e-05
-6.0187477505131e-06
3.17176335013411e-05
6.35808206967778e-06
-1.42696511699825e-05
0.0001109485557597
0.000133348478640966
0.000111295012725933
7.68189834673051e-05
3.29110017474916e-05
0.000103677041141141
6.41949875751596e-05
3.79213324247098e-05
8.73862706760021e-06
4.07060913370044e-05
6.59008295964359e-05
3.29996218407448e-05
3.45459204527904e-05
4.62934693507653e-05
7.91527537382119e-05
5.55667359181745e-05
4.44723810261121e-05
0.000102024454478008
2.67016327602071e-05
4.17670468703804e-05
2.5121456557475e-05
5.51851557385353e-05
3.66276289908156e-05
8.59811906438422e-05
0.000106867782830821
3.87805196650804e-05
5.00298249038836e-05
6.62962767681133e-05
7.86111356146866e-05
0.000114597532197831
5.32172211189977e-05
5.04020882146157e-05
8.14473268767162e-05
5.85062965254165e-05
9.71830323738437e-05
7.15344485115147e-05
-1.00224355928861e-05
1.86880428720175e-05
5.48388277763615e-05
4.84229383532763e-05
5.91780731151393e-05
5.72092169302273e-05
7.47461991253961e-05
6.61328704765438e-05
8.18744021835225e-05
4.95251152809166e-05
8.48072802689481e-06
0.0001015486041833
5.71439747598225e-05
5.69152003027495e-05
0.000126748707481549
2.11422078829594e-05
2.81708369584939e-05
2.87581480247022e-05
6.88161359964574e-05
2.4706822474419e-05
7.34612114782626e-05
3.60020846922409e-05
0.000100348047225326
5.62514772043771e-05
6.23553425577207e-05
8.96839986183468e-05
0.000102579914016928
5.93913282451123e-05
7.86218198022448e-05
4.67720908418791e-05
-2.01185164541948e-05
0.000128700891836543
-1.8790545258331e-05
6.21613977717068e-05
0.000122884290385216
4.1362106773547e-05
6.6634578851325e-05
8.35264792070001e-05
6.52325898155562e-05
5.82830890174125e-05
2.98982983289499e-05
1.0642531025517e-05
6.69841729184521e-05
2.23928628917378e-05
7.22395385142801e-05
0.000100631207528047
8.63747604921347e-05
4.91830989999277e-05
3.05995643412899e-05
4.04177143712727e-05
9.89044214305693e-05
5.77839308904395e-05
-2.37306186182383e-06
9.25577622110688e-05
6.24827736336627e-05
7.66800431422843e-05
8.74865443827497e-05
7.40903688708209e-05
6.98739740123788e-05
6.76136195922987e-05
1.49394859629053e-05
1.918376332323e-05
4.46199156874345e-05
3.13066991609484e-05
9.16050027155379e-05
0.000106907616756484
9.48808965744074e-05
8.02172669626549e-05
2.96316626795182e-05
0.000180582935321697
9.25772763544694e-05
0.000105594735425523
4.82447284159251e-05
3.47583780878165e-05
7.16588430313638e-05
2.81993395927653e-05
2.76225848848689e-05
1.37264982220744e-05
6.5924602051052e-05
4.08459026739212e-05
3.55391198692289e-05
3.66367687000329e-06
8.55997337735326e-05
6.50921602259752e-05
2.54789871980663e-06
5.32525076689227e-05
8.00237476769832e-05
4.63844719056033e-05
6.43656877200412e-05
2.30196278581788e-05
0.00010020121551906
4.46906729845155e-05
5.55071921215398e-05
8.97111537308032e-05
6.29161383622779e-05
5.54772902276229e-05
2.71678965196349e-05
4.30033215568204e-05
4.78599834422422e-05
3.26573290262844e-05
5.18310086545657e-05
5.6012207435338e-05
8.88198602750914e-05
4.34059684795129e-05
6.63570551223201e-05
4.9984573894081e-05
1.66316883396825e-05
8.94235466347012e-05
4.10189133606213e-05
0.000124356038703823
4.90642041974391e-05
4.01513791946658e-05
1.50831598179192e-05
0.000122625266825798
-2.45137303013327e-05
5.93482622657473e-05
5.76728732430257e-05
2.84208857072348e-05
8.24873145893712e-05
9.50966973100246e-05
6.70349633798139e-05
1.76373175612211e-05
4.28300420417239e-05
6.23210065724871e-06
1.55383360753004e-05
5.41701341358065e-05
7.74109851757158e-05
3.02546182939568e-05
4.57711792567863e-05
-2.68017470982549e-05
1.55005791532903e-05
5.06109437890856e-06
3.2021174091064e-06
4.71961895139851e-05
5.44898037788518e-05
7.78914141933989e-05
4.10944727468384e-05
9.17453275199573e-05
5.63605666975993e-05
8.817314032967e-05
9.20076905089033e-05
6.35605063786868e-05
0.000104159827608764
0.000124037919874915
6.56910808831913e-05
2.47590177521502e-05
4.00936182949565e-05
2.25044621333977e-05
9.82092037769605e-05
1.85265580347095e-05
1.12398133762089e-05
1.31819368363343e-05
7.49059184333724e-05
5.35460475590369e-05
7.87955716903614e-05
6.46115805536811e-05
0.000114111499065397
4.2161546330334e-05
4.07156259658929e-05
6.39347592183718e-05
9.15967409591708e-05
7.47490305501626e-05
8.65740810824191e-05
4.86527435873128e-05
4.85883609892254e-05
8.93581647726169e-05
5.56598602920296e-05
4.64690225471933e-05
0.000104847943845866
3.79086152802936e-05
7.48624563292765e-05
2.9529552202791e-05
4.31874255455021e-05
5.97267516687017e-05
6.60537075659247e-05
5.47092531591447e-05
5.29296345643058e-05
5.4647816806518e-05
5.17742127821344e-05
4.32405385505421e-05
0.000132494147824753
6.26894571441517e-05
1.74149303732129e-05
5.4412358473974e-05
0.000103564390128583
9.06918867279863e-05
6.66771412087428e-05
9.78104826278711e-05
7.40511953465795e-05
1.98849403760408e-05
5.20310573806444e-05
7.43890063708071e-05
6.09860946353529e-05
2.98260016436171e-05
8.12359246984547e-05
6.4267207735167e-05
5.30070012856891e-05
9.49925230675602e-05
6.01866418287799e-05
6.39867057691169e-05
3.42492958112399e-05
6.26663984278598e-05
0.000134233161277974
5.07625750110625e-05
7.20895403037283e-05
7.10737805164219e-05
8.93815308095259e-06
0.000111680105672454
4.00829955635406e-05
-2.67080725582547e-06
4.51155058068139e-05
6.79351067719285e-05
6.31430046863581e-05
6.06508755990332e-05
5.25580500994172e-06
7.70314726586185e-05
4.14078237593517e-05
4.06804418927981e-05
4.54992180824159e-05
3.08179218072506e-05
6.29393636074456e-05
1.46391713132373e-05
3.2531408051478e-05
1.92794811842804e-05
4.86872196076736e-05
0.000108206944982524
6.66053201225877e-05
6.55963561968231e-05
8.72811140876222e-05
4.62640102168578e-05
9.38698015234138e-05
3.96388734376079e-05
0.00012210820173357
0.00013314346548005
5.53885257525688e-05
8.49025770241041e-05
4.07943310913403e-05
5.64603462674889e-05
5.3754381550889e-05
8.73880465605555e-05
6.36951638568511e-05
3.03409364846999e-05
1.00345555361995e-05
4.17990035910913e-05
0.000101968375351292
6.33130747155617e-05
8.08126931703313e-05
0.000116530642301789
5.39085778130752e-05
3.57104417569341e-05
1.9484918207923e-05
8.8421485258313e-05
8.58571911540698e-05
9.63755469846529e-05
-2.20376767224925e-05
1.867381236497e-05
4.24029955845814e-05
5.29691902045782e-05
8.54918126145968e-05
9.36299349361066e-05
7.09789010678371e-05
9.09226087129194e-05
4.44131366956233e-05
7.01680305295046e-05
6.17000490031161e-05
-3.14948981135976e-05
5.5503743611013e-05
0.000105227136381344
9.29136241364191e-05
0.000118967060740651
5.08457115540993e-05
4.59590951655915e-06
5.07996227098639e-05
8.107612679023e-05
8.10305651486965e-05
7.68386594744958e-05
6.18983511834595e-05
0.000101011844516044
9.38830243089855e-05
2.39168115150863e-05
6.47259123702931e-05
6.56642573584198e-05
7.13016214814424e-05
8.47372891509432e-05
4.46951379859563e-05
4.94113244884001e-05
1.79377891783857e-05
6.22298595870144e-05
0.000103715643866459
7.55975662805321e-05
5.38225166867407e-05
3.44830967728916e-05
4.63745640722942e-05
2.75869062912299e-05
7.81695983010909e-05
4.37650741752575e-05
5.91179425554866e-05
9.02082507674195e-05
6.20144771822582e-05
0.000149817393826647
1.63307515009594e-05
0.000102242592213528
0.000101525016358463
4.79803810601238e-05
5.80932346649964e-05
6.86296279862168e-05
4.39849895930578e-05
6.8184065366553e-05
4.30851129724854e-05
7.91626625163295e-06
0.000104325486683224
6.48028341011007e-05
2.78547235235514e-05
6.46185968458089e-05
8.19181696815948e-05
4.97771743002377e-05
6.2356181701705e-05
4.48402273495627e-05
8.87213738404709e-05
-1.01830564967043e-06
0.000119769912429465
4.15716645436009e-05
2.99080125112205e-05
0.000103570554729107
8.26154654394735e-05
7.2230154419951e-05
6.23336240671384e-05
5.73213170279193e-05
2.45791680311042e-05
5.52342365431441e-05
5.57435777791293e-05
-3.63082026250671e-05
1.42274223494584e-05
4.56462122793075e-05
-3.66063210247397e-05
9.29519562282633e-05
6.28393867170063e-05
0.000101101211877092
3.68812784239885e-05
4.79080849944363e-05
5.02262789370747e-05
3.42084679937627e-05
4.22838113323753e-05
8.07369823876886e-05
0.000102085945098869
5.70876817575257e-05
5.77909938395316e-05
9.04767966766713e-05
6.21272699441242e-05
8.79130284170884e-05
8.11244303551557e-05
0.00010876657364259
8.6235903711394e-05
9.22615892331839e-05
6.34305182905945e-05
0.000119645303972896
8.09088081204972e-05
6.25521421771501e-06
2.84835611778333e-05
5.26363925861981e-05
8.71611271400886e-05
-8.20344364706639e-06
5.59375785361863e-05
1.957328245497e-05
4.87420071133791e-05
-4.48834162563584e-05
2.09854405223791e-05
4.67521742904751e-05
1.28466735580167e-05
3.16194004546138e-05
7.08545380242119e-05
4.07970531781211e-05
5.1573128135593e-05
4.55309443397061e-05
7.89719675918437e-05
6.0632686275577e-05
1.39896435097699e-05
2.69365330030154e-05
9.08221186855295e-05
6.20741840700742e-05
8.66666928254407e-05
9.1255674236999e-05
5.86353855069762e-05
0.000101849837030374
4.37685523988079e-05
2.38923043757184e-05
6.07528953268988e-05
0.000150760714093003
5.71412098608182e-05
1.45465973407827e-05
5.59249694930025e-05
-8.66239801803621e-06
7.27134011278104e-05
1.02466523280997e-05
1.76811317108323e-05
1.7626379872662e-05
4.51660259896224e-05
0.00010637655818169
4.87800902860681e-05
6.3013794397333e-05
3.32186856305372e-05
3.36422464841573e-05
6.93246502007745e-05
2.12695482575838e-05
1.41231710268495e-05
6.28958049097817e-05
9.27145265936676e-05
0.000125985309287408
5.9253935046715e-05
5.16781257149393e-05
9.58856132971441e-05
4.28547748861238e-05
0.000120206959547172
5.33865404953886e-05
6.58875758153638e-05
4.07396248892006e-05
4.49456458617487e-05
5.12212114113902e-05
4.03659541750445e-05
6.52396828404113e-05
5.94889098462291e-05
0.000103423595704701
4.23062573438021e-05
9.19790876342645e-05
7.05535244070552e-05
1.663846430611e-05
6.03774081203114e-05
3.79572247644688e-05
0.000116369859251427
5.61039238586179e-05
5.50604302040403e-05
3.19321917510942e-05
0.000141203637521384
2.4628182723018e-05
1.53825546673516e-05
2.06334995805679e-05
9.08874430414478e-05
7.88164823261373e-05
0.000112970892174327
4.52300147126709e-05
3.72725753211805e-05
4.48081948880321e-05
7.23805699298683e-05
3.09315397014046e-05
5.25950722725049e-05
5.69011688109284e-05
5.70437330752381e-05
5.38736125174391e-05
4.85972196376167e-05
8.09550928625816e-05
7.20020780688521e-05
2.68572231821585e-05
6.36724587508212e-05
7.23709797356017e-05
7.91327263771843e-05
-3.39792701912872e-05
6.1136616729271e-05
7.08928916445166e-05
6.3306474091584e-05
3.73469066094251e-05
2.65713357348865e-05
5.3390162494018e-05
4.18633004133652e-05
0.000116051458121755
0.000108116995011109
5.21706996255213e-05
6.85467673524227e-05
8.15366042677178e-05
2.36824810599617e-05
7.92435848660618e-05
2.80934290662415e-05
1.28286795782847e-05
0.000136101173790934
1.96283378457128e-05
7.24758478251815e-05
7.16699242677086e-05
7.16290158457154e-05
1.27433802056298e-05
6.5354948552475e-05
6.27532474967146e-05
4.32390764182257e-05
5.30907176010153e-05
1.00821388413755e-05
8.66347195330172e-05
1.70023873755979e-05
4.4011417246168e-05
4.10692597947108e-05
6.29195109997411e-05
0.000100119742817349
5.29041345171152e-05
3.64342670188641e-05
6.31495136018302e-05
4.20685425669583e-05
6.41625335040836e-05
3.06348390019765e-05
0.000104514262422297
6.85290564836874e-05
4.34181282740515e-05
4.2033684687735e-05
3.3479917757543e-05
5.19032822782561e-05
3.19852025999718e-05
-2.67152757279919e-05
6.05291412200088e-05
1.31364469163598e-05
6.23397313192742e-05
5.79337243574414e-05
9.63268463219268e-05
4.86689875787017e-05
6.18989608562459e-05
6.05943442886714e-05
8.34069841221972e-05
7.40463221159807e-05
8.34449625779461e-05
6.57301438385073e-05
3.03671457683399e-05
7.39823478849096e-05
7.18624329153175e-05
3.07541745594452e-05
4.49919273958418e-05
6.54097037789714e-05
5.84390486273822e-05
2.07411660901158e-05
3.45589147431193e-05
8.37638096493657e-05
6.90510967051975e-05
1.13221504817705e-05
5.62113319955338e-05
8.82939635226615e-05
8.99110137008395e-05
0.000112879793896969
4.02700173025782e-05
7.53716665987283e-05
2.71053825232686e-05
7.75168010934897e-05
4.39265599416269e-05
3.92409389741253e-05
8.81377206458331e-05
4.1198051803696e-05
2.15017077042553e-05
7.81906950216054e-05
4.07061791138842e-05
8.49857742461477e-05
8.22916786795879e-05
5.97352366581818e-05
5.05785941248821e-05
4.74801480880556e-05
4.14530866042191e-05
4.93008261981201e-05
3.40217427186474e-05
4.04492189195603e-05
2.09938904699637e-05
-1.47520394010561e-05
5.14590466661011e-05
5.20124126482723e-05
6.82281662494426e-05
6.89696303177128e-05
6.9987722069043e-05
5.12003961259569e-05
6.86677516644705e-05
-6.01056457535285e-07
2.83112663815477e-05
7.61535312447825e-05
5.40427333207564e-05
5.06623230757677e-05
8.07855215017458e-05
9.22775475591347e-05
1.82851090125647e-05
-1.7266732035967e-05
3.42466741385426e-05
1.26596137115798e-05
9.23508461404667e-05
7.61326637164521e-05
4.67060885616072e-05
9.02939628701925e-05
3.45298099191856e-05
2.43554315448624e-05
8.72953840430804e-05
0.000106548706862385
9.41646734893157e-05
3.01452325673051e-05
9.86207035045094e-05
2.84075155555363e-05
-2.88975059716642e-05
2.473625498406e-05
6.95236359232564e-05
5.7079757862943e-05
5.71357698977227e-05
4.20204226941987e-05
3.07983810182887e-05
8.00238782540679e-05
5.03887434597356e-05
4.27815932960128e-05
8.64737622505258e-05
8.50779466107836e-05
8.40456001189561e-05
2.79380396503738e-05
8.88897471159303e-05
2.45495717418391e-05
5.21601987797376e-05
0.00012839358205081
4.09014778194145e-05
3.90103501693298e-05
8.19677879298593e-05
6.55559770212015e-05
4.20406123838742e-05
0.000110803490512822
5.35542486651552e-05
6.29988999626879e-05
0.000105434595157272
5.72809889634538e-05
6.16822745809064e-05
4.23527042343563e-05
9.73269871640337e-05
0.000137465527845777
2.23649345433816e-05
0.000122695073175953
7.90877260770462e-05
4.82623859016541e-05
6.7219845157577e-05
4.0632510664491e-05
8.84851722482953e-05
7.59615287476259e-05
4.47740318074644e-05
6.02072623625028e-05
0.000100404827099989
2.89029835910576e-05
4.42564375753101e-05
7.11454502336459e-05
8.85374443577585e-06
8.07334655824649e-05
5.20455347032708e-05
-6.44880161101326e-07
6.41789339223442e-05
1.63554505795624e-05
7.89494894276559e-05
4.64188228637891e-05
1.61505808018565e-05
6.33304564226384e-05
7.08670302223516e-05
9.96541348921673e-05
4.49179768821504e-05
5.26663562880347e-05
4.87478114066807e-05
1.3861184487385e-05
8.85650631214644e-05
1.98359287351503e-05
8.67956329040651e-05
7.09492950692896e-05
0.000100676202025452
4.3556653084947e-05
9.09367967065857e-05
3.99163966837441e-05
9.22220012248262e-05
7.45067666268231e-05
0.000122605424725859
5.0877661514062e-05
-4.8742031456848e-06
0.000107063842252133
0.000102889150100719
9.70811645527821e-05
5.46524966043309e-05
8.13437874115462e-05
4.330014737045e-05
4.77759853091536e-05
0.00011934996111151
4.78738612133522e-05
6.73024574070144e-05
4.58287809806852e-05
1.59605911454341e-05
2.75963034379154e-05
0.000102416237451176
7.80040698280042e-05
3.88107980718645e-05
0.00011596902778258
2.52444061972427e-05
0.000128250410242097
3.84055906487768e-05
9.72987341930493e-05
-1.82043467926011e-05
2.49959514880811e-05
7.61078627331077e-05
7.83885293410274e-05
4.70323476988507e-05
3.14947867543155e-05
4.08406380460393e-05
3.91911470916577e-05
7.36421731310289e-05
4.79535563394052e-05
-1.20862529786119e-05
3.4960555162339e-05
2.55475338233373e-05
6.90432476213228e-05
6.18698047238698e-05
5.72173966704728e-05
4.92046773657119e-05
8.32517638323695e-05
6.16977494601865e-05
2.71964849069328e-05
3.19127519407809e-05
7.14559020510097e-05
-3.33359782604451e-06
1.45607693349647e-05
2.23005476942594e-05
8.23982079801631e-05
7.18991267301503e-05
6.79769695067415e-05
7.20018156461111e-05
2.18761170263535e-05
1.99682028267473e-05
2.45480065867381e-05
8.15057689230398e-05
5.09916057227713e-05
2.65756032609192e-05
8.1319927234865e-05
2.19976329045714e-06
1.83878956933339e-05
4.9297010106201e-05
1.34711153039326e-05
5.66240158400254e-05
5.54809363948879e-05
5.75578778473261e-05
3.17979368920484e-05
3.31060610181808e-05
7.9184544455674e-05
9.75743348257255e-05
8.7487488399264e-05
9.37017832706974e-05
6.57016195312648e-05
1.09047526192594e-05
4.78330674446559e-05
3.65550819927736e-05
7.32218989980789e-05
0.000119709038102952
6.44502563024725e-05
2.22363062996278e-05
7.9296637973896e-05
0.000160647737828298
8.47133440564131e-05
5.66149213773144e-05
9.50153583512565e-05
0.000107939843599075
7.30684142456075e-05
5.85843505803742e-05
1.53023305482383e-05
3.57325796936298e-05
-3.9399349680944e-06
6.81753343084403e-05
6.46099163841349e-05
4.81542603082792e-05
3.70952911611396e-05
9.02093827357346e-05
8.00461609430211e-05
8.47993261827389e-05
5.92701871206239e-05
7.75294386285948e-05
9.13712146473584e-05
5.55776468304123e-05
7.71856083082229e-05
0.000107897479147704
0.000117229689490161
0.000113443146366249
2.15883363064002e-05
2.34855928275528e-05
9.21397535360311e-05
2.77640310436753e-06
4.9116065417675e-05
0.000125056311753838
8.04702277394285e-05
4.45782825842607e-05
6.16713293053692e-05
5.80370616565678e-05
7.93288820707904e-05
2.9623286766615e-05
3.80020369760554e-05
6.50660451103209e-05
6.60227864790823e-05
1.7856319579598e-05
8.09135404619428e-05
0.000164812829275954
4.90442528212624e-05
7.68541506562691e-05
1.58967425756201e-05
5.19333117604478e-05
8.775568577586e-06
-1.68529948456562e-05
2.11252918768412e-05
7.8863907620558e-05
8.25723380410853e-06
9.57497108407136e-05
3.0528669946291e-05
2.48037060179956e-05
4.37818056914431e-05
3.22401183858338e-05
6.14084886679487e-05
-4.53630683048825e-06
1.35241497589677e-05
9.98462142393267e-05
2.99505589065151e-06
6.74711461072752e-05
2.49636610519988e-05
6.86648713195019e-05
6.7906427663187e-05
9.69483440000537e-05
3.0148991030186e-05
3.72452357954307e-05
0.000109506352531482
1.78198159357957e-05
7.63900600545878e-05
0.000102210735205408
9.7704730477199e-05
1.84904854188788e-05
1.65949074625863e-05
5.79311592153257e-05
7.70500139276188e-05
6.48084713013537e-05
2.75838272758375e-05
6.58182583698335e-05
5.80866509671098e-05
7.76718371731668e-05
-7.04884668421112e-07
0.000103775495151167
3.88437228575144e-05
3.13682459784004e-05
5.49620014165499e-05
7.00998260125703e-05
8.67339943704024e-05
7.30493280443941e-05
7.43214077839671e-05
4.86666240471237e-05
7.54787547459035e-05
3.84958082272921e-05
0.000109699255066037
5.66254829559065e-06
5.09059952406944e-05
0.000106269162758207
7.21396912754822e-05
5.26402326894197e-05
0.000118996657447771
8.67426399408338e-05
5.04269463991484e-05
6.76426510646308e-05
5.8216529646861e-05
4.51373941765936e-05
5.28637733848264e-05
7.10076903427734e-05
8.08570650905441e-05
4.55482612827094e-05
4.43842711456274e-05
-1.65277434355686e-05
2.55978880557116e-05
6.82670489056373e-05
6.99321940807617e-05
0.000123468616151787
7.60084034104672e-06
6.94933587141657e-05
3.04161796942932e-05
8.32307502907826e-05
-2.53839125484303e-05
8.08925626029794e-05
6.58585300492571e-05
4.41394632009104e-05
7.78931646207865e-05
2.27460721290018e-05
6.67102556076998e-05
2.73064724196238e-05
7.57830245511312e-05
4.48836118293564e-05
8.97888447136721e-05
6.91556217644904e-05
1.269741845008e-05
5.85366810211404e-05
-5.79586534145561e-06
5.21450794111789e-05
6.14661841472587e-05
2.47012856008481e-05
7.52381547463889e-05
8.72071692929573e-05
8.73877672367929e-05
5.03817430773879e-05
7.15217443064018e-05
6.42048136890651e-05
7.91488588963066e-06
6.97098636652207e-06
0.000103042549775251
2.74828835461277e-05
5.34046947689245e-05
5.23133758328273e-05
5.18667978433589e-05
2.26417902199928e-05
3.54455915951581e-05
5.88219044631842e-05
4.70246994755294e-05
-2.96424840864639e-06
4.78238917262711e-05
5.63116464344986e-05
5.26091217329544e-05
0.00010363269892606
4.51287680244559e-05
0.000107731341684304
8.93583688275003e-05
2.12570866277884e-05
9.25780789416373e-05
4.9308357997501e-05
6.87772375802729e-05
4.59450310569607e-05
6.74746800525274e-05
1.73322265810827e-05
9.736115113641e-05
3.44609654616434e-05
1.96635109719675e-05
2.06887488529604e-05
2.58178736054877e-05
-6.09533169258858e-06
8.96963191907186e-05
3.30965714125531e-05
1.61026922960772e-05
5.98787001652507e-05
2.78431082920846e-05
6.54059403984289e-05
2.4049457577466e-05
5.66080987051483e-05
6.43253942514782e-05
0.000128261014365337
8.81648871223114e-05
8.25035313340193e-05
4.6995735192503e-05
3.21253111813382e-06
0.000107625016893097
1.43347879175862e-05
4.65856737618108e-05
6.78735353902172e-05
4.13003469576621e-05
4.69473969515086e-05
6.25996082081205e-05
2.37436196007806e-05
5.50877582576585e-05
0.00012909674608761
5.06441340071364e-05
7.88374699328482e-05
0.000110070624149236
-3.08731503865929e-06
0.000108559326115128
8.21026342078306e-05
6.68997760747323e-05
7.6218156547145e-05
5.5288226299377e-05
4.98547837236912e-05
0.000112234261260785
4.50306964890262e-05
4.40070362700768e-05
4.41643998283327e-05
7.37120444234711e-05
7.31039931401288e-05
-6.54408785368265e-07
8.58902376608402e-05
4.85835429735309e-05
7.05481107679011e-05
0.000132606920637147
5.18985288868441e-05
-1.85849643162504e-05
9.15063519095682e-05
2.09039280019455e-05
5.1568271462749e-05
0.000115487488497341
2.62191645057393e-05
5.76623033238761e-05
8.71710458651335e-05
7.14156011152799e-05
8.28764509833939e-05
6.75458478393935e-05
5.20126943792185e-05
5.45783951973121e-05
8.61443087055397e-05
0.000100348828422086
5.70404720764034e-05
2.9597923330233e-05
3.1438909057045e-05
3.88905864752275e-05
4.34054557582381e-05
0.000106196914553319
7.57336729011715e-05
6.92957104219238e-05
3.38768231879789e-05
6.88549612179123e-05
4.21303966883375e-05
0.000120423602205341
7.62950729917322e-05
4.19946356589986e-05
8.63743161883469e-05
4.67946818273222e-05
5.06600823985881e-05
4.84227518739039e-05
6.29286521121184e-05
5.81688224236623e-05
8.55255891484151e-05
6.05173331913039e-05
4.1949851406917e-05
5.09347701530004e-05
6.80780647974304e-05
2.78618711919942e-05
4.54010681956692e-05
3.78224765399116e-05
7.87541889659098e-05
5.87799679998225e-05
5.89712846005686e-05
7.90041398097002e-05
3.83626230486683e-05
4.24347436601054e-05
9.94562512050093e-05
2.98935026065325e-05
1.26588584263938e-05
7.33783987233707e-05
0.000117526215887178
3.79665547875774e-05
5.16411038408115e-05
1.37390255980755e-05
2.85854860380593e-05
0.000133981586110213
6.85856631293619e-06
2.5299513563491e-05
6.45739365563769e-05
8.95007864736277e-05
4.12391463858902e-05
3.05166627694225e-05
4.18844680210096e-05
5.83265677750099e-05
4.74360290506883e-05
6.02540354190694e-05
4.68232225385405e-05
2.92440414470328e-05
9.7375937491091e-05
9.22686151236752e-05
9.02942943027678e-05
0.000126138898805701
-9.51852648640521e-06
8.62727265425499e-05
7.06315873502113e-05
5.88742618544672e-05
2.99655992482502e-05
9.11999996283258e-05
8.08426073223455e-05
9.58555602838044e-05
5.56143407631254e-05
5.63328747753789e-05
3.71474353661291e-06
6.14860802382044e-05
2.86836412714809e-05
5.25896773869406e-05
0.00011206903109025
9.44632021708807e-05
8.03510935445958e-05
5.55279145314146e-05
3.67581478160703e-05
0.000101811046653644
8.25447561465326e-05
1.46259284871955e-05
0.000110781118121126
2.79689250997375e-05
8.65905969182941e-05
4.34223572929576e-05
9.76879433062474e-05
3.99281107049061e-05
0.000105240166461045
3.53500422172267e-05
6.58463915131514e-05
9.94847574363661e-05
4.20287687558415e-05
7.41541224682857e-05
5.47108236135643e-05
7.53917323501013e-05
6.91142805157782e-05
4.13442725741707e-05
5.05245898648345e-05
0.000102371394294948
0.000116860894595908
5.64702358358048e-05
-1.44181815327063e-05
7.41420241456799e-05
5.18767941699114e-05
6.79881581195087e-05
-6.23829148882059e-06
2.02659005633607e-05
8.45170150105134e-05
9.36124860171137e-05
4.41265650498395e-05
5.25461899773685e-05
9.13221326931564e-05
4.83189392193207e-05
3.57936287153212e-05
2.79294650159509e-05
6.16536675481792e-05
7.43942606160008e-06
9.72178903514345e-05
4.96455404037466e-05
8.2059205794615e-05
0.000108329353028098
3.49733129711765e-06
3.25636384522823e-05
9.58496117065903e-05
0.000116314122426369
9.60571541747336e-05
0.000131894044190758
6.0004642478456e-05
2.23060188438126e-05
4.30336234459646e-05
0.000144927678342081
4.9217854263753e-05
6.01944090493402e-05
9.23213196471896e-06
8.93471959460996e-05
7.44476033510233e-05
9.42222352825781e-05
5.79639012893161e-05
5.97348995341004e-05
1.08189240886694e-05
7.368053433769e-05
7.19843768802848e-05
5.01387639216008e-06
7.33891520813788e-05
3.98405588921606e-05
6.65633454858098e-05
3.94908815577245e-05
2.11082229846884e-05
8.99550291111761e-05
4.8190163840243e-05
4.92310083264941e-05
8.28094109151402e-05
-1.27966024457339e-06
0.000116056910592546
9.29545603650107e-05
0.000131483896765917
5.42820378441908e-05
9.27033294525947e-05
8.23408416691058e-05
0.000111120688506971
7.78319406217073e-05
5.12728884799667e-05
7.88006230684689e-05
5.90586078572997e-05
3.76291731641842e-05
3.46453650439393e-05
9.71814167406083e-05
8.48104241554451e-05
2.05342398426938e-05
0.000108217958282874
6.85277426115083e-05
0.000106425853547411
1.21312383249391e-05
1.87989615879421e-05
8.062455984283e-05
2.94136435556058e-05
5.58408179042828e-05
6.03121399418516e-05
6.80644977150288e-05
0.000107437708023965
3.64371510742259e-05
0.000134457966759977
0.000105936865224219
2.19211704632034e-05
6.10874764654729e-05
0.000102310270254775
4.17676231382125e-05
7.06349606885321e-05
6.55200451965849e-05
4.7771205465871e-05
2.51649101786277e-05
5.79792423795872e-05
2.85353835298109e-06
9.04120087971991e-05
-1.92678460331042e-05
0.000103043183824567
5.00420505041158e-05
4.3692806746679e-05
2.37844461073855e-05
3.78991106313568e-05
9.9154546517432e-05
2.76987330997935e-05
5.31929171163065e-05
6.84462679295139e-05
5.96726223390677e-05
3.16475043347185e-05
5.00453514657281e-05
5.77069590030056e-05
4.81701590991369e-05
6.66581327918132e-05
6.40055116510045e-05
4.41828977059243e-05
9.88305057077793e-05
1.22525664901337e-05
6.99911438184672e-05
7.38068982771987e-05
7.26713304356613e-05
5.67997353700936e-05
0.000101344306246354
4.18479447873907e-05
9.49233903778464e-05
4.6978261052393e-05
5.61152392483617e-05
2.11016870136848e-05
9.2390891748034e-05
4.8004146073268e-05
9.58892195782032e-05
0.000100870733941002
1.54544827716878e-06
0.000100546361295532
-9.7029712969145e-06
1.91640654178179e-05
8.0008258992986e-05
5.96795254916089e-05
0.000123667635924344
6.05545379561581e-05
1.1209808096475e-05
0.00010845246577037
5.09034289574798e-05
0.000110449754363745
0.000109204597396345
6.78828422825787e-05
4.93135869344523e-05
2.87184827380456e-05
6.84729374534811e-06
4.71121016283758e-05
9.46415589984488e-05
6.94273065619323e-05
6.52063292295918e-05
6.34982191834121e-05
4.26949460170786e-05
6.15539352041019e-05
8.31768535639968e-05
9.83972373834528e-05
3.68191627257549e-05
8.36950885331693e-05
2.86245171768014e-05
1.93766325694138e-05
7.00122211224232e-05
0.000120434487549861
0.000108149993034086
7.48457508235585e-05
2.20402107366664e-05
6.72215108568633e-05
7.32738478987936e-05
6.99990677675488e-05
-2.62583018070244e-05
4.40282372076836e-05
7.04865816477085e-05
-3.70896355274971e-06
4.81963374535818e-05
0.00011779089081342
8.14353286903241e-05
5.30600575233924e-05
8.30333614840734e-05
6.56807359478366e-05
1.9728908767278e-05
7.38190500322121e-05
7.91964658083746e-05
5.06675655721992e-05
0.000139320742618267
7.43533777511036e-05
-1.50239718100524e-05
3.4889367964503e-05
5.6964990907412e-05
5.85722013425849e-05
1.59272229943527e-05
3.67969092843784e-05
0.000100024144538194
1.31357684331677e-05
0.000110086301379656
3.29207864510006e-05
1.85258632572112e-05
1.97661505836318e-05
2.74372250389108e-05
0.000122386922940398
-8.092502240852e-06
2.97922695499375e-05
-1.6200403232739e-05
5.16063095765387e-05
4.06951323430409e-05
-2.88691065127048e-05
5.25920263307286e-05
8.74428075086239e-05
2.48812649899011e-05
7.72651862819368e-05
8.50493974022336e-05
3.33534783367246e-05
6.95617054437872e-05
7.74314032344843e-05
1.73977725075454e-05
7.61598373387123e-05
5.38759473261625e-05
0.000104283370112377
3.08073287899257e-05
5.32235966587504e-05
7.01606048528405e-05
9.19778535086999e-05
9.22742102393431e-05
6.07985347833551e-05
6.28008813018872e-05
6.04299329041984e-05
8.15117418944253e-05
7.95466860907174e-05
5.08876228903511e-07
4.7530445633409e-05
0.00011199857629749
1.24545412692533e-05
6.85655376005964e-05
5.88384971018591e-05
