# Supplementary material for: Research on computational propagation and identification of mine microseismic signals based on deep learning
Source: PLoS One. 2025 Oct 22;20(10):e0334641. doi: 10.1371/journal.pone.0334641 (PMC12543183; doi:10.1371/journal.pone.0334641)
Supplement: S5 Data — (ZIP) [file pone.0334641.s005.zip › 000100800001709.xlsx_0.txt_24.txt.txt]

7.185632419896e-05
4.81056294674379e-05
2.59534102317119e-05
7.38244443351089e-05
3.47932466073998e-05
7.64103407316632e-05
6.39030539821957e-05
4.19606171975704e-05
9.48856373731854e-05
2.33399710842252e-05
7.28986490104262e-05
4.74278788579937e-05
8.34365305469732e-05
0.000114272889233836
8.38666077583901e-05
5.65102604860389e-05
6.57273978402126e-05
5.33359122096697e-05
4.20748495762365e-05
2.98273497628898e-05
4.6672847935047e-05
4.24429654294177e-05
2.48167970243624e-05
8.49041696511357e-05
5.45666163924405e-05
6.95584981433265e-05
7.5716481796945e-05
6.67376576344691e-05
7.21344936544317e-05
4.48530177979983e-05
3.33756128233228e-05
6.6595797494204e-05
8.18182719073914e-05
7.78866279425412e-05
7.34605711897404e-05
4.42278661573835e-05
9.46826274024612e-05
5.87840117444434e-05
4.11460487768921e-05
2.24918466384144e-05
0.000108914058550541
2.45305566763862e-05
4.63810158292764e-05
3.41497133533522e-05
2.56406486234926e-05
2.52175397706368e-05
0.000107967199096014
6.92800640063488e-05
2.5702975324057e-05
2.10500300754515e-05
9.50650197691217e-05
6.4409594534753e-05
4.75130337019818e-05
7.4219256785432e-05
5.47499468018729e-05
0.000113639776994239
4.41659525481654e-05
4.92172312763284e-05
6.03482701198606e-05
7.53730297872771e-05
3.76591845766154e-05
0.000101025094068393
5.9889523262065e-05
-1.23783191441243e-05
-2.01887212632791e-05
4.07511668652496e-05
1.13243290756236e-05
4.41204779144446e-06
9.8185008850886e-05
6.61670500616017e-05
7.74026072447702e-05
5.21566978368045e-05
5.26946043807743e-05
5.99945354992284e-05
7.23925948427299e-05
7.21483302450192e-05
4.92960754435224e-05
3.91398043417044e-05
3.85175612614886e-05
5.65674359841066e-05
6.71399147691945e-05
9.70187264175703e-05
8.44192814356944e-05
3.23593346136504e-05
3.08843265244498e-05
7.3022576929333e-05
3.94286908287794e-05
7.8712299361858e-05
6.79847947422125e-05
6.29213116126606e-05
9.31911858439198e-05
9.11187200180451e-05
0.000134142005865793
5.54387277009027e-05
8.45094989665126e-05
0.000102208844403734
7.45969831468897e-05
6.93078303879855e-05
5.34373632893569e-05
8.64884757044533e-05
5.16394400727565e-05
4.53553816582314e-05
7.23712754615012e-05
6.47477154800713e-05
0.000107160217092965
2.42655545193792e-05
4.1857696032689e-05
1.86756212758002e-05
2.62764556372374e-05
3.80992029289693e-05
4.3910454415456e-05
6.08942558202227e-05
1.87657025266426e-05
6.89573716684512e-05
6.85023826082006e-05
-2.0304975757964e-05
2.58894575241506e-05
7.56984569886791e-05
2.50721840353153e-05
0.000107219952393505
4.12623499953502e-05
7.17258559842823e-05
6.95255561889302e-05
7.95868386361262e-05
7.43297450895834e-05
4.17197017313038e-05
-6.30857151045195e-06
6.09983954566517e-05
5.92855605659776e-05
1.3762535648e-05
0.000110749705330428
6.40519526196298e-05
-2.16894549179349e-05
1.76108754461599e-05
3.51478834016982e-05
8.29058818656828e-05
6.35254940094708e-05
9.52597905388514e-05
7.67224026230281e-05
1.5683963600559e-05
7.68406859185949e-05
2.59934322762249e-05
3.98248559353566e-05
3.19884020763276e-06
8.8042285150319e-05
1.7186061289997e-06
3.37671467028353e-05
4.59415302362741e-05
6.84273687728954e-05
3.44199844829677e-05
0.000113313732948554
7.87010970116254e-05
3.02233252908498e-05
8.28826099154469e-05
0.000103068805433817
7.17180280646098e-05
3.84845767988195e-05
5.31447212671647e-05
8.49344250935838e-05
7.34173770615082e-05
3.19834765400836e-05
3.43966552261544e-05
3.37520768053542e-05
7.88217845860723e-05
8.84991519701286e-05
0.000102927016174801
0.000138738589585958
4.28509887133057e-05
6.87359472262823e-05
8.03559854181063e-05
1.71865746189123e-05
5.0445181439779e-05
6.38424387587405e-05
9.10826226151124e-05
2.79800255226751e-05
9.59952231078823e-05
2.24331637536988e-05
2.76752512821925e-05
5.73001448256012e-06
6.71478834263306e-05
3.44472757938153e-05
5.17189435360516e-05
3.34605370809582e-05
7.04590143355569e-05
9.11024280645942e-05
6.6349630934503e-05
0.000100234010791934
9.33342685333083e-05
-3.39193392814872e-05
4.30128419570927e-05
3.98266984236686e-05
4.95788215174746e-05
8.16818234667275e-05
0.000103321069109474
8.57766121945567e-05
2.19905617172241e-05
1.54704509762533e-05
8.98072958451611e-05
7.42563521929006e-05
0.000128894235854273
1.39168786625711e-05
2.59042051511359e-05
0.000108187649679592
8.63228215816538e-05
8.36982300758333e-05
-3.42164241202495e-06
6.26710019266373e-05
8.56265720091318e-05
0.000128809617078799
4.58202378497517e-05
0.000100281444978207
0.000106662459640501
7.3083542272504e-06
0.000114857285434642
4.39706175241991e-05
2.69145621558317e-07
3.67111444045436e-05
6.10083839863422e-06
6.98649351461366e-05
9.03873904514165e-05
6.74290029410141e-05
8.58580706351939e-05
8.52131671050116e-05
1.65745836516851e-05
8.33185816968571e-05
6.6435645066525e-05
0.000105898281401532
4.92402705163643e-05
6.98739626362571e-05
6.6980757882329e-05
7.38122892774255e-05
5.9444800952749e-05
6.23489546486367e-05
0.000135804439026589
3.55243003491224e-05
5.08090555219764e-05
5.1279194015511e-05
8.65163438359546e-06
0.000106620565388983
3.99475317044417e-05
2.98249457178949e-05
1.63156160603041e-05
3.18761183248931e-05
7.30427566763277e-05
5.30099181843112e-05
0.000128678692487027
7.32982410563914e-05
3.20475565279194e-05
0.000105687597649749
6.63591992982263e-05
4.92477241915113e-06
4.86855075081487e-05
5.21247420411999e-05
3.57521567838264e-05
9.64147316740556e-05
2.15084716431693e-05
3.24917700649103e-05
4.21146954462575e-05
3.1006260309926e-05
8.27575990676831e-05
5.10782680193207e-05
6.98528652756289e-05
3.49156608268457e-05
6.15049402297823e-05
8.78200218498657e-05
6.98705374982471e-05
0.000106030510456576
2.50242400350788e-05
0.000130538611065409
7.50978772975096e-05
2.50741533343552e-05
0.000109978615564576
0.000104875333682345
0.000104008620373086
1.50314300981073e-05
9.67452154769571e-05
0.00012187435411724
6.43686137914833e-05
3.82132731043706e-05
4.76285500128378e-05
9.02366397111879e-05
3.48372261557619e-05
5.13065733469239e-05
8.19605472273191e-05
5.58535499511645e-05
2.88102982748958e-05
6.68621046317378e-05
7.33351526862181e-05
7.99835894144497e-05
5.48841785924377e-05
6.95837234798983e-05
9.56824370391727e-05
0.000109964777193054
5.22011659571089e-05
4.3810880737197e-05
8.62898506241237e-05
5.35294143564582e-05
2.50826144035245e-05
8.61940923810359e-05
0.000107813127551753
3.11454158571098e-05
4.16919750622196e-05
6.88907884505337e-05
5.20552721290261e-05
8.1748704263026e-05
6.11515911623806e-05
0.000109504622997991
5.99270135542261e-05
-1.55361393738562e-05
-1.68572229733139e-05
3.6381301806096e-05
7.84425599497072e-05
6.89206602634244e-05
6.83718883933499e-05
0.000119555167921224
-2.22256611771107e-06
8.42660247747212e-06
8.88036584846156e-05
4.32133986179681e-05
0.000124185353339005
5.02758106700661e-05
4.34436322259677e-05
5.02643724686996e-05
5.94292635189045e-05
7.56652757941088e-06
9.82783531889718e-06
8.9516182613342e-05
3.41648324050127e-05
0.000118692345832369
6.20380252916881e-05
5.34898759978848e-05
4.7944874930909e-05
4.69867025181642e-05
6.65047290104982e-05
2.84495045696408e-05
2.97869005407647e-05
9.25583701263967e-05
8.93144130735235e-05
3.55938586132825e-05
6.16594275546615e-05
7.90292828351398e-05
0.000119589569421624
7.43625830942582e-05
0.000102174458392546
3.32538416374193e-05
6.20272217180549e-05
9.98475885665231e-05
9.26475265728712e-05
4.691319302483e-05
0.000116561141212628
5.40955026500583e-05
9.69781119920123e-05
-4.37120259742461e-05
3.72228990610307e-05
7.13577485501487e-05
6.98408548468515e-05
7.46084747173113e-05
8.92988460700275e-05
2.89599361424376e-05
2.34199699246098e-05
4.45845593005076e-05
5.34832619266744e-05
2.96057962404554e-05
7.10321289465171e-05
6.05892383310349e-05
5.91367502054755e-05
5.89195607419804e-05
4.88504187797639e-05
0.00011413794878799
9.57322586406508e-05
7.43784632142467e-05
4.47994674592452e-05
5.77975190854481e-05
3.94850453410259e-05
2.78433305538626e-05
5.37981927726748e-05
7.2540841393569e-05
7.61856573785818e-05
6.56230127869609e-05
3.32463422527868e-05
6.91091385551531e-05
2.02633290322305e-05
6.39658676493989e-05
5.67130873160899e-05
6.3910499564422e-05
5.64387122366149e-05
2.56675781126717e-05
4.5331764330173e-05
7.31156935418678e-05
9.27389066284754e-05
8.8406196696662e-05
2.1962242571075e-05
9.99292378655562e-05
6.50714236761217e-05
3.51085788970716e-05
7.7051419534162e-05
5.46955164277004e-05
3.18257588836216e-05
8.48879424806916e-05
7.35233929403051e-05
2.02934896513014e-05
9.48079693353698e-06
0.000103781642754133
3.7844613944236e-05
4.98982471204087e-05
9.17225819690432e-05
0.000102102200798549
2.63181467944914e-05
7.84097726964026e-05
2.54206726023085e-05
8.18658035641688e-05
5.40666091463372e-05
2.18376045047648e-05
4.68751669158616e-05
5.07626969650001e-06
3.27424501538216e-05
0.00012023883927686
6.90444921674951e-07
9.32842344667964e-05
8.65795567228803e-05
2.99460419729583e-05
-1.54096618567449e-06
-2.19640315206234e-06
4.82469491755221e-05
9.53583362057509e-05
6.0919638150131e-05
5.74473303950691e-05
2.67042533073749e-05
6.92884638380582e-05
5.36622059672519e-05
2.67372053717484e-05
2.2100516074356e-06
8.15047761484593e-06
9.56895114976977e-06
5.97043754237838e-05
2.42620331181914e-05
9.91475928939215e-05
0.00013838293937439
9.34640053662392e-05
5.88874023716557e-05
6.76023456306048e-05
9.39283240244246e-05
3.00359988076456e-05
0.000103939887357672
3.31041926011848e-05
4.18698617144628e-05
8.79211252754456e-05
9.90083654376176e-05
7.22575079416649e-05
4.76595696169668e-05
5.72080905009955e-05
-8.99202068770251e-06
0.000128269133413638
5.12084796359058e-05
2.70986929049436e-05
0.000123448206386863
0.000146661161493053
-4.84993738374249e-06
3.13269382295563e-05
3.53304350357665e-05
4.62443146892777e-05
1.40853513575232e-05
5.32986806476219e-05
5.72362526274233e-05
-5.23399032475267e-06
1.32691055761633e-06
0.000110640812019866
4.26219727394516e-05
2.66111333789502e-05
3.50412484191166e-05
4.37013509813909e-05
3.01442335110566e-05
6.98561682885901e-05
-3.92577576473638e-06
7.67439502336678e-05
5.55047820890997e-05
7.24472187915581e-05
4.65583379855858e-05
8.74143875723086e-05
9.01066979292937e-05
2.46412282762636e-05
5.39294212509273e-05
5.06188515095393e-05
5.1891128659786e-05
5.49252255062085e-07
2.27675410365863e-05
-2.05268627731329e-06
7.04357344759147e-05
4.01132337548179e-05
4.15421521883891e-05
2.67337140526411e-05
7.05329746206054e-05
6.70113985876205e-05
7.06874721897351e-05
5.81276585891996e-05
1.34712986836863e-05
3.01655643692242e-05
1.66248053985703e-05
6.18615314157356e-05
7.77771227390521e-05
6.98364941324719e-05
2.23321886453551e-05
0.000112113936670222
9.26316944504705e-05
5.2638409091858e-05
2.50130908335281e-05
5.90377617169913e-05
7.85328285111489e-05
5.82192209893901e-05
3.1204568974876e-05
2.91382215614009e-05
3.11319703977806e-05
4.36102200238896e-05
2.16028479901524e-05
3.21035275490976e-06
9.46053746266947e-05
9.74025526539364e-05
1.75363359960903e-05
6.5742769462798e-05
8.36810976471452e-05
5.81191298477559e-05
0.000101843369946362
-5.40922785393981e-07
3.62966571108305e-05
9.82852469312203e-05
5.92389895994606e-05
6.17658696647787e-05
9.24464878727375e-05
3.04599782430978e-05
7.45443225539144e-06
7.00228115857359e-05
3.56445836551882e-05
5.43066459789403e-05
6.14705980497308e-05
7.53844745421764e-05
7.0918319509345e-05
7.81984214304258e-05
6.47903659560267e-05
2.33206296924896e-05
8.90489403490709e-05
7.34368079784377e-05
5.79184724513834e-05
1.29099856188732e-05
6.37129968562722e-05
1.27570552326172e-05
4.70093608621193e-05
5.84685778417808e-06
-3.60660450265362e-05
2.72144357768459e-05
2.72603272205427e-05
0.000103666236956556
7.64857418185306e-05
3.65117105724277e-05
3.41583263125434e-05
4.92990338018846e-05
4.29891306081724e-05
6.04003202549333e-05
2.80339972729497e-05
7.32624074704251e-05
8.80181791320488e-05
7.93609253434327e-05
0.000105248836386095
0.00010478231336843
6.57639119172907e-05
8.9559072256027e-05
5.28191093603776e-05
9.89215393150283e-05
4.8972754437261e-05
8.73578223421118e-05
8.93570405268548e-05
3.7508614963744e-05
5.64662571560514e-05
6.96450685428518e-05
7.75441355364874e-05
0.000106890527286009
3.66408450759495e-05
5.76650161725689e-05
6.06335753731871e-05
3.57393663717684e-05
1.88443609915678e-05
2.58335544706755e-05
6.14538308044461e-05
3.6164568017708e-05
7.09743535735098e-05
8.16286136153372e-05
3.62443560296995e-05
4.59692162652192e-05
6.54952561972733e-05
8.27796912060152e-06
5.42102741398839e-05
5.12987105161128e-05
5.29475929317426e-05
8.19751432245746e-05
5.66977829200573e-05
4.16368249667496e-05
4.85604543833736e-06
5.16130472800868e-05
8.83901952725475e-05
3.04132566885464e-05
5.33330640196608e-05
6.65973467171241e-05
6.79475484221503e-05
8.84583326902583e-05
8.85026216675236e-05
2.52840155480786e-05
4.16498336784686e-05
7.11885173359417e-05
3.60887651528284e-05
5.41629296417752e-05
0.000104407621035518
5.27474722607136e-05
9.16603070284677e-05
7.10946719832714e-05
0.000103392303118653
9.87543005881889e-05
1.42892117190922e-05
8.1277769961748e-05
5.98884364693485e-05
4.47905779156453e-05
4.73111692779541e-05
-2.31231554164647e-05
-5.73660645917751e-06
3.76199250277054e-05
6.96868914084168e-05
5.7642242637174e-05
6.92814376723557e-05
-8.04681865617113e-06
9.93554378493882e-06
3.1820879854003e-05
7.37765027955629e-05
9.22646337246524e-05
3.02189899371017e-05
3.51359342765209e-05
3.91378232082396e-05
9.2031707788739e-05
7.60588379578206e-05
8.76092441946775e-05
2.35729384510373e-05
2.73280055492329e-05
-7.22677838461874e-06
4.04849283391461e-05
7.37232650350159e-05
6.92209097172742e-05
5.26886598555898e-05
7.16982917493145e-05
5.75026391798997e-05
0.00010326773140022
7.16010841581522e-05
7.00011077151587e-05
8.7613418236554e-05
5.28920135579607e-05
9.9516087074156e-05
3.06673695151745e-05
5.47913085609678e-05
6.43263221220286e-05
8.57930526581397e-05
8.12237179888022e-05
1.42377803883666e-05
5.24635288681538e-05
1.49726468451828e-06
3.42614290599394e-05
2.47091493395629e-05
5.94983549771597e-07
2.00631973859377e-05
2.51885966376185e-05
7.29459461170587e-05
8.90875920180316e-05
6.14015378374509e-05
5.98399980064568e-05
6.07185032793143e-05
5.47160329466435e-05
8.69477746756912e-05
2.86897827999267e-05
7.02193063745879e-05
-1.69115485554636e-05
2.34591802940527e-05
8.62228204483706e-05
5.41389318406363e-05
8.9189543837435e-05
5.55301961532711e-05
2.22431376140211e-05
3.40772724266922e-05
4.23184092452877e-05
8.59735300392668e-05
6.47404948653303e-05
7.00132078722481e-05
-9.94739275971449e-06
0.000112770717104864
8.29210049452987e-05
5.06009347373147e-05
4.16975651266861e-05
2.57546332150093e-05
4.35382508991983e-05
9.38127818746986e-05
3.30026584113025e-05
1.12202269036972e-05
6.64385072043934e-05
1.36982625941042e-05
8.41895597020896e-05
0.00012782090386043
3.28146428024829e-05
3.10995689296523e-05
6.82831638329157e-05
9.6257926094612e-06
1.4758760401457e-05
4.17526977443337e-05
7.17693239949589e-05
2.89637990603551e-05
5.20798487539649e-05
3.47258833453141e-05
2.25504982308783e-05
5.94294575383362e-05
5.49797186347873e-05
6.16005341128763e-05
8.69865872413332e-05
2.02794500780265e-05
7.77198778447705e-05
4.62837337656613e-05
2.27302331663951e-05
2.55419568391374e-05
0.000117133366092603
8.85072480317822e-05
5.95075467742218e-05
0.00012447555197479
3.83430611904667e-05
7.60344174478886e-05
6.56776995955471e-05
8.68356623510187e-05
3.75080027568359e-05
0.000119314773540211
9.34705649260381e-05
-8.59373482970419e-06
7.98641288453677e-05
6.14731096584043e-05
6.56011558608717e-05
4.38568400404133e-05
4.40582647509807e-05
5.90681821705497e-05
3.71962206733861e-05
2.21705407380407e-05
2.8345312249218e-05
7.70023569634293e-05
7.59418914061136e-05
0.000125105941736412
5.33747151460637e-05
8.48997060266393e-05
1.78504523189042e-05
1.7294450864781e-05
4.54682673532767e-05
7.49131530275099e-05
5.55942096564093e-05
2.51470376649437e-05
6.99478246499998e-05
4.45029603528925e-05
2.81649555698777e-05
5.75710174232184e-05
4.99460977284247e-05
0.000101460994622579
6.63707568591904e-05
5.13157029266233e-05
0.00011404947932821
7.82637365186825e-05
4.89897802608445e-05
3.25475442427188e-05
5.3055827467329e-05
5.75888427391693e-05
4.75946702331807e-05
8.86313833696198e-05
5.47993167912819e-05
5.78115919776985e-05
8.23656351680523e-05
-1.51812279995901e-05
9.73033328895185e-05
7.0038702385392e-05
2.95632236016102e-05
2.89554951728112e-05
7.56684480761716e-05
4.14122160056173e-05
7.16303861704231e-05
8.94272566214423e-05
2.47620230053764e-05
7.99211757805452e-05
5.50481188404801e-05
9.15409279198497e-05
5.3995106733311e-06
4.79951499904718e-05
-6.92866596316314e-06
5.78832839046404e-05
0.000100175123189363
1.25954347669137e-05
5.2487749709561e-05
2.51660133462623e-05
5.96264284867736e-05
0.000107825438479198
3.19578613037378e-06
1.60399320884857e-05
5.96703169688064e-05
7.04279491657177e-05
5.89282876230198e-05
4.49063252498672e-05
6.78550976851044e-05
4.76755713013196e-05
3.27676113500385e-06
4.92630415040481e-05
3.97359239537566e-05
4.08782330419839e-05
8.74767009678639e-05
7.41875719073318e-05
2.108573683978e-05
7.41359043052096e-05
7.56226448378499e-05
4.11739036743769e-05
5.58848991443635e-05
6.87705093003169e-05
4.47242860306213e-06
3.2360741789959e-05
2.4087574079878e-05
8.73611315532961e-05
3.15403809626779e-05
2.22401985310609e-05
8.71760526175756e-05
2.56493322181536e-05
4.10237838042082e-05
7.34759669129863e-05
0.000104413294216376
9.88306589056204e-05
3.5714914609569e-05
6.46787014764954e-05
1.89681539660149e-05
7.69649592173346e-05
7.17094622389695e-05
4.89092221882126e-05
1.87008047588741e-05
9.04920932080809e-05
3.80299274242318e-05
5.87073405323556e-05
0.000111919319653811
6.84243754956825e-05
2.82534240809862e-05
9.23782533361227e-05
5.5730196521625e-05
2.31225047507444e-06
0.000125857891814792
2.75823865460064e-05
0.000125331084381413
9.03323623369724e-06
7.21136438429558e-05
3.11800109521902e-05
8.05154916438614e-05
8.24163766159838e-05
0.000101659664827763
4.20267173596493e-05
5.55982024709546e-05
8.5252006079433e-05
2.81352883422154e-05
5.39562569734457e-05
3.72189757380054e-05
6.27953105180835e-05
3.34203363784304e-05
2.14826553853724e-05
5.76750546631022e-05
6.37892466790261e-05
7.02134794890912e-05
4.17844467289665e-05
6.27418097640197e-05
9.74228525421799e-05
1.92169320573759e-05
3.22293989720655e-06
1.20615574012091e-05
3.04401230873516e-05
7.94775934712911e-05
4.39236772575544e-05
3.04057998607282e-05
8.8504764121766e-05
3.40535875145622e-05
5.70700648569888e-05
4.00760768309088e-05
3.12500293775794e-05
6.33950662427188e-05
5.03030710319262e-05
7.00953726192748e-05
7.77840211504665e-05
6.61771021508117e-05
1.57429550348511e-05
7.86883443772364e-05
7.01373981391094e-05
7.79097523304656e-05
1.19880964260375e-05
0.000113784651958014
3.32632603253839e-05
2.54434545465059e-05
7.10772154366669e-05
5.5092462067107e-05
4.51270005272585e-05
7.09748046038498e-05
6.44183884723593e-05
3.08592488545029e-05
8.04440832900599e-05
9.43936051060096e-05
7.75452634195659e-05
3.28765593172271e-05
7.99107102337254e-05
9.5039940625239e-05
1.14602558284892e-05
8.31633417543538e-05
-6.02906338599234e-06
5.26864205898742e-05
4.94408661284746e-05
9.88751726069228e-05
2.26130272845042e-05
9.62468348666555e-05
-8.84345320394303e-07
2.33055144913173e-05
8.48384777055033e-05
7.01837711682511e-05
3.67759570620375e-05
7.98021142025728e-05
6.34800383085997e-05
4.01137463837638e-05
5.99448330785288e-05
5.53034618026661e-05
7.89411179575551e-05
3.5502778944547e-05
8.86819391245898e-05
2.49896776410073e-05
9.17716743020165e-05
3.85156396153607e-05
4.49890691074695e-05
0.000103777350677832
3.23651361907965e-05
-1.94793207648558e-05
-5.68235120387868e-05
6.40083828433172e-05
5.24800825486406e-05
5.29100427819933e-05
4.67138053186545e-05
3.70105735318478e-05
4.11563567364665e-05
2.32136088247682e-05
-7.03239395575684e-06
2.91412746091908e-05
2.90427725992457e-06
6.07149966753059e-05
7.51232943451151e-05
-1.4844853279561e-05
3.86565641349884e-05
5.45460555193983e-05
3.95292387541334e-05
5.43951304903165e-05
4.64003887347886e-06
2.16924642032088e-05
6.28778966180485e-05
3.30785754639347e-05
-9.91721998507358e-06
6.05338181334231e-05
3.59041533378272e-05
0.000101200385425244
9.7797353148006e-05
9.23819514869441e-05
1.75167165941292e-05
5.74875264071131e-05
6.35729864013849e-05
5.87600919706753e-05
7.67232352281998e-05
4.33997097098056e-05
6.64488014191887e-05
9.37234143886423e-05
3.27684228147093e-05
1.61044533509925e-05
3.67223328866346e-05
4.79792211962711e-05
2.29923088540932e-05
2.9932075283593e-05
5.29136672685035e-05
4.09707344546713e-05
4.55498384916192e-05
7.35629564118651e-05
2.46574492041475e-05
6.57079826990099e-06
4.43464412332478e-05
5.84122903132065e-05
2.97527116832748e-05
5.54718465712852e-05
0.000119588733279465
3.18868090592579e-05
7.49989608684679e-05
7.10615092129375e-05
5.71537688504451e-05
5.44685589262656e-05
5.14017492244379e-05
4.99029494556834e-05
9.88892357516361e-05
2.05615083342704e-05
0.000101193001232875
0.000111734221387258
5.96064158720101e-05
6.24419315511824e-05
1.78184305002702e-06
6.70443541899787e-05
4.68469351943339e-05
5.59022133650715e-05
4.6573059534131e-05
5.57294653288668e-05
4.43319472314904e-05
2.03768257776305e-05
4.09384191930058e-05
2.29045712893624e-05
7.86769818548817e-05
5.57016510712118e-05
3.82961530314203e-05
0.000103950569645685
7.47999347539377e-05
8.52368253339486e-05
1.74140182823424e-05
7.25418020817636e-05
8.48085256065118e-05
2.32923133478919e-05
4.95639893399643e-05
9.79877146769212e-05
7.73251073703063e-05
5.67933484111146e-05
3.96698768730919e-05
3.78736620010471e-05
6.28321818494029e-05
1.11983967420768e-05
3.01897696943978e-05
3.92390065553709e-05
3.29264956865236e-05
6.86037726456649e-05
5.08711107818264e-05
9.60138073328767e-05
6.92835807925981e-05
9.22419037092118e-05
5.80220637063323e-05
6.2044842423617e-05
5.14914061202253e-05
5.6363044233763e-05
9.33937698445896e-05
5.44966993638259e-05
7.88440991685553e-05
8.37541885006693e-05
-2.54643401556594e-05
7.28923013533633e-05
5.17242233388992e-05
0.000120668565464237
6.37948452816976e-05
5.22724703677311e-05
3.64284374519744e-05
6.30928838139072e-05
4.86049488924398e-05
7.96979460205048e-05
4.03027601081868e-05
8.41739615768304e-05
4.69503289465778e-05
1.50199179114055e-05
4.25977746378479e-05
4.57036618283932e-05
6.79485389546641e-05
4.09673256901513e-05
7.90956218024522e-06
4.45175085465959e-05
7.04095578434247e-06
1.49366375128656e-05
1.40197426932061e-05
2.32762923348912e-05
7.66709528142709e-05
5.4342784943711e-05
5.36672422778285e-05
5.97573413686813e-05
6.73502242757535e-05
1.37392042142684e-05
2.69023756522948e-05
0.000116880498564951
5.59144416211317e-05
5.02425108889733e-05
3.0150445131032e-05
0.000115408764154956
6.03460133312586e-05
0.000110821964109961
5.69787131898636e-05
9.32622377032116e-05
-3.63164724858866e-05
4.00536724327843e-05
5.1504275372693e-05
7.36200583331396e-05
7.78843166872042e-05
0.000107815702586778
7.671348536729e-05
5.97464436964201e-05
6.83913978928743e-05
4.40246927455536e-05
2.01849052861752e-05
8.13741705093219e-05
7.74766397878297e-05
2.71258890349003e-06
1.16978543107467e-05
8.16391122259258e-05
1.97332412325877e-05
8.3506281430723e-05
0.000104860753774593
6.70197896797744e-05
4.77195859704776e-05
7.21881593201418e-05
4.96318165851193e-05
4.18034505022221e-05
2.51274309674247e-05
7.88665306819554e-05
8.68635176843334e-05
2.46209529357298e-05
6.62473921518926e-05
8.09887131183148e-05
4.83448352642977e-05
6.52629326790031e-05
7.90607839775421e-05
5.98575775660385e-05
2.75714180918801e-05
3.32618336284629e-05
-1.25172808731946e-05
5.19435359657355e-05
6.79819795765541e-05
3.00162477493134e-06
4.14309430578444e-05
2.66507561520987e-05
4.01452992841561e-05
6.99558080835356e-05
6.19464381213514e-05
5.93826391202503e-05
8.48496892431587e-05
4.71819549625829e-05
7.55235192852842e-05
1.19151147970136e-05
0.000116002256344216
2.77985963003926e-05
5.98992748726917e-05
3.32613825866634e-05
1.87863119200996e-05
7.99005290510471e-05
-1.28173677377068e-05
3.42904533000323e-05
7.4643069585086e-05
4.85063876670414e-05
2.24617435168747e-05
8.34916285493147e-05
6.16926877189726e-05
6.26030668240638e-05
6.56204146806671e-05
8.43350228272711e-05
3.89402697724959e-05
7.60134655561578e-05
0.000100294958122244
4.57512832900425e-06
9.89104717940857e-05
4.85621672210776e-05
0.000120201729533505
3.37301075107757e-05
9.13985056098558e-05
8.26387680222826e-05
6.67204928035591e-05
5.39868552372734e-05
2.2634623028296e-05
0.000131908731296459
2.2565267276955e-05
4.59590973545612e-05
6.36732044178252e-05
7.40075824474296e-05
8.33554993623783e-05
2.61009115796212e-05
2.87817084938852e-05
1.18021420174235e-05
4.39422402716106e-05
1.08995781438694e-05
8.79152034015292e-05
8.75452181492884e-05
8.82593567174175e-05
7.89953144415761e-05
0.000103838906909932
7.86972562184465e-05
6.564151969377e-05
3.24423942384775e-05
3.57551777165829e-05
7.16981246444395e-05
8.58546914846575e-05
5.64456212159875e-05
6.6507168317852e-05
6.80155990979033e-05
9.75421187592495e-05
0.000122312380028083
5.39871899613325e-06
1.61637695903022e-05
9.30338725605676e-05
3.70307548790487e-05
0.000106184206492301
1.37085148138993e-05
7.26797182352728e-05
2.48648350877228e-05
1.55948392361186e-05
5.02481145795609e-05
1.62422666047319e-05
5.74686809091434e-05
7.01556978874626e-05
5.85263466805084e-05
8.40302431137359e-05
3.87920308620665e-05
6.10494080874734e-05
8.65413788227342e-05
8.29585803109564e-05
6.20584310193906e-05
7.72724027498708e-05
2.3180163991367e-05
3.85098325305972e-05
2.25484395675267e-05
3.48749744344266e-05
6.88534176398438e-05
5.62353997349036e-05
7.30388076248979e-05
7.82152982389858e-05
5.01467463662144e-05
3.30230953378818e-05
8.35078506415198e-05
3.83640157615596e-05
9.57531371591763e-05
5.8207451442575e-05
9.87978677571731e-05
8.33119439692163e-05
4.91767802428803e-05
6.84517806296714e-05
4.24450409613708e-05
6.2979294387545e-05
3.21715315702742e-05
7.29557094223972e-05
0.000152145358159017
9.6872328238279e-05
6.59935654795854e-05
5.58476264409516e-05
1.95004747597735e-05
-8.16241272239649e-06
1.2998069756138e-05
-3.95504372847392e-05
9.19825961598035e-05
6.93199873217602e-05
6.87703301164246e-05
8.89592622978406e-05
8.048473284237e-05
0.0001071678905569
0.000128010289842356
7.23091682783205e-05
0.00011916241120515
7.87179625576938e-05
0.000104951228838718
9.2156815094849e-05
7.03775844539468e-05
-4.16561370113419e-06
5.10567055535762e-05
6.52287928737932e-05
4.55628332763031e-05
4.15843992841953e-05
8.15379317715056e-05
7.11026616934707e-05
2.89726932666654e-05
9.64682836174987e-05
4.1848554250051e-05
2.94448394161201e-05
-1.95644390645128e-05
8.29011014706914e-05
3.05123189813373e-06
8.37001925470089e-05
5.57324997515045e-05
4.80068989564214e-05
0.000122931517693717
5.91944719833117e-05
1.49981085532222e-05
1.84362747674978e-05
4.3060942032197e-05
9.90028116315229e-05
5.03521172403805e-05
7.67617351378653e-05
3.0695773394435e-05
5.97525898807818e-05
6.51397451871928e-05
-1.55679232174305e-05
0.000112319307045494
1.23190651564673e-06
7.82058515559291e-05
6.98018080121272e-05
8.15916938640736e-05
8.11248149037757e-05
3.02661384192246e-05
7.57898342683132e-05
1.50283925057361e-05
6.81963046854631e-05
2.17689962916116e-05
4.93046468775165e-05
3.02283522271067e-05
4.76982128745445e-05
5.12812815984505e-05
2.69761016401153e-05
3.37508486903448e-05
7.00562447546527e-05
4.94263006234128e-05
5.75117937603771e-05
9.08842426081583e-05
5.173804564782e-05
0.000107395386600327
8.83906920425818e-05
9.96608441107615e-05
8.27168284186993e-06
4.77858222596711e-05
7.18205013850656e-05
-6.14463284907294e-06
0.000115941009964491
6.70506658157988e-05
5.77775414905306e-05
8.27606017849716e-05
4.3041173727085e-05
5.627790409016e-05
4.11497880330158e-05
-1.54024972767748e-05
3.45272247008319e-05
1.42976877604242e-05
4.68575703832718e-05
2.42364397086319e-07
2.93942081443596e-05
4.87781749574613e-05
0.000114733352262273
4.65518978685775e-05
6.78726227712064e-05
0.000114913736743801
4.58709487204217e-05
1.05620428045352e-05
7.96841204392881e-05
8.11751674408061e-05
3.90288092221394e-05
7.73746693315182e-05
2.39429360490275e-05
1.5523891345038e-05
0.000113074667176599
4.5473792125253e-05
4.67829400558437e-05
5.06372635516515e-05
4.46971363125758e-05
2.0799775673553e-05
6.09627753233791e-05
5.06968579226585e-05
9.90830246657222e-05
4.15507399601564e-05
8.68189126347823e-05
4.03529803887538e-05
5.45359507903348e-05
6.96325115620087e-05
6.07814052032211e-05
0.000111235790906326
5.47970791136176e-05
6.06168471532464e-05
8.13178318984238e-05
6.30685281540823e-05
6.65619897974705e-05
3.89471624562488e-05
7.48321007059135e-05
3.97935163775747e-05
-4.35077393755804e-06
3.73558183679179e-05
5.05686108820713e-05
5.44247352648155e-05
5.34993762212496e-05
1.65717730837819e-05
0.000154841815305734
6.44048325176476e-05
7.52417722136756e-05
2.77252158161351e-05
0.000117400746003004
4.2864114595554e-05
7.21617274337592e-05
3.44974261733281e-05
6.82836360596119e-05
7.20674249469563e-05
-8.22870565084836e-06
7.79824628389115e-05
0.000119408725434664
8.3401119637217e-05
5.55064609848329e-05
7.95800843848873e-05
4.52147994590707e-05
7.53530641959119e-05
7.74935726489061e-05
7.02091421753656e-05
0.000136695970348751
3.96193112192719e-05
1.24872021188921e-05
1.59141657425513e-05
9.48122853007762e-05
6.3601329799938e-05
7.42721363469895e-05
4.67926661832669e-05
2.9450341392535e-05
5.135347958173e-05
3.92115966415674e-05
5.62158675446936e-05
5.46902039140084e-05
4.59202559585956e-05
5.82105972062248e-05
0.000111973245362289
4.88926290767956e-05
9.07687800104679e-05
2.99779318193953e-05
4.02641478180935e-05
1.60668598736867e-05
4.14995324347306e-05
0.00011170874942569
4.83895578530882e-05
6.48383134748908e-05
6.93528550831875e-05
4.03456739359764e-05
3.68857404473085e-05
5.68692176795587e-05
0.000144543475826415
6.41161294841832e-06
1.02248616950372e-06
5.01490791480816e-05
0.000137457468214367
6.72680689031105e-05
6.18491523494647e-05
8.8141835165024e-05
7.96877582945318e-05
1.67353041633376e-05
5.9927618892466e-05
8.64199145330056e-05
2.96708120375345e-05
1.61865098635876e-05
4.48903659157016e-05
6.68245457558411e-06
4.71850477218112e-05
4.40348519716499e-05
9.24814114932615e-06
8.03804738122896e-05
3.28011954276634e-05
0.000107549936965547
7.49901281284134e-05
9.25310524715726e-05
6.50011421917108e-05
2.62798232274016e-05
4.49369319837626e-05
5.27976801533616e-05
0.000107174416369815
2.66972468909373e-05
5.74573647310828e-05
5.48635943902936e-05
6.19364780291853e-05
1.58036359457554e-05
8.59670679267443e-05
6.42949091970837e-05
-7.03350904786334e-06
4.57494249901341e-05
5.03751389317603e-05
2.77056962588848e-05
7.10942639798825e-05
7.05025527494015e-05
3.38831009936616e-05
2.00540701238271e-05
8.06215334135424e-05
4.53661588909142e-05
7.52317068757919e-05
8.17346741185165e-05
6.7208594032755e-05
5.26015225924664e-05
3.19102424693517e-05
6.99340273775505e-05
5.04979592716875e-05
5.82204087285812e-05
3.24039905133786e-05
5.42423626182473e-06
1.25587835831141e-06
7.69740996777722e-05
3.66496040486303e-05
4.88893048954832e-05
4.94220158142274e-05
6.37136305919395e-05
4.045289102705e-05
8.2203524811867e-05
8.210176889619e-05
3.60362886841848e-05
5.98023360503819e-05
-1.73142771852179e-05
4.64970593434907e-05
0.000133336956688687
1.12655681288914e-05
4.26058137006535e-05
3.52827288295342e-05
4.35567546161766e-05
8.86868344113686e-05
5.84235720479642e-05
6.20015436505482e-05
5.54568816484809e-05
0.000147885566641652
0.000108001468160236
6.16186678510746e-05
4.43614193195017e-05
3.08924691387041e-05
6.87806355876984e-05
1.96385520993155e-05
2.81015412119856e-05
3.36978008671433e-05
5.21835218677307e-05
5.90614070983375e-05
9.88219805189267e-05
3.82844217940917e-05
3.79744019120308e-05
5.16293865271853e-05
3.6626516648225e-05
5.50169008351521e-05
3.35826944450722e-05
5.72093992032235e-05
0.000103521246497767
6.85089871042566e-05
3.02248656368686e-06
5.65740236148981e-05
6.76777277233098e-05
6.03397681713849e-05
7.64395605098732e-05
8.35472487955874e-05
0.000103872363597211
8.03177450691661e-05
7.40174365494604e-05
5.27257950476847e-05
4.96707239823051e-05
7.21456588461177e-05
6.5747248254241e-05
2.7411455056514e-05
6.62565721530616e-05
6.6708949714432e-05
-2.28668175926087e-05
5.24039893875874e-05
7.48106009349604e-05
2.75844719042025e-05
6.35096514944096e-05
6.98575987147779e-05
4.15888220318741e-05
7.24767416986307e-05
2.82795746974976e-05
7.13439198788993e-05
7.67489425697958e-05
5.25520861301841e-05
6.53281193034013e-05
0.00010548945581989
5.35420182416066e-05
3.98353217094972e-05
4.24892056240908e-05
0.000106468614013334
1.31179563960473e-05
0.00010961804869594
1.42468666218473e-05
8.01955518775499e-05
7.39417378819173e-05
7.21517433118699e-05
7.3758791988474e-05
4.52435157132375e-05
6.24325772430049e-05
3.7572620903759e-05
6.93011275429827e-05
2.80057375048894e-05
5.85050465550021e-05
4.57355054290181e-05
3.7728447300549e-05
8.62090522317307e-05
8.92393742799854e-05
9.77829501988013e-05
7.81977337790049e-05
9.0083463391856e-05
7.47904454691104e-05
0.000120168405496045
5.31192654738988e-05
0.000121068984703285
2.98025771722693e-05
5.41879072463508e-05
5.68739399300313e-05
-2.78474312024475e-06
5.81460547435108e-05
2.18530327402418e-05
7.11572902964684e-05
5.92103079364724e-05
2.61467499263805e-05
3.83130919280272e-05
7.9628675631126e-05
7.01615725736815e-05
4.89612997305402e-05
3.5381202299219e-05
2.12471753110645e-05
0.00011466634766874
7.96965728500882e-05
4.58192410294775e-05
3.03915950050779e-05
8.34719261633805e-05
6.0756480669105e-05
1.02863669791594e-05
7.14173495130113e-05
6.88676798414439e-05
4.09661633258415e-05
0.0001400567154612
6.4379964421772e-05
3.62474656266713e-05
0.000144589180638287
6.00739194321466e-05
6.42247884789632e-05
5.6976722624023e-05
0.000119755297853922
5.99859275398697e-05
4.19456185046349e-05
0.000111526298213035
3.87061387430234e-05
7.33438279362177e-05
6.31800120582107e-05
6.27516077613178e-05
8.59092751659276e-05
4.17821795285742e-05
7.7552194241338e-05
0.00011177923206676
1.88157004844806e-05
1.89820558899066e-05
2.63619240081874e-05
7.96350513151669e-05
7.99253299516179e-05
9.40896347235972e-05
2.89540847315021e-05
8.95437170307597e-05
8.08281769240783e-05
8.59092584486729e-05
1.52586159662594e-05
4.65555712043476e-05
7.70622158607526e-05
3.41222443253245e-05
3.90194033341084e-05
1.07035878492479e-05
7.89443746788655e-05
5.73479707603236e-05
2.29022016695915e-05
3.23208433369495e-05
8.28332550223707e-05
6.61530892582193e-05
5.29619240398197e-05
3.44102264701182e-05
3.47825255235187e-05
8.40618206081411e-05
7.34497947102112e-05
5.68462517046216e-05
4.52167644177289e-05
5.94286372574228e-05
5.95296429389687e-05
8.0698733633698e-05
6.76015022312608e-05
8.28654885133005e-05
2.19485702820698e-05
0.000101037023019575
0.000103765389523812
6.9521392820438e-05
6.56704067950654e-05
4.37170766215776e-05
-8.34742449069324e-06
6.09154849014557e-05
3.40940266035419e-05
5.90890749075879e-05
5.38720794073546e-05
6.9821643775105e-05
8.22596081743657e-05
9.2110677016749e-05
0.000106903484435794
4.80649043373241e-05
6.93321710036033e-05
0.00011051680635143
6.56055228093562e-05
7.68271598756708e-05
5.2575902097509e-05
8.83515474511715e-05
3.2354877528604e-05
4.66470284159699e-05
6.83892617330882e-05
5.9881924819136e-05
8.16716252934207e-06
2.40023847479014e-05
-1.3202026669659e-06
3.56575554762652e-05
0.000100911160080418
9.87260214166243e-05
1.87183341552391e-05
3.69778354633096e-05
3.0742498708667e-05
4.39988608223841e-05
6.80383625435481e-05
0.000142511302570809
6.9517097017347e-05
3.92115603139564e-05
5.62250617225044e-05
2.30595543111509e-05
4.04408089185732e-05
7.18849294051243e-05
4.95539702351818e-05
6.37171809068733e-05
5.65851657953482e-05
5.3220615969888e-05
6.49572943203996e-05
6.76704589518408e-05
0.000101526861632412
6.19506879799969e-05
3.92273933114716e-05
3.58593119475626e-05
9.47332356656848e-05
0.000103977400824263
5.49451095864382e-05
4.54190781020474e-05
4.77429283314888e-05
8.48375464104214e-08
2.34324024866049e-05
6.9629046604852e-05
1.74571802746514e-05
0.000101068920986704
9.14661202397985e-05
9.69889416925183e-05
1.39745718854235e-05
4.13468033714352e-05
0.000125104070112668
9.01264572574465e-05
0.000117970597950687
-1.4985084266435e-05
1.9732967111847e-06
0.000111047752330609
9.02271607578073e-05
4.42928318483102e-05
5.46198359690548e-05
6.93090828671841e-05
2.84079098810455e-05
3.95397150281235e-05
2.92110429663683e-05
2.89348231059114e-05
8.16581162888867e-05
0.00010597748217856
2.11344478302836e-05
6.419195247223e-05
7.40102826314516e-05
5.5385282480972e-05
5.91349695482441e-05
5.21943852124561e-05
8.35909962507828e-05
6.0741111959314e-05
7.48771510833147e-05
6.75215542987156e-05
1.99892297799581e-05
8.87772348182501e-05
8.30694111009907e-05
8.00540355997892e-05
9.1344434344106e-05
5.71367593252151e-05
8.67068232198939e-05
5.27208395948434e-05
7.26791211226958e-05
8.53634655976108e-05
4.96561140241939e-06
1.89686383377037e-08
2.26852602243165e-06
6.0837675981346e-05
3.76119936838251e-05
1.19812226901545e-05
6.3886848570913e-05
3.62512559665743e-05
9.24093717392739e-05
-6.21581549581689e-06
7.27051594445876e-05
4.1365952706875e-06
9.93247042529254e-05
6.37121086509441e-05
5.6872302800552e-05
0.000101400985587206
2.59043265265793e-05
-8.35157902776285e-06
0.000115122211153838
6.00660152107706e-05
3.82639623985958e-05
5.73056017965062e-05
3.14318752824973e-05
-2.85854584945721e-05
4.89824718008405e-05
8.82229369892377e-05
8.14706295831851e-05
6.08352593925277e-05
0.000119636537990024
4.54010147472543e-05
6.82942181683862e-05
9.47452982928634e-05
7.64681373872062e-05
6.48947450988363e-05
5.92226368112016e-05
0.000113352646261662
6.37299872355608e-05
3.46400255372449e-05
0.000113453758798533
0.000103999121419152
0.000100860248201322
6.99168977980999e-05
4.03219019610666e-05
9.86521234553391e-05
4.54910189913355e-05
6.16149451814126e-05
8.15053004561995e-05
3.80965402197334e-05
4.27569642842884e-05
6.98616800984352e-05
4.96695102416579e-05
2.3023625134736e-05
6.79368530770741e-05
3.01856978814241e-05
6.17662874550101e-05
1.51693697469039e-05
8.25795573066931e-05
0.000119795642735341
3.32482716855208e-06
0.000119990374420678
2.25976319048732e-05
1.80422327803755e-05
7.89079783950513e-05
8.4571720813017e-05
6.75318238137888e-05
1.58181578738967e-05
5.13366651437269e-05
4.76090538171928e-05
3.77809961535724e-05
6.15342532129828e-05
7.81455567793224e-05
0.000101186933603787
0.000116547936670466
6.70816907639265e-05
8.24216831749784e-05
8.95670537484782e-05
4.71765315439635e-05
-2.94991743302496e-06
5.55515762552981e-05
1.44527227488702e-05
8.92767982999379e-05
6.15987618267068e-05
4.49271265588053e-05
-1.90964935588902e-05
0.000125047971503678
3.64415766724307e-05
6.78442422010682e-05
9.67361894229921e-05
3.67096185857389e-05
5.69619097425938e-06
5.69629693413275e-05
1.35914852060759e-05
6.3643909944139e-05
1.31306368179671e-05
9.41972043183139e-06
3.3132663286399e-05
5.55101530945501e-06
3.88732752217835e-05
1.654132814934e-05
5.94252424478507e-05
7.92414880221611e-05
4.66217112341812e-05
7.21448605277941e-06
8.82430574236131e-05
9.4589042006606e-05
9.74129916056487e-05
4.47592712727637e-05
5.83777185365306e-05
9.36866771938928e-06
0.000122786830428306
4.04759068951486e-05
3.75586446223398e-05
5.92570049822696e-06
7.89541188902727e-05
0.00011331589742796
5.84271975256262e-05
9.18678204119976e-05
-9.48574352057509e-06
7.84037633669239e-05
7.73276859334227e-05
1.08622504078777e-05
2.70286673523114e-05
7.106325669603e-05
9.77434456691733e-05
7.91659344356998e-05
2.7312059081208e-05
4.1043663466985e-05
4.18601643191103e-05
3.79566953872039e-05
0.000111928266850536
6.13221730964426e-05
6.18194589312766e-05
6.05887818868842e-05
4.19428180828621e-05
9.65630437606573e-05
7.88976870081893e-05
6.69290249581015e-06
6.77551001067993e-05
9.15031599831808e-05
3.75656465120681e-05
6.11937836709368e-05
0.000111001199949989
8.79171142758378e-05
2.91525403162451e-05
0.000110304213850228
3.98753598898496e-05
4.59105430503888e-05
6.94812719632918e-05
4.19468765721657e-05
-4.53928253995925e-05
0.00010013179229724
8.00391658409731e-05
0.000136351060303426
0.000130059378994771
6.77107632001412e-05
0.000104539132342831
5.45640072121097e-05
0.000105601359192283
3.3873867437517e-05
8.39391181610433e-05
3.69646248097226e-05
-3.6501999306401e-05
5.51032413482737e-05
-9.08391072534272e-06
5.59216758016726e-06
6.110156719305e-05
2.46818385542801e-05
2.63731735501253e-05
5.03626985074561e-05
6.71325582021072e-05
3.2341220531689e-05
8.85049919520722e-06
0.000101348101601219
0.000104031684846569
5.80151469854671e-05
9.52397733536846e-05
4.72098827467366e-05
4.34681197122714e-05
8.1345450319784e-06
0.00011543672463406
4.64344092662752e-05
8.38616478496189e-05
5.99958555675029e-05
0.000100349958069457
0.000108427527756654
4.35023607688286e-05
-2.18941788970431e-06
1.33874354190823e-05
2.83481136773409e-05
6.63088616252188e-06
6.77816897310069e-05
7.50904552978489e-05
8.81101054116934e-05
0.00011848558260064
1.70082238825623e-05
4.58620969749661e-06
9.62981649841013e-05
0.000113319125561379
9.6613024797898e-06
6.54917269672662e-05
5.69771086798707e-05
6.92712424386487e-05
2.00379151513493e-05
0.000116039537153662
5.56344783839966e-05
9.83553980253871e-05
2.7330863333204e-05
3.26432988700404e-05
3.39013671314191e-05
-2.23254916875182e-05
8.74979008629184e-05
9.10351251213899e-05
2.9305771353507e-05
7.24859442862408e-05
5.85772879444037e-05
0.00011605781678548
3.60490195804243e-05
3.63582328067345e-05
4.13480373863616e-05
9.47125046514355e-05
5.69986901693046e-05
2.86609882909062e-05
3.60331263195411e-05
6.81666628741861e-05
7.09403241774296e-05
4.10538291094973e-05
0.000101241763235881
9.44557232660886e-05
3.61486963213336e-05
8.88537358751997e-05
4.40882418094033e-05
3.80914885932785e-05
4.60741347140985e-05
7.45509494019135e-05
5.34568593618967e-05
-9.75521921577719e-06
2.15504546145332e-05
6.92159010440905e-05
8.20052836728267e-05
9.03386561646749e-05
4.47206419975043e-05
3.53428534631516e-05
1.39423750745324e-05
4.59375531004542e-05
8.07402534952409e-05
8.74297788899503e-06
7.76943125196128e-05
1.78381008891263e-05
8.21334254685384e-05
5.88626913921341e-05
2.99666453370977e-05
8.21347668674587e-05
6.17247478002373e-05
7.86726996132299e-05
6.71334540434527e-05
6.90206493506839e-05
7.85423569837799e-06
-8.23485239310628e-06
9.27485097727552e-05
4.67943912023815e-05
-1.37075314276406e-06
6.47324749725037e-05
9.08177743068316e-05
5.88016965785734e-05
8.43183690713436e-05
6.7325098088044e-05
5.40577187401024e-05
9.69093907562751e-05
4.98578827472964e-05
1.41014041411219e-05
0.00010600106996064
0.000101632225767986
2.20448981883219e-05
6.85352162449949e-05
5.95823969146745e-05
4.32384766308432e-05
5.70708697017385e-05
3.78993392288241e-05
5.79754886930193e-05
4.659607630637e-05
5.3813607786254e-05
4.5052989857177e-05
8.85304335555864e-05
1.52324741303703e-05
8.27377111244262e-05
9.75431485204156e-05
3.28519538751641e-05
1.74161741677046e-05
4.00009852717397e-05
9.37657603922467e-05
7.48115022276634e-05
8.84200485569519e-05
3.9491762809831e-05
2.39722259392303e-05
2.06967970840625e-06
2.4012796822722e-05
6.01975601888229e-05
4.64538755860611e-05
8.49696007702552e-05
5.92633384777989e-05
5.10262980203376e-05
-1.90807895175765e-05
2.73124015324845e-05
0.000122010611103994
-5.79578452828383e-06
0.000103488904040571
7.8156934782551e-05
5.84717992321557e-05
3.40611457740289e-05
2.53280923711219e-05
9.33985875530625e-05
4.0838707985758e-05
8.49654141149018e-05
5.86085734960754e-05
5.34592699109358e-05
3.84339955522827e-05
3.80477398517422e-05
8.23034854680246e-05
8.18002401334275e-05
1.90066982197935e-05
2.65984603241498e-05
7.41966125760218e-05
3.94174845362615e-05
7.89326781262277e-05
5.16989815294257e-05
1.797376865744e-05
6.74715954719183e-05
3.93983417433622e-05
6.66622444621859e-05
-5.96184551128715e-06
-2.70988471788862e-06
5.69019450435051e-05
0.000108227511218164
5.17994777368849e-05
8.32136898654771e-05
9.08750715991346e-05
4.57546711014507e-05
7.06825702929414e-05
1.18632786974734e-05
0.000133796504516747
6.60210992809745e-05
2.45053204402547e-05
-9.57934458683471e-06
5.79185873363244e-05
7.68709924563778e-05
7.52725015790209e-05
6.16342774983156e-05
7.03049704647864e-05
3.4751390888542e-05
3.70148470427267e-05
8.30725297130628e-06
2.8883375987791e-05
8.66163786806893e-05
2.68867347673826e-05
4.78635277516312e-05
6.80027915852293e-05
7.60990981370482e-05
3.58201806986954e-05
9.88438695799072e-05
5.3267283053737e-05
5.71039786439052e-05
7.57995174250565e-05
6.33726513270795e-05
1.38745638241277e-05
6.57094527073918e-05
3.78156497165497e-05
8.179317413848e-05
8.31534237500384e-05
4.23292338585986e-05
0.000111168583554233
7.21679944949308e-05
4.91336643929217e-05
0.00010681471787948
5.78252497938549e-05
1.67291085679894e-05
8.03995655376334e-05
5.29737309759563e-05
9.09120845948074e-05
0.000124633157494624
6.73641078394569e-05
3.3332988268209e-05
5.61947572205799e-05
4.618768771768e-05
8.8559054616187e-05
5.6801187168133e-05
2.09015772967471e-05
2.11320420981114e-05
0.000107063816922796
2.70391057127994e-05
3.82263868214904e-05
6.39166309265003e-05
6.83319622866202e-06
9.49254867753331e-05
6.91404957485229e-05
5.51770084859168e-05
7.97797634267081e-05
4.37225178381469e-05
5.42469542406939e-05
6.7331231643856e-05
5.28460336849576e-05
7.17780370471374e-05
9.22521892438996e-05
6.50480196503452e-05
3.06541385437826e-05
8.32085198127603e-05
6.22597989955744e-05
0.00013215508603229
7.37275658644178e-05
4.16054345686068e-05
5.40937551425584e-05
0.000130692244301104
7.25696196019529e-05
6.6140984517645e-06
5.79794288673027e-05
5.78953321860836e-05
6.82156400719045e-05
1.75739597535742e-05
9.43159466176989e-05
5.678921015113e-05
3.54590295177154e-05
7.7901240363953e-05
7.65396267212962e-05
6.13388739256481e-05
8.947622317833e-05
0.000119877773554554
6.90148927048797e-05
0.00011746192959445
7.11031769897323e-05
6.69851384532266e-05
3.05743006431411e-05
7.10696019996528e-05
-9.4206756350012e-06
-1.16148709591822e-05
2.24437985789124e-05
8.91715854964991e-05
8.60670471860299e-05
6.8336937512354e-05
3.07733947261623e-05
1.95185350594183e-05
7.09920610936239e-05
8.23580251838171e-05
5.08359147523217e-05
2.2737912565211e-05
3.27002951329108e-05
5.69688887651346e-05
8.48836829997696e-05
0.000108893132456285
6.51580616375304e-05
6.84131812803533e-05
1.29118436904665e-05
-1.71679335041155e-05
4.09077249947463e-05
5.91651607906641e-05
8.68233551530668e-05
5.33982292285073e-05
6.62812626317731e-05
7.93502253529918e-05
9.06285003595704e-05
8.86887688081518e-05
5.3435346405437e-05
8.26100253049121e-05
2.2855118297845e-05
6.37023594133545e-05
1.97984418401395e-05
7.2658033052475e-05
2.13926339988496e-06
0.000115729994429012
4.8936010239984e-06
6.14672554412137e-05
-1.18060066280043e-05
2.79628679114256e-05
-1.7226659208602e-05
8.14462074425563e-05
0.000106916315459867
8.54316050773839e-05
-4.70755411695481e-06
0.000101763267193193
4.68969840062559e-05
6.81072320713961e-05
6.36237064235366e-05
1.77459426742522e-05
5.66078926014024e-05
2.33975108400315e-05
0.000119038906040512
3.0853770720282e-05
0.000129725284569295
4.19014089902682e-05
3.65688440892064e-05
-1.39276975876147e-05
6.33754819980712e-05
0.000110238815171553
5.65943245820586e-05
4.72526138095596e-05
8.15275880447866e-05
7.37565013490445e-05
4.56230724004956e-05
4.12185739288121e-05
4.04342477504888e-05
8.65456216599851e-05
5.7434159466835e-05
7.55012545542968e-05
5.37441141544009e-05
-1.58762414785244e-05
4.55277901525129e-05
7.87176110253003e-05
6.37737822554633e-05
3.05886575756816e-06
6.01431544001899e-05
3.58822869347644e-06
8.06913397939149e-05
3.49380378672481e-05
3.07758331579913e-05
0.000119052577500703
9.14540223638514e-06
6.77468155483448e-05
0.0001068808045109
6.8959395803071e-05
4.25247404864015e-05
5.08279607518671e-05
9.91648157260484e-05
5.40890568869951e-05
3.01910295233531e-05
7.22232896898003e-05
7.49118298423115e-05
7.06761052676212e-05
8.71669849220974e-05
7.11724409000046e-05
9.45243646278817e-05
7.21035473601974e-05
5.6382827449893e-05
3.67757255655759e-05
6.84702013689653e-05
1.48350058045319e-06
7.38391683396097e-05
1.02065981662942e-05
8.12027453302502e-05
8.36685112392645e-05
6.93808800756518e-05
1.32775309090488e-05
6.884321061708e-05
7.08218464977467e-05
5.32492716526881e-05
5.88979831474003e-05
7.40763428773548e-05
6.25952026402572e-05
7.49166471024279e-05
5.52429135940357e-05
0.000107336651932984
7.59640302562486e-05
3.95252885038034e-05
8.50685287263814e-05
9.1286085181184e-05
6.89393394392971e-05
4.13534612190961e-05
1.1640662367109e-05
5.99603706552261e-05
9.39545942046692e-06
6.97553137988219e-05
9.62370720536739e-06
7.49167139380343e-05
4.27714908967542e-05
3.90069772400114e-06
1.58749724550121e-05
6.14798927599203e-05
0.000103382488094356
6.37568109809171e-05
6.14431095911873e-05
4.80260565310105e-05
0.000132521288545136
3.89147418740752e-05
5.74424066350123e-05
5.67994001670345e-05
2.45311036512365e-05
1.89650416245661e-06
9.94483072953449e-05
-3.71467254834569e-05
7.51486877787283e-05
3.70892339057025e-05
0.000111717192498662
7.1848567847985e-05
4.93829639255101e-05
1.17180236905384e-05
3.39043033509199e-05
8.10149323650318e-05
-1.75865325850954e-05
3.60053992627211e-05
6.31095565582112e-05
6.47977405734538e-05
8.11785482047546e-05
4.19244230509407e-05
4.63329913872558e-05
4.08425191766269e-05
5.82373959535457e-05
0.000108483163824926
0.000137457498430736
8.14976436150766e-05
-4.48638020465617e-06
6.81594768884812e-05
0.000107975289930856
6.23607900402802e-05
9.38364598769418e-05
7.73486745817481e-07
7.30191771335108e-05
8.39571308248074e-05
6.36872618885587e-05
4.19006601564008e-05
8.14322588967407e-05
6.5402048246933e-05
0.000125325999888208
4.77109472668132e-05
5.89376884613664e-05
5.97298905371956e-05
-5.3885271330052e-06
3.54655889355959e-05
5.88756177915852e-05
2.97442645365639e-05
7.10452083736874e-05
4.38530164952249e-05
8.8252285840981e-05
9.7197914614689e-05
7.64976655656042e-05
6.94088877553801e-05
6.22694546413495e-05
1.86842152840714e-05
5.65642157895675e-05
9.95868835119633e-05
7.00767243939715e-05
2.5179083923394e-05
4.80316860702686e-05
2.38152966081965e-05
6.77730297705222e-05
1.23878442962124e-05
4.11180057651909e-05
5.41778751234066e-05
9.33604697866226e-05
3.00334161472027e-06
5.13798307248389e-05
4.39601137699694e-05
2.77234243752412e-05
4.86156176175115e-05
7.65485590144032e-05
7.49945215710371e-05
7.29103572688634e-05
8.22277871208065e-05
6.42588950930949e-05
2.90598705129957e-05
7.23641097153327e-05
7.06678131378214e-05
6.58097216144231e-05
9.76221120182551e-05
2.84340825915023e-05
7.07974327659041e-06
3.41170635420261e-05
5.63030887233367e-05
6.78309546073545e-05
-6.64671851392839e-06
9.61544134529115e-05
1.96963903049681e-05
0.000152476098380866
0.000109215123857572
8.48870504771521e-05
-1.39108982459595e-05
7.04272143356304e-05
7.57973656682793e-05
1.42399447966812e-05
8.55592031952686e-05
3.24894951015834e-05
3.44011722411662e-05
7.82675242688094e-05
7.90740431560854e-05
4.87269048801757e-05
4.39335393576905e-05
9.16024436860408e-05
6.05968312334045e-05
5.26259177567975e-05
5.50978679955395e-05
3.23058919289874e-07
0.000131032855072007
3.66864852753997e-05
2.60002761349286e-05
8.95204924523711e-05
5.54132007613491e-05
2.43938182348724e-05
5.01034273008281e-05
7.73316971518932e-05
1.15458608520556e-05
8.04846271931628e-05
4.38597325731879e-05
8.64894464630351e-05
6.590946112253e-05
5.1262760554073e-05
4.87672726620733e-05
4.03159522051061e-05
7.41966156469098e-05
1.37163709693006e-05
3.33602389270627e-05
-1.7927383341905e-05
2.82137429141768e-05
1.17877741267873e-05
6.53143434478396e-05
3.13046716783018e-05
0.000103755379010424
7.46133743948622e-05
4.46160465866034e-05
7.67103849471361e-05
5.89276376383218e-05
0.000112437741568264
8.87611917874851e-05
-4.02972539851166e-06
0.000128027653225326
6.63614425392492e-05
3.11619101694437e-05
6.22126388755144e-05
4.42715561929079e-05
8.19689323549967e-05
9.85954009619131e-05
3.33112218608668e-05
0.000100863634501145
4.84002448539995e-05
4.0885475165351e-05
7.87226730823424e-05
5.88098694752081e-05
8.48328706309098e-05
6.70055749643335e-05
4.18358710334332e-05
6.22857696614013e-05
7.92831680305101e-05
7.84604646973773e-05
4.51961627632255e-05
7.7396323985186e-05
1.99010841902969e-06
2.42816273360222e-05
9.43642822148844e-05
3.81133448707105e-05
6.08648256575407e-05
6.61953990700325e-05
-7.82358702422197e-07
2.57949887513342e-05
2.55443570775042e-05
6.09532178868913e-05
4.98132495319866e-05
2.41334618940915e-05
6.78156190183134e-05
6.13135779361031e-05
1.5475035463488e-05
0.000100949747438928
3.24423467380575e-05
6.28025764018097e-05
1.98437643160304e-05
9.50678486912819e-05
5.97791823052774e-05
6.32845811677045e-05
7.30479227804255e-05
5.3898402464469e-05
8.60291237365945e-05
0.00010180477529545
8.91379000644694e-05
9.53624956435672e-05
3.73119309492758e-06
7.46580769152131e-06
2.28195077567476e-05
3.85216466188633e-05
0.000136023272128904
0.000100522925960453
8.05641142700663e-05
9.47941169083044e-05
3.25497742262573e-05
0.000106285206365736
8.95452966753915e-05
2.39785157302142e-05
3.1901972927124e-05
8.64092591016198e-05
6.94162395530421e-05
3.4031394013702e-05
4.05353316314736e-05
6.93076385179165e-05
0.000143678855211174
9.6982667265165e-05
2.83916181022974e-05
6.90801627013025e-05
9.18157220524204e-05
3.49848547126098e-05
8.91664779459512e-05
2.57168246260037e-05
3.32889236269963e-05
2.63700633026153e-05
3.14268822675962e-05
9.82033685916798e-05
9.61748447648196e-05
5.23911188303529e-05
8.34584567977047e-05
6.12202284304407e-05
5.82149537789152e-05
0.000103839401544663
-2.29863670456364e-06
4.25675659751091e-05
1.16396540493692e-05
6.27479639915173e-05
8.21622327852441e-05
5.18124857250528e-05
5.62032792745051e-05
5.12348317484879e-05
5.28668735596726e-05
0.00010649289905967
5.20663517936284e-05
5.2564216170458e-05
5.31509562679285e-05
5.79324807799544e-05
0.000105468693936661
0.000108716644479194
5.98842958309461e-05
0.00011196499273376
4.48817360234805e-05
5.46375746513947e-05
-5.81047676271218e-06
0.000104536406128519
4.54832812925767e-05
4.09911751843901e-05
9.40929360713613e-05
6.23596513222482e-05
7.4195574823789e-05
8.04803534573024e-05
8.04771265277944e-05
2.96200554252627e-05
9.68966601505032e-05
2.20886248261176e-05
6.75255645536685e-05
1.36871149296375e-05
9.53994550057827e-05
2.89038509782668e-05
0.000147050656110197
6.10296240781647e-05
5.96467778805782e-05
4.23756203804061e-05
4.02391432064655e-05
8.794505061826e-05
8.16478749128744e-05
0.000118375985320885
7.11488239802057e-05
5.45748914261007e-05
8.45173346931299e-05
7.82284190570964e-05
4.59913442914666e-05
2.17286573768804e-05
8.50831316691088e-05
0.000103967691721885
6.00911515888905e-05
2.84216556391604e-05
9.77495697960229e-05
5.76742907376938e-05
0.000122985645530801
6.72694023842051e-05
1.33853748114637e-05
4.42985384500816e-05
2.06692418196784e-05
3.96305478141398e-05
5.97105051292721e-05
2.16058074371054e-05
4.57709207409715e-05
0.000105571577568643
3.75522810531525e-06
0.000104798834192977
5.18458873771018e-05
0.000110298380895284
3.9819154945554e-05
8.14266009226201e-05
6.75283020026695e-05
3.07390148758508e-05
3.91034814647436e-05
1.66491053026153e-05
1.05840089279489e-06
8.4457570603356e-05
6.77155237838532e-05
0.000102279528263002
2.11635304811414e-05
-1.29199143789288e-06
5.05100833932635e-05
4.35968525424716e-05
3.36116355654965e-05
8.83636304789821e-05
0.000125737702829396
8.45072081427429e-05
7.12849972827404e-05
6.37851525766483e-05
0.000126994543517823
6.55549032287082e-05
9.23869353334866e-05
5.47670900449141e-05
8.08483524209116e-05
9.40134132550089e-05
5.54199990728788e-05
2.1817761875929e-05
3.2540649081681e-05
5.84698169436765e-05
9.19423266530366e-05
7.20445564732824e-05
3.49160823112097e-05
5.93574985719257e-05
5.17952081398289e-05
8.36268964525051e-05
8.47403815720135e-05
4.80464826555393e-05
5.94353976517842e-05
3.67794716868718e-05
0.000112073799386884
9.12340602266448e-05
4.0381904857278e-05
2.45546369985046e-05
6.5944382981851e-05
3.21628857347393e-05
7.06330649409468e-05
4.59626194177763e-05
3.18329021144337e-05
2.67880617586327e-05
9.80968980052844e-05
5.21870143893552e-05
9.30305752917526e-05
8.07294500140233e-05
5.50146258076792e-05
1.51966967290211e-05
7.81610959997458e-05
7.54010137713212e-05
3.44719739853531e-05
4.36371518397243e-05
5.18441577582383e-05
7.72651825868838e-05
6.28670307858781e-05
9.16483699078329e-05
9.89192452874125e-05
7.72514103134971e-06
7.24695837300763e-05
1.48008438019853e-05
6.14082124222952e-05
5.15179008797787e-05
5.45294714973701e-05
4.32267814348076e-05
5.97779110501872e-05
1.06559559546742e-05
1.88492715604008e-05
2.17991516380548e-05
9.53110807421157e-05
1.7744659816307e-05
0.000105816797666986
8.61957417226209e-05
5.28575902873933e-06
-1.73462294499656e-05
7.28551865493738e-05
7.24631592737889e-05
5.89298985139897e-05
7.06061147074554e-05
7.59534268994922e-05
2.42284004760374e-05
9.66719645565336e-05
7.61599364039002e-05
6.30183068427387e-06
-1.61920415236846e-05
2.46498774426779e-06
5.81046647011405e-05
6.71104803349404e-05
5.89609780707045e-05
5.40545666941045e-05
9.08984685668584e-05
4.90243429456842e-05
4.59966535162898e-05
9.09951437501749e-05
2.44818903579049e-05
5.98742917371084e-05
8.84917985442965e-05
3.67642524063497e-05
9.02475370168636e-05
7.27725469798034e-05
6.74248448171955e-05
2.92665366464935e-05
3.41319103048815e-05
2.29617682352542e-05
2.14716192762261e-05
2.18632686376443e-05
4.10217756969148e-05
0.000109771784038074
9.50094011394448e-06
7.07876991599587e-05
6.59369853256278e-05
-1.21935558011051e-05
3.50313844940451e-05
5.08696876888196e-05
4.89343434624217e-05
6.99731727596079e-05
4.06577908073352e-05
4.56898337030844e-05
4.5249238781694e-05
2.80707100466367e-05
0.000141096067003222
0.000117645659561593
6.90777709754515e-05
4.63428142075556e-05
7.4858468646582e-05
7.61995113229318e-05
5.02094213500683e-05
6.62160350862063e-05
6.6044766452064e-05
2.92881856437281e-06
2.18791336183557e-05
7.23748979008022e-05
0.000142975618947211
6.69822834582763e-05
0.000113337833931713
3.49073975972688e-05
9.22812226367812e-05
-2.41914220555689e-06
4.20275715942349e-05
9.31390148300522e-05
4.28286335612299e-05
5.29082903289382e-05
8.77812581270943e-05
0.000111441709836171
5.53114968769714e-05
9.437116700236e-05
0.000140056244159212
5.76282434324151e-05
6.68734963212829e-05
2.09929328185129e-05
6.8424118559184e-05
9.07818078410356e-05
2.68815970989273e-05
1.27336024553025e-05
6.84877538261744e-05
7.77674590592122e-05
5.73484624111935e-05
5.38734173648807e-05
0.000105067804228862
1.07918047889325e-05
3.20494497814763e-05
4.9069858933361e-05
4.03576437783729e-05
3.94876919651115e-05
0.00011065472556694
6.64709097938256e-05
2.84374368067233e-06
7.19021168992857e-05
8.45190996387647e-05
7.66476498222096e-05
6.28698962663979e-05
4.99569124459965e-05
3.89443276648796e-05
2.99365490530995e-05
6.81766886821171e-05
6.04064923942906e-05
3.8581267921754e-05
6.95162167459606e-05
1.38394334262692e-05
9.1048457180667e-05
1.7494450960799e-05
8.22296899433041e-05
5.59640286006676e-06
2.36489974139485e-05
0.000107496422796769
4.42084984077226e-05
0.000105847118123622
6.2962691948214e-05
3.36217861297631e-05
4.70328858533294e-06
8.06831495585705e-05
3.15726822115741e-05
5.03860327715999e-05
8.29932663986541e-05
6.25632698771009e-05
0.000117552702735154
5.46209388636018e-05
7.86448237645364e-05
-1.65273567238972e-05
4.24059277945047e-05
6.61567790581717e-05
5.97509200644732e-05
9.96646428671867e-05
9.20832335814465e-05
5.70064746725583e-05
7.53195923737045e-05
8.24555684183005e-05
0.000134535174068872
6.9207956990622e-05
9.10751148864917e-05
5.10410714566133e-05
7.6874420577795e-05
7.74378317899036e-05
9.20953289620659e-05
4.43353502889197e-05
2.85274547254672e-05
6.81314987622664e-05
5.55329290696119e-05
6.51225933367074e-05
4.27855432160331e-05
7.26701812387229e-05
3.85942226453768e-05
0.000113137901016321
0.000103250938763455
5.41045988793264e-05
6.51698414892561e-05
3.349254282679e-05
-4.02630127086288e-05
3.42285532511638e-05
4.4896318167425e-07
7.99096059088052e-05
1.19873455265814e-05
3.8467136347818e-05
3.61986385159947e-05
9.07533682354087e-05
3.65415937816545e-05
-2.13145889902944e-06
4.81041218483736e-05
3.64747075333429e-05
7.57749657531649e-05
-8.72216959066485e-06
6.98357505053134e-05
3.93172586368359e-05
8.68042812265321e-05
7.71902335145179e-05
3.12328623377283e-05
5.09301974230964e-05
9.48739250844701e-05
4.27640547005789e-05
4.44604032780377e-05
5.9628847493757e-05
3.57332007402766e-05
1.46782808862132e-05
7.40408961991983e-05
6.79348108646949e-05
8.88520942739078e-05
8.45567803449876e-05
7.41803020845897e-05
7.33969020313671e-05
1.55778536960405e-05
7.95971593732333e-05
9.36388352200424e-05
3.96727213312401e-05
4.00009357118692e-05
5.75176867207865e-05
9.17055428286764e-05
3.10636785180014e-05
6.4582135446517e-05
-5.86644917918042e-06
7.83004189220092e-05
5.75350251174227e-05
0.000111012947214891
-1.25608066311395e-05
5.42543964249792e-05
6.90414581250005e-05
3.52773492928481e-05
8.60560408111416e-05
7.96395269921655e-05
3.89509834459973e-05
1.31638923018019e-05
4.33130661419535e-05
9.36760391907713e-05
0.000119150088039251
3.87219463379843e-05
4.78099028227328e-05
0.000104871789552761
4.89443900072873e-05
7.70780380179928e-05
6.08641892639051e-05
9.18614354924271e-05
2.76189355691588e-05
3.01794565574336e-05
6.43905261006294e-05
3.77218395048135e-06
0.000119547252085211
5.1734714364634e-05
2.5203981118674e-05
4.40448275310811e-05
0.000117163236502468
5.76946033699787e-05
9.76973172805246e-05
0.000108943532717649
5.27661978596395e-05
6.6661594897181e-05
3.38233817092662e-05
4.82142278695374e-05
1.87578277333314e-05
6.86743873414093e-05
5.18247513320399e-05
6.88909278448362e-05
5.87578096031223e-05
6.79645510051251e-05
4.11025842870667e-05
5.5481543792603e-05
-1.51531598793271e-05
0.000131466981867338
7.02816693442305e-06
0.000129947881759037
6.56384000003378e-05
1.12561693154158e-05
7.50693354619598e-05
8.91523117716885e-05
0.000103691052275328
7.20876203208683e-05
6.6441658346855e-05
3.65708658241277e-05
9.04029681300717e-05
3.96158357654147e-05
5.4226306152457e-05
7.1752270909591e-06
5.48840434546249e-05
0.000119745284692103
4.14418283125177e-05
2.92111818278756e-05
2.3521614627561e-05
5.84121848439833e-05
3.40288051029333e-05
7.24823818087025e-05
1.29783669469052e-05
1.64869424144155e-06
7.67510595665623e-05
0.000100046952482533
-1.9499069707898e-06
4.64348857846342e-05
4.91438908373332e-05
6.47520354853432e-05
3.59840025708259e-05
9.37812529322011e-05
8.21047190273877e-05
0.000104006495930147
7.9394278476349e-05
7.71231971021161e-05
0.000121263142113933
6.39733777135962e-05
0.000145939407281308
2.71391507502391e-05
3.02106553221819e-05
3.14694344456401e-05
1.65060127196196e-05
0.000111430929256395
0.000146242374239833
0.000110893470749985
-1.54758915033867e-05
1.69617101375009e-05
7.06832251657552e-05
8.27780786548305e-05
2.2834602481645e-05
-8.54855402061658e-06
6.31472211737115e-05
4.56819210047872e-05
6.74437445261608e-05
5.38876788530116e-05
8.28174862244823e-05
2.10649614643199e-05
7.78149809333059e-05
5.25846802795515e-05
3.16969235141387e-05
2.66720791380529e-05
0.000107824984280549
2.5265873552805e-05
7.31440873526434e-05
8.35112951700927e-05
3.04365126242929e-05
1.30321024429854e-05
7.63888038975815e-05
4.79293508345997e-05
3.59411094022483e-05
3.10604439908813e-05
2.82213191731296e-05
-3.41070322304624e-06
1.38884118306176e-05
8.31732442287327e-05
8.05368805842988e-05
3.94693289028616e-05
3.22879147008813e-05
2.23614825754092e-05
3.44080754150608e-05
1.00586515900918e-05
6.71683690964723e-05
1.03675823884754e-05
7.30455713825069e-05
3.6636475461545e-05
8.80789958859236e-05
4.9986952335057e-05
2.23160841756978e-05
3.18673815320481e-05
4.54366842291448e-05
8.95635158889467e-05
4.48153267530776e-05
1.73241750677357e-05
2.29824437559593e-05
3.09541601010443e-05
1.64841112841096e-05
4.2164081700368e-05
1.8530858945006e-05
8.29476241940503e-05
6.21542829045943e-05
7.70892660584023e-05
5.53899995629111e-05
4.18124577283661e-05
6.10194564534741e-05
7.60243330532952e-05
6.69223516474047e-05
6.72299010495303e-05
2.44044866680607e-05
0.000103098073234797
9.33313048195172e-05
4.16691818789413e-05
6.64326720234864e-05
-1.27709180312912e-05
0.000128711604267932
5.78028511187283e-05
5.99479523491067e-05
6.5140501627445e-05
5.33464144814885e-05
9.86646408122998e-05
4.63502279753209e-05
5.39951581236762e-05
5.4014379209653e-05
5.06714954684985e-05
3.95099747792258e-05
5.75869527107488e-05
4.7834383763673e-05
4.8135841777717e-05
-3.50387176339253e-05
7.52751131864067e-05
-6.4051076828589e-06
6.08889964495552e-05
0.000107776479766507
2.42444175101065e-05
9.13005895427699e-05
9.16887348124055e-05
7.23750251261648e-05
6.03339859848036e-05
4.0883206301203e-05
1.40713316224691e-05
0.000116642156272453
2.3609890220263e-05
1.56684313759736e-05
5.78436617480495e-05
1.91203027682113e-05
6.4767576744067e-05
3.27398437497829e-05
5.18920657602815e-05
0.000112982945634856
3.66710462095632e-05
5.87887946005293e-05
7.21393759475961e-05
7.80019904632626e-05
7.87927887933584e-05
6.95818276646543e-05
7.95356992275649e-05
4.01987061067219e-05
8.23594218497712e-05
7.56074556621879e-05
2.64921073775855e-05
7.80568707682277e-05
6.3112770959505e-05
5.61156943871711e-05
1.31479654117009e-05
1.11154974122685e-05
8.5699340606449e-05
5.04969187471784e-05
3.83941807011354e-05
1.60115634158691e-05
1.75024322424334e-05
4.27965554891906e-05
4.74290262926361e-05
3.4835200349658e-05
7.1690301326716e-06
9.52660405624595e-05
1.78010682945816e-05
8.3278295577637e-05
3.66666406162717e-05
9.69898252331055e-05
2.88791453249982e-05
0.000104373935885178
1.35832232963037e-05
9.60420327042722e-06
5.49829689873733e-05
2.40275535303686e-05
2.59500379431273e-05
3.56527358167141e-05
3.10616429017245e-05
3.55099981347084e-05
9.29103227345199e-05
6.95173229101327e-05
1.34346111583064e-05
0.000108274707815703
3.90623000682883e-05
8.89970456069269e-05
6.60634971542345e-05
4.92401169117819e-05
6.48364182134323e-05
5.90893159476432e-05
5.98338300884273e-05
5.01871572497873e-05
4.49116626377597e-05
6.97190369098571e-05
3.42113742943604e-05
5.49264909891956e-05
0.000142879321476603
0.0001097643566979
3.7287444099562e-05
0.000105021803176624
5.22946909334599e-05
2.5055080003097e-05
3.74407727216498e-05
5.52533698265301e-05
0.000103136377934006
4.83928090950888e-05
8.57430779997372e-05
0.000136231908989043
2.94508592893532e-05
7.21460731182953e-05
9.55910172022553e-05
0.00011771065013454
7.4231669212397e-05
4.77160015588828e-05
0.000119205822560177
2.88968950941913e-05
-2.44300206097749e-06
7.57204549564935e-05
5.59390260212408e-05
4.85134135147729e-05
9.59284164377031e-05
1.36442187661788e-05
6.50157752960192e-05
9.50502158070971e-05
3.29890317849058e-05
4.29788717137473e-05
2.32475887630704e-05
5.83978154445822e-05
3.46818594827039e-05
3.52562863389526e-05
2.0110182256905e-05
5.99771326321804e-05
8.15094119640624e-05
1.77450238667462e-05
5.82462207961604e-05
7.7133803652265e-06
7.64697957802169e-05
0.000119215065079764
9.5302936478681e-05
5.22041835484227e-05
8.73694694253139e-05
9.03889042907948e-05
7.96011241634385e-05
5.47028909975948e-05
-9.12435792578558e-06
0.000103729558863262
4.76506461499723e-05
9.62661281452472e-05
6.48448108522124e-05
6.81344135947663e-05
6.73392245301973e-05
1.91883211482768e-05
2.75421137407767e-05
6.68468888895747e-05
4.88912490923885e-07
3.41095568016944e-05
6.66916458370991e-05
3.70400800664174e-05
7.81862967478257e-05
0.000109901364458341
7.11910847359308e-05
2.94565660726587e-05
6.29842667004156e-05
4.91102247942999e-05
6.36052355980298e-06
4.51699914907311e-05
3.02980897701605e-05
0.000103493920605667
4.89561819252633e-05
5.19779047142441e-05
5.20391515971853e-05
2.90430602399703e-05
0.000100884489586892
6.38003779841935e-05
1.76642074180598e-05
1.39359844315039e-05
7.24841808637846e-05
2.94632776620711e-05
3.20045453365448e-05
0.000129187474360286
3.89211246504302e-05
1.74336210257493e-05
-5.39889585637886e-06
4.14404317776429e-05
0.000113717234332795
2.57478793502991e-05
-2.67907367436286e-05
7.98871788138603e-05
0.000106308477107283
9.20510793352849e-05
8.80731018409931e-05
0.000112320431446146
3.37647158456894e-05
5.70258266856006e-05
7.63234271845341e-05
9.15674153629959e-05
0.0001055697620773
9.47067203368107e-05
3.94527751653936e-05
6.80552119164619e-05
5.67570383546311e-05
0.000107255350650217
4.85654056991965e-05
-2.38364489203459e-06
5.43120750712114e-05
9.92016938306123e-06
8.65581660381344e-05
2.42022014557239e-05
9.80887729100455e-05
-7.79132399996144e-06
7.75267463048393e-05
1.4261676608245e-05
4.74345078842893e-05
6.79239177695975e-05
4.26843215479027e-05
5.44549085421464e-05
7.03974917770629e-05
7.73061156388958e-05
4.30865595272679e-06
8.29205950021085e-05
6.99050943776194e-05
3.87080699992873e-05
9.04297896912453e-05
0.000107634919616653
6.82127489980707e-05
8.92231524898844e-05
5.48039187466239e-05
-1.32473338314435e-05
3.92318195606898e-05
3.55362954530378e-05
5.76948178371434e-05
0.000104158225703834
5.60641325289868e-05
5.87988801039546e-05
0.000120962163085919
4.6434020634498e-05
8.09573942821772e-05
8.65918806412742e-05
4.76378975578867e-05
5.98253629364031e-05
5.21321817805635e-05
5.53931598868737e-05
6.27181247778317e-05
3.65907544206933e-05
1.52641507333283e-05
6.78209934093858e-05
4.44088422056215e-05
2.26623623319399e-05
3.72314454528027e-05
2.17759046722449e-05
1.85699987925141e-05
4.79549128221361e-05
7.13364798580845e-05
2.67835604089047e-05
9.80961054079508e-05
7.07311828053082e-05
6.32261030106833e-05
9.79342416274111e-05
8.8648477328432e-05
5.65847302150173e-05
8.63981342421085e-05
4.13147201096729e-05
1.01734587331131e-05
2.5900206095932e-05
4.40762665181432e-05
7.07936795963426e-05
6.39450993987808e-05
4.57278934675139e-05
9.9052212221315e-05
0.000108772211015073
5.08592457521472e-05
2.85308586248005e-05
9.12239733396271e-05
0.000152984102882273
7.24099274225125e-05
2.93495946312021e-05
6.29466621486835e-05
5.17506025594319e-05
6.16096392840239e-05
5.10569965343371e-05
3.94949064733669e-05
4.80703545702232e-05
0.000110687947439359
5.14764248270059e-05
9.04483305366618e-05
6.89622480057624e-05
5.73194420038698e-05
7.36408073505345e-05
8.8805292156723e-05
2.36343688250871e-05
5.02134452079879e-05
1.73651548202622e-05
2.39840303397774e-05
2.86313180040535e-05
-9.90017263247363e-06
0.000129147016442963
3.6090974877591e-05
5.11511345312104e-05
7.7424094608565e-05
4.58784531826532e-05
4.23374848553948e-05
5.23976275394087e-05
5.86275605576668e-05
6.32020591584156e-05
4.49818353750797e-05
3.10411401458971e-05
3.90203541480935e-05
6.28067521324646e-05
1.10895316318617e-05
7.96559627244797e-05
8.29696087943508e-05
4.29283624133513e-05
3.83512975180948e-05
2.33073096895515e-05
3.8509321325209e-05
0.000116288256954819
0.00010282399346572
8.14424140873386e-05
6.20593174690429e-05
0.000109851184921917
5.80040432937772e-05
5.27968240888815e-06
5.49036122900017e-05
5.86174773436275e-05
4.06172318836692e-05
7.16347827105164e-05
4.7563389783742e-05
2.97035568530113e-05
3.90577009504379e-05
0.000129970499034205
1.92484515235474e-05
2.50057586345297e-05
6.193024549055e-05
3.17822313439259e-05
0.000113266022918421
5.47039861963746e-05
2.99170603002224e-05
4.35041443669457e-05
8.64499854632429e-05
-3.78861699577172e-05
3.37457398244207e-05
5.6422079824989e-05
-7.43492975970976e-06
7.67361701273515e-05
2.29770686947308e-06
1.97538308826733e-05
1.33190984203718e-05
5.04083389553071e-05
4.72957891787667e-05
9.0753511879455e-05
7.57487986664704e-05
7.77217572453214e-05
5.37224418067625e-05
3.96133894961083e-05
8.14165546640742e-05
8.78149472752464e-05
6.15280503185302e-05
3.72425916017187e-05
6.66325878249262e-05
9.40393769227045e-05
6.09505369090726e-05
7.67507487111224e-05
3.19987210418326e-05
0.000100508217262843
4.0581629468347e-05
0.000107974438812557
2.46940332071604e-05
8.62142959372354e-05
5.23749039230143e-05
-1.47594492734314e-05
4.55046280201673e-05
0.000101564034123479
0.000122310237100281
2.88156613491493e-05
9.37450564198291e-05
1.80161862903859e-05
9.23394901533731e-05
5.49471512605175e-05
8.59093437288395e-05
6.60819508481669e-05
7.94004360074104e-05
4.87057661433044e-05
4.22175566866505e-05
5.76175562760079e-05
3.71872402943817e-05
0.000109073815426415
1.29847126305574e-05
0.000107087128816145
8.06345737393691e-05
5.65760978591554e-05
6.32150317758802e-05
7.06172086520856e-05
0.000146465784923555
2.89402559278185e-05
0.000117584662113758
1.09086034445707e-05
8.70906704604939e-05
2.2702042146783e-05
6.27123036166138e-05
0.000107115418228136
5.36511243544916e-05
6.01440009161787e-05
3.09059084931535e-06
5.78537355942232e-05
5.88521326119376e-05
6.23895979710711e-05
3.19979995507617e-05
8.41069995935699e-05
7.20829887009756e-05
7.18177219162674e-05
3.8507096642424e-05
8.51062594292985e-07
4.62257249949618e-05
8.09080153247592e-05
8.59164656758748e-05
2.59602888083745e-05
4.33387429530709e-06
4.04958812265934e-05
6.17096702757171e-05
9.51877267108241e-05
5.0659878064429e-05
0.000101028600360147
8.64026451013599e-05
8.93145732457277e-05
1.16438907658344e-05
5.86513206539438e-05
9.45371187019672e-05
4.52607390519035e-05
3.46864027218147e-05
4.84708854147752e-05
7.42206317734536e-05
5.9968350624225e-05
-4.62650685997724e-06
1.37722047314552e-05
7.80583419322824e-05
9.78269721245587e-05
4.18814725836255e-05
7.62495169846769e-06
9.52499583117838e-05
0.000111560559965251
0.000111832564017124
4.01034623005838e-05
3.71585604163978e-05
6.06716866679343e-05
5.12170897484978e-05
5.19940770783769e-05
0.00010998731416935
1.98936639573316e-05
2.76042861210534e-05
3.68378444124051e-05
7.85264194033307e-05
8.23745095623689e-05
5.63983996370975e-05
4.22600229733779e-05
5.01989457901523e-05
3.21607338523009e-05
5.47704131349008e-05
8.5566306505677e-05
7.51050816616308e-05
7.83308548664513e-05
6.03818202469861e-05
6.92842099876447e-05
4.98485892715537e-05
8.35849544165881e-05
3.16000277205485e-05
0.000126116106601828
4.73864283577542e-05
8.8395213019118e-05
0.000106557354828549
7.88940794613612e-05
7.99721495336434e-05
1.53580199783176e-05
1.74388347834025e-05
4.66354527892595e-05
4.32341582106795e-05
3.35671888987217e-05
9.48727518215015e-05
2.15873018393194e-05
5.14145559535447e-05
6.18614557140234e-05
6.15138122104076e-05
0.000103793789259891
9.90654836156219e-05
3.32367955724706e-05
4.85082264570981e-05
0.000108728505454859
6.55181936432583e-05
-1.13032778178059e-05
2.82762737852153e-05
7.72846613923133e-05
3.2138963094203e-05
8.44433650760053e-05
4.42060775915603e-05
1.22225232100339e-05
0.000138034202177459
2.97592344694717e-05
7.48959492989064e-05
6.17295970673738e-05
8.27846696380738e-05
7.74103792768676e-05
8.16096772748648e-05
4.6892148914665e-05
9.43255748675972e-05
3.52106272351488e-05
6.81330014215435e-05
1.02524076354192e-05
4.2801886857258e-05
5.28645410770985e-05
2.8325430489843e-06
5.10559184666039e-05
4.74336290756022e-05
6.58036564828154e-05
9.99132821293122e-05
2.34594886598646e-05
1.03253528208411e-05
3.38506692288021e-05
7.20877016826581e-05
8.4294993674936e-05
0.000106110819589302
3.59005388663692e-05
2.96303372093177e-05
2.81464894306682e-05
6.54681155653624e-05
4.59414762381011e-05
2.77752548481721e-05
4.03088711394704e-05
8.5084695905468e-05
1.0867903498361e-07
8.82894012173692e-05
6.34117629692565e-05
4.25246930947041e-05
-2.23110736291132e-05
6.81426967773185e-05
2.83798843576207e-05
5.98982900947116e-05
3.72526624831127e-05
4.19106786773117e-05
0.000113361693983744
4.74640238998881e-05
8.48506035841019e-05
6.1754013784171e-05
0.000147275841219765
3.03390973086138e-05
3.15913514209749e-05
6.29196342527206e-05
8.00311293512085e-05
4.46720779258598e-05
7.47753935583682e-05
6.72049743294084e-05
0.000136512539841633
2.54062815126507e-05
4.23825689138352e-05
3.02693977242745e-05
0.000107826120901824
4.67041807427212e-05
0.00010160699913301
5.2253299597382e-05
7.11250204754641e-05
6.47016981051519e-05
4.11163762485022e-05
7.75620060858263e-05
7.8315963181021e-05
0.000130249617587252
2.93260228523739e-05
7.09135387821923e-05
9.69963940221703e-05
1.91057847073474e-05
3.86207682289635e-05
6.24141261112677e-05
7.96482331379631e-05
5.47277500619744e-05
1.80436887770137e-05
0.000104544259348693
3.68376465019044e-05
7.73918432870471e-05
0.000127628210048144
2.401217941511e-05
8.16478180108994e-05
5.10436917803236e-05
8.70884568321067e-05
8.20302732068472e-05
7.53434066413388e-05
5.99814863395931e-05
4.5893460828577e-05
6.95332661167679e-05
7.06566543164124e-05
0.000128638955928159
5.48431628576057e-05
8.01273306543818e-05
4.2670638943148e-05
3.08450380066381e-05
5.96105250434713e-05
1.45883125575235e-05
7.4382653367715e-05
1.88716536260332e-05
5.6574070097336e-05
5.51317799603208e-05
8.75729619499788e-05
1.46014442454858e-05
1.23343856551753e-05
-1.62312403895306e-05
5.62820438975833e-05
7.81093679171642e-06
4.49533923159446e-05
3.3386741878927e-05
0.000110054958408628
6.97207196986434e-05
3.81051665219761e-06
8.1034685723238e-05
7.48129713839608e-05
7.18799921931527e-05
5.7180976971095e-05
2.38860529967858e-05
6.59715423008992e-05
2.75298889120026e-06
8.4564677333113e-05
7.45095397477764e-05
9.06479375012982e-05
4.14466172684393e-05
1.32005628508424e-05
4.31346320196419e-05
0.000143783180774033
5.50622178270826e-06
8.30922506461679e-05
1.59825784419244e-05
1.56421400568646e-05
5.88620397135465e-05
9.73385511182525e-05
7.74838547170813e-05
0.000114359772466471
6.91752520121687e-06
5.4360001038347e-05
3.49177610126144e-05
5.53640533716031e-05
2.84614071120795e-05
4.32677338254074e-05
2.31046506571861e-05
-3.58078701836123e-05
1.97304416309913e-05
1.83534867468468e-05
5.02656614903901e-05
4.14256768349844e-05
6.4587109068839e-05
4.07631158589412e-05
9.54048836077203e-05
9.6721243897625e-05
9.48681895680298e-05
9.41598094501263e-05
3.17879849490096e-05
1.90475700971097e-05
4.60918448162729e-05
3.15073163128254e-05
3.54439932555518e-05
1.13291531092255e-05
0.000101417217607657
6.52850000279606e-05
9.15421503670111e-05
0.000109410675704659
1.15198671778263e-05
9.75520185230325e-05
2.37155924498099e-05
1.81127608250944e-05
7.19688130073195e-05
2.65912795806035e-05
8.55796513565094e-05
6.69731173635385e-05
6.15150603981619e-05
3.91424287699054e-05
5.20545174159142e-05
8.50265900963137e-05
0.000107509640610785
3.79043326084398e-05
5.05108927638962e-05
3.29311613151481e-06
7.54112682338158e-05
8.88172526856639e-05
4.79717505661518e-05
-1.82139753058966e-05
4.71303460339537e-05
0.000116777604725911
3.05293496231974e-05
5.87738476330222e-05
3.48346302919108e-05
1.36309639265481e-05
5.16616875523237e-05
7.81394132702034e-05
4.20728824939029e-05
5.78553819860778e-05
2.85259094104626e-05
9.69399033778124e-05
4.70095338039694e-05
8.3809367076195e-05
9.30672374787104e-05
6.6842042925317e-05
3.7278596084095e-05
7.49979169538194e-05
5.53808900605258e-05
5.98926561880048e-05
6.22792709519569e-05
6.19517585462645e-05
6.67589756170848e-05
1.59805353885684e-05
8.16085320866486e-05
4.9262966530847e-05
2.25323166750757e-05
1.33846053610506e-05
0.00011623032108386
4.50558257750199e-05
4.9217606007602e-05
4.96767170754756e-05
6.97818820865715e-05
1.45311439979613e-05
4.21458653429163e-05
7.0467955167982e-05
4.62598026221354e-05
7.54549724806736e-06
3.51388413855616e-05
1.93758747417427e-05
1.2947691578354e-05
5.52613193738364e-05
3.19414719742325e-05
5.09667504518782e-05
-7.65682026543156e-07
3.31704146570639e-05
0.000117342824074902
9.07600938403777e-05
6.76051336110622e-05
7.44627836604909e-05
7.03865115688759e-05
4.77038192858945e-05
0.000114267514039756
8.40168254413996e-05
9.28444895171306e-05
4.26473254564787e-05
5.74905818815153e-05
3.76082409266141e-05
2.50205887028558e-05
0.000102432324006275
3.27693112515912e-05
3.71955677303515e-05
6.48860931657162e-05
6.01421213870299e-05
-3.99129798727993e-06
8.67324386119071e-05
6.46429823201114e-05
5.42729348180024e-05
3.67952402207723e-05
4.7546200581151e-05
7.37145748792862e-05
2.88699878725591e-05
7.34335206943788e-05
8.63480885496074e-05
3.77236411426335e-05
3.32251369106503e-05
3.34528431380197e-05
4.64349069370526e-05
4.3341344244083e-05
-2.88523898688498e-07
7.10508367108637e-05
3.85252217434053e-05
7.73106858647955e-05
9.69587716095533e-05
2.73385270545857e-05
5.01026118509254e-05
5.56381214972622e-05
8.63219717990734e-05
7.05564898221351e-05
5.0148914035437e-05
3.71853817159673e-05
9.67102948490039e-05
3.54337448281771e-05
-1.49693441390304e-05
-3.2055154496654e-05
8.62267795518407e-05
8.93040828057022e-05
8.45123201314735e-05
6.72361683679563e-05
2.71620204724899e-05
-4.9623342647565e-06
2.25477723922401e-05
7.41968812596697e-06
6.04989794586738e-05
0.000148576796865253
2.79383719920947e-05
2.82602116017133e-05
-8.84151284174571e-06
-2.37978231722847e-05
3.25236046461344e-05
1.22809493957649e-05
2.35280650239278e-05
7.94692477859956e-05
7.01547555210977e-05
9.86375406232392e-05
4.60313171694211e-05
5.94347041780319e-05
7.61650981515566e-05
8.19238342579889e-05
3.51716836802458e-05
3.70497800771197e-05
9.75960818301476e-05
5.14729083862995e-05
2.05507605882765e-05
5.34356873219377e-05
7.92206880359182e-05
5.56232855551616e-05
3.03831541788434e-05
7.62626311645775e-05
9.45220139668297e-05
4.20022430709923e-05
9.17837443172507e-05
8.48752101314362e-05
1.85819423646833e-05
9.44580434689353e-05
0.000115451046953084
5.82138934054934e-05
1.78898388218163e-05
7.95434321692509e-05
2.26533043707593e-05
6.27285338019949e-05
7.1976025478922e-05
8.83093089686547e-05
5.30315922118711e-05
5.95278288697958e-05
2.68302329761248e-05
5.17052222909856e-05
2.42997039646579e-05
6.11873491514187e-05
3.51790881929901e-05
7.39566391153481e-05
4.76722727068314e-05
2.80642747057832e-05
4.15129999603071e-05
5.1640936206166e-05
4.27614292625605e-05
1.12617441742897e-05
4.10505529314596e-05
7.76300592003827e-05
7.61501111377358e-05
1.81469421587952e-05
6.93120280290772e-05
5.1758170057566e-05
5.035008010242e-05
4.71560361879473e-05
6.09304577563073e-05
6.85655606426544e-05
3.43067082352927e-05
0.00011023933317069
7.13127459779206e-05
1.37619139484139e-05
0.000112976678634645
5.22529963553228e-05
3.57115017789991e-05
-1.10484819140123e-05
8.63420309288467e-05
7.83355934381314e-05
4.30437311617921e-05
0.000100502746089424
9.103990008985e-05
2.916680555633e-05
-1.65435654358213e-05
8.46596085412077e-05
8.92263959163485e-05
0.000112547846781203
7.95203760485062e-05
7.41638524286425e-05
0.000114717447987717
4.15527143659301e-05
8.82627834132797e-05
2.56648392019967e-05
1.94782604838604e-05
5.19988199295043e-05
0.000106007453875232
6.87097400580126e-05
5.53835109992651e-05
6.59804568006725e-05
0.000135841674641613
-2.10996076418463e-06
6.64820256496566e-05
1.42578843254247e-05
5.539251895118e-05
7.59320750161424e-05
0.000104166763669351
9.53238828122102e-05
8.27085293678162e-05
1.2885707314082e-05
2.19726843640149e-05
0.000107510198619003
7.36095147897434e-05
7.39620873626094e-05
3.65857754889892e-05
4.38251198774664e-05
3.79408372467043e-05
4.85782338959688e-05
5.46786228298577e-05
6.02974492537128e-05
8.51992616847472e-05
6.16955740399951e-05
5.59780916298903e-05
4.2766059460841e-05
4.42582280810555e-05
0.000101529762085866
9.00638597227775e-05
6.72393661463962e-05
-1.33868994346769e-05
5.29085636950044e-05
3.80566228841069e-05
6.30363118485081e-05
5.36217941320252e-05
6.92033162771326e-05
0.000101081492376519
8.6757691523457e-05
8.18951906195132e-05
6.14695029995223e-05
7.10996731164312e-05
0.000139502086834462
6.80401063516666e-05
8.98911972510413e-05
3.58241827273395e-05
6.17098616346481e-05
4.46435936459964e-05
7.62905189620488e-05
7.23504882202638e-05
7.6019250406106e-05
3.38886433040653e-05
1.68914574024007e-05
8.45835602581946e-05
5.09291385313976e-05
5.33651862090745e-05
0.000127357371903797
7.93420617573595e-05
2.37542127996217e-05
1.00221510682112e-05
2.83910656895991e-05
6.5762255618374e-05
6.36738425082695e-05
5.79642646905062e-05
5.94302838897278e-05
0.000102537355127165
3.41707829983626e-05
-4.82229940863146e-05
3.04490118870776e-05
8.23498346186015e-05
2.73331012214551e-05
5.20374107826959e-05
5.409222729953e-05
7.09563555768405e-05
8.64088001484412e-05
0.000130125278673599
8.18665290050068e-05
8.14586076265904e-06
2.44928274514214e-05
-1.67735034997834e-06
9.93077866553809e-05
7.98770773117181e-05
1.64329136651159e-05
6.60942737705854e-05
7.70143404482694e-05
6.46195673138879e-05
8.34108665608262e-05
3.33110266767304e-05
6.71371609302529e-05
8.67512296743807e-05
3.86463875234322e-05
1.90546998954804e-05
6.84962210151984e-05
7.27892123457805e-05
6.62756775549835e-05
5.58207947108104e-05
4.61212958148162e-05
-1.97457343402242e-05
4.97630976424651e-05
2.02076561369454e-05
3.88557711757658e-05
7.16047591464089e-05
7.24376392503355e-05
0.00010876802059567
2.9300902052727e-05
8.00109883021074e-05
2.12683036580729e-05
5.38607642349793e-05
3.65232314502041e-05
2.65704540880685e-05
4.43080878620784e-05
3.19634673735585e-05
6.66424796266574e-05
8.62460889785352e-05
5.64665259417827e-05
7.81222893422064e-05
7.15228488849693e-06
5.85294779840147e-05
5.07687776490666e-05
6.0443222478009e-05
6.70650355364152e-05
7.07021298048345e-05
8.82927369448794e-05
5.99421042726351e-05
9.30965407727905e-05
5.27859900895737e-05
8.85198695525908e-05
0.000101316448715782
5.90528272178352e-05
4.78759019455047e-05
8.10611212032589e-05
2.27645101814413e-05
6.32343694176885e-05
8.57648492886686e-05
6.39015139214294e-05
8.21857182961105e-05
7.23234162182356e-05
5.30552130968813e-05
0.000111025033131315
4.49636304102632e-05
3.61831327523981e-05
0.000120453200441435
7.31572556902541e-05
3.1781936846893e-05
1.96442832123847e-05
1.72012005893217e-05
7.27819757805791e-05
8.56453356369896e-05
6.16684995691082e-05
2.95589879796923e-05
7.42622996951241e-05
3.19992441866309e-05
7.39043132804654e-05
5.88118778672831e-05
3.76892930429917e-05
6.195643424485e-05
6.30371552110134e-05
1.05045330344475e-05
3.07086428988001e-05
5.83951483031482e-05
7.49173168228226e-05
-2.67006876065467e-05
3.16099749900369e-05
1.6779133522633e-05
5.13491849327213e-05
0.000101859077802007
1.52638292617446e-05
6.20807110540085e-05
9.04532633056819e-06
5.87197663733103e-05
7.06008544152189e-05
0.000139037488751869
4.13028370242165e-05
8.84865369287581e-05
2.76706009799466e-06
8.17647459441631e-05
3.17534801445872e-05
2.53588836720826e-05
3.06035303528412e-05
7.96008604745086e-05
9.56505356008481e-05
3.09873196062303e-05
8.59977818659235e-05
1.8961128737281e-05
8.42675293481512e-05
2.92668233772871e-05
7.84042951875311e-05
9.68759533638887e-05
4.22139856191509e-05
9.45828523097612e-05
7.32972074450555e-05
6.79250155561315e-05
1.10384666555351e-05
5.45285563631582e-05
5.59755712151697e-05
8.42485794414274e-05
3.41488836226728e-05
0.000115701893713785
0.000153761216241382
1.84290777943277e-05
7.7182563538298e-05
0.000104713255057168
-1.98602506576623e-06
1.90650405576922e-05
9.25267251768861e-05
9.67505006947944e-06
4.97038085989437e-05
-9.85265897364209e-06
5.36570038378657e-05
3.1935155856116e-05
6.58076286086149e-05
2.18315080478313e-05
-1.24722515936939e-05
4.68957945230223e-05
9.68241943055779e-05
7.33440596500453e-05
4.57326519877094e-05
3.54677180099709e-05
5.01025116631902e-05
1.52183931230832e-05
3.7847642789719e-06
0.000103467764072957
2.44784248371113e-05
7.10620288558472e-05
9.86547887281693e-06
5.28753263539411e-05
1.23235777636819e-06
3.70899709131888e-05
8.55882846201526e-06
1.30789314682866e-05
2.50572661171053e-05
5.5376903812819e-05
5.67662963990106e-05
6.05403349455163e-05
0.000123398908358108
8.48086014728192e-05
7.34622371124513e-05
2.54021198567084e-05
0.000110175779831546
1.44364341833019e-05
7.62734446101846e-05
7.0721990535397e-05
-2.48234529600821e-05
0.000123720191884453
5.21210128676384e-05
2.49689059172954e-05
2.42354327934197e-05
8.29929685206798e-05
6.74260594687598e-05
7.69718084968138e-05
6.8964953287715e-06
5.7464059695818e-05
6.16028947960697e-05
2.38625061647523e-05
4.71255480692502e-05
9.04961545736786e-05
0.000115127525524742
6.10588499761637e-05
7.80272099973184e-05
8.58484906772875e-05
6.64894388712275e-05
4.23584660692796e-05
5.12133997334199e-05
4.30484993725197e-05
5.64898640267369e-05
4.19102906548822e-05
5.38566764456275e-05
5.83689551284723e-05
4.89275864382415e-05
0.000100936824962008
5.13333149320135e-05
4.02758082433843e-05
6.59508698989134e-05
4.78595423337993e-05
5.04730244148926e-05
7.38748195343022e-05
2.14616313493568e-05
7.00089335535141e-05
6.13289280383315e-05
3.16497267445632e-05
6.00097517595373e-05
5.67317748545755e-05
0.000123094754589112
6.60450626249528e-05
7.65523670102788e-05
3.94366141143008e-05
-1.3234367829944e-05
1.60908176857586e-05
7.87311013416715e-05
0.000118690377655546
3.94318224525028e-05
-1.86225879906966e-05
-5.2991429372882e-06
3.05291693915361e-05
7.0222465961822e-05
3.26880713078236e-05
7.47125225559719e-05
4.98083047095295e-06
6.62799152323146e-05
9.70027277212664e-05
2.96759608658345e-05
8.37104604772991e-05
7.2581556984583e-05
-1.70932025276043e-05
4.86893827311438e-05
0.000107183580153248
-2.04251495673951e-06
0.000117318978330704
3.25821452796204e-05
2.2195127020906e-05
3.81646967916965e-05
6.32474576354053e-05
4.6572482436632e-05
3.18062148949341e-05
4.9423333499796e-05
2.5239503982318e-05
-1.04882732728731e-05
3.34497449714499e-05
8.41185612787268e-05
1.4355327148775e-05
4.69827148295617e-05
6.79588638501123e-05
3.33851955207029e-05
4.0167921663616e-05
4.76335014166334e-05
-8.04030970715806e-06
6.25423588156587e-05
5.43319852659069e-05
7.25863159585696e-05
0.000112359181261766
0.000138961267508589
2.65480917366871e-05
6.67425307483459e-05
7.53493637957221e-05
6.30840765604273e-05
4.32951603619979e-05
5.04014637584598e-05
-5.50176485789788e-07
6.82821021750571e-05
9.03531018755934e-05
1.85564686552022e-05
5.46085793541932e-05
4.13121404849368e-05
7.42628525846103e-05
6.75747182596214e-05
8.80525488557411e-05
2.7593139496909e-05
7.09335294675328e-05
4.38824792538371e-05
4.91506036840135e-05
9.03573325033047e-05
0.000101858443422093
0.000104433611848528
3.9087920684177e-05
0.000129184443914244
6.69547044416304e-05
6.10172345111545e-05
1.14512392133964e-05
8.00837661261699e-05
2.16247913259443e-05
6.08132313234906e-05
4.02569225193987e-05
-2.44633726990161e-06
6.38636436444788e-05
9.62527368756669e-05
2.1866531497924e-05
7.92275621373628e-05
8.95570119857624e-05
6.50938437767658e-05
2.92066252570558e-05
4.4430524713611e-05
6.61455883438932e-05
4.60416617287604e-05
5.81885252079612e-05
0.000127411572617328
5.05548413827795e-06
4.77746724678216e-05
5.3905770263709e-05
4.34014227939757e-05
8.60804307913184e-05
2.83873741072915e-05
-1.34647564367878e-05
9.99081233936839e-05
6.67026086317045e-05
3.90984376275074e-05
5.42239983038923e-05
6.28415260676343e-05
0.000106715394258265
6.11784048077176e-05
1.46699591607486e-05
9.09261114567029e-05
4.23438858984377e-05
-3.8590722096837e-06
6.20152886066012e-05
3.8646615299053e-05
6.17047507659315e-05
6.16896703350441e-05
7.88073878174613e-05
7.35613880720984e-05
-3.51085643652671e-05
5.53589120696018e-06
8.37057115103102e-05
4.46982809336921e-05
8.88066097758845e-05
7.04718955049621e-05
4.94625495921198e-05
8.7674996013172e-05
-1.13228627931724e-05
2.31235340957807e-05
-7.85790615344267e-06
3.63637692970352e-05
9.73560813250915e-05
5.80220140178639e-05
8.65490882579366e-06
2.13102878949864e-05
7.18114833834066e-05
5.81042869151324e-05
4.19923890568529e-05
3.41295777109252e-05
6.09300693849969e-06
8.93666609605795e-05
2.24236082183808e-05
0.000106865702749724
0.000117428336839726
3.27718212724293e-05
7.38105376788027e-05
7.66046556462496e-05
0.000108558852465657
3.77916608970288e-05
6.73390340944164e-05
7.14154418356334e-05
1.88645981104771e-05
3.72878932823063e-06
6.73698879755429e-05
2.5878877605974e-05
0.000134303144725279
3.79029882685086e-05
2.53896933773335e-05
0.00016508114061831
0.000101406173206391
2.27847014850618e-05
2.77790247328801e-05
6.7231835183849e-05
5.23547162547633e-05
0.000111304127608072
2.08856492450363e-06
0.000108030501576419
7.48484615795131e-06
7.69282177499009e-05
5.9810586492279e-05
6.07291255647376e-05
6.58035416256253e-05
7.20300435343841e-05
3.3083667553696e-05
4.40389644954529e-05
0.000108034258666242
3.66850032644977e-05
5.14567881291025e-05
6.8555746749349e-05
4.98883615939671e-05
0.000114862518352962
-2.27877763883286e-05
6.14951188850927e-05
1.06153070757688e-05
5.95325338737563e-05
7.81776451780498e-05
4.95000528880952e-05
3.42624359748455e-05
0.000108416198555736
2.97264923670305e-05
5.12812168737557e-05
6.70147042520468e-05
4.26463610146821e-05
1.19646190234677e-06
3.24599940200834e-05
7.37250347233341e-05
6.07302479897407e-05
0.000105627966477887
7.01605934109573e-05
2.47481713815616e-05
5.76376971244262e-05
7.61506464585865e-05
6.02131052841923e-05
7.07066450244923e-05
3.71903387725509e-05
4.00879498701469e-05
2.63006511267166e-05
0.000113644027022881
7.3934999833582e-05
8.25822435353609e-05
3.09746471958378e-05
8.84677732164915e-05
5.81428679803085e-05
3.8045286087754e-05
2.75615916915355e-05
6.40980199925208e-05
3.97449627815647e-05
5.18676244474179e-05
7.5999817624484e-05
5.05555878477858e-05
5.94379305326485e-05
3.217359549655e-05
3.84855871953043e-05
1.22781662199357e-05
3.92436282212537e-05
4.62965065281083e-05
0.000132030813629823
2.39934524943461e-05
3.23851251393905e-05
6.43447119142169e-05
2.07647584585015e-05
-1.2395400391264e-05
2.65951542928317e-05
2.01602957518843e-05
-5.95885227135594e-06
8.59705611400127e-05
0.000107817263978816
3.24447778664742e-05
5.43925481744318e-05
2.58074583619527e-05
3.27032120855956e-05
9.08010040899877e-05
0.000156038481259775
7.52206683653945e-05
5.30342487934933e-05
6.09680891860651e-05
2.49563153087798e-05
7.44011239223364e-05
8.46539069325917e-05
7.96395150726854e-05
7.26896076849056e-05
3.22230704170279e-05
0.000100299602383212
6.43452299743363e-05
5.55713397545293e-05
7.1801051442325e-05
3.43658673270417e-05
4.27687767826116e-05
0.000150127583729259
5.7461830675867e-05
9.46741441953962e-05
2.31317408451971e-05
0.000112916130698115
6.43934875546438e-05
5.79132857734421e-05
1.20054468379967e-05
4.5830511164979e-05
2.58053219269634e-05
8.90319646222467e-05
5.4718589089236e-05
3.96341424630153e-05
5.21405691661187e-05
4.92701256437053e-05
4.69706391763783e-05
6.93338563068458e-05
7.49990028070406e-05
5.41579299132536e-05
7.67986298969976e-05
9.37170279083336e-07
1.12179899660201e-05
9.41939691402071e-05
8.4152860037e-05
8.8315934533917e-06
2.06778753622901e-05
5.54837161158158e-05
5.30371622201975e-05
3.59258914106316e-05
8.02627679116473e-05
5.33542792515906e-05
6.13457938947038e-05
-3.24676977141661e-05
4.23356023355597e-05
3.94072235123948e-05
4.34039040104929e-05
3.62337324237834e-05
7.61653474542912e-05
0.00011532523006364
5.84452747784843e-05
4.22527349475216e-05
1.48215837613533e-05
1.09067577517284e-05
2.60528869737547e-05
5.72456815438001e-05
3.0021563346435e-05
6.97380202596764e-05
2.01915273519391e-05
3.39164630044736e-05
-2.40391403248523e-05
7.87811889820543e-05
6.39903533373484e-05
6.64252169905745e-05
4.31787021458208e-05
8.44694156164675e-05
2.69186309075737e-05
3.95864183956071e-05
5.6517353701582e-05
9.0083165583602e-05
5.29058246425854e-05
5.30504145012609e-05
1.86660065899626e-05
2.39284231722036e-05
6.93913958959871e-05
-7.90206321434015e-07
8.2602231355537e-05
2.95190469558776e-05
9.71590846955867e-05
7.18366350958733e-05
8.62332304357953e-05
7.56206076517079e-05
6.37176083424626e-05
5.06781878620637e-05
-7.24277499926591e-06
6.60902811146738e-05
5.65328852298918e-05
6.47442091079858e-05
2.48910920916346e-06
5.07896788588571e-05
0.000116183495227786
1.90642922273344e-05
4.65275341935669e-05
5.49162418105978e-05
3.98227941477774e-05
9.58106507059828e-05
6.49122741994212e-05
7.12541315531495e-05
0.000112658007666133
2.74254052041186e-05
2.80643515394798e-05
0.000108025179751648
3.08148481271514e-05
0.000113397765997398
9.95176293706099e-05
8.41342128640388e-05
8.38105093022674e-05
7.73355521335697e-05
6.37108474435562e-05
7.57844821222484e-05
5.58480234753513e-05
7.78974350805735e-05
3.41693695906282e-07
3.83779986974268e-05
5.85527239006782e-05
2.53105085618225e-05
6.81387036889403e-05
3.38049461470877e-05
4.42230809306202e-05
7.65183044553011e-05
2.72852514843136e-07
8.22029406096843e-05
1.94452615465781e-05
-6.60953201027287e-06
7.32017262414207e-05
5.32945972408022e-05
2.11583797762224e-05
0.000149698853370548
4.9639726046598e-05
4.00393720550667e-05
0.000113381396864862
8.74090179342609e-05
8.89821750783548e-05
6.30378950456129e-05
3.46316154118044e-05
3.59478951594939e-05
8.25208018853855e-05
9.43869747525676e-05
5.20290469465417e-05
5.49172382795831e-05
9.23477075445368e-05
4.91348848001977e-05
3.92178316872301e-05
2.38239011502853e-05
1.96402758193641e-05
5.34472800835827e-05
3.24468331956783e-05
3.02593358547359e-05
7.05934008808565e-05
8.12213934481588e-05
0.000109285270398857
0.000121159041433305
1.37623926041797e-05
1.01224920463717e-05
0.000128568712869359
6.87454874144399e-05
2.67971812962553e-05
6.03044181551737e-05
4.00112866921651e-05
4.91724899195868e-05
0.000105480646558706
2.33458619589359e-05
8.71587601500784e-05
0.0001159627477044
6.43913156184667e-05
4.193066795753e-08
4.74032134496558e-05
2.04899990367836e-05
2.87903610056869e-05
1.55820591631629e-05
4.31609646395377e-05
0.000128047124964811
7.63055856090541e-05
5.65807450714335e-05
2.22851574260004e-05
4.4957133061519e-05
2.36340818349223e-05
0.000105232993337996
8.54827587604235e-05
9.27563474784738e-05
4.08295515053924e-05
6.57961689927259e-05
8.4607224590066e-05
6.55521146298296e-05
8.75738147350775e-05
9.78176916516616e-05
0.000101471453875126
7.26285956873447e-05
8.47081632655012e-05
7.64025481990372e-05
7.22608473971682e-05
7.01263399065901e-05
3.21756798678699e-05
3.74746058615106e-05
2.62698073868779e-05
4.02126490349162e-05
4.85610280814086e-05
5.07503981375068e-05
4.44975240408959e-05
2.74209586117408e-05
8.70770189296591e-05
0.0001169835708237
5.58181759527174e-05
0.000104552581089173
2.12237104488586e-05
7.09394325319451e-05
4.7929976184901e-05
7.53514741423101e-06
5.70571942282015e-05
3.78656322340868e-05
7.88560302475057e-05
4.02621418078345e-05
8.8308699642998e-05
4.00482289229146e-05
2.14323984499131e-05
0.00010134731340115
9.67235652740945e-05
8.23456880857237e-05
5.55513198576381e-05
5.99295630463815e-05
2.58349804997534e-05
2.50403241081004e-05
5.1090588882109e-05
7.19671353893447e-05
8.37720366724068e-05
3.26673240417039e-05
5.96163077078613e-05
8.60321103390438e-05
7.30947317105134e-05
2.43572175602626e-05
6.92234385497304e-05
3.33756436245192e-05
9.25797464918067e-05
6.14072149875906e-05
3.82727910800577e-05
9.30024332705137e-05
0.000115867189526091
1.43920530887249e-05
1.42500869033779e-05
6.5111044684392e-05
0.000122435192590575
4.65878326219196e-05
1.62311273937725e-05
8.65915978359691e-05
8.3245811561182e-05
7.50550332964783e-05
1.44990358662863e-05
9.10127215670999e-05
5.1022671253972e-05
0.000126940726996397
5.66829737529176e-05
5.90521964280556e-06
8.527635232303e-05
8.29588213282267e-05
4.51640496650314e-05
9.47108065572876e-05
7.23474715628087e-05
7.73844953229685e-05
3.4554125281033e-05
0.000133938439680792
8.30536665255165e-05
6.56914955991138e-05
0.000122646155558288
3.34736841637892e-05
5.31383681087826e-05
7.28485748946157e-05
6.0626166757314e-05
1.09152743820887e-05
7.05034494544867e-05
8.74560917701122e-05
6.70311526779454e-05
2.5968897077987e-05
8.68830340448877e-05
0.000119531516487733
6.0761498366289e-05
3.48880148245599e-05
5.39439757620989e-05
4.3957703954469e-05
5.19694114032239e-05
4.99412743492296e-05
-4.92487290272351e-06
3.98461546915437e-05
0.000124128715232502
3.21864416897582e-05
2.80121476079246e-06
2.99400656542348e-05
-2.54556837746488e-05
4.04379054502036e-05
4.56138785302018e-05
2.48092502959682e-05
7.09417852358802e-05
6.00325339825248e-05
6.67998948735263e-05
1.63505820300947e-05
4.47940316425333e-05
1.24978276203814e-05
7.58612104446809e-05
5.08296218311113e-05
2.38836454356038e-05
-1.71920544963464e-05
1.24143315277971e-05
3.44405513180674e-05
4.42221270164798e-05
2.85751849941724e-05
3.3389946526453e-05
7.47144679958812e-05
-5.92265621135793e-06
7.87773329135415e-05
5.06810993272622e-05
8.14951009670265e-05
8.65126480884176e-05
6.11033155437959e-05
0.000115253352105075
6.36957993420782e-05
4.85496405332577e-05
6.83206215906968e-05
-6.8640911424352e-07
9.94691748050869e-05
3.03901247427794e-05
1.10392007215622e-06
2.2428557927459e-06
0.00010998352686518
6.56872252672359e-05
4.67226171640541e-05
2.08167712609932e-05
9.16541587914973e-05
5.2470677073742e-05
5.14811049443874e-05
8.64262200289574e-05
4.11127765435801e-05
8.18948033712989e-05
6.40262479206536e-05
7.86233341581893e-05
-2.79346730269221e-06
0.000103386357802674
4.55441235206415e-05
-5.50638031336402e-06
-3.35872356134028e-05
-5.7804747107185e-05
7.51394815356135e-05
5.61124289201813e-05
5.98696560333418e-05
7.23510071356316e-05
7.10469514543326e-05
0.000102835597555971
2.27503794565174e-05
6.09286171007279e-05
9.46616461867538e-05
8.60746351165071e-06
4.85402595872617e-05
3.94623416812693e-05
5.64226098439812e-05
4.226077109604e-05
1.50936935441788e-05
9.11745489533816e-05
0.000106201727650784
-1.86699965306206e-05
5.60064755969078e-05
9.85454563246064e-06
4.71878278826278e-05
4.11633421220854e-05
8.79877181931709e-05
8.02259503200777e-06
0.000105856538659229
0.000101280103500923
9.93642558672373e-05
6.67507130965699e-05
4.75438654407308e-05
9.46901106694239e-06
8.28551741870598e-05
4.045859378781e-05
4.3041100243174e-05
1.73792433977787e-05
2.08982128365655e-05
7.07120858816975e-05
3.42929960939325e-05
5.00059544435514e-05
9.07128672168737e-05
7.49659254386708e-05
2.96247893575206e-05
2.8568301976719e-05
0.000113322934139546
7.57448870208705e-05
3.30211892534989e-05
8.74383410148597e-05
2.47064690166751e-05
9.21792326125437e-05
0.000109567540503319
6.8125016730646e-05
8.92022814554343e-05
0.000100769390804616
0.000156267464142267
8.07462895005092e-05
4.75392944207418e-05
9.83580924456976e-05
4.48851346663938e-05
4.14561311010724e-05
7.35817233353026e-05
0.000122313510945704
9.48741782725537e-05
3.82191838668388e-05
9.55325788745003e-05
5.13532739434896e-05
2.56955264559287e-05
6.98305488728975e-05
7.2575161831463e-05
9.47839548437323e-05
3.05438592877569e-05
3.81683999969369e-05
1.94136527079021e-05
3.98341626628384e-05
3.58647284614328e-05
8.18735758372906e-05
6.52996412438071e-05
6.97590950885177e-05
4.05660629520351e-05
4.18267999075937e-05
8.37171136459222e-05
7.8936331552795e-05
1.2915059707607e-05
6.40662449494988e-05
-1.32892398366091e-05
7.52375832146109e-05
8.60677321230389e-05
4.01013075519314e-05
9.26823691626746e-05
4.36878905373753e-05
4.65490137709093e-05
3.55302020682338e-05
0.000116706489918061
2.14574700229378e-05
4.93768583599925e-05
4.23484741385059e-05
8.16997642795447e-05
6.05714257225062e-05
4.79439892629199e-05
5.63642935305083e-05
6.14766666009606e-05
0.000123580454541961
7.74034285999888e-05
7.28536090961904e-05
3.63253431036478e-05
9.89681135849128e-05
7.81569796086884e-05
6.62232758069519e-05
-1.66135941146588e-05
0.000122527179649385
5.13034884211937e-06
1.81725555037947e-05
1.79039220182935e-05
6.5390092043135e-05
7.92387662722524e-05
4.03023499918279e-05
0.000102780184626393
3.1039546751123e-05
4.14020239583808e-05
-4.43292878559894e-06
0.000102423090915415
6.69738848557334e-05
8.69914087576647e-05
5.31374221920358e-05
0.00010310869168685
8.4732016135221e-05
6.20069718017621e-05
7.47616849770159e-05
8.93156725406448e-05
1.52901544002053e-05
7.87855065570423e-05
6.10065816899904e-05
6.66474636770844e-05
6.86317584577755e-05
4.00807316052316e-05
2.14673872372372e-05
6.13366614887412e-05
1.89827028957185e-05
2.96217862275441e-05
1.86568539670485e-05
-1.18708567971854e-06
4.33406881683859e-05
3.96258571999032e-05
6.56046793106073e-05
9.77407385255033e-05
6.45242101849916e-05
7.92145387465835e-05
6.35201637122923e-05
0.000112403635845223
0.000101334856266131
4.85187504971742e-05
4.54008238901953e-05
4.80198678207106e-05
7.61875854031715e-05
2.64284304658757e-05
0.000102639498711456
2.6673938268355e-05
9.16590930155218e-05
7.66662644487685e-05
6.00154155687601e-05
5.3934737173767e-05
5.65599120075e-05
7.5849232064453e-05
7.14004369754349e-05
7.73360082743902e-05
7.42951844175377e-05
4.67685008026836e-05
2.58429162405719e-05
8.76162277512716e-05
7.75617718405695e-05
3.70048066217471e-05
8.44869405159857e-05
6.41449855012191e-05
0.000122181196979859
7.69259930843956e-05
5.64455723051464e-05
-4.14076132124033e-06
4.45571110368244e-05
5.74561033422808e-05
5.40541917597515e-06
2.82177938653981e-05
7.79431330657323e-05
7.18807190334255e-05
2.92431744238883e-05
1.31315691373183e-05
8.83086674187471e-05
1.19860494636939e-05
2.97812112885239e-05
6.05366523394172e-05
3.460583219811e-05
3.29706170156594e-05
-8.92855714089724e-06
7.45003291647282e-05
1.55499658479174e-05
1.11741800322557e-05
3.75987196874424e-05
-1.37909371202243e-05
4.32534028604149e-05
7.2818722348993e-05
5.93577918991991e-05
9.79975126393003e-05
6.27780177359736e-05
4.12629100641573e-05
2.71036391654863e-05
7.6396346921161e-05
-4.92389740916348e-06
8.18844824608659e-05
6.62651343701692e-05
6.41676397799353e-05
0.000118460812903214
6.91921368663683e-05
7.11113061588741e-05
0.000106398709503897
2.46974541635129e-05
5.14761207914174e-05
