# Supplementary material for: Research on computational propagation and identification of mine microseismic signals based on deep learning
Source: PLoS One. 2025 Oct 22;20(10):e0334641. doi: 10.1371/journal.pone.0334641 (PMC12543183; doi:10.1371/journal.pone.0334641)
Supplement: S5 Data — (ZIP) [file pone.0334641.s005.zip › 000100800001711.xlsx_0.txt_24.txt.txt]

3.32541298061608e-05
5.84140456935496e-05
4.95817669416932e-05
4.98298023535082e-05
6.82033675254626e-05
0.000118614157741817
1.59970021810869e-05
5.6207990965515e-05
4.22536371701237e-05
5.6109688090463e-05
8.21678602048553e-05
1.43159772387282e-05
5.28281052578243e-06
6.32309736559841e-05
0.000109407627856201
6.45730515310976e-05
4.62174967406435e-05
8.8804503344962e-05
7.32254785512296e-05
7.88691706795807e-05
2.87702032500746e-05
2.66347711319062e-05
9.4448087055402e-05
5.33433230470017e-05
5.53748669609037e-05
8.86342583676369e-05
4.83557415740627e-05
7.37902188755654e-05
2.90045347299957e-05
2.48122857789653e-05
7.76842108303276e-05
1.73369189407296e-05
0.00010946685271323
9.30369411032155e-05
1.12174089555857e-05
3.53505605578615e-05
7.19278185270776e-05
7.03829968519836e-05
8.69655242176417e-05
3.13696197354753e-05
7.27480455469714e-05
7.39279825330468e-05
5.18599992949396e-05
8.26714768546405e-05
7.64777245891591e-05
7.35236683500009e-06
0.000159353765084869
5.91460140960507e-05
2.29905247370518e-05
6.03855163818153e-05
1.73515874105543e-06
4.15311712524663e-05
-3.1681188577982e-06
8.96090744762446e-05
9.00212995995133e-05
5.01976195170769e-05
4.79980023714809e-05
8.02214374356529e-05
1.20108791876997e-05
2.17822144239224e-05
5.76955709797219e-05
4.05959836782733e-05
5.6280793759896e-05
0.000104476430641167
9.34113713406068e-05
6.83093995484149e-05
8.73900934679314e-05
5.21309941085815e-05
7.96093612867528e-05
2.9365048749747e-05
6.34942490520421e-05
7.35820539145537e-05
0.000100996915179861
5.86474629044964e-05
3.67441144018303e-05
1.61238431724041e-05
6.03579764723568e-05
3.49037516845468e-05
4.9233212259944e-05
3.01074852694232e-05
5.709848203337e-05
4.32251082772726e-05
7.21707611524638e-05
0.00011612155883019
0.000108827196187555
4.987577580119e-05
8.37165754592379e-05
0.000105387307624743
3.62126219452535e-05
8.48405315739676e-05
7.85541961893432e-05
7.80045570264048e-05
6.70955823948552e-05
1.83503299234456e-05
1.67567963643169e-05
2.70409583771423e-05
4.95933812767984e-05
1.64168518584321e-05
7.44402498808032e-05
5.22579208640216e-05
8.01948012720327e-05
7.31325160381881e-05
3.53438559203322e-05
0.000108845480152249
6.91084124549134e-05
6.96205928524878e-05
5.65727027629445e-05
5.40518414795314e-05
3.07473071829029e-05
0.00010264297741912
6.95135396631648e-05
7.73454841630509e-05
7.43199050520122e-05
7.15120559634431e-06
3.82794617556956e-05
6.38817957971154e-05
6.50603522324516e-05
8.95765570414377e-05
6.72848458943465e-05
8.22513527468519e-05
3.28211788747774e-05
7.95149433417994e-05
3.57459613986176e-05
5.11158161841062e-05
5.59903609659978e-05
9.30940861453086e-05
0.000131375628940245
5.89320237906933e-05
7.20601791587046e-05
0.000112404449420204
8.04794379677055e-05
4.33047997569753e-05
4.84284153475525e-05
0.000107436930082563
8.63185510784484e-05
4.65352336362833e-05
5.26824391443514e-05
1.47561366652889e-05
8.03102270859106e-05
5.11360830754468e-05
8.63981833001657e-05
9.1839047788696e-05
8.18334791548583e-05
2.78657826933014e-05
8.80950362335325e-05
5.49008919515561e-05
9.52330862717962e-05
1.68908878571602e-05
4.37553882903511e-05
5.55909419978509e-05
1.72914556438155e-05
8.25939582041082e-05
3.54714714150895e-05
4.73017879437297e-05
1.72235028865129e-05
1.34315792782494e-05
8.02722319786033e-05
2.86894334161867e-05
4.16375527649193e-05
7.85335390313196e-05
9.91170558851041e-05
2.67351720599449e-05
0.000138765144454181
7.21163935323081e-05
1.85162268547443e-05
4.6230254919235e-05
8.80841432486969e-05
0.000115270858400329
4.68122665652635e-05
-1.98835605437908e-05
8.5035779788136e-05
7.57529302297012e-05
3.6516765561827e-05
4.68506281034202e-05
3.52847709693044e-05
0.000103909717293505
0.00010430544079164
1.57851070103001e-07
9.83066098720193e-05
3.92889869061898e-05
4.03983605310011e-05
9.31920902412402e-05
4.0739483843881e-05
3.26869204642996e-05
1.62755097112636e-05
2.73333020696983e-05
7.31500390028632e-05
8.28735268544478e-05
7.47468055710342e-05
7.39516394384368e-05
0.000106536145099178
6.11644270130351e-05
3.99310069954606e-05
8.03731373090391e-05
7.67924256720393e-05
4.26257925542477e-05
8.88916867037042e-05
3.51462787898168e-05
3.3598740135938e-05
1.09647712517004e-05
6.57918296223029e-05
7.68624909831087e-05
5.45189842102786e-05
7.79692247086749e-05
1.15311689759961e-05
0.000136540406027943
8.57674121283335e-05
0.000126118034435251
6.19396784241167e-05
7.18913651548359e-05
9.58242967239794e-05
7.40287822575129e-05
-6.3872057758412e-06
5.70202237587565e-05
6.47489091112684e-05
4.45206147403657e-05
7.45095479462947e-05
1.13435886393231e-05
8.75234954127445e-05
7.19914927270736e-05
3.57636736917656e-05
7.01697161060171e-05
8.10076990987642e-05
6.38663013873607e-05
8.54555864510266e-05
8.20615619864165e-05
3.24534079958016e-05
0.000120703109610385
7.11861470246812e-05
4.42440325454289e-05
2.2141227079988e-06
3.20175575149081e-05
-2.35866872764555e-06
0.000110595142489429
7.82920412792239e-05
6.24155797950447e-05
5.22942429589602e-05
-9.05631223759289e-06
5.56018265251708e-05
9.1564305685267e-05
1.24385616682768e-05
7.18947461792543e-05
5.73159880298488e-05
3.41222668906163e-05
5.99708384734752e-05
3.44786728226145e-05
3.1935734493835e-05
7.05719237633527e-05
6.05513198839628e-06
8.03412911148418e-06
2.38489303822255e-05
8.20887657259026e-05
9.65235667984169e-05
2.22456165281283e-05
3.98050019201695e-05
4.20959181497671e-05
4.42816414505571e-05
5.25500379029653e-05
-6.26091914756821e-06
-4.68819552740469e-06
0.000102420755191957
4.41477197812402e-05
4.49182858824421e-05
5.12532488770894e-05
3.83252183410577e-05
5.74216727715765e-05
8.69149726791591e-05
1.46939527028128e-05
5.41795935131374e-05
3.8340098746364e-05
5.2481931057329e-05
0.000120643111803009
2.77412875566491e-05
2.92806593450032e-05
9.19247096119672e-05
4.23404032746103e-05
9.80345187099836e-05
6.86431729552538e-05
2.67808339310372e-05
5.7559437824074e-05
3.81910529749037e-05
7.94255176598031e-05
5.92250349132443e-05
9.0305421729163e-05
8.6263704890687e-05
9.75829702242676e-05
3.71685383911823e-05
7.39607379475578e-05
8.47186719542613e-05
4.75793066648917e-05
9.09676284235772e-05
6.25730722922555e-05
9.1740673508817e-05
0.000107220817156063
3.92602267744782e-05
3.26736993452933e-05
6.91649858082382e-05
0.000123353273763583
8.37656222303811e-05
4.79994400258807e-06
1.80102288636971e-05
8.80670777359901e-05
-5.49396406079187e-06
2.25545287144264e-05
7.21535004851631e-05
1.4512518580935e-05
3.48988394957106e-05
4.94070330704687e-05
8.84861415517336e-05
5.16328273693015e-05
6.1029701268925e-05
7.4748088801168e-05
3.59333498705224e-05
7.55923084234278e-05
7.58445380285857e-05
9.19512248054359e-05
5.343554882286e-05
5.73278070309489e-05
0.000118528325147079
4.88700676147296e-05
6.10479562479904e-05
0.000101346330718833
3.1674693835243e-05
3.17407894879479e-05
7.66960313431529e-05
4.28943392071463e-05
0.000116994581178855
7.12462488614202e-05
0.00010098962963714
8.79725579710682e-05
5.68958708608271e-05
4.29275327329766e-05
6.19772241036434e-05
3.08280432822118e-05
9.09244137514844e-05
7.61557906130077e-06
6.85297488006496e-05
4.28086752385638e-05
-3.56191203195481e-05
9.84560712285866e-05
7.34898791353746e-06
0.000137854516431664
6.39137550911799e-05
8.70726459606826e-05
6.2270232699079e-05
6.37059111779486e-05
5.65466984610081e-05
4.7376179860892e-05
4.13165231584419e-05
7.58701007695672e-05
8.61476893715696e-05
1.49341693790279e-05
6.11604062948302e-05
4.34900771212191e-05
4.59036609142705e-05
4.72945975514563e-05
3.10428037099652e-05
0.000104007005835012
0.000100400543851415
3.89766722389268e-05
8.57831979146425e-05
5.56195215018091e-05
8.55225996265034e-05
8.32463693504353e-05
7.44652775793779e-05
8.51229352694294e-05
3.53231865568731e-05
0.000112972376170793
4.34233363445215e-05
6.49339593143138e-05
2.46766672473101e-05
4.27611086177579e-05
3.4946566710286e-05
3.72792755928266e-05
3.28698841630218e-05
5.32295599382825e-05
6.70223861702671e-05
2.49818540178824e-05
5.16952897994505e-05
6.19628961018269e-05
8.80630414272615e-05
8.53284755397314e-05
1.62861401552547e-05
7.17906310047722e-05
6.48543772009176e-05
4.52029848552631e-05
8.26302013500346e-05
7.1825739942276e-05
6.10670946975835e-05
3.72562443816363e-05
5.46670388465457e-05
5.51193321566208e-05
0.000110677605570262
2.67331368755642e-05
4.71376446259258e-05
8.69590687507439e-05
8.76771923108369e-05
7.90319874049944e-05
0.000100527701055952
5.95126921500618e-05
4.68024131068862e-05
6.19884036315332e-05
0.000147710987790319
7.25014394078199e-05
5.72307679894904e-05
5.61375420195452e-05
2.04589472485146e-05
5.83197456662929e-05
8.527041805958e-05
2.9752830028984e-05
-6.91720940780665e-06
3.65387958910016e-05
2.33233064603867e-05
9.49833530783821e-05
6.9300119800865e-05
2.995809407407e-05
7.24593203981399e-05
1.32884850452453e-05
6.33121624763593e-05
8.33980581479341e-05
8.91279832297973e-05
1.59118991362803e-05
-1.2135864502291e-05
5.7469727281921e-05
6.11374221197114e-05
4.44202881803473e-05
1.78649500396176e-05
7.28764069665892e-05
8.64590843724935e-05
6.83260240336e-05
5.79288804063019e-05
5.0385164551241e-05
6.44852910497248e-05
6.05095529096997e-05
-1.07051025446175e-06
5.51230756656084e-05
9.47985418922685e-05
5.25863049591452e-05
3.92265009702041e-05
4.69417030886215e-05
3.59457461221324e-05
0.000105052683773555
4.96177842795307e-05
4.17816233736954e-05
4.75069684227058e-05
-1.12893569692478e-05
8.40838098994628e-05
2.35342859137626e-05
6.88461327705735e-05
4.06377557628868e-05
2.70481203639645e-05
5.54896312652558e-05
7.54253105196398e-05
1.07191620200544e-05
9.94853171516469e-05
6.20940162225282e-05
9.10045280266517e-05
8.78691687176511e-06
8.96704045478665e-05
7.38773104570382e-05
7.36282585051989e-05
4.79684747393193e-05
3.62602973387399e-05
0.0001128749274565
4.77118336670993e-05
6.27393213153948e-05
2.11405304101979e-05
3.25445555290924e-05
4.2484971130809e-05
5.4079527529261e-05
9.9048322785998e-05
8.77215532118392e-05
7.20666436638343e-05
6.24560904996866e-05
4.95526039888796e-05
4.5311264018851e-05
5.20816405693052e-05
7.00068782303139e-05
3.92511837203092e-05
3.52821840077649e-05
5.86474194796075e-05
5.15662583010179e-05
8.38401507992194e-05
3.41831497853343e-06
7.5535492268522e-05
8.64701701123694e-05
-1.94626142479818e-05
-4.42625738953755e-06
9.16113664506317e-05
8.14162832484205e-05
5.41393926337977e-05
7.2732482906012e-06
5.63315095791747e-05
3.69423873362712e-05
7.56553286194516e-05
2.08007068134684e-06
2.50941276415089e-05
8.40743781489729e-05
5.595618470941e-05
4.03318625966435e-05
6.89084252742374e-05
9.48456593843251e-05
2.2793788503783e-05
6.27289782246765e-05
4.277349318445e-05
0.000118799117207186
5.38117039923322e-05
4.51520027324468e-05
8.16643235795023e-05
4.28748490562263e-05
3.18383212757175e-05
5.70232056574203e-05
3.50002068861483e-05
0.000121254318408746
8.21482577762412e-05
4.86958178210479e-05
0.000135629713988357
9.11669640103464e-05
7.9681890777509e-05
5.78032649481245e-05
9.16741626424901e-05
2.07536185760602e-05
5.61772752860546e-05
5.27362164580995e-05
7.64525118207208e-05
8.35238738194691e-05
0.000108871771909411
5.59816611163508e-05
7.03895365761624e-05
9.04298485153228e-05
6.97694187627815e-05
0.000133022897455151
0.000137456596531133
9.96974660550842e-05
8.58150439457227e-05
0.00012560675911533
5.04965189016899e-05
7.48283358869181e-05
9.68115328706959e-05
5.76561348348345e-05
7.69380767973763e-05
8.28678016707791e-05
2.70088221831754e-05
2.54580434928167e-05
3.62980425076705e-05
5.52201760802042e-05
4.77742032891596e-05
3.23529701766245e-05
4.43903723239163e-05
7.96953069306383e-05
-1.74959675889389e-05
9.02599468579158e-05
0.000132421692313583
-8.42633454127771e-07
3.92148862258295e-05
6.66788586407132e-05
7.29857850164152e-05
0.000100549463782863
7.31900351229792e-05
3.92291986940039e-05
7.68189018154693e-05
6.92925836267779e-05
5.97086909375048e-05
2.56259231135607e-05
5.59083465242922e-05
8.21705390618154e-05
4.9857419964485e-05
2.71099742249437e-05
6.77409685014427e-05
6.06483455273477e-05
4.67010137843043e-05
3.14461652866389e-05
5.05094873868861e-05
9.83582589991208e-05
5.9471291102089e-06
0.000134794779152927
9.4521706986388e-05
7.09398822664129e-05
4.35940754226188e-05
4.58980926171661e-05
4.014814822302e-05
8.10233928601519e-05
5.05922317344167e-05
5.60162778159053e-05
2.90887443540845e-05
5.6222911777434e-06
9.92693468704564e-06
4.03484020744538e-05
3.7094066234278e-05
3.5593785390925e-05
8.77678686910443e-05
4.23244164565073e-05
4.33552004175066e-05
8.94497392804344e-05
5.92648896275861e-05
8.07356043989281e-05
2.91601097221498e-06
7.41757560691908e-05
-1.78781262396836e-05
7.7011679356514e-05
4.07053179419017e-05
-1.90786710759935e-06
6.71975807110612e-05
3.08960014345604e-05
5.51625277199676e-05
3.92962272332224e-05
-3.09870856232475e-06
1.8787365643589e-05
3.10866765479194e-05
3.97016546846225e-05
4.44595490587774e-05
4.73696277356291e-05
0.000132452716671139
3.6344980606937e-05
8.9881667808769e-05
9.35493652091354e-05
0.000145266545218944
5.04217451827061e-05
3.45056500992151e-05
6.70398720075321e-05
6.69155218249892e-05
6.80122139000721e-05
7.22833568022901e-05
8.13245852722313e-05
-2.91656601296954e-05
-5.57266506298393e-06
7.2951781606045e-05
0.000119612133556923
4.56828000836909e-05
7.84864091040069e-05
8.24115052699545e-05
5.30698792855294e-05
3.38414956381728e-05
0.000150475559434327
1.4153570471367e-05
6.26373430329433e-05
5.77337042117277e-05
3.37481838771462e-05
4.25047881391968e-05
9.45962980522388e-05
1.2973287376911e-05
6.07164265265998e-06
5.59474582448976e-05
1.68616552033657e-05
4.96907643918241e-05
4.67623800049229e-05
5.9424821618988e-05
7.57044100197788e-05
1.51905410378005e-05
9.00488476581729e-05
7.77752530254173e-05
8.38336145022612e-05
0.000122160569919995
1.47391095984108e-05
0.000128077503300828
7.8806246713748e-05
1.34971217520578e-05
2.97175945026438e-05
5.62124259800362e-05
5.92223217663668e-06
7.63648767440989e-05
3.75436846550793e-05
4.84319008608531e-05
5.0586020922871e-05
-5.93561627186689e-06
1.55582692622419e-05
4.95319915131795e-05
5.60530188395395e-05
5.15360719199905e-05
0.000112946399824397
8.5576253680563e-05
9.0357411956531e-05
0.000121892336565323
5.98415749252439e-05
6.85263215864316e-05
5.00331133723418e-05
8.33097027679259e-05
1.3553994034549e-05
5.93275663370144e-06
0.000100686098879461
2.1118083364149e-05
3.59542731188309e-05
9.01909148828233e-05
2.46308876226658e-05
9.90846838914211e-05
5.36354944547519e-05
6.71772682860924e-05
6.58527023378727e-05
1.90018055742219e-05
9.12227663929441e-05
4.30401483437209e-05
4.08456886568128e-05
2.62670646589529e-05
8.7156991539921e-05
1.67215985829231e-05
4.23984014377642e-05
9.39056123964138e-05
0.000112934899012882
9.39274197147413e-05
5.25961582533547e-05
8.06988878637141e-05
7.50147259943928e-05
8.94196409704555e-05
2.91101813061803e-05
6.56021562017284e-05
8.55853764940957e-05
4.9757550803445e-05
2.99012816469445e-05
5.5310327157212e-05
-1.41104407947449e-05
5.10824323617252e-05
8.9745776217828e-05
4.16646134397884e-05
3.93079333179641e-06
2.86732291322467e-05
6.57220500527424e-05
7.64139267221077e-05
6.06126280202689e-05
-1.38898167189745e-05
-2.65845386044939e-05
9.18992564765957e-05
7.06723438645364e-05
6.37092932865543e-05
5.48082423292838e-05
4.53824859421098e-05
6.13329279326862e-05
1.71473228942435e-05
0.000106645478926906
5.04532135549051e-05
7.13651371437167e-06
7.79976731635297e-05
0.000125377157536845
6.62178208342429e-05
7.64124140269496e-05
5.81023799944761e-05
7.59457768609045e-05
5.24874694865113e-05
7.29431103400757e-05
9.6008724327524e-05
6.77946465692861e-05
9.12738903495734e-05
4.47732410528063e-05
7.70702917477548e-05
7.17167758891948e-05
-7.89276435725435e-06
5.07945187422347e-05
8.41366800621441e-05
7.90882807615106e-05
5.73150203176666e-05
6.40609399193073e-05
-1.0676338372003e-05
3.84812012401208e-05
3.2158896602817e-05
8.83222460507865e-05
9.96973855340236e-05
-4.7248962712267e-06
9.07017911752706e-05
3.2056804488443e-05
8.81072673016586e-06
6.98527347126915e-05
3.19892465283565e-05
7.52596026002783e-05
3.4265083189269e-05
0.000113256830987271
5.39029904723105e-05
4.44402982580457e-05
3.39313888544887e-05
0.000112443173005471
9.37147476114414e-05
4.14906088770954e-05
3.63938986870386e-05
8.13880835040988e-05
4.83086807254208e-05
2.26320058721915e-06
6.98162739108944e-05
3.63435169629363e-05
0.000101695968041897
3.25802409321072e-05
5.97787802712396e-05
5.53406048581896e-05
5.77302537620854e-05
8.61309707693612e-05
-5.00063870711495e-06
7.41154789738729e-05
6.32021838462397e-05
7.2531181654243e-05
5.81271441160047e-05
-1.26661083738332e-05
6.84273704987577e-05
5.24533858215602e-05
7.7827021968828e-05
6.21724924558009e-05
8.20527831684418e-05
3.59984994913346e-05
1.92415329641526e-05
4.30673573511891e-06
7.92711425044613e-05
6.9231559636055e-05
8.8419846157911e-05
3.80245623199733e-05
6.18728132769319e-05
8.11059281920802e-05
3.86628399107013e-05
0.000137386754442436
2.57754059434548e-05
4.23826175612938e-05
3.46846899407373e-05
-6.25181600038578e-06
6.82790781547879e-05
4.45743575788811e-05
6.9570424322768e-05
5.87425602353528e-05
8.42782102873502e-05
4.93137139936483e-05
3.60613700593376e-06
5.12242401541837e-05
7.71690584539818e-05
4.51362031901967e-05
3.6892476438707e-05
0.00010911911643904
2.13162633740338e-05
5.91767892704583e-05
2.66074388061431e-05
2.7028522489533e-05
4.39641322837349e-05
6.88950145914687e-05
3.95288834613897e-05
7.47758345460478e-05
-3.05960724968619e-05
8.24301686666123e-05
6.35100922694344e-05
7.22261495113392e-05
7.08163156162856e-05
9.24433789939272e-05
6.03454948658451e-05
7.40485860161187e-06
5.59650711105966e-05
7.3171820085045e-05
1.14477001471393e-05
8.43233676721869e-05
1.7317691266668e-05
4.71721168778169e-05
7.68902741739092e-05
8.78231959761624e-05
3.97717676686897e-05
4.27810913111663e-05
4.32148384519386e-05
3.06547188845594e-06
1.02021489530854e-05
4.0193688410776e-05
6.23065038659675e-05
4.64840752555705e-05
7.6711833729392e-05
2.39803043545677e-05
8.00629304867958e-05
1.63764980420682e-05
5.10915661248026e-05
4.80562296030956e-05
7.67518601537109e-05
5.23862725171598e-05
2.00790287634099e-06
9.29460232382111e-05
4.99334493443006e-05
7.97062698115789e-05
6.50220618559538e-05
1.80798611782822e-05
2.62291572763515e-05
5.08446006838093e-05
7.97183355990356e-05
6.37957056620334e-05
3.41856536453952e-05
0.000119988447381685
5.32024122001947e-05
2.8347197713853e-05
6.67050696208877e-05
8.03008693918292e-05
3.61154891482087e-05
3.96077272445807e-05
4.42624564977787e-05
1.67686297847852e-05
4.56615400408567e-05
3.75527419953985e-05
4.30051146189634e-05
8.26019632709888e-05
5.84181477236445e-05
8.44304700521386e-05
8.27153185550979e-05
5.03404812955345e-05
3.31868273713727e-05
1.50437669271236e-05
6.99745738382611e-05
2.68708073795132e-05
1.25550090103202e-05
7.70939630409863e-05
7.50636356447156e-05
5.22394567977291e-05
5.73287079136097e-05
4.63207960493435e-05
2.19178364334997e-05
6.10698191395736e-05
3.80686256551181e-05
2.28238441100908e-05
9.14418488094464e-05
9.25131479058836e-05
0.000107592025422801
2.65720627540458e-05
0.000110641290486538
5.22400035286742e-05
7.13465480443348e-05
0.000102871392859048
7.18355996164095e-05
1.07186353462161e-05
1.76721163515281e-05
6.72585795438102e-05
9.33551518635125e-05
2.97123474891627e-05
8.68261228934711e-05
-3.19047234748911e-06
-1.20038175804774e-05
0.000149399250422195
1.83449760162864e-05
3.99411424653813e-05
1.16544867972251e-05
7.71330628380119e-05
7.47570190408493e-05
4.84702002285287e-05
4.59461811701148e-05
8.73639673258561e-05
3.92770258884619e-05
3.05635536158834e-05
0.000113305442309002
8.8579155592171e-05
5.66349357886381e-05
4.98695628599986e-05
6.76785849430535e-05
1.24885308195813e-05
3.10342255200917e-05
5.36224205453717e-06
2.22500846864215e-05
7.81127342542111e-05
3.13841650701551e-05
7.44458722791234e-05
6.76820304231708e-05
1.06159072274534e-05
6.64330645071398e-05
8.17246606134418e-05
1.75513994511842e-05
7.31534464371196e-05
6.02100772619713e-05
7.25903580527141e-05
4.51343293535185e-05
9.03610543687714e-05
4.29155131967307e-05
-3.90299207912169e-05
8.07033784647324e-05
0.000103383795610239
7.99495417558613e-05
9.32782489918462e-05
2.39950620673372e-05
3.81665898609428e-06
2.84984496260656e-05
6.10441746521482e-05
2.89521293784394e-05
9.8636459865994e-05
6.75824821921939e-05
0.000117808599583075
5.28017494818439e-05
3.16991059064889e-05
5.92720327891247e-05
9.75981700949691e-05
2.69183123348098e-05
2.72869278303185e-05
4.85642196239577e-05
9.24175937236428e-05
5.09577395767761e-05
6.92630169104913e-05
0.000123808203834968
5.58129033895152e-05
8.75352280542764e-05
7.25398140048452e-05
4.66641329301845e-05
5.32999184642521e-05
7.77790811623854e-05
-8.14062129315543e-06
3.87535937859079e-05
8.36294045303227e-05
5.69158164548933e-05
0.000102579709924094
8.31468353888993e-05
9.1166993080538e-05
3.20675731710976e-05
2.91249130975372e-05
5.71267240218572e-05
1.98705598116346e-05
0.000101391393427526
5.24009256196906e-05
6.94975811958389e-05
8.0005996086433e-05
6.64338322935428e-05
5.58305965215629e-05
4.27503034041378e-05
0.000144894171030916
3.08589980981877e-05
9.14743373684759e-05
2.5824186386185e-05
0.000121660719975516
6.65204122053958e-05
4.20639807794394e-05
8.31755456558537e-05
5.0231159060558e-05
1.14649090938259e-05
2.30116942994835e-05
3.65899714365042e-05
6.40016922617887e-05
5.30657762232506e-05
6.61050066344249e-05
5.54383934757097e-05
1.06344197538713e-05
6.01015345027476e-05
8.90051918190243e-05
-2.59950909035738e-06
5.12557593328406e-05
4.8904536969968e-06
4.04266912118227e-05
3.53348289995156e-05
7.67250558049447e-05
9.08234401325318e-05
9.54373889476158e-05
4.43513602200682e-05
8.44866866945055e-05
4.58826536924323e-05
6.25453419454718e-05
3.24572849547187e-05
7.11390020855173e-05
6.09831024519057e-06
3.70944650543294e-05
6.73960931933191e-05
2.9305161114405e-05
4.66355051725788e-05
8.34045955451987e-05
6.17767501019271e-05
0.000100213519368304
5.28541252506292e-05
1.83698619784558e-05
4.78092756137897e-05
6.14803691305706e-05
6.16670334555405e-05
0.000133340714320804
6.99166952453559e-05
0.000107761948011466
3.89221147763549e-05
8.75615245524468e-05
1.60588673089772e-05
8.56006562238025e-05
6.55192894178866e-05
6.25711136610124e-05
8.44403430796935e-05
5.02371123099803e-05
7.41633915498878e-05
5.70695214438989e-05
9.26964194874364e-05
3.26547559398462e-05
3.30354057356938e-05
7.63096149269983e-05
9.31572292708679e-05
1.02936179179857e-05
8.36360055415569e-05
3.18636029835091e-05
1.80237211712906e-05
1.94900076771533e-05
1.49221809532618e-05
5.60255307926097e-05
8.15184414873653e-05
2.50510489582305e-05
8.05938700625243e-05
9.44451590325022e-05
5.5826541263889e-05
2.65071814648973e-05
4.40745229548804e-05
2.11584347939738e-05
8.11182066544531e-05
4.73286317330123e-05
6.86535311213741e-05
1.26368465411541e-05
5.95484614061251e-05
4.78052105165102e-05
6.94257804926146e-05
7.60878267905449e-05
6.28290192030038e-05
0.000108724819581309
6.13291722051902e-05
1.45211538420826e-05
8.53530568451142e-05
9.47784425693445e-05
2.68141825488607e-05
0.000122215024450485
2.81347991526075e-05
6.88811933721893e-05
3.89430345418826e-05
3.22320882989325e-05
7.60269427195159e-05
0.000103159093512386
7.60332397798192e-05
-5.1522982773239e-06
4.33461282555749e-05
8.79274062555062e-05
2.09439400524519e-05
7.4060289877808e-05
5.52115460595905e-05
2.87812840169905e-05
-1.90082883870891e-05
9.03357279441422e-05
0.000111010702913701
9.3735127254785e-05
7.90007103818359e-05
1.88550816748173e-05
7.10089143294848e-05
4.23695778623337e-05
7.16291277164335e-05
0.000126209127777771
3.14768975031637e-05
5.19409711856033e-05
4.54174199281369e-05
1.39480055364273e-05
0.000109011598060664
0.000132558119478886
7.15983906435492e-05
3.62399116317581e-05
0.000109251911703199
6.93058868316094e-05
9.7131848678621e-05
7.15759987468924e-05
9.24431045630425e-05
9.22907873994396e-05
7.45286045495209e-05
7.22183959043926e-05
8.99761078295955e-05
6.08840376036082e-05
4.92671588560053e-05
0.00010724806360392
6.31896622357794e-05
4.66676151976351e-05
5.81343625406871e-05
8.45480171579829e-05
5.16846472816366e-05
3.43264145505073e-05
4.39573481621073e-05
-1.25483012915344e-05
5.20640561941445e-05
6.98165840718875e-05
7.820314583904e-05
5.30517170716416e-05
6.52100866542543e-05
6.69828479885721e-05
4.13384657280257e-05
2.46100843303796e-05
6.89784416531507e-05
5.6884086515837e-05
5.74258199723452e-05
3.03853072425435e-06
9.80857443075359e-05
3.26690976660702e-05
4.7278505070254e-05
3.01090573914798e-05
0.000121329740723017
8.35366406401912e-05
3.2533755440558e-05
5.11468367513181e-05
-6.14832010952194e-06
1.88398694501499e-05
3.24319914802416e-05
7.48236320315853e-05
4.80330103292762e-05
3.82687315156083e-05
5.62088975601618e-05
4.95554107425096e-05
6.16061176815132e-05
9.04444653141902e-05
3.32694515002544e-05
5.15867719838495e-06
7.03730102594445e-05
1.17203120321677e-05
5.4474210414256e-05
2.18807763194767e-05
6.83238721567831e-05
6.58046611684956e-05
8.14700113624688e-05
2.56343831776756e-05
3.82920815760049e-05
9.01599220573245e-05
8.58073410727121e-05
5.14744299109726e-05
0.000113751866605946
6.50769288118038e-05
6.85148041306912e-05
4.77025685932861e-05
6.60935831985382e-05
1.1442997116867e-05
3.91118524888074e-05
6.45467941845273e-05
3.22055478579524e-05
3.50698554573341e-05
2.99774688276918e-05
6.52120599599442e-05
6.96613832927446e-05
2.49202356007191e-05
6.45863586353684e-05
-1.50525129327767e-05
7.79552993281365e-05
2.56325360297733e-05
6.54168442039611e-05
2.76305823007168e-06
3.47192298976745e-05
4.68164450374219e-05
4.99845374596798e-05
7.99874661896265e-05
5.59516182128475e-05
3.90730160124766e-05
6.87632447434257e-05
9.06236385134795e-05
2.95590644187693e-05
0.000112940152612642
2.77269038649279e-05
0.00010939978041146
9.31284413677758e-05
6.02213844437647e-05
5.06106993121117e-05
7.01526680563288e-05
6.13317919486826e-05
8.95956091120286e-05
8.83623382557059e-05
6.30798600663728e-05
5.21288074742574e-05
7.93193407192101e-05
8.00598876724723e-05
1.3129009494659e-05
6.19335857386052e-05
8.78055899910769e-05
9.43512922436064e-06
2.41634742487078e-05
7.42847898713128e-05
0.000106738066184142
2.19295077875143e-05
9.45697644449848e-05
4.56544811053456e-05
-2.74281135636416e-06
6.35439849083056e-05
7.49878057868258e-05
9.19957141570986e-05
5.98059096151241e-05
2.03010335677527e-05
4.23344788946363e-05
3.7304142236937e-05
6.35863534916582e-05
6.15475833004726e-05
2.86751387594742e-05
8.64767466384478e-05
2.42401378076544e-05
7.61453218862245e-05
4.80388308216975e-05
4.74836215717169e-05
-1.69262489831619e-07
3.52753089548012e-05
3.99687151491735e-05
0.000108410405287265
4.43134700247092e-05
6.16712307655743e-05
2.32559575221906e-05
1.78464588223433e-07
0.000101590841632786
8.24601488569775e-06
3.43751130114374e-05
4.7714363443006e-05
0.000124792824353449
0.000179604358535372
9.08775862795408e-05
7.69196586560233e-05
1.95138222594475e-05
5.70696013036589e-05
5.32327282874061e-05
4.53847435425166e-05
6.62755009698961e-05
6.54480770894848e-05
3.76651835843206e-05
5.62073863125036e-05
4.63713824438072e-05
4.38599166337323e-05
6.01881699956859e-05
6.08207635718957e-05
2.53851223506128e-05
3.48268280598892e-05
7.37970866890768e-05
5.54182444605909e-05
5.37753624654071e-05
7.39654437966474e-05
8.013011019741e-05
5.43760055426399e-05
5.80626915300674e-05
7.54650335497525e-05
4.03734822619307e-05
3.07596914940666e-05
5.72569463734965e-05
0.000121082395695066
8.85517901648286e-05
6.83169370821411e-05
1.55942672224139e-05
1.2031900121474e-05
9.22368822503258e-05
6.73850301179699e-05
6.87312243996306e-05
8.24285314550153e-05
6.96189739752913e-05
8.19289413125108e-05
8.74743567145823e-05
2.82238298643651e-05
1.51966795425551e-05
6.64112231202559e-05
2.86585011598857e-05
8.93018752937332e-05
6.43573563242198e-05
8.28240446017353e-05
3.48080898295838e-05
0.000105062984160368
-3.36242162564669e-06
9.08903248171098e-05
5.71075828451501e-05
2.78330709505441e-05
4.40322186444866e-05
9.99591413007607e-06
2.94419717674861e-05
7.6334656965606e-06
1.78597511809957e-05
5.29363536946565e-05
2.11774683134197e-05
1.60285339117724e-05
7.49153524360532e-05
2.44126375388596e-05
1.52961372612222e-06
5.90034799438448e-05
7.66538983472806e-05
3.77522275324827e-05
-1.18739931962256e-05
8.3492163205154e-05
9.13471137003832e-05
2.52164990157892e-05
-1.34564315068702e-05
5.40953244587478e-05
6.44728285176183e-05
4.60184481330634e-05
7.81821324284258e-05
5.80218579959938e-05
6.49776046548542e-05
-8.72154765673196e-06
-3.95602256438812e-06
5.40548589809007e-05
4.43831778095463e-05
7.57458726569564e-05
8.06384467546199e-05
5.87209593485438e-05
4.23661209410229e-05
6.06510157544076e-05
9.18935261209494e-05
1.81867887875564e-05
8.75897066645795e-05
4.05791171462035e-05
0.000134566937713418
4.90215983400647e-05
0.000120574813059598
7.21029159211904e-05
6.5308075196854e-05
6.83675847133211e-05
2.37320878122859e-05
2.43498195710943e-05
3.3397333663111e-05
7.35720787726204e-06
9.19518689620199e-05
1.72483321851209e-05
0.000108409222310889
4.59404729732827e-05
3.93363404661486e-05
2.19513588165063e-05
6.67500159672419e-05
1.80173704228563e-05
6.38582484049422e-05
9.02181903510546e-05
0.000110582190433617
9.51519056101301e-06
9.26699235000332e-05
8.52081394995083e-05
5.20792515637068e-05
7.01750462969037e-05
0.000110206860893402
8.99736670859279e-05
1.05077334909532e-05
5.22444903452427e-05
7.24497665553113e-05
7.03882942792344e-05
8.60998128344282e-05
7.08535197050657e-05
5.79657662661678e-05
6.78350874723412e-05
0.000105993727802142
5.96907330945651e-05
5.02646461188061e-05
1.84904219680464e-05
9.42099075126286e-05
4.63184994220776e-05
8.97518784600341e-05
7.9354257816117e-05
0.000119044524096835
3.90738812529081e-05
5.26861828741354e-05
2.54020895129858e-05
3.82545166988336e-06
7.30749039520101e-05
1.19329905511828e-05
-8.39017600928732e-06
2.22615481620503e-05
5.88258105806517e-05
5.24057898286716e-05
5.08155870378487e-05
1.71568739531723e-05
5.91944319701441e-05
0.000140279515452334
0.000108194946074017
4.9476723048709e-05
8.67252026719397e-05
4.02927828947494e-05
0.000102824134749689
-2.85766468443926e-05
9.68979883636297e-05
0.000101376557882868
6.47442815120738e-05
1.29524196604724e-06
7.13528923263028e-05
0.000102884907075874
3.68453767586471e-05
6.11696487653617e-05
8.15428094132413e-05
8.36829627706535e-05
1.34356083582912e-05
4.9167515507056e-05
9.67673828493979e-05
6.71351165636895e-05
2.72779992193195e-05
3.29263937838294e-05
7.09597966584821e-05
7.18124599573909e-05
7.50030696618561e-05
6.71775030660917e-05
7.21475214171918e-05
7.1907481549556e-05
4.34150411002281e-05
5.20757964432815e-06
6.09640500126674e-05
9.57302799052007e-05
7.85491160258284e-05
6.30329973206394e-05
4.12388298124153e-05
5.56312102206302e-05
6.64848692258867e-05
9.15750320376916e-05
8.06074675540537e-05
0.000108170269215882
8.19747886189303e-05
4.65078826899715e-05
1.14118188567121e-06
2.24424086469015e-05
3.09738052729006e-05
6.5861448109008e-05
2.75397825470137e-05
6.98600213072131e-05
5.74683748748045e-05
6.3296926417777e-05
8.24898863757321e-05
2.68090792423583e-05
0.000121618160807457
5.9607263237338e-05
9.30959753650867e-05
3.79728979066866e-05
6.38970196953599e-05
7.33197873205766e-05
6.79504583501266e-05
0.000116717372551716
6.55853280964609e-07
3.61464456692867e-05
8.85571221281351e-05
9.81869030756479e-05
9.39982198772433e-05
2.60582254314804e-05
2.39486647592749e-05
7.96555655419661e-05
7.65086861278013e-05
8.01009530754706e-05
5.08916949731026e-05
4.08144046137165e-05
9.18359831134396e-05
6.88829839816135e-05
6.10773906227609e-05
2.79103449178636e-05
4.55340851556879e-05
0.000101950907633593
8.1330801470317e-05
3.35380223076191e-05
2.1454251418035e-05
7.49050748804423e-05
0.000141865769986739
5.58627536167815e-05
0.000125521896635976
8.40542142612308e-05
5.05330460184896e-05
4.21131439348123e-05
6.08386953578132e-05
0.000139156399901884
4.53616894891235e-05
3.66433415478237e-05
7.0844901936873e-05
4.47664633925838e-05
8.2522875919849e-05
0.00015368802048997
-2.72059856768709e-06
6.39139336677784e-05
1.87273436169461e-05
0.000107477313834361
6.25775002850888e-05
2.25686396060767e-05
2.10785594342633e-05
8.66347408711478e-05
6.10542468227667e-05
0.000132541854130226
7.85616609103538e-05
7.92364987753923e-05
4.50657185595648e-05
4.8604355320855e-05
2.40367464820433e-05
9.13614193528428e-05
7.35965867023722e-05
9.81568091796143e-05
5.14380860237783e-05
9.88505188793598e-05
7.88504266543034e-05
6.16681581265803e-05
8.53853469384316e-05
5.15588284681959e-05
7.72487066743568e-05
8.34791962279757e-05
4.01742904949193e-05
2.90630992068855e-05
0.000103695162546068
9.00170234490463e-05
8.99002814550095e-05
8.25629621833591e-05
4.47919074887523e-05
6.52692692383753e-05
3.27522384471434e-05
0.000100085133299142
2.28705248795421e-05
9.05699022683804e-05
0.000115071667033854
6.68101948938064e-05
0.00011176589693108
6.00558997320045e-05
6.53043092609245e-05
2.30992342201738e-05
5.97567832296517e-05
2.22788890472618e-05
9.95712427739207e-06
9.62854269100732e-05
1.40839050823237e-05
4.23873895319362e-05
1.39637930249921e-05
1.07081070125077e-05
4.46065166207471e-05
7.15386944156912e-05
0.000103083905315699
5.12907763737195e-05
4.43856653532696e-05
6.27316981409199e-05
3.27171199626737e-05
1.6711039296792e-05
5.52634065329269e-05
4.76652095362553e-05
0.000142532394767479
8.95788832616864e-05
4.81990131954379e-05
7.25546608350507e-05
8.17115122022517e-05
3.60088979790546e-05
4.37163191949029e-05
6.02619198389086e-05
7.92584644405961e-05
-3.92630616403479e-06
5.94250343467756e-05
1.94373339016729e-05
1.94345530790547e-05
3.64467667985427e-05
8.22159377845839e-05
9.40402210742861e-05
3.67344931909001e-05
2.69034751245742e-05
0.000112582607647945
3.72751243508189e-05
9.88712120787481e-05
3.88151641390134e-05
4.10999335097089e-05
5.35066379394928e-05
7.53745776263983e-06
1.38874703932344e-05
7.48517914620374e-05
4.11699046796705e-05
-3.49890465385927e-05
5.02389814276585e-05
1.81733596809574e-06
8.75229482269888e-05
3.63926014658319e-05
7.06471208652798e-05
6.10276452227383e-05
5.41298647356825e-05
9.66522745707868e-05
8.71832930036848e-05
3.48593639995457e-05
9.73870782882835e-06
6.72346300180071e-05
0.000117120777886219
4.38888680111936e-05
4.30699504257361e-05
1.38575087863854e-05
4.2713649653035e-05
7.1385494283755e-05
7.0766309734612e-05
7.33841770960989e-05
7.31041173200849e-05
1.4870690739832e-05
0.000101277353592349
4.48201085011845e-05
7.69782055969318e-05
4.15185014683664e-05
2.36251840578032e-05
5.14864363239329e-05
-2.72420931883895e-05
9.31006800929714e-05
3.09193114599311e-05
0.000100496632239945
4.76581553858138e-05
3.42696164163267e-05
9.32232026233896e-05
9.45954108925929e-05
6.09862469302922e-05
8.50978338782287e-05
5.54196845567592e-05
7.52035453235924e-05
4.75560227765021e-05
0.000111212330291276
4.80986814473408e-05
5.59075943082927e-05
8.24082213836164e-05
7.183556512602e-05
2.91934097552495e-05
5.28687254559769e-05
8.6144641413193e-05
0.000127418540000642
6.36384372642926e-05
8.31620888065443e-05
5.51415361130134e-05
-6.78984021102146e-06
4.57792676317727e-05
7.44807364573341e-05
6.63821704605773e-05
5.67030824363913e-05
3.04999830520358e-05
5.2852563625942e-05
2.70862481606101e-05
9.73635955036105e-05
7.51135480497795e-05
7.05804536728591e-05
2.66444291847211e-05
3.2553210974775e-05
5.04848836417549e-05
2.95613219250149e-05
3.49882854276683e-05
6.93386516705766e-06
6.76784774846416e-05
6.14365342547294e-05
5.08542594608777e-05
8.91704829704737e-05
1.19890622355514e-05
8.4392486676398e-05
-1.7881315453652e-05
9.74110883579899e-05
7.73144583271903e-05
4.06938695788649e-05
8.07593468964331e-05
9.91221745051936e-05
2.02370825482724e-05
3.28893563912264e-05
0.000105570684987034
7.33413301761523e-05
2.81098631447603e-05
4.13335916950343e-05
7.8339454114578e-05
8.83164930879237e-05
-2.63996545598569e-05
4.24881471175601e-05
4.58248067330852e-05
8.61789599331881e-05
4.32858984013872e-05
4.99388826659589e-05
9.93036028914139e-05
0.000101549897331437
3.14273604954166e-05
7.22674270276749e-05
3.32381278858606e-05
8.6804797525504e-05
9.69731893481375e-05
5.82009283703835e-05
7.06398539018886e-05
4.15234672606637e-05
7.17962376242873e-05
6.69284536866131e-05
6.01434305526846e-05
9.32054752392363e-05
-2.29916357926437e-05
5.59225364269613e-05
2.84357291312913e-05
9.72886023319167e-05
7.60989175523385e-05
6.56216336250945e-05
5.6674312228151e-05
1.52608114110318e-05
6.38797077923327e-05
6.06280443408287e-05
0.000100796838923971
5.63198228258381e-05
4.38180748585971e-07
8.11946463746954e-05
8.19208934636883e-05
2.75534993771096e-05
4.05482041097561e-05
0.000114874723899659
5.60405259924081e-05
-4.7351712214996e-05
7.82053293760005e-05
7.70120388581302e-05
3.28915517230738e-05
3.83970632297687e-05
0.000102231615773036
4.46712460751212e-05
0.000111480539317678
9.98426463217294e-05
2.99872488212396e-05
2.61441881269411e-05
0.000140668360822759
2.54099097001475e-05
8.94012895737872e-05
6.40339578636408e-05
3.6301524746663e-05
7.78259224973158e-05
6.56871896377159e-05
3.52493419610642e-05
2.9580486345395e-05
3.14028243218688e-05
9.18609402501041e-05
0.000130480170452038
4.70831812669408e-05
4.56084026218079e-05
5.69286068648348e-05
1.18359232923119e-05
2.73003060535527e-05
0.000132021630684077
7.82185113931878e-05
9.06187571401141e-05
9.84957895591247e-05
8.44213498713212e-05
1.69091011382133e-05
8.22111019485479e-05
2.45352988118726e-05
4.67032516269572e-05
7.74490939040892e-05
2.32313917891745e-05
2.24466406654508e-05
4.27463553297024e-05
6.29735177094427e-05
3.31293606434937e-05
7.47197853864471e-05
8.56600047448545e-05
6.35329597048399e-05
8.78860651300616e-06
4.85881973449783e-05
2.5676817032935e-05
9.56801714035853e-05
4.38401947043053e-05
8.14778419150774e-05
0.000101881647397595
5.59248409062851e-05
5.22154126228742e-05
0.000119616188012107
6.34735549462691e-05
9.67142598063854e-05
6.06856639408714e-05
6.85721271405463e-05
4.58203773298037e-05
7.45117907602574e-05
8.07881583655476e-05
2.93551751996387e-05
-2.19498993323646e-05
6.20890711909422e-05
0.000140586833017266
7.34430643395203e-05
2.79553109001195e-05
6.66259533878336e-05
1.50129235088413e-05
0.00010199781837471
6.87422767515213e-05
3.62068985733785e-05
4.5530329707383e-05
3.10380412675527e-05
4.34606890768065e-05
8.16887943700284e-05
3.08334384157167e-05
4.33444427531813e-05
8.99319393791126e-05
5.42508719485471e-05
6.40112146530425e-05
5.75451320441945e-05
7.04755194331797e-05
7.2084472427837e-05
9.81126941785245e-08
2.14564393948007e-05
9.48769292251045e-05
6.33220932442045e-05
-5.36004619934361e-05
8.27394523724925e-05
9.53118778725427e-06
5.24575337993052e-05
5.26169453953033e-05
3.11734881549993e-05
6.48807459643549e-05
8.28059334945297e-05
9.83503215788653e-05
9.04569904796845e-05
2.29546621747122e-05
2.34264885615538e-05
-1.30298987048608e-05
0.000107026877096644
8.0134535864523e-05
0.000105027170955854
9.15431835826018e-05
-1.44269707088519e-05
7.68939378379337e-06
7.29864229392245e-05
0.000110258962131441
-7.01563696131607e-06
6.37941154545729e-06
3.7511119694437e-05
0.000108755038005618
6.53249388278747e-05
6.40159277793451e-05
9.10274854408902e-05
9.38005647538191e-05
0.000120088109441592
4.5428644696972e-05
0.000110643625402664
4.90806771878037e-05
5.75526448745321e-05
3.2395288081334e-05
9.24668420772972e-05
7.14327974448075e-05
-1.52966224785849e-05
7.89215560482205e-05
6.52971873859695e-05
5.15970891486884e-05
8.22384088737134e-05
7.05116020183542e-05
3.58468812801666e-05
4.58660482518259e-05
6.68426022363509e-05
7.34470324749053e-05
4.44606885547224e-05
4.99590639582639e-05
8.88516085645652e-05
6.23602519009322e-05
5.02490943946926e-05
6.58388991075228e-05
9.33054776646158e-06
5.98264747843121e-05
6.48788073992136e-05
3.81551415611487e-05
3.35880401330454e-05
7.84373631863978e-05
0.000104196242688536
-1.59142084174001e-05
8.90447699520975e-05
7.78923570165638e-06
2.87670309567341e-05
6.21355264767577e-05
-1.44857794220697e-05
8.1144283120716e-05
9.29732193778527e-05
5.59882364222616e-05
3.30896658654732e-05
1.42481037098381e-05
0.000108705274482533
9.72295050270603e-05
2.15784377311373e-05
4.27429723151599e-05
2.29504628996518e-05
6.68467335106387e-05
6.85029444366336e-05
7.22037065974128e-05
7.57043842321313e-05
3.18191330993315e-06
4.56111879921938e-05
3.01600916840999e-05
0.000128322078308786
7.70162614999994e-05
7.39864050759445e-05
5.52419632641317e-05
7.48979569300126e-05
6.86473104687596e-05
0.000109034229708371
5.42084399198056e-05
2.87947902509375e-05
-3.30773194552447e-05
7.28547452427819e-05
2.64888189410459e-05
4.8294508000196e-05
9.53153457747863e-05
3.59101212654954e-05
3.44044963796731e-05
9.77866467401325e-06
6.83969902862696e-05
2.56374249680344e-05
0.000113145056019193
2.84321304600861e-05
5.85834222350472e-05
0.000102475262393014
5.81846785341842e-05
6.93196279375864e-05
4.60091980851569e-05
5.90904060110617e-05
4.96398062249777e-05
8.45703989524279e-05
-4.33038413603798e-05
6.88218519356125e-05
6.71878427257386e-05
0.000109324498878886
2.35922529059142e-05
7.08639495480933e-05
2.63187616730439e-05
6.95443812220954e-05
7.07078056002741e-05
4.00848765936029e-05
5.04944457205601e-05
1.86561494114138e-05
1.99299229064918e-05
4.90199634299128e-05
3.78794529268453e-05
2.86179378275266e-05
3.1030108185913e-05
0.000102782708256292
3.48506623283359e-05
5.93247791170757e-05
1.87631629181313e-05
6.61505134324461e-05
8.59923511750094e-05
3.94487245263915e-05
9.57836215312811e-05
5.37081051372257e-05
6.09022976188468e-05
4.90470754692998e-05
4.3122944073657e-05
0.000104296608570876
3.35272946275741e-05
6.80154946630941e-05
6.01583835908373e-05
5.94047969217871e-05
3.98982630893705e-05
3.20534304753076e-06
6.19333124135626e-05
1.15988582670643e-05
4.68263769231154e-05
-7.79201854525649e-06
0.000105243144748336
5.7144648796942e-05
5.14482965418582e-05
0.000101417141758984
6.08430695108091e-05
1.96261988003209e-05
9.14217787536681e-05
7.54348491923544e-05
3.65129891676955e-05
6.08977406306856e-05
6.30492262397798e-05
-8.73207142453852e-06
7.91522830298299e-05
4.81882222375202e-05
3.87755148139945e-05
2.97527664748833e-05
4.39882692920996e-05
7.91257035732986e-05
4.80314772508146e-05
2.4827755596372e-05
0.000116638534086893
5.92466120750567e-05
9.39052728229139e-05
9.90828921371679e-05
0.000123758240972769
4.29906452073715e-05
7.92557200366087e-05
7.48445461293402e-05
2.99319676807906e-05
8.78861482146846e-05
3.40838850702022e-05
6.4257695075189e-05
0.000117304917889661
5.11179115939885e-05
3.65795722372549e-05
9.82785505585325e-05
7.77222137907993e-05
1.48655066706005e-05
2.28949894593579e-05
4.24274336665084e-05
6.08667147490991e-05
1.35869822150237e-05
9.40498145665128e-05
4.29607758811103e-05
2.64391801118272e-05
1.7087874610112e-05
7.98912778101451e-05
7.01541649463276e-05
5.30789695474169e-05
5.54808582312314e-05
8.43020418444799e-05
2.8102169858327e-05
4.96757312035965e-05
5.79381604435052e-05
3.55042074544568e-05
0.000100536108895858
4.26377717827287e-05
7.22944912973716e-05
9.94565815955396e-06
5.59338374473025e-05
3.14196627407584e-07
3.93574161926979e-05
5.2406017112211e-05
1.79376106829064e-05
4.80277249913263e-05
4.24800298698141e-05
7.79886038267415e-05
8.77993793382611e-05
4.24531042359243e-05
4.10987328206238e-05
0.000105470108592234
0.000114834276936196
5.8749929104265e-05
5.98850299146289e-05
7.81602087625891e-05
4.68303607599901e-05
8.0229557792763e-05
6.0510682163804e-05
3.21066452842701e-05
6.71143056908019e-05
9.43614538559093e-05
7.72368591811119e-05
9.16772662076279e-05
1.36924130555801e-05
6.91138860496016e-05
8.93261595329805e-05
4.01174845750454e-05
8.34041120858032e-05
0.000137041007993455
5.63758810713335e-05
5.74726834921741e-05
3.65996107463023e-05
6.04764031168412e-05
4.08078875135063e-05
5.96594011201603e-05
4.0327295651317e-05
4.56175196727204e-05
0.000110219960888004
0.000125239497352173
0.000121448015127991
1.0352964271109e-05
2.35121624886619e-05
1.83676394746895e-05
7.52994640116472e-05
9.98888195370993e-05
9.00888913858879e-05
0.000126419466102062
5.91347083631162e-05
4.35590664403563e-05
0.000125508549873504
6.07914849393067e-05
9.65764077402124e-05
6.27430507052469e-05
0.000116678617072964
7.03250208908415e-05
9.80442110520068e-05
4.60317769894282e-05
9.68724039903111e-05
9.59669804756944e-05
4.40541867409949e-05
6.49706787068882e-06
5.3656627387991e-05
0.00012632363611761
-2.43159732603223e-06
0.000100213551877139
8.46941775152271e-05
3.31138133464055e-05
1.54080572177209e-05
6.6994674578896e-05
5.27918783811676e-05
9.39106791845909e-06
-1.01786737313893e-05
8.32450038948659e-05
2.06558542856381e-05
3.01001990517794e-05
6.56401709362181e-05
7.28789400796705e-05
9.05899952409072e-05
7.32550846988645e-05
8.44449190801639e-05
2.01813506275563e-05
3.14635801966145e-06
8.3308228249059e-05
8.6124789481675e-05
6.02053939268139e-05
6.8044545165101e-05
6.29012290798585e-05
3.47314062620121e-05
3.95447736869825e-05
2.20304860940358e-05
7.03883701050921e-05
5.49400636421584e-05
1.90337265004731e-05
5.80490177506756e-05
6.49213475983679e-05
2.04546449625509e-05
5.50079007290208e-05
6.43567698247666e-05
2.7843326677266e-05
7.55751297936998e-05
7.12459623408656e-05
2.63753511501932e-05
4.72558146600152e-05
5.44917988045457e-06
3.92319076661801e-05
6.63996173062526e-05
9.96023653745267e-05
2.30792507579404e-05
4.81764161547274e-05
6.08769919812733e-05
4.17280976732931e-05
8.17502280227126e-05
3.99094124807431e-05
5.99950496804962e-05
5.12881330329617e-05
9.24153085499972e-05
6.64073748595428e-05
6.63374096762638e-05
4.035128399916e-05
3.30555500258205e-05
4.05684572486609e-05
3.08474818268836e-05
3.45632103781924e-05
7.00856922041554e-05
5.40846511038633e-05
5.04412011793761e-05
7.32852062429181e-05
6.22483835592274e-05
2.02773842806383e-05
3.60512882933923e-05
-1.4265392374974e-05
4.12993842723353e-05
4.30495948885018e-05
1.57578984955718e-05
9.61497885477436e-05
2.14310549360157e-05
2.701129613287e-05
7.04016049992227e-05
-3.3814786972222e-07
5.51916859096257e-05
6.83515194103339e-05
3.009189300887e-05
6.28134378945407e-05
3.78224261925144e-05
5.68244096067267e-05
9.44899012393796e-05
6.11723403113589e-05
0.000103878278628745
4.66174933763336e-05
6.23173594625877e-05
5.31652445184847e-05
4.82885367714605e-05
-5.76770948025876e-06
5.67748813283885e-05
6.36379810852021e-05
4.94108646457293e-06
7.06920146813699e-05
5.3962704259329e-05
5.04022514746095e-05
8.08737470174734e-05
6.51882763324143e-05
5.01530674476999e-06
9.52221650933432e-05
8.26603246354313e-05
3.53605770170728e-05
4.22786613277447e-05
5.53137984033088e-05
6.70308955201184e-05
0.000124083919774354
3.58243759736849e-05
9.79222213398168e-05
2.48905863113565e-05
5.63568061573955e-05
4.17930301546815e-05
8.37881185989405e-05
2.64499864408294e-05
0.000118019418022374
7.12882149848175e-06
9.97661800337215e-05
7.38464498459174e-05
7.89057097032681e-05
5.90984761377281e-06
1.57895926912574e-05
8.61362486829426e-05
2.84910492556359e-05
7.73230367797528e-06
6.4989145478834e-05
6.26367514200675e-05
2.44249914737728e-05
2.65799958240537e-05
4.67327926275819e-05
7.86127421023515e-05
5.89923857141197e-05
8.45164755645945e-05
2.04591581161873e-05
4.03381319219047e-05
6.58075035107063e-05
8.80937980294814e-05
8.94592825274854e-05
7.09114839487271e-05
4.79352487026e-05
1.98319042856285e-05
3.80755968506922e-05
5.8340743559138e-05
0.000103284774045984
1.94491186140855e-06
9.41155636654432e-05
3.81182699456807e-05
0.000121755488018659
-1.34221272782576e-05
0.000106712001698511
2.73782412162458e-05
-8.37616168362881e-06
3.05389832505052e-05
-4.1070548215963e-06
9.22132015931709e-05
6.42819602539237e-08
5.45358990871845e-05
8.67900994254443e-05
2.12855527837294e-05
3.20733634039861e-05
7.35324521463395e-05
0.000109399836031955
6.99708230267196e-05
6.50579752324601e-05
2.6104140804369e-05
5.78706508816303e-05
0.000105470048596286
5.68606094610451e-05
9.40052457516493e-05
7.13488212903465e-05
3.45258548138349e-05
7.97644760374983e-05
2.43496019564739e-05
2.12545276040184e-05
3.66199684260612e-05
3.94674186069417e-05
5.31639195292831e-05
7.16048002059622e-05
9.12493929737112e-05
0.00015452496106605
9.11680425669849e-05
6.06973022246102e-05
0.000106791277565963
0.000112803769785439
8.31225456648774e-05
5.58353249621972e-05
6.578942975465e-05
7.90075390355889e-05
4.5240351572256e-05
0.000113473124133618
6.25946882705242e-05
9.31346643544073e-05
8.69561729426768e-05
3.36049465621251e-05
7.96119271073592e-05
1.27860919850425e-05
2.56187876899347e-05
8.38873734479748e-05
9.88230150551026e-06
4.22492175109826e-05
-5.05619227409109e-06
7.12547195181621e-05
7.55441826183651e-05
6.6209080534034e-05
7.76447636102543e-05
4.65786198597044e-05
6.7402296835359e-05
3.87577981473474e-05
5.7908946886608e-05
4.3929391950247e-05
6.1354266860145e-05
3.61335640183005e-05
7.3759458025647e-05
5.97710501480906e-05
7.06592776521833e-05
0.000167830774084126
8.38458328997308e-06
5.27508810533272e-05
4.33890291061843e-05
1.71296969704285e-05
3.69690527102831e-05
0.000114555506130911
2.88499506299501e-05
8.34443246507233e-05
8.02866314478697e-05
3.64522354475028e-05
0.000114860168815105
6.44180586405921e-05
6.22647584754329e-05
6.16212296875726e-05
6.20331492091183e-05
0.000120275914392409
3.21664166275876e-05
4.54022213893889e-05
3.31553391094853e-05
1.41668680429614e-05
0.000113825925328233
8.05959314809849e-05
-3.16154736109025e-05
2.18829090267886e-05
6.64575218827045e-05
-1.36349958945093e-05
9.46862924270366e-05
3.35995727629945e-06
7.3438147673247e-05
5.65171952001669e-05
5.84650513450781e-05
4.21127344788734e-05
7.63589427075773e-05
1.10701863385066e-05
4.3454618165415e-05
-3.92839639001424e-05
3.76569520409631e-05
6.46769240955966e-05
7.97522217323161e-05
7.51818438991778e-05
7.55854296919225e-05
7.93753337209473e-05
6.34298164162011e-05
-5.67532598507744e-06
8.03241694703773e-05
3.99753758778017e-05
7.37680568493966e-05
3.59972813134918e-05
3.42387921323743e-05
5.35689807105773e-05
4.52585868674159e-05
0.000122006899135491
2.80993247435367e-05
7.73601696457792e-05
8.99970248593077e-05
-5.078587915088e-05
1.68915369512436e-05
4.83314024615811e-05
6.53673211617562e-05
6.79504194778424e-05
5.38556692125903e-05
1.40431359860031e-05
0.000104458708454801
8.48423913148594e-05
5.72077287539281e-05
2.06093679695447e-05
8.60746617287875e-05
7.35950191710258e-05
8.8774213044321e-05
9.51362568552936e-05
2.24616003198462e-05
9.33287044379898e-05
7.74934300410093e-05
1.97693679155053e-05
8.67106886080513e-05
3.37960056348139e-05
8.22795901263287e-05
-2.34499434470465e-06
6.53302216983582e-05
8.80452945416585e-05
8.04121437969038e-05
5.55794499482419e-05
3.13076937803831e-05
7.53880356437482e-05
5.04334631445343e-05
3.45226960476825e-05
7.57249540687882e-05
1.95578796254701e-05
1.46950450645782e-05
0.000112833863429383
9.94813649743985e-05
2.63913398235175e-05
2.99520686714656e-05
5.3375638827308e-05
5.94171509647804e-05
8.63729841763108e-05
-7.70688750083148e-06
1.39248354810842e-05
2.16046130973029e-05
0.000135648298859939
9.89782923416819e-05
0.000120382977879464
5.82405255867634e-05
3.65883418557306e-05
7.52593973086605e-05
0.000106375603163818
3.4115476015155e-05
4.83616678893495e-05
7.94617832738463e-05
9.54246517476078e-05
-1.1801930301119e-07
-9.19126991920246e-06
3.37918073782107e-05
9.06681461931017e-05
7.22499780805846e-05
5.02124674741252e-05
5.64521922161449e-05
8.05618202361744e-05
7.63625129144564e-05
9.87130975143845e-05
6.24294459348262e-05
6.4975003634305e-05
6.21167258296925e-05
8.56546509264623e-05
1.72902475178934e-05
2.45703853225987e-05
2.79341046490553e-05
7.38498588186321e-05
4.3937899699749e-05
2.01141936762128e-05
4.05487063400707e-05
4.27577044200848e-05
7.76658980061642e-05
6.97049001408651e-05
0.000122691608457651
6.93395472155579e-05
3.29240899628778e-05
6.03659156170528e-05
0.000100793010961838
5.04026737468617e-05
7.88025905009498e-05
9.12170656708351e-06
8.96591889596213e-05
0.000106118480630177
9.2471184263651e-05
4.06785132040449e-05
9.53546182405887e-05
4.08091446821774e-05
6.50183633237611e-06
7.73778285098671e-05
1.24778974804086e-05
9.87854705748267e-05
5.87578273943104e-05
2.83991279131212e-05
2.08415758818297e-05
2.83827697024276e-05
4.20319295120019e-05
7.69984839243615e-05
5.49314351984591e-05
6.89830182444832e-05
5.34812707342317e-05
0.000121711654463025
7.10605104716794e-05
5.34516792740614e-05
3.18024089412073e-05
4.76319695557992e-05
0.000115460572836854
8.84428528253799e-05
5.00462446629205e-05
4.88926728109549e-05
6.55618042939007e-05
7.24226598943665e-05
0.000105989635956268
4.3812433644156e-05
4.83135409127563e-05
0.000117382744209058
3.53371663893864e-05
2.54656519858637e-05
8.63797241249806e-05
5.50593880284152e-05
5.82682630103218e-05
9.99133208528312e-05
2.59278243258651e-05
5.56724874553774e-05
2.33609644823545e-05
5.36727626015254e-05
6.20514132962047e-05
0.000100954038179519
4.04264647376269e-05
5.52932041133549e-05
8.88307770149531e-05
3.66148009787903e-05
3.0035999170553e-05
9.92410846016154e-05
7.13549068804734e-05
6.29987887151133e-05
1.38157263133213e-05
6.45484203924289e-05
3.35659283469701e-05
5.83922022127346e-05
1.55263153346938e-05
8.68340363295797e-05
9.45171226599784e-05
6.35275874664442e-05
6.19404089928181e-05
7.00350203396828e-06
4.04147894844354e-05
0.000106869275890017
3.85418414090785e-05
8.44989596698444e-05
4.01857675767733e-05
0.000109357862031649
3.83320228661494e-05
7.15283667810326e-05
5.95241283625958e-05
3.9090625527653e-05
2.39784613000863e-06
8.19028205632028e-05
5.42668784489495e-05
3.37032690803123e-05
5.2572546412469e-05
2.04468793397097e-05
-6.76390477518079e-05
5.52718486944552e-05
0.00010494186606844
0.000105973879313282
8.76375438281746e-05
4.27533028771057e-05
6.83478062903418e-05
1.57995971465686e-07
7.89949100842849e-05
0.000109727072118057
5.63443001889308e-05
7.67495080888588e-05
7.23165122317665e-05
0.000106856120000571
6.74762343176183e-05
8.43645527973434e-05
9.74840709389093e-05
4.30968596353234e-05
4.63563968844173e-06
7.02173489811572e-05
8.34873430107194e-05
6.0562917861765e-06
3.22655754990562e-05
6.16870993134692e-05
9.14691262917028e-05
7.10248540203532e-05
1.73087118038845e-05
7.8995026673609e-05
8.57167917552941e-05
5.35228635953156e-05
6.65056771719409e-05
4.69920986889434e-05
1.38180895048384e-05
4.85793312546457e-05
4.55713410795723e-05
6.74379390957055e-05
4.007813995943e-05
5.21798520248094e-05
2.86451557111591e-05
3.63117389171848e-05
7.51278256460711e-05
7.78180691156351e-05
4.2432995853982e-05
4.70641793474174e-05
6.39371643935355e-05
7.99346229263256e-05
7.67730698168951e-05
-1.54098974481735e-06
9.3194623986517e-05
-1.32994264144624e-05
7.41030256284156e-05
9.42257029181592e-05
8.16500071543343e-05
6.74317919369378e-05
4.51419866533309e-05
6.00788159761222e-05
1.14956914832959e-05
0.000107155658414565
5.40255867909689e-05
4.85703280034939e-05
3.38267725236254e-05
2.41681590104674e-06
6.21790261263515e-05
4.34828487158732e-05
4.58409257553306e-05
6.6540176588421e-05
4.15895862757756e-05
4.97662711653701e-05
8.43351257143453e-06
0.000118719996547082
2.11294619200491e-05
3.20437854118792e-05
6.22362392118352e-05
5.27660064487357e-05
6.84717415140925e-05
2.47830430299741e-05
6.9976177275182e-05
7.06236264321162e-05
8.54451028694241e-05
3.28674582401386e-05
5.89970291835329e-05
2.91565744232708e-05
-1.07482115372301e-05
4.64401788529197e-05
0.000126536359556763
0.000114868159679288
6.89848834677795e-05
-1.73367164307726e-05
7.68809411432183e-05
2.33738153734508e-05
9.72802643888482e-05
7.18418904697584e-05
8.31606801260739e-05
5.26671911384303e-05
7.56719919152049e-05
0.00012568058540367
2.51793439983395e-05
8.15799509048787e-05
1.05856850550021e-05
8.469383888057e-05
6.09094991629316e-05
4.93002890759875e-05
8.11009770702365e-05
2.63035831252893e-05
5.43849653195071e-05
1.72435123721956e-05
7.89585267481678e-05
-1.83641770403544e-06
8.43751803741801e-06
4.61964203005144e-05
5.67816103205482e-05
2.10669629376139e-05
6.63589343560114e-05
-6.40121617847311e-07
7.47610863428437e-05
3.37379306021407e-05
2.28473174208938e-05
7.42275647842493e-06
6.43101104624071e-05
8.56075033418732e-05
2.74333972377919e-05
-6.82627564093632e-08
7.87245163750057e-05
8.53908360100648e-05
6.8654377087144e-05
1.93497486674542e-05
4.23601237847512e-05
9.14216689561991e-05
1.99226274432309e-05
2.93527908789983e-05
0.000104329444713142
9.29118679094098e-05
0.000119389911387023
4.60892888605547e-05
1.73121382450309e-05
4.08411631098907e-05
6.31165031320401e-05
1.10287976401609e-05
0.000101152868288928
8.35058001181249e-05
8.32636950592793e-05
3.17500123372231e-05
3.39928750304429e-05
7.8198578974143e-05
9.36915830652776e-05
8.05764196870252e-05
6.37817990117615e-05
4.90969347506708e-05
8.62927505082873e-05
6.71589486999198e-05
9.09719598603014e-05
7.811455881134e-05
4.85988695557053e-05
7.75727765766138e-05
4.26885110682868e-05
0.000135735523921292
6.57593206931094e-05
7.2625438689025e-05
3.3887803682755e-05
8.5250651454329e-06
3.24514261210608e-05
3.33462360500853e-05
8.93880213065141e-05
1.78372092555428e-05
1.6920488980644e-05
3.88291713887165e-05
0.000128566455591023
1.5928071333792e-05
9.31800560578559e-05
8.24933330369165e-05
7.65012572414861e-05
5.29917433674048e-05
-7.66171743300841e-06
4.21671675166821e-05
4.62311679604893e-05
6.11028791461689e-05
0.00012007511779696
4.81661140207555e-05
0.000100537254820111
4.60091159543881e-05
5.34980200998995e-05
4.33835421045856e-05
6.52247078636601e-05
3.1300283510627e-05
7.81959235708402e-05
4.26653964341486e-07
1.43456006662606e-05
5.11526068894013e-05
9.73022935576969e-05
6.46020249280355e-05
0.000101751558039237
5.6259751616132e-05
7.98490973910685e-05
3.41915876633995e-05
0.000103866359109755
8.78064193729583e-05
7.32247074538671e-05
4.39228989488554e-05
8.44183333912565e-05
9.72241447611926e-05
9.05805385138088e-05
8.06857907540016e-05
0.000118862019527239
0.000100570533507278
0.000106297554798206
7.46041541177713e-05
8.17800459393986e-05
6.06533189614184e-05
1.0028033082386e-05
1.7425398678333e-05
0.000125555221228276
6.67944137561446e-05
6.19497866265041e-05
4.50230752271952e-05
7.00285160728104e-05
3.70880634262524e-05
9.24175178258216e-05
8.09154397914114e-05
1.40417510413379e-05
2.62452691668827e-05
6.68720040170658e-05
7.17787077590569e-05
5.87625925822919e-05
7.49913048694346e-05
6.46384004610056e-05
0.000101133925322783
4.79342359694641e-05
4.13478805337429e-05
8.65520188618269e-05
5.5782369057175e-05
7.32430813255253e-05
8.04137376681265e-05
7.24889058332875e-05
0.000113781774739706
8.07016506516489e-05
3.03525020409509e-05
8.27602382801653e-05
6.84349147538992e-05
5.42229179343939e-05
0.000135420560528451
9.96813450764729e-05
5.00590535961579e-05
9.76203451329296e-05
6.0929597674531e-05
9.86740060314942e-05
1.29212147140556e-05
6.55896384840119e-05
5.50196937968264e-05
7.78019948948986e-06
9.51934297037558e-05
7.67172233602537e-05
-2.70587255285043e-06
5.61646033720721e-05
1.58791185150403e-05
3.3121051339917e-05
4.16314401891538e-05
7.77240060462575e-05
5.00089053650599e-05
6.66034452939425e-05
5.84875986342021e-05
0.000100722525326721
1.7413089676188e-05
9.35251785176909e-05
3.75453964110462e-05
6.06229529050414e-05
3.03740237732623e-06
4.40193692300667e-05
5.05724566729628e-05
4.29134285357424e-05
5.9334317803347e-05
8.83556194285043e-06
1.86924430371686e-05
7.32204247147082e-05
0.000107143517520779
5.10452599658063e-05
7.78862135761275e-05
6.8269837560602e-05
7.0847521319423e-06
6.43961896591467e-05
-2.29873245665633e-05
3.69644253122634e-05
5.39724283554406e-05
6.97753432254047e-05
7.03418202535348e-05
0.000135666248596126
9.37389839522158e-05
6.0917653466385e-05
8.83539865478876e-05
0.000113945679587661
9.06877315637306e-05
1.46789582238568e-05
5.2412701559018e-05
6.42203791813905e-05
4.05066058386213e-05
1.93479904320133e-05
2.88057438845335e-05
5.56058225010328e-05
1.91217625326021e-05
1.81637342039536e-05
0.000144038025429843
7.18015495000502e-05
6.56786466050254e-05
7.60934180116052e-05
-1.04379181127146e-05
3.46964858146047e-05
9.34217850018929e-05
0.000116791089957584
6.12145013081184e-05
3.18471885869183e-05
2.42843594628214e-05
5.78167549561054e-05
7.42526026852655e-05
7.21233334093344e-05
1.1878432680915e-06
7.36931333805739e-05
3.94099060612223e-05
7.7755797418916e-05
9.58988485918975e-05
6.23900721265168e-05
3.24919159155549e-05
4.41068020616416e-05
-6.94934803123124e-05
6.15199402150703e-05
3.48664184178218e-05
8.48533077584268e-05
1.73963593944453e-05
1.35998150586601e-05
9.51095410523767e-05
6.93686138169547e-05
1.31358210668956e-05
6.41426477385485e-05
2.02821857120043e-05
6.46094374676807e-05
6.83764057070034e-05
9.32842129417379e-05
5.38670918221997e-05
9.21501361259544e-05
7.34421846716365e-05
7.36474184800134e-05
0.000126665251088929
5.72978716469998e-05
0.000100379708891612
8.02333894097264e-05
7.4823605034897e-05
2.3578081163998e-05
3.56801095083681e-05
2.63978531503775e-05
8.10188280566546e-05
9.92970691040144e-05
7.15951370653743e-05
2.05612821959907e-05
6.07175095000463e-05
6.26568499248685e-05
3.95538535375558e-05
4.14397799600919e-05
8.19382716392549e-05
-4.35873612030967e-05
7.06524570659551e-05
3.4870250473277e-05
2.56385242363796e-05
7.60358134299526e-05
0.000112830541968893
1.40944452713715e-05
2.92387597184279e-05
0.000112276714007455
5.50896996778099e-05
7.23839865847752e-05
7.81991203214323e-05
5.28640830864004e-05
3.96470910548463e-05
4.89056378466729e-05
0.000112808736818981
4.05987235694236e-05
3.1247798586241e-05
3.68598987838749e-05
6.31043347206748e-05
7.68756809873513e-05
6.88937762645841e-05
1.24966735977919e-05
-1.08952044241974e-05
-2.75578509528777e-05
0.00011229851914325
5.96704927655747e-05
9.2929542696238e-05
6.32253576929881e-05
6.38196896683526e-06
9.0168845004449e-05
3.95927386405577e-05
0.000141827739756156
0.000106436703862119
1.87073334904966e-05
9.50038232538592e-05
2.07966601642492e-05
3.6338337741715e-05
7.22937623023962e-05
7.69238387280882e-05
4.32061064741076e-05
8.18010836938797e-05
6.84621663828833e-05
5.82617742802455e-05
5.81610805855555e-05
4.77541917863411e-05
3.7661240219534e-05
2.329894768055e-06
5.73683615751104e-05
5.02490526809641e-05
2.42655473147028e-05
0.000110939225165392
4.7419775650403e-05
0.000137645857832843
3.76784966538041e-05
8.05989523214182e-05
9.41081906254837e-06
1.31205527131299e-05
2.82881763866646e-05
-2.32120724205906e-05
4.31427704196413e-05
3.81563582984466e-05
9.03555735173488e-05
5.26439426898154e-05
7.68788395300589e-05
3.43136458313799e-05
8.02379371249756e-05
4.86933556762888e-05
9.8599590277043e-05
-5.31023192342753e-07
-3.34289121575298e-05
0.000110426822175622
0.000102677062343928
6.0307263241727e-05
4.48261682911889e-05
8.68135224395654e-05
6.61190912834613e-05
6.46509608562508e-05
4.99858944205158e-05
0.000114875148907371
2.68167985436039e-05
8.03618837288813e-05
4.82725443443487e-05
4.86704352491684e-05
3.25319366002547e-05
1.25253468615877e-06
6.63640389057589e-05
5.71062502792328e-07
6.91921129118861e-05
0.000101720515755883
5.27608247365047e-05
3.8213843742368e-05
6.76397774909036e-05
9.90388186178916e-05
7.09582524528707e-05
5.85692119461644e-05
8.30017352694876e-05
5.39905982595742e-05
5.69381239365506e-05
3.70543587063228e-05
1.30868920469373e-05
2.23434760603944e-05
8.82301606715662e-05
0.000100752143614947
2.6458108353585e-05
4.49207341223401e-05
1.44089900440384e-05
5.27420683023759e-05
5.80989561004356e-05
4.44224735821514e-05
0.000109221287594989
9.25411675677118e-05
-5.81481506523683e-06
6.06296791145858e-05
4.74371069369481e-05
7.81203296695818e-06
-6.50559956832896e-06
4.20634778212865e-05
4.42042339069977e-05
3.97785427189176e-05
9.72708166863425e-06
3.35937463392928e-05
6.93326535125679e-05
6.9071040122049e-05
6.94317247006753e-05
8.93331876565381e-06
8.98100954630751e-05
0.000102117880691827
4.0157344887186e-05
3.53228630535755e-05
6.51631599998974e-05
9.35586571652745e-05
8.29723963478227e-05
9.54993598614223e-05
5.77057865945728e-05
7.48990884480273e-05
5.27383472980062e-05
7.51901523343292e-05
2.48705352757195e-05
3.26534079557564e-05
0.000110275355100939
3.33351780983314e-05
3.47362530285658e-05
4.56146263765084e-05
7.19943440391257e-05
0.000104064876018742
7.05089097633621e-05
9.98312594431676e-05
7.82052010754345e-05
7.24438559834104e-05
-1.57429589066623e-05
0.000114878217231271
0.000111701202873705
0.000112578915127464
7.70550255640363e-05
3.92110929824999e-05
6.22936618869999e-05
7.81046702551255e-05
4.24249174499083e-05
6.89166830468796e-05
8.53337985696674e-05
3.8940705291239e-05
3.95142520222327e-05
4.99802142282046e-05
4.28595964604711e-05
4.79705389877346e-05
3.80037630279011e-05
5.01413397086432e-05
5.63875801302804e-05
2.2600027215623e-05
6.47165147915054e-05
6.52347977564237e-05
4.52311394137854e-05
8.23046210333538e-05
9.08128150050911e-06
3.91208212552479e-05
3.84214367451303e-05
0.000101242380701851
0.000136155097906333
7.98815103469215e-05
2.65115035354446e-05
2.52647063585744e-05
3.12690754216122e-05
8.15686835184352e-05
3.73419122537336e-05
5.71190620261296e-05
2.6680957563594e-05
3.47959231802751e-05
6.02943228297945e-05
7.38993236020613e-05
6.84593600035114e-05
4.82044868661067e-05
9.0481485243485e-05
2.36651120290191e-06
1.05837778491392e-05
0.000109436419302646
9.94489628517021e-05
5.97898757942222e-05
7.44568951859232e-05
8.64962824075148e-05
6.90108902028255e-05
9.09237708413258e-05
5.31300408853512e-05
6.48369601048217e-05
0.000114507530562871
3.08055288719363e-05
7.17505285680232e-05
-1.37880214931197e-05
4.99971679717803e-05
9.13178436652128e-05
5.26132981906622e-05
9.95378181820326e-06
-4.13803788980421e-05
9.88230465277587e-05
5.7826409754706e-05
0.00016397936583518
9.20539128114199e-05
1.84472188548055e-05
7.61503165807548e-05
8.14430823927924e-05
-1.60993294336731e-05
0.000116823572741423
0.000108923484981242
0.000107243846297563
4.1585945444617e-05
8.74577100914103e-05
4.57523636414244e-05
4.31487641304922e-05
5.63077519479386e-05
9.15011552280457e-05
7.29303094499762e-05
8.67176674334875e-05
7.94836695302789e-05
5.91693095432024e-05
9.97882545849019e-05
8.88255917532906e-05
5.50547636935229e-05
6.55011860391978e-05
6.15960395695133e-05
9.18535765891179e-05
9.14276900665841e-05
6.40817180995635e-05
3.23627873277334e-05
-4.07105330608183e-05
7.58815911753115e-05
9.45440364873134e-05
4.43577772537857e-05
2.5410461283211e-05
-2.39193142305876e-05
4.07837544967385e-05
4.33994842512221e-05
2.66220256033919e-05
2.69001748211321e-06
4.17761404468506e-05
8.70580896616958e-05
5.72574951307029e-05
7.23904489309446e-05
1.63436079532094e-05
1.04490193001318e-05
5.23484918847802e-06
0.000107485714191111
7.29776068982665e-05
9.66645024954592e-06
6.34330738457776e-05
2.21190743666845e-05
0.000135342778678198
3.59851963134319e-05
9.0817071676361e-05
0.000122753986832818
9.87158558355792e-05
2.58530462782644e-05
9.03783423925397e-05
7.82116532404795e-05
5.1605674692555e-05
7.24231817652743e-05
5.13139948526742e-05
6.24842889779253e-05
7.60270654376502e-05
5.86271928919827e-05
7.70900142126395e-05
8.82617716685722e-05
1.36983576226352e-05
6.55360066169258e-05
0.000125117122815495
4.67577579472085e-05
6.08741069366931e-06
4.343529913128e-05
5.35319338993157e-06
5.87358906312102e-05
4.36709157941267e-05
6.56215391105212e-05
7.55798098078676e-05
7.47089953080458e-05
1.64428844120857e-06
3.08129010076669e-05
8.71242689289211e-05
0.000108570715778688
4.58591891989913e-05
8.58376570414525e-05
3.17579255599747e-05
9.53586655721751e-05
7.61909490325614e-05
4.81099908442721e-05
8.08090267181846e-05
5.52960777289446e-05
0.000105380070213466
4.91005142849572e-05
4.60897423767821e-05
9.19058244437986e-05
2.95734547270446e-05
3.39124589055146e-05
7.14752687841979e-05
6.83146630399726e-05
7.18834497632429e-05
7.47297629656756e-05
5.36772119620728e-05
5.36489349759811e-05
7.18466767578483e-05
4.41412641583583e-05
6.70870987012531e-05
4.35065266427671e-05
4.27195261285828e-05
1.97642949631929e-05
5.10763696370512e-05
9.12649119957789e-05
2.25694761288354e-05
3.47008622258424e-05
5.15923645653528e-05
0.000111913451462587
9.64349066112589e-05
1.45608174192198e-06
1.37072153162472e-05
7.43062178837363e-05
6.47756473457132e-05
1.33579144064458e-06
3.53887276433184e-05
3.4363149854227e-05
7.25370359106235e-05
5.29874605867899e-05
9.17392639217865e-05
5.37234605696958e-05
1.16846586031939e-05
4.82887540367842e-05
4.05311714401316e-05
1.10546827990738e-05
4.27564335098396e-05
8.7989103873606e-05
6.29492583233361e-05
3.16482873977276e-05
7.12997536367925e-05
6.57889144709697e-05
7.72278024856505e-05
-4.29497426254905e-06
3.72046269093724e-05
5.66265112149042e-05
1.8085293575087e-05
0.000107692797652334
3.24933916603023e-05
5.47740710248333e-05
8.3227415797832e-05
4.1540749092347e-05
9.41166084357661e-05
6.95034282474742e-05
4.83372669950488e-05
8.2590794976944e-05
7.50788801325183e-06
4.43160003957341e-05
4.85820323640526e-05
7.44204949450865e-05
2.30635973947004e-05
7.73542016953853e-05
6.71704296313581e-05
4.53834978647988e-05
0.000133864565105739
6.47160176373294e-05
4.54189104655804e-05
4.92225223059171e-05
5.49646525357434e-05
0.000105996567551138
4.18820722989538e-05
4.86958606655541e-05
-9.16199354002489e-06
0.000122954177301421
6.89411566272403e-05
8.96940938506717e-05
9.53400355255361e-05
8.25496274502925e-05
0.000107482685541693
1.13474011454325e-05
7.79892393552473e-05
0.00012861853112662
0.000136347736876087
2.97784004100323e-05
-1.44977036509422e-05
0.000111504917586354
6.93117797015312e-05
8.58124068824199e-05
5.71491870587763e-05
7.10696090272938e-05
2.39660103342041e-05
1.57557616442206e-05
4.27845892116412e-05
-1.94586449870516e-06
7.68576758781987e-05
1.75849563175941e-05
-3.14590744650582e-05
4.86667759129855e-05
7.11854216926191e-05
7.03767566457887e-06
2.94065386836422e-05
7.42001418174028e-05
6.421465560738e-05
9.06082817590728e-05
3.30058595596001e-05
7.01490479686077e-05
4.93177309255374e-05
7.14676730702962e-05
8.70738075617398e-05
9.54035788575796e-05
6.41582961765474e-05
2.49395152981461e-05
5.59306893132549e-05
5.74737691653479e-05
5.88057412059972e-05
6.96250575728832e-05
6.01024435255484e-05
5.97238479327415e-05
2.68643384555445e-06
5.47204533547655e-05
0.000125788166187784
7.65200997842674e-06
5.15926975356699e-05
8.61895317960506e-05
3.54703234810135e-05
6.81425464638859e-05
8.59322955767502e-05
6.59426877395319e-05
3.16603222164078e-06
8.68457080240662e-05
6.08691267654451e-05
6.30520543344966e-05
1.75810035599914e-05
0.000123210674437429
4.40812697867482e-05
5.86664288821923e-05
9.24650425262332e-05
2.96121245722876e-05
4.56261228360851e-05
4.95930077724978e-05
2.63249007911544e-05
2.26749214034344e-05
8.38001723767383e-05
5.3854298185777e-05
7.97751808772529e-05
3.71149605664394e-05
7.78784597737531e-05
2.98372222691489e-05
9.23955853810199e-05
0.00012761810221352
7.64934708237997e-05
4.3759837797443e-05
5.92029430266553e-05
0.000136882985678719
0.000130018713661997
4.23936182689331e-05
4.0768766878021e-05
7.2052928476214e-05
5.25770104973912e-05
4.28894640356315e-05
5.89603161665537e-05
6.52586734452434e-05
-3.27698703501131e-05
5.72463901191633e-05
8.61463730072718e-05
7.02502034217522e-05
5.83801490778621e-05
3.01909092919773e-05
8.95218885079365e-05
-1.49025618193596e-06
-1.56295917097699e-05
3.88114617776204e-05
6.76559017726498e-05
-2.20838525415405e-05
-6.17066869161908e-06
-4.73134582285546e-05
-1.31463416551914e-05
5.15544501413587e-05
8.73370311914561e-05
7.72205643629467e-05
1.99087059609885e-05
7.31258512023221e-05
2.76100733286757e-05
0.000102575265920099
6.27607618821467e-05
0.000121424556034421
8.35246305782981e-05
1.55238292582854e-05
4.80971625879539e-05
2.12476742880684e-05
3.25879031422311e-05
5.4125303673118e-05
8.8453190711659e-05
2.00704612274022e-05
7.70759858605283e-05
3.14139693947258e-05
4.15701732301454e-05
5.92713713849114e-05
6.25273261920201e-05
0.000133742905388007
3.71053380119835e-05
9.70184482529003e-05
2.31875129836107e-05
5.94814569208061e-05
3.92173188031197e-05
6.53363826544882e-05
3.35834710970854e-05
7.82130860433888e-05
0.000109306392929268
3.03068254852006e-05
3.467899830266e-05
5.27231031522624e-05
5.91031216560463e-05
9.87576917137441e-05
3.69343323980846e-06
5.11646962608986e-05
3.38919624671721e-05
7.27290956907711e-05
3.77229720418602e-05
8.99693548406402e-05
1.03699406070645e-05
5.81400204183389e-05
4.50206842054312e-05
1.46506152220833e-05
7.75243667919654e-05
3.25070634938581e-05
7.16440473143877e-05
8.43037681206876e-05
4.65750859930953e-05
2.8951862281976e-05
9.02171960411442e-06
3.02677552096757e-05
2.7164374632637e-05
4.96306375870774e-05
4.51008093744981e-06
0.000104233324891957
1.75226863481523e-05
6.56379611925227e-05
5.47637912481644e-05
5.5895064334017e-05
4.87486530373884e-05
9.12278720879389e-05
3.12275259919776e-05
8.13771317823188e-05
8.81309336972644e-05
9.4728477060574e-05
6.82766289863604e-05
2.77173422220015e-05
5.22382992039793e-05
4.69627383142301e-05
0.000102623802301989
1.30849188786224e-05
5.12759381466385e-05
4.22365937304131e-05
5.5060059663889e-05
2.97049247456224e-05
3.80012728006934e-05
7.5567308052089e-05
0.000126359200261898
8.37703274970398e-05
-1.07559935902648e-06
1.20165832056323e-05
7.08919831754884e-05
8.772980139208e-05
4.24967340972747e-05
3.58805741045034e-05
4.72343482147036e-05
5.27776856115493e-06
5.52786718670554e-05
3.67064548299439e-05
1.14864432856219e-06
3.55092310632974e-05
9.82857809086863e-05
6.98362506158937e-05
8.59515630393273e-05
9.95161793367072e-05
8.88220350376705e-05
5.14265769329662e-05
6.00472993388762e-05
1.05985760231607e-05
8.18794122013888e-05
3.83662634873218e-05
0.00010289528383384
-2.28028143988048e-05
3.63473212541012e-05
9.12299184639546e-05
4.17363928755896e-05
0.000128303740331844
6.06234101966138e-05
7.77527975571678e-05
7.28639989351318e-05
3.50612522474352e-05
7.58826116065616e-05
2.39509151898656e-05
0.000109522464173516
4.64594054207084e-05
4.5525982388116e-05
4.28814321855845e-05
8.96198316405814e-05
5.4613310336399e-05
3.96193476417596e-05
9.7801549791909e-05
8.25408280144432e-05
0.000115858663444787
1.56171888173354e-05
5.37372512885881e-05
2.90149374680794e-05
5.65701164161452e-06
2.98723672535305e-05
5.6389714350818e-05
5.44489269287464e-05
7.1451076815409e-05
8.77938633348899e-05
6.87819127775209e-05
8.74616916527711e-05
3.55365432561467e-05
4.77929456126114e-05
-6.98618398473743e-06
7.59047118389264e-06
3.20532837458253e-05
6.18358923708443e-05
4.17030649426279e-05
5.03347356806527e-05
4.20341193614589e-05
0.000108256927405626
9.69363455519595e-05
6.20579023174918e-05
0.00011225385011293
-1.23742831253707e-05
7.10430317462745e-05
1.97719175053827e-05
5.39267803855504e-05
5.75816532530307e-05
7.5512198754071e-05
4.3091168988252e-05
6.80539352356553e-05
1.87291071292556e-05
6.43413605570833e-05
0.000125255324743304
3.58351410726515e-05
3.25800672799477e-05
3.92678923500732e-05
7.99965499060909e-05
7.09541753866868e-05
6.58235203896961e-05
8.09788973649612e-05
-1.27272861739609e-06
4.95787089591695e-05
8.62942985512986e-05
-5.34993943006523e-06
-9.26545298821247e-06
6.85027088594846e-05
3.44751592028755e-05
8.7235173786031e-05
4.17472315734094e-05
3.57514869920165e-05
5.55060337995597e-05
3.78512272589433e-05
5.97947433298458e-05
4.01690814887412e-05
3.84285196882567e-05
5.35699025393782e-05
2.24997594500399e-05
5.58562364301684e-05
6.91772530650864e-05
6.64084596965121e-05
5.82480240060564e-05
5.93218070661617e-05
8.55660812145283e-05
0.000110368589205614
2.39172073266581e-05
0.000106726506369972
4.55567318028293e-05
7.2425821000299e-05
7.28488233163667e-05
8.68786528536151e-05
3.92490337235804e-05
6.96716758897975e-05
4.18436473001514e-05
9.36707141050127e-05
4.38958506929724e-05
5.92305820710648e-05
0.000103838225725868
6.61463760386794e-05
9.57335858919983e-05
5.45554219522505e-05
1.7820698948842e-06
5.17084319550135e-05
-1.12290923308856e-05
5.01819492088075e-05
3.18220828077409e-05
4.96555726416234e-05
1.44686091591561e-05
6.28516760890913e-05
5.29134443039259e-05
1.94213472478749e-05
6.57854510891708e-05
2.86799491565648e-05
7.14417093349022e-05
5.73934524999499e-05
5.30174616185068e-05
3.08066563905243e-05
9.9350061677486e-05
-7.77322102186627e-06
5.58407883929337e-05
6.55104690375954e-05
7.08022574495166e-05
1.50780382827139e-05
6.81585564054518e-05
-2.65195960495635e-05
2.98532572727015e-05
6.58616046042679e-05
2.32296253664247e-05
0.000100644556816432
2.15681687921378e-05
0.00010449427838353
6.54432662723446e-05
3.77489881719979e-05
0.000112443797256736
3.71574003737169e-05
6.36088395050246e-05
4.60251669800895e-05
1.92881879567755e-05
2.96175735727842e-05
3.38511047842876e-05
7.36327117178225e-05
5.99363117120313e-05
7.15565413784788e-05
1.6309920356406e-05
0.000106959484656669
8.01524735046786e-05
8.45352937723331e-05
4.99562953013789e-05
6.52536280267786e-05
6.55183645281944e-05
8.79827588350037e-05
3.97059925869438e-05
6.93530819956878e-05
6.89002034036617e-05
8.07533773025696e-05
-2.82917715461995e-05
5.99889672022626e-05
8.43788471944759e-05
5.96505626953425e-05
3.07867543628117e-05
9.32048132339917e-05
4.56141420073821e-05
7.53165505573232e-05
7.43336611296583e-05
4.95190288123966e-05
4.82116613875164e-05
5.37266418892582e-05
-1.40051722192008e-06
7.37585205186295e-05
3.40160488874828e-05
9.53234533114115e-05
2.7386137935205e-05
6.55228414445836e-05
8.64697356071173e-06
-1.0760922010692e-06
8.76930595288589e-05
4.64281683456227e-05
4.3828778942473e-05
5.45975025062921e-05
2.00952813320641e-05
1.97935811527467e-05
0.000131590405639901
6.85002580540862e-05
2.93216541281546e-05
3.7749134312053e-05
7.07149199546064e-05
3.0331966356044e-05
9.86152438737312e-05
5.30189059415824e-05
0.000142805954496054
9.66614661643148e-05
0.000100143685412932
0.00010157385227965
0.000121816864071737
6.12716860952678e-05
8.61120186873935e-05
7.27957765408119e-05
2.82154033305346e-05
1.24166106444425e-05
9.5621445699237e-05
4.13065734896764e-05
5.16662692649011e-05
4.30096654393903e-05
5.67711210007894e-05
1.76258044999665e-05
0.000108275799177379
4.3416396105989e-05
6.9390839862592e-05
6.72120439981408e-05
2.184222799686e-05
1.72544436121714e-05
2.35116025409259e-05
3.45696032394307e-05
2.86768150684624e-05
8.95967950198665e-05
2.79344489651338e-05
4.43683706222518e-05
5.34878604719028e-05
9.63270184980771e-06
2.15661856442921e-05
1.38199003700155e-05
1.52715652259947e-05
9.36503671876042e-05
3.05014064507392e-05
5.7802461245236e-05
7.26590111345207e-05
6.74399785767702e-05
4.35830891683901e-05
8.67530890106056e-05
8.03824659298811e-05
9.76741896801263e-05
4.43744394849253e-05
6.67185286044941e-05
7.50965600702485e-05
6.53523899133115e-05
6.85784981539658e-05
7.44153618178701e-05
9.44131063873555e-05
8.67336305522676e-05
5.59030823202928e-05
4.14005283850787e-05
9.78792558072248e-05
0.000117936635205398
7.65860043245808e-05
9.18414297385043e-05
6.92016270590339e-05
2.18675878518613e-05
9.30580808718587e-05
3.37040394541825e-05
4.40854392962395e-05
1.83271781321563e-05
2.388479836132e-05
4.11222413970042e-05
2.34952860770183e-05
0.000114933865847885
6.80866084557787e-05
2.46723158591475e-05
3.29922636964504e-05
0.000109903571198876
-3.98002760294326e-05
3.84914325939555e-06
7.93033427680797e-05
6.88144920918979e-05
2.84141535970197e-05
5.01704654138034e-05
5.57324024335528e-05
6.83249263421149e-05
3.83252753718511e-05
5.85925742976083e-05
8.0191247779562e-05
6.72441278397839e-05
5.36178148791888e-05
5.89960975880933e-05
7.15348265798894e-05
1.92704434516182e-05
7.93698944758948e-06
4.16532021199752e-05
1.56104481474117e-05
7.96858048083084e-05
7.70319587804323e-05
-1.58760535085212e-06
6.05143072044923e-05
2.48957327187357e-05
1.6288078645063e-05
3.49897074466001e-05
4.05888166801191e-05
4.22897777522929e-05
7.28687240559476e-05
2.83000414471584e-05
9.38995976810866e-05
4.29396150360091e-05
3.00519285286198e-05
3.68804119426835e-05
1.55148452077266e-05
9.01564269840761e-05
6.43723668713941e-05
9.40943687326805e-05
6.62336272067634e-05
2.59550499312331e-05
0.000135280245935099
5.3162112227715e-05
4.01509795409146e-05
6.18364180027667e-05
-6.15342367354333e-06
0.000118822042846357
0.000102593085212654
4.20645394033529e-05
6.204390555052e-05
1.38848101139553e-05
0.000129405281439698
5.04427648635732e-05
2.15984257818389e-05
3.67660721642552e-05
5.56758620078667e-05
7.13930968181135e-05
3.74089175622326e-05
3.43022218526119e-05
0.00010034156946533
3.81697224973567e-05
6.40140711833811e-05
0.000101398122045765
6.36590348435067e-05
3.44622473933304e-05
3.08398399020817e-05
8.52617499960872e-05
3.9720502774137e-05
4.87313691805013e-05
2.97259692988628e-05
0.000137161432688109
4.8038794309301e-05
4.29506890394037e-05
0.000115390594631735
5.17099350820064e-05
4.48443866612983e-05
2.49796740380755e-05
5.46506014626403e-05
0.000116918396990182
0.000109310874675104
3.25221703631815e-05
8.43335337247974e-05
5.38184512787368e-05
0.00010654976830717
5.4619526008037e-05
8.41655934586733e-05
4.42111988978432e-05
7.69021643433139e-05
7.22216818987225e-05
6.48735519174223e-05
5.82898250669769e-05
1.17125528536506e-05
8.54000584875709e-05
-2.22916254380925e-05
5.90408902882209e-05
3.81420554658143e-05
9.40906612135687e-05
-3.92217015945602e-06
1.82285990677676e-05
4.87237693974885e-05
-3.0097550086689e-05
2.53294460098839e-05
7.92314793945092e-05
0.000105911103097575
1.70044844186183e-05
7.24978771972731e-05
3.54000992139972e-06
8.84564002357278e-05
6.28560569624982e-05
3.47998564165174e-05
8.32429102959004e-05
9.0631307675335e-06
6.73438664375881e-06
7.13131768578924e-05
6.18675893641194e-05
6.2996541792716e-05
5.6731941547077e-05
3.28435839080603e-05
7.11526531451884e-05
8.13156455450371e-05
8.16452308298401e-05
7.99766327437329e-05
0.000115042465644821
6.71184296486314e-05
2.20975662190031e-05
8.91554958800188e-05
1.94744160063981e-05
5.70493228285844e-05
9.47902933412226e-05
1.20045336940258e-05
-6.92439847123825e-06
3.5180359018116e-05
0.000128529789546427
1.3001528737762e-05
5.2028046547489e-05
3.68002586702926e-05
-2.96617059497568e-06
6.08945384504102e-05
4.18132808908373e-05
6.1770072001466e-05
1.79920291854236e-05
2.39384868264702e-05
4.00046943934265e-05
4.51881463897424e-05
6.30440187641609e-05
7.74979288857009e-05
0.000110597921104178
4.68051066221621e-05
8.67733617580504e-05
4.52110379799817e-05
5.72678839399301e-05
1.34378140771806e-05
3.00793554354557e-05
3.15950626282945e-05
1.51820445293883e-05
8.30148922439341e-05
6.24357695532375e-05
8.6502687254992e-05
-2.30733180487429e-05
2.00883620200276e-05
0.000114746524741497
0.000109425696433942
4.51067979971088e-05
3.14371374758719e-05
8.73542208757254e-05
0.000103275326570268
2.37904864679058e-05
4.30456184624583e-05
6.92235288633395e-05
5.21749026847391e-05
6.86765725103422e-05
0.000143187433512981
8.13899282448566e-05
-4.81532691704089e-06
2.45124111632573e-05
6.78409535021161e-05
8.67168767921724e-05
5.19494250781232e-05
4.66012023354668e-05
9.69630654989504e-05
6.49042270656813e-05
3.47842873575522e-05
5.802411321167e-05
4.6658204573382e-05
6.37328459780438e-05
2.04714342173137e-05
4.17816696845155e-05
6.33544893102078e-05
0.000108588275577634
1.41450849511394e-05
4.82536317023172e-05
9.25322050934602e-05
9.71403196677159e-05
6.70229071903901e-05
3.38444708386699e-05
4.44755895863531e-05
-1.10459257340877e-05
8.07750640593351e-05
5.93327853749682e-05
8.86644332690596e-05
1.44396426417323e-05
2.01971019165014e-05
6.18125789645096e-05
7.97277493662333e-05
9.41353615041276e-05
7.21978819682306e-05
3.28461137241871e-05
3.55107115394259e-05
7.42862519627894e-05
2.8826631446844e-05
5.02052488590676e-05
5.19819738984092e-05
2.77365103758002e-05
3.11873065517904e-05
0.000102331217668127
4.06043426480834e-05
0.000125555977670669
1.21574419502709e-05
0.000100739292148808
3.54871541186413e-05
7.2803506239151e-05
7.55902754149203e-05
0.000121299462679853
3.54815076061002e-05
8.05385417292812e-05
4.03167790877965e-05
-1.08568229883169e-05
4.53562561621818e-05
8.29805920606053e-05
8.15871698774902e-05
4.37100672900305e-05
5.2653689576119e-05
4.5915179487065e-05
6.27871761575605e-05
-1.43529810922521e-06
7.47621855418496e-05
3.96223699641041e-05
9.26140889491882e-05
5.28163502668976e-05
1.5122893894554e-05
3.82019842091277e-05
8.04815085568244e-05
2.92463618926332e-05
7.90763385840833e-05
9.07097352686605e-05
8.59563474115545e-05
7.50196103001171e-05
7.75558371488125e-05
1.48825343296844e-05
4.49764527524332e-05
3.77249508446991e-05
4.49155414672633e-05
8.73703880407254e-05
8.43646404832315e-05
4.01489079794992e-05
7.40317856793219e-05
2.90252580330786e-06
3.17255771582811e-05
7.96610284660471e-05
4.95593186745814e-05
6.92312120989243e-05
8.82705178385599e-05
5.48245836214427e-05
6.62787158030287e-05
4.91665487260725e-05
7.97596260620667e-05
9.03101773664946e-05
7.83721542397461e-05
2.4861171003633e-05
3.60380118828173e-05
2.8350394068458e-05
4.52979278999607e-05
1.81390368784197e-05
3.00979674829277e-05
0.000100605856838899
5.23683237763114e-05
3.43307837284031e-05
2.78725592123798e-05
3.60783950042282e-05
9.76255983299701e-05
5.7378600705881e-05
2.15188457713494e-05
6.41354461511764e-05
4.219321660134e-05
4.29626240104332e-05
6.22537540726977e-05
7.12686051386884e-05
0.00013275346108601
9.73842471962358e-05
4.68930855997011e-05
9.58920269296197e-05
4.65044423890631e-05
3.25966442433968e-05
5.31095098379396e-05
6.67389524734388e-05
5.41657393633358e-05
3.57180224911275e-05
5.75676609332691e-05
2.62364584690519e-05
4.09581351432931e-05
-2.04856830363103e-06
3.98659676031404e-05
7.80105442691217e-05
3.14544509578053e-05
0.000111045322272644
0.000110441686049518
8.36679164745441e-05
-5.89739769318553e-06
6.13503621460576e-05
-4.87079646923269e-06
2.49530448551984e-05
1.97718500140846e-05
6.29086473860162e-05
2.82818366816055e-05
6.92790410557465e-05
0.000100187377651324
3.22855116383995e-05
5.04982080286391e-05
0.000103574164850825
6.66583469940788e-05
5.30055673155031e-05
8.99431939451757e-05
-3.16801848624926e-05
6.06803948945632e-05
7.95536855816638e-05
6.82560942523782e-06
8.36147054826209e-05
4.31425676195442e-05
5.97726523789783e-06
0.000110898110725898
9.27836619863583e-05
6.99685958283229e-05
7.93707230910728e-05
7.24102219943513e-05
8.73247134198957e-05
7.10076520273186e-05
5.9422896368036e-05
3.8472544900195e-05
2.35099423417941e-05
1.93611117688675e-05
2.93787154271374e-05
6.97926408867529e-05
3.11227187919884e-05
0.00010107109640523
2.35071010965588e-05
7.8167104647112e-05
5.17924145086676e-05
7.57838403310333e-05
9.79735367911062e-05
8.37458415939913e-05
5.08880090922127e-05
7.15431563214996e-05
5.95712395833947e-05
1.9900255107903e-05
0.000108391052596818
0.000107636190666979
4.02569831294154e-05
0.000113952135319447
4.64274698753609e-05
6.633260657312e-05
3.79567327694947e-05
4.51178660564749e-05
0.000138266692698262
7.91476029693679e-05
3.8494876394513e-05
5.05188913228727e-05
3.54946628616297e-05
6.6043093609029e-05
3.00666037416621e-05
3.3936594973569e-05
0.00014049614692605
7.38058578951783e-06
5.27920104173909e-05
6.31541659645657e-05
7.57103688430296e-05
2.99186963598483e-05
3.1937544917199e-05
6.93265735509422e-05
8.69803159782111e-05
5.55695032058531e-05
0.000105590814055454
8.33689172776343e-05
8.79300707988213e-05
0.00013819992961896
0.000108952951751347
8.26336449174776e-05
6.26258982500082e-05
9.63352189909624e-05
9.40162018910078e-05
5.46915301420063e-05
8.52941797378177e-05
7.63623490532971e-05
0.000113405464236974
3.61297537439879e-05
3.09967663104365e-05
7.26564291032235e-05
4.47250063727278e-05
8.26065929363216e-05
6.35843797211277e-05
4.69734353864278e-05
1.32392521551366e-05
5.58468264537735e-05
0.000114362564166011
4.06630001818546e-05
2.60227630003094e-05
5.51696357572719e-05
-1.54385948761548e-05
-9.25435883460491e-06
4.49744355212314e-05
5.44504168703785e-05
4.8871874521227e-05
9.12142024712231e-05
9.54085399128307e-05
3.94762333136408e-05
-6.18139101419827e-06
0.000100159288838275
5.642708552409e-06
6.29677935552448e-05
2.8038358034661e-05
5.63081620279909e-05
6.41614694648167e-05
5.77269363459696e-05
0.000104084590760023
1.71893157534321e-05
4.44103283310856e-05
0.000106741205720068
2.75931298587797e-05
7.64650195054806e-05
7.13482445511433e-05
7.7643766349508e-05
5.94994611678334e-05
3.11210580837551e-05
6.1478502593984e-05
2.6107696335674e-06
2.11768202366557e-05
3.35011892116682e-05
1.93607153787223e-05
8.44339997840781e-05
4.56681243016508e-05
-2.20920981373705e-05
5.2000697240502e-05
8.82447561057518e-05
6.07273084422573e-05
7.00660539407509e-05
5.46223664482991e-05
6.32655686931892e-05
0.000113033512898835
8.2951670500197e-05
4.6871901969554e-05
0.000105738348236203
5.37159715548886e-05
5.20250250576865e-05
5.50571522255544e-05
5.38856909833639e-05
4.21938819064765e-05
4.07246953865499e-05
6.95515828553587e-05
4.68049956714148e-06
-1.38438881113696e-05
2.74237431617283e-05
2.33490181406476e-05
3.48593750038329e-05
8.18005035373232e-05
-2.4068170210001e-05
7.82138405867403e-05
1.45885518834765e-05
3.76618798261301e-05
-1.6761749713129e-05
5.1064605562253e-05
9.97380674907539e-05
5.07487472421195e-05
-3.99980432471716e-05
2.20595491269797e-05
4.44272837075035e-05
6.38527392555908e-05
0.000125419207282655
0.000103967645599594
8.99196192798633e-05
5.25542703560736e-05
4.71238087724557e-05
7.28035627370062e-05
5.41888938233189e-05
4.80640458721687e-05
9.18556479435322e-05
6.19457884390383e-05
4.75570263862026e-05
7.62524406107897e-05
8.92347672589604e-05
5.71134827222257e-05
5.14490476037096e-05
3.24261749787673e-05
7.20941655356118e-05
8.21292245183446e-05
8.72610213574761e-05
5.77253256078268e-05
6.3030691419758e-05
7.05583115688295e-05
1.81357556764857e-05
7.2487497676891e-05
2.43685760620634e-05
1.30878807389108e-05
4.90609027548184e-05
3.89966648514624e-05
4.21947017541982e-05
6.627586038279e-05
3.19029440644478e-05
3.76975352204697e-05
0.000108240112533134
3.83145192548449e-06
5.68257845551397e-05
0.000150433622032099
9.52747415627181e-05
5.61626378006579e-05
5.47368350630582e-05
3.54515686627691e-05
6.21856042314204e-05
2.95442035788508e-05
9.87346498133707e-05
0.000125359346505168
8.01461358478041e-05
6.26786901888749e-05
6.89841813839915e-05
4.74726183430342e-05
2.26902485973762e-05
4.99455269063644e-05
9.06142326272164e-05
7.57272765153111e-05
3.42380890400145e-05
5.98030931845034e-05
3.34610162940285e-05
9.48055725645908e-05
5.04500528089343e-05
6.28745344766607e-05
6.11607972870256e-05
0.000110752684855678
0.000128072571707036
5.9658159520592e-05
3.63617735608529e-05
6.57534549127926e-05
5.3895293126845e-05
4.0577515776316e-05
7.62666843910949e-05
1.45752630640527e-05
7.82860921323837e-05
4.24258120394094e-05
4.87778323422968e-05
2.69721110061885e-05
2.65481236649388e-05
1.64747945379326e-05
0.000109474463696791
7.62667036523957e-05
5.11273969403602e-05
-2.61355801645503e-05
2.22871542100101e-05
5.57551953956503e-05
4.8771247266545e-05
1.13913576332276e-05
8.07453823827245e-05
3.16446043913783e-05
9.16386151205913e-05
7.08490650787219e-05
6.4803910452397e-05
7.33212908988978e-05
2.88829017361435e-05
1.35642448415248e-05
4.71738627963807e-05
4.95058851267372e-05
9.3444597095205e-05
8.16872421462935e-05
5.47802200679625e-05
-5.83328705603207e-07
9.00706450828897e-05
8.78750242624252e-05
8.31596274795117e-05
3.97737631461162e-05
4.70936030737356e-05
0.000106169808919489
8.22242403121196e-05
6.34745489400074e-05
-1.86724788266507e-05
8.52962996705815e-06
3.69704857002921e-05
7.60086193699773e-05
1.78398666239107e-05
6.09586559599219e-06
5.24764750275779e-05
2.79511937395068e-05
8.88813855263549e-05
0.000102991202251488
7.41040877990351e-06
0.000127597023429878
8.30390544945905e-05
6.41877989108405e-05
8.12861555688377e-05
3.7456293311184e-05
3.56361615330773e-05
4.50552463232721e-05
0.000114147537576565
5.77502115383022e-05
-3.52283954941541e-06
4.30669256680689e-05
7.10227488372588e-05
0.000139048522980126
0.00010152016769314
6.4393849661449e-05
4.3753842271338e-05
1.15517743212622e-05
7.80626514317038e-05
2.56407272343746e-05
0.000102364456901538
6.05782890013065e-05
3.82991341465313e-05
3.41623494651297e-05
4.50060605343743e-05
9.16712105437375e-05
4.48450632592962e-05
8.5241812927452e-05
0.000114188037164415
1.92155775341481e-05
7.65008646467916e-06
0.000104245219136233
5.39228834716099e-05
4.42712226537241e-05
6.21865413657599e-05
4.03491301744059e-05
5.28891220514574e-05
3.18168162356591e-05
4.70105599349759e-05
0.000128163226465901
0.000121735963072552
5.74400065189621e-05
3.13792433736735e-05
4.17888871520372e-05
3.38666681753464e-05
4.43677360961767e-05
1.2633431405255e-05
4.80825506214026e-05
6.56724272089936e-05
7.40145453489434e-05
-1.21745440089753e-05
4.80806848521096e-05
7.14807865031193e-05
8.14135605199368e-05
4.34073601643729e-05
7.87716140399841e-05
4.44124465318943e-05
6.57161957953099e-05
5.49689369071467e-05
6.22991805721755e-05
8.48318970593598e-05
7.21936866847522e-05
8.55531526790112e-05
7.12204177209808e-05
8.83632056433661e-05
8.99613537881844e-05
4.21941485560113e-05
6.54329231979889e-05
9.1761835075022e-05
4.72355825419035e-05
4.53798395561022e-05
5.75096448349748e-05
1.27662777288412e-05
0.000104682014251144
8.41943945239894e-05
5.62616957589423e-05
3.99165083876632e-05
8.05193812561862e-05
9.01569328286348e-05
3.97683203726661e-05
1.10621610712171e-05
2.81353540989433e-05
2.36870065414945e-05
1.56062545082144e-05
6.37716302181469e-05
5.05804464138194e-05
6.6391625801564e-05
2.87216204048971e-05
0.000102511039081183
6.75513349668042e-05
9.79743173502999e-05
6.57771680261816e-05
2.09875929989863e-05
5.500664352117e-05
-8.75216820516602e-06
0.000146719437190457
5.72598234746317e-05
5.41768843414287e-05
0.000133528770466063
1.40633204572595e-05
5.50420782578756e-05
2.28520546395151e-05
7.56678750335481e-05
6.45299120346151e-05
6.26864224095589e-05
4.58080588909904e-05
2.51577996921542e-05
9.73123516379351e-05
4.8226573741424e-05
1.63968461415363e-05
4.44553778312723e-05
0.000114307321042856
6.97447825627423e-05
5.82995936398346e-05
6.02106436739775e-05
4.27566656190773e-05
7.36995292642326e-05
6.193162062617e-05
1.4420880110926e-06
1.01220792275997e-06
3.75789553268329e-07
0.00010497082666529
0.000118851526072636
2.33875961126298e-05
2.79375107986082e-05
2.50379651155584e-05
5.9761968171894e-05
4.71488641310441e-05
1.91527536937926e-05
8.1518235276761e-05
8.7056079791787e-05
2.7233734983622e-05
4.92781714089914e-05
9.57899266206546e-05
7.62409126542682e-05
4.34426942465436e-05
2.94062636342644e-05
0.000102757531144776
6.02638470065115e-05
5.16380318434588e-05
7.31263850650169e-05
3.684818389829e-05
7.62351199838916e-05
2.73676352454541e-05
0.000122128776850676
3.24517466303376e-05
4.6683211957192e-05
2.15805692413139e-05
5.69944064087074e-05
6.11115804998648e-05
6.24126000919441e-05
8.54036454465446e-05
6.45357650980028e-05
8.8533422168071e-05
3.50292448399523e-05
9.21669524452118e-05
-1.48900332810011e-05
8.48458265530461e-05
0.000102962301652453
7.91770375284914e-05
2.32328431377992e-05
5.81128069536241e-05
3.36223752634599e-05
0.000107107122233949
8.14113153979496e-05
6.48425589762846e-05
-1.73516723580201e-06
6.2260503793721e-05
0.000104121699189939
6.93805624070496e-05
7.63064449774747e-05
5.53143656715119e-05
3.31864551565144e-05
7.53405248269916e-05
1.34009273100198e-05
2.25269131122687e-05
5.02612952275399e-05
2.46620565358036e-05
4.6809437243072e-05
6.18706339493291e-05
-6.53498466508105e-06
5.41404731089543e-05
4.66944060967591e-05
7.69649252044613e-05
6.78095109243543e-05
-2.14009632144968e-06
-5.23224658525344e-06
1.2130778448262e-05
4.02160611750698e-05
7.7787009510727e-05
9.39574903819769e-05
7.02561015588314e-05
4.58972366805681e-05
6.76641783668938e-05
8.59102147360879e-05
6.30433182440995e-05
5.23280909028e-05
0.000100220295829615
5.64052791445127e-05
1.27834129307697e-06
6.56331823055552e-05
7.35901246718777e-05
2.69301816595069e-05
1.25306828294616e-05
7.58292184629918e-05
-1.60311073483358e-05
5.93807351778814e-05
4.28069781618684e-05
5.75928686620206e-05
8.44980549020439e-05
4.64224964983892e-05
0.000111278073592058
0.000102004630179219
1.24011190439197e-06
4.28744506007717e-05
6.46305097172929e-05
0.000118458931769857
9.92118886899204e-06
4.63946456563366e-05
1.07803768902508e-06
3.80222097682619e-05
-7.96241408203272e-06
5.03652366304469e-05
1.27219325282517e-05
8.1467625002737e-05
8.59181966658316e-05
6.44271054636028e-05
4.05348453606946e-05
3.8252081099432e-05
4.02501342938787e-05
2.55896325001357e-05
6.61986164800836e-05
9.0159447637485e-05
4.25358043076301e-05
8.59975399079033e-05
4.89442719138952e-05
6.59587095444554e-05
4.44513198718177e-05
6.5536769754937e-05
1.60833479704759e-05
6.48396539024366e-05
0.000112498521162713
2.20751417113856e-05
-1.66881827550735e-05
2.05709828680086e-05
4.27237153471635e-05
0.000115629436327751
-3.75151059993135e-06
6.5811975262469e-05
4.65551236006579e-05
3.26786459321286e-05
4.88354924880993e-05
-1.51761084508279e-06
3.7878831868107e-05
-1.13274274280696e-05
6.63302475071939e-05
0.000107210887688756
9.63610768198726e-05
3.24215255443854e-05
4.50201942681611e-05
4.5098505729482e-05
3.69360607362923e-05
2.52496247897603e-05
5.78835685660349e-05
5.0508198562456e-05
5.02768006835843e-05
0.000103686064148639
1.29442938709954e-05
1.98333367022342e-05
4.78010215919112e-05
9.57614173010276e-06
8.92295742734616e-05
-1.19518787409377e-05
0.000138042220040805
0.000112893379294896
3.25117215201977e-05
8.24735540041926e-05
8.47571354559195e-05
8.83938811528312e-05
4.62963362736766e-05
5.14171883763163e-05
9.39515152581251e-05
1.88412144610539e-06
5.47565153899603e-05
5.39004359368136e-05
9.65198965140774e-05
4.1425964222426e-06
6.85866285646537e-05
9.53350830664075e-05
4.68974298203737e-07
7.48368239603389e-05
7.32706356152886e-05
3.09995943129322e-05
8.41403866717884e-05
6.46347210752618e-05
3.85359514782608e-06
6.08595849488887e-05
0.000119955009475916
8.3545950096401e-05
6.83562475730833e-05
6.32017229754051e-05
5.1594677184857e-05
6.11128444312923e-05
7.7100405088629e-05
5.39838358971246e-05
6.61839798908646e-05
4.99330775588915e-06
0.000113252050762935
5.93273990746053e-05
5.62903606237408e-05
4.91516586938859e-05
3.43169195522742e-05
2.52863231471437e-05
4.23032333063962e-05
6.28439066553672e-05
7.17450479689697e-05
4.11222351728136e-05
5.4560694660758e-05
3.43553285905224e-05
6.80316574436818e-05
4.11662908283963e-05
5.66641309153797e-05
3.90556655638518e-05
3.86099842456821e-05
3.36682398546208e-05
8.22777600835248e-05
3.60326149239513e-05
8.12463407948066e-05
9.79859537054546e-05
0.000104278880880304
-1.35446567231346e-05
3.73235032008047e-05
7.00786184860983e-05
8.57682678512572e-05
6.41070443919406e-05
3.70299853428619e-05
5.3920007657588e-05
3.29947216947123e-05
1.73446254999636e-05
2.34108936023818e-05
6.70079812140828e-05
2.53253398941347e-05
6.38963898560027e-06
1.23126253111131e-05
7.27962693541289e-05
3.94930990380018e-05
5.81404002453908e-05
3.01700720824929e-05
7.25640633109514e-05
4.18491860203182e-05
8.10045904432968e-05
5.09783403818405e-05
6.53933860885035e-05
5.82801114602831e-05
2.1591346671021e-05
9.09388741167379e-05
0.000102744372755575
9.60075241765941e-05
5.02226860239223e-05
4.63169486959947e-05
5.39095981393176e-05
4.33044900113221e-05
8.59299729733852e-05
3.26933782690923e-05
6.0303019142108e-05
5.20486263988504e-05
4.15899413317158e-05
3.22355860386794e-05
8.14295361165816e-06
8.43834739077599e-06
7.11998693093081e-05
7.92407859654323e-05
4.20134149114981e-05
9.80730122498221e-05
0.000139724910123589
-1.03406671816373e-05
3.2943270764108e-05
9.07970310038849e-05
0.000107410377257711
5.4408132885381e-05
8.85026072387104e-05
2.63055948513691e-05
6.41248837632289e-05
-5.8372905385104e-08
2.95793593577433e-05
5.60834085585278e-05
0.000101038060613906
6.57610692086997e-05
5.23356770146789e-05
4.6598529102963e-05
7.1438933627739e-06
5.75039889015664e-05
3.65476697834264e-05
0.000121148742099606
4.48586232298867e-05
1.89061652962323e-05
3.78274011175071e-05
3.70583341282438e-05
4.33009049033875e-05
0.000109457295384299
3.38471425854835e-05
7.44632605084927e-05
4.92012183115601e-05
4.40897452981832e-05
-1.50060258246224e-05
2.67445862685137e-05
8.39130996315358e-05
5.69436972549941e-05
7.95823076807077e-05
8.9774522358849e-05
0.000110815421475498
9.02496199784651e-05
6.04959778340817e-05
6.24551089273138e-05
8.01408926085111e-05
4.49702929279153e-05
7.70522030427766e-05
1.86476548754539e-05
4.4406055744542e-05
6.50322813215031e-05
6.14230328286335e-05
1.89136910577287e-05
7.94418143112973e-05
5.61568447551389e-05
6.90933946227951e-05
6.24581173063918e-05
7.37468647872239e-06
2.52851928090873e-05
3.52793437146517e-05
7.17316855651575e-05
-1.40045164509792e-05
4.15848766453565e-05
4.26934625281879e-05
6.23265440408676e-05
5.2369758656187e-06
6.41574426876062e-05
2.82783452997239e-05
4.09141913700822e-05
5.59811704616034e-05
3.46903693818511e-05
3.58523571722401e-05
5.27932354148432e-05
3.13381658241095e-05
8.19809169419908e-05
6.70132716472702e-05
8.1049039478632e-05
1.13354566744418e-05
5.09918498105732e-05
0.000114616993160896
6.39933047656227e-05
8.33515405667286e-05
4.17225318983462e-05
8.42775270138494e-05
3.52136401127772e-05
0.000109822647873454
8.09245171309182e-05
4.9579894937067e-05
3.23255190900193e-05
4.88487699270346e-05
3.71136326122221e-05
5.22965062251601e-05
4.01902324617024e-05
3.39731125326729e-05
4.72588804398006e-06
6.69215325454981e-05
3.26504379371337e-05
2.44262998662102e-05
9.90197469392085e-05
-2.44416976416035e-05
6.32805141119002e-05
0.000124436542566641
7.98526803215039e-05
1.49547804952272e-05
4.51554421882135e-05
-2.85437362126106e-06
9.54397831174506e-05
4.53295891318138e-05
4.22137867505412e-05
6.97823113197146e-05
1.33314711447928e-05
6.28052981400096e-05
6.16626125556426e-05
2.67385565487029e-05
8.08687064725056e-05
5.83295929075346e-05
5.46724989296816e-05
6.90987982921444e-05
7.34246955746419e-06
2.51145318621699e-05
0.000101364616857067
8.00950494936377e-05
0.000103275695719032
-3.60043537366432e-06
6.34206845829143e-05
9.03780527427774e-05
6.21111603889393e-05
4.75868353882656e-05
6.85009122191589e-05
1.28467622312482e-05
6.96078845484762e-05
5.43221447961518e-05
7.49940819474909e-05
1.24302155433926e-05
9.25353239176641e-05
5.76208522227831e-05
4.24649124164529e-05
8.50064597383953e-05
-2.92914502603908e-05
1.59253546088608e-05
0.00010340008928747
8.41494740684798e-05
8.75071652760188e-05
9.0287998095766e-05
0.00010419145914743
3.24328654421451e-05
7.01730221837686e-05
2.73320068901391e-05
4.56676986462554e-05
5.2295727175959e-05
9.55350868858389e-05
5.22908466715895e-05
7.76631887483999e-05
3.44306856087417e-05
4.78814031753297e-05
0.000130907363297283
6.6437768160926e-05
4.43839773678569e-06
5.68159756786015e-05
2.73557902054609e-05
6.57900240035336e-05
3.65861442232854e-05
6.20139084127205e-05
0.000118481497603683
0.000102256239781313
7.64401335991718e-05
3.56218329433315e-05
7.26193620248726e-05
5.18588207566261e-05
0.000111503217618429
2.74802465213953e-05
7.29297088785022e-05
2.84123147093463e-05
0.000119397175834011
6.14743039591744e-05
5.88267274130832e-05
1.76335020000188e-05
0.000116487858778758
1.96887325301963e-05
7.03658009189493e-05
8.41972648956229e-05
7.6307607215011e-05
3.4561688539254e-05
8.78511164934431e-05
4.98836675104691e-05
3.69092797958506e-05
5.48142069928574e-05
8.63766201949893e-05
3.46545128544347e-05
9.21990544086685e-05
4.92045503040857e-05
4.64216493317481e-05
6.87152905315628e-05
7.42177804827138e-05
2.76739264273938e-05
2.29279258972366e-05
6.31003123693348e-05
6.66909646828071e-05
7.07780136959023e-05
2.80807982030932e-05
4.5014991297571e-05
9.31145780072104e-05
0.000120003105339163
6.53141929300323e-05
9.94535031272548e-05
6.06214457710233e-05
8.34165598745391e-05
7.93257015071615e-05
3.69355682823619e-05
0.000110114918301565
0.000133446100649317
5.13096753284663e-05
3.6874673014165e-05
7.38128286593219e-05
6.40784506493769e-05
5.52972044262555e-05
3.56129164679682e-05
6.50279639026452e-06
9.46017175605775e-05
7.46707619850063e-05
4.73036577977569e-05
8.06768176826183e-05
1.43371309705205e-05
9.86568018209544e-05
1.66580032620284e-05
8.17632383825738e-05
0.000115204939007432
5.67654414504072e-05
3.69368899839158e-05
9.49108874032937e-05
7.3440258669283e-05
4.25730022008598e-05
7.44484989732868e-05
-1.91411829993779e-05
5.87525596177686e-05
-2.8438940215519e-06
-4.73124032092428e-05
0.000121873228016692
7.35859595677041e-05
5.53790683580134e-05
8.96987948209812e-05
5.10440952735517e-05
9.0512392823155e-05
7.42556677682149e-05
0.000103347268827974
7.13307565189464e-05
8.2343800422188e-05
2.77511358445613e-05
5.48238792740019e-05
1.83303672881483e-05
5.76953415105831e-05
3.2687343916531e-05
6.55870672758056e-05
6.22412280646854e-05
7.40265668081807e-05
8.92786456694046e-06
6.106967655028e-05
7.38664019158131e-05
7.45851009909877e-05
8.68590893914072e-05
8.34492189072079e-05
9.45849722153332e-05
9.97828258148057e-05
4.68861744059283e-05
6.31720517608868e-05
5.14352565772147e-05
4.50253416207671e-06
6.5577558494747e-05
1.86623164602416e-05
6.40803459177583e-05
4.43240189332716e-05
4.24081139811744e-05
8.10135223921276e-05
5.72453380142189e-05
3.74333728950026e-05
5.4207498360293e-05
5.99676535453477e-05
2.77804935441697e-05
1.49983366987635e-05
0.000109781617150171
6.60777328766754e-05
-2.40086687847511e-07
6.17351649264617e-05
4.1157210541272e-05
0.000100563371556846
5.20357077257649e-05
0.000122573039437603
8.1027764559781e-05
9.89445794214049e-05
6.4928829907051e-05
5.41582477436205e-05
6.06009076356559e-05
2.86047359506632e-05
