# Supplementary material for: Research on computational propagation and identification of mine microseismic signals based on deep learning
Source: PLoS One. 2025 Oct 22;20(10):e0334641. doi: 10.1371/journal.pone.0334641 (PMC12543183; doi:10.1371/journal.pone.0334641)
Supplement: S5 Data — (ZIP) [file pone.0334641.s005.zip › 000100800001712.xlsx_0.txt_24.txt.txt]

6.26094925951901e-05
2.4559997781426e-05
5.64660418766155e-05
2.08813621452769e-05
-5.99173667649975e-06
4.71436367288119e-05
3.39369738563807e-05
6.42616666579152e-05
3.49346979003735e-05
7.44719901581452e-05
-3.25873251711103e-06
5.57058992093405e-05
0.000144072668925779
7.44410007034674e-05
1.29787658266819e-05
1.6907294723429e-05
5.53157476694509e-05
7.98647383349609e-05
0.0001085204211492
6.45549347676582e-06
4.37664415053145e-05
5.77741936087556e-05
9.29026638289636e-05
6.97182557135774e-05
3.44923664707065e-05
9.0702612545947e-05
0.000107770017527039
-1.05508014832749e-05
5.49452986998967e-05
0.000108563242081379
9.48573078088617e-05
8.03946607928408e-05
7.24480716523283e-05
7.03459123740032e-05
0.000128818502440048
3.74548047009454e-05
4.01057432579153e-05
2.31596030295988e-05
8.49039225709779e-05
7.42378557332566e-05
6.52991233131605e-05
3.23394879214194e-05
2.6331538118487e-05
6.38788239305791e-05
7.87168361037031e-05
5.83380710643873e-05
2.76900802662512e-05
2.91842381017143e-05
1.15551473796772e-05
2.98694002355521e-05
2.34567957712626e-05
4.33378596334288e-05
7.17101345413181e-05
7.74538856646422e-05
2.87709213977877e-05
1.4084666808205e-05
3.01793789124088e-05
4.82029396392609e-06
7.47919191135041e-05
9.22086697211619e-05
0.00010844976119872
5.89620986013143e-05
-1.19634240913953e-05
-6.08489896446785e-06
6.97200889940756e-05
2.52227046814004e-05
6.11011892759456e-05
8.19506868872969e-05
7.42440757523307e-07
8.36208918177368e-05
2.11191755023304e-05
4.61801217778775e-05
2.06849824363426e-05
2.04869470040348e-05
5.73952475857589e-05
5.04112988771995e-05
6.04116201353011e-05
5.66291034116983e-05
4.71198258051889e-05
7.5268531514004e-05
5.31638102564683e-05
5.5233938545906e-05
3.48575819809416e-05
8.13289885856795e-05
4.49277302207831e-05
3.42242910456196e-05
7.3923407595497e-05
4.58029610609406e-05
6.80640159197054e-05
4.34946404381355e-05
3.8790538463631e-05
8.88042888614096e-05
6.83067842960279e-05
7.58770011885244e-05
6.77432359408089e-05
9.95672239649802e-05
-4.20665800006737e-06
7.15062817780261e-05
7.70460044383219e-05
5.3843801283596e-05
4.94097228882006e-05
8.84300727632677e-07
6.28447687053845e-05
4.19138262113944e-05
4.71305596252713e-05
4.56354751010819e-05
0.000119803488375234
8.54830584647005e-05
5.40397074484721e-05
8.75657266972714e-05
5.08309070984461e-05
6.13453973539708e-05
2.03962694198756e-05
0.00012074191981716
3.17403629179267e-05
4.35790435177883e-05
3.03404080276107e-05
4.0815016226119e-05
8.55337843309698e-05
8.87373788468555e-05
9.9084661501313e-05
6.98904033296307e-05
2.5501769607362e-05
6.92041883445473e-05
5.58559688256327e-05
3.72649461425725e-05
9.61603231937042e-05
5.68326743262578e-05
7.65480467034908e-05
2.44877247348628e-05
-2.18278018397619e-05
6.26259003716248e-05
5.67605678673549e-05
4.48606113061003e-05
0.00010885276803264
-9.02720158879409e-06
3.53752478196264e-05
1.16757885220468e-05
5.050304473065e-05
-5.77343675324281e-07
9.89146015429362e-05
0.000127279744326913
9.99595901336554e-05
4.87866426933477e-05
1.88967291175995e-05
7.41228787619637e-05
3.6169054515052e-05
4.67194149406476e-05
5.90496717676859e-05
5.48774591378246e-05
6.85738221146655e-05
5.69739922099841e-05
-8.56594979154182e-06
6.6706340081064e-05
8.84769968531293e-05
8.14150612143137e-05
7.45571820716572e-05
5.22238577490414e-05
9.43735866370892e-05
8.65082460916163e-05
6.08761624497064e-05
0.000128936570410352
0.000120261644911386
3.38808909248889e-05
3.83614140038232e-05
0.00010679451856757
0.000100772705187916
6.65298767235743e-05
6.01157428307003e-05
0.000106952185829212
6.81071430941476e-05
7.77020953621674e-05
7.68272302496401e-05
0.000111021187549317
8.57977407719444e-05
7.09528809730766e-05
0.000151805915357143
-7.54395152416567e-06
3.96498047099907e-05
4.07777228024327e-05
5.44652309583835e-05
5.19867218086032e-05
3.46795485406282e-05
5.58742384316592e-05
8.65650542082259e-05
6.49853099519715e-05
6.0246079971771e-05
3.5356481192695e-05
9.62646515990286e-05
7.14185047800284e-05
9.77489510366395e-05
1.77008529734288e-05
-2.66215133974125e-05
2.5853189693109e-05
1.77998441580481e-05
7.67729434924962e-05
6.55135637501487e-05
8.60406849043496e-05
-4.33596294371438e-06
5.82968938131264e-05
0.000129051588295586
-1.09106954348818e-05
9.79059963393827e-05
7.24844210801772e-05
2.41799676084987e-06
3.55056090479321e-05
2.0020914513134e-05
-1.70111676627871e-05
0.000120735755600567
0.000100593570365291
5.33072247634493e-05
0.000147862911818847
5.94098570577934e-05
5.04235346047207e-05
4.29062081194594e-05
6.07333552153996e-05
0.000126183817253375
3.80855918580643e-05
6.06186556573123e-06
6.11052990105354e-05
9.41037433043748e-05
3.16567981931768e-05
9.41024595399953e-05
7.60238218076811e-05
5.80006821952437e-05
3.13036426460635e-05
4.91942796263248e-05
6.59039860434428e-05
-2.51172453892967e-05
6.33506157831124e-05
2.66948812357314e-05
5.87615084442762e-05
8.44587547241374e-05
8.19241818653007e-05
3.85347100125511e-05
5.23544255832018e-05
6.10402278344623e-05
6.64701171755938e-05
4.38867847921298e-05
7.47913281256561e-05
8.33640191145281e-05
3.70476682638577e-05
8.57060569082401e-05
6.69964190132497e-05
1.20987349502287e-05
3.19795747402502e-05
7.17051298318694e-05
4.77083944624328e-05
6.5936558129441e-05
3.74316398695732e-05
1.43814034090079e-05
9.25307943945445e-05
4.84991959894816e-05
1.9820287660593e-05
6.6276887232659e-05
8.73919434812123e-05
6.82660770075515e-05
5.8281362919534e-05
9.90358365291393e-05
9.04989671547466e-05
6.18577199899889e-05
2.38791034135244e-05
5.23566393137002e-05
7.74811323546362e-05
5.30056790608203e-05
4.50777538447967e-05
5.15174151946883e-07
5.27008848592384e-05
6.35859282746451e-05
3.01878941946006e-05
9.16062887462047e-05
6.95529601473041e-05
9.8650723358216e-05
1.10756968308567e-05
4.33902942378862e-05
8.74542026726507e-05
5.15544475861655e-05
6.85342720825321e-05
9.45239332227461e-05
7.44248465511705e-05
5.3758017481838e-05
5.7195679024445e-05
5.87405068479725e-06
-1.55043829427031e-05
9.08978029118628e-06
-2.20071376806095e-06
0.000119106824184368
6.71914708710686e-05
3.85887948821474e-05
4.31588770218896e-05
7.23998117160183e-05
9.46975054471838e-05
6.01595855606663e-05
8.34606213288008e-06
1.97935466311108e-05
6.49747478112592e-05
5.68081354048046e-05
3.09462092991033e-05
5.46452991119824e-05
8.21920013446398e-05
0.000105668590437173
6.36808082859446e-05
6.16627276492521e-05
6.47759183967317e-05
8.037204575874e-05
2.23739310339631e-05
8.69641578284705e-05
0.000105132360959799
3.20765950017839e-05
5.08825177993986e-05
2.79342372803995e-05
2.80020403191595e-05
1.58613883233813e-05
4.57111035589702e-05
7.54202352377356e-05
6.43412151154818e-05
3.03146107108639e-05
6.62789834817958e-05
5.04030782840404e-05
7.43652927711932e-05
9.02663449187661e-05
1.1598530934311e-05
0.000101850799636256
4.07642477571643e-05
1.64060809753551e-05
3.69692399947438e-05
9.15046284097828e-05
3.7742698090076e-05
6.90796866914939e-05
3.50657805407677e-05
4.51922486793295e-05
0.000111851557032973
1.60672423279711e-05
2.97040178757738e-05
1.96991610218491e-05
1.73040856273964e-05
7.44907756213736e-05
7.70528118495195e-05
5.00063745125232e-05
5.50484008633304e-05
3.11080707905589e-05
5.84988348835485e-05
5.56443010562902e-05
2.67374822154142e-05
7.97197286282487e-05
1.70914290585925e-05
0.000116443538965341
5.03169437003691e-05
6.0169213737647e-05
5.51819600006407e-05
8.47991252567554e-05
8.71592151831373e-05
6.56581597884319e-05
8.14484851638043e-06
4.96056684055345e-05
8.00683009133675e-05
0.000115579834430412
1.37861011311403e-05
6.98027127545165e-05
3.60251074464998e-05
1.8209754548147e-05
1.64304101931112e-05
0.000103925421142538
7.79008766599883e-05
2.46526989147136e-05
4.09544505662248e-05
2.81485690689879e-05
1.59156937228819e-05
6.10507830486629e-07
1.58522362295946e-05
9.54208068993721e-05
4.62558875942741e-05
6.01015820151259e-05
4.18047840528326e-05
1.88183342567727e-05
6.83346142802799e-05
5.97467738988482e-05
9.20346583655154e-05
3.07977963380889e-05
5.87536080766843e-05
2.38509157146182e-05
0.000106075065962594
7.63783375535657e-05
0.00015518990539619
7.66696543330121e-05
4.57670904887173e-05
4.34045657470866e-05
3.84718886737574e-05
1.71672488668403e-06
6.46724156633615e-05
4.01886749166606e-05
6.74601498302944e-05
1.68986348492169e-05
1.33104979277516e-05
0.000109093376212373
5.44277980392474e-05
7.99536133849305e-05
3.14897122146987e-05
5.79478482671346e-05
2.51440857954555e-05
6.9188374325616e-05
7.72727404258439e-05
4.50544628482212e-05
4.6557727088206e-05
6.38949229960212e-05
1.0346994041289e-05
7.25670713946092e-05
9.15781988569809e-05
5.57926739793089e-05
2.14161318242862e-05
7.58802218821216e-05
5.53340872083654e-05
2.74264038396786e-05
9.53120311959571e-05
8.36011228782221e-05
-1.70602149836315e-06
8.3728624811971e-05
8.46049373999088e-05
8.09622087471627e-05
0.000112518539038022
2.8392143804926e-05
0.000108525681162247
3.72364823093227e-05
5.06408938729185e-05
3.82202112549767e-05
4.49674063721632e-05
0.000130528978331312
3.80408092425691e-06
8.99373167419778e-05
2.53746465075531e-05
4.70473344578053e-05
1.43748053120039e-05
2.08782742637796e-05
0.000105406887833168
5.76339131635578e-05
8.30814707844823e-05
6.53630900353515e-05
8.01383411897816e-05
5.60028820904141e-05
3.57243911988006e-06
9.2552107766247e-05
0.000100411147198918
5.24862566715016e-05
-3.57375897416655e-05
5.55106890777317e-05
9.05418825854822e-09
6.42944503882868e-05
5.67128784561827e-05
8.81003323265989e-05
5.00908459494571e-05
2.36315507880683e-05
0.000102181738123036
4.16388109190473e-05
7.68384735943151e-05
0.000112788860036974
4.08722574775976e-05
1.79072588402635e-05
8.59146159018623e-05
9.35367033319414e-05
2.9564046052618e-05
6.30945582152874e-05
2.24766254866104e-05
4.72129835971585e-05
8.20420651437312e-05
3.54282196020021e-05
1.5614759643205e-05
8.87857502981138e-05
9.37048410145025e-05
3.51824888779591e-05
7.79386479332553e-05
3.99986960877914e-05
0.000101619398687741
1.25726916526361e-05
6.84921541608002e-05
6.12049368068182e-05
6.15735872982653e-05
4.89619544094436e-05
0.000127195691900662
9.58987057418203e-05
3.08381166916898e-05
0.000109333741025338
7.14245618371263e-05
7.44233432731581e-05
7.16913326648563e-05
2.62041546798936e-05
0.000101902353520472
7.3135012099408e-05
0.000158478307028209
5.20468841707032e-05
8.1911982456777e-05
0.000109195376893921
5.86445875595559e-05
3.18256641982789e-05
7.00784516562408e-05
4.44650979075943e-05
1.9133110758825e-05
9.6295907557668e-05
7.93065932899099e-05
8.87841955224094e-05
6.11368217396618e-05
4.70579450680408e-05
7.23627548249588e-05
5.98393172808601e-05
1.84257353844726e-05
4.75495616387966e-05
3.55830005086006e-05
6.9190277949056e-05
0.000103154787606764
1.9441056879497e-05
3.27086746901601e-05
6.12151393047184e-05
9.21943789419388e-05
7.10018691891611e-05
8.37986866475482e-05
1.5646342676388e-05
2.02956980926766e-05
1.65395858121855e-05
3.03294309330176e-07
4.3611942813531e-05
5.50963560457981e-05
4.75632100052484e-05
8.06838139118282e-05
9.39782500443685e-06
8.02780579358866e-05
6.25054800195152e-05
8.53406745052389e-05
8.49195243094844e-05
7.79808795366656e-05
3.98972821061645e-05
6.28328794873376e-05
4.81454088518749e-05
-1.47066507412277e-05
7.22742680075909e-06
0.000109663724477322
9.16931468476378e-05
5.6546834284972e-05
9.66458879479656e-05
-1.09254928205933e-05
5.70565879941419e-05
4.88207256233286e-05
6.584168817049e-05
5.93111774316365e-05
7.3378519872643e-05
7.0252593770227e-05
6.84921750954135e-05
7.14006744815927e-05
9.98570670477557e-05
3.76502850577133e-05
1.99214810751618e-05
2.86172892994635e-05
4.435608844959e-05
4.34866826531674e-05
6.74883647944186e-05
6.07431675334725e-05
1.65615907297194e-05
1.12284338818652e-05
4.9041784836963e-05
-2.98127650712694e-05
2.13420898993666e-05
2.54926833819353e-05
4.16481751720324e-05
7.41769458561475e-05
0.000131358200585967
2.16918852776341e-05
3.99449870192034e-05
5.06519297282235e-05
0.00013199246021559
6.09031285267054e-05
4.55281056155452e-05
-1.58624739291021e-05
3.2318242519877e-06
5.89002951741947e-05
4.52483126765303e-05
0.000144814063225108
3.14931246048785e-05
0.000125616370466407
7.7975525428237e-05
9.5885601667725e-05
6.21021967791167e-05
7.02531470244975e-05
5.99549638009099e-05
8.67376215541968e-05
7.56368926187651e-05
7.26138128131439e-05
3.05707653296373e-05
6.35598022566498e-05
3.81038091320657e-05
7.22468923209072e-05
4.13821536328582e-05
0.000111929745937391
7.54342650765288e-05
3.351148569721e-05
3.69502166997583e-05
2.88931968840343e-05
6.48290474152786e-05
9.2430411687624e-05
5.26322085945901e-05
6.1067640613893e-05
3.79437116333153e-05
-1.14245365674529e-06
6.29806245658838e-05
1.74009985539719e-05
6.18439330836922e-05
1.16810294131283e-05
4.08690391184455e-05
8.71177876773521e-05
7.64422748383096e-06
5.86542460745629e-05
9.05998788841861e-05
2.16676697052046e-05
5.89971982093188e-05
0.000105824869748556
3.76272235921579e-05
8.7032972393558e-05
9.83487137940574e-05
3.06093637647039e-05
7.24207586569226e-05
7.32249815667686e-05
4.13819536107784e-05
6.01753527398932e-05
4.82819194431325e-05
8.92561924279177e-05
4.92607680630143e-05
4.26982857901802e-05
-5.75333274845517e-06
6.23522835956513e-05
-9.91131693624453e-06
3.69541749391743e-05
3.34223960265472e-05
5.97064939073279e-05
6.86106618130227e-05
7.03348175659033e-05
8.78745834550069e-05
6.9018496292393e-05
3.9942457337692e-05
4.36292647329506e-05
6.48770708377352e-05
3.38475055412086e-05
0.000142446832788327
1.60358322031606e-05
6.37120192142003e-05
0.000111283548446006
8.37118535133905e-05
6.01165385862562e-05
6.06324721885301e-05
-4.70500667372501e-05
5.71107501062832e-05
7.38927870594712e-05
4.73510930549961e-05
5.91451096606765e-05
5.20068060290726e-05
4.29194211736989e-05
1.78246713945875e-05
0.000109665435203271
1.84683964997047e-05
5.8440495447559e-05
8.0404252042844e-05
4.40488691875861e-05
2.03489886980948e-05
9.16311484924271e-05
0.000119452642381651
3.74627764151602e-05
5.12137840116353e-05
8.6907632486112e-06
7.01218088135403e-05
3.60192830181354e-05
0.000123278281911551
3.51576008986443e-05
7.63841270624339e-05
5.02357328332063e-05
8.16458861765662e-05
9.86031441145405e-05
9.45861828388691e-05
3.71868028311994e-05
6.95428804806129e-05
7.75952772690909e-05
-1.15346176137535e-05
7.53566443535962e-05
1.83641347120051e-05
7.3571388301817e-06
0.000107527206934701
8.1689286816753e-05
4.35587512183974e-05
0.000114029878097396
9.83108109969986e-05
5.31011954267006e-05
5.35925164253477e-05
4.2249425556821e-05
-6.9296629239845e-06
0.00010387491494538
0.000120621742140106
7.52634934340122e-05
2.86459063994542e-05
2.53313989986515e-05
6.57073427463404e-05
5.75068070897765e-05
0.000103212078867588
7.0958909254833e-05
0.000110020217256107
8.44560464457016e-05
8.20126389241992e-06
7.83377300440993e-05
8.56773595138905e-05
8.2559780718052e-05
7.43077469828378e-05
4.57726395308878e-05
6.46478641619907e-05
5.15768175416259e-05
5.07123856098326e-05
7.30250578169943e-05
4.42600593181629e-05
1.48609126903271e-05
8.32733894482356e-05
8.46148619810957e-05
1.84349842634832e-05
4.47711463381271e-05
5.18886883311401e-05
0.000138391981243777
3.49044117636655e-05
6.64735042802592e-06
8.99044761877206e-05
1.02188123059808e-05
9.33870309868387e-05
7.937115524645e-05
0.000150578211790979
6.57545902463363e-05
4.78000935901204e-05
2.81667836469828e-05
3.38023691279719e-05
6.82935951029854e-05
5.58467936299435e-05
-2.79515076179927e-05
8.72412025220963e-05
5.53505268512895e-05
6.10610053128769e-05
4.96777141859538e-05
6.99110090794511e-05
6.87244255664883e-05
1.69005514955822e-05
5.0830551061606e-05
2.39471649455574e-05
0.00012154330743801
3.80336405534958e-05
2.91499948889674e-05
1.93751257681329e-05
7.33831303698758e-05
5.50832392564346e-05
7.06414119991686e-05
6.40791963172312e-05
6.25999885372121e-05
5.85527497575197e-06
5.6258315993103e-05
4.65972328110748e-05
7.50406791293145e-05
3.24835099884983e-05
9.273850721338e-05
6.06752986654812e-05
0.000104402926088823
6.44291637429567e-05
4.16880116242602e-05
1.83103173289714e-05
9.06378761855276e-05
7.73565244906212e-05
5.54932841868257e-05
0.000138602520581281
6.26529047702477e-05
5.21374333582753e-06
0.000109327301515687
0.000109866981404459
4.67237286644787e-05
9.10874364023715e-05
5.99498242489298e-05
4.47287125386486e-05
4.03569919095157e-05
1.64599656051305e-05
9.70028158414578e-05
5.33679604018793e-05
-3.07735739788194e-06
6.23101983835849e-05
6.17329368288265e-05
1.48410821578127e-05
2.88855875833389e-05
8.32817819324094e-05
7.62439576118928e-05
8.07530129097844e-05
6.81888310817315e-05
4.2702783576918e-05
7.27872854371263e-05
5.11965089089039e-05
2.91737793817077e-06
3.49866605262067e-05
2.4781832721832e-05
-7.67652438929353e-06
3.7147685722647e-05
8.87056914414935e-05
0.000163627277913586
8.59885110452092e-05
-1.44528391836743e-05
6.77292167495339e-05
9.34435681990099e-06
4.80282437256443e-05
7.44821439380873e-05
6.79531050824487e-05
0.000100459306364971
2.34685537057048e-05
4.8151242649248e-05
0.000105193373257239
6.15250087210376e-05
9.18836603052355e-05
6.45873281371755e-05
2.48367584875507e-05
2.70877792379944e-05
2.8341761842139e-05
2.92577105646287e-05
0.000112303407016671
7.6694901510899e-05
6.52305114758192e-05
2.28342533723492e-06
4.39946809985254e-05
7.45713577864728e-05
7.42124880400074e-05
7.57219270434871e-05
1.98866563915765e-05
9.0989393602584e-05
4.28489655390525e-05
7.53455627793842e-05
5.09930063285115e-05
5.49705006318621e-05
6.52050973956987e-05
6.15260514967515e-05
8.77133896042178e-05
4.44796552879557e-05
3.724972880444e-05
4.59180397813353e-05
6.03390424812643e-05
4.09716628094097e-05
-4.32009006199692e-06
8.35253821135516e-05
1.43218737498364e-05
2.68900811052649e-05
7.22659094767533e-05
6.06427024684265e-05
4.4463170908049e-05
8.17596519659241e-05
8.07063968886225e-05
5.80863643683822e-05
3.06978201650761e-05
3.68235110553508e-05
9.01949308491095e-05
9.03702963356044e-05
5.24114635943116e-05
2.82971753096575e-05
0.000128757804180328
4.04787896227109e-05
8.53879440601665e-05
1.70704172118054e-05
6.73399710016279e-05
3.81862130842022e-05
8.33863006249327e-05
8.54739754016797e-05
7.05859273325661e-05
5.29834677715447e-05
8.11119898703931e-06
0.000113665742069621
5.15843597309141e-05
9.03994856836839e-05
7.90234700095318e-05
0.000120484994229039
-1.56631552281019e-05
7.06082602876772e-05
9.88802218764284e-05
5.02958264404068e-05
-2.93170708777834e-05
4.65037122459203e-05
-5.30763662597988e-05
6.22401654384044e-05
5.95586510487163e-05
3.28698021979645e-05
-3.09961874702783e-05
5.92721103933314e-05
9.11597519698315e-05
7.38448110630077e-05
8.24438899064478e-05
0.00012182786928372
4.32587512028474e-05
6.18513826637131e-05
5.64767836795067e-05
1.48361100442863e-05
8.29038104002308e-05
0.000108763657652889
8.72322729154597e-05
7.77578095889224e-05
4.10094013449006e-05
0.000126267390005823
6.39114559784256e-05
6.68299417687206e-05
0.000105514707862348
6.43706502500951e-05
5.09922032281625e-05
9.28188319976108e-05
7.61994136462393e-05
8.52801516190521e-05
7.81331003255066e-05
9.7200347109643e-05
2.22341604359045e-05
9.51980806269156e-05
7.50409532145032e-05
7.4373842944716e-05
4.1214290180833e-05
4.45995083666861e-05
6.22026572882031e-05
7.29913475522956e-05
2.14093411896953e-05
1.87495011660732e-05
6.77284648414103e-05
0.000103223557594445
5.56720264467094e-05
3.35840231531928e-05
3.99515893259433e-05
7.80758259107014e-05
7.44026882359508e-05
9.98106054789159e-05
0.000125202792893445
-2.98193819753413e-05
5.73884680056415e-05
7.49054942980158e-05
8.00503604184382e-05
3.53412891901691e-05
4.91104676826272e-05
4.11984467559389e-05
6.68516998560643e-05
4.51977828467834e-05
4.06263885952427e-05
8.32145790741568e-05
8.87175698040496e-05
9.55720953395513e-05
7.25453131536421e-05
5.82163725283746e-05
7.29755602517568e-05
5.15708156803351e-05
5.69555867265214e-05
9.28375904620738e-05
4.34607731620239e-05
6.70801029420203e-05
2.2572214267035e-05
3.05361921078784e-05
1.5296293511653e-05
9.22999029874079e-05
4.3087154717572e-05
6.66556172897884e-05
9.72497022299308e-05
3.47142400272711e-05
5.41468534669399e-05
2.94442369233704e-05
1.55724861397421e-05
7.45633509454249e-05
9.6617045914243e-05
4.77163864649332e-05
3.84154142362097e-05
3.32651370479923e-05
2.33992069349328e-05
2.69605916358777e-05
2.6486428649195e-05
5.46642300153113e-05
6.38947688815372e-05
5.07315097966293e-05
5.51162283544339e-05
7.93649782185833e-05
8.27346919393839e-05
6.6522217057326e-06
6.73911965630662e-05
5.85367851758026e-06
0.000114007344103791
2.92500614688512e-05
2.75624558815624e-05
1.50160479971616e-05
8.23809857109088e-05
6.72296762358773e-05
5.09023085291099e-05
7.27254424271629e-06
3.1244363650309e-05
6.57438609657839e-05
5.27330195387395e-05
4.70025885063895e-05
5.45703851708298e-05
3.47745285393503e-06
3.41811946220572e-05
3.34968680558122e-05
5.47370215771534e-05
9.71208095641957e-05
0.000104821667445787
3.60193471233015e-05
7.69556338866674e-05
6.23937357885019e-05
7.6760701546777e-05
7.39454288299252e-05
3.36914076909397e-05
3.92971351512882e-05
8.19730622174598e-05
5.4577346900606e-05
2.36782033756613e-05
5.09316917611402e-05
7.43608034027455e-05
5.19564273513212e-05
7.41176178696826e-05
4.66339978760135e-05
7.35963155925849e-05
5.85583482668926e-05
3.18899829450684e-05
0.000112854206472457
3.18244201756568e-05
8.22438855082738e-05
4.57966478089387e-05
3.76555116186034e-05
0.000103694792174499
7.59039245794965e-05
-3.18264526486902e-05
3.43302822503664e-05
7.10801236208647e-06
2.42802861803496e-05
2.64835359642345e-05
7.98184173921041e-05
0.000117814335261652
6.86660828839767e-05
7.08824309152271e-06
7.80745536010582e-05
0.000108620862736591
8.09948365740859e-05
1.76127160560253e-05
7.52682194570058e-05
4.93040385283341e-05
9.10347664047677e-05
6.72519724113793e-05
7.00336421408664e-05
6.60940601482896e-05
8.59489632174872e-05
3.53451971377864e-05
-2.04512137054187e-05
-3.45410211865863e-05
4.48078261608604e-05
5.87152491691272e-05
2.55977294869868e-05
4.42287951810963e-05
4.43159756125634e-05
4.95973569419627e-05
6.88238694654242e-05
8.5045191474081e-05
5.90640885911548e-05
1.67906199361767e-05
4.81374201384128e-05
3.47840669305364e-05
3.3680188608149e-05
8.88371918379997e-05
6.03915682645225e-05
9.63993628416659e-05
8.25128324655271e-05
6.47036683217265e-05
5.86329512738257e-05
3.82071500704246e-05
7.39084877490637e-05
5.1073243021037e-05
8.76346991153351e-06
2.44309519776376e-05
0.000108318808749782
9.37513473794743e-06
3.96340418177478e-05
3.64972315385354e-05
5.90703304282346e-05
8.89390051052698e-05
8.15396163312417e-05
0.000118086075269749
1.58168111667352e-05
4.39226092562935e-05
0.000101525225343352
9.76446238810597e-05
7.13375835695976e-05
9.03937475927713e-05
5.45287016934199e-05
6.54390278078623e-05
6.0499121180981e-05
6.19351690120817e-05
3.81804246633925e-05
8.38043872325913e-05
8.41401628670075e-05
3.86238876750504e-05
7.0644163745838e-05
2.43209479432221e-05
3.12680457917683e-05
5.82575245327647e-05
0.000105384092219464
8.31466324828799e-05
0.000107858894835951
2.77605026618782e-05
1.37733667642646e-05
3.74282907399364e-05
-7.69038014191286e-06
2.67796796011606e-05
2.12425069573283e-05
0.000121397199104092
9.70266844651547e-05
2.05341812069184e-05
-3.28403950196441e-05
3.2791320902179e-05
6.12206315121437e-05
6.86171036702557e-05
1.33620874382508e-05
1.65464506549617e-05
4.82648680234552e-05
6.27067803097186e-05
4.96391232964463e-05
8.53003025010431e-05
3.30888695847333e-05
4.79791476938164e-06
1.70363446036661e-05
5.54776209086995e-05
7.78093744151897e-05
5.05230392873086e-05
1.40369128606966e-05
5.97873373596998e-05
2.42039004961178e-05
8.76907071513906e-05
8.09466113306763e-05
6.813089868683e-05
1.53677864695006e-05
6.20134062545511e-05
-9.89102282542423e-06
5.17086813953206e-05
5.36798569687873e-05
0.000104198878942228
0.000122008145951945
4.58212730042091e-05
4.39817387585906e-05
2.10344648385008e-05
8.56368540785392e-05
5.51427328385979e-05
7.54873187782497e-05
5.31075995290392e-05
6.21347740072341e-05
6.79547413738483e-05
8.87146590893191e-05
3.42875898459707e-05
5.00002942938444e-05
1.28504734214206e-05
4.6415852037001e-05
3.30660500974163e-05
5.21375832470875e-05
7.84445597571122e-05
0.00010519152832003
6.87016784551966e-05
0.000113364548717038
5.66012881773268e-05
7.87883097205761e-05
8.12845381336834e-05
0.000108304867528054
5.47593444729479e-05
-2.53108047487258e-06
4.11775138506793e-05
6.49289874094134e-05
3.21588411620699e-05
6.59969316153776e-05
6.41902356146982e-05
4.36717066453293e-05
2.18731839141818e-05
4.46044931900979e-05
4.51711470531812e-05
4.51300809424445e-05
3.9717534937817e-05
0.000100562639123687
6.02346230236945e-05
2.9771564657433e-05
3.2546869327039e-05
9.38738473509051e-05
5.48008477578891e-05
4.77523148597624e-05
0.000123832279082587
7.01151009918463e-05
3.9349493508045e-05
6.40174275472497e-05
9.3826167355042e-05
3.65125406954481e-05
5.58567324431778e-05
4.39326446868515e-05
3.64327226123292e-05
0.000102139756923244
6.31904292048446e-05
-6.3442673416779e-05
3.64983983852364e-05
0.000105898880868748
3.25099451619295e-05
3.56346969804395e-05
8.67663701733831e-05
9.59111882014578e-05
3.78327465936735e-05
5.30716333230469e-05
2.3466701825225e-05
2.90274521733242e-05
5.89970334086462e-05
2.89517198229617e-05
1.79660719098667e-05
4.11824435109899e-05
7.58195785148982e-05
5.90789192702129e-05
5.80945142202402e-05
4.33712806147393e-05
3.96326647951375e-05
5.28204710783149e-05
-2.97064741695318e-05
1.95656115401167e-05
7.59471674632723e-05
2.2905208145382e-05
4.42807333208916e-05
5.17950004103426e-05
0.000104379479544479
4.24052007535374e-05
0.000108856529733739
3.86061138704063e-05
5.01337160817576e-05
3.97670499650053e-05
4.89842004737057e-05
0.000109371262022927
9.61783532061577e-05
0.000117558809971581
4.24877488097349e-05
6.79294965989385e-05
9.28071604189383e-05
7.80280290668206e-05
5.7040080494731e-05
3.9725383853082e-05
5.81895377944911e-05
-5.76695237010254e-06
7.07604650134634e-05
4.10420299662331e-05
9.75092148029009e-05
-1.61864809086704e-05
3.59431819536533e-05
9.69549285356945e-05
0.000116511685865785
9.30467089173794e-05
7.90532471456183e-05
5.57361515926414e-05
8.9113973566363e-05
9.35865221462881e-05
4.57734349169414e-05
7.33179430174603e-05
5.3247128449306e-05
5.83143680232699e-06
6.70948607428587e-05
6.77704935677608e-05
0.000137105989674965
6.7991381581717e-05
1.1486428014771e-05
6.11600783308207e-05
1.9982210996122e-05
5.89226472063354e-05
0.000121526894913742
3.43074847178414e-05
9.77396178925358e-05
-9.15922465380181e-06
0.000102497062290358
5.18109253116881e-05
6.0580968500374e-05
7.49107980864481e-05
5.14511899239508e-05
4.43711313234971e-05
0.00011640167837727
3.29343477757203e-05
2.38537760368633e-05
0.000115261190346845
8.20000528885859e-05
4.0710744336812e-05
8.32670707664205e-05
5.60607903695686e-05
6.2888585864925e-05
1.62162160540676e-05
3.22757854818928e-05
8.66804817212243e-05
8.56946652508473e-05
5.90278802326687e-05
5.90028280098023e-05
2.0095072443372e-05
3.83284575350074e-06
2.37146651362713e-05
1.45222204452801e-05
5.19919556860909e-05
2.95262508141359e-05
7.17919141679988e-06
2.22316970542573e-05
6.72490187694543e-05
7.39251388424262e-05
4.06382907132435e-05
3.7450475567943e-05
2.62291722474056e-05
4.6260958918117e-05
1.00234024546e-05
2.76242147605043e-05
3.55080062849957e-05
8.42356878608782e-05
9.22362644527289e-05
7.5672975642303e-05
4.9599668433127e-05
8.74396055884061e-05
0.000127436906360077
8.33632043570491e-05
7.89843317604092e-05
8.62231673520667e-05
1.92460144755912e-05
2.33629068626591e-05
6.99542156552383e-05
6.82899021873994e-05
3.6943432360685e-05
1.16397877154054e-05
8.25847856552913e-05
3.81491419717187e-05
0.00010767707560114
2.2562733542138e-05
0.000114303155431517
7.13500248266839e-05
2.33022765370476e-05
8.39021988973205e-05
3.29925659210362e-06
8.06047344311896e-05
1.13531974671492e-05
4.96874131393938e-05
3.90227104645176e-06
8.35770474259259e-06
7.55660455886674e-05
4.04160241552231e-05
7.97452592065982e-05
6.26470935292048e-05
4.97576019838639e-05
9.71305631333494e-05
4.10612649388754e-05
2.63330485198291e-05
8.70899457901644e-05
0.000100449363607771
9.15659879933313e-05
0.000132332324906145
8.09084630568412e-05
4.77471599720104e-05
4.48180931319958e-05
7.75224846945544e-05
-6.22141616066545e-07
0.00012642518028132
8.95071816865751e-05
2.51989548219839e-05
7.10347624792845e-05
6.46349846093008e-05
5.35249549156899e-05
5.5808314576941e-05
6.15662019753789e-05
-5.82200474095752e-06
-9.10807870198524e-06
-1.0303507763085e-05
6.76425135698697e-06
8.52048814616066e-05
2.3861434215381e-06
-2.7110723236235e-05
7.80735823076454e-05
7.8970350609974e-05
0.000101844063887369
6.34463052618698e-05
5.57843897925801e-05
4.02736854916338e-05
8.81011985217575e-05
5.68505744896035e-05
5.44997186590529e-05
7.76867600679196e-05
9.02542052236923e-05
8.12060781190534e-05
6.75139466122941e-05
1.96885015382471e-06
8.98998396269967e-05
9.47570557567354e-06
5.5840784226205e-05
6.10966150665789e-05
4.86972705643312e-05
7.3767237772227e-06
2.28254436784269e-05
8.91156247869344e-05
3.40768295349674e-05
2.1964433973679e-05
0.000140028655955126
3.80946584737643e-05
6.06704592937418e-05
6.94337032663618e-05
5.20889561196985e-05
6.73438669014847e-05
3.6001663481939e-05
3.82312556154499e-05
4.3844885953335e-05
6.68917870266711e-05
2.14168953425444e-05
0.000100809849291825
8.80128670769385e-05
5.94174642956823e-05
0.000110575274633065
7.07725710965525e-05
7.00414503751736e-05
3.78002056784868e-05
3.84949936375732e-05
8.14688544894234e-05
7.34967966120798e-05
7.75084364132073e-05
7.75773424498814e-05
7.83013961232126e-05
5.88669872510313e-05
7.01135863645001e-05
5.57374110990997e-05
8.88505146986371e-05
5.55960505774405e-05
0.000117220170360924
3.88922924168366e-05
0.000116690357425029
4.24190439284828e-05
8.85668803067743e-05
4.27638629819699e-06
2.24502690693055e-05
7.50649908252563e-05
0.000111093913667978
4.59084237665585e-05
6.75076920518184e-05
7.94502158371724e-05
7.13637705653471e-06
4.03414780057201e-05
4.68971934838774e-05
5.01253990870934e-06
8.52053978433049e-06
0.000101519353037812
3.40423170706366e-05
8.78708716502615e-05
-2.98311397691833e-05
9.29243356130264e-05
7.47768061337917e-05
8.95563188517918e-05
7.15791904081543e-05
0.000101450090270011
-9.32048384316855e-08
5.07334386936894e-05
5.26535616300697e-05
7.32962124052915e-05
8.62603835368569e-05
4.7831810253808e-05
6.36937327134337e-05
4.28217049049568e-05
9.63589137318451e-05
5.92804281607282e-05
2.07983987183057e-05
7.64616721436568e-05
6.19779562445718e-05
7.81000680220447e-05
4.88530612814697e-05
0.000115863257126205
5.72114833125358e-05
0.000106164581720457
5.51395021862262e-05
3.60145671223032e-05
7.89746417771583e-05
9.40341446737981e-05
3.42378326491771e-05
3.81781155900687e-05
5.96089261218055e-05
3.68876507463973e-05
-3.07936444250168e-05
3.24408614553736e-05
9.75435228729123e-05
1.33217671168239e-05
5.34662541644007e-05
9.23546935960217e-05
8.49005638242781e-05
2.98277677637893e-05
4.57870715080517e-05
4.29244309521349e-05
0.000113077952596962
5.5398191895839e-05
6.34109975040441e-05
5.63850104349227e-05
5.95748233313467e-05
1.95500056861382e-05
0.000151463681925261
5.82417916012845e-05
4.08066120819822e-05
5.45953458991513e-05
7.72588213478209e-05
3.38504011041405e-05
1.51157305423834e-05
4.29164995054947e-05
1.52097942374431e-05
9.36209166286772e-05
6.29169152745131e-05
5.91070249819152e-05
8.31452006530669e-05
9.46391518870818e-05
6.01936767865991e-05
6.16545190310857e-05
8.13336690421677e-05
1.43903360838591e-05
8.84516021883148e-05
7.79225998036682e-05
5.29152856538174e-05
9.74956840739322e-05
7.36430897121903e-05
8.54083317346653e-05
6.67192404347088e-05
8.79858798772533e-05
6.39375264098092e-05
6.94484651751596e-05
7.13274152563147e-05
6.39460191324194e-06
5.64258752108021e-05
6.22522659007038e-05
7.03192675652309e-05
1.26642786804085e-05
5.92030477523869e-05
0.000112990370608769
6.54151835691283e-05
0.000154677828760773
5.3331318573911e-05
5.86241225260639e-05
8.48101298317287e-05
3.1597256460862e-05
1.31892423461048e-05
3.92122649452704e-05
5.88572852936411e-05
-2.89813371298125e-05
7.48935682212682e-05
7.6090086640874e-05
3.90906677909646e-05
0.000110790927088301
1.31860574643684e-05
7.86780784562342e-05
5.42439788615412e-05
7.37413067633225e-05
7.91132591625065e-05
4.78492743011801e-05
4.49657756214769e-05
5.23114456409878e-05
6.43427576860927e-05
6.37229098794417e-05
6.08088746456489e-05
6.47031286581494e-06
0.000108460373639616
5.57949598689709e-05
6.18026617025426e-05
6.40828700217455e-05
6.358438405075e-05
3.11125256284399e-05
9.3979769763165e-05
3.89490218214845e-05
-5.87385544778305e-06
8.57888067467262e-05
8.34986896195131e-05
6.64931468919041e-05
3.57016875211731e-05
2.45788847111552e-05
7.60466523623117e-05
0.000112161690791051
7.60166200685695e-05
5.03901626226118e-05
0.000109075125141776
5.8291629274307e-05
3.88523858883659e-05
3.00867280963069e-05
5.63267835013449e-05
5.49710172511861e-05
3.53756496687457e-05
8.89097001445555e-05
0.000106422128411851
4.97633275981616e-05
4.23298973461394e-05
5.37763354909807e-05
3.60956132354425e-05
3.27393689908608e-06
4.56670159627444e-05
2.58741095472774e-05
0.000106410886301965
8.62709232984633e-05
6.6899777263059e-05
7.2260582840045e-06
1.14123515096925e-05
2.47356229839356e-05
6.52095940735241e-05
5.18279070596353e-05
-1.45368177400766e-05
0.000116000081347985
7.91910853500346e-05
9.55299902339975e-05
1.50760637975519e-05
4.54134619929157e-05
8.80007538589845e-05
8.68006787950597e-05
0.000142274548115434
9.1864645098181e-05
4.17011570696944e-05
6.21316003803561e-05
8.39068800944746e-05
4.16778891229306e-05
5.92141720661817e-05
9.76482105991755e-05
5.67218942646032e-05
8.01764158071816e-05
0.000101327602911353
6.17147611169291e-05
4.70737099942746e-05
4.99102442560725e-05
6.52175563526332e-05
9.92540217522212e-05
9.26030203227828e-05
-3.04952616247805e-05
4.63106679734753e-05
8.82662377843669e-05
5.16676954190028e-05
7.34775685713388e-05
8.42666354284197e-05
1.50640129714655e-05
0.000115945874077062
2.95308111957438e-05
4.22218215169138e-05
0.000110575432983949
3.9653814900238e-05
2.15525476048882e-05
6.8497474003059e-05
4.77391307479408e-05
4.61393039644563e-05
0.000127529622765995
5.15416827532107e-05
3.47516747701628e-05
-1.0914582553353e-05
6.01504473383956e-05
2.02034303695765e-05
5.33208359017223e-05
1.73548047342428e-05
9.2721157073905e-05
4.58871754011386e-05
8.64471043212516e-05
6.51988863357351e-05
8.95285148669539e-06
7.10569160986756e-05
0.000102271676832189
4.77874460072332e-05
4.05333486181399e-05
0.000112683956218617
6.88284215236393e-06
8.0434914041078e-05
2.54904623897124e-05
2.39852708796278e-05
3.46956166050125e-05
8.23581051742395e-05
4.81666119746024e-05
1.17262903146853e-05
3.99252558594131e-05
5.41172987050236e-05
4.07161149370857e-06
1.02860402166385e-05
1.33061588642139e-06
6.55263043332739e-05
1.68995358061289e-05
4.51646923543019e-05
8.52181584107139e-05
7.65430092018833e-05
6.1553274195602e-05
-8.93104647069902e-06
2.3164629257756e-05
6.06175160881053e-05
5.73683178913616e-05
0.000110113579634888
4.85345332221787e-06
1.1037595462213e-05
3.21789453358109e-05
4.49227504746333e-05
4.36869940783235e-05
4.56569186038665e-05
6.23360343932959e-05
-1.67906257571643e-05
4.33127621142073e-05
3.37990133334647e-05
6.74982520875399e-05
6.51243253724079e-05
8.68201696656022e-05
5.292937397224e-07
5.80920535191739e-05
5.43693598186761e-05
7.26071744944029e-05
4.68925487676208e-05
2.08130012852695e-05
7.14235413606144e-05
9.11301455281872e-05
3.80084658652749e-05
1.24627944200034e-05
4.63020809818812e-05
5.68685157409457e-05
0.000109239922153695
3.96557984890456e-05
7.54803563438487e-05
8.62920171609998e-05
7.39275685565156e-06
4.80250514691943e-05
8.67942739748143e-05
6.0901151013675e-05
1.55543617702724e-05
4.4944623200579e-05
0.000112803627589968
7.92384001491359e-05
4.24111957658708e-05
7.63988381978218e-05
7.11671079842754e-05
4.74246450916652e-05
8.37153424120499e-05
5.75853476012923e-05
8.19129453593502e-05
4.8219882130792e-05
5.18968157846999e-05
8.10071592258245e-05
2.32366887325371e-05
-3.87162945920518e-07
2.44192377008076e-05
7.71385735293504e-05
5.32633767871439e-05
0.000127241057722587
4.57893096749243e-05
7.50407064499991e-05
5.28012449438285e-05
7.83073202583218e-05
7.55231421499358e-05
3.54544229160312e-05
9.32188223654546e-05
5.30658093348221e-05
3.10138323246945e-05
7.13120611244353e-05
5.76615876178862e-05
2.81563699276051e-05
4.12310507531325e-05
8.36614989966694e-05
6.01198939610513e-05
4.09691292055246e-05
1.95142699266336e-05
1.90840384995086e-05
7.7911399161952e-05
6.50068130937304e-05
4.76179224656994e-05
3.99964999971882e-05
7.28877717585074e-05
3.69532248008362e-06
6.65371659901081e-05
1.93984172084615e-05
0.000114822296307107
0.000101828129175509
5.24151967691608e-05
4.84502359073577e-05
4.17803901466577e-05
8.81414210674814e-05
8.51203991855136e-05
8.60699715468515e-05
1.83213278989138e-05
8.32336237701706e-05
4.57690289814187e-05
-1.32989626570851e-05
9.26703778041409e-05
5.86177134472507e-05
8.34434536058107e-05
0.000130284293544544
4.11042931837327e-05
4.34572105595354e-05
3.82551677231471e-05
7.24098934794253e-05
6.41362926067523e-05
5.18555720378677e-05
8.30180142579042e-05
5.60043471243563e-05
7.33271571696364e-05
5.46153092203972e-05
7.58852978977799e-05
2.42060063854011e-05
9.92294750546131e-05
7.86156229908903e-05
2.94957418313075e-05
6.34941866375136e-05
4.95678381195254e-05
4.17737555126647e-05
1.22170463735651e-05
3.08978068980425e-05
0.000102929409910206
6.45865896545586e-05
1.57530665405936e-05
6.14426973300646e-05
6.26155835484136e-05
3.43226089934035e-05
8.55061373040015e-05
8.6305768300487e-05
3.7288218341154e-05
5.28152786036306e-05
2.22245567174939e-05
3.28170884164114e-05
2.27140085896633e-05
7.98223443443541e-05
1.65800642128291e-05
0.000125182161772048
8.58128755995428e-05
6.56754831583692e-05
3.97292915405753e-05
4.42568941063109e-05
-3.21323142487763e-06
7.73039534391712e-05
6.62891039145697e-05
5.81035639665464e-05
1.73683829617722e-05
7.91627452969606e-05
5.48956277536046e-05
3.34410489088284e-05
7.2549681433938e-05
7.52417438042057e-05
2.79803577987508e-05
3.71237827032154e-05
3.22305902969018e-06
-9.88067218886582e-06
1.06031699974675e-05
6.41855347590303e-05
-2.51827587149648e-05
8.51448511190146e-05
3.28155758829793e-05
6.4922661115028e-05
3.43617536800532e-05
9.30954091171261e-05
3.88398891093031e-05
3.68303948931932e-05
6.62369119706759e-05
3.51176922568202e-05
2.47714048866911e-05
0.000151303331936748
8.0323943614608e-05
0.000105394476590411
-1.2655703012252e-05
9.0482501265444e-05
6.05595769928798e-05
3.14120734175562e-05
-2.00778050238084e-05
7.30874188592185e-05
4.07124964084589e-05
7.53868711761647e-05
5.3530564322701e-05
3.86038790168982e-05
5.17890605807018e-05
0.000107389198053705
4.88767195520049e-05
4.85787915787886e-05
1.7115635536615e-05
0.000122449244874695
3.63485768056021e-05
2.53374524226022e-05
8.65841646926792e-05
7.58050788908008e-05
4.78573471249206e-05
0.000100952601851914
9.40524641373024e-05
8.76879745960066e-05
2.14067198832899e-05
3.31333723700867e-05
3.02789199165225e-05
0.00011383990121394
0.000120676414926325
4.72806023132131e-05
7.7439835752914e-05
-3.60882012443373e-06
2.53104022246745e-05
5.33734403668724e-05
-6.44688660414019e-06
6.26015301778759e-05
9.14206187327653e-05
5.29494463862928e-05
-2.43602748497105e-05
1.38059507029297e-05
5.03194872786691e-05
2.64748224558792e-05
9.10468517793088e-05
8.30389386120368e-05
2.12089442071823e-05
6.20452831797281e-06
7.1218996650408e-06
6.71167290182838e-05
5.16335824660151e-05
5.74163279876349e-06
2.63630442882341e-05
3.62534600976616e-05
6.04036027805761e-05
6.93360339210568e-05
0.000144004521421894
5.67541320729639e-05
6.90650455984976e-05
5.88682762974328e-05
5.71624412056012e-05
9.01424276499616e-05
6.19036043678317e-05
9.15779815579866e-05
9.78163142728535e-05
0.000105022703916999
7.62749797571533e-05
5.62248008241101e-05
8.27167384659532e-05
7.28123837364639e-05
8.37031821214438e-05
1.01667441997675e-05
6.1825841711766e-05
7.9773664399404e-06
9.96973680862314e-05
5.44669783806533e-05
6.7523949350097e-05
5.61211363054846e-05
9.90116145248183e-05
3.15823299046958e-05
5.37600207228748e-06
2.8818269530288e-05
1.17268093249603e-05
-1.19966040308259e-06
7.24218721676642e-05
2.56608974942443e-05
6.08785542300108e-05
3.44419189416527e-05
4.58405406165852e-05
7.0119284964298e-05
6.70590070413581e-05
6.90620150347373e-05
5.14707055506159e-05
7.78000799947415e-05
7.01130615738724e-05
4.64627652234978e-05
4.34227148312366e-05
5.69845725485951e-05
0.000113437176970564
6.23396385174487e-05
8.97380439117697e-05
6.56330955244023e-05
7.2800086415847e-05
8.76837347989009e-05
9.84069505043187e-05
5.37646903426004e-05
6.9169287584211e-05
5.93769592450504e-05
0.000103128672301542
0.000101099691972272
5.922792141898e-05
8.77357705655483e-05
7.32727211665349e-05
4.35557164634989e-05
7.16023532450503e-06
4.33475016061774e-05
6.00903028864062e-05
6.82111657280872e-05
9.8540611674365e-05
7.96984280789857e-05
4.33784924170617e-05
4.86257629112061e-05
5.58160396121878e-05
8.5607118753582e-06
3.46294966516579e-05
7.85616116876511e-05
-9.86888831945887e-06
3.89073053360815e-05
4.60047314107365e-05
0.000116523018725271
0.000105057008640825
0.000104183316544328
2.44462614659312e-05
8.70679957820043e-05
-2.80282639862882e-06
4.18306190261723e-05
4.34068116692928e-05
3.4861193620089e-05
7.21399432157903e-05
6.13220896107426e-05
4.94222311004571e-05
2.98266110678077e-05
2.12632462476697e-05
9.23442211809284e-05
5.9473647841809e-05
5.15701470864783e-05
5.09645719039771e-05
2.35869845623582e-05
6.74300062467624e-05
2.94350894010456e-05
6.9087812734774e-05
4.20056541643738e-05
6.86680377985592e-05
1.66098248239449e-05
-2.50898602679696e-05
8.50326898740689e-05
8.93938559465562e-05
8.93074268565791e-05
3.6415517932351e-05
8.00981020765509e-05
2.63801737188231e-05
2.39413859131764e-05
1.85091754779526e-05
6.78223701841485e-05
0.000101970640455073
3.64001161968537e-05
7.30947811025432e-05
7.40695554385506e-05
5.04581789344207e-05
8.69334701577853e-05
8.38208552626036e-05
-6.88866755227268e-06
2.59571159394621e-05
7.43604992362534e-05
5.96131580400591e-05
7.85990415471692e-05
1.10083152409943e-05
8.37741046044761e-05
9.14615232656222e-05
9.04368321396478e-05
7.60757300941441e-05
6.55089494558377e-05
4.31479073597819e-05
7.63191484209675e-05
7.79918828563712e-05
2.15012751231958e-05
6.88088395324683e-05
0.00010783738717056
2.12717183593237e-05
6.09935188347712e-05
-8.20076007775122e-07
3.61231478649272e-05
1.47274481897926e-05
0.000106269047374508
9.18554413087112e-05
3.02193926056488e-05
2.59386201193934e-05
5.78995229334197e-05
6.21502198532956e-05
-1.23994158334294e-06
-6.55032350262029e-07
4.22744761622597e-05
2.54624072324888e-05
6.8893415654301e-05
9.67287650336681e-05
7.47366038956116e-05
0.000127794162731088
8.71637006777731e-05
0.000103781553456231
1.58862858573283e-05
8.1113057403512e-05
5.38914267772977e-05
1.78865896609576e-05
6.50442720597666e-05
0.000106759250674848
2.3312518451754e-05
3.77916966480793e-05
5.10705765903586e-05
3.05024621059078e-05
5.03042997481061e-05
0.000103908589801921
6.41177166519316e-05
5.51345897619204e-05
8.25598298882434e-05
3.1754003902581e-05
7.96957740035242e-05
9.717002198404e-05
3.13295462816308e-05
4.64030064662273e-05
4.3641421036634e-05
6.48021338737675e-05
-8.88235526791594e-06
9.45047564625392e-05
5.06011943682463e-05
0.000108261837924442
8.63603316846026e-05
1.38715776540432e-05
8.19592862091495e-05
0.000108060280532278
7.5108636445623e-05
3.81714324449057e-05
9.60474147108917e-06
0.000106293027997906
3.95239430229122e-05
3.67567166817286e-05
6.68070724369178e-05
7.47028527669675e-05
4.38477217654236e-05
6.64131188302659e-05
6.06707443692336e-05
3.79147485217382e-05
5.18892927616592e-05
0.000120550286427772
3.39337647317903e-06
6.81653232818817e-05
6.00250854929107e-05
4.93224053587793e-05
5.87754254023855e-05
3.63473662944642e-05
8.56490292528203e-05
4.61401363015855e-05
8.8975158502575e-05
3.1203572284829e-05
4.74791383288417e-05
4.21705619172494e-05
-3.31348800142058e-06
8.84605628416525e-05
0.000110700140934575
9.7657239343376e-05
6.92337071368951e-05
4.24479074057667e-05
4.59533822141351e-05
2.60626323852918e-05
8.74218560307039e-05
4.01723465194124e-05
3.52215982634314e-05
0.000136780835939111
0.000131308980015775
6.2662695077333e-05
7.83003438238215e-05
9.12769843922403e-05
4.69037613555244e-05
8.48164796183941e-05
0.000110438950971988
3.47703450659403e-05
4.57910616998854e-06
3.2028680755858e-05
7.90024882262007e-05
6.60053589597927e-05
4.92520641943714e-05
3.37668995485193e-05
6.53868153843924e-05
7.92223125106392e-06
0.000132001322157713
4.07930730631404e-05
7.25375660932013e-05
7.68444276488016e-05
9.06420867838281e-05
1.86423541523012e-05
9.10144754618688e-05
7.34657086188767e-05
0.00013020913959617
7.9930907876865e-05
5.16242269285751e-05
-1.00758887531152e-05
-4.04338129445502e-05
0.000111731780862698
6.12330286251873e-05
7.93446810595187e-05
0.000105792617844552
0.000117137665691057
0.00011126643642925
9.66557696717861e-05
5.2546361907302e-06
8.43066224054752e-05
3.01566458549477e-05
6.53600859619496e-05
4.76477479356896e-05
9.30285484371313e-05
7.2353187581372e-05
7.13799399537155e-06
2.39124547687578e-05
3.56011191406996e-05
0.000113813109879414
0.0001047540904366
-2.50673410923855e-05
3.96762694779218e-05
4.86053773479084e-05
5.03639582311162e-05
-9.81263726097903e-06
7.37288708142963e-05
4.40911332978072e-05
3.37236138004894e-05
4.69128194924304e-05
6.3929933470622e-05
5.37622468167113e-05
4.24650038208417e-05
4.71950184750078e-05
8.42939256860799e-05
6.78990229836971e-05
1.62472748841367e-05
0.000101894913768223
8.25220269844124e-05
6.21705229489086e-05
3.26678186619804e-05
4.18120437486103e-05
0.000136939829731239
4.11815187383403e-05
5.0666070378168e-05
6.57472438297707e-05
0.000103389450749688
2.73502073544244e-06
8.66771292126095e-05
0.000110121762199148
0.000109983029759731
7.74430705017404e-05
6.16441872801032e-05
2.94394134229021e-05
8.79252873581595e-05
0.000119488921195396
7.79375071767417e-05
5.23865407818464e-05
7.32182729895565e-05
6.05832621667159e-05
5.38650214626169e-05
7.14226287534788e-05
2.74081998391847e-05
3.34302093296331e-05
5.07427605345103e-05
3.912984016245e-05
0.000138736550478136
4.77914757495818e-05
6.88394767337638e-05
6.39471979152735e-05
8.57456183230038e-05
8.86545820116279e-05
5.97995929642836e-05
9.63959159206881e-05
0.000110408381739989
5.72310734547983e-05
7.56776781649163e-05
0.000124205730202332
0.000121710353200569
9.86365507577744e-05
0.000150957885890839
4.20009349584815e-05
6.96732532336431e-06
3.26938246722097e-05
9.07757217562467e-05
4.91213749468865e-06
5.18691154191163e-05
4.63704258397752e-05
2.24872837184595e-05
5.04110044338861e-05
7.45282437533081e-05
4.25818295741629e-05
3.14728416262024e-05
6.95560941494101e-05
6.2530754859792e-05
8.44256902633014e-05
1.26797217124196e-05
2.50815441301709e-05
0.00011370982887007
3.88880573573876e-05
4.33100522460819e-05
8.2079992766934e-05
6.67704002898928e-05
6.02361777981578e-05
7.01717226438971e-06
6.43631399765642e-05
5.78972364375079e-05
6.87181892665555e-05
4.96356992757642e-05
6.34459489074388e-05
3.89716909154454e-05
4.77361689771979e-05
0.000104897593470952
6.55938416479181e-05
1.38044575686771e-05
7.01435924974648e-05
2.0235657456222e-05
6.05362031761031e-05
3.40485324589364e-05
0.000143078475460339
5.93609281694273e-05
1.33958356129116e-05
5.87871894548225e-05
4.25630036678778e-05
8.9207760346769e-05
3.25149745037543e-05
7.11797992556333e-05
4.31540707923679e-05
4.43510023630435e-05
5.95944707220055e-05
-4.27588415776905e-06
3.24526736416906e-05
7.47580391989527e-05
1.00195463738764e-05
0.00012079688692113
9.46595890394387e-05
2.78063405622282e-05
4.3909800065096e-05
6.63451400959176e-05
9.68800761974086e-05
3.80062851259861e-05
9.32027502965693e-05
3.26068216138258e-05
1.4940015862563e-05
2.52798406409714e-05
6.18474104251216e-05
2.83490827780066e-05
7.05548831985471e-05
0.00010931547813158
5.1203924625434e-05
0.000109785237536816
6.06993423559764e-05
0.000101660991393016
3.50152292094888e-05
7.75413842055555e-05
9.40188130354811e-05
9.02076716158346e-05
9.0235205756203e-05
0.000108953152888865
4.67107055609323e-05
5.13052233986574e-05
5.92127840574456e-05
0.000122875719192579
-9.44714375955175e-06
0.000119649681380259
3.42644448312857e-05
0.000102043345042441
0.000121305147195514
4.34424759838987e-05
7.54867314318362e-05
3.99354910633981e-05
1.87660065057819e-05
5.53714659007869e-05
7.81520978285783e-05
8.52707531141077e-05
4.17690159271294e-05
4.46141429958879e-05
6.01074989310876e-05
0.000117531741042662
4.74104004247371e-05
9.52817368330019e-05
0.0001208020366851
4.11066167214809e-05
9.03734336826112e-05
6.98519820551218e-05
1.78810296816967e-05
0.000108030407495307
4.53038751205875e-05
1.49372063686493e-06
2.55736218422011e-05
1.18720310382879e-05
5.4928036559291e-05
5.31804802675686e-05
5.12091262806594e-05
9.11598337445732e-05
0.000109315288530744
7.84072839010464e-05
6.21610506892008e-05
0.000100153995972563
7.25060863494332e-05
0.000108410439209983
3.75902786113979e-05
9.10116406074698e-05
9.17279841686836e-05
7.01379746186016e-05
7.66954977921486e-05
0.000103093394960274
5.95597650226994e-05
3.90830547492586e-05
3.82303969349077e-05
9.8120142996647e-05
1.12410019130936e-05
4.47561113463069e-05
7.19586574853081e-05
5.277622035766e-05
9.96762602455368e-05
6.68083120046748e-05
3.13671021590156e-05
7.87638788772671e-05
9.1159370028793e-05
3.61283368991562e-05
5.21913127812214e-05
7.75479734968027e-06
4.06285220096515e-05
3.56168563316409e-05
5.1687342296164e-05
9.35722923208862e-06
5.03040317103971e-05
5.60357728502883e-05
2.43774156730411e-07
5.48422530641494e-05
6.06583108711623e-05
8.14538780894585e-05
2.40915172940082e-05
8.93964254733434e-05
5.06806206759125e-05
6.60104113129826e-05
-1.51198407170712e-05
4.56404334342163e-05
9.61076176078353e-05
6.92152885281398e-05
4.45966130441805e-05
8.59861012774106e-05
4.95226677161881e-05
1.49767226565587e-05
0.000114139121715217
8.91088416533281e-05
8.56447161503761e-05
6.07878330916708e-05
5.66538031147322e-05
7.31923029460601e-05
7.01947399836801e-05
4.77513023345394e-05
3.68471162022518e-05
4.39024156708748e-05
-1.12626221536132e-05
2.34616450201613e-05
0.00013038593317459
6.66132954897215e-05
6.61052202640617e-05
4.08977152207568e-05
4.12806493417244e-05
7.6228699989239e-06
5.97636529697056e-05
8.32769343193365e-05
4.38106741057934e-05
6.98430929560309e-05
-1.33890277546371e-05
9.89357281740917e-05
7.05288329358842e-05
6.3607082174391e-05
0.000100506118372284
6.28838219460727e-05
3.72872669819258e-05
6.54151778817071e-05
7.56863897060092e-05
7.75274186272462e-05
3.16438275658837e-05
8.89508576987354e-05
8.92196465372103e-05
2.42424530124147e-05
0.000155651971616335
5.91400278139126e-05
1.104365569024e-06
7.34011324032015e-05
1.81987760369229e-05
9.04710053109312e-05
5.34534282559832e-05
2.87462801097971e-05
5.66815701376856e-05
6.03098993686312e-05
2.55665077176339e-05
2.50035255127316e-05
0.000113330906727395
5.91048257501122e-05
3.4074325536484e-05
4.05378795800242e-06
0.000109726103619487
0.000109733786726684
1.0821296002933e-05
6.7017724263873e-05
0.00012331849876139
8.58083373433519e-05
5.64177757532943e-05
4.56094758562465e-05
4.78547384080876e-05
4.3668931648011e-05
9.97229386754235e-06
4.76467847010489e-05
9.30086391640362e-05
2.97418177165233e-05
9.07224445757749e-06
8.91349268818037e-05
1.9628960217872e-05
4.23730354220002e-05
3.75088464821811e-05
4.99531348789045e-05
5.56516120963992e-05
4.15211767618957e-05
7.2309287964511e-05
8.43056199961557e-05
2.03267510728355e-05
0.000128726670844351
4.24553509854509e-08
-2.67204070795158e-05
2.15561613751829e-05
5.31239442384052e-05
7.12393168191473e-05
3.75358255341464e-05
6.71503035689666e-05
6.23068057491274e-05
4.59122094166792e-05
5.79956886364851e-05
6.98998642621398e-05
9.27612427616045e-06
8.08673808240915e-05
-1.00341585715263e-05
6.25107969584314e-05
6.58774936778023e-05
3.3551316423399e-05
5.37726702086178e-05
2.23612814828673e-05
4.57523986508419e-05
1.90920423609533e-05
6.22926667030679e-05
6.13906552635884e-05
6.93736123233316e-05
2.0478856116413e-06
5.55355674891306e-05
7.28236918126172e-05
3.88510641957533e-05
5.21247387223654e-05
4.97832312551029e-05
2.05122195200452e-05
8.36158795044598e-05
5.31182533474101e-05
4.88032947369112e-05
5.5006376499711e-05
8.19222769571639e-05
7.4214070509974e-05
-1.25616089099767e-05
9.4312946711726e-05
6.60437105469783e-05
2.35430959443474e-05
0.000109908387850893
6.52001347193817e-05
0.000114744807755802
8.70592536404948e-05
-4.9419746096802e-07
4.45356446569666e-05
0.000104970104084482
7.42455313598608e-05
1.00690515857505e-05
2.03827889635266e-05
5.08048414446025e-05
6.05110903672234e-05
6.88739127765552e-05
0.00013471830777338
4.83437357073886e-05
8.68386646985319e-05
3.79133199576908e-05
6.37330637822158e-05
-7.41976344971366e-06
4.70320233892459e-05
1.89623114032013e-05
3.76202031373163e-05
5.93807382212076e-06
2.70003039380933e-05
4.54798728022117e-05
6.51822677638158e-05
4.59450065487901e-05
3.67263052723407e-05
9.14939699540241e-05
0.000108689957214088
5.37186852905457e-05
8.32563942052973e-05
6.16100767922117e-05
-3.52150938287683e-05
7.68149333917034e-05
6.23016330887678e-05
8.68769806620629e-05
8.71896042582052e-05
5.51942351275615e-05
9.99886357739485e-05
3.0411381581191e-05
2.47277083348769e-05
0.000144434772780933
7.85183085654843e-05
5.13350510900951e-05
6.07697201796212e-05
2.33222720086448e-05
8.45348510873972e-05
8.83930781755016e-05
3.85755194852616e-05
1.19044240579014e-05
1.96223816337173e-05
9.34695896357016e-05
8.84080685767914e-05
0.000112424708374669
7.564347113989e-06
1.33786357524811e-05
-9.76552842485082e-06
9.87604327373188e-05
8.54126669843364e-05
7.48916765978703e-05
7.88834275323382e-05
4.69769029250182e-05
7.66212022754011e-05
7.15582324681966e-05
8.4368403246091e-05
1.7011564290177e-05
4.54324639661297e-05
-3.36034792479288e-06
0.000119697192740472
5.30122203896658e-05
8.08801223953781e-05
2.82222377355321e-05
2.92607734588243e-05
0.000102940582634149
6.61731648327059e-05
2.42499150636515e-05
0.000109710487734551
2.03804329440137e-05
5.14621435958996e-05
6.11380216404433e-05
0.000104263635523999
-1.63469404684936e-05
3.71305435374605e-05
9.30203316112627e-05
6.26506581538936e-05
5.88087009453205e-06
5.38802842622535e-05
6.89272452527599e-05
1.75040365167212e-05
4.35578877273091e-05
2.01473700799014e-05
0.000144240111335295
2.67776114798541e-05
0.00010943989530365
5.09226723250339e-05
2.09725350221629e-05
4.40845290887955e-05
-1.68154610152197e-05
6.39712317255536e-05
2.83059066684055e-05
2.65710245187356e-05
6.77573428169987e-05
-3.79126907348062e-06
2.2782466292703e-05
4.97166760684709e-05
7.02508138319777e-05
3.44845522588309e-05
1.87824797859597e-05
9.4677338688135e-05
4.5138452356115e-05
3.69164343540039e-06
2.18638295971647e-05
6.15442403933483e-05
5.63155212599987e-05
8.71578014357245e-05
6.25108180042208e-05
7.61832175629828e-05
9.76145680807698e-05
5.93159894729502e-06
4.99321065612139e-05
8.3077120613776e-05
0.000115715151487103
9.70036344264105e-05
3.73366475308638e-05
7.44546529180729e-05
0.000122369754219023
2.92802645198897e-05
2.49591236314134e-05
6.19487418225897e-05
7.00806022312879e-05
4.74481919228299e-05
4.68879025978934e-05
8.78701129020422e-05
3.54514066195603e-05
0.000102765937181267
6.63670574042348e-05
6.16853049283845e-05
5.20421586873275e-05
9.23988778314333e-05
1.56696164412538e-05
4.62867249594381e-05
8.23400988424011e-05
8.72936806867248e-05
6.91615349573446e-05
-8.83437991773924e-07
5.8171370583996e-05
2.07862104103615e-05
6.64853883215079e-05
0.000109729933416863
5.92809420944956e-05
5.70563586468826e-05
0.000101502147382273
1.99964833042509e-05
4.79306737172358e-05
7.59888708236048e-05
7.45033199398513e-05
2.1268971213196e-05
5.91452336765109e-05
9.59620644738888e-05
6.34650067003918e-05
1.32575422044315e-05
8.21707526909237e-05
7.23503021590012e-05
5.26337971729564e-05
2.78390846157434e-05
7.90796517975503e-05
6.81981652177315e-05
5.08197453781252e-05
0.000126221803396829
9.11026732711416e-05
4.20777298088187e-06
8.58308705861346e-05
8.1561030225207e-06
-5.44558405396951e-06
7.24464819108948e-05
9.37940996681945e-05
9.85255183156457e-05
2.85143960120689e-05
4.149628936522e-05
6.05671640313325e-05
2.05976764384726e-05
2.64360329232566e-05
6.80437904593478e-05
5.68454940913706e-05
7.40366421202417e-05
0.000125703946754029
0.000102830951072163
5.97916332234057e-05
-1.93673664093667e-05
2.69708123948029e-05
8.08901697539694e-05
1.285059140495e-05
4.9798673920125e-05
4.43027796353374e-05
8.75943334967243e-05
5.56459664575412e-05
3.29928533210384e-05
7.97698693467212e-05
4.50464389883606e-05
1.41853900077383e-05
1.15794463521245e-05
8.56184984751806e-05
5.23892039173523e-05
4.56871904496147e-05
7.93157988236926e-05
4.214261292289e-05
6.98787446534721e-05
7.09099814148931e-05
7.0464238911818e-05
6.12091486924502e-05
2.74126797281973e-05
9.12895359126482e-05
6.67457889252791e-05
7.6523516978854e-05
6.29058201171293e-05
3.21054309754123e-05
6.93082227032077e-05
3.8432054148181e-05
2.95100694604627e-05
6.8660004013817e-05
7.31215747043767e-05
5.7219916897911e-05
4.88097765807866e-05
4.49972480054734e-05
2.76124494032338e-05
1.61447966897296e-05
8.78092764660714e-05
7.43459105811587e-05
5.07172866088962e-05
7.15533185310547e-05
4.37985410991142e-05
7.24918618338192e-05
8.93692012391645e-05
6.86359408214866e-05
5.8808928198546e-05
3.15212248020263e-05
4.57638395115913e-05
9.88786621396753e-05
3.05896822717668e-05
0.00012266500049593
4.51307820853749e-06
7.04445405464198e-05
0.000112270988010389
5.23758833068327e-05
5.79460025212462e-05
8.43015595320444e-05
4.63277614337311e-05
4.15573496473845e-05
8.6312941849876e-05
6.26494709915314e-05
2.4830095409465e-05
2.20216660582354e-05
4.70995850934833e-05
7.32564720206292e-05
7.70810329907809e-05
8.69199606446563e-05
6.59961800767039e-05
7.34865331349559e-05
6.83670784867711e-05
3.85653159883741e-05
3.79750257062374e-05
0.00010113561782121
9.63921613788601e-05
7.12384879647884e-05
4.87659194218922e-05
2.58725562352003e-05
9.46320987748833e-05
7.67495700724609e-05
4.60366854094831e-05
-2.74212885615319e-06
1.6082871457269e-05
6.33641933943541e-05
4.91914813732408e-05
4.87386212885051e-05
5.88076682858726e-06
4.56942975961186e-05
0.000143769190409554
4.93310855232136e-07
0.000100548658652347
4.57311950370309e-05
0.000110072290463479
8.63157266897457e-05
8.20561809483164e-05
3.35270598951739e-05
2.30977272894501e-05
0.000106316171440378
2.93862405841517e-05
6.30393874614707e-05
7.00552882682832e-05
8.6179023993712e-05
7.28327839779731e-06
4.84667675091597e-05
3.71253767999371e-05
4.12348053850011e-05
4.46750651751855e-06
3.30560766720561e-05
2.17222673086505e-05
6.6714628577743e-05
8.23256068944708e-05
4.90133144964778e-05
8.63877091953842e-05
4.75794759043509e-05
2.40163129033372e-05
6.06163394622241e-05
0.000109683544497383
-3.71395007566873e-06
0.000100415265668985
0.000110563089506116
4.08572454657144e-05
3.87082440123532e-05
1.61209844768422e-05
4.87541585594708e-05
1.27437973086516e-05
7.56293710279787e-05
5.98312206891147e-05
3.99514923481724e-05
1.43172899065287e-05
2.87820531402213e-05
6.64970589498338e-05
8.67483445331995e-05
4.50355153258468e-05
4.06283098717136e-05
1.74595183469124e-05
6.16734079669589e-05
5.30407678636729e-05
8.90726927828559e-05
6.52052902094371e-05
6.7697248802784e-05
4.8849369621894e-05
4.79331434843866e-05
1.86130030045354e-05
4.60908380379417e-05
9.0688790980608e-05
6.23384944819883e-05
5.8813473557689e-05
4.6055606673868e-05
2.24478130767773e-05
2.66999115750556e-05
3.5259067628071e-05
6.26259604492766e-05
6.71778491500867e-05
3.44864924171323e-05
5.16898596460915e-05
0.000133264978869932
8.88979904758875e-05
0.000114580547614361
5.44158185826565e-05
6.29716746464434e-05
5.70096698120844e-05
3.25006275782812e-05
5.04848592186614e-05
7.07349260513036e-05
7.82465417065245e-05
9.2794886897945e-05
9.05068508327642e-05
4.2785665849226e-05
6.20523223420439e-05
6.51585361962375e-05
2.24449675087032e-05
7.18847204596428e-05
9.02739477580434e-05
8.25746218393647e-05
6.10214502446977e-05
4.6573189641442e-05
3.01676658272985e-05
7.17431708113617e-05
7.09099555552022e-05
7.4155754644107e-05
1.10980101218368e-05
8.8072179432989e-05
0.000102812545888411
4.62908150388349e-05
-1.20181182852855e-06
4.29905604722214e-05
4.17295716873103e-05
0.000102755536141323
6.06092718742609e-05
7.98321718323514e-05
-1.72171768500322e-05
0.000111573639785668
6.50835476997261e-05
4.94176209279165e-05
9.17772537751195e-05
8.25733299588234e-05
6.09245434787208e-05
6.79851567507084e-05
5.68555350694018e-05
3.03381290519881e-05
7.75600753393784e-05
5.97448059328844e-05
5.41123391740244e-05
9.61405774192724e-05
0.000135253007169083
3.95213299984246e-05
8.61977487660991e-05
5.14120756952678e-05
8.91536563343258e-05
3.58821998831771e-05
5.20351799112416e-05
6.76816586196021e-05
9.24586566218562e-05
2.5315394118642e-05
0.000113669929090878
6.07420832497123e-06
1.79913730896547e-05
4.68274705085189e-05
9.73918707113885e-05
7.72199742467314e-05
7.75386634691693e-05
3.754696781806e-05
5.68667422303373e-05
0.000105625498230562
6.13104302718056e-05
3.56608075741473e-05
4.82159162583126e-05
0.000113119017308309
8.94937552956921e-05
3.00924899365741e-05
0.000130045334680412
4.00683124645367e-05
3.70791007131858e-05
1.99690034225554e-05
3.62341177677309e-05
1.74389514440533e-05
4.43551287732778e-05
7.69077293668588e-05
9.91046749323565e-05
5.97161693549827e-05
4.86671224903269e-05
1.88854001776969e-05
0.000112240977362323
4.57405651674621e-05
4.6379969180651e-05
0.00010673447507687
5.61423216429577e-05
5.65512063507401e-05
3.26154133583679e-05
3.59647035161989e-05
-1.50009783433352e-05
1.72575465306748e-05
3.13593678767572e-05
-1.02637876069203e-06
8.58284289948416e-05
5.82959136013894e-05
3.88515090233445e-05
5.62860304216295e-05
5.8931270830052e-05
4.75445145371453e-05
3.12639354313581e-05
-2.46488966095988e-05
0.000111248184614217
4.25063626591855e-05
0.000106123213796713
0.000102017258658206
2.12078956578473e-05
4.47486367348364e-05
8.51647206807011e-05
3.28351982566953e-05
3.80275108499937e-05
3.55695925000624e-05
6.25884249763008e-05
8.09043281208565e-05
3.72616421279795e-05
2.15708711813718e-06
8.08304417061276e-05
8.352780689535e-05
2.96733225908196e-05
0.000115558273251611
7.43203969054395e-05
4.65469580583529e-05
8.94864254622799e-05
3.19813323281259e-06
5.03195415958708e-05
3.28081579667704e-05
4.09522035455079e-05
6.06480928268809e-05
5.68727161155911e-05
2.98316059204174e-05
4.90917005026885e-05
5.98989300139536e-05
2.68389121661378e-05
0.000115289726330334
5.56765446271376e-05
0.000105364718202959
3.90966820757632e-05
9.66752357809093e-05
2.20799410453976e-05
-5.57369129456032e-06
6.44588820611207e-05
5.82940927291854e-05
6.07633467451606e-05
0.000134761970528875
2.60232941718678e-05
0.000106475296134396
0.000101168321072085
2.590385445136e-05
5.14804111776785e-05
8.25543983558879e-05
3.56754984314381e-05
0.000107798237713657
5.56766727802048e-05
3.72952884880534e-05
1.03838660023118e-05
2.54298563415385e-05
5.77772063192128e-06
7.6433819579082e-05
-9.13324701757835e-06
9.52813208119371e-06
7.94721183387858e-05
-4.5381215847867e-07
3.75411508805514e-05
9.33508878766113e-05
7.74811292837879e-05
7.66809565426676e-05
2.82365770038318e-05
6.883017870877e-05
9.15754797554233e-05
3.29622161213073e-05
2.65905505940375e-05
5.34156240394273e-05
5.14064730138312e-05
6.41259802287777e-05
2.3408148597316e-05
7.35884206119367e-05
9.24725960412818e-05
5.36367292105484e-05
9.60002349682989e-05
8.56541263932148e-05
5.35815124746327e-05
4.22627114461524e-05
2.62829850485305e-05
8.84706237880523e-05
2.73788805313837e-05
-3.09310496989217e-07
3.30320104700219e-05
-9.81683474648434e-06
8.69477841940122e-05
2.09841224963707e-05
5.53041501797067e-05
1.76517500182794e-05
0.00010647716034454
3.50243647271007e-05
5.09462958844374e-05
2.55848347960073e-06
5.42850817635277e-05
7.62895778822534e-05
9.85051421618617e-05
1.51445449614156e-05
4.14544240674042e-05
3.9884659734472e-05
9.74218234184357e-05
8.72463019525915e-05
8.92230737010104e-05
8.98157756532978e-05
8.02922674682513e-05
4.44077340851686e-05
7.69240810890307e-05
8.55452611011855e-05
6.44687549038024e-07
1.6416648363704e-05
6.997686843694e-05
6.43109194522434e-05
8.73905362855452e-06
3.02580411069572e-05
5.02607834664015e-05
5.62894713193191e-05
4.19704875054594e-05
0.000153345931031297
0.000103017346184475
2.28460218912799e-05
0.000107544416191473
1.2115429925519e-05
3.50455420062675e-05
4.82629043968013e-05
3.48588617694429e-05
6.51952090567577e-05
4.41515533089161e-05
0.000121262615432074
0.00012366162545479
6.38188446754162e-05
8.4296659898382e-05
2.6246678340547e-05
2.34790918607292e-05
4.88567816099674e-05
4.7910663256377e-05
6.37400500116086e-05
5.8484640979188e-05
9.67593709033183e-05
2.10837157627614e-05
-1.02822487853632e-05
9.71855083822113e-05
8.45870726620669e-05
7.97557374455059e-05
4.74783604641935e-05
4.83825906487738e-05
8.48588538735974e-05
8.93830858430893e-05
6.42833146272992e-05
8.20131228625416e-05
2.50219567998878e-05
6.52875303766619e-05
0.000107848732749982
8.04269790110406e-05
4.42332223887344e-05
2.3223867047054e-05
4.04986608684957e-05
6.39399333332383e-05
6.0322696239015e-05
4.52135510611607e-05
4.83556485260204e-05
0.000101309391364623
8.12344612132815e-05
3.62725364199352e-05
8.55739995509701e-05
0.000101123597556525
3.1100350271681e-06
4.18166166245625e-05
7.25822942977914e-05
8.03849043201273e-05
0.000100344711537582
6.82209732560923e-05
4.97991309620958e-05
4.1314240543626e-05
8.03087690236965e-05
5.90538995546759e-05
3.85989841710346e-05
3.93457818437947e-05
3.47423547039998e-05
5.54484377929515e-05
8.13988997125828e-05
6.35983420128291e-05
2.38141467242629e-05
5.96858866812073e-05
0.000114067508726557
3.6483528179697e-05
1.23177891019846e-05
3.02005796562158e-05
7.93308464732302e-05
9.67523560007616e-05
7.45288700233177e-05
1.76211690106647e-05
0.00010533508754464
5.75976458282865e-05
6.60245861449468e-05
4.78620274247074e-05
3.35358244464935e-05
-4.94379944348685e-06
7.46538145343954e-05
5.87676227285781e-05
0.000101379504100634
9.43898683367773e-05
5.57441718021422e-05
6.57391687402333e-05
-1.0510471708664e-05
4.3307944732869e-05
6.04945435681878e-05
6.30068242851031e-05
7.16281267010246e-05
6.48192222586613e-05
0.0001268970038099
4.00298335279348e-05
4.66306250712942e-05
8.41483359058621e-05
-7.60687014344305e-06
0.000106356546964298
4.62460020457504e-05
5.92626534226785e-05
3.47189685453297e-05
3.94329385272621e-05
8.07199189932635e-05
6.22078064744269e-05
0.000107275026509998
1.37947133758656e-05
0.000106651613446931
3.19306525532739e-05
6.69572535195581e-05
4.09762543791699e-05
4.27694605913671e-05
5.50286890775701e-05
8.23431376618728e-05
4.87491379849982e-05
4.37561472266389e-05
4.80597690838055e-05
-1.25584736602975e-06
6.87459585449729e-05
3.46203168097445e-05
4.09493613872546e-05
-1.10888353822139e-05
6.68657251941178e-05
7.34831874082162e-05
4.80080621296559e-05
6.19141434830525e-05
5.91869754697671e-05
4.09723185613817e-05
5.32757911514882e-05
2.1847818191455e-05
6.01016461140388e-05
6.20272201323091e-05
8.35887951536028e-05
6.46814071602291e-05
0.000123911746155363
6.53907972946686e-06
8.24972756794778e-05
4.47551603720782e-05
0.00012956177149198
1.80569278711409e-05
3.46170014852399e-05
5.24144184193258e-05
6.16289983501913e-05
3.62564229547195e-05
8.1461658299627e-05
7.92784002768606e-05
6.802283275246e-05
4.09179463148068e-05
2.863023515091e-05
-1.01092059695752e-05
6.43074142618298e-05
4.8540673775112e-05
7.71075667662912e-05
1.42459514450135e-05
1.34931543057586e-05
2.53422562518905e-05
4.86307057580655e-05
3.50843384423301e-05
9.79930818632274e-05
4.85542126857759e-05
4.0701683266295e-05
4.40382296788496e-05
5.19773099695476e-05
0.000116381833144425
9.79750370348378e-05
-1.03589132661629e-07
6.2811863653198e-05
3.40209319942974e-05
6.42621853662668e-05
5.077485631227e-05
8.108861349376e-05
8.17485760584919e-05
4.27013583644484e-05
6.40328349559199e-05
-1.23576150666277e-05
0.000114262187116463
5.58868847299394e-05
3.00813076312174e-05
5.06990117887607e-05
7.71299611834293e-05
7.51848433845997e-05
0.000121470327639463
2.30518020724802e-05
7.48539629527497e-05
6.20239438724492e-05
3.81761336918768e-05
7.06900317567066e-06
6.05035327542266e-05
5.12133197918124e-05
9.15065054086909e-05
9.97860392964727e-05
2.79535719015516e-05
6.22386985352017e-05
4.66923482295326e-06
0.000129478572210505
7.72602520537742e-05
7.31309395567145e-05
4.2819407549746e-05
3.01115472613694e-05
6.05425581450238e-05
9.60513668068398e-05
4.08011829996023e-05
0.000122250113720348
3.72755993246455e-05
8.00181829140764e-05
3.23665152251637e-05
1.22786314677725e-05
4.68587422884625e-05
6.08428355520006e-05
6.49261116798951e-05
8.10595536045629e-05
4.40672849266954e-05
0.000111139883611758
2.80955776491625e-05
2.17505391723872e-05
9.33750981192299e-05
1.17297421513435e-06
9.3592125592195e-05
7.12102997581362e-05
4.08273803456219e-05
1.3088430495456e-05
5.54934278971387e-05
5.67207763103553e-05
5.05259595216034e-05
3.61815150573267e-05
5.29229603475791e-05
7.19638580705427e-05
5.97107560686769e-05
2.9094477720331e-05
5.00381685135196e-05
5.59378758454902e-05
6.32870950626547e-05
3.9192673009039e-05
6.81413529955789e-05
8.97371031420119e-05
3.716772278041e-05
9.70122274064623e-05
4.40541017770651e-05
4.19808814887086e-05
1.26302623521561e-05
1.15051621920192e-05
4.86604984160337e-05
5.25899135996683e-05
6.64052090975281e-05
0.000130548546339104
2.65681306343643e-05
0.000130665132070376
4.25574810432046e-05
8.96134161543261e-05
2.75468263535255e-05
8.64543647770183e-05
0.000112556599410422
1.2191191249843e-05
3.78013067120287e-05
6.76420268301655e-05
8.02343569300194e-05
6.58859230569604e-05
-7.87556023550023e-06
-3.03082340389993e-06
4.80695037627553e-05
7.09839114981039e-05
3.34133795124769e-05
6.03737728370926e-05
3.50776893620867e-05
0.000128321287065052
1.76830481102618e-05
2.4162002304474e-05
0.000106376231932672
7.86688111590155e-05
6.37671817816733e-05
0.000106388204388335
3.96878025797922e-05
5.45717691276653e-05
3.68125978854696e-05
3.72283141423922e-05
5.91918047250113e-05
1.98748742107952e-05
8.08068532996735e-05
6.72333123126645e-05
6.77827429422816e-06
0.000143258197505545
4.53224714543749e-05
3.69810000850181e-05
4.43244378777549e-05
9.2717830265704e-05
6.30335764374171e-05
4.80883014270508e-05
1.35950196114119e-05
5.52923848940898e-05
5.25815097322175e-05
4.69909099628937e-05
2.63187364693448e-05
2.96815844438629e-05
6.99015775163725e-05
5.35936070921256e-05
7.34136613778398e-05
8.89987558914337e-05
8.22256646503976e-05
6.15287449617566e-05
7.29712832814179e-05
0.000118997785748294
3.44790339320268e-06
5.11611629603821e-05
9.48499465262742e-05
-1.14531310978138e-05
0.000114967951886204
7.44939378923125e-05
3.59986817385242e-05
6.97892780817896e-05
7.09202603969065e-05
5.83999176903575e-05
2.96488796609613e-05
9.28002070526974e-05
5.29091068773488e-05
7.69829113649229e-05
2.99387345450422e-05
0.000120621475355269
2.97712718067902e-05
8.91566040986898e-05
9.81961685324816e-05
9.65011998109599e-05
8.37692524338943e-05
2.84962475666442e-05
3.94017150863186e-05
2.35250307163066e-05
5.15440923062049e-06
6.42696614750252e-05
7.8490495004869e-05
9.83411793196016e-05
6.35810986521837e-05
4.29377809292498e-05
5.71043445116499e-05
0.000100910624644331
5.11392728818277e-05
3.47514268922865e-05
8.76871005444885e-05
2.34871733395346e-05
8.6332795779134e-05
6.18105473627595e-05
3.37374845884762e-05
5.7338050107286e-05
3.69495354702554e-05
9.43077138555486e-05
2.82719392593874e-05
7.75290367328272e-05
6.15341714660156e-05
8.37916997504846e-05
5.49618911282731e-05
6.44720081817243e-05
3.89200051606006e-05
2.8661998997674e-05
1.96738186169509e-05
8.95272079740261e-05
5.72544420430047e-05
4.03460706043645e-05
0.000100654379686198
6.19521294879933e-05
2.96994454380667e-05
6.70721801685932e-05
5.77769959634031e-05
9.3028940356414e-06
7.84624498666178e-05
4.79639153102854e-05
-2.01275022254727e-06
3.97608234598725e-05
3.15552055804638e-05
6.43787735023621e-05
2.36922780434125e-05
5.23838459037126e-05
4.50809869958882e-05
4.4634099659549e-05
8.8116546240733e-05
9.07886792385833e-05
7.67596978002037e-05
0.00012495547214002
1.15889911430171e-05
4.41381478387128e-05
7.06445641108004e-05
8.87143921631568e-05
1.57823513524569e-05
4.92795814720245e-05
4.47216473581744e-05
-4.94002666253614e-06
3.86268885912094e-05
7.77730217385318e-05
4.24294254218587e-05
6.3259113649351e-05
6.37597224823437e-05
4.60308439728316e-05
2.07021702445925e-05
9.30223015621824e-05
0.000100142875993948
5.01501829579109e-05
5.66549225682095e-05
8.10203024384289e-05
9.91689897274055e-05
0.000115511977363574
4.15834702128807e-05
8.13851498065272e-05
5.77642575708003e-05
8.69944828520437e-05
4.49304088913654e-05
3.34814257857406e-05
3.92718907129516e-05
7.8533632492521e-05
0.000149448278849678
7.47976344628881e-05
2.72134297039381e-05
7.04627888792586e-05
7.44167216728747e-05
5.0534589795522e-05
4.95773886246946e-05
7.97564866229628e-06
4.6788325351489e-06
4.75206270042989e-05
8.01938241041735e-05
7.98845580266232e-05
7.26611672146786e-05
0.000120120633159566
4.99778425525879e-05
9.0712567209682e-05
6.09897128659795e-05
5.54483230811354e-05
7.37994338801805e-05
9.10278028486265e-05
2.94788106982847e-05
6.35644509189995e-05
6.53897298163949e-05
5.75039170644264e-05
6.31503860170398e-05
7.97724611630506e-05
6.85365710697796e-05
1.02637715481132e-05
0.000105381337453728
7.6398019383895e-05
5.77083565678905e-05
5.44710817384986e-05
4.53467292703e-05
5.08522863504766e-05
9.56511471786005e-05
2.48845735720372e-05
7.84588951314436e-05
2.93822428363912e-06
4.04797374035391e-05
9.09186240400294e-05
-1.42249906497242e-05
5.56651355704491e-05
7.10225064218588e-05
9.40572944050413e-05
6.18011526400484e-05
4.84667000804385e-05
-2.76448660138944e-06
-4.41156348537021e-06
-1.22508558534716e-05
2.4217975965176e-05
5.94199325787983e-05
6.00243254942382e-05
3.20668338052036e-05
3.01951369385442e-05
5.26956547349162e-05
2.53538879268918e-05
3.83103439480896e-05
0.000106084418724237
7.49844225914531e-05
8.25437731118816e-06
8.64764721049679e-05
4.20839280074067e-05
6.35181469716496e-05
7.37914990711575e-05
4.67842040806497e-05
8.27312737458201e-05
3.88547551891315e-05
6.4013889137457e-05
7.45237698472608e-05
5.64410183487891e-05
2.82705718856232e-05
3.03115969941753e-05
8.61127130141246e-05
7.53362031756915e-05
4.69750295368146e-05
7.91028729624906e-05
9.61645748545768e-05
8.71655258938692e-05
2.64626282946506e-05
0.000109460039282384
8.12053874220577e-05
3.42589276371134e-05
-1.17921249189915e-05
4.02553379992048e-05
2.45425999497558e-05
8.99050699278659e-05
2.97641741621896e-05
7.98307448996072e-05
6.38848399304117e-05
2.63003134567376e-05
3.55645071735767e-05
4.51093117785245e-05
2.70145589096407e-05
5.41193688399904e-05
5.566544386105e-05
-1.62489948738206e-05
6.03928582161323e-05
2.69639879701071e-05
7.66801113909784e-05
1.0373750926918e-05
7.58364726711334e-05
7.58464519625867e-05
0.000126974862921877
0.00010408523238369
3.33678930261538e-05
9.90017565875667e-05
8.65719405343221e-05
-1.29323269835505e-05
1.0961208996013e-05
7.34706210458734e-05
6.11695169983667e-05
6.32412255642054e-05
5.94651328162605e-05
-7.0134620602903e-06
0.000102354040696247
6.07519147724622e-05
7.75826489827916e-05
4.88414741986855e-05
4.06155870260573e-05
4.31846118840645e-05
1.48821136439115e-05
5.56805153271922e-05
7.59790993548538e-05
6.11011254925853e-05
1.59547237104337e-05
2.06623774345224e-05
2.88449748072428e-05
0.000130948572920294
0.000103918361920225
3.08873361280225e-05
8.27908108878115e-05
6.87496531233702e-05
2.80590260519824e-05
3.46356944101294e-05
9.74933208603219e-05
4.13334162965361e-05
9.73340826062793e-05
6.91263807069208e-05
9.22254492403874e-05
1.70565803333985e-05
7.97122005906962e-06
6.59000698725542e-05
6.25527200872482e-05
6.81196913146221e-05
1.0800875163191e-05
3.12095142425235e-05
7.63092310151871e-05
0.000137812336708043
2.76612718765372e-05
7.54316657243231e-05
8.54679651210985e-05
9.243921514595e-05
9.50398133513682e-05
8.0640170022309e-05
3.60324624374132e-05
7.12739321907157e-05
9.90111917412903e-05
3.39484009692129e-05
0.0001230923590718
8.17967013858255e-05
7.05919824812068e-05
6.86691923302896e-05
1.43514247066542e-05
8.72956163013358e-05
9.64644606085889e-05
0.000116781966697626
4.09574450474441e-05
4.90146598748246e-05
6.65379053097421e-05
7.21958211708931e-05
7.64094833635533e-05
7.39042689050169e-05
8.53363186077331e-06
8.93240143525152e-05
-1.24333369087334e-06
-1.41354611695836e-05
8.02606901855854e-05
9.20660271735074e-05
6.90574375907504e-05
4.05509031023807e-05
3.85163646947636e-05
3.03796065385207e-05
4.5928348389258e-05
2.57094654024874e-05
-1.97863512273881e-05
5.19150917811211e-05
2.58016164981028e-05
9.70816323974869e-05
3.29298491531899e-05
3.73005691129726e-05
5.20929310346843e-05
5.2813676906974e-05
2.72540198136068e-05
7.98890511768817e-05
4.59290300763829e-05
6.18793831584582e-05
0.000121188344420861
3.06004388228618e-05
8.83033892189533e-05
4.47523063567031e-05
3.58698403169487e-05
0.000105106290232327
6.1965589324045e-05
3.82821446868279e-05
1.87931328273502e-05
-1.40689314152251e-05
6.78695819367729e-05
2.53208838854025e-05
8.11017575827596e-05
0.000127818012950524
6.35118979879976e-05
6.37659677527904e-05
-1.8012464510831e-07
4.64296575146751e-05
2.60467041620069e-05
7.55129814969346e-05
6.65020338867676e-05
7.93756686076183e-05
4.92487373729615e-05
1.96266363589028e-05
5.6140222977964e-05
2.20044279983913e-05
0.000102845649753228
3.45842326585795e-05
3.48618866653491e-05
5.61616322541443e-05
2.76838398125695e-05
7.97174847957053e-05
7.13660038849067e-05
2.55784232225208e-06
8.60463744135715e-05
4.10045559843958e-05
6.66079941155604e-06
2.28045372134765e-05
-8.65467814802041e-06
2.83417568152146e-05
4.48487626263226e-05
7.1337070914373e-05
-1.24683932217549e-05
4.26699156316724e-05
7.5143600968208e-05
9.59023927013367e-05
-1.74288710856358e-07
0.000134774648346153
8.83798538870161e-05
4.29150183970391e-05
6.55941572080856e-05
2.54154291297399e-05
5.32954602478728e-05
7.45697049288715e-05
7.2583184390621e-05
6.25374851153677e-05
5.77070837983599e-05
9.03243116396565e-05
8.63814900735064e-05
3.37317268665274e-05
6.02634339720868e-05
4.96318421324213e-05
5.24682616600085e-05
6.72251267626597e-05
0.000115495205390168
5.81621551630253e-05
5.25503320875423e-05
7.38661466467145e-05
2.97273070783292e-05
5.80670179756018e-05
0.000119235208627821
5.36079491151934e-05
6.7817476007318e-05
0.000110540300878841
2.89784935061878e-05
8.96202141235019e-05
9.19852257341889e-05
0.000103965865040863
0.000103699060835119
4.29752175282258e-05
0.000126421499519781
1.45266071127522e-05
0.000107176657540797
6.56410196829566e-05
0.000102305019687615
2.27875923175144e-05
4.49433681562445e-05
7.30189247264331e-05
0.00010903550542728
4.94679274205583e-05
5.47391552269912e-05
4.41205114852246e-05
2.00518455248116e-05
6.75285198414522e-05
9.41422135286592e-05
3.96088456087432e-05
5.59030809306895e-05
4.50301872238924e-05
7.82948265438815e-05
7.24694323130802e-05
5.13208596112044e-05
4.84174796583231e-05
0.000140442293629961
7.55570281071567e-05
8.69607961433275e-05
9.96572324237292e-05
6.16899580857899e-05
6.70733039595902e-05
4.6486283850295e-05
8.93320747686027e-05
3.07693318318828e-05
7.45499124402415e-05
0.000118298948288389
8.47303418089593e-05
0.00012061861396371
4.50618697583613e-05
4.4533768038791e-05
5.75536635942887e-05
5.83715421628191e-05
5.34735565249476e-05
3.02768466774478e-05
7.35959951933591e-05
0.000100560623878249
4.90190800566031e-05
3.37494002093862e-05
-4.47866344926911e-06
5.38358203935259e-05
2.99211226223598e-05
1.59265979418168e-05
2.36217328232975e-05
6.23074228131532e-05
2.97241056434796e-05
2.54836582894376e-05
5.15269372781809e-05
0.000118299778131243
5.48187886068369e-05
0.000117470595627418
7.0923263312622e-05
4.63259039152026e-05
4.94787781161828e-05
0.000124888109578605
3.35131241279239e-05
5.13969219723813e-05
8.59633678436405e-05
6.41040542786892e-05
5.20196227433453e-05
8.47565178235548e-05
7.22001488109862e-05
8.74294515551312e-05
5.20666610105593e-05
5.94604962221412e-05
6.78767581158758e-05
5.46656129560126e-05
5.85371933755408e-05
6.01230528482529e-05
0.000126554078379525
5.47724623488243e-05
2.48154839731389e-05
3.00880316158085e-05
1.38718568729515e-05
8.65138393004523e-05
9.82663563089639e-05
4.63355937928791e-05
7.2929678338624e-05
8.99010727185333e-05
0.000127775933945589
7.63427009588196e-05
8.64980563066312e-05
6.75089870889122e-05
9.75303816564585e-06
8.01003473741121e-05
7.64201589013397e-05
4.03639791060557e-06
2.90147932178983e-05
5.8043820253799e-05
1.0496848566387e-05
8.81316476194234e-05
7.43869594183892e-05
1.71698602601625e-05
8.7151038219471e-05
7.2500748309273e-05
5.84057670560207e-05
7.68268454060344e-05
-3.58784689898915e-05
9.43874657263927e-05
8.74130157956761e-05
5.36680858497411e-05
3.05664908858568e-05
0.000127492754401969
6.83480801637734e-05
4.94024985688649e-05
6.38555153515715e-05
5.67424581095577e-05
6.38889988908038e-05
0.000112745640620781
1.47736922017576e-05
8.91529091156707e-05
1.5853546855813e-05
4.13112484835774e-05
2.47518192279395e-05
5.05772003855196e-05
3.62082557091216e-05
4.95656852095269e-05
4.12175100799606e-05
3.14555446245482e-05
2.70115391728949e-05
2.1815767449661e-05
8.86696345696992e-05
3.59396345815168e-05
3.08217700415759e-05
4.97196746830504e-05
4.76218180214299e-05
7.35732464670318e-05
3.32539110207685e-05
6.06004374020264e-06
4.73330268777716e-05
-3.2415399781299e-05
8.4354870752794e-05
4.87663409880648e-05
2.36929884532754e-05
0.000101172713159369
6.94500169366166e-05
7.21797135889864e-05
9.12557239279428e-05
4.23727501236091e-05
8.09712862022444e-05
5.38456226627328e-05
2.18962172415603e-05
1.28979599816622e-05
1.8750911713079e-05
4.37175179442684e-05
4.85023884179822e-05
9.0482160670822e-05
7.18427157664692e-05
3.82631282212461e-05
0.000115609010413245
4.67088478509276e-05
4.26442946852763e-05
5.8525768407626e-05
1.03719670723301e-05
1.59437595885646e-05
1.77328845167749e-05
2.34131191690869e-05
7.18914645464647e-05
8.36158968408879e-05
7.80176033194685e-05
4.95691527968803e-05
3.49882689053974e-05
5.71227485998022e-05
9.53791900069773e-06
7.40596208306416e-05
7.27215231314891e-05
4.94139789421646e-05
8.55632236298159e-05
7.0683982933371e-05
9.17975937395273e-05
4.86749833292187e-05
3.68933604883052e-05
6.101587016632e-05
2.88224822593816e-05
5.64154834080624e-05
7.98231711573968e-05
9.9661434885012e-05
4.57830929943329e-05
0.000121952591138003
8.47505171389399e-05
4.28209700788852e-05
9.80753654997259e-06
3.63962080479341e-05
2.86167292301398e-05
5.11512114037984e-05
6.95264161260558e-05
6.12187992350216e-05
4.53992711894599e-05
5.01556343377207e-05
7.73253578768657e-05
-1.51364466203992e-05
2.86527852891233e-05
7.58307810185458e-05
4.65429693657569e-05
4.85669148425456e-05
4.17309836635582e-07
0.00010783292736594
5.00782371482556e-05
7.45880387162998e-06
5.21900764505404e-05
2.8823990134188e-05
5.03263133307264e-05
0.000110961115078466
5.19839710027677e-05
0.00011734234480645
5.17462432572564e-05
4.48709164596401e-05
6.39111030545662e-05
6.48641042796725e-05
9.91680188237824e-05
3.39260762619196e-05
3.63689469222967e-05
6.16536474681221e-05
5.03758784953187e-05
9.26135058440807e-05
5.14282898203353e-05
1.60351604496804e-05
6.45124974885514e-05
6.31806806242557e-05
2.32066601490845e-05
7.47012521457022e-05
2.31951437844507e-05
-2.5746862747033e-05
0.000109147085528836
7.41355231240185e-05
5.34120145757226e-05
9.29804307523214e-05
5.06498648773809e-05
9.2770432551021e-06
8.10446359180745e-05
6.96451565198562e-05
8.3518969203558e-05
3.79943648240546e-05
6.70212318838564e-05
6.42778747077923e-05
8.12088485597137e-05
9.4762953574194e-05
6.62605429526225e-05
-1.86239266874485e-05
7.22042679168275e-05
5.77119920436672e-05
8.50150857023618e-05
0.000117451714605811
4.07946672457846e-05
4.35016705505773e-05
7.84661019314135e-05
8.24913433430345e-05
2.11386415280734e-05
0.000161160146267382
0.000100474016103274
8.45298706503282e-05
6.25257226888425e-05
6.32997563802132e-05
-1.367183789265e-05
4.66124015450357e-05
8.98019781128741e-05
-2.39279946960271e-05
4.07785666480151e-05
3.13697248450117e-05
5.31690785778318e-05
5.85810908339862e-05
4.87902656585197e-05
1.99213321576338e-05
7.88013937822796e-05
0.000121364815462873
0.000116707493932211
5.03285167890137e-05
7.54042038732034e-05
7.16108184942001e-05
7.89030939596048e-05
5.57466846614804e-05
8.1182893636963e-05
7.09954704013724e-05
1.74278620601465e-05
6.53751162464953e-05
9.2610302904122e-05
6.16995986024222e-05
8.20179530590219e-05
3.45522336585109e-05
0.000102270194788232
5.41272236641987e-05
7.03614409467971e-05
0.000141119303753447
5.04707548787117e-05
8.24616735100081e-05
3.63839645812118e-05
3.2992822424863e-05
1.43988724241035e-05
0.000105276489990152
-2.16234570994653e-05
9.15475005294047e-05
4.4578792210898e-05
3.73596712642436e-05
6.81579310571133e-05
3.72908190617779e-05
3.40473234089708e-05
8.81235967153027e-05
8.07890523232649e-05
3.63865654991939e-05
7.03114943798244e-05
7.77874955360986e-06
5.4396108278107e-05
2.45239473845964e-05
3.25096332923406e-05
9.13818451607598e-05
9.89403852489815e-05
3.90221981354684e-05
2.53171456292723e-05
2.47891031272682e-05
7.90307011411455e-05
0.00010533760435415
0.000158462813381618
2.16993139915244e-05
5.99767616521655e-05
5.41020497070378e-05
7.20801917590669e-05
6.09474434023203e-05
9.53741403550652e-05
3.19621949663968e-05
8.15214671873143e-05
-2.47937969810309e-06
2.6563788954925e-05
5.09340432200374e-05
6.74722583500426e-05
2.35069753747576e-05
8.83390501030398e-05
0.000107251838221217
6.0822006077486e-05
8.86049764377772e-05
4.37009121167016e-05
2.46363395479919e-05
0.000129707198644886
6.90194407115443e-05
5.29102598915704e-05
4.6116163152911e-05
5.62517279929138e-05
0.000108622910367282
9.93650868925824e-05
6.21873755964449e-05
9.9704303609935e-05
-1.4341294097203e-06
9.80896163461489e-05
7.75275922629134e-05
0.000122761353900421
5.47587808601533e-05
4.15487671725213e-05
7.6280225124698e-05
6.27800606967869e-05
8.46734744414209e-05
5.95640749019006e-05
3.04601472525933e-05
0.000111850853666444
2.55640509664363e-05
3.20781850490852e-05
3.41379957090937e-05
9.85570355601912e-05
2.38632198670434e-05
1.26932553416665e-05
-3.56268558122796e-05
4.5197697962289e-05
4.75040130897979e-05
5.2777146431254e-05
8.68758393629605e-05
5.7382201145188e-06
5.05675599236019e-05
2.02906367493707e-05
6.5094728227453e-05
0.000103823805365364
7.46286240356986e-05
1.8396212192614e-05
0.000134216475637144
-9.24419683714308e-06
9.37033421009184e-05
0.000110845921561435
6.47596219295218e-06
4.30433530173611e-05
9.5427258435579e-05
0.000111987444341323
5.01384072615354e-05
8.48843259224241e-05
4.64745662008636e-05
6.42415532021379e-05
-1.83818057500602e-05
0.000141404795318903
3.59606591149079e-05
4.22498253494758e-05
0.000141155664349354
6.5289119964526e-05
0.000104212100626569
3.02968438006876e-05
5.48328552161868e-05
4.46263619654431e-05
5.31375723023456e-05
5.62600617924178e-05
7.29349491797209e-05
5.02125120598295e-06
0.000130230297478218
3.47194320027824e-05
1.29066359287235e-05
6.6575319956629e-05
7.53558071548107e-05
5.95730741976229e-06
0.000108380612925498
8.17279514657208e-05
3.4642698631727e-05
5.71614720199004e-05
0.000111869384480424
5.3699016646966e-05
2.14002089207125e-05
7.33871811214842e-05
3.0792598922984e-05
3.43485398310584e-05
3.62888938295756e-05
3.06952606546035e-05
4.57215223482995e-05
8.94101089574276e-05
5.87029514632553e-05
5.30905843765759e-05
6.55507556737994e-05
5.65637675021863e-05
4.06943432274869e-05
1.64534044957769e-05
4.08142691940965e-05
5.83085282752432e-05
6.62532919852532e-05
7.26278955915109e-05
3.78728723801288e-05
4.56737854292935e-05
5.56818590697866e-05
0.000113988373487151
7.439316199844e-05
4.66056581598174e-05
6.26463415858891e-05
7.91490636206176e-05
-2.12211982920326e-05
7.83085170328923e-05
0.000116084571087816
6.50914807357679e-05
8.82103614490285e-05
2.30688387896038e-05
3.0922086352108e-05
-6.79599811031322e-06
9.72933243543518e-06
1.63719734376349e-05
4.78593191522989e-05
6.73995030352558e-05
4.42699156916705e-05
4.09817575276655e-05
9.64820320101885e-05
6.66015456677279e-05
7.20760712934308e-05
9.10415197791515e-05
7.23656890270946e-05
6.67371637557307e-05
2.63188555841547e-05
7.32237852117401e-05
5.69359750507537e-05
5.99935227676857e-05
1.8130836828553e-05
6.78165008385559e-05
4.76180513727726e-05
7.70994369395233e-05
7.29861114203771e-05
5.93010832173066e-05
4.17940364037726e-05
3.92058069883863e-05
2.17667330366031e-05
8.45022576800343e-05
6.22271382434176e-05
2.37062312820596e-06
9.01571436850546e-05
3.44994715139706e-05
5.03484762029373e-05
5.37991053395369e-05
5.28979861476059e-05
4.85796541699409e-05
7.02628620829744e-05
0.000108079149172111
0.000119935112708102
2.19946764468574e-05
9.64116331875797e-05
2.38156166852328e-05
4.21893255269113e-05
7.57057736619984e-05
3.85271575181918e-05
9.1861360260329e-05
6.44783927179142e-05
2.6481957134404e-05
1.46166455031036e-05
2.60870814471482e-05
0.00011143940301097
5.12917192443512e-05
3.67305350977851e-05
8.67318928408043e-05
6.34228348380224e-05
-1.87640832749517e-05
0.000113353034345257
8.31119958399394e-05
7.57507223913929e-05
4.97457639615762e-05
5.08027852770478e-05
5.96716451591021e-05
1.07492990296128e-05
8.20555795793878e-05
5.3160129396021e-06
3.08842184720339e-05
4.7755732652952e-05
7.65189178164186e-05
-1.40279870547118e-05
0.00013133309283558
7.32827152635976e-05
7.21671603035669e-05
2.26762232336144e-05
4.34139188093541e-05
3.27576271396263e-05
0.000112494954560659
2.93494044361018e-06
5.60437404952144e-05
6.44335977562508e-05
3.75649206402595e-05
5.53947118416081e-05
0.000102595149638276
5.33275750050827e-05
4.71575348776992e-05
8.093484180983e-05
3.39992014558746e-05
3.43018341731106e-05
8.93089956269714e-06
3.53487770446463e-05
6.32006975333658e-05
0.00010253487606933
7.44792333048554e-05
1.23424132631197e-05
8.68776388924427e-06
7.23332866892999e-05
6.68276666338906e-05
9.68670896966763e-05
9.99440275955578e-05
4.06571165258786e-05
3.30198531442863e-05
3.38790251578524e-05
7.56334225386539e-05
7.70592542588263e-05
6.92270565919951e-05
9.95753777858599e-05
0.000103163855534305
6.47558823444046e-05
0.000110651875914664
1.01161679245298e-05
0.000105547847043267
6.31872805560816e-05
7.7133548385427e-05
-7.22896437910631e-06
6.85598756472053e-05
6.78113356117119e-05
5.7076280463694e-05
6.71926022506541e-05
3.22938916200085e-05
4.04189943996802e-05
7.95665094265576e-05
0.000132469992987133
5.16428556388673e-05
4.02176323885348e-05
1.01617019082318e-05
5.75536590225259e-05
8.07737299994511e-05
6.97963532555547e-05
5.22970746634237e-05
6.92118800378817e-05
0.000104335768070608
6.49893311408509e-05
4.31610470042194e-05
8.9950165872708e-05
6.25559338679968e-05
6.43818047007725e-05
8.11263245684426e-05
8.92640694626217e-05
7.88611136143077e-05
-6.50038470576787e-06
2.4892701776696e-05
0.000121405911648228
6.6150900456855e-05
7.25663401437736e-05
0.000108073111062985
7.11725302327084e-05
6.61444907075424e-05
0.000100266530351788
7.62772233403626e-05
7.25912394803608e-05
7.08869902655443e-05
6.03837276209338e-05
2.66404392828562e-05
0.000135837172353173
2.18866255093565e-05
5.82706112991445e-05
5.31686674418418e-05
6.25389153021162e-05
7.07784407577824e-05
4.74017913604486e-05
7.20834050061191e-05
3.45093303237112e-05
6.88117708751804e-05
0.0001123176820939
0.000123907622775482
5.62882467020587e-05
4.77586680621802e-05
6.35033709005902e-05
-3.07300498662001e-06
4.07000070431928e-05
5.43049972076424e-05
6.7596961477416e-05
4.63186130454261e-05
9.09415374818774e-05
2.37130782562219e-05
8.3262456143692e-05
2.94468587049667e-05
3.82030167299874e-05
7.36599844933822e-05
3.76344548012808e-05
7.45035625407555e-05
9.10837118663538e-05
0.000116862527291906
3.04723691144154e-05
8.5597137174196e-05
6.51714988087882e-05
5.32532103845799e-05
5.9416287356255e-05
5.5586657312492e-05
0.000129249131983717
3.00615049578035e-05
5.79715929648458e-06
0.000117106470867679
4.44828593258896e-05
6.42832414554787e-05
7.3781850706912e-05
4.48869589942352e-05
5.57463872130528e-05
8.30681678528017e-05
5.35058850104971e-05
7.23110878119133e-05
0.000115425361770973
7.03495140498315e-05
0.000138000670335419
8.15712129115796e-05
2.1548121953777e-05
6.70430910738501e-05
2.48189605355525e-05
4.94376462918519e-05
-1.26566518089339e-05
3.24105655198765e-05
4.86910456307309e-05
-3.24141440730227e-06
8.40046922438493e-05
4.63761641066943e-05
8.85868924581564e-05
2.84046071296161e-05
8.35511421422049e-06
4.88078338707584e-05
8.50598985019504e-05
3.94391455895511e-05
2.63861634828212e-05
3.5409246491487e-05
2.17816902838159e-05
7.20914202664036e-05
7.77945752707294e-05
5.05435932844567e-05
2.96183690070437e-05
5.78577903257261e-05
6.36319743736891e-05
5.04035348954998e-05
9.1699667131109e-05
5.53365882115937e-05
9.03092073229502e-05
-7.46940381999748e-06
5.78509092116333e-05
-3.10981651635591e-05
8.63096267499099e-05
3.69456939372734e-05
7.04254552593662e-05
-1.05549143899024e-05
3.52317877141799e-05
7.05070808657812e-05
4.66674559052075e-05
4.93771401960176e-05
6.59799024882992e-05
4.97498185549344e-05
0.000109989684445656
6.82979029400873e-05
0.000108251301927492
7.41360337619063e-05
8.87181327441566e-05
-1.56803121269284e-05
3.67849368966537e-05
4.95987199252942e-05
4.28701560330199e-05
7.90439898760661e-05
3.30631808641134e-05
3.95780713179151e-05
9.30782750055153e-05
2.96417755779027e-05
6.76175882621208e-05
3.71018778770336e-05
-1.29431823890371e-06
9.27419120380511e-05
1.26677813144098e-05
4.32416933123266e-05
7.91951182933671e-05
8.61183456095026e-05
1.28214986250434e-05
7.97506513938801e-05
0.000116411426666445
5.44788807560368e-05
5.62967835808912e-05
6.16123595462139e-05
7.63066198368826e-05
0.00012281686728503
8.28247613389569e-05
4.53558247519553e-05
8.65880697341859e-05
5.27616086112947e-05
6.38783220817744e-05
4.65198771671369e-05
5.83340595072248e-05
9.63386414632401e-05
1.04459371136073e-05
5.77277852059308e-05
6.85258351033407e-05
2.68335316525113e-05
6.81495268802879e-05
5.93697781117099e-05
2.74792262031512e-05
7.84452696998688e-05
6.03610535238866e-05
4.35670625212078e-05
8.67409514112989e-05
6.32617180740753e-05
0.000102769747130921
3.23043337034895e-05
0.000109845137362593
0.000116789518901212
0.000124082660469778
4.79645731002192e-05
2.60902424188367e-05
9.45788155800353e-05
9.11642390534087e-05
6.69907101915319e-05
5.0253981248944e-05
3.88554940812589e-05
3.03726087375338e-05
8.94825087961598e-05
0.000125201072517486
3.3972416250549e-05
0.000114057068342805
2.68679324444692e-05
6.16382588750201e-05
6.48013541183511e-05
2.52897694863245e-05
1.62816650454066e-05
6.27787229640236e-05
2.00454817142047e-05
7.58165337490844e-05
7.92380795453126e-05
3.90912652208715e-06
0.000121352886426472
6.88356214478617e-05
5.28708813699832e-05
5.9718634593928e-05
3.40336299240827e-05
7.62446130873407e-05
2.6574250601209e-05
4.21756887226915e-05
0.000103755417388913
8.96258870771116e-05
8.2301462395245e-05
3.835126107592e-05
7.73644960417591e-06
8.63954413268756e-05
5.85954167958922e-05
7.53686603995506e-05
8.21719132121773e-05
2.31795942870109e-05
3.8278661184803e-05
0.000112997811178554
4.42572426745893e-05
1.70563593767739e-05
0.000126635834550565
4.70241851400282e-05
8.41592465399401e-05
0.000103266782242032
6.12935294457862e-05
8.85925435778945e-05
9.67949802569842e-05
3.15992306145975e-05
3.62505417801805e-05
5.98182929097714e-05
4.1717662471601e-05
9.5914502908208e-05
5.95284571717096e-05
4.55362575928106e-05
7.17523705570451e-05
1.82286466461576e-05
8.23725986810786e-05
8.74248005235557e-05
2.45019460172004e-05
1.67544626298749e-05
2.70698788354811e-05
7.43593925997012e-05
3.28617494572246e-05
4.36025536580264e-05
1.31350196516517e-05
5.63407216806084e-05
9.64188649780428e-05
3.73223544498463e-05
5.47044607849934e-05
1.78006390782612e-05
4.01806415522024e-05
4.59926684537335e-05
4.4123313982548e-05
9.42370323117612e-05
5.77525596393234e-05
2.77353429608391e-05
4.94995571699872e-05
6.52710972382025e-05
2.12829575562787e-05
7.3438450349057e-05
7.04527136680217e-05
8.48307402097499e-05
0.000147821895020786
7.30752127247673e-05
6.93235126061899e-05
4.37875767021915e-05
1.50395584973902e-05
3.53547408336514e-05
4.38966952595218e-05
6.67418327679043e-05
2.08017837951951e-05
2.42170615183154e-05
5.04407141570023e-05
4.62863495035726e-05
3.55841129002388e-05
1.32384579270175e-06
7.48495953268163e-05
2.03993194404891e-05
8.78539009548683e-05
0.000129573996164756
7.5102748572901e-05
3.01518948398907e-05
9.65186632328195e-05
8.72473373681793e-05
3.45170262571578e-05
4.18851179898031e-05
5.15922162032065e-05
3.30670854592105e-05
4.6168999123085e-05
2.34732409320816e-05
2.0656089972013e-05
8.0042126499336e-05
1.9803941493835e-05
0.00010892960939376
7.25288926592311e-05
6.32262751822627e-05
5.61803389368791e-05
5.25926596258595e-05
0.000114122457391415
2.94145362867675e-05
6.92600304974602e-05
5.21816143074049e-05
3.62464353636999e-05
8.58489654454481e-05
4.82595691239854e-05
3.60896016481726e-05
7.32881724217684e-05
8.66516807959881e-05
2.91678441670155e-05
8.31336374330982e-05
4.12543755359319e-05
4.09346456432997e-05
8.33372877208159e-05
6.28579447180107e-05
3.22797289167494e-05
1.70515313572099e-05
3.77054713188366e-05
7.52764897323975e-05
6.07528346405508e-05
8.95631563173583e-05
6.39027258264269e-05
3.91754296722451e-05
6.74268034290545e-05
0.000100252591823562
6.56494883027211e-05
9.04490979122759e-05
1.97320513700672e-05
2.2953310492147e-05
8.51955859201455e-05
6.14524677219947e-05
4.8745364323137e-05
5.33062499455412e-05
3.01089720579107e-05
-6.77826553050043e-06
6.269827230673e-05
2.99987822258322e-05
3.90958950657218e-05
3.42848786532409e-05
4.47416284083415e-05
7.2395901649466e-05
5.08131196381363e-05
0.000125194916629176
5.15075916876042e-05
3.01464824847222e-06
3.62560774427281e-05
1.88257691792073e-05
2.9448682548489e-05
5.20680271850501e-05
1.42832829063455e-05
2.91861649322499e-05
4.24518976461522e-05
6.44539970215297e-05
7.02307362752637e-05
0.000107844713617435
3.43818380066832e-05
0.000140156189345492
9.15855825397746e-05
7.87747594255796e-05
7.21248373409899e-05
2.28481745990872e-05
5.64365664867311e-05
9.85669236483293e-06
4.11886050725861e-05
2.29218462015314e-05
6.69737741608718e-05
1.85534343785835e-05
0.000158509077514951
0.000105314511073016
0.000105071787498402
4.90577302671952e-05
6.69047871816767e-05
0.000101601006940395
0.000114061089115852
9.64892184684521e-05
4.43867468658718e-05
9.3993512603741e-05
3.5195140738389e-05
5.14656435506561e-05
6.14627942379104e-05
8.46493758272609e-05
8.34595338306782e-05
2.87964006522745e-05
7.01043234744319e-05
9.78294073122873e-05
4.4304199720602e-05
7.62037223608165e-05
6.99879494424542e-05
9.51912660729102e-05
3.94495649003833e-05
7.03933888637351e-05
0.000105609841186849
4.88172687481637e-05
5.03147408439688e-05
0.000102903631325291
9.86474578190969e-05
0.000141404728195136
3.2633434059402e-05
5.93348461532887e-05
9.80516341287143e-05
4.82473325111878e-05
1.59155618754117e-05
3.450809690224e-05
7.751206989143e-05
9.35068378044193e-05
4.00679663916211e-05
2.95786065984387e-05
2.99692688205127e-05
5.6574950819089e-05
7.64938851650176e-05
4.15723645147844e-05
5.31320160921342e-05
7.26797295848467e-05
5.84248989451956e-05
9.60796425908814e-05
5.68627945161747e-05
4.08691341764038e-05
6.80471536684063e-05
0.000113017353599922
3.25389347093584e-05
4.5089949646503e-05
3.48816638943017e-05
9.88784223336915e-05
7.54644949312546e-05
7.60163652791599e-05
8.80690480322526e-05
2.11932226860371e-06
3.9910422156942e-05
6.65062831981318e-05
6.94943027576189e-05
6.4884511062737e-05
3.38522929586391e-05
1.64687196656142e-05
5.89008356510818e-05
2.39337634369425e-05
7.24658285416058e-05
0.000103333338062053
7.54877801053878e-05
5.5214154535993e-05
7.43933679502958e-05
2.75719307577241e-05
-4.14241110935588e-06
0.000128383558864498
6.35775562390453e-05
0.000101701297991616
5.1693305615842e-05
-9.83370382581458e-07
2.26631215414909e-05
4.51285790604854e-05
9.84469277192405e-05
-1.55901732143164e-05
4.30143416718098e-05
-2.60046612469479e-05
3.17483265633046e-05
3.56430978084343e-05
4.30851508717191e-05
1.55679653081413e-05
5.21199842114266e-05
6.86791846764146e-05
8.90423178221228e-05
3.46422679921762e-05
8.43828671424924e-05
5.70835991082774e-05
2.82467950610792e-05
3.08229510736751e-05
3.87976384334198e-05
2.6344576369002e-05
3.78583205434338e-05
6.73350661301085e-05
8.20491196719834e-05
7.56660446844733e-05
4.36227071015906e-05
9.16293088245622e-05
7.66068421826535e-05
-2.22667416116736e-05
7.30846579614264e-05
4.76127069712913e-05
7.2710481426343e-05
6.82933823357956e-05
6.29910495556454e-05
4.89697173544094e-05
6.20662520818707e-05
8.3540447094276e-05
1.08980166754888e-05
7.7042432850388e-05
1.68360385147093e-05
4.52099180440199e-05
7.76694050686602e-05
0.000113817366586864
7.67681747423509e-05
3.91248810945394e-05
7.51284345054651e-05
7.58785466816339e-05
6.40849673363347e-05
4.9241860862015e-05
0.000141338318292867
0.000101192151761552
0.00010235974067861
-2.40141591284325e-06
6.61685525206177e-05
7.81890515960511e-05
0.000107253493165639
5.52973897073331e-05
5.4045472455114e-05
3.6110117901662e-05
3.60733309241172e-05
1.3173427541621e-05
1.50993730878237e-05
9.91240267606511e-05
7.49366870545211e-05
5.26280764668985e-05
3.51272579503061e-05
4.38672664853216e-05
-2.38302055806325e-06
6.45588683056497e-05
6.69141665357057e-05
0.000104913905699437
0.000100084568146316
9.56784502675977e-05
9.15751226731788e-05
2.11170873351249e-05
5.83442223848332e-05
6.12335024282754e-05
5.66273666657188e-05
1.79507345737252e-05
0.000145125392957253
2.44912781030379e-05
6.64060254353009e-05
3.24207497173656e-05
9.11975817790245e-05
5.94172075627936e-05
2.26579137900929e-05
0.00011374713830957
2.582984604822e-05
5.37145040370926e-05
0.000138848499527844
8.20092810161274e-05
4.63562980156456e-05
0.000104404712091346
6.67570146036995e-05
1.85961716810886e-05
1.83182397732763e-05
5.49976515945673e-05
2.89666175329307e-05
7.32436815529659e-05
5.91398281148792e-05
6.38383224390797e-05
5.72252848539698e-05
3.78877972205754e-05
0.00015210321666044
4.40360963484725e-05
0.000101536122750086
6.87268257915882e-05
4.04428709938196e-05
2.14521578046618e-05
-2.88920671207873e-06
5.8847541155285e-05
5.53106849233003e-05
6.65752272429877e-05
4.28249020061119e-05
4.57214707258306e-05
2.78747293050466e-05
3.59820042520646e-05
1.94576012984299e-05
5.12479224914926e-05
3.76436678665866e-05
3.10614798064903e-05
4.20697526761913e-05
5.80725475532891e-05
2.13214007879946e-05
9.65921733215015e-05
6.38648923164804e-05
5.40894558254098e-05
7.13564424665657e-05
4.35082562802405e-05
0.000113383814178886
3.78661474080143e-05
5.13777085427743e-05
0.000152869057971303
2.42008711023418e-05
2.73048134649504e-05
0.000108060698916692
6.05886614623679e-05
0.000123577407438017
1.38265588822584e-05
6.68343826692432e-05
3.89647291181803e-05
6.77687374095925e-05
6.74538654085701e-05
4.4367970687497e-05
6.09212834856667e-05
-4.7565026045737e-06
5.78305877489562e-05
-6.15067350513679e-06
3.51573036874308e-06
-7.79505667625525e-06
6.69408426879871e-05
5.63330920200469e-05
4.04217730817497e-05
6.7737715900101e-05
0.000113790283273645
4.49812292119899e-05
-3.59783621189734e-06
8.75227395000202e-05
-1.33678292716732e-05
3.34812924296537e-05
6.65155596736992e-05
6.84889169289963e-05
3.73907460109142e-05
9.03374047312193e-05
9.20552911612845e-05
6.98052251842476e-05
5.64860084343245e-05
5.4626468245735e-05
6.00123114831709e-05
3.79907534787401e-05
9.67843469053126e-05
9.15075610846732e-05
9.68111233106379e-06
4.84184511014965e-05
0.000161874100378487
9.65091688903327e-05
7.21754261975278e-05
4.25752871049197e-05
0.00011997258482882
0.000152581452545171
8.15437757014933e-05
0.000123753516885524
6.87392043249161e-05
7.32864296183746e-05
2.36919169927847e-05
1.84030462785151e-05
9.11290027484817e-05
7.70992810778835e-05
5.97993493567841e-05
3.59789390861365e-05
3.14980561036259e-05
0.000112119505624262
2.61170025895556e-05
7.16171345962798e-05
1.10464413863539e-06
8.4916546978983e-05
6.3321266981177e-05
3.78670886501513e-05
9.42535940126328e-05
0.000101496141991867
1.77766804613216e-05
-3.75688310800689e-06
4.4920474448931e-05
-7.36385914964074e-06
0.000117336343095243
8.30342334267097e-05
5.47365694066041e-05
-1.0484201502436e-05
4.92236568857216e-05
8.16707067960271e-05
7.41552594258409e-05
3.73867430848913e-05
4.1914073018851e-05
8.92823917629416e-05
3.97783519082229e-05
2.5642750563114e-05
4.28089911319009e-05
2.92157545606442e-05
9.71714326971445e-05
4.36548755685316e-05
7.71067388794084e-05
4.49287234470701e-05
0.0001180697230787
6.24433700027302e-05
7.42183838355018e-05
7.52456106644691e-05
8.0792518678246e-05
9.96448993046843e-05
6.58643532682305e-05
7.39803676947637e-05
2.72175572175087e-05
6.11597385139409e-05
3.8551916874295e-05
5.7415247339254e-05
7.48758886658855e-05
3.06275575614303e-05
3.36554695721457e-05
6.89268782289532e-05
8.54751393672038e-05
0.000102447299902268
