# Supplementary material for: Research on computational propagation and identification of mine microseismic signals based on deep learning
Source: PLoS One. 2025 Oct 22;20(10):e0334641. doi: 10.1371/journal.pone.0334641 (PMC12543183; doi:10.1371/journal.pone.0334641)
Supplement: S5 Data — (ZIP) [file pone.0334641.s005.zip › 000100800001714.xlsx_0.txt_24.txt.txt]

5.56691466465427e-05
6.28758208322059e-05
7.43134240850922e-05
6.33556115076199e-05
3.49747393793957e-05
4.27219901649985e-05
5.91596563693979e-06
8.5486460088717e-05
7.46504240433252e-06
6.15341249277764e-05
0.000113531261154414
1.03377084737356e-05
2.17727272598363e-05
4.86537062013161e-05
4.53164571636495e-05
5.23018919453335e-05
4.90153037542545e-05
2.70063977442449e-05
3.30500286598361e-05
5.65928700582134e-05
-2.89068955314194e-05
3.44531348031215e-05
4.7210034736868e-06
6.68094725480304e-05
0.000106533535358371
3.21314114479221e-06
1.61117262889456e-05
8.63738672416912e-06
5.53796642432011e-05
8.38352250199577e-05
5.17593506922022e-05
0.000105508278595816
1.92017553156476e-05
1.97016148377861e-05
1.88933603636795e-05
3.92841705807404e-05
9.30186605080876e-05
5.14198127433751e-05
0.000121567602925962
5.0676864466942e-05
3.29418908822795e-05
0.000100932025132134
9.53022090397848e-05
0.000102916726767985
8.82470690423189e-05
0.000104061825752037
5.31271297369966e-05
7.71227700668566e-05
2.43288498909354e-05
3.28375119540788e-05
0.000111051186137419
9.70878834242763e-05
6.75624879182124e-05
5.73574042873122e-05
6.99553657051976e-05
-1.12198167239407e-05
9.82429827088991e-05
-1.20217369579957e-05
9.85628127112495e-05
0.000139034386144323
7.15752082430859e-06
7.82413277387707e-05
4.39654615741872e-05
4.92646962528846e-05
6.34324990476018e-05
7.41105670578353e-05
8.75325903550226e-05
8.86707816762042e-05
2.59490474873392e-05
7.74918803536195e-05
5.39326251557015e-05
3.05889192568625e-05
6.58728321281861e-05
3.46877601315554e-05
9.17340061827831e-05
5.18896856305334e-05
6.24967584997231e-05
7.10756573641601e-05
9.09899395296518e-05
2.29608397366488e-05
0.000102220037642916
6.84433001574026e-05
5.57420295376196e-05
0.000100315780089379
2.23320771833794e-05
1.08177211183883e-05
9.6303984027797e-06
2.82404438538462e-06
1.47167376939856e-05
6.61880947011381e-05
8.16417163254857e-05
5.44352420785698e-05
7.69856889455042e-05
9.36862678415006e-05
6.32654025026624e-05
3.67251124194247e-05
3.10733859699369e-05
8.01769320798569e-05
7.70801008755152e-05
6.39781638976405e-05
0.000103179194068705
5.82913192432489e-05
7.65844054589827e-05
4.09276943398588e-05
7.20309091147168e-05
0.000101359374726641
-1.21694798643773e-06
9.41229009782209e-05
5.16695384186631e-05
7.35363979097802e-05
5.70866885941256e-05
7.92061249834885e-05
0.000111243537860618
6.69565679791515e-05
3.238066963917e-05
0.000103957021240161
2.35594310503826e-05
8.14513953742055e-05
0.00011582055588927
7.82449874004674e-05
3.07763100692908e-05
1.50631585178145e-05
3.76454197995104e-05
5.54448745758716e-05
6.72566745987943e-05
3.34311654276315e-05
1.45893413873442e-05
3.89230558841317e-05
4.83583810189564e-05
7.92515493286207e-05
9.45644942581864e-05
6.90569897894831e-05
6.60805408866614e-05
2.22734068862752e-05
2.39614475749216e-05
5.649003946186e-05
9.55435350438415e-05
9.32737825292173e-05
6.21046573583445e-05
8.61184244568705e-05
6.1291030735581e-05
1.71551374837456e-05
2.07213838635592e-05
8.52772317338699e-05
9.26888913262543e-05
3.07647688967405e-05
-8.79376238004222e-06
2.22876497153032e-05
4.03116218016334e-05
0.000118527869296681
5.30100439322015e-05
5.61562840781756e-05
6.77316264725463e-05
0.000129013411329606
7.94273843767603e-05
4.7664848598381e-05
5.94602823956294e-05
4.12461167859294e-05
6.85009932017226e-05
8.87605439235974e-05
7.57313856811609e-05
9.53738654529453e-05
9.02109132959325e-05
9.03506038481175e-05
0.000102813655758303
5.94696216808155e-05
6.77136324162764e-05
8.18013535694839e-05
7.53635292583028e-05
2.15244710464295e-05
8.88271043692811e-05
9.29097486796055e-05
5.99071156037937e-05
7.28667924905732e-05
3.4774443596859e-05
5.95553566346548e-05
3.30674546771307e-05
8.20289795804352e-05
6.9909896693957e-05
7.21140562531229e-05
-1.03679627538718e-05
-1.52628794486901e-05
1.52618126015355e-05
6.00350821972479e-05
-8.09746622142892e-06
1.27966666555772e-06
-1.40584843255689e-05
7.46900127599278e-05
2.12003262995801e-05
1.2660468045641e-05
4.73590787732033e-05
1.47180045270934e-05
6.23917190966252e-05
6.66680655088252e-05
7.0799025307785e-05
5.50721723493857e-05
2.93695099336436e-05
7.27142874093813e-05
3.82787323790474e-05
3.97664721868662e-05
5.95586633229265e-05
5.57507941227802e-05
9.41920438170009e-05
5.62803764044808e-05
4.47202294403587e-05
7.42913095984369e-05
7.17929854324279e-05
3.93389351944157e-05
6.24047795553978e-05
0.000102170198952224
9.66546568143132e-05
0.000117511918093175
8.6567733460691e-05
9.8577151534347e-05
2.34917319242648e-05
7.43732372288404e-05
6.81499020832729e-06
9.98923704414556e-05
4.00525279850617e-05
6.27926667015708e-05
4.32121697578934e-05
0.000102689199079365
6.41780413226686e-05
5.44827943984502e-05
-6.3522522235573e-06
3.55274114327212e-05
8.89966290191551e-05
5.08946251609254e-05
5.92638653569381e-05
3.63267150277938e-05
6.14580750677975e-05
6.957596040308e-05
4.7381849949891e-05
4.36312427675756e-05
6.32040677758247e-05
6.24215669413152e-05
7.18073582112731e-05
5.48786490299326e-05
-9.09951828298116e-06
2.7645288993736e-05
2.21121765678229e-05
4.26541668546163e-05
8.36244512200957e-05
5.1206706096975e-05
3.51717268549699e-05
8.50975712658071e-05
6.64135257825093e-05
3.58121219120085e-05
0.000106215128110905
3.25469653744849e-05
4.01560891254681e-05
9.58866748832246e-05
4.6585458573371e-05
7.2541359187753e-05
9.50902074015774e-05
0.000109396433076605
5.55273902178518e-05
4.22241164800845e-05
6.23122335275344e-05
7.81197889494152e-05
0.0001415154089462
7.03817346960447e-05
8.51556873822214e-05
1.29882014988459e-05
3.10304033305473e-05
4.62849205369935e-05
3.93148557579068e-05
9.26407342635621e-06
5.78217111573234e-05
5.96664066862204e-05
4.5481997235667e-05
6.82516182426377e-05
0.000100638759411311
1.89530719647988e-05
6.26260144793132e-05
1.96035252031553e-06
9.95243235023181e-05
4.41718739828703e-05
0.000109508360046873
3.34711803740174e-05
6.74803131457324e-05
2.39897581156126e-05
8.4188624489483e-05
7.95273884857066e-05
4.96642513365726e-05
3.66262984337714e-05
5.69881592857959e-05
5.55269518987629e-05
8.86398876443785e-05
5.12776092724577e-05
8.65689829658175e-05
0.000117252615250874
1.82474918417795e-05
4.85689684824422e-05
5.1164226283749e-05
7.64004021632756e-05
9.99259471105254e-05
0.000106668086349408
6.5468133728083e-05
7.90974395503464e-05
5.81912784843381e-05
0.000137724094876824
7.84978483486372e-05
0.000117829049137551
3.54688426687499e-05
2.62050507788359e-05
6.37636736720567e-05
3.56025456586272e-05
5.61718172115882e-05
8.40959444965506e-05
1.72542561300771e-05
3.59462457151263e-05
6.81421351854421e-05
7.75398479951338e-05
8.26991911414575e-05
3.72207272508075e-05
3.6823048002655e-05
2.19530481255796e-05
3.39469826474766e-05
4.09196548827859e-05
-5.03696924236045e-07
3.51689800247408e-05
1.46732948393867e-06
6.93850771544931e-05
7.6732416107197e-05
6.59878196984032e-05
4.69361742373244e-05
2.90202984943521e-05
5.07230833760122e-05
7.35924911816669e-05
5.13245042083009e-05
9.77422953437903e-05
7.13930544037874e-05
6.67689945975924e-05
3.4818640124106e-05
1.32093586251136e-05
0.000101145278821087
4.06785984297099e-05
6.10274373807477e-05
3.86462153467555e-05
9.99499109360531e-05
7.7789108478364e-05
3.59038071839444e-05
9.62421204603985e-05
1.2001912481584e-05
4.37768689632471e-05
3.22279074294711e-05
-5.22922393500879e-06
6.36828629348501e-05
1.6279603753799e-05
6.49470942140174e-05
6.71429603834146e-05
3.94852561726327e-05
7.54212020649611e-05
4.70543558791933e-05
9.58800020877645e-05
7.54389356096978e-05
8.24071967908725e-05
9.92757216750654e-05
4.61100174040151e-05
8.35770532168915e-05
4.35212023980657e-05
2.01641827824173e-05
0.000137937933467767
5.14150218512226e-05
7.4907694257958e-05
4.65744382338551e-05
8.4239963727406e-06
3.86523064408072e-05
4.36034260276625e-05
8.07455878610451e-05
4.17018232258956e-05
3.28190221389503e-05
6.97733492428499e-05
8.07809192177707e-05
8.31226971223587e-05
9.12779130809841e-05
7.60000943764768e-05
0.000100908735318402
-4.17990157376632e-05
5.28339530382258e-06
5.5326739565176e-05
7.86239222682985e-05
3.48537103204004e-05
4.05573746253324e-05
3.69574451293071e-05
7.81206150264782e-05
9.82582498610169e-05
5.18051235513787e-05
2.57488792147703e-05
0.000132823620470729
7.86671890402747e-05
3.24018622379854e-05
5.99023634681337e-05
1.84220970829651e-05
0.000108263209025769
0.00010242931519453
2.48686909870536e-05
7.2912779105682e-05
8.92940784658275e-05
9.6448178195596e-05
1.14034373593617e-05
6.62720030402386e-05
5.75792372183416e-05
2.88148194472751e-05
9.4196227998791e-05
2.49224077047145e-05
6.04214593576216e-05
0.000110195440427089
4.79704091837525e-05
4.25979802533803e-05
6.22872167388701e-05
2.40768635843155e-05
2.09579317910934e-05
6.67446821740068e-05
3.90115722380202e-05
9.06731263599573e-05
2.39659996412011e-05
6.08357551668412e-05
2.85209918855687e-05
5.84715141229222e-05
0.000123782905964379
0.00010167437402289
9.12525067968396e-05
3.6208030114267e-05
1.69871456833143e-05
3.3461432136467e-06
4.38374622823291e-05
0.000105505269762093
7.99651422818484e-05
6.93992249013897e-05
2.78407020186818e-05
7.56922517957079e-05
2.59934959370899e-05
5.03021586649968e-05
1.15889084314612e-05
6.01791237939413e-05
7.59453799126242e-05
6.2291257934735e-05
2.22005691881952e-05
3.72279347406988e-05
2.63667844143605e-05
0.00012412401988489
7.96802095675828e-05
-2.16057189199651e-07
4.91276898276622e-05
3.56074280062555e-05
4.86305255052571e-05
1.83725110501747e-06
0.00011994123274786
3.81369465807733e-05
5.79452476424108e-05
9.29931891183465e-05
2.1832300207157e-05
4.70898514183902e-05
6.70881232534349e-05
3.46922042629486e-05
0.000106004770325737
9.09708716626225e-05
0.00010848884156848
4.07304627481465e-05
9.47048287124233e-05
6.80104472247811e-06
8.32027530028066e-05
6.19536491105478e-05
1.73612365605234e-05
3.59911342836157e-05
3.24172940431747e-06
4.52434233537172e-05
9.04152306106398e-05
6.40008126787546e-05
1.46966126474249e-05
2.89920550199791e-05
0.000137470295950476
6.48388251383588e-05
2.15689814325426e-05
4.04253645543174e-05
4.74753889923279e-05
6.13072094479059e-05
5.41192236843556e-05
9.08194087119476e-05
5.59881213931332e-05
0.000108971542422663
7.92332800313654e-05
9.32576825908126e-05
3.85947375448206e-06
6.3311700186344e-06
2.35366379235914e-05
6.78353616901816e-05
3.7893510726304e-05
-2.60722109801834e-06
5.72244147513111e-05
3.50090100694204e-05
3.50441376697091e-05
5.82127898903348e-05
6.55963475512478e-05
8.54278952828293e-05
3.48444935331112e-05
0.000101911598574511
1.04417960477186e-05
9.03546468919195e-05
9.37606336712283e-05
2.47871690543703e-05
8.38542001507045e-05
7.19035402264904e-05
7.32047879610823e-05
8.8683524464893e-05
6.33852009395559e-05
1.84011474401801e-05
1.24570177994581e-05
9.07471829623329e-05
1.72958620727575e-05
3.42565604155377e-05
1.14725810681057e-05
4.48014952397575e-05
9.38316518267384e-05
6.20197997730111e-05
5.03936665746882e-05
6.97989633106533e-05
5.32262828642019e-05
0.000109383696095591
6.39163871939581e-05
0.000136185297035237
4.21733263948709e-05
5.78080087658628e-05
7.89848950168835e-05
3.37671572487804e-05
0.00013404830937787
5.36411768247925e-05
7.6028752245572e-05
2.20257316037047e-05
6.94623794760468e-06
5.00136682230485e-06
7.84941930947393e-05
2.52441157079911e-05
8.37758697020205e-05
4.77401687994355e-05
7.84987525767898e-05
6.50936996567098e-05
3.93533007320267e-05
6.38398000159698e-05
0.000105222757131274
7.16493020038784e-05
5.65511264585744e-05
3.57255114815624e-05
5.93119517508707e-05
5.07900622015384e-05
6.35543403965786e-05
5.41916811113479e-05
5.63161552953439e-05
4.2926237728818e-05
6.40156453244806e-05
0.000109157711081944
9.04922350600489e-05
6.88290281160119e-05
7.12276365987001e-05
4.01032383134676e-05
3.22509749404813e-05
6.39719168245026e-05
4.74736490854697e-05
5.44406373306235e-05
6.00596093169253e-05
4.61285524674297e-05
3.29263521007795e-05
1.28570849135178e-05
0.000119127967614091
7.62734710344161e-05
7.19592196144468e-05
5.23037687574884e-05
0.000102790171465885
6.53328758957213e-05
1.04590394901978e-05
8.34228905903639e-05
4.05217859739355e-05
4.59153875703326e-05
8.28089847266768e-05
8.67707234332657e-05
0.000116976983752248
6.82211464287535e-05
4.41446417341244e-05
5.41931234948593e-05
-1.30443683476461e-05
1.97032842415996e-05
7.41033096260638e-05
0.000100211578866237
-2.19044257579502e-05
6.62312553918062e-05
2.87641677788851e-05
3.48412374866646e-05
7.73450241306222e-05
6.77220629591473e-06
6.05948671547239e-05
3.24553637180306e-05
8.19156207798288e-05
6.29989679576907e-05
8.3871903535553e-05
0.000107009351125857
1.51280633780574e-05
5.66981086560417e-05
9.24996129773115e-05
6.00228851948291e-05
4.31652580204921e-05
6.9738130199308e-05
5.07535434244192e-05
8.41243930440607e-05
7.52904817179905e-05
7.70899545256469e-05
4.74526594202325e-05
9.25555845893465e-05
3.39463031026923e-05
5.1391834460063e-05
0.000113396736404176
9.02701166840773e-05
8.45191182422692e-05
5.16228035188108e-05
2.9470585362089e-05
6.75359935592815e-05
5.3969936578496e-05
0.00010809059522476
5.06004190342802e-05
7.19911275299571e-05
2.44945780739746e-05
0.000116658302889911
2.04259070252129e-05
2.71499911436563e-05
8.00749764942351e-05
7.47627320499172e-05
5.72475168501799e-05
1.61805394818757e-05
5.54291932125716e-05
5.3962083517873e-05
3.84981854322006e-05
5.9279024357039e-05
2.55530083943316e-05
1.79358761867079e-05
4.4114570557923e-05
4.19781033347647e-07
4.67386477964611e-05
9.31454646372564e-05
5.13981544001509e-05
3.7893290641062e-05
2.32431098788772e-05
4.86976870266259e-05
4.19230610097592e-06
7.39882474583233e-05
3.84074064561386e-05
7.3988162808535e-05
7.20259485921916e-05
6.29304963458939e-05
4.99296547439128e-05
0.000116291530583471
6.60158915988219e-05
0.000113273949267816
1.87226279052673e-05
3.71907588412155e-05
3.03951766260998e-05
9.15471174676762e-05
2.69729073140267e-05
9.63510170666503e-05
5.74333462721282e-05
7.61985160701412e-05
4.06798415340265e-05
8.05235562798346e-05
1.77016554352708e-06
-2.25640762609131e-05
4.03966106394006e-05
8.33130955313909e-05
4.75132628614286e-05
5.18185237377779e-05
8.42206466753396e-05
7.23693923790914e-05
5.41267479749815e-05
6.1083034377347e-05
5.51695769069417e-05
6.4871304449246e-05
6.9073712248826e-05
5.08333515227114e-05
8.85232644574283e-05
6.70248448088531e-05
4.05977835585559e-05
3.15909916651013e-05
4.48519960771574e-05
0.000133341694211181
6.619549382842e-05
6.52236254598478e-05
2.51209724275418e-05
1.04934003147382e-05
0.000101491574963525
1.08826425322862e-05
5.77436903215275e-05
0.000110206608653866
2.82020965119325e-05
2.81362884825409e-05
0.000111564530360834
6.88974913135289e-05
-1.78087392480008e-05
0.000104197542414363
3.03260044173237e-05
6.40497865016522e-05
8.8751710815264e-05
2.37736719929903e-05
2.61120892035587e-05
2.97754682818975e-05
2.65085001097197e-05
0.000109404527434469
5.85033555770109e-05
9.09116972101578e-05
4.44875663214668e-05
6.649320535933e-05
0.000108324781759568
1.31965418566144e-05
1.7663631399152e-05
7.6488316052607e-05
3.56525145266856e-05
0.000104217051414871
6.47740180830901e-05
6.93128634692357e-05
2.51264333074634e-05
6.30226506102971e-05
8.38983601225314e-05
0.000127726255703262
8.21399297991132e-05
8.76528544205395e-05
7.87553205286189e-05
3.96643018530393e-05
9.98669965518834e-05
3.92300925888076e-05
7.39731085194223e-05
8.16611893608722e-05
9.82815907378051e-05
-3.90670093707107e-07
4.36700730915372e-05
-3.8583311914614e-06
2.67804490842607e-05
2.14057983472794e-05
3.53799894372091e-05
4.56089378709675e-05
5.92060648834776e-05
7.38432641661803e-05
2.28712678384327e-05
3.85760931604141e-05
3.27942766657035e-06
9.46400866801893e-05
7.91224007331652e-05
4.32001058890237e-05
6.43778230550709e-05
2.00563515307607e-05
7.02650438726269e-05
8.48333666990442e-05
5.8738460052796e-05
0.000121512308694884
0.000147643781659703
5.93246298513256e-05
3.88080768686937e-05
8.58999282571204e-05
0.000128810111223906
3.64023232032514e-05
-8.47846815098657e-06
0.000111517700501521
7.24740717797984e-05
2.33518831713091e-05
4.65717662003975e-05
6.70875115220694e-05
2.58791214076691e-05
8.21036105884164e-05
8.47417664214997e-05
4.63545686476666e-05
9.23177681718105e-05
0.000115526078936818
7.73570004324697e-05
2.4272090557115e-05
7.80741259062263e-05
8.52710450766085e-05
4.55122918113461e-05
2.43686206636526e-05
1.79479662884486e-05
4.37196467417735e-05
3.92818099209989e-05
5.22931932422608e-05
6.76175451533319e-05
8.48422758264504e-05
2.66046637178498e-05
1.44445496645889e-05
2.30336295667778e-05
3.22767654892426e-05
8.67543438139533e-05
3.56259939055315e-05
8.77142132807888e-05
6.8637030882277e-05
2.91368317882087e-05
3.72521417913204e-05
5.35770715298222e-05
-2.64268447241921e-05
4.10993649575184e-05
7.85002340544245e-05
4.89410989719712e-05
1.8057646691539e-05
1.32100882184649e-05
2.25635077086017e-05
6.21514425953633e-05
3.46336129722012e-05
0.000101994654924433
-5.38770930919548e-06
4.30128475275506e-05
6.98004437845141e-05
2.83347109200823e-05
7.6757530040336e-05
7.32013724319038e-05
5.12198942952284e-05
6.9228251143506e-05
7.99016874860876e-05
4.29046441130586e-05
9.31539478750989e-05
8.19013547764681e-05
6.46891063373119e-05
8.13249465713903e-05
7.83852303553764e-05
4.58677923116875e-05
3.97022527244093e-05
4.73595742880472e-05
7.33986685821654e-05
8.9983278861354e-05
0.000110261055632126
7.46515959947686e-05
7.69200694213133e-05
-8.8218052060965e-06
3.29576330016302e-05
6.9367915932104e-05
1.60849488204054e-05
7.01035157096793e-05
2.71426873192563e-05
4.67037114028355e-05
4.01026860871662e-05
7.81978400824345e-05
4.0959883980664e-05
3.84135334945472e-05
0.00011036377754184
9.31949330226791e-05
5.39369713471387e-05
8.62409523286004e-05
8.52165191644077e-05
9.0171676630484e-05
3.58805412430747e-05
4.10722328773779e-05
2.67871622912985e-05
0.000130711701912763
1.94033514959374e-05
5.4202786894563e-05
2.65160544037255e-05
4.01698313596066e-05
8.25952125257542e-05
4.68661329379328e-05
-2.91430547554371e-05
1.97566115697897e-05
3.24415632795397e-05
3.61777684389235e-05
0.000114039659520216
7.84392182773155e-05
0.000100509748517569
9.84299128779079e-05
9.10509132306965e-05
0.000123738380624014
7.02606829963253e-05
8.31491358637996e-05
0.000117852733638286
9.76734326695893e-05
8.53402875595831e-05
7.24375610334692e-05
0.000146663691525304
9.93225954590131e-05
5.81248658454997e-05
7.87714583923585e-05
8.74081041382678e-05
5.10318488155903e-05
3.8084050337625e-05
7.99526387368827e-05
7.53778882929083e-05
6.03039610751243e-05
3.87410825354646e-05
-5.26438910266569e-06
6.20469688804567e-05
3.54245390373291e-05
5.26537199296165e-05
1.78079131514685e-05
8.61915107200705e-05
2.27220768876397e-05
1.74317819443996e-05
8.424884000019e-05
7.26447772457472e-05
6.82960726167657e-05
7.30803496652197e-05
-2.66352662119709e-05
6.39591664449283e-05
0.000102346112428671
4.74199513454162e-05
6.60530619389292e-05
5.51232580281233e-05
0.000116065659254281
2.59662854163781e-05
-3.15122892917276e-06
5.00677772532727e-05
3.19683805787322e-05
0.00012360302758024
2.62275332705873e-05
0.000109546313494862
9.942502040015e-06
-1.43076810895444e-05
4.26554156463102e-05
7.63905422357905e-05
9.86885152098989e-05
2.30337298551057e-05
2.74296323268669e-05
5.34028865850876e-05
4.27672129060282e-05
1.47446276093394e-05
7.33657127331436e-05
8.8938164070558e-05
2.93650579231469e-05
2.10063279597235e-05
8.27499036244304e-05
8.45108240073278e-05
0.000127577876221819
2.76310797325232e-05
5.07435449872962e-05
4.47638376047918e-05
4.84498846163102e-05
5.77642420456199e-05
5.24466136403334e-05
8.34246939610506e-05
9.92034983679693e-05
7.94862337977849e-06
3.34792100282346e-05
1.88929372989362e-05
9.95066737029809e-05
9.17244073930897e-05
4.41909390629562e-05
7.43884354626227e-05
0.000115477371868846
7.26054933496359e-05
0.000107279118069883
2.40564837754508e-05
6.16369986809533e-05
4.4255692287509e-05
0.000139473213484829
9.08958762098287e-05
4.62640443679877e-05
1.24974012186656e-05
7.90683118874081e-05
0.000100575247607196
5.23912803401217e-05
-1.04588989120151e-06
2.04471892720492e-05
6.05776578367769e-06
8.13610825422758e-05
7.28383491781518e-05
5.88856828759964e-05
0.000109710137252102
6.47350851208542e-05
3.74060746918355e-05
0.000130968742325138
0.000106913487158368
5.981662188468e-05
8.51914411987404e-05
5.48266049215887e-05
6.31399560687215e-05
7.52974772906602e-05
0.000103396026801783
3.62857831300721e-05
4.93146325972144e-05
7.92492686225166e-05
1.58507399298237e-06
2.56496100138465e-05
4.4352366872927e-05
1.97888162674789e-05
7.1283013665667e-05
4.62564709526682e-05
2.88943149719638e-06
2.65883750623676e-05
4.51171852897081e-05
2.10420615283326e-05
2.05006845134208e-05
-5.7419663907242e-06
2.10065219235943e-05
0.0001006234193758
4.59546833835206e-05
2.37083446144735e-05
2.72533578508767e-05
7.71597371012437e-05
6.26910892141555e-05
6.53639331779141e-05
0.000113939575748092
4.66814959958041e-05
5.56099032401842e-05
2.74671144479273e-05
1.31800887205838e-05
0.000118710812426213
5.42557959360495e-05
5.89177329930811e-05
6.85420131842613e-05
3.84319511667852e-05
5.16108386065642e-05
1.34720172818642e-05
5.21489762621437e-05
-1.98725805493039e-05
9.26347783054802e-05
6.82785057108846e-05
1.3872753371655e-05
7.01372324325669e-05
6.90305524271218e-05
5.89114410215177e-05
0.000101777453199544
6.43337292865406e-05
3.50961228241962e-05
3.6787384482392e-05
8.22905719818774e-05
-9.55687611507207e-06
5.25238698406999e-05
-2.1285054542919e-05
4.03580841416643e-05
3.80855475267143e-06
4.24922845648333e-05
4.35141670979848e-05
5.02227054334533e-05
0.000110275764647247
7.80335567806084e-05
-2.98786997639447e-05
2.1113884917268e-05
-1.10306921082134e-07
8.13973856745739e-05
6.70344100221469e-05
7.53923769924599e-05
7.24090793013301e-05
5.93705928991395e-05
5.91309810990354e-05
7.96929394687561e-05
3.67944777614837e-05
5.30900078352001e-05
7.32871952868081e-05
2.19890216812032e-05
7.39636903640185e-05
7.09494112371601e-05
1.20065460309296e-05
1.97041380737911e-05
4.00856417523334e-05
6.67696994519494e-05
3.89653576890052e-05
7.34860611850667e-05
6.92758333235059e-05
7.7258932085372e-05
6.30810965241662e-05
6.87323826897207e-05
0.000103002595858743
8.05894438227823e-05
7.20472682493391e-05
4.78590814956355e-05
4.23746119696979e-05
9.88568604451064e-05
4.3973414781726e-05
-7.66050484352974e-06
4.49618350201282e-05
3.75744876976283e-05
4.88097836203451e-05
0.000113547787522628
9.38604311450957e-05
9.54525546663615e-05
7.58497606747777e-05
-3.08534308468437e-06
4.23374811526613e-05
2.22780843722689e-05
6.26943642944913e-05
7.2157037294586e-05
8.0546009701723e-05
6.91291894441345e-05
8.49566405340826e-05
0.000122919954834773
7.9731181805285e-05
5.06578663585998e-05
8.78891563117311e-05
2.54291933985833e-05
4.42850034207432e-05
2.91243261950061e-05
-3.7892523785148e-05
7.65927658286502e-05
-9.6139681299462e-07
5.93502723387892e-05
3.56287788185031e-05
4.27180462485965e-05
7.4002035342484e-05
6.49201371803467e-05
3.03447483865784e-05
5.741636888639e-05
5.48315929484769e-05
6.13422704711188e-06
1.40163208075627e-05
3.92041227303825e-05
3.04419887176344e-05
6.00653955265289e-05
6.68422690334204e-05
3.2021837794796e-05
3.46495528115069e-05
9.31185714815577e-05
0.000100260726939425
0.00010325282134344
7.60261524201272e-05
5.88945607270873e-06
0.000103390453171334
4.06861322271337e-05
0.000119263872651457
8.30690107325288e-05
5.71355173525685e-05
6.7152972132716e-05
0.000102341205147302
9.20784690962192e-05
7.50858704490365e-05
1.52911363578948e-05
2.85167089484732e-05
5.68772907063549e-05
8.2591608846184e-05
2.17911642190084e-05
8.83299817621055e-05
7.80598048136576e-05
4.31061189507018e-05
5.34115648989977e-05
7.37825176506483e-05
4.37731031366758e-05
5.95499936033079e-05
7.94592273425349e-05
3.5902047279228e-05
6.34582200479366e-05
6.46961601663757e-05
8.16837491918523e-05
7.99384739430867e-05
7.90553986752023e-05
1.5209896389143e-05
4.28552331913641e-05
2.93412233886023e-05
8.45446148412092e-05
4.2666137781966e-05
4.02371939089049e-05
3.90708574520621e-05
5.19107838919078e-05
1.05599580271051e-05
9.11988247270653e-05
3.90501753226103e-05
3.30791541597549e-05
0.000129908074264365
1.1980707010313e-05
0.000105625224628768
4.36283658678761e-07
4.93801718748654e-05
1.13051594589104e-05
5.75636889403233e-05
7.48130315350496e-05
1.42318597392737e-05
6.79500712548484e-05
4.48737993828514e-05
9.16198439471574e-05
0.000147429667985106
3.72734740475121e-05
8.52460052290133e-05
6.28649717206047e-05
1.23425822163171e-05
4.93172797538306e-05
2.17340253245464e-05
2.78275957969558e-05
6.43969518586691e-05
8.79738823172561e-05
3.25064573080545e-05
7.38888864254672e-05
5.62045378999755e-05
0.000111930154579292
4.10880510650617e-05
3.10519406454638e-05
5.8467224099267e-05
2.13537696343199e-05
7.02958891490945e-05
7.50922220124514e-05
5.53977532359299e-05
-4.44265175034274e-06
8.47985329102061e-05
8.83740422652563e-05
6.43995532856463e-05
6.74277950101501e-05
5.32448786722877e-05
2.51725774723532e-05
4.61926198485382e-05
6.21314779024189e-05
3.23978899565073e-05
6.88741571372072e-05
0.000121508153441125
1.7103755243807e-06
7.24363429899132e-05
4.26063966977585e-05
3.14531998301181e-05
3.73247698755025e-05
-3.55226005449236e-06
2.6089497100319e-05
5.09437767032484e-05
0.000100899362579593
7.64448952670771e-05
1.56208753689243e-05
0.000100196014647437
4.19138390294893e-05
6.06446114187163e-05
3.47855878574071e-05
9.97767006402156e-05
5.64746451087291e-05
9.11272834171879e-05
8.40199589481505e-05
0.000132428467143902
5.18607617762217e-05
0.000133815517384703
4.02592968241534e-05
0.000116222585605793
1.82551798112329e-05
2.11153780774922e-05
7.57609367629479e-05
9.58187978395179e-05
1.85964170046362e-05
7.20750941445514e-05
8.65158433191082e-05
5.45756613213108e-05
4.23775358776815e-05
8.14486637445134e-05
7.21809397654288e-05
5.10320178691399e-05
0.000111915381638909
6.68722441113532e-05
-6.03979450902355e-06
6.6124413615958e-05
-1.02120244048821e-05
3.92330462020171e-05
6.16545396509041e-05
5.76889383547031e-05
3.03159353216079e-05
6.83618440994578e-05
-3.59665344624083e-05
8.32070790080429e-05
3.99776028803986e-05
7.17017096227656e-06
8.68412553132348e-05
6.62047773126598e-05
6.56449693599729e-05
6.19247854504422e-05
8.61069320620521e-06
3.34717964284404e-05
2.92553154947488e-05
6.06754069443928e-05
0.00011492686344858
9.87257460769409e-05
4.79258032390343e-05
8.2093281471678e-05
6.71377840841238e-05
4.19547688458954e-05
3.42875231175673e-05
0.000134560191371124
8.11374541694684e-05
3.89932310354967e-05
6.56456021765719e-05
5.14006303932491e-05
0.000104568353666208
3.67901542637849e-05
7.25880260160432e-05
4.16867445704822e-05
4.87197231400267e-05
8.51977768519191e-05
-4.15915993705143e-05
7.44923267608125e-05
0.00010788966241754
4.4192825548918e-05
4.89760845730363e-05
0.000120711824976192
0.000103268816095759
0.000100265979637666
6.33004296067519e-06
-3.95846294529815e-07
8.23262575718585e-05
1.77278414818388e-05
-2.03737668317858e-05
8.21657232715908e-05
4.18602995648059e-05
4.54286728701576e-05
6.71105012591469e-05
5.80094007512603e-05
4.67917480278746e-05
8.41558967857822e-05
5.32585407876968e-05
7.751037672758e-05
8.14637333200609e-05
3.26457910227951e-05
5.6371467548504e-05
-1.06112399447744e-05
4.84636184096789e-05
8.36510945886496e-05
3.27278113528002e-05
8.17941166443145e-05
2.94500861331699e-05
7.33057206947657e-05
8.41642171035888e-05
8.5862349124185e-05
2.37583912140483e-05
5.82179685169291e-05
3.53618985360435e-05
4.50336203823917e-05
6.76993413158041e-05
0.000110552742315803
-6.98831311112566e-06
7.71432442179282e-05
6.65929040169575e-05
6.45774668222638e-05
6.67519469877429e-05
8.64400170702029e-05
4.81269761567646e-05
7.12204069425052e-05
8.20796744293185e-05
5.20698019622207e-05
6.54904887744128e-05
5.67475794309155e-05
6.53277619038803e-05
0.000120696359318031
8.10475917578116e-05
7.36882272989474e-05
4.73639762315427e-05
9.06023394598792e-05
4.54447766649878e-05
5.00815020504464e-05
5.08101760311917e-05
9.53606969241241e-05
6.81180515022695e-05
5.95100732495768e-05
3.30474427292453e-05
8.13555664601756e-05
7.39619696855612e-05
6.14925588575338e-05
1.77576885625595e-06
9.32152176373142e-05
1.58402632231671e-06
-2.26787722751578e-06
1.48056977747775e-05
3.52109333142165e-05
5.50945218379279e-05
5.65939007558064e-05
3.0803182615713e-05
4.72414441744963e-05
5.69559184899001e-05
7.23961953466556e-05
4.76307993218852e-05
3.118563457165e-05
2.53450195680002e-05
6.57899277257753e-05
8.08433954223758e-05
2.67733520268403e-05
3.81548195411496e-05
4.38579686580902e-05
2.90220767382288e-05
3.27788633995339e-05
0.000119619363426036
8.62070748091134e-05
4.32719488701219e-05
8.87206692396502e-05
-1.19501741890092e-05
2.52346763178418e-05
3.84686993143147e-06
3.25505548302539e-05
6.39682879411918e-05
7.67335945968374e-05
5.20308025263592e-05
7.67311470850034e-05
7.8708821892183e-05
0.000130651529928674
8.5657632356445e-05
4.96815651694983e-05
5.05107053744487e-05
4.94189878235875e-05
7.29680598777307e-05
3.81499697766054e-05
7.29435780927046e-05
6.14559226479953e-05
1.76529969941576e-05
8.83383518889782e-05
8.2467563897852e-05
5.42148500465076e-05
8.72499260950325e-05
5.20415818958445e-05
9.54535872597346e-06
9.85101543262601e-05
8.60911537813719e-05
3.95290494427679e-05
2.8751120853463e-05
8.1358151865677e-05
8.41632149995994e-05
6.80859302581444e-05
-8.64958472465685e-07
8.77295240249167e-05
8.3791195991004e-05
1.96589741092918e-05
6.05787703905875e-05
6.5814886581449e-05
7.44522900841331e-05
7.75436445035508e-05
7.96106232772739e-05
6.72376342582841e-05
6.66113994023384e-05
3.6300475045852e-05
5.64544723891257e-05
3.77400458899036e-05
3.60405965943037e-05
9.53493088879044e-05
9.18160040493703e-05
2.85658662943953e-05
5.00028239125737e-05
6.50683369642247e-05
9.16581000823844e-05
5.72753640210368e-05
4.84179506363768e-05
4.0070971033145e-05
2.46058181151627e-05
3.5434985878702e-05
2.54426115351031e-05
9.12466770568481e-05
6.06456231506025e-05
8.32761156694632e-05
4.05562988795447e-05
7.25600618167869e-05
-3.84304210985624e-05
6.66045961390308e-05
4.12622281942929e-05
-1.53403263647398e-06
3.91395841461285e-05
7.71637844365612e-05
7.89931778771298e-05
4.33948294393722e-05
6.32282713367376e-05
4.5957269327745e-05
4.6740420932512e-05
7.06502877349048e-05
8.24038433587509e-05
7.31681912163665e-05
8.79634594708822e-05
5.90912242918687e-05
9.2946756718636e-05
5.77673086726425e-05
5.90621997587092e-05
0.000110309243369362
4.15202156355867e-05
9.52601586828356e-05
4.0720016811615e-05
7.50759879327484e-05
6.76210787966275e-05
4.71198865729757e-05
8.31615044466373e-05
5.73163755218518e-05
8.57765080759026e-05
3.35363311419389e-05
7.72445163069535e-05
8.1637462932504e-05
9.06056323052535e-05
2.11537889780321e-05
3.64376563633434e-05
3.75407758114162e-05
9.64282915251658e-05
0.00010604778529669
8.83660933026525e-05
4.28485748838894e-05
3.11043608709267e-05
4.0011928513506e-05
4.66945053979368e-05
9.9593892634393e-05
6.83276902189724e-05
5.48606010101434e-05
2.13833155302674e-05
8.55964257438103e-05
6.90880488526921e-05
9.56252029632584e-05
0.000109701488149351
4.77600758246358e-05
9.19555482637268e-05
0.000102308851842186
0.000116821229060394
1.5774486542874e-05
9.03757144149109e-05
9.14897357181695e-05
0.000122783674092339
2.84362215440473e-05
5.39224979836808e-05
6.44080815610799e-05
6.1773770594441e-05
3.77439563737139e-05
2.32383946595537e-05
4.03520380619353e-05
0.000105352429884149
2.404476233536e-06
6.37564795807495e-05
3.64463107752933e-05
6.2488788482623e-05
0.000107736477121847
5.79709248280001e-05
5.24011010930135e-05
7.15500810592721e-05
9.58247310066414e-05
2.09459693305989e-05
6.47143017026226e-05
3.79860009478367e-05
3.82527283246223e-05
6.86634949849464e-05
6.47714521318495e-05
7.76006811459903e-05
2.3078651118736e-05
3.57232632501213e-05
5.86022715263151e-05
2.51605805909204e-05
1.28007315245515e-05
7.26586537695115e-05
3.32527505104137e-05
3.37910581593296e-05
4.78132696872457e-05
1.59906266864326e-05
0.000111187029154599
3.86597313060448e-05
4.80769106101645e-05
3.34812070961045e-05
1.88383817719478e-05
4.12149812722325e-05
1.49885370819571e-06
9.25922145167676e-05
6.00316025246903e-05
4.39058969417676e-05
6.93128175679944e-05
7.28507632836747e-05
6.39810293168518e-05
-1.479551568878e-06
5.57315675592428e-05
5.15282980961822e-05
3.24586450158401e-05
7.85866063913289e-05
6.21028562289633e-05
8.26134751745278e-05
8.88392510357693e-05
5.51881575611475e-05
8.26974672598152e-05
5.32773778341211e-05
8.13798240175325e-05
9.66193044794302e-05
4.23707651699818e-05
4.64156043451597e-05
0.000103155357463019
4.2616907232707e-05
5.78011103013639e-05
8.4033581785485e-05
-2.5560618786642e-05
4.15405755443435e-05
7.31519554851909e-05
9.56569475331818e-05
-2.55016388868442e-06
5.91449772371926e-05
7.338605497001e-05
5.31144003661873e-05
5.06032257489728e-05
1.78898177033441e-05
5.972674370818e-05
7.6312116585348e-05
5.04882428095301e-05
2.09907933525421e-05
3.2560587484621e-05
5.82274489999337e-05
3.93663419058694e-05
5.51935419992504e-05
3.15564350694825e-05
6.23668605827055e-05
6.67600366788211e-05
8.84431259265585e-05
1.46263636854734e-06
6.13202152408973e-05
0.000121336918307686
0.000128249741522736
3.10838761713863e-05
7.31462455559066e-05
8.10991138016387e-05
0.000129047448828544
8.6507009887412e-05
0.000104512237215076
0.00011718523435027
0.000125597518278386
9.76553372315995e-05
5.21054258549452e-05
0.000154850260032283
0.000123942981235993
6.56552811792871e-05
8.65350335497347e-05
5.90805861222929e-05
7.73995748600693e-05
6.32971828819284e-05
6.35182775975793e-05
4.80560802007734e-05
6.21432536427736e-05
2.98182362960222e-05
6.40890063183523e-05
6.73488125680522e-05
7.1258968950009e-05
5.01562749483438e-05
7.57729934404284e-05
4.33839410644604e-05
6.00836938991033e-05
4.13136443699759e-05
7.97632786702192e-05
7.14810881982291e-05
8.36059578434787e-05
5.85105406492643e-05
7.70419222242917e-05
2.5812681860225e-05
3.18389858369408e-05
6.60869047593604e-05
0.000139144037014415
4.80842871685538e-05
4.25785956865016e-05
9.66322957522933e-05
9.83184486457208e-05
5.77927340748076e-05
1.85160645641918e-05
7.73000141521519e-05
0.000108015772963327
4.96859504485381e-05
0.000100204341386998
7.84918308844315e-05
9.19188020337197e-05
3.83809100283065e-05
5.73708145532926e-05
1.45020392906376e-05
7.25276611596905e-05
9.2933207296371e-05
7.60709742124434e-05
7.3847422726875e-05
4.15613656449338e-05
1.28832781005619e-05
-3.05675943001331e-07
5.52657917095477e-05
-2.7239723028717e-07
6.76028740356354e-05
4.92136542670684e-05
4.19884852929888e-05
5.68220063742521e-05
0.000119264028852091
8.56607464249178e-06
0.000134853391355999
1.97053428565717e-05
3.30129021479402e-05
-4.8609156112963e-05
8.38343137111537e-05
0.000113448066999434
8.53226023913322e-05
6.60121018001309e-05
7.29655015070069e-05
2.08939948347677e-05
0.000111185169755642
7.15995304419031e-05
5.45755108213871e-05
8.70217340224482e-05
8.43773810419801e-05
8.30296547194224e-05
3.21800552609735e-05
1.872840152759e-05
2.82959553397687e-05
0.000103670553776115
6.60338741416777e-05
9.15134969449514e-05
2.28531674915179e-05
6.13614883740789e-05
5.88600485892543e-05
1.9282688273748e-05
0.000117654754319272
5.06557514874145e-05
-2.26910047115855e-05
0.00010260104497384
1.53983078130819e-05
3.46704206106319e-05
7.24071274633296e-05
4.72762788486652e-05
8.78057220905596e-05
9.72898407846504e-05
6.17677459102605e-05
9.14699674052495e-05
4.21139072641887e-05
6.575282701068e-05
6.38508445625253e-05
6.68235296838086e-05
8.56096044590398e-05
3.96226413190365e-05
5.00759889836497e-05
5.80706893644683e-05
4.06651045626368e-05
5.58083464692345e-05
0.000101709502378389
8.03845316343139e-05
2.39333899610055e-05
1.01555588542709e-05
3.44665574263464e-05
4.66733349016651e-06
6.86118950588869e-05
8.17273170579648e-05
6.928966934322e-05
1.22162540805642e-06
3.14675254245092e-05
4.3344968722817e-07
8.87663616223671e-05
8.36339145224999e-05
4.73716974446988e-05
0.000108050840889874
7.57236425826808e-05
7.27639823146003e-05
6.40889758041906e-05
7.37520885509163e-05
3.13551770131634e-05
4.98485970475496e-05
9.29782819841103e-05
3.56086229492956e-05
5.69235523025342e-05
9.20388859442671e-05
3.13935373463432e-05
5.63811883353022e-05
4.639223332595e-05
3.80401866395483e-05
4.4618625001926e-05
9.76914338611697e-05
1.51826546043556e-05
8.96286572398102e-05
7.32737579524177e-05
3.38558763369608e-05
3.69806099645603e-05
4.345600123759e-05
7.75784319622102e-05
3.94113874939801e-05
6.59306640674934e-05
6.3008605220895e-05
0.00010052049719623
1.73178402397857e-05
1.28348221587948e-05
7.76870086060759e-05
2.18775227208007e-05
5.44062546909799e-05
5.81760208499642e-05
0.000109381369871365
4.42256549808423e-05
5.94395401105462e-05
8.29402381399992e-05
3.22211243607415e-05
8.46060954646252e-05
0.000116871592076258
7.9726478427093e-05
1.48308571642211e-05
3.06562916455824e-05
7.09355289317093e-05
5.19488495112096e-05
0.000101792831977206
0.000105746128164508
7.47518415997581e-05
-1.18372471913789e-05
7.47656863794698e-05
2.61726107017103e-05
7.56475693423599e-05
7.20509316427179e-05
8.0016228253245e-05
0.000105639291639794
2.20378535519805e-05
8.65435185328583e-05
4.41219085798801e-05
-3.6090566224851e-05
-1.01107515254107e-05
7.4198076000597e-05
1.66827319982829e-05
2.38494259936795e-05
6.58745349158607e-05
5.12103783145168e-05
8.98349285654973e-05
2.78135719173165e-05
4.03872238546952e-05
8.98724753569226e-05
6.65466671463049e-06
-3.29245690168472e-05
3.50272364265858e-05
-4.68014265846094e-05
4.28296788782534e-05
0.00011422875738176
9.4407230029371e-05
9.74045044889183e-05
6.56238843226496e-05
5.21194638715938e-05
4.49043832104892e-05
5.22736811297029e-05
4.02914850320365e-05
3.99026784468338e-05
4.43032373873292e-05
2.56802666734957e-05
3.4285350989659e-05
4.55781376398765e-05
7.3377787443684e-05
5.9040498074396e-05
1.89836782863461e-05
2.88327406873429e-05
5.13478076231761e-05
8.55249852833055e-05
6.83621045621505e-05
4.00182810376472e-05
0.000123189668071094
0.000110181303759969
5.16972054637851e-05
4.63981058469211e-05
5.5895473001923e-05
9.31770475516123e-05
-7.25206538047594e-06
4.4413470977918e-05
7.81646658016852e-05
4.46603051011394e-05
6.13697963610331e-05
3.82729625692417e-05
4.78386796204571e-05
9.58574966022228e-05
9.87014202707558e-05
7.22006912746441e-05
-1.6666696507055e-05
8.717159734852e-05
5.27945883482816e-05
5.59894229364224e-05
2.66855661694948e-05
-2.76180295141522e-05
2.60053673800098e-05
3.1090758559681e-05
6.72965960322913e-05
6.68541594264931e-05
3.94330889930264e-05
6.93798647010413e-05
-1.14062002725785e-05
1.05344145105154e-05
3.33876345484207e-05
8.1556287500609e-05
0.000117725783864182
5.95599072127523e-05
3.86020644903541e-05
8.85051416665858e-05
5.47671375815237e-05
5.16913250946074e-05
1.31715565427217e-06
8.88775344144601e-05
0.000108442646662768
-5.9599794510261e-06
3.59385709122385e-05
0.000108331799403287
8.73702556953848e-05
6.72485462305823e-05
0.000147702620739479
6.20498715669692e-05
3.37273702264148e-05
4.69431575905489e-05
4.90181189491086e-05
7.5561019860061e-05
1.54202000782623e-05
5.02034312019263e-05
7.53572581340106e-05
3.49224017027842e-05
8.97771738419272e-05
8.70568478332184e-05
3.31856644244082e-05
2.27422066367028e-05
6.10694583670628e-05
4.47306792124746e-05
3.67995583061483e-05
5.93364664863643e-05
0.000107978488723102
8.29728902736596e-06
0.000106417328930755
5.84347599699007e-05
5.76380218584037e-05
6.55632393055761e-05
5.68362825789376e-05
5.4178619513304e-05
0.000107586081087763
6.92159942164133e-05
2.82653641158004e-05
6.97959676824776e-05
5.84474711334826e-05
5.99351668676369e-05
2.81835736224901e-05
4.65238929381029e-05
5.75936010755386e-05
6.793832681039e-06
-1.47604230567183e-05
3.34628953338908e-05
6.18947281498567e-05
4.34422358312125e-05
8.18841500111826e-05
2.04846871015715e-05
4.1000012102468e-05
9.83201194640169e-05
8.81199431175238e-05
1.79319008603198e-05
-4.16616657761412e-07
6.45546402961045e-05
0.000140237979252172
5.72079728445608e-05
4.18952022677234e-05
4.29401832350928e-05
0.000136691002689793
5.23085722881974e-05
3.42078924767888e-05
5.00189887475308e-05
3.08206354631696e-05
4.31781063310744e-05
6.9804824987529e-05
3.22218218199111e-05
2.99114169890617e-05
2.64539754131973e-06
4.86285457333076e-05
1.79819413468038e-05
7.18517667811379e-05
9.40148835595123e-06
-1.46001521081962e-05
2.81955863444073e-05
7.88724636087588e-05
6.17056997819087e-05
4.40674880605984e-05
4.90227958072155e-05
5.32158224427769e-05
3.5833799815338e-05
8.77693395917982e-05
1.93162962091342e-05
6.06997958506153e-05
7.59174076017335e-05
0.000150843082249429
6.68622732979835e-05
5.99179521357352e-05
3.94015457527543e-05
4.05019466351344e-05
1.03177329400044e-05
5.22650643000014e-05
-2.49899480500672e-06
7.30069688810262e-05
0.000118444210264677
8.65857137703223e-05
4.28073769226787e-05
7.25795140483422e-05
4.66477718024718e-05
4.46420199887144e-05
1.70888576300165e-05
0.000132128223694061
4.02320049840824e-05
0.000102805009032346
3.27091334205369e-05
-7.64312929015274e-06
3.92639268462034e-05
2.010351174524e-05
4.02697671213552e-05
0.000100324011938283
3.85872429396071e-05
6.6820541971205e-05
-3.84112914597157e-06
9.99416604483086e-05
2.5763344430055e-05
9.86632662844894e-05
5.41076994877847e-05
1.98277926413504e-05
2.43084343031997e-05
-5.16629387876975e-06
6.66813449668654e-05
6.02037101354607e-05
5.39352916078263e-05
4.39141715778272e-05
4.95437401105679e-05
4.02286924217574e-05
5.11768977893596e-05
6.90221640165359e-05
9.25667815843827e-05
9.5677527172911e-05
5.80123116728355e-05
8.20727899441545e-05
5.3923837468537e-05
4.84726538888869e-05
0.000100029581512741
3.47041529752304e-05
5.85336055064617e-05
3.42620449273002e-05
6.2879795553778e-05
3.07761947090674e-05
8.19008680810626e-05
4.6722097196405e-05
9.35356949112004e-05
4.87882116542385e-05
6.35221384227343e-05
9.47498476164453e-05
9.81326756432656e-05
3.08917761666446e-05
6.35205679153845e-05
5.83113434193432e-05
6.38488373326228e-05
8.05592725388127e-05
6.7028166678079e-05
6.65705249396275e-05
-1.05686633220011e-05
4.01987091899247e-05
0.000127384704844091
8.86004050956634e-06
5.49534927834934e-05
4.89749526901512e-05
-1.43271532527581e-05
2.85514847737618e-05
6.07229708475658e-05
6.99010369974534e-05
9.03249159200285e-05
1.70873967902703e-05
5.19620567743606e-05
0.000103768708433761
1.51421996099045e-05
9.28186613507839e-05
4.0275477470081e-05
5.63991082011959e-05
4.64917336273544e-05
0.000109920247851344
3.86990941166738e-05
7.29261478706778e-05
9.79253450556978e-05
1.96388661661355e-05
9.04426601164637e-05
0.000107895430911587
1.81403246242153e-05
9.09053611467532e-05
0.000133934382122759
1.50930609078621e-05
5.55680598012093e-05
2.60645006361129e-05
6.01767766962528e-05
-1.56458145622221e-05
5.96598703846388e-06
2.61429502817324e-05
4.57081279082771e-05
5.58769094870286e-05
7.69800642734272e-06
4.36358602319293e-05
3.54578785347248e-05
4.87277337298332e-05
2.8489994284168e-05
8.96025814444982e-05
3.79656348426591e-05
0.000107069514873185
8.47533467686969e-05
8.99906908818405e-06
8.29811936811285e-05
7.2797273598126e-05
-4.34439176979413e-06
2.03828002718855e-05
5.56217841120606e-05
3.45568550649849e-05
6.26921996401582e-05
3.21039340728902e-05
6.17842256510249e-05
8.01475685293674e-05
3.08664661285014e-05
4.12623459894959e-05
6.2999145680834e-05
5.01838426098786e-05
4.93855389583711e-05
5.36382997060152e-05
4.96774950070981e-05
0.000127999623848422
5.65306717251159e-05
5.09800666424498e-05
7.74801739459629e-05
-1.00397710394325e-05
4.15194911806232e-05
7.88691854756611e-05
8.67870987066788e-05
4.79285285070591e-05
-3.24920742098971e-06
1.26526225758087e-05
4.13594961533898e-05
2.43923403142458e-05
4.55557253383218e-05
0.000100076583758427
5.77411838370844e-05
2.49972450506663e-05
1.602974665692e-05
2.34407907953883e-05
8.40331859640933e-05
9.77422735679956e-05
1.36642503908173e-05
2.54920845378707e-05
5.52959172483463e-05
3.73693745879698e-05
3.69288940834667e-05
2.28569188462631e-05
7.5956345524937e-05
6.66243275369459e-05
4.71736886830359e-05
0.00015275442437775
9.92466624701471e-05
7.95120042740382e-05
1.90311672799805e-05
3.29935207530685e-05
0.000135037543930082
1.05725623899765e-05
0.000102466529547765
6.89035587443306e-05
5.06493247504977e-05
5.86330768577834e-05
9.01464772294785e-05
5.01638114242879e-05
5.90217217202882e-05
3.70804781034529e-05
6.46775724777372e-05
9.8021159152035e-05
-7.67324056768684e-07
6.04608534941552e-05
4.01337891356137e-05
7.17423527783037e-05
5.18071517640286e-05
8.30175783147078e-05
4.45519693990223e-05
9.23951698316514e-05
6.5471504545958e-05
8.58493907719031e-05
1.7215561695053e-05
5.8274565338875e-05
6.35524942889848e-05
5.81069013936188e-05
7.27705334792821e-05
8.69734731693512e-06
7.61002054349474e-05
6.34778582912653e-05
0.000106615751798907
6.94352642887108e-05
9.12837336606185e-05
-1.36815109590747e-05
5.8486445669416e-05
6.25650424831647e-05
0.00011997505189381
9.98999459685174e-05
7.66147608536801e-05
1.11970432940916e-05
7.48670548774883e-05
4.61854400092652e-05
7.27793266448186e-05
4.34102475732774e-05
9.02506804686319e-05
5.70791776889023e-05
7.38716368245814e-05
6.05002689356461e-05
7.99591652952268e-05
3.64814842094431e-05
5.8453498998357e-05
6.21501042512083e-05
7.91630083978633e-05
5.12856891597912e-05
6.54445747769748e-05
9.88507889480855e-05
8.15436301394895e-05
8.32149695822175e-05
0.000102024694274945
4.56586391458078e-05
3.67189042645516e-05
6.73212762946692e-05
6.9196794346351e-05
7.93082301972292e-05
0.000123116797578135
3.43470227371965e-05
7.07427692191997e-05
-7.53701191090133e-06
5.35425414540844e-05
0.000107191360281764
9.94219129998129e-05
6.76451089818098e-05
6.04044759614026e-05
1.50330076298373e-05
9.29190641586002e-06
8.62780193195278e-05
6.8113206349939e-05
5.95883264897953e-05
2.19668963450529e-05
3.27113494990589e-05
7.10339594015386e-05
4.05600753013582e-05
3.68412869966083e-05
6.29367040915168e-05
0.000100557710463443
3.52325601944524e-05
1.08052714268334e-05
0.000106897704201397
8.87947063662154e-05
7.03491901272741e-05
5.81821977863357e-05
8.36850099423192e-05
0.000111898136723166
4.99905551080755e-05
7.11107468042593e-05
7.40115566181492e-05
6.85246494966374e-05
5.62584299862294e-05
0.000126515950475114
4.14170847890992e-05
3.59372873732963e-05
9.40384490470837e-05
1.60958428928123e-05
0.000103659948789039
7.11719424444117e-05
1.69140270228258e-05
7.24502194922502e-05
6.3499946159974e-05
9.38945476466718e-05
8.75282052550935e-05
8.54520725369293e-05
-2.38169308898903e-05
6.34779513110456e-05
8.50365815361904e-05
8.39529687188196e-05
2.77208781063578e-05
4.54864234170576e-05
7.34060107655614e-05
-4.55407253332116e-06
7.1254349590133e-05
8.5759233905354e-05
0.000128259496554444
8.5540660574011e-05
3.02630197885428e-05
3.13007114861078e-05
8.11565206396477e-05
1.19157091990173e-05
1.0952720845835e-05
4.43067299680494e-05
7.86669724101468e-05
6.39408452593191e-05
5.64097512635461e-05
0.000104106014650903
6.15642869060328e-05
7.05708688043928e-05
5.57081810347945e-05
2.32786386249095e-05
1.82789451159172e-05
5.55562789092307e-05
5.31693334628679e-05
3.63594292384722e-05
0.000122056988510229
6.74776015550042e-05
5.83898092929241e-05
2.04655638404084e-05
6.71308772037495e-05
4.11377096130443e-05
4.54506969101912e-05
5.14006442709244e-05
4.97430390438641e-05
8.33289169575733e-05
9.53718643891901e-05
0.000106083350328321
5.26082631817106e-05
8.6904389676119e-05
1.91949137865048e-05
7.91122126207784e-05
0.000116283964623771
6.62020095365793e-05
7.27954849019134e-05
1.00163408891117e-06
3.70925045301764e-05
5.88698503785011e-05
5.37419997661239e-05
0.000124936853354306
3.69089145740147e-05
4.85664359735202e-05
7.94901173257272e-06
3.92091667753231e-05
9.64222212580577e-05
4.24614161436856e-05
2.11705453898193e-05
5.07138471802262e-05
7.33462615727581e-05
4.23833097618465e-05
1.89328661787803e-05
3.66535612045225e-05
3.31011572243532e-05
8.55759443644734e-05
5.62728616279428e-05
6.37420142610444e-05
6.68644930574947e-05
6.56393697905605e-05
9.36434519982762e-05
5.39617899137156e-05
7.37945247568714e-05
3.37068734755633e-05
8.00210443152711e-05
4.2405175824002e-05
8.1173885415281e-05
8.42853507611655e-05
4.34163978525678e-05
2.63582866829705e-05
0.000125556442246873
9.67011481994964e-05
4.07054721675691e-05
0.000106175811524842
3.56910993007205e-05
3.30330115233861e-05
8.84223295417083e-05
7.32448680076417e-05
6.63126640643758e-05
8.27056407222444e-05
5.38078549034807e-05
6.5746314529649e-05
3.2404191172976e-05
4.58432691295989e-05
3.41331443836836e-05
2.71666911999243e-05
3.10940076574458e-06
8.73383846313983e-05
1.57293894736031e-05
5.3411066271649e-05
3.79895228480024e-05
-5.10717208939215e-05
3.50438699173524e-05
1.56347700334643e-05
5.99766932432724e-05
9.27306034411957e-05
8.27528409906165e-05
8.61972440120664e-06
9.29059011282239e-05
3.76425861293656e-05
9.3547854520216e-05
7.97554218125616e-05
4.72406688173249e-05
7.27199049566964e-05
3.5424707214674e-05
8.60801562488413e-05
9.16271227728001e-05
5.44213052454668e-05
7.29825920916293e-05
9.92029320208e-05
1.4614579807838e-05
1.63975719554936e-05
3.63202709945841e-05
4.02540054726295e-05
0.000110457072898482
8.68129533433584e-05
7.78345242765554e-05
0.000110630070873623
5.41696878757977e-05
3.87051683331196e-05
8.3247599963293e-05
7.33165136725521e-05
7.52983301329824e-05
2.08715779391433e-05
6.43913021980454e-05
7.93859840033558e-05
9.49732522263846e-06
3.95874008831223e-05
7.03123530314022e-05
0.000105371600264108
0.000103814859292443
5.24985857389972e-05
1.73226899269681e-05
3.14992842933138e-05
7.64024677361185e-05
-2.11014909807096e-05
-5.7007737813873e-06
-7.18559123457084e-06
4.5219904978923e-05
0.000105574839336581
8.60058502216086e-06
2.27077503417566e-05
3.29200581403464e-05
6.93997461809278e-05
0.00012161738785036
1.14138916458804e-05
5.16515205128338e-05
6.6491852187672e-05
0.00010965823205856
8.32410259451719e-05
-1.5398294088162e-05
8.08363556878227e-05
5.12162363321657e-05
4.0508188580178e-05
4.16364047637704e-05
5.50451521629307e-05
7.1558182152252e-05
8.94854377353111e-05
5.72110020058276e-05
5.72457084431568e-05
3.11404913550355e-05
9.6881067404633e-05
7.9809587191998e-05
4.68384703731462e-05
7.60539939654508e-05
4.68573047278905e-05
5.99249243539391e-05
5.03181817661483e-05
7.07328836629435e-05
0.000102110627304957
8.96691849306334e-05
8.16285165282011e-05
7.94268418467117e-05
9.09936214121178e-05
6.44182628763034e-05
3.60160738973572e-05
4.99861571041871e-05
5.89884876059405e-05
7.54957077561568e-05
3.35283970827156e-05
6.39080702794113e-05
6.19288340890378e-05
3.73649564231496e-05
1.23475090040412e-05
7.87257914707833e-05
2.78152273510309e-05
2.16527286310227e-05
3.13705642363897e-05
8.07581890024911e-05
6.88726736140227e-05
0.000102243990758371
3.0111137500149e-05
2.59065151126977e-05
4.28638529480833e-05
5.66168766316954e-05
6.10911491737789e-05
7.50720464854132e-05
6.79143179190676e-05
0.000109856714335069
0.000124867256514989
2.91231936280105e-05
0.000111958836060994
9.11473181557358e-05
2.74673101117292e-05
5.92645800914054e-05
5.82665454502514e-05
3.09848466401853e-05
3.31217425186537e-05
5.78176067947574e-05
8.86766335015897e-05
1.87031611085302e-05
6.37730521665398e-05
9.51401934242235e-05
6.42544297259008e-05
0.00012893585186958
7.10748743543052e-05
9.02475092669245e-05
8.66761410701594e-05
5.36791894044055e-05
6.71037485150434e-05
9.59584776588682e-05
1.17154242665362e-05
4.40257627497596e-05
0.000119438059879479
-1.2625024886801e-05
2.22358368133645e-05
1.6183612932694e-05
9.00741986743371e-05
4.76832659536397e-05
5.60003922791605e-05
7.13766112173007e-05
5.02025134435709e-05
5.54553565472892e-05
-5.50155660148189e-06
9.9994068262044e-05
8.04674022142295e-06
7.35499018185556e-05
3.31002142326894e-05
5.85278442648607e-05
0.000133247773664282
3.31081161402686e-05
4.36218549285443e-05
5.65378788977595e-05
2.0644533730897e-05
7.66405183193857e-05
3.40082385004037e-06
1.0954519565935e-06
5.99737247342621e-06
5.17148493393955e-05
0.000140507348850125
9.10489748861163e-05
5.78594574620954e-05
5.02587865457171e-05
7.25766794058857e-05
0.00013557441743524
7.47372063454323e-05
5.25024972298214e-05
7.00983801451111e-05
9.9806894281702e-05
-3.27104548677841e-05
9.36245721300842e-05
4.32730690817063e-05
0.000155024661556212
0.000116453757460756
3.1356905407996e-05
5.95373081566505e-05
6.66458609814845e-05
3.30424184262758e-05
8.98051336685421e-05
6.06850784448293e-05
4.61572241855463e-05
8.45636384267249e-05
5.95162163536238e-05
4.63433009960201e-05
8.6249939866011e-05
2.16853138746203e-05
9.18760342638245e-05
1.92396340363893e-06
0.000109139478482957
8.50777503918745e-05
3.30432172258612e-05
4.85534063446198e-05
5.94971179302234e-05
4.82662464269442e-05
2.25950175482307e-05
7.10818081679674e-05
3.08560311143252e-05
5.52536202589027e-05
3.75728794257985e-05
9.06288588938386e-05
5.0576935753973e-05
0.0001169840986874
8.55291394390563e-05
2.81925061307045e-05
6.03068331347572e-05
3.25788683143144e-05
-1.79667166121556e-05
6.74708969793093e-05
4.92799508019515e-05
3.7335234976821e-05
4.50207568920468e-05
6.48405865116384e-05
5.79885287995979e-05
7.66904419562542e-05
3.0104611086735e-05
7.57801068902399e-05
4.75154905980944e-05
5.21211887158152e-05
4.70824040897631e-05
-7.69555056109793e-06
0.00012965519005587
6.41934261044117e-05
5.002507790064e-05
7.42174889325909e-05
7.50834196149672e-05
2.96927981720554e-05
-1.26059833793932e-05
7.76663608885022e-05
4.75262056804637e-05
6.80289348436261e-05
7.19808634506867e-05
0.000111592069765027
5.44786430797821e-05
5.74211374386871e-05
5.54682156040041e-05
6.42182961535454e-05
4.53184523803994e-05
8.26198896216561e-05
6.79175229102532e-05
3.80042157332925e-05
6.10934811410101e-05
8.28150548999029e-05
5.06286105649399e-05
5.03156687266007e-05
4.25475521811544e-05
3.48875391644369e-05
3.55480240819771e-05
1.25028558404907e-05
4.9707634511244e-05
5.6915892806044e-05
7.1491999283665e-05
8.59900476942788e-05
9.4530506843402e-05
2.95106597186273e-05
-4.22486342399335e-06
2.58484471696479e-05
8.7777641044717e-05
2.44458542748897e-05
1.79051316570856e-05
6.78318489064634e-05
5.5642996141351e-05
1.2115521706167e-05
1.06815598451485e-05
8.20590665381008e-05
2.91192934876872e-05
3.1435872463698e-05
5.78994412845138e-05
6.68643831748041e-05
6.77802712046617e-05
-3.05608292466176e-05
7.81923515734823e-05
0.00011266670672938
4.79549889711691e-05
2.66933695679619e-05
6.05606173526192e-05
2.67800998384335e-05
0.000106459053697532
-2.20176894050436e-05
4.91600079639527e-05
0.000123493965510423
5.7557413359403e-05
1.75171282774481e-05
6.63449553699285e-05
2.71947481018488e-05
6.29587550655437e-05
7.00762591654882e-05
3.60070608140436e-05
9.61886366657512e-05
5.4051956798072e-05
7.59288269870743e-05
6.6762549439524e-05
6.10472049949932e-05
6.15861097250404e-05
8.93423666401803e-05
6.63714117746056e-05
5.54747972653337e-05
3.99632231662241e-05
9.21959298116536e-05
6.20204177194873e-05
0.000100715552932385
7.709982589059e-05
5.46143330604768e-05
6.05494801787367e-05
9.02365024516604e-05
5.82836851942557e-05
0.000127907485348324
8.25352039721401e-05
7.05438317852658e-05
8.88431198084119e-05
6.02929625891988e-05
7.2999603450049e-05
1.69231956341592e-05
2.74525695114411e-05
8.06887443534768e-05
8.83608159095741e-05
0.000142941755783595
0.000114041892143784
5.5676394369258e-05
5.90876652302759e-05
6.52907829371115e-05
1.79624839302045e-05
6.98068584901287e-05
5.42716686745095e-05
2.83311555329796e-05
5.40479746144571e-05
5.02795659044393e-05
0.000120856958082618
7.95960489338921e-05
6.40358162635473e-05
5.33328310641382e-05
5.73743876962826e-05
1.48218726289955e-05
1.28186508990579e-05
4.01608115068638e-06
4.98738994478976e-05
3.04488597325129e-05
5.54590359382043e-05
2.96758337995762e-05
6.72290983893285e-05
1.41322217158255e-05
0.000131433239605972
4.20790799410991e-05
4.2012213343645e-05
8.80559600998099e-05
3.7587065262553e-05
8.3149096510773e-05
7.61952168443752e-05
6.9725538557849e-05
6.04962189146935e-05
3.25458653325586e-05
3.69434870556019e-05
8.54411780428539e-05
2.91210169813272e-05
5.84141026597568e-05
3.07275864752941e-05
5.82477918887452e-05
2.49515181529727e-05
3.84794441508991e-05
5.32882001430698e-05
0.000115115930469665
8.99457827941965e-05
7.45164579041551e-05
5.05605223151066e-05
0.000125121013026625
6.43960745312025e-05
2.97439843537088e-05
0.000145449122549219
2.6890274750739e-05
9.93742864270601e-05
5.59265425980225e-05
8.57056050858844e-05
7.91205795300101e-05
3.17877592846918e-05
0.000102406604729008
2.87776621894833e-05
6.670437013077e-05
7.20667501568653e-05
5.21294838992504e-05
0.000109585898801724
5.79333718448033e-05
1.36028896125473e-05
5.97275849536385e-05
6.72908407608925e-05
5.38105883612282e-05
1.76094598204616e-05
4.19766915136678e-05
7.17779309397701e-05
4.79412018647635e-05
6.01865144529211e-05
6.85567568219727e-05
5.16203806484503e-05
6.52132600108799e-05
9.38469930527306e-05
1.52945271870409e-05
0.000107635127032675
9.46190158230818e-05
2.57809106216151e-05
4.550812486227e-05
9.35185891640406e-06
6.16603997055244e-05
9.3161238478837e-05
2.60033780459727e-05
5.5259124938127e-05
7.00562052259532e-05
5.76198301680697e-05
9.44641070628304e-05
7.25153852688916e-05
9.19673566907272e-05
0.000101410646517248
5.2441188218421e-06
6.27003163396582e-05
8.07049467066559e-05
8.48385554250469e-05
6.4733446949028e-05
5.68776332236377e-05
6.84956420736243e-05
-7.76397336846782e-06
7.33681120676664e-05
0.000109347669999141
8.00323316712353e-05
0.000131572872711582
3.26718224723682e-05
0.000103011572039448
4.06450835605029e-05
5.53420509210319e-05
9.59613925018536e-05
1.31792811423841e-05
4.62880771454649e-05
4.80764323804936e-05
4.00025012013182e-05
9.55796170356011e-05
2.30735817409492e-05
3.83318023201309e-05
6.7058926889141e-05
4.37108295186311e-05
1.24677690118067e-05
4.10169786938453e-05
4.69393445807513e-05
-1.71531062104437e-05
6.71688411044839e-05
6.24426343316798e-05
5.09062728594181e-05
7.50903272356093e-05
5.97664612055273e-05
1.0963311126449e-05
-3.30712592463546e-05
4.19291723239498e-05
-1.19876809827635e-05
0.000129875679277133
6.0875422951718e-05
4.28073177250206e-05
6.67130734301449e-05
7.65035901060119e-05
3.39063461801448e-05
6.86152551056084e-05
7.73337579646822e-05
6.35445365679965e-05
0.000119664181925683
0.000105135635458275
0.000111868926917353
5.77462018247968e-05
7.10792528519326e-05
9.54568679666605e-05
8.09228477849307e-05
1.77031029757785e-05
8.67085622394541e-05
6.46506582879874e-05
4.48926997253174e-05
6.91812493534829e-05
4.82962938496441e-05
0.000113441384807804
6.52912289710848e-05
0.000100028083042143
8.97544604380859e-05
9.42194705327785e-05
9.8396469074339e-05
6.57454034329052e-05
-8.63319948941221e-06
0.000115304983865469
6.34695542360211e-05
3.44551083544068e-05
2.55151609036121e-05
5.02139927141394e-05
7.36633493151866e-05
4.71355589141759e-05
0.000108878907765964
1.90121687699668e-05
3.33196191299096e-05
6.24611935834032e-05
2.0564847371138e-05
0.00011797235006975
9.87249576371959e-05
-2.20162363547365e-06
6.78434352262701e-05
7.79181776861464e-05
0.000101629186739428
9.38269778783029e-05
8.99533580959099e-05
4.5826300261451e-05
7.40083177180962e-05
4.31565702375906e-05
9.62753169626994e-05
7.01916708252381e-05
7.90977844441524e-05
7.39575155677525e-05
3.15332826442058e-05
3.52437968777385e-05
5.87513884934466e-05
6.55682429887567e-05
5.38349424943182e-05
3.76931604186079e-05
6.65721471230856e-05
5.5261056337905e-05
5.88750638839298e-05
8.04352796461605e-05
9.18002470979322e-05
6.32897624798955e-05
3.30780240891664e-05
5.55988828077211e-05
2.74016876503803e-05
6.22580479557191e-05
2.98335995215635e-05
5.54720621679627e-05
0.000117208200821182
0.000125258010370257
6.01994336832047e-05
2.85978987048939e-05
5.45227611795591e-05
-7.42151291338114e-06
6.07245296716987e-05
6.54210391972091e-05
7.67008811100619e-05
-1.94945009119227e-05
-1.29062183602493e-05
-2.49547847932119e-05
3.89532400628672e-05
3.68150409473491e-05
4.91063314379941e-05
1.96677194674213e-05
9.03939001881318e-05
7.55192884977823e-05
2.86896355736303e-05
0.000109631051136239
5.47945108886899e-05
6.93151659735516e-05
1.95041840464317e-05
1.4794958931974e-05
3.84133054750886e-05
6.15846065860384e-05
3.54760914368706e-05
6.5088370971097e-05
6.76466552045617e-05
8.08585545990302e-05
1.02946410432895e-05
4.99787443050578e-05
9.05016778307517e-05
5.71297098310035e-05
0.000114614624546118
3.53116673450541e-05
3.80046258102764e-05
5.07635680245964e-05
3.3308647247914e-05
4.188462485515e-05
1.62889587322705e-05
2.90751356012599e-05
4.02331964165351e-05
7.39815576204367e-05
2.81006029656024e-05
5.63926428114649e-05
0.000107231537942457
1.02636550305412e-05
0.000122047105988533
8.29167317750365e-05
0.000103174878250455
2.58263482599272e-05
7.24864031438541e-05
6.87829383547742e-05
5.17900411785114e-05
-2.90927089724388e-05
-5.74797307908234e-06
4.03825826381191e-05
3.85911324651748e-05
6.83149759362051e-05
0.000112831566198129
3.65640253460071e-05
7.05844636496778e-05
7.66547031325256e-05
4.47439703566607e-05
9.23730762357211e-05
5.68017428965841e-05
6.25755364195054e-05
0.000116315393890457
6.56776760815071e-05
6.18137147174339e-05
4.78916156812879e-05
8.63216533743948e-05
6.52089429238028e-05
2.54798114082548e-05
9.19957669850138e-05
1.89002130999007e-05
6.15011796811607e-05
3.51782984104344e-05
4.33953498442424e-05
8.56836105423481e-05
6.00686354889638e-05
3.05057928688944e-05
9.97644485269849e-05
9.55984637734535e-05
9.31600593635315e-05
3.89045398367366e-05
5.20483206145999e-05
6.60598480354575e-05
0.000121877116545804
8.57006375624201e-05
0.000105775851785055
1.68238862580522e-05
7.06849926735806e-05
4.72886759071372e-05
5.49652579208998e-05
4.0326519984462e-05
5.54807980882765e-05
8.02846456391888e-05
3.46671314399251e-05
4.49590304402051e-05
7.69212180538668e-05
5.79242417856328e-05
6.09768951186809e-05
9.4817681847774e-05
0.000118955699798217
6.76542622628423e-05
6.47108204639797e-05
4.26672995769444e-05
5.29257135730045e-05
4.61983774351303e-05
1.90625702354513e-05
9.64397701897308e-05
3.981082752604e-05
6.5371895021229e-05
0.000108604191272944
1.80485989750072e-05
7.83982810003557e-05
1.45257591341096e-05
3.36190968404605e-05
3.62851608559275e-05
2.90582410598742e-05
2.14358094812745e-05
5.54454815380316e-05
-5.98014903194422e-06
1.92878094553604e-05
5.18579400452985e-05
1.96276343206146e-05
5.95734019564979e-05
5.22013098737673e-05
7.06102354953721e-05
8.99171577638465e-05
6.55445988009083e-05
2.98946969702114e-05
0.000116668185385388
4.43456273355529e-05
4.91023692552868e-05
3.52869714257699e-05
8.28724482433839e-05
6.1222384046415e-05
8.03992877695106e-05
2.20283727020626e-05
7.40768172028028e-05
4.81946658290532e-05
9.09612259104879e-06
6.87389821667417e-05
9.05239900205316e-05
0.000112773027683338
2.64646316815776e-05
3.21231758167497e-05
1.30686046557809e-05
1.17107344992657e-05
5.3257410069054e-05
6.6760161679815e-05
7.06496402415784e-05
2.47297121659259e-05
7.03892421770012e-05
3.80943668935482e-05
9.73594442889583e-05
3.12120204067228e-05
2.86304970437672e-05
5.70624046188392e-05
8.31113422010893e-05
2.88569234715984e-05
6.37265116924786e-05
2.37977768349908e-05
6.49397421215458e-05
8.34940278278625e-06
0.000118812801343917
5.01988169342167e-05
6.38147936759959e-05
9.25824676842061e-05
8.76452493765376e-06
4.78722964965182e-05
9.44003166256932e-05
7.33421041273726e-05
-1.35960584840606e-06
7.67992276477564e-05
4.88127463250946e-05
7.31327027825151e-05
5.68230329176172e-05
2.6758609117698e-05
1.96314134504528e-05
3.94538218173093e-05
6.55102888301483e-05
5.014844270354e-05
3.92212085928293e-05
8.44459767714186e-05
8.24002840448054e-05
0.000117865991408289
6.30406805732603e-05
5.74314043090693e-05
7.5729778010162e-05
9.55358774743405e-05
4.36276552913191e-05
6.31846743533672e-06
7.88841173569934e-06
0.000145472218167991
7.56834248788297e-05
5.98531649000204e-05
8.17564406425575e-05
6.57497588568984e-05
8.08137125171534e-05
3.30976632986525e-05
5.80097351140009e-05
0.000129107019412332
8.10153828631687e-05
7.24202124595942e-05
3.3010598025433e-05
9.12859353267062e-05
2.84168907188309e-05
5.49872853245992e-05
5.40028593219124e-05
9.16280905685592e-05
0.000107056144840687
0.000108803231250504
8.06612356222682e-05
6.81866490091126e-05
3.59358337705249e-05
7.95736312917059e-05
1.43768734950965e-05
3.23326082777332e-05
5.27948943952837e-05
2.70628128526608e-05
0.000100455516031701
4.22223444397394e-05
7.49265811901421e-05
5.77767743086184e-05
2.59413362514746e-05
7.73092057184662e-05
0.000105676277167939
4.95382288986799e-05
6.01022678591417e-05
7.66431786164395e-05
1.36995362795036e-05
7.75673200161198e-05
5.95261811786535e-05
5.22642547116279e-05
6.17965175238111e-05
7.8738429994029e-05
7.27649350752957e-05
0.000115091424795876
4.16165965087532e-05
8.93826606181288e-05
7.73594779793077e-05
7.38934562518525e-05
7.91849680895296e-05
8.8679143068895e-05
4.07436671091165e-05
0.000106512957139028
3.15950114175648e-05
2.35584278440095e-05
3.70509563334263e-05
6.64242981163502e-05
4.86887934814771e-05
4.8846534181751e-05
3.9132371241808e-05
4.25934062073173e-05
2.46771388876833e-05
-3.2030629979061e-05
3.06524190550634e-05
6.7479160338093e-05
1.53688009851659e-05
1.8666787307808e-05
8.44111475116756e-05
6.398133299719e-05
-3.40444835691867e-06
2.49793703786527e-05
6.43000615457163e-05
0.000122200811661571
1.51938121261115e-05
5.9339404691973e-05
7.4039909820075e-05
2.78803674938749e-05
5.79587130781844e-05
1.33817069691593e-05
4.36531326976403e-05
7.86876003895516e-05
9.15331768573678e-05
3.93152635865425e-05
5.77293768709656e-05
5.65401491342565e-05
7.94593560008676e-05
4.61650229446983e-05
4.52632355748377e-05
-4.62184272451151e-06
2.24310653887559e-05
0.000120419709656666
8.64762706750032e-05
5.28798712626357e-05
-4.07568816627145e-06
6.95503866304397e-05
2.83564234603648e-05
4.80708611648588e-05
6.56836676106398e-05
8.19872213608241e-05
6.40054050432251e-05
2.96398395844711e-05
8.68962742428213e-05
8.8997854663258e-05
5.63745417470186e-05
7.22915211970608e-05
1.32327490027158e-05
6.35628731378444e-05
0.00013743858025172
6.52639855123229e-05
8.21046825187172e-05
7.29959227108296e-05
8.11987653210991e-05
6.68619702164577e-05
3.5879507500163e-05
2.17902958520366e-05
7.36711740330234e-05
8.83254400625581e-05
4.4551576526697e-05
1.71689785100935e-05
3.23429727956547e-05
5.77628113502197e-05
7.61273036300529e-05
8.58188243308909e-05
0.000116208325387917
5.47480659056528e-05
7.6440800063154e-05
4.3503845301652e-05
-1.06962651276179e-05
5.83959123039895e-05
5.49774921359771e-05
0.000138200676669273
7.78623065089038e-05
4.300804274319e-05
9.2830560117388e-05
2.73534868092309e-05
3.26987414453829e-05
8.99683960827436e-05
6.1989568715032e-05
0.000122853612067982
8.64145421455577e-05
8.68665759922722e-07
5.67224019274876e-05
1.17244327631034e-05
2.79258087815243e-05
7.98726892095072e-05
7.91653076533238e-05
6.9414210132397e-05
5.92559989661732e-05
-2.04077212199293e-05
2.06411336652149e-05
3.56798840105374e-05
8.57433898166119e-05
2.22777783493429e-05
0.000118108871348814
0.00010929681392358
4.38628033446811e-05
5.54133741332492e-05
5.86937852716149e-05
1.76875546126481e-05
0.000117972878083067
6.4986230595298e-05
8.46296416359894e-05
5.79693673003911e-05
8.20387375317918e-05
2.77780274725867e-05
2.23163344498341e-05
4.53572835222211e-05
8.7764114449611e-05
9.51428688241791e-05
9.45536542445384e-05
5.17407458274783e-05
6.48097684925835e-05
4.53719960246708e-05
4.21730002482472e-05
2.00063201581834e-05
8.58652262685376e-08
8.48950963129196e-05
-6.60723758493235e-06
1.53783126365993e-05
8.62464070291345e-05
4.67184107896441e-05
5.03916797184928e-05
8.44246560533819e-05
0.000173153293572944
2.93354313993612e-05
7.26491450920693e-05
6.89740501723865e-05
8.2402322290298e-05
6.70661912903575e-05
8.34781875644605e-05
-6.46502641036481e-06
0.000112015176550489
3.97205680930919e-05
2.44018578261783e-05
6.78382081824358e-05
1.30569300135077e-05
5.24215071420118e-05
7.70328974848468e-05
3.50386341094175e-05
3.36155757644615e-05
5.94552933596108e-05
8.06620799865661e-05
8.20120977978009e-05
2.54030419506056e-05
7.7042499637404e-05
3.96066190174028e-05
2.1738946436562e-05
1.10094092205182e-05
3.76634003968159e-05
6.27785338928664e-05
6.34142102941797e-05
5.08612426005467e-05
3.51582871259257e-05
3.96754729013104e-05
8.61587450950948e-05
0.000100364812940347
5.81018324317402e-05
0.000134820169340416
2.1376531823916e-05
8.17489182800116e-05
1.27544420547572e-05
7.85777168494332e-05
5.25510554456457e-05
5.48124137460978e-05
9.03593163767029e-05
5.72188501200441e-05
0.000114635395169308
4.76257185747067e-05
0.000137144667231225
4.83575409260423e-05
5.50148488948027e-05
4.31836880120744e-05
6.7588634038742e-05
0.000102320200548992
2.31768787009388e-05
1.18047054897485e-05
4.97776001641541e-05
0.000111852767089481
3.6249948241525e-05
2.1782198785556e-05
5.00625492479216e-05
9.11214906416846e-05
3.66253416096814e-05
3.74301805961214e-05
-1.70004479915516e-05
2.14176237134168e-05
4.14759124860366e-05
1.99472671246067e-05
0.000100407150847034
6.18284868947452e-05
0.000108281710235514
0.000120962038845071
5.46146740893159e-05
3.11422089304244e-05
9.36925777995721e-05
3.6110782523166e-05
0.000120578999444293
0.000132452358387278
2.51250507634918e-05
3.68401619070923e-05
4.55943804292062e-05
1.4780710652716e-05
5.21024110823463e-05
5.21166536148072e-05
5.97513228011376e-05
1.69419612073936e-05
5.09215942701825e-05
4.12743378082991e-05
4.29469251670791e-05
1.56239219296432e-05
0.00011437878567298
3.89947214972184e-05
6.80362090841045e-05
7.92159370893643e-06
7.80885552955508e-05
6.34075918135664e-05
8.17226819009178e-05
6.03919022723328e-05
3.03346962682542e-05
-1.29917522193492e-05
2.72149094777117e-05
5.64942913923018e-05
5.94326881795223e-05
5.53380111950246e-05
8.13048251883346e-05
5.72530659550408e-05
2.69223380390509e-06
9.84344279915335e-05
2.9210391531658e-05
4.75418091963786e-05
7.13248927199743e-05
7.7118585442579e-05
6.62232633382552e-05
3.73801181225659e-05
6.99665860256619e-05
4.52968102371538e-05
4.17839980653162e-06
2.74652448830078e-05
3.57101296371923e-05
0.000116022725614346
6.17962778343398e-05
1.48980280122664e-05
3.9029153171154e-05
-1.9460560734214e-06
0.000119788593861209
1.88711812673678e-05
7.24989369092694e-05
6.29086447775739e-05
8.61080841780452e-05
6.98619542402213e-05
4.38575434861054e-05
6.15186597649249e-05
9.10433204718188e-05
9.55179782880023e-05
0.000150130134006441
6.72456680141881e-05
4.20549195886442e-05
5.0391211371348e-05
6.39429371969912e-05
5.31491378904054e-05
6.03956921342952e-05
4.32316687489624e-05
0.000104845645914801
4.34718436008214e-05
0.000127989674705872
3.45364563831759e-05
-1.3880550206673e-05
7.82962328550058e-05
2.08502127993661e-05
5.31822218579601e-05
3.43976828248261e-05
6.79608889897523e-05
6.81271714198515e-05
6.98254108936385e-05
0.000134636093217715
7.85479969870412e-05
6.1804146879286e-05
4.5688206645928e-05
5.7145215255823e-05
8.77663086437804e-05
5.35607695587353e-05
2.92741272118542e-05
9.3455426608979e-05
7.79052390341184e-05
6.55285892558066e-05
9.0420535165428e-05
-3.06329252823478e-07
0.000105050154190831
5.49556195275212e-05
6.37348005500281e-05
5.12363301423188e-05
6.85306219330397e-05
1.97943803562607e-05
0.000110019216914059
8.80027455835968e-05
2.78068498760681e-05
-9.27075484153807e-06
-4.18119996199816e-06
-1.47914832704343e-05
3.75058566342328e-05
6.18744474902409e-05
3.80644251484677e-05
1.82963420513389e-05
-7.99239499480744e-06
3.25414775832646e-05
3.73640508971892e-06
4.07661715466403e-05
6.5925761975919e-05
0.000106614182814444
4.22408389666032e-05
6.26128490149154e-05
1.61996645642816e-05
0.000103721229618515
6.34184560883741e-05
7.29390544250533e-05
5.43655371737948e-05
6.04745742203468e-05
1.37311043978211e-05
4.82226111653687e-05
1.56057477031312e-05
9.56496157121466e-05
2.24169588519668e-06
9.32765881623387e-06
0.000104567508024605
7.43880497767579e-05
4.94010212065189e-05
5.38210949674831e-05
2.00874019439209e-05
5.95607478456853e-05
2.79807531931544e-05
-1.14532312297434e-05
4.44399423563388e-05
3.38437391164372e-06
9.45552496246205e-06
5.0602091520852e-05
6.50169123666641e-05
0.000107215813800177
9.93804839746266e-05
6.83632941049675e-05
7.75638119898762e-05
3.32615216546797e-05
-1.74682905306716e-05
3.17702902597696e-05
7.30571347427651e-05
3.21890905281141e-05
1.47776409835381e-05
6.8896437111257e-05
1.74843421809065e-05
0.000108737967010485
3.65379862579845e-05
0.00011037280754585
9.8885742184614e-05
7.31673641081266e-05
4.7859053833902e-05
4.42672412406171e-05
8.84883679385085e-05
7.3667663253905e-05
4.83449495878026e-05
0.000104018643571309
6.50494319751484e-05
9.42121767405795e-06
0.000106978365872487
5.04805452956374e-05
1.96254842973781e-05
4.63940350075743e-05
9.82220589620708e-05
4.42970953504913e-05
4.80467806939155e-05
0.00010638316810119
3.07668392772763e-05
4.58137284504195e-05
5.36868055585029e-05
0.00010412512127323
1.06189800800029e-05
6.98876618204623e-05
0.00010787182234785
2.4262748273055e-05
6.47234461384252e-05
6.05197379488385e-05
9.43932278227269e-05
3.97978018156985e-05
5.41207297373297e-06
3.74056434974903e-05
2.44492732515585e-05
7.16107740959482e-05
8.41116720914346e-05
3.43166089790675e-05
8.81125224445313e-05
6.79898135704032e-05
3.94788835180478e-05
6.5396130812355e-05
5.42825163910464e-05
3.31123190248144e-05
6.51105948606667e-05
0.000111271263325168
0.000115009582305622
8.96441710610084e-05
6.68982559944425e-05
9.71276790341416e-05
8.18522853331982e-05
2.77170115238189e-05
0.000108585701956558
0.00012547234025167
6.40668560521337e-05
5.31864581422865e-05
6.60731199467023e-05
0.000106081471602259
3.6437857781397e-05
6.84936479195468e-05
7.86082465394761e-05
2.94824432650717e-06
6.91313562077732e-05
9.18092367683799e-05
3.50514574930677e-05
0.000103380972547058
2.17208471426983e-05
4.5421603748184e-05
6.45329235462554e-05
0.0001062523118333
0.000105176082344171
3.17428493903705e-05
6.28975724983948e-05
1.19355511668212e-05
5.94009181892845e-05
0.000114530602763859
6.20223675525591e-05
-2.59013684010162e-05
7.18991972135748e-05
5.30849211042333e-05
4.80890784195386e-05
3.59456023039572e-05
6.75042274261515e-05
8.01829934721031e-05
5.76653886707307e-05
5.80661438590697e-05
5.44620786631131e-05
6.17158280492731e-05
6.80859958459093e-05
7.92632243175718e-05
5.16636630647585e-05
5.70412619815706e-05
8.35411204947631e-05
4.02546228983893e-05
-1.92645298888167e-06
5.99729229977724e-05
8.70365114216386e-05
5.19394594507049e-05
3.17507423349404e-05
4.84853351990157e-05
1.16134511426201e-05
5.9834821754257e-05
0.000120568119073867
0.000116813621921256
4.17924751279601e-05
8.22949216397096e-05
6.25434721776059e-05
6.07361117545099e-05
5.14845189079986e-05
5.35438594799568e-05
3.56005702755009e-05
5.67439708320669e-05
3.977934498158e-05
3.40962370074662e-05
6.74108472869551e-05
6.4831697715016e-05
8.47351556774572e-05
7.03433701721579e-05
7.03426201296666e-05
8.02713991338249e-05
4.39253758078823e-05
5.50061363814767e-05
8.76951301601205e-06
9.20268877519876e-05
3.97660554113989e-05
0.000123569300047655
4.05110863005186e-05
0.000118540471066774
5.92932986947415e-05
9.48414259320439e-06
2.5909970560644e-05
2.85275207100992e-05
6.59647112353697e-05
3.8728197009239e-05
2.5558146803116e-05
8.84657712829404e-05
6.67417926650445e-05
5.35821632733341e-05
6.67753108073814e-05
6.26187524631186e-05
3.08830300039711e-05
5.84503124041604e-05
3.21711484001533e-05
5.70773060512318e-05
0.000113555817449643
0.000121294899083936
2.42866901093354e-05
4.87023375712056e-05
9.02876561181322e-05
3.47561696045591e-05
7.1725821850299e-05
5.59303730398032e-05
6.76340410006824e-05
6.86519661034844e-05
5.36124182867461e-05
1.71914372992173e-05
7.15082746073306e-05
6.38070722405944e-05
6.87334033843883e-05
5.89831719687494e-05
7.44853687680641e-05
8.14879208547176e-05
5.20761795040053e-05
2.48669721956642e-05
-1.05834748406386e-05
4.12562506604273e-05
6.34343217526989e-05
6.15493464448821e-05
0.00011088788626579
4.01203221234895e-05
5.40904433142383e-05
3.79214849906082e-05
2.13525769969934e-05
7.2458388878188e-05
0.000105143072181611
2.7489921390932e-05
8.28442652131469e-05
0.000102057884309361
2.59307771403115e-05
7.29715177628233e-05
8.19197996074975e-05
4.21632031522537e-05
4.78857026784304e-05
0.000119594893581062
6.24783284913374e-05
7.9320794093603e-05
0.000110142965995969
4.16913466908072e-05
5.38284139448999e-05
7.77343337756198e-05
8.14288863281965e-05
5.27482359465064e-05
5.9606572258798e-05
3.01436113125329e-05
3.09558324957778e-05
2.81274528692104e-05
6.68705686169687e-05
6.1228168115874e-06
2.77256443208881e-05
9.65688288554642e-05
9.69503777144905e-05
7.20575436327156e-06
1.31111111355327e-05
5.09650969753665e-05
6.77136839145651e-05
4.09747215212394e-05
8.69141091594631e-05
3.83152006518811e-05
7.19216736217538e-05
3.41815752177525e-05
2.38415267112181e-05
0.000109223773867013
0.000151449396114897
8.80587200145256e-05
2.89957542669981e-05
4.21396192923896e-05
6.94142865008561e-05
3.57035927317834e-05
8.20013487080632e-05
4.50161991007086e-05
6.45810446103119e-05
2.79741379284659e-05
5.74798793616278e-05
0.000102104123454494
2.4418041197028e-05
7.04654913935049e-05
4.55002297816524e-05
6.87232575413595e-05
7.37880821583114e-05
7.24461328401452e-05
5.10468621614709e-05
8.49238727393565e-05
7.02402110581845e-06
4.1616007272633e-05
2.10526287960752e-05
4.51402788370157e-05
6.82221638308943e-05
3.66790174576685e-05
7.40350125339744e-05
7.68998870257787e-05
6.3103340534679e-05
8.57928705195352e-05
4.05794408008002e-05
5.20542716645983e-05
8.81933308339158e-05
4.90490104517744e-05
-1.31674331319844e-05
0.000118997940893974
0.000103032389023235
3.07427198778862e-05
4.64239303235468e-05
8.83436575782988e-06
3.38403162535634e-05
9.06208234544628e-05
2.35333913002486e-05
4.45611489327146e-05
0.000140743582885241
8.36353240832408e-05
7.24684144596529e-05
2.85120131890551e-05
5.6408426544224e-05
5.66496174627143e-05
5.86642752167574e-05
7.71365431229377e-06
5.09501178962586e-05
8.09867922904067e-05
6.61405364597316e-05
1.75615706055267e-05
6.20417080594851e-05
9.61544208090187e-06
0.000104426631773769
5.91882277488806e-05
4.59004793953264e-05
2.71783282345968e-05
2.76943092448345e-05
5.98174751474772e-05
3.27220799463507e-05
6.57007716628064e-05
8.74567788043994e-05
4.0630544474845e-05
7.13626363271043e-05
6.462482072894e-05
2.87358925497428e-05
6.43995089496972e-05
7.35004096636501e-05
6.55891931381197e-05
0.000102541493279303
0.00010927422822641
9.12209381320819e-05
7.48496722345497e-05
8.3715278829844e-05
5.29928583850421e-05
6.67061536681054e-05
-2.98938527650519e-05
0.000100143059063923
-4.09930581066437e-05
0.000105263554951662
1.89749773914021e-05
4.54120829766588e-05
6.07263772897134e-05
7.53801719873791e-05
4.88717382253348e-05
1.18543782350336e-06
9.72020053629786e-05
6.10895405983578e-05
6.02812450028965e-05
0.000124185355125258
4.26450635588933e-05
7.39093257122469e-06
6.41694775048961e-06
7.48871465564746e-05
3.19563089567878e-05
1.45428055332634e-05
1.83883297851142e-06
7.40706595681522e-05
1.36588196026677e-05
3.69597215797934e-05
3.59613589326407e-05
2.94428463067662e-05
9.49859476056548e-05
2.83043041570799e-05
7.71226936221413e-05
8.39194535560849e-05
0.000104074033243376
8.92777055105658e-05
8.38545519823739e-05
8.33500802883026e-05
1.413238941402e-05
6.40131747277732e-05
0.000107902396408555
6.78800192251213e-05
2.71848241905343e-05
9.94052116523755e-05
7.5890068307445e-05
8.71554593721408e-05
6.38384103975198e-05
9.01687321215739e-05
9.79020773969044e-07
6.10274535727375e-05
9.55140422628629e-05
8.36997938915258e-05
8.69731539726443e-06
5.78411971953936e-05
7.65395926399595e-05
5.47113251584014e-05
2.17703903351554e-05
2.3651930121975e-05
6.06089063010567e-05
6.00340081246931e-05
6.43967138732247e-05
3.39381523331707e-05
3.46852257773804e-05
4.527560292555e-05
9.70355321044066e-05
4.61335891085469e-05
3.27126692376811e-05
3.50188144436809e-05
4.66812292279802e-05
7.55853332412359e-05
5.2031472617028e-05
8.15968178373228e-05
1.63852755267497e-05
6.71271357620763e-05
6.63920822173395e-05
6.56286795089406e-05
7.13544454168541e-05
1.47151657856099e-05
7.32143392420334e-05
2.41403683640967e-05
-2.41960671151823e-05
3.94145760041144e-05
6.69464168603946e-05
1.14605567984687e-06
6.96088902956595e-06
7.15294481307906e-05
9.50094777544385e-05
2.86989018929434e-05
1.05758178654554e-05
3.59787118426679e-05
3.0326737791503e-05
0.000103595320794799
7.00749699078268e-05
6.83093571091519e-05
7.8999931030623e-05
6.13251018881732e-05
9.96647836453169e-05
2.2114098085076e-05
-3.48727150199073e-07
1.64681415540111e-05
3.60706495400356e-05
5.02648222015376e-05
7.68151919682172e-05
6.75989011785653e-05
9.01060445194864e-05
4.86724293490696e-05
6.4874769048455e-05
4.85557181341253e-06
6.33618400414065e-05
3.59266604501489e-05
6.96528160342881e-05
3.23257064455943e-05
5.15337518115728e-05
2.5648414900474e-05
7.88071820439436e-05
5.70795753719133e-05
7.8155601826144e-05
1.56046875079049e-05
7.00495273851592e-05
3.37734227974767e-06
4.89366855879452e-05
4.55452046216291e-05
3.53374942127229e-05
-3.45934563528908e-06
2.87082961168901e-05
5.8577246374486e-05
7.94170690279329e-05
6.31910259074219e-05
8.4055653728377e-05
8.71255590396072e-05
1.84344633921944e-05
7.06881588753533e-05
1.2945438990737e-05
3.43784468998052e-05
7.8282949612345e-05
2.80924483595557e-05
-3.8434748503494e-05
2.51693871854014e-05
1.94671650733292e-05
5.85610650244747e-05
3.33059965526142e-05
8.14231047224289e-05
3.42437380940953e-05
1.43026521016451e-05
2.59638921573049e-05
7.96157796283944e-05
2.82861730349006e-06
1.69391167147976e-05
7.8646790544388e-05
2.81289063653987e-05
7.5835911579955e-05
2.63797728823197e-05
6.74076841134203e-05
4.14482148088658e-06
6.6950243553974e-05
4.25246256854308e-07
5.32240058671722e-05
6.30403092414797e-05
2.95440437124694e-05
4.97918515238832e-05
1.43428255406316e-05
5.39070564548324e-05
0.00012241233674748
5.03847783063012e-05
4.76841249015203e-05
5.56529398054749e-05
7.92632264301778e-05
8.56897788516635e-05
6.69863382360387e-05
1.9014579459055e-05
7.89430115191634e-05
7.21001127597159e-06
-1.07902264777524e-05
2.46345794143712e-05
5.52291870670716e-05
3.51609250563282e-05
-3.89061854403421e-06
3.98647285438594e-05
7.3286314396099e-05
4.87155115058953e-05
4.10242996175857e-05
8.70036613063893e-05
0.000118215590568331
5.09656602963444e-05
7.19125584322189e-05
4.28711087238253e-05
-3.55339145072082e-06
6.68075383847147e-05
7.05514161656295e-05
7.88804092603846e-05
1.58769826895837e-05
8.78435027210881e-05
2.72286385832702e-05
7.87062501385687e-05
5.92646040788688e-05
3.6778055422075e-05
4.56503591847426e-05
7.5162112133794e-05
4.33401130191314e-05
7.74088059827365e-05
7.57352000660458e-05
3.24744420354986e-05
5.55989516561537e-05
2.27549751080131e-05
1.09849889272833e-05
6.3621030121645e-05
6.7998102792104e-05
3.63974804136665e-07
4.2868217933804e-05
4.32910884144475e-05
6.3497249264168e-05
3.56884657263782e-05
-2.62849973940857e-06
6.17916575503648e-05
8.08132032588702e-05
0.000126791601022444
1.18408151468561e-05
2.81164071743353e-05
9.03646339476824e-05
6.91692451499537e-05
8.58068811858583e-05
8.44194724292077e-05
4.27042169104851e-05
1.50423666553076e-05
1.62782492424004e-05
8.27777901452473e-05
0.000111471071684164
8.36005857808752e-05
5.89483447254997e-05
6.49480806504126e-05
0.00011015814048844
5.27414635833878e-05
7.18310116949374e-05
8.77282753379435e-05
2.42157420508674e-05
0.000106759400146528
6.6491410626084e-05
5.13324620611554e-05
0.000105274725004308
6.93282966319466e-05
0.000111436672686107
0.000125598052186526
5.34678263833725e-05
2.00326541603851e-05
5.44423373502277e-06
7.98343742844154e-05
5.61345222760189e-05
7.57333237457491e-05
8.85195484420934e-05
5.59220933399477e-05
5.22659258394818e-05
1.63917705716918e-05
6.20623893955947e-05
5.00933909720828e-05
8.00277693134217e-05
4.32822741943725e-05
1.30662900148713e-05
9.69878887188862e-05
7.42351836012885e-05
5.35061784830091e-05
5.43852310829694e-05
1.45162663293252e-05
0.000105899895672521
3.35480749625751e-05
9.1240650708948e-05
2.84197068193232e-05
8.26143007795085e-05
7.71129784725291e-06
5.76042915007144e-05
1.05755625559363e-05
4.2922369580654e-05
8.25209954799658e-05
3.84444600144958e-05
8.03463965648342e-05
1.86456456511332e-05
9.01823226800347e-05
4.69904702196519e-05
7.51147903621881e-05
-1.49754463566835e-06
7.89597716652982e-05
7.49999086847399e-05
0.000121060988500397
9.39170860301564e-06
8.87282558458824e-05
5.89122789960036e-05
5.50729204164264e-05
8.06650277870458e-05
4.57616333406037e-05
7.86046991794367e-05
0.000101317336647682
1.79314490757973e-05
3.02924834125911e-05
4.2823027434386e-05
7.69309245420744e-05
3.59014542680329e-05
3.05858601426728e-05
4.61655155186073e-06
1.50829027286541e-05
3.14745907965596e-06
5.3613261752723e-05
1.59801432114273e-05
5.96603704109155e-05
1.93758165152704e-05
4.46561583213034e-05
7.90263659032892e-05
9.69351961795542e-05
8.18570300151853e-05
6.22793012577487e-05
2.13148730900257e-05
8.84109576030312e-05
6.82767007276861e-05
6.15449376040236e-05
1.95590351648923e-05
0.000116355702136431
3.14879284109937e-05
3.82526421907048e-05
8.06953419820321e-05
7.15057807025086e-05
4.51663579192255e-05
6.58429410781426e-05
3.52219654103815e-05
2.61585415015105e-05
2.02877211083433e-05
6.99550048525055e-05
0.000106458876122789
0.000109276564935943
7.06369386213913e-05
2.09833122975387e-05
3.9037301403355e-05
2.94526706028852e-05
7.18436491476758e-05
7.72037272520953e-05
8.46493911903672e-05
-1.33027934141352e-05
7.16126566186582e-05
0.000105630604296549
0.00011072797524812
1.41075466302545e-05
7.80006494249532e-05
3.12501080742962e-05
7.58349311581254e-05
2.30408177902916e-05
1.63773460991048e-05
5.04489076032826e-05
0.000161561696540004
0.000109885716844703
1.53919887089324e-05
3.24714656641326e-05
7.36975572124638e-05
1.26421443163801e-05
6.06840204100234e-05
7.97161381723291e-05
8.24166955381657e-05
5.59552942286732e-05
3.44276971309234e-05
6.11650745296748e-05
6.35683338285842e-05
4.65658498333105e-05
3.75402935775125e-05
1.64247000905011e-05
3.59919989170576e-05
3.89660273413345e-05
3.3868458181323e-05
2.56601178954429e-05
2.56329691392496e-05
4.89967026548749e-05
3.34259938412478e-05
1.3807106739259e-05
9.4057623316744e-05
1.53622059940814e-05
2.21811651911258e-05
4.71042460321674e-05
6.95880288152409e-06
1.99013619680633e-05
8.28067224735116e-06
7.80241397588484e-05
-8.19692247810783e-06
-2.27535432458849e-06
5.54422299023226e-05
2.54564616694116e-05
0.000118032074042466
6.50227937017951e-05
0.000104302401210281
0.000108553533816134
0.000101595468303023
4.99130442784108e-05
6.45112243663392e-05
7.54034560090715e-05
1.04677254232076e-05
5.42277246868536e-05
3.91536554448567e-05
4.11320593306039e-05
4.09256024658097e-05
3.19189520255973e-05
3.94848783475094e-05
9.4203983789126e-05
3.6679833077768e-05
3.22991492245108e-05
1.1660699084725e-05
1.76943206922883e-05
7.20398107958506e-05
4.33747206745969e-05
4.10258021494803e-05
4.50933540091136e-05
1.6299420835434e-05
1.58505783727628e-05
0.000107880521827892
2.37042649786921e-05
8.61869413167517e-05
4.32216242942448e-05
4.82250213153231e-05
0.000130068131152802
7.89633149381918e-05
6.41128280208426e-05
-6.61427982263821e-06
5.47278713889718e-05
2.01861272842726e-05
4.22357863132864e-05
3.09217391297493e-05
6.30732442389526e-06
3.23455106369966e-05
7.45380148404759e-05
1.85700498147486e-05
5.37183950344886e-05
8.52378370960779e-05
3.01831439622134e-05
5.54050259354706e-05
9.39860295114857e-05
-6.64612291175286e-06
-1.10464635848428e-05
7.90669366704127e-05
4.16650210847281e-05
0.000112200161682461
5.82495703740679e-05
1.81955792031494e-05
7.43953843257001e-05
3.34569675131094e-05
5.32933106741672e-05
3.22781355863698e-05
6.75244866957612e-05
4.64614218286017e-05
5.80669364257898e-05
1.8465402068414e-05
6.09495600963027e-05
7.04254476189991e-05
-3.44400807821749e-05
7.22111701206122e-05
2.95899651597749e-05
7.81664659143704e-05
2.97123769907136e-05
4.87155819838676e-05
0.000114585971552847
6.80409116166372e-05
4.8328738913694e-05
5.31990546644045e-05
3.59131250210943e-06
3.29491432648812e-05
9.26032259730309e-05
1.80548557595542e-05
5.75933858769463e-05
3.68738665257961e-05
6.34458391235106e-05
4.60745789939551e-05
-1.04686473709307e-05
0.000102335225684228
6.2221003033406e-05
2.84119799677303e-05
8.59400888842686e-05
5.59789262038448e-05
2.51038149369512e-05
2.968217978645e-05
8.00555458244201e-05
1.27436107308509e-05
3.8771351731743e-05
4.13561998565473e-05
2.26332959509806e-05
7.06900537576001e-05
6.76234714768588e-05
3.94216775353576e-05
5.65288325174018e-05
1.69047336657371e-05
1.45162142446968e-05
2.23985191326859e-05
8.60366881354714e-05
1.12467775420289e-05
3.98853419237175e-05
3.89638463957425e-05
7.47278311536383e-05
-2.34573014860431e-05
1.54894303646898e-05
4.26473398204728e-05
6.22685675937507e-05
1.37836060778593e-05
5.84455057514979e-05
-4.46739899953917e-06
4.42702463276535e-05
4.38188209028557e-05
0.000101905007101309
4.33417289728718e-05
-1.25691811935509e-05
6.40556406101723e-05
9.30408841933668e-05
9.18823562427162e-05
2.88472236041455e-05
2.68708652525119e-05
6.61745907309069e-05
4.66767246547855e-05
7.24000058051877e-05
9.49082638384002e-05
4.98185867644809e-06
-2.1581726592229e-05
6.23497263024739e-05
4.84433771486033e-05
6.77811514054013e-05
0.000134106712925244
6.57822622418556e-05
4.47612926531049e-05
8.91684940395095e-05
6.62585118991918e-05
0.000121712740493408
3.40596281262168e-05
4.26613173922736e-05
3.99436670969993e-05
9.58001696770721e-05
3.35726392432636e-05
4.08438415962833e-05
1.0725288596085e-05
7.42550104628082e-05
2.96190910008153e-05
5.66246814003682e-05
6.88885653336802e-05
3.66857972209149e-05
2.00540253107738e-05
5.34545590621641e-06
4.68999801602334e-05
3.84426227850946e-05
2.83688349883314e-05
4.52574706025683e-05
4.20653269686608e-05
0.000122906940826919
1.6996324062762e-05
4.8697621697788e-05
5.79201711548009e-05
-3.5088551427616e-06
6.23348457030289e-05
3.63435283051651e-05
3.37048841556442e-05
9.10614505708095e-05
4.19428627604168e-05
0.000102120571822696
7.4831707978503e-05
7.31298619161462e-05
2.92365379475815e-05
9.86222622148163e-05
4.53813629662697e-05
0.000132200809606858
5.68747549907281e-05
3.57353981714437e-05
3.55796010341318e-05
1.7024862331971e-06
1.54852586215964e-05
2.9742491955563e-05
2.63994224337145e-05
5.18269102975703e-05
5.18776224870792e-05
9.97277726879492e-05
6.17387189543347e-05
3.89217278950241e-05
5.88018625317748e-05
6.06987079065662e-05
7.06167901627007e-05
5.91813897289392e-05
8.99784430387366e-05
3.96348971340953e-05
4.98490584204909e-05
3.43285687106281e-05
8.04880230459925e-06
8.01758499340211e-05
5.72621141917944e-05
4.44225382771806e-05
3.23508158676247e-05
9.08250432012646e-05
4.95033319267686e-05
5.94304218656932e-05
-9.70212799808018e-06
4.97714312145348e-05
0.000121435328632094
5.04289481111525e-05
0.00010453890881568
2.62183154958766e-05
-4.74757203160488e-06
4.12629441559517e-05
0.000117250713274846
1.18035939129095e-05
6.74383427485439e-05
0.000103961774395074
3.82630817638832e-05
8.80888053929456e-05
7.66174908285296e-05
8.90774874685591e-05
6.39626583713969e-05
4.09651619173283e-05
4.9774328401869e-05
8.13101746283541e-05
6.37531137692722e-05
6.74200460852902e-05
4.45132941087299e-05
9.50251513616252e-05
9.19034039905468e-05
5.69526694412786e-05
3.32855787371438e-05
-1.79249727000524e-06
2.51099143747864e-05
6.93252415470307e-05
4.99821390935544e-05
2.73010673376196e-05
4.65127021766706e-05
6.5656887237793e-05
2.11887469440228e-05
5.48323210438649e-05
3.02877709238518e-05
4.10593422498852e-05
-2.31293810480547e-06
-1.59826374271986e-06
-1.51865994102961e-06
4.95273120095626e-05
2.25441169816812e-05
0.000137124314431133
0.000107050456838571
4.09575196352934e-05
8.78269125986499e-05
-1.17325585038855e-07
6.04758200588216e-05
3.64012741899349e-05
8.15290344412649e-05
8.27603288363398e-05
5.18311290649465e-05
4.23253798782881e-05
5.13992896743749e-05
1.33541285586685e-05
8.41453852538826e-05
8.2175696473107e-05
3.36873688560374e-05
4.10046086061286e-05
6.7103551934517e-05
4.28894475740051e-05
6.53701109370136e-05
9.01289456443867e-05
3.05644162092281e-05
9.0878766330563e-05
2.27449527741445e-05
2.93051052719844e-05
7.71211259173126e-05
7.33170279846588e-05
6.07201691601498e-06
7.42871061563065e-05
6.74125602934463e-05
9.70766869343862e-05
8.31849487993156e-05
0.000120836916849583
6.18074118677924e-05
2.21219037861565e-05
6.08915098270705e-05
6.40453904162406e-05
4.69551634821484e-05
6.6410110683662e-07
7.67109637628953e-05
5.86046542733011e-05
9.19211634445845e-05
3.00051240574423e-05
1.82137816053736e-05
4.83407367394648e-05
3.74794294534268e-05
1.65371906384325e-05
3.84214122530797e-05
0.000110317290868497
4.93170447329674e-05
4.2394008773743e-05
3.95929392665365e-05
0.000130264463318982
5.73875883658226e-05
0.000105762950420379
9.06534842314889e-05
9.75031980156065e-05
5.27961020691482e-05
8.73054492828682e-05
6.48234078017023e-05
3.74655124820986e-05
7.08821296452891e-05
0.000117485168865163
5.52124174863447e-05
6.83816704199416e-05
0.00013563015752575
9.47917320269961e-05
6.20639377839091e-05
4.09143716252783e-05
0.000101389778972861
6.19967598885209e-05
1.16070324609952e-05
0.000113475149551834
1.03572830808363e-05
2.27094783356362e-05
0.000105005294241702
5.43335806957375e-05
2.68244826305929e-05
2.06577735473276e-05
4.62388577326539e-05
4.45409887291218e-05
2.49858385420233e-05
-3.25599837934302e-05
3.55609767057241e-05
8.45817191218007e-05
3.46931580155371e-05
2.22385067020647e-05
7.96268251654839e-05
-4.25374990897557e-05
4.35405147930509e-05
5.97396127744355e-05
5.77195435611004e-05
3.74261700404743e-05
8.26853568104069e-05
4.3599161361543e-05
4.39909026331809e-05
-3.34316831626177e-05
3.98158838323806e-05
8.60092691936136e-05
-2.66282083851274e-05
6.75003390419281e-05
3.28757020447446e-05
6.69350275239943e-05
1.66345926815865e-06
4.54751773715375e-05
4.16263754715733e-05
4.93778750524958e-05
3.65270277927055e-06
6.34190098255119e-05
5.07119116115225e-05
5.35445474676391e-05
3.36286298166664e-05
9.71699284245082e-05
4.30389119150486e-05
0.000100795288067121
4.44500469237011e-05
3.13034258754295e-05
0.000151318807122146
4.62185371536688e-05
4.29879287427752e-05
8.41500779874943e-05
5.04093347050404e-05
1.02803337107418e-05
9.97963869208058e-05
5.41449438253632e-05
8.01990952411005e-05
5.27044702335305e-05
3.4744423163312e-05
-1.13743838351459e-07
2.06259856235695e-05
6.4921094443972e-05
3.69608893027495e-05
6.84696456671876e-05
-2.02839651699018e-05
5.20643689628339e-05
6.45929479962638e-05
8.13574391449616e-05
6.92239562792885e-05
7.149786057988e-05
4.21105399716902e-05
5.61624412363973e-05
5.3389452452884e-05
3.17244660535812e-05
0.000105268046980563
5.80326519546846e-05
5.10828658458766e-05
5.34266101770592e-05
0.000114637886955642
7.46711781729115e-05
3.62115591694745e-05
3.51035685686568e-05
4.46615213240971e-05
5.73778712617997e-05
4.19159315092827e-05
3.51421427489975e-05
4.71577344591356e-05
6.68775042878018e-05
0.000126891091282236
0.000103918334808574
5.43884510414922e-05
4.0578886782936e-05
0.000103547040639813
5.673393732406e-05
5.6369390970702e-05
8.63984944945568e-05
-6.78024622217741e-06
1.38285664887123e-05
9.85032162854508e-05
1.32601588009785e-05
-2.51912072857055e-05
9.50831031880138e-05
6.84518169403983e-05
8.02819564778128e-05
7.40646364620721e-06
-4.57937676624416e-06
0.000116384013678504
3.36144799152342e-05
-3.49803090135283e-06
6.75629302809796e-05
7.52592688506958e-05
4.58082915778626e-05
4.23187352975506e-06
3.83405960869833e-05
5.10786735934054e-05
4.41635384372301e-05
2.24643935265378e-05
-9.56798573816599e-06
7.75668836581332e-05
3.97141930154077e-05
9.38574179494578e-06
1.89271081562217e-05
2.33440756203926e-05
-4.56831326213286e-06
5.6430695349366e-05
1.76114622101056e-08
-8.18126877250017e-07
7.4643833735404e-05
3.7296268887951e-05
7.6533053933611e-05
9.11582544601857e-05
5.10039856635701e-05
2.04594146148385e-05
8.99793671800094e-05
7.38710527009639e-05
3.04733604988497e-05
8.8517240905031e-05
2.63898439493721e-06
3.14586315343534e-05
8.06447766716941e-05
1.17809338692625e-05
6.69565526015529e-05
4.81372552827096e-05
3.4992754390912e-05
6.1791547559223e-05
3.56418626354238e-05
3.24218634004854e-05
1.85127913473371e-05
6.18236972256881e-05
5.6142539221663e-05
9.08761231457334e-06
5.75531705303915e-05
8.7277764039058e-05
7.08590845604306e-06
5.00262453011198e-05
0.000128431293883861
6.13873961685763e-05
1.79846233408302e-05
9.74233887867853e-05
3.04740622955849e-05
4.12277799233615e-05
5.06809941642524e-05
4.88658231170049e-05
6.94212279477813e-05
7.48100562993419e-05
0.00011824201354496
2.58293511360118e-05
7.86099700956381e-05
9.66495975829011e-05
2.16666633273928e-05
8.62479531861269e-05
3.06671439397391e-05
0.000109982015985067
5.0226467648107e-05
6.66949288188465e-05
8.21123340567082e-05
4.4450883376092e-05
4.32017826185832e-05
3.95288385887148e-05
3.86028124722765e-05
5.91291119021626e-05
6.93814875761365e-05
-1.73265293216841e-05
4.23292887204423e-05
9.85795209786847e-05
6.40206040615545e-05
7.00760073213641e-05
1.06447860111033e-05
5.36330797339799e-05
6.28935777939594e-05
7.52110625252695e-05
9.71286062808138e-05
4.29401125640494e-05
9.43051609829173e-05
9.55551674541118e-05
4.03143227217811e-05
6.41758848063842e-05
5.87184527070799e-05
7.0878707562084e-06
8.28183061045203e-05
7.07469009097409e-05
2.36806625848821e-05
1.80904249058166e-05
9.71736285300933e-05
2.4512494982066e-05
3.84222729349471e-05
8.01730869431785e-05
7.76514428898297e-05
7.07632899362946e-05
3.62942201281427e-05
8.77894423912348e-05
4.88021350623027e-05
5.05167309628594e-05
6.10071486125249e-05
3.80269870720088e-05
5.09744796439209e-05
1.05244975535621e-05
6.48750774957292e-05
4.46130823759968e-05
7.22589830971814e-05
5.01031498313529e-05
0.000110917013806972
6.09594029354126e-05
5.95609867317188e-05
4.58049555069612e-05
5.62069423362699e-05
7.26925460787024e-05
4.60303803444006e-05
5.61282143941185e-05
9.60637236440538e-05
5.82570314476788e-05
2.75765048264989e-05
0.000106900384786629
7.68487067608901e-05
4.60849452401984e-05
4.19484396954572e-05
5.30931688658515e-05
5.29159791483188e-05
6.06674675957071e-05
0.000130313303943591
1.49991342075901e-06
5.87247274004368e-05
1.90491224208779e-05
9.15277355140354e-05
1.16389184900495e-05
3.19912237106287e-06
8.34865517992337e-05
9.6453397670159e-05
3.62698673490643e-05
8.84672912766368e-05
8.94180573905902e-05
9.12166289465198e-05
5.51399829107362e-05
3.98322323980434e-05
5.58550032256968e-05
7.9204256791867e-05
3.65664654466587e-05
4.74506636119721e-05
5.16776533728325e-05
5.34085171057119e-05
5.80076177929293e-05
3.87711770029327e-05
8.2045168401712e-05
2.62456675165153e-05
5.13890615006907e-05
5.98051169414387e-05
8.50773695180278e-05
8.75223952994944e-05
5.97809794315327e-05
4.85731267065347e-05
4.58871958482266e-05
5.5055498129879e-05
7.49471723298713e-05
3.25250120798566e-05
8.13570246028141e-05
9.48103248434365e-05
8.81279523366581e-05
1.25022676449643e-05
3.64320156658655e-05
0.000132223196939361
2.25281533855077e-05
2.78241982916776e-05
-3.55533527649959e-06
4.20517667353878e-05
3.74584525402946e-05
3.71268095338459e-05
2.3150343699048e-05
7.31701625244153e-06
5.82144875447643e-05
0.000101284571949265
6.371401207526e-05
5.07390833867427e-05
0.000117684745019007
5.61707869010318e-05
5.41041292081699e-05
7.73358691662581e-05
6.73378926031905e-05
6.00953463277246e-05
5.81765255640715e-05
3.86941596679548e-05
4.07654891679291e-05
0.000100204768046761
1.37189966020094e-05
5.93972579235928e-05
6.0123289237364e-05
2.87434267920434e-05
7.23129366325241e-05
3.65779137057859e-05
6.5458333739712e-05
0.000100849992331715
1.52837434123243e-05
4.61442663715616e-05
6.33515192182688e-05
2.35695523256906e-05
2.1775773318995e-05
5.1910556090047e-05
0.000114354647286812
3.4839717306749e-05
3.78532100723285e-05
4.83750937610459e-05
5.86275187428953e-06
7.65015566169477e-05
1.05174517742005e-05
6.60447754630856e-05
4.97381847029649e-05
3.89262662758126e-05
4.70178535845199e-05
4.45139631253359e-05
4.44419506668156e-05
8.93601516085248e-05
1.68286236209407e-05
5.49660417881066e-06
0.000126468728939885
8.62719120707162e-05
5.5727646004052e-05
4.44122380849645e-05
3.04192446596945e-05
1.45750905542422e-05
2.24550032109985e-05
1.53471624948759e-05
7.64326350787714e-05
4.2186690174267e-05
5.86835355591634e-05
4.17056264276394e-05
8.64200476151923e-05
-2.0924755997279e-08
6.50773541836459e-05
4.23007489078425e-05
7.51015182543952e-05
0.000111310658224002
4.10628149868389e-05
5.46840289431052e-05
0.000103463423600194
1.94835030220392e-05
2.81181967182222e-05
4.59362694931294e-05
4.75331718481201e-05
3.1819352323309e-05
7.9109853982957e-05
4.6903547284817e-05
2.44054093831583e-05
9.59527682494192e-05
3.85722735795176e-05
4.37777068215298e-05
2.04474050005488e-05
-3.55507028394211e-06
7.02797305375311e-05
-3.10095612483845e-05
5.62779200917296e-05
6.35124443746367e-05
3.38040825025978e-05
5.05662569985865e-05
5.65345774979275e-05
3.1343219056329e-06
0.000102196059791304
6.92576470667981e-05
0.000126125312464982
0.000106246531704041
5.20031213928688e-05
-3.73854780183817e-05
7.9308645525585e-05
2.22489426004215e-05
3.51621581212012e-05
1.61367443327861e-05
0.000104449124825723
6.93176275466811e-05
7.06311886893108e-05
8.89626928067136e-05
4.50796667829836e-05
3.69124810929379e-06
4.18979976716781e-05
7.52335454444284e-05
6.30202184803732e-05
4.86756968238538e-05
7.3045736609954e-05
-1.59121185725736e-06
2.48336696596897e-05
8.25894795012587e-05
3.91581315686297e-05
6.72444049290248e-05
7.24841683803582e-05
2.18675715796718e-05
6.02704034977446e-05
7.72044641263021e-05
8.91902784934648e-05
5.72826877615108e-05
7.87334676641988e-05
4.9321223368619e-05
9.7449141697652e-05
4.98443309191e-05
3.98512621389736e-05
6.59185261185043e-05
0.00012030584919666
9.62440596378615e-05
8.44770051597615e-05
5.82013935697127e-05
7.79374653447039e-05
5.09163646221616e-05
4.73630613431741e-05
7.04545798852182e-05
3.75297407745222e-05
4.77462139260222e-05
5.90985800469772e-05
4.58299107537078e-06
6.19567383176204e-05
5.0966509197316e-05
1.91749878032939e-05
3.86934196053744e-05
-5.99352560094152e-06
9.32663927512841e-05
-7.03885414135681e-06
9.96427463647294e-05
6.69274779603799e-05
6.42175068535407e-05
2.62882923439893e-05
-5.31372933462307e-06
8.24792442959298e-05
9.02843225407348e-05
7.11424630285391e-05
2.65366342392554e-05
3.03897261749451e-05
0.000108538165591699
2.83222743367717e-05
2.82130414512012e-05
-1.29120270898446e-05
3.12608971824519e-05
9.30684546868173e-05
4.13767525206993e-05
2.84349181700797e-05
4.1191231202595e-05
9.82711713633704e-06
1.56286519517447e-05
4.05461327853826e-05
0.000102155800709714
9.53932466898799e-05
4.14325533167064e-05
-9.71817148407536e-06
-2.68673333522233e-05
5.99108964524462e-05
3.88788621102187e-05
3.77352507303364e-05
7.66392081167022e-05
6.8521185035156e-05
6.3989972442061e-05
3.04953137442495e-05
4.31219436994637e-05
5.04657883105066e-05
6.00883989054283e-05
3.62855348546484e-05
5.10038926023922e-05
3.92958524112043e-05
6.23922331225305e-05
2.63210329493717e-05
0.000110310011201708
8.49591589185084e-05
7.78095943939699e-05
5.15397906544157e-05
6.42725488472754e-05
1.59795456502082e-05
5.29448279526707e-05
3.30708631475325e-05
6.63898935954654e-05
4.90003681626421e-05
5.05021385241508e-05
0.000105731596620519
4.08084222011382e-05
7.94787921641629e-05
5.12861427847636e-05
5.76723023097867e-05
7.51638610796438e-05
4.23298209440829e-05
2.05100311337581e-05
4.39811990066037e-05
2.37940313460525e-05
9.69890067030503e-05
8.94947276962793e-05
0.000106146665114889
2.04922186788897e-05
6.94910250865548e-05
2.51967961375417e-05
3.9789011788406e-05
4.10066375626534e-05
0.000122880412143982
2.61711907861342e-05
5.96327483101995e-05
5.69878990718675e-05
2.46315212435157e-05
4.87635220518207e-05
6.95251173025665e-05
3.94727292844082e-05
9.63028501729864e-05
4.528939113096e-05
7.02383301370677e-05
3.46731338687049e-05
5.90243330902516e-05
0.000101907502011601
0.000122339004091787
-2.63868690285631e-06
6.07605290143783e-05
2.62567736369407e-05
8.62822377272962e-05
5.59741170678617e-05
4.26668709895874e-05
3.51462648038377e-05
3.86745596678191e-05
6.03035498419936e-05
1.19231676499008e-06
9.80302690661564e-05
6.74008104608102e-05
7.71702313424486e-05
5.95054582697001e-05
2.20521817053388e-05
1.10634622573428e-05
3.35455303825074e-05
4.446489979104e-05
3.32891468083607e-05
8.49298671252779e-05
3.57840498152939e-05
9.50505948665718e-05
4.4756423916979e-05
-9.84415201709686e-06
6.53195621500751e-05
5.14640031284233e-05
-1.36630733977179e-05
6.8600626573193e-05
9.23368647758564e-05
8.88417975763062e-05
1.32570785782312e-05
1.98012870174731e-05
5.16537203930139e-06
4.49055395249531e-05
4.12663587772835e-05
2.81082374944022e-05
3.94439663098031e-05
8.46644486304852e-06
7.96079626233051e-05
3.78428585269569e-05
6.1107665244256e-05
3.4883200018976e-05
1.73460137655792e-05
0.00011082572466121
7.2589536286293e-05
9.16307968860319e-05
5.20369988712194e-05
7.75581362953584e-06
5.19161872902416e-05
5.2101344888463e-05
8.21782697513065e-05
1.26515307704955e-05
6.03932150891405e-05
0.000116647557217907
4.92052875442971e-05
7.54997513314497e-05
1.31399132267466e-05
5.49714982013031e-05
4.94926922674752e-05
1.67967639287977e-05
8.0167618170473e-06
