# Supplementary material for: Research on computational propagation and identification of mine microseismic signals based on deep learning
Source: PLoS One. 2025 Oct 22;20(10):e0334641. doi: 10.1371/journal.pone.0334641 (PMC12543183; doi:10.1371/journal.pone.0334641)
Supplement: S5 Data — (ZIP) [file pone.0334641.s005.zip › 000100800001715.xlsx_0.txt_24.txt.txt]

6.99362473254363e-05
2.32508287205323e-05
1.12794546191502e-05
3.56514635033957e-05
8.89356938211228e-05
1.76377590657525e-05
2.40264738328691e-05
2.45323884093403e-05
5.00140049988075e-05
5.98054504635851e-05
-3.81963279128486e-05
0.00010873315243817
2.91437434414507e-05
2.76661056003681e-05
2.89932680889158e-05
4.20711156326316e-05
-2.79728017550349e-05
1.2504794162822e-05
6.17425657383469e-05
4.5790656775194e-05
6.89554374481303e-05
0.000108097806697731
3.94934375612241e-05
0.000115409242740366
8.64265255774596e-05
3.56871806744231e-05
0.000115596495461441
7.05755833688974e-05
2.61481074987677e-05
2.48716006596427e-05
4.92659906799383e-05
7.2829984857391e-05
4.4486215987376e-05
2.83242691012036e-05
5.14114214493956e-05
9.76326084563616e-05
6.32215217227835e-05
8.83932699596688e-05
6.0320195883489e-05
0.000108827156199829
4.64134466663516e-05
7.51991812681775e-05
7.47459623919095e-05
2.08210706775183e-05
5.56001043580597e-05
8.41411555928327e-05
4.14373261496826e-05
3.51605904179301e-05
3.38762547887018e-05
3.74406578248556e-05
6.12169736211078e-05
4.70428844620311e-05
8.26439823360701e-05
5.11866955875975e-05
5.96811482913956e-05
0.0001027913992869
6.93278415343517e-05
3.46070842673398e-06
3.28183013073442e-05
3.80458232535824e-05
7.05961285582881e-05
2.57529574659546e-05
6.35401018598962e-05
1.52229164011879e-05
5.43531410636999e-05
6.15445822212832e-05
5.1433413935981e-05
7.377531700037e-05
6.72325844343937e-05
1.51166442227296e-05
8.2675434669307e-05
-1.73550826451739e-05
8.82145589858679e-05
6.00814833963521e-05
1.17183848373854e-05
-2.31440292147315e-05
2.78280083254706e-05
7.47944179755505e-05
6.59352796299697e-05
5.18174948102775e-05
7.85541069719418e-05
2.37747337855249e-05
6.88576220443091e-05
0.000136395496638041
5.58810169745995e-05
8.50679286857487e-05
2.43801396228613e-05
3.34481459056221e-05
4.53252958787274e-05
6.43977723901453e-05
3.25287885491598e-05
4.51451839108488e-05
6.86220494940887e-05
7.14480774301738e-05
7.97237507482268e-05
7.49068958095192e-05
5.19373606540466e-05
6.12223371816943e-05
8.26050361139664e-05
4.35839151755992e-05
0.00010650849757296
6.17475596188629e-05
1.65707126047189e-05
0.000102987413780771
5.28314282905535e-05
0.000103032524427978
3.71955479223369e-06
1.2268415918944e-05
5.98239273639171e-05
3.51459268634628e-05
6.15249997011119e-05
0.000128239979579914
9.21600851643798e-05
9.20495347708542e-05
2.13428378263742e-05
1.75705325219038e-05
4.94431293054451e-05
5.3714228562791e-05
8.74707995380543e-06
1.40532350659341e-05
-2.24478906141692e-05
3.40981863987104e-05
0.00012388048366629
9.00629804237195e-05
8.25849741362486e-05
1.23563152821938e-05
6.92072508780038e-05
6.23296167614803e-05
4.12713242479336e-05
3.73084793164123e-05
6.76322621632983e-05
2.63166072641439e-05
0.00012346798854204
5.60609966766203e-05
5.53123950961718e-05
6.43712606112491e-05
5.25158178707285e-05
2.85715092905837e-05
7.58552485565386e-05
1.64958194989193e-05
7.29157428175643e-05
3.56391456330915e-05
4.56891666769787e-05
2.03048578950827e-05
9.33099028063571e-05
5.95756969581177e-05
3.91988364800043e-05
3.07170625004027e-05
4.68005907509342e-05
0.000104308297636025
-1.11250326339776e-06
2.30234470214525e-05
6.61047770538967e-05
2.93567803167673e-05
7.07870858104966e-05
3.11284500221398e-05
6.72359987188538e-05
-1.39168451411258e-05
7.44897784191122e-05
1.57882732441966e-05
3.87200933426157e-05
-3.85668957686361e-07
9.43064558933373e-05
5.13519966837272e-05
0.000121377712649245
6.39229254103546e-05
8.25099197605449e-05
4.10147415929611e-05
4.62300346797884e-05
9.80651586324792e-05
3.7180376302677e-05
5.26740480805649e-05
5.09580882304125e-05
2.61402723869466e-05
1.14248951089856e-05
3.2071914506976e-05
2.5017911107431e-05
-9.7200575298918e-06
0.000118535742261241
0.00011373831406468
3.78117828138546e-05
3.69362242977012e-05
2.88323443062551e-05
1.80025534442445e-05
0.000116357912881382
2.51191138523083e-05
7.15296264526898e-05
3.34658511750369e-05
4.60051450830119e-06
3.48626077452146e-05
6.45790855867402e-05
5.29201462521435e-05
4.96908942598803e-05
-1.81431165281361e-05
5.15700472892464e-05
8.42636172766328e-05
5.37846837842997e-05
6.31599759221999e-05
4.0351284759562e-05
1.917374066426e-05
2.04111248193444e-05
5.21465884098601e-05
0.000105507292854355
5.90162393022282e-05
1.63401201453079e-05
3.92202906782814e-05
7.05518990969927e-05
5.42576658355622e-05
6.52347645640508e-05
2.35343252770445e-05
8.08385395643274e-05
0.000126517074457642
8.44578328387052e-05
7.16647166587062e-05
8.81326379522609e-05
0.000122450209178928
2.82029854504817e-05
1.80644535255084e-05
7.62675369519839e-05
7.86783610643414e-05
9.48875793365017e-05
3.72798382216157e-05
8.07339445334115e-05
8.86714083793134e-05
3.45181075142643e-05
7.53592658427103e-05
6.53752362214872e-05
0.000119303894413484
5.43557605039007e-05
3.74592819666426e-05
-1.91739554873398e-05
2.5575777653475e-05
4.53009407560788e-05
0.000117892491683239
-3.19873431170426e-05
3.63135697758199e-05
-1.14550443407716e-06
6.15365819671503e-05
4.97053506404911e-05
8.58260416090637e-05
2.56974294969709e-05
1.55195426601918e-05
0.000103344670273835
8.02996800752426e-05
5.14797583093014e-05
3.74247107316373e-05
7.21399140534394e-05
7.44911737565856e-05
4.17529549002971e-05
7.25396080370435e-05
4.56280372268583e-05
0.000115977106005356
3.09173533265709e-05
4.5754855306831e-05
4.00649320273864e-05
5.14844845479278e-05
0.000159598754928159
3.83769047962001e-05
4.75413902169948e-05
7.4053182648539e-05
6.3434030095246e-05
9.09573939015124e-05
9.35774453865315e-05
6.57075977808591e-05
-5.21576674157628e-06
6.70915637157788e-05
9.59502261815462e-05
4.1262424284627e-05
8.3724989961107e-05
7.59552568052449e-05
9.28213570446361e-05
4.12299655103257e-05
8.52583151520721e-05
8.21839773102232e-05
0.000100726456372991
3.27137201694088e-05
3.41900333934023e-07
8.87994403397796e-05
2.3287221077073e-05
5.41360043448999e-05
6.48003877572342e-05
1.05394423067962e-05
2.01545934965971e-05
6.23869791896908e-05
5.72229787669989e-05
2.7981413163614e-05
7.71978753175587e-05
3.87429921649547e-05
2.73616617692266e-05
7.61191884045577e-05
3.26763973772106e-05
4.60171050025201e-05
-3.20295115194276e-07
0.000119285745713884
7.65511835314407e-05
6.35402663985957e-05
0.00014108248571586
0.000101591242638029
2.68653693967199e-05
5.03680530417809e-05
3.63218175587324e-05
4.7389147041964e-05
1.47298231404131e-06
2.38019394203915e-05
5.11801018335209e-05
2.51557942184519e-05
0.000104670776246
6.40223265470721e-05
4.91827103770337e-05
6.53472455637866e-05
1.36856040480668e-07
8.04253363735086e-05
4.46738341036579e-05
3.27003688766538e-05
4.40243929212119e-05
7.40639763988334e-05
7.4664912364176e-05
8.70645453975083e-05
6.91459404064418e-05
2.15376872826519e-05
6.2711888174163e-05
0.000122756975325917
4.11499460689624e-05
4.9077629532324e-05
8.26692182287109e-05
-3.50534926997712e-05
4.53472031323238e-05
5.82879095037534e-05
4.19106721715541e-05
0.000123631462170039
6.32551031656041e-05
7.38579479205546e-05
2.98994018311575e-05
4.51917064427929e-05
1.5850730200606e-05
6.72875483761886e-05
8.00178161454445e-06
-9.12917251505786e-06
1.99534456640379e-05
2.49148208821852e-05
4.6823309500109e-05
4.28108129793843e-05
6.15695851449857e-05
4.48110765753799e-05
2.73208914128376e-05
2.2542805983412e-05
3.2678333247614e-05
7.4569174637606e-05
8.75555856816621e-05
3.68706823064867e-05
5.87407299751892e-05
4.54915045434459e-05
4.47021706380773e-05
6.51063875246555e-06
5.36973177599605e-05
0.000109998491925013
7.4603654819371e-05
5.39174657762246e-05
0.000105363013642861
7.16411178781638e-05
7.20875637781291e-05
6.08351227794664e-05
1.84884136861777e-05
6.45406481824682e-05
3.45528313898789e-05
5.32026861402421e-05
7.67553557109926e-05
8.49782775611312e-05
5.64974960190124e-05
0.000117789001952004
6.01935581618376e-05
8.95114713921218e-05
7.85224385507416e-05
0.000132063506926198
5.42315781241377e-05
6.72153176195019e-05
3.33941279444191e-05
6.41956135162144e-05
3.06609715176372e-05
-1.69053279348103e-05
4.78223324481794e-05
0.000105205199985155
2.34616865822453e-05
7.22954856383392e-05
5.83592980203537e-05
0.00010100090958357
4.60007812950522e-05
2.65748157971038e-05
4.93090409186048e-05
6.2066432805487e-05
4.10240260585667e-05
0.000118284600762305
9.14587214615875e-05
9.60377549955254e-05
-2.33333464781364e-05
-3.7670707781858e-05
5.18231939212463e-05
6.68930823229949e-05
4.62951518799295e-05
2.31730021008133e-05
-3.67185947440798e-05
7.43305686956585e-05
6.32593252635365e-05
-1.36206979598743e-05
0.000109249302599862
4.48213580423962e-05
8.754762021343e-05
9.145607502406e-05
5.65452194553265e-05
3.21691010698329e-05
5.16293251612053e-07
5.80560594659424e-05
7.97690858999639e-05
4.5645117808624e-05
7.7714183384675e-05
4.63648045215877e-05
6.83459331816871e-05
2.28875420823407e-05
7.02992376514403e-05
2.76104269899453e-05
2.88545523539738e-05
6.4278044001214e-05
5.96951917759957e-05
8.69863163614362e-05
1.97430598619058e-05
2.61314433457318e-05
-9.39423882085888e-06
7.13978439930754e-05
2.3150940203604e-05
-1.38278742558023e-05
5.53834660250575e-05
3.51488463882459e-06
7.50703610293826e-05
0.000107011960159348
-2.49608317334745e-06
1.86825806163901e-05
0.000122387375067062
0.000104376256350224
6.88146110537764e-05
6.56921971961529e-05
7.19383779881718e-05
9.57254356784247e-05
8.7017203278005e-05
0.000118034132515337
3.08598331879709e-05
5.19646926238815e-05
3.11964019345208e-05
7.18638141855893e-05
5.81220479830356e-06
6.62027459382485e-05
8.40511975583888e-05
9.79871805058425e-05
4.15707739621891e-05
7.81451338873647e-05
2.77917908878687e-05
3.30175776396362e-05
3.23070379573061e-05
8.89527687044543e-05
4.10263973301597e-05
7.02598145550792e-05
3.80610303533039e-05
6.88494874041571e-05
6.61106417331298e-05
8.38254763259663e-05
1.49276036281969e-05
5.8997624571049e-05
0.000123238869536486
2.55922378360959e-05
4.98399581985419e-05
5.73570337401187e-05
1.66241775772866e-05
7.14720142951589e-05
-1.04711438391932e-06
2.71963493661603e-05
8.11202427919673e-05
6.00656245918593e-05
5.89774804584908e-05
5.45159714470103e-05
6.2946499360926e-05
1.04744819266934e-05
0.000103020560014941
5.71728249733231e-05
8.69512806613828e-05
4.46874107398881e-05
8.63092447264704e-05
5.30197799168556e-05
6.94016289213975e-05
8.36514191634803e-05
4.53036309122774e-05
3.39592729825794e-05
6.47562113706303e-05
5.8261314497393e-05
5.10053707125161e-05
7.95225999032765e-05
1.41832550081893e-05
4.81572797535655e-05
3.51581141780706e-05
2.22533906690825e-05
6.63506876276807e-05
8.1588542253857e-06
0.000114433374374713
3.6128529423369e-05
3.83381089095638e-05
5.72852245289509e-05
9.34331437857005e-05
8.5012643819331e-05
-1.135125716799e-05
6.2818297788189e-05
6.07546845936392e-05
8.40087834495796e-05
6.43107975059111e-05
6.34382963269712e-05
7.72205746068046e-05
4.57573677930171e-06
3.13553965488386e-05
8.4398339630057e-05
2.4101149847786e-05
3.8457261358726e-05
5.68050415911232e-05
3.99210894723693e-05
4.76396448366928e-05
-7.51991669263508e-06
2.51136825300078e-05
8.34754227105111e-05
7.77015050251313e-06
6.63036592072391e-05
0.000100665567036075
6.05186498722899e-05
6.62150953857881e-06
7.57527539078009e-05
3.23930608952379e-05
6.52059363716966e-05
9.16090630239682e-05
1.43237289960181e-05
8.58934442729275e-05
7.74243916379784e-05
5.72849246729068e-05
5.55060721746294e-05
0.000106572281097734
5.45646767359307e-05
0.000115773090162468
9.77116094947311e-05
0.000109678235674
4.62570332233736e-05
5.81357209132554e-05
5.55873444100022e-05
4.59017945063346e-05
2.99233753850394e-05
3.85443743202066e-05
3.26865794203799e-05
2.6865213596646e-05
1.59760817620168e-05
9.27445964297205e-05
4.84009151838095e-05
2.73775517422844e-05
4.74748962011495e-05
3.58510638872202e-05
5.0866972381972e-05
8.48217659311224e-05
4.29198128961497e-05
2.37022672498186e-05
0.000112913326570261
4.63318545321155e-05
9.00513289414964e-05
6.41156618312536e-05
-2.49158210397815e-06
-6.32073606683337e-06
5.16469435250615e-05
3.78135821642228e-05
9.69951908175475e-05
9.37817833555447e-05
7.20970269821003e-05
-2.06680837879142e-05
5.33093601337805e-05
5.53926196392229e-05
2.02087901385935e-05
1.49638419745452e-05
6.5678086807917e-07
3.88593768723516e-06
5.65988428028673e-06
8.06656076384108e-05
5.89336429335336e-05
1.83618091262188e-05
4.92969238694881e-05
1.52566457436418e-05
2.56807468406714e-05
7.28950553639155e-05
8.29910335981283e-05
8.267716578378e-05
0.000135430601648103
3.93338892683604e-05
7.45099624899804e-05
0.000111820105427317
5.82335367731789e-05
7.5644448780222e-05
7.19987024251853e-05
5.34903091467039e-05
1.94613975534979e-05
8.66432921489278e-05
5.58359212097595e-05
2.59827277798955e-05
-4.13607286129461e-05
8.45550937192588e-05
1.02929393056207e-05
8.67730576520261e-05
6.27606519001078e-05
1.87028626393148e-05
1.04785962716718e-05
3.49999283683771e-05
5.89714968736956e-05
3.24610268278314e-05
3.04905299729748e-05
2.96348245861645e-05
4.6792308587477e-05
8.53124331007031e-05
7.67588889100481e-05
6.07347853246264e-05
0.000136683480849131
7.46697762383855e-05
5.9337916646233e-05
9.05382876561149e-05
3.46810483847883e-05
5.34129167623679e-05
0.000107890926295275
9.167211292488e-05
6.37834621555113e-05
7.08977734348059e-05
3.3100408672414e-05
0.000112861085526582
8.70966959085048e-06
-5.16826237087865e-06
7.48684636653647e-05
1.94142508335673e-05
-3.63100540314934e-06
5.22307828076052e-05
1.58178867139457e-05
1.77807820295922e-05
8.39230193789761e-05
-4.38050037330515e-05
9.78189965788287e-05
6.36207828990762e-05
2.17710136159397e-05
1.59680899830024e-05
2.38839276807969e-05
9.07347495254558e-06
4.90756287011374e-05
1.57567388149567e-05
6.83163999061908e-05
8.60636119506793e-05
6.72903956166572e-05
4.33404458125856e-05
4.10427817271111e-05
-2.22179367301788e-05
3.54115761842734e-05
4.77922421244516e-05
5.72302762107352e-06
3.04229924267624e-05
7.91303115033915e-05
4.26924409241788e-05
5.20573037352145e-05
7.80981144258303e-05
6.57989018844628e-05
8.77030642407229e-05
-7.80127581091426e-06
6.88445391513987e-05
3.62572287255312e-06
5.00088096126744e-06
3.62494247148786e-05
7.86095225720324e-05
1.46699277327648e-05
3.51163893882275e-05
6.52919179513701e-05
5.57947456594053e-05
6.96699549961195e-05
7.66533581012803e-05
5.86577862663911e-05
3.29512318540935e-05
7.22331607523921e-06
7.36141378589598e-05
2.88825378657586e-05
9.82734171857864e-05
1.08829814697854e-05
5.20582234899126e-05
7.54082614349317e-05
5.00619911547124e-05
5.20499791351937e-05
2.63284095444252e-05
8.2919263181908e-05
5.59381624368199e-05
6.76196341557189e-05
1.04207678742187e-05
-8.70887002527001e-06
1.69966663503199e-06
7.32725299766938e-05
8.29067899040369e-05
3.38260355439355e-05
1.1296386155045e-05
3.03183302907856e-05
8.84702909115843e-05
7.23983254556673e-05
4.11690549097727e-05
5.49634100152543e-05
7.3221621728427e-05
0.00010074109201827
9.38065368592578e-06
6.15218225154362e-05
3.46537734663882e-05
3.60384783688012e-05
0.000103463625274909
1.26754942826524e-05
4.85327770006107e-05
1.41543500158411e-05
2.50321856841025e-05
3.6684815297382e-05
6.70962525903891e-05
4.34191510098841e-05
0.000116915686174333
4.42939543570737e-05
4.55032686028245e-05
2.39550064471697e-05
9.67858009737798e-05
0.000111422005793128
7.44723388012809e-06
9.46108073475744e-05
6.4811310789176e-05
6.81190543066674e-05
4.22463158622336e-05
3.03329182279204e-05
2.82667422098038e-05
4.13214021797964e-05
0.000141446172834906
7.64641629498598e-05
1.98223284113481e-06
5.66070376375274e-05
3.20856842177639e-05
8.32542760424629e-05
-4.33148654605191e-05
5.27801136559127e-05
3.68769875020664e-05
3.04626594051941e-06
3.80417138126824e-05
4.45989431743772e-05
4.97641868158598e-05
1.63540402035488e-05
9.46706232170657e-05
5.60313086747604e-05
4.33507528204171e-05
8.76353092267642e-05
6.44969760310654e-05
3.60492994867574e-05
7.02962993866979e-05
8.46565606988276e-05
-3.42281882609412e-05
2.04749791688325e-05
2.65921115521732e-05
3.03438701213765e-05
5.83208372828113e-05
9.40201540269612e-05
3.77812431568285e-06
9.89866039102811e-05
4.21990711019652e-05
2.15243225708949e-05
4.93749342635013e-05
4.8036463939074e-05
3.98102498602702e-05
4.36703746899786e-05
7.30515164921202e-05
5.75895313229918e-05
3.23652779935457e-05
4.61037273111832e-05
9.80588125661072e-05
0.000115390926399058
7.24693880982288e-05
6.59443144697575e-05
4.38981465151875e-05
9.38724492986269e-05
0.000123322123222312
1.01585754253385e-05
1.6912189665037e-05
0.00013468971802539
1.95174617420062e-05
8.26986025336109e-05
4.67372652112931e-05
5.86284624487677e-05
3.81946928584115e-05
9.14683187495171e-05
7.14631437496997e-05
4.61946925004116e-05
9.84317965439216e-05
9.38744825640323e-05
9.41113584869406e-05
6.49014656622286e-06
3.40915494397948e-05
2.66416913127571e-05
2.69368574803115e-05
5.75504302650374e-05
5.89314022055451e-05
7.17782374055093e-05
2.23358011569297e-05
-6.84804967009707e-06
6.40331723210572e-05
4.9346972920754e-05
6.12014676424737e-05
5.38781500603876e-05
8.72382794708485e-05
6.43298265850188e-05
4.9561165414036e-05
5.84136433804258e-05
7.98204009364256e-06
3.97890838828112e-05
8.2752491205157e-05
4.33756141036805e-05
0.00010378332756412
2.92791201713726e-05
8.69271525141325e-05
5.67350340868081e-05
9.13477511812177e-05
7.07219759830614e-05
9.36173288919523e-06
-1.37213709233484e-05
2.57789500394462e-05
5.17187249681815e-05
3.92602318359945e-05
7.24538570191193e-05
3.94814459399706e-05
3.34746969201787e-05
3.81153120080602e-05
8.46367287162654e-05
0.00013223701378866
5.10322291734378e-05
2.26218037612191e-05
3.69293477455699e-05
-1.84934509688643e-05
0.000106956209400062
2.80195210358666e-05
7.1554685659103e-05
5.48361349569388e-05
6.64373832922462e-05
5.30208375214265e-05
7.46628527552908e-05
7.08610315480756e-05
2.47594653659196e-05
6.21698923384223e-05
6.12100024800491e-05
4.37940001329615e-05
6.5429921909939e-05
4.54231739204853e-06
3.6579814495018e-05
5.57614187478471e-05
9.48924691348334e-05
8.35705300479097e-05
-2.16998253226936e-05
5.93184976506756e-05
7.92780172080731e-05
1.9942837723221e-05
8.06650199534419e-05
6.54393902115426e-05
6.5304704385243e-05
9.11449819379911e-05
9.97093183693484e-05
3.26854697893695e-05
0.000113137120252612
4.18938965593373e-05
4.34503813600756e-05
7.35789648584163e-05
0.000177654097690152
8.62362287871253e-05
2.00886655567345e-05
4.91222884048233e-05
2.19987277476464e-05
7.4524246077644e-05
6.74783153824833e-06
5.67474564141809e-05
9.67632266001689e-05
3.24966323988584e-05
2.77660466083036e-05
6.12354785024405e-05
8.17953241347779e-05
3.63328019185776e-05
0.000111030419794557
1.98179514976193e-05
6.22874625702688e-05
0.000107477362578097
3.41765235207555e-05
0.000104862137129701
0.000123194527006521
3.92479336863068e-05
8.61104383248389e-05
2.78246751439049e-05
4.11538369748156e-05
3.20676689574048e-05
5.42420919292209e-05
4.53895141372519e-05
2.40801450648518e-05
5.05443447697044e-05
-1.54539736119161e-05
1.99091763477714e-05
5.88213029553756e-05
7.92741684352952e-06
3.7883290741895e-05
4.48021761224569e-05
-9.98847500084623e-07
6.47380374316967e-05
9.72531216871451e-05
3.13035201873211e-06
6.42129480787036e-05
7.20119498790343e-05
5.90305181482459e-05
1.21196914272347e-05
0.000113118343471585
4.9336306360101e-05
4.53094718852486e-05
3.65585829088613e-05
5.28720394969664e-05
4.75479340238055e-05
7.63490823710343e-05
8.37726512556156e-05
7.61822456631283e-05
3.46384298062758e-05
1.51711676103366e-05
1.12947600136421e-05
8.32680475410201e-05
5.62511409648968e-05
9.17295226880808e-05
5.33882034141862e-05
8.77908114090383e-05
-1.79745349819212e-05
5.16373023472095e-05
7.10933821737706e-05
7.92153158518386e-05
6.50334054016362e-05
0.000123448051393348
2.14766356925393e-05
3.84582510176203e-05
0.000108549307476817
0.000101312888695787
3.05124196773285e-05
3.54402196687929e-05
4.62447186000626e-05
8.215365385527e-07
0.000120977419002705
5.9157349170084e-05
0.000100389235465822
0.000140646577027007
2.68162941455218e-05
4.87990748315302e-05
7.9393989571318e-05
4.12364821256624e-05
5.86943150402255e-05
6.21831161151988e-05
-2.98955761936058e-05
-1.44937817571644e-05
-1.44862684500696e-05
-3.46311223635015e-05
3.96816921425599e-05
2.93556509423655e-05
0.000134591080253662
5.14358845247294e-05
9.45229861984197e-05
2.86566789609339e-06
5.929171420519e-05
9.28894743733627e-05
2.81415575990325e-05
2.87998327754707e-05
7.57293892796578e-05
6.06168491951163e-05
4.6285321591293e-05
4.84077659796581e-05
0.000111381280445488
-6.8493595836317e-07
2.12681356161322e-05
2.13217085256285e-06
5.53792949484139e-05
9.37980562612791e-05
4.69679449364793e-05
7.71807409871685e-05
5.20296491061104e-05
8.12407045465353e-05
2.74372396700827e-05
1.56801177542667e-05
7.55611536816658e-06
9.17290551612219e-05
6.51723877554766e-05
7.75796400203112e-05
4.27331710651177e-05
0.000113926475818563
4.15442675567328e-05
6.37615234948094e-05
9.88224036856274e-05
4.09392672281867e-05
9.89006000405413e-05
9.13471330497285e-06
5.90209385842155e-05
2.18722361639592e-05
1.38231520507612e-05
6.25790365631561e-05
7.98842857526368e-05
3.12364462693206e-05
1.39186056235564e-05
6.39738355571716e-05
7.51644827928232e-05
1.15879743519437e-05
6.2000796853608e-05
9.46270520379961e-05
4.03832347698327e-05
3.32992316830013e-05
8.18843319784478e-05
0.000112338293619259
3.95569127276357e-05
8.04824053345495e-05
5.90815582538608e-05
5.57114801222213e-05
0.000101652305629149
4.36566368096815e-05
8.04852778308583e-05
1.17049323097333e-05
5.32463039303708e-05
0.000119382093623952
5.55435984546555e-05
0.000103177185127228
6.0201247342906e-05
4.9247835987973e-05
9.87602636688788e-05
6.72630376099849e-05
6.27525661331195e-05
2.60046343875104e-05
0.000126731832881554
8.06380470262504e-05
5.6041663624487e-05
4.11099848343228e-05
0.000116961975992401
8.06404015790202e-05
9.71512364602038e-05
0.000106490153846917
3.31423207993665e-05
4.01288105536221e-05
6.46834540307204e-05
4.57343171491046e-05
3.19928223518375e-05
4.05682076252062e-05
6.44804611602791e-05
4.60554947204425e-05
6.21087810063988e-05
1.18260644786095e-05
8.25461303033343e-05
5.64935387233165e-05
4.66512329390093e-05
4.18707515963509e-05
3.94513256721469e-05
6.77797650377973e-05
4.04725660086978e-05
4.77624774993856e-05
6.60383663981323e-05
2.29186048611984e-05
8.21503037035316e-05
6.36048110127521e-05
4.95469747082e-05
8.30277253768328e-05
8.41320913454867e-05
7.90323879889739e-05
7.07688836856951e-05
6.48603868701733e-05
5.13608886987321e-05
8.42711496152938e-05
0.000103606399264321
5.80951743291566e-05
0.00012764413106066
6.19966821094155e-05
7.13674348655876e-05
4.54340136289053e-05
4.89229699351345e-05
5.5675969692346e-05
2.64735886400332e-05
5.497824153758e-05
1.02621530027741e-05
5.21206575656139e-05
2.20578445514675e-05
6.55068659958504e-05
7.76170974054603e-05
1.60513262221739e-05
8.02069188062939e-05
2.14838160846931e-05
8.40504842920924e-05
-3.24999344916107e-06
2.0992715204999e-05
4.58117967241656e-05
5.32495301098006e-05
-2.921471038655e-05
3.51004614832172e-05
2.20156145923751e-05
9.8643299428482e-05
9.18183346007481e-06
7.79787221464063e-05
6.4583829464585e-05
1.37103613870457e-05
0.000107913308099842
3.53766272849669e-05
3.33860377517296e-05
5.41060986174804e-05
4.19578243909642e-05
5.11372421359424e-05
2.76400916294096e-05
7.67502926222651e-05
4.17348139752954e-05
1.66583480110179e-05
8.98976274178693e-05
0.000120145841688443
9.30407700345877e-05
0.000113683133507157
8.29916427197828e-05
5.82452820907286e-05
9.94702861570438e-05
6.20854087849356e-05
0.000125947614093091
1.70691980887787e-05
-2.52483977254593e-05
5.39021307581441e-05
6.80369471983855e-05
0.000140065538522951
3.84890017195939e-05
1.84653112721822e-05
6.67254387265838e-05
7.34445807564588e-05
7.84980020904684e-06
2.34752244365853e-05
1.14742334546215e-05
3.97623270476956e-05
5.54267220295011e-05
0.000143719456412587
3.72687875727662e-05
6.17165636953038e-05
7.77074454870096e-05
0.000136695897027973
2.65307871598462e-05
4.48742385751051e-05
2.34308965753387e-05
1.64921679815269e-05
5.79329721216615e-05
5.5909044049861e-05
6.82334042909198e-05
6.43699042128286e-05
6.75724286405514e-05
0.000117762860559297
8.85963110369178e-05
9.47576164859177e-05
4.20202257029283e-05
1.66165487248998e-05
0.000103230085224736
4.35445275730569e-05
2.15929210298107e-05
2.98966589603288e-05
9.21580860180034e-05
7.89902744450984e-05
6.6264333372767e-05
8.30340683746194e-05
6.69633559235535e-05
1.63641481477241e-05
4.14231566187394e-05
8.90589147066892e-05
5.86186575578394e-05
9.06902233385278e-05
4.13035433106031e-05
-5.206100148525e-06
3.85658489479466e-05
0.000106596636945222
0.000106385481810465
5.21500717793024e-08
6.75397795488046e-05
5.28660709247574e-05
5.36786725723868e-05
0.000100075698519252
8.97888170152625e-05
4.65771732033908e-06
4.45832153104594e-05
0.000121581688385699
3.31570018557544e-05
5.58624119855488e-05
2.63286004498535e-05
5.28616270522217e-05
2.53002722822027e-05
0.000130147911512364
7.70741941071976e-05
2.89005800220443e-05
5.32068117215799e-05
0.000115548050822704
9.31305800095347e-05
7.04608099854982e-05
2.78965209926429e-05
8.14381179300848e-05
3.82882908832341e-05
-1.03456569770774e-06
3.99494883667036e-05
6.24274333157274e-05
9.89147852973585e-05
9.08830640671299e-05
1.78255084010878e-05
9.57106017569576e-05
3.61257391473929e-05
9.15167934191236e-05
6.99522155799056e-05
8.06717010308541e-05
5.95198231226098e-05
1.62929143169418e-05
3.81219345892412e-05
2.43007874877585e-06
4.98900304649956e-05
4.47867844376162e-05
6.36139143482974e-05
7.23457008523363e-05
4.52811205400648e-05
4.64602317586083e-06
1.1763940509897e-06
3.96054152552082e-05
4.23699478588238e-05
3.41391405160354e-05
9.76026352881052e-05
9.65674118368213e-05
3.03799688444709e-05
3.74098133991277e-05
8.51867828434968e-05
4.31404814782359e-05
7.26415641661878e-05
1.93019333983844e-05
6.99617629683472e-05
5.08861930137491e-05
0.000108664246274518
6.76964816526284e-05
4.52572976602734e-05
9.49891835271585e-05
3.16353046758215e-05
3.87582259289843e-05
8.20829058699256e-05
0.000123861593015943
4.76752269669338e-05
6.64017049876811e-05
6.05228886856246e-05
7.70851956504383e-05
5.91335300356678e-05
0.000109175436532622
5.26865275819398e-05
6.7615067962044e-05
1.97166882477442e-05
3.29834669932222e-05
4.67513757628416e-05
0.000108305788586332
3.91445485235942e-05
6.68208129285481e-05
5.20370155969947e-05
6.38546148243781e-05
2.90542867928329e-05
3.39035447502702e-05
4.70968608898868e-05
2.53618579928589e-05
-1.05434474613576e-05
9.06532419680041e-05
1.74905571175817e-05
2.34966534208365e-05
0.000133976180058135
5.49822969758386e-05
8.9144502998786e-05
6.10670218406978e-05
4.10021119023039e-06
4.42874451268404e-05
0.000127595671621611
2.65265110959212e-05
5.51445879486719e-05
9.21764640862292e-05
1.91749078608109e-05
3.01522530953769e-05
9.99259901586801e-05
7.7190772453827e-05
4.8713067776717e-05
0.000113262289800612
9.51873509148762e-05
6.80337004494033e-05
7.14382270072746e-05
5.95216090233587e-05
5.67506164052542e-05
1.78122781504831e-05
4.38186375987152e-05
5.85041464888653e-05
6.63783900732309e-05
1.07041148847629e-05
2.90135713246105e-05
6.19667974198853e-05
4.13786280152724e-05
4.80893110614971e-05
5.88868721539654e-05
3.23731056207514e-05
6.01214156856498e-05
7.71360306657509e-05
3.90644681214798e-05
7.1004514611363e-05
-3.31051382311088e-05
8.55166910594626e-05
7.20873334745452e-05
8.16198874079136e-05
0.000151294334549989
2.29466013986066e-05
4.56880600760095e-05
9.64685040985927e-05
4.8846824584068e-05
7.00707724112899e-05
3.24727517184599e-06
0.000102144435347762
3.10233184766208e-05
-3.98368588149145e-06
9.28818621784023e-05
5.56131564515136e-05
7.81076402817377e-05
1.30696119661633e-05
5.48357192350867e-05
5.26472651762941e-05
0.000111862821183018
8.46191738967657e-05
5.30898923694087e-05
2.47113109285362e-05
8.25448147754502e-05
4.17045013146727e-05
7.69728993833058e-05
7.98925756723823e-05
6.70399392245421e-05
4.38560221608237e-06
9.92722186832311e-05
5.73543734433928e-05
4.45649387002966e-05
4.79830048856259e-05
6.04629591011633e-05
0.000154691000989446
5.35648780396242e-05
3.72492137513867e-05
1.438998221858e-05
8.44551249015261e-05
7.85968185279825e-05
5.07647191999491e-05
3.45416317984549e-05
7.40738968642881e-05
7.94415968904586e-05
3.18070743789838e-05
4.43451929167688e-05
5.59079679937002e-05
3.91877384413141e-05
2.74577735125984e-05
4.00760050200331e-05
7.77121295856888e-05
0.000113775844583498
3.23297147913005e-05
2.21354676997316e-05
6.29379021835742e-05
7.32306774113085e-05
6.0360255035089e-05
1.33535369366703e-05
4.90405913987166e-06
3.99065218670531e-05
5.26593238111408e-05
6.84786873976226e-05
6.61586256826626e-05
2.67506095804707e-06
3.1245290040475e-05
6.82245303872064e-05
7.68597623802341e-05
0.000113675089764968
7.50524289039016e-05
7.30633179212122e-05
4.57941713993966e-05
4.35254352263548e-05
3.27875201552302e-05
3.55800407483314e-05
7.77878757281428e-05
3.66157447263182e-05
-1.08645940925378e-05
1.23057563791815e-05
7.9114326888331e-05
7.08138776469903e-05
4.29952741348418e-05
5.71758193679625e-05
1.17662641276637e-06
7.04929409862345e-05
2.47578256732379e-05
8.18411988123909e-05
6.64024026226941e-05
8.07286629930153e-07
6.89556073782372e-05
5.28962441092367e-05
9.79098647857952e-06
9.38547359393504e-05
4.57628287851671e-05
1.93887684336828e-05
3.7027123290646e-05
3.13852230733151e-05
6.76408247009217e-05
2.34452163737004e-05
8.16344556338327e-05
7.74384265764605e-06
6.17997346448804e-05
6.10497972461526e-05
6.25672714112486e-05
4.73274026814461e-05
3.45674516843979e-05
1.70575960572524e-05
3.38116861951834e-05
0.000108216459656216
6.32230589436051e-05
0.00010346844237894
4.98561397895415e-05
7.88301504671666e-05
3.93121741042312e-05
5.58838596408597e-05
7.92106545724769e-06
7.64808121635943e-05
8.22926222355268e-05
0.000109810067634399
8.57626487822855e-05
9.12035338890743e-05
5.68583717348133e-05
3.14808860197578e-06
7.05133959885127e-05
6.46374030021165e-05
5.44060407084042e-05
8.56603949537865e-05
2.8042863636897e-05
5.89117805360358e-05
8.26782789180476e-06
3.87140654627741e-05
3.75957096826621e-05
1.70908191428141e-05
4.27268842678491e-05
2.73176080708133e-05
0.000135448481104439
6.86398123302309e-05
3.72331164498139e-05
4.91357151791979e-05
2.04891579296389e-05
2.99017541456712e-05
9.33086959641085e-05
0.000123773970789502
5.98388855920758e-05
3.36806190158143e-05
6.42440684375296e-05
0.000121081712889745
5.78221807962937e-05
5.59777493172721e-05
5.34787705763245e-05
-1.60274941652819e-05
4.60949175538797e-05
7.16549928426327e-05
8.72034377920808e-05
7.83187083525392e-05
6.4495042025646e-05
2.05480152925043e-05
7.72204766145056e-05
4.00991520385659e-05
6.12907794673863e-05
0.000104150154015797
7.5861347255649e-05
6.55480010324371e-05
9.63123487487987e-05
2.05273944843006e-05
0.000101295860901596
5.70085789456762e-05
3.52651141700734e-05
0.000152442280676943
5.11715454036913e-05
4.74415639540116e-05
4.77865215352673e-05
0.000128946528066229
3.58741490908582e-05
7.44303863780101e-05
9.20068696973043e-05
5.97930520819833e-05
-6.65382285482198e-06
8.08510204909257e-05
2.85916133655416e-05
3.9635366882342e-05
7.74981169392988e-05
7.95182867370272e-05
1.46262765399142e-05
2.02025354581647e-05
2.3391875096036e-05
0.000156811712213321
0.0001201629679328
7.85272893324958e-05
2.65918555352134e-05
4.70069761116646e-05
3.07515588258482e-05
7.7246469884155e-05
4.64611093054462e-05
6.11383471498243e-05
5.20110483031288e-05
4.04349439836639e-05
7.89459601408113e-05
5.72027518489746e-05
4.07335477156098e-05
4.65095678804388e-05
5.48869149761019e-05
7.77896998972845e-05
6.46081396818809e-05
0.000133181961163691
6.95072248194401e-05
0.000125760594972187
3.02528500452388e-05
4.8470202304001e-05
9.21467616169391e-05
6.455038675553e-05
9.96138964080142e-05
3.29828955401734e-07
5.8447670436677e-05
9.55543438726558e-06
8.10203070647234e-05
2.31172501963497e-05
1.36694137304084e-05
-3.2574661412095e-06
7.42141004459071e-05
4.18351752633461e-05
0.000107018613857287
6.32280839011285e-05
0.000107507613983831
0.000109040564106276
3.58084556852732e-05
4.00499075210735e-05
7.7155222698104e-05
9.10257003071156e-05
1.91662421281274e-05
8.88326000095802e-06
7.64596587961034e-05
5.63920636737286e-05
1.90363483109009e-05
4.44795684312038e-05
9.37973753336688e-05
0.000118586385008714
2.91847399945268e-05
6.97380050787013e-05
6.44115419327891e-05
5.0281245800991e-05
0.000105719657439582
2.44365164685337e-05
3.41781934757512e-05
5.5950284146221e-05
1.7712563052384e-05
4.53664661869985e-05
7.39788191671608e-05
4.74761340735163e-05
5.73074427793002e-05
3.00308165873294e-05
0.000104004368327929
6.17272447924178e-05
1.88638831969369e-06
6.69697456416432e-05
4.74662467664867e-05
3.38818778849801e-05
2.9954081063958e-05
3.6820397631249e-05
0.000115152190428539
7.64753250480177e-05
2.0471860471676e-05
2.53405630983339e-05
-2.4803909328117e-06
1.43702316833701e-05
3.91843585347348e-05
4.998342138948e-05
4.59280141752338e-05
5.59318918117094e-05
1.03075844876521e-05
6.24272668336589e-05
8.25588753768075e-06
3.67112380399389e-05
5.4134370781858e-05
4.92734034846186e-05
1.91543095266481e-05
8.14419489069842e-06
7.38744787248003e-05
5.50314282751918e-05
5.20067815331377e-05
2.8651848974675e-05
7.81187045564507e-05
3.17139870106682e-05
5.48966302820965e-05
2.58682499615852e-05
9.05803261934821e-05
7.45472051534621e-05
6.01149345862045e-05
0.000106939377164602
8.44982919084862e-05
3.62650779357361e-05
3.57627354590374e-05
0.000105299104384505
8.33463500540251e-05
4.32273947589153e-05
9.92983245773934e-06
5.74310131287155e-05
6.96363269816663e-05
6.81742730930617e-05
9.20657916878941e-05
0.000134288739558483
0.000107309020303662
-1.61104817893137e-05
8.36259745791395e-05
5.16129037072007e-05
6.85581956235547e-05
0.000129079008243884
1.79377219183846e-05
1.87445161395055e-05
4.67967994173991e-05
5.16709635047385e-05
6.98739811993714e-05
5.45939885455711e-05
2.87932179002789e-05
-3.84859491221515e-05
3.83097153677017e-05
8.25831434178841e-05
8.05118753245712e-05
9.26345951514215e-05
5.84637415451497e-05
6.68771565956267e-05
4.6176504557723e-05
6.09658899800703e-05
6.82441675458291e-06
8.46883412853444e-05
3.20664474215974e-05
-8.45627213666492e-06
5.7312952059525e-05
9.13760729937946e-05
4.25788709985295e-05
1.60359956761464e-05
8.58795236466074e-05
0.000100475884355857
7.55814307413384e-05
8.19825851197274e-05
9.91260551253533e-05
5.03806720794151e-05
1.19314827959808e-05
0.000101426576942873
5.46218384153151e-05
2.02181263592214e-05
4.12799228513937e-05
2.09916423535769e-05
1.4321879403431e-05
5.00099955505079e-05
6.00230233151678e-05
1.83306807156011e-05
6.52724420323464e-05
2.94167257614597e-05
9.80788979817533e-05
4.01555981535431e-05
3.99783450899135e-05
0.000105482212365227
3.50599413907661e-05
3.41867797500017e-05
4.24538928396084e-05
5.80523546743776e-05
5.87673222567453e-05
3.26266114745052e-05
8.1380431113248e-05
5.23103722343313e-05
5.34429979116863e-05
3.15534251049677e-05
6.07101154564384e-05
9.08058980693396e-05
5.48609402772319e-05
9.07591963576361e-05
5.19348404621957e-05
5.01229768763191e-05
3.72950580670407e-05
8.49641896565827e-05
7.72661459465206e-05
6.2757901051452e-05
3.25007553947668e-05
9.74219367344847e-05
0.000109402913433697
3.78335328167689e-05
0.000133264406369447
0.000107821903234352
6.1625121758439e-05
9.99230614353404e-05
7.56910368800725e-06
6.78429971317299e-05
5.53287267139765e-05
4.65449559334618e-05
3.49726213455381e-05
8.54556604364317e-05
6.40593921852255e-05
5.48725314575047e-05
7.13833612189973e-05
6.41703621569301e-05
0.000128825805638992
5.55469621941469e-05
9.82802200187431e-05
5.74118585150192e-05
2.46981997168288e-05
7.25722324328629e-05
-2.0296896205193e-06
9.51377631477076e-05
3.26564987528069e-05
6.97757828168101e-05
5.92619636566407e-05
2.67573237375326e-05
6.26588110212398e-05
6.48747971691152e-05
2.77101656857075e-05
4.74611364054174e-05
5.88770440921519e-05
9.91019930981515e-06
5.20959939327136e-05
1.00741094438227e-05
6.19799712268687e-05
6.3313819208501e-05
5.87207352517002e-05
4.60096188581894e-05
7.52203100506128e-05
4.52051778401116e-05
6.61294301286602e-05
7.51188748376905e-05
-1.65981046868668e-05
6.49274687572517e-05
7.21371186489301e-05
3.92266984773194e-05
6.22260884389659e-05
4.21621393420565e-05
9.93031475441276e-05
7.74917790372693e-05
7.30580130803192e-05
6.96161481348686e-05
1.61695729030634e-05
7.12475289118715e-05
4.59065564325119e-05
8.40891517101969e-05
8.30938971721598e-05
5.46320623867437e-05
7.24742959348154e-05
7.64333105309525e-05
9.16473659530294e-06
5.94065892937719e-05
0.000121226274379287
4.69825357770318e-05
4.6153701791209e-05
6.22676494542723e-05
3.32924595622502e-05
0.000111548743377993
2.80746134505216e-05
6.5386795697001e-05
2.34082494957735e-05
7.60271736235083e-05
9.96869574949928e-05
3.08100171264723e-05
9.56289871896985e-05
-6.93054204672776e-06
2.43674889888119e-05
8.16600163668174e-05
7.2143093606041e-05
-1.75822764757406e-05
4.73847677751499e-05
3.91913005741624e-05
5.26123011536788e-05
4.72533227620825e-05
6.16695300141875e-05
2.90985555043693e-05
6.15423248427823e-05
6.2217348135493e-05
6.99155042331746e-05
8.10181322902723e-05
0.00011352953367182
4.47699887471247e-05
4.48567395564242e-05
8.39790778910004e-05
6.0206844807565e-05
-4.32471973292294e-06
0.000121374409453752
4.43348370257666e-05
4.09990891790703e-05
2.6072913294303e-05
-1.57870618013386e-06
0.000138809476971463
2.27204894521326e-05
2.00297402126785e-05
7.49593258057971e-05
4.76845758411582e-05
8.77331805419709e-05
6.35985735413178e-05
0.000163810180479358
8.17255643964542e-05
4.63410629800017e-05
-1.36618490729578e-05
6.08008769307861e-05
5.82638681897051e-05
8.60815624245193e-05
2.24668329165605e-05
9.64121704752678e-05
1.47297796537474e-05
8.14723495742343e-05
-1.5971344642784e-05
6.84341190656047e-05
8.70361787188474e-05
2.14394822267081e-05
1.23291609446704e-05
5.79365857799524e-05
6.93456687803669e-05
7.19846719468862e-06
5.84440932033343e-05
8.26708572368787e-05
3.8978986362174e-05
1.30698073937875e-05
2.95721428678666e-05
5.22534938151736e-05
0.000131073321979094
4.16423987951699e-05
9.83836778898663e-05
9.28865654778162e-05
4.1330299889634e-05
0.000103247435253493
6.86505659190745e-05
5.70391010264649e-05
0.000119939329399261
5.19998098875914e-05
4.90006437962164e-05
7.08855879285793e-05
4.09680044769426e-05
9.64875451666805e-05
4.453119793641e-05
0.000107769605920251
4.19699383640775e-05
7.0387181037217e-05
7.50698231821391e-05
6.3021303594475e-05
2.71832241167013e-05
1.58940798918129e-05
4.47332290508187e-05
0.000110660104181381
9.37949110379981e-05
6.73554002568717e-06
0.000120972085076211
6.97900464413919e-05
1.33294118962422e-05
4.86870619585994e-05
6.59019325885139e-05
2.64824076944498e-05
5.13384649218164e-05
0.000110584117325708
6.99451275883083e-05
4.04447167893234e-05
6.32181840009656e-05
6.0027364130029e-05
4.52241406544899e-05
4.97799777830926e-05
9.51848593529281e-05
0.000103958852510503
7.14640284984579e-05
6.10403075383795e-05
6.68872696822569e-05
0.000114228228943406
9.24561297607837e-05
7.82845671559714e-05
6.04219405764573e-05
6.38666713547396e-05
4.62081862924478e-05
2.76753369282485e-05
3.74311138482737e-06
1.97813149282978e-06
5.62208656827562e-05
0.000101758255870292
2.79891773478128e-05
8.15317971493751e-05
-2.77142034811219e-05
6.47018974050963e-05
6.03660270720286e-05
6.79093336660065e-05
0.000112591515636365
0.000114662674314906
0.000117026262373407
3.24903463120649e-05
6.73826618200987e-05
-2.40628838229216e-06
6.93865245067363e-05
0.000112713112579251
5.45149873399386e-05
6.72239513137303e-05
8.30737051412234e-05
8.34746660264108e-05
6.75040028450592e-05
6.21658516868871e-05
8.07870811127532e-06
8.60078503691301e-05
7.68328540009395e-05
1.36528685728972e-05
8.17536686496071e-05
1.91606295310018e-05
1.93616460962566e-05
5.54719046525828e-05
2.09543452247904e-05
4.98650442848333e-05
-5.10553742374931e-08
6.9338171971203e-05
5.61464136030369e-05
8.69767703758351e-05
9.1634167943034e-05
4.58317186130133e-05
7.78569955256976e-05
8.98103223036946e-05
7.88599283202891e-05
9.20187829326564e-05
7.96953636085715e-05
5.22105348236203e-05
6.84306984442702e-05
1.95781250745111e-05
2.84302354435385e-05
2.03321378182209e-05
6.20218507619717e-05
5.84189178720812e-05
2.63317888860456e-05
0.000120097540480198
6.05352262504665e-05
5.80945859335271e-05
6.90041860758698e-05
2.89615378688276e-05
1.56279546247775e-05
2.04513622910726e-05
-1.46525170353022e-05
0.000106189900054763
2.56143323307167e-05
1.95434762378463e-05
2.91893511225698e-05
7.18352354894591e-05
6.35660968809585e-05
2.9446381981074e-05
7.15219383504813e-05
5.48832717872369e-05
7.55708110983827e-05
4.0101643597859e-06
5.54396662268654e-05
5.5801733688722e-05
9.5929817263784e-05
7.94656484177112e-05
8.93068788257543e-05
8.7313365493585e-05
6.73394658810872e-05
4.86344578164662e-05
0.000129811854341903
4.92996545517407e-05
9.07057505243539e-05
5.49109521254805e-05
1.76339181747163e-05
4.08525660041168e-05
8.98810220537345e-05
1.7294781325561e-05
5.57110936008224e-05
1.65996208987934e-05
8.5433050638049e-05
0.000108422138277863
3.32593249042207e-05
9.62515185148046e-05
7.16328172495546e-05
9.9691115093022e-05
6.56449808144698e-05
7.43621437760577e-05
4.70253667716053e-05
1.1280973841746e-05
2.9487126241285e-05
4.81126252842725e-05
5.08247531947272e-05
4.27877632341476e-05
0.000116036367928117
-1.13099854238318e-05
5.99592887309009e-05
4.61795109757045e-05
7.12749215294954e-05
7.46737870612378e-05
7.44535475570231e-05
8.07993610760869e-05
0.000113080180619948
1.48887695791845e-05
8.99291895483846e-05
4.28908475029388e-05
6.26709608707487e-06
1.05108757936458e-05
7.00715804539275e-05
2.34484961563068e-05
2.91694676090068e-05
9.62375328371869e-05
8.21635872577252e-05
1.95104307036162e-05
9.41326801766867e-05
2.93712423473004e-05
0.000103047614473901
5.73552397753421e-05
5.42908091672864e-05
0.00011184117265652
6.14007331335203e-05
0.000101476962824616
7.8945722805451e-05
4.37370549227657e-05
6.05227512192856e-05
4.00913020515939e-05
2.47884977000946e-05
4.24146187652582e-05
1.43106740296799e-05
-3.62177816836925e-06
5.9918714176962e-05
3.931885991372e-05
0.000100318841387265
5.47120680988444e-05
4.31710176404666e-05
3.16661754540105e-05
3.25617008424642e-05
9.33513958947545e-05
9.2303342094082e-05
6.30101118747754e-05
0.000137956777744404
6.91268748722038e-05
6.03028558261598e-05
3.20243958937205e-05
-5.79686320562842e-06
-1.71098247505449e-05
0.000108886419034236
4.50881898563918e-05
4.9324171710929e-05
8.72803622121193e-05
1.6104666141327e-05
5.49308939010105e-05
3.07370550275532e-05
-2.73501770307225e-07
4.83022473547547e-05
2.47979511028758e-05
4.73498915602408e-05
6.82226488560932e-05
2.09164756799382e-05
3.205348424662e-05
6.32749544677697e-05
2.8862617649478e-05
5.76883250937107e-05
2.06291340437109e-05
7.23183689379918e-05
0.000100646595009506
5.32238568542238e-05
3.56813210127258e-05
6.7605694146778e-05
8.8469482539576e-05
-5.38601142475841e-06
6.22365294466187e-05
4.44211086032582e-05
5.72702813745178e-05
3.61853356945417e-05
-1.36790915580201e-05
8.34265936927363e-05
9.92574488792944e-05
3.91066640989879e-05
3.66379463739151e-05
7.44251572346653e-05
0.000106715908150272
6.74894050176196e-05
5.59425655379691e-05
7.95104095260556e-05
2.38282259715845e-05
0.000130117955371105
0.000107432120993645
7.49689501286166e-05
4.80704275825749e-05
9.74644936749377e-05
5.28411985738659e-05
6.78700807763494e-05
2.72360075221921e-05
6.40382720652123e-05
5.88472170321155e-05
9.2482047096904e-05
8.99018562644396e-05
7.47194760523921e-05
6.39069735049226e-05
7.14630399751223e-05
0.000119909725030419
7.73601820948807e-05
0.000121422481162359
1.77152564198725e-05
0.000111797038055296
0.000121315505293731
4.84308128838801e-05
3.74675549154517e-05
0.000112124684826756
5.86649172427648e-05
2.43644840953194e-05
2.11014361788681e-05
5.84241942651397e-05
4.9167221153361e-05
7.37361317738589e-05
0.000116044783912651
2.92521068139847e-05
2.60889107143439e-05
2.00656657697001e-05
5.07455496300363e-05
7.19021026869634e-06
6.62018581665803e-05
6.73977013499262e-05
1.90079838806486e-05
7.4946805412804e-05
2.62523470463263e-05
8.37588674373657e-05
-1.30399587617772e-05
7.89446616918651e-05
7.46988051288035e-05
2.61375089349203e-05
5.39519485935586e-05
2.7489419434116e-06
6.60589889323346e-05
8.30035182308463e-05
6.5737474379616e-05
6.68200296113174e-05
7.8362469310075e-05
0.000104869371640349
7.16642908675446e-05
9.00004486361621e-05
1.60287178860814e-05
2.74514030550749e-05
2.52982447399006e-06
8.4300890069018e-05
8.27995847856675e-05
3.28216954866476e-05
6.55449064815839e-05
9.69941223902282e-05
5.42565306190721e-05
9.05952768967226e-05
3.4278751910126e-05
6.22201657634129e-05
0.000100318433591529
4.49267820762148e-05
2.72628277379294e-05
9.21520836054398e-05
3.46795184186858e-05
6.06901680508617e-05
1.20072525093557e-05
0.000135119211955226
5.6152437405651e-05
9.85607837102485e-05
6.72699787402074e-05
8.18653238348292e-05
5.46271658908054e-05
7.42552671514476e-05
8.76470432941346e-05
5.31601856452886e-05
5.77074997794779e-05
8.64146295561273e-05
4.41932126939396e-05
6.84803365813087e-05
-1.2874676599913e-05
4.06692202036116e-05
8.40082455643323e-05
7.42194998406159e-05
9.0756036492091e-05
8.72306170677057e-05
6.47975382317909e-05
3.0578777672866e-05
4.06419762724112e-05
-1.94434941123597e-05
9.77263736704037e-05
5.35735653314241e-05
6.22327287751346e-05
1.53215555048907e-05
5.03660213494831e-05
6.20712999742699e-05
2.72138946569271e-05
-9.24172248691372e-06
0.000101173999846227
4.51984774922336e-05
7.6110306909993e-05
6.32504986188174e-05
4.46473352423367e-05
0.000105196987233712
6.78120954135678e-05
6.05527438611518e-05
8.73604281350162e-05
4.91710677831375e-05
-9.47777827975345e-07
5.4217030445714e-05
9.91567529545239e-05
2.24122768196731e-05
0.000107024259714594
5.30210322674834e-05
5.61670164945099e-05
2.73230412282742e-05
5.15458155632688e-05
5.74198421595678e-05
3.85207392574085e-06
5.32314894651171e-05
4.52848828856963e-05
0.000119429513002399
6.27999153533294e-05
6.22494545927963e-05
4.83623814791951e-05
9.11391517601056e-05
6.74549227177915e-05
4.09133501879145e-05
8.36985571313422e-05
4.6580560485326e-05
6.47660522335346e-05
7.68118147317411e-05
0.000126151482108243
3.9843735381231e-05
5.17134461482206e-05
6.9769903733249e-05
1.37043459397482e-05
9.32927017131293e-05
3.60832128447277e-05
0.000135552109940277
3.51826988960917e-05
4.66921827992773e-05
6.828219659809e-05
9.89680169244001e-05
0.000105715003240453
5.44872657835902e-05
8.66695325644798e-05
5.04961895320817e-05
3.99718928299598e-05
3.44469191294557e-05
1.9387094433139e-05
2.81842395939812e-05
2.6698596444487e-05
7.0571460012243e-05
-7.13801241087919e-06
0.000103405643810364
6.2207546901313e-06
2.98811355774662e-05
7.7455141546883e-05
6.19708255496259e-05
9.8034279845015e-06
7.60847010726867e-05
2.82120457604935e-05
7.95930947560197e-05
8.02977577269695e-05
2.77247144084961e-05
8.65599557781332e-05
5.3409272496622e-05
5.69784989119171e-05
5.20619207009296e-05
1.38714193336496e-05
5.77174705983382e-05
1.78463839879089e-05
3.99884539711839e-05
6.67524549552212e-05
6.88260756999862e-05
4.560419711255e-05
7.54567649623068e-05
2.93304619750486e-05
5.94663149765477e-05
8.29361314731358e-05
5.51048349348856e-05
7.29241349970677e-05
0.000101584192130347
3.7107521700315e-05
7.90998206964242e-05
1.07049973100307e-05
4.06516981014044e-05
5.71011416697579e-05
4.91896101758007e-05
0.000136721131544312
6.06524557609983e-05
8.13657499924797e-05
9.7040646237662e-05
4.82312124312486e-05
0.000104989276482535
5.88506251289978e-05
7.05766726758199e-05
2.20916402612671e-05
5.6581535365982e-05
2.41991756622273e-05
8.71560880011216e-05
7.36251418204808e-06
4.72027567725508e-05
8.74932303187284e-05
1.2270422374397e-05
3.97969705456127e-06
5.03245998588914e-05
6.09832081543887e-05
6.07332387391822e-05
4.17899571186506e-05
5.40598571316727e-05
7.40175991222621e-05
1.974372158417e-05
9.31439012064443e-05
7.66311321275572e-05
3.06952789888657e-05
5.92223660155117e-05
6.65130452409225e-05
8.9201465830028e-05
3.87944653491552e-05
4.63829315668468e-05
8.80329798862143e-05
-5.05528184727463e-05
6.44367202371238e-05
2.29504839305751e-05
2.39956740221177e-05
2.00337937689633e-05
8.80288663569899e-05
8.52934434940059e-05
6.76076602609545e-05
4.3801338711769e-05
6.63617038634564e-05
9.6201484914515e-05
1.19659640967795e-05
7.18944038013497e-05
9.28726187920819e-05
2.93129468164784e-05
3.34234428858895e-05
2.63241791565754e-05
2.37966730126126e-05
6.41163304467789e-05
0.000100477080159401
0.000112407262991521
4.1801980054986e-05
6.57407345645503e-05
6.42716844445759e-05
6.99448795377551e-05
1.45195295668722e-05
6.9768853053138e-05
0.000107313547918297
8.38131666400187e-05
1.87086440877044e-05
4.03879368716316e-06
5.45702631596199e-05
6.34172877355134e-05
5.22014594715711e-05
5.43517098961157e-05
7.28221528178554e-05
5.80683219071595e-05
6.1091778945005e-05
3.05468098616459e-05
-1.36666640915711e-06
5.13770984269683e-05
3.92057288979021e-05
3.91094101720626e-05
3.84843669961397e-05
8.00387903534855e-05
3.9103871054497e-05
2.32143898364599e-05
4.02147645160872e-05
4.98225340192481e-05
3.66373919195298e-05
6.77380567535523e-05
7.51004217717363e-05
2.1616570728562e-07
4.93979190622793e-05
4.25734176448611e-05
5.53009800379312e-05
6.16815653945476e-05
4.69068308516818e-05
3.35537457363206e-05
7.86623940700904e-05
8.66651029515866e-05
6.7091311776093e-05
1.97609547902896e-05
7.32958436728812e-05
4.75341035218497e-05
7.632121673431e-05
4.94247123377442e-05
0.000101888923219769
7.73859168121824e-05
9.92885255930222e-05
3.5591619152972e-05
8.04212171651714e-05
4.68401552041544e-05
6.38530612684552e-05
0.000124808589483837
0.000111741835790831
5.25518096268321e-05
6.28387656134474e-05
7.78719360365323e-05
6.67165408250905e-05
9.06518316311503e-05
6.0206282170248e-05
8.00082837730767e-05
8.94580954323524e-05
5.84086312977246e-05
5.70554674531651e-05
5.86055943753783e-05
8.94996464849473e-05
0.000116594610748233
9.9589492273399e-05
6.80577113766227e-05
0.000108938388925924
4.66057372965863e-05
3.39268557966197e-05
0.000103409058720505
3.80696301646094e-05
7.04446368921629e-05
7.00720324437124e-05
2.89662925539807e-05
3.36703523626868e-05
1.7715918251455e-05
7.25343379920442e-05
-8.95945449565282e-06
1.65660629709252e-05
-6.56322190392038e-06
3.81828917414639e-05
4.79145174502739e-05
1.66219909380321e-05
3.08331582338413e-05
3.20762728900747e-06
8.25767083874091e-05
0.000102708350367722
7.93096841976215e-05
6.247616269993e-05
0.00012404291823287
0.00015053168156798
6.7287759998866e-06
5.93451794502271e-05
0.000103047386899364
2.63778673083752e-05
6.36531846259518e-05
1.97806833999856e-05
6.8327433686185e-05
2.2096108383254e-05
3.73407577999254e-05
3.60348652722917e-05
8.80176808671199e-05
0.000108195608924407
9.47987471855814e-05
7.45349166124328e-05
7.60945585414391e-05
7.40495588366122e-05
0.000105342727543969
1.88068529821328e-05
4.64188835615014e-05
4.9259474328297e-05
3.17531450583558e-05
-4.03939126529117e-06
7.57277776562685e-05
1.70464423244662e-05
6.65652584650173e-05
7.30372262998848e-06
0.000114630308876622
2.28032895249088e-05
6.12507920836494e-05
8.07897084918654e-05
9.34848695414532e-05
4.0311109650796e-05
9.30852512474809e-05
3.52931040524375e-05
0.000111330827207194
0.000119048685643513
9.21103165355265e-05
4.45112410281261e-05
2.1260702951976e-05
2.28792463472396e-05
3.09624607935477e-05
-3.44149422643829e-06
6.33169886551452e-05
7.92729538391295e-05
4.84931616301855e-05
7.34306591136757e-05
6.8447805789254e-05
0.000100916688647221
0.000111374250070568
8.43883741702159e-05
4.08056842168675e-05
8.29759512179776e-05
3.42099947294023e-05
7.79021879715334e-05
2.44464301267477e-05
8.11636824845147e-05
5.85883239281962e-05
7.04852811079053e-05
7.14622877985858e-05
6.76752805437974e-05
-9.36489743972078e-06
1.41757713072996e-05
1.62446167829777e-05
4.12187204290852e-05
4.43099949806167e-05
5.28915281407922e-05
2.06767559727797e-05
6.92657478907199e-05
7.46741458057631e-05
4.56851827130915e-05
9.62191043399089e-05
6.59350121722504e-05
4.27698305589602e-05
8.46319374246744e-05
6.23817110984122e-05
0.000113535356809493
1.03483146543481e-05
6.36207776920352e-05
9.80521356814729e-05
6.6733659783676e-05
4.15789035110362e-05
7.96532202958783e-05
9.25572580917018e-05
8.22539259480406e-05
6.61429985081727e-05
1.9979773442365e-05
6.28590590085638e-05
2.22306744014137e-05
2.8178523179122e-05
7.49313395193422e-05
9.36840993714463e-05
1.67812204746994e-05
3.29165293496068e-05
5.67913584569773e-05
2.62514019921125e-05
2.25117385935077e-05
9.07892612190982e-06
0.000101829916309157
5.00570436100001e-05
1.5455069435388e-05
4.96844631629945e-05
8.58839664419937e-05
8.03047769621886e-05
6.68009175605763e-05
8.89499396915987e-05
5.75836541121246e-05
6.87123824822492e-05
4.49357794187894e-05
1.56627774349277e-05
4.61046273202098e-05
2.88295509603072e-05
9.46345771132573e-05
3.34219410677909e-05
4.09095888508016e-05
8.39718467285615e-05
7.41756784199374e-05
6.48236203263693e-05
9.31593418752984e-05
2.56009690451287e-05
3.21375021945395e-05
8.50542512894553e-05
9.90840044519677e-05
8.4519534697212e-05
0.000105391646408451
4.30446242623989e-05
7.70621494247053e-06
0.000101090507715204
4.61544544523759e-05
8.90419544449904e-05
7.9356877981691e-05
-1.00658983981641e-06
7.54861237611261e-05
6.15660997588795e-05
3.65838504098434e-05
6.63874901288611e-05
6.15357399906287e-05
4.84255387454188e-05
5.93387766972147e-05
6.4500590058924e-05
0.000122643869051511
5.02222759468945e-05
5.55085321294478e-05
6.15489562171846e-05
4.60249646479341e-05
4.99494210698146e-05
3.16979785589611e-05
7.36016783656655e-05
3.98444411109304e-05
5.93419876022289e-05
2.94251743853165e-05
1.6195653313831e-05
7.87776991993546e-05
5.93102376006936e-05
0.00010381648880176
5.70264848050677e-05
7.46599234071594e-05
0.000110779703835768
1.9828734335981e-05
8.45002132258572e-05
0.000100754971124824
6.66914552999997e-05
3.80197509956778e-06
3.35732776868879e-06
6.00115231381549e-06
5.72547546312895e-05
0.000126305878064308
9.98317276268658e-05
3.84670123014519e-05
3.59277254669361e-05
9.66166517604812e-05
7.25898880020568e-05
1.58385821962532e-05
4.83023225161883e-05
0.00012603890573442
7.84188128325865e-05
3.61854876038041e-05
8.43467690972906e-05
9.03733661813556e-05
0.000123225208329662
3.96344539843228e-05
5.20470061917116e-05
8.66168218522398e-05
4.99110568266104e-05
3.13284751615088e-05
6.18644919831755e-05
2.71136215461418e-05
4.68166064993624e-05
5.157913142681e-05
6.19836305651505e-05
2.3845431568618e-05
1.68538444552719e-06
4.16799864828023e-05
5.63743505116515e-05
3.53851815881536e-05
7.62034247177741e-05
7.28841193867262e-05
8.36343883383789e-05
6.01419148047178e-05
4.13337909555e-05
3.76503264938618e-05
-7.85371657908252e-07
9.42169571883243e-05
4.22275056417584e-05
7.78691523502466e-05
6.46528047138611e-05
6.96132502932589e-05
5.98180874054854e-05
0.000101393210219631
5.16093351042937e-05
8.28685051189631e-05
6.68604330740378e-05
3.66979268020838e-05
4.09012126096452e-05
5.31132682309445e-05
4.0706039596604e-05
0.000110332959165691
3.35010350059056e-05
8.40820498751735e-05
0.000124329847195955
3.04685304309491e-05
9.09820108998079e-05
0.000115016952367058
7.6757879405193e-05
7.29929822446097e-05
4.934056377427e-05
6.71051472371674e-05
9.28356143648868e-05
6.63437239464082e-05
2.74490219827049e-05
1.80477147367664e-05
3.14997529887306e-05
0.000107380010422922
5.52389856046971e-05
6.29695607170476e-05
3.97447027117488e-05
6.29689570842064e-05
6.01342515532567e-05
9.27265868970147e-05
5.40823556689192e-05
7.94602011745113e-05
8.54733280230133e-05
3.51556438948824e-06
2.94546926664821e-05
6.82832034400285e-07
4.11937617569452e-05
5.10993352705459e-05
4.13852159164173e-05
2.41625498150698e-05
2.0200742535137e-05
6.7359036367587e-05
0.000122963592002747
2.76141681497902e-05
3.85343144708311e-05
8.89675370052816e-05
1.35276696872146e-05
0.000105038868205683
0.000139063976562446
8.46509989989704e-05
4.84060212965878e-05
8.73128150537935e-06
9.01844685803735e-05
8.84932693842194e-05
4.26308624113523e-05
6.52459303401967e-05
7.24867440740709e-05
3.63912458786316e-05
7.63816616001741e-05
9.70588959954623e-05
6.94319578064944e-05
6.25363971714221e-05
8.54278519015339e-06
1.56503783740335e-05
8.38473605422362e-05
9.3885357132065e-06
6.27149341645197e-05
5.03197205635707e-05
0.000114477341450081
6.83239956208417e-05
7.24056534951372e-06
8.09469216609638e-05
5.85972215070046e-05
5.55206844881201e-05
1.74560219190559e-06
6.35545441634101e-05
6.72430068970195e-05
6.56182353346769e-05
3.81277519758286e-05
9.08211048056759e-05
8.00791426476003e-05
8.1294635173303e-05
0.000111337138132721
7.36984591444651e-05
6.00872460336528e-05
6.01895276635654e-05
9.38388790322669e-05
4.41209768733658e-05
1.80217922941011e-05
6.42192245864249e-05
-2.07013134760927e-05
7.17575707352044e-05
6.13743923967092e-05
3.68180029239491e-05
0.000113333961174327
9.70648731689535e-05
4.03174891845861e-05
4.46197010018804e-05
5.01044662767346e-05
8.05855486600841e-05
2.91637388940856e-05
6.17311828550714e-05
2.71747553525523e-05
7.49257651667654e-05
6.91143805104496e-05
4.50535414502169e-05
7.54337132542399e-05
2.97616279038992e-05
2.57134663634783e-05
5.79902705484742e-05
2.7259565876449e-05
-2.24960871795268e-06
7.15866880753169e-05
4.49176605246204e-05
6.22430411459931e-05
5.02517698339988e-05
-1.13044427909056e-05
2.06893436409814e-05
8.72379751413387e-05
-1.55159480847185e-06
1.12889896942155e-05
8.20972373386664e-05
7.11665793891929e-05
4.46304705923034e-05
8.29580563123257e-05
3.3490315716412e-05
9.08169688858858e-05
8.46540908111091e-05
6.01771648543394e-05
7.32633160843225e-05
6.98019497938704e-05
0.000141597181833316
2.12568451647191e-05
1.87458364427865e-07
0.000144260677607256
7.07894107589206e-05
9.74145834759787e-05
7.51296441251109e-05
4.8652253229732e-05
9.74936898873988e-05
3.4512624024915e-05
3.91191583424906e-05
-7.83218587172099e-06
8.80509787861784e-05
6.05149276235439e-05
6.59094509239356e-05
4.39412698716517e-05
4.64944780656198e-05
1.38628184875504e-05
-1.7569416073516e-05
6.37769046716507e-05
7.70875330735155e-05
3.27376897881187e-05
4.51637300126555e-05
7.88742132621229e-05
2.36167929469762e-05
7.50458786580414e-06
5.13422125650155e-05
-2.73787227392739e-05
9.29848247965929e-05
7.74328590065301e-05
5.31236468034283e-05
8.41793653807112e-05
3.11725823835542e-05
8.32432673217836e-05
2.54937766544066e-05
-4.73714392393683e-06
6.20015686942006e-05
5.20152699881405e-05
5.99339603052636e-05
1.05605212087812e-05
2.43500146790994e-05
0.000113571575599658
7.91024729959527e-05
6.31885264946368e-05
5.89709740346915e-05
6.29700323586416e-05
3.35670056713549e-05
6.46738914853594e-05
6.99109062691849e-05
0.000119268126507122
0.000107165485483046
8.26725332887413e-05
6.5749129115783e-05
5.00829008892811e-05
2.90007533898453e-05
6.97261847173304e-05
4.03066108489534e-05
7.22403523841995e-05
4.69977739647141e-05
4.29701953216574e-05
0.000136551149715861
0.000111144702943438
5.44746158394895e-05
9.68719823340875e-05
8.93014764740217e-05
8.04314088287034e-05
7.66507057790877e-05
0.000101106167622807
2.52286468692288e-05
2.10852715031634e-05
2.31925184350592e-05
2.0947400460927e-05
6.78767221655066e-05
7.91742617835522e-05
4.67574314490306e-05
3.92660380671796e-05
4.19013415925152e-05
4.3699584548693e-05
-1.62300333170588e-06
-3.40872455082403e-05
2.17264087415714e-05
5.66596409657157e-05
1.42771925515001e-05
2.53480177825685e-05
9.07514635578806e-05
5.81354535580201e-05
5.83171173065972e-05
4.99647503641141e-05
5.90547261403342e-05
0.000124443689267718
5.18922199910668e-05
2.65316162653399e-05
4.30655423455874e-05
2.26899614883143e-05
7.0670543633825e-05
8.30563447403267e-05
3.1526201786821e-05
7.1002597714268e-05
0.000158219450392532
0.000105712771984978
0.000121784969290649
3.40793945769991e-05
0.00012777829249169
8.9571712442875e-05
0.000111901960032268
0.000139984251495845
-1.68989248923454e-05
2.42364537141084e-05
-1.76755795410211e-05
5.97848269959572e-05
6.50383148762417e-05
7.58595182428577e-05
9.15672654475194e-05
6.90538440800572e-05
2.78325604650624e-05
4.10035795178614e-05
4.90405414765523e-05
3.65562936953107e-05
0.000115365481140842
4.51963347015227e-05
0.000102940467892045
-1.32931979023097e-05
-8.17795945987206e-06
2.69561624353245e-05
-1.47253926267554e-05
2.015165466886e-05
1.07804622915448e-05
7.7696704829071e-05
4.31317860594237e-05
8.47222055845872e-05
5.33957120080307e-05
5.83185675108374e-05
7.52188756730974e-05
3.72603736846034e-05
8.70904274498762e-05
0.000100707180243353
5.44859601143113e-05
7.25320011303632e-05
3.41387774859452e-05
5.68349990738595e-05
8.34641470825342e-05
6.04496971048344e-05
2.87426463834858e-05
-1.38496160829524e-06
5.28611548520875e-05
5.76148195168974e-05
0.000124367613256799
5.92574299705646e-05
6.38220178484966e-05
3.93298848164066e-05
9.02034242938842e-05
2.95966600987991e-05
6.61770832395775e-05
0.00016526437896982
4.13305699848809e-05
5.17601444139293e-05
3.91846074168665e-05
7.02783158241332e-05
6.5581000561157e-05
0.000122011161965418
8.15107742189739e-05
5.83080976536587e-05
3.61093088509141e-05
-3.31013844815269e-07
3.66467857799607e-05
7.57146622462896e-05
3.26423744266969e-05
3.85931516176748e-05
4.52823798530692e-05
3.87116526616274e-05
6.49349590984435e-05
4.35313136616908e-05
6.52530746644224e-05
7.46322928736492e-05
2.51513793670006e-05
-1.758125217775e-06
6.50497635129326e-05
5.92094566877038e-05
8.32301119431012e-05
5.4443900151476e-05
7.66045322687816e-05
7.97846855514907e-05
5.48283213444162e-05
6.55537773476937e-05
8.56726136235532e-05
7.48893719879305e-05
8.02713897996737e-05
-6.83061764808838e-06
5.83592471889109e-05
5.36642200281458e-05
8.72206763366217e-05
4.21476989098727e-05
9.05365003353539e-05
6.74714353843418e-05
0.000101076544904247
7.15435369761798e-05
6.63681397287991e-05
3.09353594676859e-05
8.78533359610893e-05
5.16317309622034e-05
5.4489238472989e-05
7.12224710010487e-06
0.000108393259896887
5.92015540001313e-05
4.91442824279234e-05
8.25239158638114e-05
2.67947582601763e-05
4.82522802233414e-05
0.000137120666149722
8.75502567192136e-05
7.7006324377898e-05
7.57838698795252e-05
-2.46875562188477e-05
5.91814580087009e-05
5.38432147091272e-05
4.55816794839088e-05
0.000127581444774765
3.51955104714632e-05
3.61639602288757e-06
7.76018535825234e-06
6.68072238607196e-06
2.24483010370427e-05
5.41622545159233e-05
6.66386673481462e-05
0.000156775512375776
8.28506317858412e-06
6.03760553483669e-05
5.72598801048805e-05
5.5331933232167e-06
5.91456634214661e-05
6.90743187383288e-05
2.61123637504442e-05
6.11236857324342e-05
3.80838815892327e-05
3.02867216102608e-05
7.1723820681754e-05
3.66342908702486e-05
3.21364038164161e-05
0.000121039535676164
5.51092140096271e-05
2.6007061016997e-05
7.69011699945478e-05
7.26913789184321e-05
7.85659168718955e-05
6.57383500349839e-05
7.61808641272069e-05
8.86050437754034e-06
6.86927135701936e-05
0.000119928891864399
7.97326784406482e-05
4.04013332463341e-05
5.83254784901955e-05
2.70814197758539e-05
9.06420378277367e-05
7.7660695655158e-05
4.38203427618363e-05
5.6567079932323e-05
5.74695449322552e-05
4.36940817470483e-05
6.34805266040167e-05
5.62946400339131e-05
-5.78468858579893e-06
5.1583849575802e-05
-1.45069394272448e-05
-7.7395347670136e-06
-1.43764770551911e-05
3.10900377107292e-05
3.03102046113957e-05
1.06408856721749e-05
3.59339013327263e-05
1.51646853004961e-05
3.74831250992195e-05
6.59795461621635e-05
-1.05302005093574e-06
5.60783933638535e-05
3.67644064958066e-05
7.7818363860103e-05
9.4085253591223e-05
7.3368870369454e-05
3.51032549576506e-05
4.27894664598506e-05
5.66180815263515e-05
3.69963574288691e-05
-3.6124394379389e-06
4.97981957653765e-05
6.24752108144056e-05
-2.58057989132107e-05
3.23934739737796e-05
6.23406475337491e-05
0.0001119393383351
0.000102538084154813
9.48460509081157e-05
6.38710394675071e-05
7.58012286139375e-05
8.07769260309793e-05
9.93034143818609e-05
0.000148525245384424
6.28022261499981e-05
3.78474240303467e-05
5.7691785139777e-05
4.3079267695234e-05
8.37373166845848e-05
7.68911018421625e-05
0.00011632655778771
5.04880432731179e-05
5.9798594348147e-05
1.0946631016522e-05
9.29348215427936e-05
5.82507666638306e-05
2.6306446450677e-05
1.28391090329788e-05
9.98710487650659e-05
4.94870162343604e-06
9.41423971749835e-05
0.000120505679532894
7.27458440093576e-05
3.42505996193425e-05
0.000105537220483707
2.43054892856642e-05
4.52499925667847e-05
4.0972424098383e-05
9.42939716218078e-05
7.99154140997922e-05
7.32793098993061e-05
5.24984607224557e-05
9.78057919732098e-05
1.95129160808449e-05
6.95722049014513e-05
2.70538759001882e-05
9.9810821263133e-06
4.07324389225395e-05
1.80215600416761e-05
3.50273963525813e-05
5.5613183980617e-05
5.58883502174133e-05
5.51645759759405e-05
1.24893225031188e-05
5.1774025721927e-05
9.47177440159023e-05
3.06874391511904e-05
8.76641187763067e-05
5.25822450279828e-05
0.000101229924109956
5.75127162692088e-05
2.45490272030372e-05
3.99088148904493e-05
7.48126738298464e-05
-7.25749940551874e-06
7.23575531517618e-05
0.000108809346447521
7.54081690651295e-05
7.89813809969393e-05
4.36472300068027e-05
2.46178605957838e-05
6.54582471366999e-05
4.42838862785162e-05
0.000127177402070081
8.55802218921248e-05
0.000108131509261285
7.22808069562402e-05
5.7340446240765e-05
7.48082110154777e-05
5.61929796175798e-05
7.03313614735964e-05
0.000107118523399853
2.69760380813002e-05
6.12295039903754e-05
2.45206309781438e-05
3.95887779098371e-05
2.62023497662108e-05
2.65182222942798e-05
3.77251563961247e-05
1.44715456859309e-05
7.04195137568497e-05
8.28166298529846e-05
4.98247955336527e-05
6.90885442946868e-05
7.24906862948532e-05
8.72290034981142e-05
6.61666834137544e-05
4.2551042641948e-05
9.40994619704025e-05
3.74428167436407e-05
8.23920846968374e-05
0.000100150992346371
4.89001164628613e-05
6.95582635364916e-05
8.03691093316004e-05
9.59565414416878e-05
4.10723102430855e-05
1.98147833588746e-05
7.87384608584712e-05
6.78217083977033e-05
6.42880524322171e-05
-6.0636277059915e-06
1.54923753213221e-05
1.28904421100864e-05
6.61698994491255e-05
7.9202788822742e-05
5.08307917918263e-05
4.03788452350086e-05
4.75590289693531e-05
3.5949475304691e-05
7.77438114131476e-05
3.83692433402165e-05
1.28409305217773e-05
6.43563616682774e-05
1.5759504923605e-05
9.18391592514606e-05
2.47492904608062e-05
0.000139957371452061
7.16321418267958e-05
7.85266900422913e-05
4.94363935071236e-05
9.38171538497427e-05
7.68332792155494e-05
4.71988256035747e-05
8.33210731142518e-05
4.2349804009799e-05
6.68091015581993e-05
4.6212688756081e-05
5.93543770767798e-05
9.09929476969794e-06
1.62514696146985e-06
-6.45673095875252e-06
8.00632241591167e-05
6.65128629855869e-05
3.76465373273696e-05
2.98546423816242e-05
1.26406932949726e-05
3.62462924249307e-05
0.00012798057863036
3.51453419211e-05
3.1899513239151e-05
0.000140180512769504
5.50692727248013e-05
2.44732178218352e-05
7.37138681599813e-05
6.49318112631941e-05
7.78492204329587e-05
5.82218983636455e-05
7.03525899315435e-05
7.30985371281415e-05
8.89084013639473e-05
7.56256191091157e-05
6.26537922668228e-05
4.8510848478433e-05
0.000111903344870113
7.01020466137339e-05
0.000110852719442253
0.000101103048865832
9.10400574198354e-05
0.000126969864088665
9.41039604827974e-05
1.76340586751712e-06
6.06438876015545e-05
1.11548661877714e-05
7.39534012231861e-05
2.18688550817792e-05
-1.29348739854602e-05
7.40333377945825e-05
4.40523664472224e-05
0.00011325349954786
3.30644216638357e-06
9.15819157380152e-05
7.82474077616192e-05
6.44037566842396e-05
3.64491570681125e-05
2.6234446973214e-05
3.19318726465301e-05
0.000119723119460591
8.62232103237795e-05
8.47985491835687e-05
8.74832240593075e-05
6.25043494832685e-05
2.97483590543669e-05
6.96087559966118e-06
3.47945940025896e-05
1.02106303733691e-05
-3.25477026784709e-05
5.58107556057946e-05
5.95646188906748e-05
9.21134608549511e-05
0.000140103573508285
7.92693870881053e-05
6.75516428046916e-05
3.86268544714694e-05
6.13291805706474e-05
6.08594086033786e-05
5.55184670078003e-05
3.79693272278584e-06
4.6148761336603e-05
7.13154090986007e-05
4.03396519692745e-05
7.25152713647351e-05
-9.63895611027909e-06
5.36247515956532e-05
4.76481008683025e-05
6.94090381296446e-05
6.6386632979198e-05
9.45020155394079e-06
4.91500808028753e-05
5.08396733535742e-05
4.35733182112518e-05
1.53120310147402e-05
2.58190705674317e-05
9.48179228702009e-05
-4.54707797050556e-05
5.72526124162557e-05
3.38496854189216e-05
1.3763058138374e-06
7.70248651312865e-06
4.18603815942303e-05
4.28299145055445e-06
0.000111769171101772
-1.57544846620467e-05
1.86381832926624e-05
7.24768212479136e-05
1.59391318972469e-05
9.68197133404911e-05
4.59884113323255e-05
-1.75792837774999e-05
3.10662812883067e-05
0.00010446218534346
6.33070889922748e-05
7.49844277464226e-05
6.34117638248427e-05
6.65088519452483e-05
0.000128503691516809
8.122593785255e-05
4.86049302029074e-05
1.07407090678214e-05
6.14985168254517e-05
5.17578034277148e-05
8.61028977018907e-05
0.000105232654686118
-2.15889707695577e-05
9.12982052500163e-05
7.07925215877194e-05
5.69912073573327e-05
6.43495216635597e-05
4.45932682656909e-06
5.50251309202547e-05
2.1141888060317e-05
5.22923545354342e-05
6.5437081801171e-05
2.25997735021541e-05
0.00010007012855867
8.73932468431948e-05
6.28468895233626e-05
6.41724261766645e-05
8.73664731486934e-05
1.85568083889379e-05
7.05236741697229e-05
2.79954615254971e-05
8.18608265482295e-05
1.14642531373699e-05
3.23654256232002e-05
4.26468724504775e-05
2.7414615353496e-06
8.05635762751389e-05
2.37135942584949e-05
9.54718797362931e-05
3.78587056962881e-05
1.55814283213857e-05
6.53678333671399e-05
7.26335367780596e-05
9.25010203303761e-05
-4.56434961891049e-05
5.26696289342597e-05
3.94271011545775e-05
3.45860688640705e-05
0.00012877772373293
4.91143265548117e-05
9.60876008223367e-05
2.92832786402075e-05
3.83447604217061e-05
8.27167507758651e-05
1.31254014744156e-05
6.49543561490808e-05
5.14922406468498e-05
8.17635239618348e-05
7.53016897883044e-05
4.58782765630419e-05
5.05520854352034e-05
4.84994737301118e-05
3.45050639618573e-05
0.000117972809825828
0.000127154975970994
8.23385062294836e-05
4.2625997066494e-05
6.33890660585244e-05
5.79869926256199e-05
9.5032462061504e-05
0.000107492075558174
0.000110210630519288
5.87772671250778e-05
0.000117784966723723
7.5662871987057e-05
0.00011825622404248
5.9437913289942e-05
6.14975107588592e-05
3.73053496108189e-05
8.05433592856991e-05
3.77333482567431e-05
1.42748793053911e-05
5.44894606203511e-05
5.51458051778547e-05
3.65039213636542e-05
5.65994310636071e-05
6.82654439890737e-05
4.39644442708895e-05
0.000100025887556521
4.99462446378386e-05
1.22550062101588e-05
2.58405877929683e-05
7.74139224839205e-05
6.94059206875899e-05
0.000100109205585035
3.59206388156659e-05
7.97846433282946e-05
5.51219545712756e-05
1.08589757167406e-05
6.3104847995273e-05
7.38767663589727e-05
4.18283811046054e-05
6.18740135845685e-05
6.69148586957037e-05
4.84572127212939e-05
5.33455777278702e-05
9.77530018853372e-05
4.93408231052829e-05
0.000107660275583891
7.47407920053233e-05
4.85631755867133e-05
7.72501442928585e-05
5.06902186105442e-05
4.06417777570529e-05
5.06833062620772e-05
3.86425469481538e-05
5.56955754267188e-05
8.14118486795799e-05
6.75418002152704e-05
-1.51651400879535e-05
8.37581657285902e-05
-2.46615118807151e-05
1.10619108540389e-05
8.93362962975123e-05
-1.34041255485954e-05
3.75007472872578e-05
4.826671798265e-06
0.000112737602747016
7.50348114649985e-05
3.43042058883199e-05
6.53476965904529e-05
4.53218623098179e-05
3.96775090777416e-05
7.73067444352558e-05
9.29988260369325e-05
-7.46520054981267e-06
3.35829298470322e-05
2.81456107880179e-05
3.80840815757965e-05
8.89416454117031e-05
3.30779152892887e-05
1.16320273944404e-05
9.9401762846036e-05
4.74322329293726e-05
5.58866543177412e-05
4.302786863826e-05
6.40825804981291e-05
6.13517733550643e-05
7.63076096393941e-05
0.000114932412584984
3.36146892103581e-05
9.74435454874211e-05
9.76400248744908e-05
0.000109410071778047
6.47597997099448e-05
4.44771975558579e-05
5.67912099953605e-05
6.23914788812175e-05
5.58148279714623e-05
3.72014333261167e-05
4.7825577369237e-05
9.64013310774041e-05
-3.05557726473977e-08
-1.12442731597379e-05
3.77571532028858e-05
6.58562820082532e-05
-1.59359589281264e-05
6.1803918919619e-05
5.1189542505251e-05
4.8662812830104e-05
5.49990321727053e-05
2.43718470934612e-05
7.89191794280996e-05
8.52214771751424e-05
3.31535618720919e-05
9.12834303403349e-05
3.17021137618946e-05
2.92923244534758e-05
7.02986947948211e-05
0.000121015907534581
6.25927810080622e-05
-2.22846162140214e-05
0.000104750892059499
7.23376287413614e-05
4.4076840853383e-05
8.52973909402503e-06
1.87051985175269e-05
7.58435182881751e-05
5.54413634451396e-05
5.08205616540544e-05
2.14815962480929e-05
4.43028393876636e-06
8.01427927059396e-05
0.000104984131590119
7.37744742430924e-05
6.26165328399968e-06
1.85692710992564e-05
3.16014970717558e-05
7.29429424389443e-05
3.96722445673356e-05
6.2754651667892e-05
6.58572237210719e-05
5.74319743281109e-05
5.6953797192584e-05
0.000155846233097539
2.11657561478267e-05
8.80275450341793e-05
8.5598674370749e-05
8.73396645256823e-05
4.75333132857871e-05
4.31158610431678e-05
6.67005251751087e-05
-2.32373501660603e-06
8.63559125860541e-05
-1.56236714748543e-05
3.76683842945189e-05
5.31226320790914e-05
-5.02665806876121e-05
3.96132125916618e-05
-6.82718006554397e-06
1.73741178374085e-05
4.68670746395629e-06
3.31088529406402e-05
4.32774399303493e-05
7.15134008972102e-05
9.02318485442154e-05
3.58509220070633e-05
0.00012294017491294
6.50783495274428e-05
3.14066370056597e-05
5.38313875138793e-05
0.000109823647912639
0.000127509033768051
9.13188183291032e-05
6.88116299814411e-05
9.34128210467028e-05
1.16224460171804e-05
9.10995333527636e-05
8.16369411897239e-05
5.21627448744088e-05
1.18527937372321e-05
4.8274849780418e-05
5.89573879707026e-05
-7.54889707934352e-06
4.88462455023204e-05
6.92635023772004e-05
3.91398626830087e-05
9.29302669248672e-06
0.000103590311008914
5.20868134397655e-05
1.06829012444815e-05
3.78872916480771e-05
2.07996124485436e-05
9.01452872110852e-05
1.71398666976103e-05
9.06229842858321e-05
3.4405253701111e-05
3.29121244584598e-05
8.74030289236893e-05
-3.67344081889415e-06
8.85144059920103e-05
7.64507808757786e-05
4.0105003558083e-05
5.86170321137543e-05
2.34781446502566e-05
3.3732639124106e-05
8.35512673691937e-05
3.48529639032254e-05
6.6944044158779e-05
6.5640544406257e-05
3.41138881290845e-05
2.59575844280399e-05
3.90705663387059e-05
3.54604937256341e-05
-3.36598016465375e-06
6.48232856056704e-06
5.09573998388532e-05
9.09317725083934e-05
5.23519691353576e-05
1.52454633880125e-05
5.3144226309264e-05
5.92347794581577e-05
8.06334299784533e-05
6.17165294860395e-05
7.8619167048041e-05
6.42541117053756e-05
8.939344769102e-05
5.90225005583374e-05
2.50821432830275e-05
2.67527025592889e-05
9.6140897401912e-05
-1.19059636460705e-05
1.98360388382991e-05
8.90462801060379e-05
2.6621587384738e-05
7.80066983541409e-05
9.96963171568026e-05
8.68603986553611e-05
7.14825678537698e-05
4.65958299523985e-05
0.000100782667641368
3.80782906759585e-05
0.000112608515516209
3.67179890678057e-05
3.60758392370118e-05
4.54762744446352e-05
7.75234712405023e-05
5.71970045979339e-05
4.04512509973383e-05
5.33045765606451e-06
7.08786564536741e-05
3.54618047262691e-05
6.25780739770456e-05
3.11361691293872e-05
2.73291157109688e-05
3.202834311537e-05
4.62616173515134e-05
3.47065369585305e-05
4.51206376890249e-05
5.76016140308346e-05
5.6310544381165e-05
6.98280932945616e-05
1.86506367071651e-05
8.18348246765576e-05
8.84420779554663e-05
5.89944556293342e-05
9.53934920540741e-05
3.49569834837327e-05
4.03531792154032e-05
2.8875664979734e-05
1.48200271526976e-05
5.05393661384246e-05
4.84874463107091e-05
1.93666102580667e-05
0.000101632309866462
9.28398027397642e-05
7.16686295312046e-05
5.96250265172291e-05
5.15183641574841e-05
2.98855897714595e-05
-1.03395431369433e-05
6.61657277383207e-05
2.98404941451351e-05
5.17726843682782e-05
1.1750229844301e-05
6.67961988895348e-05
0.000113942746414508
0.000109270447739819
3.28227535153358e-05
6.04948105302612e-05
3.93516320403837e-05
8.1091233234725e-05
4.47790313189286e-05
1.91509207400437e-05
5.91398009247529e-05
4.16329241282969e-05
4.03166403036251e-05
6.70969350402756e-05
-3.68018445563941e-06
5.07528446123835e-05
-9.70866993137255e-07
7.09082099534107e-05
5.581134805329e-05
8.38231459695008e-05
0.000121347499971724
6.43008355881597e-05
0.00012542023200247
4.36834424751808e-05
8.39595687584853e-05
5.25968952159269e-05
3.67706917863975e-05
9.30745772442368e-05
8.53799673334672e-05
6.89144494214501e-05
5.42743653185217e-05
0.000139657317405648
0.000102443740679267
4.70201541097623e-05
6.30597823940339e-05
7.64881929212335e-05
5.44602101433796e-05
6.61612986016944e-05
5.61443964359051e-06
9.70335198468431e-05
2.81396045355004e-05
9.70439362270086e-05
7.73336163616062e-05
-2.42389823847173e-05
-1.8614240107114e-05
1.75140855617823e-07
4.86394694146117e-05
6.76154168978687e-05
6.87941046191998e-05
7.04968804960761e-05
0.000103857625295563
-9.26781379387114e-06
4.52373359394246e-05
5.35347403332847e-05
4.97559260162935e-05
3.50592146179915e-05
9.82399244946904e-05
8.61613619232137e-05
6.23235240265146e-05
0.000109292883471856
4.01176224199593e-05
2.68901940100038e-05
6.4535620511315e-05
4.71065682796133e-05
5.93461559550114e-05
5.50930079718197e-05
6.68874887132568e-05
9.68850599248526e-05
2.39401756380275e-05
0.00011538128924443
6.1533626667442e-05
6.37509189352658e-05
5.18847551764425e-05
8.93511205821905e-05
3.97688619269946e-05
5.29068761094276e-05
4.5085396359702e-05
6.50039838872743e-05
6.05231225755135e-05
4.4396713086652e-05
3.68651903398309e-05
4.77276768284191e-05
6.23523757979825e-05
2.17393918288433e-05
2.47267275934486e-05
4.66306462265653e-05
6.92578728248945e-05
2.94594757236524e-05
6.92685840598592e-05
1.22063697146253e-05
0.000105214418610336
4.48595272704689e-05
2.17970581165248e-05
3.52403110103703e-05
7.83033413566385e-05
7.2884985600523e-05
8.45360016298939e-05
8.01472246064134e-05
6.63730264962771e-05
2.69273550967815e-05
8.95122885658988e-05
4.85905365547529e-05
0.000122856733088787
7.45082958315481e-05
5.86977962687127e-05
4.62756200389965e-05
7.83269773839616e-05
5.9936075883194e-05
5.91835628376826e-05
3.78555239077367e-05
4.77656022064605e-05
7.61622655371085e-05
7.4163097508382e-05
4.21809977701862e-05
6.95669790262072e-05
9.51909539985915e-05
8.51487194266017e-05
5.35390882809259e-05
4.98013821128633e-05
0.00010962981307324
3.98316566897549e-05
1.18819124324456e-05
4.21853822627021e-05
2.05346160450374e-05
8.13688189460417e-05
5.87394575563855e-05
7.31981819002924e-05
5.36660733484841e-05
0.000105773875501387
2.76529111338904e-05
-1.85174030794821e-05
4.08882776007946e-05
3.13884821339853e-05
1.53269313846734e-05
7.34357045919413e-05
5.53456293067371e-05
0.000110975014880752
7.78463363948891e-05
2.70436617486395e-05
5.57008214804557e-05
9.37199601138e-05
4.30133006329484e-05
2.45742679768345e-05
4.4293478148066e-05
5.28375373755428e-05
4.44306825878106e-05
4.90428817070442e-05
1.49403537231665e-05
3.43931551830504e-05
7.63246375787229e-05
5.98981367594565e-05
6.47410538252021e-05
7.25279288509512e-05
-1.54452763146731e-05
1.95186162363219e-05
5.42770715018081e-05
0.000116775886411826
6.85963773567406e-05
3.32739712577315e-05
4.67687425517937e-05
5.32534408416685e-05
4.11945199740644e-05
5.00396757239396e-05
8.32944817621834e-05
3.16554395976181e-05
1.85703409911544e-05
5.73027030278002e-05
2.41733593223292e-05
7.47189837760092e-05
5.1041506888506e-05
3.1632927242389e-05
7.88027908217298e-05
0.000125056943640906
3.39675012651909e-05
9.60490812544422e-05
2.38992169693965e-05
5.9160220991618e-05
0.000100092820572333
6.39811832559339e-05
0.000106813801221822
2.87241721967799e-05
0.000117607862995178
7.87372434681437e-05
4.00861443214225e-05
0.000105834438778958
0.000107748446641516
3.35856722924794e-05
3.04727001189966e-05
5.44331995524153e-05
3.00528531839756e-05
2.49937957796731e-05
0.000149836294792278
8.17223101394943e-05
9.78035861371797e-05
5.98893022862537e-05
9.10299238190291e-05
6.18909719540371e-05
5.04237583710307e-05
6.14053565854941e-05
9.44060040517132e-05
8.59244026631027e-05
7.00128546814609e-05
7.90950624498237e-05
7.67135429855074e-05
2.34378377020499e-05
3.94616445694181e-05
5.7138307322005e-05
3.78412977303984e-05
6.18330460867093e-05
6.39423369651378e-05
1.82757611870156e-05
7.52640424820357e-05
1.88928023211331e-05
6.82430593557636e-05
4.55656709606283e-05
8.77398176756434e-05
2.11683806028536e-05
6.54966272096354e-05
0.000101260370356222
8.93086803090572e-05
4.75514216143648e-05
7.87577464349317e-05
5.64592316411781e-05
7.79498618719435e-05
6.66421785062412e-05
8.63526843106179e-05
8.47306110780082e-05
-1.55017369327753e-05
6.64558773824321e-05
5.55653962803402e-05
1.62073395839908e-05
-8.26812925860669e-07
4.56195164573744e-05
3.70132174614317e-05
0.000139036414431642
6.43919563803301e-05
2.08322340160029e-05
4.01575243074901e-05
5.15778323121925e-05
3.27470565289051e-07
2.48503008864859e-06
2.99194016203619e-06
6.34512295865034e-05
0.000123575999337911
0.000105555827096618
6.92931425968325e-05
9.00970313709342e-05
3.68214847557804e-05
8.62593263457554e-05
4.00374035559425e-05
0.000108439840391119
-3.82275784321988e-06
0.000103092820387946
7.61572688799369e-05
8.49845315340071e-05
1.4757129924264e-05
7.73341068903789e-05
8.75967124945964e-05
5.64977482287197e-05
3.27057421596931e-05
6.97237334982322e-05
6.54364993501576e-05
9.53243487459412e-05
7.68057280118863e-05
5.48729467935328e-05
0.000143080845906553
8.55851505097276e-06
5.46269963956657e-05
7.09088958010187e-05
-5.73597816442436e-07
4.84457264805515e-05
5.00510371803852e-07
9.95339009281843e-05
6.76153492276746e-05
5.34444483127462e-05
4.81061645677601e-05
6.2598404932753e-05
5.08389702877503e-05
3.18191116715171e-05
9.15384535795987e-06
4.48569710865571e-05
7.59394535552396e-05
9.43944739974712e-05
4.13531126434851e-05
7.42827772535083e-05
6.34235686937646e-05
5.78351381976126e-05
5.41562839983009e-05
3.16154640132785e-05
2.78212423835832e-05
8.28835137309658e-05
2.52846555539083e-05
4.20764679667292e-05
5.05510461834747e-05
3.89585423508575e-05
0.00013024170811377
9.91757292693973e-05
9.26627748800247e-05
4.53281365295354e-05
0.000103630945255267
6.13909218576367e-05
4.70807849053285e-05
7.60808138801153e-05
6.9435567567241e-05
5.79180792186971e-05
7.81928865808079e-05
0.000103473554502271
0.000106231080309454
7.91138120586265e-05
6.56355383915443e-05
6.30495731363769e-05
6.63934560473429e-05
5.87888008876678e-05
9.38578801617998e-05
4.9114082301073e-05
3.7790712851527e-05
2.64683539083659e-05
7.00608189267691e-05
-1.7168936779584e-05
4.37831293299328e-05
4.43536031249421e-05
9.17231900574146e-05
6.39275184446632e-05
3.71970459872744e-05
0.000114704379433909
-9.38319203227906e-06
0.000144215748117503
0.000110133161048179
7.95874356784083e-05
1.25327372121085e-05
4.17029645540947e-05
0.000103927458407739
6.91259263528214e-05
-4.18031070819117e-06
8.85632205213958e-05
6.2882816475297e-05
6.93078011359204e-05
9.9937688077631e-05
1.60878348415796e-05
5.52533922182304e-05
2.65337181683253e-05
7.7401733140159e-05
7.5922130369604e-05
0.000107756962465688
5.69059064648955e-05
8.54495172524804e-05
8.84781500806902e-05
7.68678243925231e-05
8.89174517526346e-05
4.64345709533918e-05
8.36827335895631e-05
7.30839814211764e-05
-8.92511828867163e-06
8.1023198623482e-05
4.03501029371337e-05
6.60058446182929e-05
1.60607864839413e-05
8.24384651137537e-05
8.38927580717553e-05
0.000131069723969725
5.47793754043891e-05
2.25380869271393e-05
3.65170466615612e-05
5.36089992899161e-05
3.59646392999269e-05
5.85658204294411e-05
9.11317489119898e-05
2.60364111080841e-05
5.40749674745921e-05
7.7334251878554e-05
1.64129582852318e-05
7.87767269246892e-05
1.65193813246528e-05
3.73031879926813e-05
4.6938821639894e-05
5.48434970855477e-05
6.10501577223336e-05
0.000140848332989454
7.04246743095472e-05
6.7395118866264e-05
6.7200568769855e-05
7.23295780318876e-05
2.58046646132778e-06
9.75638757126886e-05
0.000145648183820707
9.49751008674301e-05
6.86763950212689e-05
0.000124251714795187
9.98448634387071e-05
9.49548708493348e-05
7.94664398282747e-05
5.5393344115688e-05
9.56306253114743e-05
0.000100748242353044
0.000140686175265999
3.41065227694897e-05
3.50409698069327e-05
6.81862145957147e-05
6.69116755686618e-05
7.80259796205454e-05
9.63281437565044e-05
1.74456783037444e-05
7.69883125183188e-05
7.38888270507926e-05
7.14507625433518e-05
9.82957207373458e-05
5.91385981102037e-05
6.50436260560313e-05
3.9152149744679e-05
1.69601152115131e-05
7.5816382514598e-05
8.34363085020917e-05
5.50873550153888e-05
2.39030920667276e-05
2.64215627268645e-05
2.05582048971187e-05
8.08769640802232e-05
7.25507350521163e-05
3.92373715720451e-05
4.14889709847933e-05
2.7893306775438e-05
4.78452032721365e-05
5.27118968773817e-05
2.53449304297295e-05
0.00010870776292111
6.15492461275766e-05
3.76054943904089e-05
1.62657781430698e-05
0.000107744763161984
6.56709529504722e-05
2.8620547588492e-05
0.000107543755229985
0.000111196262677865
2.15632604148787e-05
8.12877164012107e-05
7.47541612972287e-05
7.81293358169839e-05
6.12507266626758e-05
6.80518679247459e-05
7.6284224964366e-05
5.91215977156519e-05
9.47328103175445e-05
5.58981773220736e-05
6.18002835505776e-06
2.78194195385127e-05
5.9354135058175e-05
2.31801966151399e-06
2.90198421578181e-05
2.76672915686689e-05
4.03526208812874e-05
0.00010268447892872
5.06681369386973e-05
7.26004010911314e-05
7.20095425376434e-05
5.66633811612884e-05
6.15553480636319e-05
3.12800300059198e-05
6.86071552911523e-05
1.08383303187686e-05
0.000100214033281965
0.000166681934513565
4.87778597399187e-05
0.00010904174616226
4.06805997486432e-05
5.22727260446328e-05
2.713888247254e-05
5.79581197756447e-05
1.29889090558749e-05
2.17465081635734e-05
-8.05785605036513e-06
6.35493186115222e-05
6.1970296959064e-05
4.18910176500341e-05
5.50278638917604e-05
1.21682625307883e-05
2.39100207031465e-05
7.22642509514421e-05
5.18732435608189e-05
7.99098546229223e-05
4.23505938294706e-05
7.06009474090841e-05
6.40012605678052e-05
0.000119120329488004
9.17328763547522e-05
9.74466702025557e-05
5.35457133068692e-05
3.55468871600129e-05
3.6070655931067e-05
3.53595504072748e-05
-8.71966243631878e-07
3.1777735937871e-05
5.29799289671689e-05
8.42218100670738e-05
8.22316472326874e-05
8.63871538945855e-05
5.83281972660149e-05
7.01606954106283e-05
9.55461686551632e-05
8.29676369556538e-05
7.15177615927257e-05
6.0023531170716e-05
2.68886230958977e-05
6.13175080439554e-05
4.4498866620168e-05
2.65923004922289e-05
7.09894951879964e-05
5.67742524889251e-05
2.34938554130987e-05
4.52038106417085e-05
4.93022570955104e-05
7.01508446053077e-05
2.54382601703312e-05
2.95053355273117e-05
9.17192316341179e-05
4.03623789469812e-05
5.48361759391829e-05
4.17677727614729e-05
8.88100811476372e-05
4.82855041320085e-05
8.15238869296416e-05
4.8881836590773e-05
6.97683404949176e-05
7.47283689997524e-05
2.9308561699886e-05
3.0849195069467e-05
8.81406032421372e-05
6.71581840379746e-05
4.10519530813494e-05
7.06774611829689e-05
9.61182023217637e-05
8.51731731571146e-05
8.99939432824543e-05
8.4204337567921e-05
2.827776307218e-07
0.000101725753064819
5.70156751769664e-06
3.55703597141215e-05
7.01674248454096e-05
6.76830228908249e-05
4.14143401948345e-05
3.96821057884374e-05
0.000131186043594579
4.22253096356251e-05
6.81425585510738e-05
-2.79632251168875e-05
1.93818819403744e-05
6.36667532500814e-05
5.30276986414591e-05
5.92331429102474e-05
4.47342874109619e-05
1.44109449184767e-05
5.54325960869918e-05
1.64661692713857e-05
6.84575840285851e-05
6.6420871085396e-05
5.33682839021474e-05
3.14921333467778e-05
-5.90392924624792e-06
3.85806052812941e-05
8.84778767336674e-05
6.85722498829604e-05
4.96162368805709e-05
3.31119075337882e-05
8.06643018434989e-05
6.21627074352093e-05
3.24586278720887e-05
5.31161884978396e-05
3.35159776344865e-05
8.675672681295e-05
8.05365183425894e-05
8.94591386108882e-05
1.46089671015555e-05
0.000101188495848677
5.98561067670581e-05
3.44768722801443e-05
-3.36823943890967e-05
7.38546422924108e-05
6.06596380525606e-05
5.45436225681226e-05
5.18030206894261e-05
1.66246861260818e-06
3.37515993247348e-05
-1.51516045980855e-05
5.98788738765852e-05
1.27712024635137e-05
5.18628839677365e-05
8.51157339661475e-05
7.05294223457223e-05
6.13008533808786e-05
6.61449673931375e-05
4.79192766047133e-05
0.000118780506006608
4.02176714541374e-05
9.47247110016786e-05
5.29457410899284e-05
7.18306266950061e-05
5.49819325171385e-05
7.10759859297541e-05
8.33885378934905e-05
9.91149881185733e-05
1.52020691197907e-05
0.000104069529558172
0.000117573523257828
3.65116244515242e-05
5.76112179098379e-05
7.42008211071947e-05
8.97016428203647e-05
-5.43666550291441e-06
7.64148072685436e-05
-1.15221717675744e-05
3.36406099454607e-05
4.78320660512569e-05
0.000126380551955824
1.04048545396252e-05
8.60737121952584e-06
5.41046131390649e-05
1.90574293905316e-05
-6.19507696498319e-06
7.62246125905968e-05
7.61838290301919e-05
2.83796143381752e-05
5.84828312613772e-06
2.99090991577901e-05
8.5723757288589e-05
2.61176552291581e-05
8.03316415691798e-05
8.29992570759603e-05
0.000105196439476097
7.30887047058145e-05
9.30945476384318e-05
6.25722826027399e-05
0.000122903837917899
7.61264837166421e-05
3.63541856456957e-05
2.78373885085868e-05
5.35305319416808e-05
2.97609933776827e-05
5.52437388746306e-05
2.87178339289451e-05
2.13314467451406e-05
8.06659023057515e-05
6.13311139942814e-05
4.6147010245645e-05
6.23744036891866e-05
5.98137978534193e-05
1.43169360233559e-05
8.39442313450917e-05
7.87298155402467e-05
7.54359409063807e-05
7.58493650078474e-05
7.36319761676331e-05
4.11112514265857e-05
8.77893639509273e-05
3.53881826355155e-05
3.97763269406581e-05
2.90949076968389e-05
2.89981761651949e-05
5.15700538847967e-05
6.22233699011988e-05
1.63962398339169e-05
3.46701737603998e-05
1.51760389048575e-05
8.5656105142091e-05
3.34051375947076e-05
4.39234568043009e-05
0.000101661210055478
8.16971786695073e-05
9.14193429034967e-05
6.19435103052867e-05
8.50264833960452e-05
8.72462263960777e-05
3.64506447321186e-05
7.38891770922799e-05
-6.99175445336378e-06
5.72611591754755e-05
7.12455111626058e-05
7.68464484693242e-05
6.87393519128348e-05
5.46446314310729e-05
7.53794916720314e-05
6.89948761308597e-05
4.28643597693611e-05
6.99334732682146e-05
9.2459191379898e-05
3.9375592914616e-05
2.21585757219336e-05
-1.27600002779773e-05
3.27436063560049e-05
0.000120430849174504
8.52040320205021e-06
7.83770005882543e-05
9.71808657742565e-05
9.18232982593065e-05
6.77251278476163e-06
3.82566107470548e-05
0.00011812894181277
6.26405679555659e-05
9.38516918390948e-05
8.76790924912225e-05
0.00011040640201287
7.79718978126131e-05
3.85431433766528e-05
1.09884257945588e-05
3.28869871363983e-05
4.04737751514621e-05
5.12332785338194e-05
8.30050111292571e-05
7.76013125719342e-05
8.11838725396412e-05
9.98011310329319e-05
5.54062697721641e-05
6.81390054771086e-05
5.29650166475652e-05
5.77973175435403e-05
5.98976162860735e-05
8.25176080507358e-05
0.000111675161496406
6.61551190721023e-05
7.695090812974e-05
5.97730076881569e-05
6.36842701780518e-05
5.23516046211586e-05
4.13615936823046e-05
3.84943175792206e-05
1.78958588956706e-05
2.99044830766975e-05
6.49290998083259e-05
3.54606140453957e-05
0.000106744720926402
2.42559499558243e-05
5.7960647085601e-05
6.77368141783649e-05
5.54395822971503e-05
9.80347878790625e-05
0.000101341280778699
3.89735015801674e-05
7.69091225829835e-05
0.000109405659270179
2.41567624302867e-05
2.90958168355495e-05
7.06827703979168e-05
2.81723058087216e-05
1.33419745319844e-05
9.6628559058466e-05
1.22386053850881e-05
5.18188591150835e-05
-2.27865967835143e-05
7.06419638181434e-05
4.26932264901882e-05
5.84809267430039e-05
1.90971966734939e-05
6.19421330438004e-05
0.000115002372218788
1.2272539664536e-05
3.26195879566981e-05
3.01079927482877e-05
9.15705049793029e-05
0.000108612547345229
1.79467943891755e-05
7.91098794959509e-05
5.78561995505487e-05
9.14584898034812e-05
4.80393075163754e-05
8.60067325236749e-05
4.3114216697177e-05
8.26796990545381e-05
8.77992537571586e-05
1.70495293062211e-05
5.51887783398126e-05
0.000102478332986166
5.27690533151176e-05
6.1599342785218e-05
3.17730876777142e-05
5.1671365228006e-05
6.37699163591906e-05
9.90299751685429e-05
7.19094659340198e-05
4.12012094541245e-05
7.54896744362654e-05
4.23537451290196e-05
7.87751715283698e-05
4.98046364155044e-05
5.01052825853508e-05
5.79576575583396e-05
9.07169113178923e-05
5.74271534684411e-05
8.93316189344255e-05
9.49447121065633e-06
7.32967545998272e-05
8.65351354625864e-05
7.67160256882098e-05
6.92358708829509e-05
1.78643345242912e-05
2.51681143328655e-05
0.000107000828126681
5.33261520248278e-05
5.17495404862171e-05
2.9000933064974e-05
6.59515333838091e-05
9.35969084975493e-05
4.1434570993979e-05
5.16209422282613e-05
0.00011960673982062
5.22363849420975e-05
5.0575487507339e-05
8.27864334351269e-05
0.00011398808179215
0.000104079615893581
8.63207252496632e-05
6.71226012707802e-05
0.000110340517327793
4.0027540707187e-05
3.92311810362754e-05
4.47983374107854e-05
6.38603278954878e-05
6.57475880536822e-05
6.21055590589574e-05
0.000100080636563249
6.20714537258393e-05
0.000104029312120028
6.0510529568713e-05
7.32812800417004e-05
-1.59519548653744e-05
5.59485064321329e-05
9.00599634117966e-05
4.32723378462803e-05
4.43026258909385e-05
6.82427486080219e-05
0.000101165828724301
1.81853786331637e-05
3.84155045986194e-05
0.000104711783499166
7.11528369958667e-05
9.30714482253298e-05
5.08778831843297e-05
0.000109986138391308
6.51978324727376e-05
7.54901466634143e-05
4.88079249598827e-05
-1.02468981456597e-05
2.91038319337295e-05
7.28980285525343e-05
5.22222180212659e-05
8.58114894686275e-05
4.71187257403271e-05
0.00010525397499312
-7.35910727349727e-06
6.70626996325439e-05
3.00511303263976e-05
7.80614848824391e-05
8.88897039834066e-05
4.04229476915913e-05
8.70803543015396e-05
7.36875436347542e-05
3.94037020239466e-05
6.5908635828828e-05
0.000109996422699444
5.53144807137517e-05
6.73957082612392e-05
7.13390110407533e-05
5.03255048054255e-05
0.000124044177971436
6.22092757570536e-05
3.30665860789435e-05
9.20486942878367e-05
0.000102041063386816
0.000115806896269779
2.19022112193519e-05
2.38419603074384e-05
2.8835795552828e-05
7.96606315868745e-05
7.67916542737284e-05
7.8500203803916e-05
8.08495356805761e-05
2.2520058520097e-05
3.78623771909451e-05
3.01513830045227e-05
1.6932023581876e-05
6.65557205738388e-05
7.69615745762977e-05
9.44378032124292e-05
2.24808306757381e-05
0.000103546625694104
4.02856732707046e-05
7.21724340276764e-05
7.66194437683804e-05
6.98169489855511e-05
-9.86418996919248e-06
7.23826774520943e-05
3.3694179873713e-05
4.88426569331537e-05
0.000105496623744073
1.75247633246432e-05
5.77107253024052e-05
5.30971498820547e-05
6.61817029021253e-05
8.34806019457852e-05
0.000117144282008628
4.23688779760581e-05
3.16509610407854e-05
0.000112795973251543
5.94558640383709e-05
5.92945557007934e-05
6.1021768184e-05
4.27143342769826e-05
5.3088807191251e-05
5.67444711368494e-05
7.44156456281595e-05
4.59036383321104e-05
6.01362694302715e-05
2.18365443206198e-05
7.39202267383652e-05
8.46190276665702e-05
0.00010110451406707
7.42680898867314e-05
6.87687014388184e-05
9.02901803679509e-05
6.97165817607486e-05
7.55543521226585e-05
9.85474692014923e-05
4.28378960652862e-05
2.90103965031587e-05
5.34119847730352e-05
0.000100583629843301
7.23786980696624e-05
5.21766360663258e-05
7.58684515370447e-05
-1.14649643403433e-06
0.000101246819712107
1.5989522419957e-05
1.06782655766999e-05
0.000135993500747218
2.91384645619559e-05
0.00012868427432793
9.6139501967868e-05
8.62450431346061e-05
6.19595489564807e-05
0.000132512955298398
0.000113422825699056
1.52948376794985e-05
3.41931167510711e-05
3.26519447464561e-05
7.75326510232597e-05
6.24479852257881e-05
7.0746143192206e-05
4.13235243720999e-05
6.61452269617922e-05
4.33760365223765e-05
5.87111549342052e-05
-1.15295086369176e-05
9.65807114399607e-05
4.2668637874413e-05
3.79245975693359e-05
8.6148464808733e-05
5.94064133728082e-05
6.84935919490273e-05
8.43482308896906e-05
5.32427757903714e-05
1.86507911712677e-05
2.63056167514156e-05
8.749866128986e-06
6.66440625795779e-05
6.14986413164695e-05
0.00011281165766908
8.04318451603498e-05
3.79329963082227e-05
7.97759022057175e-05
1.00567595634965e-05
1.87577789580512e-05
4.15903506465368e-05
5.26168867986384e-05
7.81438605373104e-05
9.35186815663109e-05
2.56962553816598e-05
6.30445616316926e-05
7.55571777960252e-05
6.21118073550701e-05
6.53549385003135e-05
6.02607484695207e-05
4.69653012289941e-05
1.67256371445464e-05
9.82630096331859e-05
6.28496125043072e-05
5.90160405071913e-05
6.31217666249813e-05
5.63342778071938e-05
-7.794911856851e-06
0.000107214199106949
2.68366136512117e-05
5.88263750911639e-05
7.42626152450206e-05
5.73903170723999e-05
6.13811253131683e-05
-3.07199758703613e-06
7.93345304752978e-05
-2.40396109256394e-05
4.02042403046274e-05
9.78206910270205e-05
2.09952605184568e-05
-1.1416259310114e-05
7.3028869715221e-05
6.36755777504989e-05
7.25667041783669e-05
4.35447984650842e-05
4.67087869285591e-05
3.80960196415106e-05
4.78635132357227e-05
6.09624051271869e-05
3.30131316471774e-05
3.98639603310156e-06
4.74291219805601e-05
2.5088954807544e-05
7.34837636456389e-05
0.000134325590741988
4.68048577746835e-05
6.44085687465754e-05
4.84088848489765e-05
9.44230446827773e-05
0.000105780817588915
6.81808463618122e-05
6.56797061483527e-05
3.93261981892759e-05
2.11021396548465e-05
4.85090712745224e-05
0.000140042213551033
4.85156514611792e-05
8.1614679114676e-05
8.69940947105478e-07
8.89558680674318e-05
5.19385145198906e-05
4.70059101738989e-05
0.000102073747086622
3.84772236642707e-05
8.38016082781539e-05
7.39114047032113e-05
6.22694300306239e-05
3.86020533940274e-05
7.91817107590943e-05
4.12491549529828e-05
5.53520883715364e-05
5.77100084789422e-05
6.21448782430259e-05
0.000103657382688795
4.16270326957184e-05
6.39253676826724e-05
5.88189501256894e-05
2.51075850824656e-05
-1.61929791532489e-05
0.000105717274559414
0.000126346491180233
4.48079925661127e-05
0.000103190573321414
7.82807729329491e-06
5.70161617442144e-05
3.7604009401829e-05
6.95278470796835e-05
2.85809994603913e-05
1.19374055677394e-05
9.79993728603133e-05
8.32711155520537e-05
9.73773553996985e-05
8.92235835923553e-05
-1.25670221182673e-05
7.96625406391424e-05
5.79626443490652e-05
7.39386784933064e-05
7.83202538074092e-05
0.000118707197209086
0.000102926652387278
0.000113611628527731
0.000142318176782539
-1.68775991649621e-05
3.68137132037086e-05
6.24582173565987e-05
7.10964931257482e-05
7.02142741947743e-05
1.76529895541884e-05
3.01871192637706e-05
-1.43205028302574e-05
2.92471279456422e-05
5.52455033512167e-06
4.73504291031319e-05
6.13067420094143e-05
3.13355925872342e-05
2.953637684324e-05
8.08497386298036e-05
2.05211772950098e-05
2.43824637969093e-05
2.5234876012042e-05
8.6128410428442e-05
5.84702003663673e-05
0.000111639745703437
4.99634674406869e-05
0.00010180796742998
0.000142375249005872
6.391982267262e-05
6.90886412155183e-05
4.61366745712686e-05
5.92908630187893e-05
1.72786020451111e-05
5.73242780420658e-05
4.59735540701527e-05
0.000102081733585595
5.46937808717163e-05
5.49180486187758e-05
2.78398342172334e-05
3.5729002484073e-05
-4.72788320818834e-06
7.16195429430128e-05
9.46824089702296e-06
5.18026102753392e-05
0.000123399262778797
1.47396513436282e-05
4.52008574644409e-05
4.50357982131485e-05
2.74742417891197e-05
-8.74475131306449e-06
3.5510536862201e-05
1.86586574031167e-05
4.1933440417932e-05
7.63793615453032e-05
2.56789143646863e-05
9.2573417525873e-05
0.000100868130248392
0.000115444737656389
4.39069972389304e-05
5.45767500772474e-05
4.74880552538169e-05
8.53417654740058e-05
5.83249822402064e-05
4.13630120080277e-05
1.03770408796887e-05
1.79192935769233e-05
9.53731725097698e-05
6.0795276065779e-05
0.000116239171320007
0.00012735559169351
8.38181519958054e-05
7.81536916275474e-05
5.02191086617122e-05
5.00791155180901e-05
1.56612514169773e-06
5.03760468981083e-05
-2.33766922844608e-05
4.82477295319364e-05
4.37445774390321e-05
3.83284487701059e-05
2.40145654073949e-05
5.93940486651015e-05
3.92718318095036e-05
9.00398198213935e-05
5.26196146997012e-05
8.14551037647609e-05
4.17633264948989e-05
6.17667525702467e-05
3.21839949191972e-06
2.14766900316842e-05
0.000105970617117853
0.000120825743896688
6.78926300654058e-05
9.16817379652268e-05
6.13180576206583e-05
9.84375955751511e-05
0.000129793132691324
8.47108664940477e-05
5.40972147067281e-05
5.17625206563892e-05
0.000105573215304625
6.49231440100221e-05
-1.71052650343363e-05
6.70865829374544e-05
2.77551634265866e-05
7.92533106634414e-05
3.91636233312588e-05
4.16258891604788e-05
5.03911420395336e-05
4.97335550686773e-05
3.29354404998957e-05
3.65163823334448e-05
6.19970590132791e-05
7.98132836875338e-05
7.04418206161045e-05
3.70048382132558e-05
8.61768491169181e-05
7.59515522357925e-05
1.48883004965391e-05
5.58388659100879e-05
0.000142185661640149
5.83964954293696e-05
3.39439698398842e-05
9.9707013769383e-05
6.85619971772055e-05
6.45269644087406e-05
5.06285285751066e-05
7.64063151957786e-05
1.36675777462957e-05
5.61663257759851e-06
0.000101540637818775
2.57350777019817e-05
-1.07104492558972e-05
5.40983858846204e-05
3.00968475417874e-05
6.56685905165579e-05
4.42672037249341e-05
6.76762912622865e-05
8.98332010991785e-05
1.8399328534598e-05
3.37435314430238e-05
6.63544517642405e-05
1.50633153788761e-05
4.48929773082494e-05
3.19607133321552e-05
5.32032042977944e-05
0.00010305899807236
8.88903623346788e-05
4.1074521781281e-05
3.19010972057014e-05
7.25434620409351e-05
2.24971558278795e-05
4.38186148721352e-05
0.000103113969473612
6.36348162510207e-05
2.98351580826848e-05
1.28532988382539e-05
0.000144574808948931
6.37862130398444e-05
5.12171106768211e-05
7.4401901674976e-05
7.68539130298902e-05
5.60078794204327e-05
9.07492762245189e-05
7.17580909395101e-05
7.19909902676341e-05
5.82646911549877e-05
2.51848570971465e-05
6.30316871388287e-06
5.23750592044748e-05
2.75561154337115e-06
6.31158924342432e-05
7.10726211114458e-05
4.25840537144838e-05
3.92968054211733e-05
6.70852320101035e-05
2.59479699260426e-05
2.29277785610008e-05
0.000113202477120045
0.000114018528825329
4.97870935070957e-05
8.33882375913589e-05
6.93284467429371e-05
6.17412140307191e-05
0.000131846091421667
7.64773016818592e-05
0.000118111356935577
9.32045572920304e-05
8.09597710739127e-05
1.9295893595848e-05
2.22082902223548e-05
9.09361325351941e-05
9.35050987625802e-05
0.000104596883805886
6.39182648597766e-06
6.77595016359267e-05
2.6882772810026e-05
9.23258789058719e-05
0.000104786872277215
1.04892117006485e-05
8.46986087949366e-05
9.39681570300072e-05
2.96006004386422e-05
6.65299160268895e-05
-3.34509791598604e-06
8.5940059100091e-05
5.30995067121355e-05
4.57824748029826e-05
3.23453058845094e-05
4.40485082269398e-05
1.08746395406339e-05
2.86866588409873e-05
0.000102692624320227
4.48210944415017e-05
4.76132211709734e-05
6.04512469895198e-05
5.62209157479369e-05
7.60213321409728e-05
0.000109196209999972
-1.46316946858212e-05
2.21898919691256e-05
8.4744416426336e-05
3.88282569664212e-05
6.70513856649207e-05
7.90179959021278e-05
5.55467711879393e-05
2.19333503521296e-05
6.4644707310085e-05
8.63558646819681e-05
4.57443675159967e-05
1.89659804174654e-05
-3.16703485048776e-06
1.79060684374914e-05
9.51231697576929e-05
6.338400733796e-05
9.02188043579052e-05
9.88327527227674e-05
4.30794866843873e-05
5.30603609261853e-05
2.49925472796334e-05
1.38792834019637e-05
5.79618804755234e-05
9.78050616944907e-05
9.71381248791328e-05
2.61794330202419e-05
9.03162334555488e-05
9.77097343468017e-05
9.02874586363339e-05
-1.23077184685126e-05
8.96605518436175e-05
9.35205562929594e-05
8.25163073308639e-05
9.57153509475196e-05
9.84190562412378e-05
7.43187217213388e-05
4.91770138860637e-05
9.68645589631219e-05
7.95615970998338e-05
0.00010713952837474
3.84383503677812e-05
8.94167520411867e-05
7.66612925581475e-05
5.46442503593376e-05
0.000109677353889031
-1.25257653018629e-05
6.650105658543e-05
7.02927996250501e-05
5.02479660048486e-05
6.00835999250599e-05
8.39255036919093e-05
6.51214225388633e-05
4.44794354574277e-06
5.35110457473787e-05
6.03283367090278e-05
3.11862599648226e-05
5.36744128192305e-06
8.44368094205608e-05
0.000110137326995275
0.000125622860658755
5.45231272384696e-05
8.01302589541378e-05
7.45870804202118e-05
8.50609958977039e-05
7.35742434509804e-05
9.98521811241222e-05
7.48594991132391e-05
9.93889910244338e-05
2.64604997921547e-05
-4.44486862549518e-06
7.55295784082959e-05
5.12380822990686e-05
1.74127479094584e-05
6.230722714954e-05
2.76961059003849e-05
5.24616691183992e-05
5.2835143400229e-05
0.00012083996268227
4.64701383510392e-05
2.71240117470676e-05
2.54048109697148e-05
8.5273134597038e-05
-5.97066247432957e-06
7.4152940071806e-05
7.14861537140345e-05
5.14889873798322e-05
7.48909914302413e-05
6.78361848701243e-05
4.68802775493682e-06
6.08308817542342e-05
0.000121892943782436
7.53573633354196e-05
4.07698143520436e-05
1.86063044723895e-05
8.07907805489828e-05
7.48047212039449e-05
7.91194888119332e-05
3.87329282843803e-05
2.13456836584183e-05
4.91803664454739e-05
7.96196918219721e-05
8.79437329836305e-05
-7.10983363547209e-05
3.23910765067902e-05
6.63035767353251e-05
9.84578510267252e-05
4.2164061248357e-05
3.51832348186157e-05
3.43546732796901e-06
