# Supplementary material for: Research on computational propagation and identification of mine microseismic signals based on deep learning
Source: PLoS One. 2025 Oct 22;20(10):e0334641. doi: 10.1371/journal.pone.0334641 (PMC12543183; doi:10.1371/journal.pone.0334641)
Supplement: S5 Data — (ZIP) [file pone.0334641.s005.zip › 000100800001720.xlsx_0.txt_24.txt.txt]

3.50016390134579e-05
0.000104108283428631
-1.59755879467363e-05
4.66465815004953e-05
4.33947842736313e-05
5.90355162969983e-05
4.6075991689781e-05
2.41824918852542e-05
3.49387751079529e-05
8.00444065480467e-05
6.67445295237431e-05
4.89940829490766e-05
4.31558133138384e-05
-1.89442598974073e-06
0.000131371388462193
9.17446619789129e-05
3.55896574214944e-05
9.10712974403713e-05
4.36661689408732e-05
1.98521308650336e-05
6.67024715240946e-05
7.97035831005198e-05
7.633336209291e-05
5.1016587329833e-05
2.36801287588313e-05
5.98010104734158e-05
5.93474718508007e-05
4.32258328179652e-05
8.34857109089784e-05
6.70805571792066e-05
4.67891114067395e-05
0.000125153960331522
5.87374048668927e-05
1.19535345908925e-06
8.09353294146833e-05
0.000100232603594494
8.74307363595473e-05
0.000120305129148147
5.31791376772187e-05
8.73060611403946e-05
2.38497099046684e-05
4.83288661256774e-05
-8.45135480821116e-06
6.00846543862481e-05
6.3129838989307e-05
4.8739561657854e-06
6.46693541839946e-05
3.74651625003822e-05
4.39704663422734e-05
4.95180227969776e-05
7.19794053860355e-05
4.62879604130148e-05
1.68419006784396e-05
0.000111638812725966
7.82230212092726e-05
2.23681300977817e-05
2.82464413023413e-05
5.06021270704221e-05
1.25607370519713e-05
7.46472358437321e-05
8.8482316099488e-05
0.000102306142387083
-5.85453281912601e-06
6.28658281637134e-05
-6.31638029486789e-06
2.41455108766862e-05
2.09577731868404e-05
1.58690821121413e-05
0.000116021732018472
6.67495432451866e-05
-7.29584475925761e-06
6.80482456688033e-05
-2.62594673218686e-07
6.62646401289245e-05
4.57862065990188e-05
2.98389155461878e-05
7.89501443317855e-05
9.76234119855529e-05
1.24308852635046e-05
4.5520915398174e-05
0.000114543835399838
6.18508788947393e-05
6.51008215232246e-05
0.000156728073271861
9.44117566263608e-05
9.07730889464752e-05
2.9147382169465e-05
8.02795448675602e-05
7.86272483457658e-05
1.6257059218676e-05
3.75674773752738e-05
6.2710588230205e-05
1.70963093355328e-05
7.44785328331583e-05
5.28843339870753e-05
7.12002019995347e-05
2.99531622130831e-05
4.85596173998317e-06
5.00257357416176e-05
5.69977940883123e-05
6.09866521780698e-05
9.5460843630593e-05
7.76852371052527e-05
0.000108686763646836
9.25517421661263e-05
4.35859071844486e-05
3.78892451722822e-05
0.000111170884352443
6.20857055669514e-05
2.8963187459445e-05
9.85605218309977e-05
8.72769964430264e-05
4.75334803682603e-05
3.29197992725207e-05
5.19569097863717e-05
0.000101829367599752
5.53744937326812e-05
5.84112896334849e-05
8.53501231792878e-05
1.85360817031407e-05
9.69430272394102e-05
4.76364552740811e-05
5.92140623952891e-05
6.36142499989817e-05
0.000154826029641847
4.67269886400847e-05
7.69394222289624e-05
3.25008319842648e-05
2.70236249608284e-05
0.000103506757204757
8.25084544729372e-05
6.13997510954795e-05
6.14115906188567e-05
6.41879874478471e-05
4.94165203878532e-05
6.10613509136028e-05
4.96090514850902e-05
2.37248630787228e-05
7.23959400069601e-05
5.48925060681971e-05
8.30223967454796e-05
7.51497113807218e-05
0.000136459403802667
3.76131063828166e-05
9.58154032105624e-05
8.2897538510676e-05
5.16339629641134e-05
9.65892322211346e-05
6.99989490903754e-05
0.000113884439070359
6.78246517882922e-05
1.89380158037423e-05
3.06381285172234e-05
3.26427093798939e-05
0.00010205941581954
1.13013877810964e-05
4.92296360554119e-05
5.12830502646009e-05
9.42400715682297e-05
8.89440192840456e-05
4.88175618969717e-05
7.23714989262645e-05
7.04409166426449e-05
9.44474359015024e-05
1.85171705894772e-05
0.000166948722682342
9.07660755574784e-05
5.3331622168618e-05
6.60556827010274e-05
4.79552668141214e-05
7.44925234156132e-05
0.000106301818059269
6.84467219576269e-05
9.05038656179901e-05
2.81116120295073e-05
5.80609537328055e-05
0.0001024726016553
8.66278229893705e-05
6.26244628233564e-05
0.000107692276630612
5.15429844836061e-05
3.62035712933963e-05
1.03605588854729e-05
3.8047987818169e-05
7.55584686893288e-05
6.27756021257073e-05
2.77327526849414e-05
3.84121856852812e-05
4.53427249741765e-05
4.07808996367964e-05
1.27576299805607e-05
0.000101596922533501
9.74810862464104e-05
3.73866255702837e-05
5.79423964327303e-05
6.30762539246276e-05
3.94891201759519e-05
9.55697467239018e-05
7.03435807236709e-05
5.51992803778658e-05
6.11419672017189e-05
5.0185887235293e-05
2.15985651275652e-05
7.26146776257588e-05
7.79536129570796e-05
6.52341880742106e-05
2.25205391257122e-05
8.66388228432123e-05
3.51358721229661e-05
8.52596219095189e-05
6.79261357261545e-05
0.000106999755120218
7.59696603564722e-05
9.24415718670515e-05
8.49603547299369e-05
8.4132233264063e-05
-9.15009769273099e-06
3.6690255281697e-05
5.23678439576903e-05
5.19287716434897e-05
6.9351939478682e-05
7.49741388727941e-05
9.26268380604297e-05
5.5078933687862e-05
3.73687104471079e-05
4.33289858085348e-05
3.37619598183655e-05
-9.40075642279399e-06
3.02270917610174e-05
7.20008541298262e-05
5.97686838537679e-05
0.000113586300599058
5.87380747322445e-05
6.03847345341364e-05
7.0611834661104e-05
3.61605030809446e-05
7.08367885161516e-05
3.15608294818695e-05
6.18466694676454e-05
5.31738887833148e-05
0.000100184355618467
7.25606771155239e-05
5.63499927084177e-05
6.31720204412767e-05
7.51589509405874e-05
6.44402461419248e-05
4.73476278668089e-05
7.57625209625102e-05
8.57597042841712e-05
6.07976658005291e-05
4.16120763949158e-05
6.04672498623153e-05
-1.05883091403168e-05
4.9027218614782e-05
0.000112950746315526
2.44824358169254e-05
0.000133501003473788
3.25849415085283e-05
2.58006752247388e-05
6.11717511190144e-05
5.80738151758712e-05
0.000107015270226575
6.58884920286711e-05
6.04526567448793e-05
8.47776736817667e-05
6.21870829382807e-05
5.53615179993611e-05
0.000106815665744381
4.19884350584178e-05
0.000101120348971609
0.000102649462737553
9.79350688264725e-05
0.000110615298152347
7.45419030186132e-05
3.20471411303292e-05
6.84331995549208e-05
8.69290429419538e-05
5.29920991978754e-05
0.000103252300865506
7.57105132108402e-05
6.34853345048103e-05
3.71327982467963e-05
2.78827878035579e-05
8.09482439998926e-05
1.08571768960393e-05
8.95800665539759e-05
7.99382202109504e-05
5.27465575172532e-05
5.41074576289535e-05
0.00010868643667219
2.88487449373706e-05
4.59705278432016e-05
2.93492103157627e-06
5.655189928415e-05
0.00011662238097155
7.41947835175822e-05
6.00792911761377e-05
1.56132307358282e-05
4.58813510580074e-05
0.000124543131730513
3.65744177530232e-05
7.71346577862088e-05
9.81385657939356e-05
2.86405885418278e-06
5.45761815554349e-05
5.8420603054133e-05
3.95900056857729e-05
3.80492197801818e-05
0.000103714258152586
6.0771616004204e-06
3.39806075587678e-05
8.04638287056072e-05
8.30171912054978e-05
4.30437427142711e-05
6.33127900931627e-05
8.12398357353904e-05
4.85967838135981e-05
5.79429828454938e-05
2.73072615528397e-05
5.37164911042552e-05
1.14460238231104e-05
4.90899521397893e-05
7.46764453101748e-05
4.01025872170823e-05
3.6040830111136e-05
6.79638978324355e-05
4.68666331893325e-05
0.000109923454642445
0.000148897958912094
7.33030633767954e-05
9.50744128993679e-05
5.86794918221409e-06
5.33472500512396e-05
5.43477231554986e-05
8.3966122887495e-05
4.27241081488835e-05
9.54131250087061e-05
5.5182215041618e-05
4.98997318177941e-05
2.14177664423802e-05
-1.84749082524296e-05
9.88277269550097e-05
2.52192828464296e-05
5.1284957951233e-05
8.0889324634455e-05
4.31900690096299e-05
0.000113374877287722
-1.45030992195738e-05
5.9935169085863e-05
7.68163622129371e-05
1.09652956679195e-05
3.6287141678497e-05
7.11462331815291e-05
7.80587279536169e-05
7.83903715763672e-05
2.89885342763674e-05
-1.17353975965755e-05
1.775709428956e-05
6.52618877720557e-05
1.52017553909e-05
2.97778036871001e-05
3.83750367190867e-05
7.87691796863386e-05
-2.82314291780564e-05
6.27188531887013e-05
0.000101247418681423
3.40467244396486e-05
2.41510594620106e-05
1.90859852885128e-05
4.17845814224529e-05
3.43360498676093e-05
5.83087695797761e-05
3.86673293465623e-05
-2.19453931283314e-06
1.97578380570071e-05
5.30714791501819e-05
1.06227979241844e-05
6.97843178748621e-05
4.82295881707978e-05
6.34587958580307e-05
3.50471008280133e-05
4.93222266920338e-05
5.86379934471207e-05
0.000114170253532901
7.14656983790907e-05
5.84991158425363e-05
3.51532245869232e-05
7.36334802420505e-05
2.52744862064551e-05
4.12085441365293e-05
5.03825453440828e-05
9.14974339086972e-05
1.27686189217045e-05
4.46629611732489e-05
-8.20616108050049e-06
4.83673331709195e-05
1.96307502581232e-05
-8.72587278802002e-06
9.06884725073786e-05
3.46514642077844e-05
2.94491203185454e-05
3.51197962610297e-05
8.59304112514716e-06
5.19047304761702e-05
7.98651246931474e-05
4.51937082868185e-05
4.23412409861516e-05
7.51233687428125e-05
2.56356271090033e-05
9.99647052301483e-05
3.10697393179779e-05
9.73787786593547e-05
0.000116846331544213
8.32046849685158e-05
2.27991899354809e-05
2.85874606895949e-05
6.66240089864297e-05
0.000115118569435414
5.8886584738269e-05
0.000113588211472504
6.72070763060431e-05
6.14531743807049e-05
7.1017197847941e-05
4.57648725809104e-05
3.67589120430757e-05
9.45817701350111e-05
5.7516479951154e-05
2.86461793468466e-05
5.08351214421813e-05
0.000109647992858259
1.83859290506691e-05
7.98441548904663e-05
3.62317269141269e-05
8.62481163648492e-05
4.46443117638814e-05
2.1238679160797e-05
3.02015150175465e-05
4.81712296830176e-05
-5.85941940982118e-06
-2.1893207992105e-05
1.63945422338983e-05
-1.86885893703421e-05
7.41673289847146e-05
-1.36014725098502e-06
2.99764522750742e-05
6.62574542135933e-05
1.50032399293074e-05
6.65378986813776e-05
6.27477884099301e-05
4.56190246197229e-05
3.92382686295766e-05
2.04472133467185e-05
2.68204596973955e-05
5.43190283641612e-05
6.18415255509256e-06
8.8115563449704e-05
5.50240529693662e-05
7.47531247125567e-05
9.18186997304647e-05
7.26283395059269e-05
2.88244257188833e-05
6.912914931074e-05
0.000130465444192425
2.94460700615496e-05
5.2924263026376e-05
7.26667219523252e-05
7.38416449713546e-05
0.000117467137683021
0.000138646580705586
8.26485070039271e-05
6.09461545777103e-05
7.08014604982972e-05
4.34341232222698e-05
0.0001354756079546
8.49997814713839e-05
6.15611015767614e-05
2.64042833617142e-05
6.01700800416648e-05
1.12158312025092e-05
3.8670441646633e-05
3.51657059107683e-05
4.91854553612022e-05
1.89821167892818e-05
0.000110428237566867
8.97837204047604e-05
8.91838304168572e-05
0.000117413448343316
6.67052151749028e-05
5.74661367059923e-05
3.65473315206049e-05
8.96301632292211e-05
6.18126997113081e-05
5.22536756449127e-05
3.87448980003171e-05
4.78709313616911e-05
2.7137993554277e-05
9.64047466131328e-05
1.80976524270541e-05
5.58916998603809e-06
0.000116570006537246
8.20766115730644e-05
6.15171550278638e-05
4.33883712329589e-05
3.77424127616031e-05
2.97826144069884e-05
4.18852455447044e-05
2.73497315954796e-05
6.12360429718864e-06
0.000100422655683443
5.71386482677608e-05
5.85708902068018e-05
4.32530593861959e-05
8.44411665325443e-05
0.000115274057627232
-1.33080009719029e-05
8.16701712152933e-05
3.24361013315831e-05
0.000111966460303432
5.86374326372597e-05
6.30385831081652e-05
4.30310012146258e-05
5.983885964443e-05
4.70368651315048e-05
6.3729313226291e-05
5.29398272382375e-05
6.45257118560734e-05
1.13342636308415e-05
6.13753246580469e-05
0.000113391133405357
7.80512596916376e-05
3.31482540965811e-05
-9.17521839816757e-06
5.17237366386048e-05
7.57644658732597e-05
5.34701428193614e-05
-1.22818776198399e-05
0.000112410207990915
0.000136728468233455
2.97806750308083e-05
6.52419802974403e-05
5.09992828160189e-05
5.72106121350028e-05
6.53936884365591e-05
3.95930584866393e-05
-8.00847381351554e-06
0.000151230260999391
8.33999110807104e-05
6.64479945220706e-05
5.79264767286389e-05
6.47556905075603e-05
6.5973044525614e-05
9.51236767136122e-05
5.71331472748997e-05
7.5643972607907e-05
6.32354569480887e-05
0.000109224993549989
5.92122468278174e-05
5.83980379593547e-05
5.06344216584228e-05
7.52093910934956e-05
6.73800757948285e-05
7.38539509014271e-05
4.0926476470228e-05
1.68449138320689e-05
9.08196331983307e-05
3.41488463036261e-05
2.18003185496268e-05
6.76286123309643e-05
6.52911520065139e-05
2.56893873737036e-05
7.43910672169776e-05
7.99882647556948e-05
1.87662747392643e-05
8.50780575123956e-05
3.52632883798702e-05
6.21897296279053e-05
1.39405472136473e-05
8.2880367152573e-05
7.50706469936916e-05
6.94224812962811e-05
2.98922476701456e-05
2.05354626526897e-05
0.000100725856236601
7.40129703975458e-05
5.18601834121206e-05
4.57069405073144e-05
0.000102251186302248
8.38592365461566e-05
7.36056774555327e-05
2.192360707543e-05
5.49377571020387e-05
6.6014038151022e-05
7.97746903353187e-06
8.15480362118539e-05
9.47791648161247e-05
0.000137222405772687
7.7756686274096e-05
3.74946322448431e-05
8.62732358224733e-05
6.7574180410212e-05
9.29817684436552e-05
8.53986491858784e-05
0.000110241618797918
5.33152781396867e-05
7.40139924057544e-05
2.65855787313131e-05
7.00865187164687e-05
7.82183008585343e-05
7.83566210270304e-05
4.37136628962895e-05
5.03128883438961e-05
4.96298729589135e-05
0.000109935604357337
0.000118156309166447
2.60457224363888e-05
5.5098235608785e-05
6.42545473566004e-05
9.80634251570674e-05
4.36219321313626e-05
5.18403711970329e-05
5.52337773279116e-05
7.5169738190571e-06
3.84803111999723e-05
7.18528805880563e-06
-2.92916396400347e-05
2.05835578271514e-05
3.71607564996305e-05
4.26065632827993e-05
8.43376384020765e-05
0.000103729880284382
5.50355334876953e-05
6.11161805336931e-05
4.62755932503965e-05
7.86478726281599e-05
0.00012489759126674
6.77038062057001e-05
4.06154387242054e-05
0.000105533487406301
-1.96448514198868e-05
2.22508190556496e-05
3.94993293804065e-05
8.33837255100034e-05
5.45299538113172e-05
2.85008627096869e-05
5.67276953666586e-05
6.53474250610062e-05
6.62514918526145e-05
8.33602133572718e-05
1.09211967139041e-05
2.75997692647651e-05
5.74484311053625e-05
7.29499696279182e-05
1.28440358662546e-05
3.63149815762893e-05
5.62869714653844e-05
6.2429774454988e-05
5.73678323490133e-05
9.18022906850133e-05
4.23174866538176e-05
6.36019772032916e-05
8.43517360692301e-05
2.20897482022977e-05
2.95742571712551e-05
7.41967768197003e-05
9.10683997137452e-05
6.99366750079655e-05
4.83757863895712e-05
8.30677515972746e-05
-7.98130349562376e-08
8.00518757220838e-05
8.39818697131816e-05
7.81714514354862e-05
7.94412758403678e-05
4.47591046115394e-05
8.30195528224582e-05
7.11522611552142e-05
9.24618199607967e-05
5.18642006319781e-05
6.94827307169854e-05
5.23937452347032e-05
4.87794965302405e-05
1.4873961645777e-05
9.06132600194374e-05
5.98080568666375e-05
7.92340427391833e-05
7.0850439732472e-05
6.74386801081574e-05
5.46225520890588e-05
3.67671571320924e-05
0.000102399177219724
5.95505309148591e-06
2.46550000469234e-05
2.83958039248183e-05
6.36101257077109e-05
1.3035699488538e-05
-2.24775952258854e-06
5.13026074558264e-05
1.0531543795396e-05
8.04420405365503e-05
3.43445694734292e-05
7.21738269402161e-05
2.26265872376352e-05
6.8573672690972e-05
6.02743748202007e-05
9.14710668107596e-05
0.000116987086925222
0.000121844657763675
4.90131902338028e-06
7.56532182277315e-05
6.22612391417456e-05
6.65372994368799e-05
9.35299123292138e-05
9.70478094666413e-05
7.3934899465668e-05
5.32475494761977e-05
9.34026063586232e-05
4.54776270570388e-05
4.83343116226971e-05
5.16605300313852e-05
0.000126211590179637
7.66489873916788e-05
9.70044141631288e-05
6.97996808121899e-05
2.37094838148758e-05
9.28743386884042e-05
8.58214997973876e-05
0.000131230480021045
2.13442522792159e-05
4.33087158817567e-05
-2.38757718959715e-05
7.03825992012751e-05
0.000129124150866983
3.09794355520445e-05
2.99803610015835e-05
7.89201422068089e-05
6.94208974043836e-05
3.84587807056363e-05
1.51286658742252e-05
4.98487521689551e-05
7.89906876966383e-05
3.71181366678292e-05
2.63616765993701e-05
9.49538853916341e-05
7.22018279528236e-05
3.0652460569753e-05
4.25581958814356e-05
6.64318651863658e-05
3.63486679060256e-05
4.53372206470455e-05
5.06972364848146e-05
7.68822394893432e-05
9.67003115815723e-05
2.82896657502147e-05
0.000132956195522752
7.46047837717562e-05
2.72074146612698e-05
0.000127273039058399
9.13700486630886e-05
6.60870656456563e-05
7.86524427108134e-05
3.21492460687839e-05
8.76186194371241e-05
1.63874849543115e-05
1.28830594135073e-05
2.4492413741187e-05
7.48488230190661e-05
3.04377542007082e-05
7.44520454912606e-05
9.45163111657995e-06
3.44874531458091e-06
8.46671948805549e-05
6.10796836538058e-05
2.16863076700604e-05
7.33911057494279e-05
8.92854440957111e-06
-1.25959017517763e-05
6.4116851512893e-05
4.18110673885981e-05
6.74125269250897e-05
6.95784991521343e-05
4.12099990234799e-05
9.02741013721712e-05
8.28927007715249e-05
9.75455122963393e-05
4.76186443889665e-05
5.26204505414056e-05
2.35144883167703e-05
7.48490826517496e-05
0.000118844549700742
6.11309510682728e-05
2.22686195287102e-05
6.98434096596012e-05
8.84676869386067e-05
5.24124203515372e-05
3.80535012324844e-05
2.57609565635273e-05
4.67894125573442e-05
5.22632094366788e-05
4.10412079777567e-06
0.000143643362961478
6.03287538991295e-05
8.41451445148561e-05
8.93375225721656e-05
0.000136875994755849
8.63455220077264e-05
3.05874595194698e-06
7.45388017515528e-05
1.80375843618338e-05
4.53248059386252e-05
2.86051040877671e-05
9.65423091157838e-05
-4.13029864501471e-05
3.75141281989025e-05
2.39559174216198e-05
3.89326992938843e-05
2.43772099139133e-05
3.47550077953323e-05
0.000121779148977907
1.28472871968379e-05
9.94234852867475e-05
3.12790606116928e-05
4.91065488170368e-05
9.73973735217194e-05
9.50449834623222e-05
7.5114022908416e-05
5.36319223159491e-05
6.21204257316944e-05
6.78919410615759e-05
3.88896796057304e-05
1.74690867534919e-05
2.96992640164113e-05
3.29833687133457e-05
7.16082989577447e-05
7.17730464553484e-05
8.00076777085092e-05
8.37562557284144e-05
9.1403054380176e-05
9.55607108581811e-05
7.85651048372596e-05
6.27183429128988e-05
0.000123184453457252
1.43017163654917e-05
8.10019765621264e-05
2.72320731623894e-05
7.58963450389836e-05
-1.103233987524e-05
4.31375231780233e-05
6.54140120474449e-06
2.59268633478954e-05
-1.23186655523755e-05
2.46153702433444e-05
9.43992882995811e-05
7.74055045406127e-05
4.89682142861492e-05
9.5502312931908e-05
5.01551830977035e-05
6.87027079309982e-05
5.89144710158101e-05
8.52221838436678e-05
7.30122217984928e-05
6.76850085355288e-05
9.57700892239588e-05
4.70659886967751e-05
2.43513415946228e-06
5.8021643984665e-05
-9.47196300044668e-06
2.73922948101693e-05
0.000102956805577517
5.19391251764406e-05
2.99442665955745e-05
9.51116234601772e-05
7.55343842735323e-05
6.87275743709231e-05
0.000130211905380714
6.9583030025303e-05
0.000131692928679898
5.71191483246594e-05
0.000114173767401621
9.3143690996164e-05
4.52636673314472e-05
6.07758615657399e-05
9.67424422774962e-05
3.14466963423405e-05
3.4462923094981e-05
6.79398975355923e-06
7.49804510820191e-05
0.000123635780787758
7.73723371181391e-05
7.08735547800425e-05
3.76931230101231e-05
6.01439409923163e-05
0.000127001202720094
0.000103501242791826
7.95984057954727e-05
1.9893503093691e-05
1.61977856707566e-05
3.57973851722895e-05
2.69336622136752e-05
5.49831551137648e-05
4.99803524863904e-05
-1.70103107598305e-05
1.16032155311734e-05
6.28657414817038e-05
1.42694252148446e-05
5.84273252080767e-05
1.17815193212641e-05
9.59880121989702e-05
6.77280569377863e-05
3.96437680360519e-05
4.35224210271801e-05
4.09920821465877e-05
6.65707161753359e-05
4.13271294188879e-05
9.27815357399433e-05
5.96580111311975e-05
1.15524644738953e-05
4.49523582493551e-05
-1.28165566620636e-05
8.92489164807794e-05
-1.29387574000366e-05
7.72740074035598e-05
2.90343894579928e-05
0.000125593510120915
7.33908648798662e-05
2.36800095372345e-05
4.94991602209678e-05
6.67911516662655e-05
6.34846551316545e-05
1.93492359690878e-05
8.53551975600445e-05
6.91082928218778e-05
3.02167571703868e-06
0.000104212939266189
9.76513850587062e-05
3.12961875537794e-06
8.49881576547312e-05
9.39914050431649e-05
-7.71134972346833e-06
3.18123298791278e-05
5.37110622171222e-05
5.39451829875491e-05
3.91094503687366e-05
8.02130771708642e-05
0.000103623632089694
5.71419238090799e-05
9.97042639357007e-05
-4.22634535471188e-07
3.39897812112488e-05
6.68676097133815e-05
2.69183981429083e-05
5.43597185064981e-05
9.76379573835172e-05
6.44173201887232e-05
5.2421896165479e-05
9.50597061933536e-06
6.45323658592973e-05
7.86361180892195e-05
4.75248836647198e-05
1.61095589175579e-05
4.1915356685735e-05
1.0968180507781e-05
5.85861221458212e-05
9.080898893457e-05
4.66569773734451e-05
2.64106567374157e-05
7.7140459169657e-05
2.95774581263226e-05
5.94838259772011e-05
1.85192711410042e-05
7.32673846942335e-05
4.2057603265915e-05
5.09637254477033e-05
8.24483664642083e-05
1.8868059723991e-05
9.44685370193109e-05
6.39205387508975e-05
5.00319875295533e-05
1.68531654957932e-05
7.66538906101653e-05
5.73610815074712e-05
4.76338166896247e-05
3.03195673859374e-06
8.7541402569142e-05
6.11827245639702e-05
0.000104111032148085
1.75111053991798e-05
8.86246896428399e-05
0.000103355699021748
5.94549268494409e-05
0.000117325379570053
4.24944497973125e-05
-9.80928002116976e-06
0.00011297909452109
4.43464867968256e-05
9.21794375583699e-05
5.08363788608485e-06
6.80931863105544e-05
5.57857533445852e-05
1.99688395530113e-05
4.79346630421345e-05
9.80873824192488e-05
6.2718483274028e-05
-1.62142095856666e-05
4.76563769514675e-05
3.40640151515109e-05
0.000146909419046088
3.32500026757527e-05
5.22814423316298e-05
7.15354160344422e-05
0.000152557138647081
5.81923425776488e-05
3.21982803059952e-05
1.72859875941083e-05
1.6962804114662e-05
3.2149972938222e-05
7.59136796153e-05
7.50510383572062e-05
4.08077324099667e-05
0.00010383906820162
7.93546823143398e-05
9.6059132310409e-05
6.19336472861277e-05
0.000114574011913655
0.000109055755668807
0.000112649174413332
9.86867573699868e-05
1.72680746460193e-05
6.50059565033423e-05
0.000128839359109489
5.3051873681778e-05
9.42084883743447e-05
4.64932623459682e-05
2.0855502982613e-06
5.60438613102318e-05
7.95739643386375e-06
3.56765561326598e-05
3.58553586817539e-05
8.49876265040388e-05
2.02471331937202e-05
7.87692805500929e-05
3.72738652583246e-05
7.58622759719009e-05
9.62444395906768e-05
0.000105686657279341
2.59435392410457e-05
7.29374964421082e-05
2.11492467740608e-05
5.17368993028991e-05
5.61752241167082e-05
2.51544376971114e-05
6.20331051161189e-05
0.000135286505782419
3.19706108472834e-05
8.42661536865253e-05
0.000113638545459978
6.26588030909427e-05
6.50108313121981e-05
0.000104402726533261
0.000137703683420043
2.30052829753617e-05
6.74189895132877e-05
3.35100770342916e-05
6.30096308422834e-05
4.405085075466e-05
5.85554575072793e-05
6.81115680068561e-05
0.00011263922544784
2.76963433254273e-05
7.78255514629781e-05
8.48524956559762e-05
6.37552715917965e-05
6.76633754229519e-05
8.34025719160882e-05
5.33045522311024e-05
0.000145773515643592
5.25365847306618e-05
7.05766653257124e-05
8.53194797704169e-05
7.18466378694713e-05
5.59661822878736e-05
3.17292347198702e-05
1.47320525768413e-05
2.45632000251043e-05
4.96554598314412e-05
7.77672328005626e-05
8.47676737926324e-05
7.12682731313543e-05
3.99559644649876e-05
7.44401120722144e-06
4.54116183236723e-05
1.96178009095015e-05
3.05471461089035e-05
7.53170078184154e-05
7.35443219283607e-05
-9.28322044746196e-06
7.85650245103731e-05
4.48653494091584e-05
3.0369266189398e-05
1.20915740549412e-05
7.76554890168059e-05
7.89624094032442e-05
4.1579181758622e-05
6.04653168359018e-05
5.11364023980861e-05
1.23451221207778e-05
1.27548127518094e-05
-1.30151163236611e-05
8.47464154311843e-05
-1.59604892703205e-05
1.96994234372365e-05
1.78974817166553e-05
6.44934517659306e-05
3.50562819874352e-05
8.60586207820429e-05
6.26089311511563e-05
7.56169471266865e-05
3.35812751183417e-05
-1.42754246843669e-05
1.60057920863152e-05
5.90464203918524e-05
-1.83037977019219e-05
8.05974412496547e-05
8.47505333676632e-05
3.57479716614322e-05
3.30822034584738e-05
6.88438757844724e-05
5.84209535046718e-05
0.000115369633529316
4.70612389853319e-05
5.21421292417207e-05
8.0446710264142e-05
1.28043019968966e-05
7.49822502808793e-05
0.000101173697834055
9.55506118819349e-05
0.000119050570189629
0.000118761420974545
0.000161648508515765
7.11059916679346e-05
6.29152505911989e-05
1.79505077661826e-05
3.53949550327128e-05
3.33514749179393e-06
4.64128570404915e-05
8.9583379076621e-05
1.3509731956e-05
4.77081002039915e-05
3.76178961875689e-05
5.03157696714672e-06
4.87244723418002e-05
7.84819379806023e-05
5.78065784511918e-05
2.06118122054519e-05
2.74042925210177e-05
1.91164386546196e-05
0.000102853622667893
8.09638786426866e-05
6.03195209549882e-05
4.23227736279469e-05
8.80074017810634e-05
5.04755465162535e-05
0.000146191323896449
-2.51592850618585e-05
5.37860726652462e-05
8.32497578757548e-05
0.000102513637082373
9.52395500241652e-05
0.000100216617727981
2.31849568147217e-05
3.76182745986081e-06
0.000147130655090159
5.55689679600566e-05
0.000106847869727049
5.52675520308197e-05
6.20482788234146e-05
5.33686281821079e-05
9.72524448618246e-05
9.13728740228522e-05
2.45328106832615e-05
7.22048283393427e-05
0.000108824971520491
8.30228687734146e-05
4.76474659153065e-05
7.77754265381203e-06
0.000132185599314554
7.6148129137418e-05
0.000110142899879171
4.00841955509103e-05
2.56649466082754e-05
5.23755729396728e-05
5.40327203975116e-05
3.62135223843362e-05
2.34434286148862e-05
0.000101299589894546
6.03021242895853e-05
0.00012674073754456
6.92693871283642e-06
7.75679986228971e-05
5.2743695596e-05
0.000108481531148542
4.84338224385008e-05
4.96342078496906e-05
3.92533800199933e-05
2.54654394686106e-05
4.95364788704021e-05
8.47390538974688e-05
5.36151076992199e-05
4.44403278691261e-05
0.000103609663400778
7.53344071343254e-05
0.000105229337091917
5.98887607721037e-05
5.58490684793205e-05
3.74878054150378e-05
6.54624532126823e-05
7.02417844693597e-05
0.000115329295468406
2.37717703772068e-05
0.000114936540557271
1.76744888358112e-05
0.000108986363983776
7.51956808507437e-05
1.81533234795196e-05
2.97774712647292e-05
5.10701325196992e-05
0.000106442866945547
3.64318534309421e-05
3.12553102272296e-05
8.2046289085746e-05
3.35085824856441e-05
-1.49775047242715e-05
0.000103664678349711
5.04692553274129e-05
6.43958627570667e-06
7.68370357875092e-05
5.56767321481284e-05
7.66784074913286e-05
0.000108086560588941
5.40829272118258e-05
6.09329310947417e-05
7.73815398392772e-05
9.496633465488e-05
2.78311251186644e-05
2.6978733818066e-05
8.23223170386288e-05
6.34665573924716e-05
8.2982877443293e-05
5.00922576319638e-05
9.82423919349415e-05
4.34034725110646e-05
8.17456192732884e-05
4.15357960823522e-05
1.96176569102468e-05
4.02542935515487e-05
7.24712118751038e-05
-4.24690211197646e-05
4.01085649105267e-05
1.03725715395136e-05
-5.71962541185412e-06
1.30954012059881e-05
4.0070758089118e-05
5.55708212895537e-05
5.97296775354947e-05
-1.45935397402444e-06
4.53309406706114e-05
1.82449490870372e-05
6.1573817532025e-05
4.4129590068675e-05
3.95963123960149e-05
8.7666470581527e-05
7.92938517230407e-05
8.92246574986621e-05
0.000135672998624833
0.000127518107357084
6.92104166869647e-05
3.36670565766481e-05
4.15316405303298e-05
1.77963467364059e-06
3.3911930697737e-05
7.43273164610572e-05
5.50510197598336e-05
0.00010701813386385
0.000119782251944145
7.24526282081629e-05
4.77518232529519e-05
3.08321744281148e-05
-1.36878141568363e-05
5.24991732970416e-05
1.61585450849045e-05
2.29842309037371e-05
5.02553887316949e-05
7.45777318144024e-05
2.80153422983764e-06
3.63485896162286e-05
8.22875056808047e-05
7.95021137634455e-05
2.30911840742763e-05
1.22724586640686e-05
5.47165691370711e-05
6.69225178036046e-05
4.97691151772982e-05
1.94444522298102e-05
7.58975315424038e-05
1.98473942184399e-05
0.000117967504530796
6.19865411462674e-05
7.17126039663651e-05
5.62644907110377e-05
0.000101407658422078
7.76218024915528e-05
8.36238790485331e-05
6.535717424875e-05
6.7436681711826e-05
7.50669558014553e-05
5.17912205043711e-05
6.80959965585983e-05
0.000101607345040652
5.39868942169845e-05
9.91963376385498e-05
7.53535038454958e-06
7.19590609258567e-05
8.13731829913049e-05
3.75467230524245e-05
8.68104067125097e-05
9.86599409192095e-05
5.85187084125178e-05
3.00442330777415e-05
1.77172051653218e-05
5.60965576364137e-05
-1.61024082422248e-05
6.58389092415424e-05
1.77725537950739e-05
5.20037401713665e-05
4.25596046419765e-05
7.53346598240961e-05
1.93202181626092e-05
4.78079248546156e-05
0.000110937715755527
5.74696393416264e-05
2.26610397481247e-05
2.17013819040371e-05
2.97094945649207e-05
7.17010832062429e-05
0.000145896448517088
6.64214951160744e-05
7.00209241610022e-05
0.000114210666684744
1.53534826250788e-05
5.51617633265445e-05
4.120805386628e-05
5.45267037727478e-05
5.74788478381096e-05
2.83131173734661e-05
4.14700596817285e-05
5.14757892434406e-05
2.85767421626354e-05
4.12100575451599e-05
3.93065714844758e-05
7.15995437651462e-05
2.77251166484112e-05
8.30104604505252e-05
0.000112034162349264
5.67940377504662e-05
7.61141875991378e-05
7.77584021978766e-05
7.84987311969183e-05
7.12155227165673e-05
9.56745726343404e-05
5.715091312054e-05
4.19301425838984e-05
7.63348786725268e-05
4.7863290471561e-05
4.01802700152105e-05
3.02597874109074e-05
4.37136994726025e-05
2.79580977628971e-05
0.000104817719409049
1.67096231047077e-05
2.1275376926024e-05
5.35495860064845e-05
6.44439805194393e-05
1.19441709374176e-05
5.06826192716046e-06
7.49318205094513e-05
5.15173189452906e-05
-4.53967538729604e-06
8.9635057407922e-06
7.23124055505469e-06
1.21058995099101e-05
2.34430266073873e-05
3.22249349151591e-05
-7.44205367491078e-06
7.70888264993831e-05
8.78551121949026e-05
3.14604103990207e-05
8.89471857855885e-05
3.8432338579451e-05
-3.23392128999898e-05
6.37377646731498e-05
0.000105723125397283
0.000137729475869653
6.42072557014247e-05
4.99685315073606e-05
2.37145238956684e-05
4.11177252503353e-05
3.1617707728784e-05
6.58100222829371e-05
5.99358494028151e-05
7.15697861535316e-05
2.36335453055654e-05
5.90163933266935e-05
2.13553600656676e-05
0.000107222598755473
5.8650154349864e-05
5.11142481926125e-05
7.61697388248121e-05
4.36676567486453e-05
5.44022065119038e-05
4.96658317893459e-05
3.58662354144258e-05
5.04723008758154e-05
2.79163788692451e-05
4.75479221051029e-05
1.57727826908735e-05
5.03990546795439e-05
3.14018535113063e-05
6.28540272849692e-05
4.62249143795774e-05
3.80898396042105e-05
4.26049031289635e-05
1.7907839356831e-05
5.1403473915464e-05
1.01721364630523e-06
7.16760769139433e-05
-1.5416640664317e-07
8.1491320719244e-05
1.93085733249025e-05
5.71155161573541e-05
7.79896416172653e-05
4.03258159230108e-05
6.93386104223101e-05
9.46666857707414e-05
4.2114053550225e-05
8.26368956491255e-05
8.05447658949191e-05
6.17219158764155e-05
8.04388271685772e-05
3.31386908580093e-05
0.000123042584624832
5.64914309885363e-05
6.17742730243203e-05
6.53650243427755e-05
3.75671250068507e-05
8.1562826014505e-06
8.87526729072564e-05
7.90307512029727e-05
0.000105415120844355
3.74758409807766e-05
5.80299043319184e-05
5.68708525036695e-05
9.44063112952548e-05
6.27086513129915e-05
2.47535850358362e-05
5.58669076441538e-05
3.34912626023839e-05
4.07079770160119e-05
3.39666819120183e-05
-3.19165110366471e-05
9.93328753343382e-05
2.96484308663752e-05
-5.22434793141436e-05
2.19064599860941e-05
5.12278214779903e-05
5.85747395885596e-05
4.40605885378016e-05
3.12632857833902e-05
2.5527057518119e-06
7.6744260185302e-05
9.2290518229692e-05
4.84190082559398e-05
0.000102292702674172
5.76984846051351e-05
7.40581557359566e-05
3.78326987731096e-05
3.63816864050147e-05
5.30882201795531e-05
3.93798579782557e-05
6.55164541422721e-05
3.1435063778034e-05
-2.11981160095658e-05
5.0316329603854e-05
9.89815033023999e-05
4.08956607525654e-05
-1.43056911624411e-05
9.18206643525019e-05
7.41783850469667e-05
4.90720896879275e-05
4.41806063555996e-05
5.49833966774863e-05
1.85623716001942e-05
-1.27171471813685e-05
6.09732721771787e-05
9.69197281715029e-05
0.000120857063859739
0.000114049676455327
7.52949422279541e-05
4.23333079325895e-05
6.83717633771611e-05
3.69919462203468e-05
8.75389331117396e-05
9.74630580248632e-05
5.74384399422342e-05
7.26936729509603e-05
6.41904671282771e-05
9.51710169469185e-05
0.000106706288723701
9.39753820751025e-05
6.96242015157544e-05
5.00345329666967e-05
0.00010792715423253
6.88751557721372e-05
4.75625935269567e-05
0.000135143232208494
7.65838586316091e-05
2.14099352802716e-05
8.40457749325019e-05
7.40384468983139e-05
3.4572692186047e-05
7.48790403564922e-05
0.000101633945980066
3.46853841385021e-05
8.44695532464404e-05
7.79700128392095e-05
5.42954709544888e-05
8.21254170624486e-05
8.5334458229329e-05
6.36416619724233e-05
6.89415386712603e-05
7.22226536123002e-05
4.28889078042434e-05
0.000105019443523248
1.29305628216266e-05
8.28859987104063e-05
7.46578655405218e-05
5.26860673257823e-05
7.54258588646337e-05
0.000105206943741619
7.46291626750586e-05
4.87099317125916e-05
5.60968975724057e-05
4.34018853026967e-05
7.36106198034826e-05
6.75462422353368e-05
3.38538394656582e-05
0.000106178609111849
4.89524887185612e-05
5.44029017718231e-05
1.28339749652025e-05
-3.8434769766552e-05
7.57500367431188e-05
7.37002164773332e-05
6.9884958526777e-05
6.11423260077875e-05
9.29654227275821e-05
4.81638622955239e-05
2.32134497257589e-05
4.49951779538515e-05
0.000112477120792167
0.000115408211408012
0.000107134197648281
9.69611671051959e-05
7.45842036081028e-05
6.73991247598844e-05
3.84786884759841e-05
0.000142907485963355
4.537803511285e-05
7.84473038810572e-05
8.35013963751841e-06
3.29728309762458e-05
2.43495747618766e-05
4.2310697215497e-05
3.20117248200371e-05
0.000109198821644791
5.39750741881898e-05
2.34934413353694e-05
0.000119358121218072
5.50035666525869e-05
6.9403277423656e-05
9.1594481323519e-08
6.07493676517509e-05
1.09206690305023e-05
3.94237966373417e-05
4.41948896029622e-05
-8.30311471095164e-06
7.74758976783981e-05
5.97343760371485e-05
0.000134199863542896
9.04545973053877e-05
3.81587153201676e-05
4.84020399588702e-05
3.2031626898049e-05
7.5519438745919e-06
2.56560210074224e-05
5.14700215146142e-05
0.000110603964988878
5.80948195151046e-05
5.03730661699053e-05
6.05305725625348e-05
3.28561170402674e-05
8.63185849035557e-05
-5.94761532680802e-09
6.92851043698077e-05
2.10286970530751e-05
4.12549315519364e-06
5.05925156358997e-05
5.83948418165436e-05
8.61740393847157e-06
7.7589967690977e-05
5.93699137162316e-05
3.02223623049507e-05
6.79380875418454e-05
0.000121596056111566
7.51364216846027e-05
1.20763160206151e-05
1.34655123316457e-05
3.39187623363674e-05
2.6334808110949e-05
2.98863316764186e-05
4.34356381113536e-05
7.33584165086778e-05
3.82271570382741e-05
7.51695827182901e-05
9.08963335097139e-05
3.52782126439534e-05
0.000101401382310408
4.05875993528125e-05
2.67377046878884e-05
5.77377083708492e-05
3.47264227669471e-05
2.13902057313213e-05
9.83886873948828e-06
5.71264227293955e-05
6.71845577020427e-05
0.000103289280557035
6.82265387674647e-06
2.47798360371324e-05
2.7779228892584e-05
4.53586245655231e-05
4.18467651930226e-05
8.6819064521627e-05
3.01722500733255e-05
4.47569940415548e-05
5.77602350093541e-05
0.00012099815350389
7.08961698136296e-05
0.000110863357786349
0.000124657852894511
6.19755618167156e-05
3.75068540664475e-05
6.73738858286991e-05
5.82154372947027e-05
0.000107360880995984
7.35207300767088e-05
2.34062177330732e-05
5.11048808730282e-05
1.24490853720903e-05
5.01679450495507e-05
8.7617414846158e-05
6.20938321214572e-05
3.3017772483973e-05
4.79690548914064e-05
2.63231415427287e-05
5.61969202260438e-05
7.85633860018365e-06
3.01846362410753e-05
2.92174139009634e-05
8.09898667769764e-05
1.48144711287027e-05
3.5402969376331e-05
4.79095759836522e-05
2.42134537093248e-05
6.77593323943633e-05
4.12278262777743e-05
0.00010302120732497
5.94670719757283e-05
4.52221539927545e-05
4.35982829959226e-05
0.000101477534756858
8.35834122433802e-05
3.58728632252165e-05
4.25185235078689e-05
9.69516230312149e-05
3.73985798472803e-05
7.27795636042312e-05
-1.03326412310042e-05
3.64573166762358e-05
6.0867189941928e-05
2.24002623351429e-05
1.01163552928206e-05
4.88883378240042e-05
0.000102589095629451
6.16813129772209e-05
0.000136718861726752
0.000129246652951177
8.37044195524669e-05
5.10493670444479e-05
6.84290754296477e-05
7.37896412704957e-05
0.000133787887313231
2.27632761001474e-05
4.92541660486752e-05
8.74151444405142e-05
8.22503950704719e-05
3.17739751814246e-05
-4.3742095949432e-05
0.000134250387474656
3.48376900426014e-05
2.88132512225921e-05
-2.4273529092757e-06
9.25965316401392e-05
1.59524696179931e-05
4.51016237681078e-05
3.21237319586098e-05
7.69182420009337e-05
3.67247146368617e-05
5.63209918562115e-05
7.31197511211947e-06
5.06126536704843e-05
2.46478751488548e-05
2.92704262113604e-05
6.27398796703596e-05
4.79660591233175e-05
3.33078685301334e-05
3.33368898234601e-05
6.96306031760115e-05
4.26244962691608e-05
-2.015274739927e-05
5.85942054819406e-05
0.000105638898482549
3.447460181889e-05
5.96753692107599e-05
4.19736913677851e-05
9.82084379948024e-05
6.34262712013828e-05
8.18055309373641e-05
0.000131804962828605
6.64777787760077e-05
2.79813423960949e-05
4.77377198405884e-05
3.33204652913482e-05
2.10442186571998e-05
8.9531984288038e-05
7.54577327005553e-05
5.6444631312957e-05
6.77475332019464e-05
1.10471735490174e-05
4.43449254959533e-05
5.98099159484867e-05
0.000129618006837786
0.000145337472883315
9.46056713939665e-05
0.000106317907586021
8.0099434131335e-05
5.73140154082567e-05
9.57096589549172e-05
5.47581035011044e-05
0.000121269489852376
5.10607997846534e-05
3.91710602396946e-05
6.54999036558236e-05
5.49611989595338e-05
8.54274469046876e-05
4.32538473127587e-05
0.000120349645099283
2.58460756294966e-05
2.84344977248807e-05
6.17440001472167e-05
0.000133095801719012
3.0695384121317e-05
4.05675682736895e-05
3.68638295063179e-05
8.2698614415504e-05
3.09512393501784e-05
1.44157467887137e-05
4.99446162776363e-05
9.16177426782459e-05
9.46767122234317e-05
2.85757346432643e-05
5.48747374800455e-05
6.44230402121436e-05
2.62138634131965e-05
2.63684041784409e-05
9.3631942988821e-05
3.84015844658533e-05
3.96377935885538e-05
7.98852450390134e-05
3.15935476894748e-05
0.000121138739973865
1.93698419531426e-05
7.55220481606993e-05
9.0371529882937e-05
0.000105928737562759
2.86634007746831e-05
4.21374762414362e-05
7.79442117898689e-05
8.28779608058784e-05
-4.55833309178227e-06
-1.96168735070264e-05
2.0636547728898e-05
7.4876586849377e-05
6.26030177481355e-05
4.86623747817449e-05
3.46819397379578e-05
9.76056459218422e-05
8.36197492204627e-06
-7.10730993826571e-06
3.74759740848415e-05
6.96129613310263e-05
7.36615758462737e-05
4.43416822675565e-05
4.8704157508603e-05
5.39258454050944e-05
3.76386396195423e-05
0.000126192908931269
9.7396433026709e-05
8.02887976218399e-05
7.80934087395341e-05
2.89556869420044e-05
7.37703396978445e-05
2.814059213794e-05
8.38570018091259e-05
0.000104704939134556
6.31708384722042e-05
3.24154212995078e-05
8.36345241441126e-05
0.000102089382322454
5.0970956284452e-05
4.02602908702339e-05
5.92931699313093e-05
6.51203730802032e-05
4.96601457298727e-05
9.16871085624057e-05
6.12906802468033e-05
0.000121269509186925
8.93864348014685e-05
9.13488479758744e-05
0.000101653981882896
7.54397444551053e-05
6.61524439988351e-05
6.95647598944865e-05
5.86215978133782e-05
7.018237208249e-05
6.70213123006332e-05
5.55190387185894e-05
1.95473667271658e-05
6.46376612095426e-06
8.05007408003986e-05
9.80249992693462e-05
7.66214383394274e-05
1.72149639763708e-05
-1.0751691220416e-06
7.13362405964149e-05
7.31663631536491e-05
4.06964940119626e-05
5.98766073573443e-05
5.98553910392608e-06
0.000105626821923462
9.09367950167148e-05
5.80558020420405e-05
5.93147469997755e-05
8.11023918975717e-05
5.33044216778157e-05
-1.00854173265242e-05
0.000102063139329021
4.82971036638076e-05
-3.3581722704645e-05
3.48468074642388e-05
1.3647126170155e-05
1.69130122852653e-05
6.20588940658843e-05
3.97875908688135e-05
1.58513510283058e-05
6.72760003063915e-05
2.15896308490781e-06
5.62708414412006e-05
3.47459657117341e-05
6.93998715926813e-05
7.60715222623912e-05
2.79694056319753e-05
6.94100764771198e-05
5.80915676658285e-05
6.31133568900652e-05
7.09729975430134e-05
3.69211775196681e-05
3.28277060018635e-05
2.91078290179631e-05
8.52764703155479e-05
4.42427487499963e-05
4.07113230401105e-05
5.90955877666545e-05
4.14581018352336e-05
9.10497493598937e-05
6.80744248884391e-06
7.14604411427799e-05
5.09478130859549e-05
9.76736030349746e-05
0.000105346257773205
4.99775375872671e-05
0.000118395222147823
3.51570402821493e-05
2.81422205718626e-05
0.000104612964831201
4.98640589347322e-05
0.000103870806930327
6.04754458641309e-05
-1.11320891401336e-05
5.23186773949955e-05
5.41427658742997e-05
3.75296373340716e-05
-2.16081972104233e-06
3.81219464546456e-05
-2.13504583055058e-05
-2.52611396322496e-07
3.53983145358621e-06
1.57993983034368e-05
2.33585658316513e-05
4.69501289235932e-05
1.61749120710739e-05
6.03748615131096e-05
1.01815333415988e-05
6.02724632670581e-05
6.74905970551653e-05
1.59739435914398e-05
1.63284079594858e-05
4.39394544753543e-05
8.0126197240304e-05
2.21551183408172e-05
5.50990606223697e-05
2.08064715586342e-05
6.6277301193948e-05
3.65650411582279e-05
7.80141621386809e-05
8.99372965894511e-05
1.25977633459128e-05
9.94181593821742e-05
5.13646062243179e-05
8.45110171454463e-05
6.23660036285389e-05
6.17798579151934e-05
0.000100301543819705
6.11515012610333e-05
3.18527795795217e-05
3.09603973962737e-05
4.26761292718868e-05
7.36256750005259e-05
5.69255499451202e-05
7.25224132602952e-05
5.7415083646014e-05
2.66244129272386e-05
5.42131544273637e-05
6.93685108271632e-05
1.25453592684276e-05
4.03277501922858e-05
8.96718315086652e-05
5.55550670333056e-05
-2.52865762147256e-05
2.89618633230963e-05
7.9332768969948e-05
-2.74032454720104e-05
2.30042553693837e-05
5.03522802757869e-05
3.58738096698629e-05
3.40255952147612e-05
7.63121952940693e-05
7.67159376935796e-05
7.62561882285741e-05
5.16055350341608e-05
6.03954609324807e-05
6.96805194764242e-05
6.83072194998695e-05
1.57822839354423e-05
2.8967395211706e-05
1.69961519442909e-05
5.47360469640804e-05
9.37380560570012e-06
6.92979332083289e-05
0.00010090488154395
5.07956993633345e-05
7.83574736974186e-05
7.04540709618602e-05
6.90439109129847e-05
-2.64010386183559e-05
0.000111735719392513
1.19587767951578e-05
5.04510873611304e-05
7.32975755095786e-05
0.000129759799462129
7.4769575935699e-05
4.9149454110852e-05
3.84805920237928e-05
7.25988157664027e-05
5.08444704987865e-05
4.64309997010146e-05
6.65463147839385e-05
2.81831330772448e-05
6.09722358772567e-05
6.09196346884136e-05
5.77248081195606e-05
5.04106258597909e-05
0.000117782713049406
2.3604010866058e-05
-1.59400530198698e-05
3.33557165745117e-05
4.23223147156189e-05
5.79239031257665e-05
2.95007805602555e-05
-1.66381871475417e-05
2.61134947440432e-05
7.76335897437272e-05
3.29592946046924e-05
6.36179289107794e-05
-7.54440849707493e-05
3.37522143130061e-05
6.06729830593061e-05
8.05671079046057e-05
4.09485382798348e-05
0.000103741900569565
6.16898444218806e-05
4.16998041662406e-05
7.48596389314251e-05
4.19382060125459e-05
8.06279209008777e-05
4.06027172713152e-05
8.56530454072057e-05
1.99920684591668e-05
5.3194904231453e-05
5.34232316484495e-05
5.13012508147621e-05
0.000136210719054186
9.85427443832859e-05
6.53173479101541e-05
7.16800252675081e-05
9.70707974892546e-05
5.41074988681913e-05
8.38977212544145e-05
7.27715066765249e-05
6.25102344485322e-05
7.1380482127648e-05
6.75376092381947e-05
6.63497151058453e-05
5.15266510821835e-05
9.89724093454207e-05
4.78631535685542e-05
4.53977578073439e-05
5.60120101822058e-05
7.15748393445713e-05
5.63573321389707e-05
3.06644578621478e-05
4.55936855501206e-05
5.12660166804722e-05
3.62863026249936e-05
9.18808194656533e-06
5.25526250699412e-05
0.000129008197789708
9.56623299857579e-05
3.44456080257038e-05
4.65794690486939e-05
7.97125086951178e-05
3.015285392338e-05
-3.24656739908631e-05
1.98147163291006e-05
3.40642591790483e-05
6.58786262835839e-05
1.08307548261428e-05
1.16721061247009e-05
3.13102037365354e-06
6.82733355451692e-05
1.50797023699564e-05
6.57029684673692e-05
8.25931322939184e-05
5.41570868377057e-05
4.31689634555266e-05
3.16731578733703e-05
9.06238098626471e-05
-2.09315129890738e-05
4.25999073942312e-05
5.49129731141387e-05
3.87560527779284e-05
5.37749039605878e-05
3.53491439041697e-05
8.67557117130614e-05
8.90381004095973e-05
7.46073452154451e-05
7.24182648359849e-05
0.00012925486390747
7.31410882576822e-05
3.5924130587238e-05
4.65203730341325e-05
-3.23013747389178e-05
5.93174876412369e-05
6.91847970526351e-05
3.323697950543e-05
8.24125985401637e-05
6.27200136530694e-05
6.08974885792091e-05
0.00012010300688371
4.02181071942201e-05
7.29981159526978e-05
7.24286400341666e-05
4.93767739786358e-05
3.32194253747399e-05
7.45018021394604e-05
8.36494377071487e-05
7.41822936846591e-05
9.59046134091771e-06
1.92314404591259e-05
6.64136435481162e-05
-2.87341048643295e-06
3.19851735102196e-05
6.91372161801716e-05
3.88330766340922e-05
5.2307835371347e-05
3.68943792319927e-05
5.26012417103808e-05
-1.28708210156368e-05
2.64752910832847e-05
0.000101431883066442
2.40071820303774e-05
2.49639716452853e-05
9.05368744575915e-05
3.36311769017495e-05
3.1833611787122e-05
4.84319676996742e-05
0.000107642090542535
5.62534167342965e-05
8.75357196828645e-05
0.000117060792912433
7.40020567239823e-05
6.76983214139814e-05
7.19867054960789e-05
7.74376656839537e-07
7.65163651981282e-05
0.00012194463157283
0.000111871241889919
3.46599768998316e-05
0.000114471624497481
5.08624226249469e-05
3.26057525443754e-05
4.06572189962789e-05
5.97439544747092e-05
3.59545932672285e-05
5.80048454115678e-05
2.12872009058245e-05
8.12644892373845e-05
3.86852440826236e-05
3.94080831244337e-05
5.37420818455307e-05
5.05887033488422e-05
4.65930426634632e-05
9.90121083153098e-05
9.26210933305801e-05
2.60071941734133e-05
0.000113364272794131
3.07692006651237e-05
5.82972957690377e-05
8.06933396414548e-05
0.000112549998190018
6.02975798807234e-05
5.84197281600229e-05
1.69941467902608e-05
4.74286746096728e-05
6.36572386264976e-05
2.42554216381246e-05
2.60950417172519e-05
7.27427536725165e-05
0.000103922754110465
7.12875407429125e-05
6.86955535259841e-05
0.000102479741837033
3.32648269679891e-05
8.94059921371651e-06
1.59733982245653e-05
1.80288066378766e-05
7.27774068388563e-05
6.28711963669421e-05
2.8281336175546e-05
-1.64543616219809e-05
7.72259658731543e-05
8.83170050396616e-05
0.0001053573835153
7.57730670127535e-05
6.19103428430032e-05
8.25305078119618e-05
7.7975599234137e-05
5.72520343161933e-05
2.72676142210802e-05
6.95719868458247e-05
6.08480800244613e-05
3.10318579045219e-05
7.19006672037672e-05
6.29899036998595e-05
2.54332282976933e-05
3.46279562913718e-05
6.84105017590857e-05
7.47524719860695e-05
6.60788335929964e-05
-1.36462076755141e-05
5.83014354215773e-05
7.56310957856261e-05
6.40729263568529e-05
0.000110840139772882
4.1161248029444e-05
6.15783986969405e-05
6.11795805392908e-05
4.24518869895233e-05
5.08778295692527e-05
-1.243685191845e-05
2.65828713981691e-05
6.88542081904502e-05
7.46606817617381e-05
7.19396675909704e-05
9.00486290083972e-05
5.18326197237317e-05
0.000103519140328539
5.11934072419258e-05
4.14873698624398e-05
0.000112681259339351
8.28549225496707e-05
-2.20918976197528e-05
7.20625569500849e-05
5.51023241839129e-05
5.09596730249354e-05
5.42505630111351e-05
5.28625492015509e-05
5.95432295169093e-05
6.32138496974246e-05
4.5445536886452e-05
5.0393223242274e-05
1.11429783848369e-05
3.45834515491829e-05
2.31447666606037e-05
3.8350210332574e-05
4.67963660483049e-05
5.6903821989734e-05
8.74331059769799e-05
7.4790668768181e-05
1.8537608728817e-05
2.53135447385774e-05
9.10551991236591e-06
-8.5008838764251e-06
1.05570923002272e-05
0.000101596264901252
0.000110167878797032
6.24188422241143e-05
3.31087492987525e-05
6.46344114502946e-05
5.43900150500331e-05
5.89239021137955e-05
6.3380494758919e-06
9.86504784469026e-05
2.39357985873235e-05
4.3108541684453e-05
4.4270902885734e-05
-2.996536162461e-05
4.02735395994263e-05
3.67737355632727e-05
1.65422992442815e-05
-5.04379518187872e-06
7.49027085710027e-05
9.79310209628844e-05
-1.59839190245509e-06
5.22798798051842e-05
0.00010266850034697
0.000125209034928333
3.88199016371344e-05
7.19815191526478e-05
0.000127458851022476
3.09242174515603e-06
1.10944945736249e-05
0.000118663620545874
-3.90003416379926e-05
6.61606788392221e-05
0.000107494564276107
8.76151140792643e-05
6.48139843965905e-05
6.65790598716214e-05
5.01670616181892e-05
5.86716111198112e-05
9.77664111461653e-05
7.41653388853339e-05
6.3264611724968e-05
3.31250938385816e-05
5.61121869640373e-05
4.44650383102377e-05
2.39907469394614e-05
-1.02301791327238e-05
5.91326296972955e-05
9.28187562792302e-05
-3.28977266139567e-05
3.44762030280508e-05
2.65621946601495e-05
8.81265738950657e-05
2.24829168168933e-05
4.14416210974695e-05
5.42947405905956e-05
6.76638354224426e-05
0.000114223142809391
0.000108638429613952
5.82794698290155e-05
5.91231441996484e-05
0.000128486333749824
3.92224562624851e-05
0.000148023489339243
4.50007588140928e-05
0.000106997516294883
7.76992261787965e-05
6.72887865611429e-05
5.72752818796154e-05
6.70757164121114e-05
0.00012228828790837
8.67813684502876e-05
-8.56625826531252e-06
4.92325595506803e-05
0.000114487642430779
8.60539540849056e-05
8.79512979939905e-05
2.55248120002165e-05
7.22164198152219e-05
5.86564231892212e-05
6.19645609714267e-05
5.30886156288024e-05
0.000140446163247593
3.14788669963196e-05
3.88420231461299e-05
-6.73219671562754e-06
8.20716665269962e-05
6.09785594945217e-05
8.06916941193794e-05
8.87960728024172e-05
3.44713192725382e-05
6.22664011416963e-05
1.38273115531767e-05
4.13289472772115e-05
1.06256773784033e-05
5.68773159867377e-05
4.48168946064045e-05
9.12296637149216e-05
3.32825129281693e-05
3.49953556363262e-05
4.09203990155406e-05
5.71491050109755e-05
0.000136801426718366
3.86408885646439e-05
5.32120606069642e-05
8.36417769782634e-05
3.92739192746759e-05
-1.66991771322445e-05
6.94315392942388e-05
3.98147751291307e-05
0.000116225680216728
0.000160113895186201
7.43529509160407e-05
3.25789561807389e-05
2.32085356499197e-05
6.1163966769915e-05
8.37268519564384e-05
7.63140586394947e-05
7.04923834047172e-05
7.34018197757705e-05
7.99667588599071e-05
8.49430763170296e-05
0.00010817891624768
5.08513086525221e-05
-7.67818295977651e-06
2.39389626130016e-05
5.25634492077179e-05
7.59868446482938e-05
9.12602530319767e-05
1.2459802464661e-05
5.00983004817175e-05
7.32888107941997e-05
3.93800675880547e-05
5.67515263331182e-05
2.35409485135543e-05
-3.40032821789016e-06
8.00742648948915e-05
9.39116422999291e-05
4.57493418956143e-05
-1.75613337404772e-05
7.254114398769e-05
1.922235341457e-05
5.98982916830127e-05
6.23036702180324e-05
7.1008927085036e-05
4.5505653717916e-05
3.90441237064913e-05
4.26896391099473e-05
1.38653337962872e-05
4.22483890388097e-05
0.00011114041374041
1.06475930771644e-05
1.86012728313122e-05
1.52316436931523e-05
-2.82247547607625e-05
-3.80259452165006e-06
7.15985037340238e-05
2.87601934074043e-05
4.43862181097112e-05
3.5638220469089e-05
0.000123069885682193
2.46038317992523e-05
1.15936184404572e-05
3.79454932670689e-05
0.000110382742970686
5.56768991286819e-05
5.3993665938789e-05
2.32627930380128e-05
4.32303081617258e-05
5.35645090072279e-05
4.26713719094914e-05
2.34730319991881e-05
2.70913446304119e-05
7.47587053264016e-05
0.000109187134403433
6.16686381765592e-05
2.33844910744896e-05
0.000110767877578566
6.09617008894631e-05
3.8865083705649e-05
6.41456172708147e-05
2.61238375585357e-05
6.23762119528821e-05
6.39956500345098e-05
7.72623204650644e-05
8.26193754761018e-05
3.41264687594795e-05
5.4282067436072e-06
4.4956150480812e-05
2.39733405027131e-05
-1.25463544252639e-05
8.74288638522028e-05
4.5950142453971e-06
9.95501357829351e-05
0.00010718086963516
9.39940568200659e-06
4.77764215036778e-05
4.20023760194741e-05
3.96270878513291e-05
0.000106226239101933
6.80295050031939e-05
1.84232378641615e-05
9.00627152561038e-05
2.39557330056164e-05
5.01483390807579e-05
9.73148814558205e-05
6.99919552728272e-05
1.43928449728719e-05
6.56996451292456e-05
7.70596844938653e-06
3.86455891570276e-05
3.76914999944066e-05
3.35634314142257e-07
9.57844506744326e-05
4.96405225606601e-05
6.33834181543945e-05
3.84801836732185e-05
6.66715470870217e-05
-7.10789923430046e-06
6.24356565876225e-05
-8.21132071940099e-07
0.000104436030307834
5.47110542854826e-05
5.36260836264046e-05
8.50258005912465e-05
6.47563264191992e-05
6.67517775251808e-05
2.4230294878041e-05
5.32933969583904e-05
6.40617747908057e-05
8.79823329052144e-05
8.68386407020217e-05
8.24011231925964e-05
8.42403822218152e-05
1.83743107917632e-05
6.67830949024537e-05
3.1849852968893e-05
6.81814776667957e-05
7.04368995134037e-05
8.38050006065135e-05
4.38737909631645e-05
5.92159037902244e-05
4.68816446880358e-05
2.70945173887007e-05
7.06698235775033e-05
0.000105144635859144
5.75651939797342e-05
5.51245702553555e-05
2.72572551307529e-05
6.13099051481123e-05
6.8377269867256e-05
7.97702518358406e-05
1.56131473490477e-06
7.14037151398005e-05
7.68648546093088e-05
4.4549714473856e-05
0.000142635568128276
4.7451583495745e-05
5.48550775492812e-05
6.85540879916408e-05
4.20066427124754e-05
4.65438305974959e-05
8.81209828724109e-05
6.97354897284026e-05
2.93422223712805e-05
8.98798393646218e-05
3.62916028269986e-05
5.27339494886175e-05
2.5096283484713e-05
3.54532719493407e-05
5.49521584043331e-05
4.62429950621256e-05
-2.36357939061324e-05
9.93064347679557e-05
3.65081149949259e-05
3.79482811244417e-05
1.39504411917877e-05
2.03294992128663e-05
1.31307111384706e-05
3.31589320990277e-05
5.474500844454e-05
5.75385603939037e-05
7.20098988876886e-05
6.12330348111395e-05
7.61504957326488e-05
8.67504688886224e-05
6.96485910279481e-05
7.49120212081084e-05
6.61910003095305e-05
9.51764627092589e-05
8.94962876319727e-05
0.000139133638927904
8.22709390542278e-05
5.30111277930484e-05
1.69440894610118e-05
6.75346154611034e-05
6.29012488637515e-05
3.21990156241109e-05
6.30948119206242e-05
4.01121279222762e-05
3.54107894487228e-05
-1.8682554496162e-05
8.9622633042291e-05
4.5821958665834e-05
6.38290868589514e-05
6.23120801167908e-05
4.82472521819517e-05
1.4487834590696e-05
8.49164494314628e-05
8.30681820205726e-05
2.59421192032347e-05
6.99252849605092e-05
0.000100048521377027
4.86381089891788e-05
6.940526471136e-05
2.09164758771672e-05
0.000132459172532922
1.79666789457696e-05
3.42918881756542e-05
5.9761864817419e-05
0.000104542361651117
6.36569391200417e-05
9.85380790447958e-05
8.56107712713185e-05
5.45819809504146e-05
6.16138612272196e-05
0.000101288254042482
3.55920058231323e-05
9.10761892896009e-05
1.40685686187828e-05
1.57783734844727e-05
1.76439108034185e-05
3.11982865940525e-05
4.31942501330007e-05
6.69928276078665e-05
7.19405870216898e-05
6.66658984707116e-05
2.85319257069918e-05
1.4389838727396e-05
5.948604662935e-05
6.66402653705332e-05
2.88384307283776e-05
6.66363786732828e-05
2.24561902052087e-05
0.000123879589305883
0.000104985450152852
0.000112773601940746
3.38883189227831e-05
0.000116286014213316
8.69393279601721e-05
8.77684623687569e-05
3.23854334616042e-05
7.09798915496293e-05
2.00809276646364e-05
7.34605356428098e-05
7.37425805179849e-05
8.84616167207347e-05
0.000110777567063108
-3.96510822665372e-05
6.02324376562783e-05
6.16719166395329e-05
2.6559959204992e-05
6.4698717187072e-05
-2.56279504789252e-05
1.96488256410722e-05
6.78401914481998e-05
3.33268691493057e-05
2.97181260331175e-05
4.78538784073198e-05
6.19116997021436e-05
7.83719286657607e-05
4.59692356471254e-05
2.45356591843524e-05
6.2398438009817e-05
4.94736443252626e-05
0.000106416934215162
3.9617418463249e-05
9.90704967129157e-05
3.12112490200975e-05
4.6000658762266e-05
7.97470781557837e-05
-3.34239877476103e-06
7.26644438174905e-05
7.18660048537558e-05
5.31331447459622e-05
-2.57044934388195e-07
3.25916966396343e-05
4.7778886535037e-05
4.36137529887472e-05
0.00010040677653257
5.90712031415576e-05
6.84077420474937e-05
1.71727985533646e-05
9.8452234807557e-05
1.27604167283831e-05
0.000104855424018964
0.000120015534909045
3.4729547810301e-05
8.8394173011158e-05
5.48076635859869e-05
4.55511393480503e-05
5.99794731207101e-05
6.65323757692146e-05
1.84734078489203e-05
7.18984220626706e-05
7.8310283044859e-05
9.18630606533819e-05
7.73907876932092e-05
5.24695490923314e-05
-5.9337017590894e-06
0.000104525607083277
9.55372869829439e-05
2.35310588579861e-05
4.19764685114891e-05
1.44798263344097e-05
-2.28989033641552e-05
0.000108060434512277
3.56471637559105e-05
4.67121659511784e-05
7.41929029988584e-05
6.46667656734887e-05
1.26042762945663e-05
1.44743959703906e-05
5.37626419008887e-05
7.03941777832047e-07
2.57842042919616e-05
9.52433557695168e-05
1.13758156385118e-05
7.78919456417862e-05
7.08244452049093e-05
4.14972149937713e-05
8.15621152550301e-05
4.63043574037292e-05
0.00010191704935131
-2.17511417588982e-05
1.24447561968908e-05
3.73347265145889e-05
2.05166220905807e-05
4.32104234972107e-05
4.80574914051974e-05
7.26167701887123e-05
1.31672975546326e-05
9.20693155870675e-05
6.01157321880382e-05
5.53278957739463e-05
7.4060379125422e-05
1.75464066991189e-06
7.39620677063847e-05
7.62458553615583e-05
2.08021322595488e-05
8.50522049929239e-05
8.12915363899931e-05
1.69571636454991e-05
7.23572773245839e-05
3.12661361934103e-05
4.95779283707835e-05
8.51567074415375e-05
6.97231763144244e-05
3.98532540791134e-05
6.86057961116728e-05
1.09586585726648e-05
0.000120579309947753
7.33377993448706e-06
5.33685368933135e-05
6.93520075238347e-05
8.98630039200009e-05
7.69537682067974e-05
4.78645773549819e-05
3.49890962218401e-05
7.73144777752711e-05
8.54312879824203e-05
7.4420498315248e-05
4.2572298960311e-05
7.42089728587302e-05
-5.58700990020837e-06
6.05075548809351e-05
1.44985759822044e-05
4.67153821755118e-05
5.74948543808038e-05
2.70526275563627e-06
5.23928093331093e-05
2.46717089832601e-05
7.34427056510015e-05
0.000116523378589015
8.10313447337187e-05
4.33315557971371e-05
0.00011457682247241
8.35882774659834e-05
4.55286013030392e-05
1.365753422348e-05
6.45145675556692e-05
9.88260040241764e-05
5.84933236321886e-05
3.74937478207234e-05
4.31664261223559e-05
1.61250267660655e-05
6.96782374108768e-05
4.84478932029458e-05
4.18040099845151e-05
6.77878594027859e-05
3.95743605262095e-05
4.88494099718887e-05
7.74334207319868e-05
9.40625630393339e-05
2.94296736704852e-05
3.87266150770006e-05
5.99979901101738e-05
7.1881043663523e-05
7.82623400858655e-05
5.41207578611581e-05
3.98421393336998e-05
3.58996341320503e-05
8.46464007501749e-05
7.63117882195185e-05
4.97199185572206e-05
3.64731983157003e-05
3.50559656511501e-05
4.89545169974287e-05
-2.56050364298037e-05
7.0812628843306e-05
5.7326470044016e-05
4.26126343731558e-05
6.37885808957425e-05
7.69010231590593e-05
8.03086483655985e-05
5.97410458537104e-05
3.63025089928353e-05
-1.77317375379537e-05
6.39212257699911e-05
4.528252254368e-05
3.28846252634206e-05
0.000123134304927342
9.27330083544902e-05
5.84939151449452e-05
0.000135288183338272
6.61441441865178e-05
5.82535723049382e-05
6.922352888752e-05
4.90062019800562e-05
5.96082009992483e-05
0.000115822503425796
6.61714621685043e-05
4.39506334886551e-05
2.47587727967819e-05
-7.89745816149475e-07
8.68152391613195e-05
0.000123389150093675
8.01998545814132e-05
0.000121960271044054
9.73158289379891e-05
4.71032542494708e-05
-4.13569170641319e-06
9.03223501782247e-06
4.04103240971627e-05
0.000106150689963201
9.68415308893907e-05
5.4636150566881e-05
8.99675658479605e-05
3.69237735757265e-05
0.000118018179813867
5.0294039492047e-05
5.20828968288367e-05
4.73162555031184e-05
2.53558038412612e-05
5.70433166823864e-05
2.31325336184466e-05
6.6298831114111e-05
4.26160842206805e-05
6.58539422064933e-06
6.43107008889815e-05
1.6262585784151e-05
-1.37391624037003e-05
5.95881939233908e-05
6.71151931064472e-05
5.81852389375264e-05
4.74650767632789e-05
1.09162977553145e-05
3.928785076994e-05
8.23607252602194e-05
8.1326422283532e-05
0.000118069337185056
0.000141096097174712
0.000151167970798147
0.000107461812399446
5.83803455149737e-05
0.000135014866733251
7.02865368837214e-05
0.000109312486492199
5.03982392910568e-05
6.63191619453927e-05
9.90584017987163e-05
3.45121855402468e-05
6.12920027340545e-05
-6.48442314292868e-06
6.03460518426397e-05
2.70900183581523e-05
6.74456221155073e-05
2.39871891950574e-05
7.69062469837727e-05
9.98349091530522e-06
4.380227822566e-05
0.000117357442544147
5.64615952246532e-05
5.95324888702626e-05
4.58105462672355e-05
0.000133885172441822
9.83106008450052e-05
2.16269623828304e-05
5.61454924684602e-05
9.07146837054091e-05
5.93318759437968e-05
4.56585346376447e-05
-1.64111916559016e-05
3.80572785711998e-05
8.37995203605108e-05
4.13030502916735e-05
4.22916542392842e-05
6.52836611132423e-05
7.78020556666011e-05
2.01569457048507e-05
3.16722497888127e-05
0.000108768538597314
8.36319598488033e-05
0.00010841442206424
6.49904241853836e-05
7.26343415744108e-05
2.48681374424928e-05
9.88105539602444e-05
4.86301271817391e-05
2.22096490686901e-05
8.26133734802638e-05
-2.09892908962934e-05
8.04571570169896e-05
0.000117672443730913
6.49200598186866e-05
8.42721537866317e-05
4.02658188373821e-06
5.82213715832586e-05
4.03018805601022e-05
6.47288890146192e-05
9.65481844826503e-05
8.42114120411705e-05
2.5915026504497e-05
5.70839397930695e-05
2.46337912267039e-05
7.67348938092961e-05
4.5935536121164e-05
6.35747677847542e-05
5.40028303493644e-05
7.50089291347172e-05
6.16193567223613e-05
2.60334998890179e-05
2.43442050280465e-05
5.87603165658282e-05
7.60369057789662e-05
8.41796221283786e-05
4.56277261276475e-05
5.58364836933504e-05
1.00962376101493e-05
4.15409834658659e-05
2.39785854752706e-05
4.39395496522549e-05
5.48455062782016e-05
-3.03278209871489e-05
6.5096324161291e-05
2.57059476361044e-05
6.13753685650943e-05
0.000117204961218199
4.81886570517085e-05
0.000116699547280848
0.000123006367798886
4.38640515229103e-05
5.27309464209126e-05
2.07910295175959e-05
0.000109817712813748
3.38182273213442e-05
8.77777204142465e-05
6.74287454616571e-05
6.8605536162119e-05
4.22115940617905e-05
5.69712357064891e-05
3.74561889369409e-05
6.98763662138342e-06
0.00012845987417062
3.47244882946825e-06
0.000120441824402663
6.51178645497922e-05
3.59497877308259e-05
4.69678472014361e-05
-5.27922922416035e-06
0.000123297162877548
4.20172753290576e-05
6.2533720544355e-05
3.18374194116902e-05
-2.68537584389589e-05
6.75828386119171e-05
2.45969662853603e-05
5.75804409115073e-05
3.44390973104004e-06
5.53619474448549e-05
6.46650202493495e-05
4.18508475899777e-05
8.48270228434092e-05
4.17615934704292e-05
4.73421435129064e-05
9.39114367783272e-05
5.63346387296162e-05
7.12714604997066e-05
6.58574963950554e-05
7.13230846175121e-05
2.71955470459173e-05
7.08888970249776e-05
0.000103358322015233
6.3185325775507e-05
9.44544764579423e-05
4.51938546452134e-05
5.63695245041921e-05
8.46260176891994e-05
0.000108754664061126
-7.24676069963661e-06
0.000116657355035063
5.46266447811456e-05
4.86817691199869e-05
5.425383523496e-05
2.92634588461792e-05
9.73089492430835e-05
-1.35491833180307e-05
5.72370034284713e-05
-7.22389419718248e-06
6.72411164175766e-05
7.22310166916268e-05
6.51982275364097e-05
5.25666578007769e-05
9.50985184961445e-05
5.02834544558501e-05
0.00010544951897707
3.39927146631757e-05
-6.40315773711535e-07
6.24772174833695e-05
0.000114811395149828
7.36097157550273e-05
0.000106558276536289
0.000104714322376305
5.04566627705115e-05
8.48918817125948e-05
8.27405655399407e-05
4.35831734273052e-06
4.59426385325826e-05
5.19487153761275e-05
1.99511840734498e-05
3.90947681684763e-05
1.6073933516098e-05
7.50047254755121e-05
-2.05044238316852e-05
5.55513867678786e-05
1.76915814400527e-05
5.50594757856448e-05
-4.63297572452726e-06
6.51044522797113e-05
9.57731596606173e-06
4.52160188736327e-05
7.81748705856481e-05
6.66370688925325e-05
4.93486777593009e-05
6.10895819438438e-05
0.000102717909213889
8.73767334975745e-05
4.90011646867436e-05
9.66840644979269e-05
5.59670970581063e-05
9.53875145920592e-05
4.13162450835604e-05
6.43114022536815e-05
6.94315183547152e-05
7.72415548073616e-05
7.17519068573047e-05
0.000117334011085926
7.61060910655001e-05
6.90522140048415e-05
4.01575690787305e-05
2.60277228045884e-05
4.71936945474893e-05
8.68407409290901e-05
7.63099037029678e-05
9.71713193159279e-05
4.99720283354542e-05
7.00602868979713e-05
9.16289087045247e-05
0.000104477828134267
8.09501856038907e-05
7.87745154026351e-07
8.92903368433433e-05
-2.85145759941363e-05
7.28024751089029e-06
2.51861971580936e-05
3.55143325679985e-05
0.000114519229942026
7.0734746494958e-05
1.51385701072507e-05
4.51943874454673e-05
7.09820578447484e-05
5.4298726802222e-05
4.13186120872805e-05
3.37781106452822e-05
8.05724006678816e-05
7.26065355631301e-05
3.85457903467639e-05
7.16539230272349e-05
5.61437904647687e-05
7.49645385476818e-05
8.59397917525602e-05
5.71409514613225e-06
6.10294848594202e-05
1.47909698740143e-05
3.35089637643462e-05
3.70285880295849e-05
3.27591147271728e-05
5.37162684931724e-05
6.65470934665288e-05
0.000117420675689238
7.13045668603336e-05
0.000106180889018871
0.000130138993063021
3.13369422166555e-05
4.29174862044986e-05
5.96592471109815e-05
6.98158349406824e-05
9.22239144802716e-05
0.000108380692930169
6.55823179232145e-05
8.4417098592897e-05
3.5297725242408e-05
0.00011684851113076
2.16212484393349e-05
5.03835945801522e-05
4.59453006625801e-05
4.90842291384705e-05
7.70470548903103e-05
1.95908489148838e-05
9.07021790253415e-06
5.9361087610216e-05
4.0597455650579e-05
3.57613624126226e-05
4.66340735888648e-05
2.36495239828744e-06
9.76248642551453e-05
4.28610393302555e-05
9.96208517865255e-06
2.0586310350117e-05
2.80316548479355e-05
4.87083002456556e-05
7.73193943883283e-06
5.67467410550012e-05
6.97257302568566e-05
9.16099397255987e-05
7.19216818026235e-05
8.36602039057737e-05
9.32922964961513e-05
3.65726614397569e-05
4.85628518830423e-05
7.19737336946226e-05
6.43950696987782e-05
0.0001414837356604
4.80595558174991e-05
5.13997876962289e-05
-1.16415544496073e-05
1.11865836921597e-05
5.37410134622177e-05
9.39358544003428e-05
6.40194815935903e-05
2.60334964295304e-05
6.15308763082049e-05
1.82749522087162e-05
4.38989338872867e-05
9.54881672576531e-05
4.11297588713595e-05
7.73469200335516e-05
6.85670019817805e-05
1.74816408024708e-05
2.56362975985364e-05
6.86358548231437e-05
7.50499871343613e-05
8.14335965035971e-05
9.44119830707681e-05
3.33147593566281e-05
1.11173390062226e-05
9.4841975052195e-05
4.72265918004179e-05
8.27123241562983e-05
1.0631416753793e-05
8.47690381003185e-06
6.86996732627719e-05
5.83461453497179e-05
3.39808111032249e-05
3.97660418021324e-05
9.79029500005745e-05
-7.81187282770572e-06
7.25741747004854e-05
9.81465643573151e-05
7.75869481412023e-05
5.2127702554401e-05
2.56758385240997e-05
3.07879889628033e-05
0.000101837117937287
1.11502181424072e-05
4.0631767377689e-05
0.000112107228671321
6.91931941292637e-05
7.58306145407446e-05
7.59412608569587e-05
5.92951145032211e-05
4.7050801854183e-05
3.52852156507975e-05
6.04215805674864e-05
4.14480854964526e-05
4.35760919338499e-05
1.4931995787382e-05
2.26053809524791e-05
6.73914625413035e-05
0.000101967027592185
4.07566347541267e-05
7.09958161877267e-05
6.31040501518115e-08
4.6223710591113e-05
9.39847436186007e-05
0.000101198574874784
0.000101219503157568
2.68404836463437e-05
6.5742723722148e-05
9.87682309726891e-05
4.69038435614156e-05
0.000111325321821862
9.09633342210652e-05
6.15367172841843e-05
3.55459119911882e-05
4.45726289764453e-05
0.000137090691840151
4.78937287640357e-05
5.85754731296945e-05
1.70853861236181e-05
2.1057915289698e-05
8.10634465507292e-05
6.14340453948543e-05
8.89142509256936e-05
0.000150076881470288
6.01574919890086e-05
0.000100311311922535
7.22458461479141e-05
3.3634362849054e-05
8.09364801304939e-05
-5.48368793633928e-06
2.98385374977083e-05
3.00827600298179e-05
5.39152020302596e-05
0.000139025326237145
3.0616906022969e-06
2.33136531458363e-05
6.13843972600056e-05
2.02763141144885e-05
0.000116037752134384
1.08652750826514e-05
7.17607295239509e-05
8.18638892290292e-05
0.000107446579990505
8.8638770203567e-05
-1.98018091972824e-05
7.38431102297977e-05
8.53885100167816e-05
9.64332538332742e-05
5.24682200134602e-05
2.49452443357515e-05
6.55208965078142e-05
2.54324647242902e-05
4.96863741367761e-05
8.62740218500158e-05
8.42765850959835e-05
4.57027083336107e-05
3.62064438646891e-05
0.000102492589294869
3.60656320788917e-05
1.45567967823128e-05
3.48201352943111e-05
4.11373025215964e-05
7.78375987439591e-05
2.77985529256498e-05
4.44772535383037e-05
4.45936384361952e-05
3.37271084220567e-05
2.80940313700976e-05
2.28544825235519e-05
4.10707339973979e-05
3.37331876831113e-05
9.8701771419237e-05
4.84074286568917e-05
0.000104386774750019
8.63634970658681e-05
7.8680346134564e-05
5.01030336360013e-05
5.11924117908215e-05
5.65199143144331e-05
8.3007187368481e-05
8.17454113314394e-05
6.50539123333569e-06
9.66178568358034e-05
9.16337179335607e-05
9.17130307240972e-05
-1.32880859696319e-06
8.1528472841457e-05
0.000112473083322753
8.63843552961717e-05
0.000109035841694573
9.27998977849998e-05
0.000104840292628783
0.000100176628334832
0.000118487000778165
3.30879716858042e-05
-2.5506490125834e-05
5.36258780127812e-05
3.3825761938516e-05
3.84311299130312e-05
1.95466984783726e-05
2.76402052253647e-05
-1.5480225013824e-05
5.38130311574941e-05
4.56572025218479e-05
6.76335026240279e-05
2.69776543995457e-05
9.8153116918619e-05
0.000115670824466847
4.55111029259576e-05
4.70780637033697e-05
5.7501116813405e-05
5.53685619145478e-05
1.63712257069054e-05
3.61422758377688e-05
6.05402204615534e-05
2.76868089560802e-05
0.000106765505963307
5.99827539727327e-05
9.11930832848797e-05
-1.60778270555339e-06
3.61386912686943e-05
5.78531703424379e-05
0.000105181658548868
8.32885160120429e-05
7.00632653939481e-05
6.85508544582207e-05
0.000109472417282651
6.64917544233309e-05
8.81574386180623e-05
6.42386793744215e-05
5.27005037483896e-05
9.27927672130233e-05
1.37024089088924e-05
6.8533677469715e-05
2.98374977838007e-05
7.07210424437106e-05
5.73549805252325e-05
7.19173129467426e-05
0.00012288128164206
0.000149826625624915
-2.17751960143276e-05
3.16420525321742e-05
5.99084175670037e-05
8.86285959696426e-05
7.03356931011764e-05
0.000104640623353684
8.78649128626173e-05
7.41208549241071e-05
-9.58877048777718e-06
1.97449870288461e-05
1.18462897119826e-05
4.95891001996522e-05
1.136000171026e-05
8.71663298312269e-05
9.07816486111514e-05
9.54818838561392e-05
1.87745778169062e-05
-4.93651735791344e-05
8.94732117687829e-05
2.60473342570647e-05
0.000149097121839134
7.32189278498387e-05
-1.33249728232863e-06
9.33958446884653e-05
2.74452009825289e-05
3.25551174006514e-05
8.09046793214763e-05
6.43733617030352e-05
3.69054786736173e-05
0.000120571662763781
3.1751739034509e-05
5.52439246935508e-05
7.83130585633214e-05
7.14932781959677e-05
8.89693456219646e-06
9.23800013908222e-05
3.6270715152654e-05
9.50183469686891e-05
4.57884035339431e-05
2.2895488734246e-05
0.000102536814949171
2.95386150271849e-05
5.10166806695564e-05
4.52611280931185e-05
0.000119527850421309
8.46932274004412e-05
7.27462448642124e-05
1.84557669484873e-05
3.83023635289361e-05
5.20345467143057e-05
0.000113551785523451
4.68124689223147e-05
9.03392005966019e-05
6.6273796046848e-05
0.000116598396081536
8.2249587176857e-05
6.72511037483884e-05
9.6918251160337e-05
5.69568258991737e-05
-6.58898930624178e-06
5.05843324308508e-05
9.17452221260331e-06
0.000118873580522783
5.76616670080329e-05
2.67866316244125e-05
0.000117544118003198
2.8017716390095e-05
8.25881622223218e-05
5.97732600010175e-05
2.01977832294835e-05
0.000115795223522111
8.82604196413873e-05
0.000102907541192992
9.35680090092884e-05
4.29890043166168e-05
4.95552119836871e-05
4.86243501384778e-05
8.87037209539934e-05
5.8838625961868e-05
3.13971995340773e-05
7.90023652160019e-05
4.13410723577006e-05
0.00014983193622723
4.03030927758201e-05
6.59500188743482e-05
0.000105509508420148
7.00892771683394e-05
2.16318627840182e-05
8.4094757893377e-05
2.4739868022828e-05
7.80604204658966e-05
8.54183023343024e-05
5.12139299488124e-05
1.55203455365299e-05
4.14005937461387e-05
7.39956902628988e-05
4.45232313927041e-05
1.95562636012039e-05
9.28618262560987e-05
1.27480728912336e-05
4.73655983035954e-06
8.48075170914784e-05
7.44171753636241e-05
8.03831164518809e-05
8.87486018342546e-05
7.16424039114437e-05
8.29570878181212e-05
8.28287619811159e-05
0.000127621702378981
5.31049015467987e-05
5.82591972565101e-05
8.89608358867877e-05
9.62293396183872e-05
0.000102674319141839
8.4526277318434e-05
7.78564255352333e-05
-6.7645747286223e-06
8.25799660088358e-05
5.47122222584642e-05
2.41598773467253e-05
9.30921490799369e-05
8.20751373576448e-05
8.66041235016418e-05
7.78839953755299e-05
1.59602365562006e-05
2.41435718885624e-05
7.44114324808711e-05
5.88416524157189e-05
8.93733972596098e-05
-8.48494725465972e-06
5.57087395206629e-05
2.92676768201234e-05
7.8226842240339e-06
3.02061613742783e-05
3.15914960888127e-05
5.76986997628583e-05
5.50354562300221e-05
6.52881858129667e-05
9.48427726283655e-05
6.99574687754073e-05
0.000109202239266293
4.86588162376305e-05
7.67163928621039e-05
2.59093274887449e-05
7.62250426671284e-05
5.53646246820054e-05
0.00010001548276349
8.54763684591662e-05
5.21990873157066e-05
-1.55452228547291e-05
4.94417854136331e-05
8.98866727101565e-05
1.88111295392755e-05
6.95642796943584e-05
8.94819046981513e-05
9.33474304541595e-05
-3.25093059096445e-06
7.84323513083372e-05
6.37052728471334e-05
3.21068434134735e-05
9.73629874194331e-05
9.43539065885469e-05
4.87346111279323e-05
7.75506954157927e-05
4.41455405100394e-05
5.84011693845797e-05
3.47461721724405e-05
7.45202012291244e-05
4.91813660754984e-05
3.49454230840987e-05
6.19934871857905e-05
0.000119807626454639
3.95526562333315e-05
9.22327065157453e-05
9.36256556224775e-06
8.51233920124418e-05
6.24176835301438e-05
1.13547397834855e-05
5.99012762842685e-05
2.05827392314133e-05
2.20697532651014e-05
1.12572707239448e-05
4.08251702191768e-05
8.13282021123324e-05
5.60914536242819e-05
-1.87421717492888e-05
4.08697605145381e-05
5.36963788230317e-05
0.000103065456396073
0.0001088656122432
0.000121692473166102
0.000129654260145083
1.35764574869149e-05
0.000130320785555475
1.2981496217363e-05
6.10118441219693e-05
0.00012032656484414
1.11997875277965e-06
5.63805848060835e-05
6.27786776543454e-05
6.03836107438521e-05
1.28208755786912e-05
6.22298982104201e-05
6.88449601882101e-05
6.84102483855539e-05
7.41711988617245e-05
7.59160715503476e-05
5.16831324850872e-05
9.6447590467804e-05
8.11151170145751e-05
7.16627884154632e-05
4.67440852768156e-05
2.27725385311735e-06
3.89369603546377e-05
4.01029839031754e-05
8.23039459060726e-05
6.38076706775518e-05
3.67493461075165e-05
3.36839097011922e-05
8.50305716014556e-05
8.28459511650882e-05
5.94291389575811e-05
6.42061614528125e-05
7.87125072996919e-05
5.07093646182026e-05
7.00668281008166e-05
0.000100070466080364
5.36911328007456e-05
8.00475940057038e-05
3.87403337090893e-05
2.57882179226404e-05
7.87214461227886e-05
9.09332444546189e-05
8.21672321768631e-05
6.15019237286202e-05
8.18002130861682e-05
9.65327722788079e-05
-1.46233992225738e-05
8.27519375874584e-05
0.000111210367615434
6.90568720334203e-05
7.85926900056049e-05
9.24389142194523e-05
7.43983914339128e-05
5.93127516162274e-05
6.34225941375608e-05
4.84757450864081e-05
4.8184530330755e-05
9.72821836478978e-05
6.44107694898325e-05
8.72432061522562e-06
1.62585247782481e-05
3.9635215195795e-05
5.64653974467931e-05
7.02340331031829e-06
2.07946096248869e-05
5.88645091402264e-05
9.18637129033709e-05
5.55614766728962e-05
0.000121298573700809
6.02134964452228e-05
1.1783053532766e-05
3.16559789903959e-05
0.000116500989877414
3.32715602364811e-05
7.29353724091014e-06
4.56066823975062e-05
8.52840207323661e-05
6.1663406437522e-05
3.21093603308875e-05
7.96744634251986e-06
4.65069241734845e-05
8.98276912191246e-06
7.0957150326213e-05
1.18478761548255e-05
-1.14551170793009e-05
3.38209346173603e-05
0.000110359182860964
9.32562629531349e-05
4.70382601184876e-05
3.62779475738785e-05
3.9623491518819e-05
7.92819129591002e-06
7.28593314191638e-05
0.00010917814554494
8.89695982732023e-05
3.3478927661981e-05
4.57343615937624e-05
8.1059333652104e-05
4.31869998385412e-05
0.00013487008103667
5.56153093709416e-05
0.000103018192699499
6.94340923193566e-05
7.76030664984538e-05
5.28612902653253e-05
2.27733138591799e-05
7.67898342216592e-05
6.20114605032724e-05
5.60576112490444e-05
2.51229299811742e-05
8.12529522360714e-05
3.40590941833115e-05
3.58999630911567e-05
5.16325990109199e-05
4.62546592963972e-05
7.21593559146843e-05
8.60107020154913e-05
5.64106739250769e-05
1.84259385996719e-05
8.63153278611806e-05
8.85841837348855e-05
0.000112693348525239
4.20638824651422e-05
1.11504563919224e-05
7.79470229582651e-05
1.43622929310187e-05
2.82609382423644e-05
1.69539544599199e-05
7.76592585638704e-05
8.69094790518641e-05
9.16450111386091e-05
8.57340179550278e-05
8.23723521100704e-05
5.15091027365663e-05
5.95952621377433e-05
5.59586540845352e-05
3.42957843738304e-05
4.16514112145198e-05
1.40057024258241e-05
5.39992047917194e-06
0.00012414931223964
0.000100232896645435
8.90660546128877e-05
8.6087494562975e-05
6.70632874378596e-05
5.9118107368739e-05
5.58110949715456e-05
8.73859606601212e-05
6.95261492224074e-05
-6.73704108284166e-06
5.20821693813929e-05
9.3679697884995e-05
8.19436147611687e-05
0.000127546605956901
2.68074915459272e-06
4.5021373683594e-05
9.23767113687423e-05
5.52191326807426e-05
2.65828520996091e-05
2.3755336444517e-05
9.39646364173382e-05
0.000103458437987169
3.57205505792759e-05
1.30094514561611e-05
2.34758449947129e-05
6.38726536501852e-05
-7.23594085256433e-06
5.8064068640685e-05
7.6177000407969e-05
5.27489298005612e-05
0.000100254692142207
6.43354330960645e-05
9.76493870942024e-05
7.41193723152976e-05
5.13799888249314e-05
6.75395294804994e-05
5.91921791568179e-05
5.05019694980047e-05
-2.77316555041443e-05
-2.83193201867829e-06
6.08813598273846e-05
1.59670261419301e-05
2.53690493974293e-05
5.94356364650193e-05
2.26945717948729e-05
4.10493196183299e-05
0.000101574246204303
9.27207838211713e-05
2.1011477348458e-05
3.94086082398021e-05
3.93213898875614e-05
1.3247518541278e-05
7.02543992798569e-05
6.59983965540035e-05
3.02113886234581e-05
4.78667752947406e-05
3.84027878838692e-05
4.59536327062068e-05
8.92774899586423e-05
4.7272969454482e-05
7.70500483295804e-05
0.000114150559328767
7.22877611969391e-05
8.22088886712941e-05
6.34422375205487e-05
0.00013276966692177
6.00870762914044e-05
1.08421077550803e-05
6.49768575702098e-05
9.32498440477319e-05
8.85361635758789e-05
6.54380283149404e-05
6.4664123102017e-05
4.11076397141691e-05
8.32653655233281e-05
9.0056570414606e-05
8.6739150612707e-05
3.61098697560219e-05
3.92127889617752e-05
4.30749879599899e-05
6.28576364326432e-05
6.54178357691851e-05
9.71733588533474e-05
6.49521120456797e-05
5.93321607299647e-05
4.25048433939165e-05
8.91554083752575e-05
8.32526607466979e-05
6.66521563196232e-05
8.38019684416721e-05
1.91818096187125e-05
3.35155778088701e-05
6.3822589166974e-05
-8.31192777612192e-06
7.60819732304691e-05
5.70376672716004e-05
2.93027268906199e-05
0.000105928549185598
9.45962314087146e-05
2.44044995235189e-05
5.14817526796313e-05
3.89504704161863e-05
6.82903121418312e-05
7.5463600271443e-05
6.76435206821269e-05
7.92272673206876e-05
3.96147742472689e-05
2.70380946104326e-05
8.22487479436321e-05
3.25632261924607e-05
4.23860977141368e-05
3.61784077052969e-05
3.10980024212721e-05
8.87012970006473e-05
2.94524329598474e-05
9.46833415984479e-05
3.72683062335452e-05
0.000131707535093225
0.000111614275821695
4.99591231858028e-05
9.03395163405691e-05
1.16222459480798e-06
0.000115613746930948
5.10910762761464e-05
1.31375314529002e-05
7.3344649670964e-05
9.25955851709597e-06
4.83506449118197e-05
8.70309013990631e-05
8.8688891148313e-05
9.1080910618369e-05
2.2933488135463e-05
0.000101649819828206
4.907708953817e-05
8.29304951943137e-05
2.03791912564263e-05
3.12768592777231e-05
4.90071783277192e-05
6.19693760684721e-05
8.72121002442649e-05
-2.88518063481586e-05
1.79343744125882e-05
7.79433481849961e-05
3.9845278857126e-05
7.97073110662192e-05
5.36523996488721e-05
2.62578895155559e-05
3.14452416522814e-05
0.000124271360903678
7.75391315343204e-05
2.7904180555431e-05
4.48379266372192e-05
2.40424242841373e-05
6.39576741742579e-05
6.14436971967847e-05
9.25608988853379e-05
0.000131234843595101
3.64081063236469e-05
1.31165486330771e-05
8.67528113067893e-05
3.16040257771646e-05
1.31164957718637e-05
9.78720915647119e-05
7.4532939663346e-05
8.11304966198217e-05
0.00011094440631031
6.3021704602708e-05
5.47679521174719e-05
6.00490344521688e-05
4.27196952147872e-05
6.5177685795877e-05
7.83352887834805e-05
2.94632213247942e-05
3.61278067826306e-05
9.28125493452094e-05
3.37554223322045e-05
8.3060291881883e-05
9.46305222853592e-05
6.18997940378917e-05
8.21305999791827e-05
1.39897776544804e-05
9.96186938907776e-05
8.44103664691989e-05
0.000136951610193321
4.8495697155074e-05
7.14540343243168e-05
8.74334560248184e-05
0.000129784571529094
7.40556243599905e-05
5.13602551556442e-05
8.0597533063277e-05
9.52018261177353e-05
5.54698150014632e-05
-2.74745848644062e-05
-3.62992653952669e-05
8.25851314505683e-05
2.40117045151529e-05
6.17360466790828e-05
4.89529436077319e-05
5.91503525812151e-05
4.10891399044032e-05
2.07720001802998e-05
2.19464891170428e-05
7.46839187850191e-05
0.000145955232617554
5.5622454425275e-05
6.29151004605724e-05
9.55034687841504e-05
7.06444527219263e-05
3.76882681396309e-05
8.49860050074567e-05
8.78293147849334e-05
6.26617336228428e-05
1.19858594419761e-05
5.07562132846108e-05
8.38312404634229e-05
2.25881008062883e-05
0.00013138722942116
4.61575592024832e-05
7.6426696519674e-05
-6.49772482097144e-06
4.96520624558444e-05
9.91964233205642e-05
0.000107175078226847
5.2876125152868e-05
7.82728599292377e-05
2.776941804729e-05
5.38634057373757e-05
6.34533654406109e-05
5.91609299738568e-05
7.6136048655623e-05
6.11207080341148e-05
5.9007987980875e-05
6.75047599593473e-05
0.000114383731306948
9.56772832323376e-05
8.10859306417311e-05
5.52113970201568e-05
6.16862647763431e-05
8.50592680026471e-05
8.09726316797609e-05
2.0718321815779e-05
3.7466543976895e-05
6.0250448546232e-05
0.000114987626101381
4.44063550730454e-05
0.00010520676040284
1.77943489394317e-05
9.02547874041692e-05
4.06113740497666e-05
4.82493411650923e-05
5.21668661277829e-05
2.4710080540481e-05
7.54757234813953e-05
8.33378413934954e-05
-2.90220639034209e-08
2.290828301642e-05
5.26005585852682e-05
-2.06484583586073e-05
3.92175540520058e-05
6.57595036659473e-05
4.15514309029733e-05
0.000140145711850114
7.46446714045723e-05
9.37147330187537e-05
1.27791419197006e-06
8.10083889804184e-05
9.80760983090204e-05
2.07263840145152e-05
5.8231431904267e-05
-2.15743508157512e-06
6.52274003889511e-05
2.92153856699956e-05
4.85484754935372e-05
2.60594842807092e-05
9.27112117267702e-05
8.46550375127261e-05
5.51434006834836e-05
9.26219246162008e-05
2.85099257992209e-05
8.87065245566097e-05
0.000109440623281384
4.64041470833389e-05
5.34819454230844e-05
8.99878326198782e-05
6.47623785484837e-05
7.99055506593808e-05
7.01826849055649e-05
6.57166319012597e-05
2.0545416579769e-06
7.72977880031099e-05
4.97895015730706e-05
1.50598436659442e-05
7.98421956853583e-05
5.36821359697206e-05
7.10795613008672e-06
9.95508935062328e-05
-1.59878838492804e-05
6.40300632059117e-05
3.57394500508769e-05
-1.26241915542958e-05
3.3463887955655e-05
6.83387062480134e-05
4.54010295958336e-05
3.78641419805156e-05
5.03519904543978e-05
4.23525588039459e-05
4.32893093224322e-05
2.73401786328387e-05
9.41552883157596e-05
6.02160578777534e-05
3.7692134183084e-05
6.10905491333185e-05
0.000148284315547047
0.000119087606502478
6.83478784245839e-05
7.33995543634423e-05
2.26696365482441e-05
3.14769935617714e-05
-4.12131887546208e-05
0.000146961163504318
7.3606241733814e-05
8.59869796838133e-05
0.00010495496701061
-7.83318443801178e-06
4.33272994090726e-06
6.86919817035308e-05
5.93210883466139e-05
9.35002435010898e-05
5.11393872012691e-05
6.52009464466362e-05
0.000135931109151401
7.20969259369643e-05
6.44288699303759e-05
7.22937203673571e-05
4.46412904153325e-05
8.14746972036577e-05
0.000120251296721834
4.78330352568355e-05
2.83262254941628e-05
0.000131172898289398
6.80754430315002e-05
3.64041378295328e-05
5.00308806772112e-05
6.26530667754177e-05
4.02899668576937e-05
8.17480304858147e-05
6.76644781073169e-05
3.74299423904792e-05
5.98139098616577e-05
2.29160537039696e-05
-1.99804213245977e-05
5.6155858493611e-05
2.74631654281315e-06
1.2654723485353e-05
5.03030291792319e-05
0.00010681719270195
4.52185040393597e-05
2.3566036355354e-05
5.50841053652942e-05
3.30163797411687e-05
1.88837197771155e-05
7.80695178616061e-05
8.73990643171093e-05
8.43321873580552e-06
6.08048693596563e-05
7.34491035813181e-05
8.42610542425546e-05
7.88945589064265e-05
7.28370101778277e-05
4.38531123427192e-05
2.87871540813545e-05
7.09382179470073e-05
5.51501483571265e-05
5.47597587052818e-05
0.00012055446098058
4.29128744087362e-05
7.44482397396335e-05
4.52582927754171e-05
3.23180113952136e-05
7.64044214396893e-05
7.96580805171323e-05
2.38044645348792e-05
8.94721740412057e-05
7.56763123602393e-05
5.29851687862129e-05
7.32987780262565e-05
6.82233480880227e-05
7.17869157910578e-05
3.67408544891213e-05
8.49028291422503e-05
6.66049928420323e-05
0.000109871632023422
6.57258065715786e-05
1.52338674371987e-05
2.60903109664345e-05
1.04214936745465e-05
2.42466918538708e-05
1.5442991049284e-05
5.10457825594574e-05
0.000103478928470729
5.79547415702688e-05
5.15609371186683e-05
7.9502055969e-05
3.87137163438657e-05
2.49610875727738e-05
6.33992699885213e-05
0.000124771561798606
6.09287819486472e-05
9.44679440393662e-05
2.262238399902e-05
7.59902357832747e-05
6.14065900880166e-05
4.36273144825362e-05
7.54117615906734e-05
2.19700538826989e-05
0.000110520886348406
6.38909304823899e-05
6.15962295814234e-05
8.24314976358103e-06
1.78346678159926e-05
8.45503259440918e-05
6.77442387121028e-05
7.86578245160375e-05
4.26297328059808e-05
-4.52976262969771e-06
2.78424209437687e-05
4.31598369227081e-05
9.49707635087034e-05
4.10986056124135e-05
8.80906643604446e-05
6.99756931561991e-05
7.66299186260911e-05
3.21009410609082e-05
8.75235030450317e-05
2.5118770786445e-05
2.03941629175728e-05
9.6394983100446e-05
3.79640769566002e-05
9.55368060271573e-05
5.09561378374063e-05
2.94383576061019e-05
7.43277992118027e-05
-5.36997783666958e-07
4.45926563485454e-05
-1.48906843887579e-07
8.61660728739105e-05
3.38995863569356e-05
0.000102707107202325
5.95080866949795e-05
3.16893456500572e-05
0.000104963206264633
5.10515091592402e-05
2.91821517350524e-05
2.03664938698653e-05
9.49705742030936e-05
8.8536171981537e-05
5.54536040309052e-05
7.52385163433422e-05
0.000119913845578427
9.42735755398793e-05
7.79400478588745e-05
6.35168180086808e-05
8.55605402981124e-05
3.82470602874379e-05
7.59394610881879e-05
2.24371967995285e-05
7.79483111959064e-05
7.03555111045209e-05
-3.09588242041919e-05
6.48281663576367e-05
4.09984185224731e-05
6.73785329986836e-05
7.9062312958659e-05
9.43794816572543e-05
6.2494729239157e-05
6.71410717266869e-05
9.01734964592291e-05
6.00678065395321e-05
0.000111807481164398
5.29677143370131e-05
8.85479435406373e-05
6.33575171577095e-05
8.20491554880362e-05
9.98952207620179e-05
2.15274741892957e-05
2.87163486740373e-05
6.31007853077778e-05
6.3761240858655e-05
-5.15929089604466e-06
6.61584429455705e-05
7.16723317314926e-05
4.34183830598751e-05
4.01595450382415e-05
5.00327876912675e-05
7.80875512038586e-05
3.02203502479452e-05
6.00351774839907e-05
3.86408417329536e-06
1.28186853232404e-05
5.22927421239435e-05
5.86329593818366e-05
5.08860846229718e-05
0.000101446849073487
4.06109242304991e-05
7.32889942153862e-05
8.17485341841123e-05
0.000113282093933307
4.90303658505815e-05
3.94397840131174e-05
0.000115262541833867
-7.45802645532375e-07
2.41358548047654e-05
9.61556991677546e-05
9.72024138484196e-05
5.86380113818664e-05
4.66519490378941e-05
3.03528701179293e-05
9.56922329265669e-05
4.19357210569547e-05
3.41639199707926e-05
9.87465070553688e-05
3.18424173641072e-05
4.02695018631125e-05
6.38039923930017e-05
0.000112492679023096
9.56528828335305e-05
5.38370775397354e-05
0.000103759231138267
8.5456070445908e-05
7.01596011277599e-05
0.000114144931759065
6.94663652635444e-05
3.10582661444842e-05
6.37381267531538e-05
6.10917345117319e-05
6.68179720474927e-05
7.37615863115515e-05
6.26489200509192e-05
1.74127145509684e-05
0.000100638282931884
3.38486752625763e-05
5.0666728776753e-05
5.94529988768271e-05
5.4902532250037e-05
7.78681017142106e-05
8.19399135014007e-05
8.96598157574606e-05
1.97890476114341e-05
4.66460950086014e-05
6.75861565041536e-05
7.66172536248845e-05
1.65317398976299e-05
7.17105321945467e-05
-1.34193401887829e-05
1.00533164655513e-05
6.44100325487229e-06
4.51251977682132e-05
1.72136134719472e-05
2.67764443505518e-05
2.73112581362949e-06
1.98902621832569e-05
4.421889990313e-05
7.70259080970742e-05
9.61347264264468e-05
5.38456569129856e-05
4.94183929300275e-05
0.0001304350772307
0.000100576128001414
4.57250387262297e-05
6.20097945793007e-05
8.21730882719255e-05
9.28904519804952e-05
6.02845376521759e-05
9.0839709945467e-05
4.26113055220596e-05
6.87796207388882e-05
5.89215434781528e-05
6.3997785886765e-05
8.58713726109077e-05
4.73910720344477e-05
7.0749722084836e-05
0.000123944761757528
8.25122533596259e-05
5.06579885208697e-05
6.26056535133967e-05
6.12780227547541e-05
9.8630744916401e-05
8.59811172051964e-05
8.84969146262482e-05
0.000102609604423284
6.43515414847393e-05
6.2610955411677e-05
6.08169845768597e-05
7.83687169439315e-05
8.58520811681364e-05
2.84232677956481e-05
4.10675695379597e-05
2.15615816530923e-05
6.15100987694314e-05
5.03594125935447e-05
-9.4717845772514e-06
0.000118566250164334
5.55249550575391e-05
4.57461341038327e-05
4.73142803134089e-05
4.45027013228005e-05
3.0656341301572e-05
1.84538618007567e-05
3.0992776510055e-05
0.000102550438065401
0.000105971833152682
2.47423221358246e-05
6.51801649003585e-05
7.22007287161537e-05
5.34761849844547e-05
0.000100572080811789
5.22867110913477e-05
3.97303111143183e-05
7.73962386700414e-05
3.40486783233597e-05
5.06244562789464e-05
1.54386228502352e-05
3.81669334297994e-05
6.96279699723823e-05
0.000130622427410923
0.000121100714962801
6.08688391301068e-05
3.10649162334712e-05
0.000117015447990267
4.31633022906137e-05
6.7810518904144e-05
7.2323104291471e-05
9.71183741965148e-05
5.48261425483783e-05
8.85070902871211e-06
3.45023113236724e-05
-4.39051680229996e-05
1.61852737766184e-05
4.43028100166985e-05
9.55511131283398e-05
4.11200194977694e-05
2.01693890691259e-05
3.73848518690326e-05
7.59065456821622e-05
-9.61989266759797e-06
9.79589628641797e-05
5.17653163529945e-05
3.64165112497299e-05
0.000102647857570228
7.46595639057457e-05
1.34117129395925e-05
2.43340155336809e-06
8.59955560817284e-05
-2.27886918857799e-06
8.93741234201964e-05
7.07281150979719e-05
7.11434385984311e-05
9.0535109957374e-05
0.000111925295592192
3.50542737291476e-05
-1.67403062244005e-06
3.51773613168599e-05
5.10581607055631e-05
-1.92053728410573e-05
8.73977340215717e-05
8.10583652698388e-05
4.57708659185305e-05
7.73467649544171e-05
6.77304056129778e-05
6.42717108428535e-05
5.39258059513201e-05
0.000102680520939503
8.62908888635323e-05
6.02222637999623e-05
9.23948975141414e-05
3.92465948344602e-05
0.000103156697243613
1.29788889736288e-05
3.2697750077742e-05
7.33084719596723e-05
8.14870274271166e-05
8.04294776338247e-05
6.32300513196733e-05
8.40304165185704e-05
5.06017526124426e-05
5.53485659965721e-06
8.97004609439951e-05
6.94189867272377e-05
4.94732273371849e-05
-2.02857275735073e-05
8.368822155281e-06
6.27074507990602e-05
6.19998939884297e-05
2.12944035945492e-05
9.78088536951857e-05
3.25706959543615e-05
8.34513526491731e-05
8.59073025515622e-05
9.74001692768655e-07
-6.18440627348167e-05
3.58732517018687e-05
7.4497601753196e-05
8.29956065536497e-05
7.64217422554589e-05
9.89884880194035e-05
5.25899655623634e-05
4.79794949625386e-05
6.20970364366328e-05
4.41809200862783e-05
9.16727221095332e-05
0.000103417897813598
3.75464401136546e-05
6.48763428086715e-05
0.000153918761383207
2.01063314238238e-05
3.92250981128131e-05
8.31706838146812e-05
0.000122097959931234
3.02730759940918e-05
1.43717252751139e-05
7.44432603585283e-05
2.90654464334966e-05
6.78355170316586e-05
-9.39184049030121e-06
5.14272703380444e-05
5.70623834866411e-05
9.15171822883948e-05
0.000112294975343269
7.80903730263983e-05
5.06850937917711e-05
7.90998022613382e-05
4.63897369268957e-05
5.04781573992465e-05
5.02111064018055e-05
0.000101480842959871
6.80607689217159e-05
5.33435685668993e-05
8.91805942499233e-05
4.72150270207921e-05
8.14426795672663e-05
5.74428993628331e-05
6.92090605671298e-06
1.67563837813638e-05
7.60945038109734e-05
6.53324508998825e-05
4.03319394547616e-05
6.51833564189689e-05
0.000129322344383424
7.09614592357931e-05
4.26180317418317e-05
3.3085483634032e-05
7.39278082409894e-05
6.95251127286241e-05
2.29486493463685e-05
7.85633895854068e-05
2.69801373202711e-05
5.54281653738882e-05
0.00010282538050705
7.65646993273234e-05
5.76316446411638e-05
-1.9374973953008e-05
-1.65104732719243e-05
7.74125512853405e-05
-4.04598373571473e-06
1.14128506225799e-05
7.32706964304795e-05
3.60245456252314e-05
7.60359352847229e-05
0.000107368130313674
7.88299950551535e-05
9.1109337442011e-05
7.3334456816554e-05
0.000145671403875723
3.68102553505152e-05
6.68382167802188e-05
2.99827350846314e-05
0.000115942110215018
5.62268023027851e-05
5.0593360746582e-05
8.98224556952529e-05
0.000100765960665852
3.8864789929526e-05
9.79008673577849e-05
7.77410856141098e-05
-9.09574217732683e-06
6.17686581528719e-05
6.89121829044785e-05
6.93650463636735e-05
3.1736270364274e-05
3.52089227128665e-05
7.18459953736911e-05
8.98783522168812e-05
5.08440461236912e-05
3.88571198296619e-05
1.35432467760006e-05
7.58873588544306e-05
1.341846708963e-05
7.0110710041192e-05
7.3255833221808e-05
0.000105255274617539
1.38485144759274e-05
5.69351284410846e-05
2.97348446026782e-05
1.19070501014447e-05
3.83275101223542e-05
4.88210822827754e-05
3.53957765128421e-05
7.25800943574337e-05
5.14423096322105e-05
3.02937456572555e-05
7.35354957813919e-05
3.46114192383314e-05
5.49365514679589e-05
5.77690389792669e-05
3.15171820151663e-05
6.80453963110671e-05
5.72490018536998e-05
5.08246488620228e-05
2.6423062527461e-05
9.67024631581496e-05
2.72221182806593e-05
6.71273612839567e-05
0.000130474067070699
9.24425106617303e-06
6.75889264833358e-05
0.000117593988191457
7.34216580653086e-05
4.37844453137271e-05
3.7265139420992e-05
4.35316202720785e-05
3.27281650320605e-05
6.13587296495749e-05
4.45180624886535e-05
6.87871062838829e-05
3.23112346422092e-05
9.37481639301791e-06
0.000116281139959527
8.59295019534534e-05
9.29532094387059e-05
0.000138842166327499
6.89768188896372e-05
4.37606264792342e-05
6.19916023230234e-05
5.62587214145291e-05
6.1355238872362e-05
6.42251238906892e-05
9.16540874156362e-05
0.00010871122907624
7.9587120120736e-05
2.99876003826708e-05
8.97476197542459e-05
5.63876560975911e-05
6.39923721432356e-05
8.74328156284048e-05
7.48187076803797e-05
3.2410627239401e-05
5.17709017627358e-05
5.03756420186041e-05
6.81048144511588e-05
6.82471414897876e-05
4.49965190416017e-05
5.25707016977316e-05
9.38827002184645e-05
6.49611347005115e-05
2.55814570972132e-05
9.42054449330178e-05
3.74841091643981e-05
8.05500388923124e-05
4.69213149578376e-05
-1.76904218598208e-05
-3.45897463515235e-06
2.69832486998497e-05
7.4787908132356e-05
8.29629745965027e-05
5.65481584680052e-06
5.92975109817342e-05
6.84315165198578e-05
5.10266636448472e-05
8.94437430262276e-05
-2.15047164416814e-05
5.49242139268561e-05
5.89941990199873e-05
7.86008985437751e-05
8.63579861378746e-05
5.50438140478065e-05
4.00649233155734e-05
5.37584712143391e-05
1.95796949282533e-05
2.68341718932427e-05
7.40318642865232e-05
0.000110779420766328
8.29571543280874e-05
7.61673480512432e-05
7.21710505872893e-05
2.38721514916671e-05
5.89536405191973e-05
7.55132903945819e-05
9.79644068526017e-05
1.88737453393165e-05
9.18999175691241e-05
3.78262643595337e-05
5.16282943309214e-05
0.000117310569871655
2.86254601001694e-05
2.85661241189998e-05
7.25858212844002e-05
7.75386320780366e-05
4.68155367736166e-05
6.34695493779009e-05
1.96333289180225e-05
0.000113424176384941
0.000112980870682853
3.84737933300115e-05
3.94670671260769e-05
4.24601732099536e-05
3.40282851213168e-05
5.80894850938588e-05
6.10978208930978e-05
8.76568670952239e-05
0.00010788409148409
6.69604829432944e-05
4.07130543909228e-05
6.49321980160891e-05
7.34901204607944e-05
0.000116955892307356
8.06655827431236e-05
5.93597660621764e-05
6.85870289177043e-05
8.49915964088753e-06
3.87065685921236e-05
4.18314789319248e-05
3.73535709728955e-05
8.23406044274871e-05
6.25639004083252e-05
6.19290161149982e-05
9.07726601626862e-05
6.54587686082952e-05
2.37768413290297e-05
4.85789864285627e-05
9.56714653415675e-05
9.87614288487685e-05
0.000117161560892447
6.90798346306365e-05
2.75975741367602e-05
5.69295926411371e-05
0.000102966355739952
7.24430047182156e-06
9.40519383746881e-05
0.00010507517561152
7.68705325972872e-05
8.69144350960455e-05
1.2475572044919e-05
4.83561056256913e-05
5.87968658260953e-06
3.73897691171735e-05
6.63709946905459e-05
2.47287307026157e-05
3.41419995855882e-05
2.30392341269208e-05
3.31709305600398e-05
5.15752998806608e-05
0.000118538113831841
6.32688720197769e-05
6.49808448747319e-05
4.30041895429004e-05
3.90426184169943e-05
6.26873062084211e-05
5.00324448815256e-05
0.000108240549181041
-2.5555219450201e-05
1.29678340224729e-05
3.55666021075333e-05
4.95042362094899e-05
4.54176073052639e-05
0.000117963953296489
8.04854727453107e-05
8.80078784771351e-05
4.38931504469496e-05
2.98763741405045e-05
7.16003667007184e-05
2.91892047734946e-05
1.57634801130932e-05
2.14527414321768e-05
4.2285302346686e-05
3.09987720400296e-05
6.86914457452654e-05
3.89007134028125e-05
5.15144970948641e-05
8.69790233181817e-05
6.52578471332273e-05
0.000100935221347105
5.19612035984045e-05
1.3410191650296e-05
3.01931932819977e-05
8.48475204329407e-05
4.01272654779059e-05
1.93427457358196e-05
-1.38911207805686e-05
8.1693372546848e-05
-3.76235096191686e-06
6.99309248828757e-05
4.68953071195617e-05
8.25012097544809e-05
8.33715298125004e-05
8.81459682081402e-05
1.94859160461518e-05
7.50668965045237e-05
1.21744632768362e-05
2.92918506340264e-05
2.55471372086885e-05
8.68333490029653e-05
7.94548362164074e-05
7.29322123054419e-06
2.75910649398075e-05
5.52754026944597e-05
6.76482429200603e-05
3.18536241292067e-05
6.99727350177562e-05
6.24900388519429e-05
5.39837418327771e-05
2.30184185236975e-05
9.13834752140902e-05
5.92119375112212e-05
3.22998228431728e-05
9.63781194542931e-06
4.37930158995106e-05
6.08787057644636e-05
8.45318387852026e-05
5.91309010890341e-05
9.93345504519441e-05
5.34241622922818e-05
0.000133322736334851
8.67207573088552e-05
0.000132153753642985
0.000110140622109682
8.30924753170207e-05
7.93397501843244e-05
7.47490433443267e-05
5.68292632637462e-05
6.04341973076063e-05
3.3406453889256e-05
5.25066583127555e-05
1.50611691344596e-05
3.82918590745344e-05
2.27429880219759e-05
1.38267570126101e-05
5.40145942296494e-05
6.19729773480361e-05
0.000102060761769946
5.29363480590277e-05
9.17824145430463e-05
8.91390677500876e-05
4.48098673178012e-05
6.22806590869557e-05
8.77719059895681e-05
1.71497917848212e-05
9.0456556698801e-05
1.30398598736808e-05
5.79586119345728e-05
3.19539869478858e-05
4.84567723507053e-06
6.56796169658337e-05
6.52180864166787e-05
3.21893894402404e-05
2.40553617882144e-05
4.81195360370459e-05
2.57431232644052e-05
3.24422372304613e-05
8.01862112705874e-05
0.000109345536141023
3.20034755188351e-05
6.74429589115517e-05
7.03303596736196e-05
4.37114297491605e-06
1.02005163638337e-05
3.38838796438806e-05
2.92865802036117e-05
2.27484990087911e-05
5.24581070810596e-05
7.00209806378393e-05
3.92659047047134e-05
0.000119422201638368
6.77891011357743e-05
2.11574938359626e-05
3.23810228675175e-05
4.84574049211395e-05
3.93177190876194e-05
6.89931437645703e-05
2.78086933146842e-05
4.26401417297981e-05
6.62501418539942e-05
2.43120702414532e-05
0.000109915425336758
0.000102687395170266
5.65371049440657e-05
-1.13769578387375e-05
5.15234212470122e-05
5.27006177212778e-06
-1.45870744966218e-05
0.000122857843713959
3.30224090297852e-05
3.08384063693433e-05
1.48682094745309e-05
8.25934279221702e-06
-4.28083070831468e-05
7.21283422455395e-06
8.48599779863922e-05
4.88594846109482e-05
4.40523290413874e-05
0.00010220350704974
8.8035916765671e-05
2.92705894579868e-05
0.00012737478409026
8.26239914383688e-05
6.15578541607134e-05
8.69782038201088e-05
7.99140908754506e-05
7.37316846757022e-05
3.1395289114937e-05
2.66399634803325e-05
5.63375964005808e-05
5.14557202858779e-06
6.29159527617548e-05
5.11950830084235e-05
3.883245048699e-05
0.000100523839467531
9.36665756397939e-05
5.07951305025769e-05
5.93689723859213e-05
8.94247728207538e-05
3.28929966679733e-05
5.7592359889789e-05
9.09695032480025e-05
2.44426010348685e-05
3.69375070016777e-05
2.99801537533053e-05
7.17831515628365e-05
5.46177082191051e-05
6.77505799576458e-05
-3.77523099042407e-06
2.70071974681708e-05
0.000106190285913272
8.10657854110464e-05
7.98694226815469e-05
5.50223847935441e-05
5.42625015850243e-05
9.43972720275294e-05
4.77069498431143e-05
6.71793417869949e-05
7.46695451152845e-05
8.46017708355027e-05
7.24934533405718e-05
3.3748882150574e-05
1.68080953382816e-05
7.92493176106632e-05
2.10493091841568e-05
4.14028404675101e-05
3.16538669511595e-05
0.000100560716135669
5.46875698968342e-05
5.28317557371214e-05
7.06855655904213e-05
3.64932648041495e-05
6.68461684342076e-05
5.42899761193745e-05
4.6823760258934e-05
3.7094100066789e-05
4.89874846538239e-05
4.95830683019806e-05
7.46314999378872e-05
8.36958792353126e-05
0.000108031709255695
9.06138983320614e-05
1.7760747602135e-05
7.37863167553271e-05
0.000105040722915689
7.64561070646493e-05
8.07116428134595e-05
3.97213359007416e-05
5.62336895329445e-05
6.94470077834716e-05
2.25595572231157e-05
0.000123858231681229
7.64987530481567e-05
2.02664238921414e-05
8.22580568633221e-05
0.000101825275613245
7.68030494212025e-05
3.75979315275209e-05
1.89400206406334e-05
5.33221874898128e-05
4.63762544948787e-05
9.08342708749226e-05
9.54304931977275e-05
1.34995405113215e-05
1.35851873065085e-05
8.27605619587805e-05
-3.97992742675654e-05
1.31827662070167e-05
9.8403018927447e-05
3.23583499508908e-05
0.000127615918794166
5.10372506040484e-05
9.0403495880605e-05
0.000106551231205824
3.57359543984197e-05
8.58576911830175e-05
0.000140562485649809
3.03180515661766e-05
0.000118832043282115
8.7308586850853e-05
0.000110649628386165
8.05200218067497e-05
6.28758851603681e-05
6.15646772397579e-05
5.94278419649682e-05
6.85115151744861e-05
4.61215274426102e-06
7.02922589242874e-05
3.20356884114316e-06
5.21162126339261e-05
7.23544058849554e-05
7.54458629819129e-05
0.000137298703581399
4.22032164535362e-05
2.28281727663493e-05
6.81484086223699e-05
2.42892388191956e-05
8.91273930881203e-05
9.71280724640852e-05
8.78743122265489e-05
6.55879171937334e-06
4.58282607933426e-05
9.32137325692438e-05
3.57553559464412e-06
4.3817039194673e-05
3.25444736262713e-05
5.16427459093155e-05
6.24731577410243e-05
6.72235321015148e-05
3.0838988719183e-05
5.32027100306054e-05
6.61894048970203e-05
1.02735514597307e-06
9.14241072069305e-05
0.000110841717531205
8.43770102512919e-05
-2.4222139791859e-06
2.9854135888846e-05
2.39623075378477e-05
6.03553381457368e-05
8.4909030307204e-05
3.33816816702243e-05
4.30494795308763e-06
7.76763851490611e-05
1.41912025126231e-05
4.58511162004422e-05
4.01740055205346e-05
8.26737674726654e-05
4.86521485837654e-05
-2.29718006692412e-05
7.00974416252756e-05
5.66339149804976e-05
5.8850667826037e-05
5.05930930683813e-05
9.66611566125684e-05
6.74018871165453e-05
9.2200256292581e-05
8.27803799406648e-05
6.46466804365408e-05
5.56637381418853e-05
1.99361213871299e-05
8.16575356174464e-05
9.28165396676477e-05
4.4859633167841e-05
-5.05012465828244e-06
7.44455040233581e-05
5.6658113556505e-05
5.85928707802557e-05
6.53168726852202e-05
8.2378437587105e-05
4.15551285414777e-05
-2.5961701430009e-05
4.35744094699044e-05
6.42336056574344e-05
5.66296336999383e-05
6.68408130288323e-05
3.58288303184351e-05
5.44665229797491e-06
0.000106347556470424
2.04254818209387e-05
3.74018268963627e-05
3.23058951233927e-05
2.39193215193313e-05
3.86687856060851e-05
0.000102717501289837
8.3362452393818e-05
4.0272969319851e-05
1.14989367414321e-05
9.04624495740247e-05
4.08324365009608e-05
5.14930198267494e-06
8.81933094758464e-06
3.88663377182681e-05
7.65166600425803e-05
6.16881320317564e-05
7.24051345994708e-05
7.85618187413222e-05
3.35748880738764e-05
2.39516052627145e-05
6.16558812616051e-05
3.40701867495583e-05
3.56992257543561e-05
6.2416268141388e-05
6.28125732460875e-05
5.63815204058277e-05
0.000114381218380384
0.000137386918168919
5.70843675502486e-05
7.83277302729612e-05
4.86824120900598e-05
9.98516883606948e-05
4.62441465268752e-05
3.88321353569439e-05
-7.51194780656638e-07
6.43859648273409e-05
5.9772365430884e-05
5.24127299910783e-05
6.94499596693857e-05
3.68304042901316e-05
-3.36129880572948e-06
6.44761778435263e-05
6.93321127824965e-05
8.04403573584554e-05
0.000140627283909569
1.13314483845314e-05
0.000130431610995818
5.32212558079383e-05
3.88247383485983e-05
7.38729242482461e-05
1.55417604061491e-05
2.16160178844646e-05
7.5804823582975e-05
-1.06478585528535e-05
6.54595012561406e-05
3.39108934317e-05
4.09701162838806e-05
0.000100216680826621
3.78091851027961e-05
9.12296309131494e-06
1.18421603581769e-05
7.17258173855694e-05
3.67923114540502e-05
7.14579414911371e-05
0.000106114737014951
8.62363847429702e-05
6.9370494310467e-05
3.48096632742162e-05
