# Supplementary material for: Research on computational propagation and identification of mine microseismic signals based on deep learning
Source: PLoS One. 2025 Oct 22;20(10):e0334641. doi: 10.1371/journal.pone.0334641 (PMC12543183; doi:10.1371/journal.pone.0334641)
Supplement: S5 Data — (ZIP) [file pone.0334641.s005.zip › 000100800001721.xlsx_0.txt_24.txt.txt]

6.99281743560287e-05
8.39485135812166e-05
7.78435162561767e-05
8.61320951140509e-05
9.17181633972384e-05
9.17743749606116e-05
7.89363291582451e-05
9.53482584912431e-05
5.78021783746674e-05
0.000122768878076357
2.88513457214024e-05
3.57059871675569e-05
5.4398876158829e-05
5.07232625336998e-05
0.000104092509881367
4.34533359451326e-05
3.43347419522948e-05
5.91723125464978e-05
8.31992263211147e-05
3.83680031366129e-05
0.000105933518578889
2.87411099540519e-05
6.77766874322668e-05
7.99449439497727e-05
1.78174508162098e-05
4.12871153261781e-05
8.55631344628471e-06
3.99469053589953e-05
6.9159713769969e-06
3.55025809809363e-05
6.7570214487311e-05
6.17478433446819e-05
7.96134706824092e-05
0.000102774370190064
6.23150196836613e-05
5.88395873166572e-05
0.000108003352755827
0.000121070856417029
1.623366599692e-05
9.04874038910613e-05
5.48687242306986e-05
6.33776068101687e-06
3.71472444136633e-05
4.57278042589017e-05
4.45897060212721e-05
7.78553073318563e-05
0.000101505646551553
2.89046109558905e-05
3.03740910045691e-05
2.19093372981364e-05
3.37011796506254e-05
0.00010353630380408
7.15303276241069e-06
5.84320889416986e-05
0.000104425799993397
8.22223410857003e-05
0.000123781596229744
7.9934488753877e-05
0.000107155939603874
0.0001153249999816
8.38795855550567e-05
-1.62065701294343e-06
7.81583059984558e-05
9.85282057831035e-06
7.63762645383316e-05
6.19701211522426e-05
2.02377539998837e-05
8.1845524640795e-05
1.71789910394625e-05
1.26437059945241e-05
4.13986457957305e-05
5.62889795645738e-05
6.69440775526792e-05
0.00010944460442186
4.09514522872147e-05
-7.23241748246135e-05
6.73651527497216e-05
6.87182925152269e-05
5.91194114905164e-05
4.85139113203554e-05
6.83035938417409e-05
8.02947966579818e-05
6.85217744960075e-05
7.6554115910979e-05
8.01911017261812e-05
-3.3635772588599e-06
3.63116127921603e-05
4.86841654996289e-05
0.000150017619149867
6.17269808858209e-05
5.44709755381576e-05
-1.02922291836426e-06
5.80821840374399e-05
6.88738228753502e-05
2.94447377376991e-05
0.000130138328278172
5.85197540453651e-05
7.11101810987213e-05
7.26575370063015e-05
4.00011200468291e-05
5.91744715941407e-05
7.53150794814489e-05
6.24230164617342e-05
8.25456311545931e-05
9.97833898909739e-05
6.85963952635486e-05
6.25240956689658e-05
5.80790590598786e-05
7.33494756921759e-05
3.38543635580628e-05
8.29314361326707e-05
1.94325648426675e-05
9.92446521865321e-05
6.03294934526316e-05
9.22315316019165e-06
3.03295802103e-05
2.01264904549379e-05
8.09908175446787e-05
-2.0146105194276e-06
8.83263685992789e-05
5.58164576670987e-05
6.32487911470692e-05
3.28366847329147e-05
0.000113641671992385
5.52943086230857e-05
9.09113733986548e-05
4.85052560545842e-05
9.44484332702726e-05
4.12581052896721e-05
4.14136109635916e-05
7.6618592292984e-05
3.25080034155082e-05
3.56184022773055e-05
7.24561059118907e-05
0.000109912468589424
0.000100402861178581
-5.64134356913104e-07
0.000100837601256333
5.57012398223184e-05
4.53169703222156e-05
3.97126465302229e-05
0.000134376650539777
6.26359973202504e-05
2.2111662339478e-05
6.63850415411631e-05
-1.34967730650437e-06
2.32735391632324e-05
2.82013649902968e-05
1.59831526385273e-05
5.52508899239627e-05
1.77601196323591e-05
8.68422943878482e-05
0.0001022146704742
0.000129147059320358
0.000111862252979442
0.000118259448955819
6.01335132525433e-05
4.36664914748355e-05
6.00064995443399e-06
9.79040321474251e-05
9.17806605554728e-05
7.75665032690049e-05
6.55296430185417e-05
5.75678472503315e-05
4.2562385481513e-05
3.11785138559123e-05
7.5200737135618e-05
7.44886545874383e-07
3.68096513649096e-05
4.24153453160235e-05
1.51143308756454e-05
2.97819062252e-05
5.51154783791008e-05
2.80281359809128e-05
2.67307427860043e-05
3.28268271687333e-05
-1.16281992025888e-05
9.15741602292663e-05
5.75509073729258e-05
4.29755875561638e-05
1.00607298140891e-05
5.09703630592843e-05
8.20363725941211e-05
5.74448918936163e-05
5.11919259865087e-05
1.74363084950508e-05
7.84177421290445e-06
4.87857189620622e-05
-1.98151085335774e-05
6.11906369242545e-05
4.71571525676461e-05
8.6743543430808e-05
3.49006257182589e-05
9.57842478414539e-05
7.15783518723027e-05
8.6626275037618e-05
9.00471947671569e-05
7.57842403230797e-05
4.03424522893081e-05
-2.17662445116412e-06
0.000115036415086086
3.28431597509089e-05
4.87591825126205e-05
9.49332427448796e-05
4.49215247172985e-05
6.6807160384385e-05
4.42387359502214e-05
6.66682465549483e-05
6.28624805613279e-05
8.17735776236138e-05
4.98180538046521e-05
6.79281910069937e-05
0.000135254600915973
9.73908296928962e-05
-8.21859231783011e-07
1.49217846815055e-05
6.97453090525143e-05
4.04097419723813e-06
3.4693256241334e-05
2.29519392186669e-05
7.51160449456803e-05
4.89187848262416e-05
4.06958343398182e-05
5.89290726192282e-05
5.61355705255698e-05
2.84356377695529e-05
5.86628365398099e-05
-2.69149445605068e-05
2.8176659019203e-05
6.86422025183113e-05
1.25722828453519e-06
4.22360355211658e-05
2.87055221630331e-05
9.61458527802416e-05
8.6236881682689e-05
1.29684380963548e-05
6.26883962340715e-05
8.66453738563967e-05
8.5497063760979e-05
9.42661437246915e-05
5.26757985203132e-05
5.89844316487032e-05
8.46333153962571e-05
0.000119884217188771
6.09087206529925e-05
5.11611212197028e-05
6.17220350342548e-05
7.48445284921705e-05
7.28577985843916e-05
0.00012780485628479
6.95576511640728e-05
6.10445661228141e-05
3.21524372628935e-05
8.37673910804359e-05
9.02177531098951e-05
7.08027057055481e-05
3.6069737065067e-05
2.42963342859189e-05
3.50611905317169e-05
7.26459978225635e-05
0.000110113058808545
2.31031583112914e-05
4.83325228046682e-05
-8.35043428703971e-06
1.46393058932917e-05
4.48888204684505e-05
4.90280085839908e-05
2.27676234646979e-05
-3.46974613728589e-05
3.11824509619442e-05
9.72248770806666e-05
4.84303533894171e-05
5.3553256931544e-05
-1.11156804953469e-05
2.8699335612053e-05
9.14551389648403e-05
8.07857188309755e-05
9.23047039933947e-05
8.90236209110689e-05
8.17569985436761e-05
7.15497781086019e-05
8.89869667708275e-05
5.18454271040669e-05
6.1082133124397e-05
4.54471236512644e-05
4.85897294902981e-05
6.79742443968924e-05
5.53601139039054e-05
7.00499689531955e-05
5.35938354879363e-05
3.39264061403851e-05
4.72844947571116e-05
2.20361601409323e-05
4.91589265971073e-06
7.43228817615358e-05
7.96071703929456e-05
6.50070625291816e-05
4.89281604676367e-05
0.000104923256576794
3.04482109953686e-05
5.13386935558691e-05
4.78571222262649e-05
-1.37624153320404e-05
5.8653386598482e-05
3.48614471815158e-05
2.7082451434569e-05
5.11646531331952e-05
3.54148873048963e-05
4.37367752879768e-05
5.2968050216274e-05
7.52675146802287e-05
3.17467699124757e-05
6.6414856877643e-05
7.63922347053822e-05
3.29680927698704e-05
7.5901511800991e-05
0.000123811032263967
4.65147971128658e-05
4.87155164681252e-05
7.68750221661267e-05
3.60456354219546e-05
8.47995846359767e-05
1.10741052067754e-05
2.38592015920527e-05
9.57442950359784e-05
7.91675964437098e-05
5.4013949774017e-05
1.44850082659716e-05
5.68740273207271e-05
4.08657045280361e-05
3.5748591085445e-05
7.30662854068718e-05
8.58257240756974e-05
1.44780230187698e-05
9.22377008188303e-05
7.9460541841083e-05
5.06937256323765e-05
6.6889469638597e-06
9.16866397617656e-05
0.000100001298875877
8.55775213121329e-05
6.69042189949038e-05
9.548070268532e-05
8.14832522903199e-05
1.98940859465842e-05
1.670061381849e-05
6.11182250342927e-05
4.2790380567655e-05
3.05023440022775e-05
7.66010061992093e-05
5.02901667634198e-05
5.29095886960212e-05
2.34026855123524e-05
0.000112098293646054
1.05995497045379e-05
6.26196802008077e-05
1.46359547544472e-05
2.75820238194294e-05
2.41932059570555e-05
1.85714455954412e-05
2.49239421341514e-05
9.04164232317843e-05
7.80192030839681e-05
3.6233571928755e-05
-2.1419763483311e-05
0.000135048613970874
9.6048712797031e-05
1.40333358971617e-05
-1.13020776521208e-06
5.23743279524909e-05
0.000125636175164598
9.46693850860712e-06
0.000110255374405851
9.42676365574915e-05
5.31513022198504e-05
0.000100403208340104
7.2890111967588e-05
3.7305580620946e-05
0.00010381279093581
8.29341506326384e-05
4.95603250666062e-05
0.000108218754150542
6.7248012625119e-05
8.60809598486625e-05
4.82448712140251e-05
5.17300285109846e-05
5.75045836750768e-05
3.56988868416121e-05
6.70281705467038e-05
4.55795074174296e-05
5.71126108906575e-05
7.1047395809988e-05
6.41323147054766e-05
3.31336203885746e-05
-4.22822039369899e-06
6.70596227477369e-05
7.14559485095875e-05
4.57413673147255e-05
8.63463038771671e-05
5.86950811031837e-05
4.0225652318149e-05
2.34817524166358e-05
3.8105142050506e-05
-1.59143182091214e-05
5.33228759425897e-05
1.48480385464235e-05
2.59893522901235e-05
2.017328763922e-05
6.67011922430603e-05
3.22681383315148e-05
0.00010095386828027
6.85412204051171e-05
6.59181208581276e-05
2.91975738905237e-05
5.0845979963244e-05
0.000100651491031923
2.33178286473433e-05
9.47247427174783e-05
0.000128571406312319
0.000121330021777688
4.86199887988572e-05
6.59313350296993e-05
7.22605133345671e-05
9.63968731582188e-05
9.0276596315031e-05
2.68195462923723e-06
2.80618527188967e-05
9.4649127236476e-05
8.5144678196499e-05
6.16011537156523e-05
4.08963359146897e-05
7.00326877347091e-05
5.46413630675589e-06
4.8004462735672e-05
4.60061965745218e-05
7.11897574105311e-05
4.32934355394001e-05
3.54502747537131e-05
5.11121748053073e-05
5.10360160701028e-06
2.92315553525562e-05
6.85888068209496e-05
5.37725521248478e-05
5.98324228675938e-05
8.58786475446736e-05
7.3272899142291e-05
8.9156191310892e-05
5.21842262574455e-05
2.28255385185916e-05
3.48956907670868e-05
0.000135948685493024
2.66349006319404e-05
7.80854421712475e-05
5.85314181112219e-05
4.27265766202499e-05
4.74121136215022e-05
5.00081279861272e-05
7.36209652142705e-05
3.49875338609965e-05
3.80338960616683e-05
6.15055804135695e-05
3.85748517350645e-05
7.34134269351936e-05
2.29994315647197e-05
7.38954037647877e-05
4.06058758766224e-05
2.6883147872146e-05
6.50205022831824e-05
5.00785322353212e-05
7.52162294037288e-05
0.000102628011403053
0.000112579869267955
1.46960351042747e-05
1.09811489288547e-05
7.05109369795918e-05
6.59549629690665e-05
0.000128382394380755
0.000132961500508533
0.000127465533700877
6.09938720607226e-05
0.000121929280462335
0.000160984400936963
8.73456609012423e-05
4.37948054071917e-05
4.03946449622705e-05
6.41725767042195e-05
1.57846103385166e-05
5.8777937280874e-05
5.35525838321806e-05
7.18406384510529e-05
2.63853889879539e-05
2.34849742242144e-05
4.69739694975979e-05
1.57865381286624e-05
2.79425898395305e-05
5.33417902556249e-05
1.62281496588018e-05
5.44312879610601e-05
1.72228542141527e-05
6.69362235127109e-05
8.95590549280938e-05
2.30265713517809e-05
7.12700631643747e-06
5.95552578616417e-05
5.18580875060214e-05
8.32766835168389e-06
2.30577769164125e-05
6.91722527044207e-05
5.69047998091e-06
4.41045316998848e-05
7.35816089297542e-05
0.000104214460723768
3.22255779386095e-05
5.60473836773151e-05
1.74482604944679e-05
5.78042346704454e-05
2.05406522705787e-05
7.19798163735512e-05
9.32548549190563e-05
0.000120460505037994
4.76986555291303e-05
5.08512030553286e-05
2.18314244085552e-05
5.75707321241755e-05
4.06543238197068e-05
8.35952431499256e-05
5.95126151873276e-05
8.39633114327355e-05
7.40630406027578e-05
5.58456890431957e-05
9.11712902433189e-05
6.64980742025793e-05
2.50795529750443e-05
6.81030173556379e-05
-7.79468527590158e-06
6.14549546714156e-05
6.47150166557549e-05
7.22273266021949e-05
6.99969567094567e-05
8.08594348394808e-05
-2.56306022062488e-05
-1.79263038658146e-05
7.83516501690277e-05
6.53892782224638e-05
3.2136941563305e-05
1.23719822597071e-05
0.000108829166413067
2.09206792891172e-05
9.79997537218895e-05
6.60048047489466e-05
4.56334950386144e-05
5.66861399630057e-05
0.000102319908500835
5.48126084772068e-05
1.82028506298707e-05
6.32083982433656e-05
6.75705287464528e-05
2.24121526238385e-05
4.91375572193573e-06
4.80696886002565e-05
5.0132309266497e-05
4.98990624327593e-05
5.29517018339897e-05
8.40481994383209e-05
5.46890004018622e-05
5.55580240122587e-05
8.49746937109517e-05
9.67036213891319e-05
6.54221857474031e-05
4.95640404220687e-05
6.98710237756926e-05
4.35531797978518e-06
6.32288099192782e-05
9.45396157605718e-05
9.40164223585051e-06
1.46727831534782e-05
9.74007953866974e-06
2.89998729871729e-05
2.97845188931777e-05
6.61071708845421e-05
4.19630639007343e-05
3.48260678415247e-05
0.000121084389054072
9.88984516232132e-05
3.96611600756023e-05
1.72219103680707e-05
5.70875606820181e-06
5.16151154233734e-05
0.000102904457118187
7.38457365842408e-05
6.90468779641095e-05
2.44365849712873e-05
8.1381366165069e-05
7.2650719741736e-05
8.93663959808895e-05
7.23272568191973e-05
7.33576541528278e-05
7.43784544925179e-05
2.69145609220484e-05
7.60041695888169e-05
2.92866294028696e-05
0.000120212077369696
9.0622719431025e-05
5.70618080807295e-05
6.71697422024294e-05
8.69481801340469e-05
3.60855956905533e-05
0.000112757609817443
3.06556246058428e-05
5.05593098467673e-05
7.80206387173274e-06
5.59267487103405e-05
4.93154497550539e-05
0.000109713250534729
4.77753573273022e-05
2.13323918947223e-05
8.72677248835477e-05
9.50338667433325e-05
3.06907847202068e-05
0.000109575416122871
6.46492763105058e-05
5.06460671577241e-05
8.05032756007024e-05
0.000110095513218781
5.53602600498098e-05
6.58568232128743e-05
3.72393702027849e-05
8.32342920357567e-05
7.50797741516201e-05
1.85335468126244e-05
7.56817393465328e-05
-3.1045388718653e-06
6.11145877827718e-05
0.000102327909680807
-1.03628218954431e-05
-2.61156967433179e-05
0.000101102407324511
2.40212375975416e-06
9.19060970976673e-05
3.23703885910919e-05
6.45790079209906e-05
2.16494468032286e-05
7.94632644564349e-05
0.000126559178906338
5.96528195555601e-05
5.65813076802564e-05
0.000113975877559525
8.17294135907986e-05
0.000130844060225903
5.26724336961305e-05
6.84191223848287e-05
7.95156189443523e-05
7.3849857349231e-05
0.000102413519612048
7.30291732843186e-05
3.65579993379329e-05
7.16855730901092e-05
5.72566364336826e-05
3.32030310774225e-05
2.96360004240015e-05
2.21248617785343e-05
3.13239060871136e-05
1.23115268389968e-05
5.91544095813591e-05
3.98282889658477e-05
2.54803550190682e-05
3.23595321996762e-05
4.93648966839345e-05
3.2164536569207e-06
4.63691376540974e-05
5.40058669565784e-05
8.3580602091289e-05
0.000118376258393328
-2.6714122052837e-05
1.68996986620087e-05
6.50865003317064e-05
4.87697713549437e-05
9.15885309392552e-05
7.50019514654651e-05
0.000125086135246752
0.000107666868039852
8.57113210573708e-05
5.16946550726683e-05
7.8706477058214e-05
8.60654888481222e-05
4.70448254751291e-05
0.000101126433100833
0.000103361549698142
9.75824961625017e-05
6.76527447302581e-05
1.57444717703231e-06
9.32742518548678e-06
9.57636035243835e-05
9.66907604390616e-05
3.71480472479855e-05
3.72985222616951e-05
-9.74924445118097e-06
3.68354354268025e-05
7.37591379494969e-05
3.91730127351892e-05
7.13046122005807e-05
6.9425579813542e-05
5.43479993776341e-05
6.89329273097326e-05
5.80817753806642e-05
8.45587368575014e-05
5.41704577753366e-05
7.85888253010366e-05
8.13959062125334e-05
4.0466400640365e-05
0.000112115290272569
0.000129811491067432
8.7499693664336e-05
0.000142120903105699
4.34471820547418e-05
6.03739258541733e-05
6.41618169949964e-05
9.33110453394608e-05
0.000105964919634997
3.83979221708095e-05
5.41654968728934e-05
2.0929315386347e-05
5.8373712360783e-05
4.55271791858249e-05
0.000138822148191879
7.97475020237376e-05
-4.02542012717628e-05
2.62600447463357e-05
3.72068294880286e-05
5.31736175170596e-05
4.5546139117146e-05
2.23642224490911e-05
2.46962929791798e-05
0.000109805774689861
6.85890249597893e-05
9.68324189089828e-05
1.83257406756124e-05
5.31347351904991e-05
8.74278155857963e-05
-5.54204415213505e-06
0.000102238655547148
5.47551574324578e-05
-1.37710725748113e-05
5.7531420134362e-05
5.33966148839277e-05
9.03864849157462e-05
5.36970545560026e-05
4.02426377398797e-05
5.60307306389045e-05
8.66743190836813e-05
4.13513566915069e-05
2.16843535433048e-05
6.06140303856695e-05
8.91068171491446e-05
5.34805219547543e-05
9.39359805661593e-05
3.44868032545822e-05
0.000109182500378397
3.95564836037211e-05
1.2933825115769e-05
5.92133614064702e-05
8.03133376835484e-05
8.7769823817465e-05
8.9156794459837e-05
5.96602566015758e-05
5.07362476308388e-05
6.08547726064191e-05
7.90459501561512e-05
7.72506156950378e-05
1.20738209091245e-06
9.90326619371447e-05
1.7272291393663e-05
-6.58805640043421e-06
7.38950143982019e-05
4.42664399825345e-05
9.43531945347261e-05
8.33062218767244e-05
2.89273454765737e-05
9.34890320937204e-05
4.27473110021408e-05
1.12235577197875e-05
2.33063939073299e-05
4.77266329217849e-05
6.19873003158802e-05
5.01856795986356e-05
4.26167873830652e-05
2.65505071333085e-05
9.65298350484691e-05
7.68145194926186e-05
0.000111593162218665
3.70412255883805e-05
9.89984355813138e-05
9.39276576636188e-05
0.000121715656205347
1.59288200328158e-05
7.7989287821473e-05
5.47119538016865e-05
-3.66254312098594e-06
2.04475866285506e-05
3.11068546487258e-05
3.41484749661305e-05
3.79652006801841e-05
4.23838303711142e-05
0.000136521913480423
7.39546123605824e-05
0.000100476537064761
6.80745155340473e-05
0.000109182861005146
6.25857630431365e-05
5.79821064724646e-05
6.32833312204419e-05
4.26890050268719e-05
4.12995807737144e-05
8.84063574518848e-05
3.78025224061908e-05
3.99745491577061e-05
0.000108254354743284
4.64688787344349e-05
3.82215101798645e-05
3.04013830596164e-05
9.7500431860536e-05
5.40170741177866e-05
6.76353073050212e-05
5.3956094070472e-05
1.75971249833827e-05
8.19467443971904e-05
4.83894550716907e-05
6.25108177140104e-05
6.97200641847285e-05
-1.14658600915376e-05
8.14495579679854e-05
4.81603554498635e-05
5.60890212550757e-05
1.92796284111582e-05
6.58478881294965e-05
4.91268015868145e-05
3.53582895326153e-05
8.14716812168769e-05
6.91711489855402e-05
6.16514660857577e-05
9.14964496628559e-06
-1.42400632941491e-05
7.31886646865736e-05
8.03245650112915e-05
5.39110077872423e-05
6.55021747409707e-05
4.15510002090238e-05
0.000103011010921548
4.02368300338943e-06
7.25117506406541e-05
5.19632557181349e-05
3.03427655141925e-05
1.31781995274265e-05
7.03625522957068e-05
4.31579522546155e-05
0.000102562039587017
5.40304182532272e-05
0.000119951904776863
7.29190306310311e-05
5.63154095723658e-05
5.69650907898511e-05
6.49397946575802e-05
9.98010119635082e-05
8.33697984466225e-05
0.000109571040504705
7.30733687784507e-05
6.24406396950804e-05
1.54881915049025e-06
4.08748633078919e-05
9.38042062780576e-05
6.07800765373635e-05
1.11958464792298e-05
3.8266178411627e-05
0.000118064042627484
2.76549926540231e-05
9.62069020425663e-05
5.50719567822512e-05
3.08208048391844e-06
4.0387908732402e-05
5.72261914639372e-05
2.09767795510746e-05
2.12603197134859e-05
6.25341944239866e-05
7.13168544584706e-05
4.87432069539919e-05
3.52719547998421e-05
0.000104084543273615
2.69599843656932e-05
4.07681061308267e-05
7.95618078601356e-05
5.23540308472342e-05
8.48129166210125e-05
6.12838296701037e-05
3.79072243420233e-05
9.39775847027645e-05
4.57366534357011e-05
6.3479241333337e-05
5.87541980400864e-05
3.06460742374579e-05
6.10339138313828e-05
4.08578084654351e-05
9.18145143824143e-06
7.13546022715813e-05
1.29767891878946e-05
4.09716507071418e-05
9.04482034469677e-05
4.02635699492041e-05
1.0186397195839e-05
6.94187231039162e-05
4.41663103275583e-05
0.000116878610154746
5.60902462115701e-05
7.11088985308525e-05
5.05540636919025e-05
4.11996185151689e-05
3.15890772064481e-05
4.96861829147417e-05
0.000101407685780669
8.59340844801917e-05
2.84544618376822e-05
5.69705826939516e-05
7.62883888900531e-05
2.00636279408789e-05
5.96262033951201e-05
6.46521422516315e-05
1.11661795574109e-05
3.83058017809334e-05
3.57023186750042e-05
1.75586450566764e-05
-9.75828983459806e-06
4.7358527854998e-05
6.65151437581351e-05
-1.37662379143798e-05
9.69260805011502e-05
4.59124654563731e-05
5.29646393378358e-05
2.6279779067768e-05
8.17060223349422e-05
4.08385700400679e-05
6.35203892153292e-05
6.77248254021852e-05
0.000111838936422145
7.55083803482364e-05
1.30980571883454e-05
6.74864674973278e-05
0.000121113931305868
5.3455271221169e-05
8.25483138371157e-05
7.96733255177123e-05
9.06021987834615e-05
5.3979898457431e-05
1.13858283500885e-05
3.7418778267515e-05
9.29191201923288e-05
3.79409051089026e-05
7.28040083345015e-05
5.95311514370764e-05
4.75195833355343e-05
6.50497917694181e-05
6.58526102787785e-05
5.66351860052891e-05
3.57339001471413e-05
5.76198739827356e-05
3.59944853835351e-05
0.000122298339965923
3.52835039479565e-05
6.33606195321791e-05
4.82477521007278e-05
5.74235205883308e-05
7.21719621234457e-05
2.74127691849927e-05
4.81149284780374e-05
2.63271624010266e-05
8.80283553858473e-05
5.43495643726633e-05
6.95567024243252e-05
4.90970845509035e-05
4.11269646628614e-05
6.40066915049836e-05
8.35425899358888e-05
-4.90084280831642e-05
6.17083047239811e-05
3.38421972868581e-05
4.93921791341417e-05
2.50217466876052e-05
7.12741037705929e-05
4.31897680772534e-05
3.76478503509903e-05
5.07396626022685e-05
5.09353006440802e-05
1.81407117900574e-05
4.27112348145739e-05
8.50322340332664e-05
5.5045573701909e-05
9.70984161799669e-05
7.42931577941409e-05
-2.58709774342739e-06
0.000107115446163938
7.06495281461728e-05
0.000118625520992712
3.59451092638419e-05
7.80157842904925e-05
3.75722920955628e-06
3.73032996179184e-05
7.91571280557181e-05
4.47709387008e-05
4.6320953692781e-05
4.4869727178043e-05
4.71454267891392e-05
6.18187501533384e-05
0.000123209969408982
0.000111811302719693
6.75555951250514e-05
0.000122703625342763
4.13720383083851e-05
8.03951266519098e-05
8.10128180495971e-05
3.98063906257191e-05
5.95600259820326e-05
3.54436177649687e-05
-9.25145205085434e-06
3.68193521254917e-05
3.6080923210824e-05
-4.34629568972784e-05
6.44644697758286e-05
7.16268271229795e-05
0.000141564212310622
0.000104906021722317
4.40839815263809e-05
8.04403549351648e-05
7.2948063131965e-06
7.8940217830282e-05
2.9623775462558e-05
1.40497580230796e-05
0.000109254366432898
3.01125001375153e-05
4.36887325973332e-05
4.8566264006616e-05
4.96374162427871e-05
7.31614057767951e-05
2.87156353770036e-05
9.88574767998384e-05
0.000108439715521611
4.62420662222263e-05
8.35699089562357e-05
7.92213605872091e-05
3.20210809810073e-05
7.73768084755122e-05
3.01142707906318e-05
-1.24720310078541e-05
7.80834475016901e-05
3.37015066297526e-05
2.82957025583969e-05
2.42794051260306e-05
6.20864733283611e-05
0.000105093655878336
8.88362183014601e-05
0.000110568447647
0.000102648573266434
2.90812588899394e-05
2.47178672912835e-05
6.63468736951413e-05
3.18900654445814e-05
8.53135419889122e-05
6.97422509354418e-05
4.26790409337405e-05
2.38917576418906e-05
1.17329916176506e-05
5.57281105326728e-05
5.68328984117766e-05
4.29158400750491e-05
5.39718997387251e-05
2.7678147432814e-06
3.75754390091917e-05
-1.36698165859265e-05
4.19498588436887e-05
8.5832640851801e-05
5.4315499276278e-05
4.19860992851832e-06
6.73129082519964e-05
-4.71658193489257e-07
2.05245508948421e-05
7.01083723826256e-05
8.38718736479194e-05
6.07939496218878e-05
3.51634909029184e-05
7.345635535619e-06
3.15415431205373e-05
8.78856831641793e-05
7.23210672557409e-05
5.2107377459453e-05
1.18415603363854e-05
8.71494219353289e-05
5.76090213821405e-05
9.49214289405772e-05
9.56005969371248e-05
0.000103703592350434
5.25471356231361e-05
6.85393936456227e-05
8.84388965499499e-05
5.02270686311238e-05
7.02929624066534e-05
3.82823262203503e-05
9.53886161277095e-05
0.000119349979325477
4.58892583025799e-05
2.81125811796046e-05
8.48130832755404e-05
2.6469784772501e-05
9.06414069868336e-05
2.09279699566238e-05
5.28458760347262e-05
-9.59981269546214e-06
5.14538087948984e-05
0.000123463831729855
0.000103905897042669
0.00010726986050231
5.45416232348518e-05
9.15705574027789e-05
1.62387216548363e-05
2.41417487518469e-05
1.35219373520756e-05
-1.76241466331352e-05
0.0001089997840264
6.05134666074269e-05
0.000105306642025092
4.66305384242908e-05
2.59359289955115e-05
4.75157329721462e-05
9.92349119550349e-05
0.00010664685049684
7.62373437897947e-05
7.32018813412633e-05
6.74964321268236e-05
1.75461554238902e-05
1.63672126063449e-05
-2.99496075140658e-06
7.2230873422285e-05
0.00010801574776347
3.45658313944994e-07
1.01786794920146e-06
3.10499659789009e-05
5.18430633332486e-05
6.47362138028578e-05
4.72674564440663e-05
5.03634454894768e-05
0.000114676544805041
0.000113505700307065
4.85672430010287e-05
5.83185901877352e-05
6.30966485945608e-05
7.12006668815743e-05
9.48291039170497e-06
7.31068454344432e-05
5.66710782361199e-05
4.73743797032507e-05
9.25818074740412e-06
1.4575509038014e-05
-1.99107963587251e-05
4.52973004336468e-05
8.48661415289696e-05
6.65111008787033e-05
3.21999877640828e-05
5.86031096475956e-06
5.23356225757437e-05
1.07469806626631e-05
2.479074361712e-05
4.40772491528904e-05
8.84515631975619e-06
3.42723184627217e-05
5.73850979912837e-05
4.37938987073265e-05
9.33201564128905e-05
8.00801563794683e-05
4.86740681605295e-05
6.75207101336956e-05
8.35462604384662e-05
8.23116741803126e-05
0.000102430962813583
6.47090876543617e-05
0.000105143032180982
5.45833555166138e-05
5.1212961473937e-05
4.58222377154968e-05
8.62008720845691e-05
5.21588981922475e-05
0.000108216980492425
7.97530910926143e-06
2.59060143149051e-06
8.93988490600562e-05
5.26474062624887e-05
9.50177884256353e-05
0.000101621040689732
3.36613994867441e-05
0.000106179409009911
4.90490618489468e-05
4.36510988482974e-05
6.19259333079991e-05
5.70155183259904e-05
8.59422953175112e-05
3.77072247501568e-05
6.7728726009749e-05
8.3276113464021e-05
2.65008733927077e-05
4.7805699661217e-05
5.43803296326699e-05
3.8450363507851e-05
3.56557337129526e-05
9.84341764216217e-06
4.56999790802245e-05
5.05529262988803e-05
3.61166730975884e-05
3.19617982768587e-05
9.0991380081536e-05
6.68448645272834e-05
5.16108234312596e-05
9.7285422005904e-05
8.86022618683603e-05
8.07731425510832e-05
6.88668821264857e-05
6.1462431092742e-05
6.53947396881083e-05
4.37256646831967e-05
4.01624330649475e-05
3.60798097316659e-05
5.8802778127002e-05
4.27140430077775e-05
7.73763681520905e-05
1.04074893205869e-05
4.01434111599046e-05
8.6044457925437e-05
2.73375806092589e-05
8.04667987716057e-05
5.17288633260812e-05
4.13101112972142e-05
5.74910471474906e-05
3.70439051022186e-05
4.65959289168324e-05
6.83015617033573e-05
2.97663734803598e-05
3.27885330651277e-05
8.82312843620073e-05
1.68132616047059e-05
5.56626006566636e-05
8.10783218159842e-05
0.00010174031812416
3.39560418452302e-05
6.90914025086301e-05
3.89614025291083e-05
1.78734128744796e-05
1.31889916150137e-05
6.2530284661823e-05
8.06589237519274e-05
5.16161679196894e-05
2.26394347540974e-05
8.22888645386208e-05
4.9194894998524e-05
8.55257843928761e-05
5.338899804316e-05
0.000111435963885391
5.10767617372696e-05
5.64284638938481e-05
2.01448988136274e-05
0.000114226511824252
3.38906489574657e-05
5.74137073006281e-05
6.81722226026424e-05
0.000103368557006522
6.2467972166418e-05
8.40807601335706e-05
2.37637742913217e-05
0.000118311895714828
2.77717579410616e-05
4.04593417808385e-05
6.60494373083595e-05
6.18451166610525e-05
2.74036663874441e-05
6.86173695787286e-05
3.14206354069113e-05
6.35370373182947e-05
6.05580863116616e-05
8.59643275053384e-05
4.80833376762472e-05
2.02917448541176e-05
4.72947088894523e-05
5.24946023943704e-05
0.000114003971358804
8.17737419088382e-05
5.95347123024934e-05
6.1568984720208e-05
2.71794086014023e-05
4.82829993938401e-05
8.84542086125988e-05
2.1712619638731e-05
7.59125682635625e-05
5.62946814018654e-05
8.83540006479796e-05
3.18497540060168e-05
2.75215151276889e-05
7.7704502831627e-07
2.78714323092997e-05
3.96010993719284e-05
3.51104517554586e-05
0.000105469308297612
0.000108999639120293
5.78685544001454e-05
1.84826325601794e-05
7.38301258792393e-05
2.86671847058793e-05
6.73763102467056e-05
6.65616491281107e-05
6.25777593142471e-05
8.13604592775129e-05
0.000117648131803704
2.47439776065444e-05
6.01409316278552e-05
6.42983873027758e-05
7.85934455718242e-05
0.000126980162950081
4.73881852693254e-05
6.84858151944411e-05
-3.02055503126286e-06
6.47200935288786e-05
2.06816794755303e-05
6.60708816241074e-05
6.69534091868415e-05
0.000133829771362083
-8.03719174360666e-06
5.77602434077629e-05
4.57012785595588e-05
8.16277308793506e-05
1.79599519744708e-05
8.63978126063347e-05
3.11753763852434e-05
8.46206377474645e-05
0.000117593153079424
7.42033504905385e-05
6.78013719064467e-05
2.45429256381308e-05
3.64167423526011e-05
1.96061692405368e-05
3.28219676569446e-05
9.37626951506334e-05
-2.75688134678234e-05
8.94321468859047e-05
6.01605164294434e-05
6.10173027390502e-05
7.08657316150902e-05
6.58779980881719e-05
4.63179746699431e-05
4.47504797172444e-05
5.73744144703784e-05
8.16114816425427e-05
8.94813948163149e-05
6.04847333420852e-05
6.30528190563287e-05
2.54707036448134e-05
2.474638107779e-05
7.25552640631034e-05
8.27631216649061e-05
2.20971296808436e-05
5.77484966909948e-05
3.50653700537732e-05
0.000129411866593998
1.05388056279932e-05
9.0244984880213e-05
8.45947567836146e-05
5.64125775176353e-05
6.48394981210155e-05
0.000118200341698315
4.8451022650373e-05
-2.5463612059754e-06
4.21077427407803e-05
5.27036097587294e-05
6.40334645001394e-05
0.000100987645810029
8.11589764155992e-05
9.13321061014666e-05
7.4535921642908e-05
7.96008884150699e-05
4.28982353152679e-05
2.68565674932418e-05
9.68870139844265e-05
4.1202034868025e-05
0.00010866588684948
6.4216269521343e-05
4.21717319236959e-05
8.48327824246982e-05
0.000104097894554407
3.27919032186779e-05
5.40816959487681e-05
8.91650032715638e-05
7.23513801769788e-05
2.59873840167253e-05
-6.21679488102307e-06
2.84398441456762e-05
1.9703897744317e-05
0.00013120151900583
6.93635650370169e-05
3.22894506140581e-05
7.09117878989852e-05
0.00010453057718766
2.91570325217545e-05
8.5989472514813e-05
1.76051633636811e-05
8.15025262978161e-05
2.13749000816725e-05
-5.00394938556625e-06
5.20651318266542e-05
7.19277670791378e-05
3.50810272732331e-05
9.75360885214213e-05
0.000127054981430308
6.5553901571511e-05
5.09059155557449e-05
7.13621009668033e-05
3.79981986346487e-05
0.000132918579316228
9.34357519564006e-05
1.25324098185402e-05
6.95161596054182e-05
8.4035369208163e-05
9.40378480281402e-05
6.42669416563717e-05
6.53347661897594e-05
0.000126366974276154
7.22310490216442e-05
2.62746659953789e-05
0.00011622170504791
6.90181014923604e-05
3.66455768251975e-05
2.01215300146324e-05
3.58376245366852e-05
5.12971557836131e-05
5.61037846129588e-05
3.91593900372924e-05
0.000106485647526846
2.73049167146585e-05
7.41616960406892e-05
5.03151446985535e-05
0.000102780475306552
0.000104466639325443
0.000102943911532813
7.5673188279424e-05
3.72936503998292e-05
4.7717051514684e-05
4.45053917544318e-05
5.26664243691436e-05
8.31102404801598e-05
5.96675856906045e-05
6.73293824134349e-05
2.44281215170331e-05
-1.44147245091757e-05
5.57943990520767e-06
9.10685421885773e-05
7.88358312614816e-05
6.45423457806021e-05
5.15523384416751e-06
7.83986500512972e-05
1.51021864886889e-05
3.21559083956173e-05
6.00697860304015e-05
3.00602792630534e-05
4.58752174646486e-05
4.3074550496223e-05
1.3946445225828e-05
8.05381457263091e-05
0.000116560709069182
4.23176793284696e-05
8.01554742808583e-05
6.41287930670516e-05
4.26095307608235e-05
4.6796274498299e-05
9.3391301607109e-05
9.19180023040129e-05
6.36910372705404e-05
7.07177211280881e-05
3.26744034310391e-05
2.07992567843988e-05
1.02203272689846e-05
6.63626254294424e-05
6.99937716122696e-05
6.20064310287525e-06
1.484250432917e-05
4.83081869577382e-05
4.40256993957089e-05
6.29949932870747e-05
8.79738438979229e-05
5.71978105453212e-05
2.34915068694132e-05
5.35203362763588e-05
6.69178093421624e-05
7.05006642874365e-05
4.24800991748711e-05
7.87537651944521e-05
4.79337237283877e-05
4.93087489657472e-05
0.000110152441827204
4.18306822922836e-05
3.33001645109848e-05
4.4179580224692e-05
0.000105804845366844
0.000113768167319544
7.40917400956071e-05
4.73694881663072e-05
7.81945250316173e-05
-8.57671363909014e-07
6.71175821379812e-05
8.23505508482462e-05
4.60982601830343e-05
1.74584231329592e-05
6.42579985755027e-05
0.000100918503333895
5.41641557089909e-06
3.92371221141301e-05
5.80409672541767e-05
2.52311687211385e-05
4.2543490418325e-05
4.36212443438974e-05
9.30736641895485e-05
8.62940677465187e-05
7.24591667738453e-05
6.95784678174637e-05
8.34947899213142e-05
7.19408532436248e-05
7.28260666277383e-05
5.45059837723966e-05
9.66202465460687e-05
8.23221431934128e-05
6.49775238751484e-05
7.1223355102288e-05
5.09852585417894e-06
7.01723782088287e-05
6.60347409800222e-05
4.33687954895776e-05
4.6571713636851e-05
6.4984538501223e-05
5.99386539917747e-05
0.000123509945529862
4.85321729794522e-05
7.28051204222462e-05
4.1103513719336e-05
4.52665833645921e-05
8.81321549916379e-06
0.000137798547222115
6.24359936039736e-05
4.02012455189788e-05
4.39627644254158e-05
9.29294648764974e-05
5.4793065906773e-06
6.91210388184544e-05
2.91739387081035e-05
7.45562679634456e-05
5.70302411396357e-05
3.47137533519567e-05
6.57905651344312e-05
7.30954011723674e-05
2.50702405187017e-05
7.17594462835815e-05
6.0528001454776e-05
-8.82478547231088e-06
2.09101200690892e-05
6.93477109531545e-05
9.54135660598459e-05
3.11713207165893e-05
3.81104766780946e-05
4.89208224973238e-05
2.7204045587132e-05
8.64743570718136e-05
0.000140855326788107
4.84624243540039e-05
3.13821995175178e-05
0.000111045470390442
8.44004681501235e-05
5.05308112735758e-05
4.30871737897096e-05
7.939169740203e-05
4.61489666865395e-05
9.90984610016304e-05
7.794939046586e-05
8.31418613605783e-05
5.11791258217645e-05
0.000126815453004123
3.22001135517957e-05
4.28011436738975e-05
2.13937620628291e-05
8.96839962293562e-05
5.6016804572916e-05
3.3762115820712e-05
6.000547158121e-05
4.68412927705553e-05
4.11554643718945e-05
8.61480935464445e-05
7.79370372197193e-05
2.70347193344174e-05
6.7283390566028e-05
1.09082110799702e-05
-1.89287259737816e-05
2.14969572698703e-05
-6.68656013116106e-05
3.91267188393497e-05
2.63946395770173e-05
0.000104538215088608
3.27769710236267e-05
5.71690624763981e-05
5.80555111187077e-05
-8.07301160334447e-06
2.10992386431297e-05
7.06427834569697e-05
6.05026848642045e-05
8.64262408674373e-05
9.31684426068404e-05
0.000119099697437667
3.06650887688816e-05
2.87594851939038e-05
8.46810145552759e-05
4.06680352746763e-05
8.29697696138488e-05
6.55888345818383e-05
7.02078222043923e-05
8.52142448954912e-05
4.66184729695682e-05
6.94448230763098e-05
1.22733394400776e-05
7.32334861963017e-05
4.85030852925083e-05
4.27891518578916e-05
4.95802921863977e-05
6.85522466108225e-05
4.70836875423685e-05
7.06420301543999e-05
6.60215698540623e-05
4.01371596434715e-05
9.06848701866988e-05
5.8189802508328e-05
7.11291503471499e-05
0.000101512436188248
6.1447650855845e-05
3.65454661684579e-05
6.55182731492348e-05
8.65631745506184e-05
0.000102440044903
1.61655588349622e-05
8.22487318693295e-05
8.00069903072845e-05
4.8639780358213e-05
9.13327569945077e-05
4.45424897395226e-05
6.16265307986887e-05
6.4638398467528e-05
6.57484902474614e-05
1.34599297332765e-05
2.99508060877619e-05
7.87777181205783e-05
8.55704213247574e-05
6.27828952310036e-05
6.0892870304167e-05
7.82270544189287e-05
5.37831912608535e-05
3.27384083307899e-05
8.2395794133877e-05
7.97303863604188e-05
3.08916951395294e-05
6.60701518311641e-05
6.20376591723088e-05
3.05932397721029e-06
9.76881022149875e-05
3.48526317324723e-05
9.47912781007369e-05
2.2816267069165e-05
9.72165414862178e-06
4.82029300003572e-05
5.50592541966544e-05
3.64861820500125e-05
4.54174106465709e-05
5.08228517635895e-05
2.68877736233053e-05
2.87400309921263e-05
4.55793315771874e-05
5.09992075140351e-05
2.71990615443093e-05
7.31553619012982e-05
3.19580518640663e-05
6.76456530283826e-05
2.04288894360014e-05
3.16557855240708e-05
6.48500421459142e-05
5.88415054074936e-05
4.96528737106122e-05
-3.2813747087576e-05
6.79791983053015e-05
2.24353964106301e-06
8.52521249859016e-05
9.27122776950725e-06
8.87620889516663e-05
9.01579701702991e-05
7.18582335660111e-05
6.73723434640722e-05
-7.15223924532361e-07
4.10275915668383e-05
3.89947025942433e-05
6.26098022476492e-05
3.53498555074796e-05
4.95598885150622e-05
0.000116832870640761
5.71573198326538e-06
4.34787055774589e-05
7.43279779233886e-05
7.14721923219821e-05
6.4607896844479e-05
7.23821188886925e-05
7.69592239456673e-05
9.27344368915969e-05
9.09209834351958e-05
8.98254795674662e-05
3.13885309501245e-05
8.86040773129397e-06
4.6107690039712e-05
6.05719696817208e-05
3.6522803989669e-05
6.94507116887278e-05
5.57693583256513e-06
0.000104908624355111
2.53872819172206e-05
5.26987023148076e-05
7.95107490360747e-05
0.000140083635219737
4.29266472268832e-05
4.84579729222022e-05
5.01847717712418e-05
2.75692996150765e-05
4.68738806035265e-05
0.000127893197777544
9.1583631165709e-05
0.000118996158971267
6.26342199496445e-05
7.21167219018132e-05
4.99722742255655e-05
4.3510903941661e-05
0.000130556739760061
5.03943566492417e-05
7.1418976103491e-05
6.02707945946256e-05
4.3029689907408e-05
7.08968340019318e-05
0.000100992692991646
4.87243509749402e-05
6.28321745669237e-05
4.89122655642114e-05
-1.23814215672867e-06
3.1412784497407e-05
8.62721368560301e-05
6.81090131272047e-05
1.73562350470497e-05
8.32477444825871e-05
0.000102866964390721
7.64938475753944e-05
7.15998035950685e-05
8.88710381478279e-05
5.33936009302477e-05
1.41052403231898e-05
5.4242415075644e-05
5.05731989444008e-05
5.82149730384203e-05
7.81301687125561e-05
3.25719004716727e-05
4.40269509858209e-05
4.50014099837291e-06
1.40484098496729e-05
3.36409699990089e-05
5.93260762464082e-05
1.15182935820842e-05
5.98725486340089e-05
1.77374029284432e-05
4.33593640449956e-05
6.41772500833699e-05
2.37022941819794e-05
4.79950241833095e-05
3.19369503556975e-05
5.55412917151591e-05
5.92884595390773e-05
7.78018485316092e-05
6.96335403824454e-05
7.4705620834119e-05
6.21374826369479e-05
3.60039731783262e-05
2.67371419963705e-05
2.43041645401165e-05
1.59949967109871e-05
9.71174687732466e-05
5.23101186606627e-05
7.20463246655595e-05
9.76027927933341e-05
3.11842244496911e-05
7.9958474807333e-05
8.76067113005938e-05
4.98939127033108e-05
8.11904873379189e-05
5.6035540643861e-05
-1.39994957026692e-06
2.16998849916957e-05
-1.10152114409637e-05
5.75472105327509e-05
0.000114484863698381
7.05315695631067e-05
3.40598198714043e-05
4.89952816636117e-05
1.50851737599981e-05
4.90854908808057e-05
5.01397033156326e-05
3.46983181367719e-05
-1.28500675984556e-06
4.6499166526809e-05
1.65001440777026e-05
8.1990334063969e-05
5.830707288254e-05
2.4645157655155e-05
3.94833851870896e-05
5.13741861120356e-05
4.6679058856596e-05
7.73618439361798e-05
8.5670842950926e-05
0.000106152633612132
-8.32945030862328e-06
7.33693892041734e-05
1.90718681520908e-05
7.22088827633428e-05
3.95514754786919e-05
5.4781538356169e-05
3.59237115277739e-05
3.10420736057264e-05
3.82519873261412e-05
9.75498696419359e-05
5.43612415138432e-05
4.40122347313234e-05
1.00001311926531e-05
7.52319361910304e-05
6.20646109400462e-05
6.19725034733023e-05
8.66056869130393e-05
4.74737262461174e-05
7.55290238818306e-06
5.54497685818263e-05
7.09876852509386e-05
2.56115288114232e-05
6.35602358713224e-05
4.92728946904823e-05
1.4086876244338e-05
3.65314639244702e-05
9.20832022996673e-05
0.000107869089496401
7.5284012478458e-05
5.54425723104533e-05
5.41694237955598e-05
3.36244282268444e-05
8.8473190535737e-05
4.31093952592262e-05
-4.05885405665574e-05
-3.99083483304959e-05
2.40644664064511e-05
1.39570422170536e-05
1.77612359757661e-05
3.94296808023151e-06
1.2311202227042e-05
4.98347732843902e-05
6.44639755929605e-05
1.6915721622752e-05
-1.75234874587312e-05
5.14857761578124e-05
3.8942239142782e-05
6.55579089092092e-05
3.27064402955926e-05
6.09002091446482e-05
2.22576220743952e-05
6.77464820499146e-05
2.12664719788821e-05
5.84779573008887e-05
0.000123102614890168
7.72041281283988e-05
4.27426018836482e-05
0.000125631606237744
6.16965076339962e-05
2.80527918083099e-05
7.41627973607854e-05
5.34129570531022e-05
9.52161165682683e-05
4.67979930172126e-05
7.36954494735888e-05
0.000100938731716984
8.78335630075399e-05
0.000104743208870206
8.11408974021656e-05
4.30150488705865e-05
6.22798739102834e-05
2.07462898067455e-05
6.34023489376284e-05
2.80795606055354e-05
3.39932910859359e-05
0.000109270772769085
4.39971861219488e-05
1.46222557420539e-05
9.08948564767738e-05
3.7865853328822e-05
7.36698032022355e-05
7.86899185147662e-05
6.80674623378181e-05
3.84895649352934e-05
8.62391460260069e-05
9.33789867384528e-05
0.000105833208622685
3.4045331635275e-05
7.55210366687489e-05
8.16428082498147e-05
5.87905484332014e-05
7.70382172658577e-05
9.52992398223148e-05
6.92311536956389e-05
3.01989193745353e-06
1.06373496442552e-06
7.7658276007904e-05
-3.24850882862246e-05
6.86139120548087e-05
4.31065713953296e-05
1.67228461292372e-05
9.4011204309054e-05
4.41284712528984e-06
7.63324350211206e-05
4.49672019523421e-05
5.4580454137392e-05
7.20509800340116e-05
3.50375970192141e-05
7.19005619826669e-05
5.22621971620761e-05
9.96270536488503e-06
6.55582210597496e-05
5.23655689079799e-05
1.68203463726768e-05
6.65069701987821e-05
4.46178778085503e-05
5.78663042263894e-05
0.000103807306260481
3.4893127085964e-06
9.20586317192209e-05
1.45056684324966e-05
5.4384780117033e-05
1.59013767465987e-05
5.92102337039578e-06
7.06186699195517e-05
2.4819799813776e-05
4.05818228072224e-05
3.53104022334961e-05
6.04062697465413e-05
1.37477347592093e-07
5.12167628631345e-05
7.72165459195461e-05
9.9720283011097e-05
5.5778125617396e-05
8.14152098111597e-05
5.04758071629628e-05
5.98385233723751e-05
6.08319652010513e-05
0.000101531070832709
2.95429487670637e-05
4.86825622122695e-05
7.71445268702798e-05
3.20351448545885e-05
2.62307238391845e-05
8.22703981309476e-05
5.25113862269384e-05
1.01521879969981e-05
-1.86073352381312e-05
3.20375423040212e-05
7.13399361022161e-05
5.71949103417437e-05
5.66824291944639e-06
7.99151383501612e-05
0.000100378430118083
6.14268271264821e-05
8.77345934427716e-05
0.000129943594658111
1.06842150542715e-05
1.79485732659783e-05
8.81798812599973e-05
-1.87053113811057e-05
1.32897025060225e-05
7.59619929649958e-05
1.94544914557338e-05
7.17333031362599e-05
9.30963659411022e-06
9.95840360535596e-05
6.51877066366309e-05
6.66162766775768e-05
5.60958961036867e-05
6.48810094488345e-05
4.07941397909937e-05
4.34402294178927e-05
0.000102901781161978
9.88733025448563e-05
0.000123204003334606
0.000134622476789419
9.74264199401012e-05
1.34388898020346e-05
3.89901984541598e-05
7.48709389120344e-05
0.000102111114369386
5.90832370921004e-05
6.25495072119501e-05
5.10093012880933e-05
7.40139281716812e-06
7.95229928400304e-06
-2.6144508267132e-05
5.45040083411279e-05
4.60530420822182e-05
-1.44244347410803e-05
0.000116510883174713
-4.04470659794459e-05
0.000123649365132383
3.34891175263651e-05
6.79565226512805e-05
6.50439429096639e-05
8.59525999468049e-06
7.29447777832243e-05
4.46454499830549e-05
0.000117305020451102
7.9787354222495e-06
4.43012064521278e-05
6.66380836885096e-05
1.47745149098787e-05
6.38670971387611e-05
4.1230117265812e-05
3.62728451521326e-05
2.52631963261498e-05
2.89391720928749e-05
6.07626811802906e-05
2.9839655974438e-05
4.86426727778048e-05
2.59766988287977e-06
7.07855528691811e-05
4.1583279373217e-05
5.23717976994625e-05
3.23488327226668e-05
9.52679805124562e-05
7.84661148402239e-05
1.76410001393001e-05
0.000107284761562253
2.67760614712504e-05
2.37514163562825e-05
9.28636924442434e-05
3.0567684749526e-05
6.56059092466687e-05
6.41658722971132e-06
7.48229644138526e-05
5.43486781172388e-05
4.41098664364141e-05
6.57457314596676e-06
7.98590170734915e-05
5.77080458396285e-05
3.01208775085891e-05
3.58503287771775e-05
5.52788173030006e-05
1.2901581847201e-05
8.21145782120301e-05
9.39403997905713e-05
0.000135360043965575
3.82179938237216e-05
8.91771871773564e-05
7.30436897901558e-05
6.65344054086725e-05
3.33379024220638e-05
6.46845020103061e-05
4.77396189822493e-05
7.79995348933381e-05
1.19207942414528e-05
2.78360821771143e-07
7.63786104574676e-06
5.57241108680935e-05
7.65093831814211e-05
6.49878344173909e-05
7.62553051157081e-05
5.26686289717001e-05
0.000116196724002379
3.75876838106858e-05
8.66192100832548e-05
8.75207325758686e-05
7.88502054702587e-05
5.79380179180432e-05
3.30832485593375e-05
4.79317509427522e-05
2.66220486410123e-05
3.49423741948102e-05
5.66736174460309e-05
7.9407185866859e-05
9.45805362949499e-05
3.65040293517693e-05
3.22298713444534e-05
4.04951477945625e-05
9.14581339291277e-05
3.56933769321311e-05
7.1166408649503e-05
9.06166362736658e-05
7.75266522977567e-05
3.21389484018092e-05
5.64790450817603e-05
7.09087904638207e-05
3.85904996412613e-05
7.2847654464699e-05
7.44320661729684e-05
0.000101282234063996
2.31091743331898e-05
-7.91495701594595e-06
4.06608972784942e-05
7.07621192887928e-05
4.367679942404e-05
6.42140453632142e-07
2.42987284307088e-05
3.54288446435367e-05
7.40964786409829e-05
8.31406697778347e-05
1.47886585084623e-05
5.40469802957704e-05
5.85308310168816e-05
0.000128414284903394
8.89280396030128e-05
7.065152187156e-05
7.61104311332102e-05
1.72323434701948e-05
6.57053922351635e-05
6.6291364902719e-05
8.25220178485659e-05
2.95794293101714e-05
5.76324667228976e-05
2.79726025023205e-05
4.31377505737796e-05
7.09660631653394e-05
-1.77667784559334e-05
8.00554537790207e-05
4.74363902607268e-05
0.000130174349317472
4.52273420404768e-05
8.61897708166042e-05
8.09787648612663e-05
6.82439045904781e-05
7.12833581569838e-05
3.82319421573496e-05
0.000112142367897372
4.34379152941237e-05
8.59207869656518e-05
6.80733817824833e-05
1.03736968131894e-05
4.96432606888157e-05
9.14748190474462e-05
2.30995052857057e-05
4.74498164806586e-05
4.14029882992464e-05
8.96799423908422e-05
6.08793185386252e-05
2.9850612541584e-05
-1.53778333938798e-05
8.25351154176637e-05
8.47256862988975e-05
1.0830703556436e-05
7.55372154888832e-05
5.64644695735493e-05
5.32968985583801e-05
1.04440911984756e-05
9.59193544231797e-05
4.25063863211108e-05
1.91838566105198e-05
-1.30403028785758e-05
5.08539802409688e-05
2.23329667084325e-05
8.76082037034451e-05
3.76006003411104e-05
7.9648987073057e-05
3.46715314702403e-05
2.13553037806852e-05
6.82274791750343e-05
6.79799161360616e-05
5.30962380829872e-05
2.59352746220124e-05
0.00010779575393091
3.16783417582933e-05
6.30584827782734e-05
-1.95890401087416e-05
3.39669471624637e-05
7.42344876267722e-05
6.59530226959135e-05
7.92833787410881e-05
6.58042239250546e-05
9.83246476858281e-05
7.10528133254866e-05
8.98640662662352e-05
2.84750773977608e-05
9.14325860097076e-05
3.84556876781972e-05
5.59554724736065e-05
7.13423120128e-05
0.00010888574638791
6.31027285767996e-05
9.11993514693026e-05
0.000117096037323038
2.45334659980336e-05
2.96413215112838e-05
6.70159094502034e-05
3.92672512268336e-05
5.39431746300548e-05
4.98656382323267e-05
8.53787238029931e-05
7.5325223195668e-05
8.97324831317844e-05
3.75058013016866e-05
0.000103098571973993
4.14711833520011e-05
3.98474408032677e-05
9.49135129305961e-05
-5.65517776938097e-06
5.80572064597688e-05
2.57683035830514e-05
3.24507309435808e-05
7.89604876806039e-05
7.88971475386089e-05
0.000113555492065301
1.71309862257126e-05
0.0001052618757123
0.000119330797398749
9.72977269489593e-05
5.91798859578629e-05
0.000120049510901785
1.59797416028481e-06
-7.16201780464896e-06
5.47682359999379e-05
4.52741512728332e-05
4.98890865838081e-05
9.65962008853906e-05
7.7696424891825e-05
1.21077286863519e-05
3.34937087763092e-05
4.73518172422127e-05
5.46785174685057e-05
9.12913852402706e-05
7.45509240724361e-05
3.91289799301269e-05
4.1637481113987e-05
7.81694833409431e-05
7.17266071991274e-05
2.732560134015e-05
6.68907390761086e-05
5.26529531461375e-05
7.79228665125967e-05
7.19176375504264e-05
1.81461494485387e-05
7.57918092989506e-06
8.57173229190918e-05
7.18648564665126e-05
3.75339358089582e-05
6.07328148389173e-05
5.60014095948261e-05
0.000106221077694893
3.25872919847738e-05
4.73658712654383e-05
7.68504769474473e-05
6.21631525258691e-05
0.000124584798602531
2.18110768789434e-05
7.22527406795557e-05
6.7078768132164e-05
8.69501576645405e-05
4.17535372413421e-05
8.96235421562224e-05
8.25247690395991e-05
1.12162057936805e-05
2.33385756797735e-05
7.54327316939527e-05
7.60458005109016e-05
6.19857150115862e-05
8.62584694863998e-06
1.56929766044876e-05
6.39088779177869e-05
7.165806988635e-05
5.24968019589221e-05
8.38211282636832e-05
3.70458463853247e-05
5.58861480806873e-05
0.000112507309988113
8.09970787357041e-05
7.19811059085055e-05
8.98437927726494e-05
7.17095624305594e-05
0.000124762334731603
0.000101649981019657
6.60810054802453e-06
9.68307960101613e-06
5.93517795265871e-05
6.41439556254646e-05
3.16404809458587e-05
9.89783403304011e-05
4.56894167153286e-05
3.35609082000252e-05
4.65609103688971e-05
6.95309784305047e-05
8.25651718053321e-05
4.95283355134287e-05
9.75902232846204e-05
2.75931031159032e-05
1.20250827671545e-05
7.38432373475867e-05
4.18388963067217e-05
7.59841337647797e-05
6.62049762548551e-05
-2.01146787291393e-05
7.78097216928584e-05
9.46987042059186e-05
3.05175800593676e-05
3.28077410024853e-05
6.10012439021772e-05
7.20731651468432e-05
5.58805853852007e-05
3.44096340174053e-06
5.27543591476993e-05
6.83830475776956e-05
7.62461360688549e-05
5.64265243359889e-05
8.65004840831125e-05
3.88492009675817e-05
6.01560995926237e-05
2.26092629515754e-05
5.8697937185185e-05
5.08911120801038e-05
0.000102989303865295
2.34666849947231e-05
4.08966165996077e-05
7.72260335652069e-05
8.21373850075204e-05
7.41198589843763e-05
8.11859602836946e-05
0.00010134370857382
5.32802767746694e-05
1.0463260128394e-05
8.60060826414166e-05
5.42237514649723e-05
3.7122438649707e-05
1.63084514542363e-05
1.38933578453785e-05
1.83127058470375e-05
8.00984099012738e-05
7.2707974204746e-05
-1.6238841306776e-05
5.09169167874055e-05
6.21091546921217e-05
4.88347372251378e-05
2.19172733339872e-05
7.34329860257043e-05
-2.32596342693861e-05
1.74290401834034e-05
6.1587639709759e-05
3.8157185900055e-05
7.88645567290572e-05
4.83020202440287e-05
7.68346617359834e-05
4.74222654499273e-05
4.27950180281591e-05
7.035530123176e-05
7.44787406080465e-05
4.52649731043265e-06
3.83139561442183e-05
8.62744285432828e-05
5.26876024536077e-05
5.09788439868082e-06
6.68124382981401e-05
4.38632933685909e-05
2.72352093735676e-05
5.80935774569308e-05
9.27611239439429e-05
6.6506004782511e-05
5.47328753006428e-05
-1.18909083706014e-06
0.000112789549107252
4.95872202038719e-05
9.05307895473622e-05
4.69167851329296e-05
5.30942274902156e-05
8.05771683230887e-05
7.09946397984784e-05
9.26521281254136e-06
8.90893191393743e-05
9.56864728024089e-05
4.15068959080556e-05
8.90146096003402e-05
6.23312881149428e-05
7.14327823878189e-05
7.33471803800046e-05
6.6031447946883e-05
3.39182743604529e-05
1.83911231626621e-05
-1.31926586486002e-05
5.20847679764999e-05
4.21042888713612e-05
4.18372565876021e-05
0.000103924506810214
6.11015050946047e-05
0.000125849776020742
7.33603206848779e-05
6.82423744801615e-05
4.2732431468936e-05
6.61562419520321e-06
2.49477565900936e-05
9.29296031060301e-05
5.40830700182297e-05
8.79700140982558e-05
9.7295423201579e-05
7.82120577800563e-05
7.22665736489652e-05
7.90191602340753e-05
6.45061466982016e-06
8.07596269855828e-05
9.20327936685756e-05
5.01047394038507e-05
9.24880122261889e-06
6.29946630684364e-05
0.000101355455110062
4.78094661181024e-05
4.50586426556563e-05
2.1049242704419e-05
4.60115240422407e-05
0.000109681707433026
1.44340623702837e-05
5.69269911219114e-05
7.68282727973129e-05
4.14643717617574e-05
0.000102735640151562
4.44296965794017e-05
3.41446498822395e-05
3.18399719511199e-05
8.87493109619361e-05
1.8761264849483e-05
6.19265045531294e-05
5.74346033158701e-05
6.2755476271187e-05
1.1111698950488e-05
7.60763912440559e-05
3.84697115002138e-05
7.73020235809974e-05
8.7896232721085e-05
5.56158791099459e-05
1.04177727211381e-05
3.90936690097672e-05
1.42326019091981e-05
1.17065495263657e-05
6.42440302520858e-05
0.000113739564035095
2.29175940446694e-05
0.000143818128945684
8.65126518445883e-05
7.60571873648866e-05
2.40855199885706e-05
3.67878638892305e-05
9.09049489689815e-05
8.6941152396005e-05
0.000120288892788033
0.000129162236039509
6.05773136259375e-05
2.56137149412174e-05
9.68539609446814e-05
3.95276471229125e-05
1.44946026372837e-05
2.9108868186698e-05
0.000137524694060449
0.000106155252795353
8.778002366323e-06
9.82944780078967e-05
2.13628452444657e-05
8.12893453565059e-05
-1.49383402169918e-05
4.99198082276516e-05
-3.80319815599636e-06
7.60385927378228e-05
5.9631112776496e-05
3.52889185870465e-05
4.33180728758205e-05
0.000132357802229087
0.000102727370499212
4.23306158744545e-05
4.88639780327109e-05
5.48601847712469e-05
8.56942871680482e-05
8.52275148377701e-05
5.9083525882173e-05
2.87839931468217e-05
1.94415141046057e-05
3.56973555687867e-05
0.000112669347139591
0.000108782806032222
0.000116532458129706
9.80827838969579e-05
5.14524760993273e-05
7.45419330716272e-06
3.19106099574947e-05
8.11935284805716e-06
-6.39980378276911e-08
3.83539899557671e-05
5.92131577480464e-05
1.70314481805315e-05
8.70733982749276e-05
7.48175158743151e-06
2.99578344919596e-05
0.000100424926480735
4.87852098509545e-05
3.28600052628792e-05
4.52659282399351e-05
5.78918474066925e-06
0.000112507344410257
2.18667261426087e-06
-9.77810761004917e-06
1.08324493282921e-05
4.80197115941944e-06
6.87547551767259e-05
0.000157734778969553
2.18471133171181e-05
7.25620151486501e-05
0.000114148551586858
8.6586911589576e-05
7.59519813250011e-05
0.00011264469244099
8.44629567082668e-05
4.86310461359533e-05
6.25599339752495e-05
8.94885453288542e-05
5.73874089343335e-05
6.49173016437001e-05
4.39157944198635e-05
5.77748153978903e-05
2.37315718216946e-05
4.9908840859866e-05
8.99870899736236e-05
6.5439446165701e-05
3.03334426647531e-05
6.34806076233702e-05
6.22045806511492e-05
6.22188965185495e-05
0.000120170540624104
0.000103143168829744
2.89799576409694e-05
1.31682324075867e-05
7.96266158553467e-05
0.000114287129243297
5.62814500935015e-06
1.88748625901793e-05
1.34369425529772e-05
9.16215139154317e-05
0.000122989180225689
0.000121583949607251
1.61719369985717e-05
-3.80787754033743e-05
1.82011386057179e-05
4.77784965195181e-05
4.7476424085145e-05
7.31312570724342e-05
4.05597604057394e-05
3.15856275175962e-05
3.7227602318896e-05
0.000102354745704234
4.18727277641707e-05
2.08442319997012e-05
1.13127470916777e-05
7.75415902872711e-05
0.000113346881757242
5.72726975535047e-05
7.02607443295321e-05
4.48596722403026e-05
2.90839356542747e-05
6.34714473136527e-05
9.76714648973873e-05
4.67412350848604e-05
3.9259512296183e-05
8.10877698717188e-06
4.77034324154133e-05
5.56551955920165e-05
6.81348415347725e-05
5.86593239129574e-05
2.2124358035507e-05
4.32973445640329e-05
9.87618225268506e-05
9.87630514961395e-05
6.57442390572897e-05
-4.29683217914005e-07
3.34860517000969e-05
2.63256715876718e-05
5.23421086918795e-05
3.64935902096381e-05
5.63194587562474e-05
2.40750852120259e-05
5.89778037255044e-06
9.63034727582581e-05
-1.35107432572708e-05
7.35967209019802e-05
7.82678934990874e-05
7.01548534175815e-05
5.25433153117679e-05
7.64456644545533e-05
3.25628769425113e-05
0.00013524212782803
5.85704352367471e-05
4.82254618031071e-05
2.93880735790009e-06
4.88298389334614e-05
5.24312861234475e-05
9.26606595979932e-05
2.6216373538977e-05
7.4633327376757e-05
0.000112132112811282
5.63255006609602e-05
9.25272120377706e-05
9.26959099407398e-05
5.15466269505095e-05
4.52792926924012e-05
0.000125520318921634
5.01780193249481e-05
4.94433759840173e-05
4.25741543126978e-06
2.13690407941049e-05
7.76278644825325e-05
3.67592854317492e-05
7.93835897511075e-05
0.000106421218122023
8.68353681793323e-05
3.26438943038165e-05
6.51670655827976e-05
6.31090554593005e-05
0.000106682479716006
5.86118135061606e-05
7.05190026292167e-05
9.17280679731579e-05
4.07153857420071e-05
0.000108191296270211
0.000111654274743665
2.18072717911219e-05
-4.57124776838819e-05
3.82023895738163e-06
2.19030596568903e-05
4.30397503517279e-05
6.52276874933743e-05
9.13170212850125e-05
6.11924297309674e-05
2.08208962807323e-05
0.000100842861764064
2.32401972734062e-06
8.00479378127681e-05
7.6769847843406e-05
6.05296287041032e-05
5.3468375375734e-05
0.000114087395328341
-3.67084926748699e-06
7.29381864083352e-05
7.54255717965644e-05
3.93723560548763e-05
9.20312208156616e-05
5.03450826288419e-05
5.66019541024488e-05
2.86036473144253e-05
3.93790973781716e-05
5.16822079052119e-05
1.970045744224e-05
2.47110524524563e-05
8.64096389605979e-05
3.39605264545497e-05
6.92473431521815e-05
5.94000640535343e-05
3.42041493179822e-05
3.70614013996481e-05
4.6330983986221e-05
-1.5058627187898e-05
9.80711056255853e-05
7.31865984890269e-05
7.07162930620023e-05
1.892080275966e-05
3.93747841091521e-05
4.05834395505492e-05
6.96300732868179e-05
9.29561930033928e-05
5.97788873401876e-05
6.76502744537275e-05
0.000103581226275171
8.20193914174117e-05
5.49435857331279e-05
5.53932803177578e-05
2.98588138016318e-05
4.18227286315022e-05
8.10163978168853e-05
5.80729672847274e-05
5.68110823864017e-05
7.08318831290162e-05
-7.1215885396708e-06
8.4481735685185e-05
7.23271347756831e-05
5.15906071428858e-05
4.05819551788672e-05
1.71966574230356e-05
9.68296135293013e-05
5.1410650386392e-05
8.7519064755654e-06
9.3302450063077e-05
4.17204184746436e-05
6.31421336912053e-05
5.34958146149563e-05
9.2788769512453e-05
3.63224656363559e-05
5.77384600797234e-05
1.76862642030032e-05
4.14445051191056e-05
6.63202936077728e-05
6.72635298267214e-05
-8.32941154583849e-06
7.52485340788569e-05
8.22930193750294e-05
6.06674395012891e-05
5.880072132187e-05
0.000104166003705174
0.000112620887695048
7.17945650638485e-05
8.5568918241824e-05
0.000132352160608609
6.98399853433528e-05
2.95276148536763e-05
3.59222092411558e-05
2.77832317274918e-05
6.90095148828289e-05
2.6071472819076e-05
4.78232174796004e-05
5.85314669143624e-05
5.58052984337044e-05
0.000123416467851318
5.36210818442682e-05
6.44868119447022e-05
3.29034152606634e-06
3.78987129629925e-05
4.81910330091333e-05
0.000107676824985404
0.000114344445549652
6.64341002016895e-05
9.87804662146321e-05
1.90562412773324e-05
0.00012484013341111
1.77974300712368e-05
3.95020465516436e-05
7.728284664925e-05
5.90874627713344e-05
0.000116998329023052
9.43846023699821e-05
3.23204853767885e-05
6.125155357116e-05
8.66443025533513e-05
5.1840315049496e-05
7.42966906106556e-05
7.34968600564543e-05
8.79762114051993e-05
0.000122010488952545
0.000104916413552684
8.07263322966641e-05
0.000105807486303635
6.97593715275249e-05
-2.09416904915033e-05
9.72990131727799e-05
9.10787347929931e-05
7.0849890150026e-05
6.53029628210348e-05
8.19132673505532e-05
7.06164557023725e-05
5.0805186368089e-05
0.000128553012278075
7.08602170228869e-06
0.000108374944231531
0.00010796929387815
6.18565496114144e-05
4.80549678476256e-05
7.69038035039673e-05
7.30355389852101e-05
-4.98636772934965e-06
-2.74685081161539e-05
7.34858786299479e-05
2.51908210046028e-05
5.99937480449003e-05
9.45046774413603e-05
1.64546383380386e-05
5.61440140148856e-05
5.76911538980874e-05
0.000140414216291988
0.000110399573440428
1.59741077540392e-05
4.21220368638135e-05
9.77475436183338e-05
2.58005572229774e-05
0.000130991215553457
5.78886162968664e-05
0.00010058375901156
3.99096770228409e-05
6.35682406764267e-05
5.45954180517441e-05
4.86567562639238e-05
6.09166422613553e-05
5.75659515597408e-05
0.000100843570022273
-1.41702491457064e-05
1.52717599541887e-05
1.18119644705304e-05
9.92408798467457e-05
0.000115613088098482
0.000115523916239676
3.37375514487433e-05
3.1896245104235e-05
7.13240900760349e-05
7.69475455948631e-05
6.67490849256749e-05
6.54957265450993e-05
6.08102171136209e-05
4.26633441213865e-05
3.29313720389112e-05
9.90813800599365e-05
6.21631937431158e-05
3.42703139442892e-05
3.90051925348319e-05
4.83723380259211e-05
2.29420914238398e-05
8.7734677920683e-05
1.18594998080906e-05
5.2258997311381e-05
7.81176049663155e-05
9.23253990182514e-06
6.87585828061449e-05
6.80357955821028e-05
6.71320731994713e-05
9.57875121239022e-05
1.3628823716432e-05
3.64996423207991e-05
7.08583675811591e-05
-1.39030242573783e-05
0.000106856164825584
6.83445535534043e-06
3.95888372248742e-05
7.72903038659301e-05
7.29637050655028e-05
0.000150090941473628
4.08409870098179e-05
3.62138216573725e-05
5.12721460159098e-05
5.5852681129516e-05
9.75347593231607e-05
9.92911261006492e-05
4.33495148587564e-05
4.82204402873422e-05
9.31048242565244e-05
6.72077604881386e-05
6.27719652129587e-05
-2.70601184637116e-06
7.56439297960333e-05
3.84184797726232e-05
1.80632314387598e-05
6.52655371397316e-05
3.81809435314965e-06
6.29231557558337e-05
7.19199397957899e-05
9.74092827293477e-05
9.28186657406376e-05
2.57247201775269e-05
8.7814651124077e-05
7.32580220803147e-05
7.53563707725945e-05
6.61465880043218e-05
4.11222825177618e-05
6.23004737771267e-05
0.000119170784734582
3.33059977720727e-05
5.87333776945956e-05
-8.55050240307999e-07
2.73746037815047e-05
9.06800050221771e-05
3.28245073491501e-06
6.16766158146986e-05
3.78247776389278e-05
2.76486892738994e-05
9.2972811632073e-05
8.76186434014923e-05
8.86687121192086e-05
0.000104342870722608
9.87257340005706e-05
2.01463509832173e-05
9.82666123629482e-05
0.000118746819463398
7.54562796987515e-05
4.72409469762446e-05
8.2235579171491e-06
1.4102084105406e-05
4.45511134268113e-05
7.18889294333506e-05
4.56969882250257e-05
5.66603122991917e-05
9.89803080477917e-05
1.7135932030197e-05
6.37312081609793e-05
1.26616778757999e-05
3.8927474966551e-05
0.000129952619024593
4.05605551395269e-05
5.40102008870426e-05
8.38124018981697e-05
1.00349702317223e-08
5.99483399297617e-05
0.000123074902732207
3.62779780382093e-05
0.000104899932503556
1.68169211621441e-05
8.96472600814781e-05
2.24588042932975e-05
6.61967303089503e-05
4.13598316034941e-05
8.75925391087776e-05
5.30661799004713e-05
2.7219745821951e-05
6.46634165284247e-05
7.13766273679384e-05
8.28560124046308e-05
9.00454496811746e-05
6.27975791846028e-05
4.41980017671526e-05
1.2059606970903e-05
2.2083836184763e-05
6.2015913609449e-05
7.46029656022382e-05
2.97000329262508e-05
5.71888160097859e-05
1.07395034143706e-05
5.04336785110156e-05
5.67446558626799e-05
6.6830173260069e-05
8.89873205466315e-05
3.72861736261813e-05
7.50836646511812e-05
4.57017482426549e-05
5.67481001754709e-05
3.90137553092177e-05
9.1807780948222e-05
8.35890198930789e-05
2.31662542592617e-06
7.80177646212226e-05
4.0796514231954e-05
9.96652040672668e-05
6.17188000948266e-05
7.00818870124349e-05
6.59361142959055e-06
5.59643638378568e-05
3.33556251192169e-05
4.7243766956497e-05
-1.81283117148734e-07
4.51306521797984e-05
5.3882741777773e-05
7.99128105294975e-05
3.2467488112864e-05
8.85764351895003e-05
0.000110323215773936
2.15763410933719e-05
7.24564445054836e-05
2.15288349292077e-05
2.22844786253883e-05
4.24699152166301e-05
1.37356978097602e-05
4.50574521413604e-05
3.98389303607523e-05
0.000145687310785128
1.12665534365952e-05
5.62987643361944e-05
5.73257773135728e-06
7.78538585117289e-05
1.80285870262551e-05
5.95393727953398e-05
0.000116134093821808
0.000111145907465868
4.32472637341458e-05
4.58173264495303e-05
5.37847234321559e-05
7.41753123582369e-05
5.97809286641526e-05
7.03406885971796e-05
9.78858477354732e-05
5.2902657425415e-05
0.000108091889450713
5.69417318857745e-05
0.000152140811037834
7.95994699109736e-05
1.69753914243994e-05
4.3792554429796e-05
4.75414753793113e-05
6.9143819064547e-05
1.02526142216833e-05
8.88762787089062e-05
4.36885465627358e-05
1.43864910059864e-05
5.95456715369573e-05
5.625352382087e-05
4.28861190133447e-05
0.000100353696590581
7.16307091452899e-05
6.95381950446617e-05
2.16430486067927e-05
0.000126145406366775
9.75879887341074e-05
5.95854639628674e-05
8.85385159110857e-05
2.46765042822252e-05
2.04621255458878e-05
-1.1024196069652e-05
-2.43765728146938e-05
2.26179439309367e-05
6.96110904115521e-05
0.000103300088123231
6.05784998635153e-05
3.29605950760126e-05
1.22174924851399e-05
8.12029583306921e-05
6.01460135415219e-05
0.000109226856387239
0.000108932727972053
8.55442820187724e-06
7.08628017093746e-05
0.000107429473692757
0.000109453203765364
8.52572611761829e-05
4.67976692147507e-05
4.24916280096901e-05
7.50412539870943e-05
2.79615620375007e-05
2.45712612264413e-05
4.6804984332233e-05
1.44524572803901e-05
2.82038623935233e-05
6.24707598081932e-05
0.000115732008904412
6.02398948127822e-05
3.96951491702464e-05
5.75411759768001e-05
4.99691139284291e-05
5.09395689171202e-05
3.52899555513359e-05
8.25644633818314e-05
0.000144516172280106
3.83184488590565e-06
6.06288926024185e-05
0.000102070709524592
5.05276398460594e-05
5.74308375463641e-05
0.000101385167015529
4.41933439857395e-05
4.03818152188252e-05
0.000103949574108244
4.76029217212329e-05
9.17671219637296e-05
1.58383290616292e-05
4.69844210541791e-05
7.22922959886917e-05
5.85549196789122e-05
8.29977050050232e-05
0.000108792614074814
9.95759112642031e-05
8.10860397306537e-05
5.20394052303693e-05
6.13498708744995e-05
6.19931701205722e-06
3.76626962215535e-05
5.87652962409301e-05
6.1102512427092e-05
7.38400558337689e-05
3.61684446082106e-05
1.34745333244987e-05
-1.79718743021677e-05
4.61086485990231e-05
3.42755843249153e-05
7.59601916920156e-05
7.48562429711358e-05
4.09846570725276e-05
4.75434935850262e-05
4.64673934172873e-05
5.88699092403408e-05
9.43301335712017e-05
8.91846595457244e-05
8.26662425995155e-05
5.00396503340828e-05
5.18083535694945e-05
8.8017351345973e-05
4.4225258558122e-05
5.0708807730108e-05
8.58309872392378e-05
6.40293138311626e-05
0.000127697285907969
6.32271190157103e-05
1.4123723019537e-05
1.72883884460753e-05
-3.23797927189963e-05
7.19199454087865e-05
4.00827035735552e-05
5.05712499694948e-05
7.04104788644411e-05
6.63442589101646e-05
8.98367838334213e-05
3.92872308365396e-05
6.96896646493821e-05
0.00010734929678409
9.16544679995446e-05
6.05252589551512e-05
0.0001355235404178
5.62000790729079e-05
8.88310730420095e-05
0.000119146610078975
7.07481831983182e-05
5.64102919300005e-05
-9.47199528661031e-06
0.000119611999231927
4.69900642561788e-05
5.18252128837153e-05
5.5864873171623e-05
4.51592070583372e-05
6.94777055191437e-05
2.91348005998344e-05
5.76750240915955e-05
4.82512494033912e-05
6.90840747871116e-05
3.64363805286339e-05
6.87636797280809e-05
4.07774151184092e-06
-3.84258583022374e-05
4.94969729499803e-05
5.25020745229088e-06
2.15755335003048e-05
0.000104481419055254
4.56753824537487e-05
3.12694941739065e-05
5.48998257836773e-05
3.42894489350142e-05
5.92644636140827e-05
8.44036132644337e-05
8.99301597920217e-05
2.91105945022395e-05
2.48873766497427e-05
6.80145091469577e-05
7.5138294449415e-05
1.97865134302344e-05
1.65763782742159e-05
2.52510640768322e-05
6.06835262064495e-05
3.89652673448565e-05
5.83944306985528e-05
0.000100579289610401
6.04023590166274e-05
5.13921794498443e-05
7.04664034678744e-05
8.06138883421757e-05
6.88415612007876e-05
5.31223453102622e-05
-9.00934007120207e-06
6.48141512412008e-05
6.00280092514935e-05
9.98756051354693e-05
5.682046573661e-05
9.05268921294053e-05
2.55815695830153e-05
0.000104640711207593
3.97888250972146e-05
0.000107004749820965
2.46664084555498e-05
9.0946555547874e-05
7.38868008272612e-05
6.32624193672911e-05
2.38300056580093e-05
2.6189473159704e-05
1.78357793077123e-05
2.57568251961658e-05
4.29163156525897e-05
7.37825475743196e-05
3.21972733945512e-05
2.48740778510274e-05
6.23271480459295e-06
3.66265985803838e-05
2.02176809770541e-05
1.08929709468155e-05
1.11637372562763e-05
2.86824779466216e-05
2.18371036545427e-05
4.87001223188839e-05
5.1754245137682e-05
6.27778512599907e-05
2.96214448169887e-05
8.12295708462859e-05
9.7671241007952e-05
3.43678583932755e-05
9.19948808088717e-05
2.20249160134377e-05
6.44616140812296e-05
5.34227516695041e-05
4.90718341206292e-05
3.98967225474266e-05
4.25091983047983e-05
4.50114621962488e-05
-3.17589383674268e-05
5.60096572839422e-05
9.29371697485057e-05
9.28390826180774e-05
5.22690271894914e-05
5.2515415638933e-06
7.91956298282886e-05
0.000108055958923122
8.10612890101997e-05
7.2070876275546e-05
0.000105009854795631
6.9292358867033e-05
5.77314888279906e-05
1.01139356813967e-05
8.42405081213102e-05
9.47015542984183e-05
2.67557386450091e-05
7.82838095195498e-05
3.87070165710602e-05
6.69075714888904e-05
9.03402161918972e-06
8.21761831151898e-05
5.78779376814545e-05
5.66916203739321e-05
9.32423116236249e-05
4.37589873334701e-05
4.80475150070993e-05
-3.2237991708401e-05
8.89240563048174e-05
2.65269933348972e-05
6.03179471731438e-05
1.90886864960773e-05
4.41476683787032e-06
5.36785244354192e-05
8.51383780845202e-05
-2.90266507377708e-06
9.27838818310195e-05
1.40703483862695e-05
8.73752763016247e-05
-2.5743096653336e-05
3.16836188702719e-05
6.26009424970338e-05
6.56991572000922e-05
9.30321263080073e-05
2.56652369247622e-05
6.66965416194177e-05
9.98747761696619e-05
4.16443548214249e-05
9.09112385897397e-05
0.000106759046906677
2.28876177595426e-05
6.94266707436826e-05
3.52379482452105e-05
8.83949447022977e-05
6.14452557332688e-05
5.07686297326745e-05
5.78899772673228e-05
7.1175556999702e-05
8.06371039967263e-05
4.4295221066404e-05
5.59382075438226e-05
6.39821727483274e-05
5.56439212142507e-05
1.36669946060574e-05
9.8366469407057e-05
4.81888646922158e-05
0.000114225411514867
5.5763048161031e-05
7.21952336133371e-05
0.000120152169326563
1.74319791575916e-06
2.42762613631501e-05
4.35190595177409e-05
8.04431501288964e-05
1.53747774669167e-05
3.69274129139515e-05
2.53988105953252e-05
7.79699081147807e-05
6.90802216530552e-05
6.21130214607657e-05
9.40820657627397e-05
7.57602084150848e-05
-4.19137425598623e-05
-2.3638566230937e-06
9.92630097299606e-05
3.62338163526045e-05
1.55807937667274e-05
5.70510873490079e-05
5.9749797862151e-05
5.86449450543876e-05
2.07716818908903e-05
9.12552754574474e-05
2.32301810093099e-05
0.000116078170005593
9.3065965998617e-05
1.11631827182877e-05
7.55943629184556e-05
4.35971271100207e-05
5.16269277108776e-05
4.69838422291466e-05
6.79477815730455e-05
6.02607847851485e-05
7.34356009604444e-05
8.68604345499411e-05
6.08025369996263e-05
9.37882916480302e-06
5.00942291251472e-05
2.82915409804877e-05
-1.31538639372218e-05
7.04274055980734e-05
7.5796595813571e-05
4.91854839094842e-05
7.72593138834373e-05
3.70582536335433e-05
8.56276165251069e-05
2.21651758449853e-05
9.6941967909322e-05
7.68847512586142e-05
3.78959794650554e-05
1.24408619853749e-05
4.01836955004141e-05
2.58668325721645e-05
3.78707848518685e-05
8.83315328042571e-05
3.97350110734166e-05
9.9685535896639e-05
5.98251303434081e-05
3.50236500602689e-05
6.148614070375e-05
4.71934939666783e-05
8.76421731566867e-05
0.000151162476842159
0.00010659251504397
6.75733873518009e-05
5.11557222829154e-05
7.55234152277377e-05
4.16583753689654e-05
-2.05411542145536e-05
2.08777046155117e-05
5.44490603211965e-05
6.53367001712598e-05
2.72416599753281e-05
4.50399579234408e-05
2.41582768427291e-05
7.74724636974485e-05
2.95688244288791e-05
9.1154314672634e-05
1.22103533260241e-05
5.76016140138397e-05
5.89483158743513e-05
3.18124346868776e-05
8.42560646508629e-05
4.64843264341253e-05
7.75063671157243e-05
9.69254089775007e-05
8.96935222832771e-05
6.95826247124737e-05
7.29006144731544e-05
5.45970738011325e-05
2.24492885328302e-05
1.02143123235e-05
0.000116582594852435
7.12426951100866e-05
4.00987038605051e-05
9.9775526391026e-05
8.13654967246479e-05
-6.83565700203779e-06
8.87525901931553e-05
0.000106037740196847
4.07721158820396e-05
3.73672245875463e-05
8.76918761001586e-05
0.000122241232495655
4.11426999180359e-05
2.18779108155696e-05
5.49180165720695e-05
7.88897166346921e-05
2.30326356099868e-05
1.33130110563299e-05
3.27995166798546e-05
-2.22669277753444e-05
5.72434831616641e-05
3.54389311671322e-05
6.63843977558462e-05
5.83943748628738e-05
9.02065397395496e-05
4.71650523183637e-05
0.000112705562819929
3.99552516141319e-05
1.03475987327393e-05
9.20387583517626e-05
7.8593136070198e-05
3.67847862653094e-05
7.42720785756908e-05
4.57138468059906e-05
6.18454099158547e-05
4.77862264410184e-05
6.94078684317337e-05
3.28235066839919e-06
8.48545383439204e-05
5.45847209654052e-05
7.15740986868639e-05
6.22054527272434e-05
3.40345715994144e-05
4.6709827521784e-05
5.7841207040259e-05
7.2627076421012e-05
9.99654967888379e-06
8.21865211161386e-05
5.82375362858708e-05
9.23718949111236e-05
0.000107283298577394
5.34256957767623e-05
8.68710039544949e-05
6.14087324761232e-05
0.000121150980866348
8.92534622556332e-05
5.47369470924759e-05
7.29129445211018e-05
6.05894570269924e-05
8.19569560349403e-05
5.25684425179239e-05
5.0742510353203e-06
0.000109716196683414
0.000110603675482288
8.95082447849547e-05
8.80685732631978e-05
-1.39868819149166e-07
2.76843878711231e-05
3.03026865433352e-05
0.000101330134160706
6.01610155504481e-05
3.14609478331622e-05
3.39617498373537e-05
7.51767119070219e-05
5.8037781590707e-05
7.16878309548706e-05
1.63751432985734e-05
3.7141655538298e-05
7.85443581784284e-05
4.62012475801238e-05
5.63156455053176e-05
5.4547000410701e-05
-8.75133072330355e-06
2.67842626224833e-05
2.23886280509919e-05
8.66793894234783e-05
9.96575012271037e-05
0.000116174775456954
-1.27897971793489e-05
5.50502964403818e-05
1.8487344676314e-05
4.62576535391123e-05
9.69561437156038e-05
4.71161279218458e-05
0.000113223930684106
0.00010116990911104
7.77321305711552e-05
7.22496924546613e-05
3.16703468546779e-05
3.98255531062938e-05
6.14072413595239e-05
0.000103053667230978
3.51995963054409e-05
-3.92939721891989e-07
7.2981961489584e-05
0.000100522774500474
2.27507311803357e-05
7.90960547370774e-05
4.87254755418926e-05
8.04781427978376e-05
5.49227943572731e-05
4.34662247650218e-05
3.64497748232325e-05
0.000163675743126201
6.16009521779115e-05
7.96564787027848e-05
5.85648220605213e-05
7.36036292387631e-05
0.000100078569726449
0.000106911990936362
7.00732450469257e-05
0.000101814215228925
8.04843795070523e-05
-1.45715129723924e-05
2.93228856605345e-05
8.08420509392065e-05
6.38700147567183e-05
7.97808200675391e-05
6.09022812025621e-05
2.20923167268516e-05
9.85371287181086e-05
8.65129779472211e-05
6.83917587626115e-05
9.36091079401502e-05
0.000112994364998006
-1.61970364512238e-05
0.000108182522721587
8.2756509734278e-05
-2.9927750189496e-05
5.67271294292804e-05
-5.16257184353952e-08
6.77608884645723e-05
2.33643731292929e-05
5.31237637204405e-05
3.69996353802611e-05
2.37371232526303e-05
5.52192598148356e-05
0.00011432314920948
3.79143363062256e-05
2.89698839065184e-05
5.15509868045723e-05
-8.59900585016382e-06
4.0377782248513e-05
8.43223986512107e-05
6.09112273847884e-05
6.62478532827699e-05
0.000108808924143794
0.000106022285885512
5.59024209670169e-05
3.33595643025598e-05
3.1837308805526e-05
7.57179470849917e-05
2.82474938032217e-05
8.18061247872468e-05
2.6127539080513e-05
5.40141439213177e-05
6.60914256106308e-05
5.24484086189973e-05
7.98987453485763e-05
6.1963894195598e-05
4.7752137586162e-05
7.62557697967362e-05
2.20592147546793e-05
9.00154046801752e-05
1.88261710854863e-05
2.28791463162602e-05
3.45696595324812e-05
4.71512756571508e-05
7.06948351412395e-05
5.32399326462218e-05
0.000100205611715783
4.47165580229403e-05
2.0674728919707e-05
1.28249299647946e-05
4.64424139802242e-05
3.48996802108904e-05
-1.0906542819982e-07
-1.12200538718817e-05
3.83193727491247e-05
0.000101108632909872
2.11839054647997e-05
8.08849329508705e-05
7.95129568330069e-05
0.000105318948653435
9.39180550642731e-06
6.71970273924259e-05
4.24012964059602e-05
3.37275375910052e-05
4.54194222550351e-05
5.46808834133524e-05
4.74234897922833e-05
7.0977550956599e-05
5.75943140904051e-05
6.50289914107406e-05
9.37475098116927e-05
8.83973179047744e-05
0.000127312800110911
9.57140321309707e-05
3.39375028447096e-06
5.87140491312095e-05
6.27751952109528e-05
7.21833607718252e-05
6.7314481694611e-05
0.000125961666798415
5.52551987293206e-05
9.10029712908303e-05
6.58537162040969e-05
3.83877096453225e-05
4.76839562022929e-05
1.20850168183137e-05
9.4328719212055e-05
1.9835414603666e-05
5.18082672116438e-05
5.83822563920431e-05
7.48940516261324e-05
7.38876473089411e-05
6.30505827880142e-06
2.86537400541637e-05
-1.82680717085533e-05
-2.62218086629228e-05
6.22122746467786e-05
2.16522208369245e-05
-6.75595202541281e-06
1.28951227526229e-05
8.16701689006342e-06
8.51003947612928e-05
3.0299122703657e-05
3.84530724898018e-05
7.41910377697045e-05
3.0474751045513e-05
7.93298151499899e-05
9.75211705301164e-06
8.64798761785765e-05
5.67520000253322e-05
3.08610631137267e-05
4.83039343718348e-05
3.21119762462406e-05
8.25103058884591e-05
9.5813187298727e-05
9.64715790524006e-05
3.98514327703987e-05
5.78425479921807e-05
5.46679859544433e-05
0.000104950055110388
6.34171256906887e-05
7.50798051108227e-05
9.96247491744911e-05
7.71659199780983e-05
6.62145938295702e-05
3.82229591888053e-05
4.91688636753011e-05
-3.34381477799927e-06
6.59264393883225e-05
6.24142567880217e-05
6.18287550187031e-05
5.17117330241463e-05
6.49612785290182e-06
8.40826746470361e-05
7.49375249480364e-05
8.20296842527292e-05
6.75449076536248e-05
3.19149719211785e-05
9.18512599468459e-05
8.9329134596072e-05
5.1685118245664e-05
0.000108004826979138
7.13828872083753e-05
9.53212418412734e-05
0.000106412878156333
2.06981336860545e-05
8.30834468355911e-05
6.05492106239956e-05
2.17776733508605e-06
8.63082469623247e-05
4.13375205600133e-05
0.00011087796110979
4.18506441977141e-05
9.54483583009616e-05
6.14519498013405e-05
4.63602982122917e-05
6.48432192857877e-05
7.7989138993424e-05
3.51349972455351e-05
2.23785411030004e-06
6.05278267138433e-05
9.45910744236897e-05
4.34414055215105e-05
3.96576062518244e-05
3.92320559243699e-05
9.9649007734378e-05
4.24874985151986e-05
7.52261004729493e-05
8.93332380394877e-05
-1.36967612727683e-06
6.61044920362549e-05
7.99528559311707e-05
6.50072536342368e-05
7.94513283674084e-05
7.8607107177073e-05
7.36499071170175e-05
1.19968659418103e-06
2.25448232758383e-05
0.000107057868832584
5.28057091126775e-05
0.000100218361602482
5.23988492009565e-05
1.6285289731717e-05
3.92285548362554e-05
6.7386654658473e-05
6.0624547353583e-05
5.61588565496154e-05
1.2805156978555e-05
1.10018728064403e-05
0.000102819738572087
7.66126018999463e-05
8.00047848713953e-05
8.43698490405281e-05
5.58769381795998e-05
6.5644884921946e-05
8.20213462424798e-05
8.33359023681276e-05
-4.99736385534933e-05
8.26896701323975e-05
0.000101273400448825
7.5658306858763e-05
2.66291017848905e-05
-2.84042173753335e-05
7.74316108265704e-05
7.10864935602883e-05
5.06654426412434e-05
6.76201439629005e-05
0.000113272203460865
2.09397304663822e-05
2.88584154468615e-05
5.70199319161421e-05
1.9102693855264e-05
4.91951233628973e-05
3.10403464326845e-05
7.8119903107899e-05
3.87507566810183e-05
7.47633813857039e-05
5.60268436284372e-05
1.76072412227425e-05
3.42023241201221e-05
8.17790611453527e-05
2.93759854528099e-05
9.13078050708786e-05
8.05414711141773e-05
8.90873169514841e-05
4.38180382336594e-05
9.9479157785764e-05
5.11002609937813e-05
-3.51384716102485e-05
7.60761789471661e-05
3.48939289292706e-05
8.08136125397529e-05
7.36685068485108e-05
8.59891727989893e-05
6.59909882144137e-05
8.27522540704607e-05
0.000113684093617485
7.48224011241186e-05
8.94300699848125e-05
7.25282847882122e-05
6.47344450631307e-05
5.01366990331662e-05
3.98794283305449e-05
7.69320624157789e-05
0.000110257509935403
0.000130231804006794
3.97263755112679e-05
5.16066728135892e-05
9.49957227060713e-05
4.37203349262696e-05
7.15911958363124e-05
7.02809685279143e-05
9.8649685578164e-05
9.04021448891873e-05
5.01668891886383e-05
8.71928648385378e-05
9.60332962103712e-05
4.34648776806395e-05
6.65999352352827e-05
5.40777717900079e-05
2.73729146578139e-05
5.346694974434e-05
2.44216686516132e-05
0.000116731016977229
2.46955505592277e-05
7.62588687138606e-05
4.67406121254427e-05
1.74266322937443e-05
5.98719786642566e-05
6.45116965631375e-05
8.99995894441597e-05
-1.23358520493221e-05
6.18104270734951e-05
5.06261722779795e-05
7.6954141808591e-05
0.000113378418038697
8.89040655779631e-05
7.44605144394144e-05
4.93433024740692e-05
7.35311532130524e-05
7.12030081744461e-05
8.8774884189084e-05
9.75546855139323e-05
1.71983120657425e-05
4.26130300673214e-05
1.16025002147373e-05
5.00072845468713e-05
0.000112425509199855
8.10192284056005e-05
5.63733903915465e-05
4.70094282866067e-05
3.31016455017632e-05
8.61551645449095e-05
3.97043185672231e-05
6.24466023732039e-05
7.15277043440556e-05
8.12219076688553e-05
5.14157625003148e-05
1.89052864247567e-05
4.24823513177629e-05
1.09364229430943e-05
4.26619148807088e-05
9.02207509852031e-05
5.1343725700213e-06
-1.19756426187307e-05
3.15657237537387e-05
5.81510356917449e-05
6.68928808396246e-05
0.000141123823437687
1.27720734388952e-05
5.67392554234358e-06
2.40362803715712e-05
0.000104235811747072
6.14903040908697e-05
6.14937347032841e-05
8.03565244497458e-05
5.20200026229005e-05
7.23946233284963e-05
7.25241144876401e-05
7.25704475431356e-05
8.96856427025717e-05
5.59580883295467e-05
6.34574748485932e-05
4.39662343680985e-05
7.21020619091883e-05
2.92562314656692e-05
8.26597392147639e-05
2.18184274250027e-05
1.99181484837462e-05
5.86130611954533e-05
8.4109906098027e-05
7.03628145234547e-05
2.50317885999216e-05
6.01033809371443e-05
5.26246093368398e-05
2.90296868437608e-05
1.17205490656696e-05
3.22205809625434e-05
-6.30487809019516e-06
0.000107632211432891
4.17415586738151e-05
9.60702884798018e-05
6.66826469648511e-05
4.76582804316832e-05
7.05029662150206e-05
8.57891839188779e-05
0.000116727277801541
6.58370633400728e-05
3.37046843495563e-05
5.59065419547063e-05
6.49299056215813e-05
-1.62842339507762e-05
3.90933272997539e-05
7.09042892640956e-05
-1.20453279764043e-05
3.60758397992952e-05
8.27877846650575e-05
7.03684245062567e-05
0.000113475367124779
-3.36241128465492e-05
5.23679748237442e-05
0.000108961791197196
4.85260084708481e-05
3.49380384888245e-05
9.58244944183489e-05
2.03669785919951e-05
-2.30785231998158e-05
9.26361416380347e-05
6.24618954887599e-05
-2.4489955373418e-05
5.22623078276401e-05
6.56527762750009e-05
8.89350939708533e-05
6.08936844380727e-05
9.47001840212387e-05
2.60563548584774e-05
8.43738438185133e-05
2.51758529274732e-05
1.30194696635845e-05
4.27033711169e-05
4.71519522895283e-05
7.99688830456729e-06
9.41760599123897e-05
5.72612068025768e-05
6.63724118962067e-05
7.38873959642989e-05
5.94220912247973e-05
4.17325308878325e-05
-1.47445235714507e-05
6.98958235243228e-05
2.5790436653133e-05
2.14887487530995e-05
2.30911761337057e-05
1.296362083755e-05
0.000151116399228024
5.95240228991908e-05
5.11153321311112e-05
0.000116356251765581
0.000107544020014232
7.11693886930598e-05
7.58341596413355e-05
1.61319413814414e-05
9.71856403009138e-05
8.99815632864273e-05
8.22669440207001e-05
0.000104966480753276
5.95031897738389e-05
0.00012020731422034
8.93011808247963e-05
6.91443790226548e-05
2.80418563030877e-05
8.04542480445916e-05
6.23407033235529e-05
-2.71549749595174e-06
9.2383784492619e-05
5.32618651967491e-05
4.34486968654672e-05
1.78363400757006e-05
5.70272582937509e-05
6.5250082278199e-05
6.74229433263071e-05
3.66146167255995e-05
4.28498563765358e-05
5.47200013747521e-05
5.9860015848613e-05
4.30454159207807e-05
3.50198109555971e-05
3.96889593631961e-05
6.51232046902155e-05
-4.07276741067119e-06
3.06372912612042e-05
5.57122905600536e-05
7.33738078226772e-05
5.93705858179118e-05
8.92593916578147e-05
3.03923462442563e-05
2.77411385906404e-05
7.39169148610984e-05
2.3599009726541e-05
9.30792958698987e-05
8.66754217856443e-05
2.27405690381092e-05
6.33321993490225e-05
9.8589494476735e-05
0.000102030696785955
6.13543526205437e-05
5.45597192536748e-05
5.58415011064258e-05
-1.2654622112368e-06
8.369380304709e-05
3.7601126926058e-05
3.42401132013623e-05
3.41729249244959e-05
2.58389954644677e-05
6.96156530772866e-05
5.22989604790874e-05
2.2439780762154e-05
4.57946141987051e-06
3.01220894723987e-05
5.04885578696016e-05
8.62661594797993e-05
3.11220459945444e-05
0.00011695468204835
5.39704962124426e-05
0.000128073006432333
1.57303808200375e-05
2.78700012971856e-05
7.24993689527599e-05
2.62336672885611e-05
7.383701308237e-05
0.000105480740530005
3.65149415688255e-05
7.15889481796552e-05
4.53409444299513e-05
7.09656697878539e-05
7.42883054477033e-05
8.68536653697779e-05
-2.35477485471248e-05
4.18827031538719e-05
7.47808170852224e-05
4.68156852233046e-05
7.15483139953705e-05
3.85075151174405e-05
0.000121855086031087
3.89947884103695e-05
5.22791537914936e-05
5.07101003487197e-05
8.62300143711002e-05
2.89370584409565e-05
7.05344144090319e-05
5.28244556287114e-05
2.75171451853013e-05
0.000132504668448968
9.39792990982291e-05
6.19145769888873e-06
0.000144471466411403
4.33274604171898e-05
2.98732210961126e-05
5.42056839922556e-05
7.94903892365034e-05
4.59988533330241e-05
4.71308055421728e-05
0.000106615331187669
4.71416662360344e-05
6.51578417574794e-05
0.000113239793607656
0.000112014945781865
5.00943347876708e-05
6.67315565565288e-05
6.42073388126798e-05
6.22102528899003e-05
9.99233591143353e-05
8.16419220272455e-05
3.72422180329308e-05
3.97066077385029e-05
2.39034563860862e-05
4.00882243833609e-05
9.70959644769792e-05
8.26574732694796e-05
0.000112129388304217
0.000101049968799454
3.99292416908355e-05
4.87495411910218e-05
4.31257421331333e-05
5.89220531726996e-05
5.69914555095753e-05
9.37171739729463e-06
5.20052599767003e-05
5.0659144615303e-05
4.22436198924196e-05
1.06585895768865e-05
4.97122720486421e-05
9.3346176165353e-06
0.000124909971291028
5.12543354030604e-05
5.83506219243697e-05
-1.31025120017929e-05
1.5177525246935e-05
-2.03783397062301e-05
9.59315203137523e-05
-1.56269045753302e-05
5.47023904660932e-05
2.86367330846158e-05
8.06083963947275e-05
0.000114021071191926
6.26491110878726e-05
4.76590990156033e-05
8.94147230134456e-05
-3.15096395154822e-05
9.62286337808725e-05
0.000114886159537454
0.000133810923145746
2.22698190519667e-05
1.84068900417883e-05
3.38806326088268e-05
5.48068257322403e-05
4.22506241798992e-05
7.53739191964165e-05
7.58127259871099e-05
9.90880643231881e-05
2.97021341411237e-07
-1.52132686510293e-05
8.45420570597613e-05
2.22229409377232e-05
-2.2411398318401e-05
2.08809437207218e-05
6.4192580023861e-05
5.58440346600554e-05
3.00016839826894e-05
3.78452324803908e-05
4.79352139990227e-05
3.55243767472465e-05
2.59306928191513e-05
9.74435256166252e-05
5.08936261098355e-05
7.65317261024235e-05
9.0570077002967e-05
0.000102020746118628
4.51302893017771e-05
9.88144191042962e-05
6.27677066049849e-05
0.000101484300047104
-7.55001414835632e-06
5.20094277236913e-05
6.45737307971424e-05
-1.86130154919141e-06
0.00012108606993909
6.42493766115565e-06
9.72221810132578e-05
4.3332471092885e-05
5.86321334874754e-05
5.92444850397399e-05
1.64878958901392e-05
4.05567992860103e-05
1.95012254908787e-05
7.511127890014e-05
1.18689694970728e-05
7.62674015879472e-05
5.17970349604667e-05
-3.43045162700349e-05
5.1738973573883e-05
3.2098939665446e-05
1.26259397135865e-05
3.51029233644634e-05
0.000105838448921984
5.31180493483067e-05
5.30142355515813e-05
7.21145962772533e-05
3.46810800085877e-05
7.16813097699387e-05
6.77253308406053e-05
7.56425956202626e-05
4.16886704087571e-05
4.20075999945128e-06
2.76707590860047e-05
3.74132146672525e-05
0.000115027007810134
3.59355431293147e-05
4.11381292235785e-05
1.09889964060549e-05
-2.35977065866311e-05
8.45266413327212e-05
1.74380574502482e-05
1.06910642447488e-05
6.38335171714473e-05
4.73636009897786e-05
0.000111648725574164
6.66274976184139e-05
9.45626135364183e-05
6.7929599232903e-05
5.48372936447875e-05
4.96423629599795e-05
0.000132504877800625
7.17441643274368e-05
0.000103388925613684
0.000121049204045455
9.75052771648295e-05
5.05093380711384e-05
5.2139116043748e-05
2.10237381316745e-05
0.000123966966912445
9.59197679073933e-06
9.70709110203951e-05
0.000103137271581097
8.66525827961709e-05
2.6567144323248e-05
0.000166345662599299
3.19784457280119e-05
2.55535389698096e-05
6.31329393863853e-05
0.000113197702044607
7.66085981038248e-05
0.000136286414499501
4.21849001155418e-05
-3.5739046740623e-05
8.97255864026404e-05
6.87919506668041e-05
3.92378422933103e-05
5.89860733473682e-05
0.000103833164408655
3.0779753593013e-05
8.52192468942304e-06
5.90248239035856e-05
7.27296209378603e-05
7.22723203951505e-05
5.21387447705795e-05
0.000100582960611769
3.11262130403235e-05
9.70717976648436e-05
9.68379200030476e-05
0.000125050592685126
6.73548924436172e-05
2.2883590994752e-05
2.22915429782195e-05
9.73423510583715e-05
6.75831290978316e-05
3.50842071448017e-05
8.42034731051551e-05
2.63958690303688e-06
4.05146042224566e-06
4.30564470167009e-05
7.18081140146618e-05
2.86461709681193e-06
4.47330597116262e-05
2.4042290321337e-05
7.18102655320937e-05
0.000104886767384773
3.01639612743634e-05
2.25848274916958e-05
3.17623139972129e-05
4.14741409889637e-05
4.50791500861449e-05
2.88864449386257e-05
-2.62220720505867e-06
0.000107811315854632
7.57711757281704e-05
0.000134115493571142
0.000126617987342949
1.95218954827228e-05
6.95642523054771e-05
1.26534776980129e-05
1.17387322350629e-05
9.25860271049859e-05
6.77593201116055e-05
1.79365672528074e-05
7.69737938366013e-05
1.40413596460892e-05
1.88110740861819e-05
-3.15553078646123e-06
7.3235537935129e-06
5.21848782668746e-05
-1.81161529621927e-05
-1.86987494744598e-05
8.61036206870681e-05
4.56693170400532e-05
3.20661269388769e-05
8.75550571343338e-05
6.94900444519485e-05
5.29272482859758e-05
4.85407077764065e-05
2.46489916972e-05
-2.63706585565397e-06
8.88294061016611e-05
6.99038825297055e-05
8.68379916864526e-05
0.000134457155221486
6.14819984312818e-05
4.78996195625814e-05
7.85676291800651e-05
5.71205992254103e-05
7.98043985271757e-05
0.000104242278462321
8.18445141691143e-05
4.44543523231571e-05
6.46107881024463e-05
8.76833707250394e-05
-1.49949936853628e-05
8.50116390158867e-05
5.00920149705324e-05
0.000117973548410845
1.99116213846856e-05
3.31820106065163e-05
5.38796672959586e-05
1.81667052372084e-05
2.72377299672628e-05
7.73740229178482e-05
6.96140553274008e-05
0.000120265324051649
6.68737237654148e-05
3.73677979349041e-05
9.92819559166845e-05
5.00162161212357e-05
3.10323627457871e-05
6.67877594102808e-05
0.000120119355160122
8.88835486771929e-05
4.02451912417258e-05
9.42080217132821e-05
0.000164788874846011
8.92363020787115e-05
5.40813119995351e-05
4.44978845834924e-05
3.2669837847738e-05
4.28997507775214e-05
6.55806783416656e-05
2.44737498177258e-05
3.06637463565591e-05
4.56056558000015e-05
4.18214415423882e-05
1.83538496358605e-05
2.37570896223979e-05
0.000123247674809465
4.98177940424593e-05
7.66932424033923e-05
2.031592700817e-05
7.31707282674836e-05
2.6755569232779e-05
2.85186486987226e-05
8.27144515935036e-05
1.89639311229132e-05
9.50316565199339e-05
0.000104867030252999
0.000130524425830258
5.40004740865473e-05
7.86866379760642e-05
0.000106640409241181
4.4461161579784e-05
4.32272929527043e-05
1.75296566441592e-05
4.03990864348739e-05
4.98415427107237e-05
0.000116723290683614
1.13471731165762e-05
6.26744866756512e-05
4.75241048880904e-05
6.66572443537253e-05
2.52856038847431e-05
3.44237905410973e-05
7.20403953451384e-05
5.93718664078967e-05
8.16311415765817e-05
9.20087755692543e-05
-3.11414792615633e-06
2.01409891389888e-05
9.73401633616752e-06
4.9169318882052e-05
6.81103990465423e-05
5.31285786721193e-05
6.53814799017048e-05
9.38296427916637e-05
7.55744859162007e-05
8.45112113238705e-05
5.84926292138535e-05
8.72656452762729e-05
3.26930395093594e-05
6.47775364320071e-05
3.65672825497957e-05
6.00967151513773e-05
9.92065654405613e-06
4.80700715970186e-05
8.67898081284717e-05
7.88970633415012e-05
8.81919512841556e-05
6.61906712870981e-05
0.000113322455516477
3.34534518458962e-05
1.31981864523226e-05
3.10216371205781e-05
0.000133497816955349
4.54868438839921e-05
4.96997506771226e-05
5.04556386206453e-05
2.13522868972119e-06
7.72613072736143e-05
8.83643019960502e-05
7.99904505488911e-05
3.44237531606217e-05
5.26240485123349e-05
4.72087944216838e-05
7.87990917508834e-05
4.9957688272225e-05
2.45529077618266e-05
0.000118005289875874
0.000130509654491495
6.61212324439816e-05
9.50866114934898e-05
5.74552917160126e-05
4.74101880606534e-05
7.16595316408802e-05
3.72516778137829e-05
3.44995336213092e-05
4.13184876737644e-05
6.95884161756622e-05
3.81244813347034e-05
4.67961301707246e-05
4.71740202807159e-05
5.18531207792831e-05
5.60916054553225e-05
7.37495729017454e-05
3.9545899392297e-05
7.58140654312161e-05
0.000136641473704858
3.54646002966207e-05
1.8840159732722e-05
8.63817466496931e-05
4.35547909961189e-05
4.63439600656113e-05
8.06035947486171e-05
6.36672917416233e-05
6.06519285392407e-05
1.0752674040526e-05
9.82488356282368e-05
9.9079571223023e-05
1.04304359527587e-05
7.72568735250824e-05
6.93933704514325e-05
3.12213645199357e-05
6.04556891112577e-05
2.83507554245797e-05
3.21320406775351e-05
7.72779566584292e-05
9.74538006141508e-05
-4.2635451029797e-06
6.4856386618188e-05
6.17430237744402e-05
8.23895235532948e-05
0.000110797193999625
5.29072606923792e-05
4.15053080419967e-05
8.39154390913067e-05
6.68231364783408e-05
-2.71524894615949e-06
6.22581274862649e-05
1.69716201216515e-05
1.97888892303311e-06
3.80531772518188e-05
0.000115840922187714
0.000123438702433882
6.36825281372584e-05
2.21922111394916e-05
4.55138481234327e-05
9.24828119426368e-05
0.00011559019517658
0.000109382304910549
2.41583377836408e-05
1.79706492044972e-05
6.03345866313311e-05
0.000110546860679806
6.79780490849537e-05
6.67729206847221e-05
5.34034230621222e-05
8.25036566105456e-05
-1.54265984441937e-05
-4.17739806455785e-06
4.04421260875766e-05
0.000100722895434291
5.59450918160649e-06
5.81978037934188e-05
2.62455459935715e-05
3.37455290106146e-05
7.60429285014259e-05
3.34702233558915e-05
5.03458105448738e-05
3.04283202263634e-05
6.18679707502319e-05
4.47842676595995e-05
2.4008118094588e-05
5.18288073102395e-05
3.34225918944781e-05
8.14838423068153e-05
5.66213479991142e-05
3.07596784417929e-05
1.34430592173246e-05
5.84278995003922e-05
5.65759993392548e-05
6.53806224281107e-05
6.20818979923805e-05
5.81471194168947e-05
8.95567814549118e-05
5.77604014866662e-05
7.18679812627095e-05
8.46233094805956e-05
6.12585119770009e-05
3.16334858693167e-05
9.51084947525589e-05
7.86585993127923e-05
3.23140069949891e-05
2.42383760582336e-05
9.90168783710484e-06
6.43953998573349e-05
0.000105930239067775
9.57518410827582e-05
5.93283418520328e-05
5.10198759184139e-05
8.60617835097268e-05
5.80240193075405e-05
0.000129553725085326
4.17182673032662e-05
5.69842769698394e-05
3.15571608851002e-05
8.88932994596936e-05
5.12094191389893e-05
4.62315241480175e-05
8.89257304699226e-05
0.000129261482697648
7.62036746233106e-05
6.39377095064077e-05
2.33376827940384e-05
8.80126401688225e-05
2.06297365549198e-05
5.28924074327686e-05
1.55353345078317e-05
5.67917236539674e-05
3.77883594439931e-05
7.0220740151749e-05
7.12809237786073e-05
5.25308466267728e-05
3.9128756989818e-05
3.16777768478353e-05
5.83552395566572e-05
1.13694340466954e-05
3.75654180791205e-05
6.39630632753536e-05
4.21692382735779e-05
2.98697443845024e-05
8.85761025064285e-05
2.77075838144102e-05
1.57002124236908e-05
7.70832731724745e-05
7.54536248036123e-05
7.69550955560494e-05
4.63440180133955e-05
8.0177640522815e-05
8.71738190728485e-05
9.47626147094362e-05
0.000116258375655769
9.13869765885679e-05
2.30079879379986e-05
5.32490656825529e-05
7.19947875602169e-05
4.0359039109794e-05
1.51656391364748e-05
8.46726168469474e-05
5.83853084072603e-05
7.10058875507327e-05
7.31242188702266e-05
1.90776665718075e-05
9.45324981631722e-05
9.71072733565196e-06
3.85670514420542e-05
6.22360786091743e-06
9.18659756065987e-06
4.7738897638337e-05
0.000117042168549299
4.36324449040728e-05
9.0364449378342e-05
8.66969395424599e-05
1.94176469221388e-06
3.55113894349598e-05
5.53977448309114e-05
5.89841779442788e-05
0.000135616724193839
0.00011853471913291
3.18727083525895e-05
0.000101553561197157
1.8880907882779e-05
3.59593638939712e-05
6.68496539579554e-05
5.990999308351e-05
7.34352350068747e-05
4.02129309547386e-05
3.04802002743189e-05
-2.98270378318441e-05
4.91678270646707e-05
2.21398099252155e-06
0.000105429400256004
-7.35494071879251e-06
9.10798203935797e-06
5.98122185747527e-06
6.28509775858273e-05
6.66270115746192e-06
0.000105400113359727
5.67462051824416e-05
4.03008370609363e-05
0.00010170232829471
4.17436412075293e-05
6.33931739323212e-05
8.77878004441176e-05
9.11275246550962e-05
5.05050143908697e-05
8.29320240052391e-05
7.14595264388118e-05
5.05315614696374e-05
6.9561071384773e-05
2.5349608242831e-05
6.81069067875633e-05
-2.79087708929333e-05
0.000109103204505194
3.3689165292314e-06
2.21395802975612e-05
4.96662817377458e-05
2.68734444849263e-05
1.80059285776417e-05
5.13096850664377e-05
4.63201997265654e-05
-3.0698191372821e-05
1.43340354115222e-05
8.42692485499596e-06
5.32391078262498e-05
7.14407337665487e-05
1.90540022854284e-05
3.08536023458801e-05
7.53558830478357e-05
7.33880321339083e-05
5.31557928780758e-05
2.36198179024033e-05
0.0001018098546517
4.53120752385437e-05
8.14398155612967e-05
4.55267589996017e-05
2.78643334381229e-05
6.72155498817833e-05
0.000129185347331523
7.31436476004154e-05
3.7994499119332e-05
6.01220227170503e-05
5.96452106849948e-05
8.22938976819259e-05
6.16146136391081e-05
7.72647338989164e-05
3.82425068239655e-05
0.00010493020189708
7.69233786943519e-05
4.3736976843912e-05
2.66470774419601e-05
8.76303460282583e-05
3.96838971812127e-05
5.13598938080758e-05
4.20627758514381e-05
0.00010525715653194
9.20024924784617e-06
4.57848307255231e-05
4.89027238044098e-05
6.60701491781684e-05
5.51977603814399e-05
1.52358807929616e-05
-3.3473909760606e-05
4.98162069881097e-05
7.39344674837928e-05
0.000107723891796075
0.000106938230421368
3.97638083585859e-05
4.32007663319599e-05
8.22480571596511e-05
7.97186176059616e-05
3.28247220338368e-05
0.000139394583508373
3.5203672895688e-05
2.41158160942613e-05
7.69545707227468e-05
8.19389459785437e-05
4.46560469365416e-05
6.97876129944065e-05
7.20216324548949e-05
4.13800920071132e-05
1.4930859278509e-05
8.9872905395245e-05
0.000134515238985573
5.96959517659155e-05
6.35033218353402e-05
5.86744793160079e-05
5.59214558571413e-05
2.82212985813957e-05
6.66336126355689e-05
9.5221860971675e-05
2.18047275899073e-05
6.55445434226609e-05
7.01160002971369e-05
1.7771348076319e-05
0.000139210001910493
6.4390670849898e-05
0.000135818084845512
-3.63169752761544e-06
5.68386623684545e-05
8.49945480160232e-05
7.43848554999244e-05
8.89472059013928e-05
9.77382649348309e-05
3.88004961392089e-06
8.00952642634915e-05
3.73161666403307e-05
7.9949029257323e-05
9.11193769700416e-05
4.89766210980692e-05
5.09854476180984e-05
4.99505322526521e-05
4.3376356013084e-05
6.19024195135058e-05
9.11687030513812e-05
5.25487939077583e-05
3.68059282168675e-05
0.000101808428836282
6.509401567912e-05
3.06368929587487e-05
6.92153463816024e-05
1.66140063381638e-05
9.77575396470959e-05
-1.0425592535975e-05
4.37871258214688e-05
0.000117668508103047
6.63814574369215e-05
4.8525942371451e-05
7.28511169015421e-05
8.16082347294057e-05
2.09695189642716e-06
8.34929939270086e-05
3.56138939986597e-05
7.32376064685982e-05
4.30376531231464e-05
7.62467062226055e-05
9.8675565577849e-05
8.51314640344435e-05
4.69491336844211e-05
3.72175844474089e-05
8.04539477753992e-05
6.93035031868818e-05
6.13741203941642e-05
6.00863790442363e-05
1.99949866492086e-05
2.85147475694938e-05
7.0842516978445e-06
3.96651203811546e-05
6.85178544485028e-05
0.000110657467285305
4.54992639276597e-05
0.00013847113991485
-1.50731860920774e-05
0.000110146094030439
6.46873633629517e-05
5.96808294069611e-05
9.52549807990144e-05
3.75581236289911e-05
3.08180255489233e-05
3.70471304380961e-05
1.35428042978376e-05
9.54145433317585e-05
4.02542320560604e-05
5.1665391495822e-05
2.11609425488055e-05
7.78077938398449e-05
3.80518251785875e-05
2.3475192060619e-05
2.92093645161258e-05
3.24452628490505e-05
5.62052767621575e-05
6.60867907922844e-05
8.32194896792938e-05
6.07315148358656e-05
5.03988012207422e-05
8.24350612916919e-05
4.83747137337314e-05
4.32951953009064e-05
5.16557232895966e-05
8.83800327882533e-05
7.5002064893316e-05
-1.91548780395188e-05
6.98847622813564e-05
4.15421765500691e-05
9.29710022346511e-05
4.76084042148262e-05
4.55203484255343e-05
8.40069049308503e-05
4.99354889364612e-05
5.04789695911393e-05
7.67580954938783e-05
7.62883067129863e-05
3.58444242048965e-05
0.000103080838864131
4.06776703423246e-05
6.46006969213475e-05
4.74696039776674e-05
8.22426905609457e-05
8.77235786334724e-05
2.08052696889097e-05
5.81569479554999e-05
4.15925850596331e-05
-1.1288060210394e-06
7.71827955703015e-05
5.14565265064226e-05
7.71343917244897e-05
3.78857615470165e-05
0.00011277015543256
5.64341248536849e-05
4.838421652775e-05
7.26397473361088e-05
9.11456666413849e-05
6.6609626669e-05
9.34976630999146e-05
2.24035229827447e-05
5.12776676740628e-06
1.82858409194824e-05
5.72969491323649e-05
0.000117220195585614
5.29210091697334e-05
7.109044569063e-05
4.62802884589442e-05
-9.18035172810322e-06
8.8007441482984e-05
8.48361616869891e-05
-2.70457339690289e-06
7.19837785703063e-05
4.00606835847172e-06
-8.47808087146141e-06
6.42547530150361e-05
0.000109805880471969
3.31657723092355e-05
4.12097463781652e-05
2.98102965608168e-05
5.33356013504323e-05
7.6682586205295e-05
4.22167109709412e-05
0.000103289596181811
7.69358014143523e-05
9.58642108889912e-05
7.24861582047643e-05
7.62028304539166e-05
5.43838813531387e-05
0.000140098095150747
9.7851793335006e-05
0.000119266644491408
8.33474214834602e-05
1.1362577336668e-05
4.82296496511023e-05
5.53153183737752e-05
7.0006463455416e-05
6.86158321556598e-05
2.12528408604419e-05
9.60404364222609e-05
4.05206532733818e-05
-1.37910967568947e-05
6.53189103404742e-05
4.78588198659653e-06
6.91641586730338e-05
9.23292281353804e-05
5.26860307634646e-05
0.000109779624661556
-1.18599480018966e-05
9.26439900507956e-05
4.73523784782413e-05
7.3969439578425e-05
6.64783875614509e-05
5.82836895155767e-06
8.70112657972138e-06
9.04896873579836e-05
4.63522649282837e-05
8.68782407358342e-05
2.33190756883134e-05
3.9937550675394e-05
-1.56030147265679e-05
9.19603237622547e-05
0.000110686532599314
9.02001452625381e-05
9.06339708536015e-05
2.34674064997457e-05
9.76255484752351e-05
2.63010727527974e-05
3.3263183931817e-05
9.32371548605895e-05
4.93965333215916e-05
3.78685313942803e-05
-1.73885560538943e-05
3.07889601618911e-05
1.02781085598124e-05
8.69995962186421e-05
5.23248771096212e-05
0.000119759047084695
0.000107854807324254
5.2827111748965e-05
5.77197885993868e-05
8.92946187243409e-05
9.60367257672106e-05
8.53046963724818e-05
0.000126704245277275
4.43050126930531e-05
5.96926243962408e-05
4.48480186929397e-05
-3.84845395524828e-06
1.93277650414422e-05
7.76368642171244e-05
8.53220148653687e-05
6.07072390375892e-05
9.27112881845598e-05
1.41676847218141e-05
-1.94721323298232e-05
5.71427396040885e-05
8.96040540555891e-06
4.65791375411843e-05
7.66787685717479e-05
8.86871397735834e-05
4.56160349830321e-05
9.21418161903307e-05
7.22473064483001e-05
9.36320660684898e-05
7.93058407879905e-05
7.71422263073606e-05
4.46191341064684e-05
5.62423068779691e-05
8.24406303454831e-05
5.10050790611307e-05
5.82322064675234e-05
6.04819595166531e-05
9.4171215410924e-05
7.35521688643649e-05
2.40606785431004e-05
0.000117191273969461
2.22101400792392e-05
5.91705972329676e-05
3.19028105465223e-05
8.4386689211129e-05
2.81491876517186e-05
7.55815289103562e-05
-1.77983009683605e-05
4.79536980669185e-05
6.83126566323182e-05
5.40464040544033e-05
6.16978389445492e-05
9.70956498602011e-05
1.03916349230832e-05
8.13083695473601e-05
9.3378172642282e-05
9.97198667015416e-05
9.64165995882881e-05
7.38218573096987e-05
3.68005378014325e-05
9.89510751128387e-05
6.47008219291324e-05
-5.69504945148997e-06
6.47416668456059e-05
2.40503825316185e-05
6.45027521338662e-05
6.80730139568379e-05
7.62737216007615e-05
0.000127515243185326
6.92270563257855e-05
4.80138186818276e-05
2.13614385285873e-05
8.03240177344547e-05
3.19696395842431e-05
7.49824586955292e-05
3.01789407235558e-05
-7.69541008637301e-06
8.42886409630451e-05
4.32897917080055e-05
-5.97149993773288e-06
-3.06356994042922e-05
9.52846585963992e-06
6.87794557712348e-05
2.30802254999358e-05
3.82292935571883e-05
0.000134669717459245
5.69161613072227e-05
6.30063581516568e-05
3.26120148772063e-05
1.83384174679529e-05
8.85494304693531e-05
3.80958218192021e-05
2.4493214133945e-05
6.73854547240513e-05
6.68619556016632e-05
-9.62197278723481e-06
8.93347037376713e-07
4.4531312353242e-05
5.5629317266245e-05
7.86704081958728e-05
4.40352779150842e-05
5.4063175060563e-05
4.44428198681549e-05
-3.02283021827579e-05
7.90162282697096e-05
7.54532564215362e-05
8.13721482926516e-05
0.000112106641959822
-4.18793689190246e-06
7.28323046642299e-05
4.23950447266464e-05
2.52724225306404e-05
2.25493372751709e-05
3.94084598902748e-05
-8.75060335098064e-06
6.50039091663965e-05
2.18034156717802e-05
3.90875266195936e-05
3.91255460458295e-05
0.000135546528850396
6.52073505716818e-05
3.64262946941069e-05
4.98068799079465e-05
7.9790901229133e-05
6.94246935129863e-05
4.94351942358186e-05
3.66561879917001e-05
-2.26111568343317e-07
-6.53324334637071e-07
5.10428168226793e-05
6.40133584198535e-05
2.38681929934578e-05
6.33030646104791e-05
-7.79307862417162e-06
-2.49474926044072e-05
6.78573503787983e-05
2.67285329652979e-05
2.87620625512173e-05
4.41431364624213e-05
0.000101742331043667
7.51806264988829e-05
6.89974761250508e-05
8.35489193420277e-05
7.57011863065158e-05
8.00646367307789e-05
5.85485460245165e-05
0.000100934587527669
9.26223053936495e-05
8.65229344690438e-05
5.86779052969326e-05
6.8245269480253e-05
7.15492866906631e-05
2.33213633361192e-05
8.68104330531e-05
6.59586416245421e-05
8.21707057641042e-05
5.79694879134398e-05
7.04005582334295e-05
8.96095407637921e-05
1.57241434903022e-05
5.24605051842399e-05
7.71010339473471e-05
8.47867799200517e-05
2.41151671941033e-05
3.58084292471816e-05
3.12199380147605e-05
5.32841301618976e-06
5.04104540928196e-05
2.77957924840509e-05
4.77719448351499e-05
8.21472624740962e-05
5.46297426477705e-05
