# Supplementary material for: Research on computational propagation and identification of mine microseismic signals based on deep learning
Source: PLoS One. 2025 Oct 22;20(10):e0334641. doi: 10.1371/journal.pone.0334641 (PMC12543183; doi:10.1371/journal.pone.0334641)
Supplement: S5 Data — (ZIP) [file pone.0334641.s005.zip › 000100800001723.xlsx_0.txt_24.txt.txt]

4.47182734803147e-05
4.20585407030315e-05
3.7732334091152e-05
0.000110725791965946
-8.83982032690875e-06
3.78823375598896e-05
6.72779384887429e-05
4.10109681298652e-05
-7.15986654365157e-06
1.45317084417577e-05
2.73723420890561e-05
4.09545719407637e-05
7.31215635349943e-05
5.870527853158e-05
7.95689922646154e-05
4.99384532158231e-05
4.65498966597527e-05
6.6063032067167e-05
5.53245239604282e-05
9.34621601162007e-05
7.29005967039633e-05
0.000121795123494038
4.11766012837187e-05
4.58830987483795e-05
4.07028592653502e-06
0.000104495916436371
3.4847241268287e-05
2.56867207200351e-05
1.26696016034184e-05
7.13773309182098e-05
5.00687921680665e-05
5.23573117929005e-05
-4.31572120447804e-06
9.83458064647165e-05
8.67899125765584e-05
5.44236838882791e-05
0.000140546788593787
5.17001916676842e-05
8.793290649205e-05
1.86117871275156e-05
9.5889765805676e-05
0.000120540032421498
7.85024927416972e-05
1.74811018986414e-05
5.8250757507077e-05
7.53599132503822e-05
0.000116542506194808
-1.38750278612455e-05
5.55326325282498e-05
3.99875092720547e-05
6.79841784389078e-05
6.1287421820739e-05
3.71595332614547e-05
4.50066556366091e-05
4.35666747181586e-05
9.29543045203277e-05
6.17275987019599e-05
2.95783633014789e-05
3.5258066789118e-05
0.000116795901756516
2.87335764608772e-05
2.12641368145409e-05
6.16243783417313e-05
0.000118698734106662
5.81609274976443e-05
1.84283776767404e-05
4.59748521086304e-05
5.80789063560098e-05
6.45215600022649e-05
9.51050240218516e-05
0.000109163816011927
2.98239332886711e-05
4.35612104353869e-05
7.63691972299676e-05
2.71375069635002e-05
1.84791078524769e-05
8.24133180373356e-05
6.17602363982942e-05
2.02438336347939e-05
7.07298334182425e-05
5.6033497228168e-05
2.90881192818236e-05
5.96193862945237e-05
7.8181993337248e-05
6.29320203507998e-05
8.4908984665245e-06
8.99731212471243e-05
0.00013771324995406
4.01274096226936e-05
8.4915789559433e-05
5.91131525719135e-05
1.95888415705411e-05
-6.67356291719019e-06
3.6697923377534e-05
2.24443341666764e-05
-4.89599501060364e-05
3.50029701254836e-05
9.35784166513323e-05
5.46296190937843e-05
6.98206165852406e-06
2.20475066130204e-05
0.000119282745157385
7.11837072039879e-05
2.27387281356709e-05
6.74249413243276e-06
9.15230631425462e-05
0.000138407276947578
9.31997874647273e-05
5.5892382702584e-05
4.38072943156543e-05
8.90564363962281e-05
7.47480714355367e-05
6.05982536045983e-05
3.45541463894748e-05
0.000113310063107094
6.97364890908876e-05
4.29390700840197e-05
7.51848717212455e-05
5.24985724482612e-05
7.02316120247058e-05
0.000120247992340526
4.33681873559376e-05
4.83809995013689e-05
4.12948922415629e-05
0.000104095239149084
4.96306739505195e-05
8.10995693183709e-06
3.65123329621041e-05
-1.63027232882374e-05
2.79791311584189e-05
5.73383624577052e-05
0.000110800675482026
7.9036138372691e-05
1.21359868378096e-05
8.86906994042882e-05
8.8657454683422e-05
2.93554295859931e-05
6.31808890471165e-05
9.32306208305785e-05
4.01228847930463e-05
5.1257787453875e-05
4.71786023405209e-05
9.26217697265956e-05
5.93182851144315e-05
3.87771803459863e-05
6.28480285643162e-05
4.11813998755638e-05
1.59078657984422e-05
5.20638237068788e-05
2.57690612027234e-05
8.70206697344225e-05
4.6474147559999e-05
5.16308059621543e-05
6.66199998238422e-05
3.99313132568329e-06
5.17237477839844e-05
0.000104747654377153
5.8101217614782e-05
0.00011875011212702
8.70679003211114e-05
5.17618553568069e-05
1.5614682458145e-05
2.86029325406039e-05
9.80636454490213e-05
8.87249624195983e-05
9.1481952629228e-06
3.83078763449903e-05
6.13594537299172e-05
5.3606074823176e-05
9.80765785989111e-05
5.45095588959371e-05
5.14998418293842e-05
2.76080673643982e-05
3.69810354473453e-05
9.77985502012946e-05
3.18838611578207e-05
1.09760078491827e-05
3.71983163049765e-05
2.86210326573411e-05
5.62190903246394e-05
8.10860495788065e-05
1.66126643649755e-05
5.4153191561768e-05
1.0059469586589e-05
-5.93149260864522e-06
8.40159053944482e-05
5.18547103295775e-05
-1.43824141101941e-05
1.84521977009898e-05
1.56028064394453e-05
8.77636943226198e-05
6.54170184261557e-05
3.1333208499002e-05
2.27592219583275e-05
3.47622524912882e-05
5.75067522479919e-05
9.44356046913e-05
3.32081340028332e-05
9.70601800844133e-05
9.74660382081616e-05
0.000159722435268516
4.64292682293878e-05
3.59932881682727e-05
3.95869715487379e-05
6.53689204480578e-05
7.43076109770935e-05
-7.24181981896959e-06
7.6400986937754e-05
9.40128781566756e-05
9.94784871378246e-05
7.33927989819786e-05
2.7813740082835e-05
7.83721912084148e-05
6.95209618424197e-05
3.45026926247884e-05
8.33536682945026e-05
7.13102982741292e-05
4.68795240833245e-05
4.24653025285107e-05
5.17842791610279e-05
-1.80358540759868e-05
3.8684798000272e-05
4.58589535555872e-05
5.85138331501695e-05
7.84739338593853e-05
-1.24252771272476e-05
2.22925481232095e-05
7.47352746566425e-05
8.6119670843173e-05
2.69533191101336e-05
1.76480213589085e-05
-8.99144372361031e-06
7.26104734256363e-05
2.39139662589962e-05
0.000130101549117299
-1.45162744396003e-05
-1.91428375666145e-05
5.23651458174892e-05
1.55204538074182e-05
8.11856322711177e-05
8.82598271275082e-05
3.64508276914422e-05
8.77791706765511e-05
4.0234133007746e-05
2.60100984032373e-05
2.81245399777657e-05
5.5116384565407e-05
0.000115962161143427
5.52777765760408e-05
2.19212713275192e-05
5.10651102320521e-05
6.10807012053367e-05
4.87276061314379e-05
7.56813230681476e-05
2.95550566211687e-05
7.55221069578114e-05
0.000101157677540171
6.12078895701044e-05
4.76101426609197e-05
5.79866758395662e-05
0.000105290082788948
9.76756156397871e-07
5.24325163137438e-05
5.73512790528215e-05
-1.68120148267781e-05
9.77254048756851e-05
6.23962871563116e-05
7.78635602707666e-05
5.28382973725063e-05
3.78857891277526e-05
8.57318412424283e-06
6.85448663657336e-05
-1.43550502759851e-05
4.76153409045405e-05
5.92530499056004e-05
4.98958929886861e-05
6.25933666982279e-05
3.16155607037381e-05
8.47937287382474e-05
6.62721152382626e-05
8.13570754847683e-06
6.7796449559776e-05
9.30365408816062e-05
5.1568466820382e-05
2.70659920915326e-05
0.000102328070924967
0.000119343760476105
5.00320639797703e-05
0.00014580403738653
0.000128887800068994
5.52744239794885e-05
3.30627492623326e-05
8.96690212398376e-05
0.000104409919571814
7.29225765389919e-05
2.55752452086891e-05
7.4869006179527e-05
0.000122833439497706
2.27702368861684e-05
9.08923632451983e-06
6.36575397448775e-05
2.46206651116963e-05
7.74259031977826e-05
5.81515827548965e-05
4.30708146891636e-05
4.52545103234403e-05
4.07967972689018e-05
0.000101771297084718
0.000130496405635089
3.01498970188309e-06
0.000119476016006347
6.72983298229375e-05
7.76683500686742e-05
-4.49462073103666e-06
7.10633242863008e-05
5.5621474344826e-05
6.70936895008313e-05
4.6075613997065e-05
2.09703812781831e-05
-2.76936392681966e-05
3.90264976884866e-05
5.1011593432574e-05
0.000108503191616256
6.85307648994568e-05
7.86054524657225e-06
9.63637147957649e-05
4.36707160949812e-05
1.36784796345689e-05
4.10377962947413e-05
4.72420971347553e-05
7.78908003655779e-05
1.93339212088258e-05
2.58395472955535e-06
5.33525144446507e-05
2.64610349818803e-05
2.96184169432706e-05
9.70542584295336e-05
0.000101257667813672
5.22061174405497e-05
2.17841922645879e-05
5.91780463261799e-05
8.05962164417009e-05
0.000128937810868657
6.06699280003563e-05
8.45620427676484e-05
8.03137501601155e-05
4.44033007090459e-05
6.45768887112664e-05
5.05291928260473e-05
9.7862680664968e-05
5.89336304842082e-05
7.60177520081934e-05
4.45808121678382e-06
4.51867664070876e-05
6.58991629933979e-05
9.26698935310112e-05
1.19597814599078e-05
3.33768523081662e-05
9.25438344545502e-05
2.48016266728599e-05
9.20352208476083e-05
4.79918753185182e-05
1.36808671616555e-05
7.0112690506892e-05
5.51278105760944e-05
3.84754073231937e-05
2.24322668720072e-05
5.2711191962492e-05
2.922820423036e-05
7.35929116178534e-05
8.04646056193884e-05
1.57473609407194e-05
7.41055904385024e-05
4.8301007740795e-05
6.87595627085848e-05
0.000107502374158048
4.38234454580692e-05
4.0706866191973e-05
1.08167329823709e-05
0.000107911268521646
7.0562911631752e-05
5.50242692467708e-05
2.31673366433812e-05
1.80371752943138e-05
9.8093681132632e-05
8.1880127491638e-05
3.75603975234225e-05
7.55872287768927e-05
7.38513954345999e-05
0.000105681354716481
8.01998633990008e-05
0.000103329625815259
8.41392717526077e-05
4.24305843646655e-05
6.75239251136143e-05
7.98227605105662e-05
9.96121592428992e-05
9.86223066567416e-05
4.77897464531559e-05
4.66509060994964e-05
6.84440263592846e-05
2.66988810094737e-05
4.77777382782862e-05
5.46298702793564e-05
4.65270571366402e-05
4.24428364166207e-05
4.78999184375671e-05
2.38117815621632e-07
4.57208793166895e-05
0.000127742629368333
9.36574918260581e-05
2.5735908954151e-05
-2.77120928770614e-05
6.230385300692e-05
3.78286418750173e-05
0.000111650937565738
5.95825358480885e-05
-4.92486841419713e-06
7.48467127163885e-05
0.00012746553676775
3.61385646630566e-05
5.52863983837275e-05
9.33804513562275e-05
0.000133861251387547
7.82007325669939e-05
8.64319502886572e-05
7.98182603076446e-06
3.65245935356192e-05
7.92570566582654e-05
3.74496848862249e-05
2.63176618104526e-05
5.60918614482823e-05
1.30433777253352e-05
6.61018534472234e-05
7.68625718192688e-05
7.32430219125411e-05
5.6990280567317e-05
3.48718412545652e-05
5.81334496407331e-05
6.62638414362367e-05
0.000110133432608741
8.60108098984594e-05
-9.87636345658873e-06
9.09818708319652e-05
9.14241426814484e-05
-1.09560087121788e-05
3.78304789145652e-05
5.59854723404375e-05
4.28805547797244e-05
7.80570764427072e-05
4.28962548835087e-05
2.31694255251684e-05
-3.66520818394611e-05
6.83893700830979e-05
2.69190634185666e-05
6.86770629365254e-05
8.72364285350537e-05
8.54644894585592e-05
3.08690796790936e-05
1.08733634504618e-05
5.67066404273779e-05
4.70151501975556e-05
3.03894174153496e-05
8.77600898689474e-05
6.36484899883635e-05
4.99938299823455e-05
3.11362665476811e-05
2.49235539043382e-05
5.45674369881581e-05
9.45486669357027e-05
7.32022593262185e-05
7.33541091934211e-05
0.000111030612885796
3.61430484879983e-05
5.6252923086391e-05
7.26856988760152e-06
9.56105563123148e-05
0.000100908869990298
7.32277039266891e-05
5.68055628370324e-05
8.10642340992023e-05
0.000108698781849352
8.55353892379062e-05
9.55885187336193e-05
8.03688467593986e-05
0.00010272242222308
8.93029441667532e-05
8.31892574067728e-05
0.000128173178826074
5.04409129435217e-05
8.91672222280859e-05
5.07815823671777e-05
0.00010727900928028
9.23659237143163e-05
5.88349709492134e-05
7.34519865716624e-05
3.60874085677537e-05
4.94983778023964e-05
-1.26494144639155e-05
8.559640482852e-05
1.04653687094922e-05
8.81884908790371e-05
3.74486208783028e-05
1.76636422967067e-05
8.8616095000295e-05
-8.69599713236831e-06
4.22435912473081e-05
3.91539810793469e-05
5.82679282239456e-05
2.00682692292705e-05
2.11966611932177e-05
1.86698284765455e-05
-1.11515510289168e-05
8.08656999069172e-05
5.83038183402907e-05
6.01102690470295e-05
6.09238622606208e-05
2.08329068147121e-05
7.49938301727773e-05
8.97991719277401e-05
0.000122136674699693
3.17392885400795e-05
7.18877995892392e-05
8.66997592357142e-05
7.09995931521507e-05
7.48177130009505e-05
9.4509630847377e-05
5.51943962763083e-05
7.29791520635696e-05
5.48204999983075e-05
6.06229705598352e-05
5.25902326388055e-05
3.57349311236126e-05
9.44626042524892e-05
6.57470342101358e-05
8.84955044004786e-05
0.000110719923133911
2.03153125127955e-05
1.6683231374236e-05
2.52157166595894e-05
9.2802955234956e-05
4.81841996627845e-05
6.71756203523852e-06
2.46482635194046e-05
0.00011050608881021
4.07053142252436e-05
4.52531972449833e-05
0.000100919704745006
3.34621623221805e-05
4.15436455718522e-05
5.84365931129318e-05
2.67084190041201e-05
9.92955022391346e-05
6.25313354705173e-05
0.000107569906787302
5.51967219251186e-05
2.0739215731076e-05
5.9010020747628e-06
4.77860612668145e-06
7.07581218333818e-05
3.20224910822442e-05
7.15903003423171e-05
8.10804494285655e-05
0.000117276269200077
4.07075256549163e-05
1.69425622715954e-05
1.8264838319679e-05
2.47203987095175e-05
8.72754404330818e-05
3.47650434411978e-05
8.95921482861818e-05
0.000124937682490117
8.07937362216657e-05
8.03838857801178e-05
0.000111865183699078
5.3577564910859e-05
0.000122606083985318
3.71947297898291e-05
3.47407462896572e-05
4.8445569680367e-05
4.80523237678705e-05
7.25038461424136e-05
-5.31309700981162e-05
1.60735307340581e-05
8.97300256779435e-05
9.1282742537558e-05
7.20341165977729e-05
7.35791379993047e-05
0.000116428920878628
-3.00951502920896e-06
8.00140528550406e-05
0.000111363897593175
3.35323390313532e-05
2.08857022026617e-05
8.6764800572486e-05
6.13186591720329e-05
1.54651422075595e-05
4.92440329068325e-06
8.78293651009575e-05
1.48171513255944e-05
6.85300979973242e-05
6.46052270767997e-05
7.46985135412732e-06
-2.23901000741457e-05
0.000129401541084834
1.05240150560426e-05
0.000114038897178209
6.77188465847223e-05
6.0186382104076e-05
5.42211935619388e-05
6.58476260818562e-05
1.94965077302197e-05
1.09316796606129e-05
6.06224021829712e-05
4.28101637851614e-05
4.51857857778272e-05
6.16584164992262e-05
2.68936494817899e-05
2.83310680901582e-05
3.77235263964652e-05
3.16064046317817e-05
0.00012966527057407
1.41647678347146e-05
5.55400304739272e-05
6.26509258837768e-05
6.7009490598303e-05
8.42114222788506e-05
0.000102698726347963
4.54618104073055e-05
-3.07882046604763e-06
9.90765925914173e-05
5.75786510181499e-05
8.78452375937024e-05
8.33010860830011e-05
9.97937714480419e-05
5.73311337207051e-05
8.45340784107828e-05
7.20919320325338e-05
-1.06704612409786e-05
4.4705801997068e-05
8.89288961126593e-05
7.73543381554839e-05
4.81772721515507e-05
6.98063037385663e-06
6.76146111500485e-05
6.83735709101569e-05
3.39302540395247e-05
7.65635561438329e-05
7.98026115350223e-05
7.43101658992219e-05
6.54167222536091e-05
8.09341183934927e-05
6.11908024290152e-05
-3.6792707600103e-05
3.21224193505892e-05
5.44376119299002e-05
7.19281886156831e-05
4.89202099305105e-05
4.50573752276519e-05
7.14779468169984e-05
5.46859101244401e-05
7.07830198824045e-05
7.70229960788211e-05
8.68557072636579e-05
7.14057205678653e-05
3.28942981844902e-05
7.1033766514207e-05
2.57276553440878e-05
9.70095759403592e-05
0.000147552243392477
1.92299457142084e-05
8.53759411306892e-05
0.000128859170899252
3.58763374114734e-05
4.27888557876022e-05
5.87894641207852e-05
3.05144213790222e-05
2.1879870011237e-05
3.07382609481456e-05
4.79934695305542e-05
2.96424700171938e-05
1.00696060574579e-05
4.98587882232925e-05
5.22928405588891e-05
-2.49804762142431e-05
3.85753211886087e-05
3.43938881061604e-05
2.90927134724257e-05
5.32098072711742e-05
9.31836727717515e-05
6.44882004068989e-05
3.3571912825879e-05
2.75043676551092e-05
2.38463080102036e-05
6.89229131370628e-05
2.63080596260342e-05
-1.90300082410854e-05
9.05988705651847e-05
5.58966737783356e-07
4.51310599632012e-05
6.29117021297023e-05
3.66510868168805e-05
3.31721700066298e-05
5.07906711052239e-05
6.6539998635322e-05
4.14697481933362e-05
4.50325151510407e-05
8.12839373710798e-05
9.32820568469308e-05
5.30013302573255e-05
4.57269750112006e-05
5.21689984204544e-05
0.00010111594615979
0.000116881070480405
2.58296313573692e-05
9.30539056005546e-05
8.88408557074609e-05
5.848161996037e-05
7.13431920028935e-05
7.10362269979553e-05
7.84687079113137e-05
1.87536382665163e-05
8.08264329758928e-05
6.82178520618606e-05
3.62418632806764e-05
2.85957874057881e-05
7.12373395102587e-05
8.56085895586407e-05
5.8858268561528e-05
5.66086569182412e-05
5.98218426965929e-05
6.45812734212291e-05
4.81139056996969e-05
1.1036304173449e-05
5.5539619322446e-05
2.03354681591176e-05
5.69950611452797e-05
1.47729086631528e-05
3.11823889525356e-05
4.5905526467306e-05
4.15893881855102e-05
3.88115437903086e-05
9.16041546121536e-05
6.64425549066217e-05
-3.28287080608103e-06
3.64756676447722e-05
6.93026666019134e-05
6.22485231929515e-05
8.21233300972453e-05
4.38552956755859e-05
8.14985619390643e-06
7.79388539363495e-05
7.5717154801197e-05
5.68668096871139e-05
8.98031638859143e-05
7.1759839690053e-05
4.56586354244857e-05
3.06594317196755e-05
6.38039578547637e-05
3.83616918347177e-05
9.03517350188342e-05
2.70785380189716e-05
5.04395741844447e-05
5.53614355606681e-05
-2.34876739811847e-06
0.000100299928649057
5.74618186657231e-05
4.65980612703154e-05
5.8472614886758e-05
1.91106070102675e-05
7.40909816425327e-05
5.49337616723055e-05
4.50742462481408e-05
7.27695547560484e-05
3.33541511985685e-05
4.75068464072652e-05
2.35053619866313e-05
0.000106183348543078
2.55151039927797e-05
7.90223771412907e-05
7.81797717493325e-05
4.1794108958423e-05
3.11584424973761e-05
0.000117958064167458
2.5563948474773e-05
7.81478045556996e-05
4.19955421728122e-05
5.82830706926803e-05
8.90166419615e-07
7.24248925956917e-05
9.41929644059957e-05
3.72337932624243e-05
8.70036071669938e-05
5.69384934885498e-05
3.3302045208508e-05
4.89347451400615e-05
2.30096420724708e-05
6.00245728908495e-05
4.79633647460885e-05
4.99838281456157e-05
8.50183790761558e-05
9.54240639270054e-05
8.22950881288078e-05
1.57954078475342e-05
3.55592044930178e-05
9.28616055800184e-05
8.24146359467961e-05
2.96933889529929e-05
3.34040148778526e-05
0.000108703766873961
0.000101735126815262
6.78708801149154e-05
0.000106737137795593
2.65162280245082e-05
8.08311625500815e-05
6.59217152930866e-05
9.57927311286268e-05
0.000142877157631266
0.000145917409785841
2.80586131567667e-05
0.000100526083778858
8.52232420913871e-05
4.8411601371437e-05
1.33974910284603e-05
7.9954664740526e-05
5.29038467588187e-05
6.06731428079581e-05
0.000108618405938805
6.75539239542035e-05
3.16189916658832e-06
7.93570442938782e-05
-4.25245179292807e-06
2.73716610656732e-05
8.23731785624784e-05
8.88170675794939e-05
5.19387158946814e-05
9.30429846104679e-05
9.10301757630257e-05
8.71330434014904e-05
-9.33086146289685e-06
5.75304321966875e-05
1.64642839937649e-05
2.71397932504919e-05
4.97921620642915e-05
7.07506435459233e-05
0.000129317247539025
-4.28676763307227e-06
2.15291964260182e-05
0.000102115481665658
6.97074261617223e-05
4.5825873477336e-05
8.93077530891771e-05
4.44168807634234e-05
9.099870583159e-05
5.01365273322967e-05
8.67768081771351e-05
2.6708691863802e-05
3.11376448802001e-05
2.20017852165349e-05
-1.57178985302932e-05
1.12797495303625e-05
3.99142997206512e-05
4.73312128568229e-05
8.27714915603625e-06
7.0080277416556e-05
6.79590190670873e-05
5.08410586938403e-05
7.98582125557102e-05
4.74092786143382e-05
7.84271209108635e-05
2.98644672801189e-05
8.80891800665392e-05
0.000121101728149802
6.29090086180964e-05
8.50429841114669e-05
6.83561231755963e-05
8.12184580039967e-05
3.39761154485838e-05
-5.52980689245981e-05
4.59214743914057e-06
5.46628523888929e-05
9.89890474582168e-05
7.14205657078432e-05
5.8701950678768e-05
3.85170033779462e-05
1.20369519559438e-05
3.44747384183437e-05
7.70071362653341e-05
-2.1651949157591e-05
5.31088128669037e-05
7.2358364760106e-05
1.51670864682897e-05
5.68189110988364e-05
6.46702842643691e-05
3.73626641318421e-05
0.000106027492478078
2.69578428182497e-05
2.75799905056648e-05
5.77549298979855e-05
3.5630370430047e-05
1.58387814259837e-05
5.59341035779344e-05
6.60914310885286e-05
4.45971285643294e-05
7.29839208918036e-05
7.0272225973634e-05
3.8602398826649e-05
6.37381203964505e-05
2.87560008854858e-05
9.01081243443348e-05
4.71360943280556e-05
4.43779840857852e-05
1.05272983404785e-06
0.000113675193544718
0.000105006957253904
5.90887705417502e-05
2.04222259203683e-05
9.4034130378649e-05
3.77883580216271e-05
9.52182497700007e-05
9.80977575298071e-05
0.000140659695943928
0.000112726086962714
8.11368284345433e-05
5.2604940699628e-05
4.96742752654584e-05
6.01682620675445e-05
7.24119029264421e-05
7.36924570909507e-05
7.74279609754384e-05
0.000107457450447634
3.69802066312042e-05
4.66947084019095e-06
4.24174604096159e-05
2.47101901457862e-05
7.39264346422209e-05
0.000100484805703161
3.35719948117177e-05
8.01962033246531e-05
8.38804605471536e-05
0.000122613170581054
-3.70456181871818e-05
2.43587353142979e-05
6.246952204685e-05
8.25697405340964e-05
6.27731901445373e-05
3.27633709133079e-05
7.93000787561548e-05
4.83620864830915e-05
3.61845861037333e-05
4.91327911874071e-05
5.6262343370578e-05
8.05405351554426e-05
9.27921105201908e-05
1.90177434175021e-05
2.13956859489767e-05
8.42382875535323e-05
4.60477673978106e-05
3.12720130306768e-05
3.66219481113487e-05
5.18724367742489e-06
7.22905535959434e-05
7.91068920628696e-05
4.76143361172473e-05
8.27497464082774e-05
4.08685055895875e-05
6.02306056070341e-05
5.59704913339267e-05
7.33494213032057e-05
3.04616535303843e-05
7.67332359651022e-05
2.88286917608163e-05
9.98568128418148e-05
6.16207794401854e-05
5.72741017206571e-05
1.21533730425158e-05
9.01293430280674e-05
7.58067532150243e-05
4.5434705057392e-05
7.03292185084793e-05
1.16288716818337e-05
7.22810375054334e-05
2.45886438937135e-05
3.68755752809093e-05
6.33386471399e-05
0.000129093489178245
2.40519845146789e-05
3.54422291592638e-05
3.29821314911807e-05
1.789012252063e-05
4.41479260801635e-05
0.000104015049647263
2.99834618863299e-05
3.53613279860449e-05
2.74014173259381e-06
8.45575483530259e-05
3.24139434655064e-05
5.36366734461022e-05
1.51419672256806e-05
5.38929576389965e-05
4.23999910371723e-05
4.68232007543171e-05
8.7884260318435e-05
3.88781273915651e-05
2.34816292725744e-05
7.02085667112266e-05
4.83104362957759e-05
5.99065935028602e-05
1.66083351733156e-05
8.45434199882668e-05
3.46914128140894e-05
2.89182991903241e-05
9.510955552275e-05
3.41007959962736e-05
7.95688079608512e-05
0.000123986600854658
8.32705160585667e-05
0.000107160227713022
5.96045661000354e-05
8.53149349900154e-05
5.45291428653815e-05
7.98503149279829e-05
5.5136209684998e-05
8.61530679053284e-05
7.74925430514254e-05
3.43317031167146e-05
9.18627813660404e-05
5.75310145001513e-06
9.05947491203351e-05
3.01139257202996e-05
3.37147927060536e-05
9.87459123267268e-05
7.40942112939832e-05
8.68123820199073e-05
3.8086773924889e-05
2.77086128678697e-05
7.32206139377666e-05
0.000103163328841201
1.76823283774177e-05
7.55123738988151e-05
0.000101768606586029
1.60870067152057e-05
9.28344882323445e-05
3.6991931206403e-05
5.21097322354277e-05
3.69033782262227e-05
6.42288811214028e-05
0.000132855182063896
3.78412536918832e-05
7.04931348738895e-05
-4.28269357177716e-06
0.000101386931046813
1.11172360812804e-05
-1.90771434853292e-05
1.14957558541458e-05
1.66728111473782e-05
8.57566133161116e-06
3.35829771264585e-05
2.27849606532283e-05
2.41938614096172e-05
6.68502360127628e-05
4.38658680902758e-05
8.06728068897104e-05
3.98898354882467e-05
5.71868745329959e-05
8.15022496718548e-05
4.31225315997354e-05
0.000120204095365571
8.03097207611209e-05
9.00100938118921e-05
6.26620738054573e-05
0.00011635938998099
0.000104024220868312
5.98652694477935e-05
9.20675253064799e-05
7.75944909700391e-05
4.93134618299146e-05
5.84174189661519e-05
0.000143849463861086
4.35108685680894e-05
6.28976122537938e-05
6.09306328974761e-05
3.1524124892931e-05
6.83717439052228e-05
9.25706143106259e-05
1.95727100537706e-05
0.00010049623255336
9.09332559460557e-05
2.16687026729799e-05
2.30848311923433e-05
-5.26439668860984e-05
4.59181532413514e-05
5.33149891511457e-05
2.52334620263101e-05
4.72941946912014e-05
8.17436058646856e-05
7.81489295512345e-05
0.000123969466545813
5.5576139083134e-05
0.000136806080247334
3.77425557616992e-05
7.74942146775317e-05
0.000127709864313263
-1.55928458268992e-05
9.50285720030162e-05
9.82780044056627e-05
9.20555790573177e-05
9.51197605497213e-05
4.57413589776975e-05
2.15336365557923e-05
0.000112314953191086
9.1555256431849e-05
4.47905881792805e-05
3.49736535749742e-05
5.79664121544578e-05
6.972388922618e-05
6.98071966643556e-05
2.92178657437947e-05
8.74206566528096e-05
4.67660539987988e-05
1.52570222721476e-05
1.19157346996546e-05
2.29917830292325e-05
6.87915868272259e-05
4.42967055716382e-05
5.72233552926269e-05
5.29943122973972e-05
8.64169334714088e-05
4.67045099632171e-05
6.31701199717684e-05
7.17768920449553e-05
2.74318379265407e-05
3.09678273279269e-05
5.93768817573854e-05
8.30651366570944e-05
3.37092260267707e-05
4.84287040418707e-05
2.78953947228958e-05
2.44605459159209e-05
-1.41288034706705e-05
0.000106392989906726
3.15541230771316e-05
4.33664702437084e-05
0.00010124542893135
7.92942508692116e-05
7.98988934199437e-05
-5.29960998789002e-06
5.41986529997521e-05
3.30511087497499e-05
-3.27997963037896e-06
7.7454068781787e-05
8.13257789380157e-05
0.000125577302838252
6.85516130571221e-05
4.98740271403647e-05
9.70396948997219e-05
6.08113398316058e-05
-3.28222549471872e-05
0.000125927067186706
4.44120679911231e-05
3.03899551524184e-05
8.39416245716919e-05
6.36049233013619e-05
6.51515712657645e-05
0.000107883977414772
0.000121449005174519
5.73271831166525e-05
1.67102884299466e-05
3.72537087792286e-05
5.49348836247853e-05
5.27168551465298e-05
8.71518169458798e-05
6.6256974916949e-05
6.01015770050708e-05
5.88567930023244e-05
5.41855956945272e-05
6.62633019885718e-05
3.47152009652321e-05
-2.05477627367387e-06
1.65170382953641e-05
8.29453406282392e-05
2.95740269092048e-05
2.78369000076643e-05
4.47872891714515e-05
5.36812052337471e-05
4.82515553247313e-05
1.56049793724128e-05
3.55025449960388e-05
9.87391886632564e-05
0.000147657510494156
5.35528052078035e-05
1.36800340839402e-05
3.15976372278636e-05
1.53962452281755e-05
4.85693693195381e-05
8.11565474347728e-06
5.0164820394642e-05
5.81483167290837e-05
4.52844286469004e-05
0.000105415305019233
5.32126696075977e-05
9.94341972990561e-05
6.97485942749031e-05
7.96512311398726e-06
6.09877407995941e-05
8.9798566750104e-05
7.06251299663878e-05
0.000113501562639305
7.97345850795667e-05
2.99309398612867e-05
8.59750598667972e-05
4.42027214433907e-05
6.22380457802895e-05
0.000112079394514084
6.5278206259704e-05
4.62547227268404e-05
0.000111112761270157
-2.72626695058687e-05
3.10943124338065e-05
1.30102394543744e-05
9.25057436922588e-05
1.16022525466063e-05
3.74518434024957e-05
6.40627131943861e-05
4.31178880277571e-05
7.85445900245157e-05
8.2978690147064e-05
3.95711767337666e-05
8.61743556068681e-05
3.59284175334326e-05
7.31049952748151e-05
-1.04505243278558e-05
3.72137525447325e-05
3.2024494985885e-05
4.46333597938581e-05
-1.1338427228079e-05
3.84461346945423e-05
5.04374881443174e-05
3.55669920539619e-05
4.23110170802717e-05
4.74267563206465e-05
-1.4583508954628e-05
-1.9863921584728e-07
0.000102006662466035
9.87050843579849e-05
5.62110796760671e-05
0.000110871330050981
3.83456721005264e-05
2.3239765467451e-05
1.62219107482023e-05
8.15739673171867e-06
5.02899898125261e-05
3.77890595810625e-05
2.32438825613426e-05
7.37776867587301e-05
4.42264773870114e-05
8.4169613043602e-05
3.94724639778314e-05
3.29451742765889e-05
1.74544477919821e-05
8.71484289043811e-05
4.00627677682857e-05
5.78002961022241e-05
3.14623768786609e-05
2.65055527946545e-05
3.73335667869002e-05
5.58557748520701e-05
4.82776200001033e-05
3.28844588195054e-05
9.68270572440844e-06
-2.98469094255614e-06
4.55806505429074e-05
8.45906176923159e-05
0.000136425429533926
8.37912332893175e-06
8.5803920063002e-05
8.98172886430176e-05
5.41003353294096e-05
0.000138282816700656
9.82051985705284e-05
7.6283081534042e-05
0.000130409223869543
7.47582093923206e-05
5.30881299825207e-05
6.50572171632908e-05
9.19798053534825e-05
6.67562378708172e-05
2.90476800877448e-05
6.31073394948333e-05
0.000131015627592776
3.70878715847383e-05
6.31141044259329e-05
6.8376966856088e-07
5.56536134556428e-05
7.72227558467162e-05
3.6624499236065e-05
-2.04866115153534e-05
4.78686275962065e-05
6.45668214779879e-05
4.53038566929476e-05
-1.18993483125429e-05
2.44981914643644e-05
6.93021608058534e-05
2.85248055713892e-05
4.00182037049011e-05
4.36527934637048e-05
7.97012849175052e-05
8.81954781276192e-05
9.81433812594061e-05
2.94367455851733e-05
5.76716456981221e-05
0.000101825831452922
7.68125784176133e-05
4.66605783246487e-05
9.31157577321553e-05
5.3163919345494e-05
3.18618027567487e-05
8.26304336012902e-05
5.64483605978277e-05
3.80555737431968e-05
6.27308418880672e-05
5.12591214281066e-05
7.0810517619066e-05
7.83340239391809e-05
6.49755168748655e-05
1.00557136148444e-05
9.94303753300153e-06
6.0077531695383e-05
8.90723211319738e-06
3.87506331286991e-05
6.15612934273914e-05
1.92094983506977e-05
0.000104798357565789
2.27160977146345e-05
4.39215476980844e-05
8.31188783514466e-05
6.42243051997213e-05
7.5136262092369e-05
5.60635741974967e-05
4.07235888040519e-05
3.30547532401268e-05
7.02950485245052e-05
9.41796235492535e-05
4.74335965377504e-05
9.03433960474305e-05
1.27090153037278e-05
7.24710456907382e-05
0.000123102478431282
5.60025944955877e-05
8.61731202734242e-05
-2.35549392361485e-05
6.45639078495508e-05
6.06378162661099e-05
3.74231089942919e-05
-3.02655511658739e-05
7.78136620674674e-05
8.97969027950713e-05
8.16064572351687e-05
8.71284345280895e-05
1.55589488350744e-05
3.05406334404439e-05
7.3023339021622e-05
8.21693055457597e-05
6.80867088170198e-05
4.6546657943609e-05
4.81108075248696e-05
-5.30031901678022e-06
0.000101754393014463
2.67150737381608e-05
5.45525456921154e-05
5.06612291547524e-05
3.34949120325494e-05
6.31446687903996e-05
3.47349542102554e-05
0.000139975742505003
6.4698761074911e-05
3.03410692107785e-05
3.09272080665326e-06
2.89720962731429e-05
1.62557154828528e-05
9.31762028669615e-05
8.42975776645452e-06
7.72142593788434e-05
8.83715198320235e-05
1.47778521222253e-05
7.79800987188002e-05
5.60315626152342e-05
6.3387591790839e-05
6.08192963495627e-05
9.48851429593074e-05
8.1330514491045e-05
5.07305976785148e-05
0.000104990611297865
6.83089868530331e-05
6.45353536710273e-05
3.44825940616114e-05
7.49815284500551e-05
5.1118423536366e-05
9.07565021047585e-05
5.50771585931488e-05
6.38787480696574e-05
7.12786486944547e-05
4.63722778122163e-05
8.06234410341622e-05
6.54121556621017e-05
4.79077001895727e-05
7.51364089757107e-05
6.82887085462789e-05
9.15740629859144e-05
-2.80997842225745e-06
4.5680443800577e-05
1.25125248437739e-05
3.03882921944124e-05
3.99590078310001e-05
2.242157699734e-05
6.34952068193629e-05
4.72157996318873e-05
0.000111604999926229
2.52250650596834e-05
2.9538136491655e-05
3.69131226730427e-05
6.43546913865487e-05
9.23102223484053e-05
3.1932400182786e-05
3.86438344240804e-05
7.08026545642664e-05
0.000129541507139814
7.20955013800202e-05
4.26075834396102e-05
7.23891305100198e-05
8.41117096677249e-05
6.9947747989168e-05
0.000115443545253023
6.77517706764749e-05
8.69167833893723e-05
4.29809160220934e-05
5.88895013267206e-05
7.00677826696198e-05
9.82923441405242e-05
7.00351729275442e-05
4.83979261739128e-05
4.82932989841443e-05
3.15229182501143e-05
6.13276689419918e-05
9.17952406104224e-05
8.77995821053415e-05
6.10859954623162e-05
3.32037414079072e-05
2.47720451072261e-05
8.07967165404454e-05
1.90919169742464e-05
9.93398719898176e-05
5.1418622813862e-05
9.11426720628489e-05
3.3206582688774e-05
6.81707920801778e-05
3.37213634714126e-05
7.91352068179796e-05
5.06499183492557e-05
9.53223328757979e-05
6.19532141686617e-05
1.21968836039832e-05
6.1966015696894e-05
-6.50032357610943e-06
5.79518487614351e-05
8.07288725245921e-05
5.24107828892182e-05
3.44576514231739e-05
6.80178677171226e-05
4.26386489996924e-05
2.60552359523416e-05
4.76644123748914e-05
2.56891013635929e-05
0.000109886856441593
4.22683642948024e-05
9.64226017347868e-05
5.63628716007502e-05
5.42070851205829e-05
6.86297795517465e-05
2.34715675936018e-05
4.20809208145728e-05
4.34620870830535e-06
8.69237738292968e-05
4.46360999965743e-05
9.00972552765262e-05
7.16336018287732e-05
8.12479440833346e-05
1.8966857961931e-05
4.38123633551905e-05
7.40818351890375e-05
1.38807889131785e-05
0.000107018811167483
3.22894532876225e-05
3.00968579568576e-05
4.30076577823657e-05
6.32759709183041e-06
-1.47699560071705e-06
6.4277168769e-06
3.13164240496695e-05
9.4665347355539e-05
4.10290894321134e-05
4.69073216127158e-05
4.42632849368469e-05
6.76498848242105e-05
2.71865391019407e-05
-1.78969615412287e-05
7.07821838752108e-05
6.32202942154086e-05
0.000118938025635271
8.20531968042007e-05
6.80887461513621e-05
7.57631834897251e-05
6.92897755226647e-05
7.56972177926134e-05
5.70414223974799e-07
9.39188992600328e-05
1.86322784910669e-05
8.77860375423515e-05
7.08333355755648e-05
5.26659023193446e-05
6.56147006098479e-05
9.87797405967406e-05
4.81343301503565e-05
8.77278616060944e-05
9.01541268932897e-05
4.72952552846851e-05
8.48636216196015e-05
2.07610080021148e-06
5.06027954069577e-05
6.44457052681755e-05
5.68423487816245e-05
2.77397349915254e-06
2.64105490376963e-05
7.12499468012563e-05
1.59769591109232e-05
4.97242453572695e-05
6.09387906189377e-05
6.05998455005625e-05
5.66340278177586e-05
3.84298367798894e-05
7.52275181966211e-05
4.67283320311035e-05
6.87042403227063e-05
7.28197318780336e-05
5.75242006802334e-05
4.97872309434998e-05
6.49262022624022e-05
6.28777689539487e-05
3.82385049967788e-05
8.13475002261011e-05
4.6066002299036e-05
5.16744305653089e-05
4.01966296617979e-05
1.55628782500031e-05
6.49337382829082e-05
9.63535820265939e-05
7.2974766661999e-05
8.41918473294703e-05
5.24250846351261e-05
6.91495877362243e-05
-1.40237444478754e-05
2.01280222158889e-05
5.56849013266438e-05
0.000100385513863291
2.10504431638941e-05
7.71740423712129e-05
0.000110692518970371
0.000117703371292119
4.75622952927859e-05
5.02829726727736e-05
9.34887955208192e-05
8.57901307282392e-05
0.000116185169773563
5.0670049301425e-05
7.73306527126556e-05
3.64449745163579e-05
5.51508320193373e-05
4.35521579686398e-05
9.20822171400071e-06
1.96400523756055e-05
2.12263114266085e-05
6.69487503561556e-05
0.000114217273818488
8.51808360980935e-05
9.61278604399464e-05
6.5838886821786e-05
5.61018142615823e-05
6.83578744471138e-05
4.30523919744543e-05
1.03501317785093e-06
7.0813676359638e-05
5.576832461054e-05
7.75771836246324e-06
2.17821784085303e-05
7.63263005996931e-05
9.28407575472792e-05
-7.07080594263984e-06
3.26822390958158e-05
9.92924760642027e-05
8.39118808484985e-05
7.27395231314822e-05
5.54922492626039e-05
5.37230384746483e-05
5.58311533514285e-05
9.31081086036064e-05
9.10444618923606e-05
3.35631899747346e-05
5.99588414277517e-05
5.55109994720598e-05
7.38093854960979e-05
9.26234738057966e-05
9.94260311907716e-05
8.61475541646507e-05
7.06760707554394e-05
5.8915407404688e-05
6.94053160732506e-05
5.49396648853429e-05
8.98046214870642e-05
8.47995148372492e-05
8.93153150481992e-05
2.42374369142926e-05
5.99260996212769e-05
4.60953749831867e-05
6.51788525650904e-05
4.05149708706537e-05
9.06977425275043e-05
3.96871148977641e-05
2.46260581342605e-05
5.34478343126842e-05
4.08322188627968e-05
6.35992934645773e-05
4.36460664694199e-05
1.449330010974e-05
9.17940661435699e-05
9.97324966556333e-05
5.91501877320419e-05
3.94679798590264e-05
7.24372895781256e-05
1.39910842618078e-05
3.43818591747523e-05
4.46624108371549e-05
9.06360739778878e-05
7.94331240629171e-05
8.22585256954764e-05
7.85886828524719e-05
8.26806291166288e-05
8.44673372963921e-05
8.14786597574083e-05
5.0251040610335e-05
-1.88470073059781e-05
6.72042769432254e-05
-4.94437319956058e-06
8.2362830367524e-05
7.37355135080679e-05
5.21825007190667e-05
7.85297522906351e-05
4.40125922974108e-05
5.47646754253011e-05
2.5060530892241e-05
0.00013048061919839
5.56892953494007e-05
7.36685120041092e-05
3.43830010389621e-05
6.41642851945062e-05
8.40153043733472e-05
5.18057681105218e-05
6.71063569509138e-05
8.609444418503e-05
3.57339269359971e-05
6.22731099142374e-05
4.44066332677477e-05
6.19805167200199e-05
9.99571082689323e-05
4.63549537090993e-05
8.24583393159748e-06
5.74511056808423e-05
2.87290874276826e-05
0.000156889257715953
2.60066759932443e-05
3.58934407737892e-05
4.02560043190989e-05
2.13644392519201e-05
0.000105284665238401
2.57281324767411e-05
8.34150456788335e-05
5.87029246068831e-05
0.000101600827797205
3.69877967064732e-05
0.000123176979333722
7.76113981961831e-05
8.40471877775282e-05
6.6264812110972e-05
6.11078746075051e-05
8.40327370467321e-05
4.59227140647387e-05
6.58934116449208e-05
5.06799811475406e-05
6.80732171705457e-05
2.60977728724392e-05
3.99495208036038e-05
7.58815029781039e-05
3.05986533731582e-05
6.53397297079425e-05
1.96436766648782e-05
7.76173487809949e-05
5.19270289380378e-05
3.42061897873503e-06
6.3448750660014e-05
7.07083288787804e-05
2.77795919486926e-06
4.79786715551359e-05
3.62206034972463e-05
4.93298202593197e-05
2.11055269141645e-05
7.67081011135821e-05
5.47362925495162e-05
8.67235029674625e-05
7.25692833735825e-05
3.14869489757952e-05
2.48158061857382e-05
8.64953964476174e-06
4.20416890593917e-05
8.15217314037968e-05
5.40797024956483e-05
8.81342166582786e-05
1.83819446494504e-05
5.97223304673682e-05
2.49438036068073e-05
0.000123429690931903
5.11171959170622e-05
5.35321480667464e-05
9.65595423430375e-05
3.33206412356702e-05
-1.68756130381969e-05
2.57114403629368e-05
9.61119588640015e-05
3.63863149713037e-05
5.97421929417793e-05
6.61686898115557e-05
0.000105582565635052
8.4624086035172e-05
3.96715635981399e-05
2.82470952298061e-05
3.20303766376007e-05
5.91693633072598e-05
6.40992263955753e-05
2.36939160857462e-05
2.0206568120138e-05
6.06720921958134e-05
6.71698685413986e-05
9.99748567762246e-05
5.0790830051025e-05
5.89158951820874e-05
6.03739073221929e-05
7.14521904004334e-05
7.07901907928703e-05
8.02672043809356e-05
2.24315248331649e-05
2.81248430765831e-05
1.72500857516839e-05
6.83673132589554e-05
8.27536939766544e-05
8.09765716106271e-05
3.06350033310799e-05
2.8037210550686e-05
1.7957752533931e-05
1.30501485356344e-05
-1.56623785615967e-06
8.31260998106551e-06
6.80119914259917e-05
4.66030737675997e-05
3.40742631444473e-05
7.19032444823851e-05
4.27406569139279e-05
8.27248394057533e-05
7.7799652828558e-05
-1.19483658436097e-05
1.72832524530837e-05
5.41208481646829e-05
3.79399509141976e-05
8.97535006827556e-05
3.62604835149287e-05
4.68647681599077e-05
4.61889375920689e-05
9.70609966741601e-05
6.97197516253078e-05
7.84314972355285e-05
3.67004149149552e-05
1.78824646093384e-05
7.47702718045381e-05
5.83327861777238e-05
3.27963706594582e-05
3.14588637071644e-05
3.9469550096726e-05
2.27877939184299e-05
2.86661823339953e-05
6.41154829183717e-07
0.000113950044602957
3.43520179314786e-05
4.33383358241659e-05
8.34903099477405e-05
4.86563590975436e-05
8.24432440150258e-05
8.62322239095441e-05
4.07652990260991e-05
9.82328462158729e-05
7.34714574328382e-05
2.03784806540228e-05
0.000107993106826609
-7.51348713444696e-06
4.38134878949435e-05
2.40302206634104e-05
0.000107589709979128
1.5856886436296e-05
9.38997422873696e-06
1.48190701994773e-05
6.03949068579519e-05
-7.42357700651408e-06
5.09361422463538e-05
0.000103555611166089
0.000114021841377478
0.000107904245096444
0.000120506356852445
8.46969300124634e-05
1.90637999689065e-05
3.77104833923467e-05
6.54534299839232e-05
8.71081399239396e-05
8.65992111359276e-05
4.79749336253133e-05
9.22256274524629e-05
9.87893784716872e-05
5.35599625565361e-05
8.55057766980575e-06
6.74937961170524e-05
0.000181909290140921
8.01971777095022e-05
0.00012349008839978
5.54643342725432e-05
8.01849166891307e-05
-1.78636671838572e-07
-8.10089747240468e-06
4.13477318946226e-05
2.02157979876568e-05
7.92960291841587e-05
0.000103677806271794
7.62840434954995e-05
5.15335074651972e-05
5.96848000754283e-05
9.65403079776073e-05
7.2833167393944e-05
4.60973040326179e-05
4.72171481743751e-05
1.72495411919421e-05
6.38464741207999e-05
0.000123218694666464
8.39315623113026e-05
-2.1344357154884e-05
-1.210635498901e-05
9.04100559079828e-05
0.00010228627908743
7.28855292037391e-05
9.67520702420617e-05
5.43765665632804e-05
7.02159088257146e-05
7.17708905761146e-05
0.000101738934900572
2.4309355665921e-05
2.99100959749618e-05
9.43650511551212e-05
0.00010286911288915
4.16419601174345e-05
2.08796410502995e-05
9.12490012588343e-05
7.32866173051165e-05
6.86622689678749e-05
4.53024222780596e-05
6.09894113967997e-05
6.87046456531845e-05
1.78477849510135e-05
2.95398851412382e-05
5.15056535167875e-05
8.36313252405476e-05
7.98192901984131e-05
7.7628240990457e-05
3.2885579075182e-05
3.15296221893522e-05
0.00010010031662888
7.28836845326624e-05
5.73681937445724e-05
3.41636997097178e-05
3.2561353044449e-05
3.10991992254964e-05
0.000102562002440042
3.70800917918989e-05
3.22612899398742e-05
8.60934214384423e-05
6.95399400987623e-05
5.6251432538827e-05
7.0526481198028e-05
5.84178541882968e-05
6.62246619039495e-05
0.000128229452627034
2.83646115202495e-06
2.20062221142883e-05
2.51852127425783e-05
4.33299491500145e-05
6.07924895728737e-05
6.28173918154788e-05
2.54454539348301e-05
5.6780887740691e-06
2.27431587457185e-05
5.76951733954043e-05
9.16188005847941e-05
1.92656665410673e-05
6.87753493434803e-05
8.18362316050177e-05
4.93965641710645e-05
4.32413761059021e-05
0.000124387749660549
3.48549125286186e-05
7.46297711426255e-05
1.84054092141006e-05
2.78722506299714e-05
7.22763707665175e-05
5.26989993936425e-05
5.05174407593836e-05
2.71409564165576e-05
8.33908092157702e-05
8.99044599999493e-05
7.00840731553542e-05
1.81010997539802e-05
7.6942840036378e-05
7.03635431235755e-05
7.82094093932107e-05
6.16368053372755e-05
-2.0062835896272e-05
3.89550190299448e-05
1.66342410496083e-05
5.99866194836299e-06
0.000124393334366343
5.87527667433103e-05
6.47931110822088e-05
5.31430508182631e-05
7.68769486794112e-05
3.61977843651107e-05
5.08059971727482e-05
-3.6663839215307e-06
-3.22675494815221e-05
4.64320246343549e-05
3.78054020855825e-05
3.60448897954117e-05
3.65829860461561e-05
7.13317152282897e-05
5.2412068242341e-05
4.88284745426719e-05
0.000119275878397224
4.78205653984371e-05
5.7103747861867e-05
5.31491331433786e-05
2.08033116444329e-05
0.000119781928284175
3.48126920519171e-05
4.84202914685079e-05
7.82147899886977e-05
2.13288882471201e-05
4.199810243399e-05
5.25340097427041e-05
6.98586549489441e-05
8.55521810110703e-07
8.62096249833991e-05
0.000113180372960496
7.04179376587943e-05
-2.07756638370501e-05
3.9749996820607e-05
8.57348714180194e-05
9.55194693606404e-05
2.04878847265457e-05
4.85292469149468e-05
0.000109581990413291
4.88180425079696e-05
4.01132136671224e-05
0.000130820729973325
6.1233385157161e-05
-9.19536248201608e-06
6.28594597646358e-05
9.88836147950388e-05
8.52311220820462e-05
8.68192030623322e-05
9.01031046748539e-05
9.61847971828239e-06
4.09074164712926e-05
3.64631272541559e-05
6.11216636589976e-05
1.21632670387705e-05
6.71097878240377e-05
7.80382253328847e-05
0.00011922512223578
7.78589399816634e-05
6.4032118945503e-06
8.01462054595285e-05
8.80176698737872e-05
8.57218737724305e-05
2.57501277104963e-05
9.43466493667554e-06
2.09486993783681e-05
7.96922935264612e-05
0.000101326506333561
7.64079662984996e-05
7.17384399515485e-05
0.000108135484132057
5.91424899546317e-05
5.58760398919959e-05
5.82644397923646e-05
8.35440061430413e-05
7.55327341299121e-05
9.03638306818312e-05
6.80186623864937e-05
6.98388954488934e-05
6.2887872963369e-05
5.14147633080553e-05
7.7689380487547e-05
4.84962423533551e-05
5.20593714834841e-05
5.32632870547527e-05
-3.91617727159145e-06
2.49867520941515e-05
2.0569935688311e-05
8.59806463505097e-05
3.55672087838968e-05
1.61028117993121e-05
3.29039389477368e-05
2.44355959142836e-05
0.000120293946755361
8.90467245633664e-05
0.000124898118136437
1.18776190029996e-05
8.43916983818633e-05
3.26599727640704e-05
0.000142014659079162
6.74385761480053e-05
8.67341661648362e-05
8.58387068081175e-05
6.93537449509683e-05
8.76968763824053e-05
6.01784119134691e-05
8.22710546803453e-05
0.000131936509453948
2.8376556833418e-05
8.67579869315521e-05
4.08689699381951e-05
7.13062534555245e-05
0.000111816818094937
7.30523386560341e-05
6.49851713627733e-05
0.000101985641272299
0.000101127176334031
3.77484887712169e-05
7.20877814381288e-05
4.46405739064875e-05
2.54233681806297e-05
9.16322767439186e-05
0.000106909289155917
8.66135420089146e-05
0.000101898265778065
0.000141883626507697
2.97856379242172e-05
3.6344286537967e-05
6.68071083337461e-05
2.80072483293329e-05
8.96269587639166e-05
5.2524566835242e-05
7.72285176160875e-05
6.31979009565711e-05
5.29301767439587e-05
9.54884564150755e-05
8.46210823066368e-05
0.00012940698821303
9.10300943855563e-05
6.44723017710021e-05
5.53415384399789e-05
2.47595336756449e-05
8.59390741204724e-05
4.8079143743446e-05
5.93767011980018e-05
5.45181060668392e-05
3.41558627370349e-05
7.49705509230747e-05
3.49985448741311e-05
6.14414631019921e-05
7.77618399971749e-05
5.67114248980313e-05
5.35192478157049e-05
4.86148833279451e-05
2.10182714030235e-05
3.39246870121832e-05
4.00497965000641e-05
2.5975992876265e-05
7.9035259637638e-05
6.97631373964611e-05
4.91066409517629e-05
0.000124912945535532
8.47484960773605e-05
6.32326932349417e-05
-8.70743950583825e-07
0.000100510437326442
-1.19889322414298e-05
9.57259591434949e-05
7.27251499265471e-05
9.24507387608449e-05
3.53711600772608e-05
8.70585315144202e-05
6.91469361198417e-05
6.52507004963697e-05
5.59517150338305e-05
2.58613136192175e-05
3.95992257759904e-05
2.5255459998003e-05
1.61368441357875e-05
0.000115312882787642
8.67198065477085e-05
9.63455901586017e-05
6.3334081868206e-05
5.01896367069188e-05
9.6319838854025e-05
4.41193627303164e-05
4.55669843222914e-05
4.816994424047e-05
8.66015475646528e-05
7.83867925704506e-05
9.09167901594795e-05
0.000126214858619016
3.73149457239573e-05
7.11877823368049e-05
8.67703366169754e-05
4.90226747808159e-05
7.88603584590343e-05
4.91702408558106e-05
4.59453750636929e-05
7.18040363716712e-05
2.1556901221489e-05
2.95061785331201e-05
5.81911251674778e-05
6.33643048382475e-05
3.66648141530316e-05
5.54803149378085e-05
8.62620667540374e-05
8.40774683475835e-05
9.26274790783034e-05
0.000100579710511287
8.45347001478072e-05
8.43670779209018e-05
6.49787843928001e-05
4.45169915832771e-05
8.14103761473446e-05
7.08401921700041e-05
9.52450219107435e-05
3.67988517340332e-05
3.77331030814151e-05
3.03728037522669e-05
7.86621001255672e-05
4.37769396088636e-05
8.12806584797636e-05
7.81258956365781e-05
7.85593390102429e-05
1.9831860691756e-05
6.70168973391011e-05
4.53445366968884e-05
9.9373091453425e-05
4.7658305716521e-06
-2.95990470489194e-05
2.84294419302634e-05
6.60815639230039e-05
6.45471850045051e-05
8.80791885400688e-05
7.12389673159776e-05
3.99362565784187e-05
0.000102654479027968
6.21851566362535e-05
5.8885416928703e-05
0.000107180155552952
0.000119969496664161
5.45063132915111e-05
0.000140752624404553
7.44476093838306e-05
5.39244354049845e-05
6.04544718561745e-05
4.73700255149803e-05
2.650873436188e-05
5.94290575269588e-05
2.02482609981487e-05
6.84208794655115e-05
3.62446983752011e-05
5.46063046473352e-05
8.87373043836082e-05
5.53304427963408e-05
8.1806920195153e-05
9.23035558449171e-05
6.17818683160207e-05
4.92409658544965e-05
5.67005224157219e-05
-3.27131519219091e-05
6.73013312487132e-05
0.000124211890796231
8.22269122592373e-05
7.67194223208975e-06
5.70889072581872e-05
-3.36088403597249e-06
2.11612645259447e-05
0.000123879872246699
0.000102319806009381
5.04269956283243e-05
4.01578543129898e-05
3.3950949678503e-05
9.46057395494838e-07
5.84649190012384e-05
8.37837193700753e-05
0.000126444786888068
6.68787836264974e-05
8.42381214531118e-05
6.77977266764057e-05
9.23402577650621e-05
5.87923508642009e-05
-1.96676039356265e-05
2.10373605077751e-05
7.4294915009601e-07
1.77675422792555e-05
6.45403606066311e-05
4.89188875927639e-05
4.70223124187677e-05
9.21531696646858e-05
0.000103761161891912
8.06945903011238e-05
0.000130829389440219
2.79974753643202e-05
4.6652143511289e-05
0.000132030848618627
6.21712419336018e-05
9.39772183798222e-05
5.42836065613025e-05
9.8389436299153e-05
7.98629332072996e-05
2.28121489867661e-05
0.000101409941636616
0.000100660775900152
9.15201153810835e-05
2.89865322590971e-05
4.7780641484466e-05
0.000162952451798358
9.66011297233323e-05
6.44729865730165e-05
-1.05551961081495e-06
4.14924770273829e-05
7.82565670015052e-05
-3.65132884427066e-05
1.10756109497582e-05
0.000104546034994638
4.29341186522241e-05
4.19769679435929e-05
6.46636885812745e-05
4.77381572208932e-05
1.52930042320514e-05
0.00010810372528497
8.184745147526e-05
4.94636248623459e-05
6.66479948174466e-05
8.55193039985555e-05
1.79262629449396e-05
4.72660814037441e-05
9.77486134254166e-05
6.78863192776328e-05
7.21437332062219e-05
2.96139734289504e-05
4.83583422643633e-05
5.31311148847558e-05
7.66853474395128e-05
7.94961612442899e-05
6.67574405921736e-05
7.87286484322431e-05
6.27595557000543e-05
6.68839911336172e-05
6.95874888436871e-05
4.40688542824956e-05
2.91781025726507e-05
1.29448599982484e-05
4.06632874193764e-05
4.39889405911835e-05
9.12837656122885e-05
1.93319885174889e-05
0.000119064778602093
5.01291092806843e-06
5.61820029383242e-05
2.13087290625264e-05
7.10516131582586e-05
7.4829937860761e-05
9.31614522393304e-05
2.6448544700254e-05
5.01844301463733e-05
4.82457390794162e-05
0.000126576484963044
6.26710357515196e-05
6.7419198663728e-05
4.48979392953625e-05
6.40153518055892e-05
7.64262998502204e-05
2.26243701992744e-05
2.0488103709214e-05
6.18287956596216e-05
6.40094961405756e-05
6.0543541134415e-05
6.49860444192051e-05
8.29670204450719e-05
4.52944213541743e-05
8.61392071416109e-05
1.90469070677252e-05
2.82408020061482e-05
4.30132372867096e-06
4.27023619327628e-05
6.50146293212807e-05
7.69050706013547e-05
5.23736070219007e-05
0.000107867370317785
6.67499890261915e-05
6.6884835570037e-05
6.74424675443111e-05
4.00783512803221e-05
-3.51921495254611e-06
1.17042627309167e-05
6.93839444744164e-05
6.19640828197541e-05
4.45407756272788e-05
6.36248414105462e-05
3.09918250478974e-05
9.09790761688833e-05
0.000125763975516644
-1.62410747214815e-05
2.51630769850995e-05
1.3677664158779e-05
5.84095752798174e-05
8.68432931055305e-05
2.31256360464621e-05
0.000110307533198769
2.27299333494396e-05
4.25781174272063e-05
5.12957228259617e-05
0.000121228740528174
8.2779024752649e-05
3.40958863644574e-05
2.74454107582214e-05
2.85761014056191e-05
5.68821218447584e-05
7.13961149547933e-05
4.25819775977185e-05
7.33208592285343e-05
6.21131403304872e-05
3.17712817488842e-05
8.40073816287069e-05
8.50598674579861e-05
6.27534162020256e-05
5.01106107793249e-06
6.72381100076084e-05
3.19678610944029e-05
7.82976776653747e-05
2.89050292029083e-05
8.00784299986038e-05
6.87215007572868e-05
9.35788663686407e-05
-1.27608599809768e-06
6.62744658745773e-05
2.1394798797457e-05
0.000126767697609509
7.9852483570744e-05
3.46713600318356e-05
1.87867218527325e-05
7.66863645935622e-05
4.15637057126961e-05
7.20728965445462e-05
9.86687250159171e-05
7.41500143205948e-05
3.33217063002212e-05
6.75801742682837e-05
0.000111553782735993
8.20058014328775e-05
-1.5433086952006e-05
2.93884084325911e-05
2.22214853102452e-05
4.40651795779706e-05
2.1930062456744e-05
8.43883013181226e-05
2.04624029409149e-05
6.74094264617367e-05
5.46108360972208e-05
6.6924882480234e-05
9.30606436324597e-05
3.13052387271604e-05
5.86662841746044e-06
0.000106451390733975
4.07522833752027e-06
4.59035431434314e-05
-2.41667994946377e-05
6.18533690792273e-05
8.28488569218527e-05
6.6317686449025e-05
8.55444380320857e-06
0.00011311080541507
1.2019825187446e-05
3.67511972453342e-05
2.31620315403355e-05
2.95612696616693e-05
6.74918605051906e-05
1.29384411243651e-05
6.84983733344533e-05
8.68290246231736e-05
8.57519535953303e-05
8.36917142593062e-05
5.81550819076674e-05
3.11517676031148e-05
8.55991225022844e-05
5.42968973930363e-05
5.96642173093165e-05
6.11508505938243e-05
5.03637480088182e-05
2.75201184238582e-05
-2.55453905932423e-06
4.22765508141838e-07
2.05956742170152e-05
3.31994861063618e-05
0.000102610873295068
8.34456699559549e-05
7.87737246820056e-05
1.96672627703141e-05
-9.16095027071695e-06
0.000115808242074907
0.000105838829407549
7.54639407180765e-06
0.00011370646990011
2.78558624972221e-07
6.09968359749308e-05
6.69023956613186e-05
5.09533872742042e-06
1.69504706977209e-05
1.46870286667744e-05
7.08478475017202e-05
7.40471507648224e-05
5.67394564952177e-06
0.000114921703634975
5.86703737641281e-05
8.87595127643137e-05
2.10140935978247e-05
6.38155992305297e-05
3.93693106271289e-05
6.21673501027318e-05
4.24007801639857e-05
-7.3654605686987e-05
4.12657026816475e-05
3.1177855209197e-05
4.04650922670664e-06
3.55918617749275e-05
9.85855217844139e-05
4.75736854347295e-05
3.18783452767088e-05
7.40040401781905e-05
-3.50501450830379e-06
8.36127448736727e-05
4.08678385201335e-05
4.12714177241944e-05
6.35089978064697e-05
3.32975544194509e-05
7.77751593215471e-05
4.09179928321916e-05
3.75517783778145e-05
3.99206693775383e-05
2.93294265542957e-05
7.71941514050874e-05
9.46744467305963e-05
6.72351061867204e-05
7.28684136274192e-05
5.05891265883638e-05
8.31842231170458e-05
2.01690115236116e-07
9.88116530883499e-05
2.38834001901311e-05
3.76233315294544e-05
7.70312448614716e-05
7.7905573060045e-05
5.19550262571525e-05
4.40376769316842e-05
7.46696082464443e-05
4.18712274443278e-05
3.16783634573203e-05
5.46479007125959e-05
5.75448047354982e-05
3.0331464157155e-05
8.1574816595339e-05
3.43551886682303e-05
4.20110379382108e-05
1.90770741685337e-05
0.000100417732727127
7.52740921262343e-05
4.18195380497756e-05
4.90209762066686e-05
7.07356977795354e-05
2.27470156429147e-05
4.85185170866943e-05
8.74650280634706e-05
5.5575571905217e-05
-4.83709368162592e-06
4.84045019205833e-05
6.61435921125428e-05
7.63159186433096e-05
4.93924891561602e-05
7.96407224290534e-05
8.56923298373402e-05
7.91431097563549e-05
8.14664190535593e-05
8.74514897671538e-05
6.40631066738969e-05
7.14530616287256e-05
4.54411856033017e-05
1.75792322291056e-05
0.000122849742897657
1.93735433825287e-05
3.02382042048567e-05
0.00014584952834577
4.91873034129975e-05
9.88238501797601e-05
8.94844697217531e-05
0.000124325676599251
7.68147206971527e-05
6.5982543605259e-05
1.46819798165333e-05
7.03733655254784e-05
6.7157971943372e-05
4.0221819814635e-05
5.1995302776482e-05
5.51753988866447e-06
1.35987877130169e-05
8.6904503129535e-05
-8.35697502686193e-06
4.95241457968922e-05
5.74778654829404e-05
6.71342793765063e-05
9.88089321532899e-05
4.84483078491404e-05
3.82733942458182e-05
7.5410014425322e-05
-1.02554702630116e-05
-1.06258748607118e-05
9.52402685957314e-05
7.96078576262521e-05
3.55800230210017e-05
0.000102395222888694
9.33893446551231e-05
8.81606930070916e-05
6.09554347162529e-05
7.75071588143333e-05
1.3816450448341e-05
0.000111403266273534
-9.30353843089163e-06
4.18806446716552e-05
3.42304161290234e-05
8.57558085461278e-05
2.29761851196621e-06
5.48983042204764e-05
3.92144457765654e-05
5.63962156207326e-05
-2.50197816641102e-05
-6.27927720413544e-06
3.4215145622985e-05
9.8980475179333e-05
5.50847959650822e-05
-2.38621980991845e-06
8.84390892984871e-05
0.000105360871501614
8.76860965458945e-05
0.000108984016587734
3.95728851582064e-05
4.66821546343428e-05
7.69126887363475e-05
2.08516518318352e-05
4.44462194588406e-05
1.93206141517468e-05
3.91084530496727e-05
7.18262408006399e-05
0.000131889203249605
2.4616677245806e-05
0.000117659654552607
6.73580607642404e-05
3.85245375180169e-05
3.97116277258654e-05
2.78426186334083e-05
3.5929838795928e-05
7.59544550567367e-05
5.15625837512436e-05
1.68831304014029e-05
8.10872383418779e-05
3.76840352089519e-05
4.91697329150545e-05
5.35734756878426e-05
6.60171182656273e-05
7.14611338640574e-05
-4.97990632703904e-06
-2.03233040520213e-05
9.02111734344832e-05
6.28874742460406e-05
8.73692811217118e-05
1.42243806994712e-05
5.79141741437728e-05
0.000119835624120921
6.88353232425932e-05
1.83871509718952e-05
9.7739143191261e-05
7.48219731938725e-05
6.18459443594167e-05
3.73778710302789e-05
-6.12205226667568e-06
8.64845975682533e-05
6.99713666019571e-05
0.000126378758626964
3.3153366266795e-05
6.56137369395811e-05
2.28724952823101e-05
8.13219701616473e-05
7.70671875126847e-05
6.35360484197387e-05
6.80667886112054e-05
8.43477374937218e-05
1.55982364911244e-05
6.99107350623944e-05
8.27957311174815e-05
6.72620072052359e-05
9.61015155356056e-06
1.71847727996915e-05
1.69821116360017e-05
6.4934306843952e-05
6.36023973380401e-05
1.17470808343098e-05
4.29048818997169e-05
5.93739692066234e-05
3.84759890668295e-05
9.97324420119423e-05
3.12591286366065e-05
6.7497971301425e-05
6.10911905411297e-05
4.64627231758332e-05
6.41155765101523e-05
0.000115989957524529
8.77510212860401e-05
6.44486592809479e-05
2.33688147506378e-05
3.96354887203794e-06
8.25614258732211e-05
5.01233993898035e-05
1.08196685306815e-05
-2.28462752461517e-05
9.25856123485218e-05
8.46495914080578e-05
7.4363369674273e-05
5.5334785651813e-05
6.38972425878389e-05
6.40002327591466e-05
3.5595751175631e-05
-5.81135274801197e-05
-1.92941614672002e-05
4.02849787227357e-05
1.44543545342271e-05
5.98352997856274e-05
-1.29593486779047e-05
9.76649405239446e-06
0.000107638809741455
5.7308111278046e-05
2.87667785091852e-05
0.000104627722290072
6.00784127394979e-05
5.01127479486821e-05
8.62632955872281e-05
0.000116875197715153
3.77333873941619e-05
7.86262186719399e-05
9.34485512079546e-05
0.00010813175810917
2.47700423272258e-05
4.45164901078205e-05
4.85739362176825e-05
0.000102483530294819
1.3098843588339e-06
6.70876922194306e-05
6.84336348857063e-05
5.38219097365327e-05
4.33351549850332e-06
0.000102166758952826
6.45868556565352e-05
2.50488901855549e-05
3.84944734212922e-05
5.02816365378763e-05
0.000125283187555058
0.000113448777274768
0.000110424199886385
0.00010515728615056
0.000121895901697583
0.00012255403362079
-6.21113059999861e-05
5.31345047387252e-05
0.000122594314141075
3.93678823666719e-05
5.05933245808438e-05
-6.79696713176363e-06
4.29501095029208e-06
3.35172354624276e-05
8.11873057184484e-05
4.23160497640439e-05
9.35955668199264e-05
7.38310465687848e-05
0.000112421973551691
6.5348294955501e-05
5.7543657047533e-05
-2.61369665420665e-05
6.28658775184307e-05
1.80005522918882e-05
3.45911880559686e-05
8.92364691285299e-05
8.53585655130294e-05
5.08817434591729e-05
6.11228459563779e-05
-4.28344125565673e-06
-1.56919573877221e-05
6.566758470856e-05
5.31015537663817e-05
6.27304916822485e-05
1.33194520002923e-07
8.24877629170673e-05
0.000118996595192323
5.7489816693571e-05
7.83068758872483e-05
5.56019914419051e-05
0.000122727788366001
3.72152430166354e-05
0.000110516531620155
6.31523103413283e-05
2.10097384271565e-05
4.49813349535193e-05
0.000103133387702309
7.20069849245774e-05
0.000101179994074257
6.80483265387002e-05
6.74170189726886e-05
7.27366454354364e-05
5.78383844525841e-05
4.16251192820147e-05
5.9475783220006e-05
5.12706238784038e-05
9.98676106400088e-05
1.21073859402127e-06
0.000131769369910748
4.21664217845649e-05
9.44633958870688e-05
8.32526417934025e-05
3.05395695682459e-05
0.000101767535848282
7.02098381119116e-05
9.23471617018444e-05
5.02643481035785e-05
7.28100888880087e-05
0.000153515746073448
0.000106567752770547
9.45444716556584e-05
4.07026229407759e-05
7.50680990744999e-05
0.000102366607693457
-7.05944100663097e-06
6.09263367490524e-05
6.42532918079274e-05
1.86673929410896e-05
1.53792023685897e-05
-1.48157928542963e-05
2.25829432539645e-05
2.00428855657677e-05
9.69257717431423e-06
6.10147453306581e-05
1.84486901316452e-05
9.80276515979464e-05
3.51296017967624e-05
3.69120591372989e-05
8.24102403784732e-05
5.85161836776119e-05
4.26512674944928e-05
9.02808862981837e-06
4.41131064211202e-05
7.13754587366319e-05
-3.68325157712843e-06
1.55544659605049e-05
4.02406526492577e-05
6.9343619638426e-05
7.5504528356314e-05
3.8763243536272e-05
5.16983744096096e-05
3.63840470623008e-05
4.5867169521165e-05
8.73040598018736e-05
5.02419848185148e-05
0.000126657523374421
0.000116911857242161
9.556114660455e-05
-1.16474940177539e-05
2.31878122429724e-05
8.54652309847671e-05
6.60757201601318e-05
3.01136638165043e-05
5.3436727289521e-05
1.03929314481131e-05
2.87820330316587e-05
2.63006338311515e-05
0.000100141996610267
5.39593782176917e-05
5.32552271800578e-05
8.23007404616303e-05
2.35174927148678e-05
7.36258840727504e-05
6.82816977243259e-05
5.45236298997133e-05
6.90115552092817e-05
0.000112839377017505
1.93996545973918e-05
4.31979897948055e-05
1.60845421424763e-05
8.50887040362981e-05
9.51668782823735e-05
3.26136607784437e-05
6.79301297130069e-05
1.38553287292895e-05
0.000132116003697919
7.23779466511796e-05
5.06277846751999e-05
4.17538944943756e-05
0.000112713075122955
0.000113183410550449
2.78816421075098e-06
7.64823026488037e-05
6.35725101484831e-05
0.000138973784417182
4.25681183141876e-05
8.76033831520353e-05
3.53037086059129e-05
5.08327008861135e-05
3.02351337178367e-05
6.2104069174834e-05
4.5865655929903e-05
4.22592578597837e-05
0.000101562246132389
3.40708120269527e-05
9.26205008249976e-05
4.97426538533068e-05
5.35388613231368e-05
8.87675490588249e-05
7.0128796261355e-05
6.67645042046545e-05
3.27527439929327e-05
6.87821830124091e-05
8.20458941100694e-05
7.2366879684005e-06
7.5244544072942e-05
8.93238028228237e-05
3.50569841772117e-05
6.08009777230495e-05
-1.80412360210662e-06
1.67022585625177e-05
9.69434316124301e-05
0.000106970102219606
6.98512664092824e-05
3.55638794343173e-05
7.43912505058324e-05
5.53330977197592e-05
9.93691356095263e-05
7.91940533249022e-05
9.75552339796712e-05
7.10622806931401e-05
9.53741610459274e-06
9.65162299129103e-06
4.67402294197516e-05
-1.34356179120957e-05
-2.37606890764141e-06
5.31180794570673e-06
4.01343011856502e-05
7.99985235410528e-05
7.36888528079065e-05
7.40440394117235e-05
6.96310881058454e-05
7.45117292895258e-05
2.23137405346243e-05
6.92056894241483e-05
5.95801265030744e-06
-1.91935817133178e-06
7.42291709878136e-05
6.91978654702078e-05
3.2245500540723e-05
7.06919151853454e-05
0.000103119782731253
5.82515948697011e-05
-9.653809244557e-06
7.25726282394436e-05
-7.21158129879818e-07
0.000109537955455591
5.09080956032208e-05
4.41873329412633e-05
3.5234310306798e-05
5.95678602858595e-05
3.59285406874859e-05
0.000106957509232848
0.000109259048692507
1.77449654836809e-05
6.78403749681008e-05
0.000129047052474164
4.35554496137585e-05
4.14985448922983e-05
5.85873179554841e-05
2.06250693996665e-05
8.65120401072307e-05
4.01792282988744e-05
4.84216845936607e-05
4.21548576884439e-05
0.00010990129030736
-3.9331517587601e-05
5.82484540798711e-05
5.14447254781453e-05
0.000108096814266216
7.37669056925512e-05
9.18101206683856e-05
7.54110701208086e-05
4.71675115917102e-05
6.50739237893551e-05
2.89460822693465e-05
7.12460437517513e-05
6.19615754602771e-05
7.61678457806707e-05
5.03235869122073e-05
0.000130357392754781
8.7559645504708e-05
6.57169011529781e-05
9.38572612257869e-05
8.54730713620242e-05
0.00010145116480088
-1.74872625493988e-05
9.17488681235159e-05
-1.02412235267546e-06
7.45228739791064e-05
6.42513100781161e-05
7.43108206405712e-05
5.66617925738462e-05
8.90698659732517e-05
8.37415087592855e-05
8.08221346913878e-05
3.06740947266254e-05
4.91505939893405e-05
0.000107607197839361
9.39119034148058e-05
7.82051696009483e-05
6.7740605276984e-05
7.23204799416759e-05
1.42771886037929e-05
3.67189577166407e-05
7.6928520517093e-05
6.44468395031801e-05
-1.30091270808825e-05
5.84332076800132e-05
7.81320143365925e-05
4.08352226170493e-05
3.6164757793664e-05
6.60832123669083e-05
6.25479101024715e-05
8.42297215015556e-05
1.31014768728483e-05
5.369642574333e-05
7.66106946407432e-05
8.26869418978434e-05
4.28757907238239e-05
6.37532685298734e-05
2.05749387691922e-05
8.72173158539648e-06
5.7704098717636e-05
4.82379117943214e-05
8.03577293689347e-05
-5.80567757215081e-06
4.99499996254861e-05
2.05393719116626e-05
6.93368475403771e-05
9.00002036615671e-05
2.87766791720282e-05
8.40174231032857e-05
6.73388433417748e-05
0.000123571702723917
8.91502029415212e-05
5.35491554874821e-05
0.000108337897368546
6.67033255638701e-05
9.37393351275354e-05
6.74264007893559e-05
0.000116095407265952
1.92409928103638e-05
2.7569376770075e-05
3.63450899693361e-05
5.3638962116315e-05
3.40617895932143e-05
7.16700855212461e-06
-2.2244660116943e-05
4.0592702463766e-05
4.5272655378207e-05
8.6670091346815e-05
3.45510057963304e-05
2.06625040334869e-05
2.38744516406896e-05
9.66803045897037e-05
6.43759705642511e-05
-5.58317349547828e-07
0.000112209505485712
3.9204060874478e-05
7.32185751025521e-05
8.32616083190633e-05
8.36718655464099e-05
1.63802123081682e-05
1.83911790026054e-05
7.75209483513424e-05
8.47211824782666e-05
2.87774451962139e-06
5.29435638057926e-05
6.60044078109278e-05
7.38661539414454e-05
6.99512361830526e-05
4.79632825438951e-05
6.33507419285159e-05
9.41829090172616e-05
6.58652737933192e-05
3.14521410848053e-05
7.15300700300711e-05
5.83119570400969e-05
1.68136161601984e-05
1.98785889633169e-05
3.20319796162254e-05
3.0119688262301e-05
1.77808294017972e-05
3.4031033620643e-05
8.23292571408979e-05
7.01214842981458e-05
3.65187698288843e-05
7.22796094520949e-05
4.26912168402567e-05
3.47850985334708e-05
5.98232858823632e-05
1.54586383446816e-05
6.38329776519746e-05
9.35162275254252e-05
3.59197967556507e-05
7.45099560476569e-05
9.3424802926489e-05
7.42146960810509e-05
4.3910414601001e-05
8.93463560047065e-05
6.52838641892298e-05
6.76128044826666e-05
6.63682345167064e-05
7.69323174454482e-05
4.91459482901641e-05
8.07640866585614e-05
5.81138200100817e-05
5.57418392355691e-05
8.6190780382378e-05
2.29316655918566e-05
9.17628718085876e-05
4.31050216273148e-05
4.52643580048057e-05
3.37453833522418e-05
3.69244077806758e-05
7.65529937933909e-05
2.14613172581735e-05
2.50298104026068e-05
4.12593769185444e-05
-2.56270931052708e-06
4.04033326585136e-05
3.8454223348359e-05
-2.77640549285642e-05
5.75175493509694e-05
2.482232208282e-05
1.69096864834404e-05
6.86153544226507e-05
5.43257264640189e-05
0.000124712649343212
0.000111787262393229
5.4294158629212e-05
5.7262199073719e-05
8.09415649827532e-05
3.01231181465736e-05
6.62007993833183e-05
5.40787166830063e-05
8.31795513432356e-05
7.03189402261392e-05
4.59051585793063e-05
3.99732090637055e-05
1.92794119957417e-05
6.29657242313721e-05
9.63305333336843e-05
0.000120183334996303
3.74200448648514e-05
0.000120845235923815
9.13619718132758e-05
2.72942206360621e-05
2.29160180365297e-05
8.04893775374229e-05
9.50437256855867e-05
0.000161331578317395
9.92601965533915e-05
7.21588119356568e-05
8.16077116573206e-06
3.84237920673447e-05
2.94526341020582e-05
0.000104021056755667
8.15686785676493e-06
7.12386981922053e-05
8.95273423787816e-05
0.000104385002863289
4.19785597872464e-05
4.93578419522844e-05
0.000118553328566373
4.56667468812805e-05
5.18960428042837e-05
5.73710198059505e-05
4.69524952340898e-05
6.12928729211431e-05
5.80325558143792e-05
4.14285289143035e-05
6.17507937992776e-05
6.51070224443735e-05
0.00013255152808184
7.58221309653833e-05
9.33751547217807e-05
9.25116921059105e-05
6.54889594933117e-05
0.000109389042464048
1.74597314237056e-06
8.7973552467617e-05
1.12063787504023e-06
7.6231299622863e-06
0.000126102990873015
2.43738062830899e-05
4.49880845757446e-05
9.40840718181501e-05
5.64514711269092e-05
3.53158421067289e-05
0.000102359621892567
7.96519130553184e-05
4.97136643135551e-05
2.62750061872969e-05
2.50833145291313e-05
9.18451535452944e-05
7.14584534487353e-05
1.72351802553684e-05
-5.38511256185895e-05
4.95759948276798e-05
-1.38581533735522e-05
6.84445675669945e-06
0.000104059291446518
6.14637878480128e-05
9.13499604199804e-06
4.77981671502034e-05
0.000104798628694712
0.00010235332564335
4.76739894709426e-05
4.97235258325352e-05
1.3414519004953e-05
4.41881924024005e-05
1.13366137911348e-05
-1.92742175674251e-05
4.00852357321015e-05
3.39787889242872e-05
2.14450300118779e-05
7.93753404143421e-05
5.8485511531668e-05
1.82370036560377e-05
4.40451080932988e-05
9.25566200519566e-05
4.28067124639379e-05
4.85888929143812e-05
3.52349750339049e-05
7.09920758272894e-05
5.65919717033491e-05
5.35723989954231e-05
5.48220631870433e-05
8.36133890829448e-05
2.85914885906572e-05
0.00011799849135709
7.38767540841005e-05
2.00881085110634e-05
0.000111834582268509
7.92324413495269e-05
7.39235304368747e-05
6.42867122087728e-05
4.33535607955346e-05
4.67021206398146e-05
8.12286739113982e-05
7.98603433186127e-05
0.000102061402075091
0.000104001116368703
7.44009489933349e-05
7.57200708503292e-05
8.17666534694291e-05
3.19554377034439e-05
5.8561440421468e-05
0.000135573660235317
3.18035950688829e-05
3.70141645478378e-05
6.57705569288529e-05
5.95850481964146e-05
2.39417515296696e-05
5.4243611449204e-05
4.92299915785851e-05
2.59994359560759e-05
2.49572157173262e-05
8.01679049704191e-05
6.78570465935759e-05
7.58412146833334e-05
6.69404607808795e-05
4.11414339012793e-05
8.49005169971302e-05
7.26987754687395e-05
8.98537386299211e-05
7.03484709097848e-05
6.58966504997608e-05
6.08968911844532e-05
4.99504300746201e-05
8.10335789722226e-05
3.97298491638239e-05
6.15705735944132e-05
5.87011433098378e-05
-9.2913547980633e-06
8.98306588091735e-05
3.93792460118458e-05
9.07349144248458e-05
4.27076578983124e-05
3.1921466187626e-05
2.53786796777926e-05
3.98808394924294e-05
5.7717373329145e-05
0.000127273946426542
7.15202150668434e-05
3.13986292876779e-06
-2.12306242498684e-05
6.1069188169232e-05
1.80213233618445e-05
4.34395942777924e-05
9.03973898335791e-05
2.24805926118163e-05
4.92218060705782e-05
5.41353789753735e-05
3.1385831519465e-05
5.68634964563043e-05
8.01284954237558e-05
4.91238173612754e-05
-9.31157348261118e-06
0.000119890465378726
1.53521468431915e-06
9.69807821668162e-05
1.24806093204461e-05
4.38244203968975e-07
3.63681543177387e-05
4.5615474316951e-05
0.000110404408919348
-1.08694653147802e-05
-8.46937233175317e-06
4.02378626362585e-05
5.1081241069194e-05
4.22956118349271e-05
3.03508235853141e-05
1.20483561603056e-05
3.44615165541608e-05
8.47705989491524e-05
4.82074328701379e-05
0.000109150534135962
5.48266973890377e-05
6.97549644799395e-05
4.1328478367903e-05
0.00010358607956553
6.82006531859054e-05
6.21611210128421e-05
4.14797839829286e-05
3.26274455959466e-05
9.00352450601245e-05
9.03005585625503e-05
9.94864099420714e-05
9.71118156082191e-05
6.85984185728569e-05
4.4064305447656e-05
7.3333851411004e-05
6.50672266085304e-07
2.34678396476543e-05
0.000116560664901377
6.8233100317011e-05
8.02892709164003e-05
4.15791535528411e-05
3.1637585963655e-05
6.77393759506038e-05
4.11868823523207e-05
5.15213084170391e-05
0.000113308451162579
6.35056459844447e-05
2.76733559151808e-05
3.9070033238025e-05
0.000125134752085752
3.92734811229285e-05
7.6902750181201e-05
3.29921441363523e-05
8.11082993847983e-05
6.68824720646461e-05
4.42484083035929e-05
0.000108154939635153
3.41240291164394e-05
2.21083850564713e-05
7.5110480210554e-05
3.67889753520278e-05
4.88699340822695e-05
3.28357887736198e-05
1.96423402959452e-05
0.000107461401318222
2.7720397321349e-05
2.77556482196805e-05
2.08486219464675e-05
5.5458832006195e-05
2.96445932326124e-05
9.34611449230804e-06
3.45027804175845e-05
7.60488051657151e-05
7.86127326693403e-05
1.34950301378721e-05
7.48885968200393e-05
3.20557038131457e-05
7.1339714509614e-05
0.000101448008590007
9.44700532157371e-05
8.05979953391633e-05
0.000127178580861732
4.88528964006857e-05
4.50404665996984e-06
5.22840822479673e-05
6.69331658853514e-05
5.68346038662411e-05
7.91766987128083e-05
4.15316415138355e-05
0.000109532580022362
6.16056370827164e-05
6.98309209366665e-05
1.2900757989368e-05
7.68586710301133e-05
4.31882932450626e-05
3.97130690027177e-05
7.06377662753008e-05
5.37243446567463e-05
3.65811428413727e-05
4.49495806203669e-05
4.68772889867058e-05
6.35053137291509e-05
0.00011482229745254
5.02556016596521e-05
5.82279073319103e-05
5.60770465855911e-05
7.07118739475171e-05
5.25527971273938e-05
2.05384666701309e-05
1.88150164141947e-05
8.88086477575042e-06
8.4130495811095e-05
7.53502168130364e-05
0.000154615100226049
6.99787197839295e-05
8.58982172404202e-05
6.59329427399494e-05
6.22858523989023e-05
3.46143549566727e-05
1.15599858239868e-05
5.80115626410557e-05
3.23771576139817e-05
0.000121114299748722
2.13238432717135e-05
1.79406049313384e-05
0.000111985532647658
0.000120304646596169
0.000108899282586001
6.03181174474213e-06
7.88348229404484e-05
7.97607726207265e-05
9.57299217780432e-05
8.89314429239748e-05
1.28512282327369e-05
4.6275759750866e-05
5.77645590947532e-05
5.23558071169033e-05
7.74556530126538e-05
1.13645045007169e-05
0.000108265476511458
-3.12514495450749e-06
7.1026903919413e-05
3.05126536586839e-05
7.30467009757029e-05
4.57198846704816e-05
-8.05519897942229e-06
3.19241033408863e-05
6.58565470357276e-06
7.56789896726594e-05
0.000100564807411014
5.83633370179038e-05
3.97203363341465e-05
5.39322350215017e-05
5.27907001246346e-05
8.6683459927627e-05
6.67297421597607e-05
0.000129607058369173
3.05952784527127e-05
8.39851174282992e-05
5.50725114797903e-05
0.000125082693533586
6.79305661046508e-05
3.24234919218241e-05
2.42644250230033e-05
3.87703877316526e-05
3.61371510120392e-05
3.22548964083064e-05
5.17541574547543e-05
2.05332111012376e-05
0.000101537078591151
5.32573190009669e-05
5.77008065619157e-05
5.61212570706144e-05
6.04596891031422e-05
5.92199023793946e-05
6.5688064469009e-05
7.12670947677748e-05
2.73467127904649e-05
9.05761546711033e-05
0.000129169103510491
0.000130869194442866
2.28859708945451e-05
9.62382665987867e-05
7.69357996993527e-05
7.42001434139527e-05
5.36779469715138e-05
5.60342599160195e-05
5.7451578655841e-05
8.59094735660255e-05
8.82142127075281e-05
6.77445958905573e-05
0.000129649920279279
3.11206980880931e-05
2.24547941829349e-05
2.7913592496535e-05
7.23639857310579e-05
0.000112759236279206
6.95409639694018e-05
7.24704509615882e-05
-7.62018695538726e-05
4.245943206079e-05
5.64703962692487e-05
3.92247063413891e-05
4.19459063142171e-05
2.9122164916911e-05
4.21681382980966e-05
3.55039074474114e-05
6.13611615363031e-05
2.7740509047278e-05
8.02326497175915e-05
1.80912956778749e-05
3.84802622037438e-05
1.25233396506686e-06
9.13996438942924e-05
2.70951858129608e-05
2.15836520266544e-05
6.82276085025523e-05
6.88241491773913e-05
8.54863242483548e-05
4.31982220362807e-05
-2.11800182087583e-05
-6.69539491032271e-06
9.98648672323767e-05
5.18841865448354e-05
7.10245836641147e-05
6.31735045450812e-05
6.01798362943378e-05
-6.00019789968505e-06
3.03919593139835e-05
7.80298146011893e-05
5.40679741935978e-05
8.30127945962763e-05
8.00234058122698e-05
4.01539963624308e-05
4.01833870409437e-05
6.59816956989166e-05
7.83166526702889e-05
5.29307009753849e-05
9.71793734636112e-05
8.05824669114521e-05
5.18405715749084e-05
0.0001189576619996
0.000118242261196269
6.5524898779376e-05
9.7300243465213e-05
2.31205626885385e-05
6.09756401968014e-05
7.18811845188699e-05
2.27086397131646e-05
0.000145985327637855
3.62816578950567e-05
1.43033023483293e-05
8.59938773430502e-05
1.63539143710991e-05
8.11041403252193e-05
3.05448876007227e-05
0.000104911357654504
3.41010896700351e-05
8.21553460071225e-05
7.57840973352646e-05
0.000129960522465035
8.24321795630836e-05
5.32325600386621e-05
4.53539775595238e-05
7.61707781218746e-05
6.07257712443823e-05
9.23868786722522e-05
3.97168382148993e-05
8.8677340536561e-05
7.95637454823675e-05
8.87608954341835e-05
4.99907217370587e-05
6.62202122407981e-05
3.43100645862539e-05
7.45366905417334e-05
4.8373631646157e-05
2.99359639590675e-05
5.4987645296297e-05
4.94292345900366e-05
3.95393045004001e-05
7.40475464844865e-05
8.86138740184049e-05
2.37426608945641e-05
2.8017616434442e-05
7.61188203769586e-06
4.48430281396101e-05
9.82844163267593e-06
7.04160893388053e-05
8.26919289495789e-05
9.38393382995092e-05
3.60865539571705e-05
7.17455444196027e-05
4.93531146737439e-05
0.000124414929000289
6.00423683395637e-05
8.14644831423332e-05
9.4149954909857e-05
2.47852975964738e-05
6.10322493670457e-05
0.000121788876628874
9.43753424481686e-05
7.76533644941364e-05
1.37684427318219e-05
2.70941900642558e-05
3.14990991616629e-05
3.02217364097452e-06
5.38910368119119e-05
0.000150402413768049
4.66051618057245e-05
4.62832833664692e-05
6.22022194729343e-05
0.000102478057482807
6.10483928186102e-06
1.31522647858397e-05
3.38744034529962e-05
5.60833744109074e-05
6.85472330424009e-05
1.18514662063118e-05
4.86537468340404e-05
1.6166385609036e-05
2.87399877172898e-05
4.40567631546816e-05
1.72991943798933e-05
3.91917762313289e-05
5.35343032340836e-06
4.41421508450481e-05
0.000112361392126439
7.67019732383557e-05
0.000105863227820483
2.42852604287886e-06
7.93936431781329e-05
0.000105576579683006
6.77633490624163e-05
5.19150010830673e-05
3.97104608199245e-05
6.19918328206641e-05
9.04317390939152e-05
7.472711261604e-05
0.000140858355687959
0.000115604503276421
3.10917939467164e-05
5.05771243288923e-05
3.31489000374686e-05
3.04023128101386e-05
3.67820927224653e-05
1.86974933809407e-05
7.45180588273721e-05
5.7179320037897e-05
7.30004729749235e-05
3.89880269287022e-05
5.14452884346772e-05
2.5863218335846e-05
0.00011329320395349
8.3190395685528e-05
3.56674670552493e-05
4.58724770656129e-05
6.81976054447297e-05
2.62484614656012e-05
9.08724614098076e-05
7.42793387348706e-05
7.38416964305155e-05
8.89083043321479e-05
9.40619342500873e-05
3.11530767174034e-05
3.12079645293489e-05
0.000101722400720322
-7.70162789992829e-06
8.44319315872476e-05
2.33073868470295e-05
7.88132639403828e-05
1.1067709382316e-05
5.44526006082178e-05
5.21814036227937e-05
3.7286089296183e-05
0.000106376167543155
4.67252614829427e-05
7.89038417210172e-05
6.18116888136566e-05
6.84667557814963e-05
4.82352003434655e-05
8.34176963722486e-05
2.07668119538032e-05
0.000103196647959237
2.96180897065619e-05
0.000106065636284181
7.78772337587895e-05
5.68120238234471e-05
6.35186166007045e-05
1.05698509679513e-05
4.02739776851414e-05
4.44082645957961e-05
8.14219508605089e-05
2.39189481510045e-05
0.00010095498714628
8.60071062597084e-05
0.000119878032588045
9.47003352094472e-05
-1.84009910218741e-05
4.10754602874057e-05
4.9607919075707e-05
7.03506348966714e-05
5.20178468033947e-05
3.58773671175048e-05
9.41170022316147e-05
5.8301550517803e-05
7.33436152171239e-05
0.000111784429693144
8.00736092121024e-05
5.09327802393647e-05
4.6116917616678e-05
7.3555026625531e-05
8.09814711578108e-05
1.58897937383214e-05
4.91996747768904e-05
6.40664686769939e-05
3.60547227191741e-05
6.06133821691384e-05
6.56994990546658e-05
1.85093889882907e-05
1.67977462296627e-05
5.55632754207735e-05
4.8285673134587e-05
1.32680413659584e-05
2.65998488703011e-05
3.89676474248267e-05
4.73479683050135e-05
3.72641621313172e-05
5.15663565369279e-05
8.56901197109004e-05
4.44760430427458e-05
6.5452414876006e-05
4.155234313244e-05
4.99578878340587e-05
5.96870432408943e-05
4.99578764963466e-05
3.39737950421625e-05
5.99507895777468e-05
9.61712122794169e-05
4.46381256791526e-06
3.22165240638739e-05
5.49727391361006e-05
6.19094374783433e-05
7.92164717094742e-05
9.96232656704189e-05
4.37187490923268e-05
7.97448631271491e-05
5.61244798225542e-05
7.83283242697023e-05
4.53844147583376e-05
1.24761259749332e-05
6.42156860266838e-05
1.3250739274026e-05
6.51906391108446e-05
3.02970035450181e-05
6.06453803920925e-05
5.78697165069114e-05
5.20840070800026e-05
5.77181589102168e-05
3.32673857339552e-05
2.14469089208868e-05
5.30866117668213e-05
0.000115221538931813
3.75862605694404e-05
7.43224586057324e-05
4.91017987271716e-05
9.49404970028658e-05
8.02003859049575e-05
2.20946297232844e-05
0.000117865255823138
9.39735521869166e-05
6.93051363820401e-05
1.98794004287158e-05
4.71817599390242e-05
6.00480650959819e-05
6.16750714548209e-05
0.00010360899523983
6.18681583116186e-05
0.000114688459193348
-1.92847124784785e-05
9.76925889854042e-05
5.89586628012941e-05
4.12074996543975e-05
3.97304175667548e-05
8.87826126652113e-05
0.000105543952975269
7.77196568533713e-05
8.71006940681212e-05
8.17099640479816e-05
8.63475642577288e-05
0.000118665996865851
7.01617126421064e-05
5.25301540879429e-05
4.03516435802159e-05
9.11614756431892e-05
0.000106829213108718
6.69333306014706e-06
0.000114749566624659
1.53376390549565e-05
7.10737678082956e-05
2.89272508387266e-05
5.78871231195142e-05
7.82508705021775e-05
5.05373055891965e-05
9.7050052107599e-05
4.95962233189562e-05
-2.93369878809386e-05
3.63239143886004e-05
2.68373061077362e-05
4.80343312982901e-05
2.38621923625085e-05
5.5459738736446e-05
4.80573491629211e-05
2.28035139106602e-05
7.23419001391204e-05
4.99756879423762e-05
9.57533854174624e-06
6.46318812787518e-05
4.89267939589843e-06
9.64732323326131e-05
5.78567468083948e-05
8.71166055153279e-05
7.82947125850123e-05
-4.91605307791201e-07
5.39547897853355e-05
2.94142407221638e-05
4.94598653554543e-05
-4.87722722878645e-07
6.51027057992694e-05
5.40473501549594e-05
9.89842099814378e-05
7.70856902417526e-05
0.00012142539829794
1.78777025430484e-05
6.06499842370159e-05
8.329107406822e-05
0.000103938166828839
6.16752407956972e-05
8.38642055792312e-05
3.31423899726802e-06
7.46766777888306e-05
7.05362513855614e-05
4.43800882008035e-05
2.47767488051712e-05
6.65261840159637e-05
6.79571341193129e-05
5.3787399491126e-05
8.77703737026297e-05
6.59988872880433e-05
6.97088406298083e-05
5.97071280950207e-05
6.7739078006221e-05
3.65180426642275e-05
6.60061678391289e-05
5.6002187907024e-05
6.35620101614072e-05
7.76498069642624e-05
0.000100458520885086
6.79326065489203e-05
4.96115185649234e-05
6.07582886175126e-05
8.5821195121496e-05
4.39513789491531e-05
7.69846167208307e-05
0.000130426323636382
2.43971207261018e-05
3.62971662290024e-07
-1.38193284289659e-05
7.2412900614808e-05
9.2519547891821e-05
3.26330263988137e-05
9.56025522746352e-06
9.79784556053153e-06
7.81198625447321e-05
6.38111580721471e-05
9.67727747503721e-05
-2.7436757109313e-05
8.61615461131652e-05
6.23385682436266e-05
3.52416747621845e-05
6.53726815486367e-05
3.31848965048058e-05
2.25216339967915e-05
4.9752509971206e-05
4.93742631498745e-05
7.21997581512768e-05
3.07399879426885e-05
8.98580567947511e-05
7.06180024585893e-05
3.2250188420652e-05
4.05053226585337e-05
0.000112773280802337
8.67077822344373e-05
8.79516216860809e-05
7.39705641005116e-05
8.58862607903252e-05
4.09976814510461e-05
6.31064288487849e-05
8.02731698000474e-05
6.738461870094e-05
8.36077771243559e-05
7.84102603333902e-05
3.26004128453899e-05
1.31081345808015e-05
8.88091672690152e-05
7.93920670238922e-05
6.96677732657546e-05
4.88725500604336e-05
1.71705312856108e-05
3.80149526619618e-05
1.5390096509332e-05
3.98336042349056e-05
5.49919335424325e-05
8.93745978491439e-05
6.59806412571861e-05
-9.8303793932314e-06
7.81337360463553e-05
7.95767023980419e-05
6.60638031920118e-05
8.9790845746596e-05
5.94657393167013e-05
3.33094886478949e-05
5.48211127701106e-05
7.75416407062652e-05
5.66563752392518e-05
4.04206840911459e-05
2.27569208758692e-05
4.70586049808754e-05
0.000106978976122877
3.07535973347583e-05
8.64935713864476e-05
0.000105984345173511
7.04454764798474e-05
3.58392077994979e-06
3.01329124290905e-05
0.000103425444343324
4.76797815684958e-05
2.68333559395546e-05
4.44071753034754e-05
9.64214161614824e-05
3.90991698306999e-05
6.60645586791223e-05
7.75634475915705e-05
9.88442978710337e-05
8.15647763133653e-05
7.5257349292175e-05
0.000112620091305445
7.80206564090312e-05
4.65687273756204e-05
8.35756420967408e-05
2.44431894454714e-05
8.33090974585175e-05
-4.07282688468941e-06
8.52148250885109e-05
0.000112630351918136
6.49249418524755e-05
8.27087419237527e-05
1.51547903550489e-05
2.93753795145978e-05
1.22144748523858e-05
4.98277017243066e-05
9.63236912763458e-05
9.54397565921052e-05
2.70211005831624e-06
9.69912907251122e-05
6.96146156267121e-05
3.07272716079977e-05
6.28372591560228e-05
3.52944108045753e-05
3.82209044932422e-05
5.76030040379741e-05
7.69917487420569e-05
0.000147643862047959
9.65942843295532e-05
2.18728046942199e-05
6.28743504040582e-05
3.47402063783633e-05
9.89540147168118e-05
1.36919089562672e-05
5.49203144497239e-05
0.000119393117165439
2.78570116307154e-05
5.65705746845958e-05
-8.2648126331271e-06
6.45656100111279e-05
5.1607960175985e-05
6.63112120847621e-05
6.89451970060149e-05
9.1245589927198e-05
5.09767788365335e-05
6.43644479057851e-05
3.59403465293785e-05
1.84523280693545e-05
9.89500347331264e-05
2.84825423347132e-05
8.70752317283354e-05
8.44809297205167e-05
0.000102713634604284
4.21398652630334e-05
5.69063748471738e-05
8.91789596165932e-05
-1.03869850311387e-05
3.41931898452245e-05
4.83659980325525e-05
8.26362700664255e-05
0.0001294668809395
5.22972433922753e-05
7.52660094405393e-05
0.000111046350021578
6.37763047037357e-06
6.79174422665336e-05
3.7174206022738e-05
9.23102223201976e-05
3.43377248289041e-05
1.47318633531457e-05
4.43410031594097e-05
6.55323305391945e-05
6.33213507663952e-05
4.23041807652342e-05
4.94971755385195e-05
4.97427696209432e-05
5.38998892341781e-05
7.7812556984857e-05
4.07279978666638e-05
5.69861196883859e-05
8.4761942251165e-05
6.70442675490211e-05
8.4341372609532e-05
9.35466479221738e-05
3.57144526151894e-05
7.98196336868075e-05
3.93847747983277e-05
-1.040407629429e-05
8.75804859958108e-05
5.39966252232159e-05
1.21932368843231e-05
2.98460343686342e-05
4.18166547781342e-05
8.57082591067431e-05
8.41131940557984e-05
0.000112484487938742
5.83108604147645e-05
8.39906553821438e-05
4.15090854881891e-05
1.38793474526943e-05
4.37697774267374e-05
3.55343122760825e-05
3.85021171862454e-05
3.732980786608e-05
4.61173903189529e-05
6.03180065793569e-05
6.76166010692758e-05
3.8403494666689e-05
1.2737852759608e-05
5.14266001933136e-05
2.59116658666796e-05
0.000109757154205015
6.13368459775674e-05
-4.41547767801115e-06
0.000103890647070941
7.9836767918162e-05
4.81208964462487e-05
6.04996232135231e-05
8.775952228876e-05
6.06511658875459e-05
6.61494551105912e-05
7.43678253524572e-06
3.73253275733318e-05
3.98401086134933e-05
8.99026108900035e-05
5.67467259255902e-05
2.65261369323248e-05
5.23606492844633e-05
1.64293763545071e-05
4.42681435595281e-05
7.88562639435564e-07
5.63034605231127e-05
2.7545101104751e-05
2.96660048749927e-05
6.12219755180664e-05
8.12470329169933e-05
3.00883766739913e-05
4.195844931657e-05
6.02686470519504e-05
2.03392454341067e-05
4.8513032834108e-05
5.52928676035605e-05
4.05215666497593e-05
5.9233146406072e-05
7.01921373943912e-05
0.000144559572038609
4.29590034976697e-05
2.93823785911752e-05
6.47126166556581e-05
0.000106577531448735
5.53236747088166e-05
8.99631236610462e-05
7.6727308406338e-05
0.000101041931722731
2.9519449563726e-05
7.23096891557789e-05
6.8837773935988e-05
1.72959684766846e-05
8.42450960331544e-05
8.27914082629238e-05
6.68435037702459e-05
6.55383803975577e-05
-8.20974222562905e-06
6.35011432213037e-05
8.28180333544587e-05
9.38283043512759e-06
7.28022835097553e-05
0.000101891239683542
5.06090701705429e-05
8.07452657011408e-05
0.000114144167650695
3.98011151414169e-05
0.000118540387182492
4.89289465715911e-05
4.38131003536638e-05
5.60796856723953e-05
7.01949928944716e-05
8.07573874133725e-05
2.88326460959411e-05
2.87087562587111e-05
3.99341193561474e-05
6.57832327509258e-05
5.76884906663108e-05
2.96246321628278e-05
6.77257174563302e-05
5.26161516866989e-05
7.5828006900296e-05
1.78260992777629e-05
2.40145931979144e-05
6.65955404229887e-05
5.82432706977876e-05
0.000101061247059316
6.87282497942393e-05
9.06791809296007e-05
1.39658367357158e-05
3.69533323619482e-05
2.62991068579436e-05
8.53440839334337e-05
7.84274010986058e-05
7.66698500421191e-05
4.76715233439599e-05
4.61801947735966e-05
5.75470979195301e-05
2.74385443452488e-05
1.8757558094056e-05
6.25990676238985e-05
7.97118972448536e-05
8.10329488361356e-05
8.17386115015582e-05
8.12877327162789e-05
6.46268507482283e-05
0.00014575296306822
6.49087153184032e-05
7.50668109186058e-05
8.10641106874003e-05
4.86170749562605e-05
6.29152707862511e-05
1.53572138644294e-05
-2.90611269210296e-06
4.78765057236734e-05
2.91734569825606e-05
0.000111093333645773
6.32122025540958e-05
9.04647542780689e-05
5.30138541703872e-05
0.000111280613926572
6.28448079747061e-05
6.43551122209161e-05
8.51258837926115e-05
0.000126936221651459
6.64742013870463e-05
5.4220261689851e-05
2.6451577264022e-05
3.16035308173299e-05
0.000113191203025629
6.61604803523222e-05
0.000104796202229498
4.34627276218936e-05
3.43373839419958e-06
9.22643749078517e-05
6.21834906654292e-05
4.64170883158857e-05
3.18734021545469e-05
5.29643093999662e-05
6.11386781390253e-05
7.87288070560493e-05
2.51678866240778e-05
-2.22131255536218e-05
3.38426604488826e-05
-1.66837331088095e-05
6.08482489853058e-05
9.43495157194679e-05
-4.09621324753718e-06
3.35795089603548e-05
8.36485574048421e-05
8.0328075394856e-05
-1.36748071849888e-05
3.0062080602942e-05
5.24835560275109e-05
9.78659892616822e-05
6.43788594914088e-05
3.21557373091794e-05
8.83081974995777e-05
2.84948452789819e-05
3.76387862288433e-05
1.34702042390825e-05
5.91881450506121e-05
8.98038185049819e-07
-7.33746427612481e-06
5.51284137763431e-05
8.06794959552626e-05
9.06225750784241e-05
9.11532239499273e-05
7.77601690015323e-05
2.04651357704634e-05
8.39933299956788e-05
5.4066475131784e-05
8.36806705825523e-05
6.2160457208737e-05
4.73703549843907e-05
2.61212294609668e-05
8.92749703482826e-05
5.29739289475898e-05
8.22891056384551e-05
8.29508816105146e-06
4.36116320860639e-05
3.53169306429384e-05
5.8202552718529e-05
-2.33617482111177e-05
7.70511321719353e-05
6.46831696344289e-05
5.06679793941933e-05
8.67930011827006e-05
0.000101215582314772
7.62591260740478e-05
4.48433462810227e-05
4.4056247753497e-05
4.88926228405611e-05
6.77578713324475e-05
3.90847726811725e-05
2.78450765787236e-05
7.68074164041711e-05
6.80481647537208e-05
5.02065344065696e-05
4.48618453899263e-05
5.29671513284568e-05
1.84687084865897e-05
0.000105426225658268
-9.85046869419308e-06
8.85865613853043e-05
0.000106102884663282
1.68528168893294e-05
3.61020858249975e-05
0.000122099293717342
7.75563454348015e-05
0.000104883512575469
5.67360509605766e-05
0.000117680841093611
9.16554898784978e-05
1.95680717115098e-05
7.80094933409112e-05
-7.21058153268328e-06
0.00010443678507028
4.77805595731174e-05
3.74730205442057e-05
3.77962593589391e-05
5.09554495277169e-05
7.46132042197705e-05
6.70725715858667e-05
6.16704046191645e-05
5.41350459106599e-05
4.12773501171675e-05
-5.92828230572722e-06
4.14808596502846e-05
0.000114970188825102
7.99030989416604e-05
8.16823872542209e-05
6.29397662344084e-05
5.58734308099749e-05
5.67197808877492e-05
3.44954487500974e-05
5.32334354929567e-05
5.5289299737794e-05
0.000106773097876895
9.62967364062895e-05
6.38640362175552e-05
6.94308419331592e-05
9.46265776212489e-05
7.68029283173656e-05
4.34141708877445e-05
9.14701228694521e-05
3.70795700493181e-05
4.58670285809313e-06
4.43175073150857e-05
2.21835391435354e-05
5.4693627590473e-05
1.61476073682261e-05
8.80342062087435e-05
5.68477974456067e-05
8.24483491186875e-05
-4.82192825909593e-06
5.62040685134069e-05
3.66619490224159e-05
6.68303182094475e-05
0.000115996904629535
7.8629293094254e-05
5.91202368208304e-05
6.76631089925692e-05
3.0005976062137e-05
7.63096032096049e-05
5.32937618727452e-05
9.92683873756428e-05
8.10548826868416e-06
3.70652263316231e-05
9.99247146324877e-05
5.86260742574456e-05
6.65226911312475e-05
6.36652852507636e-05
5.50916205360833e-05
3.74314492877679e-05
7.97991399328142e-05
5.25508031133677e-05
4.89844465957919e-05
7.68323146574906e-06
2.70540135667348e-05
8.50505923958112e-05
4.76181469758802e-05
1.57096733217178e-05
0.000105561751944651
5.25895011748017e-05
5.09618539637666e-05
1.22460205398816e-05
5.44954316992148e-05
-1.49259669456326e-05
-6.79984459692058e-06
0.000134256208574726
7.25198877255907e-05
7.39781172242264e-05
4.13285635271838e-05
1.83974177412286e-05
7.15606066109372e-05
0.00010244043295556
3.93773427443001e-05
5.20809422484975e-05
-1.976955870078e-05
5.67885880051649e-05
3.89939483583638e-05
6.56403015477091e-05
3.93214279740221e-05
1.60652409455055e-05
6.55663177493728e-05
6.67014884587302e-05
4.28705062854909e-05
0.000113048111971617
8.56955370734599e-05
9.47125966689597e-05
5.97264790811934e-05
7.60161043728704e-05
5.92375129035137e-05
3.47959280778114e-05
7.9803433155336e-06
1.83151649852676e-05
9.66190374085623e-05
8.96470837600001e-05
2.81288790744751e-05
7.48915899342599e-05
0.000119707964327921
9.16535167076529e-05
1.36824657987707e-05
5.42545230432131e-05
1.91732981530522e-05
1.34245474136743e-05
8.92519646291307e-05
1.77423737725404e-05
3.58057259180948e-05
3.31563588346966e-05
2.88463291385345e-05
-1.67056827583927e-06
6.50406912066255e-05
4.24558653476558e-05
3.51014752219624e-05
3.20728324702417e-05
6.49058275101423e-05
1.09076263066707e-05
0.00011486724085801
7.19841339683955e-05
1.24185485283901e-05
5.21513011688614e-05
0.000106024511035134
5.71706438851696e-05
0.000112201891804973
7.43431564760316e-05
6.35507014434171e-05
1.96854007639408e-05
5.01914415287755e-05
0.000107045049053755
4.99960885631291e-05
0.000101843893605758
1.71588274449226e-05
0.000102731098077781
7.7488564848366e-05
2.00919913274833e-05
0.000110461543450783
6.7330275861383e-05
6.3558162833758e-05
5.10722112591939e-05
2.75674145754058e-05
7.75910654030715e-05
-6.66109870148086e-06
8.05497190324619e-06
0.00011300101322131
4.44401540811875e-05
4.38566582943191e-05
8.02579656539871e-05
1.97192269509341e-05
1.50479005211028e-05
3.90920294426687e-05
4.71902758606013e-05
7.73725952246455e-05
6.91866423533816e-05
7.02052499999784e-05
0.000120524271208955
4.85799774492533e-05
7.30037852124221e-05
4.22175108847125e-05
9.02106550212989e-05
0.000107968548849402
3.349701578604e-05
3.81520553150935e-05
3.49398603383696e-05
6.40830190837651e-05
7.98440386268213e-05
5.59280216133992e-05
0.000111658114688053
3.02884648947809e-05
4.41729209989319e-05
3.9310151587441e-05
4.41597927949355e-05
1.44011512636591e-05
4.26648771185445e-05
2.69403579686792e-05
-1.15500501683167e-05
6.16176615606098e-05
6.75036732276801e-05
8.86978778872264e-05
7.71834119635482e-05
8.8225842883549e-05
8.93613789708021e-06
8.67015861016811e-05
0.000108618784992616
7.19909701836748e-05
5.95797915234042e-05
5.39738878384909e-05
5.66531951717653e-06
0.000111481846335754
0.000120412999651911
4.76312257590245e-05
7.48474764638918e-05
9.7788744664292e-05
6.98790807171797e-05
4.12332286078087e-05
5.88853452551692e-05
-1.46409488464591e-05
6.02794998340302e-05
6.36846215097762e-05
4.92514855822973e-05
4.83863516274893e-05
6.40473768287328e-05
7.31321582086142e-05
5.61302048086938e-05
3.80389473033718e-05
1.91300251808106e-05
4.31695077525874e-05
7.2609670272865e-05
0.000125207397276325
6.58757539032706e-06
5.49147084003519e-05
-1.9829577994404e-05
-3.62270893924229e-06
4.76128789646629e-05
0.000111077011723604
3.22227039977663e-05
0.000114319415484346
7.51225227870115e-05
3.11370564201999e-05
4.87990532879008e-05
5.24654925869733e-05
8.58558997540687e-05
1.18615928429973e-05
8.10371657063635e-05
-1.60127282747652e-05
0.00011010551216115
6.41517178343151e-05
6.78365985539915e-05
6.94889175687413e-05
6.45075798573364e-05
7.46911046268063e-05
5.65691230134951e-05
5.11866620027932e-05
3.03741324023053e-05
4.32139804725597e-05
0.000113025746780747
1.65852123859243e-05
2.26996493321813e-05
5.74294142065363e-05
8.85747426684688e-05
-1.48891674597861e-05
7.51128501542569e-05
-3.57460103145917e-05
3.31274193292915e-05
4.38941306165241e-05
6.7366259097964e-05
4.93464761176671e-05
0.000183262551496947
-1.35642117630524e-05
5.89538881702558e-05
0.00011284213122816
4.78643343670338e-05
3.80542702889604e-05
4.78888628489209e-05
8.38306624975981e-05
3.17884682225371e-05
-1.03280529163066e-05
8.82244180272597e-05
6.81798288272652e-05
5.82503269939743e-05
9.36451437655577e-05
1.30246986383361e-05
4.54232379148449e-05
0.000101634691767814
8.50626123260943e-05
6.41692571288784e-05
8.51336111257974e-05
6.83182938968233e-05
8.71935859446885e-05
7.12799593408773e-05
9.36252786624087e-05
-7.09501471951718e-06
2.68759276955016e-05
6.93020113457201e-05
1.95094966984152e-06
8.45281405038405e-05
3.46552098865429e-05
6.74562079093327e-05
3.55067944512435e-05
4.41284627075562e-05
4.3035358664987e-05
4.36037498936918e-05
9.6179863209834e-05
6.36732487682266e-05
6.25534011416718e-05
3.3804198476086e-05
-1.02026621507164e-05
-4.33169014936594e-06
0.000107701957004405
4.20735082781279e-05
-2.59117573988623e-05
9.95795985403553e-05
3.89755209636321e-05
8.35729895033334e-05
-1.53428687657964e-05
5.31503071522436e-05
3.07605698058572e-05
3.3479296530592e-05
9.32311664547884e-05
0.000120071466593859
1.23469366743704e-05
3.3496408697163e-05
6.92343067902512e-05
0.000120999049278221
-1.6390253371327e-06
0.000110632463118134
5.84298318852595e-05
2.06214531223151e-05
8.20058059366848e-05
6.58688904060671e-05
5.33624641999737e-05
8.83551634309286e-05
8.26566897855738e-05
9.36210616802e-05
5.02081595749914e-05
4.37483384290851e-05
6.69664624118474e-05
2.63503270951508e-05
7.51341793816782e-05
0.000110139905432028
9.45651591587777e-05
0.000112569188623629
9.98951627298198e-05
8.03692563498705e-05
1.22474619349149e-05
2.59532054312188e-05
6.90288533879478e-05
2.49485378588528e-05
-3.57645683402918e-06
6.74956626653892e-05
3.40424356242074e-05
5.21356444755783e-05
5.86834500686901e-05
6.06057080269139e-05
5.78459979835207e-05
4.80572453625039e-05
6.27004973797935e-05
9.90243375813318e-05
0.000155465959999252
6.46770423328883e-05
9.72901642761676e-05
2.16676918434644e-05
4.11223777413157e-05
6.35087013057936e-05
8.12068223848782e-05
3.90882435316981e-05
3.53591373795276e-05
0.000113743596803287
0.000100606806755334
5.28543407015495e-05
6.03712360634504e-05
4.16989731897303e-06
0.000105978527264163
8.25202189154213e-05
4.79313626521548e-05
8.93102551707411e-05
4.70536387137261e-05
5.76711355279103e-05
7.8589393641098e-05
6.47006806511431e-05
4.17278210496749e-05
9.19815837829171e-05
5.05769286862718e-05
6.39234834129624e-05
3.850721827666e-05
7.99397832924418e-05
5.52854719132966e-05
2.92397762893161e-05
2.60819752271355e-05
3.09523742230148e-05
6.79986331103754e-05
8.9300241700299e-05
5.99399712526185e-05
0.000101656930661851
4.35176652609984e-05
3.65065082927196e-05
0.000119910583635346
4.35112488719949e-05
5.15122713816579e-05
7.97454901076749e-05
2.58627773709245e-05
1.46672284354489e-05
9.56458707098495e-05
7.51679293828327e-05
5.07740815845055e-05
5.30409226641577e-05
9.58545288423352e-06
6.14294999532725e-05
4.72831740692101e-05
8.17508433877021e-05
8.33370032761578e-05
5.40025009178992e-05
5.10083819573489e-05
5.70199141320985e-05
8.69040950668568e-05
2.76027947144407e-05
1.47519549407032e-05
4.76799640210145e-05
3.64204064370589e-05
3.11478964868835e-05
4.87003363084103e-05
3.09750754760415e-05
8.8405835930339e-05
8.90335036617115e-05
5.75834348961694e-05
5.56815131584567e-05
2.43757423288219e-05
2.30046118279264e-05
7.18800691682231e-05
6.34844072479609e-05
-1.11109202109676e-05
2.78047830174289e-05
0.000126594436092597
-3.69267003928582e-06
0.000102739675634431
7.2133611049211e-06
9.26329003518677e-05
3.48538809585093e-05
0.000114765717913959
5.80462185622087e-05
4.9097004543619e-05
2.09646726196438e-05
2.55672499415194e-05
6.82687646451453e-05
4.08685782488868e-05
-7.90721928514202e-06
5.31418271682181e-05
0.000102606773264284
5.06886974866312e-05
7.49210728270662e-05
2.36408594484042e-06
-1.12218102813032e-05
4.39731281084793e-05
2.49006340451588e-05
0.000106265208894448
3.70243201825935e-05
4.35330865773123e-05
3.80138260966347e-05
4.24722929874056e-05
7.79594345639976e-05
5.58545741261481e-05
9.12963081422796e-05
9.05257762215139e-05
0.000107511897950349
5.26019340362591e-05
5.05533949348099e-05
2.81909839734902e-05
8.19987725558238e-05
4.79751793125625e-05
7.39247818823302e-05
4.34939659473859e-05
6.95488543763842e-05
2.91287943395911e-05
3.06059399328391e-05
9.58188598074951e-05
2.26100975884958e-05
7.88628352524328e-05
6.13022770327603e-05
7.81416748978851e-05
0.00014638995607548
7.73119331754413e-05
2.75879386728543e-05
2.67435328375758e-05
9.17730280718351e-05
0.00012445427106501
8.35921244134745e-05
4.92009624701953e-05
3.46712246917805e-05
6.55482334858753e-05
4.30321620344316e-05
0.000131316661598287
8.89988474618171e-05
4.80518891980035e-05
2.66919774039569e-05
8.85503674722154e-05
2.99041666874052e-05
0.000119325887327804
9.55466704282286e-05
7.80183820846777e-05
8.38992223508284e-05
3.8126897484823e-05
1.63448335169426e-05
-1.68117408625378e-06
7.73914123818291e-05
2.92867099526757e-05
9.12812845594933e-05
7.05723843610083e-05
2.57346471420262e-05
9.91295735888201e-05
5.94935191162507e-05
6.94378794264066e-05
6.26415735375679e-05
2.93250094455149e-05
0.000101149376504241
0.000109456533993238
7.55338674362873e-05
6.23761784465058e-05
9.04698200046078e-05
5.4771077658502e-05
0.000130110981196039
0.000119407771057544
7.36062739625106e-05
0.000105429864697932
4.4171241498751e-05
8.26013230412813e-05
3.28369566395723e-05
5.56565034594441e-05
8.40584017753012e-05
4.42173232117416e-05
0.000117596687210442
5.47262460464596e-05
0.000125064852863385
-1.75981324243838e-05
4.62781972822735e-05
7.87360040167145e-06
9.29463998163431e-05
5.99151868496397e-05
4.1527738832473e-05
6.15684375699346e-05
7.41964176281363e-05
8.50527915700459e-05
7.43270274029254e-05
7.8040286983922e-05
7.32729469769026e-05
4.21172246021056e-05
5.31424024821417e-05
4.39218043284915e-05
9.20273786754177e-05
5.22815826316211e-06
8.47215230675324e-07
7.95580493909133e-05
8.90167574000218e-05
0.000116055232038
8.25011546644162e-05
3.41619938721659e-05
7.06807384542922e-05
7.33868538050159e-05
8.10517179494824e-05
8.62393073460297e-05
4.65333503697227e-05
0.000148953989057759
5.35583535043834e-06
5.9965945495527e-05
4.49288124871895e-05
8.01236096643092e-05
-2.63162406665116e-06
-7.05727095232583e-06
5.05362339132503e-05
5.70601593262276e-05
5.59932442888634e-05
3.43410474271382e-05
3.5127909369257e-05
1.37671312251557e-05
5.31864184859893e-05
1.35466996244877e-05
7.20018837531429e-05
7.89334488666916e-05
7.78208847471563e-05
6.4446058234656e-05
7.76368012003826e-05
2.24069193823171e-05
7.73969355274711e-05
3.35061048720021e-05
9.0613434429461e-05
1.26871067909132e-05
7.04221116334853e-05
0.000106079783693368
7.67370312036909e-05
3.15001061998419e-05
0.000122023854934957
2.37566709846176e-05
8.50153044568846e-05
6.87041554696243e-05
0.000136451473823984
3.57578464869951e-05
5.92207719275379e-05
1.43144311878338e-05
3.86561962771282e-05
7.7337981104388e-05
4.03684250159799e-05
6.62908445797909e-05
2.92424742108894e-05
5.60957694902944e-05
3.52466676184777e-05
7.31296566894669e-05
0.000118166766202913
4.0327956665985e-05
5.56418695831344e-05
4.12090468656496e-05
1.05844221582876e-05
8.87819400095902e-05
2.20757762594955e-05
4.6905402340217e-05
3.49883801947964e-05
3.95919724922738e-05
1.2985235301282e-05
2.65330486717664e-05
5.67330228411362e-05
4.2966198100178e-05
4.73571533171585e-05
5.78426554396283e-05
6.38176480075466e-05
4.6499259180445e-05
7.60726889383098e-05
0.000134075248981732
6.14084409066475e-05
5.05967050036305e-05
5.16409925192633e-05
4.4214977223264e-05
2.86090851325624e-05
0.000131694592567557
6.32545738636109e-05
5.63031519995021e-05
0.000103667873113838
5.2920824380687e-05
9.76539096279752e-05
9.97624019478948e-05
4.32856997162093e-05
3.85067813420381e-05
2.44396426967663e-05
0.000162122096141187
5.87753281289513e-05
5.98289445552519e-05
5.45860865252914e-05
9.43545867553058e-05
2.38003112163231e-05
6.70924062506623e-05
0.00010120175593234
3.59063287706665e-05
3.2519191483359e-05
-1.46231458586799e-05
7.01632850429799e-05
6.63960917785921e-05
0.000100952538541272
0.000110396334185254
6.27383714275273e-05
6.993655023132e-05
8.53358987598833e-05
8.58837074795938e-05
5.37576158638315e-05
3.31444087545037e-05
2.49509889463428e-05
7.45506691076601e-05
9.62761971220506e-06
6.61527909726117e-05
5.97652372569539e-05
6.68619677841738e-05
1.00021356006243e-05
6.3354389112069e-05
6.23027392397604e-05
9.55538600451063e-05
4.96807737770514e-05
-2.12508743045633e-05
5.90601931010038e-05
5.65695509872858e-05
0.000122931471473445
7.81629441109331e-05
6.10886461396759e-05
8.88965288689598e-05
0.000111721996549216
9.60184453019039e-05
4.6283524320911e-05
0.00011330945656572
4.38287261654639e-05
5.26525421157844e-05
-1.6505718034878e-06
3.20500632664851e-07
3.76523520390786e-05
5.73090037011721e-05
8.26220060560077e-05
5.88482932135794e-05
-2.26780512977757e-05
0.000101022971432673
8.41221907815385e-05
9.29357707766211e-05
8.61088069031946e-05
5.60674521888761e-05
9.70708525959821e-06
5.42558876642796e-05
6.18281759797675e-05
2.9732892156884e-05
4.26415425717655e-05
6.30686944423338e-05
5.98858519665914e-05
6.81366776635978e-05
5.01912585115546e-05
8.30871867952473e-05
9.15621881648668e-05
5.54977948701992e-05
0.000104934030964196
0.000181533750342998
1.05869306634292e-05
7.79043444687965e-05
7.39445340334708e-05
0.000116189247996287
7.50546449174828e-05
9.80615543707207e-05
8.89673015040511e-05
7.4518419914427e-05
5.82920938263535e-05
2.11937504279154e-05
1.93407639417865e-05
9.23917879205327e-05
7.56390746809608e-06
4.19442605701253e-05
5.17410143988926e-05
5.94851402037908e-05
5.38072332772241e-05
3.280295836038e-05
-2.29822523166183e-05
1.59927830087089e-05
3.55082126485897e-06
9.12063638471662e-05
5.65284019974641e-05
2.44758850519742e-05
4.78026787363672e-05
-2.27953695565954e-06
4.33370778220856e-05
1.91115349507489e-05
-2.40380729612558e-06
2.21856597896917e-05
4.91042270502798e-05
0.000120319088003876
1.41986782884736e-05
7.23148885712673e-05
4.65837530517126e-05
9.95014156884324e-05
5.11749214950863e-05
9.77523536037507e-05
1.94250392403424e-05
7.29645934814567e-05
3.69980593913521e-05
4.16731233404621e-05
0.00010220037102173
8.25663128920646e-05
6.21646934143534e-05
-4.52212659579504e-06
8.30806049666202e-05
6.90638683654833e-05
1.93355453977744e-05
8.17837795957359e-05
9.36759383333196e-05
4.42279797526396e-05
5.50615053638208e-05
6.23176348903733e-05
2.92770559063694e-05
2.07219819557885e-05
4.38659753214162e-05
-7.96241695677015e-06
8.60950409639051e-05
5.98547083979167e-05
6.49990417963896e-06
6.75843215258726e-05
0.000108482160583497
8.59369217666518e-05
1.38736643380717e-05
4.79038364481976e-05
3.84729694966401e-05
4.81127852769225e-05
3.66372077436077e-05
3.96773985981547e-05
4.76664211549503e-05
9.81836526263639e-05
6.28020524996238e-05
0.000111013353819341
0.000108549301194108
0.000127163411957564
5.31352227313017e-06
5.09231988460685e-05
4.50693859026233e-05
4.67063107536725e-05
6.01854729199379e-05
4.78115064660377e-05
6.71292428245405e-05
0.000118557089545863
