# Supplementary material for: Research on computational propagation and identification of mine microseismic signals based on deep learning
Source: PLoS One. 2025 Oct 22;20(10):e0334641. doi: 10.1371/journal.pone.0334641 (PMC12543183; doi:10.1371/journal.pone.0334641)
Supplement: S5 Data — (ZIP) [file pone.0334641.s005.zip › 000100800001739.xlsx_0.txt_24.txt.txt]

6.57015454438773e-05
5.4181582692478e-05
4.79403500807327e-05
5.68750679613898e-05
4.8314108296377e-05
7.32317042810098e-05
7.14781707654098e-05
7.86241280966218e-05
0.00014490610904831
0.000101113090282914
6.52705721781113e-05
5.47765945004847e-05
6.61091963291548e-05
3.92545939454363e-05
7.11429275847332e-05
-1.37409766479212e-05
7.89444182447915e-05
7.64456406796844e-05
8.02830451756065e-05
6.75889049067453e-05
8.20141627630632e-05
3.1116518728869e-05
4.04890406707656e-05
9.30597212953137e-05
1.65915726228865e-05
2.92158665486468e-05
4.05945909670558e-05
7.04118147114313e-05
4.46946867092274e-05
3.42820130541704e-05
6.70456725790926e-05
7.76853563975141e-05
4.96813074837496e-06
8.28592891655296e-05
6.90564980147413e-05
7.52937145693559e-05
7.55592464855923e-05
5.48119542329604e-05
3.97936257403965e-05
0.000132030525132739
4.73111627352077e-05
6.11617681240359e-05
0.000114440628566772
7.53798290020338e-05
2.29960679226954e-05
9.47234498101377e-05
0.00012129746025365
6.33186686973214e-05
3.72371428264416e-05
0.000133318518642026
8.45092217614103e-05
3.47134682784838e-05
6.31590295390799e-05
4.02372839593004e-05
1.85412351972171e-05
7.51697310650114e-05
0.000106200434151528
6.16403033123885e-05
3.35283952667765e-05
2.17618767529986e-05
5.47267765898933e-05
0.00010351111430382
0.00011554594659174
3.37151042957299e-05
9.78623592115228e-05
0.00016684206396604
7.45721678101613e-05
4.43754209622599e-05
2.88006851739678e-05
0.000156764675138153
8.19506089419669e-05
5.99455835423711e-05
1.13922095018747e-05
3.80037060237956e-05
4.01380609579534e-05
6.0632020116304e-05
3.25751259055126e-05
2.60883644395797e-05
4.06199087527635e-05
3.87818281093899e-05
9.41534418021981e-05
4.36159195870805e-05
8.30484051662417e-05
5.32654400385615e-05
6.56601645435787e-05
0.000110589080811807
7.12672605768267e-05
-2.90745300131567e-05
0.000102623532001965
-3.22319658206159e-05
8.11429113068913e-05
-4.06537661185702e-05
9.14713825020765e-06
1.83756954325708e-05
8.57713315947144e-05
4.95466601176811e-05
6.63160647993827e-05
4.06400026063377e-05
3.77704919356548e-05
-9.97909801443949e-06
-1.47911045001799e-07
-7.59416716335336e-06
6.72254042575865e-05
3.99797667575376e-05
7.33538995296696e-05
7.43003807403007e-05
8.85829716736998e-05
6.90702430024983e-05
8.66495630827075e-05
9.75199664376779e-05
0.000125988534755666
0.000110628972994988
9.60472644254234e-06
8.26086741997052e-05
6.23855980565304e-05
6.40702056439085e-05
4.20409389914898e-06
0.000119406999701174
1.95270893144188e-05
-2.41781507944948e-05
4.30346561009096e-05
6.79446064899519e-05
7.26793989271519e-07
8.15488099616644e-05
3.99062866716887e-05
8.54978654997354e-05
3.74081398910779e-05
7.56359096458483e-05
6.87875747709679e-05
5.35457601892476e-05
5.49498405411258e-05
2.26982856051013e-05
3.16770219455985e-05
9.90101887786859e-05
0.000103990246278559
3.04402255154515e-05
0.000102975061170219
0.0001466781676976
4.76483144045037e-05
7.65932528364387e-05
9.48708458692681e-05
6.51998310783156e-05
3.27125064788585e-05
8.61882361145615e-05
8.03426665106612e-05
3.77964838271846e-05
6.68339211959152e-05
0.000109113787133754
0.000108192882382313
6.60752820535465e-05
8.56379168530632e-05
6.35941497369936e-05
9.74741420658016e-05
-1.8436553834627e-05
4.83320593658311e-05
6.85980029790874e-05
5.65412105944344e-05
1.33251418824786e-05
9.80667179955711e-05
8.76500661306989e-05
9.11471776934811e-05
2.81885354590651e-05
-1.60167831522779e-06
6.84314243803248e-05
6.2011507694439e-05
8.84771066517654e-05
5.15066034018097e-05
2.03549572516325e-05
2.65949077060436e-05
8.57559688762328e-06
9.52468093723002e-05
7.47637792735771e-05
4.16483155731308e-06
5.6687428377066e-05
6.6752333699046e-05
6.46531383017939e-05
3.19084629541609e-05
5.79130211462794e-05
3.40444840145633e-05
0.000109393123767613
3.94256698632529e-05
6.67359899563555e-05
0.000102267038054149
6.46506221728503e-05
1.12512098294226e-05
0.000169892552820891
8.77641603759686e-05
5.40259130023703e-05
4.30630386721216e-05
5.23647303673696e-05
0.00012071878340079
5.52429275693154e-05
6.92436959651304e-05
0.000102035680304145
6.26871394281671e-05
7.21396595887631e-05
7.04325698617513e-05
6.57704429428717e-05
6.25159259347227e-05
2.45089533282663e-05
9.62411327037182e-05
0.000105446708056786
6.0900168230273e-05
2.9023235785636e-05
5.62277173336472e-05
7.53352773338691e-06
-1.80561524243671e-05
6.07479245238211e-06
7.94660879655641e-06
4.57749880112159e-05
5.8168928220701e-05
4.05158627609274e-05
6.83615402805097e-05
3.28390818391864e-05
-1.0057845755427e-05
7.46280047084064e-05
1.69240786642536e-05
6.34252514270621e-05
5.32389427355692e-05
9.27016010361558e-05
3.80565542109412e-05
3.84251071648671e-05
0.000112347929718837
0.000114912859696694
3.52118037211372e-05
-2.55338211383246e-05
4.96789508059501e-05
4.45755310245081e-05
3.66495969377228e-05
7.07359694525834e-05
6.57932342933739e-05
9.57451371624356e-05
7.47265961940861e-05
3.94900394455323e-05
2.7992490234855e-05
9.31836299480332e-05
0.000113437709512842
3.89297860192959e-05
7.62633966397037e-05
8.9725546416878e-05
0.000148200885907134
7.37903649860324e-05
8.78901036822329e-05
5.12924393357851e-05
8.0622437519736e-05
7.57574382193886e-05
7.30657921549796e-05
8.09547519770164e-05
4.31890957215811e-05
0.000121832572306785
9.83378847941388e-05
6.61288055752966e-05
6.416661369414e-05
7.67519452946885e-05
4.99889978495217e-05
0.000152175162281218
4.90810009990553e-05
9.87462309639739e-05
6.90675135004357e-05
2.77080452274945e-05
2.27325357023227e-05
4.14177036886793e-05
5.72395617265579e-05
4.76653035941829e-06
1.19214223998142e-05
7.17461690340427e-05
1.10332820105426e-05
4.96926262353714e-05
7.64790083251364e-05
5.3883479605596e-05
6.34848694650449e-05
0.000105152175866468
8.073050780105e-05
1.89086067166788e-08
0.000104053308059218
7.39684915174073e-05
9.57649519000428e-05
3.64844991533183e-05
6.24409680125986e-05
4.0989680963857e-05
7.43976473357074e-05
4.82065294006664e-05
5.61142635156568e-05
7.77566250173438e-05
3.04641951384048e-05
-5.04173771479104e-06
6.67168454984901e-05
0.000130859364855074
2.26182729002716e-05
8.76520838452543e-05
4.53568829723979e-05
0.000145422079496763
0.00014268586659969
5.44395112662205e-05
5.82695560410554e-05
5.90605500779571e-05
8.01659984829888e-05
7.39986719085132e-05
8.82070215919144e-05
3.19595873708605e-05
6.1692041900107e-05
0.000104658076649597
7.52334761139127e-05
4.81861606036573e-05
8.27378225707962e-05
5.68316497856173e-05
0.000139198546529165
6.78025570536164e-05
5.06150082050784e-05
-3.29638175049739e-05
4.12764161340443e-05
9.41053130009939e-05
-1.56810619313564e-05
6.59475843987382e-05
4.51117822461148e-05
5.69954209757259e-05
0.000121715544247193
5.47743576711405e-05
-3.49845544961768e-05
3.53493868289488e-05
0.000108957528907049
9.45710902079868e-05
-1.57928169533484e-05
5.37594702485877e-05
0.000121600036198357
3.43218932902249e-05
7.91387554743443e-05
2.70196761839759e-05
4.92647319004491e-05
5.68194763790462e-05
6.78459780486626e-05
5.72419155645214e-05
3.24939299779227e-05
2.65945753175301e-05
7.56603577221643e-05
0.000139905174290077
5.33253936607947e-05
0.000102940673719206
5.94932622806944e-05
4.280122523599e-05
0.000116743319857517
0.000146469442968234
2.55640869841681e-05
2.39136050823881e-05
9.9975748638283e-05
9.2212381559526e-05
0.000116803199835318
8.04804555754276e-05
4.14631132767191e-05
3.92571936851384e-05
7.06172969481707e-05
8.55414031163966e-05
-5.47454456304384e-06
7.57507912399157e-05
0.000105566183669845
2.66598620210829e-05
-7.87886665016532e-06
7.90584711096421e-05
3.54478443526072e-05
4.13450606368975e-05
6.53233132463446e-05
6.12685601430494e-05
-2.94052813530302e-05
2.09870504646927e-05
8.65717696307813e-05
7.1904663336361e-05
5.95622752813765e-05
3.17416155498585e-05
4.80295307276933e-05
5.43689665860891e-05
-2.0561135236776e-05
6.22547422635415e-05
7.81748537409794e-05
8.98517178580323e-05
4.25444670206584e-05
0.000100176906873138
0.000122790133449282
6.67475963240605e-05
5.6832291920919e-05
8.87665570605756e-05
0.000106388435609543
0.000103076892531257
5.4089110249383e-05
6.76440561658622e-05
3.19009066889489e-05
3.38220403429823e-05
6.30361833465072e-05
9.33662018773169e-05
-1.23624105404523e-06
0.000109122307699984
5.53081694059109e-05
6.24805392356115e-05
4.17151966883707e-05
7.86767293762766e-05
8.67786410115348e-05
5.3938580741349e-05
5.46786777289793e-05
0.000109368117266472
4.89056983501646e-05
0.000147855720664337
0.000103798424457095
7.61663184199754e-05
6.45491329229738e-05
2.92660258550419e-05
7.84993234920797e-05
7.44858369509507e-05
7.00833545955228e-05
1.66307537684914e-05
0.000142000222523764
6.11178604951203e-05
1.05410329087351e-05
0.000103182450766263
2.77738122868107e-06
7.22717920828749e-05
7.6123009616603e-05
4.50981485964509e-05
1.60034539115871e-05
4.55559202868767e-05
5.75452105958466e-05
0.000122021216138579
8.64992594685162e-05
3.11605632513009e-05
3.7399831105926e-05
5.07198842432692e-05
3.15201415986287e-05
7.17102678131865e-05
0.000126394936745319
7.74360705388753e-05
4.20033115332948e-05
5.22183543194859e-05
6.26708070292561e-05
8.63561565864112e-05
5.47745307122183e-05
9.18013542012906e-05
4.78889956621883e-05
4.43404431571916e-05
5.92497038059968e-05
9.52759165376865e-05
7.11241890841603e-05
0.000152290095728759
0.000101870937594123
5.56877537510864e-05
9.49963759342379e-05
8.9636015804909e-05
0.000129954956078986
-8.18128599518379e-06
2.265595007989e-05
4.57888499711485e-05
0.000113861781992631
2.80581431459151e-05
6.03079720587771e-05
3.46266628875759e-05
9.90073989295462e-05
4.90339598020643e-05
4.70706285138666e-05
0.000120385614736624
2.04137853872179e-05
-9.0848533628923e-06
8.23830960965963e-05
8.53080587356183e-06
5.10745902038537e-05
4.08012158839077e-05
5.48616332611271e-05
5.20445518368076e-05
0.000118784547207363
7.99815807332575e-05
6.29032635454218e-05
7.5381115103855e-05
2.54358448805045e-05
7.15377889563499e-05
5.58308118976264e-05
1.30535460621869e-06
2.75069610931758e-06
9.57228311591745e-05
4.53703490209344e-05
0.000159173996704757
5.20588086301922e-05
6.50111451538484e-05
0.000102643860321938
5.91229492894278e-05
8.7740803709225e-05
9.68613465467448e-05
0.000104302072470997
3.43772585886362e-05
3.66049061233712e-05
7.61742581434806e-05
4.62907398005624e-05
4.41958313491895e-05
0.000113592858224946
7.92145325079897e-05
7.61792568278446e-05
9.21066805968538e-05
3.31886519367339e-05
0.000161583848210438
7.88501566643037e-05
8.20239771367977e-05
8.64478514263483e-05
5.31534154897108e-05
9.98684086099237e-05
1.11328938941147e-05
5.7293783425929e-05
-9.48603071098829e-07
4.98814409723982e-05
2.4750583483508e-06
4.01511022963298e-05
5.33749774302416e-05
6.95304483273995e-05
-4.16459640295298e-06
6.75473469941341e-05
3.79904806451424e-05
7.05290854707626e-05
2.60102905159924e-05
0.000140851150508766
8.30753995818027e-05
9.23814375865226e-05
1.53370010312751e-05
7.90653824564076e-05
7.55712830328948e-05
7.87737498727365e-05
3.15029636494386e-05
6.19825908119756e-05
1.53194210388531e-05
7.36576571571032e-05
0.000124294222141787
9.81073705499171e-05
9.1877246131861e-05
1.8558926759978e-05
0.000115656293480459
5.58300719806417e-05
8.84903788534313e-05
4.2633241803268e-05
2.31550257203268e-05
6.89591032816053e-05
7.91562044381812e-05
5.32329037409358e-05
8.62084208295257e-05
8.97867140191321e-05
6.45967036078423e-05
4.6534440404029e-05
-1.49027929393694e-05
7.29938688756251e-06
2.29141499105681e-05
-3.50936510804047e-05
0.000107952938826029
1.77402424359444e-05
1.67309856064106e-05
2.27097674919548e-05
5.76602729031348e-06
5.09876222636828e-05
0.000107847179671887
5.28571486599752e-05
1.30679979149875e-05
3.80962542842122e-05
1.77721582282817e-05
6.72559670637675e-05
0.00012222948592036
2.00003437316524e-05
2.78264206235226e-05
6.43037655940933e-05
0.000100299925006536
3.52165314128066e-05
7.03939915898202e-05
4.09048279505464e-05
8.6271335112451e-05
1.47390746505082e-05
8.10037171826695e-05
-3.12669269168178e-05
7.98886773224586e-05
8.91704447257165e-05
8.74274088545646e-05
0.00013571146788537
7.85813922834846e-05
3.99451672105173e-05
5.67176958971073e-05
0.000118681097449106
3.24427771112676e-05
6.97021300627103e-05
3.08205588383538e-05
2.22371666156297e-05
5.09410513850113e-05
7.66358797100635e-05
7.59974820540572e-05
3.17915815565478e-05
9.19652562735277e-05
-4.50466641799903e-06
0.000120856942121483
0.000122847224602271
4.61135013013852e-05
5.61522182398373e-05
6.29862859158385e-05
7.24513622789803e-05
1.65956743925197e-05
5.03948558969254e-05
-8.36808940620781e-06
7.08576195386912e-05
0.00010062698777706
3.24021380508278e-05
6.27282273833012e-05
3.54456048491254e-05
2.34927408132593e-05
5.32058594303246e-05
-1.37604506539761e-06
9.41074715555731e-05
5.93528986958078e-05
1.67467484136192e-05
4.51574166662938e-05
6.79088544537896e-05
0.000103474259981725
9.53573623498364e-05
7.80905432574895e-05
4.77615348150495e-05
5.37968091329429e-05
3.66774980284577e-05
4.12741207974392e-05
9.2937647665785e-05
4.59875550615106e-05
7.88125579566042e-05
5.18256737021954e-05
5.30450958546456e-05
6.58829563308877e-05
7.30230684702658e-05
7.54645716777786e-05
5.46917144832453e-05
1.83535833996246e-06
6.53602257129736e-05
0.000124911838250568
8.98024523216704e-06
0.000104103819345139
3.59052676506741e-05
5.05391525125996e-05
6.25055085146194e-05
0.000113626591944566
9.88938955165501e-05
5.94428940288444e-06
9.75104677906002e-05
8.86206435227662e-05
3.55201603592848e-05
0.000123472599686683
9.85076678902196e-05
2.77909762395189e-05
0.000103172783592544
0.000127978545160435
9.86463397155558e-05
3.57684916866404e-05
1.7802982217811e-06
0.000108776612973
3.87158305972366e-05
7.39876822476241e-05
2.93442831000931e-05
6.36553353213611e-05
9.44214941559213e-05
1.88426469216617e-05
3.97572402897165e-05
8.51060829336334e-05
1.84208694053494e-05
8.90368174102277e-05
3.51514449029963e-05
4.33818992741695e-05
1.49379430088012e-05
0.000108430612388495
9.86847082271652e-05
-4.662602516679e-05
7.25878083325943e-05
8.84528761520136e-05
0.000148029528231578
0.000151756690380967
7.38053765391692e-05
7.21222587375715e-05
4.26207608842261e-05
4.73880885894498e-05
3.46471481956672e-05
9.46449188455756e-05
8.74083488807476e-05
5.65044085194616e-05
0.000133069612032695
0.000146958665220527
7.3114851346417e-05
0.000109596607546509
3.71030230127543e-05
5.42850292597781e-05
9.67924917287392e-05
2.67397818564429e-05
8.54357628343339e-05
0.000118349426016844
2.39493758288024e-05
5.64114516749355e-05
1.96377849012375e-05
6.09899584523352e-05
0.000106898117154949
0.000138676677114209
4.80102152378828e-05
5.56852039174611e-05
8.32737930730367e-05
7.3734176390234e-05
0.000119674923720597
0.000115203066485713
7.54972640580036e-05
7.18733208375752e-05
5.34248482576562e-05
9.47206332762037e-05
5.09878130944465e-05
6.49309237366582e-05
5.03027295056295e-05
1.02308309812179e-05
4.61881588221602e-05
6.07625335160404e-05
0.000109161569585672
7.39417553757687e-05
3.59470547003635e-05
5.22134717861991e-05
6.55156621961596e-05
8.67097948852818e-05
9.48519997101165e-05
0.000108789152197547
7.01783416132598e-05
5.60809040858634e-05
-7.35043250834109e-06
7.37013154100188e-05
3.30124215341064e-05
0.000113540888554686
0.00011172782574318
1.75004728786339e-05
4.9704658429539e-05
7.4237412714499e-05
0.000110068679806987
8.92473386974312e-05
3.0738630278385e-05
9.5002064744784e-05
8.01124789196285e-06
4.08268417011016e-05
7.79271753606907e-05
3.84201564056893e-05
4.56946148524833e-05
4.58552822346606e-05
0.000112324215853854
0.000124441530807243
5.61209068189042e-05
5.3967635015419e-05
5.75256347692851e-05
9.4011415663292e-05
8.48377391699834e-05
6.57074301170197e-05
0.00010220035066508
8.13694363526222e-05
8.15698644520729e-05
8.85983085394586e-05
9.11855398966741e-05
-6.55629871838246e-06
7.53125216713626e-05
1.81240487494747e-05
1.14666555079572e-05
0.000107169981058965
6.25756806988578e-05
0.00011177215210407
7.6386683198956e-05
1.76030469721774e-05
7.69844839908555e-05
8.02529831913713e-05
0.000104737659883375
8.74627968667387e-05
0.000111811439326095
2.85965577842425e-05
0.000160915168193992
4.70437655274527e-05
4.20444417559635e-05
0.000120606425997114
8.78500166145261e-05
5.70149999667955e-05
3.46584041484177e-05
5.88467559967331e-05
2.15392166814758e-05
8.02705772053007e-05
0.000112549345266765
3.02399125205197e-05
0.000111420748478624
8.15508478627157e-05
0.000107520551411094
2.6919972366425e-05
3.68381959823588e-05
4.93822578687701e-05
7.85612338090944e-05
4.1356394907736e-05
0.000110328832287713
9.356335396738e-05
0.000120135770042251
2.03160403218764e-05
4.60265534910117e-05
0.000132443045482196
5.36576916141238e-05
2.54057631644496e-05
9.4638362563e-05
6.49792531084892e-05
9.0168684545661e-05
0.000127851027051001
4.59532445423336e-05
4.42626024684861e-05
7.97091826255414e-05
0.000106063224642944
3.93087035766577e-05
4.44356995265794e-05
6.9137389673287e-05
3.05973617701936e-05
0.000118733248341668
-1.06479823566443e-05
1.67861839418708e-05
0.000119903586712776
2.13739405976627e-05
6.36258307165638e-05
5.71642237135551e-05
4.78270954768168e-05
0.000124493008344306
1.25948424504627e-05
0.000104776255698343
2.50930464362374e-05
7.71823008136141e-05
7.35731319421971e-05
8.78850842074886e-05
4.98773057205681e-05
8.57981327871926e-05
4.46574281262358e-05
0.000122383748914476
0.00011540053055359
0.000153365290632714
3.93971431446979e-06
8.15548729264282e-05
0.000118245405680565
1.30916651776023e-05
8.91581888325105e-05
9.80554540566682e-05
0.000134381594950762
7.42320247772024e-05
4.04637793119622e-05
8.15483878315364e-05
0.000117583923151238
4.35935696755978e-05
8.32361731855906e-05
8.91067134980222e-05
0.000110895867670854
5.8641336432462e-05
7.40940160134852e-05
5.53831325846383e-05
3.04397617019054e-05
1.4339392473096e-05
4.72779826261433e-05
3.35485614900491e-05
2.25891757324295e-05
6.15823984945357e-05
7.58229362548723e-05
6.25432961999856e-05
3.4313411968432e-05
8.80484204368447e-05
1.48948235250893e-05
-3.5718309784266e-06
3.14526742053336e-05
7.85542280353811e-05
3.31777011748434e-05
3.66715767029023e-05
0.000116011178622181
4.78265223626728e-05
8.87786062975258e-05
3.92676578933001e-05
2.59938845822504e-05
5.25746768579465e-05
0.000157554910171129
9.01850707745477e-05
0.000126516928449592
6.28530184604524e-06
7.31236726099173e-05
0.000120089637767865
6.8592035311664e-05
3.14209577350636e-05
4.12618563217171e-05
3.80216680545419e-05
1.61979627492281e-05
5.98410451057804e-05
0.000101070282928956
-6.69613160827477e-06
2.4614961672674e-05
7.17535936990484e-05
8.55469057137388e-05
3.23668154529962e-05
5.9905004731776e-05
6.84341789637139e-05
9.65721851094517e-05
5.37946349863645e-05
2.04617143422484e-05
9.92234733397552e-05
6.38061430331916e-05
2.69100227783441e-05
0.000116050626032281
9.3181243546095e-05
4.60649509595216e-05
3.46563004342106e-05
3.91764064762006e-06
0.000143052199567231
9.99439072945878e-05
9.98352692189077e-05
9.12155052715394e-05
4.48983582877051e-05
0.000112464151540138
4.49458973082441e-05
9.874074069247e-05
8.11584327712434e-05
8.12547873826673e-05
8.04947729935283e-05
8.07612897815964e-05
5.84353246979789e-05
-1.81229308781662e-05
1.9623133470074e-05
3.88216767345538e-05
0.000103789160330233
2.10598963309615e-05
0.000149442057790318
3.76700839247557e-05
4.63162987944051e-05
-1.93549718655298e-05
2.26770346859206e-05
4.82331314259368e-05
6.28347081799729e-05
-1.48222649173419e-05
6.62989525889268e-05
6.14905220554314e-05
0.000116519729816944
5.17726145923624e-05
8.8777264339233e-05
8.54472775577727e-05
6.34198240372895e-05
7.67949975114723e-05
5.63029192803276e-05
6.47645432194787e-05
9.24707775022961e-05
3.57912676431813e-05
-2.43330722135848e-05
8.6077839749556e-05
4.98383394664673e-05
8.69645236703495e-05
9.77297101439903e-05
0.000109756428418506
-2.17875057368749e-06
8.03205281472199e-05
3.04074275223788e-05
1.94069216598305e-05
5.92649185005633e-05
8.90436602467938e-05
7.95673537537755e-05
8.10060849319882e-05
4.63619319216763e-05
-5.12931573853215e-06
5.99627800156582e-05
3.60981498090566e-05
4.05794796952782e-05
6.91707496483529e-05
7.81020979954054e-05
7.8622293968124e-05
0.000113087163555572
6.00647707361576e-05
2.48916994621871e-05
7.21644739155219e-05
7.16750388677059e-05
8.43956624935511e-05
0.000106755743679965
7.76320252438466e-05
0.00011949679032413
3.7136876278094e-06
0.000107105092500929
0.000113749168811952
3.85572568777089e-05
6.5001707039902e-05
0.000104698646822436
3.3054373815721e-05
8.89084859293809e-05
8.58238119478706e-05
0.000112382250076572
4.99878488261492e-05
8.09835035711244e-05
7.74845404961302e-05
3.57582817208356e-05
8.46779727412276e-05
4.9402511201915e-05
3.62687517081583e-05
0.000112190383850902
8.34826589144595e-05
-2.53571105302195e-05
6.64602749333294e-05
7.5616451846665e-05
0.000114380102550995
6.18318228329379e-05
3.33788858624216e-05
1.31770128970387e-06
1.9324163780979e-05
4.29560448699623e-05
7.78530666510614e-05
4.23892380189313e-05
0.000117007427799967
1.66990706609103e-05
8.49398204631433e-05
7.15626783032508e-05
7.9025352357972e-05
5.21194542322533e-05
2.70028472388082e-05
4.24602722941089e-05
5.49201586217085e-05
4.10616513486193e-05
9.41812445580016e-05
6.87007169787979e-05
0.000112981403920681
6.3443209372249e-05
3.35296641161435e-06
6.72342419574622e-05
6.27921080686648e-06
3.35048762909851e-05
4.32508234201688e-05
3.10954731223318e-05
2.285617314429e-05
8.20061835054671e-05
0.00010481202506529
4.35377463304328e-05
2.8042863889483e-05
9.88039174814372e-05
5.44699365221122e-05
9.93528667480896e-05
4.36364962567645e-05
-3.31735187881437e-05
7.21969071770956e-05
8.91762616292207e-05
9.31014744076388e-05
1.70653087819408e-06
7.60104025992513e-05
-2.3810297714461e-06
6.99725401626721e-05
0.000112035441036669
5.06400244706339e-05
7.73704020394959e-05
2.26042184844505e-06
7.4304045958437e-05
6.55543954802942e-05
6.18465638998941e-05
5.15710277845288e-05
3.72742310595874e-05
3.56808698404759e-07
0.000135909174650532
5.7893404008874e-05
4.62703454443022e-06
9.57159676616919e-05
2.6344422391733e-06
5.85328984231276e-05
3.52584763265289e-05
9.16195009229307e-05
0.000108450534538083
8.5576569653959e-05
0.000126845105063744
5.13455378189865e-05
4.98118377637684e-05
6.53657651432889e-05
9.59994339511257e-05
7.8258392762169e-05
8.69474423507194e-05
4.60482721291743e-05
6.77320054108568e-05
6.23273273797986e-05
4.9405234029234e-05
4.72158321148188e-06
9.26918372731489e-05
-2.40368690351206e-06
4.73169441405947e-05
0.000101865936129928
4.60791418732297e-05
7.10405884643082e-05
7.71292101594566e-05
0.000115401990070925
7.61713316455718e-05
5.29269755460631e-05
8.74886742046199e-05
5.33351998816834e-05
6.28670181992373e-05
0.000132030185938252
0.000101382665410841
0.000111635269222706
2.52828330102597e-05
8.69476449551325e-06
0.000136409940100967
0.000108324927482886
7.15997411258402e-05
8.14684962327503e-05
0.000105049374260153
9.34417397894139e-05
0.000108541383003219
0.000125610377069475
0.000105247344161057
5.10926746394008e-05
6.70000175371107e-05
6.36780887285005e-05
6.77676680813443e-05
8.50494689952255e-05
7.64540754336817e-05
0.000107260524303379
4.85038263956812e-05
4.36412177950645e-05
6.10952281423925e-06
7.053644990009e-05
7.5549426981939e-05
9.6498542233752e-07
6.07476586240861e-05
9.44867433498793e-05
2.75217769156567e-05
8.3197170713084e-05
9.06870031893183e-05
6.30960252863121e-05
4.89580034318577e-05
4.02741679765927e-05
4.77478729596517e-05
0.000126190269418575
3.59054479360853e-05
2.85270946666185e-05
9.86661659760781e-05
5.11211304996896e-05
9.35542831732123e-05
0.000102692166676917
6.90844770929668e-05
7.39233944183236e-05
3.86160422678295e-05
8.78489406381011e-05
5.46841496524299e-05
3.53490667914811e-05
9.98458569260563e-05
0.000111010846723337
8.30263754430503e-05
0.000101985103804866
5.50787015713397e-05
4.96344277167304e-05
5.02850326294442e-05
2.06189165380758e-05
6.47694898589583e-05
-8.03330487634716e-06
6.05487841425483e-05
7.48903920505687e-05
9.02177654631778e-05
8.99997573822152e-05
8.66533102426168e-05
7.51610294697095e-05
7.74525528651559e-05
3.80779472098536e-05
7.63187570280183e-05
8.38108627968498e-06
7.32107442908603e-05
5.29633119059678e-05
1.90407900690683e-05
2.93727408139213e-05
7.31731073721457e-05
2.02201601046518e-05
9.69708629082555e-05
3.69195121788689e-05
5.07023623577162e-05
4.52389526708074e-05
1.60798797948779e-05
3.06145438639007e-05
1.63172337940432e-05
8.25793867701141e-05
0.00010538899334437
2.70439723530406e-05
8.45956187070143e-05
7.29605968285988e-05
6.50948963546743e-05
5.63158515977434e-05
1.44751289436089e-05
9.40710362422614e-05
7.69436099321795e-05
4.7300180884204e-05
6.56546725927593e-05
7.27420541871478e-05
2.81872763768618e-05
8.65058547192434e-05
4.05500066303722e-05
7.04765071983329e-05
0.000134978084407888
3.81282628803384e-05
1.51488016699055e-05
0.00010361332899946
6.32880844724357e-05
7.31684481750495e-05
7.26749439682619e-05
0.000109804416709298
0.000158694231914371
8.27985605717566e-05
7.47466621710339e-05
5.05388137191087e-05
3.91622025742294e-05
4.20671476761366e-05
7.34366564492371e-05
3.34881429152015e-05
2.69361843978141e-05
2.418892858023e-05
2.13262204908626e-05
7.98922919946831e-05
6.60473088713135e-05
9.46858708116021e-05
6.91081562597791e-05
6.4750455899784e-05
7.51696338471762e-05
7.46644496558764e-05
4.00847874289734e-05
5.31050727184359e-05
4.45090691266623e-05
6.06706454382934e-05
6.4579965869435e-05
-4.44613642189866e-05
9.0321309840252e-05
-1.56065027717671e-05
0.00010493864984573
0.000112412921020956
4.41190799278879e-05
3.26409133103622e-05
6.25236931941432e-05
3.65767772388754e-05
3.70304882276078e-05
3.17002832083221e-05
1.77442066304034e-05
3.16316785547331e-05
7.01806154178463e-05
1.22515016649806e-05
8.1170050146206e-05
7.79263277620351e-05
0.000104648374057295
7.39497538811759e-05
0.000104095053132818
3.63047067304509e-05
0.00013691671332705
0.00012464496219021
9.42168801901975e-05
8.82586975389867e-05
9.17925234373126e-05
5.99547754782245e-05
5.71227535482724e-05
8.96335042809237e-05
9.33382423857149e-05
3.85286876586387e-05
0.000110481399275492
9.89763431515401e-05
9.10185380117917e-05
5.48932089980874e-05
3.67202747951836e-05
5.71247535682995e-05
4.35193466024421e-05
1.15199904342249e-05
1.58514453857268e-05
7.36872144818921e-05
4.40404930411414e-05
0.000100439100979063
2.56446811489399e-05
2.30952811207322e-05
5.48558197381946e-05
-2.77098899351495e-06
4.88016234832945e-05
3.26512003862388e-05
1.29610197594307e-05
6.37074918926853e-05
5.94713277277575e-06
0.000100500183985167
0.000108570366057851
7.50837540968359e-05
6.98507600681964e-05
6.94470284804469e-05
0.000104172637663435
6.11047811210315e-05
0.000110446714456046
3.72973119606928e-05
8.98367031164016e-05
5.21769682315315e-05
7.76010228426296e-05
9.525856208677e-05
4.68669073581465e-05
7.38505310572584e-05
3.21461344895229e-05
7.28140578931142e-05
0.000113102701895373
5.06555004578459e-05
8.91345178205697e-05
7.40227228234156e-05
0.00013491141261808
6.26850770070238e-05
8.75092391941321e-06
4.72456866683564e-05
4.90238794737072e-05
3.94177107373348e-05
0.000124327874937544
7.87194231114169e-05
0.000117224003917023
9.03755818969255e-05
2.8525558906785e-05
6.20020360612885e-05
6.15537758825621e-05
4.86588592719451e-05
2.47953331568244e-05
8.90805553205417e-05
1.7239513680169e-05
4.09804731613415e-05
9.65691974386451e-05
-5.68642873610817e-06
8.56686630142379e-05
8.72356577097378e-05
4.36306896178508e-05
4.59690178141422e-05
-2.03032543811619e-05
6.79813577119389e-05
2.84125322855451e-05
3.46746370657126e-05
2.5316006248876e-05
7.4432047959383e-05
9.3501707016375e-05
7.04949716173349e-05
8.21607262169389e-05
7.50989165904461e-05
-3.67643570926213e-05
7.98159025840969e-05
3.6360893773388e-05
2.9470137408565e-05
0.000103976126936346
1.36085691342638e-05
0.000107022307669422
8.28408742296319e-05
5.09056182150828e-05
0.000134370755233522
2.95215524700546e-05
1.69795316777143e-05
5.93478512571825e-05
3.48015336298534e-05
4.81041009095521e-05
5.98948232290139e-05
6.63590496542312e-05
5.83149513898881e-05
8.75636119590978e-05
6.93175389451954e-05
0.000119093911360868
7.84374584481816e-05
8.61872652212645e-05
3.61177044820041e-05
9.99186380984105e-05
2.09333555220051e-05
0.000151640702442595
8.34347181738351e-05
7.44974869703965e-05
2.97863029708927e-05
6.0268425819128e-05
6.89764860667105e-05
6.2176654502392e-05
9.05180301734542e-05
0.000103612405196641
9.65720322059165e-05
0.000101924923534756
-1.52338213667037e-06
4.07915400116073e-06
4.10335194152357e-05
3.1105403918137e-05
0.00014005962155283
8.05628138023075e-05
4.98524584031581e-05
-3.35536290762581e-07
7.31635871659284e-06
4.85334253560391e-05
5.70141460867658e-05
9.57778056809212e-05
0.000111739711551206
5.17375807449158e-05
1.67971863389718e-05
0.000114742817401339
0.000109516848209013
7.79133746124464e-05
5.81086984842719e-05
5.40926004618449e-05
6.93166491469833e-05
7.91049765979613e-05
0.00010390287036529
0.00011224347961779
7.53678362664432e-05
0.000133411585652127
7.59335377034667e-05
6.00730834599919e-05
4.74955776404726e-05
9.0414633352039e-05
5.70176525621487e-05
7.25210881534582e-05
8.91127575296097e-05
4.10530480837349e-05
7.35400824414156e-05
3.33327028775212e-05
7.35396220356847e-05
0.000118737585570713
2.09466230054816e-05
-2.0158286165286e-05
4.65390205468121e-05
-3.23101462379207e-06
0.000105686329485981
6.9984327443016e-05
5.03863791122019e-05
0.000120060840742237
-1.94493728294646e-05
7.24245582261107e-05
6.84412174920067e-05
9.67921496266664e-05
5.71356187199059e-05
2.08371331488531e-05
4.76817494185324e-05
-9.02175351042178e-06
5.15996761018157e-05
2.09563304976585e-05
5.35500214258978e-05
6.25965776570087e-05
3.0024396336324e-05
2.29611844878167e-05
7.16918490195009e-05
9.62238473542864e-05
4.09083722539401e-05
5.16352807769258e-05
7.75029918547075e-05
9.2252311649373e-05
4.05811343543619e-05
9.61487528036502e-05
0.000109574790759843
3.19388263910896e-05
7.46288626111069e-05
0.000116786469734644
2.27838350095298e-05
5.55004991625232e-05
8.27022963699571e-05
0.000115252161632057
8.20802670011046e-05
2.67876061450613e-05
4.29066683056127e-05
0.000113012572049815
0.00011271237191471
9.60260584369486e-05
8.62803459474654e-05
8.61433980182749e-05
8.92402696360073e-05
6.70162791828285e-05
0.000120323395804339
6.44294448576867e-05
0.000109921081379172
2.24721777013134e-05
5.70422282740031e-05
3.29799546684142e-05
6.88966212929764e-05
2.75134613798321e-05
3.06633307229605e-05
5.07711834834878e-05
0.000115719441054704
8.47991318523306e-05
8.49672575766511e-06
3.53935718003244e-05
4.6231270997335e-05
-3.79172841473353e-05
-1.54190205139664e-05
8.92116288112306e-05
0.000117140018485918
0.000101890943756792
6.19317642628488e-05
8.57507742575493e-05
7.06356778491974e-05
1.79519192252092e-05
9.43663287564911e-05
0.000126348639946838
8.57033340298993e-05
-7.40000718541778e-06
8.93116592853953e-05
7.40231578865242e-05
6.27007130060251e-05
7.77093941913648e-05
6.9875810456094e-05
4.7144228692783e-05
0.000124824048717376
0.000101019250627911
7.38927183022715e-05
5.9170993519054e-05
3.15716049540866e-05
0.000131033212233744
5.80222910658778e-05
1.73126418787217e-05
1.43535323265511e-05
1.418002129337e-05
2.8489349858506e-05
4.56178119200451e-05
7.89002472050629e-05
7.04770168829977e-05
5.00959616066256e-05
7.57142131232141e-05
6.47567711931018e-05
0.000116268446155453
0.000104216657750266
6.60892502259921e-05
0.000117083814321444
5.09709240104723e-05
2.80070976022362e-05
3.80711173736228e-05
0.000103307833408496
2.28718729165094e-05
7.58581440407788e-05
0.000162193241029577
5.72406480467489e-05
8.71013478657593e-05
4.20944570886054e-05
6.37872340601838e-05
8.50295812720192e-05
8.98633539920748e-05
-7.33692643831199e-06
3.93340123013856e-05
5.33838648851085e-06
6.24242644648818e-06
0.000103774499305326
2.45327366547083e-05
6.64175624387973e-05
1.25793942650119e-05
9.91693432324033e-05
9.86849084815206e-05
5.50304225495943e-05
5.38917882373475e-05
2.95691180812636e-05
5.02913157836016e-05
9.72464101356582e-05
3.49277279137799e-05
4.6620381078844e-05
0.000107811348826885
1.817132401266e-05
3.76704508160202e-05
6.03628672050906e-05
5.93340104506439e-05
9.32774980997521e-05
3.55396074022868e-05
5.75354366072562e-05
6.0920098298916e-05
7.65305954788781e-05
2.64984141509985e-05
3.63510456773766e-05
2.21438234855034e-05
7.07793263882591e-05
7.32876391180605e-05
7.14452323808706e-05
2.88974247153996e-05
0.000116788919720238
0.000138329921247261
6.23625322047258e-05
8.36423625962834e-05
2.17478476722449e-05
2.29005198974768e-05
7.73291888044246e-05
5.49771838133091e-05
1.13429225998973e-05
9.44340319079473e-05
5.12637691506976e-05
4.76081137347071e-05
7.8335368658476e-05
5.90571437662791e-05
4.4218490765595e-05
9.55801495386886e-05
-1.74708948084885e-05
9.62868328115415e-05
0.000108421855382654
-3.71535932432712e-05
8.47479302312469e-05
2.86267441165579e-05
4.14721538185229e-06
0.000161928859753677
9.50390035924696e-05
7.37929543281549e-05
0.000109535377060047
5.96576677273731e-05
3.68849141930338e-05
3.82920782519862e-05
0.000164013722993209
6.35496732209345e-05
0.000118927702383605
8.95913081495511e-05
0.00010933603027368
6.61311190972429e-05
0.000106178561118286
2.16009949588878e-05
3.6773683246572e-05
0.000113397132020823
8.53588964313283e-05
6.88809443465481e-05
7.69795263478673e-05
0.000164288404373939
5.36912790952003e-05
0.000106775331042676
1.07083103980267e-05
6.06388442890165e-05
4.03788279995944e-05
1.51889795735354e-05
7.6832320633341e-05
0.000108435397960886
5.00838601117873e-05
6.00284138038256e-05
5.72385413302595e-05
3.08567704673838e-05
7.94333425462461e-05
3.41918847129573e-05
8.8906131228131e-05
8.40562705185175e-05
3.01819057789242e-05
6.63140830016919e-05
3.26713578647649e-05
6.85283820812253e-05
-7.89947643231787e-06
6.09232263750051e-05
0.000117060238425783
9.74258338608055e-06
8.35835694343143e-05
8.53369591566034e-05
0.000130553139286326
0.000116318693406096
2.88114074616221e-05
7.5355523027911e-05
0.000109180133972901
0.000122170287921346
0.00010975953117804
7.70320737021462e-05
0.000117718096007508
4.6164984840996e-05
9.19077061459592e-05
6.52425514625484e-05
0.000102304388408505
8.83257259028964e-05
8.05585862872131e-05
6.27582469383257e-05
7.99612753957508e-05
6.34868627192725e-05
0.000100842415705472
4.17664099247754e-05
7.30020880985945e-05
4.44789067882508e-05
3.62683307644336e-05
0.000108877533236099
6.20686421305063e-05
3.39853851832989e-05
4.8527078802967e-05
5.32691878874901e-05
5.08929128894446e-05
1.15025731560273e-05
6.06759427363608e-05
6.45170215583354e-05
4.57006835595758e-05
6.08639320173202e-05
8.92533445082707e-05
4.5989875014433e-05
4.17050642900881e-05
9.13267434785264e-05
9.56812606713224e-05
2.82540909791463e-05
8.14252300540011e-05
5.46034929033429e-05
4.68338403929456e-05
7.38479878346652e-05
7.67209567276683e-05
8.53840264923659e-05
9.07389140824112e-05
7.23021186162888e-05
8.85154011344438e-05
9.88762260001062e-07
8.63357289088236e-05
2.20920651275353e-05
0.000116871070992759
7.61508067725112e-05
6.87735921654095e-05
8.2047954093339e-05
7.93286198264184e-05
0.000111458472514235
2.25035508543515e-05
3.4154866799572e-05
5.68432053163452e-05
9.40988242516572e-05
1.76104392877563e-05
6.40026858284199e-05
1.03416044225693e-05
9.77904515290235e-05
6.27594247488139e-05
5.58854280705283e-05
5.60505846575065e-05
9.66612644204278e-05
3.75640133207009e-05
6.76912755373592e-05
0.000126619649089942
9.13647460260051e-05
6.84525635227738e-05
3.68583917056148e-05
4.15555139025128e-05
5.1717071561717e-05
6.93521770891945e-05
5.42363430851516e-06
8.21480102217388e-05
2.04794593163075e-05
4.85979619116523e-05
1.6335241849103e-05
-1.13132817428561e-05
9.54420001259838e-05
8.05298603288266e-05
9.84181716586149e-05
4.18603743135942e-05
2.22265577791685e-05
3.26211508232085e-05
0.00011322485876455
6.12022107523554e-05
6.7122356525278e-05
9.61728362021147e-05
0.000110347421322138
1.99797963734849e-06
8.78554279728415e-05
4.75284941121105e-05
4.24922523297272e-05
6.54224938914037e-05
1.92096888302403e-05
-1.99873448060962e-05
9.88736494629845e-05
0.000117563021777218
9.22477635201909e-05
4.47599535768456e-05
8.97471632483563e-05
6.10397914535906e-05
0.000116757592534333
0.000105576842083721
0.000130792151852353
8.05930910830258e-05
0.000107473012711147
6.11754403027099e-05
6.99412108485691e-05
2.1521067647608e-05
5.15366742548816e-05
9.11193165322312e-05
8.95346560503774e-05
5.81076909884613e-05
8.75275113953083e-05
7.36814757135877e-05
-3.06816848039992e-05
4.37172620631375e-05
4.51486667838563e-05
4.54382630360437e-05
4.41985746644042e-05
7.24094384986871e-05
2.82700379658152e-05
0.000110861715642
7.14746108281014e-05
4.53681168978114e-05
0.000117008428003825
5.75352663574041e-05
2.48973745389022e-05
-2.3311220571058e-06
0.000117020594689014
3.93135145166823e-05
9.33204715286203e-05
5.36004123640624e-05
3.94091381469266e-05
0.000120372397369171
7.34692354281929e-05
8.98661188917132e-05
5.79763439299172e-05
8.76860786280458e-05
0.000108348433536113
8.62833289345594e-05
8.30523290579813e-05
0.000119347443819159
5.23887378449746e-05
3.67475725212639e-05
4.55528650832031e-05
4.64054915677893e-05
4.42471621750923e-05
7.01325875860646e-05
4.08278476798459e-05
6.69221905964399e-05
3.1773551831967e-05
5.24078561919109e-05
6.45320025194792e-05
2.12275605861369e-05
5.05201081367177e-05
2.1438206450196e-05
2.42304569449246e-07
4.98723997286323e-05
2.46955076622992e-05
-1.20154987389722e-06
1.2348845480924e-05
5.66160654289902e-05
2.34071567466341e-05
-5.07685817798675e-06
7.24123956118969e-05
9.21063471080741e-05
3.23368645912091e-05
8.19810189414073e-05
0.000103556280572021
8.00088044820906e-05
7.63522995026623e-05
0.000115714870967147
2.32053645418975e-05
-2.00247586322157e-05
4.77890816825623e-05
0.000172341726484502
6.45472943632528e-06
0.000100126930673444
7.129107476553e-05
0.00012852858011337
-4.64419129393793e-06
1.40055579155679e-05
5.00055340908862e-05
4.33757213717425e-05
0.000141781957403794
3.64792070697205e-05
5.34554298425467e-05
5.28945084685696e-05
6.31257415792375e-05
4.08633731400957e-05
2.44470883652546e-05
8.06342954448978e-05
5.45413647154126e-05
3.36734541488815e-05
5.9063246418449e-05
8.15984722641604e-05
0.000113265084466106
7.0642316887975e-05
5.76707971229418e-05
8.58149257567509e-05
2.7943098938805e-05
-4.88363656507307e-05
2.24490231385707e-05
-3.76622456690079e-06
4.36825265165412e-05
7.58737538990412e-05
5.98470490574014e-05
5.05937193028384e-05
0.000106274680720062
7.25766456851784e-05
2.81567059218214e-05
4.00739071759895e-05
-4.95662692174509e-06
8.70326463218175e-05
8.78788756352296e-05
0.000102580425494466
6.19566907036715e-05
8.29744459441306e-05
8.84589171672811e-05
0.000119248625613999
5.35805855652038e-05
5.7104549325453e-05
3.8392394377022e-05
2.55415794597284e-05
9.81410257635501e-05
9.48630435254602e-05
3.67794602522327e-05
9.38735429508402e-05
5.59050954188586e-05
7.81891933480379e-05
8.25098971190478e-05
6.64811931141793e-05
6.96574791187064e-05
4.67322070995627e-05
4.40466067389725e-05
4.87939753915942e-05
1.70239161234389e-05
1.10270726245236e-05
4.99438089483158e-05
6.52513491653945e-05
3.57133757843821e-05
5.94915652576525e-05
5.90361204820967e-05
8.04022743954524e-05
4.52897862470282e-05
7.67648383310641e-05
0.000103566497346231
0.000113243526002637
-1.65583281959834e-06
2.13033519282429e-05
6.67426773147892e-05
0.000130642742046884
9.16680086064978e-05
8.82001399481335e-05
0.00010376817998712
5.26624189572631e-05
0.000106916817539781
4.54051559003305e-05
8.28502696407783e-05
0.00018236729774964
9.9387144687255e-05
-3.89400098625683e-05
0.000102207260711154
8.10275652161122e-05
0.000106900679893406
6.95846885648439e-05
3.39854864388428e-05
0.000104074704876506
9.36379928896475e-05
3.78830491251266e-05
6.8021746714863e-05
-5.95606377837994e-07
7.9202647245667e-05
7.45444565610204e-05
5.6093131005225e-05
2.5694624991859e-05
2.6971552964442e-05
4.39657083944749e-05
5.13699026150304e-05
3.30753183096058e-05
5.7533877742029e-05
3.53917089117446e-06
3.17029809119944e-05
1.69441239202324e-05
6.20278148737031e-05
9.63012946313176e-05
3.43249712310791e-05
1.81696560776131e-05
8.01789753832096e-05
4.18854415775629e-05
0.000131729729372288
5.01764090755665e-05
3.83470988618818e-05
2.23594373876286e-05
8.87344654843829e-05
3.41171697732926e-05
8.36396987776091e-05
6.86370184253751e-05
3.79124925993569e-05
2.39824611756691e-05
5.06844969098305e-05
5.65977900129091e-05
3.63278704579932e-05
7.39965894168776e-05
0.000110615582927743
6.26914777424637e-05
8.28808285913319e-05
5.61162753456212e-05
4.7990289132524e-05
0.000105578976629052
9.22652440189254e-05
6.49034242272264e-05
4.46600824851272e-05
7.62864491107461e-05
7.1679429546361e-05
5.79251118120982e-05
0.000112762491769544
8.71054784990139e-05
7.01288319356546e-05
3.09952946271794e-05
9.14685460184144e-05
0.000102667044030579
4.71052493586887e-05
4.0697924529365e-05
4.55310680458533e-05
8.00397078849783e-05
3.66292392407678e-05
4.63461539644738e-05
9.23477469727383e-05
5.9872188208777e-05
2.55315970966437e-05
0.000101335777243436
2.4627308210036e-05
2.72174092733973e-05
6.15478309803256e-05
6.8813407241784e-05
7.04117515947869e-05
7.59348684641957e-05
8.8545780940726e-05
5.12389072895442e-05
6.92985979144437e-05
0.000130429598812441
7.70845378847007e-05
8.67005486685889e-05
4.50495111498186e-05
6.93784352571701e-05
7.14161115663581e-05
7.64484272338853e-05
6.84860897289317e-05
0.000135886300203225
5.10717574978622e-05
6.6445085714847e-06
7.4826421303665e-05
4.62507415643678e-05
0.000124479536362495
0.000100879178737847
7.73623172857229e-05
9.82514132189321e-05
2.19986682441055e-05
-2.90971839730364e-05
-2.90343732032102e-06
4.41401776785178e-05
0.000106875802852237
0.000116250514876321
2.29130569659225e-05
6.16722872476687e-06
4.92704670520566e-05
9.26423190095757e-05
5.70446344171764e-05
3.17186073980915e-05
1.66716393205442e-05
5.24530397138557e-05
2.04761338341298e-05
0.000133993152168807
1.77471381391089e-05
3.6879404526795e-05
4.23457766944979e-05
4.47979718503647e-05
4.96603465738132e-05
4.12254570680986e-05
3.0166400279606e-05
7.22257498001262e-06
1.82861600734382e-07
3.65821157068937e-05
3.57510249732644e-05
2.67846079122239e-05
4.35173699288957e-05
0.000111825258819809
5.84765328872504e-05
5.78620567461878e-05
-2.21104749924129e-05
3.34127532842903e-05
3.20116050493023e-05
6.56804246317128e-05
0.000121084929076953
6.28323382608098e-05
3.91510105402475e-05
0.00010334411693203
3.9036456185407e-05
5.09988398044904e-05
9.7267351310279e-05
8.53086401769311e-05
9.80623440964566e-05
6.98580059689714e-05
3.59771476802068e-05
3.86182670617882e-05
3.46227323019636e-05
7.77453243731839e-05
3.03373707061349e-05
4.21418638868467e-05
5.39707960485855e-05
4.62467123474238e-05
0.00010171364527597
7.73313832054191e-05
-1.50174486352462e-06
8.34626576868899e-05
6.0256774199102e-05
7.98151418259143e-05
3.66055695464634e-06
5.25128374031429e-05
0.000104273104737167
6.45404504833757e-05
6.74555085644455e-05
5.10900761390298e-05
0.000115533555897086
7.31399110939937e-05
0.000113973724061188
6.92447489717294e-05
8.90453568116878e-05
0.000124695415042116
0.000112658112242483
6.14890356802751e-05
0.000126669369876995
1.88796096515821e-05
9.50470530487895e-05
6.60749464001582e-05
5.72173337617369e-05
9.30927426081613e-06
4.38724577589842e-05
0.000140093332401433
0.000103322760324652
6.34978898694496e-05
3.29548949672582e-05
7.29621765017289e-05
6.53170462827553e-05
7.05078383347284e-05
0.000112173287608708
7.36085015909607e-05
3.74090886087588e-05
3.84649527388089e-05
8.97829629589736e-05
6.07501603471322e-05
0.000143355792785615
9.6287482606577e-05
0.000135866286682156
3.83433159968647e-05
1.07284809470492e-05
4.6823001352087e-05
1.35499068383184e-05
1.41675937380926e-05
9.52293785733748e-05
-4.76214056270455e-05
7.81495086033637e-06
0.000108996827120446
3.53431357590008e-05
0.000101576320278462
0.00014785652360614
9.18660916813643e-05
8.54894330959083e-06
4.24428278324285e-05
1.29110325058498e-05
7.96705655589045e-05
-1.13614656750255e-05
2.41127055600974e-05
7.20402222533251e-05
6.39155629448379e-05
8.18990059345185e-05
4.40578618539133e-05
7.26559327999187e-05
1.19892783259797e-05
7.59063277187993e-05
6.83675648105595e-05
6.41230885714609e-05
0.00013548063491825
2.44870377169713e-05
7.27733686385562e-05
9.32850859180018e-05
8.99735802552814e-05
2.73249383537678e-05
2.75104785824033e-05
0.000136665377435413
5.34328316525215e-05
6.50405412961719e-05
4.90743439605704e-05
7.78368174328554e-05
7.2635753321325e-05
5.25690377291897e-05
0.000119657060771018
7.65201754061642e-05
8.24665345284774e-05
6.43438911714091e-05
4.38608748544115e-05
8.16333944813401e-05
6.45930103679913e-06
2.43391317125459e-05
6.15494576094111e-05
8.78836160104781e-05
4.12992549534154e-05
8.175974364273e-05
6.7345382918144e-05
7.95969373011102e-05
3.0534397349883e-05
7.18798103675386e-05
6.46698718675919e-05
3.02923634469145e-05
6.17227136933812e-05
7.27910422132432e-05
0.000113960122813872
4.007006347317e-05
8.02542914633577e-05
8.09082540639891e-05
6.32868738909881e-05
6.58622436053394e-05
1.31259686689298e-05
9.02810980823741e-05
0.000103261432553296
4.76728009857052e-05
1.45034473847759e-05
3.06858832435359e-05
3.3289419168131e-05
0.000109843564911295
2.41274269110386e-05
8.45891989316424e-05
5.92564946447251e-05
9.15397858023304e-05
0.000103246894416151
5.39684742554936e-05
2.088788198791e-06
7.90286172870433e-05
5.08459594173297e-06
4.21772521578102e-05
6.35345408785077e-05
3.43852880513501e-05
7.07708664719348e-05
9.39473108268543e-05
8.29737495779947e-05
4.45289824540572e-05
8.16597704477095e-05
6.10610717175051e-05
3.51577383349583e-05
0.000102161562581937
0.000118326816235055
5.57824335939943e-05
3.11687317433442e-05
0.000103828345580193
8.92977045478915e-05
6.33301962254111e-05
4.28407132695936e-05
7.4615358998851e-05
7.6893391037513e-05
-3.34315473237769e-05
0.000103474308229894
6.87145272995475e-05
4.25195879352932e-05
6.98602675739978e-05
4.38503157775021e-05
-4.62271267903076e-06
2.87403898118733e-05
7.6769857577552e-05
3.94397678855464e-05
-7.24132695827433e-06
7.85578768107087e-05
4.54849450167821e-05
6.39463441754582e-05
4.3719391340357e-05
6.72059029528113e-05
8.49850083265599e-05
2.58371607846856e-05
3.53994237438511e-05
6.99842939117385e-05
0.000102330108421469
8.58569177420471e-05
5.85364616546588e-05
8.24328485375728e-05
4.56982273738065e-05
4.18161067694817e-05
6.47750145041818e-05
8.59882226468882e-05
8.75942717380092e-05
0.000102164020884353
5.86195035409614e-05
7.68045242944889e-05
3.49912690424185e-05
8.14613810005617e-05
6.37911965120889e-05
8.3501879823861e-05
0.000105144108877885
0.000115361474067277
7.5988446680511e-05
5.05861395708908e-05
7.65073841091268e-05
8.24537510524966e-05
0.000100287926375107
0.000130483342073067
7.51738696579495e-05
4.34961862550904e-05
9.47661658200019e-05
3.74312413872657e-05
2.20950653084649e-05
0.000112747417224947
0.000114636204120518
1.76434081186136e-05
2.78390260198342e-05
7.00670056795161e-05
4.33760239688838e-05
-1.5737930957105e-05
9.19231351465087e-05
2.77676357290995e-05
-8.9666505924462e-06
2.45057001326236e-05
5.22188196656898e-05
-3.65297203771096e-06
2.06182632100955e-05
-1.21619995397304e-05
5.56068119983045e-05
7.43007109874524e-05
0.000117491574462215
6.82931470153717e-05
7.94750486784468e-05
1.22307800745515e-05
0.000133822056056349
6.33754714935968e-05
4.99278909854848e-05
0.000117265298169714
9.66538177906056e-05
7.57602638119576e-05
7.85525596905247e-05
-2.06296316495087e-05
0.000101336738145113
7.36869132900841e-05
5.3272258024354e-05
7.21446213614368e-05
6.97132292102266e-05
5.42651754533598e-05
7.04075915966471e-05
4.98429883660334e-05
7.68262684591007e-05
1.8736262571715e-05
0.000121892058880872
2.51362546003143e-05
4.32992759230401e-06
3.12510198023253e-05
4.49951831002851e-05
4.41663604011505e-06
7.69674087085071e-05
0.000131102696422576
9.21764130928242e-05
4.27718125926866e-05
5.9696848952739e-05
0.000129143736559235
8.87434948987103e-05
4.56695582176212e-05
7.30150858857792e-05
-1.87750373291966e-05
3.21686890112394e-05
4.43866197095774e-05
8.81159085077479e-05
7.07746356476507e-05
5.83342949084918e-05
9.44520346894572e-05
6.41290690278019e-05
-4.99783997612974e-07
3.12463557412489e-05
5.68103396445372e-05
3.09432835052912e-05
0.000110014092953366
9.21948342394116e-05
7.23988860270672e-05
7.40450150270873e-05
7.6815710864452e-05
8.78221592110885e-05
9.9917376027511e-05
6.90235174559551e-05
-2.61077589179717e-06
3.75214700268245e-05
4.37882163789774e-05
9.04938536047982e-05
6.0915665419346e-05
6.62461552187916e-05
0.000106799060835551
9.71413607958424e-05
0.000102979391421366
4.48163461121608e-05
7.40926647831785e-05
9.60698869642814e-05
7.27470712321241e-05
8.66601518968576e-05
1.94005322715396e-05
5.34932557937785e-05
4.55346607026447e-05
0.000107541478418661
9.09248086790791e-05
8.98362224797732e-05
5.68375502047415e-05
6.03386612361441e-05
-2.43924615741866e-06
0.000129829419368211
9.35283885759702e-05
2.89859866450237e-05
5.95090374665142e-05
9.47230554679804e-05
6.94631697346144e-05
0.00014139750638984
8.00758468067238e-05
4.98886898799754e-05
7.85219707547107e-05
9.44321182456411e-05
4.16436135527521e-05
0.000102414476302794
7.10570344067335e-05
8.70072884796263e-05
5.55939909770668e-05
4.78924170397662e-05
7.70171127404318e-05
3.28515554609182e-05
0.000114371970652459
9.4161716035296e-05
8.54125041280086e-05
7.52477573908887e-05
0.000139221312446685
0.000120114398842241
3.33438365729291e-05
6.81984755500008e-05
6.82310136823114e-05
6.26218492774352e-05
0.000114759919923053
9.37949360457283e-05
8.49006832561614e-05
7.85752255783202e-05
4.40592827017904e-05
4.64053470561826e-05
2.75017416302233e-05
1.52201474067087e-05
8.61427541718126e-05
8.3641603246909e-05
1.64477320710904e-05
6.96992359799033e-05
5.5209899839694e-05
0.000102126628838762
8.94859114676461e-05
2.1013319326925e-05
4.88123781085043e-05
6.58195525792501e-05
0.000122211890514306
0.000115576947035782
2.68634903642774e-05
7.48423508476528e-05
7.46991340972707e-05
-2.57067204955777e-06
6.0900923201651e-05
9.39671227065433e-05
6.17892682533287e-05
5.04677446302603e-05
0.000129098279382006
8.52595419112452e-05
7.82076003946546e-05
8.50621335604147e-05
4.25748161613932e-05
0.000111982821188364
6.62326155919955e-05
5.23857507947185e-05
4.34057925689747e-05
8.1442380842105e-05
6.21065330451225e-05
4.87756164043607e-05
2.73843209471821e-05
7.38670089092103e-05
5.2642483634264e-05
8.27531692185566e-06
4.26943072865852e-05
0.000115243944438752
9.35752066214474e-05
2.7444631762738e-05
0.000104128475969628
8.43362903864223e-05
0.000119317376637138
0.000116744680833358
0.000171632233839921
4.45014297568795e-05
9.38206679840321e-05
7.05913441933127e-05
0.000119270739721211
8.09771293554091e-05
4.45119197032531e-05
5.44812301261357e-05
8.4412616129764e-05
2.93681764439699e-05
9.47982470406192e-05
0.000175994355307579
9.57942651790163e-05
9.72370619887816e-05
6.37414057948942e-05
9.34080384379303e-05
0.00010917335635598
8.54935329721576e-05
5.06431054668488e-05
7.1668741501878e-05
0.000129119070775269
2.91385314879274e-05
4.87640409309397e-05
-2.33083370049219e-05
3.38054218907819e-05
2.35269730882398e-05
1.0817771971311e-05
4.24564451298054e-05
5.31150925309714e-05
3.55588915721189e-05
4.00702804644074e-05
6.4108854684713e-05
2.37289185873022e-05
7.59868285277246e-05
4.31160567764104e-05
0.000107997171495008
0.000108602288273686
1.34513548717235e-05
7.16576178907569e-05
7.71374475363002e-06
5.60043218990236e-05
9.92096406180424e-05
8.92540168442496e-05
-2.23375444822566e-05
-5.79731685215863e-06
7.59944996695639e-05
6.44852742487806e-05
9.10760879203933e-05
9.80189511783938e-05
9.62326794896883e-05
3.3496790085507e-05
0.000152883256855075
9.14040432253093e-05
7.96498153123742e-05
8.34158563286254e-05
0.000105653694886754
9.93361599428516e-05
0.000111013880713637
0.000111427120328343
5.25525647818527e-05
1.36386895074274e-05
7.25988570321909e-05
8.14659914759608e-05
4.35133955868063e-05
0.00010094131465849
0.00011853124367325
6.0592457242523e-05
9.09518560769184e-05
5.94711286737544e-05
9.61847996835298e-05
5.66865762169148e-05
2.26966003747101e-05
4.73868868851605e-05
4.1136830118716e-05
0.00011978476368677
0.000104400647675171
9.0184535875539e-05
0.000113014123296644
8.49264841073225e-05
4.64274225543693e-05
1.51965830043258e-05
0.000102313812314616
5.7152085245159e-05
8.92815711896709e-05
4.86193376684207e-05
1.17175827559801e-05
1.76754659193698e-05
0.000102788447078707
2.78474986946655e-05
3.54306131087651e-06
1.51457511845915e-05
5.21301855332995e-05
6.67915395916863e-05
0.000108330550599919
6.64302492346831e-05
1.21577779869172e-05
9.2010211751712e-05
3.64530561348591e-05
-1.63565792693548e-05
0.000127877159051763
5.79111850228436e-05
3.24629359516043e-05
3.99506430935304e-05
1.61124070892594e-05
6.38797459911879e-05
5.28074544759198e-05
1.97450441401179e-05
4.12766519024916e-05
5.54314120172507e-05
3.8834912999309e-05
1.78953304420762e-05
-3.764751961704e-05
4.65063509174029e-05
0.000102316946278545
0.000109233750522994
5.9528717674987e-05
7.50791579165641e-05
5.84316354507623e-05
7.80176316285667e-05
7.64113574772301e-05
0.000118383159704748
0.000111140061081125
3.36274317510527e-05
1.0254360328825e-05
-1.72671060839863e-05
8.19199168926017e-06
4.75558833166445e-05
6.98214814584139e-05
0.000111329560112849
7.80050710217908e-05
0.000108641214034623
3.92527379787883e-05
2.38012935269277e-05
4.83913560684772e-05
1.46175715999238e-05
4.69076590445415e-05
4.188624360412e-05
0.000134887730163972
5.68540789320894e-05
3.07425634075885e-05
7.37828871249461e-05
4.79473203546418e-05
-3.80685883866729e-06
-6.22419101756465e-05
3.45791892451061e-05
-5.07239518652099e-06
7.1148668118439e-05
9.3742741920078e-05
3.22756840761295e-05
2.89091143316365e-05
4.03038867323401e-05
6.44682651225288e-05
6.52239550597584e-05
6.31450643048308e-05
4.78728479206507e-05
6.55269588019526e-05
9.10054046041766e-05
5.35492205555611e-05
0.000105661921308256
5.62243914057669e-05
8.54618201971687e-05
0.000112867349695053
6.90263167080613e-05
8.77120641240329e-05
6.56206148802745e-05
2.5351529004454e-05
6.57034009453954e-06
0.000100363556857885
8.2246167434841e-05
7.44517300040334e-05
8.06863976640623e-05
7.66339507454336e-05
4.22602560275452e-05
-1.52637766236008e-05
6.19734007951272e-05
4.14121282038823e-06
5.33484148521458e-05
3.79564005885607e-05
6.28454560151788e-05
3.18036284131965e-05
9.76908544115354e-07
1.21653723029389e-05
7.86645714392632e-05
3.51609587979824e-05
7.65115251659743e-05
5.10849064723045e-05
9.18360147526595e-07
8.25207522301946e-05
0.000114691818284239
7.32659563220592e-05
1.94192245072526e-05
1.77167158150034e-05
5.68694422631297e-05
8.38324501168302e-06
4.13446670976714e-05
3.82340913097843e-05
4.54174524867464e-05
8.66137181036348e-05
4.23305821630595e-05
7.78704076771685e-05
5.92062206559177e-05
3.6086755323449e-05
5.53776460668694e-05
7.17687963444946e-05
7.7279468506548e-05
4.23583296557118e-07
8.28429352768997e-05
7.39469740161702e-05
2.21958450080781e-05
1.30579603533421e-05
1.78466655031782e-05
0.000112269149330419
-2.22113515179706e-05
5.70004285851464e-05
8.83247075174509e-06
0.000111024929019928
-2.29872959061786e-06
4.12210072011844e-05
6.54605385054954e-05
9.10499231889347e-05
0.000111857425647744
9.44460824446525e-05
0.000143053764510899
8.52778359517372e-06
5.0544435878742e-05
4.07536843466632e-05
5.82807576872979e-05
0.000130444733837864
2.39390702300064e-05
7.63995212470125e-05
-2.00157237257509e-05
8.73061783516338e-05
6.45958864782505e-06
7.24245363502079e-05
7.01481405790385e-05
6.73294581364069e-05
0.000119163808304846
6.2875612770561e-05
0.000117882990023775
4.90358250816337e-05
1.57686668737867e-05
0.000132768367143279
6.60009131360021e-05
6.90676803362778e-05
2.66032986790711e-05
1.3590924522191e-05
-7.11963926522958e-06
0.0001068092528861
1.76090360714782e-05
1.46334640431659e-06
5.40960078078926e-05
0.00012096412554692
7.5897502462167e-05
0.000112559950765854
8.0916879703567e-05
7.09212653748072e-05
0.000105708136734229
8.67484872519249e-05
8.04191701382598e-06
8.7465603575178e-05
6.83430860278722e-05
4.26663079062577e-05
5.59972253056144e-05
3.48339429523111e-05
8.6608628031125e-05
1.17685294861195e-05
6.97013191198106e-05
4.03396175243899e-05
3.00879715927938e-05
0.000103098291123291
6.46529395637832e-05
9.24104971146874e-05
7.58129729672845e-05
9.58952426451457e-05
0.000103451453144479
4.24103313442942e-05
8.4491176079365e-05
0.000108862381924184
5.21424830509722e-05
0.000109412880129499
0.000101444878408822
1.14890285537105e-05
3.26191743653417e-05
0.000141048520543055
5.13534367109749e-05
4.07535459962116e-05
-9.42768599994079e-06
2.75858270861457e-05
9.47800928762331e-05
8.78715117016151e-05
3.2708349552652e-05
7.46117655213675e-05
2.25932394715191e-06
8.7556342633178e-05
0.000110672884894906
2.14709718922139e-05
4.61105319425852e-05
3.54519729630218e-05
0.000115903084366639
1.75382315092245e-05
7.38179522997179e-05
3.032236171685e-05
4.08261204435334e-05
7.27691140547214e-05
0.000123243513407518
0.000107602823121204
6.28314381810947e-05
7.14419961818306e-05
6.86429479021484e-05
0.000128082452184629
0.000136554688711972
9.18911695724079e-05
2.29746713012723e-05
3.69266352119758e-05
3.07413578675582e-05
-1.1165648248513e-05
2.21046184470222e-05
8.94661185314875e-05
8.68436524828901e-05
0.000131422486757885
4.7390929392833e-05
2.79114207199523e-05
7.13109420844193e-05
4.68728866601151e-05
8.41200102224885e-05
5.01834431314121e-05
9.43000761954523e-05
4.5459390636261e-05
4.98043896762191e-06
0.000103339836629527
0.000109045645055568
4.93767158300319e-05
1.01639979704002e-05
4.13192028874839e-05
8.26491987776404e-05
4.9635479432186e-05
0.000127598584525659
3.39471786935924e-05
2.25344693364121e-05
0.000101522300612337
6.16799519621543e-05
8.41329227735824e-06
5.59700391888538e-05
8.72050519787889e-05
0.000114312430259487
0.000107477137103447
4.21128456166379e-05
6.38123163805956e-06
1.01657144075978e-05
6.24919690279072e-05
1.14324727307786e-05
6.45635020628087e-05
-6.2186775054263e-05
8.3138931314285e-05
2.65185143767761e-05
8.38049663741261e-05
6.13948522232016e-05
7.05809730445937e-05
0.000107093350467936
4.45496544262809e-05
0.000119300123842663
5.2474034686157e-05
6.74000832343778e-05
0.000109090886588942
0.000107352847591951
0.000179304213883003
7.77158338799599e-05
0.000115920134348533
9.90364694693639e-06
0.000142506754282487
7.83632061053863e-05
5.26264338429178e-05
7.23324357058652e-05
9.64616670979767e-05
6.13046747921946e-05
5.55890036567737e-05
3.02991858184396e-05
3.86562323962826e-05
1.32394837030577e-06
4.50984151994021e-05
3.50189794308472e-05
9.78808839223688e-05
7.56952139740872e-05
5.23932700710727e-05
5.82447331062749e-05
4.91691303131346e-05
9.42234903494159e-05
3.52011491570007e-05
3.1254197330394e-05
3.68456911349508e-05
0.000136798082364474
0.000123496645221753
8.47804004219541e-05
9.18035071337616e-05
5.67032498683158e-05
6.66678062289168e-05
0.000137020576312074
8.4214335184939e-05
6.56210416365753e-05
6.19313993929558e-05
8.1634980706545e-05
0.000140839062264133
4.64583775196924e-05
2.60812252899153e-05
6.07115495606957e-06
3.38772247635646e-05
7.93084146665307e-06
-3.87721274849836e-05
8.74716269872851e-05
1.97158015590591e-05
4.10170792887413e-05
6.69363106385864e-05
3.84566183741609e-05
3.97190364611764e-05
1.60704611388649e-05
-3.61778168956155e-05
4.26939815603868e-05
6.94840802310641e-05
6.3127548924199e-05
6.73342897572065e-05
9.62914367120042e-05
5.62182297783064e-05
8.45378735256231e-05
9.78569759790176e-05
4.8125601834049e-05
7.06996102127228e-05
6.5718950146464e-05
0.000103857986469687
7.77203734448031e-05
8.77857133605328e-05
7.60676032300562e-05
9.78915207147044e-05
0.000101197407292058
5.13062282727355e-05
4.7459460542684e-06
4.20050165537661e-05
3.41403500863528e-05
7.99449579944625e-05
7.91836197560399e-05
9.43977862866019e-06
5.04782737729038e-05
5.67848064030482e-05
4.3749909313148e-05
8.14082738876711e-05
1.31554371261669e-05
1.17288726249071e-05
8.57263915107097e-05
0.000104185544946348
6.87077667459966e-05
6.08548808142687e-05
2.65088469397142e-05
3.77089457661121e-05
8.29070606061898e-05
8.24115107684868e-05
7.836034629053e-05
7.24734756695701e-05
0.000106990149235289
6.34530927624629e-05
7.07519119263587e-05
3.60630405339149e-05
9.55080268003826e-05
7.63735206605499e-05
2.16139036368702e-05
2.30606702999342e-05
4.71897589565853e-05
-2.05511089771474e-06
6.9382383910562e-05
4.84524272233304e-07
-4.19904584670999e-06
4.86843918031196e-05
5.72721650714182e-05
0.000102069076295222
1.08698448563489e-05
7.88116347399456e-05
0.00010360414310674
6.81825449660921e-05
6.84832250125225e-05
0.000112021791238542
3.4083720079487e-05
3.80742330250333e-05
9.79683070087394e-05
0.0001071671800838
0.000100496401453877
2.29477435909169e-05
9.89963575023349e-05
0.000111844957083389
6.9918562439433e-06
0.000107097196654458
6.27589352815625e-05
5.50009408634834e-05
8.75451606349445e-05
5.41188156864431e-05
9.52552534152541e-05
2.73015812094543e-05
4.68181076067249e-05
5.83652667895962e-05
3.01653182967123e-05
-1.34409192300269e-05
3.47869705661399e-05
0.000101923988827409
0.000121014618410596
8.1098147188705e-05
7.30016290232097e-05
7.47866507618034e-05
3.88786982123916e-05
9.01987331572759e-05
-1.49018019911559e-06
1.24564003886679e-05
7.33738900884772e-05
1.11191236557736e-05
2.57734875820444e-05
6.61382729502455e-05
4.7515046578788e-05
1.82892040041949e-05
2.35140616521269e-05
3.19738819338479e-05
6.80626485853289e-05
5.72109775035913e-05
7.92644195363881e-05
4.53720097117679e-05
9.08556121448286e-05
7.31682468881503e-05
1.4983455927797e-05
8.77128415476107e-05
4.56084500958366e-05
5.02656341380051e-05
8.62895268053512e-05
7.15112762263241e-05
4.05410715264047e-05
0.000111658907183232
1.8577581557482e-05
1.87054469230654e-05
1.86960173070446e-05
7.21355815224988e-05
3.31534927760014e-05
4.34331497095558e-05
0.000162426450311313
0.000108896083650336
4.35204751568555e-05
8.45041136786781e-05
8.49232394439544e-05
5.42305173726608e-05
0.000105176720724306
5.15935724942979e-05
3.29600813090742e-05
7.96182537156635e-05
8.73872687724921e-05
7.08178471635022e-05
8.9526304362043e-05
6.11077673231888e-06
0.000130295463276898
4.11205147699932e-05
1.78872350011111e-05
3.07073844279078e-05
3.77001286252915e-05
6.35387537076005e-05
3.59018437650181e-05
7.54023975645252e-06
8.55918596069561e-05
7.46421057914086e-05
8.15302642299906e-05
4.330342720107e-05
0.000129655143564843
2.58778483558462e-05
1.93321919260617e-05
6.8733108733372e-05
0.000100398353874075
2.5833139982542e-05
2.64709602345376e-05
1.25700972891558e-05
9.46961256380228e-05
9.67074030801916e-05
3.41941620894219e-05
5.68298664535783e-05
7.28686124317333e-05
0.000113994427234062
0.000102805389422137
0.000118757335000831
0.000118482719980193
2.5200513113489e-05
5.64767851629897e-05
5.26530788074974e-05
0.000139689922197778
2.5590499830205e-06
4.5585054971481e-05
1.44149804796253e-05
6.19206894816206e-05
8.40949050753386e-05
1.40659711890139e-05
7.50841695937365e-05
5.69891570072493e-05
9.68827808396425e-05
4.88838317599598e-05
1.39871490514642e-05
-8.03315559989076e-06
6.38568421708473e-05
7.70221190260501e-05
6.52915847965022e-05
0.000113562884554679
6.68111976111619e-05
3.06069049725306e-05
7.02320141293136e-05
2.33472381269157e-05
7.38675898136626e-05
9.5721148992228e-05
6.37265042057093e-05
0.000102808172552658
2.6162882412733e-05
7.80958910062622e-05
0.000112220945541137
4.62784852460144e-05
5.94312176830777e-05
0.000101313784170401
8.1080684395353e-05
5.52049757348144e-06
1.86230816404956e-05
0.000148144047283728
0.000110937605530472
0.000117028742901792
7.06192245726098e-05
2.35437892575067e-05
6.68468020563939e-05
0.000110640001820772
4.35261260091145e-05
3.07541318086627e-05
5.28975114462238e-05
5.14317285498504e-05
8.99971468326251e-06
8.04435368625993e-05
3.31474590712444e-05
5.85952145376759e-05
0.000144510739476801
7.2055853755893e-05
6.09171906724733e-05
9.56664455863084e-05
2.64507682191285e-05
7.67676310008487e-05
0.000124956946665646
3.86220801563991e-05
2.63798599907631e-05
1.41592929387675e-05
7.08605219651907e-06
4.18674797738028e-05
2.41403826268886e-06
-6.82733285503293e-06
-8.57179104904231e-06
3.37811024076327e-05
3.45104825185213e-05
-2.91347255820894e-05
0.000122489713444172
2.11098473781369e-06
4.70955409376792e-05
9.59673312444176e-05
5.62466488819461e-05
5.17662412347672e-05
0.000105595113112031
0.000130870145396126
0.000115870252494361
7.42290119350907e-05
0.000119904090578958
5.96798681341666e-05
4.45276237321349e-05
9.33997802227808e-05
0.000100791010382171
8.20094696847549e-05
9.0951613423135e-05
7.70971861276019e-05
5.44270520385255e-05
5.92487073389998e-05
0.000106727599058274
0.000101628741327645
2.7731098304464e-05
0.000108991845554032
5.5251649696723e-05
3.94616849201171e-05
2.00640376201533e-05
6.38827080770705e-05
4.98115834122593e-05
-5.21366764116546e-06
5.52097620206935e-05
5.36160811938857e-05
6.65460393707931e-06
6.92810018773866e-05
0.000105607017557721
6.17470465040421e-05
2.47062284060348e-05
9.88975839102543e-05
7.90332862023126e-05
4.43178207485179e-05
4.21225241786702e-05
0.000123435820528134
4.578641243184e-05
4.10873325439017e-05
2.16894048246745e-05
6.45276504852944e-05
4.9416129767221e-05
5.41677343439611e-05
4.01642658096424e-05
4.33667656488264e-05
9.5291959017882e-05
7.3833246835945e-05
9.36690539221144e-05
9.90284914952453e-05
5.31592720420795e-05
5.79502491350773e-05
4.02094265979652e-05
6.86912056396498e-05
1.96141728769114e-05
1.8873855889666e-05
6.29383295416877e-05
2.53127185431529e-05
9.44776046109106e-05
2.46266505619619e-05
6.14164585924836e-05
0.000138353484330903
4.74829952657296e-05
3.89959748977491e-05
9.9425022547461e-05
6.3599262208555e-05
0.000132168096342895
3.51928862360032e-05
5.83031728616678e-05
5.41161604071064e-05
9.02138465907597e-05
8.60335109201842e-05
3.02835918890323e-05
0.000122185410754898
0.000102327357656066
5.19064192687483e-05
2.99823733246166e-05
0.000110254909267629
8.35998332281315e-05
8.46727928696554e-05
3.61366471505911e-05
5.2344928545895e-05
2.92997664840984e-05
7.38990622325347e-05
1.8461573791265e-05
4.83521383759213e-05
1.21382313166922e-05
-1.48945194002842e-06
1.60800217083718e-05
4.86296448057691e-05
4.87080961088004e-05
3.36956514219894e-05
0.000127156938227068
6.3970891094763e-05
4.38566275083814e-05
6.39074501505456e-05
5.31543263988844e-05
1.34452536699629e-05
8.29001144068646e-05
0.000115053654282512
0.000106576711792703
0.00011496667044312
2.04965003629667e-05
3.24021665950766e-05
8.66345625318078e-05
2.29170889584729e-05
6.77893909861921e-05
2.88793603723222e-05
3.85206151749123e-05
6.10870414974826e-05
3.89640625853835e-05
0.000115625019484076
7.21881568826252e-05
4.64895747668307e-05
4.27774631671118e-05
1.35030593278392e-05
1.65809240274891e-05
3.02124973599174e-05
7.16111037369526e-05
0.000110406285565675
5.86518406737713e-05
9.15045685691541e-05
7.08218441566127e-05
3.78331333272578e-05
0.000124682487889762
0.000100814851574965
9.75627326329831e-05
3.9511477509257e-05
4.59892178802095e-05
9.01694773713506e-07
7.31346085363811e-05
7.01479455203306e-05
8.3631994088669e-05
3.59918245264819e-05
6.79064940531438e-06
6.06174863659551e-05
1.83123845966488e-05
2.30667047955342e-05
6.24823748625311e-05
3.81383344331875e-05
6.52877639701554e-05
0.000107932534973592
5.96976589286075e-05
-2.27117836682251e-06
0.000113154048397139
7.61777440381001e-05
7.16384577061822e-05
0.000104699763322541
5.61115043023249e-05
1.28972955726426e-07
5.32614932529276e-05
2.23974098314197e-05
1.19007366725194e-06
4.43175809335081e-05
3.54226876603454e-05
5.26737005517519e-05
6.24754645889214e-05
7.58242444930371e-05
9.63739312655547e-05
4.8644509652738e-05
7.56074136273889e-05
8.11222327118261e-05
8.96789485082454e-05
9.36697180984422e-05
6.84868769502795e-05
5.16163327265346e-05
3.44818420978753e-05
1.60705230872688e-05
5.3689315162077e-05
2.5246961097911e-05
4.00506430805027e-05
1.70354733333471e-05
-4.10497009532652e-05
9.48410660202057e-05
8.54252115220885e-05
7.12123176409495e-05
9.51073747119824e-05
6.69011365973481e-05
4.26823843012124e-05
0.000122072466574156
0.000110030529776279
7.38821999325395e-05
0.000154385727411099
9.63278100502592e-05
4.64499225460105e-05
8.67753477682959e-06
6.25958381017936e-05
5.31147472173831e-05
-1.13265511201881e-05
7.89364142855849e-05
5.00677411102453e-05
6.03798894651845e-05
4.45213680698103e-05
4.16201943398254e-05
1.87653111940838e-05
9.60716087109943e-05
8.07028500394231e-05
8.16260193489125e-05
9.78224661534827e-05
7.62562542774752e-05
0.000102489879266544
5.42360248429222e-05
6.20841948807268e-05
0.000112432117583087
6.62398537091553e-05
7.58693188082189e-05
7.54774370013003e-05
7.2178044825621e-05
0.000140620321785355
-3.96066106814048e-06
9.42358619071642e-05
4.0313205020203e-05
9.8162563361484e-05
2.3963239292903e-05
4.73142166672664e-05
5.2644978411166e-05
0.000102217632294969
9.68450918769282e-05
3.16443350299574e-05
3.4476663521813e-05
7.64929990823798e-05
0.000102620222322343
9.8021964823515e-05
-3.63294334488602e-06
3.42729457063127e-05
8.14826425839665e-05
-1.75776024197638e-06
0.000110381800887422
0.00012018823724966
5.67317217224273e-05
7.69844462625046e-06
8.37681673285192e-05
5.08947530901669e-05
2.37407028526812e-05
0.000119125834820606
4.74441910313793e-05
8.22201655783889e-05
4.89964358703799e-05
5.46865569874276e-05
5.45065223783765e-05
9.18329246006718e-06
2.1654167881817e-05
7.16720454116314e-05
8.77542927114847e-05
0.000129540427220106
7.12135411070969e-05
3.99421905305821e-05
8.41585328388014e-05
2.1562678992301e-05
6.45591027366076e-05
9.88380969102682e-06
5.81165064797521e-05
8.00359469961861e-05
1.46398815539632e-05
2.99611103267889e-05
3.73762224570897e-05
5.18799024624727e-05
1.7326954533589e-05
-1.12328048946061e-05
9.67398644077539e-05
0.000132457233592101
4.98454313618865e-05
7.81054230264928e-05
2.4521026273828e-05
9.87277308173243e-05
3.41698335435177e-05
1.69292767757466e-05
0.000107280767184982
9.15303361764323e-05
0.000100394772138384
5.87800438499738e-06
4.72134495074799e-05
4.98042067489188e-05
6.02893071802291e-05
9.13352746983738e-05
7.25095887100094e-05
4.91157130350609e-05
4.68325419535392e-05
6.15177343064628e-05
-1.04407596552843e-05
6.34103275582598e-06
6.72787696581045e-05
2.67845584761164e-05
7.17836415505326e-05
4.74862894887545e-05
3.89055403247193e-05
4.59587268048718e-05
-3.1218726696067e-06
8.56038378841481e-05
7.2692409825126e-05
6.11694832119412e-05
7.65490176769551e-05
3.3957373570205e-05
6.23402591356055e-05
9.21184006525795e-05
0.000112743952270801
-9.35561080926426e-06
9.13973653663192e-05
5.86121924650462e-05
6.1251568141552e-05
8.95663505442621e-05
4.80362828678185e-05
3.73963041982903e-05
6.11337892679868e-05
6.34686335794689e-05
9.57966830997665e-05
3.47775436188731e-05
3.151032570934e-05
2.95341106027683e-05
9.16101040217295e-05
2.90997116569482e-05
0.000116006921252508
7.8688238185136e-05
0.000149184956015513
2.85272893625496e-05
0.000155998748850907
1.39582177876552e-05
0.000114495699989953
5.71859608148585e-05
4.12058888657552e-05
3.80997218075421e-05
2.26842948815101e-05
9.85122601201705e-05
-2.06946219079589e-07
-2.12191404148088e-05
0.000114584575906926
6.65714108128091e-05
-1.5567538062918e-05
9.89154726346859e-05
0.000100246126185882
5.83669227970303e-05
5.02315461605984e-05
2.4360229585448e-05
4.91215442649875e-05
6.45045822291492e-06
0.000106622547376296
2.66349926055763e-05
2.33226348332859e-05
6.24658496401131e-05
2.60606608912503e-06
-9.66855555186247e-06
6.33736709824018e-05
5.14003410506975e-05
0.000110900658993106
6.36994364545389e-05
7.02520028451973e-05
0.000129984792989188
0.000124739510910698
2.47807840474274e-05
0.000154435457104472
4.46620337476254e-05
6.35720465018585e-05
0.000109380756713623
3.25999760793471e-05
0.00010786155290231
7.94403264815583e-05
5.25854430967307e-05
6.21927403855859e-05
8.89203589245474e-05
6.39690523429254e-05
6.68895868400882e-05
0.000123563402008632
0.000105491045023175
5.50163914370025e-05
9.0553246045064e-05
2.4406237193918e-05
8.15842062905352e-05
0.00013908985596068
4.67141119467444e-05
4.46102391228401e-05
2.49097203874706e-05
2.14460346194987e-05
5.97838714712344e-05
8.57168331981845e-05
6.29396745741961e-05
2.03169793427992e-06
2.43496412530142e-05
2.61552434471464e-05
4.15997091291154e-05
4.25520970904901e-05
8.87680816233235e-05
9.00836490054298e-05
2.31192976926251e-05
3.22943998694084e-05
6.46056136009106e-05
9.67247615618369e-05
6.38070010350436e-05
4.34153653502067e-05
3.90760216283163e-05
-7.09305232338427e-06
-4.14586714086258e-06
6.82485778778647e-05
0.00011645984160898
0.00011694753210927
8.96943209754897e-05
7.12994375475434e-05
7.24224920379439e-05
8.65874694125193e-05
4.94240673418297e-05
7.04622944753839e-05
6.65200767696283e-05
3.11189948370586e-05
2.30330976541118e-06
1.8687210853056e-06
9.22820212538552e-05
3.78581812530999e-05
6.40952884362191e-05
4.67879200018893e-05
1.18258470740267e-05
-2.34331721576451e-06
0.000115503572430685
-6.07188129456446e-05
5.73382995936616e-05
8.47847338968164e-05
5.54302400694521e-05
2.09028257026524e-05
3.49009101949518e-05
0.000114124829905609
2.8680233378764e-05
-4.61079511414091e-06
3.10985976563461e-05
8.80351423863305e-06
4.52608994306012e-05
7.13863097344483e-05
6.46472433604338e-05
0.000125671637105172
5.63138688970622e-05
-3.40309420858125e-06
0.000116880904681189
5.15880526284117e-05
3.33590287043663e-05
5.8615206590663e-05
9.51266519697156e-05
3.03834063749663e-05
7.34964616602374e-05
9.7229460387002e-05
6.82465930933702e-05
6.84804806606829e-05
-6.692383384977e-06
9.18983814717472e-05
5.87135849037213e-05
7.60482295540044e-05
6.41401589892443e-05
8.68389362466327e-05
8.3975277000927e-05
7.74049961228598e-05
7.78298894315977e-05
4.08643940309149e-05
6.83356470569098e-05
5.98932001881782e-05
5.47741147626262e-05
5.68356022983721e-05
4.14976732705826e-05
5.11926807990563e-05
3.25696394290282e-05
2.0672060379708e-05
0.000117732004627889
0.000111968874160486
7.13792271794542e-05
1.38000770439693e-05
6.84013083032333e-05
6.39578192250128e-05
-2.55202667453589e-05
7.06030336969804e-05
1.36028710570665e-05
6.83334644007638e-05
9.19513427328341e-05
0.000100669878836724
4.87438531100661e-05
9.14802940909949e-05
7.79285370138045e-05
7.34296628415997e-06
2.64127060004895e-06
5.69534143133258e-05
4.75613945893521e-05
5.69299618338246e-05
0.000124902783041149
0.000117064037502724
4.87267539225939e-05
4.11985498051063e-05
7.75649020922553e-05
0.000106115642162334
9.31411318078501e-05
9.55061377046144e-05
5.58456498758305e-05
0.000119062756777847
-2.6842867947791e-05
4.65892098573872e-05
5.68013261859222e-05
5.45536523419576e-06
6.06871552648215e-05
2.95345975247689e-05
4.77964932369806e-05
7.49107561189581e-05
2.19755576152847e-05
2.68940519122069e-05
5.20556900516303e-05
3.6626275323086e-05
2.90332742059723e-05
2.50663592662618e-05
6.15403089348236e-05
9.7453175473977e-05
2.70186085131742e-07
5.10304863738999e-05
6.31668358614446e-05
3.26644296034229e-05
5.5917683557269e-06
0.000121537624279676
2.9411520738455e-05
7.70048287096225e-05
7.36180533919257e-05
0.000100837346072106
2.8029066708768e-05
2.03561286986223e-05
6.02116803864639e-05
4.30546188673548e-05
3.9917968379413e-05
0.000120105651370453
9.75314290050486e-05
0.000120353175388458
8.76503034543879e-05
7.00086587691525e-06
9.02421702872573e-06
3.39149464165111e-05
3.90544075335188e-05
4.16112124291718e-05
6.50109340926413e-05
2.98411442583283e-05
2.48165859157517e-05
-1.17439240967762e-05
6.2248698190642e-05
8.68990517908457e-05
1.13645968243531e-05
1.9414116254476e-05
6.73665889872266e-05
0.00010996389268141
0.000112131658208461
0.000102899437503452
7.18906848872263e-05
8.26258092855074e-05
2.4108372276397e-05
5.54400053309513e-05
9.13698954140478e-05
7.62825395500609e-05
0.000114277251114506
9.82925502131054e-05
1.68707503089588e-05
8.30694084677619e-05
3.51902979784778e-05
5.35918510266028e-05
8.99230105647862e-05
5.84700099765996e-05
0.000103255527828396
2.62908148396614e-05
0.000101968956993657
0.000107165435201281
8.58743123589068e-05
7.24771152541209e-05
3.91894360214546e-05
0.000110764741501537
0.000110038984529434
4.95844045148985e-05
8.3606734335681e-05
6.11041210769944e-05
1.10121442891125e-05
0.000115104666447952
3.07978491344862e-05
7.90716378717275e-05
0.000117344436935874
5.9595980765286e-05
5.22762184576901e-05
1.70306825356749e-05
0.000101151254497556
2.28602923462474e-06
7.38627554847076e-05
6.44920367611428e-05
-5.97088070553046e-06
7.96403645830732e-05
2.98449461452259e-05
2.5345421353302e-05
5.07005950463012e-05
4.54873249198682e-05
6.80064175448167e-05
5.84885722627074e-05
5.4274156681061e-05
8.87591708580329e-05
6.16339170138066e-05
5.2021629973608e-05
2.48590989471585e-05
1.62749149350534e-05
6.69030039991911e-05
8.6274246905456e-05
7.32155759888601e-05
9.44772151271593e-05
3.43022861176833e-05
5.63290365193159e-05
8.36281147909993e-05
8.81276127479645e-05
9.26466815382421e-05
5.30397672286532e-05
0.00011512353986737
0.00012720456402059
3.50902751357913e-05
9.46436151368978e-05
3.92127361717306e-05
2.19412524961792e-05
5.39164767783507e-05
7.79590137458291e-05
5.24242458781577e-05
5.86464989000701e-05
1.17199312908575e-05
2.25637987073565e-05
2.81114828642709e-05
4.97520064134302e-05
6.52903630578981e-05
8.59185634793197e-05
9.01544914175411e-05
7.99775080641231e-05
1.13485640045249e-06
4.25955368190537e-05
6.43150836761979e-05
7.94359950574819e-05
-1.35830851442363e-05
4.65910093191985e-05
4.11181334363678e-05
7.12679821584528e-05
8.74404222294511e-05
5.91393918453428e-05
2.38132688737171e-05
2.10363510470703e-05
6.48896280009471e-05
7.29563012434827e-05
5.27542290321533e-05
4.5059015474829e-05
0.000106022845899319
3.94988721651228e-05
7.22704030351323e-05
9.97526984963452e-06
4.78991651769083e-05
4.89169922989398e-05
0.000164782367326496
7.00785749684054e-05
5.52490056777955e-05
7.82717728590862e-05
6.30736165227334e-05
5.32445175368576e-05
0.000106930358305597
4.86798755411835e-05
0.000103570534282681
4.24677887960204e-05
5.63790061977935e-05
7.51287403016857e-05
0.000128242199335065
3.55382756133804e-05
7.37716759660779e-05
1.25994475467623e-05
7.29296100753484e-05
7.6710173210808e-05
3.15491511515134e-05
1.92834146549057e-05
6.99771551969586e-05
4.26407162951338e-05
6.4414680297526e-05
9.6278112032389e-05
2.99216290354647e-06
7.35104567851013e-05
3.61039477958174e-05
2.37001145719263e-05
9.44245594399932e-05
0.000119074382711047
2.26751637705632e-05
9.18431663420965e-06
5.61919230863718e-05
0.000135734686557732
1.28423906887037e-05
7.74824853813011e-05
4.4744769128684e-05
4.96083057676869e-05
8.98903773108175e-05
8.49010654337322e-05
1.22512143352826e-05
0.000146230538646468
3.41447865123173e-05
5.79339030747628e-05
2.69902606001335e-06
6.32219237613169e-05
8.39465858864192e-05
7.66872014310954e-05
7.16190510179284e-05
8.03343796681019e-05
-8.86291331858817e-06
9.26669916490054e-05
2.13228873719506e-05
8.15798231681549e-05
5.11148278984445e-05
3.75100220734438e-05
3.43584448968876e-05
6.45592351040791e-05
8.18808704581903e-05
3.83209227258459e-05
6.30191196046984e-05
2.17232475866038e-05
4.84423443939003e-05
1.19831584343358e-05
5.28321190939357e-05
9.69696022060055e-05
6.35896115936867e-05
7.22620316153366e-05
8.45063368486835e-05
9.6379630784733e-05
9.93780122616969e-05
7.22442585788235e-05
0.000103844072819803
3.91983172448965e-05
-5.54853114313692e-06
-2.0988546886855e-05
3.72057422080262e-05
-6.77159601984981e-06
8.31981912387421e-05
3.48616731847913e-05
6.43541150348147e-05
0.000111702537484951
6.8332900321333e-05
9.2768318908588e-05
9.56013605448592e-05
7.77451017597742e-05
0.000136432825101778
4.92550695772204e-06
7.83440873035635e-05
8.30571457673569e-05
6.02128519534579e-05
8.36033825745153e-05
1.79901731836535e-05
3.49643070569377e-05
9.02160728563561e-05
6.90199574786703e-05
9.4461749242695e-06
1.94803191578586e-05
0.000106434971083314
1.55164948580176e-05
4.29536422971465e-05
8.6534460063592e-05
4.81233102567042e-05
0.000108252782735494
0.000130152518625304
0.000150800488569154
0.0001105563827863
8.49572984061872e-05
4.82297124545864e-05
9.73166029578582e-05
0.00010086519109936
6.39503856444995e-05
5.41284128234516e-05
6.38706238279769e-05
4.71077037884757e-05
9.0878538035821e-05
7.05950172945385e-05
9.91989975787546e-05
3.18284423750392e-05
0.000130161915290572
1.77802159527562e-05
6.82141774046557e-05
3.23877750008267e-05
0.000142721646532211
6.09967139905332e-05
4.1169378430401e-05
3.78197806085361e-05
9.42040116956121e-05
5.07262668282184e-05
8.02672955851832e-05
6.7166241844135e-06
5.40062081872154e-05
2.88822420979537e-05
0.000101203391595494
0.000113864598508057
3.71943463413528e-05
3.09572513140797e-05
6.53788393909643e-05
0.000134646217452781
2.74148914270723e-05
0.000101048527465585
2.51975268649159e-05
3.80532023471356e-05
5.55221038877803e-05
0.000110030062778485
8.89713039601736e-05
5.18217631603899e-05
5.96438961335052e-05
1.93697127267642e-05
0.000118365828919121
1.56045703198299e-05
4.22821541762573e-05
6.9135223113112e-05
5.98982254136385e-05
0.000115122336984986
0.000102321833645126
4.54731069221498e-05
0.00011657028121474
5.93434373096252e-05
3.95527101097062e-05
5.25546350289874e-05
6.42970619059413e-05
5.98400803108081e-05
3.86647793721135e-05
5.50719932813656e-05
5.01140540921533e-05
6.00264838719849e-05
2.55562136352059e-05
9.20461894322771e-05
9.76049734729973e-05
1.89469443956091e-05
7.08743864113153e-05
5.45972551532225e-05
9.8827064901577e-05
-1.99860639374218e-05
4.48400907273735e-05
7.59750756657283e-05
8.19938138435862e-05
4.68636852060358e-05
9.06085265218689e-05
4.17193103311729e-06
9.78246785951011e-05
7.52091585370034e-05
3.22214314824683e-06
9.56189727434452e-05
6.50072151181153e-05
3.25078404138948e-05
0.00010218218968556
0.000145203709984369
9.02663357014502e-05
4.33218526907612e-05
-2.00512955888754e-05
0.000100769839769452
9.32969819728612e-05
3.16276320648603e-05
0.00018089077116001
3.82296699206255e-05
8.4505845570137e-05
7.79421956580101e-06
1.52681766415741e-05
0.000110334644459511
0.000129415242768616
7.65405596673819e-05
0.000101592102836407
8.77315646839949e-05
0.000124011579539349
8.18727512836761e-05
9.63278730408386e-05
0.0001086211323828
1.83681369436985e-05
9.79353324631201e-05
2.9547056210584e-05
3.23528472879057e-05
9.66915738035402e-05
1.38778293369808e-05
7.73705944362542e-05
9.66157023118135e-05
4.59658651067544e-05
8.35195384892502e-05
3.86388630561769e-05
8.70529140756265e-05
6.02552091391215e-05
3.40111968358282e-05
0.000122804410206544
6.01399425365304e-05
-7.62345355552904e-06
3.76619661072714e-05
8.77331954521785e-05
3.84049272250307e-05
-1.95600185556952e-05
1.07867839199736e-05
6.66376646129454e-05
8.18532959002464e-05
1.45167646436218e-05
8.15255766789314e-05
4.36950257012979e-05
7.42380082212435e-05
-2.31962456967689e-05
-6.6434046743769e-06
6.9814397232281e-06
8.31188099559291e-05
3.06643669294966e-05
9.03560918322271e-05
8.13838100252594e-05
3.59685252306027e-05
3.71732947354845e-05
-6.63603610104907e-06
6.97209504676488e-05
5.95579460728444e-05
5.15993758732385e-05
2.36266775498036e-05
1.54803533452296e-05
8.33366945377231e-05
6.86231799734145e-05
0.000122632298465456
6.57051111539305e-05
0.00010319244375638
9.22489075717765e-05
1.61132995031216e-05
0.00011442392778109
8.18428182790195e-05
5.28913498136358e-05
4.93683911810294e-05
0.000120526451198341
8.44288477647496e-05
7.15867974923215e-05
-7.01297058958218e-06
-2.22352871830369e-05
7.41326083419823e-05
9.98037877440378e-05
9.90621886277321e-05
5.53862126820125e-06
5.09996919009229e-05
4.68457436390371e-05
3.39609276707509e-05
0.00012784216783812
5.18536227267648e-05
7.52078025446583e-05
0.000103844054821153
3.29085887291291e-05
6.92962905913554e-05
2.82558471219353e-05
8.82847171539563e-05
8.92244576001256e-05
4.39330049160115e-05
1.1511319423554e-05
7.95407072953914e-06
9.68964173831067e-05
8.83918981010566e-05
9.64904680412103e-05
8.68814352601444e-05
4.73931978580239e-05
7.87989652053531e-05
6.50025651558948e-05
1.21356745349316e-05
5.6128400349007e-05
9.34507075724855e-05
2.75225259305353e-05
4.53849678039681e-05
4.97690830330395e-05
5.89436201976354e-05
3.34152903501285e-05
3.22746254553798e-05
8.50197033246634e-05
3.15374001595843e-05
1.8919855354053e-05
6.1540055714039e-05
8.60571979479726e-05
7.14338646942919e-05
1.36898654831984e-05
5.88102976293121e-05
1.5303944846729e-05
5.82743455023309e-05
2.4376958724583e-05
4.69933123073671e-05
1.94914839210088e-05
4.04970462122787e-05
2.60814390275638e-05
3.79619748020297e-05
8.35922339050253e-05
6.76069433487249e-05
0.000140745803340895
5.01598984207798e-05
9.89192238151277e-05
4.98885108494493e-05
1.19123414421722e-05
4.06170994667226e-05
6.59657344155352e-05
5.95987714472681e-05
8.87321508983343e-05
5.54504710886324e-05
7.8887652141151e-05
7.43932628308332e-05
6.93018682492262e-05
3.18035554946384e-05
4.4339983227232e-05
3.70928760410839e-05
4.88691576494826e-05
4.1202022454119e-05
6.57864222510802e-06
6.80143870543076e-05
-3.65266694557035e-05
5.93731412766957e-05
3.62211868081949e-06
6.30178619661981e-05
8.792189662577e-05
1.45921772914433e-05
3.97311207248594e-05
7.58436889935147e-05
2.28090460816545e-05
9.32613357933228e-05
6.33006023813335e-05
0.000113855838666813
5.42216048206396e-05
0.000106066019439457
5.3254739618155e-05
4.33371595567043e-05
7.41602545593011e-05
0.000128500582238683
7.14574442395209e-05
7.41911486273659e-05
-7.49862073638905e-06
3.52302432172216e-05
7.5630770428399e-05
4.09689411299397e-05
9.69285393233771e-05
3.85584574953666e-05
6.23886160085614e-05
2.8471850435867e-06
4.38127486845639e-05
3.6459004137701e-05
0.000105414469133657
6.33803668324816e-05
3.68551518262394e-05
3.7104836713343e-06
3.45346060646656e-05
9.02018944565302e-05
6.55927125408004e-05
5.65690207336008e-05
1.66167627598971e-05
9.00626535857857e-05
5.923357986551e-05
2.61924419899266e-05
1.95204415897418e-05
-9.71941756403248e-06
0.000129359274264591
4.12678479481322e-05
2.43554482582022e-05
5.77469948427031e-05
1.4318659032037e-05
3.22577028662227e-05
0.000101125077163906
9.77267038659221e-05
7.98968737843038e-05
6.98180104877738e-05
0.000112388826787768
9.91535019795058e-05
-3.05575076034087e-05
5.85018041980715e-05
8.418665652564e-05
8.44790099255762e-05
6.73533576856714e-05
3.27340151229856e-05
4.58027523816767e-05
2.48574487271049e-05
0.00010939184375331
1.88117307325996e-05
4.62527631749676e-05
5.2757845794481e-05
5.72223396721038e-05
8.01563596990165e-05
-4.65882081468591e-05
3.7331797273128e-05
2.96519599120209e-05
4.34784785293419e-05
6.66524822417986e-05
7.12280357757727e-05
7.15885594695581e-05
5.94444616634485e-05
0.000100699114946976
7.25511821813211e-05
6.59120612015359e-05
9.32092465913271e-05
9.70470604127129e-06
1.10180464463689e-05
1.81153299638542e-05
4.49663794137746e-05
6.52631047860459e-05
8.74480295901244e-05
1.78337667814781e-05
9.67334694639824e-05
0.000108001365530971
8.30122619672483e-05
6.20701796387019e-05
5.37531861794477e-05
0.000107118141912599
9.82469199518025e-05
0.000127812572669069
7.00387577181583e-05
6.40170521996649e-05
0.000102741738960622
8.613938481307e-05
7.80942209681862e-05
0.00011038389151284
4.64219034936454e-05
7.70933656659958e-05
0.000152773826507768
5.88975875028685e-05
8.53246649900395e-05
8.72581811239569e-05
0.000154314698985119
2.86620651570289e-05
0.000104559858127634
3.58387919446062e-05
4.03412913893705e-05
6.16644767917838e-05
5.66976732804021e-05
7.61121309734112e-05
7.05569779759967e-05
7.03632647438319e-05
9.91445493983548e-05
7.75906073805406e-05
3.58715753611321e-05
-5.83942584293869e-06
3.73382502336388e-05
7.91960354350684e-05
6.51841344852372e-05
2.43495136931647e-05
-8.00029141539776e-06
3.74884392935835e-05
0.000152822853696482
4.02477352779748e-05
0.000108159297569463
3.27584834790954e-05
3.23829095607629e-05
-2.49412087482988e-05
9.17384158406183e-05
1.75139422082137e-05
7.83073080171684e-05
5.22175292515852e-05
6.92035331373193e-05
4.83583565853286e-05
9.37270519273961e-05
2.66096316312514e-05
5.42953681282999e-05
0.000103426366895344
7.83792129258089e-06
0.000104462388607453
7.71632335455275e-05
0.000116246516505742
1.46931609337154e-05
0.000129514359919077
9.53613256335563e-05
8.13194366880725e-05
0.000115963432262406
8.62152474835624e-06
4.1887036763947e-05
0.000139900896459343
2.09525183597367e-05
3.33561885206402e-05
0.000106611639984649
4.1884019227885e-05
0.000107565370481795
0.000110066890765169
0.000113625740361674
0.000112149408574755
2.51120277808799e-05
2.49065268521628e-05
9.37697173042362e-05
-2.4625609104233e-05
-3.90534111678119e-06
7.38782830268715e-05
3.6682312840581e-05
3.44461702161506e-05
0.000111783520811244
6.91803229328146e-05
2.12372740377164e-05
4.02821896675772e-05
3.86763283774319e-05
2.41374049558833e-05
8.65727889939232e-05
5.26037131548819e-05
7.01527176289924e-05
3.62114431978916e-05
8.2725738561157e-05
5.0712721662838e-05
3.53437112365646e-05
-6.35165753614651e-06
9.69927200633767e-05
5.29405418058932e-05
0.000122939456654713
0.000110316535891774
3.84986938162784e-05
0.00011091659287884
4.31128479242768e-05
8.42426091934058e-05
6.53838699579704e-05
2.37096946754494e-05
8.46266004782876e-05
6.63769828654779e-05
2.71938147297709e-05
2.75132140220604e-05
9.08073519481775e-05
8.14674641246656e-05
0.000103899140464973
0.00011407848209846
6.88039692551982e-05
2.26578961125427e-05
4.40313660361043e-05
4.26666747335293e-05
5.40052026081492e-05
2.84616354994114e-05
3.79835869306531e-05
0.000106510011908713
5.18492250539342e-05
7.58054416777341e-05
3.39888976430273e-05
3.3482276607508e-05
3.20364180375458e-05
9.44521184350516e-05
2.92511723850156e-05
-1.53690392549072e-05
4.46426269592497e-05
0.00010055680328741
7.79677397340573e-05
2.92505774123898e-05
2.8720755898008e-05
6.00141460469985e-06
6.05850530973676e-05
0.000101229564864097
0.000130232901017559
-1.22578840492809e-05
3.61270531325783e-05
0.000103642510518796
7.56743330946271e-05
9.13552609724429e-05
2.29800088271252e-05
6.99914956618433e-05
4.44703108293379e-05
7.74048690387464e-05
0.000130100303862298
8.20808477937142e-05
0.000119121743841644
8.95164492440992e-05
6.72618319436502e-05
0.000101923317222402
0.000118741410197076
8.80959800378869e-05
8.39456965450545e-05
0.000120719555951497
8.29046619866651e-05
3.22965669393667e-05
0.00010890614589007
6.78145437226583e-05
5.07459420718393e-05
0.000142258992515493
4.85783962161246e-05
4.55940989855659e-05
3.26612544168853e-05
2.66454409987937e-05
7.25043170145163e-05
5.2627043559731e-05
1.37376497213191e-05
3.97486216668349e-05
6.44115886336634e-05
3.27871762363162e-05
9.74555305696469e-05
7.78346256781817e-05
3.7731264652345e-05
6.26493098276493e-06
4.89091545980933e-05
5.94699514451315e-05
9.10720422111007e-05
0.000108267073924299
9.55589107895358e-05
0.000139251475791247
5.30737590809205e-05
3.87979101072462e-05
5.56150348818119e-05
-7.11137522489642e-06
9.54778570896606e-05
7.36601474971693e-05
4.5155803025821e-05
0.000129906593204819
7.06497646682228e-05
5.18213930145247e-05
0.000130438213632968
6.65269735831012e-05
5.16597298904531e-05
6.19023866500778e-05
5.44773253096609e-05
7.46395894563511e-05
8.19180702713775e-05
6.92412072632905e-05
8.82562441969674e-05
6.75606597954704e-05
4.11660587179886e-05
4.57393329136091e-05
7.77183722497484e-05
7.59599310922049e-05
-4.26039266011668e-05
7.58910909476382e-05
6.47628709073561e-05
9.38367676340707e-05
7.34620620994555e-05
9.73690899809006e-05
7.22446680730097e-05
0.000126691797611278
6.78026014075414e-05
4.06596143893175e-05
0.000117610967461477
-1.01801785996271e-05
9.53313153006783e-06
7.20382810751798e-05
5.20015811487871e-05
8.87983989866682e-05
6.47433208180854e-05
3.33018202771703e-05
2.7852253348671e-05
0.000117489175622931
3.85494314502809e-05
8.63336869434964e-05
6.3223768526275e-05
7.61199030501087e-05
5.98215887438357e-05
1.47008088522872e-05
8.00911218272422e-05
5.4799876692496e-05
8.47792114523421e-05
2.51124817770648e-05
4.99843038868316e-05
0.00016547565289254
5.47436939700463e-05
1.97415274029699e-05
0.000124231225819598
0.000116063938818414
8.02626738453594e-05
6.877373374587e-05
7.70443153638035e-05
7.808452496582e-05
3.33724372308699e-05
8.52717844421006e-05
5.67072366937497e-05
5.2355006916366e-05
5.93706247100996e-05
3.53166274613821e-05
7.1092253628173e-05
6.43225450248174e-05
9.2485669364941e-05
0.000100422678000939
5.47884362990527e-05
6.89698704031659e-05
0.000113018433823386
0.000113734105465176
0.000128867583778526
4.48867454637709e-05
6.2726164373033e-05
7.7082854629497e-05
3.1502741564227e-05
5.35424238204334e-05
-1.58864061664845e-05
0.000110646907876386
8.69848529993005e-05
4.50460362157784e-05
4.81486555444754e-05
5.90018238068506e-05
0.0001032558413554
3.1330594923064e-05
9.33642364728945e-05
3.29014796432184e-05
4.12905736973148e-05
5.18458281961494e-05
4.47925094058467e-05
8.84379390459466e-05
4.26190444813947e-05
0.000123481787044032
8.83259550786867e-05
1.39850229769473e-05
6.15708495077872e-05
-2.38865475528103e-05
-4.02614090012822e-05
0.000129646640633362
3.83880880472713e-05
4.62506357304955e-05
2.91337438763028e-05
4.20572661945171e-05
6.14507660635798e-05
3.80365933451852e-05
4.11423698369041e-05
5.99622898635965e-05
2.38981860903085e-05
4.44676458958695e-05
0.00010198832776635
7.51597552915713e-05
3.19157373210554e-05
5.23859901546255e-05
7.47778596254887e-05
3.38459133753527e-05
4.99096000021156e-05
8.20694978990635e-05
0.000150764347663481
4.43896362579568e-05
7.76004191714153e-05
9.72551656506365e-06
6.7171529959926e-05
6.24068742022407e-05
5.28930126163446e-05
6.48587136112698e-05
1.34040608646479e-05
4.42739332353781e-05
1.63991069353016e-05
0.000122631349871268
3.55836043853326e-05
-2.7307087069727e-05
1.53874174603317e-05
0.000133125227689744
4.58940709499797e-05
0.000102469921759431
5.01755614927094e-05
7.36869023436656e-05
5.61693691027106e-05
1.95264352429998e-05
5.82711984031948e-05
7.54788864288305e-06
6.6464264827661e-05
3.77001184127583e-05
7.85163888384435e-05
7.88315554664345e-05
2.2721191753194e-05
4.95157352667521e-05
-1.581700375476e-05
0.00010682451966607
4.07615056588447e-05
5.14839187787249e-05
3.04242487168533e-05
9.9090195668018e-05
8.6900896030451e-05
6.23034364710341e-05
6.0219641547086e-05
4.84632467592992e-05
6.22448516005222e-05
8.63843418987078e-05
5.57597807331599e-05
4.83371718695275e-05
6.53190111420796e-05
0.000185967458525317
5.9666368892279e-05
4.64135168474474e-05
8.28760159616851e-05
6.90219759252794e-05
0.000148127109244485
9.09532316163219e-05
7.10250295906766e-05
4.53708209359792e-05
8.4249005439958e-05
4.09723301551452e-05
0.000105070566476003
7.48617396371632e-05
3.11018228870635e-05
0.000107019133779657
4.05247238663473e-05
6.53413079346138e-05
7.90988417495856e-05
5.00573998414501e-05
-8.79881423251254e-06
6.42035833582881e-05
8.35055507959828e-05
7.39981475916435e-05
-4.18305596270032e-07
3.22541424940792e-05
9.75274373352813e-05
5.24434373853463e-05
7.567638547038e-05
1.50637295489396e-05
2.39705283317343e-05
-1.20313674366605e-05
0.000102377448956544
0.000137570246715074
-2.56161318658608e-05
2.11191210051076e-05
3.19727803273746e-05
7.78638277739435e-05
-1.21009144082622e-06
8.66393608294625e-05
0.000133751982576933
8.75938877838967e-05
4.41906260286831e-05
7.00416032284922e-05
5.34437338583282e-05
0.000101510929194299
5.1753293274026e-05
8.14250834136762e-05
8.45231995162092e-05
0.000145506512282702
2.33894821314226e-05
0.000121160669276842
9.37464003284749e-05
1.70589267465206e-05
5.04233444733704e-05
7.85915851803024e-05
7.87025421642539e-05
6.35160904502382e-05
7.63010717509855e-05
2.93335825783315e-05
1.25236753609447e-05
1.58659806207606e-05
4.06869129348087e-05
1.60883295609602e-05
4.90140965278137e-05
3.92802434473032e-05
5.69997757927293e-05
0.000117469161618568
8.60844523555797e-06
5.98311430073415e-05
2.87290396939664e-05
7.98718630292853e-05
5.48699586854901e-05
4.8799705683583e-05
7.16106153969555e-05
3.60033317110261e-05
4.38515287818145e-05
7.22523347986413e-05
4.39431512831139e-05
5.78464568190152e-05
5.39618440704878e-05
9.83923059482274e-05
0.000116787196270668
1.78995975969179e-05
7.02535804117609e-05
3.00861660059493e-05
2.1864679465907e-05
3.11786372961839e-05
1.7807534752638e-05
7.25953491751819e-05
6.10510544370109e-05
0.000121324615556093
4.7828082554234e-05
8.60581916498993e-05
0.000127375895642775
0.000116914585095694
9.78047059297468e-05
0.000130365808799404
8.44359264353872e-05
7.83299964105595e-05
0.000115960266027712
3.25801064302697e-05
2.53409640229509e-05
8.9853639687727e-05
5.10352884630692e-05
7.1595040896693e-05
3.81490564618275e-05
3.2930365780827e-05
9.52310464494885e-05
0.000105237101232327
6.3551813945262e-05
5.3593324796911e-05
4.65384411430079e-05
7.747609158907e-06
2.25599961454129e-05
0.000109505679261375
2.44788941440408e-05
7.98273379600221e-05
2.54366134272102e-05
6.45072613396444e-05
3.00372677565888e-05
3.32142828717999e-05
6.77791589654793e-05
5.17314515698166e-05
1.61854693214563e-05
3.38578091693304e-05
1.58251540538262e-05
0.000116131768996776
6.62179779573253e-05
1.2088184716949e-05
5.50345921620215e-05
7.50397939687531e-05
0.000158561279832339
9.64532089847392e-05
9.12413553991852e-05
4.30841508687237e-05
5.70623802432902e-05
8.36491480985976e-05
6.35925663698631e-05
8.44339798106986e-05
9.79537100375917e-05
7.08577229809276e-05
8.18958538318788e-05
7.97447325653891e-05
6.35341525027317e-05
8.87206837065542e-05
3.62511198175576e-05
9.43617380054031e-05
6.15412572933271e-05
2.04860284225737e-05
7.38591271078784e-05
7.98356238527947e-06
7.27821593394046e-05
2.0368712333714e-05
8.06420867261513e-05
5.70161190203942e-05
8.4742516150513e-05
8.0661397998229e-05
7.80133430059814e-05
4.72314143486563e-05
8.78741774135596e-05
9.29304341639961e-05
7.59308842158725e-05
5.22059284013981e-05
0.000111199806691382
1.59808580082522e-05
-6.26138340725564e-07
8.13439249949695e-05
3.81246676840852e-05
1.59862013837761e-05
7.48181784375298e-05
7.80407356786885e-05
6.3569859088699e-06
2.6329729684807e-05
9.45241681578151e-05
0.000126932769473153
6.12020117317897e-05
4.29479514704208e-05
-1.67600307735109e-06
6.52448035169041e-05
9.12998543010086e-06
2.07504215115808e-05
0.000129483878042015
5.4249109722369e-05
2.58133012482552e-05
5.8758018281025e-05
6.55094950848228e-05
8.38104002607456e-05
4.49129527174962e-05
3.71355040288881e-05
8.05448017078364e-05
7.67357662959586e-05
8.48967620305839e-05
0.000117378482198919
0.00010963504087132
7.13662295656874e-05
1.18722432613446e-05
0.000117855989602626
0.000130004089252738
6.3947993112067e-05
6.54270448183361e-05
7.91741826846355e-05
4.24639175928961e-05
9.81168124477648e-06
8.47243805065223e-05
2.36220719793818e-05
-3.55831525622273e-05
6.77482231566625e-05
4.01774464132969e-05
0.000101470808362446
8.65541464137684e-05
9.89793935338253e-05
7.05458783711264e-05
5.70029706981648e-05
0.000139148714137797
3.72089716176203e-05
6.33538060832965e-05
7.08797934680466e-05
5.61474791472514e-05
9.20101797744875e-05
9.70385222690622e-05
5.25485880463287e-05
2.5297767263404e-05
4.73975752870714e-05
5.66105761142017e-05
7.0678747085598e-05
4.35047653945066e-05
6.89369783312199e-05
1.88752922362498e-05
0.000134716624919678
0.000108957755678371
8.07032289351363e-05
5.47782920514603e-05
3.50444163229755e-05
1.43467234862912e-05
7.45512475877143e-05
0.000103221544672645
0.000102619667601008
1.53476436965755e-05
9.47999033040287e-05
-1.19882299643862e-05
5.92263196477593e-05
2.6700530291657e-05
9.44625758555482e-05
6.42144004148216e-05
8.70358789096356e-05
5.57757343507691e-05
9.74870010167586e-05
0.000121483761511584
4.02010541604325e-05
7.43577819268505e-05
0.000110434706157934
0.00012635027152134
3.63134168792088e-05
3.13253713026773e-05
6.01327727456732e-05
4.98487840647381e-05
-2.43575625208662e-05
4.40525136963342e-05
4.1001420049307e-05
0.000111401845858046
8.78547440264143e-05
2.48010678364948e-05
-7.91773380277862e-06
4.77478688347698e-05
5.37832088027492e-05
5.97202724043157e-05
-6.35862103312603e-06
2.20019175134396e-05
5.08139319384445e-05
4.28806101185234e-05
0.000108769818229
1.54555106637955e-05
5.03850927971435e-05
6.31287223533561e-05
3.07603031607182e-05
4.65316252847813e-05
3.46044484776421e-05
5.53029858659343e-05
0.000141018095578714
4.32836340055388e-05
2.8898058076227e-05
5.66956237734744e-05
0.000111197862821097
0.00010315979084204
0.00010307954469031
0.000101894291896265
6.3434063204226e-05
4.97851939056089e-05
6.80312208147917e-05
3.03020370253059e-05
-1.28992034988026e-06
0.000128790701312891
6.78244036681992e-05
9.77391034434699e-06
6.59539443704129e-05
4.92956141557281e-05
1.85620784369629e-06
5.93539977978391e-05
9.74188804220886e-06
4.27692922559555e-05
8.01172606161491e-05
9.87999674058734e-05
3.30357952602592e-05
6.11320155722776e-05
-8.39756577264937e-06
6.19970412895915e-05
0.000101870630543272
-3.25233498663487e-06
5.35394371008045e-05
4.42913738823028e-05
5.95304336246372e-05
6.24440964281867e-05
0.000114116604747667
0.000120862432124325
6.22695990071434e-05
0.000150018144301913
7.67606727481251e-05
0.000114487070822314
7.10259614810258e-05
9.67818155811158e-05
2.73545860726229e-05
0.000115651035950805
2.98410659191938e-05
5.43420185926377e-05
6.599468900068e-05
7.04141689010978e-05
6.24797596518449e-05
0.000117590142130209
5.42142084248576e-05
-4.44930514228949e-06
4.41682672218022e-06
8.86586672175661e-05
7.22603727111375e-05
6.45767553242346e-05
0.000109753775547613
8.49802941185613e-05
0.000100499242723805
0.000131811639821152
9.24399690895972e-05
6.11132746105064e-05
0.000122622237002467
6.0986544785913e-05
0.000103157522543671
6.03297576870074e-05
5.27624685165993e-05
5.89430822473468e-05
7.88379349588009e-05
6.97367926557192e-05
6.21168782331193e-05
2.11950808618598e-05
-8.54625155546211e-06
1.40645068585419e-05
1.49798153707563e-05
4.39673179660031e-05
4.42797191860579e-05
3.51679310943165e-05
2.89428816403878e-05
6.14868312955183e-05
3.73046069052009e-05
-1.05147023846688e-05
5.36537339840907e-05
5.27741036369482e-05
8.29992712384493e-05
-4.98895633008702e-06
1.98206337126674e-05
1.73274373300644e-05
6.50460772372197e-05
5.52834345560765e-05
5.54104412082581e-05
5.17876619269587e-05
7.3519018717121e-05
8.52427491428144e-05
0.000103658896742197
8.70757661640677e-05
5.80774054393788e-05
4.50832691268768e-05
9.08016597486195e-05
6.38204590992626e-05
3.94942224103157e-05
3.17023308141336e-05
5.86827285700379e-06
9.32100814870918e-05
3.65125859623094e-05
9.27663325401851e-05
0.000104753298613265
-2.18937764363226e-05
8.8428816654591e-05
5.96015486613417e-05
3.8726192945558e-05
1.42935404639855e-05
0.00011252595019795
4.76030073827011e-05
0.000136607895480529
6.73573919279791e-05
7.17489286604388e-05
5.54990610865703e-05
4.06243862630588e-05
7.85540443002624e-05
5.56122541564375e-05
7.46794157076442e-05
7.84993923482101e-05
9.38843613905914e-05
6.74921966946049e-05
3.74617262452733e-05
0.00010924144949364
-3.44719544907448e-05
-4.64530680383826e-06
5.90149695613698e-05
7.19996540224183e-05
5.9273053437831e-05
6.45170487115467e-06
3.7044876066224e-05
-6.17770175676739e-06
8.12806693098336e-05
2.75010504603076e-05
3.65422328212783e-05
1.22395550191328e-05
5.85611639618323e-05
-1.43013346622617e-06
0.000101307906145679
5.31354274106335e-05
4.00323186759148e-05
0.000133705437626618
0.00011115163612185
2.40389568596005e-05
0.000115241602462255
2.94275986321759e-05
4.42675568468064e-05
0.000114485099130155
6.3783999417826e-07
0.000144218274907179
8.96047187670103e-05
9.75037438460823e-05
0.000123279429226459
9.756373074965e-05
5.34177502048411e-05
0.000103044296248166
6.07145860222272e-05
8.73524652320394e-05
1.98812175687407e-05
0.00010555179624448
5.9207576882526e-05
8.0739799458019e-05
2.97431496467522e-05
0.000156468762904515
6.11263913630556e-05
5.44265881568062e-05
1.41573222448302e-05
4.83745623494102e-05
7.56797674454691e-05
5.55902822498871e-05
8.92745872439657e-05
3.15957961439221e-05
6.17589270589723e-06
2.76964668884406e-05
6.0463740719843e-05
6.87541342485179e-06
4.16530817439804e-05
5.85726127671659e-05
4.42320436130217e-05
0.0001098318811978
7.19748952587439e-05
0.000126789012829932
3.35735287392813e-05
9.06054067872305e-05
5.42490880499554e-05
5.13842345953093e-05
7.96922275962202e-05
5.39696514418476e-05
5.67604474828932e-05
4.28485821272639e-05
3.6992849031811e-05
2.64439578620256e-05
7.28643614570152e-05
7.94538756072444e-05
8.26434217463945e-05
0.000115974346270917
9.56531734500324e-05
4.67947433598365e-05
0.000121475331087728
4.93572242597295e-05
0.000109590850961794
6.90648888803203e-05
9.63417729343247e-05
0.00015480727973295
9.65652604363476e-05
0.000136297107664149
0.000119866545496851
0.000104249360102581
7.50268434634581e-05
7.70742037602349e-05
0.000111303344510279
7.79688099986676e-05
0.000112611922565519
4.21609756203984e-05
8.6920448284392e-05
2.59148858451629e-05
8.86615210674985e-05
2.33532726787063e-05
3.41190767158784e-05
2.01521767102365e-05
2.26666346248706e-05
5.07394413173465e-05
6.2901827279198e-05
3.91642616752272e-05
4.10671611554666e-05
4.32704913398069e-05
3.19657853770852e-05
3.03343280222937e-05
8.80922584328261e-06
7.8154001944777e-05
3.87827071935583e-05
-2.90806022910191e-05
3.63690938091431e-05
5.75722791960879e-05
3.86453504133249e-05
9.48303173587228e-05
7.16470279409292e-05
9.00724156558523e-05
