# Supplementary material for: Research on computational propagation and identification of mine microseismic signals based on deep learning
Source: PLoS One. 2025 Oct 22;20(10):e0334641. doi: 10.1371/journal.pone.0334641 (PMC12543183; doi:10.1371/journal.pone.0334641)
Supplement: S5 Data — (ZIP) [file pone.0334641.s005.zip › 000100800001740.xlsx_0.txt_24.txt.txt]

4.28250598489612e-05
6.54388171203248e-05
-3.42162162401558e-05
8.32823661438205e-06
0.000167884548229822
7.28537803010237e-06
1.18246109752512e-05
0.000101809137501149
2.19044496126377e-05
0.000109295202811864
7.33170476822027e-06
3.23161876860229e-05
4.07253012972397e-05
5.65411363031544e-05
8.22899017086585e-05
5.24861795252841e-05
9.72678242985348e-05
6.34936863325993e-05
-3.84183570257943e-05
0.000125335333035099
0.000127187220845048
7.38988658673073e-05
9.93522789077376e-05
9.54004894033241e-05
-5.14579924382097e-06
0.000114993578360245
2.4587968554188e-05
9.52305565899793e-06
9.86292624342212e-05
-8.72700357278921e-06
3.11246976706973e-06
9.50125287920642e-05
9.0231787078151e-05
7.17062400605061e-05
7.72727528187116e-05
1.81909316345488e-05
5.84814465452134e-05
3.7771167748081e-05
-1.66382894313823e-05
6.32258179556946e-05
9.47333173459816e-05
7.76126374482997e-05
8.44288772158441e-05
1.16383390068843e-05
7.80648252473557e-05
2.77446453558965e-05
0.000162041961612498
7.14859638796155e-05
0.000135402819232749
1.54727418101976e-05
5.17955295107351e-05
5.5286631390091e-05
5.88252693038984e-05
8.57896539940084e-05
4.14315734543928e-05
0.000134059938029854
7.17545277006165e-05
8.23839676161016e-05
6.84594178445828e-05
9.87768206491899e-05
5.7086865348661e-05
8.35978467071554e-05
0.000113331865218135
0.00016634856055657
4.08236019837438e-05
0.000133773107965889
9.71618223221713e-05
8.27118745471069e-05
7.57059707846937e-05
4.76390124588105e-05
0.000101772719859163
3.90880230838669e-05
-2.70908474235573e-05
3.82742257682732e-05
7.40814347740868e-05
4.86420777045852e-05
3.9961689688991e-05
3.04854007204456e-05
1.29043302404648e-05
8.85965705271186e-05
3.52514499155315e-05
4.41962406281558e-07
3.66348639353422e-05
9.41085101150718e-05
4.18470683219782e-05
4.65480889197078e-05
0.000109530436637493
4.58630762924214e-05
4.87958552365282e-05
5.46367376233516e-05
9.33051447036613e-05
8.76866624700435e-05
5.69331533457145e-05
6.15803184964939e-05
4.84093566243034e-05
8.87145371023866e-05
9.16342160717408e-05
7.45174017676195e-05
3.43211091906206e-05
0.000112286691303731
5.68989271736453e-05
-3.62566969506803e-05
0.000106700805282482
4.54614100408496e-05
2.85355414050569e-05
3.87384683883138e-05
0.000120363140352659
5.38018935561493e-05
7.63427638579861e-05
1.8844764343235e-05
0.000104080683492388
6.47738789561268e-05
9.30489589660341e-05
0.000107848911223026
5.23955210359188e-05
3.50346881146182e-05
0.00012168100453278
7.54264224233482e-05
3.65803904531199e-05
2.72227197303568e-05
4.26445986905566e-05
3.35187681567738e-05
5.74142589491034e-05
2.74025931914994e-05
1.82944763551778e-06
-1.48699198610168e-05
2.03399866084245e-05
6.46083407050795e-05
2.2698875133369e-05
2.59511509130303e-05
5.86704527547328e-05
5.70520482116808e-05
4.53523578926515e-05
0.000114289548994481
0.000103889791512985
9.36849385549047e-05
7.20822550517018e-05
0.000100991015938573
0.000118650989361507
4.82914450148474e-05
8.00668838576726e-05
4.39375321827294e-05
9.99950038273013e-05
3.62799540118002e-05
4.80184941473328e-05
-2.00393801325014e-05
6.3624006754966e-05
5.89643918722759e-05
4.04152481625386e-05
2.34619373350743e-05
3.4555152950155e-05
3.35461288709536e-05
8.19252756167557e-05
1.5570464963204e-05
2.90762201682963e-05
4.07468287410471e-05
6.8702417413084e-05
4.08287072793609e-05
0.000102398209620782
8.63136289099652e-05
-2.07330121694577e-05
8.31580559116824e-05
2.8231088278438e-05
0.00011480704398431
8.90154312906014e-05
5.44731770910467e-05
6.2586887490884e-05
1.90951896559835e-05
6.4080903368359e-05
6.65935902897583e-05
5.11449121003388e-05
0.000119569060936378
0.000117432203799993
7.76853337529323e-05
4.61965217059495e-05
5.08432261498898e-05
-5.33137052054364e-06
5.86784138393439e-05
5.36121640680381e-05
5.23793316689654e-05
4.87840794053446e-05
5.23965583043037e-06
0.000104975270045372
0.000114366765037562
6.5921873659854e-05
0.000110972579252486
3.74005575842882e-05
4.19266324168067e-05
5.00652533261506e-05
6.00053995085259e-05
-1.4329759103195e-05
6.84913589401847e-05
0.000108106311315631
1.63041559981871e-05
7.05739275459728e-05
3.14879880674869e-05
2.03913552464021e-05
0.000116940687892077
8.0247270277225e-05
4.3680689045804e-05
4.18062495744175e-05
2.29045698748354e-05
6.17062114485499e-05
4.64039186640497e-05
-1.50695792803533e-05
0.000111831052471726
4.90271717294473e-05
4.75627965224804e-05
7.24018067407527e-05
0.000102928196962604
2.36216656259466e-05
2.99215226570584e-05
6.91100471239375e-05
-5.53563347418825e-06
9.67256632382572e-05
5.6225783492795e-05
5.39242518170876e-05
1.43323831247445e-05
4.0634033637477e-05
4.65835130217776e-05
7.09192871254761e-05
3.26130991186034e-05
-1.62788802083819e-05
1.85230387770263e-05
6.43235377955299e-05
2.70783263912178e-05
3.86666995036422e-05
3.3835915529024e-06
9.2484621836887e-05
5.19622120845054e-05
9.660413301722e-05
9.5228747337259e-05
8.32354479845301e-05
0.000124755095079672
3.44640379216194e-05
0.000123611244458752
5.08586467891702e-05
8.0271186696634e-05
0.000132342382369658
6.0428720674366e-05
8.15640658945106e-05
6.00304780465664e-05
6.59873621423165e-05
8.52066046511363e-05
7.16699407092552e-05
1.05307712665291e-05
3.50585157451522e-06
4.22742997797963e-05
4.00637074697921e-05
8.32125805624135e-05
2.30593667930301e-05
8.42576896397358e-05
4.38050118969451e-05
8.98820767780635e-05
7.38115816247056e-05
5.7931181242803e-05
3.45187018006064e-05
8.77849372247958e-05
1.60476236029595e-05
8.1231874681387e-05
4.94794849869651e-06
0.000116589618885355
0.000110539277687762
-1.44463731651376e-05
5.63644033356384e-05
4.64665209673793e-05
8.80892183537511e-05
0.000126722710831178
6.08722698208933e-05
7.45835416153685e-05
0.000110385620765737
7.48218140687127e-05
4.35465519295482e-05
8.13667870475614e-05
-5.12862300916482e-05
9.27188833148139e-05
7.43460560999048e-05
8.45125023544868e-05
8.98357552251248e-05
1.70626863508014e-05
1.12982750780768e-05
4.30685997194971e-05
5.59000396945748e-05
7.76236054186013e-05
3.90124252305926e-05
7.65787563531925e-05
6.30715961222676e-05
6.87500490141842e-05
4.01359474957218e-05
4.41840716406102e-05
8.08520506039859e-05
6.47903162905885e-05
7.88100313325004e-06
7.34600453040564e-05
-1.45388037234449e-05
4.07840781560467e-05
1.13604394421761e-05
4.8084700684534e-05
2.20088876498739e-05
7.0603258281692e-05
9.37329767916998e-05
5.53530093380188e-05
6.79247720921038e-05
7.66934613446722e-05
4.56922282100898e-05
3.82789783876814e-05
-2.63640146520972e-05
3.31330139980336e-05
8.19302381353524e-05
5.24766157739562e-05
9.11993717359796e-05
6.60180702453085e-05
7.30135879765483e-05
4.63927547513804e-05
9.10774061524917e-05
5.80727257306808e-05
7.84504635563028e-05
6.56924323739948e-05
5.50626371828956e-05
0.000138979572959049
0.000115577982236905
6.98419430397948e-05
5.33443518745901e-05
0.000111610909446666
8.16721901684101e-05
6.55752816570935e-05
7.86343994959316e-05
8.03873687594695e-06
6.04106206048247e-05
7.56580636086478e-05
0.000153470040449258
1.52970576495255e-05
6.7477584308011e-05
9.15726751901032e-05
8.33680382419764e-05
9.62289922675579e-05
4.71348136090079e-05
5.17778360738553e-05
7.19911046832472e-06
7.05421359799868e-05
4.00291520218113e-05
6.26284010411167e-05
-3.59216254026767e-06
5.65715128238756e-05
4.83740659051869e-05
1.82382499379258e-05
-3.48452808285206e-06
2.21355622344229e-05
5.39150963681844e-05
9.20579876124876e-05
7.00174982676081e-05
6.07772150638596e-05
3.99777225989797e-05
5.78429722104242e-05
0.000101859406888723
6.71542995302771e-05
3.99549662842477e-05
-3.63621319286942e-06
4.4103619931281e-05
7.44181213778214e-05
2.59279512983096e-05
8.95255228755575e-06
7.70463565922916e-05
5.87496656666242e-05
6.77040744129222e-05
3.31390071351308e-05
9.89466871886094e-05
0.000108070443929599
6.49845035653253e-05
0.000139085950991774
0.00010401255873498
0.000104445492818652
8.16923564438501e-05
0.00011180835498805
6.80545149534572e-05
4.77530658443445e-05
0.000114503145130097
6.04116466786319e-05
5.53025421762794e-05
4.77923313540513e-05
6.00751898428566e-05
-9.33299337171338e-06
6.72353384646472e-05
2.25422912994868e-05
8.81445784470325e-05
0.000113134932146294
1.35072316870034e-05
2.57338033463819e-05
2.91629565507384e-05
6.30633854830049e-05
2.72388522829877e-05
5.43263702075213e-05
0.000102430452372714
2.27916294993578e-05
6.08488485807428e-06
5.60507054436615e-05
7.87184400103892e-05
8.31938430188984e-05
0.000114521689177804
6.37991828924503e-05
8.72902231919711e-05
9.51700203944551e-05
5.62954994436311e-05
9.18916131492422e-05
5.18779482661455e-05
5.25279542862734e-05
8.72880116881192e-05
4.89030265638544e-05
0.000110092327227353
3.80755376570345e-05
3.58113781807688e-05
6.64066832964523e-05
3.71688294914436e-05
-3.77581773676233e-06
3.32493238475118e-05
9.19990185282051e-05
0.000108180917612466
9.20387370239951e-05
0.000124849880213465
5.72886417969228e-05
6.24456228205676e-05
8.29739549426097e-05
2.56551984352921e-05
4.72313646420386e-05
8.74026171515264e-05
1.53893903908721e-05
3.86296955040273e-05
4.87617459569029e-05
4.71829610159119e-05
8.85939831853926e-05
0.00012127701411817
4.63369722254885e-05
1.624179407546e-05
4.14010124173407e-05
0.000105125436323192
4.7549527911034e-05
-5.07813432164903e-06
9.17276713028174e-05
7.67751212916957e-05
5.16766879107176e-05
0.000104707100345175
4.70011392758289e-05
6.52006387858009e-05
0.00011848770806658
9.54048552086222e-06
2.93190619788851e-05
4.77535624438395e-05
8.57234767177458e-05
6.58345863060938e-05
9.40678197472664e-05
8.31795965122775e-05
3.30924547059595e-05
5.20321854180957e-05
0.000138589862826694
9.32507212876319e-05
5.02735781628782e-05
9.43715620318113e-05
8.75428779007788e-05
3.97813656045565e-05
2.99003890231714e-05
8.01288973133885e-05
6.24843173897206e-05
4.53581941407217e-05
9.6347512157101e-05
0.000115438681921514
9.80008449247269e-05
0.000110207155585157
0.000163718784599345
7.91156731075769e-05
1.84648791874688e-05
4.92525029840932e-05
8.60300110251703e-05
4.62960560685409e-05
5.90885223867413e-05
1.02038631305784e-05
4.62655004931146e-05
4.35836444344881e-05
1.90617076121721e-05
5.41371843321288e-05
6.86297046962531e-05
9.75672280198224e-05
3.26228475769732e-05
6.44152918431409e-05
4.2958694637007e-05
7.41415746306748e-05
2.31529310429087e-05
6.23705340987811e-05
0.000130193312961319
3.91816555799008e-05
3.50553293016537e-05
3.26410117582848e-05
7.66691599307198e-05
6.33175071870718e-05
9.92516023974035e-05
8.11783363021023e-05
-4.87216749999149e-05
2.54088696074992e-05
4.04937625890002e-05
-3.47122756729402e-06
8.99398745660989e-05
7.28110017279234e-05
7.16333103011154e-05
7.88380107732954e-05
0.000122325562614421
5.96263138207976e-05
5.71089058770188e-05
4.49163582588002e-05
-2.64814226860496e-06
8.0507416524878e-05
5.99133595785673e-05
3.68199249981577e-06
6.30702771799989e-05
2.68868429169068e-05
9.22161989746999e-06
7.34286760895574e-05
0.000107918857439702
-4.76469962917039e-07
0.000117845402967412
0.000100195571923572
7.68327840472149e-05
7.69275523484592e-05
-1.55922077400135e-05
5.42025164126552e-05
1.33412095729181e-05
5.66754202893364e-05
5.88852444051884e-05
7.74172639422621e-05
3.99839111462197e-05
7.82702260169492e-05
6.32039027827226e-05
8.68459653353085e-05
1.94888030828024e-05
4.1757442089246e-05
3.96912484398829e-05
4.92698600198888e-05
3.22966872776105e-05
7.67733172181775e-06
0.000108338841594324
3.3236897699941e-05
0.000100806489596313
1.51387680090295e-05
6.58041666882259e-05
3.24912995458506e-05
9.9056883581334e-05
8.81129968289707e-05
0.00011607793437607
1.66080119702823e-05
8.5630967335881e-05
2.91058656659838e-05
5.7096529378321e-05
6.84376736301509e-05
8.35620868858936e-05
0.000102984905838476
8.45507236766658e-05
0.00012015807239153
6.29472507536428e-05
0.000107516308195403
3.48582674770531e-05
9.29463406148932e-05
0.000103380569221347
7.57971455210744e-05
-4.0070926785771e-06
-9.60033152391901e-06
6.92893827144405e-05
3.11631607304442e-05
3.57534203719536e-05
2.94324950571762e-05
2.59449133023658e-05
1.38247931841033e-05
4.01580614431134e-05
2.40533804024254e-05
7.93225087522988e-05
7.29868003088978e-05
1.38301659352786e-05
7.85235830974095e-05
5.05579112016003e-05
9.79198331348727e-05
8.01091654733527e-05
0.000118347185770482
6.76415566222326e-05
6.3500211462156e-05
3.59222423928219e-05
7.09805142415822e-05
4.69066543101953e-05
7.99826612420771e-05
3.20117271613047e-05
7.1746180303303e-05
-2.05648476921793e-05
7.74468784343442e-05
2.62924897757665e-05
9.3281689282702e-05
0.000110311634412934
7.48107185034327e-05
5.51211426854798e-05
3.12664129055801e-05
-1.07698241035357e-05
1.28621058999769e-05
9.36155595442495e-05
7.81026496105389e-05
0.000128363672959083
-4.72336487481668e-07
5.0986960430161e-05
0.000169263292081089
0.00010615186756692
6.28097531708117e-05
5.64795496894656e-05
5.22858453558341e-05
8.90826994229433e-05
0.000138488211523929
9.84705779224235e-05
9.47316160545922e-06
-1.55770408269369e-05
1.30250985332097e-05
4.9095968535019e-05
3.69778302080117e-05
4.71688463201928e-05
0.000118998367507464
7.97064387964356e-05
0.00011050529401885
0.000109032230496151
2.12211077181279e-06
9.21442719742924e-05
2.58368263670678e-05
3.50867398108563e-05
3.20696825673145e-05
2.01055297055589e-05
9.67321959019847e-05
2.25214275180981e-05
0.000123862020003194
1.93208783184813e-06
0.000128260151409912
7.29438666294116e-05
0.000127469661891709
6.25739017993445e-05
6.46530611973339e-05
8.49764220477831e-05
0.00011496170773979
7.22663867582828e-05
8.77280887555481e-05
0.000101461579502628
9.31775302074234e-05
9.27867886347849e-05
4.30129604158324e-05
0.000116635703502895
0.00010255808892096
7.3532484307948e-05
7.2876621639266e-05
2.65443274412407e-05
0.000104703154914221
5.78448647387399e-05
4.25445392570383e-07
0.000128801833704685
9.71189144824651e-05
7.00123880087246e-05
8.364696486588e-05
3.58295952302413e-05
4.65439021827836e-05
1.21449771877085e-06
0.000118781143699655
3.91713685215173e-05
7.57198684461077e-05
5.55230028501625e-05
5.47597393638649e-05
5.44262314865499e-05
9.05553934143207e-05
5.52348240587132e-05
-2.41399689716923e-05
8.92571446260929e-05
3.41443184288026e-05
0.000102332709346916
3.93882766582372e-05
6.68121525786657e-05
1.27542374409461e-05
5.31145396306891e-05
8.69830584991573e-05
6.95218498633993e-05
0.000108043917760591
6.34609527483434e-05
8.26725401791506e-05
5.19855861545292e-05
4.44053850671744e-05
0.000110397808642215
7.5315510375459e-05
8.72157791864087e-05
3.22323009314801e-05
6.78423194045414e-05
1.76297546247936e-05
4.81093827273985e-05
7.50753564218503e-05
8.22924665049555e-05
9.71859573239865e-05
4.63894703365717e-05
8.71093908939575e-06
6.16966357004154e-05
0.00011446616126422
8.92496554703148e-05
0.000123211532587435
6.94644860066969e-05
7.41591708649154e-05
9.23116014578647e-05
0.000106878840572334
0.000109871529239923
1.99959177725036e-05
1.32849150788057e-05
7.8053752802233e-05
0.000105649501384289
7.10853413587706e-05
9.66663875665882e-05
6.36616170773153e-05
0.000106875772152098
7.5860922529169e-05
0.000118018575199335
4.57754908161464e-05
4.95164112573482e-05
6.64743428954827e-05
2.63754325855313e-07
1.22732756592685e-05
6.77948999963134e-06
4.05013001299601e-05
3.96348498142166e-05
-1.58563599154073e-05
8.50903470117886e-07
3.92269531081642e-05
3.13076792732608e-05
1.06342839422412e-05
7.47389484293589e-05
8.84071518411351e-05
1.74797928189876e-05
7.22831637332475e-05
4.90926587536851e-05
1.72786851928638e-05
7.04419878908789e-05
6.91496320569069e-05
9.44004631435375e-05
6.01042872771782e-06
7.59558092252228e-05
8.65964920590605e-05
0.000130039387544881
8.46712452966302e-05
1.40121230848757e-06
0.000104135152965944
5.43031836695904e-05
0.000111702065989426
5.69369603567838e-05
4.53118147398413e-05
5.60261030954386e-05
0.00013225216813657
0.000108789453666571
6.50323075044288e-05
8.87993981966388e-05
6.02222015995361e-05
3.67288865412908e-05
8.61776972107271e-05
3.26996573565981e-05
4.8127584746884e-05
5.65370813313854e-05
-8.57595612793877e-06
5.35473746545667e-05
8.06015032137489e-05
8.70054847320941e-05
7.50145019671075e-05
5.27688770271106e-05
0.000127864445589336
6.94149140791043e-05
7.83593428245447e-05
-1.63988753098178e-06
3.89225813709797e-05
1.31830356993689e-05
5.56101869754559e-05
-2.07402762226485e-05
1.13740391856192e-05
5.48092901930595e-05
6.27805779055375e-05
3.91323218314438e-05
2.47105915696468e-05
0.000108861041098453
7.70144616123936e-05
6.07726261714719e-05
1.19790910954604e-05
9.29957694443106e-05
8.9042379050507e-05
6.54758748998354e-05
7.82085287382914e-05
0.000114873689124268
1.89851023110081e-05
2.87482187980347e-05
9.05045657581568e-05
1.65526708469506e-05
4.48152751747489e-05
2.54514741677842e-05
8.4671289899382e-05
0.000116096919727387
6.95129152133101e-06
5.58468866946264e-05
7.81845732727943e-05
7.00802193842993e-05
6.56822647845364e-05
0.000112824892660769
0.000149913922095774
0.000113996489068841
2.13021711184379e-05
3.6579997097147e-05
3.04725987339469e-05
8.74038083810647e-05
6.77112194277328e-05
0.000136641874489075
4.07278214609182e-05
6.18694605783515e-05
4.25422084399676e-05
5.45452405097496e-05
6.33923575251736e-05
3.23232163621433e-06
5.78919879611495e-05
3.2194316468243e-05
5.54235851591891e-05
-8.48854171505075e-06
6.66254672352205e-05
5.91463117096891e-05
-1.46990097824315e-05
8.49065381075925e-05
8.84616458679459e-05
3.78769011309381e-05
1.18853357154609e-05
7.53367708931925e-05
5.66019499003768e-05
2.08943162171302e-05
3.4739171923041e-05
0.000103181845027767
5.89162885580351e-05
6.72255292404101e-05
5.1420169711533e-05
0.000109920061447755
4.3220133058749e-05
0.000103984075455932
4.96603214659517e-05
8.01342634643239e-05
9.3414244923653e-06
2.65706065293456e-05
0.000139602982978057
1.55087469104468e-05
5.17830055726954e-05
9.8595440820818e-05
8.03527242719381e-05
1.8933356259671e-05
5.46751258516491e-05
3.01088917095389e-05
6.78058608056973e-05
4.08324402767285e-05
6.67440291666095e-06
7.74748102546295e-05
8.04658213433538e-05
6.31769463367063e-05
6.20572056031385e-05
2.15015716058453e-06
6.77204578968833e-05
-1.06595604838431e-05
-2.91457605334307e-05
6.18603692182942e-05
2.51619511967436e-05
9.96687215422252e-05
2.32354494832243e-05
4.67472508938166e-05
3.1487378298916e-05
8.61847639482107e-05
-6.41283981022468e-06
2.3607714366842e-05
4.77045732996016e-05
2.59568268019897e-05
8.32165658212985e-05
4.89607672684397e-05
7.1895527850147e-05
3.95430391419391e-05
4.41425331066731e-05
2.60239552191711e-05
-1.84665237777923e-05
7.67980437487919e-05
8.18747392011118e-05
8.43468945598876e-05
8.09679117168367e-05
5.33983487830604e-05
5.47711863203884e-05
4.81631514453156e-05
9.59207757378813e-05
6.86951513778632e-05
0.000103398598059602
7.62229374924523e-05
5.93393562944553e-05
1.48937305052743e-05
5.98156725415826e-05
8.82344946266719e-05
8.14642098150906e-06
4.06614553499593e-05
6.91999758879619e-05
-6.0476174895002e-06
1.25175186631625e-05
9.65143501300914e-05
1.94400643076896e-05
8.40225421243087e-05
4.44563542164097e-05
4.29195775962185e-05
5.66948704561528e-05
2.41722436973122e-05
5.63981215038426e-05
1.81492791652616e-05
5.41697609199728e-05
2.23787539499743e-05
4.16912108883026e-05
6.18246808961517e-05
3.9651846110133e-05
-9.36609829113165e-06
5.2884672418925e-05
-3.32566331006704e-07
2.36643361341199e-05
5.46794986402484e-05
6.21852816960817e-05
8.69654843876818e-05
9.49909153655105e-05
8.35870416978563e-05
5.6525081588223e-05
4.57824043042666e-05
5.60233529682895e-05
2.26281211713792e-05
0.000123503916524319
9.46126814407426e-05
2.5666363420124e-06
4.44317831141052e-05
0.000142129955963997
5.52919804926306e-05
0.000120934085285324
0.000121748382076074
8.63452369055835e-05
4.18178205904922e-05
9.19429334343626e-05
5.54364787982995e-05
0.000113617224777124
4.22550151386414e-05
2.69730488705239e-05
4.27729532227565e-05
8.39358182647172e-05
0.000133960457904513
6.61230176650941e-05
3.16877931508056e-05
3.25717384325577e-05
1.89810137236432e-05
7.38622739177007e-05
4.37878693512255e-05
9.98177514611831e-05
2.72534379049939e-05
7.93716673814792e-05
3.22788878848852e-05
-6.83927292487872e-07
4.94848501335265e-05
8.01837295336641e-05
2.73788286692775e-05
-2.90354022605917e-05
-1.9055382929992e-05
7.36241531309234e-05
7.76014829764727e-05
8.69334868166346e-05
4.71813846245606e-05
7.22284733553207e-05
5.78859169514804e-05
8.32847126330688e-05
0.000112843876326075
7.60252071940225e-05
9.99618348106944e-05
0.000134709427766432
3.51932703030173e-05
3.21689781375902e-05
8.83312032320827e-05
6.76553547661321e-05
8.06175922867128e-05
0.000117199778408897
4.61373597837196e-05
3.40141153391778e-05
4.34766341360867e-05
6.32171757490078e-05
2.0077711464162e-05
7.84263720839197e-05
6.85368438796949e-05
9.19395966770404e-05
3.83435729296949e-05
2.26654144250664e-06
0.000121883128754058
7.58830855284259e-05
-8.50566900042846e-06
4.93154001893798e-05
-4.38053513324983e-05
3.57013771671388e-06
1.79569869706149e-05
1.96537717104158e-05
4.63382569045977e-05
8.35407697161551e-05
8.41407506613047e-05
6.98414378410785e-06
9.65120186661426e-05
7.30814190035726e-05
7.48494355149653e-05
6.94505329504328e-05
5.10722536478966e-05
3.20686101831827e-05
5.12584708987246e-05
8.84631045938251e-05
8.16611004418087e-05
5.11005036288419e-05
4.44072733524822e-05
8.72978744071695e-05
9.37661487852026e-05
3.31833880041415e-05
-3.60000730944369e-05
4.45107621605604e-06
4.10207026922277e-05
7.34604636347574e-05
0.000123502277615937
6.31355779721802e-05
7.67777798209049e-05
5.04367723139792e-05
-3.52737300443015e-05
4.98898382680409e-05
7.99608099787556e-05
5.1214645459367e-05
0.000111038728099069
5.83344549413512e-05
2.8220114942355e-05
8.95642247285683e-05
9.19924002636566e-05
7.29193082010703e-05
9.16652695684207e-05
5.73123661713691e-05
2.63092494655576e-05
6.35910079597067e-05
9.21702668695324e-05
8.13704553807923e-05
1.78982027545161e-05
8.44194567232689e-05
1.52206878891239e-05
0.000146319214658116
9.11687909170243e-05
1.67634535107431e-05
9.30320702528087e-06
8.8904735886435e-05
6.13239331437836e-05
7.8874721425825e-05
-1.58088336708149e-05
9.49663232114342e-06
1.77623977347548e-05
6.47208995259097e-05
4.93035479208996e-05
7.2958692250254e-05
9.15822273457493e-05
7.77625684089365e-05
4.01376384542966e-05
1.51059744364784e-05
7.69446787318957e-05
0.000131145806612022
3.90717639113292e-05
8.82858869797114e-05
1.3818245482734e-06
3.81611036865442e-05
1.15645693019517e-05
3.80279286539595e-05
5.82508954599559e-05
6.09849830090945e-05
4.17460466364708e-05
7.81231985268606e-05
7.16206480272434e-06
4.53500408211156e-07
2.72915903826239e-05
1.03324124174964e-07
5.52598262433966e-05
0.000111738621657905
7.55802076366989e-05
0.000105736768209702
5.83649121098763e-05
7.2807409031346e-05
5.28419955055422e-05
9.55083999603875e-05
8.16045871143384e-05
6.27715731398777e-05
5.03847467300351e-05
4.9308687346577e-05
0.000118420396735583
3.76775335808109e-05
0.000126189732032155
8.05753150527099e-05
4.4594214956654e-05
0.00012852269062312
8.42193278811253e-05
8.49833699363289e-05
4.40533128079924e-05
9.8323169461164e-05
6.40487606451992e-05
1.50447533319976e-05
-8.34873699954028e-06
4.77093257182037e-05
1.72767252151523e-05
0.000119639743691607
2.73915013217376e-05
4.3286196734601e-05
5.09289012905365e-05
3.15638752949369e-05
1.68310115270713e-05
0.000101418206393499
2.23250861304848e-05
8.94240554925632e-05
3.55027619074752e-05
8.42612699448446e-05
4.95546379337517e-05
3.21336381396235e-05
4.3042032999729e-05
3.5691013217114e-05
0.000117750377024753
8.16903144228706e-05
5.22380223728083e-05
0.000106634283290542
4.90997400726445e-05
2.66740495038581e-05
0.000136670209506257
2.12078049805254e-05
2.71872686081693e-05
1.30193412840745e-05
5.48577071539997e-05
0.00011294733170368
7.55683912301604e-06
7.69933609339579e-05
4.64568857099089e-05
-3.31351512987363e-06
9.6821820297466e-05
1.27595339121834e-05
1.70673826591707e-05
8.06504097933119e-05
7.55087234824117e-05
9.57132374129518e-05
0.000110231505982205
6.1291054425721e-05
7.91014493255015e-05
9.52943322215948e-05
0.000150735726486
4.66101529454267e-05
2.5237202420019e-05
0.000119244725353709
0.000104849190461116
3.40685181906123e-05
6.20170884111814e-05
6.11069679686235e-05
6.37152525167228e-05
7.38369277851409e-05
9.37072418452149e-05
8.3119353430363e-05
9.53709253102991e-05
4.10940984738283e-05
0.00010587365554865
6.24510068894005e-05
9.93237645847063e-05
6.39394680996733e-05
2.90638587757811e-05
9.07752000890126e-05
-2.88116783526992e-05
8.69557344892574e-05
5.25585507500883e-05
9.69093915659e-06
5.96729085720024e-05
3.18803807233366e-05
4.96577209251252e-05
7.14649143622792e-05
5.07358005514289e-05
8.63141769336342e-05
5.86926645103751e-05
4.78812894419854e-05
6.47121911749902e-05
-1.25209819920755e-05
-2.12708792610732e-06
7.24493343006936e-05
8.89974401494093e-05
3.28100828664392e-05
5.16190869039305e-05
9.0471298613684e-05
4.64912895032568e-05
6.16636074810601e-05
8.13414683205269e-05
4.77135064845001e-05
6.53839108178601e-05
8.87403040301493e-05
9.07062643032129e-05
0.000108944723108613
0.000122998556204859
0.000120860951603894
6.57174449448615e-05
9.49516653407184e-05
-5.04997031813996e-07
4.72937361701459e-05
0.000113072411565514
9.05265444808928e-05
7.7909614809897e-05
-8.53952372814007e-06
2.22500133451957e-05
6.59054999391355e-05
7.84827268149225e-05
3.65326612774841e-06
-8.30320878330431e-06
9.32788812043542e-05
5.99711761796038e-05
8.7698281474908e-05
7.46943967219812e-05
-3.06191357726669e-06
3.30222785247477e-05
7.47628314707184e-05
6.8275775009914e-05
2.58551145332009e-05
2.92939052791787e-05
7.00479837075656e-05
4.60038100532108e-05
1.11614139463231e-05
2.31385951262328e-05
3.3830960239633e-05
9.55430395193999e-06
6.2518137897091e-05
0.000106125172257997
0.000100127998226784
9.30476043993824e-05
2.8186474797151e-05
0.000152342292093234
0.000132766693185948
0.000144430990932299
0.00010448946237618
9.96661903648892e-05
0.000101807429488578
9.72166140456844e-05
5.749127480311e-06
0.000101841525961174
6.29150282957588e-05
8.75885106815404e-05
4.76880635197555e-05
0.000101610217075008
6.38306770954965e-05
3.77251344136714e-05
0.00011194271587019
1.69776313370855e-05
8.2550773429932e-05
7.06091261098065e-05
-2.97314022816811e-05
8.34476713189402e-05
4.28603752164357e-05
4.49891874008835e-05
6.7214165006619e-05
8.21408568993226e-05
7.90366716122125e-05
3.94767047122773e-05
5.85965161406065e-05
3.29698152734807e-05
5.68510688599364e-05
6.89514920912302e-05
0.000111132945973267
6.79129573042603e-05
3.21988825604239e-05
5.20704416054051e-05
9.53977982453512e-05
-6.9879324683093e-06
6.87092128685517e-05
3.42030242401624e-05
-1.45703281936725e-05
7.29473953734815e-05
4.59987755042139e-05
7.50102560784567e-05
7.2432004940738e-05
7.10125225790707e-05
0.000103971286727944
6.28355324671051e-05
0.000110454939952904
7.93919645220095e-05
1.00071705990032e-05
6.90036464008874e-05
4.58991059337089e-05
8.76856976045565e-05
1.97190399127493e-05
5.51368423671961e-05
9.42539759198919e-05
0.000107829375371621
5.64098582937522e-05
7.48966563465066e-05
2.6982109829524e-05
8.9162821227709e-05
2.9118172050162e-05
6.97688643522475e-05
8.12193803319964e-05
3.38341481746574e-05
6.90503276327889e-05
8.9588353994997e-05
0.000108513695219673
5.43216001229739e-05
5.12869965362953e-06
0.000101507246979435
5.72414024417267e-05
0.000139052866453559
1.02743868076494e-05
5.90352248238427e-05
7.90189197630716e-05
8.58096355629776e-05
8.07844042748013e-05
0.000102622874939847
8.27187940443275e-05
6.51279029822154e-05
6.76045542388953e-05
6.59666443359662e-05
7.67077443399549e-05
1.40495117395766e-05
0.000121638370515496
5.94548636098271e-05
-3.02168252513656e-06
4.87650515948575e-05
1.47641952453342e-05
8.22380212204291e-05
0.000102219795110289
8.84600779415536e-05
9.66791691679397e-05
3.20044321684103e-05
3.93916391752667e-05
9.27140548237283e-05
-4.38321607822335e-05
0.000128735595481606
7.85865231672244e-05
3.95932903210985e-05
5.1483401144514e-05
7.21879296952999e-05
8.09448518736254e-05
1.95051508681984e-05
7.15125879275231e-05
8.43026203721042e-05
0.000170238480846154
9.68681854699593e-05
4.03974956486328e-05
3.20768494369009e-05
0.000107759606827497
5.25363969218898e-05
2.16274105595021e-05
4.95758085491536e-05
4.98615548355415e-05
9.66071668263923e-05
8.8535978669861e-06
0.000118058733400655
7.46738252735664e-05
9.33578902472057e-05
9.42491762482009e-05
-1.36170587319662e-05
7.99444996895941e-05
0.000123843087661052
8.96415326255399e-05
7.6579465481457e-05
1.88873857206602e-05
0.000122931695006756
4.93048739763841e-05
3.79439330434272e-05
0.000133453390980094
6.84112638926653e-05
6.81627127659949e-05
4.25616760467818e-05
5.04579527309606e-05
5.35700597713488e-05
4.93910092767339e-05
-9.41207504346677e-06
5.88278260383037e-05
0.000113817986489153
4.58386207995339e-05
7.20616048923654e-05
6.89542427069728e-05
1.56317055885761e-05
9.0071388421056e-05
7.69374564730984e-05
0.000103301234440936
9.87920276654746e-05
-9.87035424081544e-06
8.13608579874816e-05
-5.38931747100675e-06
7.35239008817425e-05
8.19026911995464e-05
4.13728779228858e-05
3.59105586766538e-05
0.000131224274113554
0.000150787330470412
0.000120545638703071
6.67939295128972e-05
9.21836353163663e-05
9.97684295788359e-05
5.44760296645656e-05
7.94800533562743e-05
8.78034385416856e-05
7.6243148566167e-05
8.33448783554289e-05
6.76829926652211e-05
3.56292997570427e-05
0.000103003821225929
0.00012137418834434
0.000118349687611667
0.000102012367952143
4.30194124842485e-05
2.64093685778408e-05
3.94220150766006e-06
5.89218409810272e-05
2.89885759619092e-05
5.5339436897448e-06
5.05103389134808e-05
1.73896360204995e-05
9.1369554926436e-05
8.14593679989576e-05
7.88359108305147e-05
0.000125274804105443
6.52926907101642e-05
3.4366194306952e-05
6.41477296618654e-05
4.27695002307548e-05
3.28858283004656e-05
4.7911522210324e-05
0.000117242283473556
7.38964860957664e-05
7.73552140442503e-05
7.32509716393207e-05
9.2990335209325e-05
5.85345266559025e-05
5.79386164561978e-05
4.040543609838e-05
9.81062468104183e-05
5.07841272281761e-05
5.35149549297996e-05
7.34533374051757e-05
-2.34470902965716e-05
6.74869596723888e-05
3.14943727696028e-05
8.27949734113937e-05
4.10308899794944e-05
1.56935189941782e-05
2.89517992727725e-05
9.16743971153311e-05
0.000105257326131645
2.33665985331054e-05
3.1154075888124e-05
4.54446591623439e-05
6.45427181708947e-05
9.97728620026976e-05
6.04463285709266e-05
0.000112169110112493
4.34564162048136e-05
3.7522694374053e-05
7.64070263898748e-05
4.91002232812416e-05
0.000106000251216735
7.95647129586443e-05
1.98586094490598e-05
3.82046477688383e-06
2.31002476902976e-05
4.62754291308279e-05
4.39867148648433e-05
7.62816384801839e-05
7.43500904491804e-05
2.81461982035981e-05
6.62047831296664e-05
6.74456202879613e-06
2.85529245165025e-05
6.61474939684436e-05
5.9615071749894e-05
8.14654271985167e-05
0.000108331549634051
3.63836799667588e-05
7.85507227402831e-05
9.36879392952517e-05
0.000102180848487545
7.4053616876476e-05
6.66010749431662e-05
0.000122728889488925
0.000108471325376994
0.000100336115857561
0.000125187503309085
9.25397412870061e-05
7.95946467904377e-05
7.29713718394807e-05
7.77098694339112e-05
6.57105537731097e-05
5.87522437036181e-05
6.68671896161663e-05
4.82243221417642e-05
1.90547275728069e-05
1.68643306791699e-05
7.83310938095638e-05
6.61540967340038e-05
9.83771605252371e-05
4.62393021494419e-05
2.04684785602878e-05
-1.09821503077011e-05
3.06118316629064e-05
2.98914242779581e-05
7.00491921640979e-05
0.000103833857801942
4.26757683744284e-05
3.26185871255938e-05
5.14144615677653e-05
0.000112021066336676
7.95830054134202e-05
7.43808734301004e-05
6.63948827878591e-05
6.73553926690035e-05
0.000108026559344035
2.21254367409406e-05
8.18477847944339e-05
6.59886044908254e-05
3.55568766196373e-05
4.78477776758012e-05
5.41732353154846e-05
5.35291282842322e-05
2.83822844001242e-05
5.80501423592057e-05
9.54500162248522e-05
1.55387292649353e-05
4.14690464815673e-05
8.02834284136255e-05
9.42098900456798e-05
7.52752527343965e-05
5.28837214253215e-05
4.14508118314647e-05
3.82258094695815e-05
0.000137550849777531
7.91195210617457e-05
6.31487055447463e-05
5.02820419797957e-05
9.56131962979185e-05
6.57270819864392e-05
6.72078669331226e-05
3.20582341091128e-05
0.000107826546745019
6.59571853944138e-05
3.50953173791862e-05
2.02958768334009e-05
6.50330722956461e-05
0.000110081747586789
0.000100888887020651
5.55150478229543e-05
9.9373385095754e-05
0.000112989768405319
3.90540071891945e-05
2.45697903030183e-05
0.000131677455711352
6.7157917810224e-05
4.08947804792043e-05
7.76712410704365e-06
3.51014625907579e-05
8.12316191137903e-05
4.08969143238215e-05
7.41591482646905e-05
6.28143090516798e-05
9.48974138073691e-05
2.59445040008209e-05
0.000100941909916742
3.40416339008109e-05
9.73845123558557e-05
9.30216373508245e-05
5.2024374312455e-05
2.21420794958964e-05
-3.61287869319658e-06
7.16414710726052e-05
-2.63819670838525e-05
2.19591152504529e-05
3.93995693906512e-05
6.40412328192846e-05
0.000107269022497327
-2.76028789039602e-07
0.000120015614573374
1.44676469403755e-05
4.96301640363362e-05
9.2743426299812e-05
8.53097803454138e-05
0.000114005245960929
3.01042041616792e-05
4.57670483658889e-06
8.55613731260219e-05
0.000112129605617807
8.20061916539012e-05
4.95507506189288e-05
8.98247507060455e-05
0.000122445710269548
7.42815589981351e-05
9.4668281835817e-05
0.000109988840473252
5.30426354387239e-05
2.02582256310069e-05
7.54381457813112e-05
4.70376758260183e-05
9.61604467307378e-05
9.59496861061001e-05
7.41641762108119e-05
4.48469338341627e-05
8.25215452374717e-05
5.43839925690182e-05
0.000120530280341024
1.93015678356816e-05
-1.87324156672957e-05
8.28879253890106e-05
7.56541610006889e-05
6.41996778360496e-05
5.07003722139049e-05
6.9091531063053e-05
3.31666417513488e-05
4.2814469250213e-05
3.39230554412189e-05
0.000107159640411364
3.92125248286148e-05
8.72553994451748e-05
0.000107348256402525
4.14970540036059e-05
5.41908806471274e-05
1.65555431435513e-05
1.11201082569888e-05
0.000113687723168994
4.60714038467453e-05
0.000103374528040594
6.76279113166349e-05
3.65382093877905e-05
8.55746295784087e-05
6.71249708659018e-05
1.68488024118862e-05
2.58525012817807e-05
3.43352102301732e-05
8.30287865445413e-05
7.73255124505065e-05
0.000113586061882043
9.14784556328687e-05
5.3207348943518e-05
8.91781873143048e-07
0.000130978940491354
5.43188825526013e-05
8.77120978161788e-05
0.000100095855105099
2.24283636505276e-05
7.7103975037011e-05
9.50952539791914e-05
6.52451949209776e-05
9.25675667393065e-05
6.52173124287515e-05
6.01495995645146e-06
9.5786217083176e-05
9.95167947051175e-05
0.000109449905047607
-4.69543796601332e-05
3.21303954418781e-05
7.70243046450105e-05
6.33523357956721e-05
0.000105530561041595
4.03601477275742e-05
3.8400956437962e-05
0.00013071970392549
1.81952759976232e-05
8.18964758097988e-05
1.26296819891101e-05
5.8713898015492e-05
6.28435998562891e-05
1.34630167000693e-05
2.58463899279088e-05
6.50882417033826e-05
5.73248463410734e-05
5.75737815253015e-05
7.43394130076226e-05
5.49994267791445e-05
1.77535821354558e-05
6.3148766155185e-05
1.51932921515245e-05
3.93086032535734e-05
9.48501943880896e-05
4.30781353181902e-05
7.48626019087984e-05
9.62985721109127e-05
4.78584050558214e-05
4.37005654458887e-05
6.76799430753495e-05
3.0361419616359e-05
3.13971721286141e-05
7.20304752941405e-05
3.83692859964361e-05
5.57788559033558e-05
5.39806924968582e-05
5.73211394367123e-05
1.11833981897659e-05
0.000127767387958287
1.68520437430673e-05
4.14455126660709e-05
8.84213274550965e-05
1.10734509567004e-05
8.36549339778652e-05
6.53799971514776e-05
8.74436330716193e-05
2.43036541137689e-05
3.52014954983747e-05
4.95436229319278e-05
2.89438785967457e-05
6.31684299255553e-05
3.37579265884982e-05
9.04687580125214e-05
0.000137240379724682
8.46109774039947e-05
7.52697237902071e-05
1.5902519454892e-05
0.000126876794474234
8.57012106386118e-05
6.36738231236227e-05
5.36262634834947e-05
6.87875044237202e-05
-5.20989470509318e-05
6.53368346913993e-05
6.06317035962205e-05
-2.13244785459921e-05
4.59957831177542e-05
0.000107096413775277
7.46425517773032e-05
2.86499149584693e-05
8.81799651812088e-05
2.8272151794305e-05
1.51075318730582e-06
0.000115730069578927
6.09069588278264e-05
6.23722857013309e-05
7.24216238114237e-05
5.64683874574698e-05
4.47352619772904e-05
0.000127767364672157
3.76038344036786e-05
0.000118573319926283
6.51952303434193e-06
8.60364747148391e-05
7.69099412410796e-05
0.00010378258036488
0.000128551220850552
9.89355023888133e-05
9.89736545133233e-05
2.80363119407874e-05
4.89795750107146e-05
0.000124918621065993
0.000103929607237692
6.01302375412649e-05
5.95886301674001e-05
8.02790794685444e-05
0.000110459387518112
3.9488406529167e-05
4.16308475114437e-05
7.34783845040479e-05
9.0590092588762e-05
2.74542241232941e-05
1.43696921325612e-05
5.0508553347892e-05
7.69389469094888e-05
9.22548842916758e-05
-3.023804524676e-06
8.15595468869779e-06
3.4250335868622e-05
7.03900520150189e-06
2.30082510421276e-05
0.000101444629880917
4.6214059437189e-05
3.97598271207152e-05
1.33694317382525e-05
7.5297777719166e-05
6.92955271349127e-05
0.000118818641568474
0.0001106352195701
2.72618023739855e-05
-1.75388046801745e-05
0.000108122183165236
6.72965915846628e-05
0.000119660743192162
7.53868487249816e-05
0.000112030491536028
7.16594475673585e-05
2.00334834515891e-05
1.58973254615475e-05
7.5218634621121e-05
0.000119682071669357
7.21647115416092e-05
-1.98320675873343e-05
6.64588913219336e-05
5.3056606516785e-05
6.87198886828736e-05
7.95045240969656e-05
1.03177775809732e-05
7.15904812841291e-05
8.08796259338655e-05
3.82823427341348e-05
5.37017924553527e-05
6.21055593895203e-05
9.11168701128326e-05
0.000113369891763192
0.000102196337176375
0.000107724277037339
8.69711651304527e-05
3.2966479383522e-05
0.000102459448236508
6.86943691196764e-05
6.22341263362264e-05
0.000126278379395342
8.80284961802716e-05
7.51244619627311e-05
9.47421964485235e-05
0.000108910836454496
7.44136037205377e-05
7.95891377289604e-05
8.74068277068457e-05
9.40909820558854e-05
4.97831951386311e-05
3.80044788821069e-05
0.000108956013266488
1.31932667355784e-06
4.68956913733089e-05
1.67160852502341e-05
5.68976324357504e-05
5.45566573061338e-05
3.31276114691062e-05
5.10459111011551e-05
0.000106590548838949
0.000146005144482037
0.000101471066172709
9.50328490860113e-05
4.69503756237458e-05
4.15183906293434e-05
0.000150447477952297
1.61715804631039e-05
0.000144581621084066
5.87807369799614e-05
6.26015987339118e-05
6.00302228642101e-05
7.09014384774101e-05
5.50112253335321e-05
5.2386941509251e-05
0.000102943025640291
5.21393191385882e-05
4.3890839969145e-05
5.08555383275887e-05
6.76286124985001e-05
5.16364369746867e-05
0.000101271618216327
0.000140742274039465
0.000113315050485365
6.1645671386622e-05
4.36163798748678e-06
9.85021455067379e-06
0.000117197672739066
2.47178854201311e-06
9.01742083981678e-05
5.54065306857439e-05
6.41239399302261e-06
2.99991063602825e-05
2.99020928646363e-05
9.45826042427142e-05
1.32819725170305e-05
5.80975707711379e-05
1.89922763067371e-05
4.72545396306422e-05
7.59277206066089e-05
4.87630230742915e-05
4.66527452194924e-05
4.83689967875253e-05
7.20042314830852e-05
3.91693009594178e-05
0.000101824493112677
6.14073601197075e-05
8.799913068426e-05
8.21888894155421e-05
5.31973622693821e-05
5.5857416707936e-05
8.26182819491462e-05
5.35108437811182e-05
8.51491422312802e-05
5.3190443808314e-05
-9.71086477914186e-07
7.070977297781e-05
0.000109229473921193
3.96560953231217e-05
6.75226699010044e-05
-8.10270271950285e-06
2.63355427380681e-05
0.000118768966644796
8.84646629873143e-05
0.000145872754563227
7.24844171819541e-05
0.000124121781318472
3.57860859887002e-05
9.85020876773141e-05
6.40676229468195e-05
7.63694206964217e-05
2.75790295078535e-05
3.58951754518988e-05
7.75729414087511e-05
4.07369619722169e-05
2.14302298499039e-05
-5.99922157481639e-05
1.06212163266742e-06
4.31451976240533e-05
3.49974766356456e-05
-9.89628593608303e-06
4.16797805235657e-05
6.26681314985778e-05
8.86307606759545e-05
7.98086504987192e-05
5.7610567391784e-05
0.000106513452507059
7.64720294941109e-05
3.18245715686374e-05
5.2262191962027e-05
0.000108564390374195
5.45548328560481e-05
7.91457189189854e-05
7.70393715426936e-05
0.000175845838799246
7.70042670145251e-05
9.30467431838113e-05
7.04762333982451e-05
7.92594559138902e-05
9.07304847541556e-05
7.29824233580728e-05
8.72938351024525e-05
3.49101676043258e-05
3.74688007578956e-05
0.000118277664700085
0.000142021855414355
7.50765514713547e-05
0.00012202047046924
0.000102797126069685
4.72975321515579e-05
2.04397853803203e-05
0.000105552253626392
8.75704827030982e-05
7.17665625370147e-05
-1.27571880428784e-05
7.11927808608056e-05
8.53717927966154e-05
1.14791141889699e-05
0.00011087199168567
8.18985018859126e-05
3.95927620059645e-05
8.06670672857574e-05
5.35481465863504e-05
2.25986365510329e-05
0.000101737682960013
3.07726165555479e-05
5.28896094304545e-05
8.83915652548112e-05
9.91685039554889e-05
5.88893344176481e-05
6.6943121130645e-05
0.000113021742360363
0.000102568800721938
0.000121919617411901
4.2122180876894e-05
0.000101483000985994
7.01642230844196e-05
5.3050624400292e-05
4.27894331253445e-05
5.96416544258171e-05
8.18348958944935e-05
4.39071383856174e-05
7.34409871737439e-05
0.000103198983185637
8.50768793818088e-05
3.74377769745493e-05
4.96525931646635e-05
6.87218680419489e-05
2.03225545265282e-05
1.15664648903083e-05
0.000116063382096632
3.27416615730367e-05
0.000108403052800272
6.71717709241923e-05
6.72560627051876e-05
0.000122963250443768
4.39131743548876e-05
4.90411421482372e-05
5.26783738696124e-05
7.75459474974934e-05
0.00012311987651401
0.000108227810314184
7.80376366018349e-05
0.000123150833861775
5.08475199970007e-05
7.17371270495554e-05
0.000116987792400307
3.0987919640114e-05
1.19340637246363e-05
9.39359224209558e-05
-1.13602673128418e-05
7.90363016153083e-05
5.94756925508685e-05
7.92237827557052e-05
2.38138511365829e-05
4.7631610729085e-05
7.53933718826011e-05
4.37312952781183e-05
0.000108566677719531
6.16644165279986e-05
1.10271062506874e-05
6.92064852052545e-05
7.57996755676206e-05
3.14962900639917e-05
2.30922695939179e-05
-1.5160514349487e-05
0.000106150847210436
3.06304819999059e-05
-6.82372381853905e-06
1.23836378533055e-05
1.09575765574058e-05
9.35100051791493e-06
6.76839172428405e-05
3.30591105138682e-05
5.67795851115056e-05
4.72467340377244e-05
5.41261580167369e-06
0.000103839462921727
8.54521264509504e-05
6.08636146545526e-05
6.38825800618878e-05
8.6855622373973e-05
2.23655061272754e-05
0.000133044606332984
7.32982919495963e-05
6.23202830452754e-05
8.11248601270667e-05
9.7140258325245e-05
6.44665173714838e-05
3.1948215054555e-05
-4.99118333030726e-05
0.000115219131996094
0.000128078675908074
0.000126353896618383
7.76815392529062e-05
7.13440538065799e-05
7.87836259443021e-05
0.000113653718988851
0.00010091913858014
0.000100154082784
8.20835555271651e-05
-7.60547917803562e-07
3.774336307634e-05
4.50816205261868e-05
7.03958176265393e-05
0.000100820500433692
4.12854536286987e-06
4.16717867597862e-05
5.90604210660101e-05
3.517452757352e-05
-9.17420562061289e-07
4.12792311818044e-05
4.51965430203409e-05
4.64122649806077e-05
4.32185816163402e-05
-1.92543111743139e-05
5.62845979427932e-06
3.93598861899222e-05
0.000124969665617838
9.65099356861768e-05
3.74799457397304e-05
2.80349113765212e-05
3.56868283757294e-05
5.45535860598866e-05
7.45283442142701e-05
7.12712804471018e-05
2.8689495846358e-05
0.000119737820156397
0.000118329669393726
8.86779221208943e-05
8.90464262673518e-05
3.72283411429957e-05
5.36998184723655e-05
1.4909150546811e-05
7.83657449715252e-05
1.61101164787344e-06
8.0670900438067e-05
0.000101134915904846
8.47351545281295e-05
6.47309358619586e-05
5.56848572878721e-05
4.20416663038503e-05
0.000126891698611953
1.24850994451707e-05
0.000117621621740436
-1.44076607080636e-05
7.08642115615819e-05
1.74816116295897e-06
9.74417359167526e-05
5.00131910830183e-05
6.32638703435003e-05
0.000106549241719287
0.000106493258467692
8.96574537997559e-05
0.000141684796867954
0.000125987771575981
5.83786356461369e-05
5.31041709969823e-05
2.77003440320103e-05
3.70397826554712e-05
3.18927141392238e-05
0.000114808630965881
4.01312729911626e-05
5.98828572847679e-05
8.48887723914741e-05
6.86070950933059e-05
4.58814326269843e-05
4.87516408981663e-05
3.91983831561498e-05
5.90959893877679e-05
0.000105071082834997
0.000111295020057873
9.60469941470662e-05
2.54109311549194e-05
5.33445377198466e-05
3.00761056475595e-05
8.76320727367053e-05
4.86558638716902e-05
0.000150090281749304
6.21516794753812e-05
0.00012959505831446
6.08983110372716e-05
0.000108784091429812
0.000121632209717056
1.17425289588329e-05
6.2944557414394e-05
-3.8837351116107e-05
4.18848036800135e-05
0.000123876677029293
1.8934452077295e-05
3.79393853174649e-05
4.4769314670462e-05
6.00647879369193e-05
-2.88542586427096e-05
6.1594062437363e-05
5.771957154805e-05
4.47465669381532e-05
0.000104584471982461
6.06749609848331e-05
2.85852917046062e-05
3.12163943662014e-05
1.0760188252709e-05
8.17610992109105e-05
6.88037758287348e-05
2.39414759427064e-05
0.000113826148796171
5.93693765434479e-05
0.000148003279612238
5.90903103590297e-05
0.00014011914883827
3.12022020472058e-05
8.82798723680659e-05
1.31343407946319e-05
0.000100118733863509
9.74678993336746e-05
6.32764044612096e-06
3.52176553796558e-05
5.79899854687955e-05
7.00424286550782e-06
6.50068721177804e-05
3.89412001139356e-06
7.1375327030725e-05
1.64925567443266e-05
9.52318383370405e-05
4.39020651811981e-05
-4.07528178257349e-06
3.84908732569807e-05
8.41231352510832e-05
8.20742458599505e-05
8.05673542927608e-05
7.79501319522527e-05
7.51799368143934e-05
7.57125466681271e-05
0.00012893274914667
8.00287929969597e-05
9.87327715119683e-05
2.42364824526721e-06
8.98092581245793e-05
0.000113581921063924
4.78384906111475e-05
7.15657668416619e-05
9.50036383517686e-05
6.05972484350426e-05
0.000124388946410415
8.01158912498831e-05
2.86293825708465e-05
4.00457020804906e-05
8.77221064286661e-05
7.06840706130341e-05
4.22575542277299e-05
0.000139794577458283
5.71729867551427e-05
0.000124485831788626
6.37353654455019e-05
6.90502653663368e-05
3.04795514650804e-05
2.47194501782301e-05
5.85715807631691e-05
1.63489368074735e-05
7.81489230321171e-05
9.22172932062605e-06
4.25173047805753e-05
4.17870632355709e-05
2.71526216762202e-05
1.32542245780141e-05
5.1977812741108e-05
3.7004085617359e-05
9.99609880278336e-05
2.66451979646253e-05
5.87850641382108e-05
5.73410188782208e-05
9.5862343341494e-05
0.000119456068042938
9.09520718313493e-05
5.23318692729815e-05
1.26345440678786e-05
9.80298758328549e-05
5.39318488941419e-05
-8.49359113365102e-06
4.1529334580106e-05
9.63875523918118e-05
5.58648987392238e-05
7.69808038804376e-05
5.14872082731019e-05
5.29700877043698e-05
0.000113467011048503
2.98543977869691e-05
7.41738701231666e-05
0.000107606219073014
9.34419700468041e-05
5.30081808839113e-05
8.84974306195824e-05
7.04458715356813e-05
6.44448655167299e-05
4.44202435689679e-05
0.000102487058281572
8.85151955412395e-05
8.8775910998764e-05
6.79270930578407e-05
0.000102875841782189
5.33972425802191e-05
5.84953078055096e-05
0.000150601344395907
2.14246959193989e-05
4.58845688554919e-05
4.96314490893658e-05
5.21330182552696e-05
5.93450243609982e-05
7.43991110986778e-05
3.27342614849301e-05
-6.24777574062281e-06
0.000133026661322397
7.54220602163144e-05
4.2172311817939e-05
5.42916498194499e-05
0.000106051436365463
6.16653180246824e-05
1.74222954958085e-05
6.41070617688147e-05
7.87719548397206e-05
0.000105652350418841
6.7774969187915e-05
5.22570423688543e-05
0.000132998593333142
3.96030426447674e-05
7.20161554304227e-05
0.000140278705199273
8.15514271435032e-05
0.000100604342346672
8.98401993068805e-05
3.28215317360389e-05
6.51527916879283e-05
9.60440961638459e-05
0.00010289660716391
4.94726944761166e-05
1.10818513562106e-05
7.37421193953464e-05
8.07941365761795e-05
7.15839932585394e-05
4.89973104701233e-05
9.9102791830515e-05
9.22190985289196e-05
5.70708444095521e-05
4.12817458794699e-05
5.41064012116941e-05
0.000110000951503245
7.02616409189228e-05
7.46052165044586e-05
7.32308692876108e-05
0.000123468113903339
0.000109432170625024
8.96750811513482e-05
4.79871548977172e-05
7.96527331912647e-05
2.83196365124931e-05
0.000108829416209179
1.98985109072533e-05
6.05177197112923e-05
0.000122119246200557
0.000119151493699085
7.96362502198639e-05
6.80670164278153e-05
4.4563302665811e-05
9.43706565363847e-05
3.20552344443973e-05
5.47006404103536e-05
5.25388250063083e-05
1.8827191280422e-05
6.26448487021317e-05
0.000103861837479345
6.70620204894038e-05
8.47112606809538e-05
6.64429900564664e-05
6.48821301205679e-05
8.050146082812e-05
0.000101811554673553
-1.09345223001171e-05
8.11113713969631e-05
7.50364031213641e-05
5.23743952663058e-05
1.44042709550509e-05
7.82416215560877e-05
-1.46723792997044e-05
4.74379677778834e-05
0.000102532551487554
0.000105571673499778
0.000117673459808978
4.54995333603042e-05
5.85898784969227e-05
1.8548390773419e-05
7.19866176871408e-05
0.000136594680172007
7.74995088471623e-05
4.39769754239289e-05
8.18164803973665e-05
6.79072846074807e-05
2.8527813359128e-05
7.78594049195281e-05
0.000105445035722646
0.000126443661052012
6.59813768567482e-05
5.43105173784887e-05
9.24342803250187e-05
5.04766988107838e-05
0.000118931766321307
0.000117053679912868
4.12454720160281e-05
3.61950102433914e-06
0.000148171936132219
9.06242795885639e-05
9.1617619043669e-05
4.33083660728872e-05
7.16811258476858e-05
2.02969635714908e-05
6.81911032349271e-05
8.78387670348236e-05
7.2951030243907e-05
1.90364645130951e-05
3.80442274739565e-05
0.000113131996550342
8.29671526539283e-05
2.83973874517364e-05
6.22699490421137e-05
6.94884438338191e-05
7.38772224112218e-05
5.26160733545384e-05
1.35267765321153e-05
7.63774942615228e-05
2.85416055464867e-05
8.63805821768666e-05
0.000104148508087951
5.48045250369418e-05
6.91541776819332e-05
8.61757692703607e-05
0.000123926768508232
8.87695219535974e-05
6.20868471756932e-05
6.86995342198075e-05
8.04043764218229e-05
3.82587078327911e-05
7.26425927041611e-05
0.000102071494305742
0.000125907158921212
7.26300700921884e-06
4.41420636538143e-05
2.29350672293997e-05
6.93814169698237e-05
9.5020460423301e-05
5.56181597427628e-06
4.56738829445684e-05
0.000100446886101767
6.97185156260867e-06
6.77521019804195e-05
9.61439716659716e-05
6.33452962667513e-05
5.03786976284679e-05
2.41248967134327e-05
3.90303195803515e-05
7.55950967382355e-05
2.30055968543801e-05
4.74258185711718e-05
6.25417533320456e-05
6.68500221890072e-05
3.55163257975264e-05
6.70706329873739e-05
3.35446191445795e-05
2.56444900838304e-05
3.02699083934774e-05
5.00209986453055e-05
1.62004275044858e-05
9.80388916265431e-05
0.000122360247859645
0.000131064697602235
3.09746640084157e-05
5.42311526123435e-05
6.41532595486179e-05
-3.6594027072979e-06
6.81912190023968e-05
8.28869414990619e-05
3.30453432190657e-05
5.44604759050485e-05
0.000102438949416471
1.71196308613006e-05
7.50070009365733e-05
2.95240554245484e-05
0.000120667159678021
7.85160475775403e-05
0.000100642901318647
1.96412423048543e-05
0.000111079006975379
0.000127748514478472
9.54658066629254e-05
2.89778703860498e-05
6.19684375627283e-05
6.44346134881201e-05
4.94118119526668e-05
0.000105854892463198
6.37262241225412e-05
5.22467949390763e-05
0.000144034571304626
0.000113841732752644
7.21834818498152e-05
4.17223296045466e-05
4.94859393731188e-05
4.60588114390966e-05
9.85517633064014e-05
6.20545791012589e-05
0.000114713126664532
6.22469126328378e-05
8.42973503866077e-05
5.70882715902669e-05
8.94885720769941e-05
1.75600382724516e-05
-2.29193411267237e-06
2.97094028465709e-05
6.25060383877828e-05
5.01658869851069e-05
0.000142280349916224
0.000103410226088393
1.19753436214285e-05
2.19182926800185e-05
5.39925792437055e-05
2.12354062402255e-05
7.5274041594209e-05
7.10085376945523e-05
1.74476846091041e-05
5.41917574097212e-05
-1.8666277981664e-07
9.39662786314561e-05
4.31688211263139e-05
6.2136662571206e-05
8.02316156132972e-05
0.000108719646578706
0.000114786624684203
6.54937203708321e-05
7.19456651067777e-05
2.0927484371773e-05
4.48752083460678e-05
7.53905362895977e-05
5.96380917586253e-05
0.000122780142424956
6.47051692359723e-05
4.1050627844121e-05
0.000130150021018714
0.000100971059701097
8.30602371887793e-05
5.58398121149632e-05
2.93251114037848e-05
8.32634894844376e-05
9.98473393416509e-05
1.10887976000467e-05
4.91807765150068e-05
3.06552887646453e-05
8.68649836330409e-05
4.3763115219054e-05
6.80545093390469e-05
9.12386784086182e-05
0.000129996804650971
6.20127082050948e-05
5.51139964359119e-05
7.46867136973187e-05
3.90125411346341e-05
9.02705830694735e-05
3.6453080878471e-05
6.98850699990391e-05
8.31944713680887e-06
8.60906597063736e-05
7.89417642936652e-05
8.73409925591083e-05
1.39498644710465e-05
5.09448252621547e-05
1.29935567280542e-05
4.57882778748313e-05
0.000100229254407625
1.98979218348931e-05
7.24205007494818e-05
6.90118561902673e-05
4.59316918042685e-05
0.000142389639178612
2.4491658148245e-05
0.000114963896014836
7.51893863783634e-05
5.86537474163896e-05
3.85073572203047e-05
7.23232642016422e-05
9.17587983122738e-05
8.33862001621449e-05
6.47141127121596e-05
6.74072393177329e-05
7.3059136919957e-05
8.9810897361671e-05
8.2643118766081e-05
2.49549905438332e-05
4.03876747946335e-05
0.000101958525195901
-5.17607422867505e-06
4.96197963345518e-05
6.88277352269908e-05
6.21845974366223e-05
5.77785320461837e-05
-2.2212877325999e-06
7.32335210536842e-05
1.80574640787129e-05
-1.36409894449875e-05
8.47321597417371e-05
8.69693143109854e-05
4.39983153313238e-05
-7.76906466588084e-07
-3.95953001655166e-05
3.83117132148144e-05
6.7723279187185e-05
4.18816349259488e-05
4.87627019004179e-05
6.10557329170007e-05
5.27481615567594e-05
5.6406863882344e-05
5.41390303030501e-05
4.09443219333722e-05
0.000107514185042606
1.2042235888758e-05
5.62479942427572e-05
1.69756809978498e-05
0.000111231297128823
5.82918575605953e-05
8.44723856067655e-05
4.61055886285487e-05
9.39936112098969e-05
3.25926188141558e-05
1.25395224796903e-05
8.78626047656936e-05
2.75174717728601e-05
8.06186948476884e-05
6.47062495590953e-05
4.43890302477268e-05
4.10449233806346e-05
9.24571964632508e-05
0.000110988480459262
6.27751939627136e-05
8.59115429721711e-05
6.55858938465297e-05
1.46191521904218e-05
6.66298253060968e-05
6.15190833244475e-05
7.8420367160907e-05
8.96775592101505e-05
9.42545861487483e-05
3.52781126176702e-05
0.00014379821293336
8.79415020225789e-05
7.50205378995891e-05
0.000119280517294752
0.00011798339608348
4.85605214466988e-05
5.03958643816574e-05
1.96939991259568e-05
0.000114884742076071
7.64969252954272e-05
5.73191968083996e-05
0.000100321762774551
0.00010529113797823
7.38548388220028e-05
6.96005965442345e-05
5.66405398618096e-06
6.69139043023087e-05
-1.70696462791716e-05
3.26522334016227e-05
4.22981059598862e-05
9.12912944421735e-05
1.61045945393661e-05
5.96540914268972e-05
6.72498283470668e-05
1.07868086184007e-05
5.64029071948904e-05
9.27314862323117e-06
0.00014083435437471
4.98541038289928e-05
7.61041623611694e-06
5.69438701610419e-05
7.32464744143721e-05
5.39943072683782e-05
6.06176974185349e-05
8.49183028367263e-05
8.11321467281826e-05
0.000123900344087953
4.65788173599738e-05
0.000137438264846682
9.63184217506752e-05
0.00010233452300034
5.79862192372151e-05
8.28803309729257e-05
0.000111899856823724
0.000136044690737911
6.06323714116634e-05
7.53190900761206e-05
9.09155355751612e-05
7.62767382953265e-05
0.000100819919862673
4.15144187716457e-05
8.24011217005825e-05
5.37355953937606e-05
0.000137656437948867
6.3885716376942e-05
1.59112459248024e-05
6.36029222918269e-05
1.9213609240225e-05
0.000101808318058829
6.29950018612046e-05
9.22422064551949e-05
2.16393581339144e-05
3.4752816689701e-05
0.000103994409054196
5.11511167794366e-05
9.63074418550859e-05
3.99706140375081e-05
0.000110913154636917
4.12845420644395e-05
3.9098751300301e-05
5.18751645346871e-05
6.68294471531939e-05
0.000109575343975056
4.10618174499525e-05
5.32195572431819e-05
0.000115260214982142
4.75053622679715e-05
9.22582701932403e-05
3.63609828644418e-05
3.01248507996334e-05
0.000113672194966007
7.34693498017213e-05
9.91457495657972e-05
4.31096225081709e-05
3.91104834776364e-05
8.85222512660444e-05
0.000130368399761038
2.87268627657251e-05
5.50295411530316e-05
9.19228459444508e-05
4.76196099230567e-05
5.84525685973855e-05
8.60035325367274e-05
7.67469725736198e-05
6.65927516298289e-05
6.7759826998357e-05
4.14049027397791e-05
0.000149516453606867
4.51983509451045e-05
0.000127978869985943
5.37857888081052e-05
5.47806852463213e-05
2.39138252850779e-05
0.000111495701159891
4.04965203213409e-05
6.43266419888926e-05
9.54186793176613e-05
3.46378884954076e-05
5.31720695999446e-05
-4.69627001171436e-06
-9.60664015750086e-06
2.9850567347693e-05
3.39518688807714e-05
-2.2221809212963e-05
5.3794058369214e-05
1.68307789535909e-05
5.27999271253548e-05
1.68762066094637e-05
1.32510450251e-05
3.59972167952096e-05
-4.30383289036092e-05
8.98209159272678e-05
4.25946503678845e-05
9.16943199396506e-05
2.3519364719844e-05
7.7861691175772e-05
6.20588716612017e-05
8.19988106179506e-05
7.51139600490891e-05
5.73355082897792e-05
7.00549210806965e-05
2.90458824176438e-05
4.72518471051609e-05
1.77637666714569e-05
1.58833882363615e-05
6.46736603488801e-05
9.2338774615359e-05
2.63508372866383e-05
0.000111465947749041
5.49168984256564e-05
7.45271653339251e-05
9.2250321675055e-05
2.96706021791008e-05
6.1472931509586e-05
1.91115619393978e-05
4.3212692612723e-05
7.77152984964461e-05
0.000101234368993221
2.08452623675171e-05
3.46565906074948e-05
5.06795949619765e-05
1.07161192432753e-05
7.18523245176317e-05
5.944452175677e-06
6.35301170647687e-05
3.62245095406181e-05
4.49910584562001e-05
5.27842646107988e-05
1.76095684514644e-05
1.32704517410746e-05
5.90153632140823e-05
4.95531057028952e-05
7.26043531893598e-05
0.000115908396831692
8.46797639482226e-05
0.0001263303834744
8.14264881043132e-05
8.35098598813689e-05
8.01726900118152e-05
6.89170718802212e-05
6.77759308103175e-05
0.000118565291762573
7.48927446339214e-05
8.02120105847591e-05
6.23648457639266e-05
9.45425382527001e-05
0.000104829081567702
6.74709119328999e-05
8.91525177964822e-05
5.55871035091006e-05
7.0514986610465e-05
7.53477478170626e-05
7.32676386948703e-05
2.97233908969642e-05
5.47183773133019e-05
5.45080946394419e-05
0.000144807223447341
3.1232422609936e-05
4.87936671587716e-05
5.37864208061893e-05
-8.74219888578832e-06
-4.23787563253989e-06
8.48500143425401e-05
4.9709100891323e-05
4.58147379364388e-06
5.97189531986544e-05
0.000117822419846913
2.75205352798804e-05
6.08232729913408e-05
5.34722827032295e-05
2.21331192641659e-05
4.45766635678801e-05
4.934034530894e-05
6.46917789297153e-05
4.72387394484486e-05
3.11780763644533e-05
0.00013763509674374
6.56125249835392e-05
0.000102533475052287
8.13592463948481e-05
6.31928802258471e-05
0.000133513172140755
0.000127355386560783
4.88127454502587e-05
8.68557945003997e-06
6.10032376974774e-05
5.30538530813469e-05
2.89282087745384e-05
0.000108705631418452
7.70047804503017e-05
4.12218193316662e-05
2.2204015382225e-05
1.10162854560866e-05
2.15513149510979e-05
9.5681037393882e-05
7.65581360235636e-05
0.000109932136374524
2.18782180483224e-05
4.51246330059593e-05
-9.29878745878811e-06
0.000126002388267136
3.24012192018535e-05
7.82504631469457e-05
7.55505836587999e-05
0.000113454123508048
5.16896989591221e-05
7.65565650531236e-05
8.60179700753197e-05
3.58290752536678e-05
6.83351517067832e-05
8.84770724718702e-05
9.96542546427586e-05
4.26443077881637e-05
4.37243627300721e-05
3.01172688481478e-05
0.000114429152016339
9.29793857247707e-05
9.95470254662863e-05
2.68086878833801e-05
-1.91490333282406e-05
5.32327950552058e-05
9.14325869943818e-05
4.37432735711176e-05
8.1560335577676e-05
2.15845102288149e-05
4.6677412521596e-05
0.000112715529580938
5.98353264575154e-05
3.21056334714426e-05
3.11488611934491e-05
1.92326983594329e-05
7.74920918102e-05
9.78728408573605e-05
2.98391872657087e-05
0.000108724153849113
3.03161231349182e-05
1.77619414223146e-05
6.65174629627652e-05
2.60795038735807e-06
-4.1851887799511e-05
9.80315944916586e-05
6.06888584631457e-05
7.26900454454648e-06
6.5705242101332e-05
7.14308034706543e-05
5.98881123721372e-05
0.000102275845286579
6.1311984498733e-05
1.8863317468679e-05
7.54336849897513e-05
4.52804177504225e-05
5.92336110041232e-05
7.8887632007907e-05
7.73154120582504e-05
1.79403712137419e-05
4.30212461765984e-05
8.71906605208604e-06
9.27846481629751e-05
6.65055939145175e-05
7.28212585846541e-05
0.000105606150566858
7.58339409477603e-05
8.77115168739068e-05
5.96053441803016e-05
8.96496258996833e-05
9.80977785183911e-05
0.000138261951004899
5.61533567583682e-05
3.71955151551544e-05
0.000144525385499448
2.24896248901321e-05
3.59576756081768e-05
6.65629949988334e-05
4.07186556882809e-05
9.09864732915326e-05
1.76556278209823e-05
3.43479401692511e-05
5.15392255604456e-05
4.95421759061643e-05
6.84853416127551e-05
8.02104842883391e-05
2.15664047274218e-05
6.14635101217043e-05
8.39876368061126e-05
5.40544286846032e-05
6.56765519851986e-05
4.60974460339727e-05
4.6677264141402e-05
1.28062823487932e-05
0.000111693285091938
7.41958097532247e-05
7.72775032904286e-05
0.000111424941726961
2.70899105823575e-06
5.14632883140028e-05
0.000140915772953443
4.02747949261784e-05
0.00013299636098143
9.19961870069046e-05
0.000106505323416641
4.13931112700613e-05
8.76239200852806e-05
7.7458267354947e-05
5.02236075051618e-05
4.38879281032172e-05
7.54835635853222e-05
0.000142042900674954
7.95402140509215e-05
5.45053641729983e-05
0.000140352955718833
1.88337110835288e-05
7.98749220407347e-05
3.45753811585374e-05
7.93775779160434e-05
8.30020740596489e-05
5.12138175158861e-05
8.1028788663222e-05
9.87698531573982e-05
0.000128673529934551
5.17920291746038e-05
7.93998774386485e-05
3.59076203811496e-05
4.36203566991752e-05
0.00012074819098412
9.15271818937513e-05
3.45173169872737e-05
0.000199352857518304
4.62983136395921e-05
0.000105808115113839
5.31984817589419e-05
0.000171732672742312
9.45878108873743e-05
5.21574018645665e-05
-5.68623086163735e-06
9.4409782230795e-06
1.62025484828481e-05
3.72789893942372e-05
2.39061367406828e-05
-9.13899858509731e-07
7.77133840728723e-05
3.19796917983347e-05
1.86719143183145e-05
4.73590249757189e-05
6.70806535629911e-05
5.63711914621613e-05
-2.26453000497849e-06
4.0647350527685e-05
2.98311362243861e-05
9.02331122540098e-05
3.5991228503989e-05
0.000119820332036297
8.64901971708543e-05
9.86701704131934e-05
2.29760595024921e-05
3.5488951501614e-05
0.000105146167576039
8.45656134144425e-05
4.53687714990879e-05
7.00725499407251e-05
0.000105994715345238
0.000141146495217881
8.79415026470851e-05
5.47493450571672e-05
5.8125885141514e-05
8.2029610051407e-05
9.45349542050432e-05
6.97215638338633e-06
-7.03188884139109e-06
5.98283889192235e-05
4.21129647024024e-05
3.90019431422457e-05
2.09651431446866e-05
1.67262604617158e-05
6.22495226355583e-05
2.85689422468591e-05
8.53612017695773e-05
2.73649289488711e-05
2.42382636002472e-05
2.71936675084643e-05
4.89008288164684e-05
7.12781561420533e-05
9.32791255150715e-05
4.75601985539091e-05
8.42542556125548e-05
0.000102965425334812
3.32808583237411e-05
7.39713523218232e-05
7.20956142955831e-05
7.70616869726892e-05
0.000108822446468683
3.0830429924194e-05
6.89995739256115e-05
0.000108736410058335
0.000110789172631571
5.108070279698e-05
0.000101046373301866
0.000100202718997615
9.2673819361085e-05
6.34935067136582e-05
0.000127644927974662
0.00012761953758168
5.73675492549767e-05
9.95231368691851e-05
5.94123545775842e-05
0.000129364977879979
5.11038440343215e-05
0.000100052078338534
9.72330241085125e-05
5.85445353614714e-05
3.59701936863878e-05
5.12842057089478e-05
4.40998060243443e-05
-3.86360365469204e-06
3.93511239339959e-05
6.15136899194854e-05
4.47987510490255e-05
6.64668926294905e-05
9.58019632173061e-05
9.3322223214156e-05
3.40507008766717e-05
8.25952000116312e-05
6.1476852314043e-05
-6.4303619309939e-06
5.66064574643931e-05
7.5718424722046e-05
2.14852990439325e-05
7.65539471243757e-05
9.91515307706722e-05
8.34653880984011e-05
5.74640905903314e-05
4.64787887237912e-05
1.68932037399363e-05
3.18185607285044e-05
-6.36815632035643e-06
6.8164031508686e-05
6.8029812938027e-05
6.29258029958646e-05
8.03947048119327e-05
1.54678139983167e-05
4.97683469043839e-05
0.00010575469920395
6.39828021071661e-05
5.39215446367909e-05
2.05242106342935e-05
8.20931951171884e-05
6.46684422176725e-05
0.000107360964178547
0.000112590979966861
1.74959936073959e-05
7.86539339879639e-05
8.0662552608961e-05
5.58122856706098e-05
4.92992401656812e-05
0.000102176544847866
5.87809243683128e-05
5.26417185481713e-05
5.91702902941843e-05
4.7380900732082e-05
1.32759270731569e-05
3.02895704906829e-05
1.92155135018176e-05
4.87724903452507e-05
1.96936376664353e-05
0.000109470237061924
3.61978435384414e-05
2.46708047068344e-05
9.66922253058392e-05
7.94093284890518e-05
6.4633969812795e-05
4.45978466089851e-05
2.66946245225846e-05
2.64229224350597e-05
8.67628658637287e-05
0.000100031639255406
0.000119368703017348
5.29631056904883e-05
4.87021973843067e-05
2.43719459305666e-05
8.8148640358721e-05
4.97377289647209e-05
9.39138389539032e-05
4.0910107154493e-05
3.98423910149423e-05
2.67754905123072e-05
0.000125554074006296
3.53546602484025e-05
5.79433911857663e-05
9.64771250561564e-05
8.63502649545214e-05
6.78838535394616e-05
0.000104641825552955
8.42643055938341e-05
5.04207816867525e-05
7.11342811821434e-05
8.48161866039392e-05
9.12480717255854e-05
5.75874154742535e-05
4.02187903307317e-05
5.13051916013345e-05
2.50302400744522e-05
1.29226401484396e-06
-1.80088902038762e-06
4.40239345450686e-05
0.000136460631403503
0.000105958350179329
-6.77836361589875e-07
9.43258834060328e-05
-1.73790713679554e-05
3.89058373385191e-05
5.41365844718917e-05
-8.07186684513357e-06
0.000125575876897701
4.63488744135372e-05
3.98234043491555e-05
9.91318222072527e-05
8.20263962271678e-05
9.45519157869078e-05
0.000113927527203205
6.36174224948191e-05
0.000108392679645672
0.000122776925949098
0.000110812196125803
0.000100412353243391
5.03493348669708e-05
5.5970471087207e-05
2.95258627556268e-05
1.51968955644259e-05
3.46029579533339e-05
6.16780322621332e-05
6.91839516644956e-05
2.05362218378328e-05
7.06531268532182e-05
7.73942600942605e-05
1.84000171773133e-05
3.41551929186678e-05
0.000106455750250533
7.38183554634078e-05
9.07560126222564e-05
0.000101290043226857
2.68320029691077e-05
5.54668544713129e-05
0.00011225101029253
7.22376546592355e-05
5.33146213082545e-05
6.0254608731943e-05
8.61947379272145e-05
8.04927788592787e-05
0.000103704348813364
1.70846391987379e-05
4.47372532383981e-05
3.11882443983053e-05
9.03383269454143e-05
-1.10877990236058e-06
4.89666616734634e-05
5.32357929630466e-05
4.2273540848768e-05
0.000132318783611934
9.30170227305428e-06
6.60724250054922e-05
2.47468635692858e-05
0.00011221983797135
0.000101371887258139
7.05030963097246e-05
6.09879587488535e-05
0.000101949051056503
0.000118589583456432
5.55043192970516e-05
6.40298010523465e-05
6.12780407988469e-05
7.44326671501747e-05
0.000108687706092225
4.25462084372814e-05
3.87591366715058e-05
9.59303339836236e-05
5.81980069273579e-05
6.99941541009705e-05
6.7585712923684e-05
0.000119996925718868
7.64931437063541e-05
7.87566258250326e-05
0.000109873124169075
0.000106501692286585
9.35698613449751e-05
8.90253820649216e-05
1.20306122414176e-05
5.51112491743522e-05
0.000110589590471164
-1.69846150161506e-06
8.5311651746694e-05
6.70493432952699e-05
5.98640030169521e-05
6.02004699186382e-05
4.13511995088792e-05
8.18126722446477e-06
0.000108763040591771
1.70795996296916e-06
6.2304771757012e-05
5.51533914236094e-05
0.00011196085973591
8.95735640928878e-05
3.71848321489776e-05
3.23095183459377e-05
4.51409941670959e-05
7.86741158067378e-05
5.28707097882031e-05
8.80385188565577e-05
7.23973262645199e-05
4.80791410103153e-05
2.12471539151185e-05
5.5616882807729e-05
1.37882959205944e-05
3.46580475659698e-05
8.61847379076789e-05
-1.5967118322227e-05
1.14196299054474e-05
5.08505148851787e-05
0.000112901015564582
7.77386204043644e-05
8.14907727506901e-05
4.7111374261763e-05
4.68577069376629e-05
1.85273494116375e-05
4.74346160300904e-05
6.01466239178586e-05
4.40347329543875e-05
7.40577490839561e-05
8.75234133492188e-05
8.64405891127007e-05
0.000150372584419316
4.68703495531382e-05
0.000125861459783144
0.000123380810773427
3.42339799468708e-05
6.43963050714694e-05
5.13580786774961e-05
0.000102507182309956
2.9391530449458e-05
2.15305456615183e-05
7.55481891580537e-05
5.36531120630246e-05
0.00010277578880279
2.37974412213908e-05
0.000122746127482501
0.000116028135718032
8.68585438359874e-05
1.74132757137591e-05
5.17211774589019e-05
7.57209197080789e-05
7.25445609779255e-05
-1.94502866504458e-05
1.26327106711671e-05
2.72349768876016e-05
-1.7255229672152e-06
6.14623322839179e-05
0.000151900720896671
8.13906354256568e-05
0.000104108383846529
7.41632069428107e-05
5.73450397383773e-05
0.000139668216839256
0.000119624664698918
5.00536964082616e-05
5.08998008368533e-05
2.70844378588351e-05
6.26908217917204e-05
3.89700027582435e-05
6.65857932051635e-05
0.000136768463090265
-1.17942446694525e-05
7.52958789307586e-05
5.7925931259809e-05
8.24153088154458e-05
1.84657068624646e-05
0.000103504362978537
6.60909471615326e-05
6.08674605958774e-05
5.28609298590835e-05
6.24821472295651e-05
8.61082416457707e-05
6.69931494840677e-05
2.66203876456078e-05
-1.09324897604338e-05
4.84482936763754e-05
2.14300745448199e-05
9.92231522063111e-05
4.94266346944058e-05
5.782503593072e-05
9.94236601509079e-05
-2.35404648587237e-05
5.76880144494239e-05
3.72059002278553e-05
2.98592341075414e-05
5.03753906686247e-05
4.60794920432544e-05
1.12935323337585e-05
9.53137660315232e-05
4.87436330034435e-05
5.19348836008262e-05
5.48669804099322e-06
6.4196616344406e-05
6.58996181793718e-05
0.000119632369140203
6.70449949095435e-05
8.83338067737493e-05
0.000131279851581946
0.000104816547594737
7.82732452172857e-05
0.000117012837011786
7.78102182495884e-05
0.00012182186060014
7.83988887754782e-05
5.61954335506934e-05
3.52025246553755e-05
0.00010645835409517
5.97754638086812e-05
3.23430036956048e-05
3.23491870516353e-05
3.0545067450055e-05
2.46273214394072e-05
3.97275949394295e-05
8.98976411931042e-05
0.000108448577399521
5.88256503382597e-05
8.28928669719885e-05
8.13732676021864e-05
7.47280949706258e-05
6.91397217180092e-05
3.69834348947333e-05
6.049835031229e-05
9.86151447997635e-05
4.73628898347065e-05
7.76721124759217e-05
6.38483911650173e-05
0.000133881270820828
8.97790418736769e-05
1.25724122423111e-05
4.55690217636768e-05
0.000103207631086721
6.60843825046276e-05
3.87450220619756e-05
0.000120731680934904
6.39324321671702e-05
4.90746270628919e-05
5.48489228054206e-05
9.58117606105104e-05
7.78458638978997e-05
0.000103200552845588
2.43333447441292e-05
0.000103663899351948
1.55995250845961e-05
3.60414822741207e-05
9.864539412318e-06
4.34651662771839e-06
4.45013481398294e-05
8.74952760694443e-05
0.000118952118349154
-1.45562809908176e-05
6.7881125441011e-05
0.000106252095844284
0.000107089735156797
3.22759561786347e-05
6.37172754551324e-05
0.000108204826875612
5.72381533978246e-05
0.000106090766937316
5.01536459147928e-05
6.05350334617828e-05
7.31225594874012e-05
-1.59937748588456e-05
0.000117921427851188
8.01719403109974e-05
-6.02829474145145e-06
9.47954248352473e-05
6.9746081126596e-05
8.54027914443159e-06
9.31254601595421e-05
-4.66489585814827e-06
0.000125051604531025
3.81227987314133e-05
6.02942154899412e-05
4.7602910835095e-05
0.000129141672237644
9.03802026271784e-05
0.000138240988835977
6.50201497004663e-05
7.76037508403548e-05
1.51971885197743e-05
7.1415564181798e-05
6.17787580084678e-05
0.000144641682600663
2.67521022834035e-05
1.1639427062032e-05
0.000102419208301784
5.87173004772732e-05
5.8451513679074e-05
6.22515352883886e-05
2.68502341047108e-05
1.19380890073133e-05
4.47661751667538e-05
-1.26501337713765e-05
3.55441555180069e-05
4.48849854593085e-06
1.69502137062007e-05
4.92628761378006e-05
7.08429461615358e-05
5.12077630681335e-05
1.93910772648386e-06
2.44575494953007e-05
7.84940082397646e-06
8.70120522434132e-06
1.8513340109818e-05
5.08889796541401e-05
7.62334918887413e-05
0.00010627434288959
7.82129401423748e-05
5.22948757909819e-05
6.11439746577066e-05
6.96771664816004e-05
8.53337573746295e-05
5.22413316116762e-05
4.25089056378248e-05
-3.10424270690312e-05
0.000119758923546684
3.9809974534136e-05
4.71257157375191e-05
3.99739410123435e-05
8.31252132805487e-05
0.000124225255655511
3.8747337429036e-05
8.94539205251549e-05
9.30412592963671e-05
1.71636595267429e-05
8.24619004778848e-05
0.000129067807417052
7.29014758355836e-05
3.04973402140471e-05
0.00011426370187234
0.000102864998480211
5.10166793942086e-05
2.33896033908979e-05
0.000102516412434231
1.36035798631804e-05
6.68022153850485e-05
4.40844620550054e-05
4.00165172778568e-05
2.36548715638048e-05
2.11369893716131e-05
0.000141504860846607
9.28649857680373e-05
4.7945005787116e-05
4.06701999005939e-05
2.64591866422533e-05
5.14572744338034e-05
-3.17118876262402e-05
8.89321237582064e-05
7.2259480523986e-05
6.45312940087955e-05
4.60771464052993e-05
6.26306294603932e-05
3.70392939502785e-05
-1.36572059427982e-05
6.30421957154958e-05
0.000101963256009868
7.49053183536479e-06
6.32521172166296e-05
7.95596971246142e-05
9.82337570286819e-05
5.16792952496156e-05
6.39440550554976e-05
3.0677466736312e-05
0.000106393049373249
0.000105315109992927
2.95115730786375e-05
0.000123849473367785
9.22489607155261e-05
0.000115660534924134
4.69527291210703e-05
9.95652292247035e-05
3.33970965807939e-05
7.39570415253016e-05
1.5303039609262e-05
7.33083673967491e-05
7.25007954214584e-05
0.000132255779161448
2.13202231739943e-05
0.000104126988945414
3.8780685178507e-05
7.79441249245272e-05
6.46133342984722e-05
9.9051337127535e-05
2.27777618859671e-06
0.000136747895563152
2.10777595423333e-05
4.78904366109907e-05
8.53047588923757e-05
1.0069668520822e-05
9.12967771656786e-05
6.78233493538147e-05
3.77592336714975e-05
4.94883954929471e-05
6.23171362590944e-05
5.15754037696699e-05
9.80825951830828e-05
7.06746973892832e-05
2.1454772214481e-05
0.000119799137875332
0.000102809435738694
7.59456750488002e-05
8.36339633282448e-05
4.70943734107058e-05
3.07955351896597e-05
2.32096991105785e-05
6.64606649179479e-05
5.65019914696415e-05
3.02765507947467e-05
2.16138182229864e-05
7.78876673941157e-05
6.44268792343177e-05
2.96686117285657e-05
6.70113979109944e-05
7.40552635366809e-05
0.000108002481083592
1.80392862023409e-05
8.40272236579779e-05
4.07181561534255e-05
5.47798475682872e-05
4.94262827779165e-05
0.000104898363682365
5.54569442152864e-05
7.18701716684798e-05
0.000121535717490655
8.99575643629912e-05
4.25601106986136e-05
-2.29268819006322e-05
2.83350848771738e-05
5.09419499224679e-05
8.3004270870845e-05
8.71153622541761e-05
7.05851429562048e-05
4.19874261746889e-05
2.09661788610454e-05
7.46466837580814e-05
2.6362122490341e-05
9.70121868928116e-05
5.40968982562481e-05
-1.28904721296946e-05
6.35322660123247e-05
0.000113164548429607
6.63889835495416e-05
4.83067537580377e-05
5.2752890250832e-05
9.53524673922567e-05
7.41982213213072e-05
5.94314951872153e-05
1.89959798943531e-05
1.98302453357027e-05
4.23064707366827e-05
5.32545105028271e-05
5.07743443783052e-05
5.3122088582869e-05
8.11316007015682e-05
0.000106276275172683
4.55822637628543e-06
6.67360214057864e-05
2.29200859221097e-05
9.82229548368581e-05
0.000116659258924457
8.49412634391834e-05
0.00013328986103914
8.89077372401252e-05
9.29514850741596e-05
9.50798413201869e-05
8.46558587198776e-05
0.000117141738500499
5.08059493501762e-05
9.1406453936286e-05
0.00010943985431081
5.32003162367241e-05
5.45123297204618e-05
3.79093067689232e-05
2.80108984235564e-05
5.26836184815631e-05
0.000107153389827374
1.72202492522475e-06
-9.91345520047636e-07
0.000109012656365492
9.5620475199147e-05
7.34760304703502e-05
-2.77771310485682e-05
2.35547689169831e-05
4.92331728298286e-05
1.15894899268877e-05
4.05759105039508e-05
5.10972533851377e-05
4.9813480355636e-05
1.88599608683345e-05
7.73977439925593e-05
3.76848625011863e-05
1.38572573520213e-05
2.95101601621317e-05
2.01227830493605e-05
0.000116986857870077
-6.7735587554595e-06
0.000105627435663999
6.6022615043779e-05
3.76941961758677e-05
9.4295687981554e-05
9.82068148505798e-05
3.46095929274702e-05
4.85130940351797e-05
0.000110356533970773
9.84071460397265e-05
9.19465048699902e-05
0.000118894239873994
5.97370270354617e-05
8.86018839630192e-05
9.44792332159746e-05
9.41702944026773e-05
1.7465760160548e-05
7.86105851578746e-05
6.88865592973989e-05
4.09672601448371e-06
0.000109551189893238
3.86205125693189e-05
0.000112260916100173
-5.47666257530629e-06
7.51793756787802e-05
4.18668172029848e-05
2.41577179350511e-05
8.85982765735105e-05
6.28065425046809e-05
1.95980279986066e-05
6.92700895580239e-05
7.6468523951851e-05
7.93142395356775e-05
5.54792007387747e-06
8.15544904345406e-05
6.5796237227685e-05
8.17533958213897e-05
5.79624747702747e-05
2.851371146394e-05
3.07186291357892e-05
-5.30818358371923e-06
7.97495564607248e-06
8.45649534496692e-05
3.64413269349048e-05
2.05506287704703e-05
5.15816751287061e-05
9.5117188353564e-05
0.000128509020945585
4.28475651685286e-05
1.65737341442216e-05
8.14091577097334e-06
7.78292812398652e-05
2.49370494462984e-05
1.24089656361142e-05
5.38149846006529e-05
6.4959996301979e-05
4.9095165687004e-05
2.9510886465731e-05
5.95554950822925e-05
0.000110898014244611
6.43850258281614e-05
2.70152654972435e-05
8.07447160313828e-05
4.02251255647803e-05
0.000108537993429872
0.000173306559997075
4.41724918976639e-05
5.7893035070074e-05
9.24315065941988e-05
0.000113237585632231
0.000100956488563473
4.42113226779565e-05
2.28107587957366e-05
9.93709138695941e-05
7.47790024532261e-05
2.33066886952706e-05
4.34364801420375e-05
5.14586737086727e-05
-1.35916434197167e-05
5.92574345695617e-05
4.17041355010679e-05
6.38106056602685e-05
4.08326023583054e-05
1.43709051052984e-05
4.37174593078172e-05
4.51357871493114e-05
0.000124539533474508
6.06417779714896e-06
0.000100232707782652
0.000103671924758957
4.86646889006237e-05
0.000109096788690742
3.81292136203008e-05
9.24077838842923e-05
5.34967934192603e-05
7.40191071611928e-05
1.65275890340949e-05
0.00010201425121449
4.39906961692302e-05
0.000118283088476176
8.44905411236688e-05
6.88560187962302e-05
7.24674781511925e-05
7.38769441547816e-05
8.38159210967037e-05
4.13767426716307e-05
7.91138320050564e-05
0.000132885958498591
6.22767712958044e-05
6.48738928628268e-05
0.00010992326789856
6.751716604819e-05
3.74263511284609e-05
7.54452023697183e-05
3.17352667536012e-05
3.91700843624223e-05
2.01789624115664e-05
3.83810041449425e-05
5.8736846079057e-05
4.53797772442905e-05
7.15329938275587e-05
5.70029990456061e-05
2.92495287981466e-05
2.83779944160433e-05
-9.64655845948898e-06
5.63857417016206e-05
9.2149036580337e-05
5.36518644228433e-05
0.000105980953987311
7.3848949433896e-05
4.86653190559084e-05
-3.76006648538733e-06
0.000100340516476423
7.35508181254654e-05
7.25892940498731e-05
8.43254116155651e-05
8.93409388751673e-05
6.66499065863255e-05
6.02659719595262e-05
5.70814248962432e-05
6.43455802427938e-05
7.91491806335543e-05
0.000115905282538308
9.36216530154133e-05
8.59782798344064e-05
9.62320140002749e-05
9.89299611322147e-05
9.39001096922336e-05
4.93058894594601e-05
4.96039039653443e-05
8.49138708881128e-05
0.000120793555779273
2.48046836011147e-05
8.88860343959262e-05
0.000109560697280346
7.71189141360916e-05
0.000106662559455598
7.71965254377093e-05
8.22314845018543e-05
5.57004354832731e-05
2.44363695330062e-05
0.000127276967938103
4.91804402875245e-05
4.7539966021555e-05
8.14706792563778e-05
5.40755359714774e-05
4.8853017584451e-05
-7.64793090603202e-06
-1.37059403141694e-05
3.20653597856488e-05
3.84194715866286e-05
-2.67104990287708e-05
4.0613020625329e-05
7.24098586958664e-05
3.07981780540661e-05
6.83289026427481e-06
7.79949362315767e-05
5.27424639189957e-05
5.6598713440652e-05
6.27645427498078e-05
-6.79356721277438e-06
8.84014819042435e-05
5.36144444232788e-05
7.4783766483774e-05
7.18440211581817e-05
0.000108446536901899
0.000124587528577934
6.26805309686368e-05
9.21690939092525e-05
7.48633232879715e-05
0.000101561239918872
0.000143383941855639
9.65290227447931e-05
3.14350632413563e-05
7.16661098271694e-05
5.56396202426951e-05
9.70139858792238e-05
8.10870523290285e-05
7.28464740130729e-05
4.14935686357199e-05
4.64272177201798e-05
6.78663587893606e-05
0.000124317814570488
0.00014099861743423
0.000129818311784568
8.42395026166935e-05
0.000103504021715546
6.63008810265211e-05
0.000100853854528129
9.91796999480764e-05
6.7423627020651e-05
3.50356871824432e-05
6.82128268902955e-05
4.64256075383224e-05
0.000131440197650394
9.57713892378554e-05
0.000103161781035136
2.33246167172625e-05
8.15979571216405e-06
-3.99180134217085e-06
6.57106466099749e-05
1.74810428363715e-05
-2.749779605264e-06
6.50392189736886e-05
6.1581118781363e-05
4.89359753615506e-05
8.30710027729944e-05
3.82958158039137e-05
5.51414425569412e-05
0.000111151101623472
4.19101695645898e-05
6.53339289701103e-05
8.20629622623385e-05
5.87851304685054e-05
2.72702594104564e-05
9.37263538413305e-05
5.89429779165236e-05
6.21987551038605e-05
1.00427769918751e-05
8.73918528598987e-05
6.46589044018164e-05
5.34444377742594e-05
1.45026448143907e-05
0.000115504374578902
2.36446286883053e-05
4.3051633169302e-05
2.5732851209244e-05
6.1542739391758e-05
-1.91827849963398e-06
6.46999493712774e-05
9.69930856370419e-05
7.96267982610655e-05
7.38187282091553e-05
0.000152495664800545
4.29335850244501e-05
2.22446962944622e-05
6.71482800428212e-05
5.10929369387862e-05
5.59500453598512e-05
3.3085983628369e-05
2.90835470941383e-05
6.94916591715932e-05
9.84638321423236e-05
9.0604181011575e-05
5.01071780409875e-05
9.51199101925185e-05
8.71059257656093e-05
-1.74636103407226e-05
0.000119437303348315
5.77155418151647e-05
0.000122631720883983
6.1886221145762e-05
2.93409465256701e-05
6.66447541664112e-05
8.94226617995161e-05
0.000103902335399426
6.81838771825047e-05
2.66612320028061e-05
6.28075105426732e-05
8.21345314885626e-05
-5.92097709345383e-05
-2.19003441142044e-05
6.71019503793945e-05
5.71457071437888e-05
5.62746232847439e-05
-4.75813402486992e-06
3.02881227828184e-05
6.97963852842214e-05
7.89102322811858e-05
1.70326496906798e-05
3.66216433199368e-05
9.4805229821963e-05
6.40048118988177e-05
8.16361465435032e-05
1.71979186837801e-05
0.000141415508673746
1.57475663253158e-05
7.84165351606974e-05
7.80639204664825e-05
5.33584908805789e-05
0.000101953478524323
0.000125230049595648
4.27089132679566e-05
0.000142071707575296
0.000133876815550476
8.29165322638712e-05
0.000115885743932402
4.80914980547867e-05
6.58062613689376e-05
6.58449692393125e-05
8.19151536614802e-05
3.84041532721998e-05
4.35485260506813e-05
3.95230674113193e-05
9.02916029303849e-05
1.98565153087572e-05
0.000116640354585043
0.000102995066286478
3.15907196725863e-05
5.48109176167311e-05
8.37628852586929e-05
7.52478203807126e-05
8.17264241768779e-05
5.85632611861055e-05
6.63991509481343e-05
6.08422153022388e-05
4.85396254743215e-05
3.11697949002705e-05
0.000105669756777319
5.03159208347747e-05
8.84962388831663e-05
8.46516434436256e-05
0.000112489627969583
8.02383004490053e-05
7.72326907014024e-05
2.34189650720689e-05
4.29061943793146e-05
0.000121900191086814
7.97353643313278e-06
2.05456903279927e-05
7.20910445570992e-05
-1.20272499470497e-05
1.50143154032859e-05
-1.02232873661e-05
7.70620991561153e-05
0.000115565423065837
5.58565305570751e-05
3.25064575368922e-05
8.67098185768692e-05
9.23833185806355e-05
6.0691203392382e-05
1.7233716787066e-05
2.59080117393873e-05
0.000110496167904264
0.000101195793782526
0.000138834025406589
9.60237052854701e-05
-3.2652178446495e-05
1.04029149879699e-05
4.76234450399971e-05
0.00011049081552821
0.000144476664116629
9.09370722856875e-05
7.33480288928811e-05
2.84033863653222e-05
9.96705356203839e-05
3.6468882644525e-07
4.19083599821439e-05
8.86925998380075e-05
3.62535041924204e-05
5.91204402049716e-05
4.56158945559463e-05
0.000113540457379347
8.9506788025834e-05
1.97602247764845e-05
-1.15625388908663e-05
0.000111867676787767
6.26352063654423e-05
3.6430561482914e-05
5.31046358588127e-05
6.74492692960051e-05
7.03850338424951e-05
7.09866613927943e-05
0.000117409500009289
0.000124055826063286
2.15825266961177e-05
2.64643771944761e-05
7.9547807588629e-05
2.14761758048714e-05
5.56009831096787e-05
6.82975590227226e-05
9.22742140911274e-05
8.85962517365778e-05
5.22803369468694e-05
3.34253281773117e-05
9.16974357369591e-06
7.37198948727241e-05
1.41242492824188e-05
4.7228649591642e-05
9.5537293904767e-05
5.59218797040774e-05
8.64506660875688e-05
7.70141440157739e-05
2.32772985568629e-05
9.92655695716869e-05
0.000114316118744397
6.20527410794401e-05
0.000123422946951209
3.67439554231384e-05
0.000138517676690119
6.52400103633995e-05
4.80496104248877e-05
9.81698587157651e-05
1.83929968901035e-05
4.78218738336248e-05
6.80391619048717e-05
0.00012406858841446
1.30640843281934e-05
3.49929712329358e-05
7.0802265961541e-05
9.34049028264035e-05
3.78105681406948e-05
5.22629217067763e-05
0.000108117244014319
-3.33045827709178e-06
3.00363520362454e-05
-2.40168534557258e-05
7.32608650998923e-05
-4.99039592866906e-06
2.54770139627466e-05
6.29345800536414e-05
7.66872423074348e-05
2.11759461371099e-05
5.07592069872971e-05
1.37816667543499e-05
3.25525845750992e-05
4.77715684870469e-05
8.10414116600659e-05
6.65159432581538e-06
6.39181481955586e-05
9.42814025318079e-05
0.000121184293522538
4.80282444084995e-05
5.60605649204295e-05
6.99352563577739e-05
9.36335443358844e-05
1.64475652694214e-05
8.35318805703976e-05
9.18994672783692e-05
8.38465356379357e-05
5.31592758841972e-05
2.62821229380916e-05
5.60490985105426e-05
6.51477422286827e-05
9.31171559511229e-06
4.12209665853703e-05
5.19049332500494e-05
0.000100554466516319
1.24297915857179e-05
0.000119229818697375
7.11629761599484e-05
0.000104924240017348
5.0691661440617e-05
8.77110614459041e-05
6.72460166398822e-05
6.66492281259512e-05
4.17582680933791e-05
9.47918164023863e-05
7.49724895438029e-05
5.40349266187375e-05
8.95814954894157e-05
2.92105489848955e-05
6.30189492992872e-05
6.71467931231423e-05
4.4940928000279e-05
9.29791637232791e-05
-1.97524251666888e-06
5.4874878081443e-05
2.92563285650359e-05
3.01583804066061e-05
5.37354918960296e-05
6.70200766873387e-05
5.79284700754966e-05
4.87376319697729e-05
5.76836734642523e-05
4.80435827591355e-05
4.2808138800448e-05
-4.51049149667161e-05
3.4022047913128e-05
4.61686891487454e-05
5.65240095566865e-06
4.32698253303595e-05
0.000124363384774543
3.9448449234871e-05
3.23939066544995e-05
9.23977608055002e-06
9.99241494079531e-05
3.44834778606366e-05
8.94859007323721e-05
4.44432400875157e-05
-1.19137425470315e-06
7.66797619773517e-05
1.63820805899384e-05
6.80860189042513e-05
6.60008767251959e-05
0.000137420922900026
0.000136846076018171
6.07366116047556e-05
3.12783724640438e-05
9.88842782565451e-05
6.0200926362392e-05
4.60594276601413e-05
9.20706620805816e-05
0.000100912193093131
7.44289006949211e-05
-9.14841844590607e-06
3.90902237272769e-05
7.09167009106653e-05
0.000123572960450449
4.02334957105816e-05
6.31872066363086e-05
9.6379882458303e-05
7.18515669895e-05
0.000114577776619703
6.27923131257879e-05
1.13001161305329e-05
0.000100929696565417
0.000109823154819682
6.95599239573895e-07
2.98959302939563e-05
-3.54035067083905e-05
1.97900449869361e-05
6.07390842325711e-05
1.42293534499335e-05
7.67750745183186e-05
8.72405103889297e-05
4.63269559297272e-05
1.68471487304808e-05
1.91836641830309e-05
4.36974829009524e-05
-2.50694488070459e-06
2.97812986180663e-05
8.07868264383746e-05
9.29074121551292e-05
3.22849012236483e-05
0.000105496097235117
0.000110586946340579
7.73588061316652e-05
7.1523156854211e-05
2.20476423398017e-05
9.12922878406726e-05
0.000138558041627358
0.000128621088978245
8.78930733382884e-05
0.000106495015302827
6.67757124188113e-05
1.05362267787835e-05
8.41376182683971e-05
8.71249492598846e-05
0.00011719374431835
9.35458958050134e-05
6.42558475977633e-05
6.34232245665602e-05
4.83452819066516e-05
4.24960521313188e-05
-5.64044303011659e-05
6.70583003132345e-06
0.000111057221445214
6.63878182605094e-05
6.6322858707247e-05
6.1759157993672e-05
1.07236022311688e-05
7.2194187922454e-05
1.33063680118911e-05
7.52100933744786e-05
8.50474579319703e-05
6.60764043967499e-05
5.43504041278366e-05
-7.77620121162715e-06
4.13917105693825e-05
8.94882107620073e-05
7.46400603731466e-05
5.76696658589423e-05
5.08100455771318e-05
7.82571398133649e-05
8.86873278031168e-05
2.31051694965153e-05
9.75717384010711e-05
4.2573716696983e-05
6.73380763959641e-05
5.01368031407827e-05
5.64132547199827e-05
-4.69769804300812e-06
9.33391559446426e-05
0.000134164921648525
8.63401686080437e-05
7.77178397063388e-05
8.34680195260396e-05
0.000128779759631827
9.98375018893136e-05
-1.3238687022257e-05
7.78663363910729e-05
4.77684618120965e-05
8.21981971596331e-05
5.8022846971084e-05
0.000119522395543827
5.16014665149414e-05
6.84712034583215e-05
2.28951239277338e-05
6.3450154321783e-05
4.10003569125452e-05
9.37435946861018e-05
7.36289944002078e-05
6.29598459149389e-05
5.73110827055642e-05
5.47284922859961e-05
6.36524986877572e-05
5.35701121198465e-05
-6.71712163765037e-05
4.78815032651266e-05
2.41520848677508e-05
1.13267101338656e-05
7.14597919874016e-05
-2.5166061697899e-05
6.76987011927933e-05
7.62724555179747e-05
5.48477326377796e-05
5.65996667833074e-05
3.33330443282096e-05
8.5725300129059e-05
0.000107340607136106
2.56698481213389e-05
6.48567675623692e-05
9.88859856972462e-05
4.75839497960605e-05
7.98017747998653e-05
7.23957664908554e-05
9.68840414039623e-05
0.000136516784517317
6.12811226179887e-05
0.000103270987686264
3.52978350934893e-05
3.77164228833546e-05
3.78210863791431e-05
5.42072299816943e-05
6.29000690612998e-05
8.32467117506804e-05
8.47562664807364e-05
6.17808716391e-05
6.86979397830413e-05
9.25639630498447e-05
0.000112407282851768
5.73670756591943e-05
7.80322214352492e-05
5.4997591860063e-05
2.65154950768564e-06
9.69721073033662e-05
5.34349229888865e-05
3.19677935424926e-05
7.81174568363899e-05
0.000106925709782282
-2.04890619371865e-05
2.35044740440012e-05
2.63842669546022e-05
9.30955364757398e-06
3.91104819423907e-05
5.99179589310292e-05
6.64381231506509e-05
0.000106284138298045
2.788843473197e-05
1.52083704456805e-05
5.85260274630701e-05
8.69208073918238e-05
9.03338692475394e-05
1.39859060285457e-05
3.40745697094688e-05
0.000106938371516304
6.3695412318929e-05
6.8056395840604e-05
6.30773029417995e-05
7.72850006885633e-05
4.59889830058543e-05
0.000133403166422867
0.00011472974207563
1.37266258722049e-05
5.06938966941944e-05
9.11329929060516e-05
9.56419500326525e-05
4.39691344370736e-05
9.56899391011846e-05
6.35784806224686e-05
4.8871530921996e-05
5.36484827453258e-05
0.000137074467074096
5.79164255010966e-05
8.32863521255662e-05
5.91071037910018e-05
8.6335515099355e-05
4.99966939778527e-05
6.12610134340347e-05
6.48939107687422e-05
3.57889221376709e-05
8.37060615723826e-05
6.30389210615936e-05
5.58407455433309e-05
6.5328664611634e-05
6.38422445224658e-05
8.50053068612784e-06
0.000109108374832679
0.000110614518109852
2.94500233642045e-05
0.00012780895614759
9.12183977090567e-05
9.32911499758158e-05
0.000117597686603744
6.1963946099042e-05
6.67236457361161e-05
5.89495869101496e-05
1.26637005568104e-05
5.52481665279364e-05
4.09888954844876e-05
4.57385007227319e-05
-2.97873479098373e-05
0.000105957364609423
9.3761718068671e-05
-1.73775784643568e-05
5.48993117031721e-05
9.50204066919872e-05
3.31687034644674e-05
0.000124194933069525
7.46041074332596e-05
9.35289119353128e-05
1.10221222392242e-05
2.28713525131944e-05
8.54063899752664e-06
5.96613257684667e-05
5.28422052798241e-05
5.08848453299451e-05
5.03881093937125e-05
7.70904629438644e-05
0.000113532158803672
1.04006607278756e-05
6.02776969434219e-05
6.6510236771034e-05
7.08995058894869e-05
0.000138066415905771
6.40785925708441e-05
5.54868087923101e-05
9.032787587896e-05
3.49569727340303e-05
9.88860219825359e-05
6.15518419749457e-05
9.82323043133397e-05
8.60080750291656e-05
4.24519036839758e-06
2.97234485302679e-05
5.63984535375265e-06
7.79004501129846e-05
3.62459719271936e-05
5.93604689881124e-05
3.12510252152388e-05
4.53063162859967e-05
0.000100839735484849
-4.4794939168124e-06
7.60972016323704e-05
1.09438844864293e-05
5.10954690763538e-05
3.43126490115752e-06
7.04520268408452e-05
5.34213226711743e-05
0.000105439653333185
8.70204284614501e-05
0.000102385300566245
2.64974856904459e-05
0.000115442930783023
5.60641681916103e-05
5.14191269157357e-05
7.34793058912195e-05
2.09491351161831e-05
2.97279404275257e-05
4.24652538405123e-05
7.10833006429593e-05
6.65783368217967e-05
-2.80448840109308e-06
5.67436361877689e-05
6.40283387920831e-05
9.61421634164659e-05
2.87248400798266e-05
4.38530506194112e-05
9.65523905405814e-05
5.08570382835141e-05
6.00290734198608e-05
3.94907374344131e-05
8.52649323715986e-05
3.56447566992242e-05
6.89598429892436e-05
8.3813306288726e-05
2.79259773478083e-05
8.35666980561854e-05
9.35368423447038e-05
1.75033542173142e-05
7.80048321117137e-05
3.00042815466585e-05
7.72280630577809e-05
5.86525214133644e-05
4.71689139732027e-05
6.81244848672265e-05
4.66303409976496e-05
9.9855494526694e-06
9.47632236258546e-05
8.81138116121175e-05
-4.94576220507265e-06
0.00010286097574294
0.000138846250890054
7.64212411170865e-05
7.13378752172009e-05
2.04795587238518e-05
6.90063684616284e-05
0.000158791718957009
0.000113993422896822
8.2680093518038e-05
9.15010723042286e-05
2.28870615045174e-05
8.13056529126146e-05
0.000102364477855114
0.000111810088349265
0.000108470809510112
7.40812693864567e-05
3.14394897205216e-05
0.000113579593591486
9.17505038180325e-05
0.000102657333865499
7.8481828086028e-05
0.000105792033539668
-1.54331093470345e-05
5.18277355905211e-06
7.72522813814144e-05
4.62351540369548e-06
9.39402877435424e-06
6.63088072793019e-05
4.61134303617126e-05
3.44637017896912e-05
2.82224328932083e-05
-2.35248738653773e-05
3.63619390484205e-05
1.7321871404897e-05
0.000106613611066431
-2.93887803235937e-06
3.12082966406582e-05
5.86113015000137e-05
3.60078024919533e-05
-2.78136363948672e-05
4.03481983940262e-05
5.08403338135647e-05
5.76224844350707e-05
8.42710371241098e-05
0.000107909981154842
1.58416868431101e-05
3.44339536868436e-05
8.76288596688074e-05
0.000178379134979657
9.09847776294372e-05
3.09158114424613e-05
0.000109488926009974
4.38945894419311e-05
6.77165820214639e-05
1.70049570070856e-05
8.92446446215583e-05
1.27062741133721e-05
3.60708795600324e-05
8.74874095914838e-05
6.07452196274168e-05
-1.21239581362239e-05
4.82403266494934e-05
7.77757377432107e-05
4.58253610685489e-05
2.10716680553414e-05
8.39940504157656e-05
6.57886466542337e-05
7.08439175596392e-05
6.63627611881187e-05
1.54855946593994e-05
4.94471754307723e-05
2.17791922011387e-06
2.11875136415278e-05
3.21335411270234e-05
7.70879832335554e-05
-4.05275527758389e-05
1.272370686216e-06
7.34112933788894e-05
5.79804321895891e-05
6.58562239577127e-05
7.7006000692183e-05
7.25906196259467e-05
7.08498558673932e-05
9.72792200424931e-06
0.000104840267813052
5.35312258918393e-05
9.74785375727615e-05
5.46457638345001e-05
1.29928677618899e-05
9.029756141684e-05
6.57046422077052e-05
3.32384707839919e-06
5.17528623220594e-05
1.95294398227565e-05
9.03774086198538e-05
5.97709098737002e-05
4.31628000650972e-05
5.95689047943193e-05
2.23915226053117e-05
1.88428406589433e-05
2.8376035889055e-05
0.00011560342370519
6.72279469065543e-06
7.9360052865694e-05
9.29155934792717e-05
-2.47499058525028e-05
6.89947701421444e-05
8.11927892874653e-05
9.16469609852438e-05
0.000135278474919244
0.000168299754529324
9.505272339962e-05
0.000144754069001393
7.2281478429459e-05
5.50936937366642e-05
2.60695309871618e-05
9.53610066522397e-05
7.26180855123823e-05
7.77222714613413e-05
6.88067690101749e-05
-1.70087673118557e-05
3.01351847367283e-05
1.69231863505457e-05
5.90487402050751e-05
-2.68714101470509e-05
7.6808067281574e-05
6.93076765337149e-05
5.02479277863154e-05
-2.2441319843944e-05
4.72251387647821e-05
9.67656501706838e-06
9.75719029643179e-06
9.35645611173036e-05
2.82746942512182e-05
0.00011134609888382
-1.8699824554691e-05
9.38993591518675e-05
4.15768690558809e-05
2.67957008497799e-05
0.00012426143509797
6.45299529473532e-05
4.20539658392125e-06
1.53339651113095e-05
4.58851667814244e-05
1.86662954554361e-05
9.43472229248223e-05
0.000139951444320843
6.74111734846521e-05
0.000143774732393194
3.31093967856264e-05
9.05948837841748e-05
1.42240868122656e-05
8.40214125357494e-05
5.37142063805515e-05
4.12554617904188e-05
4.85814490420694e-05
4.50952358971604e-05
2.67334478411487e-05
8.22521172499145e-05
0.000112194135661713
9.53387189413824e-05
5.135531907608e-05
0.000143223010069986
5.11646693525374e-05
8.97020494630206e-05
6.92368809356318e-05
2.79396464809152e-05
5.96002422142546e-05
8.87696589439175e-05
8.88397075389652e-05
5.79979174250475e-05
-3.0467999149504e-05
7.14183962038474e-05
3.52665392018908e-07
6.40702634188621e-05
5.89795796077461e-05
1.17938208953787e-05
1.40910148181305e-05
-2.42687511723484e-05
6.2413880633806e-05
-3.3102427579213e-05
5.04110431598581e-05
6.44645659256578e-06
-5.20480522185837e-06
8.52274635538014e-05
4.99194182267931e-07
1.79390458176036e-05
8.11425749457312e-05
8.28281885446999e-05
3.33394745196803e-05
3.6743399180417e-05
6.74738249242916e-05
2.29271998721893e-05
5.3308198629062e-05
7.93007496331623e-05
4.15435442288787e-05
7.57776331812247e-05
9.87211021980936e-05
0.000106266030514905
0.000125507836504271
9.87633241795702e-05
6.52824654740332e-05
7.91973405333097e-05
3.65367110677619e-06
8.62688906937056e-05
4.23033509261067e-05
9.6550467279733e-05
8.6574560123369e-05
9.09296790081081e-05
0.000130875697500592
0.000121040342855756
8.49338743452278e-05
0.000153212383021444
2.60156263055916e-05
0.000101762808227868
4.0635869050695e-05
2.846734761034e-05
6.64311470144871e-05
4.79256985364504e-05
1.67430993166473e-05
3.98223842405959e-05
3.35687785410251e-05
5.89037010906911e-05
8.61870113750269e-05
0.000193021744454942
4.29902824047109e-05
6.34936237079958e-05
3.10648109685542e-05
0.000125731569325033
4.88665760001972e-05
4.78946139552821e-05
0.000101273865040464
8.87355019997389e-05
6.02422157741502e-05
7.85324374820821e-05
1.88112569501554e-06
8.81645606508712e-05
5.1839891670219e-05
6.3590316354367e-05
3.20754298753872e-05
1.14892495783175e-05
1.56056365555045e-05
1.05738289821414e-05
2.34049037195384e-05
5.94859270610738e-06
5.59121895337318e-05
5.76315636076221e-05
0.000113629074944783
9.36283015142404e-05
4.90506518816598e-05
5.33141088816459e-05
7.18875974583069e-05
4.39355893817872e-05
0.000127984238905761
2.58259142915847e-05
9.18393450392333e-05
4.42272350750003e-05
7.81823085220702e-05
3.84502436939232e-05
0.000110031576446201
4.27308517565508e-05
8.23200779850123e-05
6.32851825365602e-05
6.17784671176019e-05
0.000171732906767144
0.000100922042422368
7.17380533093573e-05
0.000121010283455472
-4.21878633609536e-05
6.80454626263748e-05
9.56252803067341e-05
1.37324500232523e-05
3.20286621711199e-05
3.03536380926537e-05
5.82739207794066e-05
5.13178330143888e-05
-9.03581182064637e-06
4.48841069926921e-05
-2.50158507360441e-05
3.3617500450621e-05
4.211421325263e-05
5.91947499530638e-05
5.51017705687716e-05
4.2086499082735e-05
6.98700414648428e-05
-1.43386749449358e-05
0.00014305274943345
8.95827504574759e-05
5.62617007423764e-05
4.36356182423373e-05
4.11420672161449e-05
4.01101290274431e-05
6.33457934610898e-05
7.86519003119369e-05
4.40887482827141e-05
4.53665516507581e-05
6.79368958876804e-05
0.000115908930983279
6.49983825426472e-05
0.000104546560233305
5.10192517251422e-05
9.83755866550834e-05
1.7044504538611e-05
0.000142017001000134
6.18448005174784e-05
-5.27953733481336e-06
9.03003940513549e-05
0.000114210462890058
9.38203613022436e-05
9.55523706143655e-05
4.87846896679627e-05
0.000128180071700899
6.0802925745789e-05
0.000120840999222476
3.68705109058561e-05
1.95194434895664e-05
7.1449114684729e-05
0.00010537291100578
2.59539259345173e-05
6.45094833380734e-05
6.16770020985322e-05
0.000114487317280588
2.43452299625962e-05
1.75885562144876e-05
7.56113992506789e-05
4.5972403414515e-05
5.96451285104841e-05
-1.11331595868481e-06
3.55013917657231e-05
3.95146281919295e-05
8.20008832688218e-05
4.43004837709305e-05
6.7175975374315e-05
1.6441793937045e-05
4.43217008250504e-05
4.4135889877896e-05
-1.65850458851216e-06
9.36417947764332e-05
5.32815381106922e-05
6.55431543127808e-05
6.98832479412076e-05
4.0982535320191e-05
3.70806884678752e-05
9.38834977879213e-05
6.83698701790669e-05
4.93811074398055e-06
7.83218752565479e-05
4.42374376692744e-05
8.71425467872387e-05
5.69255956234359e-05
0.000134397027508258
9.17225352160902e-05
4.0144729163412e-05
7.53254986178491e-05
4.91453366942029e-05
6.99480809385405e-05
0.000117697808884652
4.36392491841722e-05
3.730449491206e-05
2.74172874255056e-05
4.00305905157892e-05
8.82261891527983e-05
2.95481373626252e-05
2.75821387675907e-05
5.93841277039043e-05
8.46522940775114e-05
3.96875205906691e-05
6.11767598932328e-05
4.63842606203278e-05
6.3212374579403e-05
8.28650447228258e-05
-1.35858526508279e-05
6.52548371817659e-05
7.37794250750816e-05
6.68979224597592e-05
3.45944386403079e-05
8.8679904928333e-05
7.11845614262071e-05
4.68050173594492e-05
6.92896560046134e-05
5.33103362317136e-05
2.49049191935268e-05
3.81163968678392e-05
6.06566014874456e-05
1.48322482503083e-05
0.00010320141562963
6.60224075953399e-05
1.40057145886822e-05
3.32517049619626e-05
4.31570838188223e-06
2.95551811901147e-05
2.41001621149784e-05
5.37503910050656e-05
4.84904147678012e-06
-1.43826922697508e-05
1.18985014301051e-05
0.000129945039381075
8.5014247829047e-05
3.35702581488403e-05
8.28858478086873e-05
5.04703139888786e-05
0.000110601183752882
5.67207501898913e-05
7.00772279272645e-05
4.96708528613256e-05
8.79395543960695e-05
2.56683669177218e-05
2.72158673407633e-05
-9.75341481051927e-06
6.86424600189564e-05
7.0889044359142e-05
3.73695323275526e-05
0.000133709212478526
6.91965348019589e-05
0.000106314402438335
5.66618429608185e-06
7.86848513789948e-05
9.01910738756061e-05
8.9738747778776e-05
6.9537863556272e-05
4.93449169860251e-05
4.59451936382222e-05
4.53595297675703e-05
0.000102690977858387
1.55445401666226e-05
4.79321142846668e-05
0.00010994761022776
2.11656190829301e-05
8.95164698268113e-05
0.000110578450878077
3.53807383637051e-05
6.58409160612176e-05
5.02368837307852e-05
7.14214754019809e-05
0.000112459128009767
7.22296854728008e-05
2.08569589658427e-05
0.000107483152170297
6.19413095625061e-05
3.14467349496396e-05
6.9631102231217e-05
3.20870380021663e-05
4.76523191851874e-05
2.27880815078927e-05
4.48771028415526e-05
6.24672034287819e-05
3.56703596700995e-05
9.54955037562707e-05
9.70086305536908e-05
7.4354766977611e-05
5.32189884037462e-05
8.71393794280746e-05
8.98908300761487e-05
3.65787003157529e-05
5.73797745823196e-05
7.47240189274214e-05
7.68833931365537e-05
3.16048214505926e-05
5.44072320296597e-05
6.54652095854333e-05
5.0104298077401e-05
4.2577083467397e-05
3.23379815637132e-05
9.84759727801122e-05
7.93758543840965e-05
5.89908388543389e-05
8.88784907979603e-05
6.56271951567273e-05
0.000105300354817066
0.000120102219223361
7.20836541634733e-05
6.16467612693308e-05
6.59134649646427e-05
7.65536673907718e-05
6.18128248223324e-05
7.85297985130191e-06
1.97436127199058e-05
7.00035610519683e-05
5.70483539158483e-05
2.54112582608618e-05
5.01470673249086e-05
4.74353216240657e-05
-2.32761153132724e-05
7.82017480743847e-05
1.0263714216032e-05
8.53823469751266e-05
5.12609227309205e-05
0.000133722853782594
8.01723278318498e-07
7.49811746413216e-05
5.75136237593275e-05
1.31865592932234e-05
2.67480018198238e-05
8.25223000351119e-05
4.76596384488823e-05
1.96715088228557e-05
8.25457739540956e-05
6.7690171831082e-05
2.4437531135032e-06
9.91336695381346e-05
2.98368720680554e-05
4.43848639669662e-05
5.56109100389086e-05
4.89466930209883e-05
-5.16403774558076e-06
0.000123462326407185
0.000112661826181645
7.51037893347533e-05
9.02930038550437e-05
6.0795718975454e-05
4.68053949862894e-05
7.06262519950599e-05
3.53824742163099e-05
0.000126275694676682
-2.4455375091141e-05
0.000104648902275965
0.000122827813457209
6.45633927194006e-05
0.000106362189510546
4.18807957338944e-05
3.42980122516733e-05
6.27113815388448e-05
5.91894316520263e-05
5.72756644230737e-05
1.74873984895203e-05
4.26648772228321e-05
7.87611288237857e-05
2.67547100684036e-05
5.26709335943077e-05
0.000112605567064534
8.43126922333322e-05
3.77738864656394e-05
1.84361457936777e-05
6.40263705530505e-05
3.9367861170633e-05
5.47325145239089e-05
8.87685765874569e-05
0.000106176736612124
6.65633034394621e-05
7.61880186128579e-05
5.84087327022344e-05
4.96744745043575e-05
3.85230041169887e-05
3.05086605817264e-05
6.89621118823144e-05
1.16061778695624e-05
0.000101825060577136
9.58374913984232e-05
2.16832685924665e-05
6.52806717052893e-07
4.59551776548861e-05
4.95684068135964e-05
9.24836134367289e-05
3.19499977802322e-05
6.04816007021826e-05
7.9959675006148e-05
1.70187671919836e-05
8.16380035531088e-05
8.52509780484807e-05
9.67222061322652e-05
9.94410106523075e-05
5.41657417664175e-05
5.54919943927297e-05
7.16938553087369e-05
5.87269659084032e-05
3.25497625601705e-05
7.11208189293578e-05
7.63758052973387e-05
3.74215873949098e-05
6.05391138662265e-05
1.90795509530544e-05
5.16445750622191e-05
7.26522102447945e-05
6.43567401456175e-06
6.79089488353517e-05
0.000141158388947925
7.24971575701078e-05
6.61702085273153e-05
