# Supplementary material for: Research on computational propagation and identification of mine microseismic signals based on deep learning
Source: PLoS One. 2025 Oct 22;20(10):e0334641. doi: 10.1371/journal.pone.0334641 (PMC12543183; doi:10.1371/journal.pone.0334641)
Supplement: S5 Data — (ZIP) [file pone.0334641.s005.zip › 000100800001741.xlsx_0.txt_24.txt.txt]

5.82263599254773e-05
5.27810103566709e-05
2.92416713679341e-05
7.36229457767494e-05
8.80584240165511e-05
4.13150221329125e-05
2.34170554753315e-05
3.61837057224578e-05
4.58062872178847e-05
9.8297969196184e-05
4.36250960029933e-05
1.40745175283865e-05
-2.19050569630359e-05
2.26220958565081e-05
0.000139858283748841
6.21386339246468e-05
-1.50706750949557e-05
6.64600683985831e-05
1.10751377525856e-05
0.000131786582398161
6.25395498325742e-05
8.1306866375136e-05
6.76023790898565e-05
0.000108332833171359
2.38795359925352e-05
4.99637587290396e-05
9.20550202287592e-05
4.31993364823679e-05
7.72183993558921e-05
0.000107653302566039
1.69923515836396e-06
3.22456092965599e-05
3.20823232989984e-05
6.83642123647246e-05
6.0317589904942e-05
2.37398706855564e-05
8.00946299343354e-05
7.95608707863394e-05
9.05551094242295e-05
5.84036539309837e-05
8.02464496317534e-05
0.00010228466726776
3.03276132392568e-06
1.33820434784396e-05
8.52022427033278e-05
9.46150857892625e-05
-1.62475330259702e-06
9.53610524720624e-05
1.20943117969558e-05
9.05380551608994e-05
9.16766684762004e-05
6.75596941220325e-05
1.72047278169707e-05
-2.20205416703923e-05
6.17355968041222e-05
5.94400375252482e-05
6.39168034229961e-05
3.00649433962586e-05
3.21683289080504e-05
9.11150447510062e-05
5.28492725082074e-05
0.000160296685474339
0.000110279268014397
6.01709787234577e-05
8.3296805161767e-05
0.000101924586377346
9.02578342933719e-05
4.8455189307483e-05
5.78549080166848e-05
5.12427600169205e-05
9.9096188135167e-05
6.10023329422389e-05
1.6233523063842e-05
9.1494072597825e-05
7.71546441824058e-05
5.95856710792619e-05
4.56215830668421e-05
0.000137104872434516
5.31615354593085e-05
7.37880089355315e-06
2.38502383727654e-05
6.83351037619248e-05
6.06590752392169e-05
5.97407093962213e-05
8.42639407417109e-05
1.04172745743386e-05
2.29810124213317e-05
5.40077339802603e-05
5.24415868865838e-05
1.0948809800834e-05
0.000152529177596943
6.44339222444327e-05
6.64618124255822e-05
2.89035367618888e-05
0.000123055335623826
3.86671189177301e-06
9.96944142375241e-05
0.000108185901825822
2.78328834178723e-05
2.18115974313762e-05
1.49359484020557e-05
7.45700289747145e-05
8.9462061139607e-05
0.000115123035447652
6.70769155374294e-05
-4.9554510768356e-06
7.67689965423567e-05
8.8993553417773e-05
8.37538292921532e-05
9.133020663862e-05
2.36252896114485e-05
0.000113379920026695
6.33194454301675e-05
8.22504436207234e-05
3.59251805926712e-05
4.96964889361502e-05
0.00010083073294377
-3.94502584504711e-05
3.24854808165154e-05
4.9791515116469e-05
2.31361194076896e-05
2.91485690552193e-06
1.18289601841623e-05
5.83807312071798e-05
-1.09844785030798e-05
6.04952411941256e-05
3.73509818327628e-05
2.20018247066874e-05
4.94566476296727e-05
5.3994095034551e-05
8.63869211843352e-05
-1.66287309360051e-05
9.54291830047764e-05
7.44836624901786e-05
9.76790656622738e-05
1.67265672168319e-05
9.18719180875469e-05
4.72322913847803e-05
3.24953305193234e-05
5.51002246254252e-05
0.000102733619348918
0.000101944176106919
2.94116271535328e-05
8.71683190270306e-05
9.69302676623475e-05
7.59952935728396e-05
0.000102501501164983
6.20840180856525e-05
0.000116849561761898
7.1967035880151e-05
5.27754894344754e-05
2.91593925133126e-05
5.46406244653915e-05
4.85425302828426e-05
5.63058033317413e-05
1.21935312225542e-05
5.07165174243242e-05
6.89696852223546e-05
6.07073425266713e-06
0.000108686826338439
4.54167375945064e-05
6.69884820502252e-05
0.000100618812246205
0.000101852134208351
6.87785196039281e-05
5.26493649014401e-05
4.26165017745501e-05
0.000124379191751722
5.88350756352997e-05
-1.163531369771e-05
5.11627989469452e-05
7.25278213171069e-05
6.60656044313634e-05
7.16105068437767e-06
5.4773702599441e-05
9.10881634022775e-05
5.26036530058408e-05
6.52750281556141e-05
8.30047293211178e-06
0.000104870358638972
1.42427091662248e-05
5.63751745865817e-05
1.59581465734107e-05
1.57227457802493e-05
0.000130663940571077
5.49506518033067e-05
-3.4385494758774e-05
2.79874236543416e-05
2.42923446019242e-05
3.30426686212878e-05
4.35284737979676e-06
6.90375983828642e-05
0.000108096115438397
3.34598718299358e-05
4.69677541037199e-05
1.90603118829007e-05
0.000140316666065299
-9.96631750755498e-06
2.55415466122717e-06
6.65958034372628e-05
0.000104785252119043
5.95879423404966e-05
7.54982379013661e-05
6.13112880950934e-05
0.000105634004283452
-2.3029998820117e-05
7.10195565550855e-05
6.74715254208289e-05
5.11312436053682e-07
3.0825329958526e-05
5.69662026636661e-05
0.000131937952422503
4.9520988465653e-05
2.18338479974986e-05
3.16381760649028e-05
2.94948996945653e-05
6.3413552616799e-05
0.000129783545814118
-1.84242107222768e-05
1.48670670827077e-05
5.30204306677795e-05
5.11937899212794e-05
0.000109099912504243
6.61930699595658e-06
0.000121688614324971
5.3976837570229e-05
-2.63747573651048e-05
5.27100335017675e-05
0.000105160793110789
2.74252212017231e-05
1.39289254143964e-05
3.36198520557539e-05
3.95545860242534e-05
8.15775962673034e-05
5.22867759601198e-05
3.75688168388796e-05
9.17189111825575e-05
3.65015649041651e-05
0.000110317012886458
2.409719107328e-05
3.05275869568949e-05
4.2178969314759e-05
8.34549545368248e-05
6.75895607825111e-05
4.13040875247156e-05
9.44935291715665e-05
0.000116034706550796
8.2311327194552e-05
3.8270213688028e-05
6.56541709303109e-05
4.56009236130704e-06
6.77726810570663e-05
2.17357991726881e-05
4.28730027754056e-05
6.13933571321308e-05
6.19045953402534e-05
7.25021347886786e-05
9.97230019507778e-05
9.58167036973309e-05
9.25767471351437e-05
2.88008824277124e-05
5.73576055149401e-05
6.80949197772419e-05
8.76439236341551e-05
8.38818912807826e-05
8.14520975793576e-05
6.09262141586961e-05
8.03729711070414e-05
1.47538876994505e-05
2.91183801246463e-05
1.05155635626884e-05
-3.26276881013957e-06
9.85890952227287e-05
6.57687192123672e-05
0.000126246585793535
8.29943959184623e-05
0.000101866996208606
0.000119194942100942
4.24432822623182e-05
0.000152135836658261
8.44563514447242e-05
9.73183728535874e-05
0.000175504828247597
7.66842382432098e-05
3.1539898482226e-05
8.43588001560205e-05
3.85641802826623e-05
3.49032314230119e-05
6.06254460675768e-05
4.08630604205594e-05
4.58128116568674e-05
4.02600984270427e-05
5.68806077854646e-05
2.72390792690402e-05
1.77880452653258e-05
6.43603503760088e-05
8.11962651496783e-05
4.22211055302132e-05
6.8788045146221e-05
4.02789500810487e-05
6.40785951243408e-05
7.39047356543079e-05
7.82941686429271e-05
3.95675420864164e-05
6.79829195981203e-05
4.78377474505226e-05
-1.09632858352758e-06
0.000119955511786335
0.000100358882498894
9.35961366345661e-05
9.508015438449e-05
0.000108199093956613
9.61414976531792e-05
4.8681844199164e-05
9.5121577429472e-05
6.54648750672946e-05
8.85323583907048e-05
7.28146237964183e-05
9.01590025452792e-05
9.98346989824649e-05
8.10359253481243e-05
0.000125482637329019
5.74000223846549e-05
8.63546173928385e-05
0.000103309704990388
9.80342794105261e-05
0.0001223433450827
6.9710928758542e-05
6.38270361289009e-05
6.49249713744243e-05
6.119901998304e-05
8.49299805889578e-08
7.84138290489943e-05
5.48040052473839e-05
5.53308480893853e-05
6.13754350266507e-05
3.41888933370967e-05
9.5437230964582e-05
5.18872878349197e-05
7.37921185070116e-06
7.13017899502469e-05
3.81244165770531e-05
-1.20021118745296e-05
9.11164488074357e-05
5.00618625896879e-05
3.87675195184231e-05
3.8508812212415e-05
3.00564970898576e-05
5.97637143974746e-05
8.65256619914092e-05
1.41170736702235e-05
2.78064863164348e-05
8.41151713757436e-05
9.01741144854673e-05
1.45892737409793e-05
4.98533850244858e-05
4.41736361169247e-05
0.000105508576173736
3.38654578751694e-05
0.000135312157202399
8.6885554375905e-05
5.78266042008873e-05
6.59586023499937e-05
4.70407654740315e-05
0.00010823100820251
0.000105052551588318
0.000109363067430248
5.33368412808576e-05
0.000140112009800463
0.000105927891050085
7.86009817377901e-05
5.06033572700926e-05
-1.23962457278427e-05
0.000115992629983172
3.877047276449e-05
1.67398609729751e-05
5.09838824403829e-05
6.6305756221403e-05
7.25930173988587e-05
8.06551021531523e-07
-9.46926944732781e-06
4.65708674426463e-05
-2.09247080659582e-05
9.02163291968875e-05
7.26303423749714e-08
4.30180150039288e-05
4.46119364068588e-06
8.60152064974572e-06
9.36782790869008e-05
2.7522870841086e-05
1.44374937729203e-05
4.74700389790252e-05
9.40524147602701e-05
9.48942924106363e-05
0.000129524982166381
5.61888793718956e-05
8.29108578325881e-05
0.000116829483737717
0.000105206556864361
4.53590597177408e-05
0.000115002458180441
6.80799671665861e-05
9.31979371485827e-05
7.61020482046955e-05
7.95509295213256e-05
8.22961916391736e-05
0.000106028602960483
7.86879784513692e-05
9.08910888123043e-05
-9.94137033535435e-06
0.000116496458986205
3.10892771241866e-05
7.45905353011072e-05
6.44945713874211e-05
9.32454348080944e-05
0.000119135196391381
0.000147017633373775
6.7747882854151e-05
9.22005781614175e-05
4.60902703971201e-05
7.65724871522064e-05
5.53345282698285e-05
0.000115505457449633
7.75283666805379e-05
5.23099015797825e-05
6.02968410976153e-05
-3.1032496491554e-05
-1.66338338544036e-05
6.25154749937198e-05
3.09755753913389e-05
4.63563393559654e-05
0.000104398109049968
3.10083672536133e-05
2.72717585451814e-05
6.07040199084892e-05
5.02710500899661e-05
-2.81936843093931e-06
7.60369062803288e-05
6.67070590934778e-05
-1.51476168423553e-05
0.000107315568582086
4.14411021435847e-05
5.84595929810823e-05
-6.82656510585846e-06
7.14693275685238e-05
5.63012659747812e-05
9.03218325355589e-05
8.55864921274443e-05
5.00361543392027e-05
7.70446455985444e-05
3.18529942256113e-05
1.53456462169426e-05
4.22794792183551e-05
4.85832648022836e-05
7.35251598093607e-05
2.68293770087274e-05
5.93646713125269e-05
5.99928354466539e-05
2.8496615486671e-05
8.01902325220771e-05
0.000110861515359852
6.6948696274687e-07
8.84737332716549e-05
6.48687262970298e-05
3.52407753360302e-05
6.07886430398657e-05
7.19266723296327e-05
5.39546625817077e-05
7.94605923424398e-05
0.000165976171400496
4.33958669105696e-05
5.87114251123049e-05
3.95833268643162e-05
7.08098681422285e-05
7.68896403793771e-05
2.42835891399527e-05
9.97430093439477e-06
2.44594725197927e-05
5.44557047091946e-06
5.39945357833948e-05
0.000105871095401066
0.000112215437752699
6.6754834188705e-05
6.53023360586894e-05
5.7642305988791e-05
4.55351012038543e-05
4.4268299679517e-05
-2.21836113473182e-05
-3.68465150013839e-06
7.38293509285032e-06
2.44354778334507e-06
3.84796100524368e-05
6.91433045384075e-05
6.4588950538221e-05
3.8322045880669e-05
0.000154008128472701
9.81693377768119e-05
3.91772728608313e-05
7.00908198004698e-05
3.89192230879658e-05
5.29306122299656e-05
3.25560546140892e-05
4.56806057404456e-05
9.64506338453215e-05
2.71122507165118e-05
0.000112105328789775
5.2438064105162e-05
9.4102699703022e-05
9.06044392343623e-05
0.000111211924588109
3.87233255833866e-05
3.38035227843775e-05
2.82896293814995e-05
9.63331157670429e-06
6.28932996967248e-05
6.34685605181589e-05
3.31155599632634e-05
3.33062362112161e-05
1.50279776811438e-05
2.73468231518753e-05
4.61644613009967e-05
0.000134912922497362
7.98685903552151e-07
6.98812916101513e-05
2.71865267752828e-05
6.55353895091974e-05
5.64048428613391e-05
0.000108773640784284
9.59726227174391e-05
7.33364138500076e-05
9.0437278211212e-05
6.67248651114797e-05
8.40875137977447e-05
5.32822453054018e-05
5.98609275095723e-05
4.99529197394511e-05
-1.76713086939939e-05
1.8302951851625e-05
2.12457525777101e-05
8.09385286729161e-06
-1.1477539152342e-05
6.71458397641822e-05
4.80389636511533e-06
8.55941261227557e-05
6.06339103366047e-05
7.59651016144557e-05
7.0369103314628e-05
6.13479099242919e-05
7.98527478159535e-05
5.53054802744828e-05
7.42898237306637e-05
0.000102805437307052
7.42749132602019e-05
0.00012284203823715
2.63687063804611e-05
6.61352648267064e-05
7.69959838627287e-05
9.58457251242046e-05
3.97251765004269e-05
9.85884626011912e-06
7.6371256556848e-05
5.70323534822762e-05
0.000104986557008506
6.77103990199697e-05
3.0913127304545e-05
8.37666022605819e-07
4.26209230408627e-05
4.15148758889988e-05
-1.57877075180802e-05
1.58591822721619e-05
9.26414488920272e-05
-1.63147961042847e-05
5.66529090348622e-05
7.15202451150964e-05
8.59230054723948e-05
2.94677011515052e-05
7.77827178388474e-05
6.11673019120478e-05
9.02598052396051e-05
-4.00772324034223e-05
6.44341327008569e-05
-1.37189001745709e-06
2.92040619793075e-05
4.37004470295153e-05
3.64560816765469e-05
7.78236562083166e-05
6.28458301653191e-05
9.65441880008139e-05
3.78439955801448e-05
0.000111093989972509
6.09727696035247e-05
8.09421380705052e-05
5.01004522687637e-05
3.87795912343145e-05
2.77681449336951e-05
0.000136112042779857
7.09505161749593e-05
0.000112137189100439
5.09882440267956e-05
0.000150671886008593
2.25207122182162e-05
5.94292755962498e-05
3.47690345326394e-05
0.000108224150550702
0.000125091478334251
6.6985453857448e-05
7.48684610711826e-05
5.52934770158709e-05
4.83985914453e-05
3.56326207413047e-05
5.59564486116124e-05
5.97210871264981e-05
6.42375680216171e-05
3.2768254763438e-05
2.46961360653613e-05
0.000108364488355207
4.56576603032855e-05
2.42950547315787e-05
1.39341991745253e-05
0.000106788241202793
6.64397435175717e-05
7.9968819176975e-05
8.23128094695877e-05
0.000139146837499174
5.39336873501677e-05
5.97202382066135e-05
0.000132676799992182
3.062839169113e-05
0.000101783511426716
9.72529579945806e-05
0.000128943812544424
4.02170756636395e-05
0.000123180935760684
8.84171662214009e-06
7.69684282326736e-05
5.95039324330751e-05
7.80229377607451e-05
0.000117914767977694
5.74744904160223e-05
0.000103034227171634
8.40348485695219e-05
7.92938222578113e-05
6.48372175584608e-05
6.26523278939092e-05
7.72506220482732e-05
0.000101172819474804
7.8011132953159e-05
9.60693246852417e-05
0.000112200426858533
7.34795349457867e-05
0.000113459255480098
9.87123601691272e-05
0.000107765342870873
4.89478931672183e-05
0.000101258743411606
9.58541921727947e-05
0.000175569461847473
4.76415180810587e-05
9.14437920640014e-05
5.90572010227313e-05
7.51605420700741e-05
8.72888447997035e-05
9.11690703369298e-05
8.65247968687395e-05
4.04900909423511e-05
5.52337092172839e-05
3.65263109983291e-05
8.6980338826192e-05
0.000110651044051432
0.000123100045404574
4.17824389279886e-05
4.05585670718106e-05
0.000130710435867816
0.000138303759868873
4.43117363439496e-05
5.20987424122986e-05
8.48245750148677e-05
7.12763247099297e-05
9.64981126011904e-05
0.000104447480876006
7.16911042514913e-05
0.000110967308227505
8.91019039612483e-05
1.38941477675784e-05
-4.64063908028352e-07
5.81532942196386e-05
2.24385335076108e-06
0.00011552797028599
0.000144014609643349
6.31197952891744e-05
7.38092224099786e-05
8.63312151291236e-05
-5.68209220722832e-06
6.16159501648692e-05
1.33699125678099e-05
9.55579227574674e-05
3.96148574050071e-05
9.36762260476483e-05
-1.93958801992156e-06
5.49288787612023e-05
6.13795538398422e-05
0.00011022082088545
0.000112405005311498
5.52235909719905e-05
6.68807074982375e-05
7.8759511980234e-05
5.90459071784217e-05
0.000108918218554194
-1.38089597372082e-06
0.00010270925334492
6.1121555748763e-05
9.18302783875124e-05
0.000101201264275323
0.000105531432808463
6.41732971592054e-05
3.73772864217005e-05
5.58740872647202e-05
5.57328977882066e-05
9.6691622649056e-06
3.11885837357989e-05
-1.87852221118332e-05
3.68418871945339e-05
5.21862452714263e-05
5.48278698038889e-05
5.70815340069003e-05
3.43739515724596e-05
2.48883108969782e-05
5.06600984593808e-05
-3.39307735476153e-05
2.92845027086977e-05
3.35240887081106e-05
-1.56875001543685e-05
3.40629746766805e-05
7.15838924951747e-05
5.81109112174181e-05
6.06832031195411e-05
4.91707651762478e-05
7.91606774015273e-05
3.186509340734e-05
5.03104408705595e-05
0.00010896230120317
2.34425284009352e-06
0.000140446375891577
8.82354466631086e-05
0.000190994899893136
0.000122910780637323
8.21109218534631e-05
0.000115842120461277
4.78243790289623e-05
5.34403201269416e-05
0.00013367992931185
6.64601846142337e-05
7.35986950981648e-05
2.14450571329057e-05
1.12042132994362e-05
8.24374900040896e-05
5.09928760927598e-05
5.51557221702197e-05
5.44476269736909e-05
0.000126970291951613
5.37499073861194e-05
5.07796702336456e-05
9.32828590521656e-05
7.81150508143498e-05
2.38596384886193e-05
0.000153522079083055
7.96861262506699e-05
4.52600663293838e-05
2.76025441762738e-05
2.12401741953154e-05
8.84508737646163e-05
5.52260567592422e-05
2.19450050117235e-05
6.43503273769368e-05
1.19440206165772e-05
6.00105491276494e-05
8.2786040605915e-05
0.000106600194646241
0.000105998989574276
6.71379853781799e-05
8.37382602246787e-05
6.82324886714534e-05
4.7319803307351e-05
8.75340953433587e-05
0.000103624345268451
7.80599956092634e-05
3.09873786365685e-05
0.000135603778086287
3.15574165697409e-05
6.59659377132956e-05
3.63163886120552e-05
3.47229564007204e-05
0.000107407270980097
1.57918077542656e-05
6.54266978131444e-05
4.50012464239725e-05
2.22844528199617e-05
0.000123485124426233
8.07745295777328e-05
4.68880337079803e-05
1.00416570325775e-06
8.9734505280927e-05
4.09494340039128e-05
2.66516161600231e-05
0.000129586840655532
6.59985874806875e-05
2.07053404279446e-05
8.31702257220428e-05
0.00011938654402034
5.45949272471081e-05
0.000111495324370315
3.78035910479154e-05
4.41527646918942e-05
5.45439941205502e-05
5.953767676984e-05
2.14528260513981e-05
6.56284414702053e-05
6.11099107465677e-05
2.18887410221684e-05
7.33253021687504e-05
5.69072724469151e-05
6.36585223817381e-05
8.24727632516818e-05
7.03064811075326e-05
0.000106624914585917
1.17642184640825e-05
8.66347504141953e-05
6.47866687981179e-05
0.000101098713137761
3.27868350063951e-05
6.39032794176381e-05
4.94252934347835e-05
8.70339017324335e-05
4.1145436630154e-05
6.68326438032945e-05
2.36305320018185e-05
6.37919746589981e-05
7.07683107377877e-05
8.49749742116112e-05
3.58290989104318e-05
7.08837713032268e-05
0.000106906753558399
9.54597628185583e-05
0.000113239216500575
7.41788627701188e-05
3.16094626042922e-05
0.0001043027984256
6.76281261394984e-05
4.88219712638077e-05
2.42945791165613e-05
9.28964008166433e-05
3.32023220321294e-05
2.09923592212924e-05
1.85639021681961e-05
2.72295937619119e-05
5.71748783863461e-05
6.29672788191938e-05
8.01645880384756e-05
8.70959329985442e-05
5.01143730913597e-05
6.83824899334695e-05
5.18699668589191e-05
7.32690586266116e-05
4.0269319204123e-05
9.92274566319009e-05
9.24272606830921e-05
0.000102652337469616
8.68656699305037e-05
9.31714098509675e-05
7.3361946113672e-05
6.6136797624196e-05
5.24206378249101e-05
3.48071171759347e-05
3.71044908045311e-05
2.70597393102467e-05
0.000116499445079174
2.38779941458311e-05
4.14346806256683e-05
0.000106936831934568
5.83788517107938e-05
0.00011424111575242
8.39318483914244e-05
8.9446755732361e-05
4.76020778400182e-05
0.000112121575415982
0.000108170265577898
0.000147277436700309
0.000103810824200828
6.11062000596383e-05
7.5169564204331e-05
2.33963327288584e-05
5.60538834024304e-05
3.65321864690886e-05
7.78590300889208e-05
5.11647806891848e-05
0.000123736597716798
9.3626945123965e-05
2.635519981485e-05
8.99818412494849e-05
-4.67721308491931e-06
5.53196122720471e-05
5.98632651649856e-05
4.8761534807797e-05
5.65620064500251e-05
3.99496493409614e-05
0.00010829107517926
6.71858259919406e-05
3.61516658117747e-05
-1.90292484345009e-05
4.62170683176453e-05
8.5724334590087e-05
0.000106756647274827
7.9606890087137e-05
3.8494837299008e-05
6.9951504488742e-05
6.77899267034581e-05
4.05225387308321e-05
9.35221371034801e-05
4.26371571044835e-05
9.65275649269115e-05
8.52146470276559e-05
3.50729886586064e-05
8.09164618382673e-05
5.71004500085828e-05
0.000127272655052454
0.000141814574648332
4.23386199057733e-05
2.52743954310124e-05
7.39200446729067e-05
0.000161977271384368
6.66110742948726e-05
3.94379197689041e-05
5.91381166837335e-05
0.000131767595945413
8.03091697900745e-05
8.82969533619292e-05
0.000107669050165636
1.3278563313289e-05
2.9610279525266e-05
-5.65916032454391e-06
-4.88892766416667e-07
0.00010060461300607
2.61825616325441e-05
4.03394657043103e-05
7.28748985790475e-05
6.6334056579397e-06
0.000116675633552172
1.12341063593437e-05
5.74835511253322e-06
5.69268000037983e-05
5.96608122441813e-05
4.07323621688578e-05
3.42259347254478e-05
8.35147403398105e-05
2.25226707691326e-05
0.000105628819564286
7.88063484658215e-05
2.19345703929445e-05
8.83004698259689e-05
4.55082816770723e-05
2.65778891017462e-05
7.33683334800805e-05
5.44790499220125e-05
5.47688067014748e-05
0.000107846672706173
6.54640101912068e-05
4.71774912059615e-05
8.00181902684762e-05
7.75886526315523e-05
1.44105059486029e-05
2.1339578766887e-05
0.000112721130750785
5.56168739848089e-05
0.000107313967627897
6.39646145874801e-05
7.08939982340184e-05
7.8457468079418e-05
2.52314731246405e-05
7.64426837211627e-06
2.3351292114689e-05
6.76006110556558e-05
0.00014280074534427
3.50912318769124e-05
8.31585722848067e-05
7.23459724283352e-05
9.5540279735022e-05
5.92545530381032e-05
9.14678399586537e-05
7.94042802497596e-05
7.47330990985695e-05
0.000116344923322964
7.63101745326406e-05
8.93793172953243e-05
2.31796675070186e-06
1.4101319061101e-05
4.15089304519628e-05
0.000110690841493095
3.74321709269731e-05
9.48733898741624e-05
5.64339176663209e-05
1.51155885118249e-05
5.68906396885216e-05
5.01642875918648e-05
3.64929285342785e-06
5.80272372226526e-05
4.92807337808159e-05
9.85435166748699e-05
3.2756267561892e-05
5.17634707549103e-05
3.04639762988034e-05
2.08745743463323e-05
5.2818981101861e-05
3.36702687319024e-05
2.59235265170622e-05
0.000120032826531763
4.67527744251018e-05
5.92653774966083e-05
1.03321759133402e-05
7.00258644131121e-05
6.66844144995322e-05
1.94916843494983e-05
4.56630281333856e-05
6.65343919929302e-05
2.29354586012375e-05
3.02967951901882e-05
4.0711481493682e-05
0.000108668692994128
0.00010810479679419
8.98417763146149e-05
9.15899906074897e-05
6.26749135179862e-05
8.59850741942672e-05
0.000116784808492789
7.45099343003317e-05
3.06365707082133e-05
1.99400517935851e-05
9.81423952808721e-05
8.17061283595404e-05
1.17911134251672e-05
6.77702964579018e-05
4.73658925775143e-05
5.48688945673959e-05
2.84980208981103e-05
7.35125180009379e-05
6.19646569838604e-05
3.84656066186922e-05
0.000104641580788997
1.75472254042113e-05
9.35381221604215e-05
4.4749733235873e-06
3.59990072578424e-05
1.74001750096076e-05
6.87565325497896e-07
4.56642735123177e-05
7.36113841685363e-06
2.83358666160538e-06
3.8534754060961e-05
-2.45381544495625e-05
9.78394665985151e-06
2.95349363642558e-05
5.86036478343646e-05
6.02373688394306e-06
3.91703901755079e-05
1.59068336052206e-05
7.11668297932294e-05
6.81272096156454e-05
5.53414842439251e-05
7.23007693859698e-05
7.95431204357715e-05
8.31554410265455e-05
0.000105009677710923
0.000116645947427668
5.52881202636283e-05
3.20752207705471e-05
0.000105391347446452
3.08080743480229e-05
-3.01465988542706e-05
7.16658250022784e-05
0.000115847842239435
2.79941761310457e-05
9.01612208078141e-05
1.53408306514461e-05
9.61717856214322e-05
5.76327632786561e-05
0.000101495103160328
5.92747324742511e-05
9.18064940939653e-05
0.000129050190140317
-1.99149633732416e-05
3.99248023767761e-05
0.000130331886692248
7.52300928257991e-05
7.58896493559102e-05
0.000102081101840787
-1.61552735172768e-05
6.87430491940547e-05
8.44483089205611e-05
8.90523072296467e-05
5.0760812019347e-05
3.7814278259325e-05
-3.01924925796654e-05
6.31884611998627e-05
9.49185891374584e-05
3.88581905873277e-05
8.10775714997649e-05
5.08927771591871e-05
8.68246202598963e-05
9.4009273990761e-05
0.000151207981548264
3.87517651283464e-05
1.47274827895951e-05
5.57656213272926e-06
9.3357581787354e-05
1.98577775408772e-05
5.57423159452595e-05
0.000126797098961005
5.48439583283976e-05
8.25899641697572e-05
3.78147570124363e-05
4.35589108833785e-05
4.54767722677711e-05
7.68277597438288e-05
9.25567718532279e-05
-1.19407724835198e-05
2.32134357325898e-05
5.32502612401853e-05
1.26428757786827e-05
0.000101988487422048
0.000100672802359858
8.68167506938884e-06
7.87982648825677e-05
5.58719342497964e-05
0.000123700774259733
4.62969771086467e-05
6.08844207229834e-05
0.00014614773372072
6.96934687597223e-05
4.19596511113346e-05
0.000121029532514019
0.000113729300303614
0.00010791449445661
0.000101269711185516
5.34974726353562e-05
4.16101041834418e-05
9.65764341305947e-05
5.77172226091198e-05
2.62205606123175e-05
6.43640659195808e-05
7.11090073044147e-05
8.92214556939485e-05
-5.4883017427783e-06
7.5057094320018e-05
1.6628275215572e-05
8.31284713688283e-05
6.78991874369659e-05
2.58721180811768e-05
6.33456248437231e-05
6.72978478222608e-05
7.76701924665285e-05
4.41958328805939e-05
7.86280804033502e-05
3.4853511965007e-05
6.95225427930765e-05
2.09931142472536e-05
6.49220367548603e-05
3.18399658470201e-05
3.88111111132389e-05
6.27084471007921e-05
1.21027547220822e-05
3.1847933618409e-05
0.000120514861333242
4.80391521297438e-06
4.59890637632711e-05
6.09923579611208e-05
3.97409889165779e-05
4.04692887077343e-05
3.41617605124931e-05
6.89972710568484e-05
7.25848205510019e-05
2.55981820073733e-05
6.47960271605074e-05
0.000109011343851293
3.7002735032221e-05
2.92127347609846e-05
1.1714309737147e-05
0.000112786649344064
8.49793118988378e-06
-5.75805113848461e-07
0.000108003134699801
0.0001688680263595
8.85293925237686e-05
2.0587654382581e-05
1.44129586159916e-05
9.55453681374881e-05
8.36141639878206e-05
4.71165094658631e-05
3.96212800612135e-05
8.93223108928455e-05
5.5908127691661e-05
4.02449773070169e-05
4.64795315264976e-05
1.77860359371189e-05
6.72340500736242e-05
4.65176366416968e-05
5.50007124451416e-05
5.42522442099215e-05
0.000104757967804684
7.96864416419567e-05
3.01959255560574e-05
0.000100264905301137
7.65044810806439e-05
6.20197734341312e-05
9.32391993421789e-05
6.8668793205515e-05
7.26967286153223e-05
7.69100615007224e-05
6.12669954335639e-05
6.63151963696004e-05
5.95181830829269e-05
0.00010624459981663
5.28492622898528e-05
2.36317250967693e-05
8.09304246640517e-05
0.000110766632171086
4.34775224693501e-05
7.29882118374994e-05
4.31543888863315e-05
2.28696272127954e-05
8.24566233595202e-05
5.84029927481811e-06
0.000121988191327564
6.98270400368877e-05
1.13228198719622e-05
0.00010131802772886
3.85262152701911e-05
0.00011651507668712
0.000119844276513375
5.98749643646507e-05
1.24618493924875e-05
0.00010309650266865
4.33221657926916e-05
0.000100077097098474
8.15152586192356e-05
7.95660350429436e-05
0.00013047279760914
3.75533957962978e-05
-1.1065789547275e-06
4.86899971564909e-05
0.000107580616649352
2.86946760058628e-05
4.64487314217981e-05
1.06520314381444e-05
2.20153552821897e-05
9.45812267155941e-05
7.43543836243311e-05
8.74462013725002e-05
6.51328348872185e-05
4.47175538660392e-05
3.6509878098416e-05
5.09258338200013e-05
8.64220382564112e-05
7.22475505704582e-05
4.28680082283052e-05
9.77644221326529e-05
2.89845784361021e-05
0.000121464464961022
0.000155136021376211
5.76219712775095e-05
4.5486796217579e-05
4.58048259435625e-05
5.66279140096035e-05
6.07121426749453e-05
3.44876401560959e-05
5.33660912563395e-05
5.97408283047857e-05
0.000148389182961432
3.59265328080445e-05
2.10388337486318e-05
6.06354723904917e-05
0.000122648639221788
6.62494971726293e-05
1.81357282196908e-06
5.64598119731701e-05
-4.63454752091486e-06
-3.63058741414894e-05
-2.5165246246062e-05
-1.80867347201767e-05
0.000106695750562504
0.000145677369533423
-1.02063872876405e-05
6.95831290541386e-05
7.41095969087466e-05
5.90408855136554e-06
9.11077542830101e-05
1.03509312082367e-05
0.000116385392638147
4.20110102392829e-05
0.000118190419919235
9.21266483056175e-05
5.92771965750408e-05
8.58880805215756e-05
0.000140379781830446
9.93226182817333e-05
0.000136760708683256
7.97587867388597e-06
8.81232183395496e-05
7.36460083872784e-05
-2.43352511513498e-06
4.241457315064e-05
5.747935098725e-05
0.000143639129275489
9.00591107535011e-05
9.36560856608955e-05
6.1957339674394e-05
5.35888670752678e-05
4.09883318501969e-05
0.000107873112836506
0.000102199851763793
4.19454581627378e-06
7.49019788778111e-05
-4.80377271331569e-06
0.000105794387445251
1.14490509482503e-05
-3.61623730888691e-05
9.34153396657557e-05
4.22192585153783e-05
0.000113042227255381
5.00943271594047e-05
0.000119345232097147
5.57259615700364e-05
7.33091106069214e-05
9.02071351740469e-05
2.07101285101924e-05
6.02685354644855e-05
-3.96040584690784e-05
6.31341423528462e-05
5.8401906556902e-05
7.54417324790697e-05
6.12298071051942e-05
3.08657743168932e-05
0.000103198861255292
6.22309972111353e-06
1.7768845159887e-05
-3.93810976324713e-05
5.96344516701747e-05
0.000100161763603946
0.000115168127849131
0.000138832125923448
0.000121840072795444
0.000168152600842592
4.16220265604845e-05
7.48339282054606e-05
5.48570293202168e-05
5.29940225198609e-05
0.000102876856043365
7.94441800921202e-05
0.000116926442368346
4.14347767386475e-05
5.5428357066457e-05
0.000104076723427704
8.07696576496522e-05
1.11317731531773e-05
3.17413562276587e-05
5.33406399512206e-05
9.02806286054772e-05
9.06925766038314e-05
8.24103908604371e-05
0.000158899531054271
5.8336992031459e-05
6.95109951211042e-05
4.58569296861625e-05
6.17774324407979e-05
6.13605086906983e-05
6.19707116940694e-05
4.04705463809097e-05
9.16464039817229e-05
4.13648483376972e-05
0.000130102745000329
2.54026365765436e-05
0.000101930256547965
5.99755626823611e-05
6.06363231827701e-05
5.74234886467784e-05
9.39514751590445e-05
1.42218295550123e-05
6.20522765673175e-05
6.22984821328377e-05
9.62549098940265e-05
6.56730969824343e-05
1.8537623057693e-05
6.18232406050329e-05
5.23117771551983e-05
0.000170208797707368
5.43814907260433e-05
3.43285404829038e-05
0.00012515838243202
5.10745005907293e-05
4.54979032700578e-05
0.000107387806918622
4.80116242812874e-05
5.28740216608892e-05
4.38310152603457e-05
0.000108604738605574
7.40727919893588e-05
9.03108919417765e-05
8.39355897019179e-06
5.51027165266771e-05
3.93806619794131e-05
6.26408715614937e-05
6.09310011021164e-05
3.81957901425577e-05
0.000100393103629374
5.49500017925214e-05
-1.36719179864655e-05
1.62455318292278e-05
-1.23312456589468e-05
8.56170197829418e-05
7.24797363946251e-05
1.23029140747601e-05
6.01324888950374e-05
-1.15547978146025e-05
7.6459987052458e-05
4.51836153733394e-05
3.47581219415397e-05
8.66858347637602e-05
4.7437526319603e-05
0.000104821325783324
6.7175454646626e-05
4.24827374097907e-05
8.53402558291365e-05
8.45378115388526e-05
2.99017267353415e-05
4.47613026109922e-05
6.59323033400389e-06
0.000109936629662128
8.73419842841747e-05
4.69398547123925e-05
0.00014375521859924
0.000104802619333533
4.3178447535583e-05
7.12590218480954e-05
6.24907171968824e-05
4.46904657380223e-05
6.40487363367659e-05
4.8592169020434e-05
1.81123422519854e-05
9.10155373145868e-05
3.9215394605266e-06
5.20038694373458e-05
6.1573004576775e-05
6.43796157071951e-05
-2.48431491394744e-05
4.46426753110678e-05
6.3746748801499e-05
6.92470274870926e-05
0.000114257384638104
0.000109479228533269
6.94720138046546e-05
8.53768818692187e-05
1.00525745888075e-05
8.96552090355246e-05
5.72163266531589e-05
0.000119674584000779
1.82884801625717e-05
-2.68238132516121e-05
8.06561993346625e-05
0.000100681346195923
3.63119577048464e-05
3.99206070823158e-05
0.000104317804861805
7.75479594673056e-05
8.23979100123206e-05
8.14805313074483e-05
9.61029454001153e-05
6.19902297099885e-05
6.2182724721648e-05
1.23935918468e-05
2.63626896804838e-05
5.74801880378052e-05
5.09380169215699e-05
6.86024956152637e-05
9.02682144379303e-05
7.16888030541747e-05
9.51990039173508e-05
0.000100714452586263
9.22829225055847e-05
1.70892688375262e-05
0.000116659351444686
4.61143579295915e-05
0.000103818526633212
4.71355688075984e-05
-1.04707857829248e-06
8.24862851367538e-05
1.11939287178374e-05
6.77434198797006e-05
0.000114979233045053
-1.57560285794355e-07
9.4906684395943e-05
0.00012108788777588
5.1022839401302e-05
8.11758673515493e-05
1.15377718868322e-05
5.79217978495138e-05
5.72154463525847e-05
0.000128833316464308
5.20217071141065e-05
4.57219009808984e-05
7.29787767347915e-05
8.81787697894606e-06
2.9069424325131e-05
9.55464364392059e-05
5.94022540839265e-05
-2.99716304180299e-05
0.000111830722988474
6.33358957461845e-05
7.82981259632348e-05
9.78373929658917e-05
9.79694942653798e-05
3.6954910210834e-05
2.02820418936433e-05
0.000107528571393756
4.17388812489681e-05
2.49432244159599e-05
7.05265762731772e-05
3.2610596404694e-05
3.78230177251016e-05
0.000109293963627191
2.24776094017081e-05
6.40169785504366e-05
8.40769176109705e-05
4.73218761188551e-05
8.26718419492107e-05
6.08305742322097e-05
5.60859103143923e-05
2.43097306154402e-05
-4.1289865519467e-05
3.91356984143615e-05
6.59012058005653e-05
5.36987651058013e-05
5.3748126299307e-05
6.72600721989217e-05
0.000128424806575337
3.76169527183224e-05
6.53573899993369e-05
-4.37924086867569e-06
4.11306256056761e-05
0.00011172206072664
6.38174920709785e-05
-6.18059278925515e-06
0.000106967457881775
-7.46149506486865e-06
0.000105716544374379
1.89403158282444e-05
0.000101401869012712
-1.09284263000519e-05
6.18759753435609e-05
5.03263653445552e-05
3.78335301660817e-05
3.36820066104401e-05
0.000109158115640492
7.11705528896897e-05
7.33076108278527e-05
-1.18491509612191e-05
8.93853979642151e-05
0.000110241517206537
3.56984056276789e-05
8.84957709387544e-05
2.51105107759266e-05
2.28048462203142e-05
9.22256288325385e-05
3.38632868836578e-05
8.00154415927082e-05
7.80160712454324e-05
6.29703976278815e-05
5.09063850081433e-05
3.55255492907609e-05
8.64855145576847e-05
6.51787821452445e-05
7.62988134008227e-05
5.03174744976407e-05
5.95720644090813e-05
-1.89797306189996e-05
3.89943201739894e-05
6.89270106096744e-05
7.07246917918185e-05
2.84200708362953e-05
6.92761171407216e-05
2.23759263708642e-05
5.35713371051731e-05
8.09739293070338e-05
4.1169085531467e-05
3.41117147838986e-05
9.4632540901234e-05
5.54230056690593e-05
6.98055662805986e-05
5.03157509648904e-05
0.000106787318526565
6.06574805587918e-05
5.19344885515814e-05
4.01835380182494e-06
2.14232464859503e-05
5.23478662284824e-05
6.91568616834177e-05
1.54258228602918e-05
0.000106271525426947
3.09582056421762e-05
6.74042540461634e-05
3.48385979844498e-05
1.32267374725741e-05
8.57909183912872e-05
8.59051104383791e-05
3.47137441276752e-05
7.4927420111282e-07
8.06283775867049e-05
9.30203668248734e-05
5.38683939390903e-05
0.000103588898023637
6.78486567086095e-05
7.32068419409855e-05
5.29748012151099e-05
4.61976273344073e-05
5.5366927853036e-05
5.2113039818995e-05
8.9140716991031e-05
6.5100610095941e-05
1.32549615636107e-05
0.000111295970925751
0.00011474665696109
8.5469719512412e-05
3.43580539648871e-05
8.95457457910541e-05
0.000115447895091634
5.9192099517033e-05
8.0607909394887e-06
6.94148100138076e-05
7.99855561903525e-05
6.56477101048318e-05
0.000113472430041655
7.24617596663567e-05
8.97617007590318e-05
8.08446045291707e-05
6.10308433378214e-05
7.29692357130149e-05
0.000112086436542094
6.72223258985545e-05
0.000110870017295635
0.000103831587388035
4.82011812362454e-05
0.000111477117930243
6.96349427473205e-05
3.9761510213828e-05
8.21922316540692e-05
2.71447452966928e-05
8.33125291963481e-05
5.78669315813429e-05
5.02481579314919e-05
3.49707292906188e-05
8.56041521827439e-05
5.48379049273959e-05
9.53215560892848e-05
3.18681839788704e-05
7.70293496496284e-05
2.58712453264076e-05
2.88857371832663e-05
3.08728590909763e-05
6.68118768816403e-05
7.41301267740719e-05
5.26937758449411e-05
8.18308152072399e-05
4.1922851612351e-05
5.94196248042044e-05
7.73049002647884e-05
5.38149341358748e-05
2.09279318634513e-05
-1.47008373746015e-05
3.46156143839179e-05
8.56697433994937e-05
4.01644463506997e-05
9.36343946599504e-05
0.000123653602111091
8.05658405022984e-05
1.60264755584353e-05
-2.52036436805594e-05
7.3894574430026e-05
8.14697936343827e-05
2.83920539444948e-05
9.77288165696396e-05
9.36748160228328e-05
8.32938402207877e-05
7.23495550296952e-05
4.12124949224494e-05
1.13524295834177e-05
8.87632179165422e-05
7.41720785762819e-05
0.000135808159153813
0.000114963703697198
-1.11345246683396e-05
3.05381473505355e-05
8.95203263641567e-05
1.220654750118e-05
9.90563662712452e-05
4.51879750528e-05
5.23809167662726e-05
8.31898260329592e-05
1.50243840113463e-05
5.40093175348055e-05
0.000118297669901712
6.09083758480356e-05
8.49944737211462e-05
4.32145406735205e-05
4.82468610776858e-05
6.00809779273969e-06
0.000101359286189226
6.53589421027868e-05
5.0788089033146e-05
7.76433516037204e-05
9.96167567845535e-05
5.17077076989547e-05
5.08667631673891e-05
6.51529153504672e-05
5.18355803650702e-05
0.000103575790416196
8.51967342337561e-05
6.49850991988879e-05
2.50474408202526e-05
4.22193669460446e-05
0.000125132593284542
6.92729113210683e-06
5.98158459840898e-05
6.2178669482597e-05
0.000105971638725493
6.64976798463841e-05
4.47279339219971e-06
8.77711536672435e-05
7.57007941947952e-05
8.23167349874682e-05
0.000153810797648811
9.13441384849533e-05
9.8212832942183e-05
6.11486834162469e-05
8.26165884323e-05
6.72888061018027e-05
3.4141245864235e-05
5.31194360803735e-06
0.000104234140927433
9.0330824408214e-05
2.208764363688e-05
8.36541076799182e-05
6.21121950410343e-05
7.94786504777012e-05
7.99993031660344e-05
6.39273765907339e-06
6.17484231616968e-05
1.30100587801375e-05
4.42397338107471e-05
-1.1841715711241e-05
3.8268333155564e-05
2.07421670657899e-05
7.43168955275281e-05
7.7555309870074e-05
0.000106762522000615
3.63196971193882e-05
3.15081806641715e-05
5.41217215754491e-05
5.20043411014003e-05
1.18176301152046e-05
4.47203795709405e-05
-2.65613945163491e-05
0.000131058031016821
9.77950401078207e-05
0.000107094118108151
1.36344046120377e-05
3.35265661428627e-05
2.00131349134689e-05
5.21273942392227e-05
3.51373185357167e-05
5.89015353325191e-05
0.000109159454420294
8.90357645500266e-05
4.55723260921042e-05
0.000122150777031555
0.000147076954483049
6.81278267743406e-05
0.000132390709621183
9.47575914367838e-05
3.54852600913071e-05
2.07252225756607e-06
5.08765959544545e-05
8.4714788991502e-05
0.000126100818312251
4.14501803408665e-05
7.30857738965701e-05
6.83688407541502e-05
1.39942922212291e-05
1.46373286601656e-05
4.71843780748709e-06
5.37879618551147e-05
6.08528317878763e-05
3.72594464789072e-05
9.93829415525287e-05
6.72153456400333e-05
9.61829807918816e-05
4.85645976694179e-05
2.91677470677908e-05
7.09596083982907e-05
8.35482464720975e-05
-1.42488509840765e-06
3.81750464560739e-05
-1.10356001369393e-06
7.02509037467673e-05
6.08949994021075e-05
8.14738031788812e-06
6.7582117279541e-05
3.19458856195056e-05
7.41033704007219e-06
7.36774006195601e-05
6.79571911688108e-05
5.58030818623181e-05
7.18481572399683e-05
0.000113730180222882
5.65074048181398e-05
8.58099795245008e-05
5.28255603735068e-05
5.38907428721122e-05
9.72111414446831e-05
7.02857921119927e-05
9.94480868574411e-05
2.61924758898188e-05
5.08446408417079e-05
9.0973349162962e-05
6.51274960912662e-05
1.06446443757925e-05
0.000110630796490071
5.529915539968e-06
9.81080842776583e-05
1.51044718272923e-05
5.60047242267352e-05
5.93241375008003e-05
6.86633374677028e-05
2.61569686051454e-05
0.000103418680825321
0.00010710306523788
1.89338155380968e-05
5.83851579697824e-05
-6.63879890530111e-06
1.02929799397254e-05
0.000102023426713604
5.11369030659541e-05
0.000122168756159375
4.73342679529523e-05
-6.6735660474088e-07
3.42180164579916e-05
5.65636025186109e-05
6.39603144170724e-05
3.07476710944451e-05
4.93429349051564e-05
8.36439443987767e-05
8.47258608180583e-05
4.51838397447015e-05
7.33032792513237e-05
6.58779998547821e-05
-1.48024946011444e-05
1.96149010733878e-06
3.7748732208809e-05
4.57661891345799e-05
4.31364410822993e-07
8.97839723939677e-05
4.70944170655289e-05
7.41252452334277e-05
4.11260906048913e-05
7.33841807986591e-05
2.7810369641366e-05
0.000130111156073094
6.24466633330386e-05
4.7265035371934e-05
8.89909724822143e-05
6.25204149303737e-05
5.90041730703095e-05
5.75955599674749e-05
8.87837212162143e-05
5.37603079795111e-05
6.2697189788685e-05
4.35939516192701e-05
4.8141571241573e-05
4.2763043218879e-05
3.26877834480405e-05
5.66322684837262e-05
8.51047331787734e-05
9.368106642123e-05
2.95527086148726e-05
4.55456505207823e-05
5.12232120861066e-05
6.00123322553583e-05
7.82415133670068e-05
6.07201573104361e-05
8.06642335596999e-05
0.000122461964459639
5.70222923330892e-05
7.33454934001629e-05
4.24326170926178e-05
2.70607586573642e-05
6.47926401984189e-05
-1.04401868326008e-05
1.35439411797295e-05
6.83816478171697e-05
2.27167909119653e-05
-2.13085824058069e-05
3.46007886435042e-05
6.45297497111898e-05
5.07886904269244e-05
1.43044437213658e-05
5.94477271721187e-05
6.02673720732435e-05
2.86886695727169e-05
9.22372176122947e-05
7.14291637985499e-06
0.000100713113022839
0.000106363690999313
8.18286008714601e-05
9.88987008642833e-05
8.41087253500278e-05
5.35953983633361e-05
8.48623513010025e-05
0.000119992646727348
8.34841906385799e-05
5.73621062480539e-05
9.92554512153017e-05
5.05822245912093e-05
0.000110258853551402
0.000126048740257894
4.3461282336106e-05
2.75889945189103e-05
9.81564500258463e-05
9.18490922196144e-05
5.60528917239898e-06
6.20008847178523e-05
0.000121566785171289
1.07528041469218e-05
0.000125062960809172
6.0023526087854e-05
5.14361918745265e-05
7.46510000359014e-05
-3.09614765856127e-05
1.6480395242215e-05
1.6130793470154e-05
7.88580449607666e-05
6.05453355057659e-05
3.23979911793483e-05
6.09592004160394e-05
0.000141229205233646
6.9647958501857e-05
5.81789455827477e-05
4.81487893673336e-05
0.000109634862774494
0.0001181937732939
5.44558084521123e-05
6.87769449502341e-05
7.75142734630436e-05
2.51573867822234e-05
9.83258894591374e-05
0.000116437828153317
9.60327914030478e-05
0.000118418222138059
5.67085731252266e-05
9.67896642804113e-05
4.98368816124067e-05
-5.29416590423646e-06
8.49233739531106e-05
6.51638821676563e-05
7.00810930661089e-05
8.46942397108872e-05
7.91665483588537e-05
9.07855347122221e-05
7.53875108129473e-05
0.000130445368254568
0.000106249885082909
7.42233305799023e-05
0.000114549584916837
8.6381392056072e-05
5.79289131584191e-05
2.95033788690891e-05
6.16188699807802e-05
8.17720570440958e-05
1.1165066301228e-05
8.33886566772365e-05
5.91271923597576e-05
2.0684527097734e-05
4.30858746051268e-05
8.56944545295098e-05
2.54506177644484e-05
2.93464589478647e-05
3.7808774239137e-05
3.22039026587567e-05
3.94374540319321e-05
7.82084092239488e-05
2.65067810243074e-05
6.57178551452579e-05
4.97971113590054e-05
5.88972458133768e-05
4.2430136928582e-05
1.91199532702428e-05
3.0234562549463e-06
1.53534315262869e-05
8.18061823249678e-05
0.00010408518074884
6.25044480829317e-05
3.22439073209309e-05
2.74174561703979e-05
2.04951976948327e-05
8.59794589356407e-05
6.17877812295716e-05
7.83250881793788e-05
7.59079573963297e-05
6.48381923499148e-05
8.77053947397091e-05
5.17173260438541e-05
7.20255356769511e-05
6.79585131857198e-05
1.03175491542254e-05
0.000101769958495275
5.46443544180191e-05
7.62888742400194e-05
2.31314545933849e-05
4.48684019458474e-05
4.45322590549362e-06
7.91815621116691e-05
-5.41506932114368e-06
3.80660096540052e-05
8.51623549424222e-05
6.74780517282017e-05
9.44755347529053e-05
8.32912564337997e-05
7.82088576122433e-05
8.45190967151749e-07
1.70601150580474e-05
7.07487416511749e-05
3.05296010102217e-05
7.6227349145906e-05
8.18242071858751e-05
8.49735646803179e-05
1.50185366777119e-05
3.36791585007921e-05
7.08555646468329e-05
3.23974954670013e-05
4.15115120855851e-05
6.65643160462381e-05
9.59175911230563e-05
3.01841692362534e-05
0.00010095533413691
2.22952857313086e-05
-4.78996151236323e-05
9.01381274071982e-05
8.63179431140899e-05
7.69035758457803e-05
7.16521529591033e-05
8.53227655776158e-05
6.43470183023085e-05
5.76409572306903e-05
1.40900340397388e-05
3.69246531225388e-05
4.11541316225274e-05
7.88251923933981e-05
0.000109981934880259
4.22329857594255e-05
0.000118045392913435
4.3804296045006e-05
5.40049801486801e-05
6.97299297241243e-05
3.48641449883193e-05
8.3511141668733e-05
8.6248564140732e-05
8.31376271806587e-05
7.67785348430537e-05
-2.4043643064174e-05
4.00080236188699e-05
5.08859785315528e-05
7.38965309476781e-05
4.79756445327648e-05
6.88611816757804e-05
3.9334716352982e-05
3.77792074671418e-05
6.94050136411961e-05
8.45053685332382e-05
4.50418974894419e-05
4.38688154221036e-05
-4.30287697968899e-05
4.80550881001151e-05
8.50172230312834e-05
4.49087350055589e-05
2.98487401522647e-05
5.33472549392815e-05
0.000113277801500916
9.72143108341525e-05
4.17240771937249e-05
8.75880202414301e-05
2.81579261267371e-05
6.47987735617279e-05
7.784380167305e-05
7.47783940150741e-05
-1.78823039518342e-05
6.11740402200014e-05
5.19435415998927e-05
5.81985490839621e-05
-4.20787280395384e-05
9.80545659630822e-05
6.5705497157923e-05
6.56697378479105e-05
5.49815930056789e-05
1.50376282525924e-05
8.73942052441558e-05
9.92740032276951e-05
4.60770828446159e-05
3.05598209046537e-05
3.66386667861944e-05
6.3427819417103e-05
6.26338545055033e-05
7.78768987713352e-05
8.51556153383948e-05
9.52721788595041e-05
7.48411998022071e-05
9.87824071930897e-05
0.000107105059223215
8.01344182134761e-05
8.06783694743998e-05
9.93245617798804e-05
2.57443474227957e-05
3.54615468070766e-05
5.76310540628805e-05
7.09537542965407e-05
7.62709768149306e-05
1.75521147103578e-07
6.28908819759457e-05
0.000143191946158153
4.75450957201802e-05
2.66280929428488e-05
3.04129430056106e-05
0.000115781923122472
2.16307778008748e-05
6.56411107895595e-05
0.000113468067447492
1.02316046174507e-06
0.000116749491013561
8.16636852445369e-05
6.04360780466091e-05
8.64320212511687e-05
6.17156062581627e-06
6.5900209256014e-05
5.80264027361888e-05
6.45665448129304e-05
0.000192911345493052
0.000114986692750301
6.37100330049865e-05
9.30012838115342e-05
-1.91860823278921e-06
4.39148025056322e-05
7.4239514589695e-05
0.000106507157303735
4.63004691866648e-05
8.44230707884008e-05
8.22417845916236e-05
0.000101941721115274
5.22344196488374e-05
9.36473446487423e-05
4.92169413420299e-05
9.71831823058646e-05
4.46969828651669e-05
4.99066937381315e-05
6.2193536789706e-05
0.000127995289176194
-2.32226923561562e-05
5.3636039637579e-05
3.62916462447078e-05
3.47206058192295e-05
5.09235959402882e-05
7.50990794048748e-05
5.63362196929031e-05
0.000121964840033501
4.15405212664719e-05
6.45402510412806e-05
6.3213691354537e-05
2.99058074032152e-05
6.00433504544787e-05
4.47534114568789e-05
0.000120144326294799
-2.88719349597568e-05
6.94477997877602e-05
4.93995722986343e-05
7.23447141784862e-05
1.03046734911567e-05
7.36879135221858e-05
4.92195266912113e-05
8.67106351424368e-05
5.11627825484109e-05
3.95515475866157e-05
9.66168055834394e-05
5.06247472363395e-05
0.000150376134625805
5.56967777229496e-05
1.64890265221397e-05
7.22487667204804e-05
9.29330433592715e-05
0.000117644274999193
7.92497966324968e-05
6.95998007722229e-05
9.75123642401111e-05
8.37191028336906e-05
9.90420780608529e-05
5.45211818323886e-05
0.000135748271528494
3.71960823229914e-05
0.000128153950875594
6.98374342718568e-05
0.000116623813363336
0.000104223149561027
8.38299609075395e-05
8.91114108381888e-05
8.06205427931485e-05
7.83316210284679e-05
-1.34737963757809e-06
3.97461067252164e-05
2.26935250968728e-05
6.35461431694262e-05
7.46649729630141e-05
8.35360391299419e-05
8.51721749913448e-05
4.79187446517353e-05
9.43644049864338e-05
4.23298205360238e-05
2.42948648208116e-05
8.99347621813296e-05
7.22401070626399e-05
5.41943667538406e-05
5.00624578548907e-05
7.22442336032333e-05
7.07260288189397e-05
8.2008474460946e-05
9.11142265425591e-05
4.6896517044263e-05
0.000166103551493206
8.83356320817177e-05
0.000121036854838964
0.000101760575186463
0.000110313278882371
0.000131891729300259
0.000145553840456074
0.000125618406633835
8.83721617218362e-05
4.6759334865462e-05
0.000116554785816388
7.55172774674292e-05
0.000110971301959105
6.1478706484416e-05
-1.16408413859512e-07
0.000100137973394397
1.19795279005458e-06
2.8415707185407e-05
-1.97374735490808e-05
6.06689524702815e-05
0.000153554115353117
7.84648973534768e-05
1.9484495855812e-05
8.6659574230643e-05
4.1821703659476e-05
8.04537936201231e-05
5.36974557397837e-05
-1.62337379401472e-06
0.000134416085423519
0.000113193639642429
3.62287753333717e-05
4.47812957662517e-05
6.70217805418395e-05
0.000141044129788341
7.63974036169565e-05
6.9556293308565e-05
3.27086789235888e-05
3.41577347558867e-05
8.06909504306417e-05
0.000106964490801773
9.60593862756227e-05
5.5515903587638e-05
6.67180872092775e-05
4.96172652097301e-05
0.000150399488155321
5.99439706628245e-05
4.36311958821513e-05
2.56068067921546e-05
1.77271857835786e-05
8.94019741606494e-05
7.11767581264655e-05
9.09505650957251e-05
5.43779671964254e-05
2.26592990238404e-05
6.02220861733994e-05
0.000106268500007597
0.000111507265458573
6.42093288425605e-05
9.28588379034789e-05
0.000125589365119922
0.000133149108674937
8.63795189986644e-05
8.29228150469037e-05
5.27813166527065e-05
8.16832081842156e-05
-1.65158417526735e-05
8.91457820002477e-05
7.97183723746697e-05
8.91006603204428e-05
7.52529773127114e-05
5.48639052219444e-05
1.58084857053328e-05
6.44160788964032e-05
4.28212838839806e-05
0.000111484229936492
5.15668796797931e-06
8.58997724535348e-05
6.60789886787382e-05
7.7574928603521e-05
4.04835536289961e-05
4.80479115082346e-05
2.34297551860631e-05
6.752696470269e-05
4.37491784913469e-05
2.28957268561229e-05
7.59730986445241e-05
3.47471673629376e-05
-6.55605074796389e-06
9.87856581109419e-05
5.82241195197889e-05
5.87482441656465e-05
-8.5657007721261e-06
5.28771537040813e-05
7.59952966974979e-05
5.41265795984091e-05
0.000113652220760908
0.000120708283912801
4.02041197828802e-05
0.000129912678701393
6.06954051507573e-05
4.50655765415868e-05
4.03656383866296e-05
1.6534125315693e-05
4.1787620624568e-05
6.80816747946938e-05
6.41926589736152e-05
9.26882731255675e-05
0.000138712572323334
9.55019359222405e-05
7.61249639414017e-05
8.45048927653433e-05
-7.232301021353e-06
3.53267541204239e-05
6.44953483869882e-05
8.10576911665847e-05
9.70645092147289e-05
9.10660204742526e-05
0.000113254630624324
3.3901229845199e-05
8.87021690731892e-05
2.07157339418119e-05
1.3892216858905e-05
0.00010272271392093
8.03029599663075e-05
7.37127209051748e-05
0.000123065368546765
3.17231176708978e-05
3.20060661453551e-05
6.11889084370941e-05
9.54811008066339e-05
7.79623574550039e-05
8.06341987648913e-05
3.65378847692923e-05
-2.4351381293857e-06
4.54540952559154e-05
4.81548685150406e-05
2.91500120986709e-05
3.50203257284525e-05
2.9487498745084e-05
2.7545306820624e-05
6.85808964713464e-05
6.99700496133727e-05
5.85277446645384e-05
7.05021489049893e-05
4.3108212874797e-05
0.000100427726822856
9.02560484677382e-05
0.000107756626034258
8.70277845675399e-05
7.84614708047801e-05
7.94522648093369e-05
2.10737493705853e-05
6.0339496009294e-05
5.59386030188404e-05
5.38577035051535e-05
3.2517559943579e-05
0.000175660373965503
8.84421938963365e-05
0.000141481448321613
8.36476752768799e-05
7.25331312157592e-05
7.65255580623853e-05
2.96717535810324e-05
6.33291819693462e-05
4.23183419061952e-05
3.56165781131202e-05
6.97394713880306e-05
4.2332385859102e-05
3.02424820675001e-05
2.0411708246413e-05
4.70115202817074e-05
7.10490721896702e-05
6.33391085264762e-05
2.49130330975509e-06
-8.8126294400758e-06
8.32860867771185e-05
6.79467861313898e-05
1.36939083144689e-05
6.44256307662085e-05
3.70451823975658e-05
2.62533301486828e-05
6.29678143682254e-05
-2.77597409083522e-05
9.67034166510844e-05
7.00242510073836e-05
1.66006296600706e-05
3.06004773292015e-05
5.74397723383165e-05
7.65551507976107e-05
7.0822746154271e-05
3.16019647586536e-05
-9.15301451188311e-06
5.7793323366681e-05
3.19839522108393e-05
6.93825854348765e-05
0.00010428506429347
0.000150333192804457
4.88016440522447e-05
9.31982904165428e-05
7.64084994079569e-05
8.22330450410118e-05
-1.69823096081977e-05
-1.16385511202943e-05
1.39808130141997e-05
7.47995950490825e-05
8.23317811022059e-05
0.000112754598013901
0.000137884324363546
0.000103851281370192
0.00010463857276624
8.62128077998936e-05
1.51517927348925e-05
9.48535632140389e-05
3.53894032653783e-05
0.000154178933499171
3.46207743038596e-05
2.52259617873023e-05
7.57725544473913e-05
3.81553840544239e-05
2.44779728057778e-05
6.15120690578567e-05
4.62645430190283e-05
6.62895914844971e-05
1.59024122796959e-05
3.65705885234028e-05
8.25384791235094e-05
7.43164264913103e-05
-5.42759616317011e-05
7.5543425025984e-05
6.09682857904295e-05
1.73138120875782e-05
1.83856522727996e-05
0.000101019857984637
3.6251150654627e-05
2.61527900961187e-05
6.6788584359016e-05
5.87691535330818e-05
7.08271360031585e-05
9.02510378089329e-05
4.33743241175857e-05
6.22165749706999e-05
0.000121494633497031
0.000151022903302482
8.869838585278e-05
0.000121633577893981
4.65999258591669e-05
4.40022881355858e-05
8.74141393554821e-05
4.75034009521836e-05
2.5498695511811e-05
3.47238658491199e-05
1.29111168679294e-05
5.13865350211154e-05
3.68462363385112e-05
5.84827697988999e-05
5.38712912961124e-05
9.17658376423845e-05
9.21665199435242e-06
-1.5767420304423e-05
1.13186921839061e-05
8.92449885506386e-05
5.67445565249945e-05
2.6872441228679e-05
4.22995267192437e-05
3.0058515755534e-05
-1.14671361780223e-05
-2.65953121559721e-05
9.8219885687123e-05
4.09700907877582e-05
6.78722241317918e-06
3.92550547635829e-05
5.8104262906132e-05
6.30064596723888e-05
9.23554666972835e-05
0.000137612523146762
7.95344817720035e-05
0.000163109698573545
8.3802008842812e-05
8.63044059107759e-05
6.51498104976387e-05
5.52645979041416e-05
5.35916877633508e-05
0.000106136897163976
0.000108030391240292
0.000110348959437524
0.000140738809721408
8.73263856014687e-05
2.62603663183908e-05
8.77999002678078e-05
8.59044741181177e-05
9.54956300264596e-05
9.0957296939171e-05
0.000101923742543665
5.73539565656809e-05
6.90902665731009e-05
0.000125685649196937
9.38135913457026e-05
8.7270537490019e-05
1.14477273987155e-05
7.32193324420077e-05
8.63415976740206e-05
5.15810333669652e-05
6.82805938775443e-05
2.25140572009736e-05
5.18710990454521e-05
7.58089729436153e-05
6.91158816829716e-05
4.64328853929368e-05
4.57875894529457e-05
2.17660449102336e-05
3.85722178834958e-05
3.01127975523515e-05
3.80788083348221e-05
-2.66617041099513e-05
5.6081532740141e-06
6.83713886162624e-06
3.04654085554253e-05
-1.24261750499366e-05
3.02893950370419e-05
9.6367212549382e-05
5.9797420766353e-05
1.92651129565603e-05
4.19193555409941e-05
5.34469545476409e-05
3.57542024321012e-05
3.84003319501363e-05
0.000128505595901356
7.14886096722346e-05
6.40183986853633e-05
0.000139335117272152
0.000112877565650195
0.000134088834051087
0.000170589956397083
7.12830073976949e-05
7.0587415559741e-05
4.80344717481462e-05
0.000113661678960211
0.000114694723349168
6.42032600907657e-05
0.000127561970323344
5.79221677571053e-05
0.00012276607159066
7.90115780131093e-05
4.35519872833348e-05
9.11955299050593e-05
8.10112606045152e-05
9.03692375007115e-05
8.31673117838771e-05
0.000103254726446385
0.000106379791661255
6.39180031665293e-05
1.93043088996939e-05
2.73268290417932e-05
-8.12348426112883e-06
-3.36528398841458e-05
4.699313976141e-05
3.53259409199937e-05
3.92467539145527e-05
2.66648248728506e-05
3.42516416999716e-05
1.7932139148103e-05
-1.44284158065389e-05
8.14113299752099e-05
6.62483862241566e-05
7.50180052797097e-05
1.71559870496411e-05
2.69221815732298e-05
5.60052559718807e-05
1.17698008499292e-05
1.48739716109011e-05
-1.45997621619125e-06
7.56654681332014e-05
2.89942092319886e-06
5.78069188108518e-06
3.04592000181872e-06
7.13664836660773e-05
3.88008707365218e-05
2.40965007001926e-05
0.000124628717230931
4.37783825493827e-05
5.90416074552613e-05
0.000111934348917976
6.01092824725891e-05
8.02739583176091e-05
7.05946929058745e-05
9.51357955996779e-05
8.66049659667239e-05
6.44145767317454e-05
7.72742717507619e-05
9.05156310266273e-05
3.66609717405718e-05
0.000138657475487675
7.83755923082037e-06
6.85742615400663e-05
5.93085630484437e-05
1.39321071188553e-05
4.72952966412803e-05
3.15335855596821e-05
7.48868971878138e-05
0.000117881956082004
-1.01693017687573e-05
-4.52463676886521e-05
7.51716723851892e-05
2.24145655829386e-05
4.51043945565495e-05
-2.5833882796677e-05
-1.63741159535555e-06
3.70120332055729e-05
5.64840625333671e-05
5.64023856079344e-05
7.75049331931905e-05
3.44276729599208e-05
7.06346680474813e-05
0.000111085888139119
9.38056378466121e-05
1.65668629806543e-05
5.15767424129602e-05
1.49315607046166e-05
1.64806326734356e-05
0.000105589152180427
6.47471106626476e-05
0.000108917250884267
5.32024133224782e-05
3.30437180812861e-05
5.67527461934451e-05
6.33460012097925e-05
0.000128481497472969
4.341198769942e-05
5.54563809608738e-05
7.12220069281521e-05
3.71036939142727e-05
6.17953375429465e-05
4.65525522678228e-05
1.87606020260036e-05
3.05079635331231e-05
6.89993549464303e-05
9.51131024017714e-05
4.49837229302061e-05
8.66543355247775e-06
6.4300694483248e-06
1.67978881160363e-05
9.22378950734093e-05
6.90560828503621e-06
7.92805672645329e-05
7.1936487483032e-05
7.55724009274768e-05
3.14941733308371e-05
8.29174369257401e-05
5.33716645390618e-05
8.63992416338196e-05
7.80781934050896e-05
0.000103293091794723
7.54803771740165e-05
6.79984321285502e-05
4.14324224454257e-05
4.62204015607918e-05
6.96864509857677e-05
6.62673754278885e-05
5.10784198209091e-05
4.05290832334474e-05
3.24869821833108e-06
7.30355977185408e-05
4.93573448618234e-05
-1.22489968862283e-06
6.72672013109488e-05
8.83595762115096e-05
9.14378049394963e-05
7.38461803716707e-05
8.33575492527511e-05
6.04646478305195e-05
8.72784161845065e-05
8.61079455674915e-05
0.000121433055612662
8.65163751488284e-05
0.000131097464526292
0.000108452013453608
0.000114789242977732
9.04484262368639e-05
8.37778409393471e-05
5.63645974186399e-05
4.18811073529502e-05
0.000101418877448815
7.50805338091228e-05
8.11888651602194e-05
7.45860000896221e-05
9.63230283433837e-05
0.000134385517160926
0.000111359287397283
7.02517771495597e-05
1.44911001979641e-05
3.82310799407266e-05
0.000131980297702676
3.98035519502829e-05
-2.46430313501704e-05
4.32427026145762e-05
3.05954193521757e-05
3.13340109524422e-05
2.16609223076286e-05
7.89294651620473e-05
9.3393213936956e-05
0.000115723243915917
4.70933684402526e-05
6.46210826322366e-05
4.82575911597736e-05
-1.49883384790518e-06
5.26088594363147e-05
4.11755184802488e-05
0.000103218311946583
8.9914428638615e-05
8.53471621830293e-05
9.13382006706539e-05
6.53299967273652e-05
2.55575961795945e-05
-3.35737605321217e-06
-1.16518359624363e-06
9.85096622865137e-05
5.48691224279323e-05
6.40245121607224e-05
8.09599218602463e-05
6.481930280308e-05
6.11268583841675e-05
6.30174793846059e-05
5.88536550069993e-05
9.18243093714367e-05
8.70873410049517e-05
9.38330972401884e-05
3.06919534593086e-05
3.34664925932806e-05
0.000124363775814404
4.41200573274854e-05
6.54356554432763e-05
6.49103992496144e-05
3.66981235552092e-05
3.51012297097136e-05
5.98891257073985e-05
5.06648671049562e-05
8.85288911571489e-05
3.08306131772806e-05
6.1010667607361e-05
6.77609423919957e-05
3.64513110946312e-05
0.000131625225862849
6.1492803637734e-05
7.06911760417138e-05
9.08830255378866e-05
8.41199390268192e-06
0.000151149864337495
7.79444819994677e-05
1.70567179292538e-05
3.92352331807781e-05
8.12442439012797e-05
0.00010620725954738
0.000103774431029644
0.000123620433802586
4.22721999681882e-05
8.76126984804227e-05
8.33920590955264e-05
5.70659379450243e-05
7.80858001964322e-05
8.21169013208533e-05
9.20603794438766e-05
0.000122556228564123
2.50740477223787e-05
4.96631697829913e-05
9.38511295533466e-05
6.3435079742541e-05
9.71180620755452e-05
7.88008203907988e-05
2.81774443334302e-05
0.000153821694207807
2.96847390900017e-05
0.000108357499820934
0.000167530426303246
9.11472475894115e-05
8.52866053862722e-05
2.65386409215455e-05
4.29301011673071e-05
4.41100078807023e-05
-5.51601769833296e-05
5.95894902735166e-05
5.24017644263182e-05
6.74995787160648e-05
8.85129970617361e-05
3.1576963570521e-05
9.49775574196751e-05
5.77769994826502e-05
1.37288681981399e-05
9.37924873256273e-05
6.86140490773976e-06
1.10188182782402e-05
4.67223165909623e-05
5.40161803559714e-05
2.33993827844376e-05
3.81732882963918e-05
0.000122543351630915
6.787083521675e-05
9.04374486892169e-05
5.33064714805302e-05
5.86031578805611e-05
2.23832721867454e-06
1.96032583630534e-05
4.02785043933761e-05
8.35785984711724e-05
7.1861193597499e-05
4.40298540097587e-05
4.20968865804152e-05
0.000104541449032761
8.67160645459908e-05
0.000114009234841308
9.20702577378577e-05
0.000123534168670895
8.77835084929585e-05
6.08055015434002e-05
1.3258095623362e-05
0.000102797653080993
9.10447164094469e-05
3.7315386055169e-05
4.57384801751136e-05
6.11174210784164e-05
8.78890497800624e-05
0.000121243938469083
4.92842446648285e-05
6.61249344784643e-05
4.17577252155768e-05
4.97017712451175e-05
4.82730389027028e-05
2.79400558761362e-05
8.92348088242485e-05
0.000138217100575273
7.19875453823455e-05
2.68747129492265e-05
0.000104006704435617
4.15254633136687e-05
-5.61665937118402e-06
4.56031708481806e-05
3.27349037788833e-05
9.90242454551763e-05
0.00014995006359076
8.68089427378581e-05
7.7869509599607e-05
8.09476337677018e-05
0.000125111006661065
7.74171079376368e-05
9.10270828576012e-05
1.96309395950093e-05
7.29892923786811e-05
4.35945504639328e-05
3.09880177396517e-05
2.79115249569709e-05
3.9881670568781e-05
3.00956382037047e-05
7.05907556392918e-05
4.70666573513433e-05
5.82947310351825e-05
0.000109878337190799
-2.38006646209784e-05
8.83445653757985e-05
8.48198200964514e-05
6.75801293232232e-05
8.94018905038914e-05
7.11590332071327e-05
6.08962550511434e-05
3.56628290119913e-05
9.10753358749238e-06
8.95843655565256e-05
5.99949282789689e-05
3.06706266901944e-05
3.91450283807948e-05
0.000114600275704711
9.84182409222687e-05
3.95099791064374e-05
8.24540792541732e-05
0.000114873237146989
8.63042129208594e-05
8.33472659333046e-05
8.18833089948498e-05
2.73120921955697e-05
3.34743126793627e-05
6.04093015459788e-05
0.000119331543988421
0.000114323379672144
5.05083571737045e-05
8.8196764216013e-05
0.00011066671274112
6.03504620252321e-05
4.65695733621878e-05
8.59443040815035e-05
3.3504770654651e-05
0.000127686635003144
8.29544937518661e-05
4.1930896648949e-05
0.000104117600832359
6.17763138459964e-05
3.90693890174638e-05
7.04259031863827e-05
-5.75547212225556e-06
6.64496998701451e-05
3.36761989437434e-05
9.7713820612908e-05
-1.40924771784363e-05
0.000107318097665566
4.87505637301226e-05
9.34715177001103e-05
4.82597408331205e-06
4.24997561946296e-05
9.1274925565132e-06
9.69623527868973e-05
4.82693536035745e-05
1.49506686820179e-05
5.56964496458834e-05
8.22408132080089e-05
5.75443372322828e-05
4.9842920168e-05
5.87323625697746e-05
3.3874293566757e-05
4.80332794125816e-05
8.22874868923674e-05
2.39694379007854e-05
6.56182543894879e-05
6.02036017659748e-05
0.000101384004925525
0.000119361059231913
6.44381548938115e-05
0.000111272464449546
4.14838872906858e-05
6.46611053855854e-05
0.000106358293374566
6.78008950615431e-05
7.72935815315404e-05
0.000144538097604763
7.43729755453421e-05
5.51355855416982e-05
6.75402285471977e-05
9.98283868323515e-05
0.000110488633886935
8.45651334530936e-05
2.71101469353314e-05
7.23537562266157e-05
5.46544869616702e-05
9.79930967724862e-05
0.000155020049083061
3.89125667326881e-05
8.10565305545488e-05
0.000103368392915642
7.72206367933472e-05
5.83756406007581e-05
1.09560355790808e-05
5.14574748328391e-05
-3.16003609653877e-05
5.33448940745325e-05
-6.81462857237551e-06
6.25888179828868e-05
7.77856334329068e-05
4.59232618164877e-05
4.35028071050762e-05
0.000166351210988432
5.52033566032782e-05
9.20527590677981e-05
7.22065430124909e-05
1.4004005215604e-05
9.2765959585376e-05
2.14911246543086e-05
2.20367335616814e-05
0.000112246170891771
9.30207215271874e-05
4.05254432035845e-05
5.45744156080473e-05
3.9718379535631e-05
1.25468987070954e-05
5.751018730522e-05
7.03649628490963e-05
0.000100545827554902
0.000108601013062863
0.000105477751521204
6.10956057000974e-05
5.13101428206678e-05
5.66648144375953e-05
4.6391866747314e-05
6.21436331615658e-05
3.63809622693866e-06
3.50655599841399e-05
3.34818362249362e-05
5.3894023905892e-05
1.48394358825176e-05
9.47811250108645e-05
4.54679765233722e-05
3.85132637963747e-05
6.23080985472847e-05
7.41205690722216e-05
9.39834119201772e-05
0.000114432514480867
5.12386932116734e-05
4.42702349882471e-05
0.000147813163423202
1.33136707027057e-05
4.27853221027724e-05
2.98794398961531e-05
4.99356805642635e-05
6.60785792238422e-05
7.94899753802545e-05
1.28937802815453e-05
1.15693794364022e-05
-2.04405928535106e-05
2.67290880085575e-05
7.96693123622465e-05
0.000130912971167722
1.31768765208076e-05
1.64023329791571e-06
8.08850677431225e-05
3.73233255247511e-05
4.15920622671179e-05
5.9265527715227e-05
5.86185696103606e-05
5.45372400036118e-05
4.35499674096578e-05
6.40695253265396e-05
0.000102767121210721
8.85300559564404e-05
4.60994301274601e-05
7.17667935011644e-05
0.000113169002618377
9.45016913664005e-05
3.78513293861008e-05
8.27021432256313e-05
0.00013220279947662
6.07014753836073e-05
0.000134551401141306
7.09832461847162e-05
0.000105814965007303
8.33311714025457e-05
3.8437383121511e-05
4.8831118265228e-05
3.11044040938489e-05
6.09582814494994e-05
1.55217121961214e-05
6.28698822442578e-05
7.40895599738391e-05
3.12044330139516e-05
0.000111400573345535
0.000133863623268363
4.95748110188757e-05
7.70026612139658e-05
4.69926192110017e-05
-7.44501738768428e-06
8.45901388766555e-05
4.01028872738498e-05
0.00012245955564743
5.2148436450028e-05
4.76212178218627e-05
3.77000886402332e-05
3.01397791179454e-05
6.69233482107832e-06
3.92335908000945e-05
4.77847691420155e-05
3.63568569012833e-05
8.2784692863543e-05
8.37930616968222e-05
-1.12477939164005e-06
-3.61508124149989e-06
2.03339310346314e-05
8.00127306701177e-05
5.5351496208513e-05
5.51173845702074e-05
7.3989915182605e-05
9.77370931790569e-05
8.65930691870858e-05
7.85942883040636e-05
6.53772004834752e-05
0.000102016434013422
8.02357649035339e-05
2.11494685281652e-05
4.38206250320007e-05
0.000133158832526836
8.13341195931706e-05
5.61024971063531e-05
9.3535592448705e-05
0.000106226844866936
0.000122171431372215
8.31463298162007e-07
7.36226288788123e-05
7.34721552593675e-05
7.97910107318091e-05
0.000109363331661155
0.000100862589663015
-8.76122163076099e-06
7.67175761664078e-06
1.76060895783531e-05
9.61256924669049e-05
0.000127855948971992
6.43220196922846e-05
1.28692841198171e-05
3.92311307210261e-05
9.04236366598453e-05
6.66007587680633e-05
4.45273326426336e-05
-6.75904922068132e-05
2.92023677062278e-05
7.6777686993031e-05
9.33121569002124e-05
4.12727915644586e-05
2.16726203131324e-05
5.07576346369336e-05
0.000103847644526556
9.98709328179453e-05
9.06031677532004e-05
5.19669365138431e-05
8.3541158326258e-05
8.19333581241861e-06
7.10368223073783e-05
9.42261797442936e-05
7.96701763333082e-05
4.91388542437517e-05
0.000114817219154267
3.44116817763509e-05
6.50154841500799e-05
6.40692932765373e-05
0.000159438954813712
3.8915043653525e-05
5.90119828284862e-05
8.54366561102122e-05
3.4928398223378e-05
9.92964200190977e-05
3.5189001680837e-05
6.10335312472901e-05
0.000104550766488147
0.00014791962109541
5.52558844509447e-05
0.000146563547426269
6.63049108291921e-05
6.63521446494909e-05
0.000110839010819483
9.40279582487346e-06
3.22897590960358e-05
7.43794673373404e-05
5.04353560847957e-05
5.60212753905017e-05
5.59966930445015e-05
7.15340114535817e-05
3.4085674105492e-05
6.60983511687509e-05
7.83896959232349e-05
6.17434444504823e-05
6.13780942525468e-05
3.78648960504688e-05
4.0558989364012e-05
0.000118314008290072
7.29851727667532e-05
0.0001068431950395
4.45698339459817e-05
8.26322305404403e-05
-4.03942223533704e-05
-2.81881601576327e-06
0.000107228514200256
1.64944679641296e-05
3.33279871976042e-05
5.44690073875565e-05
3.23412619887146e-05
7.61928348474758e-05
5.06044467324215e-05
0.000115143801648974
5.89159898198985e-05
0.000108116912064895
0.00011809664183835
6.41912998198515e-05
8.05251169597661e-05
8.08827938846962e-05
0.000126872524614349
9.8251345653246e-05
2.67368567370867e-05
4.80355084102577e-05
9.01258286810898e-05
5.80898907006715e-05
7.0958707655223e-05
6.91681025207275e-05
0.00014198902985173
0.000100923624837219
1.33943255641429e-05
3.64624157177044e-05
8.32189167132884e-05
0.00011616571704242
4.41342464289931e-05
8.73802089865882e-05
3.95509810772541e-05
4.28552048941668e-05
3.26420521904723e-05
-1.4370784903892e-05
4.70182355076966e-05
7.6423569279538e-05
8.34969271092562e-05
6.10219360767231e-05
5.53752971918314e-05
7.4134784158883e-06
7.16493956873962e-05
1.77253490065925e-05
5.49950495977215e-05
3.76167324226079e-05
6.04010130481177e-05
3.19674378516126e-05
2.64491029365842e-05
2.08048798188752e-06
2.70082669886028e-05
0.000107882933500209
5.81219580423468e-05
-1.92363617152539e-06
5.28973292265632e-05
8.42442516474199e-05
6.36163143652217e-05
6.35443353875366e-05
8.62946068143505e-05
0.000122318382306307
0.000109580642798492
5.02986634391226e-05
7.46788219632665e-05
0.000103615090993115
1.31735623201103e-05
8.37279140827279e-05
2.6889169340083e-05
0.000127396754577785
6.31091873234285e-05
3.36371541486677e-05
6.72808006527278e-05
6.96491509692173e-05
0.000105400913548578
8.31732978635492e-05
6.969195118019e-05
3.61068355537133e-05
7.33420219431724e-05
4.89657437138065e-05
0.000136284279261845
9.14146667591708e-05
4.98106072491364e-05
8.62766032700736e-05
0.000128666413283039
3.33330489078616e-05
-3.09964493321352e-05
9.56849081610701e-05
4.38506047046732e-05
2.89834205383238e-05
6.46288554837172e-05
1.81934056106002e-05
2.99044143349783e-05
3.33717854316759e-05
5.03429828893073e-05
-2.44543993468566e-05
7.56694662281132e-06
9.34513643221697e-05
1.51504759806548e-05
0.000112646425619736
0.000162650532500277
7.29152443021078e-05
6.73470219497728e-05
0.000103387657677368
7.06870658722557e-05
9.28295671659188e-05
0.000106268344067148
5.89712186351461e-05
2.27262775996881e-05
-2.93986401870431e-06
5.30373882853071e-05
8.5809457145515e-05
5.90760856599277e-05
6.44391592132314e-05
0.000106874269749658
5.87847406834431e-05
8.90661984896009e-05
3.04713692498219e-05
2.92931134090069e-05
3.8052080878688e-05
5.43625257241039e-05
0.000116874845103847
7.18778841945189e-05
9.74970702627506e-05
7.59617970204413e-05
8.80028452004824e-05
6.22633745370832e-05
4.29125297738208e-05
0.000113512139779475
9.88614300807921e-05
7.5387196286201e-05
0.000113076427235372
7.20762022497188e-05
-6.53919301761888e-06
0.000114412976019884
7.78428334268509e-05
4.7554292014129e-05
2.75597265729206e-06
8.03528544088453e-05
9.3148056792713e-06
5.33044315528173e-05
3.06259012032247e-05
7.45918052685872e-05
9.75685049010477e-05
-5.61914302826054e-06
9.2865678524102e-05
7.35464546562687e-05
1.83436497183189e-06
6.76999639329105e-05
5.82826973253769e-05
-3.33861007306119e-05
0.000101822253574782
2.92470990476845e-06
4.30767876416929e-05
4.04652895697704e-05
9.64940400418316e-05
6.51930976709428e-05
6.5261649992205e-05
6.54937036136873e-05
0.000100907025797504
0.000111366660674707
5.50479576595173e-05
9.07735876271876e-05
8.64106316352295e-05
5.53161475775026e-05
5.21919732133014e-05
2.69900640255032e-05
4.75316350583834e-05
9.12565325918483e-05
0.000123673316518655
2.45475434385479e-05
5.33755145045416e-05
5.95253860136082e-05
4.60437286213565e-05
7.47574422971296e-05
0.000109196374047526
8.94519983448718e-05
3.63798711252327e-05
0.000103504806159722
7.54644742144424e-05
6.61821635162041e-05
3.17536550811112e-05
7.36426244836221e-05
8.81009330154849e-05
4.3288996859982e-05
2.39593455568583e-05
2.94274292732306e-05
-6.06198911715893e-06
4.92816929283991e-05
1.5652134366819e-05
4.9542131384789e-05
3.81075004268364e-05
4.99885109694222e-05
5.88261395598889e-05
7.39191927208102e-05
9.52709674455515e-05
3.08002566397613e-05
9.30794851606987e-05
6.55648802640168e-06
4.51832361211887e-05
0.000107683925646993
9.50864892237243e-05
7.27003726162869e-05
7.05444564605453e-05
3.94342563383024e-05
0.000121825179731314
4.93712222180971e-05
0.000151591358257046
3.45505254910148e-05
0.000103758357136171
8.70855670198916e-05
0.000123952990672833
0.000116651864421507
0.00010551956555082
4.01595388466576e-05
8.25097093063194e-05
0.000123665184446795
-3.57170802920307e-05
3.72100787203013e-05
0.000125753445928478
9.68683303108583e-05
7.49876975594258e-05
7.89802229859991e-05
0.000121630377202805
-9.75912517882806e-07
8.82263308986609e-05
4.16152593457805e-05
8.14042197314762e-05
4.39254519043955e-05
4.00829540811447e-05
8.10782560733054e-05
7.50187717022773e-05
6.85846854248063e-05
5.11341581561487e-05
-2.5663972319089e-05
-1.94456387424285e-06
5.19337092171916e-05
1.93790624762222e-05
1.06380229553914e-05
5.94653517250288e-05
0.000106905064235991
2.8735779061756e-05
2.99808282849148e-05
6.53355297894427e-05
9.20074159981986e-05
8.9906038986752e-05
5.8884593623536e-05
4.01271185565231e-05
0.000133361282900432
3.39548022875666e-05
7.17226182103375e-05
9.75517210272896e-05
4.58695733403272e-05
8.35700388628112e-05
9.01990561174915e-05
7.43870592826847e-05
3.91066964819293e-05
0.000156154590232775
3.5528888803949e-05
6.10664536030778e-05
4.26232503244138e-05
8.92179903160082e-05
5.19974842700677e-05
7.44569807317576e-05
0.000173114859856511
-9.84475511887727e-06
6.16695093863974e-05
7.38563841337377e-06
4.47099215265455e-05
7.99943941269431e-05
0.00010991691318345
7.02170235241738e-05
7.0126398526717e-05
0.000137598064123535
5.54588456078392e-05
5.16085455371373e-05
1.75841332422278e-05
7.4754819113082e-05
3.83940176920674e-05
8.80680001142745e-05
9.77229771251635e-05
8.43103119692691e-05
9.15864267276846e-05
5.55345514192208e-05
5.61307318217934e-05
9.85988087989114e-05
9.14215061991501e-05
3.77110826865624e-05
2.66021533478524e-05
3.42454643400645e-05
4.1231785048002e-05
6.17922439874273e-05
0.000102790824658487
7.42641284717774e-05
1.04453920010144e-05
8.74248266202727e-05
5.40977371193359e-05
6.09655255593758e-05
4.53336373305252e-05
6.19303928012465e-05
6.26838493716448e-05
4.35297775131086e-05
6.42992091487089e-05
8.81509741422508e-05
5.48352193903219e-05
6.40302897814004e-05
9.58416805639722e-05
8.14249076277311e-05
7.97597835736144e-05
6.26939663980634e-05
7.44792975418085e-05
9.06011838218484e-05
-4.5872791533852e-06
0.000117977896449402
5.1072390572185e-05
9.31126355985883e-05
7.92275670938183e-05
0.000115056617577987
6.22699915781591e-05
1.78252442629457e-05
0.000118697245037014
4.59348390316117e-05
4.160656628881e-05
9.47281269721504e-05
5.18224638693634e-05
9.0501817487366e-05
9.96280686269931e-05
9.27586388896176e-05
7.66011880145418e-06
2.6123774483469e-05
4.38158236815785e-05
9.32518963738668e-05
5.40759863474057e-05
9.86468930749936e-05
7.67847207124178e-05
4.43605269261704e-05
3.57950862094354e-05
3.44304412934908e-05
4.46187864465133e-05
7.93878976373172e-05
7.99919993930351e-05
1.10043341400879e-05
6.33544933333463e-05
5.5075829638725e-05
0.000111862138145257
4.08745702463245e-05
7.43892338165482e-05
-2.22192599816694e-05
6.41055484686908e-05
6.14563484971367e-05
6.29497479774649e-05
6.90799357594535e-05
0.000108967552990671
5.15697113632295e-05
7.248940617996e-05
9.67700061448523e-05
7.7035833167156e-05
7.43430012349241e-05
8.39406668612809e-05
8.87056953033568e-05
6.11829183998029e-05
9.86033203955351e-05
5.32950839921731e-05
2.26919735430199e-05
4.46643404325381e-05
0.000106612983011175
7.50904302529918e-05
7.60796239045749e-05
7.13671208750697e-05
5.71878429196719e-05
-6.25386240908851e-06
6.74259965190653e-05
-1.35927543541048e-05
7.61048678501278e-05
0.000102863255763555
8.8894719549434e-06
3.64816141916124e-05
5.14304581812539e-05
5.27516051675848e-05
4.28804023715555e-05
9.55752646503276e-05
1.53158407394641e-05
0.000118165910505095
2.63032276674479e-05
5.97875966853973e-05
7.25657648086944e-05
2.35421367784843e-06
4.65966460197074e-05
1.85979842954574e-05
7.47979120594897e-05
9.91595090005076e-05
0.000120033555089512
7.04480775166574e-05
3.08230596517602e-05
7.60450601472346e-05
0.000119041830238776
0.000110182337229567
0.000127118233144089
9.6343496223642e-05
8.25550146258648e-05
0.000104141253216517
6.35274606671915e-05
3.9547263343076e-05
7.23089061175927e-05
2.52326860997318e-05
5.21731663562678e-05
2.52026587042105e-05
-4.77609400550386e-06
6.92001112082171e-05
4.50123222700051e-05
2.75092598980309e-05
6.92852538372808e-05
3.21067913023474e-05
-4.09626797673942e-05
8.02734103652148e-05
3.70070101354801e-05
5.63430714164826e-05
1.19125552029489e-05
4.33061588596656e-05
9.9086167239979e-05
5.09905257505619e-05
3.08796734796781e-05
4.59499176870002e-05
4.43556247827185e-05
5.80531593569211e-05
4.71361931864521e-05
3.52745483064989e-05
3.37630106966226e-05
0.000105290080812152
8.9845817583827e-05
1.26765388386988e-05
4.44767893537714e-05
5.46674874543535e-05
4.0774613099915e-05
6.60318911072963e-05
6.09567883099581e-05
8.53212064669553e-05
7.13592189163082e-05
4.52769281738562e-05
7.71491835864659e-05
7.40087405653395e-05
0.000110579873758397
5.86165420065602e-05
5.60242158198582e-05
4.23007297535199e-05
7.56312408308621e-05
8.20022408541967e-05
5.29987019523637e-05
0.000107102755509183
7.58240443974197e-05
1.1626348075524e-05
6.35681573854531e-05
-1.15658145755221e-05
6.46471085830027e-05
9.23614798874119e-05
9.12388099706573e-05
1.41714591341017e-05
6.88052175386764e-05
6.15662517987406e-05
7.77619076564818e-06
2.43539869853178e-05
2.64587674872529e-05
3.85829570774396e-05
6.37825097252943e-05
4.42258740982416e-05
3.35343555865416e-05
6.63761162558727e-05
2.87499565019851e-05
6.52682497979429e-05
5.59445041196267e-05
8.70769945456684e-05
8.07619830400669e-05
2.15412887415777e-05
-2.61608501931339e-05
0.00010984536339501
9.62036571842913e-05
3.76675903251601e-05
4.47849276348695e-05
4.04950251564005e-05
0.000128747742584612
5.63671738833428e-06
1.86900791104698e-05
0.000135438721158808
7.80288052423228e-05
4.64363802520414e-05
7.71498255399734e-05
9.98445406792653e-05
4.04280101434015e-05
5.73562339450455e-05
9.77384451114182e-05
6.93348513025949e-05
2.42021913963737e-05
6.85468464683476e-05
1.04026459207535e-05
6.97558102770468e-05
4.69843542648618e-05
6.79143928420857e-05
8.9355510900109e-05
4.64153390766904e-05
5.45503605209259e-05
7.36534359730178e-05
-2.17994159001778e-05
0.000109688049139851
2.40149172735039e-05
5.05730510712892e-05
5.10981462782413e-05
2.60776632173527e-06
7.77758971135562e-05
3.31046179756055e-05
3.98824804238771e-05
8.47095794490988e-05
7.07239944961036e-05
3.74519235181085e-05
7.86215626891633e-05
7.84026279505651e-05
2.62656924753777e-05
9.77113730543099e-05
6.20933162663784e-05
9.46251578576928e-05
2.44096729949788e-05
3.16503891225416e-05
3.12167093646073e-05
6.35194945835933e-05
9.92729249061437e-05
5.8559117906478e-05
7.55822816343412e-05
6.5740230277955e-06
1.38493746392171e-05
3.91823438759652e-05
2.67324596971078e-05
0.000120199950587847
9.03575229643596e-07
4.00796518722415e-05
5.85768381911739e-05
4.9488663676741e-05
3.20635957117295e-05
6.31382125206745e-05
6.14144785920716e-05
0.00010344254140904
9.7196123398588e-05
1.8117228243957e-05
8.01483880527999e-05
2.11057667297569e-05
8.54393075026655e-05
8.47016877140592e-05
0.000120217144614469
3.2010914026914e-05
7.79768647875365e-05
6.15873988136167e-05
7.15530674433468e-05
0.000147858765181466
6.60219816517537e-05
8.45684769847508e-05
6.54608684182937e-05
5.83124689802911e-05
8.88124459692104e-06
7.33022714766972e-05
5.29202986779268e-05
5.54082292836572e-05
8.48454613030431e-06
0.000119223559051598
3.74081248587417e-05
6.45761462848026e-05
0.000112923699905823
3.88727254572142e-05
8.09921405445169e-05
7.30617530046014e-05
6.92668445312733e-05
3.84843895274773e-05
2.62750795553909e-05
6.80513083833573e-05
2.77308223339151e-05
7.9813524767286e-05
4.04150812670241e-06
6.28869187034897e-05
4.18507544353682e-05
5.73082747543421e-05
6.49452721169605e-05
0.000106656981852408
4.47388851346597e-05
4.50224182445108e-05
4.62752438539965e-05
6.56441287333091e-05
2.4096210422157e-05
0.000116270735950138
6.85746663460138e-05
8.3676497719431e-05
1.12739803524941e-05
8.35831082711239e-05
6.46826559922031e-05
2.9862888255944e-05
9.5517180672278e-05
8.1701483246468e-05
2.9652926277953e-05
-8.93918843654422e-06
8.54807049791004e-05
0.000110630498144756
7.40979034364872e-05
3.93481867026148e-05
7.4595694230472e-05
0.000102579519428949
0.000114088966540454
3.08606573013086e-06
9.37920419110003e-05
9.75223567939765e-05
0.000139602489422317
0.00011929130727023
3.07251551301708e-05
8.36901284142028e-05
5.28024117720663e-05
1.39208473548218e-05
1.75526633562279e-05
1.08636816564853e-05
4.43059536577058e-05
9.37817692187977e-05
5.38504689192059e-05
4.68081218725333e-05
6.30534467636587e-06
9.68184925587664e-05
5.99849658974051e-05
3.85061479945785e-05
-1.07217715389745e-06
8.42319932418186e-05
0.00013067345775566
1.62395071542265e-05
3.51094331552667e-05
5.41585859978962e-05
0.000107788101513655
5.96323176038167e-05
0.000126906225186084
0.00011314059477659
5.97938229199648e-05
4.60119199513704e-05
5.42826448055734e-05
7.8532091467782e-05
5.06587852704019e-05
6.99011828294729e-05
6.91691432713555e-05
0.000108325144481061
-4.75988326337778e-05
6.71997046473703e-05
0.000123854040291383
-1.53813868921348e-05
1.38824706887684e-05
-1.70559408456335e-05
6.08940626594902e-05
4.19225440102677e-05
1.36336234140295e-05
3.87289324328802e-05
3.17624411223108e-05
1.37401179580393e-05
4.22506506663899e-05
2.79947553136333e-05
7.4973293185744e-05
2.28612506064127e-05
5.89589120001106e-05
6.2746131947323e-05
2.71936476731456e-05
0.000112462880492524
0.000143932019793463
9.61072241625215e-05
9.30923609482583e-05
0.000115553291795408
0.000115387686897918
0.000117884772377216
7.1835039013312e-05
0.000100694348675691
0.000123480705222816
5.17868526258847e-05
7.15375255483695e-05
2.67527576774212e-05
7.46078107068761e-05
4.58942960942431e-05
9.87346973658519e-06
7.49444491366823e-05
5.29504489436557e-05
7.78182371523662e-05
3.11896013163452e-05
2.02252798940268e-05
4.49512948341549e-05
4.12528738936129e-05
4.72302857195991e-05
0.00014456228433601
8.48942574197631e-05
0.000107852901291495
9.38949421126575e-05
0.000100565168091808
3.08768922653653e-05
5.31525752355408e-05
2.9951792341162e-05
6.62432608383971e-05
5.17849922917167e-05
1.68087725405354e-05
3.5884894086459e-05
2.00638816700668e-05
0.00011650298611952
9.01728823227863e-05
8.83368175790755e-05
3.65140966330771e-06
6.05686704179692e-05
7.42869088857092e-05
0.000109777310032604
1.6668178039979e-05
3.33139318270629e-05
4.97469736029559e-05
3.45253812170003e-05
5.78647800947443e-05
1.3198314737816e-05
2.87559061979355e-05
8.12547862342555e-05
5.72396585130871e-05
5.25758863961704e-05
-5.05368921472457e-06
7.07479708118995e-05
0.000114353819515666
5.8230755945497e-06
0.000102737386470127
0.000164737542672672
0.000171622674130163
4.88152587388477e-05
0.000133855609818596
5.04720751711394e-05
9.59722870310241e-05
6.22146114116565e-05
0.000100844309582019
0.000103665897222748
3.97715060060629e-05
2.27169594788753e-05
0.000110398163994488
7.63794525151727e-05
4.95752112992733e-05
9.33713643219241e-05
9.43511389263243e-06
1.99807145872231e-06
3.78214647762664e-05
6.3311870975604e-05
7.79820245937148e-05
5.60092560064839e-05
7.50689671734115e-05
9.57890593170684e-05
9.85358004908366e-05
3.03856637961735e-05
2.58347345481314e-05
6.81784636310403e-05
-3.7530538566573e-06
3.2891711246069e-05
9.49406674955159e-05
7.41455676683526e-05
0.000111727656682356
6.46894794159027e-05
8.74772965536443e-05
3.69759478098419e-05
2.70300806345038e-05
2.91977762763667e-05
5.44974157951422e-05
6.60211160994735e-05
2.7313406627727e-05
7.60679559987761e-05
6.42532665454309e-05
9.93191304811477e-06
7.66430750806296e-05
8.61752252426783e-05
3.64349982486124e-05
0.000103788715235922
4.10418733209928e-05
9.11320712488427e-05
7.83332191779478e-05
6.38419998104799e-05
5.99909562278804e-05
4.43090222846493e-05
4.64475352081449e-05
8.4614742425448e-05
4.45377868609389e-05
3.59761233377977e-05
1.82993806670705e-05
7.17627877215656e-05
4.1528143840996e-05
9.46935187793335e-05
3.69082445760046e-05
4.78641219456996e-05
-1.92246072886505e-05
1.19745268370477e-05
7.865447825238e-05
6.8518472056965e-05
9.17111987028599e-05
0.000104765799536205
1.49057119478302e-05
8.2124818551665e-05
7.73475248774989e-05
8.45418408930922e-05
2.93454177143356e-05
7.30223454412026e-05
5.36171436427018e-05
6.10088862204199e-05
2.59551803956798e-05
0.000116014585502541
1.04132800351921e-05
0.000100265407871507
2.02069761572447e-05
8.83369618592187e-05
0.000103383866759839
3.75363203386774e-05
6.50665763639764e-05
9.76725239833926e-05
7.59638590167758e-05
9.6719688580109e-05
9.59411566340173e-05
4.50358432209986e-05
6.26466110594942e-05
9.1446338196729e-05
9.33400836160067e-05
8.91036849099183e-05
0.000146109670881239
4.91049950999251e-05
2.11157462531374e-05
0.000108351005479164
7.77824878713207e-05
2.54493643521117e-05
-2.50329091837846e-05
6.8531947003622e-05
5.45415410758869e-05
8.20031188466457e-05
2.67856725632609e-05
5.79022005648937e-05
4.33599520708844e-05
4.068083129775e-05
3.92610320616348e-05
1.40373482899989e-05
3.62533623734825e-05
5.22866754562458e-05
1.41655839414728e-05
1.86129542335219e-05
5.72612636134824e-05
7.89462978816795e-05
7.17132364565445e-05
8.93311922457782e-05
2.38926610669022e-05
0.000102741228954701
7.02303594501717e-05
3.7072555047005e-05
5.77756968707762e-05
8.26212265956137e-05
7.73820303899189e-05
0.000105194193053953
0.000120687516436724
2.99814006611707e-05
6.63075056314487e-05
4.58765754143416e-05
8.24993884381156e-05
5.54602083736909e-05
2.32117818216207e-05
-1.02215252358607e-05
9.02260031963632e-05
4.35796774474754e-05
5.78534967061907e-06
1.59988775691927e-05
2.82152839893406e-05
6.7245054413225e-05
-1.97666647535862e-06
9.23912589207516e-05
3.95439123777647e-05
8.06807111489473e-05
4.84257678148698e-05
5.70879744645638e-05
6.97506848242531e-05
4.9478362534377e-06
4.117735637693e-05
8.60623030954486e-05
4.60734103307004e-05
2.62014740935831e-05
0.000105864496254754
2.58695617470154e-05
2.99699580913256e-05
5.87173086149524e-05
6.26968053767058e-05
0.000127075850980048
3.39569928738689e-05
6.41977719857769e-05
3.11446191955225e-05
0.000110468181086446
2.85444622134684e-05
4.98401005973788e-05
1.70394569033212e-05
9.73734900966945e-06
0.000104234741754128
9.22848036350502e-05
0.000114402922724843
7.47148567995856e-05
7.47165196083386e-05
8.82220959671155e-05
8.0298738074457e-05
7.46425964987741e-05
0.000153100691971521
0.000143140975866143
4.87314078089336e-05
0.000132798927345112
0.00012927647246639
5.18497288401057e-05
0.000125862582887319
-6.65943162611338e-06
1.49200475768165e-05
-3.28433987692657e-05
-1.14032744744528e-06
5.78693533753105e-05
6.66994424796594e-05
5.76305255423805e-05
0.000101635271330789
5.33533548188828e-05
6.37827180789856e-05
5.85830545278159e-05
9.09389408132062e-05
0.000148843784387869
7.70704326948004e-05
-4.74101384046234e-05
0.000136397861409288
4.65048702548538e-05
8.88535684369545e-05
5.15037602719166e-05
0.000119964127219749
2.48751166380219e-05
7.63660394849509e-05
1.35693669491929e-05
-1.92794367664634e-05
7.91847666590655e-05
6.90239562736859e-05
0.00010432205921193
8.84454257618588e-05
5.44733120711233e-05
0.000130208395385843
3.83983705644879e-05
0.000102080251497416
7.51696710582468e-05
6.03614108650872e-05
0.000123213585309587
7.98487590751767e-05
0.000101677605091121
7.05065021624932e-05
1.55198251018794e-06
8.75065809749835e-06
2.45319594338322e-05
9.19936114495401e-05
2.32234875871054e-05
5.46925993069292e-05
9.56408534811333e-05
4.11612547042508e-05
5.34344351213487e-06
3.21064909368008e-05
0.000119664846855917
4.4913361858423e-05
-2.63671773933428e-05
7.42220828509827e-05
5.28881002203435e-05
4.75821265411877e-05
9.7142245442777e-05
0.00010753531288035
5.17713258957125e-05
4.65639366271823e-05
4.02201646711919e-05
4.99539031226682e-05
3.2989666874927e-05
6.98921416972111e-05
5.6146389357271e-05
-3.59850256181625e-05
5.89178521244383e-05
5.20865161871098e-05
5.75599237830191e-05
6.679690510074e-05
4.22601427665143e-05
8.58874498273444e-05
1.5530104181057e-06
3.47389578176567e-05
0.00010710020400227
4.49276954172427e-05
3.24147552615357e-05
6.94276644312856e-05
1.578175481469e-05
2.63265698981132e-05
5.94804298818267e-05
3.43183444336661e-05
1.92201555557606e-05
1.5307453535373e-05
3.42796329782911e-05
8.71770532473664e-05
6.68899399496916e-05
6.48907248201763e-05
0.000103901277898761
0.000130764097447613
9.21349953977532e-05
8.93158161242378e-05
0.000160368160650564
8.54739596302926e-05
1.81458945468378e-05
1.36988799703974e-05
8.35863350952682e-05
6.32294783611792e-05
9.91058745290425e-05
4.61559467694516e-05
8.98778357036257e-05
3.0017475734502e-05
6.89309548060907e-05
1.07307081653316e-05
4.62418515909318e-05
5.93923020785695e-05
6.69033503996674e-05
6.77322200632714e-05
4.88400069283167e-05
8.58756930886761e-05
5.09083577036095e-05
6.74314409438649e-05
0.000121149585786685
3.70147992477507e-05
9.72910389380346e-05
9.30024724501749e-05
7.19019307570503e-05
0.000126520129893387
7.01261399630441e-05
2.59869202268877e-05
8.68594025578005e-05
3.31579331789989e-05
0.000165076133702701
1.72578936756692e-05
6.47780005350667e-05
6.41351134924663e-05
6.46853667796249e-05
7.10378090255809e-05
4.48949348413799e-05
9.32197956990553e-05
5.26379542886762e-05
7.85361931516598e-05
3.27989043044775e-05
8.34267196189875e-05
6.02201834384567e-05
5.9210197734916e-05
7.61307523439134e-05
3.82039411948074e-05
2.6293540782972e-05
6.54698352907655e-05
6.70114230748584e-05
7.29577032485149e-05
3.27480336184196e-05
9.35422813172271e-05
0.000111803258538189
1.99009683437078e-05
6.85109748918281e-05
5.20655031494506e-05
2.73499523838031e-05
3.40777961848088e-05
7.80044643635065e-05
3.6269252524156e-05
4.42239747331778e-05
-3.34044840071754e-06
6.45733587625866e-05
8.17897250729334e-05
8.00441609633706e-05
7.3489298078563e-05
8.62303519617004e-05
7.13790588271975e-05
4.15611062684721e-05
6.78640153862306e-05
2.42044568601942e-05
4.4193809795192e-05
8.90479625908334e-05
2.58537932480809e-05
5.73826261362941e-05
6.28496833520795e-05
0.00010245499844279
0.000122392881728436
0.000116228216253416
0.000100554265910182
9.04992631388164e-05
6.35123377886342e-05
5.62190302647906e-05
9.29161001373203e-05
0.00010826123346925
5.68993408829563e-05
2.75411800456821e-05
5.66349323053407e-05
6.94357775314017e-06
6.32147309725347e-05
8.09899217502966e-05
4.03833122145217e-05
8.44616323365967e-05
5.63925295513716e-05
4.77020990754359e-05
0.000136165733914279
0.000107667420197686
1.79213087471738e-05
4.69488459606059e-05
5.93528199144741e-05
5.04423784894391e-05
0.000101624830254363
5.70651481567927e-05
3.41375470835882e-05
-4.81284051965376e-06
3.49505143504013e-05
7.64967667649332e-05
5.21446068199634e-05
9.01829966486559e-05
7.8956024489491e-06
7.23029672922913e-05
3.6987054162388e-05
8.74815457950157e-05
8.02588758695383e-05
0.00010789660388621
5.35372005933326e-05
1.45136936154349e-05
4.78001644404322e-05
0.000114004389091311
9.56429201568978e-05
6.86441879716213e-06
5.38562872463967e-05
6.18281635788645e-05
7.11951219172513e-05
0.000107123720262301
7.57826616911948e-05
9.5946745312983e-05
5.02364204479898e-05
0.000123200532951362
8.14969763659436e-05
4.39509398038577e-05
7.28869361567861e-06
0.000103519772811228
2.59722675564307e-05
4.63498545373303e-05
8.50359416926929e-05
4.92028017456635e-05
-1.92022277961511e-05
0.000103252688149782
-8.78651115426655e-06
-2.58930607938831e-06
8.35032700770929e-05
8.17253024971826e-05
1.98788611588707e-05
6.12314659428767e-05
9.04345587542474e-05
0.00010654040519069
3.22344177236862e-05
0.000125077561166979
5.77098941341048e-05
4.69214457656349e-05
-1.96719670338357e-05
8.96572352116863e-05
2.70591525099971e-05
7.38900554021556e-05
8.2660641332047e-05
8.04676792983992e-05
8.97570627785255e-05
7.14814398187263e-05
0.00012261768598082
3.63152930479151e-05
3.18607994710565e-05
6.21464014845883e-05
2.08625589489956e-06
4.3516981049678e-05
3.47773815782238e-05
3.39359495120006e-05
7.3114340407961e-05
-1.55319021571336e-06
2.96152473079535e-05
8.67239997946546e-05
7.14526809223962e-05
5.88537204740168e-06
4.68632524310577e-05
-5.99004775556531e-06
1.69646121922552e-05
8.57490260843954e-05
8.24411662693526e-05
1.54305287283035e-05
2.30211326430148e-05
4.49678776376458e-05
6.05157501328761e-05
3.23562668676606e-05
0.000103378114627669
0.0001072347583082
4.99313874473338e-05
6.93534084566875e-05
8.21366778246846e-05
6.49719232956534e-05
6.13076320354212e-05
6.82365447090812e-05
7.5182871151361e-05
5.27439636906271e-05
-1.22237735061397e-07
0.000126979738397496
1.89396618414991e-05
6.23994646987649e-05
0.000121682984636659
4.61699439030571e-05
4.7286549406665e-05
3.58051023386823e-05
4.48621271833614e-05
9.04943642928422e-05
5.54088776882927e-05
2.4746880954344e-05
5.83559009843622e-05
0.00011124407729258
6.59235176824714e-05
1.71173623624374e-05
6.10722087207645e-05
7.11643971011914e-05
2.71487839286165e-05
9.72792280007168e-05
5.56408052650556e-05
7.76758116407874e-05
4.77371196268735e-05
9.23205669778123e-05
3.40559971348474e-05
6.97607643244283e-05
5.64676927937213e-05
8.69265582163116e-05
1.95949646458676e-05
0.00011219504513497
7.74147853752362e-05
8.45199707163919e-05
8.82146197006014e-05
0.000138272532127595
5.44870545017646e-05
5.15622705573187e-05
7.71940226404749e-05
3.01050611743754e-05
0.000110641987685838
2.16362832711039e-05
1.83289414042635e-05
-6.24389567340936e-06
9.17672748665724e-05
4.0863429513735e-05
7.14049217171199e-05
5.13291950499784e-05
1.18750247939113e-05
4.53240884426937e-05
2.70546704506572e-05
8.08617540519533e-05
5.58553320356187e-05
2.81939551178795e-05
7.79994939093222e-05
6.88386928506631e-05
3.9541582440073e-05
0.000125577655912295
3.66498914641684e-06
2.27809023421157e-05
2.58878911341575e-05
8.63337951617678e-05
8.02474915322699e-05
3.54766575442628e-05
2.2180327309222e-05
0.000115276725393614
3.93051313926469e-05
5.38246573468026e-05
0.000137426009998565
7.16021808375556e-05
8.2314552956168e-05
9.46105007377325e-05
0.000100464277211951
4.14288503192723e-05
0.000110612406936252
0.000128852849522077
3.87680409469823e-05
4.99012698817994e-05
3.58734546441698e-05
6.38758817780601e-05
5.80489220082063e-05
2.60957477047493e-05
0.00011252699073352
1.19410495382526e-05
2.96366875186564e-05
8.84847780551677e-05
-1.51479540567852e-05
3.58275040072022e-06
4.77569034546672e-05
8.1922017805538e-05
7.4953585524465e-05
6.57277520669306e-05
8.69667897007566e-06
3.51193025577613e-05
5.95450642002407e-05
4.05911708846473e-05
0.000109655324204096
9.16736671456094e-05
2.15681066213246e-05
2.49740044603293e-05
5.59105104492959e-05
2.34340924508279e-05
3.09116673814796e-05
4.14567119416737e-06
4.45089993016662e-05
8.59664580997682e-05
2.85456071546475e-05
0.000135157252022082
0.00010620933074323
6.92323214099983e-05
7.69387430691321e-05
2.65863996494744e-05
7.51955929804764e-05
9.40634093257487e-05
2.16441664504725e-05
2.95428737526387e-05
8.36828453952336e-05
9.54529703186897e-05
0.000156687884713433
5.89170353832305e-05
3.95461939353504e-05
0.000144927956447312
7.0502252266029e-05
9.36084691109443e-05
3.86912083455339e-05
7.53426504141065e-05
2.2324125494688e-05
1.36856730624664e-05
8.00154288536447e-05
5.57304871753888e-05
5.12421475049419e-05
5.39078192597615e-05
2.19795243827196e-05
4.78800509220219e-06
7.48804243844303e-05
5.92482319333244e-05
9.84125836695405e-05
3.21314580568754e-05
8.80546451752658e-05
3.65829417704818e-05
8.45896752488532e-05
5.83123012291646e-05
4.27874342904315e-05
7.19240385008325e-06
1.18344173596581e-05
4.2116639853193e-05
1.57628080518554e-05
3.85186717616551e-05
7.01995437118953e-05
7.3360784956076e-05
-7.76487251165582e-06
-2.14957731284429e-05
7.8726805799329e-05
5.80370222553136e-05
4.95982673781174e-05
0.000108153259426098
0.000100663405530299
8.39955417354232e-05
8.26519402013746e-05
3.57354801610799e-05
7.18010521477945e-05
0.00010121506254978
8.14973742493232e-05
0.000105265888630116
5.65825537430753e-05
1.95463113928585e-05
0.000128801966377297
9.44821662771187e-05
0.000120239335129688
3.92403440676777e-05
6.76255079532975e-05
7.50523010931378e-06
0.000102975296519095
9.0302532021337e-05
8.25213872004556e-05
0.000101005806341762
1.58385259310261e-05
6.56531707430343e-05
8.53115197422415e-05
3.65091220448477e-05
6.44202204601716e-05
2.97354415928525e-05
6.08955360083882e-05
7.47734144116517e-05
-1.55813760136292e-05
8.84194453483771e-05
3.67965033654316e-05
2.69303241665323e-05
0.000108009725983202
-1.30897641159593e-05
1.19039337163675e-05
4.7445353772669e-05
4.82320736091821e-05
0.000115774418890822
-1.48135995782823e-05
5.5304041787008e-06
7.8754056373278e-05
9.0212931655017e-05
4.66409817761548e-05
8.9000728137857e-05
5.51861530888042e-05
5.73557822934503e-05
0.000153938365023826
9.97649333754249e-05
3.78413569779938e-05
1.64947304762119e-05
4.38432395844925e-05
8.68946507529067e-05
8.10836489004984e-05
6.89211695234262e-05
7.71330075193902e-05
7.28868693040179e-05
2.29554973294501e-05
9.48777046918457e-05
7.32576725276736e-05
2.5337131976478e-05
2.19005757685317e-05
9.02057804288904e-05
1.24414925734382e-05
7.78487939401142e-05
6.8524041271666e-05
6.19107019604241e-05
5.25461964583155e-05
6.73375888978373e-05
6.29319728675376e-05
5.69307979083745e-05
7.5318119123374e-05
6.09756755720015e-05
2.30339814085181e-05
3.11013038538463e-05
3.7362638785451e-05
3.32879436510545e-05
6.12740322854516e-05
4.69281907057922e-05
4.22747387431377e-05
0.000127806946320454
8.17926875771594e-05
0.000134105694189608
0.00010549666607442
0.000149219023998624
6.66088273594431e-05
7.34312905589533e-05
0.000100392816462485
6.29300651415899e-05
0.000114290591141501
7.56707869964025e-05
7.19803769409882e-05
6.63556083911523e-05
2.76233813843479e-05
0.000111400033110484
7.00101692334941e-05
9.09417995921674e-05
6.16616484189141e-05
8.58466326932666e-05
4.91444264349872e-05
0.000105735499113725
7.31385750199641e-05
9.75021796968916e-05
3.14919706780525e-05
0.000141299633761699
-1.49917657341671e-05
7.48536757775424e-05
0.000138893270233789
8.00295984608768e-05
9.52127364131791e-05
7.86285049307516e-05
0.000122181090291402
0.000142340834593531
4.86169789270926e-05
0.000138515784600266
9.13256723003137e-05
5.48002451223836e-05
4.02754316305545e-05
8.07925258623684e-05
7.58440188074564e-05
8.63014790895859e-05
0.000100034394234712
8.62252252322966e-05
4.8369388485605e-05
4.50017305488595e-05
1.48395340454749e-05
1.41247838830481e-05
1.28537987935622e-05
1.05583806076065e-05
9.33805072332916e-05
7.3609157013622e-05
3.38008410604035e-05
9.24537664562793e-05
1.51470143889914e-05
2.53887557598532e-05
7.2776009182299e-05
4.88510221527824e-05
-3.36698066471151e-05
0.000107613965794059
6.62645409423824e-06
6.13725444759081e-05
2.57157506663387e-05
7.27095365051018e-05
0.000158131260123298
3.59142430523908e-05
7.43492586542807e-05
4.69575802972844e-05
0.000171249225873972
3.67713934062116e-05
8.61734860492333e-05
5.38180952954283e-05
9.11598086637006e-05
0.0001661441838688
3.71752233816443e-05
3.48053470082611e-05
0.000121119742186736
5.78000507059363e-06
7.48928963464467e-05
-1.03794852422408e-05
1.91017539878994e-05
2.52597936361607e-05
7.89185885994722e-05
3.13358706190382e-05
-3.43694895142363e-06
2.68328533740443e-05
2.10303093871294e-05
9.25088682443374e-05
1.17071685010226e-05
6.55276795698614e-05
0.000116279389594732
6.07228109252369e-05
0.000194571996124578
7.57282132071795e-05
0.000159529238536795
3.5117008343196e-05
2.30976496440208e-05
3.6306136906799e-05
-5.04738484859741e-05
6.03186723213301e-05
6.92864083464966e-05
2.43433180571692e-05
2.90646374287417e-05
1.05440337509859e-05
8.63540198611306e-05
0.000148684833809836
8.39330204572598e-05
6.04676036341571e-05
8.1249391265665e-05
4.404691711266e-06
7.35311907433355e-05
6.45322304028182e-05
9.39773408021499e-05
8.60168204636793e-05
6.04667862189887e-05
0.000104943355859038
3.27055598667408e-05
-5.59968926289941e-06
8.9560619610869e-05
0.000112978517783558
9.57383309086129e-05
4.03720980811466e-05
5.63848624813353e-05
0.000110557106725785
8.78446070495894e-05
9.53377875874926e-05
2.89954188948046e-05
7.40899294509367e-05
0.000105045061951741
9.21224874839043e-05
4.98448428698836e-05
5.64355486730777e-05
1.70785610880946e-05
9.60481707128942e-05
3.66606479855931e-05
5.47258095733703e-05
-1.20947770534292e-06
6.78099827290304e-05
7.30021570845298e-05
6.14998755515798e-05
7.74221121072389e-05
5.66218994518402e-05
5.58250225900871e-05
3.21823467286578e-06
6.29011007131624e-05
7.23319568533482e-05
5.504307582931e-05
1.26871128891423e-05
0.000111867058977632
5.76042246876027e-05
8.9888201400856e-05
6.90742772262701e-05
0.000102133113155326
6.05334475096371e-05
0.000101894044277566
9.64365569067341e-05
6.11172772018827e-05
4.05058271529735e-05
4.29774038500915e-05
-1.84669871580691e-05
4.76085194583728e-05
7.95312927763709e-06
7.20019545452212e-05
6.03789712362308e-05
3.49981912274415e-05
2.46038321549218e-05
0.000106818493045884
-2.0756408115996e-05
1.82725394701926e-05
6.11122694420447e-05
6.40009234520693e-05
9.86767444401525e-05
7.67586509251228e-05
1.7739767350616e-05
5.50656234250527e-05
9.81042543068491e-05
6.16781726269134e-05
1.26585616111575e-05
6.59006087086215e-05
0.000119788303678565
6.35119249381402e-05
6.2787216713646e-05
4.44149446747806e-05
0.0001038178876917
4.50423604604136e-05
7.45944735004267e-05
5.99860312420521e-05
5.27708041581372e-05
0.000122134069859756
8.76289367819437e-05
5.06777173392297e-05
0.000123905651625846
3.45180699280928e-06
1.46927005117447e-05
2.12268630319931e-05
0.00010631260392428
1.41377910255094e-05
2.09620764743483e-06
5.34289963075013e-05
0.000124389833745587
9.53391040585037e-06
7.06369336535652e-05
2.77953334461582e-05
0.000113947251996279
3.98994668887543e-05
8.60096386753289e-05
8.23151027842372e-05
8.30421614039668e-05
7.3319189664941e-05
8.53147204498402e-05
-1.7117779206306e-05
0.000111298143133054
7.99556058774799e-05
2.09710295724342e-05
0.000115919578169918
4.44742974726669e-05
7.88389246400009e-05
1.04069697040794e-05
0.000108714167857465
7.80284811329378e-05
5.60842171002392e-05
5.97036007810238e-05
8.2326778905935e-05
5.24296471851115e-05
7.54988173778413e-05
2.29369146166775e-05
6.67715233749318e-05
2.59011479763649e-05
4.87155494639247e-05
3.35799901017218e-05
7.0319664002162e-05
2.01633522340921e-05
0.000120979778387857
6.61410863555534e-05
9.98536413191204e-05
6.68129048176964e-05
5.97379799633569e-05
6.33981725290966e-05
2.30692289845662e-05
1.76020448536525e-05
0.000143228865624942
7.61854526674213e-05
6.78283269878497e-05
3.56951885316623e-05
6.55780475012444e-05
8.81066025143012e-05
1.97245046942119e-05
-6.19788684129955e-05
7.33114556877874e-05
9.78091673156477e-05
5.8344408287409e-05
7.17189484464076e-05
3.44344229696737e-05
4.37420913113186e-05
1.51573150379869e-05
8.06862442639801e-05
9.38596816183698e-05
7.89713774153254e-05
5.54545493791028e-05
9.03411253927288e-05
0.000100196745554418
0.000116484628403417
6.87898626540592e-06
2.78861709988603e-05
9.89132804680657e-05
5.48560869762229e-05
8.94859732483168e-05
8.91914254106043e-05
2.87342230067103e-06
3.128723875239e-05
8.88572056887221e-05
9.73071285895127e-05
0.0001297815012788
3.27315404501182e-05
-3.47176428097252e-06
7.50866155229186e-05
1.1589409794328e-05
-7.14902923346851e-06
3.6334577618177e-05
9.59953101267989e-06
3.07073350787217e-06
2.75791587967885e-06
3.39122818628448e-05
4.60856353836876e-05
3.14270926161147e-05
3.73278529252437e-05
1.80644150281386e-05
8.39456712264037e-05
8.50751116731969e-05
4.97272757113392e-05
3.6423468069014e-05
0.000100072934245925
9.27557944000703e-05
4.02028277063807e-05
0.000132790139527934
9.86552191161856e-05
8.28345553856442e-05
4.47055843580152e-05
5.39961208718749e-05
2.36873810708663e-05
3.83431508352818e-05
8.33875964029862e-05
7.84858514951359e-05
8.78709939748287e-05
4.51963230217665e-05
5.94659349183781e-05
4.90995196546226e-05
7.33690105308862e-05
3.81474116323209e-05
5.74488023284684e-05
7.87479534504935e-05
4.38525890852314e-05
6.02587683675334e-05
5.056685431792e-06
4.93407149908658e-05
0.000121728748496747
0.000117460884917114
9.40851928371064e-05
5.85059250709309e-05
2.46217942964283e-05
2.5083115104532e-05
1.79486199211516e-05
7.65555450105171e-05
2.41169445540333e-05
3.06921693511225e-05
1.53364340590153e-05
6.93442418421436e-05
6.39321832880752e-05
6.96072213265157e-05
8.69666685365103e-05
0.000103666000253361
2.5546241165867e-05
8.69430697916074e-05
0.000136577924794948
0.000107622192729992
8.23829502097604e-05
3.90506808298447e-05
9.45273534607462e-05
6.55042240741385e-05
4.96018565543931e-05
0.000101203202412128
0.000125098808223848
2.60615825499592e-05
4.91453946853563e-05
5.07151811097669e-05
8.6979080867622e-05
3.87752084402112e-05
6.75656337980993e-05
6.32651858168206e-05
7.32087854520723e-05
-1.75115105007379e-05
-7.3379267514821e-06
6.50839881063419e-05
8.88005632619805e-05
1.30825261382317e-05
0.000130067299156506
7.66822876132384e-05
-3.52971409516255e-06
1.37421766892159e-05
4.78723565535987e-05
7.14860976465025e-05
0.000103112985474594
6.52131015830915e-05
5.87909434004315e-05
3.23536925072941e-05
7.24604130387018e-06
4.25399593838745e-05
9.36270129539394e-05
7.17377616288475e-05
5.98024973088613e-05
3.78379722401173e-05
0.000124330445469101
4.68113669629819e-05
5.31802904080109e-05
0.000100143835403425
6.21313737536796e-05
9.34942111176414e-05
2.57569302585023e-05
5.82207758958136e-05
7.5216082895221e-05
3.10850968081014e-05
0.000109965726489192
0.000133791401210423
5.21295641013924e-05
7.23445690475906e-05
6.48374260163218e-05
5.90210502831134e-05
5.89758554429612e-05
4.39114595246862e-05
2.53853797712297e-05
6.56586440618733e-05
7.77072390477164e-05
8.40297414566348e-05
0.000152033451202647
-1.63752422683745e-05
7.24779961373792e-05
4.22839933137694e-05
0.000116418186968253
3.78359149948394e-05
0.000157489335240023
