# Supplementary material for: Research on computational propagation and identification of mine microseismic signals based on deep learning
Source: PLoS One. 2025 Oct 22;20(10):e0334641. doi: 10.1371/journal.pone.0334641 (PMC12543183; doi:10.1371/journal.pone.0334641)
Supplement: S5 Data — (ZIP) [file pone.0334641.s005.zip › 000100800001747.xlsx_0.txt_24.txt.txt]

6.41077021430496e-05
7.93419298810712e-05
4.27682605926706e-05
2.73672791740634e-05
8.0858482992369e-05
0.000107126549226201
7.40793401426497e-05
5.88537188753336e-05
-1.77066477210537e-05
9.49682567584603e-05
1.1298965556431e-05
2.69322346610322e-05
9.82675569329738e-05
0.00011367264248235
8.24042159240224e-05
5.51151467513708e-05
7.33271708098919e-05
0.000104253481357018
6.99311109429747e-05
2.36988877453679e-05
2.51511320074845e-05
5.01066244254449e-05
3.87801047087946e-05
6.46317135993812e-05
0.000116858248475231
7.14859944030329e-05
3.34667459684075e-05
5.92178592098051e-05
7.36238847603505e-05
1.71823800329888e-05
6.83981358348644e-05
5.1997014950294e-05
9.06459816459137e-05
2.81555345435997e-05
-4.29981308842192e-06
5.60589191692106e-05
6.94498486216516e-05
5.63471255419525e-05
1.57138451136711e-05
4.70706251634721e-05
7.17025931115014e-06
2.57484825779828e-05
7.82087113036337e-05
5.53218010169035e-05
3.50636849690326e-05
8.09510404705523e-05
4.90543683307756e-05
6.04467164546571e-05
0.000114866029693743
3.3828914960385e-05
4.8140338164765e-05
7.48710481730799e-05
5.67110957639359e-05
8.30634974646811e-05
4.48642458300356e-05
8.15301090792296e-05
6.43535081488833e-05
7.40419702914025e-05
2.43932173568227e-05
3.6430126138097e-05
7.4527205672294e-05
-2.07476962688179e-05
5.38605382836782e-05
7.80090249927064e-05
5.68483387586712e-05
3.15215508661988e-05
8.58475224398076e-05
5.1548052055786e-05
2.13043930792071e-05
6.96543776260279e-05
3.43603631516939e-05
5.61681822977149e-05
2.88412755292149e-06
1.37659352921411e-05
2.21048299841329e-05
-3.08396147194541e-05
0.000109460092097283
5.79221473483959e-05
-1.27008148727951e-05
1.34217409473766e-05
4.63849384208712e-06
2.90050190489797e-05
6.55363827731629e-05
4.49367520632526e-05
6.31144912606299e-05
8.36994827462934e-05
4.94193409903563e-05
1.8924464741481e-05
6.05416022014374e-05
9.23002110765296e-05
9.30678742470181e-05
-5.18677205100601e-07
2.29298732718976e-05
4.98288014480139e-05
7.97688906426055e-05
2.9611002718613e-05
5.61272066001232e-05
7.83466459613046e-05
-1.29375867096878e-05
9.48663855327588e-05
8.23974013879271e-05
4.7981530099876e-05
6.77918683704411e-05
1.64073427210321e-05
2.27045801865695e-05
6.27965442276703e-05
6.18264831611737e-05
2.45299734751459e-05
3.81549862255305e-05
2.71028644326883e-05
4.12492269123052e-05
3.17646354942886e-05
5.98249880062642e-05
2.32735087132942e-05
8.21467820198353e-06
9.8312617535593e-05
4.66284742942504e-05
2.65045836577986e-05
6.35978170574957e-05
5.58861690934382e-05
8.35280014754973e-05
5.40720421211075e-05
6.66900706156503e-05
5.73069856463491e-05
5.2933380934761e-05
9.12829948061831e-05
0.000118134037089622
3.44290466843456e-05
6.33720220969331e-05
5.45730056297051e-05
4.56769361921521e-05
9.82672232064402e-06
-6.02660008122967e-06
1.02260677487302e-05
0.00010056693589382
0.000112451777091587
1.83183930300902e-05
0.000106835632713125
0.000101987750616709
3.28988646485274e-05
6.17440555010836e-05
5.98722577022676e-05
8.81657347322668e-05
8.72984740018739e-05
9.69566668495567e-05
4.64006027109653e-05
4.42958957941978e-05
2.59783752466247e-05
-8.09318562184678e-06
5.52790930576937e-05
2.21566568408863e-05
9.46374739185553e-05
1.19564397745208e-05
7.34326382624125e-05
5.01025979952569e-05
7.00665285969906e-05
6.58382845100485e-05
2.45169161239879e-06
6.57647264532909e-05
7.11226737670918e-05
2.26781740297552e-05
8.20171053814395e-05
9.42017093992699e-05
3.70360800944072e-05
1.48676392702922e-05
9.11618479656377e-05
7.34850190368363e-05
8.67742790130889e-05
8.01496965147107e-05
0.000119931064359123
4.93816932454343e-05
6.170429961725e-05
4.66107727923413e-05
9.45927481117214e-05
0.000114768421651349
2.77013241688742e-05
4.78041025055659e-05
0.000108583624146851
2.41617789051078e-05
4.45227048145445e-05
2.48287251598631e-05
3.91608727331388e-05
5.77372897970996e-05
7.20082872056237e-05
1.09071517992313e-05
-3.10993810165037e-05
6.64640759850592e-05
-2.77964995585302e-06
8.94117577006767e-05
6.31959921444992e-05
8.81564201213167e-05
1.93382808661481e-05
6.46153643581177e-05
2.33086304891692e-05
2.78018135365678e-05
6.6199533244922e-05
2.34035698832587e-05
7.37910025091741e-05
6.2847073702171e-05
3.88906274308703e-06
5.89046889974308e-05
3.52692227390244e-05
6.22356054024174e-05
0.000102955367110095
3.82307436880411e-05
2.86482649871144e-05
0.000104051717215988
6.5822724717409e-05
0.000120487153520522
4.51475061431405e-05
7.15862600810868e-05
4.39531694253197e-05
7.83079760272051e-05
3.50105643171085e-05
8.24172163072337e-05
6.05701239444313e-05
9.86873349518333e-05
4.55528212807063e-05
5.92320458066264e-05
4.37233638368702e-05
6.67615246785165e-05
8.87724655759415e-05
2.45686970698023e-05
6.13316421460764e-05
4.12174372496496e-05
2.49454205676519e-05
8.59428343207626e-05
0.00014331589821363
4.01968396791302e-05
6.12449996973395e-05
-2.35626932402703e-05
4.81621103094658e-05
5.08856644051967e-06
1.4746970635833e-05
3.71627708039749e-05
3.84533917607203e-05
3.11031190675191e-05
6.76348542283886e-05
-1.55837257881231e-05
1.80656563824426e-05
8.36377404194643e-05
5.36212560936658e-05
3.53316716547158e-05
6.33953391132262e-05
3.22233753694842e-05
7.65060242736318e-05
6.7075827325775e-05
0.000131076172790441
1.59808990982055e-05
0.000111419453321099
9.20415602640991e-05
2.13298060043153e-05
6.83953389101848e-05
8.12478705418115e-05
7.88709806479423e-05
5.12062462080067e-05
2.67257091071207e-05
8.82946783122882e-05
5.71187188974511e-05
6.22973952505126e-05
0.00010941722960395
2.69096797920278e-05
6.14482789857276e-05
8.96471134914675e-05
6.06272586755283e-05
7.90021087729837e-05
3.92270276477706e-05
-1.35574406543805e-05
4.58726812136905e-05
7.97854296048672e-05
3.97603547877143e-05
6.83358597245545e-05
7.98507410462942e-05
0.000107180001453497
7.30186796665854e-05
6.99138648371525e-05
5.14783766935576e-05
4.65338284337716e-05
6.11827787449851e-05
3.60809026118641e-05
1.72252462363509e-05
5.62145145113589e-05
-2.71932617667764e-05
2.34230091543876e-05
1.92934002160067e-05
8.56800244451133e-05
7.48656069034768e-05
3.68877033555992e-05
4.79949362323698e-05
2.38428051968205e-05
1.74813480950692e-05
5.56346616782335e-05
5.30938682797913e-05
3.18585054882433e-05
3.68283875821988e-05
4.76625556303756e-05
4.94752344696428e-05
0.000100424041591181
7.15177855824563e-05
3.67344496938374e-05
9.62898556461339e-05
1.22726421138869e-05
5.76955639047586e-05
6.02877316643712e-05
7.34434251693592e-05
0.00011801379002486
8.39898895861344e-05
0.000131314122963954
9.64559656584387e-05
8.58496305827295e-05
6.98621053430434e-05
0.000123887201894695
0.00013405318998663
0.000103698283077746
7.15689271412489e-05
8.82987598592438e-05
0.000125114176265134
-3.10279745422211e-06
1.27026593502647e-05
1.98065187636862e-05
0.000118856540418347
5.42162833397116e-05
5.39102743140179e-05
-3.33741664778525e-05
5.82479967886547e-05
-8.11300927428831e-06
6.79943262661683e-05
6.13090693613871e-05
8.24279645695059e-05
6.06076506727884e-05
8.40098341915673e-05
1.40371077307726e-05
1.51847044836975e-05
6.28393782529937e-05
6.84785190417781e-05
-6.94731318236354e-06
4.87860998910842e-05
3.09002783384181e-05
7.57534559861842e-05
0.00010228571125705
0.000108071136156132
2.37476452264813e-05
1.02095551329322e-05
6.7545454968614e-05
1.5733888812503e-05
8.05795182498784e-05
5.16995041596018e-05
9.45480515694983e-05
6.67381141637448e-05
6.75800848846625e-05
7.16095097419194e-05
5.19275014652997e-05
2.36105794614574e-05
9.15093831739858e-05
0.00011257173992095
8.32868850463257e-05
-4.71040298224354e-06
6.61156418457024e-05
6.46575078074834e-05
3.71110273715644e-05
-1.38428649813732e-05
0.000106417758115723
0.000132768801364369
4.17832235964757e-05
8.9334608322047e-05
2.15513697860523e-05
4.42295604444132e-05
3.93770754010656e-05
4.47216352187389e-05
4.86348587866174e-05
6.06792622808981e-05
6.11498551358937e-05
3.83274505925351e-05
6.6481924038835e-05
3.11330403620367e-05
8.29078733010049e-05
6.2077324507046e-05
5.28544207886186e-05
2.45524292575252e-05
1.61830305971689e-05
5.23382342105629e-05
9.20566041768121e-05
9.56026582348213e-05
4.90963624245832e-05
0.000123041420466251
2.61009748370703e-05
3.61181169420803e-05
9.49133512732928e-05
7.58545896490787e-05
7.63517211399487e-05
7.12757847617275e-05
4.0537773668775e-05
8.52573949750709e-05
0.000108654369536396
7.03719228698543e-05
8.38827488045844e-05
9.95463609885818e-05
8.66441995549399e-05
4.76940997926307e-05
9.95463220516936e-05
8.75448119503464e-05
6.16346015010372e-05
5.18325377692682e-05
9.32435558540587e-05
9.7243205109697e-05
6.46626596299335e-05
3.51105532715244e-05
2.75158395122854e-05
5.55505474521808e-05
5.66842525870127e-05
8.69548549370004e-05
1.14916220579139e-05
1.59563378059798e-05
1.94115366573956e-05
6.0134324918185e-05
2.0808173887889e-05
8.92947117983475e-05
5.6489120722607e-05
5.36681067462237e-05
8.11173531526334e-05
2.71565589050964e-05
6.19760749938654e-05
7.70981908549553e-05
2.10101749732527e-05
6.93557439354768e-05
7.73238597740896e-06
7.11629408432372e-05
4.07452269064427e-05
4.9584850005037e-05
2.76431913751285e-05
9.66322710300996e-05
7.27732815049327e-05
6.62335070640539e-05
1.06182435399777e-05
4.59860264243889e-05
6.07016304324423e-05
5.84659408128157e-05
6.77938504801227e-06
-4.41896785867303e-06
2.67890014555751e-05
1.8458756804594e-05
6.80996113154466e-05
0.000103855960660103
7.96733102414863e-05
0.000138902122208787
9.51070887711353e-05
5.25886830134396e-05
7.16523237036888e-05
0.000119304896276311
6.4511467141641e-06
1.4824011296433e-05
9.02762639848564e-05
9.22844747147251e-06
8.90044947336318e-05
0.000100334655135567
4.96279946641177e-05
0.000105204785061965
2.42277907460562e-05
7.00289522173477e-05
1.69070842897037e-06
9.24887820879369e-05
3.03221220893975e-05
4.73249182346446e-05
8.73253912283576e-05
4.27924366630045e-05
8.54849317555753e-05
2.57711159986474e-05
9.58936717667026e-05
7.7560204222125e-05
6.63369141344582e-05
5.07303396650354e-05
2.74947200892538e-05
7.53390603228412e-05
6.39815716695016e-05
0.000107536342566343
7.23243351371272e-05
9.29592216875854e-05
3.710357309918e-05
5.19105479911601e-05
7.04797601070471e-05
8.17188350457129e-05
1.55051210067925e-05
4.84182915398186e-05
3.93983285663596e-05
0.000110644276236327
3.23184232634788e-05
8.68836936314863e-05
4.36146981923678e-05
2.99941813800611e-05
5.65859107652658e-05
9.34316001763857e-05
2.99680560516249e-05
5.45834400884852e-05
9.54164055791575e-05
3.67681052470278e-05
6.29021451997051e-05
5.90842541159814e-05
4.80237854611602e-05
5.50632613347765e-05
3.66708472774759e-05
3.39439423490777e-05
6.91775632903419e-05
5.7287590320959e-05
-5.39640349033118e-06
4.18093082652149e-05
-6.55092445030341e-06
4.44549238849708e-05
2.98550254091294e-05
7.48732823988529e-05
3.02502977567221e-05
9.68387819916563e-05
4.08937387112439e-05
0.000102313623513154
8.36366053504463e-05
0.000105960136266832
2.0410883988623e-05
4.69560500500994e-05
5.47287803972325e-05
2.04033539243342e-05
4.5817953218035e-05
6.05167771673574e-05
8.95938811463552e-05
2.49804168949537e-06
7.18467788786212e-05
3.47464080987039e-05
5.97188992013104e-05
5.84941389184473e-05
1.76790766414756e-05
9.91735200985141e-05
7.62686976597753e-05
3.4507761554833e-05
1.67359013181703e-05
7.08435562321858e-05
0.000114313458121046
6.15494254340753e-05
4.11980845748124e-05
4.89243688099603e-05
6.38464920837605e-05
5.65715197027705e-05
4.7698275996671e-05
4.52947485774116e-05
0.000127447685958916
7.77550928684087e-05
9.85035996043225e-05
1.08451144664595e-05
6.74659158830993e-05
2.40984660749556e-05
5.86873750361871e-05
7.13961995146411e-05
6.56634463559527e-05
3.00443623534068e-05
5.1180231657429e-05
8.59808907260637e-05
7.42093513757167e-05
5.37259907029426e-05
7.91731255092704e-06
6.58295670178443e-05
5.64959591146366e-05
5.48543958700113e-05
6.37835720294157e-05
1.83776237984773e-05
5.67941240775879e-05
4.52353366102355e-05
2.41214126198822e-05
0.00015768287815675
7.3036410658789e-05
8.37815487472916e-06
2.69631492331494e-05
8.40018706197533e-05
7.66248236916707e-05
3.94073487245177e-05
4.07350731234186e-05
1.20375959217384e-05
2.68124511707808e-05
0.000112828894737831
8.92529091789843e-05
1.26095813261289e-05
5.95989926403914e-05
0.000124004223656882
5.48225739951143e-05
2.53765501298587e-05
0.000115438764005539
8.38810987037265e-05
7.78273766125807e-05
-5.25030728027613e-05
1.31823766049697e-05
4.64708709964595e-05
5.43137418351639e-05
-1.92398587332905e-06
5.25645594703903e-05
5.45731260517329e-05
3.35366548012402e-05
0.000131343173054983
-4.0661902892729e-06
0.0001215356355614
0.000103600185155349
5.07504801694167e-05
2.07216971202861e-05
8.71402258380217e-05
6.64997097797609e-05
6.86123975057291e-05
5.0608714880189e-05
8.11720159126578e-05
5.87691106023281e-05
0.000114676045108191
0.000154438413649667
8.47135528193143e-05
1.37839960568647e-05
2.2508563905792e-05
5.40147179849883e-05
6.92719666023329e-05
8.07254931136143e-05
6.68856902603709e-05
-3.19964181631661e-06
7.92418260734978e-05
1.69536809512592e-06
0.000107660724688725
7.18104695148697e-06
1.89355528724892e-05
6.24923943153944e-05
2.97597100238031e-05
3.27764463665156e-05
1.47190124039617e-05
0.000103665320590978
7.70526834053105e-05
0.000100938034056299
5.67978386072604e-05
4.27057495886588e-05
4.97263694971186e-05
1.34011769938013e-05
7.55227382309636e-05
8.07845506886157e-05
0.000109023067608945
0.000107911840377851
0.00011364592585889
5.97356519207573e-05
-3.00932835091517e-05
0.000137025103750177
8.16742993268499e-05
9.73784350818402e-05
0.00015400222820965
8.87926633321544e-05
2.40929304277141e-05
5.32596037074247e-05
3.15411083169258e-05
6.09064267563195e-05
2.9425800022456e-06
2.76799675193216e-05
6.65078860714554e-05
8.98012149419195e-05
0.000130298594233871
4.95391777696723e-05
9.92218572239847e-06
0.000136426570128501
4.83163086464166e-05
4.83638984290843e-05
5.12201525386064e-05
7.41795144087425e-05
3.88461553330782e-05
-5.81133797829452e-06
3.55952882909279e-05
5.26027199021305e-05
3.51903338083459e-05
-5.48174087801668e-06
5.49168181200396e-05
3.66826686220069e-05
5.9827466141721e-05
5.14082003853605e-05
8.23408559554392e-05
5.73172993812405e-05
2.94799581270075e-05
2.25891302104006e-05
6.93816215415429e-05
2.08083602479112e-05
9.67056497177857e-05
3.33425053150349e-05
6.23285620086747e-05
1.79455642053645e-06
8.47877759034075e-05
6.01807840752547e-05
6.38826217247732e-05
0.000103099557728113
9.47493879213878e-05
7.84531500921392e-05
0.000100524799723649
9.66969818817361e-05
7.52685087942234e-05
3.46779298007974e-05
0.00013432395104334
2.48018993403919e-05
8.05897347488775e-05
0.000101016811255815
8.07896600820386e-05
9.93655792080388e-05
-1.53284919515839e-05
1.4790622227855e-05
4.68667882190124e-05
7.02748931935933e-05
7.35527791782089e-05
5.25050878580637e-05
6.46138977311794e-05
1.42070299673116e-05
2.68227243817531e-05
4.0268825926467e-05
0.000116675756155757
6.17171179267768e-05
8.5180839649193e-05
9.92758092552066e-05
2.84463203676346e-05
0.000105955698848858
4.80598103376218e-05
0.000138965053101844
6.10548410096436e-05
7.803904371264e-05
7.96191372557941e-05
9.83367461354879e-05
8.69085875911179e-05
6.52211480667871e-05
4.45512898026899e-05
4.84907136462972e-05
5.21450193258576e-05
3.28338234494719e-05
6.48257991192891e-05
5.90564597607037e-05
6.56855859140615e-05
7.68936114871395e-05
4.95581909312049e-06
5.73647492595441e-05
2.74664865683078e-05
8.61406924743654e-05
8.13131665380764e-05
9.48175394916848e-05
5.95297502937092e-05
0.000130754391679107
5.32033388853882e-05
2.53937440085772e-05
9.07122253248675e-05
8.57824183040116e-05
6.33352538507328e-05
6.59674664484807e-05
7.71625608872258e-05
0.000111210253120454
0.000142207392898118
7.64235284340363e-05
0.000126729423793368
9.9096338579846e-05
9.24281141516878e-05
5.08459475918191e-05
5.3099561319006e-05
2.08779245281584e-05
0.000113185178198422
3.86538921308101e-05
5.59298126233289e-05
3.49598619573601e-05
6.0237573753229e-05
1.44295258512302e-06
4.80167491280634e-06
5.23801476177868e-05
9.42614118979072e-05
3.83599589974813e-05
8.11263038317832e-05
-2.3703619041824e-06
4.12255039014042e-05
6.73459565567313e-05
9.47176026600451e-05
2.82694614701862e-05
4.08839299247187e-05
5.70098660000692e-05
7.79264539536301e-05
9.5556522536943e-05
-3.78711688829808e-05
6.26527147250948e-05
3.94332360148424e-05
8.38724608402055e-05
3.47549935839969e-05
6.19363150941472e-05
2.98857573557669e-05
7.29751279461208e-05
9.34146513363069e-05
3.72534817962492e-05
6.46236526120635e-05
3.42921193534729e-05
5.49728497992617e-05
4.0918433432217e-05
1.0674713542261e-05
3.03001930844592e-05
0.000130567609380059
5.36088392819863e-05
0.000118583932760011
3.78160445229936e-05
4.41761897421e-05
7.14051164744477e-05
7.58099211604896e-05
-4.5149555644784e-05
0.000116123834393723
4.7186880195281e-05
7.28144566999624e-05
0.000134739703635813
6.73511850739001e-05
5.01544295717819e-05
0.000103424834546106
7.39013596684214e-06
5.27386576935799e-05
2.38300634263169e-05
4.32618999521041e-05
1.08963945722676e-05
5.78405367790075e-05
8.13392431186943e-05
6.78269094309982e-05
3.27112853304258e-06
6.85607744411869e-05
7.85416874284366e-06
1.90372021410055e-05
4.46709257408139e-05
7.06673788026288e-05
6.54666179435094e-05
7.25858545778791e-05
1.34007561297619e-05
3.7926940448429e-05
-1.640010629159e-05
0.000104129407990477
7.3089508383274e-05
4.55144409772502e-05
0.000100428464877542
7.69610838679479e-05
5.63241557522789e-05
6.36860058451327e-05
3.49258858979373e-05
7.80411696472337e-05
0.000110274785503499
7.69033757071051e-05
4.5168481134389e-05
4.01458428237135e-05
6.28500398230119e-05
4.53015847370455e-05
4.90224132413029e-05
5.12313169617626e-05
5.52872956893393e-05
-4.26814990239867e-06
5.48546267609347e-05
7.92116798926538e-05
7.1631707111943e-05
-1.58175350057116e-05
2.86061063354808e-05
6.52563212961239e-05
5.11818764689478e-05
5.59861491375957e-05
1.34264680259911e-05
3.42769048309436e-05
-1.34021849153811e-05
-1.74451635605752e-06
1.71663583619769e-05
-5.98902951508292e-07
0.000133904849227313
0.00011322141539524
0.000111737455180148
1.03050414317614e-05
4.63375614567213e-05
0.000138425801551731
9.39973058176631e-05
7.264393569247e-05
0.000117468452137109
0.000113883500310245
5.34712902173408e-05
7.24032311147926e-05
5.89764020246936e-05
0.000112521434471925
-1.01482281645604e-06
3.95360369281088e-05
9.04154682205929e-05
4.62695006490345e-05
4.38258331293902e-05
9.90738496481558e-05
4.99809341976099e-05
8.48244016349166e-05
3.56666808447058e-05
9.49234980723517e-05
4.55030111602568e-05
-2.51295129429898e-05
1.82206594085133e-05
0.00010871801331663
7.65663000815796e-05
6.40004528725869e-05
5.38880520502789e-05
2.64087183544934e-05
6.6541844313637e-05
5.21639629664336e-05
4.58463331831495e-05
4.96799463857412e-05
3.26867439971688e-05
6.38322908639848e-05
6.85873908011097e-05
4.62511810461724e-05
7.8886275021957e-05
4.72542995820049e-05
1.99559769872645e-05
2.0255583506224e-05
4.26872399315027e-05
4.39947034281709e-05
8.13441612245172e-05
4.80128296478118e-05
4.19242302598796e-05
9.5704214750083e-05
2.88805164680819e-05
8.51991831289132e-05
4.32300190470395e-05
6.23281265272731e-05
2.39200225031901e-05
9.24556947173209e-05
7.64934496066641e-05
6.35869094415181e-05
7.32600644790311e-05
3.84421947694686e-05
6.18466722127661e-05
5.0122221488614e-05
8.88850261471147e-05
6.92843666222508e-05
0.000105929530429576
5.35559239148659e-05
1.26332733650381e-05
3.94082015325149e-05
3.73107089258395e-05
-2.85547753140688e-06
2.50733648668168e-05
5.29696196676798e-05
3.9332474406458e-05
2.29072955897774e-05
8.59279679327483e-05
5.28540511055006e-05
5.60272852984763e-05
4.78547096940544e-06
9.18142412720953e-05
4.74475036046541e-05
3.86222862609259e-05
5.05238208499626e-06
0.000101895825041886
8.33514165318383e-05
5.02305736489183e-05
5.25415911080181e-05
0.000115606329905713
3.39568478543332e-05
5.23962179387603e-05
7.09172585769037e-05
8.71959775486361e-05
2.89703215450024e-05
9.63478897765844e-05
-9.63716875591653e-06
4.05744527123547e-05
7.45499672613148e-05
-2.37863180828385e-05
0.000114171970102316
5.28367532130108e-05
3.30922891842213e-05
7.20673211040864e-05
4.15357269163408e-05
6.58148761114245e-05
4.66830141225701e-05
6.22801205585281e-05
8.05156834743904e-05
5.37001424015864e-05
5.91078047885607e-05
8.57149613472138e-05
8.94326339511425e-05
4.207134097098e-05
0.000108906734259703
9.21029126156392e-05
7.13124606977442e-05
3.14170542556561e-05
6.52748876189774e-05
0.000103068481156215
6.93749025324148e-05
4.66359790551425e-05
4.99177688189233e-05
7.2362169008983e-05
6.53663768797807e-05
-3.52602195473609e-05
-1.90524139845918e-05
6.73708668885564e-05
-1.84799354821832e-05
7.06139157415924e-05
7.7618851672606e-06
7.02945814931645e-05
5.36139556513846e-05
8.9229948119122e-07
7.50012985474681e-06
6.90903985125651e-05
7.43465503484059e-06
3.79074437059959e-05
2.41876737539713e-05
-7.05614701935291e-06
1.89457584104761e-05
9.90005072746953e-05
2.67551914866579e-05
9.14296007454168e-05
5.88695267177324e-05
2.01454374691313e-05
4.29766159355815e-05
8.86069069113465e-05
6.73995029657055e-05
3.50709443318959e-05
6.93960199727752e-05
0.000149501867347917
0.000128797809727909
4.02827072666232e-05
6.42129293108227e-05
4.63361788217385e-05
4.941700208441e-05
8.43583422171074e-05
0.000100484299644019
6.45546717147906e-05
9.7238112204484e-05
3.04804917369194e-05
4.87518659135573e-05
9.92482949802886e-05
0.000132278415370744
3.37259423543313e-05
5.93083516811645e-05
7.99917564226085e-05
7.20833460433915e-05
4.61675194328181e-05
3.51983414087214e-05
3.83476827944796e-05
1.29541467988302e-05
3.39930994452746e-05
1.61318023621384e-05
4.3544917313609e-05
4.42401160996758e-05
1.80475321772333e-05
3.1463038551659e-05
3.47684958713109e-06
4.98834184532955e-05
2.82858928864247e-05
7.46428250319085e-05
8.44904842592742e-05
8.18852351104153e-05
4.96620702159488e-05
5.31708925611226e-05
0.000127885367026898
9.57016391953575e-05
0.000105874641835407
0.000109005146071681
7.58568047782807e-05
6.8508794315075e-05
0.000101128284765473
6.46984137490227e-05
3.88197582517431e-05
-2.35548086040473e-06
3.45331237021918e-05
7.61744243057595e-05
0.000126256725033411
0.000107538869646218
3.93837105790533e-05
4.88908817580477e-05
9.85281574434446e-05
5.45451556933519e-05
8.8543341491401e-06
3.78654437907206e-05
9.12027670810997e-06
8.0956345538778e-05
4.56915517215823e-05
3.85775749287846e-05
8.87588312453114e-05
3.98867704604784e-05
7.24555790190438e-05
4.67008619634264e-05
0.000123629262511163
9.41845250060226e-05
5.01221976505262e-05
8.12248473357452e-05
-1.04301247821649e-05
1.27216298170659e-05
5.36683148743696e-05
6.71084681547388e-05
0.000103831166824434
0.000107945280721084
9.45091788797418e-05
3.36028707913589e-05
0.000139897914783655
6.13884154178586e-05
2.26597221547256e-05
5.50307808779587e-05
8.63932819932643e-05
3.8201781739398e-05
2.07562033115956e-06
-5.21447276179278e-06
2.23778847256044e-05
0.000110078714679799
3.17026016064954e-05
5.77448604785067e-05
4.14456141310699e-05
2.71971054881168e-05
4.60822957130325e-05
2.86037230095575e-05
6.21979730041779e-05
8.30498802515451e-05
0.000132169382074339
5.32774084186878e-05
8.02193133955647e-05
0.000113851160170425
0.000106045745989996
-2.41227824043027e-05
8.74141924206088e-05
7.90717755508613e-05
3.83603213487804e-05
5.15994787512751e-05
2.52196479017337e-05
4.98850434452532e-05
3.15242297812688e-05
4.75953685628401e-06
7.40110221567735e-05
4.1762551492284e-05
8.60106851426736e-05
6.24029980099699e-05
6.8318843563701e-05
4.86788346003535e-05
7.90418562580569e-05
6.22406213187842e-06
8.69101951580011e-05
5.4704988275344e-05
3.72201017700393e-05
4.36336210352607e-05
1.96766838222854e-05
2.16123607402178e-05
6.73720703517814e-05
4.44569028286771e-05
-5.99766095639394e-06
4.47401288205402e-05
4.21350633082193e-05
3.87065401616447e-05
2.96469778330597e-05
7.14051777657352e-05
6.60293733656779e-05
3.46746239081106e-05
4.28245540766567e-05
9.79893264417415e-05
3.88663691130764e-05
0.00011640369620661
2.55315772145029e-05
3.72293244525881e-05
4.36184283830911e-05
8.2658437960776e-05
0.000160814398950756
8.34582202392022e-05
9.82146913360259e-05
4.20035731092079e-05
3.38181837200985e-05
8.53859861486815e-05
7.16745719555288e-05
0.00012826688335208
7.81187838553992e-05
0.000104662120724928
6.36318071249986e-06
6.70255037960127e-05
3.22430097307579e-05
0.000124507802541086
0.000145436002837468
3.98522427367804e-05
0.00010353422348858
8.23393776268455e-06
5.44666529119246e-05
4.34199778283581e-05
9.55672325075937e-05
2.34965511577524e-05
1.24711002671958e-05
-2.02354262340621e-05
1.74845484010736e-05
3.72664567331664e-05
5.3162676287587e-06
2.12417083423196e-05
0.000119033033512353
7.06292606000385e-06
8.24759307338554e-05
3.71558845082522e-05
9.74817233147088e-05
5.65514151473319e-05
9.70100776322376e-05
2.21823406410766e-05
5.84949684282047e-05
6.56660392229773e-05
6.14704204164919e-05
7.12283452110138e-05
7.96816842166529e-05
5.04176477136477e-05
0.000115739155093748
4.15009708009437e-05
5.82195024250188e-05
8.50505812320607e-05
8.51590983664283e-05
5.40619566894179e-06
0.000123589926092742
3.63276251868269e-05
0.000136614345849121
9.09815070959536e-06
3.81569852924153e-05
7.15230001101842e-05
5.37416604237063e-05
6.85565154076431e-05
7.96963675028392e-05
2.47149874755108e-05
8.06183441426175e-06
3.51852157341621e-05
4.88610473321934e-05
7.47786626514351e-05
9.33892852428361e-05
5.36897273595602e-06
2.14644143405427e-05
3.23506588231695e-05
-5.85724665585147e-06
2.83161884439643e-05
2.28422632399018e-05
7.13820680802642e-05
9.1864680453745e-05
5.78722581282336e-05
1.88617699596646e-05
3.64903941571112e-05
4.3985286617121e-05
-1.74580946805354e-05
2.54399002919476e-05
5.31474983981706e-05
7.78134862751819e-05
7.97883264790171e-06
0.000121663625094669
0.000121352966703232
8.64443717808897e-05
7.74948824167155e-05
5.27330247062593e-05
3.91645562364206e-05
6.83515092019013e-05
4.90853031405013e-05
3.20415500650788e-05
9.38973411120046e-05
7.06389535706381e-05
7.76705724148291e-05
7.59574674006451e-05
9.41497143333533e-05
4.59929742776948e-05
8.07144290944275e-05
4.3975095912536e-05
-6.70781495107936e-06
4.47734150604763e-05
0.000135025898064522
5.15936712158988e-05
5.94559894053334e-05
4.84279573193268e-07
7.05122343279804e-05
5.6895702663348e-05
4.26256366334489e-05
-1.84408501505073e-06
9.25290028717821e-05
1.15661026353463e-05
6.62927679876332e-05
1.71485858807864e-05
3.98089834764712e-05
2.52945437816794e-05
-9.73129147100707e-06
5.64767479228482e-05
5.88802232708759e-07
6.84890298100306e-05
9.71463468629375e-05
6.85840811097208e-05
4.96251824421525e-05
1.73436989637096e-05
8.6262943021625e-05
5.04539758697307e-05
4.87604485865886e-05
-1.58718654723898e-06
5.95707641284082e-05
4.91247277526033e-05
3.03166014150543e-05
2.86892663322022e-06
2.88574032116889e-05
9.5717500872669e-06
8.76961958888928e-05
3.4008695884443e-06
6.59236479230247e-06
2.19547667601715e-05
2.77083942515774e-05
7.90358065037448e-05
5.63125735843814e-05
6.8806077918851e-05
6.44156249899486e-05
2.24204754544076e-05
6.1450115780745e-05
-3.67045633201483e-06
3.68792240762737e-05
2.31689459512031e-05
6.94320093184272e-05
6.54607048799861e-05
3.50893435831907e-05
0.000117546259313376
4.58997267193501e-05
0.000119610774052403
4.1095821132011e-05
8.05954747126871e-05
7.67336761588369e-05
9.66777245445356e-05
6.35974264151829e-05
6.89825732602892e-05
7.39707412886876e-05
5.03832504407042e-05
0.000119039637195333
0.00010211077252912
2.53859984872497e-05
3.4706518533715e-05
8.69767553348683e-05
6.26545425222331e-05
7.2905660467073e-05
0.000107956461830171
8.28596556424632e-05
0.000104557081279954
4.79456714243507e-05
9.07190284751624e-05
0.000122838955878112
5.29478240620163e-05
6.54613989273193e-06
5.42763028586936e-05
6.6200209801392e-05
6.96342091840385e-05
1.18627518226036e-05
4.30819866293297e-05
7.82359167638523e-05
-1.90124461539012e-05
0.000124021372142234
6.74054679816581e-05
8.96064183418862e-05
3.97505004299515e-05
5.81086622070974e-05
4.22420436236826e-05
8.37177244754856e-05
6.21881110767176e-05
-3.35451765374573e-05
1.21477699907863e-05
9.51224897945309e-05
4.75305686834128e-05
6.8128383457547e-05
1.12686369068954e-05
2.35726935892037e-05
5.10379976111044e-05
7.64525762207501e-05
3.44974529399486e-05
0.000106256185625872
8.06197309494678e-05
5.84704885050288e-05
0.000119321582803789
4.9662961173856e-05
1.00539047662713e-05
4.39474081659333e-05
1.94060288089881e-05
5.17472952505304e-05
2.97341742594094e-05
0.000111424101609394
7.72215474685262e-05
4.87804947510218e-05
0.000126588340406714
7.13752541424953e-05
8.9832758265292e-05
0.000106008811137144
0.000100298435380517
3.651403345243e-05
8.16371153727794e-05
5.97320055635005e-06
7.21497132936165e-05
6.30766768921393e-05
9.14533422301425e-05
1.38747539565182e-05
5.74957338631436e-05
9.68632683147404e-06
9.75291858297601e-05
5.53831059711506e-05
8.19785779857111e-05
3.67247174195951e-05
3.44140495400159e-05
2.88022294058311e-05
6.93685979014741e-05
3.03195251597447e-05
8.26766379751277e-05
7.60518834688038e-05
8.55249695567642e-05
4.82867322920378e-05
9.56825656889478e-05
8.99812855095617e-05
8.5893557424802e-05
0.000107978181399336
6.49869368780566e-05
0.000118455885585609
9.47392741324409e-05
4.93383694592329e-05
9.16680464166856e-05
3.02119345363237e-05
-2.36103384996962e-05
3.39252640256919e-05
5.7258240580611e-05
2.09670166519192e-05
2.3566094350894e-05
4.29450540900788e-05
0.000100636194650817
0.000103554466254041
5.12535963220829e-05
3.54813775660901e-05
0.000102149555007023
0.000100917725896674
6.88099014956072e-05
5.88125607580384e-05
6.3574663764593e-05
8.52447412981867e-05
7.24198931547854e-05
0.000113230269412151
9.61775240869163e-05
8.24940683812915e-05
0.000107223184160538
0.000107712393331001
4.65532418678629e-05
4.62196753776389e-05
5.63926992900715e-05
3.45358954089038e-05
2.41836999200973e-05
7.5102676149212e-05
4.09858462170401e-05
7.26535081107486e-05
5.71384940120382e-05
4.79854732646324e-05
2.37022470646032e-05
4.01018842767519e-05
4.9827552640925e-05
0.000101690399088281
1.92813852700233e-05
9.69201915510833e-05
5.52464086799105e-05
3.64996170647174e-05
3.08747200005632e-05
5.87208786898422e-05
2.8146730930766e-05
2.4609181002255e-06
0.000109409808815583
5.27283037289569e-05
4.94452577177329e-05
6.66765480439813e-05
7.81939165566033e-05
1.8302312011531e-05
7.87873495471918e-05
7.96643427277505e-05
6.13992166085987e-05
8.64153002107611e-05
5.37689596458898e-05
6.88166609995302e-05
-6.27113959787092e-06
3.39593383747727e-05
5.76940591604923e-05
2.20116364568729e-05
5.07548304494332e-05
2.92525852042146e-05
3.15510914270249e-05
5.55290386796084e-05
1.64902342511526e-05
7.75192664187408e-05
4.50912140957405e-05
0.000126099873833894
0.00012865713733148
1.92857682814987e-05
5.5892341399962e-05
1.90094735977256e-05
5.11923537282514e-05
4.81116383865765e-05
8.1384704562927e-05
8.32895120900502e-05
9.15812791308336e-05
0.000105271620980859
8.43979874800107e-05
3.56986386547809e-05
7.93325667646661e-05
8.20678275570296e-05
8.80955809291462e-05
6.64717699146722e-05
0.000107338121510732
7.40840725742425e-05
3.57347572662081e-05
9.98460017056321e-05
0.000115608712854153
7.56103164883028e-06
8.2172472651925e-05
9.18776573335463e-05
2.82261735285461e-05
6.97038273744915e-05
5.2841792483437e-05
2.69350434775952e-05
1.62308812760156e-05
8.84703877573096e-05
7.54150309573216e-05
8.28157301571439e-05
5.38269613389367e-05
3.21966468833203e-06
8.170889253279e-05
5.10941882191587e-05
0.000107355254155866
3.81752740392203e-05
4.21607626406464e-05
5.63212469968863e-05
3.47957187306225e-05
5.93230272198538e-05
5.3944374465959e-05
3.42249239926891e-05
0.000111763884199754
1.93188124278529e-05
2.49948314808053e-05
2.5211294431965e-05
1.79559023367403e-05
-1.24481878062517e-05
-7.46171737528058e-06
8.67467644541107e-05
1.33843862990996e-05
-8.47920800627811e-06
1.32704779485471e-05
3.41265383567574e-05
6.77393601026497e-05
2.8181699094683e-05
3.52072968303905e-05
0.00010774025143641
6.66224926861325e-05
4.22357345514878e-05
5.76981716325476e-05
2.9837363344266e-05
6.10760575885395e-05
0.000143013885654329
0.000115458161360982
0.000105393993222259
8.29393162174842e-05
0.000114688665193721
6.45570138645764e-05
6.55351292517451e-05
8.15262877172911e-05
4.70087665231376e-05
9.43685569200509e-05
7.9838393199278e-05
4.62224914357676e-05
7.15945197690142e-05
0.000118173718765163
0.000137645363217037
3.51653403817805e-05
2.5514891718985e-05
1.80206517984313e-05
5.91419504090887e-05
5.39020309886719e-05
6.37859778588427e-05
5.71511713494599e-05
6.66920531222162e-05
-5.27067056848687e-06
5.95587746248673e-05
8.13387902159079e-05
0.000101650519414166
8.96358669440282e-05
5.97679068017667e-06
6.33956887598531e-05
1.29107597302649e-05
-6.65187806008215e-06
2.15728484470717e-05
8.27081706051729e-05
5.31008569178812e-05
0.000109650725413293
1.18425337920348e-05
6.67730468724167e-05
6.54598423142019e-05
3.61419550187113e-05
1.2238458825168e-05
3.81475193268842e-05
3.38378130408154e-05
2.57879614915072e-05
1.92443949043871e-05
2.04224530099426e-05
6.67921885037181e-05
4.84443161497405e-05
6.4961756299974e-05
4.89946752314706e-05
4.47844331100461e-05
2.02877498293754e-05
0.000100403341648509
4.57871021062906e-05
0.000109595331549536
5.49615496408918e-05
6.50931576678974e-05
9.97701373630444e-05
4.83037405974975e-05
4.43976321589419e-05
0.000101487778275366
2.60138875062448e-05
0.00010653819783533
9.08560449501887e-05
0.000148764184655399
6.65957237379576e-05
6.63026480215372e-05
4.51912059431974e-05
5.78977235682047e-05
5.08297838624852e-05
8.2965148181499e-05
8.42394172510705e-05
8.62372406878271e-05
6.69340893357166e-05
0.000106137119808692
2.31500526711769e-05
6.68327656112944e-06
3.84612270215568e-05
6.59092043031813e-05
1.426262170505e-05
9.7014218294259e-05
3.52298764471008e-05
7.33734862628159e-05
4.25008668135865e-05
6.36719497646641e-05
2.90441962101691e-05
4.86097263838688e-05
6.4970335036383e-05
6.07468869094531e-05
1.20771601062887e-05
6.96218532156121e-05
6.514774841717e-05
5.91627778198359e-05
2.24475827592525e-05
6.26782346113554e-05
9.40509135494669e-05
0.000105388597686889
2.65666941654247e-05
5.27992335976157e-05
4.19023361674781e-05
1.40422624603816e-05
8.20305662829799e-05
3.29177867594267e-05
1.87797443426324e-05
4.46266263551029e-05
0.00010905037832329
4.26110849356764e-05
0.000100366281841741
3.9918142615467e-05
6.6369954753032e-05
-2.32294064341677e-05
5.08529902967703e-05
4.76704282191937e-05
3.40506233489132e-05
8.4390291851558e-05
4.3300382424889e-05
7.31189287823178e-05
7.31000881041844e-05
7.20333498494856e-05
7.33280040802147e-05
5.96153604692057e-05
0.000111121878050685
1.70834313048462e-05
-2.47822660610508e-05
7.83163310982853e-05
6.12941017408625e-05
6.37899958842985e-05
6.34753985499982e-05
5.31577053306737e-05
8.8054552572618e-05
8.35487179193316e-05
3.64009951135013e-05
0.000123264808291835
0.000108460900284884
4.29310227557496e-05
5.20379816252732e-05
4.96138500240199e-05
9.80264825473232e-05
9.82832113096902e-05
7.06091443176925e-05
3.84844687648891e-05
4.28968653271349e-05
8.43865618961969e-05
2.79173543866654e-05
8.53353219607473e-05
2.53173917283959e-05
0.000113491663039697
8.84795046857462e-05
0.000125932824836773
9.73368598161042e-05
0.00010792888296649
9.67805288823216e-05
4.59119003187733e-07
7.49057405193993e-05
-7.48742365101144e-06
6.34206367617133e-05
8.14428887194446e-05
8.91752467644729e-05
3.90476090354512e-05
-4.4527120311474e-05
1.42229792981224e-05
6.33214789946121e-05
2.0412278251089e-05
7.03373865903339e-06
3.88152591867938e-05
8.33072998290241e-05
8.20939936151209e-05
5.96397698638205e-05
8.24048195172574e-05
5.7613145148528e-05
9.63703792731013e-05
7.40824894928984e-05
6.70291725860216e-05
8.72577036015354e-05
6.29449576130441e-05
9.87342026071239e-05
8.06371589212818e-05
9.23492990621561e-05
5.24686183070461e-05
4.58082602181428e-05
1.05180151843798e-05
0.000102463723109395
0.000106682786451483
0.000103746800049834
5.42988140155238e-05
4.82968801343097e-05
4.65387665119886e-05
-1.17536071646324e-05
4.9876021638555e-05
8.91867683395929e-05
7.16988425379384e-05
6.53827616389972e-05
0.00014455183208341
2.54967924187649e-05
8.4056546636744e-06
1.41511399276463e-05
9.81103785670009e-05
6.87005598877597e-05
0.000104776412547685
8.73532638895931e-05
9.00766722505447e-05
1.04308517689496e-05
1.74362350180477e-05
4.29882136579574e-05
9.50613521622304e-05
6.33218239562887e-05
5.16422780073183e-05
8.08089243211775e-05
3.21162804256613e-05
5.94676275838705e-05
1.44156581709408e-05
4.41386991207709e-05
-9.80481616367889e-06
6.19560358675798e-05
8.59476196027331e-05
2.57143734499492e-05
1.66402747383095e-05
1.98633038278821e-05
9.48589247768855e-05
3.68084183687224e-05
2.63164049438092e-05
0.000143972866727576
1.06939392482488e-05
8.05316138613614e-05
8.39613036371815e-05
1.10508156617797e-05
5.22849706704117e-05
5.65578611105536e-05
5.19686513729165e-05
3.02052522381404e-05
4.24568426153105e-05
0.000104256206174984
6.38176065946909e-05
4.05153323436295e-05
0.000109435313864049
8.39081830305552e-05
5.06817461526565e-05
0.000112312242115832
5.8452630072249e-05
9.15510151325866e-05
0.000107367176610112
4.62527668950822e-05
0.000109234660046484
0.000138855249455622
6.88019606751217e-05
4.51760982990791e-05
2.03141413747639e-05
4.2555591438512e-05
6.97729563018456e-05
9.08069262926973e-05
7.20407233010881e-05
3.69629749387017e-05
5.41092002356193e-05
8.37315810708153e-05
4.87698355310742e-05
4.77196060035935e-05
5.93949965873153e-05
0.000100733719847609
6.17113009848309e-05
2.36362408103599e-05
2.6255658379112e-05
8.86340679343052e-05
1.15938364746688e-05
5.0900618561778e-05
4.2567843775717e-05
5.33062324672763e-05
3.33281123133737e-05
-1.672446885961e-05
3.61915725988263e-05
8.60336501289756e-05
5.24324310271886e-05
4.98844030104821e-05
2.40380245827272e-05
6.4507794068824e-05
3.30506418826048e-05
2.33797453167883e-05
4.66533592732426e-05
0.000106035011972824
0.000112962509079181
1.95549770906149e-05
4.15572531796222e-05
5.49347246159305e-05
0.000106167310376666
5.40803600769725e-05
2.8336643173638e-05
8.77759505491151e-05
5.23499272750677e-05
8.9774283020727e-05
5.87810789002218e-05
2.01648489478234e-05
8.07602050135295e-05
8.23026113649878e-05
0.00011784574715387
7.35358876562548e-05
0.000139775216758857
6.42655200041428e-05
7.47466244812573e-05
0.000123518573653395
4.76267144018851e-05
7.73490683393289e-05
0.00011075780350089
0.000101479243741193
8.09026292616079e-05
8.19696507039791e-05
7.98138028037699e-05
0.000100578467979983
1.50480133442675e-05
6.83801035117784e-05
4.9081018591101e-05
7.44082666378442e-05
3.42195185648622e-06
4.21876044763955e-05
4.22537195094307e-05
6.25838961320008e-05
4.09135290083291e-05
8.03457540437827e-05
8.59809602372652e-05
6.20984544427413e-05
-1.45605751325344e-05
2.68367424303447e-05
3.99101844058228e-05
0.000110327627999148
1.20120118912731e-05
1.77518982489661e-05
7.56030824780655e-05
3.92242334049571e-06
5.61102264504247e-05
5.20980606436867e-06
0.000110312190993632
3.95797862855475e-05
8.12163190884011e-05
1.80974087003145e-05
5.72882636859115e-05
4.25004789079416e-05
7.37550078837263e-05
7.27366792368791e-05
7.8616978557831e-05
7.19151738160677e-05
5.36612192531107e-05
5.53327052129644e-05
5.27972786611805e-05
3.36583310198089e-05
0.000101548798441591
4.82088279598537e-05
6.40957299240152e-05
6.02155771501671e-05
3.00814648445252e-05
8.04042913695716e-05
3.51154866599252e-05
-3.61014137388568e-05
0.000105509049278319
5.75826403839096e-05
2.6947006809473e-05
5.39069843765332e-05
8.52602893678273e-05
2.93268363747553e-05
0.000100635770178641
6.03623846817009e-05
4.9550673446719e-05
6.62367614744838e-05
-7.34157602895688e-06
9.33083643033425e-05
2.49162978888876e-05
9.0192387348582e-06
4.60922853616493e-05
0.000108148848129681
-1.22686152268139e-06
6.72943790698952e-05
9.43903152721858e-06
5.9421857844527e-05
5.08415812928868e-05
0.000103101827066579
8.34463625401126e-05
3.48398749725927e-05
2.6721869027429e-05
6.70295767141002e-05
2.7878718158323e-05
6.76899371615172e-05
3.69360757848753e-05
3.52066472250204e-05
7.47284760309626e-05
7.7324018242588e-05
5.89112329886695e-05
8.68150262231441e-05
6.54672973953809e-05
5.57956317867641e-05
5.76937313838399e-05
4.1819226465295e-05
6.0757292912869e-05
1.69380757317467e-05
0.000112645222242051
5.70118782274105e-05
2.81682592691848e-05
-1.24308325375514e-05
6.19566889952777e-05
3.0016523553869e-05
0.000109016448046039
2.47670166597855e-05
5.03860109659083e-05
1.45834073878963e-05
7.39772498969226e-05
9.64432290251072e-06
2.24942408247801e-05
5.99191356201261e-05
6.62462122213345e-05
9.14223445678973e-05
8.71675285401415e-05
0.000112866851371206
0.000114197701897565
7.17504676821695e-05
6.58531828410493e-05
4.80593936534013e-05
5.05740309366946e-05
7.20580682554999e-05
5.53359310331322e-05
2.08770700194611e-05
2.81785107504042e-05
6.76433037658107e-05
3.60567735279668e-05
8.8251805638479e-05
5.86495119420288e-05
5.81970278019775e-05
0.000102535224763869
0.000109355294637942
-9.09199745077485e-06
3.84566912678806e-05
7.2179779007099e-05
0.000111032578959647
0.000101581747136973
0.000184493677652626
0.00010833430229893
7.54728172529079e-05
8.67862332138959e-05
9.6862575798369e-05
3.62752074476552e-06
5.49574735460468e-05
7.9866926746041e-05
8.89052923448928e-05
0.000138690564434655
7.45492166370669e-05
9.28343447592364e-05
4.794523101566e-05
8.83390595534543e-05
4.94301899970837e-05
4.37990856603295e-05
5.77360149131088e-05
5.69882907975576e-05
4.46597095260007e-05
7.49695939258908e-05
1.55864971382475e-05
3.44828462234992e-05
6.8927919162105e-05
1.52850920511998e-05
3.52724904299158e-05
2.05354915558711e-05
-1.33574039489694e-05
4.5384905250682e-07
1.11616331474255e-05
4.78999150573576e-06
5.16391527295978e-05
2.16333161333168e-05
0.000104766777667279
4.85742606065871e-05
-1.79480111336449e-05
3.37961564845988e-05
1.03864204068223e-05
4.00671279259548e-05
6.54297484266107e-05
2.69904976793514e-05
6.12288046049176e-05
2.80605616797441e-05
6.06657810418584e-05
3.95725850303842e-05
6.37540621047527e-05
6.20114219477392e-05
8.70225550898588e-05
6.21724033741139e-05
5.19162360490727e-05
6.43398283960117e-05
3.72235323835522e-05
6.4902308323653e-05
7.41185184543461e-05
2.28242365779002e-05
6.84382732562362e-05
0.000117470307365445
9.73637424293339e-05
1.2829563040882e-05
2.1092417596059e-05
8.19381500882174e-05
7.76162824354062e-05
8.45546463582137e-05
0.000118645056131894
8.32670521702358e-05
2.54869717542643e-05
3.45554702560794e-05
5.22905595283314e-05
6.21633670521777e-05
1.18564641934273e-05
6.83096739005709e-05
6.1768087262103e-05
1.28679326093781e-05
2.05914425991934e-05
-3.87715431792809e-05
1.60410703047102e-05
7.80000397546647e-05
1.853896716561e-05
8.10504740711023e-05
6.9116725943391e-05
6.47530918577257e-05
5.93863774180234e-05
4.46108955028164e-05
3.66075727010601e-05
-3.77991467516977e-05
5.78614491501302e-05
9.30750696066049e-05
2.70283825467995e-05
6.95836565101709e-05
2.80342807420913e-05
9.2223464686757e-06
5.56307268093092e-05
0.000123696442337797
-7.77943757266424e-06
0.000102013970178405
6.97482685987579e-05
8.17430755766291e-05
8.21378435791486e-05
8.67269152094359e-05
0.000132736435908776
9.91492949456349e-05
2.50322372047738e-05
5.74195786723529e-05
6.2407880272765e-05
2.70353145341051e-05
4.92007355201425e-05
8.72616959507976e-05
5.0593503335384e-05
9.65451040573762e-05
4.31011366053007e-05
5.49129598331353e-05
5.2627682652468e-06
7.93175729819243e-05
7.39363316667386e-05
0.000103293610454142
3.07610443204891e-05
3.90898586597912e-05
5.41934881219477e-05
5.26210086553873e-05
5.32187446408016e-05
7.82351369877168e-05
7.60605926839065e-05
8.30604870989602e-05
1.4554164517416e-05
8.53601868372497e-05
5.88800077408059e-05
5.52535147031323e-05
6.25297126448581e-05
7.9569643681059e-05
3.32752334140448e-05
2.73905487831484e-05
8.45403488409373e-05
8.767185576613e-05
2.66789163616467e-05
3.25068836247728e-05
9.08643972853398e-05
2.47572999151036e-05
0.000100216578439457
2.15041282366863e-05
4.44404450102861e-05
4.75259530056701e-05
-2.19662204293608e-05
7.30737919646713e-05
9.46035122643207e-05
-1.17585821045428e-05
9.57141846266253e-05
7.9956284728128e-05
1.60405852609145e-05
9.25200180954536e-05
6.38551033878732e-05
1.68071103430028e-05
6.25631311970652e-05
6.03817588814701e-05
4.69762317006065e-05
-2.47649515865733e-07
8.44302386767188e-05
4.50996669250159e-05
0.000111597545427327
6.83474467990662e-05
8.30735208641614e-05
0.000114099198226897
7.84734295956356e-05
0.000105803623051027
5.53034727230842e-05
1.14362985226747e-05
6.87654012941782e-06
6.58687437984122e-05
3.87447267667033e-05
8.28772327496123e-06
5.38394408232593e-05
7.55663561437786e-05
5.03577211786112e-05
0.000124166062709594
5.14287497112424e-05
6.27321979034897e-05
1.50125310159222e-05
1.65715806611195e-05
1.6589139459962e-05
3.38013883196035e-05
7.6419494471707e-05
4.15641927234004e-05
3.07944210988627e-05
8.05037046593823e-05
6.11836365056837e-05
5.33320595024938e-05
0.000108774866159014
1.4062732104643e-05
3.70918079834751e-05
4.01998994093482e-05
5.9363990549111e-05
8.6848794048296e-06
4.05028734026032e-05
7.83563781126847e-05
6.00211215001209e-05
3.75802014361383e-05
2.80734724872953e-05
-2.72018984328569e-05
8.15019041984743e-05
6.55080652657111e-05
5.48943524951264e-05
2.06614837654983e-05
6.2940799864089e-05
6.72605361929075e-05
5.16376786605095e-05
2.59443049331919e-05
5.29167145081287e-05
4.77016781296711e-05
2.45655106393191e-05
9.58962459716105e-06
2.12022507200346e-05
4.41176373368288e-05
5.0586121095849e-05
0.000128097304737611
7.39623203094534e-05
0.000118153051262418
8.26136891172251e-05
7.81014539320523e-05
0.000122781964969987
3.06374920779322e-05
3.34642484694385e-05
6.83696876192654e-05
9.44882083178092e-05
7.13434248402159e-05
9.972902822786e-05
5.96408330996707e-05
4.91029941070559e-05
5.58067563693609e-05
6.24531687659125e-05
9.17415275622487e-05
-1.77359721233003e-05
6.42246062109608e-05
3.10913939725017e-05
-2.01902170129727e-05
6.90967441666291e-05
3.69474790939062e-05
3.689645785198e-05
5.13508254599021e-05
3.93469952597739e-05
4.27371342715083e-05
3.60223373180153e-05
9.00702473625661e-05
2.10595765162257e-05
0.000105271988025683
1.5817602169674e-05
9.79444026140172e-05
7.48405539861303e-05
9.2447497965797e-05
4.68704540302057e-05
5.87339787559095e-05
6.84414208263929e-05
8.16679833237871e-05
5.72220088665906e-05
4.27436056769103e-05
6.41935961356283e-05
-9.196105564249e-06
7.73903435909687e-05
8.64795018483041e-05
0.000141589884816725
4.64931593832864e-05
8.77046955119034e-05
2.38666884379214e-05
2.77810447646883e-05
0.000102898192971264
4.06249680236896e-05
4.97340149273206e-05
9.10989948875464e-05
2.91817186430432e-06
3.97680329203843e-05
3.97611512054648e-05
1.7204070613544e-05
0.00010762999415522
0.000116773500923154
3.46614949369564e-05
6.96518999683295e-05
3.90274123922371e-06
5.82100883187337e-05
0.000123464536776911
5.10705210465577e-05
0.000102595730243394
0.000106295659095653
5.27448710350632e-05
6.17473186813975e-05
5.08449722094497e-05
5.15124957707982e-05
9.34685874539149e-05
8.3137802066875e-05
0.000102791734495544
9.5995363667216e-05
7.21935839234692e-05
3.60858999199029e-05
4.8194307945136e-05
7.89396955085713e-05
4.77268989015292e-05
-2.48608417933012e-05
6.58838975879743e-05
3.17073931185171e-05
6.90401584814902e-05
6.13887127706409e-05
8.81274446072081e-05
5.12061786095203e-05
6.17448404327238e-05
2.13129998993671e-05
8.49390096191319e-05
7.44598251856237e-05
9.20056320084151e-05
0.000102149607577229
5.05027950914305e-05
3.50463977272123e-05
3.08436173393367e-05
3.66515700654025e-05
8.58177494256038e-05
5.92177059631994e-05
9.88878181166394e-05
4.94811299653274e-05
9.84725830103113e-05
2.43832648852941e-05
-5.87192522204655e-06
5.7046527589672e-05
5.02675568955376e-05
9.93465519582248e-05
2.79154485008585e-05
5.1749951066005e-05
7.68743533240087e-05
3.04578723042079e-05
4.70376755558531e-05
8.82065332789765e-05
2.10674580235748e-05
6.23266435200276e-05
6.18823428301915e-06
9.63332371452441e-05
4.61377700074149e-05
2.49149578590752e-05
9.55814957550954e-05
6.58333931405565e-05
7.10147742957866e-05
5.56991216976626e-05
-3.44200819714569e-06
4.68729635912153e-05
9.38810548802345e-05
4.84390024784044e-05
-2.6707302201063e-05
4.96976908226343e-05
4.17081768734236e-05
3.37016900699997e-05
5.27295673241357e-05
2.43735533562035e-05
7.86318902544929e-06
6.2642312108779e-05
1.4498705376134e-05
8.4145606300269e-05
2.23834930925904e-05
7.68932613694274e-05
6.82391243260798e-05
-1.29754604010294e-05
3.73958479631054e-05
5.45860846135158e-05
8.91849283832774e-05
0.000121954275144916
5.83178488251004e-05
2.70526671668403e-06
8.86255019496951e-05
-1.06979907577494e-05
0.000122815704232062
4.92452071619061e-05
5.05098400466718e-05
0.000109002307936115
1.15821774681757e-05
8.36688348577759e-05
9.06349889877492e-05
4.3916358509559e-05
0.000105343288513742
9.1989313801813e-05
5.02375279519787e-05
6.24300245730689e-05
6.20164450085143e-05
2.98844747412464e-05
6.54356317119232e-05
6.93071591779157e-05
6.27313044671686e-05
5.7917275361509e-05
1.65201184780639e-05
3.16177853833639e-05
5.59474966477574e-05
-3.19599105621334e-05
2.80600161338696e-05
3.42793754211422e-05
2.8162817752637e-05
6.68156880751496e-05
4.2764014252621e-05
8.31490990878759e-05
2.59116082402735e-05
7.08766889479854e-05
5.98450842367552e-05
3.04867437026494e-05
6.21286468719892e-05
1.85084528761891e-05
3.57342188581603e-05
5.64584219931855e-05
7.94064652984843e-05
6.41537805841362e-05
9.46073232297456e-06
1.30344404948943e-05
5.3413045106158e-05
1.98026651748119e-05
8.57361919978684e-05
0.00012160350283524
5.44667707004928e-06
8.87037987429307e-05
7.65720308216406e-06
6.38349749665194e-05
0.000129190393437578
3.35261644337249e-05
4.77527414920632e-05
6.60827511480082e-05
0.000118200139844985
6.74188508137593e-05
5.79516217270984e-05
7.08104498634734e-05
0.000108448797853991
6.6863911235876e-05
1.24249735815333e-05
4.54435850171517e-05
4.99071201941802e-05
3.56933491178507e-05
4.75441675180938e-05
1.96303569205984e-05
0.000111341967124624
8.10525370897404e-05
0.000119965283340045
5.68768866544742e-05
2.2568189906385e-05
-3.82109862830825e-06
2.96985438380292e-05
3.31507544629133e-05
6.51327171563982e-05
4.77532727821262e-05
1.29434125830778e-05
9.16189955211266e-05
0.000107426023954626
8.54817881281615e-05
0.000113113997190438
1.23502309756411e-05
0.0001082228498645
4.13641795175438e-05
0.000117602248862145
5.30751438110995e-05
0.000104053818070821
9.09577987106783e-05
5.11759285450656e-05
0.000108499858417915
3.30608680849422e-05
3.47587741468841e-05
9.85376822558885e-05
4.88853166145407e-05
5.54811589036754e-06
3.72189573986599e-05
2.08933478563594e-05
8.24543125624794e-05
2.33866305777199e-05
5.0259818256826e-05
3.94877010214734e-05
0.000152018445106897
3.95238683081424e-05
5.3428692349757e-05
5.58787514589891e-05
4.29686976348428e-05
1.7229725646344e-05
4.50424224006913e-05
2.96755170054868e-05
6.91280041934665e-05
-2.15617952555681e-05
-5.22314276004142e-05
4.96309606853229e-06
6.58138833306573e-05
-1.04933561803624e-05
7.26115298789806e-05
8.74946983939765e-05
4.63781082016501e-05
3.50936427021009e-05
2.80459564052168e-05
3.91029629958859e-05
6.95661891838009e-05
4.10907057626011e-05
4.99805817579098e-05
3.07123422984957e-05
3.77921583525311e-05
8.64333043382685e-05
8.25803911072219e-05
7.30899813792804e-05
7.72275535893457e-05
5.17318535650509e-05
0.00011436262216841
0.000126055128230045
5.34111633241318e-05
1.97655065393609e-05
4.63799695398722e-05
3.36884406390394e-05
-7.19421243474068e-06
2.73487159683177e-05
3.19340979727233e-05
0.000115548700779118
3.8631118084114e-05
0.000114147829721076
5.70976984600295e-05
6.83579578977808e-05
2.59938753677795e-05
4.04679151094606e-05
1.64358478951878e-05
-1.17652862179742e-05
-2.58238287828623e-05
4.72298085182137e-05
7.31844146714638e-05
5.66070977572161e-05
8.00108507843692e-05
2.33546043494036e-05
-4.61345666768063e-05
-1.79990826922314e-05
-1.69243170783287e-05
4.35839464957855e-06
1.55866445616712e-05
-3.0115772037964e-07
-3.26072005455278e-06
5.74886572452355e-05
-1.72598053606093e-05
6.23766218005063e-05
3.1860318454882e-05
4.75546946363812e-05
4.33081654971862e-05
6.25361908295943e-05
4.8981810435992e-05
9.07368505117208e-05
9.30182117243864e-05
4.48788421967868e-05
7.57751127127546e-05
0.000108918637708164
8.59885411066886e-05
9.55003573877264e-05
5.54775858650145e-05
9.13144932711374e-05
0.000109010558148445
9.39953429396307e-05
0.0001098526592117
2.55387043374766e-05
8.40748362649692e-05
0.000128034977494986
7.01079688598741e-05
0.000116319845683154
3.61169129358077e-05
0.000101325109133062
1.36825939580445e-05
4.11246113750815e-05
6.41879829816102e-05
0.000104754189948029
7.13403438242122e-05
0.000102112347616089
6.11842999291483e-05
3.4847203576068e-05
6.74522697161713e-06
9.50765610447313e-05
1.6760619396426e-05
-1.34881848558138e-05
9.07329996331281e-05
6.22623667567819e-05
3.97881346881938e-05
6.52084753167455e-05
4.87685977559208e-05
4.90976454084507e-05
6.59428461781649e-05
2.85589386299729e-05
3.81614841361525e-05
5.9680827498594e-05
4.07534306308311e-05
3.37394001385851e-05
8.57362471830912e-05
6.10947148215023e-05
8.68758213204205e-05
7.56283645910982e-05
0.000101324133492637
6.35538723713115e-05
5.45342643362541e-05
0.000104547705625172
6.82004436905945e-05
1.70462060913504e-05
4.58274409051024e-05
-1.66329520521862e-05
6.97752943947103e-05
3.2940342194011e-05
6.77797534858535e-05
5.7108387456826e-05
5.64250075517769e-05
0.000143395939432399
0.000110407396639847
8.21312675377413e-05
8.08095144399204e-05
4.559581370776e-05
7.13971542846598e-05
9.66266497807266e-05
9.96259640872038e-05
1.39048316418731e-06
9.37634513485753e-06
5.03402039813839e-05
5.33447272682183e-05
9.83122727337871e-06
5.49034858337691e-05
1.35710105805565e-05
2.81539526509312e-05
9.16939209378101e-05
8.96549461202012e-05
3.64853349347989e-05
8.80471133885324e-05
5.72897644755355e-05
1.33308377023677e-05
7.89933233284578e-05
6.90870842530048e-05
2.9844973288905e-05
3.045312570137e-05
9.05100378471993e-05
3.26166385684521e-05
1.51275492256986e-05
5.33204837775202e-05
2.94565395287251e-05
5.42062652632712e-05
7.45224994486019e-05
0.000101177479818257
6.07486719395937e-05
5.59964277965795e-05
7.13877678883074e-05
-9.29999494142078e-07
3.05779352480954e-05
6.07417093002604e-05
6.05970945780274e-05
1.84866574568992e-05
5.90449484055226e-05
0.000106836854756562
1.99237332974467e-05
6.82864609744929e-05
0.000114425071466955
5.02412065887862e-05
-2.04145026051742e-05
5.79136050605895e-05
5.87258793595844e-05
0.000115672189976185
3.45875719476144e-05
7.94961505266087e-05
7.11169013436979e-05
8.84210080393556e-05
4.97510228623201e-05
2.75217025789796e-05
5.91201199277738e-05
6.4199789810577e-05
8.76074393586065e-05
4.85023812246558e-05
2.37771080456111e-05
0.00011041188249683
7.8818239682781e-05
3.2201881394401e-05
3.04075035000798e-05
3.90954049845674e-05
4.1260801228609e-05
7.33838874764338e-05
6.6254428333715e-05
6.74809777113203e-05
0.000130315075872053
0.000103891007262463
0.000117607028177403
6.64314269561758e-05
8.34093711213972e-05
5.62899263227073e-05
5.41501747570261e-05
8.27086085902989e-05
6.94908790327294e-05
5.10385874790636e-05
6.49990632470803e-05
3.59621974287151e-05
4.92465575668255e-05
5.35406703873237e-05
-1.66872606447479e-05
6.1719439645328e-06
5.88343062352389e-05
5.73771971933741e-05
8.20574025994031e-05
0.000129747158575278
3.27259614093849e-05
6.68837326369558e-05
3.36911469621031e-05
0.000103390096281731
6.76556634054824e-05
3.62120606579752e-05
2.83936706125207e-05
5.44554072743696e-05
4.64562075432224e-05
2.42834199599769e-05
0.000102726815325762
2.82462005319366e-05
7.32992061552647e-05
0.000126525592667193
8.69519513622526e-05
2.41704603090804e-05
7.70590070529697e-05
0.000170473232550149
8.59027249943179e-05
6.84585404292775e-05
-6.84548210494105e-06
2.9385615232713e-05
5.70109900014637e-05
2.7564524027467e-05
4.63060545400879e-05
4.74867746058106e-05
0.000125821490730554
4.62689556665724e-05
5.40807829711446e-05
2.29984425626377e-05
6.09511586247775e-05
5.53136565071937e-05
8.11626357522835e-05
2.73939491609091e-05
6.35363002287819e-05
9.0204664690231e-05
4.94819626335959e-05
2.83979944781624e-05
5.28673066006857e-05
5.1690142780782e-05
4.99489643855892e-05
1.11477511586893e-05
4.00571884263629e-05
4.71320624986941e-05
5.63367451691941e-05
3.13980395365979e-05
2.76951775744225e-05
0.000106204729032724
4.41528424472259e-05
1.1309676609264e-05
6.61566404961703e-05
9.90596412744173e-05
4.76565047033418e-05
9.65012591443908e-05
8.58327377610499e-05
3.15103231731794e-05
3.54171701752955e-05
5.16699999475296e-05
6.69887384409404e-05
7.91076650443666e-05
8.71860862847579e-05
0.000144091230941157
0.000107657211145866
8.57904245788496e-05
6.51560805659644e-05
1.73546413437055e-05
6.04298560999953e-05
1.47214534574837e-05
6.99396145234967e-06
2.76606483801926e-05
2.10949088230526e-05
-7.89383766748864e-05
1.77584284547682e-05
-1.59728726652511e-05
5.91036021174075e-05
3.39197196606875e-05
5.59653234048665e-05
2.51149218903572e-05
-2.22003782584475e-05
6.88406492931811e-05
1.76274570589066e-05
-1.49089385174236e-06
-5.40719710221106e-07
0.000101270532205617
0.000132253037608827
3.66390820852442e-05
3.25993911817485e-05
3.75403283237377e-05
7.37312665701986e-05
9.66477212673074e-05
5.8051602495004e-05
5.35653157228411e-05
0.000131131339113672
6.25989745265363e-05
6.04653665969904e-05
0.000109601405645502
8.50461193201137e-05
9.2492184936824e-05
0.000103756433980317
7.88811528232531e-05
6.89518271630401e-05
7.2200470958197e-05
1.44696653327459e-05
9.3934346340575e-05
8.9932026204114e-05
7.98985296930376e-05
7.39425688335876e-05
1.4058512915785e-05
2.88906783883304e-05
9.69323926024617e-05
7.7181109592972e-05
2.22590977167461e-05
7.13275785237017e-05
1.61674045869502e-06
5.94984986675474e-05
1.39753674752286e-05
8.66259910200029e-05
4.70052093421037e-05
4.31257468336817e-05
2.78774593488639e-05
7.31705921800394e-05
1.2438843113443e-05
4.79329756343789e-06
2.87708515288666e-05
7.10034726305205e-05
6.64590084778828e-05
5.99644981611173e-05
6.41492471892641e-06
0.00010559924938029
7.65328050298299e-05
8.81090926355059e-05
4.4956495171821e-05
9.49710021496648e-05
3.91366852747363e-05
8.04721998276578e-05
6.70886981392666e-05
5.94690418141693e-05
7.19886235211172e-05
8.21872434812421e-05
4.93839166084072e-05
6.65960880047462e-05
0.000107703102919827
6.03546005078256e-05
1.53889418304172e-05
1.0896363368338e-05
2.70036709685808e-05
2.94152353326563e-05
7.98039848998518e-05
5.47713931952376e-05
5.60640723124277e-05
2.322173502755e-05
8.56203514306839e-05
6.99784844413724e-05
0.000110184053855678
9.84228895090881e-05
0.000128896202176383
-2.47183910972421e-06
7.67359276097852e-05
9.25099073500516e-05
3.92771469039467e-05
1.82157681422775e-05
6.47281115572021e-05
3.95416676879449e-05
4.23951264191045e-05
6.66153604391822e-05
2.00913351892859e-05
2.86182281284573e-05
0.000117681975623052
3.8576268630221e-05
4.21022565114032e-05
5.97518630208079e-05
2.43214891555756e-05
3.70760377670329e-05
2.33588597139728e-05
6.9326072196069e-05
2.01334721746346e-05
5.2147508897558e-05
5.60694289324879e-05
9.12135992674193e-05
9.60885137040489e-05
8.72868942606758e-05
-1.26960554955427e-06
4.34036329354498e-05
-1.08688477215584e-05
1.54152599745889e-05
2.63977517023433e-05
6.25921358077746e-05
6.71483137664206e-05
6.02535421287756e-05
9.83708671749288e-05
8.60991525065322e-05
8.90467836273461e-05
0.000109597693548992
7.0457046950066e-05
1.60935420656534e-05
2.65602870763682e-05
0.000127318441116296
8.34719389930945e-05
6.09280988496175e-05
-1.11159548991232e-05
7.78960281728347e-05
7.57625789182578e-05
4.87447997312145e-05
3.24682686385475e-05
6.60669123365661e-05
8.29588142592619e-05
4.69106267201254e-05
0.000100452935422752
5.8450364575869e-05
0.000120279555765647
5.17796028389554e-05
8.44955962155898e-05
8.03155694477155e-05
8.19550781226619e-05
0.000110041708299936
0.000114451222504425
3.55084930213809e-05
7.79059099093174e-05
6.73217536832875e-05
9.34075934657577e-05
3.88463291666435e-05
7.36544215687616e-05
1.72860985916823e-05
7.46224675269445e-05
9.00417804339877e-05
6.44366969720224e-05
9.81371632790487e-05
5.78855419171217e-05
-1.57036673926052e-05
8.25739995764069e-05
5.47924087140326e-05
0.000117880887880645
-1.55242075472882e-05
2.83400309904704e-05
7.97308754988376e-05
9.51508066514533e-05
4.43385829166146e-06
0.000101109115493301
7.6587091641659e-05
6.88849121991136e-05
7.40040708344508e-05
7.12187176444492e-05
6.0913604303325e-05
7.40049596714507e-05
9.97805603344649e-05
8.86146353391078e-05
4.19340149313631e-05
8.30784456542892e-05
9.10319229714947e-05
9.86744980633279e-05
0.000119166409928228
1.66890043256233e-05
5.53628865413296e-05
-1.00220467683966e-05
6.4854865529003e-05
5.6443428616059e-05
8.09577404991653e-05
6.99236070021227e-05
6.65163179769042e-05
0.000114853651473462
5.23147741628968e-05
7.3048790530403e-05
4.61992678063472e-05
7.92676201193578e-05
8.11007644995391e-05
5.88000191143578e-05
-2.90643144343195e-05
6.65094182184072e-05
5.97459905884958e-05
9.83985631594979e-05
1.1608635728335e-05
0.000131017059348253
8.06415283914102e-05
7.29088918786335e-05
1.80982665630887e-05
5.38346483028587e-05
2.99217227922477e-05
8.10881294675554e-06
0.000113170339017798
6.65234169947981e-05
0.000134405892563859
4.46505576733207e-05
9.64429447780146e-05
7.5000331633418e-05
-8.72500126603343e-06
5.57219769467571e-05
6.08678603961019e-05
4.29602542724155e-05
6.32376651764866e-05
9.22639006052265e-05
7.93565906706737e-05
3.40785143751348e-05
3.6144891431645e-05
6.77669029953319e-05
4.77811786087027e-05
1.88902224675012e-05
8.29267371613468e-05
8.70842291046286e-05
7.24002601208564e-05
1.90916800528029e-05
4.5633970178545e-05
-4.14308787146806e-05
7.77128121079733e-05
5.63389242269375e-05
6.49422643685584e-05
2.39655459057796e-05
0.000102156191844864
0.000137651915329152
8.20643713439133e-05
1.70803405963138e-05
1.10591040352557e-05
0.000147778971065959
3.06391546909286e-05
9.06414678285627e-05
7.23805758232662e-05
1.78708860232975e-06
4.98492971530109e-05
9.1586776811702e-05
4.81505097007278e-05
6.67247501292904e-05
5.2694916727046e-05
6.03057889916577e-05
4.72527542768276e-05
6.65244810352992e-05
7.21201091204156e-05
4.58078197063361e-05
6.98051591828109e-05
3.73945048949349e-05
7.17689634646586e-05
7.21800378899978e-05
6.32403845166991e-05
0.000115769065332344
0.000100205349097626
5.44237084801096e-05
4.31446938574279e-05
6.82572694941886e-05
0.000110099176078871
4.91931358523985e-05
5.95919520012726e-05
2.31209132561179e-05
4.06225877942395e-05
5.90616371450519e-05
1.07759291931519e-05
8.35870867776062e-05
6.40123821695579e-05
2.76435351159035e-05
6.48137689219328e-05
3.67182445106269e-05
1.22171356542163e-05
5.61112192315673e-05
6.95836119282136e-05
7.57488334550303e-05
0.00015240342287466
4.90999167207093e-05
0.000112846419109292
6.01152829210964e-05
5.33522016374604e-05
1.8270883042926e-05
9.79280892946956e-05
1.25968116090867e-05
1.54806556489045e-05
7.13455904129622e-05
7.42681098083223e-05
2.68042968013966e-05
5.84491467578859e-05
5.81739410008139e-05
4.99244488104527e-05
-5.38400936863761e-07
5.6319174663295e-05
6.79778493445474e-05
2.83201131900089e-05
3.72715428953071e-05
7.11701985928866e-05
4.8113057445879e-05
5.52978257052657e-05
9.20050335959261e-05
3.48307435040524e-05
4.89762609358765e-05
3.72933071268693e-05
8.55668909673518e-05
3.21976551027997e-05
2.29732096578618e-05
9.78014096375382e-05
-3.22641397293335e-06
2.00143171392621e-05
7.41902671116441e-05
6.54001531540589e-05
5.73850386384528e-05
8.23060729102359e-05
1.00919106584971e-05
3.88014791234255e-05
8.86427242644585e-05
7.87957159470651e-05
7.1089746988961e-05
7.14241215259427e-05
3.78052227270063e-05
1.66541570933636e-05
6.41110725016807e-05
3.49969025619742e-05
4.52747673335221e-05
5.82398265381886e-05
4.42216485265532e-05
-9.19729428349945e-06
7.35001553401375e-06
6.99671209816693e-05
7.4847434703864e-05
7.4313050211873e-05
6.52697888999436e-05
1.90565007537937e-05
6.81277213997221e-05
2.04187691063252e-05
0.000104728181328049
0.000106177666190959
2.95456224442466e-05
3.7558485492766e-05
3.81068682244621e-05
7.13957165554696e-05
4.26189952846341e-06
1.92813752646012e-05
9.94361587612136e-05
8.01941711569069e-05
6.07932379934109e-05
5.75631010309543e-05
5.79042257525475e-06
7.09787847918831e-05
5.70952192647704e-05
7.73458639421415e-05
1.96940912070244e-05
4.84565818787941e-05
6.36141567203313e-06
4.35570816572561e-05
1.31326817976468e-05
5.56495820767399e-05
5.93776358093147e-05
3.8062684440064e-05
3.01748068642498e-05
2.72450299305323e-05
8.07998120917465e-05
5.56348018736833e-05
3.50434788998887e-05
5.74434665719105e-05
2.8556044464135e-05
0.000107526445014246
7.66766778111368e-05
8.71966356565895e-05
5.74656186116011e-05
5.42779353121727e-05
5.82184118980491e-05
0.000101292729888385
7.49024817448353e-05
7.53173509779572e-05
5.45899417544005e-05
4.40575085996076e-05
9.16851130934412e-05
0.000117337790382534
0.000130202668827148
6.7352480327065e-06
3.10533619696474e-05
9.20938964424129e-05
1.10594286097791e-05
8.49578199562688e-05
8.8109924092794e-05
3.95322797615868e-05
4.01672851977869e-05
2.55104280631305e-05
6.74038867558703e-05
4.97680866603336e-05
7.8420289444128e-06
5.54878823331179e-05
5.26009828837883e-05
7.46035844328754e-05
0.000132530314947822
1.4197650659545e-06
9.44415812229491e-05
7.46149147554139e-05
9.75854501594752e-05
7.24737348185083e-05
9.30693618015555e-05
4.46433395312179e-05
7.64353101898606e-05
7.29811573338787e-05
0.000106148692768685
6.60305915607689e-05
8.66612313145845e-05
3.24204298180192e-05
3.9632732729281e-05
8.07416828626445e-05
4.64995522608231e-05
1.37913018087201e-05
3.82535816457557e-05
8.48784056605775e-05
7.64364206609388e-05
2.43384885841579e-05
3.39484840753781e-05
7.26016169488472e-05
3.76103528636147e-05
1.59637468877663e-05
5.81628246895592e-05
6.95311759812731e-05
4.96053359105156e-05
9.40377718364324e-05
4.46231409358129e-05
6.45641309170083e-05
1.79542849616633e-05
7.2715929437178e-05
7.6764289833645e-05
6.75492532044162e-05
3.09889481079274e-05
9.14278014914363e-05
8.64305915139147e-05
7.26764292440827e-05
8.16716172765235e-05
8.10180488204517e-05
7.51143122422617e-05
7.52414422718864e-05
9.8974327010642e-05
5.07595745774977e-05
2.70045013768397e-05
6.72248503987358e-05
4.09366383696214e-05
3.8931728227347e-05
8.77937988489246e-05
4.38709965083984e-05
0.000110946866296829
4.57265289142232e-05
7.67181946150218e-05
8.79754722124548e-05
4.35506986361063e-05
9.17104263575554e-05
6.27843968954117e-05
8.59879512340494e-05
0.000111751663545132
0.000112343998031634
6.35313174084821e-05
8.0216192709023e-05
7.48793147168605e-05
0.000103586240455127
5.81216404486511e-05
5.53600800732244e-06
9.36928631155348e-06
5.15789320779859e-05
3.88209840956884e-05
0.000120308332028689
5.30862467248454e-05
1.93400598444661e-05
2.49479766233832e-05
0.000101452985563594
5.61882452715882e-05
2.10691633450508e-05
1.91311298202015e-05
5.7768088952825e-05
-4.93211782946608e-06
9.08062027787297e-05
8.81920069279705e-05
6.85039124180379e-05
8.01388603298149e-05
-5.83203573039859e-06
4.20357106484117e-05
2.77712595711437e-05
2.63519453531846e-05
6.25591837789995e-05
9.76987713407083e-05
7.56725579036915e-05
3.17892804387926e-05
4.46208485030754e-05
9.67976173161282e-05
7.93859706464457e-05
7.32505737549832e-05
6.73390153630407e-05
2.80515859713519e-05
1.97236510434181e-06
0.000103500468970503
6.24073886987597e-05
8.64276653886652e-05
0.000106257845383657
6.6729626773394e-05
7.13369157368149e-05
4.64742905121097e-05
8.26281440837896e-05
6.15099252545491e-05
6.07031455949913e-05
8.00826485733972e-05
5.71480339530127e-05
0.000101740908549345
8.65468890526875e-05
6.16524354516338e-05
3.75036539881086e-05
6.04459612846671e-05
8.28865082761863e-05
0.000102977383966461
5.36550342207392e-05
6.45432251324401e-05
5.7924037457113e-05
4.27362668171136e-05
6.32130578420812e-05
3.60465250914692e-05
3.72285989568189e-05
2.79716232667758e-05
7.59922282673367e-05
3.42295233374188e-05
4.80994848684275e-05
0.000107376041871124
5.08328867259783e-05
2.74113028779897e-05
6.10448091414285e-05
1.26407103457289e-05
2.8501577081875e-05
2.98698285491452e-05
-3.51084815181308e-06
5.50445863006606e-05
6.9130788671203e-05
5.30563342248577e-05
1.19401622188465e-05
8.80406869084288e-05
-1.72894278716428e-05
3.03486214021442e-05
7.6573957416486e-05
5.66123799634373e-05
3.63024987143279e-06
0.000132045791984243
5.94132245963789e-05
6.17253216982794e-05
8.96385751111813e-05
9.43966830932864e-05
8.99541254543186e-06
4.65722169731101e-06
3.38509230258992e-05
6.81229226830881e-05
1.03626668217022e-05
6.82946238483387e-05
0.000107039752293628
0.000108867709787457
7.0299693144686e-05
9.09165850286653e-05
4.4904621405347e-05
9.13531735921879e-05
2.42947559615855e-05
4.0600404553301e-05
7.66375997046835e-05
2.58338044941101e-05
5.37207896699003e-05
7.36817289441055e-05
4.67643296093911e-05
4.87337218830659e-05
3.12691038603344e-05
2.63940684199916e-05
6.19351592615034e-05
9.16364509953987e-05
3.53626569325016e-05
7.21632073620581e-05
6.74378737909884e-05
4.66586798007097e-05
3.9109516444108e-05
4.64763461053729e-05
9.73440177809026e-05
4.0142908113223e-05
2.24595960367579e-05
5.34621117343186e-05
6.41717684918119e-05
1.96363166623009e-05
5.9894923906362e-05
5.06542452194193e-05
0.000117813374385911
9.56223459215662e-05
8.74987473402397e-05
3.00778415891267e-05
4.87082113254961e-05
1.8702400430253e-05
2.47911070789712e-05
5.60829753514594e-05
2.70237194930758e-05
1.5259804480952e-06
5.25137602488338e-05
8.90350732105492e-05
6.77883770880255e-05
8.04163849803304e-05
4.17831374476358e-05
6.69228744872803e-05
5.66469320301476e-05
4.01779066127875e-05
4.72702307269569e-07
2.55024782512266e-05
1.49139706261322e-05
2.14196107470314e-05
8.3628227441149e-05
0.000115734343420496
4.6961493547322e-05
8.48740237768052e-05
6.24332221681349e-06
6.13373824459038e-05
8.82943705118956e-05
1.00425563828043e-05
5.3261865099483e-05
7.68987986901702e-05
8.55496909932539e-05
9.3838307105718e-06
4.54485219391488e-05
6.02280354384155e-05
5.61119951824992e-05
6.65704992811754e-05
0.000112454009642992
5.43179569158459e-05
0.000134393182177867
4.11416127811823e-05
5.80901767467666e-05
6.29410867587642e-05
7.38321889456422e-05
7.04485102822862e-05
7.01161757877633e-05
3.3001347196494e-05
7.00282022658837e-05
7.80255141166574e-06
5.93978175514557e-05
7.12587037099936e-05
2.24021729909014e-05
1.86752206467224e-06
1.66592512848522e-05
5.43853576245158e-05
7.71504359196066e-05
-1.3763268454249e-06
1.19314471665735e-05
3.23837216069058e-05
5.53398956375676e-05
2.45217354516013e-05
8.54848631659254e-05
5.68665112300274e-05
3.55041809115454e-05
2.16541569487449e-05
8.76548781311519e-05
8.00402030285187e-05
9.92822442992166e-05
0.000107283637905816
9.80122429004069e-05
5.5164870239638e-05
0.000101499542951876
6.75598560222049e-05
4.72241288532632e-05
8.16683612891351e-05
9.2944866114053e-05
6.95971765088161e-05
7.56320471335899e-05
7.36874033502199e-05
8.56151157695437e-05
8.96344526474861e-05
5.28599389051453e-05
5.67718577130199e-05
5.97148752649135e-05
8.06833958063642e-05
8.26944318769976e-05
6.571996173217e-05
6.18493384744907e-05
6.89891775574976e-05
8.54059279413558e-05
2.91623852308808e-05
5.71506064058125e-05
7.53705458094165e-05
4.9894249730805e-05
3.14727771929118e-05
5.09527481602216e-05
8.33048527436113e-05
1.81878713420657e-05
-5.836144578906e-06
5.1056478399235e-05
4.92722172473904e-05
-4.29948056739978e-05
4.7580487217988e-05
7.94824731403266e-05
4.62012628597279e-05
8.37087542495566e-05
8.74338176981743e-05
9.01123998221672e-06
9.15687919605009e-05
0.000117150236904349
3.71795790209262e-05
8.58454363453159e-05
-3.89159440172022e-05
9.51660754416852e-05
4.13140916557981e-05
4.11984976381806e-05
8.94974473604727e-05
5.20452508092514e-05
7.07287008691029e-05
5.30798614782435e-05
5.09429937542572e-05
5.389816113959e-05
0.000103678109426331
7.28285338893589e-05
2.80053493148603e-05
6.01010542534359e-05
6.56775403038428e-05
6.18305211947473e-05
7.14322128851321e-05
6.14969971756637e-05
7.27778737968315e-05
9.18381401393497e-05
5.15353003102732e-05
9.04137462181116e-05
8.74660141370251e-05
5.29742766541834e-05
3.92229974677337e-05
4.33616386754557e-05
5.28563095798034e-05
2.03581695647133e-05
2.78043913414418e-05
5.42908873718709e-05
-2.12169416135976e-05
4.45614781594189e-05
8.63449196789267e-05
4.07967424690913e-05
0.000127454637956214
4.8243120015066e-05
4.80868405391091e-05
0.000102336561858795
2.37111910025353e-05
3.33396888816673e-05
4.1127583762184e-05
7.72108787058626e-05
8.89328554242002e-05
0.000136214812198935
9.11274286750732e-05
6.93419665118427e-05
5.57459491748113e-05
1.8619545633893e-05
3.71957346318813e-06
5.03700946545216e-05
9.81621400716303e-05
9.33994854578536e-05
5.87808982635056e-05
8.14021969010031e-05
8.69546744783403e-05
4.8200178772943e-05
2.25734704814186e-05
-3.62057955916396e-05
4.16349859153934e-05
8.74706122005672e-06
7.69036099460736e-05
4.07068822042765e-05
8.73938996010673e-05
3.66964585911991e-05
7.2895655304168e-05
2.61511682876283e-05
5.46139239212569e-05
6.03664965434795e-05
1.95352231071918e-05
2.78069505502836e-05
2.97769633690358e-05
7.04254567162421e-05
5.12476097508339e-05
6.04059905192284e-05
7.30605784206991e-05
0.000102588601998602
0.000116607107764031
9.33714287243338e-05
0.000103371860790503
6.70435274002857e-05
6.01435328033717e-05
8.22813377494914e-05
8.18167099747093e-05
8.35872595123287e-05
9.6404308591857e-05
3.82388087159802e-05
5.64834792343904e-05
5.66429979294541e-05
6.11739383673945e-05
2.2431409743852e-05
3.11495262071626e-05
1.18421690005769e-05
9.04766289309723e-06
4.97069996130993e-05
5.50193717659616e-05
5.7495674943677e-05
7.77954469431099e-05
7.38769987238957e-05
5.9133589445109e-05
2.22117553087365e-05
5.11608447916932e-05
4.83245756740417e-05
2.9374422795872e-05
1.53064974908798e-05
1.39139533692575e-05
7.63107853251272e-05
4.16805695366982e-05
8.2914116594895e-05
1.9010811204876e-05
8.56416713910991e-05
9.58651600908725e-05
9.4156091233795e-05
9.9633336781574e-05
5.44534340764986e-05
9.48224582522169e-05
5.61942978293312e-05
7.02749705412369e-05
0.000125778153249557
4.05916725998379e-05
7.9606751063335e-05
9.38020080058838e-05
2.12852635226646e-05
2.45823704251589e-05
0.000105090871279518
7.54471699350583e-05
8.83794996481402e-05
9.03226198462126e-05
6.24977743912364e-05
5.19200089205757e-05
8.79981505538539e-05
0.000136476859147536
7.0683976700332e-05
4.43671123855376e-05
1.38100912063267e-05
1.26548821337276e-05
3.07396519600514e-05
8.23972568496864e-05
3.39035686223464e-05
6.58906998309147e-06
0.000130314161120656
9.81027272999328e-05
9.09739511617226e-05
2.12197584616417e-06
9.88326898618966e-05
9.66731071191208e-05
1.78483182774226e-05
7.36102533165153e-05
8.76582641283871e-05
7.00104104796294e-05
9.32535255630873e-05
0.000121654623744308
5.01052157020334e-05
3.61856140061508e-05
5.97386596989913e-05
7.3669624509893e-05
-1.8443913043216e-05
4.99151776820364e-05
1.97583491103965e-05
1.99206505462393e-05
6.94472573330433e-05
-3.17354361028169e-06
5.95561725664834e-05
7.63828660122438e-05
9.55296623178822e-05
9.9436053674392e-05
5.50181176499633e-05
5.18511904037708e-05
1.97473534898223e-05
4.55174938218742e-05
5.48426841819217e-05
4.16319013521823e-05
5.18804897244375e-05
3.97816679250647e-05
3.66381074757324e-05
3.52905163465256e-05
6.34960326228178e-05
1.73241371625283e-05
2.24890881371483e-05
5.21722253521763e-05
7.79200407809276e-05
-1.81933713348219e-05
9.1003680136045e-05
8.18288507617138e-05
1.46217569473802e-05
8.07173644482691e-07
3.03585305366905e-05
5.80935102581942e-05
0.000111224655762751
5.65850042408374e-05
1.40022619709714e-05
8.72349507200213e-05
7.2770614485226e-05
3.00509279518155e-05
6.10370021375326e-06
9.36174662475077e-05
6.39103458306913e-05
-5.98917204249979e-06
8.04720088208937e-05
0.000124196381183484
4.12512599100509e-05
9.41516492524428e-05
6.86754059782918e-05
5.33901031544812e-05
4.61034695404914e-05
-1.16268437317061e-05
6.66576071736675e-06
5.71983949872599e-05
7.82333708223805e-05
2.35298567849072e-05
1.59049577290804e-05
5.24626031004741e-05
3.79069187250653e-06
2.64415356938027e-05
4.54520088576429e-05
5.89769209584099e-05
9.8874286138364e-05
6.31324094299062e-05
6.14505331346858e-05
8.73172146738632e-05
7.96712949124309e-05
9.16241839714438e-05
8.12580949055093e-05
1.42408294736739e-05
0.000105733224525752
7.88954715566281e-05
7.96313390453331e-05
2.74536318083898e-05
1.64416868385605e-05
7.54832459016322e-05
5.0359301972873e-05
2.29789047497404e-05
2.34283253594727e-05
5.02262179012795e-05
2.68047601258059e-05
7.55729629195534e-05
7.04384594284493e-05
6.98791076463306e-05
6.63839398379466e-05
3.93776404874502e-05
6.03691962762142e-05
2.02223267946399e-05
2.28009666470707e-05
4.15159022539589e-05
1.18667089713586e-05
1.50136557640675e-05
4.16777569705623e-05
4.36175407092419e-05
9.45509680720678e-05
0.000126809518149857
8.44463953919493e-05
5.04531335089376e-05
3.13663852830371e-05
9.59396174176484e-05
2.25253758803426e-05
4.97270486984083e-05
4.66634928790668e-05
4.40654912033373e-05
8.00112998650426e-05
3.9566812905438e-05
5.49929196571978e-05
4.66813228659174e-05
9.26041068018251e-05
9.59049129853968e-05
2.46968239290981e-05
0.000114429060030226
2.59202214870197e-05
8.2250275872805e-05
6.68980782542045e-05
5.28663250429874e-05
3.614486475273e-05
8.17699312045099e-05
7.87164506351164e-05
6.58977995602974e-05
1.97302603886307e-05
6.52723790619859e-05
2.13455292326243e-05
2.10447039480723e-05
0.000100486919624959
1.29314758779414e-05
-2.13269527212056e-06
-8.84368531677966e-06
1.9775453732129e-05
3.96446203273134e-05
5.16801681670506e-05
1.38062037325403e-05
5.69953249912196e-05
4.3758643704855e-05
2.20115144304561e-05
7.58219689314264e-05
2.99370683439113e-05
6.18139603478829e-05
5.17505765752168e-05
4.18679164412287e-05
3.62438568054024e-06
4.19372150116505e-06
0.000104023576987649
2.98670395565913e-05
0.000139357509631645
0.000128624667318951
5.63995100476014e-05
2.76094368868237e-05
3.80459988770143e-05
0.000120177143542643
2.47116800921491e-05
4.15338505697806e-05
0.000109882051082638
9.25939392200937e-06
3.86327151128792e-05
1.71384646860476e-05
7.94636440860924e-05
9.59672612798447e-05
5.13164632644593e-05
6.36843193721478e-05
2.68244336159005e-05
4.79358560199297e-05
0.000144107883672568
4.13648935380373e-05
4.30945578273365e-05
4.17921267096611e-05
5.04657260614326e-05
0.000111599223180224
9.28089820183614e-05
8.95524243677638e-05
7.94960738907322e-05
3.61547204655062e-05
4.57288047049104e-05
8.74336894503422e-05
0.00011289026049626
9.08327852292289e-06
9.06912254084073e-05
3.16092425545431e-06
5.27463934831743e-05
5.60508633354443e-05
3.56490946335892e-05
3.95948281677223e-05
7.0174733108601e-05
8.68716553371322e-05
2.90292965195712e-05
-2.15397265099554e-06
1.94869737978345e-05
1.62320752405895e-05
5.65076129025494e-06
1.68186536911362e-05
4.90153022261221e-05
8.42805516122679e-05
2.57180324522223e-05
5.70657395493414e-05
5.44183080193886e-05
2.24236556544736e-05
1.82630917571956e-06
5.32040262287056e-05
-6.7006245348263e-06
9.21363998170691e-05
5.48837192621394e-05
-1.1361204249537e-05
0.000106809248395615
7.31752401343209e-05
5.30782314733221e-05
2.91027957506122e-05
6.32054173510508e-05
7.58525529984172e-05
6.05916602788317e-05
4.37793736800735e-05
4.01949959365519e-05
7.50146720548183e-05
4.97741546817802e-05
0.000109919889540503
4.26542553644166e-05
1.00948243785175e-05
7.15805293484642e-05
6.77508053858637e-05
0.000100555436776007
3.33819705435461e-05
4.90104505020377e-05
2.43803966142379e-05
8.68797975347135e-05
-1.96512618788948e-05
6.63849131596108e-05
1.04493263205028e-05
9.60936576393218e-05
6.79210944304587e-05
0.000124108360187519
6.68623387936081e-05
5.98417935499181e-05
5.41762445104385e-05
4.37221872547262e-05
6.72563017064753e-05
5.87261491912121e-05
3.91481160698396e-05
0.000101259239483834
8.08424747340779e-05
7.32226820269782e-05
0.000127908404982727
5.35144118240433e-05
9.71034884529522e-05
5.90229605772174e-05
4.98663742962669e-05
0.00011902912867691
3.80782292538838e-05
8.35019571811035e-05
6.45041252339847e-05
0.00013335956971637
9.38565862487518e-05
4.2331705942475e-05
-2.33688221568578e-05
3.67730400977898e-05
8.36288960875208e-05
4.73048399091388e-05
-1.15857632550474e-05
2.77542560661112e-05
9.30908116675733e-05
7.35398275025197e-05
4.78144584464346e-05
3.13426865516326e-05
2.98139066271562e-05
3.6008003716638e-05
0.000111555492808191
8.24821763610893e-05
8.81265009562561e-05
6.79198408798831e-05
8.23810484306403e-05
3.2269061676734e-05
1.51956842598841e-05
-2.99005518497262e-06
3.18675242949881e-05
3.6463066676742e-05
5.46220582367095e-05
7.7488067317687e-05
1.6555708222184e-05
3.52114775875205e-05
7.78134811670011e-05
3.45469258064594e-05
0.000121592317692084
8.7630540930821e-05
-4.71978414586309e-05
6.07606206288601e-05
-3.76312248476851e-06
2.35411865317858e-05
-1.05100767503076e-05
3.8695745153785e-05
0.000102469732811902
7.42612044052923e-05
4.50524852160161e-05
6.623584667934e-05
4.60341039926699e-05
2.457042244985e-05
3.32832511509189e-05
0.000101194944958136
6.28044766849122e-05
3.60294650067756e-05
7.16955213162525e-05
6.19899658564952e-05
5.4905633855356e-05
1.02090253282303e-05
3.29167046205745e-05
7.89803949266541e-05
4.95478572398043e-05
7.19208542336549e-05
6.33772886934381e-05
8.16495499918774e-05
0.000100129812428335
6.62681058938644e-05
9.10723233904294e-05
2.40861160968378e-05
4.7764353838833e-05
6.87701486985122e-05
1.65732751552345e-05
-4.72341947813929e-05
3.62596731706644e-05
7.13068077212143e-05
6.19301790961548e-05
7.24024288629869e-05
7.58785594421887e-05
-1.89104881832804e-05
2.72210156817294e-05
4.26292782159712e-05
0.00011772326670624
3.65542938833505e-05
5.52826860524651e-05
0.000112019832225345
-6.16665527923217e-06
5.44513423478306e-05
8.62029566878663e-05
7.89218988599723e-05
7.43822026752607e-05
5.51152198643388e-05
0.000137845273516424
9.09354419535447e-05
0.000114625981520365
7.68030577217506e-05
8.35115124656856e-05
6.24761865272445e-05
4.95214720969184e-05
4.7831910713252e-05
4.49730337534713e-05
3.02651865648723e-05
2.11661639966993e-05
2.01160435747585e-05
2.19713513252479e-05
0.000114722938683176
6.48793221315356e-05
8.21340661444053e-05
5.03226244029452e-05
7.88855636757075e-05
5.93279290235928e-05
6.38703617854968e-05
2.12547631537869e-05
5.54278646431353e-05
8.76921510058283e-05
9.94686570047545e-05
5.80558693207236e-05
6.17704170134461e-05
8.10372419677402e-05
6.36019308024196e-05
4.14389180793389e-05
6.59592066751577e-05
2.39917560617752e-05
8.28874152155278e-06
2.49329310000994e-05
9.1289894334532e-05
6.38006510901216e-05
6.14565011194787e-05
3.34805305222374e-05
1.64654226787436e-05
3.8748802978268e-05
-1.42924133412622e-05
2.28815262174411e-05
6.15342851638662e-05
7.96102429975305e-05
2.3334287886931e-05
2.27200205148107e-05
6.35406206399936e-05
8.30356111685041e-05
4.53569005354638e-05
8.59081722809713e-05
5.83238264539566e-05
5.01711418776689e-05
9.25430165505952e-05
6.31143911340068e-05
5.2913990674076e-05
7.92557103489332e-05
8.37561455466777e-05
0.000142528073904564
7.54031680977486e-05
5.87395205759978e-05
0.000120393139045899
4.69527759103743e-05
7.92984021437959e-05
6.28601423483684e-05
9.26948910852874e-05
7.99656076036506e-05
4.36423363978487e-05
5.89285232895987e-05
-3.33929102355559e-05
8.00018255379243e-05
4.29809635291909e-05
7.97442380962123e-05
4.23280733478502e-05
6.54882611241622e-05
-2.66973088573205e-06
8.99299072884766e-05
-2.88140746634727e-05
4.09208025722444e-05
9.96460701736376e-05
-2.54884518154313e-05
7.98392909372396e-05
7.94421263889792e-06
6.79373457773867e-05
6.98703065618449e-05
6.62561250504529e-05
1.62589663863589e-05
8.97271921296545e-05
0.000116033878900026
6.5575830278426e-05
6.65218751723148e-05
5.25280589236183e-05
4.33116787617607e-05
4.67580396248128e-05
8.30397986083672e-05
4.33727819411584e-05
9.41909529277831e-05
3.68858219268615e-05
7.86042531365032e-05
7.29519243285336e-05
6.48395815054551e-05
4.98539622552853e-05
-2.7949758551643e-05
6.14874531672291e-05
8.7509469566565e-05
9.5144767314774e-05
8.23855438173587e-05
-3.19212393557746e-07
4.38475306726024e-05
3.64124926364178e-05
7.62820090558465e-05
6.6420022108273e-05
5.43387787742443e-05
4.75381889379919e-05
6.75814050211446e-05
6.17523570216979e-05
6.72554014755751e-05
5.09479656493373e-05
5.04563514795949e-05
4.18660728728944e-05
9.6222922964697e-05
2.25286231727281e-05
4.43929164187453e-05
5.19742340711067e-05
3.16648290731728e-05
4.74384390647452e-06
-4.89792169218811e-06
3.12675951812077e-05
5.69418544195861e-05
9.33965638261508e-05
7.56039827266048e-05
1.38026222168405e-05
5.75109531731878e-05
9.38229210385598e-05
0.000117634256417523
6.92618120085033e-05
7.14783951844975e-05
4.77729567392906e-05
-1.02506800706639e-07
2.06754361256401e-05
7.94919610558569e-05
4.96933622847566e-05
5.18083229817092e-05
5.25463597138235e-05
7.13969293708495e-05
8.90251571288016e-05
0.000112826250581915
7.67162009654213e-05
4.2580566993607e-05
9.50265644169557e-05
9.51405051203999e-05
7.50865401199215e-05
3.76197392304978e-05
0.000114994259247294
6.31343024674143e-05
6.46973064515465e-05
6.05031069962525e-05
6.30445093054881e-05
1.65081385384381e-05
7.92703699168402e-05
3.29256840618057e-05
4.76737064492179e-05
5.04442304143608e-05
8.41210673351425e-05
1.97837828219662e-05
9.19381794739247e-06
0.000103726773589448
6.99028901704856e-05
4.96012266029449e-05
2.23671286874405e-05
7.23011517714247e-05
8.69191228947063e-05
0.000105763353526346
6.17022343709112e-05
9.23636286792903e-05
3.51795960275461e-05
6.79134139883403e-05
1.96181821506223e-05
6.61792781623299e-05
-8.58063173851723e-06
2.68824873278114e-05
2.54165863565229e-05
8.21882439440541e-05
6.19856794635875e-05
6.84740038951024e-05
4.95188730193082e-05
7.58630743562066e-05
6.66413386375929e-05
5.70425840080486e-05
-3.2697224309929e-05
4.89831944770269e-05
7.15719119952883e-05
7.78483473196765e-05
0.000162715382763671
-2.49852810064027e-05
2.25077350323993e-05
6.44952239299628e-05
3.46751297186577e-05
5.53481609387696e-05
6.15542044175034e-05
5.45661069361917e-05
8.10571979447947e-05
0.000104484142914141
5.84157948509681e-05
6.42083478550331e-05
0.000100790410669014
0.000108671893135526
1.44252569800838e-05
4.41312606522416e-05
5.01877648064656e-05
5.1082811867348e-05
8.25719057370032e-05
6.84589521792295e-05
5.2258839962267e-05
3.62762566817028e-05
0.000110063644772677
6.64641181584104e-05
3.29589477703561e-05
5.07667646351751e-05
2.15542485072026e-05
3.56045816831457e-05
4.04705518079013e-06
4.35244906344156e-05
2.15357724094073e-05
5.33780307258163e-05
7.3080379352633e-05
5.98534876182024e-05
0.000100213446038179
8.60288846707168e-05
4.29408389960358e-05
0.000109970660169489
2.64319652374011e-05
6.99251895578923e-05
5.22433035954126e-05
5.38164400876667e-05
1.79493382841061e-05
6.07919230203013e-05
5.83618522028106e-05
9.17839409406327e-05
1.68290735398873e-06
0.000100595924032073
-1.41486663053094e-05
8.89902152682102e-05
2.20685229076252e-05
0.000105492303206285
2.71718490202424e-05
6.2695665698936e-06
2.20651579260351e-05
0.000110500770424396
-1.24318452081348e-05
6.19158927051972e-05
9.64125249044321e-05
9.6919689979458e-05
9.00202051306008e-05
2.5826986597541e-05
7.02385997113002e-05
5.10449548902582e-05
6.16112240678622e-05
9.93075919209783e-05
0.000116027293502907
7.75242525793569e-05
0.000104257908098176
5.55591731367933e-05
9.96208745507011e-05
8.8650694926653e-05
4.62947531853753e-05
8.48121005858134e-05
4.01027892698671e-05
5.72249247900582e-05
8.39854543264785e-05
2.80885834582118e-05
8.09234268688785e-05
5.10501546526321e-05
-3.2532455103257e-05
1.48578143644074e-05
4.02079005017308e-05
2.26358741643243e-05
6.76465992765049e-05
6.2230142281736e-05
2.40115785788338e-05
6.66813887454731e-05
5.4882217471338e-05
6.71582520213354e-05
7.86753739773722e-05
7.46621305933414e-06
-1.03206585218302e-05
8.11708745369541e-06
4.29330155349281e-05
4.42766461368919e-05
4.41466008859228e-05
4.03785878725092e-05
-5.04121179678935e-06
7.51884248480971e-05
8.07539872184996e-05
3.44365736240238e-05
6.36911130467622e-05
6.61090269620063e-05
5.77388276561458e-05
1.58553773278421e-05
0.000101073605180164
1.73165781872632e-05
0.000105141537474145
4.58409547716717e-05
0.00011751429447963
7.56830991335136e-05
4.23055115520264e-05
3.71424956457135e-05
3.65469099508493e-05
6.82656798659248e-05
5.81348101275254e-05
6.34688827051719e-05
6.46768800735306e-05
-1.68447824239988e-05
0.000103458377569314
7.15500843015739e-05
6.97943069524048e-05
5.40294354187211e-05
0.000100053550405328
3.1258708391143e-05
1.03586352840664e-05
6.27375712061194e-05
0.000105110853770303
7.92404300548728e-05
0.000108863437902365
6.94070845465984e-05
8.58646794979093e-05
-1.40131795393925e-05
4.01036906966496e-05
6.63776965943615e-05
2.61128204967627e-05
2.66658448162098e-05
0.000116435390611644
4.56255171669375e-05
1.85699528001335e-05
8.46696775249275e-05
4.08261851649541e-05
9.86071598777198e-05
6.82760476835845e-05
5.57397046760966e-05
-3.57515127436847e-05
9.59034929353653e-05
5.1434811442263e-05
-1.89760640510795e-05
7.54483219127679e-05
5.87808116361703e-05
0.000120322262757837
5.70934076192069e-05
5.74575618310833e-05
2.70769986143962e-05
4.23918695932031e-07
8.89336398613201e-05
0.000140234032872533
6.01514317589125e-05
9.89114654098016e-05
6.6305659907261e-05
7.69069480227631e-05
6.00926716763935e-05
9.41807066075453e-05
6.94779609410416e-05
0.000108685976882794
1.52308912123533e-05
0.000118286404638068
7.40036784970412e-05
0.000110484040459463
9.56115278494305e-05
-6.01257266699451e-05
1.74961258241844e-05
5.84003827914664e-05
5.05196251378379e-05
3.07830921665815e-05
5.74862628802238e-05
8.46312660080111e-06
6.02602896882151e-05
-7.59534336529828e-06
3.35563803309817e-05
8.75282219184211e-05
4.52690005602705e-05
3.81619939007377e-05
6.04920915617033e-05
-2.35957116795968e-05
3.88639935664093e-05
9.105978877433e-05
8.99201433575816e-05
8.23559904645742e-05
3.88493545725936e-06
2.78852154356303e-05
5.41501546794135e-05
2.26033645640678e-05
3.91933316661218e-05
1.72369409026658e-05
5.61658460117996e-05
4.09184151076977e-05
6.16675972434981e-05
2.44061059717881e-06
4.22953735865618e-05
6.02807554871497e-05
-3.42582744159455e-06
9.45220818621397e-05
6.65310108736182e-05
2.73469920084158e-05
-2.61173824167458e-06
4.83609857958648e-05
4.80426277832233e-05
1.7871394831645e-05
5.34907608024753e-05
8.15043900421681e-05
7.00391833402056e-05
0.000128520390951048
4.89465296104609e-05
6.14837456123348e-05
2.16850308725546e-05
0.000134271661102069
3.90483168094509e-05
5.67260797215709e-05
6.12607577147493e-05
8.51306877635716e-05
6.32915695678694e-06
5.27612147970724e-05
0.000109958538538744
7.75450112840201e-05
3.27676249946159e-05
0.000109739956531877
2.40958170088418e-05
1.06048697362094e-05
2.33258932093743e-05
6.83435579141048e-05
5.74335462022004e-05
1.44619640563569e-05
3.75146702597342e-05
3.57625118199024e-05
5.18577763621225e-05
4.93669854841648e-05
1.76724092813632e-05
0.000107487454958793
2.78357836600352e-05
3.79431937064827e-05
2.59214262342915e-05
3.53250924042581e-05
5.92995241079923e-05
8.13011345936636e-05
5.4234243841412e-05
8.1203486119173e-05
8.65474934391718e-06
6.59392889310124e-05
0.000100255175784854
7.85436347048194e-05
9.53537113689313e-05
5.05325316768924e-05
6.11863722003398e-05
0.00012046888424241
7.37532705853651e-05
9.04923618499435e-05
8.73131875944832e-05
6.68855046227356e-05
4.89981499689278e-05
3.43650160683799e-05
8.09590596065152e-05
6.34556276307242e-05
6.57193733453151e-05
4.59531696691765e-05
1.93471282917249e-05
0.000111887482345841
9.14637618490046e-05
3.53433580303949e-05
4.88281483160441e-05
2.72805993869997e-05
-1.57258413379342e-06
5.17987688862475e-05
7.56780934088333e-05
6.2308673795122e-05
4.98651747696477e-05
5.43896606849916e-05
1.22567496393384e-05
4.03604913928329e-05
0.000101332569377481
4.93760232401916e-05
2.62964291896008e-05
7.9531881966313e-05
7.4181204150493e-05
5.97961402542877e-05
7.49995120342154e-05
3.12304148193238e-05
6.34536426108778e-05
7.49417714786839e-05
8.4307136166235e-05
7.74286112255064e-05
1.48719722255342e-05
8.85244683630306e-05
7.19677417955381e-05
8.64095373795121e-05
9.27876463048628e-05
5.9737389042476e-05
7.96877899789655e-05
4.76965316397481e-05
9.00518876785894e-05
5.26519513688819e-05
5.56870141752183e-05
1.83013343578112e-05
5.2173230310279e-05
7.76517948501762e-05
4.90625636030456e-05
1.21858333319242e-05
8.94506616091004e-05
2.78088611510494e-05
6.77976019006893e-05
0.00010716818322705
2.83859557378368e-05
5.52411846820805e-05
5.88173972225767e-05
5.01465762638939e-05
0.000102694687202046
-2.60162828468565e-06
0.000104392725966259
6.50483967835394e-05
8.39713480041701e-05
2.69726807011856e-05
9.09529106329207e-05
5.32510768650441e-05
6.7265124737204e-05
2.15307338279044e-05
7.63722850447527e-05
2.95320090892064e-05
8.27690854850249e-05
8.52994891292486e-05
-4.80110258741016e-06
7.02459397119203e-05
4.63578330042026e-05
6.94819013271533e-05
5.6028296256123e-05
9.19423089517991e-05
7.60686834911455e-05
0.000129070865349994
-3.48740956657213e-06
2.73080729576144e-05
0.000104597789543377
8.03886708167584e-05
8.17892462672675e-05
4.0901241638175e-05
6.8236970960148e-05
1.46313878147534e-05
6.07755147073531e-05
6.67755905394098e-05
3.93295610477209e-05
7.65707095375991e-05
4.98526266225107e-05
-1.52762361030537e-05
9.45308224349873e-05
8.925233602991e-05
8.39993913082792e-05
4.94713014617274e-06
9.40852799090654e-05
4.06925544418657e-05
0.00011124094433206
4.36767986498285e-05
0.000108270971326828
5.23946275194297e-05
6.98274433398955e-05
4.45906262424163e-05
6.23158975016534e-05
5.90246038597356e-05
2.35894916223339e-05
6.13648107753426e-05
0.000143592954260498
6.94869748546312e-05
7.45090244881023e-05
3.25335431880844e-05
4.01020786070758e-05
7.93546790271553e-05
4.20446274102082e-05
0.000100939053206038
8.17266369913081e-05
4.82975119881056e-05
-2.07589306642753e-05
7.87264076720027e-05
5.16135854696698e-05
3.99245379637354e-05
3.70784311069098e-05
7.81969661862718e-05
7.37097033871741e-05
5.56170020757697e-05
3.1976377409557e-05
4.30918548160718e-05
4.04906108979273e-05
4.20858222241362e-05
9.71360349936539e-05
4.09523563328831e-05
8.43499122374626e-05
6.67313400168582e-06
8.53930354351111e-05
8.0881421760914e-05
1.32695947660758e-05
9.01581389758792e-06
7.52917669946721e-05
9.14978736212377e-05
1.43069407318571e-05
1.19630075255405e-05
6.25690767393528e-05
3.81350179762423e-05
9.44719701888693e-05
6.76432781972273e-05
6.32294932152528e-05
0.000142216833685971
7.84558202319406e-05
9.320621942787e-05
8.28190103869141e-05
7.87844312914095e-05
4.81074047740652e-05
9.13552762115655e-05
6.16784956428303e-05
-2.80409502238773e-06
5.48949198831624e-05
4.8818191546823e-05
3.81645766313655e-05
4.12730181003525e-05
2.08117277454827e-05
7.08745861523132e-05
7.4601311038825e-05
5.92479966197258e-05
9.1346291327759e-05
7.5863493665139e-05
5.16794806426705e-06
5.37427361187288e-05
4.87688874628563e-05
2.39279196128355e-05
6.57676906591346e-05
5.62022524129475e-05
7.29661404033209e-05
1.93200300676345e-05
1.56843583910472e-05
0.000120737452873103
3.31461735291686e-05
1.44661199509756e-05
6.73288794799302e-05
3.09411146411357e-05
5.40053464535481e-05
7.07397880895422e-05
3.12239500013578e-05
9.16348267669933e-05
5.13314830986893e-05
2.44788082936113e-05
7.10072260381563e-05
1.3413262745753e-05
3.86903922184525e-05
1.66533958380579e-05
1.22191785285185e-05
8.93562457122543e-05
0.00014275728842386
1.08830013836255e-05
5.89057308752248e-05
5.57063298242633e-05
8.61798435593108e-05
0.000123508017748827
4.33718319423262e-05
-1.18868987278327e-05
4.85843869735169e-05
8.88346969991894e-05
3.69865178330998e-05
0.000125266976297186
-1.46121661500465e-05
4.76368080864937e-05
3.9211117333526e-05
9.70488634422955e-05
-2.03710831259845e-06
-1.42129264355781e-05
4.66152819147328e-05
9.48699314026204e-05
2.76926643636218e-05
5.32138986974974e-05
4.30695846840865e-05
1.7641065903288e-05
3.3324822706809e-05
3.98856687982188e-05
2.70390453280602e-05
6.94697235981338e-05
7.19958603702499e-05
3.64216756732219e-05
1.3801861127227e-06
9.47640660756576e-05
8.53588081482377e-05
5.05688274954586e-05
8.23160047988159e-05
7.09636587156844e-05
6.27354572815664e-05
5.54761827488357e-05
8.03424297707977e-05
7.71935024362647e-05
2.47205615008843e-05
5.74988667838254e-05
5.80072251548611e-05
2.71061661541559e-05
5.23351688086706e-05
-2.81934729755317e-06
1.22699812693128e-06
5.02053813912017e-05
3.53868636977254e-05
2.76454768508839e-05
0.000115292138818179
8.08180599585999e-05
9.26142598524306e-05
7.51205936288986e-05
1.0312354066916e-05
7.22855618378683e-05
8.96019830972478e-05
9.27803398992939e-05
7.32585034948767e-05
4.92695343709649e-05
6.41262528114264e-05
5.07540799621769e-05
0.000132701693336705
4.77569759578171e-05
0.000112659573127829
5.11226125287591e-05
4.37854146313031e-05
6.87976185606391e-05
8.32619549562181e-05
7.6318425150819e-05
7.62360248397445e-05
4.66533056346193e-05
6.47249156583351e-05
8.4267472021135e-05
6.58313472117905e-05
5.17518289756606e-05
7.18288247979267e-05
1.03649185675227e-05
7.26782158849798e-05
6.70038100464097e-05
5.51597676570507e-05
4.64113651276401e-05
5.90119129599362e-06
-2.72682062004819e-06
8.67528302670413e-06
6.27863313727896e-05
3.34187463922997e-05
6.1989211857483e-05
7.68517180903808e-05
7.87009628110656e-05
1.2092073198611e-05
7.22481317977241e-05
4.85569833570767e-05
9.6587222197415e-05
0.000104865395840956
6.42240010351999e-05
5.5062552060926e-05
8.72592682731556e-05
7.86566194658914e-05
4.32584290606516e-05
2.36412437120544e-05
0.000107875090367342
4.49057854355622e-05
8.45016006327397e-07
2.62740845743908e-05
7.62314092885241e-05
2.16121435946965e-06
5.92956383007457e-05
4.62894729529919e-05
5.17605617132362e-05
2.19544113678269e-05
7.30642973658571e-05
3.51787376552237e-05
2.21789795702072e-05
2.12137204714442e-05
4.37551491539844e-05
9.17491725983055e-05
3.5526870842466e-05
5.88720138229182e-05
-4.84237044315401e-07
9.40547711122984e-05
8.90968707274599e-05
4.09331453227844e-05
3.69397545066371e-05
4.25138934356406e-05
4.16185316697497e-05
6.25562500657791e-05
3.26752183444666e-05
3.54336762582132e-05
4.74169645812742e-05
2.11649570437893e-05
0.000111723877950202
0.000137176272976334
5.7723419806534e-05
9.309684477991e-05
3.11178889546133e-05
3.81060231837477e-05
1.00264037553444e-05
4.12159517023076e-05
-1.11998380695351e-05
-2.10497027537073e-06
5.33753914960104e-05
4.14552201872949e-05
5.5402560857396e-05
9.23450539153848e-05
3.97325002154327e-05
8.23546722244491e-05
6.25964350322767e-05
8.02390344092074e-05
4.24028794104358e-05
0.000105938271966303
7.51004300415891e-05
7.45244962966979e-05
4.07866805620058e-05
6.88103101673571e-05
6.54947406385347e-06
3.6842632503489e-05
5.32845357304029e-05
6.84811255452951e-05
7.09498800827441e-05
2.27452857341068e-05
2.66681946053864e-05
-2.8007996495785e-05
9.40418419623776e-05
2.64407894794543e-05
-1.66934539126463e-05
4.15086858890275e-05
8.93254656349945e-05
5.58839954962326e-05
5.21320582678115e-05
0.000107105736649942
0.000106599054341377
4.51679583616828e-05
6.42573014323972e-05
0.000100639884404852
2.20927611530729e-05
9.85681976359227e-05
2.58722404810088e-05
2.74504544526525e-05
0.00010649824822871
5.94144727872982e-05
6.12552370506648e-05
9.60337412820506e-05
5.81601820922194e-05
6.07282559406634e-06
-1.2132097152764e-05
2.46468191702619e-05
3.27973159031676e-05
9.60237216053374e-06
-6.03598298313869e-05
9.05945391812996e-05
4.79667990211679e-05
7.30298806634669e-06
7.19317320381252e-05
5.9919860972285e-05
2.43952662040241e-05
7.69527360959197e-05
6.2889674376284e-05
-4.83418132531695e-06
-2.12172699671541e-05
5.67941763750921e-05
0.000102749417916541
6.76218766637898e-05
-7.94852478128567e-07
0.000132054884724519
5.89613363114872e-05
0.000102287406403855
7.9190456303426e-05
6.31954260936897e-05
7.16845092535861e-06
4.47839820260262e-05
4.15654830443585e-05
8.28632277348576e-05
3.59736664587816e-05
2.30654473188967e-05
2.71965118268171e-05
5.79523874208514e-05
0.000103880432700568
5.82825204890512e-05
9.69944731423485e-05
7.13735229474087e-05
7.15927920121527e-05
9.95155016735371e-05
0.000106364999075194
7.32182414738408e-05
0.000108169716391526
4.67967369355017e-05
7.13210836537779e-05
0.000121796285717884
5.50532298192992e-05
5.7168096164415e-05
4.42392193005418e-05
1.50344794182298e-05
5.11660386631125e-05
3.98210068589468e-05
4.8898982549954e-05
6.23107984310838e-05
3.13433430257102e-05
4.66437665087274e-05
3.75915290484555e-05
2.23218428813064e-05
3.08680637770808e-05
5.32029404499824e-06
6.63101331723298e-05
1.31491022081791e-06
7.42559920273908e-05
5.4519144088624e-05
7.80228016249986e-05
4.84405233723301e-05
0.000105366765760507
7.2764139415828e-05
8.83994254810501e-05
4.87696851922904e-05
5.94119334410979e-05
0.00011136345151017
8.89218418586093e-05
0.00012217532612635
1.57420682244334e-05
5.19711842366653e-05
8.4227363040711e-05
0.000107958709260025
8.5444376724024e-05
7.96332194759067e-05
3.65904553171224e-05
5.72264194239539e-05
0.000130894467383628
1.420089865734e-05
5.25997470858536e-05
0.000143785647977129
2.0027362283426e-05
3.9877585676365e-05
8.24676158393538e-05
5.18276913851994e-05
5.08282827759553e-05
5.68729320307263e-05
3.04316294499509e-05
-2.57090289037052e-05
4.58001358619275e-05
2.41241808558496e-05
2.07202474598633e-06
6.7639990904294e-05
5.51112230053937e-05
2.93484604942361e-05
5.68323402175756e-05
4.54546408170012e-06
9.53794964148907e-05
0.000115634041742736
6.32403562324334e-05
-2.29753777215592e-06
1.1072375955867e-05
7.68971353923233e-06
0.000104125222364372
4.23779427286892e-07
9.59208286517715e-05
6.207837385233e-05
4.55580925226809e-05
8.24813815728289e-05
0.000109214163282767
5.38316698699871e-05
4.56725347550255e-05
0.000114859862370243
0.000110907441694253
6.48652044985382e-05
4.7756703783685e-05
0.000107478363671546
4.26891365076354e-05
-1.6992885427448e-05
5.11360435448166e-05
4.1687727686587e-05
8.46148135072623e-05
-1.41549181460092e-05
7.02143109890854e-05
8.640230070603e-05
6.88189507786886e-06
6.96966412877615e-05
3.7985577397969e-05
8.15636565743751e-05
3.42169788063782e-05
7.13698712883714e-05
4.54975611452165e-05
9.15248674944673e-05
3.43783847631583e-05
5.58297810911425e-05
5.39245120599785e-05
9.78695249101999e-05
1.42463632018761e-05
4.30266698058657e-05
5.67300076962308e-05
4.0448427001544e-06
-1.01897346653498e-05
6.88729951202929e-05
9.13952548119067e-05
6.53734887662786e-05
3.90889796465447e-05
7.87558557785755e-05
1.069432518577e-07
7.63501013532599e-05
3.06754737726314e-05
7.29243722143181e-05
6.25862052048284e-05
3.3026667526043e-05
9.07366227363077e-05
3.5433142900847e-05
7.08725656837855e-05
0.000115426842914365
7.66238954748313e-05
6.96612292733991e-05
9.91070807174522e-05
5.8744664544013e-05
6.54942572961335e-05
6.31625131715651e-05
0.000110408126226651
8.74850213898539e-05
0.000101019154643175
5.98536068175377e-05
1.39908577083197e-05
5.95893586936163e-05
0.000114736465268536
5.60136631754633e-05
1.21576654521035e-05
6.40873067466261e-05
4.38381070273208e-05
0.00013757587492539
7.91185927988488e-05
3.51632560123042e-05
5.95397777084943e-05
5.24031998579385e-05
-1.52086707716579e-05
6.27427926416085e-05
2.32742712751869e-05
3.74750734877775e-05
3.93788988160907e-05
6.03369815546277e-05
4.74293224796321e-05
6.90455223444632e-05
7.84630478387012e-05
7.84972641281306e-05
0.000111846108173101
9.77311782168774e-05
6.67438806482437e-06
0.000165089581072264
7.92189839724883e-05
-1.49558311914643e-06
4.78568811839548e-05
8.58136053806675e-05
5.35041845355878e-05
5.92741744035301e-05
8.12310030304624e-05
6.90034930722805e-05
5.7176099469702e-05
9.22503891712486e-05
8.89636242571393e-05
3.97624868492299e-05
4.75301358515308e-05
3.4881065101259e-05
1.32936816377931e-05
6.75702811433515e-05
3.60973425788695e-05
5.71146649513257e-05
0.000122302935333008
7.56949998682963e-05
4.46142791284114e-05
8.78736855091749e-05
5.88698385823205e-05
5.89821802520243e-05
0.000108832074805554
5.21074186613999e-05
0.000139033541365949
2.04270949790146e-05
4.54420711274862e-05
5.42398464497121e-05
6.15461259636083e-05
8.14882293176886e-05
3.55362487205387e-05
5.59233226867577e-05
1.94954242057766e-05
7.01623067827955e-05
9.404256079213e-05
3.19919809504285e-06
4.43583454987076e-05
6.63561510427112e-05
4.84708397281751e-05
7.10935497792983e-05
2.59966506514302e-05
8.91745520387781e-05
7.28648388568566e-05
8.65733531337406e-05
0.000111290876915151
9.77825063186769e-05
6.25581581561545e-05
5.49388707584472e-05
6.59724654333079e-05
8.6455148333868e-05
2.99051122623372e-05
9.31481234065536e-05
9.69718546890241e-05
1.95500082563028e-05
3.35491187046035e-05
7.14435048179891e-05
-3.01159718490766e-05
0.000108107546530377
9.32391017130516e-05
9.35081103134141e-05
9.27117345609355e-05
6.84639058690188e-05
0.000110598948124709
9.60101613206762e-05
7.20627614268451e-05
-1.31307004246554e-05
9.26634298956704e-05
4.50506226665252e-05
8.58019495213213e-05
8.901016002295e-05
8.86074608733217e-05
5.87676847709793e-05
5.47519540693431e-05
7.85952750631374e-06
2.07230885479151e-05
6.93851711541234e-05
1.72737187934111e-05
4.72023654127363e-05
7.24569118719397e-05
4.79553359857671e-06
