# Supplementary material for: Research on computational propagation and identification of mine microseismic signals based on deep learning
Source: PLoS One. 2025 Oct 22;20(10):e0334641. doi: 10.1371/journal.pone.0334641 (PMC12543183; doi:10.1371/journal.pone.0334641)
Supplement: S5 Data — (ZIP) [file pone.0334641.s005.zip › 000100800001749.xlsx_0.txt_24.txt.txt]

9.95947510867602e-05
1.60740931665026e-06
3.14078409677262e-05
7.72454469390993e-05
2.1373312979887e-05
4.58748727226314e-05
-5.5243165396722e-07
-2.36598423446862e-05
7.67691568690659e-05
6.23973785604642e-05
4.79492306031551e-05
0.000161613555864139
1.92504349267432e-05
6.81176031300851e-05
2.72477609274257e-05
3.09208326555984e-05
4.0750978322795e-05
1.9182280584804e-05
8.03106977498295e-05
8.84208692378106e-05
7.17571219408537e-05
5.12491939498432e-05
6.79518263553418e-05
6.62711804379942e-05
7.45631210047936e-06
9.39324723706583e-05
0.000125631341368169
8.6188303524024e-05
5.56894536762305e-05
4.91359642305213e-05
0.000121920811043243
0.000106495250389818
4.21482477189807e-06
9.01366512683443e-05
3.14505317910366e-05
3.22977930213525e-05
3.64959093483649e-05
7.57181530415144e-05
1.91527313251314e-05
3.1224703508445e-05
2.02041493235829e-05
9.288937333274e-05
1.10074593103038e-05
5.67720668425613e-05
2.12455576732693e-05
8.92236284231743e-05
6.16259910174384e-05
8.17434247279695e-05
7.65158339029094e-05
3.74364839065342e-05
5.82554118139445e-05
4.1001852011461e-05
3.83448963153104e-05
8.77497448783139e-05
9.61026159439579e-05
3.91702112301492e-05
0.000123608948991082
9.24480874985513e-05
4.20049116868366e-05
3.95297546090765e-05
6.72618080636908e-05
0.000126862857144538
5.93095473083577e-05
6.75222186710562e-05
4.30282811621408e-05
5.58863996517455e-05
5.46806719725814e-05
3.78118848186902e-05
9.44237310328147e-05
5.39416444184573e-05
7.81494049211061e-05
5.3780767312998e-05
0.000102304722867901
7.28895793817403e-05
7.76780650371949e-05
1.10808941934351e-05
4.66356001739556e-05
6.98275742372089e-05
9.82927847782507e-05
4.31128484576834e-05
8.10491374155557e-05
0.000103745353418366
7.25034019613648e-05
8.09272924042282e-05
5.20246650049861e-05
1.54543649717947e-05
7.82202305997679e-05
6.46517917880175e-06
2.47020138928886e-05
1.57811506175303e-05
5.70730901725866e-05
3.47410324768478e-05
1.92497180418676e-05
5.79958914589493e-05
0.000100473244485736
7.98706199855585e-05
6.74457173835742e-05
5.2675907960735e-05
7.33377891505332e-05
0.000119510000725649
-1.44440349522555e-05
6.4363842035224e-05
1.27708694245464e-05
5.65300388229511e-05
2.87034599426336e-05
5.22664502337849e-05
6.51273708732269e-05
6.24578583289595e-05
6.37609729019581e-06
8.16673024209651e-05
4.9190100795119e-05
7.16295555413088e-05
7.1925140186278e-05
4.44157724583825e-05
6.2185903618119e-05
3.211936702309e-05
6.50347277883779e-05
5.22409698196997e-05
7.31975724794712e-06
1.92771807435347e-05
5.25352850532875e-05
-2.53452638508015e-05
3.29696093212307e-05
0.000112493414565713
4.30971575403447e-05
6.76480057108341e-05
9.0414688293036e-05
4.65370688505232e-05
5.79216988526286e-05
6.15763911011046e-05
9.50185859418179e-05
3.06312833630361e-05
0.000117470735932072
0.000111368174388499
0.000115517034789779
9.95104752119183e-05
7.76079140776346e-05
8.38473207261572e-06
4.34945073148462e-05
9.46624598191748e-05
3.87789382746111e-05
-1.48976223336031e-06
6.96991677592679e-05
8.40716435183914e-05
7.66579990386471e-05
3.04570757185776e-05
7.64056863337682e-05
3.97305556753198e-05
9.60149366481646e-05
0.000115918090475693
5.73726323759851e-05
0.000117907818789706
6.85881388555146e-05
6.66700471640946e-05
8.35786636757372e-06
6.06621414647204e-05
5.70765960229514e-06
5.2177130623177e-05
5.51607558594714e-05
5.62878310135849e-05
6.08066026734062e-05
5.59581351634072e-05
8.11131654529469e-05
8.02372546365859e-05
0.00012960735252862
7.74961706173877e-06
-1.26353217007444e-05
9.69911870339317e-05
7.99521242752404e-05
3.49829463576204e-05
9.4445355764304e-05
6.1245316479345e-05
9.50799729594401e-05
5.05278386945896e-05
4.36597943770007e-05
3.5400372097731e-05
5.94892588252118e-05
2.2320180523884e-05
2.64989016055911e-05
7.83570120713877e-05
2.17913873418768e-05
9.86029063333923e-05
4.7458973471392e-05
3.67352390398412e-05
2.84590805419678e-05
3.71534985245842e-05
5.69873374193865e-05
5.483719691707e-05
4.87583002839981e-06
-7.39268358022433e-06
4.95665353830011e-05
-1.24084631676423e-05
0.000117619601346673
3.25325646331888e-05
4.91563896624546e-05
7.79390585930504e-05
1.56447468620954e-05
4.31274518141206e-05
3.27534066285347e-05
7.31113587871827e-05
2.49553838407414e-05
7.24425614503753e-05
5.1525062097355e-05
7.96492089200588e-05
7.1221992687955e-05
5.60032259536401e-05
5.09862110011575e-05
4.44579578621767e-05
4.25671010360871e-05
-1.54713140906525e-05
6.84403529113264e-05
2.68624189542626e-05
8.6681755787345e-05
8.09245791616098e-05
5.68487606360996e-05
7.74938043249616e-05
5.4998541731021e-05
9.22866845208637e-05
5.50564988800747e-05
5.5563527855323e-05
0.000137175644565687
5.98474898053597e-05
7.82788677531347e-05
0.000148779818201037
5.79190117371525e-05
6.54196140084608e-05
4.91727946115693e-05
4.55605440331715e-05
5.26269739635795e-05
9.38114055502952e-05
4.71079141706135e-05
8.13911231093788e-05
8.3134558231095e-05
7.60768761639793e-05
6.75422771950659e-05
4.13883690524245e-05
4.66792952701409e-05
8.75401311590983e-05
7.61391371834594e-05
4.84773097883016e-05
3.88669633012722e-05
6.05358805392501e-05
1.48389256250272e-05
8.26227743804802e-05
3.16899044176994e-05
7.65022544715643e-06
5.06047904318738e-05
9.28308504988643e-05
8.23603045099119e-05
1.30171101848483e-05
2.03880857735253e-05
8.4708932045958e-05
3.57556457570211e-05
4.5040478774477e-05
2.6578780982906e-05
9.13592093270137e-05
2.45459801929963e-05
7.53626133037618e-05
6.16887312041998e-05
8.03142365392722e-05
6.04545888910894e-05
6.99826667672953e-05
0.000116698996827998
0.000102262524674861
6.38104970478436e-05
9.07187242269821e-05
9.58978970454324e-05
3.13114256319068e-05
9.96212218063491e-05
9.50782585536377e-05
0.000108106393263041
0.000103012467282041
0.000143366818669799
8.06291622500702e-05
5.02227432977515e-05
6.57060978505896e-05
3.44695061039053e-05
5.17634519267728e-05
2.79542044217012e-05
6.23131506921365e-05
-2.606741725404e-05
1.19237657370496e-05
0.000101234390641159
1.81986606931814e-05
9.53893459495775e-06
2.05557688989661e-06
7.38862785678815e-05
4.92494928154339e-05
3.62152577447827e-05
5.00818324645779e-05
9.38004874595315e-05
6.91340567779595e-05
3.54267927342758e-05
4.36405700237795e-05
7.04111003378173e-05
1.51752014125711e-05
5.43319769560458e-05
6.87995703721005e-05
1.37107304116712e-07
7.29621891203142e-05
7.65839061717666e-05
8.18345582853681e-05
3.42698860275878e-05
-2.69316958730834e-07
0.000104981999590326
2.15384351241011e-05
5.65136271053474e-05
1.38328608356668e-05
8.42417687553217e-06
3.20522186906567e-05
6.06308762270856e-05
-3.38158468843903e-05
4.17162400514877e-05
6.43951471466021e-05
3.09712912044986e-05
6.15532642180528e-05
5.16317663491803e-05
6.40829087785652e-05
5.58227262079118e-05
8.23357119268633e-05
0.000108116839139759
4.4424523214094e-05
2.92561621634186e-05
8.14246141999099e-05
6.1856649797466e-05
9.6226045746747e-05
5.47104608548641e-05
7.51460736089867e-05
6.63587814821964e-05
4.87100262483208e-05
3.98543884347348e-05
5.44098830933563e-05
2.24670227934513e-05
7.78288902834432e-05
3.72701993357464e-05
6.17533679777533e-05
4.88043514701377e-05
9.57058636665433e-05
9.77915299135971e-05
6.56490924165474e-05
7.48854330059948e-05
6.30638503076702e-05
4.22890268207142e-05
-5.39048607673529e-05
3.30924319258791e-05
4.85180764664708e-05
5.0327932247857e-05
9.24109858387042e-05
5.03785066884208e-05
8.85190915096587e-05
-1.66639587124447e-06
0.000133831001142475
3.75083412367148e-05
4.77686407705444e-05
2.53418986684729e-05
8.13661342894676e-05
8.62539295337543e-06
3.12430618804394e-05
7.14193238282905e-05
6.06422367597774e-05
8.15679654769977e-05
2.36349168881379e-07
-1.55229614698271e-05
5.01645135751994e-05
4.56580605895708e-05
7.23491374126878e-05
6.48905586093843e-05
2.39212351556371e-05
5.69736223634253e-05
4.79603591207289e-05
3.53452459724888e-05
3.84234820317288e-05
7.48658902060077e-05
3.71642765388034e-05
4.24690240745525e-05
9.39998944001314e-05
7.6855684536419e-05
0.000121733057182641
-9.83233725192086e-06
4.82642961937729e-05
9.01547025978615e-05
2.30821904477557e-05
5.21388191676113e-05
8.11608963677938e-05
9.42450983991452e-05
6.05947015676589e-05
1.98027924270907e-05
0.000115911921657262
0.000163094940777743
4.1008713523198e-05
5.0739062817487e-05
4.61225418302481e-05
3.23430595874081e-05
5.6050774180668e-05
6.91341568861706e-05
4.59496353728254e-05
5.00493612149395e-05
-3.31165079788957e-06
5.44514543259134e-05
7.12543622178995e-05
7.36928953352087e-05
-1.48649688349156e-05
5.08231499749006e-05
5.72474534990446e-05
6.05412724327321e-05
6.86599249738043e-05
5.4177681871774e-05
7.80826148762818e-05
9.56799020618823e-05
4.38406898205851e-05
0.000122312526958029
3.56739970910041e-05
-1.55811193347827e-05
5.22077940665503e-05
4.80333312412711e-05
2.9579917895669e-05
3.3549897677509e-05
4.99830331751159e-05
3.81401562039411e-05
2.89518346044892e-05
0.000113576651255796
6.38133855572519e-06
4.32550877488943e-05
9.88032730780664e-05
5.90840038544666e-05
7.22442578445951e-05
3.58424633067908e-05
6.39769181784213e-05
6.77889675661156e-05
7.78003594908364e-05
7.17956031912975e-05
3.62962270179209e-05
3.16708505828445e-05
3.06127319020389e-06
8.40646534471405e-05
4.50044284515122e-05
7.56480008389825e-06
2.08956497289334e-05
8.37871876899684e-05
6.05624730066334e-05
9.2202808339446e-05
4.34463114803438e-05
6.26290117354276e-05
1.66297853068809e-05
0.000101881570000339
2.15626169778973e-05
2.52761787927681e-05
0.000109537324805811
0.000115093261703456
6.6467208807015e-05
3.19732911247976e-05
6.43193241649913e-05
0.000109256526123688
8.18424127954763e-05
6.74440543698178e-05
7.20630665218581e-05
6.52666859446e-05
0.0001084120652593
0.000107661431429136
-2.16971785671868e-05
6.8641585154266e-05
7.27116064752554e-05
0.00010223068354228
6.0966819590737e-05
4.57697561218137e-05
2.00740518787128e-05
6.68266059668732e-05
0.000126241151613503
9.42932056916484e-05
0.000102320993858204
8.20394991270825e-05
3.55188034702322e-05
8.01645709795939e-05
4.77906308860543e-05
0.000109519776055276
7.61056774877174e-05
6.66660141413156e-05
7.08496269616636e-05
3.59931838728247e-05
6.86867778648291e-05
9.26494385234178e-05
2.67110339748238e-05
6.23292686845181e-05
-3.53514326454551e-06
7.68063100683004e-06
8.39310875650595e-05
4.65878785543041e-05
9.65728066656735e-05
3.42537633030684e-05
7.98374791638561e-05
8.5564043367526e-05
9.17681745215804e-06
9.09058994885726e-05
0.000106550337122738
8.55118783599821e-05
1.66643947940621e-05
5.84724922781089e-06
1.57380470459744e-05
3.96827846560666e-05
6.27484054880371e-05
5.37377765443834e-05
0.000119301514899292
8.04877418165891e-05
1.85025093939503e-05
5.39828129829194e-05
4.73976561089129e-05
2.83283361628435e-06
4.68763903553846e-05
9.71967491382965e-05
-2.16832795842085e-05
6.50211254217928e-05
2.6763898837072e-05
5.9717465263456e-05
8.42893160128375e-05
6.8589175143295e-05
6.44726344882502e-05
8.61588819375021e-05
5.28716132435528e-05
7.0420572854195e-05
0.000179775941700483
5.90374689470187e-05
1.38279252725631e-05
0.000101050375366039
5.31979406891265e-05
-3.23103910578244e-05
8.47025538338611e-05
1.97986329163375e-05
2.16843861447534e-05
5.43806046451797e-05
7.99243435413235e-06
7.71149421309772e-05
2.95006680545119e-05
5.29657183537635e-05
4.84957025207234e-05
4.62903630717816e-05
-5.94138452334437e-06
8.68960612846442e-05
9.00683005395471e-05
8.64322064894115e-05
9.54029673587107e-05
5.26032240134339e-05
3.43237745368091e-05
0.000105713813787488
4.94053538275464e-05
9.27544348889587e-05
3.8737189629974e-05
8.91119804989935e-05
4.59389293706037e-05
6.78095253290753e-05
2.40018872555516e-05
0.000114939691349189
1.30023828155117e-05
4.52001003692973e-05
6.74696323190423e-05
9.30797637053971e-05
9.99895080437474e-06
5.23858647215392e-05
0.000103540187956434
5.14939401129189e-05
0.000100679543706671
8.77803983908425e-05
0.000115310064411111
0.000111165525071332
5.340943575615e-05
9.6666747442632e-05
5.64779033823089e-05
4.62638239360863e-05
4.22323625438891e-05
7.35787339972372e-05
3.48232997712701e-05
1.34728338622778e-05
9.22933288252663e-05
2.7883526685818e-05
0.00010635975492795
5.94146080029678e-05
8.53931962233141e-05
4.13639276852674e-05
3.83993305831234e-05
8.91660673443629e-05
7.50988780835508e-05
3.44740971374085e-05
3.3837413111223e-05
7.51863285693113e-05
3.85705084580887e-05
3.14944406289876e-06
-3.53578637052099e-05
3.46411031063685e-05
2.60734184856981e-05
9.2846901427475e-05
0.000105308627911365
8.65462667195572e-05
6.66266845664137e-05
9.62569575754349e-05
3.86405112326837e-05
6.91462525090596e-05
7.80009739877116e-05
6.89181404011399e-05
2.85349128493041e-05
9.69143941484731e-05
9.43084916791746e-05
6.46322235686057e-05
7.10290501481781e-05
8.91103311154322e-05
3.72817390978173e-05
6.03464121161406e-05
5.82124686108237e-05
3.45608926935389e-05
4.61321218524831e-05
4.77155067201991e-05
6.40498051462984e-05
1.33827738460923e-05
8.2602668555963e-05
7.56002635846252e-05
1.186405986748e-06
0.000101002670529522
3.40762320174591e-05
0.000100786328009286
2.05710388203119e-05
2.214926255386e-05
4.84702933367412e-05
4.57562839911934e-05
1.8489232729091e-05
2.92134430778963e-05
0.00011123005228462
0.000116054030687801
8.10742935590193e-05
3.37923793782671e-05
9.93805835931411e-05
3.33379169579279e-05
1.69776408824392e-05
0.000105338538199271
9.06485758173521e-05
8.15205999416153e-05
8.66832137606258e-05
1.31530619955068e-05
4.39253382659098e-05
8.3501390421988e-05
6.26569562962399e-05
6.41901252187137e-05
5.1204269342769e-05
5.12829861733887e-05
2.66632111394057e-05
4.18811279419352e-05
3.56488492920163e-05
4.01776711372827e-05
4.94578508489113e-06
7.67510349794686e-05
3.14013122950237e-05
7.61280817507685e-05
1.3281223380697e-05
0.000113814966350745
9.12549154383634e-05
5.49947882880095e-05
7.14929800136934e-05
5.96559039812431e-05
7.22814102307698e-05
4.35365040063319e-05
5.09793493896294e-05
6.96107869775403e-05
2.56284835900666e-05
6.61403468533086e-05
5.13375896468768e-05
4.80331335412624e-05
2.34970579625927e-05
-3.37834501078271e-06
4.94161082118583e-05
6.72574364191523e-05
3.76657820098351e-05
8.35748053992696e-05
5.05117029632778e-05
7.58700411157211e-05
5.4024139163722e-05
8.28193462973905e-05
6.52578715605263e-05
8.72136045155253e-05
8.1244595743835e-05
3.16808537887592e-05
6.44656528959833e-05
6.77754222660628e-05
6.24808210432306e-05
3.38576155324812e-05
5.40378858379483e-05
8.72095857469121e-05
7.57521642197124e-05
6.17986380934623e-05
7.30814033094096e-06
-2.389884171849e-06
-3.36135773028319e-05
-3.996020677936e-05
1.28706551348187e-05
5.52333970731764e-05
1.17886051825493e-05
-1.69719781346277e-06
8.11305587282594e-05
6.11731126329368e-05
0.000135971922750934
5.42207965002558e-05
8.27568998021224e-05
9.95549641860163e-05
6.1114555368189e-05
-3.47196987660485e-05
7.01856493401413e-05
4.72522207613624e-05
9.4561279287133e-05
0.000124915308207609
8.21272526699873e-05
2.54056032873499e-05
5.54773945189039e-05
4.65173499270572e-05
8.32845560493921e-05
6.97689863378317e-05
9.88844943851396e-05
8.8121948144986e-05
3.16649254206899e-05
2.09420732424719e-05
3.8560919384091e-05
0.000111026290788707
1.88046963299327e-05
2.56818205329347e-05
5.40114316540377e-05
2.74631143518682e-05
8.16144333699876e-05
-3.08358118887531e-05
2.17190621200534e-05
5.36063488505309e-05
1.50304788674698e-05
3.33903226512758e-06
3.86432367846122e-05
8.74658449897112e-05
9.54548093801206e-05
7.79265917407519e-05
5.95300551812784e-05
8.59750537555098e-05
8.6455913523886e-05
8.0231020978364e-05
9.04849295555398e-05
2.21912581470638e-05
8.99076752544457e-05
2.4212085343393e-05
7.93110812491456e-05
0.000154429743758733
3.70459518066433e-05
6.35874851346281e-05
0.000100095971262006
6.59334918524847e-05
6.20394682022823e-05
1.01877970536748e-05
0.000113301984065893
8.42185662823043e-05
6.9971409717445e-05
4.31285822799708e-05
-1.45169582672135e-06
1.76463548127507e-05
7.78088901245511e-05
6.54396611841687e-05
4.82802337610061e-06
7.85542149548305e-05
6.8710218136117e-05
6.3541681253364e-05
8.98381186066875e-05
0.000109206499227097
3.84695135307562e-05
0.00011075931501265
0.000103163553645036
6.60395058493963e-05
6.23899463261207e-05
3.74567181658167e-05
7.28346563847457e-05
8.31814087027559e-05
-1.92523033145032e-05
7.85604076945152e-05
5.88113260728311e-05
8.47920848383915e-05
4.0341132671635e-05
7.1277436065275e-05
3.66457650589343e-05
9.30436977403439e-05
4.27021238203536e-05
2.78842040553251e-05
5.89528371568401e-05
6.50980916884502e-05
3.11651355615751e-05
6.5900215098258e-06
9.6360185122646e-05
4.81012703072741e-05
5.08035935810265e-05
2.92775478623362e-05
5.57429630456798e-05
9.46013073313969e-05
8.57167102787405e-05
9.76664326560218e-05
9.39438816905941e-05
4.04558011044536e-05
1.47834419769467e-05
0.000126369413525351
5.01163653407009e-05
6.69290438965572e-05
2.17891534942067e-05
3.22025331483302e-05
7.83244804462375e-05
7.7899722529698e-06
8.19368702005296e-05
9.89267327159554e-05
1.8158043156254e-05
5.85679808842746e-05
1.5552817542236e-05
3.04388414178829e-05
7.11348819506772e-05
7.13207242881914e-05
8.07320120288216e-05
7.7124510434371e-05
4.35460474344957e-05
5.52042488964633e-05
4.49973809763094e-05
6.20067006167665e-05
4.6584633103675e-05
2.41700963840252e-05
4.69049980159446e-05
4.527574781386e-05
5.27283554868096e-05
0.000103586108924114
1.70160140240251e-05
9.03811016048238e-06
6.37402319202362e-05
0.000116996078566474
0.000144294565404345
1.36033652893255e-05
9.23195983933804e-06
8.05290282565827e-05
6.14947955412371e-05
0.000117941249013691
4.96850332381021e-05
4.77503894238041e-05
-6.50890007113718e-07
-3.16044316014137e-07
5.87632435655442e-05
3.28291705553443e-05
1.69190114797007e-05
8.77423097832215e-05
3.18741355039777e-05
6.86809944405333e-05
6.18669430155198e-05
0.000116554856903063
0.000115519356512805
-1.33528733097399e-05
9.74326358345488e-05
6.58468654967686e-05
2.29037825442045e-05
6.78079363502558e-05
4.077384039673e-05
-1.09524589785112e-05
2.71286676868144e-06
6.64132517744189e-05
7.17720652103925e-05
0.00010172274660737
9.52789477175072e-05
5.30890649262858e-05
8.02152507682561e-05
3.18230306291222e-05
2.43085756957062e-05
0.00013118131590577
4.81717054222215e-06
5.82310868853284e-05
5.75225187467318e-05
2.62764275240393e-05
8.31829890293053e-05
4.25556159499568e-05
1.9816964059681e-05
4.67035787347023e-06
2.30433534729524e-05
9.46655766676397e-05
3.64510568453504e-05
2.78986349629699e-05
1.17126757125281e-06
0.000101404256834359
4.35430726143085e-05
7.24292158424427e-05
0.000104893179128164
8.05286833644522e-05
8.39361730047668e-05
7.96078229840512e-05
7.901160714743e-05
6.17969639707772e-05
6.92824147107832e-05
0.000114052184163756
0.00013788592284415
8.37967239227376e-05
4.13264040334356e-05
3.46443063822928e-05
3.09615759752978e-05
5.53731656652925e-05
7.17653865030778e-05
-2.28479528461296e-05
5.31780733993359e-05
8.83879471978018e-05
2.22750214223267e-05
0.000107193690474161
8.67350137012634e-05
5.86721976234842e-05
0.000125268236660145
6.09426991605051e-05
4.94144184641064e-05
6.22960848240404e-05
9.76063641334644e-05
9.63913020561441e-05
8.93094644536594e-05
2.98363673062337e-05
5.9224260487794e-05
5.23359794566483e-05
9.92216219421049e-06
3.08632795909342e-05
5.1941640520816e-05
7.56999640832319e-05
7.15874148408022e-05
1.31966971813088e-05
4.33544337389541e-05
1.99651334690398e-05
2.86316481310608e-05
6.21667486067803e-05
-1.1596440849238e-05
8.81052600725779e-05
-1.36958757841221e-05
5.12150073453792e-05
-2.36746355133613e-05
1.32297499955789e-05
5.23313824574325e-05
3.69447515419265e-05
8.12601643624884e-05
3.83253797447339e-05
7.15490545934959e-05
6.93224961760547e-05
9.35730550000988e-05
5.64334173030501e-05
4.95675420445041e-05
0.000100548691890298
5.23377188743422e-05
8.72066557101553e-05
0.000127301127516435
7.52741277192003e-05
6.70946987596885e-05
3.47373683118577e-05
0.000118562036720427
0.0001611400281543
7.3844359234126e-05
2.41395041274933e-05
6.08449445388673e-05
6.1334730673488e-05
9.16036534136929e-05
6.61285193901872e-05
3.40536801733097e-05
7.4664791062466e-05
6.04294686665538e-05
0.00010592655886506
2.05270385982583e-05
7.71835063743652e-05
7.79896927506356e-05
6.77428069237069e-06
7.47862408748058e-05
1.34518241876373e-05
3.9661171393536e-05
1.60396427800314e-05
6.13821525171558e-05
9.58499957188458e-05
3.92161400633286e-05
7.4496547263066e-05
-2.38629941126647e-05
8.29982436132269e-05
0.000104513770660031
3.36094202484857e-05
8.44378660762431e-05
9.15990932235921e-05
6.3363071504635e-05
2.63653364192672e-06
0.000101805757930494
6.1605411654903e-05
7.13963714470312e-05
1.74017399950564e-05
6.32277528394665e-05
2.86576323351199e-05
1.07431956503066e-05
8.89121889247543e-05
2.25757849455496e-05
4.62999912844587e-05
4.46625475242887e-05
6.3609572459772e-05
7.53853593476592e-05
7.22848062444309e-05
6.29165782543912e-06
1.71467988963948e-05
-1.27574149285173e-05
4.15327606432312e-05
5.08025017963665e-05
9.00246168901725e-05
4.59485136583562e-05
9.20597879713892e-05
9.32618165307249e-05
3.24258580415103e-05
3.81091004131209e-05
4.37886950268239e-05
5.74283791702903e-05
7.98097152859338e-05
8.18416080275959e-05
4.15147244096184e-05
3.76997972273794e-05
7.12463820591571e-05
0.000123289861593479
2.99715572646476e-05
2.92789302134158e-05
9.30721420720295e-05
6.73639189294273e-05
1.75854583579658e-05
0.000103441701070828
-4.83084311171039e-06
7.76921479028948e-06
6.09291205677665e-05
4.79814261228565e-05
1.63851294214256e-05
-5.1366761515121e-06
7.45241428361231e-05
7.81429888147781e-05
-5.54565598489375e-06
5.86106284563277e-05
1.98021394444992e-05
4.04215892716981e-05
1.33450681973456e-05
7.52083503282272e-05
6.55096851380177e-05
7.33752519983766e-05
6.44001856192606e-05
4.58828770996405e-05
6.24723422822113e-05
6.50882483114769e-05
7.82350482669967e-05
4.25905971152467e-05
4.97789522491066e-05
5.2081714878316e-05
2.98123233212508e-05
4.44993003257779e-05
2.74350643392391e-07
4.02308898199222e-05
4.34631532540475e-06
4.33776904346594e-05
3.9679870666379e-05
2.86561021059888e-05
-1.62278941168949e-05
0.000107915102115806
6.95844418145611e-05
1.70345530471661e-05
0.000106622028773072
0.00013098442457845
5.56622962134495e-05
4.12997499817833e-05
9.34985598391557e-05
2.95093919162448e-05
0.000115856656865782
3.61900912397227e-05
7.41263303402953e-05
1.78533973624628e-05
4.79845170673849e-05
4.60984119984434e-05
7.33085962808582e-05
6.31362880588014e-05
5.54416411496132e-05
5.48380956918348e-06
5.94303520832267e-05
5.98022285443783e-06
5.08145732397476e-05
8.28512344992496e-05
2.18154059165832e-05
4.93578107341268e-05
3.2493740891097e-05
1.6794075628303e-05
3.52967655280671e-05
5.50366372748312e-05
5.16456810665292e-05
4.44789176604215e-05
6.84234612548091e-05
-4.16157729465528e-06
4.16033372476566e-05
3.71065877966939e-05
3.92931702301709e-05
6.11947570214858e-05
0.000142651476812733
8.24298544456594e-05
5.44441764819064e-05
3.7915673914746e-05
8.97355605631175e-05
7.75736475033645e-05
7.23216247624361e-05
3.99068991533024e-05
6.8688879012828e-05
0.000102824375565882
9.57284488033384e-05
4.58185555658331e-05
9.80157792222488e-05
0.000106835899635978
8.06393270720853e-05
6.14316514791045e-05
4.99270805390363e-05
5.81013353900482e-05
6.25498202103248e-05
3.86937765422607e-05
7.20637771497869e-05
5.56269732312161e-05
0.000105156515451155
3.68925110385531e-05
2.19778719441984e-05
-8.67401694205237e-06
4.0453695764334e-05
0.000115960728390121
7.94156875711659e-06
5.95235963446781e-05
0.000131253625636567
3.17668079248955e-05
0.000115430356230424
3.36968707043846e-05
3.97261309369039e-05
0.000102096209800942
4.4387944568689e-05
0.000110660849685435
-1.15663093788507e-05
-1.54096701569162e-05
3.32792515208096e-05
5.63708561406358e-06
4.75889331387195e-05
8.02394063945081e-05
4.5103789048418e-05
6.47811134442333e-05
2.26270317548456e-05
5.67580330683768e-05
4.38864324630277e-05
8.31014868805714e-05
7.07191569373298e-05
7.50878134151375e-05
5.22169197475691e-05
0.000147683757959654
6.50248150866565e-05
0.000112325148516134
9.9263554468972e-05
6.93172151006953e-05
4.13695655595653e-05
3.69737784018317e-05
5.28002456655076e-05
5.63795105748292e-05
4.33292844166691e-05
1.48992289458555e-05
9.32248918055676e-05
6.04265372469749e-05
8.93342236547224e-05
0.000104222656419967
1.77173210931943e-05
6.90717386208339e-05
5.79520325214062e-05
9.68487530831021e-05
9.05057399192765e-05
5.28562993960556e-05
4.14271091058071e-06
2.85110482138089e-05
4.8490844042906e-05
-6.77275204947326e-06
7.576787305894e-05
5.73588763882753e-05
2.11676060246336e-05
5.35349587027368e-05
5.87437640178318e-05
0.000120669278513238
5.79444654595789e-05
7.95928324233083e-05
4.58361356420166e-05
7.069056550143e-05
3.76307813794046e-05
7.82142358021219e-05
4.09359162489735e-05
8.55756746897008e-05
5.2555417371214e-05
2.72298119210205e-05
9.85649043804272e-06
-1.14238925670685e-05
3.54864789185358e-05
-6.5085824023815e-06
2.96895192599959e-05
4.12931347498833e-05
7.05318805351658e-05
6.43243497057401e-06
-1.44234448603277e-05
0.000100263628293123
0.000158919904736067
0.000118826159369041
2.17509061536142e-05
2.86827772142083e-06
-1.99095135294191e-05
9.47713717248558e-05
5.75723213642255e-05
6.85316127066648e-05
4.98333163967286e-05
4.25844799386947e-05
9.94064177134391e-05
0.000104646849457589
1.53323915708501e-05
5.84529696041576e-05
6.76467796240465e-05
0.000129618409946944
9.35382909482811e-06
7.76474615418364e-05
-3.11979853771156e-06
4.63890276285228e-05
1.9057695649907e-05
4.70532217533596e-05
3.03534574824595e-05
-2.85840012217098e-06
6.55528748634347e-05
8.54194861134276e-05
6.98507569891798e-05
4.74282594008022e-05
9.61917756305782e-05
8.69674232334117e-05
7.29321911452577e-05
6.93898416248934e-05
6.57710976382703e-05
5.05311867715589e-05
4.55263679024434e-05
5.56904812618763e-05
4.51536581667552e-05
0.000120402192580024
2.49248110337138e-05
5.32749482168217e-05
4.55179880228309e-05
4.74323209799474e-05
7.45918728671617e-05
-3.02968690838327e-05
2.13755688700296e-05
6.41353111573416e-05
7.86789566669782e-05
0.000108620117303127
7.41624426072597e-05
0.000106106707212918
1.49566613134335e-05
9.49976270638288e-05
3.61076177794617e-05
3.47225705513808e-05
1.42680081657225e-05
7.05822228068065e-05
4.15164731494057e-05
9.88794094711035e-05
0.000103798502391128
2.88660072169561e-05
0.000117811679159674
8.17104394990629e-05
0.00014738543582829
3.68724968300506e-05
8.93229375169902e-05
6.21045419493294e-05
0.000107092696807391
4.14938411888438e-05
7.39397275785851e-05
-2.14081365150743e-05
7.96451044790204e-05
2.63536370203593e-05
8.12479006855443e-05
7.18036390563229e-05
-1.86120635660784e-07
1.39519025729259e-05
3.65785808868731e-05
6.38308812684377e-05
6.43726258802857e-05
6.69380943056966e-05
6.37348249731169e-05
4.99205407692748e-05
2.2624197432907e-05
4.36945477780219e-05
0.000112216263729706
5.12766405612669e-05
7.10669349228726e-05
0.000119363592731137
5.64131483738558e-05
0.000111099831348731
8.58541674959337e-05
6.08913544503471e-05
8.29604555547414e-05
6.45124488782341e-05
5.01726240118656e-05
6.30955668520185e-06
2.33584708737598e-05
1.10930220241044e-05
3.4061042730536e-05
3.84405219605326e-05
3.76365870108126e-06
6.87137873587189e-05
7.54261480104007e-06
7.74751100792272e-05
9.35157270384644e-05
2.71264583806739e-05
5.61722060453652e-05
8.62137254311626e-05
6.8251147582281e-05
5.14311110367414e-05
7.09907399149275e-05
6.63835841083523e-05
3.78622380897372e-05
3.80032473100239e-05
9.9221978762138e-05
4.59226459587046e-05
4.08576425177819e-05
2.82946562812722e-05
2.10137192821002e-05
6.50028764482287e-05
0.000124116873527074
7.41205707516886e-05
0.000144976455183101
5.4716128474653e-05
4.32826066066427e-05
5.97566077938078e-05
6.37722045627055e-05
8.0067755434093e-05
8.42379460138236e-05
3.12651018363779e-05
3.52644920346194e-05
4.69317805140986e-05
3.81629922331522e-05
4.33845756824266e-05
2.63205441929616e-05
6.84840842396843e-05
5.21491440122122e-05
9.22813057758176e-05
0.000103097996402547
7.6881102681751e-05
1.48807409365754e-05
9.73677187702598e-05
5.82330943675513e-05
7.40793848703316e-05
8.40634848643108e-05
0.000102470304966101
3.7469815157345e-05
3.47527037574984e-05
-1.80401929404886e-05
1.56519872780574e-05
1.11423290940811e-05
7.85252333948215e-05
4.30110131458298e-05
2.05447787416462e-05
9.23864653044862e-05
8.10865088513567e-05
8.90514751785673e-05
6.69309343470968e-05
7.27720826586672e-05
2.52829120177273e-05
7.58337879267487e-05
6.51940117438832e-05
1.29045725472812e-06
0.000102866294438425
5.54796389525158e-05
4.40384282367534e-05
8.19099815060935e-05
9.47490723983959e-05
0.000115556614182089
0.000132240440898751
0.000110827540144161
8.08350335647982e-05
5.16872414577804e-05
9.86475056371483e-05
4.23478371768774e-05
6.97660265002374e-05
0.000102290124523559
9.0192754954001e-05
0.000117092271408183
9.41770547906976e-05
5.14293050149997e-05
1.10416870991268e-05
0.000100486060585196
5.9354256958291e-05
0.000102148773955535
9.70161634920765e-05
8.68355268843977e-05
0.000112637543562928
3.31319460550575e-05
4.98234619311255e-05
7.86489707116714e-05
-1.08175670862032e-05
5.19701868426901e-05
-3.71185290812308e-06
2.7090557065991e-05
4.10711193618355e-05
-3.93814389965059e-06
4.32528328025468e-05
1.46996754259736e-05
5.70846377203826e-05
7.52265575019317e-05
1.29956040810238e-05
4.85532996587618e-05
7.57625757872782e-05
2.38433507270875e-05
5.77915909558778e-05
1.38494976202055e-05
3.96201307559108e-05
4.512395048472e-05
6.72286218593848e-05
8.9683543416731e-05
8.79002348943452e-05
2.68169400353382e-05
4.02720242537726e-05
2.24798652490718e-05
-5.83778533040087e-06
1.96491994385938e-05
8.63322513500986e-06
5.09652680793156e-05
5.81751120901457e-05
8.98523498827604e-05
6.83547273268527e-05
3.81523361879117e-05
6.49586611021884e-05
7.21768653156216e-05
-1.61209619152305e-06
0.000113288180365444
4.87174388630937e-06
5.29794598104974e-05
8.59592386333542e-05
8.65022060415827e-05
3.33815236484804e-05
4.2391160632824e-06
3.64206549285045e-05
0.000109673822015204
9.29540172481497e-05
0.000108230705491617
1.13476329821879e-05
3.58917913099614e-05
9.31435480388512e-05
2.42815024589065e-05
3.45602914123462e-05
0.00011907443752572
1.69252288152663e-06
3.82384379726314e-05
3.56480338072453e-05
-1.18315014887448e-05
3.58318475430283e-05
4.12320309622453e-06
2.28362646607735e-05
2.68948941042214e-05
1.91120394549225e-05
3.67284630267358e-05
6.47019934330831e-05
8.15998467458738e-05
6.59680083039411e-05
4.5748771007939e-05
9.50929577310448e-05
0.000138648479495504
7.29856282948166e-05
8.3617618440716e-05
5.7504997096945e-05
0.000105666605282144
5.65446469304265e-05
5.14218732589076e-05
0.000110404103227247
8.28117258769984e-05
0.000120561046820409
2.59013899381248e-05
4.84281632963377e-05
4.46965623144909e-05
1.09548730349503e-06
8.90351272615606e-05
-3.95921091422807e-06
9.69596851278365e-05
1.732698865296e-05
6.90486179895193e-05
5.40327899138985e-05
1.2678491735548e-05
-5.25693663698151e-06
7.31744360293198e-05
-7.11074506003423e-06
7.76089709073681e-05
1.51159128508063e-05
1.22342474122109e-05
8.77044098753079e-06
5.68295378617756e-05
1.58352903703975e-05
9.7649006506597e-05
1.87419512402313e-05
3.70939556028584e-05
5.04875727333717e-05
5.09981848901871e-05
4.52762535848321e-05
0.000105503631255341
0.000126301798565268
1.12476351478511e-05
5.61589069133094e-05
4.79944066771614e-06
4.75241118320522e-05
1.90222081251257e-05
7.87929451521366e-05
6.25893754714836e-05
4.17364001557993e-05
9.51975716556444e-05
2.41926423330499e-05
9.20616040632546e-06
4.09440726246282e-05
9.22171293594614e-05
7.39889672353678e-05
6.39088994549363e-05
0.000123438192401213
3.95308426126405e-05
0.000111837389341464
5.39252120224891e-05
4.19692609336423e-05
0.00010708149012904
4.41363891129931e-05
6.23853831307149e-05
3.48464938002594e-05
3.73346888578982e-05
7.68152755317747e-05
7.12715721305517e-05
9.11348563425573e-05
4.66402808412355e-05
0.000104725185028074
0.000110382826810856
3.29982790339698e-05
4.03296742688909e-05
5.0665906985463e-05
-9.15519120521484e-06
2.34808649728986e-05
6.74731790562862e-05
3.17215825327963e-05
9.12923833224578e-05
4.93461270395207e-05
6.48334420864813e-05
4.39621800048938e-05
7.23114294936869e-05
2.64982042335266e-05
-7.91855517120452e-06
8.44132545158091e-05
1.52025525828476e-05
-2.22265444132432e-05
2.6839749088969e-05
-6.50468802879541e-07
8.72565335411415e-05
0.000119795859331091
4.02799157819639e-05
9.8604644666875e-05
7.96976162064824e-05
-1.36447919131712e-06
6.86659236963532e-05
-2.60873273501316e-05
8.96648059456142e-05
9.58579032964702e-05
5.68638541926876e-05
6.1835797032199e-05
8.30532634499816e-05
0.000100168185912339
5.37179344239118e-05
8.57247715554398e-05
7.13408633631622e-05
7.23826231511497e-05
7.49416452720926e-05
0.000104530347953625
7.25365859505438e-05
0.000112903820726907
9.72302120244136e-05
7.93235430415759e-05
6.62224279203827e-05
7.2112097792859e-05
5.89647559482367e-05
9.9614429842686e-05
6.69684247402443e-05
9.9572768488872e-05
2.5944485020565e-05
0.000132475991242893
7.7087022601611e-05
0.000104267746890398
7.83116206000895e-06
1.22952326999252e-05
3.9707761373591e-05
4.96891531028968e-05
6.31721264335156e-06
1.45100690392251e-05
5.30931497232164e-05
-2.70643055099702e-06
-5.4486266199717e-05
3.58101853241987e-05
7.76272104344949e-05
2.8847174919306e-05
1.23051716487858e-05
8.55570519222325e-05
5.14185430739036e-05
1.81539787706397e-05
3.67088157322778e-05
-1.37679991372626e-06
5.30189897553971e-05
0.000114167541982967
7.5241368107951e-05
2.89991102639737e-05
0.000113868087210088
3.78272969933497e-05
5.2269016773487e-05
7.12226770567338e-05
9.32445565737109e-05
5.88496882968242e-05
7.16544681361304e-05
7.30315466911571e-05
1.55989297466074e-05
0.00010102203361832
1.62896632351491e-05
6.92432281212797e-05
4.10829015816357e-05
0.000139499563903672
6.03659926849975e-05
5.30180528916924e-05
7.34430407780551e-06
2.33702827798413e-05
6.40692199114331e-05
7.33308343100927e-05
2.49871579428551e-05
2.98095109350525e-05
3.45715040161896e-05
1.28622953098085e-05
4.64656284825165e-06
7.66504953400497e-05
1.58336489698408e-05
4.30516913688031e-05
-1.73791307250944e-06
6.48798052824975e-05
2.12557145595588e-05
9.32356320347948e-05
2.63961158915737e-05
4.46918897919534e-05
-2.12690679227047e-05
5.43290721484372e-05
7.57872956716753e-05
-2.18686220707174e-05
4.83728280897978e-05
0.000137609032294883
3.65144409438891e-05
0.000102529691739262
5.1795320038939e-05
4.41245444833238e-05
5.71061686732658e-05
8.37800224109221e-06
2.65074061618055e-05
6.93825652858199e-05
0.000101832256658093
8.84986124828156e-05
2.24129075559414e-05
2.47968654310545e-05
7.94538947402552e-05
5.14175513907403e-05
7.18721339264818e-05
6.13309495824605e-05
9.16037775059702e-05
5.29064124453953e-05
9.35977012706548e-05
8.89520643288287e-05
7.45898769671387e-05
9.75484572402558e-05
7.89139854695917e-05
5.77386900754507e-05
6.88299220756847e-05
4.71873184782549e-05
5.07330537809247e-05
6.13023885868913e-05
0.000116066414698837
9.29734307191705e-05
0.000109394209166388
6.7360707701141e-05
0.000117195157161799
5.31859712166551e-05
3.85046277796394e-05
0.0001043105402144
2.48407681616986e-05
1.69215901485288e-05
5.46010158546068e-05
6.38918338640976e-05
4.31600527012332e-05
2.39207008926921e-05
4.93896192793795e-05
6.20048762622126e-06
4.63306936655663e-05
6.34208557586733e-05
8.33886777696793e-05
-5.625524816593e-06
7.71218779724229e-05
5.17803762778447e-05
4.4961802076665e-05
4.3030185336355e-05
2.49977233197247e-05
9.69673193417617e-05
7.43376153754906e-05
5.17107295143075e-05
4.41718699336954e-05
4.09466015203142e-05
-3.72331125864171e-05
1.12608407376243e-05
3.1468339573517e-05
5.53239431568439e-05
4.73002464573913e-05
0.000122974351141768
6.65902748202359e-05
7.27093329486632e-05
4.93084818880037e-05
8.49307990325518e-05
5.50721450007465e-05
2.5833890672828e-05
0.000114181067829057
0.000136755034046252
7.02910116252128e-05
8.38216688523931e-05
1.76204137553462e-05
7.45386627554552e-05
3.79326819838823e-05
7.11033149230583e-05
5.87740730866121e-05
7.49829368746061e-05
5.67661046270662e-05
4.46353746215542e-05
5.8458413578196e-05
3.49053932213154e-05
5.98077429654507e-05
5.76605992207931e-05
3.42738771597319e-05
7.34946386520632e-06
8.47962910253299e-05
4.79124446424993e-05
7.84319878302016e-05
5.59114660022249e-05
6.00968138819336e-05
2.88259386054531e-05
7.15484623754139e-05
0.000122594437326395
8.46526604965155e-05
8.09191894465949e-05
-9.2271203773671e-06
7.97980906635476e-05
8.19277306005392e-05
6.01889365326619e-05
5.63473323666018e-05
7.9112704805864e-05
3.59333432694024e-05
3.36968693479078e-05
6.04272329289456e-05
3.7327554666998e-05
3.74847591605686e-05
5.28044964292673e-05
9.53301008530432e-05
-2.83567246390637e-05
6.81379674933651e-05
0.00010275935059207
0.000113410945665792
5.1680970971833e-05
3.11812878920078e-05
0.000101431444196943
4.97925913251703e-05
2.2427236016578e-05
4.30288787036677e-05
9.69367271918744e-05
7.81420880267193e-05
2.72388289042423e-05
4.72407019127588e-05
4.91204225044565e-05
0.000106054227327855
1.37566124518198e-05
3.54249226731129e-06
4.29743112338548e-05
7.60181958391539e-06
5.84666148560525e-05
6.82924276281304e-05
3.96858950588321e-05
5.84845627175948e-05
3.41132116735563e-06
6.89802392171369e-05
4.53193340347267e-05
3.30011415733989e-05
4.09351078364184e-05
5.37794643561217e-05
6.18883839306383e-05
4.31925639172908e-05
4.01792661617636e-05
7.57481578715613e-05
8.54993498419211e-05
3.82406231310332e-05
3.44284338313667e-05
6.92120054168171e-05
8.4166681896732e-05
8.71525241615992e-05
8.3705384564467e-06
5.62637178470979e-05
9.69075256345414e-05
3.60607570096025e-05
9.6124025444848e-05
-1.98013275447705e-06
0.000111989282863156
7.31491419321172e-05
5.7603998062388e-05
4.99402261283368e-05
3.19695405388544e-06
9.24525292619673e-06
7.22109595440952e-05
3.76876854246227e-05
0.000101733081872841
7.02908708539484e-05
0.000114964576612776
6.3578925766742e-05
3.47586683200865e-05
8.53823841773123e-05
8.8347371481612e-05
7.99500753782053e-05
3.79733828011036e-05
0.000148968613355477
8.84176211267952e-05
8.05599924587975e-05
5.25127775117477e-06
0.000104723895629823
6.20872229113511e-05
3.06892957386512e-05
6.91282128363282e-05
6.95366277805628e-05
-5.9714680738072e-07
5.03857504341129e-05
4.62959931927816e-05
4.20682306573623e-05
6.86112000918971e-05
4.12827155749086e-05
8.56323718032986e-05
0.000104923631533703
7.53201979955213e-07
5.5259176052823e-05
4.04282918242342e-05
6.90092218636037e-05
-7.48469275623117e-05
7.26984983218546e-05
9.60144742679203e-06
3.98494727207321e-05
7.88850021942783e-05
-7.61190586026262e-06
4.8654473675127e-05
0.000152319184177346
0.000102167309847651
5.7778212783483e-06
7.58035566950316e-05
5.18388645228525e-05
4.57706687387139e-05
9.81684531426062e-05
-1.67687238619032e-05
3.23321527478335e-05
6.43955700829036e-05
8.10230066493867e-05
7.81084873516961e-05
-1.23256836562976e-05
7.19093551025817e-05
3.98358541468645e-05
2.78530534131761e-05
7.12852859294452e-06
-3.80859586361297e-05
2.58248168939938e-05
2.26004514121019e-05
5.17387071512069e-05
7.56566979367059e-05
7.23814581937324e-05
4.48556175631318e-05
6.92223151110934e-05
-3.97376937415206e-06
1.98892101238145e-05
5.21178711122833e-05
6.89874425125669e-05
6.64199193545754e-05
4.775094865513e-05
6.60141365771158e-05
7.94709867338481e-05
5.63410258110434e-05
5.88664434936079e-05
7.01330590492767e-05
8.7330260295956e-05
5.08563605296673e-05
5.38437788034384e-05
6.24803113449665e-05
2.07365379486282e-05
4.52204770554375e-05
5.3729182187201e-05
-1.79153562513305e-05
5.60220546431303e-05
-2.55688628262945e-05
5.17111222014453e-05
0.000110678355545599
5.18113227517892e-05
3.18060577153265e-05
5.04439547569426e-05
6.28347974039357e-05
2.64638040983697e-05
0.000102317355951645
8.55624706390341e-07
5.58753126700761e-05
6.55200956314749e-05
8.29797933044399e-05
4.31015951809037e-05
9.3036571900238e-05
1.89279654044995e-06
8.94269668196756e-05
5.78884935963833e-05
0.000111920441412878
6.29675869562788e-05
5.44806116914134e-05
7.02009498471302e-05
0.000114056105311587
4.33381417298411e-05
5.15998434599162e-05
5.47981110825234e-05
0.00011309035532023
1.11561122221869e-05
-2.69195006272618e-07
6.07253866626103e-05
4.08788501078454e-05
7.42558240576693e-05
1.76028772050817e-05
2.31256998101817e-05
2.61061839203748e-05
8.84808116034751e-06
6.23057724018071e-05
5.82737189261834e-05
2.78081358387955e-05
8.5181105151537e-05
1.99810725115729e-05
8.68514363880873e-05
4.42755172596157e-05
6.59763953606291e-05
8.42929808792342e-05
5.88147806700982e-05
7.23117194003529e-05
8.16500047928193e-05
5.92646247708289e-05
6.0433886929046e-05
4.96784077731873e-05
8.25904074853608e-05
7.05228761298539e-05
8.40889990457569e-06
6.17150250192784e-05
7.01090144238865e-05
8.40339125599235e-05
3.83299702846495e-05
-1.68768886295783e-05
6.6207074731513e-05
7.29125150425365e-05
7.7196716756774e-05
6.82454102426341e-05
3.92211643475028e-06
6.1859851356717e-05
5.02641034197585e-05
0.000108677098823531
8.20771093582976e-05
4.34887175465931e-05
4.54974747978923e-05
4.1899072102532e-05
4.46894904498856e-05
9.00118831890746e-05
4.71113660126311e-05
4.68702722628016e-05
-4.53825715557099e-05
4.64982206317241e-05
6.66621701872547e-05
5.60623141434647e-05
4.11765629992829e-05
0.000112638665522423
-3.34436333232038e-08
5.68860318995913e-05
7.18293699867668e-05
7.87371437408502e-06
3.27054081270055e-05
3.99133790844163e-05
9.07631336764497e-05
-2.03493117557342e-06
5.8382148384871e-05
4.77699347035855e-05
4.38504075635698e-05
9.44314037823259e-05
5.72500895284104e-05
3.9137314092835e-05
7.73938792420984e-05
1.3071181661215e-05
0.000131072467224011
9.37830248752882e-05
5.93801276425337e-05
0.000141595993661151
0.000101199935619118
7.13209936067026e-05
8.68849550151497e-05
3.84846720511678e-05
1.66587869289912e-05
5.35698240048254e-05
5.09231267883903e-05
8.04979372523343e-05
9.94055380186087e-05
7.83541927621201e-05
3.42358494704927e-05
9.08944371619038e-06
8.34877390521126e-05
4.9789760567962e-05
5.43083004747088e-05
2.28430370167536e-05
7.64217015336185e-05
1.37380431579138e-06
4.10881451566016e-05
4.33607244112071e-05
6.69220522406033e-05
6.40344953374315e-05
3.27102162026631e-05
6.26151856809254e-05
3.12658675906664e-05
5.92452584593715e-05
9.12594551208382e-05
9.68507194014071e-05
2.13260223650036e-06
8.84778912928383e-05
7.5193220003421e-05
4.22890431001588e-05
0.000114634671509415
5.27055663779429e-05
0.000129004610229297
9.8116484545414e-05
4.25424691280938e-05
7.58979407214165e-05
0.000105503206760081
6.03591202142134e-05
8.58131540548129e-05
8.6423854620635e-05
3.85083689831918e-05
5.90557840898702e-05
2.75541270983712e-05
0.000142127468293037
6.68268882161922e-05
5.75697816489522e-05
0.000120302580577843
9.20336536386254e-05
6.62001735216953e-05
3.23136625787822e-05
8.23138954542959e-05
4.11491978740206e-05
3.88845219327683e-05
6.18155404356495e-05
5.02794438849413e-05
-4.56778007572809e-05
9.26023141034486e-06
7.75471702590275e-05
5.09206792466668e-06
7.54309437260259e-05
5.03678539044e-05
3.33827866235307e-05
3.71606231864366e-05
6.49868575146056e-05
3.71859235716024e-05
5.07125943308619e-05
-2.71603817870452e-05
3.91243180012836e-05
6.98528041131331e-05
8.645236586997e-06
3.34130772214087e-05
5.09603146037006e-05
3.31964446548216e-05
8.67101643784898e-07
3.37880404810839e-05
3.15683596485011e-05
2.17097734878545e-05
0.000103796271808397
4.6367651139294e-05
0.000109457963960422
7.09582927264625e-05
0.000136598415873241
8.19924602938725e-05
9.84978767018022e-05
6.83068541867691e-05
8.67156890276824e-05
1.17530822483658e-05
6.25186382127612e-05
8.92470937217312e-05
9.88845472080425e-05
9.95903650469613e-05
5.74565709166708e-05
7.15355354891479e-05
9.1541010795778e-05
6.68883232576248e-05
2.52999034110187e-05
6.02624999384389e-05
5.82228321936937e-05
6.09889139951296e-05
1.37846698976222e-05
5.55706963300174e-05
4.54078964400052e-05
3.05755557162805e-05
4.2125778541368e-05
1.91495435742972e-05
7.40892333744109e-05
9.22238856721035e-05
9.57785714458874e-05
1.22078470075808e-05
6.55861945042078e-05
3.45031275611579e-05
1.74588423109899e-05
4.24622643143294e-06
5.1262320328051e-05
-6.80024899911566e-06
2.57757926167635e-05
5.30978769481023e-05
5.12743903340327e-05
5.22655743082858e-05
2.18745297297936e-05
5.95223346096061e-06
-6.55399313453451e-06
8.20076076180554e-05
5.43328067127457e-05
7.11325965538185e-05
9.78009153886886e-05
0.000120075300412073
5.57382189937298e-05
0.000139069969700844
8.05184533496953e-05
0.000121061976563498
0.000121605072863418
6.21485180467227e-05
7.44210880306853e-05
7.90668945079534e-05
0.000110260408692817
9.03476663220461e-05
6.07527749659675e-05
8.19831235956182e-05
3.74924693799287e-05
8.20263468091367e-05
9.70973245646811e-05
1.18603138243055e-05
5.82074424138245e-05
9.4933673028998e-05
5.73266933041832e-05
7.40473161138376e-05
9.73361991465971e-05
2.90971749303473e-05
1.98344165789425e-05
3.73494507188245e-05
1.52368952707694e-05
4.88761372689648e-05
4.42769553582424e-05
4.97188568993479e-05
9.50788345961466e-06
-3.25977238465795e-05
9.82669218061179e-05
2.29883862156952e-05
4.10525742043102e-05
3.92050999673667e-05
8.5509940195354e-06
4.64942805137535e-05
8.82922932449512e-05
4.13586033695772e-05
8.68928398784945e-05
9.94435335376835e-05
4.8339548768091e-05
8.9847923977211e-05
4.02132185090707e-05
-8.81143379041909e-06
8.33366481290584e-05
5.30470836949566e-05
2.53594860030587e-05
6.03081405520456e-05
8.22861175356981e-05
1.7556852099357e-05
1.43809547190253e-05
4.4790266601493e-05
7.14458395323343e-05
9.04382298759717e-05
0.000114700976656232
2.61187577743018e-05
4.57886038234012e-05
9.64771898243664e-05
7.52875351181957e-05
7.79448239085332e-05
7.34311791999623e-05
3.3888473603088e-05
9.86966405361074e-05
5.77287818554622e-05
5.05760340182477e-05
7.81812570437887e-05
2.85177298275755e-05
2.42080632999027e-05
4.05002825971122e-05
5.37604199833502e-05
5.76557398725579e-05
8.69241906752625e-05
2.35268042692176e-05
8.32974002519151e-05
3.64014194581561e-05
7.55310490890369e-05
0.000104209480531238
-9.93778913647007e-06
5.32795895840928e-05
4.90247416130432e-05
-1.05272530860352e-05
-3.25264728748196e-06
2.41704731211137e-05
5.410269108552e-05
2.84725743027632e-05
0.000107050008362182
5.27835382654782e-05
5.76444025329576e-05
2.49194206504084e-05
2.60080370511138e-05
0.000135678444944836
8.32209998846167e-05
8.52362039466504e-05
0.000106672397681705
6.58208711435981e-05
4.20951120405416e-05
3.22970256320098e-05
3.81349946058526e-05
4.49485572703267e-05
4.02373365321648e-05
7.92814615502565e-05
4.6959422975264e-05
7.17719117545915e-05
8.45495040449013e-05
7.64384259625258e-05
0.000130961500346742
6.65133203968199e-05
9.51878554241953e-05
8.01117102028828e-05
0.000114559593482537
6.07049264624077e-05
4.01794517515118e-05
5.2024065031235e-05
5.98545096993707e-05
4.44238226914709e-05
3.4798535098155e-05
6.27808754072576e-05
5.65612247341928e-05
7.26176569357042e-05
5.15074560596264e-05
8.63639493938543e-05
4.68785692509981e-06
5.32261939185615e-05
5.73333592069063e-05
4.00533651397989e-05
-8.20704786788003e-06
9.88243245811454e-05
7.62865263458347e-05
5.91800846474346e-05
4.47914148442962e-05
5.28498810915707e-05
0.000105051810691337
7.95845164682676e-05
7.54983619022441e-05
5.616019696645e-05
5.20232333191984e-05
9.91846859344819e-05
6.52467643280743e-05
6.09028465298667e-05
6.92848225780931e-05
9.49981080692346e-05
4.10585229168865e-05
5.2945072865448e-05
6.11964290580898e-05
5.02688395563903e-05
2.13328134780243e-05
7.91768387080544e-05
0.000158865581486055
9.62281976435743e-05
5.89350484727818e-05
1.18865386049471e-05
5.64979747964228e-05
0.000105676348449442
5.46606148921382e-05
0.000129414759213938
0.000111596931515198
0.000149031570299153
6.09884114547965e-05
6.25643092060777e-05
3.80601540861985e-05
0.000105234148595781
-7.50282662020883e-07
5.66955182512948e-05
4.06508798613752e-05
1.01000097547564e-05
7.02878766189182e-05
0.000106294499771592
3.26815543024237e-05
9.95641556612332e-05
3.74786919619815e-05
4.97359741356857e-05
6.30100670223343e-05
4.73034807247282e-05
4.13650732730542e-05
9.81005132238858e-05
6.46860673651047e-05
-6.6527293202728e-06
3.48275566170123e-05
4.90008263519365e-05
6.04233476558893e-05
-1.05604703946009e-06
4.04646095891857e-05
8.00189220971183e-05
2.72973151875616e-05
1.62622601638862e-05
0.000112255900136191
9.21397789058808e-05
5.39067245614032e-05
0.000107106133775575
0.000129716095114564
0.000119878424900859
5.24907156404241e-05
4.72527613892794e-05
6.01865083543958e-05
8.54371423113774e-05
8.8634388556474e-05
0.000139375116897767
5.87486310001096e-05
4.25146062634089e-06
3.40967780308095e-05
3.44231360742446e-05
3.64966234737643e-05
6.40672368475539e-05
4.704100266398e-05
5.21680171410552e-05
6.72138236207666e-05
5.01582876828959e-05
5.75540672660775e-05
1.82032519216734e-06
0.000111490684181281
2.65697622892256e-05
3.37501421954988e-05
6.7549322857288e-05
2.92354093803226e-05
-8.58675152318219e-07
6.07793447999353e-05
3.60974462549685e-05
-7.02027554807419e-06
5.48455612364432e-06
6.298852663265e-05
4.32219011089557e-05
3.57735270851167e-06
7.70714964483272e-05
1.9196619549295e-05
2.09109963698321e-05
6.61740755506148e-05
0.000125761543669575
0.000106681308231818
5.31010353512488e-05
2.94087790722433e-05
8.93190210402549e-05
7.34055790971126e-05
3.83845045543904e-05
5.48361848619822e-05
0.000110626055254801
4.04480908648891e-05
3.99020366530814e-05
4.34948593538604e-05
8.19509292234134e-05
4.64177945566326e-05
3.90695701828759e-05
0.000118702959440689
9.93182456152145e-05
7.46144046575617e-05
0.000105741240900204
1.98774900273289e-05
6.14061569941434e-05
9.00227951487206e-05
4.96564768531979e-05
4.04051392813396e-05
7.10908440138487e-05
5.15774143141215e-06
3.1368139378044e-05
5.18859399126651e-05
2.34419949106686e-05
9.30436459628634e-05
6.82867087753523e-05
5.77103846845473e-05
4.07989136819436e-05
4.71964123215224e-05
7.20890417280672e-05
5.74559108280015e-05
1.58512920970652e-05
6.37897769630004e-05
4.62744333981739e-06
3.63278822114446e-05
0.000101638834857294
6.50996991445102e-05
9.4718095537347e-05
7.30773158473733e-06
8.34595556709585e-05
8.34578382701628e-05
1.05161831885314e-05
8.24261764736086e-05
3.70947863592215e-05
0.000106148045262511
-2.12934916253479e-06
4.07107383217211e-05
7.71338658807629e-05
3.06087085843566e-05
4.12683298221723e-05
9.361848509286e-05
6.17099979896191e-06
9.60694984354409e-05
6.00813902128644e-05
8.63599433406474e-05
6.01884287459596e-05
6.34259286644959e-05
7.35125861470902e-05
8.33433210916918e-05
9.57566744073015e-05
9.16936146051932e-05
7.61070669913012e-05
6.95540668953769e-05
4.63807383628828e-05
7.08454276664226e-05
7.51694441879532e-05
9.88565578869646e-05
8.39827755812907e-05
4.2027018616721e-05
8.91307716712312e-06
2.82406145335268e-05
7.32477511388693e-05
5.72218177928206e-05
4.52892267133517e-05
5.03532555330835e-05
3.81269545372784e-05
0.000114996848888849
1.59417259711575e-05
5.31462832416883e-05
5.59247928594156e-05
0.000120959983410501
9.02925135980063e-05
7.98931139481512e-05
3.03944128265765e-05
5.36343264433818e-05
9.36821300511134e-05
6.1720544528215e-05
0.000155618330770273
5.80878687298313e-05
7.28940271324723e-05
6.99556791334414e-05
1.18848541268235e-05
8.80359487084897e-05
1.86497055037306e-05
9.25805695355226e-05
8.63992016202173e-05
-3.6402403129854e-06
4.60523011334384e-05
5.68617841844111e-05
7.3554162514077e-05
4.98802271739917e-05
6.39870269045829e-05
9.9623424906931e-05
3.73764865706012e-05
6.88088645774704e-06
5.74495779632803e-05
8.63944059761192e-05
9.26953068677384e-05
4.25951237624419e-05
0.000135513415662098
5.91392936422716e-05
5.30434438560919e-05
3.35836551734418e-05
-4.22448050598729e-06
6.65230009284461e-05
3.22381513528328e-05
5.64603410252775e-05
4.87156620349612e-05
2.51289162427698e-05
5.42021090628596e-05
6.09988874600666e-05
5.0765563601201e-05
3.36139838621282e-05
4.70915819596881e-05
3.52055286637163e-05
5.54944752205365e-05
7.27976800801543e-05
5.81853091297725e-05
8.86804495130172e-07
5.54023833121516e-05
5.48814453908134e-05
6.00131794005444e-05
1.11043004104379e-05
2.3427622854375e-05
7.46386581790698e-05
-3.53992685550008e-05
3.15433144490902e-05
4.91931679557036e-05
9.3928995563241e-05
3.46163768937379e-05
7.29953351135018e-05
0.000115987055193986
5.31338783526306e-05
8.77106117050724e-05
8.55747785207869e-05
5.26512067723042e-05
5.26626509537241e-05
1.76381401921888e-05
0.000127007133024767
5.13946119791631e-05
0.000135312096638585
5.76835993847072e-05
0.000130664133016968
2.32119265600941e-05
6.68996135274774e-05
6.57164851256839e-05
4.30626803592292e-05
8.42184902993561e-05
6.97209069344931e-05
4.90336849029126e-05
5.52355688393149e-05
3.25992286777582e-05
0.000107617049702655
2.46911781636106e-05
4.79318798036396e-05
5.48606374447008e-05
9.15121834409338e-05
4.25159096650652e-05
5.5223878134608e-05
5.13070613761533e-05
9.33485536064973e-05
3.35178323442759e-05
6.11145563954131e-05
9.51029593555109e-05
5.55317132149991e-05
3.90432575089425e-05
8.17412129066054e-05
-9.21140772148861e-07
6.46202867278217e-05
2.58081236579563e-05
8.69008998689041e-05
7.94222701199089e-05
2.76387733925767e-05
8.60999981983893e-05
8.0584700575757e-05
3.28979906951014e-05
8.56410888259392e-05
9.68478837953753e-05
1.10133649298791e-06
2.76570195739986e-05
3.37386469432624e-05
9.09890053659068e-05
0.000103568017154878
8.75477057456528e-05
9.33033609092338e-05
8.42277448823602e-05
7.78881927761056e-05
8.09512015148051e-05
7.39175913708588e-05
7.90890067544872e-05
8.29759291654499e-05
0.000105147872111224
1.5903410037399e-05
2.03880553334746e-05
6.5348289902551e-05
9.87540101330502e-05
4.50027223144425e-05
4.50478762196803e-05
3.9842515635492e-05
4.54036945312567e-05
4.03381668894043e-05
5.34533093657063e-05
3.18880748361881e-05
4.54250923620017e-05
9.83481984327924e-05
4.89298496945232e-05
2.26341416754022e-05
5.08356067865808e-05
7.01754521811652e-05
8.66662710622148e-05
5.62589290192613e-05
4.87339878929523e-05
8.9088076272493e-05
8.90969527622484e-05
8.02054103085059e-05
8.72946585914885e-05
0.000108240467214907
5.72036823744915e-05
7.84516495734963e-05
6.23154750842612e-05
9.68060878209424e-05
4.822983935987e-05
5.82215596402313e-05
4.00942212548969e-05
9.71098273239788e-05
5.61609894843881e-05
6.64951802785348e-05
2.18294152270885e-05
9.1199181014267e-05
4.38544150118162e-05
1.99338344395364e-05
-1.08475531187854e-05
2.21415164691026e-05
8.84074036714785e-05
8.79310314585931e-05
8.46787995252902e-05
9.16086882936932e-05
8.69799301694744e-05
5.45297931585576e-05
3.55614670175028e-05
7.32614712718907e-05
8.27797429021597e-05
6.49694848553213e-05
3.01709676864887e-05
8.76497345567372e-05
2.33606572638151e-05
7.3564927555406e-05
4.57131894397208e-05
1.97724105739197e-05
2.18081148574924e-05
9.47066416399027e-05
7.91959429371165e-05
5.69466967163475e-05
-5.96037922009271e-06
6.06767609671284e-05
5.19068685041879e-05
8.99468757685832e-05
8.04524430920253e-05
4.5713395905743e-05
3.36237630982879e-05
4.38974229684447e-05
2.71188918384865e-05
8.46724663659204e-05
3.20929437140152e-05
7.35131749930345e-05
5.06441754048609e-05
1.91125014624892e-05
3.72974800799071e-05
-3.44093565006167e-05
8.74850443682431e-05
-1.38842417658659e-05
2.41208562615874e-05
5.82322605852327e-05
6.34459576818209e-05
8.07894151870386e-05
6.60730160230841e-05
4.3235707589504e-05
5.06034792765901e-05
7.28612397442613e-05
5.95938306460416e-05
0.000101649726762608
9.26879782574489e-05
3.13152097255282e-05
0.000117745446588839
5.11276591607575e-05
0.00013394964813634
6.7413292373308e-06
7.72428064753447e-05
0.000106189919273711
5.18644502515141e-05
5.40338055062378e-05
0.000112690370754481
0.000113189259516762
5.14054494192499e-05
8.0441029130143e-05
5.40520772037323e-05
6.39825923038556e-05
6.80059954290148e-05
9.64202885735483e-05
3.28925926379738e-05
6.76458133882568e-05
7.95501883996259e-05
4.39468210615554e-05
6.08527861560681e-05
0.000106829037682179
6.89582060787582e-05
4.10352043961766e-05
5.33288607971786e-05
0.000100685949597335
6.67301633165367e-05
8.15015522618154e-05
0.000102909370748245
5.02622817302002e-05
6.66149756849134e-05
5.06553713299712e-05
0.000101034884289437
8.38361440455336e-05
2.71716792551866e-05
6.31197805329117e-05
2.49406324432654e-05
6.24085243237772e-05
6.00384789817802e-05
7.69386586106371e-05
-5.91150855076227e-05
1.05874579408706e-05
8.99309630047751e-05
6.48170563689216e-05
6.68705439646356e-05
-1.66236810650752e-05
4.21856961763614e-05
3.16846067568182e-05
4.62182877017834e-05
4.43384126910105e-05
4.31039288283043e-05
7.38956075000749e-05
9.1788214729989e-05
8.05310049945155e-05
7.52355689619354e-05
0.00011739069436421
1.29770546021738e-05
3.29277711537765e-05
3.45631783231541e-05
8.29950097823457e-05
2.36878278520024e-05
8.21160535559695e-05
0.000108747955654169
2.39877428257775e-05
3.76685958622778e-05
7.12289443075778e-05
6.60143806320992e-05
4.65336561992512e-05
3.47794486938315e-05
0.000110611990595104
0.000124116299340865
6.91002397787405e-05
0.000132177439281867
5.96101027761964e-05
0.000103145283747191
3.82442710180204e-05
4.31976059551439e-05
7.71938166420967e-05
8.0257883649298e-05
3.16924428408473e-05
3.00952341432745e-05
4.44287813427415e-05
1.62227251321379e-05
6.26157453345362e-05
6.75836750741319e-05
0.000125097926826264
4.53951676615454e-05
1.67301763120684e-05
1.93618039995401e-05
8.88673989196717e-05
7.95967158239298e-05
2.95244515650098e-05
5.39322207847075e-05
1.99694587301428e-07
2.76293866709151e-05
-6.00459747332836e-07
7.5355180991967e-05
7.31499468077584e-05
6.3438710305563e-05
1.92429874505054e-05
2.30902574383395e-05
8.2198618221345e-05
0.000130534675591295
8.23659297602147e-05
3.7376544919567e-05
3.91198104203583e-05
3.34925295342963e-05
0.000132911893216384
0.000100430095568673
4.34784569367384e-05
6.02091174294493e-05
9.99347115362853e-05
2.90083624290747e-05
8.23415213008345e-05
7.73612019583899e-05
7.99152002831998e-05
6.0456115314371e-05
9.35416404330872e-05
4.39894855416748e-05
7.90422013562184e-05
0.000107884039879024
2.24508069709562e-05
0.000103077522468089
7.08183898662868e-05
4.62711205321823e-05
7.36612045669635e-05
5.06427578616185e-05
5.57368206362186e-05
1.51811912583425e-05
3.05920090469125e-06
1.83182983649744e-05
5.09695544790909e-05
5.4670764849001e-05
6.79817676945138e-05
7.62647503377151e-05
-6.0063525174317e-06
2.01295275530305e-05
2.81087438903152e-05
4.8426803871491e-05
8.95314366841799e-05
1.48085436537643e-05
0.000132444295203887
5.05730420557656e-05
9.78561345208042e-05
0.000119314230286028
3.07313904705308e-05
3.68918485340701e-05
1.7300638415709e-05
0.000113120202488853
4.34348693468701e-05
0.000126763274252959
3.95652038367361e-05
3.11942426385444e-05
8.88701606820725e-05
2.36063472663172e-05
5.4020170701896e-05
7.66311583305057e-05
2.2175822963737e-05
8.18449591071418e-05
8.54587257189124e-05
5.98496828172996e-05
0.000123755504788862
4.12361473329936e-05
8.17523001395256e-05
1.1265537311108e-05
7.21673388309722e-05
3.71382685942957e-05
5.41345942418212e-05
2.29379228974926e-05
7.43372167033591e-05
3.40265360067528e-05
3.24588188686982e-05
5.46185678551557e-05
1.0936435682458e-05
6.31581068932576e-05
4.47792546779979e-05
0.000105764258342113
2.36085214932703e-05
3.86850806806184e-05
9.5997678633578e-05
8.85458227091162e-05
0.000103989457274162
6.09614671679155e-05
6.98022581412016e-05
5.97163301221778e-05
6.10402923317468e-05
5.50431207116454e-05
6.55077788067491e-05
6.60281589843039e-05
9.76554090589558e-05
3.47585038527152e-05
4.83114824732387e-05
8.44192098110312e-05
7.3903361616583e-05
8.35000425466522e-05
5.36089697615963e-05
0.000106144456064133
5.24830796585498e-05
8.87307913687414e-05
5.41418722029651e-05
0.000118273060621525
6.56380837207829e-05
2.31596603469718e-05
8.76589853489758e-05
2.24837026065679e-05
7.63523445348931e-05
5.60731453031595e-05
6.63968766897009e-05
1.76223289139282e-05
6.50844478789017e-05
1.63907033295472e-05
8.09871153631144e-05
8.30642196623447e-05
9.46954830814508e-05
-2.76590673913637e-05
6.85033003374827e-05
5.92372699415394e-05
8.43088511207502e-06
-2.37097703225156e-05
7.43165449254504e-05
5.67247877742873e-05
4.21708978184113e-05
7.46885334007193e-05
8.36104555527476e-05
9.3109489878078e-05
5.04732364835806e-05
5.80158767018696e-05
4.38310837068819e-05
0.000107096474814899
4.78263590025889e-05
9.43005206402099e-05
5.29429279442786e-05
4.2674361719372e-05
4.6689472405914e-05
9.99022552654755e-05
6.23748007176684e-05
7.20015544520857e-05
6.94753566526539e-05
6.47783285629315e-05
5.35475526085033e-05
4.71505045306414e-05
9.99505059307641e-05
3.61755496993181e-05
7.82368203403571e-05
-4.47867622370613e-06
4.17691817125907e-05
6.43771029348999e-05
4.44431204623858e-05
4.38355147666607e-05
1.4739530114677e-05
4.27242819708623e-05
8.05591965206553e-05
1.36646989827303e-05
8.91680768176348e-05
3.23404298032984e-05
0.000130597855402214
2.01032636059413e-05
8.36215521769969e-05
6.55691231513828e-05
0.000104089657967752
7.54557733039081e-05
2.00494678552891e-05
-2.74838957666719e-06
0.00016101428227137
6.24203081387805e-05
0.000105712430685084
0.000117981420865254
4.89491224175326e-05
6.9311567868704e-05
-1.2749435030516e-05
7.3822868482956e-05
4.32304383993436e-05
4.33697098865889e-05
7.15746089553214e-05
5.51419401550522e-05
5.22357139260556e-05
8.1950216213412e-06
4.78795860418288e-05
3.35116480813177e-05
7.61784110743282e-05
8.2791080023321e-05
6.573548212448e-05
2.47456085829994e-05
0.000138940634920543
3.72146771541852e-05
4.73869804589234e-05
0.000102985500153885
3.26303648770676e-05
6.7511261959774e-05
5.0684442005659e-05
3.5140475925225e-05
0.000120780584082261
6.05132864794475e-05
4.67275352087469e-05
1.56400309970551e-06
7.64746371255985e-05
6.56702022597379e-05
0.000124398933355819
-9.49732764040494e-06
3.86464323901584e-05
4.65368842597183e-05
8.27720750282953e-05
-3.79219821531574e-06
5.67274687467784e-05
6.33407759109751e-05
5.22115642208079e-05
8.59345125772617e-05
9.46729393769581e-05
3.4598713922983e-05
8.44141846099207e-05
5.45163652218095e-05
4.6750751103825e-05
2.00678179524168e-05
5.54862969573188e-05
8.15687642746475e-05
6.81407912559065e-05
9.23010632934252e-05
8.89777184382932e-05
1.20367521961446e-05
0.000126151611366967
7.28853263906559e-05
8.43260912000643e-05
9.05755947077539e-05
5.71996430193607e-05
5.16422870472031e-05
8.48335147863753e-06
3.81483634595677e-05
8.68716050266973e-05
6.52133336792661e-05
7.30953068625129e-05
6.23005377180198e-05
0.000120468772348198
0.000100025303530567
8.89066107418186e-05
4.87920459722873e-05
1.12745085004613e-05
3.95136151337277e-05
6.94366910971919e-05
5.76173194147325e-05
1.9203950016001e-05
6.95492476167124e-05
2.38577478017594e-05
5.70648792623594e-05
4.65546611390147e-05
6.44627051752731e-05
3.53853468372305e-05
0.000106766498323459
6.94992506270507e-05
6.25087285404079e-05
9.55703404939136e-05
9.77686896249095e-05
5.42702168402196e-05
1.65300530317219e-06
1.58211671607574e-05
2.91574335743689e-05
5.8987662155247e-05
-6.73913702450857e-06
2.012479465028e-05
6.37479052577615e-05
1.78114168699839e-05
1.78023622750807e-05
2.50702841986373e-05
3.23858926013782e-05
2.2907498315068e-05
0.00010998560683222
1.95451587934609e-05
6.43261911768188e-05
9.09999059106178e-05
5.36589393464953e-05
3.18795474784171e-05
7.62278930859457e-05
5.59534223783395e-05
2.51805549185364e-05
6.80950978139808e-05
5.76442889433001e-05
-1.5233649595028e-06
9.6187329509507e-05
5.19853562698322e-05
0.000119961881074796
0.000114846237713624
2.11390538095564e-05
8.44952741614676e-05
5.82381775875645e-05
4.98093258614774e-05
7.21969562271333e-05
-4.61921111463381e-06
9.65969653934965e-05
3.72661259147398e-05
3.53759350934602e-05
2.6629531329906e-05
8.69862116461032e-05
5.02581707949024e-05
-1.57306212112322e-05
5.2528859531344e-05
4.11940833520798e-05
8.70523667910624e-05
8.45154082775776e-05
7.33566369195784e-05
8.27372129532725e-05
4.57293895921706e-05
0.000136437322611007
5.22151717987854e-05
8.20557981494582e-05
8.98828801767512e-05
4.76271458351988e-05
4.64993027733632e-05
2.05408897350841e-05
8.76308360344121e-05
5.19199341097191e-05
0.000136696864950201
4.50273677112005e-05
6.81309636969438e-05
7.05513549487761e-05
3.85083071692308e-05
6.32419145570888e-05
6.81510815563237e-05
2.62301300804157e-05
9.44035639390897e-05
0.000106064667781146
2.16405340207692e-05
6.2239682004613e-05
8.13342373985441e-05
5.86517324928717e-05
7.83694082385393e-07
9.69830971765904e-05
1.92337655678216e-05
8.7022906958441e-05
-1.28704812133329e-05
4.88625406833797e-05
9.1639139108528e-05
8.58495421289134e-05
1.14799945946271e-05
6.62988151385169e-05
5.627829444283e-05
9.01418675449295e-05
5.45241900553629e-05
3.87792739443541e-05
6.86526702371658e-05
4.97693056685791e-05
0.000121679530908163
8.90788091935949e-05
8.64896385262575e-06
9.7544656172237e-05
4.37388063163645e-05
1.27707537236708e-05
9.26667633786457e-05
7.28570336519512e-05
7.82927675258945e-05
4.73521329004023e-05
8.69218376797971e-06
4.52145854833154e-06
8.16395961136257e-05
0.000114031435045194
6.53857988918752e-05
5.75164818691482e-05
4.11718008966918e-05
7.22144024234655e-05
0.000118673590183193
5.85875901452265e-05
0.000108138661600456
5.55552233935273e-05
1.74625463580705e-05
0.000111964839436135
5.56802351107181e-05
4.44004891103607e-05
9.29942438368205e-06
8.83990095513162e-05
6.7884892968788e-05
6.71313372186388e-06
5.53561114853377e-05
6.14088665752903e-05
3.98878497356154e-05
5.77150795637039e-05
8.08953540776689e-05
6.65091455476398e-05
6.02465483458766e-05
9.57940175789569e-05
3.52947369400252e-05
-3.52459994068228e-05
4.20349780468257e-05
-8.48353072399138e-06
5.33563320378157e-05
-7.42576563821859e-06
5.55740422144325e-05
1.77655577701052e-05
5.7089374435269e-05
3.97517920179416e-05
0.000100056893248965
3.9911385590196e-05
9.69357847053488e-05
5.05033627602246e-05
8.31149622507744e-05
0.000165368975097449
0.000119714913069007
9.67113569977056e-05
6.96024696723533e-05
7.38561931990536e-05
0.000141357320508924
5.24503852490732e-05
8.85413791754362e-05
2.28221100012088e-05
0.000102063779600254
7.40152211870222e-05
7.23963145346634e-05
2.90209804175491e-05
6.20792052515945e-05
6.32536384758679e-05
2.82588745323857e-05
4.31954225370076e-05
8.05898181915601e-05
7.92323952425863e-05
3.08054302780343e-05
9.32670781326501e-05
3.74091937110622e-05
7.75067037890946e-05
5.44449777396467e-05
1.34870506921569e-05
7.95123526397313e-05
7.9458290940997e-05
5.98625711070799e-05
4.54163701552683e-05
7.29550380810044e-05
-2.18833770336622e-05
3.27229954447692e-05
2.45407781764824e-06
7.65682860476616e-05
7.26802167048913e-05
1.59935734405647e-07
-3.27932777841076e-06
7.77906775112773e-05
3.75514555362517e-05
4.97251768181283e-05
4.25363265251681e-05
4.98079780854969e-05
-1.55950465260409e-05
4.95385364154854e-05
7.30332065393118e-05
8.02249808485955e-05
7.98559014374847e-05
6.02616937246666e-05
7.29438541195282e-05
4.99511318200878e-05
3.31635628657356e-05
6.05703852575411e-05
7.82674349607137e-05
6.76180397967241e-05
7.78934467282303e-05
-1.28700702108111e-06
5.57225787979342e-05
1.74152924186086e-05
9.35324304102814e-05
5.51562623736346e-05
4.17731738155609e-05
5.14610319497447e-05
0.000139601927356348
4.95540959429939e-05
3.27193962934813e-05
5.09991040963713e-05
7.91691392803869e-05
4.07422097765768e-07
7.98381345890303e-05
6.37385615050829e-05
6.63307334127485e-05
4.75755502339429e-05
4.6116855609451e-05
3.81180938395147e-05
5.77321018964652e-05
0.000106604590282393
0.000108563761616642
-4.62902712547379e-05
5.41699553968599e-05
5.1048758475123e-05
5.52593332568939e-05
0.000101570151091209
0.000132232906520013
6.68221712372305e-05
9.0788471711124e-05
0.000135608082146157
5.01312930188412e-05
5.9718103383332e-05
7.2005575031481e-05
3.46264053259706e-05
5.01811529584564e-05
4.71340137032008e-05
2.85610508459041e-05
0.000107065542433439
3.66201959035242e-05
-1.79079864114997e-05
5.10141152789281e-05
1.82781886382108e-05
0.000149354282778279
6.12950444651013e-05
7.52198838428751e-05
6.2601328618775e-05
5.71715139897205e-05
9.17970516116849e-05
9.826076584183e-05
1.69524012323777e-05
4.12261836489437e-05
2.2794275747567e-05
3.28439398491057e-05
8.65353057846343e-05
6.72779875144742e-05
6.17812688570456e-05
1.5929575641567e-05
5.26676519973545e-05
5.25019315185644e-05
0.000103926426775582
7.11482714704743e-05
1.63415624050342e-05
7.01939278136013e-05
8.50536443685447e-05
2.8781619953627e-05
3.55402694370801e-05
1.64541927650191e-05
0.000102472584498032
7.70413343794772e-06
3.12487511752631e-05
1.61957638996252e-05
9.25916854534756e-05
4.82874524861741e-05
4.5136700206138e-05
4.18478739300394e-05
-2.59219906080245e-05
4.61433811671673e-05
5.45131833595612e-05
6.41567054623743e-05
8.22867546037769e-05
7.03593187852092e-06
2.8637159158731e-05
7.89961927555669e-05
3.91796703710946e-05
9.63626077462641e-05
5.62207009064876e-05
5.26048593274444e-05
1.27949180727077e-05
2.33039035362485e-05
9.30914693518805e-05
5.85060190965156e-05
3.95035609050174e-05
4.39614116587571e-05
0.000106095489176658
1.55985589162549e-05
9.98466579278736e-05
7.44656742922171e-05
7.49542365792212e-05
2.84186035780411e-05
5.18438056891883e-05
6.73599762318776e-05
3.69628774322056e-05
5.07979671244375e-05
9.80152657874188e-05
2.41121640886613e-05
7.01527215799581e-05
1.54608485447978e-05
7.88235930767426e-05
9.50177461862712e-05
5.64471349203086e-05
0.000141812696578301
2.84901049955978e-05
5.18894948835811e-05
8.18002892437607e-05
6.27930151164982e-05
8.67161906470071e-05
4.23323511256415e-05
4.71354030380399e-05
0.000114391535474262
-3.23135327601623e-05
2.83105523674615e-05
5.09541235584698e-05
-1.33023347277853e-05
2.45764364234423e-05
3.96610471650527e-05
8.47291201370128e-05
6.53326887781374e-05
-7.60375606005397e-07
-1.70086287188602e-05
9.21415278539829e-05
2.64592737860237e-05
6.66251868483402e-05
5.79082592922562e-05
4.47834698835302e-05
1.70403944551678e-05
1.49306945889301e-06
1.76619798548051e-05
4.65238232236851e-05
1.75354244503034e-05
0.000112102821153814
3.49382246194883e-05
4.89330630583681e-05
6.80889688345445e-05
3.02691581829471e-05
8.55625173968842e-05
3.98707840449623e-05
4.52703403221336e-05
8.32281485135442e-05
0.00010917796678774
5.30649366754584e-05
0.000100646755068508
4.00661731399041e-05
7.88935329197625e-05
9.76330587174409e-05
5.01453700700525e-05
2.85540553463776e-05
6.62119998958275e-05
-6.36592645281367e-06
-1.48158439515845e-05
-1.97705939363682e-05
4.7002481342641e-05
4.22145515908839e-05
6.2111528609898e-05
8.98228967239036e-05
0.000124783394717581
9.70994830635701e-05
2.9190462115906e-05
7.81142804651311e-05
3.98626226599072e-06
5.52841037034526e-05
5.2198766720141e-05
4.41533876759156e-05
7.93153560012036e-05
0.000105009440141819
7.21846262572648e-05
8.71303484126425e-05
4.65460213445861e-05
5.25548486346297e-05
7.71573843929834e-05
3.06851825556261e-05
8.17441494436815e-05
5.73700971392978e-05
5.83495428341528e-05
8.9315495050831e-05
7.13701354895381e-05
9.14089134803285e-05
6.50617553574681e-05
6.36845448616102e-05
9.92154196556513e-05
2.75600711224598e-05
1.26093444948494e-05
9.14504670540096e-05
3.74789789276552e-05
7.62330742669577e-05
6.81083258046854e-05
5.39546531632344e-05
0.000107762682887385
4.83226777212034e-05
9.46181631547238e-05
4.61707545987074e-05
4.81928148623067e-05
1.2794736324654e-05
1.84830385672441e-05
5.93889500019645e-05
4.35528639609643e-05
0.000102043300992451
5.04245716384171e-05
5.74211707788685e-05
2.34136357054054e-05
4.04960982558354e-05
7.45504143043962e-05
0.000110947756334797
1.51237167683304e-05
6.3887192688053e-05
5.49855098839963e-05
6.74121157233654e-06
6.71055274077481e-05
6.95217104881769e-05
7.23701904824797e-05
7.85926464730879e-05
3.59817405592657e-05
4.07847008528097e-05
5.93480297909879e-05
7.22670742995494e-05
1.03272627962384e-05
-2.73864671581597e-05
3.5448274715569e-05
7.1343541725633e-05
2.43701470196141e-05
0.00011980947093435
5.15786208623943e-05
3.69602531178653e-05
2.13962204660095e-05
7.5809128009099e-05
7.54307747121438e-05
6.34162390592686e-05
4.80230957403905e-05
-1.70983180221785e-05
1.22215610118611e-05
2.95095921876774e-05
4.5710916373361e-05
7.06454526600192e-05
6.25555552169757e-05
3.33736696562793e-05
3.47645293115609e-05
6.83747636272466e-05
7.42970157655084e-05
-3.6410933501093e-05
9.75544107260601e-05
5.97528977178168e-05
6.18870754600831e-05
5.54660895767216e-05
0.000104272569859824
3.40257714031267e-05
4.16322065458428e-05
6.08853992787381e-05
3.62498240117391e-05
9.40504243101756e-05
3.39600743771571e-05
5.10556683239873e-05
4.96308684924222e-05
6.26343260632159e-05
6.77599171243018e-05
5.98949582459369e-05
5.92380150977104e-05
8.83179286951052e-05
9.50342696147772e-05
7.07003328426183e-05
8.12961813795547e-05
8.85637018035374e-05
4.88348005877819e-05
4.48368663669899e-05
0.000112917058594216
3.11244209984679e-05
0.000129968514174906
0.000111645675119739
-9.6715437432429e-06
3.47216941667858e-05
1.64047117124613e-05
1.24897553281963e-06
7.43666198156521e-05
7.58710081502347e-05
5.26758798715837e-05
5.5452887953887e-05
9.61670954352372e-05
4.10225981059916e-05
0.000148611094578288
3.8954952755429e-05
8.46791893283431e-05
0.000105650395053497
4.03003839196775e-05
8.38863672828704e-05
8.44124829061141e-05
4.72941490441232e-05
7.33831915505608e-05
8.51766275972619e-05
7.05456483411715e-05
6.11997023159834e-05
7.16490233392702e-05
9.29517913390708e-05
8.33119054860125e-05
5.80081040736005e-05
5.32681118437581e-05
4.71912025874611e-05
4.27053302472217e-05
6.97458556927991e-05
3.20013721711715e-05
6.19830973211699e-05
1.32965026716147e-05
0.000110315277432948
4.35005429103034e-05
9.21231715481038e-05
0.000146243143464492
7.64755298829931e-05
9.03268262346868e-05
6.33028877722189e-05
5.61860775225026e-05
2.01499339503247e-05
6.7873405745523e-05
7.93393867301522e-05
-3.38729254320942e-06
3.49624494558555e-05
8.00582876812168e-05
8.46526314319539e-05
5.14529238898719e-05
9.76876910374647e-05
3.54444818217925e-05
2.3224721757872e-05
6.81106852623261e-05
9.77465717516654e-05
8.47351476042864e-05
7.33788531943232e-05
0.000124275096315559
8.35116059233379e-05
4.12588811953047e-05
9.7766288823707e-05
6.65992538181056e-05
5.02563948487383e-05
4.07762838196204e-05
0.000109562417827452
4.69611230289188e-05
8.82650769763252e-05
2.39705499163575e-05
8.97214522039529e-05
6.97391914065626e-05
4.5122191435633e-05
0.000129823773904056
0.00011767848476413
8.29598488630528e-05
0.000120299241891655
3.32957662324639e-05
4.37758171287756e-05
5.95211306603558e-05
7.45298151305251e-05
2.52200917130673e-05
8.95841450932968e-05
1.05483896214974e-05
5.16342674295516e-05
1.9669761696096e-05
8.03523563685883e-05
8.92892872993485e-05
2.18603284944232e-05
2.61105737448283e-05
1.23402758198659e-05
5.6720951765416e-05
5.38073740311043e-05
0.000114108543344773
5.6873580403751e-05
-1.97283247532767e-05
6.17502661876898e-05
3.60180749307322e-05
-1.00884349510825e-05
0.000113832857905975
0.000100307440932897
0.000113868622851866
9.64388876046188e-05
6.51457413365617e-05
3.87526257878374e-05
7.703081228471e-05
6.03637830500295e-05
5.52494935183925e-05
8.38463436691003e-05
9.87471255893464e-05
2.09711378521348e-05
4.35756737450886e-05
4.347448346949e-05
6.14896669925359e-05
5.4425174339121e-05
6.04214310342038e-05
3.47613528236821e-06
8.82016455567451e-05
3.60392852072147e-05
8.9475856614381e-05
9.32767791881961e-05
1.72287765370781e-05
0.000110523420057922
2.01751750165051e-05
7.5609911303136e-05
2.96819534508878e-05
-2.46265668204664e-05
-8.80676947754782e-06
1.51680972504632e-05
0.000102208015649634
-2.65352863021767e-05
8.83925363531699e-05
5.18082961389694e-05
1.36924209991103e-05
1.28704101948304e-05
9.06955995605873e-05
4.37590987559136e-05
7.1457967246838e-05
0.000100055064390318
3.76252249699128e-05
3.4857358512182e-05
-7.3830485032092e-06
2.68005876688997e-05
3.55293995171629e-05
0.000102435107577153
9.81507648118021e-05
6.56461210102209e-05
5.50385385510274e-05
8.41680822921537e-05
3.98792440784361e-05
7.5350676449408e-05
3.74331209127222e-06
3.53903175315807e-05
2.75542466640309e-05
9.0310313030485e-05
6.12975705258462e-05
3.93653420085671e-05
4.14640288554164e-05
6.36753043875638e-05
2.59660968738799e-05
7.9976242389229e-05
8.14908196547092e-05
6.23917094863795e-05
0.000107391770506978
3.8044050511223e-05
5.54198901213254e-05
5.66146672882366e-05
3.35548734668425e-05
5.82685172131387e-05
3.89759275080896e-05
-4.9557753405479e-05
5.31756965429492e-05
9.97147361778903e-05
3.9869103174065e-06
-6.05424494167029e-07
-2.83975385886105e-06
6.00053523016203e-05
6.04207788059073e-05
0.000142252747379064
8.24078046767163e-05
-1.69102153270044e-05
6.8582470620335e-05
8.72743232355154e-05
8.01111942269991e-05
5.86178216415362e-05
4.52780866102352e-05
9.44924763443478e-05
1.85893130152224e-05
4.06642416218598e-05
4.29624242970375e-05
3.14689232908539e-05
1.39917878724001e-05
4.66964994709243e-05
4.00307760256201e-05
7.23574646012952e-05
9.29978717379517e-05
7.62929856616409e-05
4.93565500608079e-05
2.32068154966724e-05
7.18827846174602e-05
4.75906721586462e-05
5.7576807777391e-05
4.05036472741859e-05
3.17642054139528e-05
8.54153484782971e-05
6.48333576213939e-05
5.70023524316352e-05
5.18427952098817e-05
9.46578630087792e-05
8.31841396467873e-05
9.98880731528898e-05
7.46679480540573e-05
0.000105206461292462
8.12304720057594e-05
1.19735849635938e-05
0.00012781002134424
-1.48190390789633e-05
6.44769628426609e-05
6.83706443901735e-05
7.58382819545531e-05
4.33792117089873e-05
4.34729993572106e-05
6.59265210478854e-05
3.5085389397714e-05
3.82262979020285e-05
0.000106699523017436
1.87884911193098e-05
-2.07816599003888e-05
4.3236653807715e-05
3.8199354572028e-05
5.36715399511785e-05
1.98450156311662e-05
2.96624259090025e-05
4.80659566006084e-05
7.31426430540454e-05
4.93142775019615e-05
6.55361186286679e-05
6.26644327290563e-05
3.80711468048382e-05
9.5586972927114e-05
0.000115524367807522
0.000119694384489321
8.73803557094871e-05
2.20673912118996e-05
1.85238522447795e-05
7.338084648714e-05
5.383582473207e-05
7.43885704475029e-05
6.14032998479822e-05
2.14089545586069e-05
1.32068064658347e-05
6.9664037449207e-06
0.000112126652083999
8.31822233523418e-05
7.17830332928738e-05
6.91325011182475e-05
3.53901442944567e-05
5.36487255428117e-05
0.000143932376247561
1.11754623704334e-05
9.073951133303e-05
8.8587044906096e-05
5.56269855205461e-05
8.26329592427415e-05
4.50628514657106e-05
7.09570735301925e-05
-1.41725773295308e-05
7.08808359504669e-05
4.66034637708985e-05
5.84542464424976e-05
7.07870782891392e-05
3.39009428331324e-05
9.09100866324289e-05
8.44229817148272e-05
0.000106797823087937
8.2528615583238e-05
6.80591135482451e-05
5.90200109780145e-05
1.80174942305026e-05
8.18315588844751e-05
2.85697014949471e-05
2.97239440468411e-05
5.80156446441154e-05
2.23517848368516e-05
2.37626267443874e-05
0.000100805790923148
4.7758178016633e-05
2.72438863545775e-05
9.80352994663482e-05
4.33173685233623e-05
2.80246188514301e-05
6.04114277682898e-05
8.25063630485159e-05
1.72958795662253e-05
7.24433458053638e-05
6.44214511530087e-05
4.01059430569515e-05
3.67169177985704e-05
8.0365319694854e-05
6.91491770726693e-05
-1.61927831074249e-05
0.000140007782045006
3.0517870567598e-05
1.27764047802202e-05
2.8490746134614e-06
0.000116623427805882
0.000110168615371581
1.12167923953694e-05
1.53953661126307e-05
9.54592292018185e-05
8.93859428230519e-05
2.59677018361264e-05
4.65548359493954e-05
3.64621588225833e-05
8.25186942171776e-05
1.30285284764664e-05
2.64348418197929e-06
3.96338992341499e-05
4.65413108380871e-05
4.60047074427244e-05
0.000130923974460483
7.18614139306764e-05
8.00564516280919e-05
8.78035738593175e-05
7.26357163135913e-05
0.000104950600536252
4.33625521937837e-05
0.000121584242910119
7.29295730591159e-05
5.36060888662578e-05
3.23097070378687e-05
8.75886535115812e-05
8.77423005595395e-05
3.63082053852036e-05
7.70494386953272e-05
6.90483333416807e-05
4.94378159352519e-05
3.86886800042826e-05
4.94498558616242e-05
7.55703247354862e-06
0.000105416641554234
9.87062404130141e-05
6.59107888893443e-05
8.82847581581778e-05
9.06040420227722e-05
6.25336217298245e-05
3.89576621915439e-05
6.08678870304426e-05
7.24601279294769e-05
9.86955103233344e-06
6.05434994095562e-05
0.000101509568849138
4.78018725411599e-05
9.45688883331117e-05
9.12223362440706e-05
4.36513562558957e-05
8.72652450093945e-05
0.000112473023354597
8.15445633856725e-05
2.43853078482745e-05
5.80477069179698e-05
1.1883748256293e-06
0.000111604911225673
7.12254451462837e-05
9.1621011220322e-05
3.81546708482299e-05
9.55958801834918e-05
8.88917762494793e-05
0.000102368617879442
8.90995758245849e-05
4.30896859561985e-05
0.000113838664302051
0.000105579268843753
7.70838711418409e-05
0.000126579885349205
6.10438554685203e-05
7.98639934123075e-05
4.04005588338559e-05
2.19649602725563e-05
8.48193859968337e-05
8.74707597511258e-05
-1.07065416340774e-05
4.81130852727323e-05
5.84970776817499e-06
6.70115571133856e-05
8.3524420441438e-05
3.37391905553043e-05
4.38564940154101e-05
2.15956151336852e-05
7.23477502586408e-05
5.63941524664339e-07
5.88021910040948e-05
0.000100147341665893
4.92020463396096e-05
2.19181813175543e-05
5.68096759659204e-05
4.50590995244256e-05
3.3459025128258e-05
-7.26584767947074e-06
5.92104922491037e-05
7.68176031299116e-05
9.09780382026653e-05
3.64867291502738e-05
5.09130801934183e-05
2.67314173404427e-05
3.82020067705118e-05
0.000113753035965885
6.34957207044167e-05
3.47924880734934e-05
6.51333430739629e-05
5.0551890323454e-05
5.12412071919134e-05
8.33866281474363e-05
8.38336474396074e-05
9.62738207655923e-05
5.10489994509635e-05
5.84856371592484e-05
1.45860875351185e-05
0.000102530291318091
7.1494715078319e-05
0.000109171658809986
0.000158588894083459
3.74123298690567e-05
9.71464159923616e-05
8.0654179838596e-05
4.33137365906528e-05
5.27818132336258e-05
2.99883185594296e-05
2.96454054917214e-05
-2.95651812609866e-05
5.09973286608078e-06
6.50839451252356e-05
3.10063062325267e-05
7.57527741668551e-05
7.04347451755955e-05
0.000120010942199244
4.50144554763469e-05
6.31083190279171e-05
5.04863059573956e-05
9.916833954425e-05
-3.69512909119803e-05
7.99797870361611e-05
2.42184347400907e-05
2.99126296117892e-05
8.77180975624728e-05
4.77358392842399e-05
1.06518585235126e-05
5.53773877632472e-05
0.000121768525592451
8.3018569433597e-05
9.82990319176272e-06
9.63007263196776e-05
0.000114830513271489
4.52701361059253e-05
5.66703364953575e-05
8.31551653865558e-05
6.36648149607263e-06
4.88602182583976e-05
7.11472734420026e-05
4.18826565477276e-05
6.65416767171521e-05
9.10668544384183e-05
2.6341617661527e-05
5.8192270124957e-05
5.65082073629105e-05
8.54365819065655e-05
8.24001492353736e-05
2.64853226371249e-05
5.7457818304448e-05
1.86281533917187e-05
1.23049730108526e-05
4.41720065441695e-05
-2.13543162679833e-06
2.84029723888329e-05
7.02172433931417e-05
9.64397414683389e-05
3.27192252782327e-05
5.13141700173231e-05
6.33618545396211e-05
5.70778061745933e-05
7.20609336696857e-05
3.87120800577483e-05
7.20303560887821e-05
8.90792708245009e-05
7.39805679843635e-05
8.39492579712932e-05
-1.01777825952743e-05
8.60848906221528e-05
2.09632467586444e-05
4.99057691436994e-05
9.90318934009394e-05
0.000103622142717623
7.7549483299085e-05
8.65648408322824e-05
-5.91477797565871e-07
3.90726901201916e-05
3.51448514260805e-05
4.18919381066751e-05
3.24984474178995e-05
7.17757079273501e-05
9.26097314371302e-05
5.13624184723517e-05
6.43412804756025e-05
9.11017465896063e-06
9.64098376746293e-05
0.000124734055582682
1.02787150080245e-05
3.76357352110694e-05
0.000107610595414103
4.7738851605849e-05
5.27974850281609e-05
4.18839597155434e-05
4.40942514081691e-05
5.02806077735303e-05
9.57788946631676e-05
7.31014576248388e-05
2.78450585367836e-05
7.14369634376443e-05
4.25699243234028e-05
9.71150567627883e-05
6.97552595395314e-05
8.65719189043184e-05
6.2331700136657e-05
8.27094093051872e-05
4.36693410367515e-05
6.46738588156379e-05
7.9671198910902e-05
5.433211723661e-05
8.59678970461168e-05
4.0987209117363e-05
6.29618882672812e-05
1.08689033626182e-05
5.03712471831778e-05
8.85616293540345e-05
3.78614189144825e-05
5.98316600228229e-05
7.2918614299089e-05
8.45887879236426e-05
3.57613544998514e-05
9.09724279632213e-05
5.69452792575032e-05
5.50228394574306e-05
7.68626028648003e-05
8.00056441616574e-05
0.000126278253361576
8.88688442206972e-05
3.99059916918502e-05
8.3478765803346e-05
3.73239621223633e-05
4.63301583592149e-05
9.42719715660806e-06
8.22749954858499e-05
3.21593518340118e-05
-1.0838410465957e-05
4.71445969924542e-05
7.70314676918338e-05
6.8824848592805e-05
4.74517831703735e-05
4.80737497978777e-05
2.07171735551897e-05
1.05038124361388e-05
4.03448952064074e-05
3.34883097233368e-05
-1.90693400213531e-05
7.58234708077739e-05
7.66296350013644e-05
0.000113820069570955
0.000104248110232978
5.9753993197894e-05
9.30742686095729e-05
2.95449363113733e-05
3.46080324002146e-05
6.5375707211852e-05
0.000105654508623767
6.42137766445204e-05
3.81546780190048e-05
5.59477533345418e-05
6.23913225298921e-05
5.13981342268055e-05
5.62234002296648e-05
3.91539517570827e-05
0.000112681801923393
6.46478675727996e-05
7.59869809838662e-05
8.0524422649407e-05
5.51433431650781e-05
8.12423277977735e-05
1.89177673941181e-05
4.15572927226411e-05
3.22729428280436e-05
5.46692134089763e-05
8.62610406241758e-05
6.56639145598257e-05
9.57795072911953e-05
0.0001130548777347
6.76970605774881e-05
9.19130337739835e-05
6.22665700336223e-05
4.91458964999924e-05
7.63205329705524e-05
3.17429918474597e-05
5.71396504791151e-05
0.000137178393331513
5.72785668181219e-05
4.15186594370649e-05
8.46781375654245e-05
3.5835364945616e-06
8.29195177098235e-05
1.89441182304396e-05
-1.11394623158398e-05
3.35140385843194e-05
2.94779163022695e-05
5.63962372433959e-05
5.66624300419328e-05
5.14412671916909e-05
0.000130259659252377
5.04246060186197e-05
3.07410035330724e-05
5.50257452628088e-05
3.89717529237546e-05
0.0001003674704505
5.03091616010982e-05
-1.27182368944412e-05
2.63387252970101e-05
-2.75036292439821e-05
6.67651565759626e-05
4.36046014944466e-05
0.000116955381438181
3.92499864773004e-05
4.50384560255149e-05
5.56878374497223e-05
9.58457723301873e-06
9.51366261882844e-05
5.08392114226707e-05
8.30042123243299e-05
0.00011468147214304
0.000104745563602596
6.76963103218246e-05
9.12587186569548e-05
5.09047847403501e-05
-1.06862030980514e-05
9.0148615148876e-05
3.02021140925523e-06
1.90261325494855e-05
3.86670598591007e-05
-4.6390053644726e-05
0.000110508840884867
6.60560535699735e-05
-2.80869949185425e-06
5.52338312844492e-05
7.2847068280532e-05
6.57185870336667e-06
8.61389956779292e-05
9.85833195876216e-05
1.27377100765665e-05
1.92871061470983e-05
6.25410558793012e-06
9.93544377493443e-05
8.33862549487549e-05
3.43009861092638e-05
6.9006095755e-05
6.26377120383583e-05
4.78391869833037e-05
5.11920816550415e-05
0.000105791641061263
1.7994626763975e-05
2.97381270095684e-05
9.44560362819991e-05
0.000110788747604379
0.000108769188384175
6.8012808136392e-05
0.00011898809227655
4.75882070089184e-05
5.16292330213206e-05
5.66915406320963e-05
8.01581636623549e-05
2.66260297932115e-05
5.06963845013815e-05
5.66174693742201e-05
8.33655259171059e-05
7.42369628478241e-05
6.20853451834451e-05
6.28202660598279e-05
9.65932114468846e-05
5.2934871550672e-05
7.40052812976649e-05
4.28238391551717e-05
0.000108517987086974
1.59926267668334e-05
3.45387209551412e-05
2.14246620246382e-05
5.48206177751291e-05
5.73485119509225e-05
4.84066044897265e-05
5.06757191434514e-05
0.000116055604139778
5.1979226224664e-05
7.85508724540951e-05
4.86843414768389e-05
4.2649048577723e-05
3.86581820592887e-05
9.3257386611501e-05
3.53284416738861e-05
2.3228444609098e-05
0.000120518456483821
2.76766045954932e-05
4.04126003388876e-05
4.0717542653171e-05
0.000135048116405442
6.47393947119797e-05
5.26680260236967e-05
9.54168551265386e-05
9.91817959066084e-05
7.50004146585388e-05
4.79935720206685e-05
9.64811589817408e-05
9.51776751135221e-05
0.000131325024754758
6.69699226230672e-05
6.93104586120042e-06
5.82035172730471e-05
0.0001040160198744
2.37769182165292e-05
8.23630918418737e-05
3.0949558557458e-05
0.000108731152298995
7.80799385034636e-05
4.52911285156102e-05
5.89071386177929e-05
3.34373432245456e-05
2.34811350645709e-05
0.00010188459605587
-5.06229193720603e-06
9.14335388281356e-05
4.14989515589213e-05
8.01798899148267e-05
2.01134959317184e-05
0.000104553635198659
9.07251953285833e-05
1.91461527653573e-05
2.40136303925041e-05
9.47006987880079e-05
1.27801417009047e-06
3.98999035411638e-05
8.01720767727214e-05
5.14104549768176e-06
0.000102722486940351
8.20663962049563e-05
3.91634025403823e-05
9.28525654523787e-05
9.63534899929838e-05
9.83365070085259e-05
6.07197875649594e-05
8.11927642503402e-05
8.86183091153755e-06
5.36174797616147e-05
7.90838610295253e-05
7.89580824220251e-05
3.9685433466952e-05
6.37965367669813e-05
4.90431174932083e-05
5.97395091426867e-05
8.17208018566766e-05
4.86721775604001e-05
6.92135732619023e-05
5.82638947223703e-05
6.88646943308735e-05
7.74867721721138e-05
4.41381485515268e-05
9.34895947919152e-05
8.71923295633266e-05
9.7044094087977e-05
-1.26716660882912e-06
5.85157686308755e-05
4.98386296380991e-05
6.9778069767405e-05
0.000125817260779835
3.76506874252377e-05
5.84235615063847e-05
3.58701699155148e-05
-4.84578641147566e-06
6.18841407150356e-05
0.000101044725198934
5.33289787171253e-05
2.17299108720054e-05
1.62237799791417e-05
6.32142945643433e-05
9.39108325078789e-05
0.00010740206395258
5.27083363034999e-05
6.51337387658293e-05
8.44385993236531e-05
5.65793587590043e-05
7.8286045996516e-05
-3.63499636258695e-06
-1.63015032111071e-05
4.54920835939835e-05
6.23042386083613e-05
9.0396586163827e-05
8.68887201572229e-05
6.65917647410095e-05
3.67144895551836e-05
4.28437171093197e-05
6.92692294611594e-05
5.69469534857679e-05
0.000137182657142191
0.000124112132690611
8.39961112061819e-05
2.08089154344186e-05
-3.9092526622445e-05
6.48250131383939e-05
7.5701589205093e-05
3.98414045542461e-05
6.70104866959561e-05
-9.59130630217246e-06
4.94365010010681e-06
7.56347734485551e-06
4.75903571449222e-05
5.12323632240726e-05
4.74021958355057e-05
3.09595733352168e-05
5.99934308951305e-05
4.00443421288444e-05
0.000100745872167224
4.77175190843219e-05
0.000100096412574267
8.53896422161323e-05
0.000142235503282289
7.61234035545424e-05
2.51483274242976e-05
7.35133656774725e-05
1.3307105418757e-05
0.000105345572402178
9.88955760290613e-05
2.42649680192666e-05
7.54791714687434e-05
4.50330544072497e-05
4.37305809205374e-05
4.80169574506359e-05
-7.96200930765159e-06
8.29520371840795e-05
2.0117430836161e-05
5.5214960289124e-05
3.78615734530112e-05
4.02117520609373e-05
7.03716079460637e-05
3.76619955565068e-05
3.91791979405039e-05
9.7896473012954e-05
5.73269881807792e-06
9.1534278754439e-06
1.87245882272186e-06
4.37477999770206e-05
3.6178863216706e-05
0.000135291976196635
9.77990473682856e-05
0.000138224398844781
6.39844450787333e-05
9.60629121933641e-05
6.9310722504117e-05
5.02480934758218e-05
3.69529073292202e-05
8.70998311576883e-05
0.00013657771031974
5.09831664763437e-05
5.37774044196804e-05
6.11134453566879e-05
3.05813508352865e-05
4.49057865239094e-05
0.00010063589269359
4.0154272701698e-05
6.21152752045189e-05
9.25597473267899e-05
7.15090631991736e-05
-3.03957923160146e-05
0.00010535481470475
7.70945752498407e-05
4.75163893269624e-05
6.47768907749837e-05
-3.80427658870961e-06
6.00404815697218e-05
7.20095299396044e-05
1.42197861845987e-05
8.6844200266192e-05
3.19388568894011e-05
3.93069012834555e-05
9.88495279350494e-05
0.000115160268227628
4.85237977025821e-05
5.84310533003201e-05
4.52920823864549e-05
4.24585089698321e-05
3.63379225339679e-05
4.79317407300808e-05
9.82286921500711e-05
6.80669054591762e-05
3.34421820283637e-05
3.1900722821955e-05
1.58030801173207e-05
3.99677328587742e-05
4.27208128575265e-05
4.18302842606697e-05
0.000115613630143887
8.89807273713061e-05
4.84021992968123e-05
-6.25673171471191e-06
5.37067759648517e-05
7.97907736917567e-05
4.05498268961969e-05
2.22881676007233e-05
5.88219760902479e-05
7.44557641127367e-05
6.72873890274086e-05
1.91099335220626e-05
3.508550234133e-05
6.53586727461608e-05
9.46800944994755e-05
4.01993734087468e-05
8.06324415960001e-05
3.62416810749967e-05
2.20292752058752e-05
8.22695503195596e-05
4.8211824308387e-05
3.79316285692818e-05
0.000110431803848395
3.32504691060305e-05
7.72506843901978e-05
5.57203713405543e-05
3.7697586560211e-05
3.07128593442542e-05
8.1161719079992e-05
4.19531280030838e-05
0.000138321938436682
7.63089289530264e-05
4.6406604625945e-05
1.90497229592995e-06
8.17926487335385e-05
-5.66534829485014e-05
7.17599935808313e-05
6.25980943622999e-05
8.33547238428089e-05
1.87656791388334e-05
0.000123932978756899
9.6506402103791e-05
4.19818846194424e-05
5.35868030662328e-05
6.85434079549069e-05
8.18588173771343e-05
3.97755337690498e-05
5.49323926150481e-05
7.65521738927319e-05
6.32706200644324e-05
2.8481219429198e-05
2.51449542288813e-05
4.76824957266833e-05
4.01262952194783e-05
7.09364235795202e-05
6.9868674978446e-05
6.99771683996266e-05
4.36071296318436e-05
4.21992414807043e-05
3.35231064457101e-05
5.42185359279033e-05
7.99175116352866e-05
3.97590209169308e-05
8.47584845186144e-05
6.63241520547502e-05
4.92053562398117e-05
9.56660294707846e-05
8.46746969770641e-06
0.00010653495827873
0.000123205155688079
0.000111395639692849
6.16687783281026e-05
0.000110318941446725
4.99034280496303e-05
9.55708456106741e-05
7.4065489644158e-05
5.86998984115602e-05
7.37504935448335e-05
1.11728498835958e-05
5.07415703800045e-05
6.29335569672451e-05
3.64318435075297e-07
2.87182132200333e-05
4.70992437733659e-05
3.4293664404274e-05
8.22227055995701e-05
2.67327641652657e-05
2.24461022975502e-05
6.64227095560208e-05
7.67383435384882e-05
0.000113455581430214
7.91545925174084e-05
7.10186113830659e-05
2.57106367285595e-05
5.23849378352676e-05
4.97038398420849e-05
2.64332902442789e-05
-1.07380710929885e-05
4.26530801526332e-05
6.16698221365889e-05
4.73887614622438e-05
1.89694960415329e-05
0.000101599800618211
5.93148125154617e-05
5.01098293697959e-05
7.22674326576171e-05
8.56607751289432e-05
8.33149345688536e-05
8.95023674122722e-05
7.46464759156743e-05
2.74258272818472e-05
5.25206534649045e-05
1.30774579257715e-05
3.04622654493172e-05
4.46259910672469e-05
5.09303529335053e-05
3.93884232575052e-05
2.25449628125817e-05
4.77299586725074e-05
8.04956125054219e-05
6.7374132391225e-05
4.66664609071666e-05
6.31882332897308e-05
8.40839681840989e-05
0.000108214864401236
5.61851557620917e-05
8.62739622637545e-05
7.33485774329473e-05
3.08920589276488e-05
2.95763272915294e-05
0.000106343773964433
4.0261675950725e-05
2.49331978401597e-05
3.04406939308074e-05
2.60740604532639e-05
2.83346782074658e-05
1.25330881661056e-05
2.2372235122505e-05
7.28757733963155e-05
8.33514171220917e-05
-2.54368436142554e-06
6.82563171707329e-05
7.2308637725764e-05
1.58775088068296e-05
3.25335801753416e-05
2.18795341469565e-05
6.21206975994225e-05
4.38007656021244e-05
5.9976947027133e-05
8.95144272107879e-05
9.56346465425054e-05
2.13335384390513e-07
3.03445051680148e-05
1.61136836167007e-05
3.01205467075196e-05
4.565770479125e-05
1.57310542957746e-05
6.07344209992969e-05
2.27542364107941e-05
6.16224647419632e-05
8.24265351709371e-05
8.52097263177483e-05
0.000104629786872065
4.3982578269817e-05
8.46329579953491e-05
6.13600287002792e-05
0.000101969042469334
0.000100043702735934
5.15047728068554e-05
2.41275791397843e-05
1.89732388524287e-05
4.97016870153329e-05
4.39867436058797e-05
-2.27553129827326e-05
4.65658357106663e-05
2.5687758436064e-05
7.21648013445164e-05
2.72690032727411e-05
-4.09451285579826e-05
0.000101813752141429
7.23936592687299e-05
5.3748330777108e-05
9.71684388325709e-05
5.5565003212627e-05
5.81942832118546e-05
3.56491395373886e-05
6.29392741366889e-05
9.01162726839172e-05
0.000107394214247717
4.86350355544755e-05
5.28808763906594e-05
2.72238608681625e-05
9.03022735854875e-05
3.14863128029323e-05
6.01969225871916e-05
6.85623619543203e-05
4.77468956420253e-05
0.00014495503573418
6.43239271030708e-05
4.68739114058061e-05
1.93924423392196e-05
1.86186020836348e-05
0.000120293441508892
1.35349545477228e-05
-1.45653673867327e-05
0.000100581785539557
9.82798085235674e-05
9.52817898794562e-06
8.51895204012236e-05
0.000100447591983447
4.38084274676219e-05
6.78109876039604e-05
8.23951357839093e-05
3.98810099460074e-05
9.90932605023479e-05
8.30215301889639e-05
7.39321969615764e-05
3.57589584580668e-05
0.000101771197979421
8.69142660551314e-05
2.78483851661997e-05
1.25049295800261e-05
3.19727409533433e-05
1.68606712020174e-05
3.23333829705342e-05
8.91507857001296e-05
6.62124091949855e-05
6.56785215191725e-05
6.02813701898415e-05
2.61369582713562e-05
3.83274090493446e-05
3.09743216469568e-05
7.99337524003079e-05
4.74875077799904e-05
2.04677388584811e-05
6.71758074933604e-05
5.78959434430147e-05
-2.33671632566948e-05
5.73233895788277e-05
0.00011782806609529
2.98758571782832e-05
0.000139762773832885
2.62495915048257e-05
9.01468507129353e-05
4.75952853850338e-05
4.79703900663044e-05
-3.5590670852607e-07
1.90608131128551e-05
9.80251489091821e-05
3.36695840741048e-05
8.40718966342745e-05
8.7544806690648e-05
6.305003089034e-05
0.000151863894057095
0.000215706760918168
9.05814079976583e-05
8.60411742546371e-05
6.81993207549343e-05
4.73282450141597e-05
0.000103826774834948
9.49882062059155e-06
4.74304322193769e-05
2.22992074590076e-05
5.12072560147685e-05
6.92889432296835e-05
7.11807778362591e-05
7.82758731695842e-06
6.50442530260105e-05
2.97761817084702e-05
9.65373414307301e-05
1.50668635514343e-05
6.70264223272147e-05
8.94151612407251e-05
9.24418214277379e-06
5.51147661805978e-05
4.07591785616559e-05
0.000117988533217238
6.3573304248385e-05
7.10315852816915e-05
1.34519794467019e-05
4.30151961291582e-06
6.0535945338568e-05
3.75938054836836e-05
7.93727579102526e-05
4.74794561142711e-05
4.11241818702097e-05
-4.15627113104269e-06
0.000121317051773569
5.48066387268135e-05
2.92998564430081e-05
4.2246678445853e-05
9.48411487246636e-05
7.52522250574442e-05
8.48261428238322e-05
6.41621617234273e-05
8.35187992426601e-05
0.000100017938912956
4.66817552489024e-05
3.46334164872431e-05
4.72849933047666e-05
8.53574149079575e-05
4.76397766791992e-05
1.74831315862875e-05
5.83660598005694e-05
3.76066930128862e-05
4.15070312790277e-05
9.02041554216011e-05
5.95936447429505e-05
-1.24458113652225e-05
2.16094719431254e-05
5.10863802385644e-05
3.43504005862849e-05
9.22385027748586e-05
9.02793285708205e-05
1.87130981532212e-05
5.35955675076731e-05
3.51453634373137e-05
3.97586822374023e-05
6.08032483368387e-05
3.08455147412986e-05
8.16500960398999e-05
3.52441618852594e-05
9.00665603150096e-06
2.39814734443581e-05
2.20914367427692e-05
3.5012288793772e-05
2.72635563521479e-06
3.17603664907517e-05
3.21031922651209e-05
1.36129080300615e-05
6.81769520067313e-05
0.000127821432964148
2.11611588074951e-05
1.32937544152153e-05
0.000147477098151706
0.000109540368966345
5.02628126803429e-05
0.000107927016091403
7.61609654579388e-05
7.96294630550338e-05
7.15350828995244e-05
4.8185146015608e-05
6.10905910865254e-05
9.10945664133548e-05
8.08575063343415e-05
7.74675991454842e-05
5.62852256255425e-05
6.56322240870193e-05
2.75456670987881e-05
0.000116799583834365
5.30175594947993e-05
5.34911953617572e-05
4.77432544856977e-05
-1.30549836602469e-05
5.08703200309093e-05
9.6246229602051e-05
-1.89363800906144e-05
9.92625370789217e-05
4.45639970924559e-05
5.41771774292796e-05
8.1283282603762e-05
6.55574440870893e-05
3.3938233091243e-05
7.02960607570823e-05
9.69729758334846e-05
4.20023769895551e-05
9.72891696886921e-05
4.24509677587475e-05
6.27776329774514e-05
6.92465002254382e-05
1.62981633830952e-05
7.18572931091237e-05
7.73676146843042e-05
7.56599373615257e-05
5.99445552230499e-05
4.71249761344355e-05
3.80452544109647e-05
0.0001003176661639
7.73651560353396e-05
8.63950014615098e-05
2.34962321350525e-05
7.88246382559846e-05
7.54855646338586e-05
5.18506649825006e-05
8.0874953172698e-05
4.68526458968349e-05
-4.25161759960402e-06
6.56820253390223e-05
9.77588730778032e-05
2.49435082243517e-05
2.84535166733395e-05
4.76620663477708e-06
1.56431568742189e-05
9.05688716152919e-05
0.000104313475365537
6.9387579284426e-05
9.88499049187283e-05
8.60355808870802e-05
5.96675201026244e-05
7.66720446391136e-05
5.44799573941515e-05
-1.58208041187471e-05
7.56733350462588e-05
6.75195033058241e-05
6.48421625066707e-05
8.49281266551131e-05
4.10680868894477e-05
8.21088003594898e-05
1.53333029104755e-05
7.6162842276557e-05
6.99891798693146e-05
9.37118420839352e-05
5.85762166068108e-05
6.59489951449957e-05
8.24804237874858e-05
5.77659412070308e-05
3.48460946337422e-05
8.93857120656102e-05
2.8694803926746e-05
8.98851295992399e-05
5.35810968583194e-05
4.07535605880769e-05
1.20593041382598e-05
0.000117997085253591
5.9757221266894e-06
6.73759046300485e-05
4.26884646834599e-05
7.13020042776189e-06
8.33835539276684e-05
7.21476986865367e-05
6.05058639378093e-05
5.52519271650979e-05
3.06031800643911e-05
6.31799089749155e-05
2.0327972779462e-05
7.4794526371585e-06
8.91403511207481e-05
9.96212582468011e-06
4.97060005034906e-05
5.06918629519415e-05
3.21509807569567e-05
0.000107843793755969
7.12817392618973e-05
8.79763541320943e-05
7.50692348270496e-06
5.88155716076108e-05
4.14003308199808e-05
6.75348826139465e-05
7.55234761274314e-05
0.000128474534427707
7.69955370070844e-05
7.08499217730194e-05
3.94005145739991e-05
2.28259863692521e-05
7.27489470144861e-05
8.71012853852726e-07
4.73074937719959e-05
-1.88384017777672e-05
2.32120579515204e-05
8.41059288119778e-05
0.000123562251250297
3.48413849073043e-05
7.14290343366571e-06
9.66113030554255e-05
8.75443001308602e-05
0.00010877722871221
8.82564204490363e-05
4.77368932484767e-05
6.9389967841287e-05
0.000113325739441907
0.000104014665800202
6.04928808919265e-05
1.27511273183613e-05
2.94599830051859e-06
0.000108645721333742
9.91331982566814e-05
7.61687309718552e-05
8.38359135721734e-05
7.3169297571665e-05
6.8151672456509e-05
6.18309219386173e-05
0.000109186214610368
5.6790966653375e-05
3.10669616003254e-05
4.23514435807843e-05
8.27524616079125e-05
5.42045524170591e-05
3.90262771337722e-05
4.33806935145067e-05
6.00351708891058e-05
9.09371098215444e-05
7.03021563030604e-05
6.41317931751162e-05
5.12805969696733e-05
9.42328435428652e-05
5.96844442834122e-05
2.92447334779593e-05
3.01971340562821e-05
2.44141972358486e-05
6.14316753814606e-05
3.11576208865983e-05
4.68740589744335e-05
3.69002973014725e-05
6.80672718779872e-05
5.74290223893044e-05
1.95878532619459e-05
0.000108956348587253
7.87125558092796e-05
5.39368791672829e-05
7.74731093788371e-05
0.000115557483064908
4.96014231612576e-05
6.7789100882005e-05
6.92000521522337e-05
6.00767131147684e-05
7.77271300651377e-05
7.46539452364995e-05
4.74220669528747e-05
7.55085657839861e-05
6.67328027618085e-05
8.45985942387961e-05
7.4348318211077e-05
1.06600125267858e-05
0.000101012987558687
0.000176732668896771
4.68411287072273e-05
0.000100128613556517
8.39095157486969e-05
2.2383761097256e-05
8.16651241965556e-05
2.52340909870561e-05
6.57564640929029e-05
5.3612850881274e-05
7.99440192459417e-05
6.70612263542262e-05
5.59972691848221e-05
3.61899239940371e-05
0.000124079752944896
5.83942483368208e-05
2.92424249293509e-05
2.18543268974546e-05
7.05142888871418e-05
4.75283490041479e-05
5.29686770343514e-05
4.87428952524168e-05
4.0550424224755e-05
5.16376853408056e-05
5.19761625167495e-05
5.31983745831691e-05
2.77026345345663e-05
2.75037086518129e-05
6.93767501595971e-05
8.41794798787662e-05
5.94323654799737e-05
6.94084099521743e-05
1.58403923014177e-05
8.11204066152679e-05
9.80165382751892e-05
0.000139926754385329
1.56074834444498e-06
4.43366823618974e-05
3.48615026640816e-05
-3.60784766832135e-05
-8.87291378118787e-06
-4.74067466642492e-05
5.87781682394026e-06
2.92082793100256e-05
8.13793840920201e-05
-9.83133205423184e-06
0.000105172190051732
7.79799613673389e-05
2.49928964831309e-05
7.33831479219911e-05
-2.02477010731878e-05
8.00355430222076e-05
9.84472073418892e-05
6.856901116648e-05
1.87490429645321e-05
0.00011129993731156
6.90989599960402e-05
9.54876762880726e-05
5.09298164640416e-05
3.60594398524392e-05
4.52341435404731e-05
4.94762153609032e-05
0.000182873577497551
7.23141631688383e-05
7.38194671703126e-05
7.17876186804112e-05
-1.29599259776013e-05
4.8200442332896e-05
1.77627772482249e-05
2.60491710476901e-05
9.46364504185835e-05
9.23787250508513e-05
9.69019366787224e-05
2.61527348161815e-05
7.15738785663876e-05
0.00010017687447018
9.55419416455065e-05
0.000100817048580785
4.05748396456194e-05
9.75009055675388e-05
6.68181400927928e-05
9.59961560410834e-05
5.03394344903008e-05
8.84374509128553e-05
5.45478928835222e-05
5.58424918463457e-05
2.26474249403495e-05
7.28521737982689e-05
5.40566278472557e-05
0.000100816527263891
2.39262784144287e-05
6.52160418560202e-05
8.41585249270655e-05
9.44300771872985e-05
6.48144813094442e-05
2.77777050989833e-05
4.79904985041814e-05
2.29379878428237e-05
8.98301992479668e-05
1.34977007713217e-05
5.15032082618896e-05
7.26972310684575e-05
6.84925632771395e-05
8.71196156103776e-05
3.90087392851403e-05
3.91256021225016e-07
9.06584745044999e-05
4.33699750093838e-05
0.000109202212788403
7.18035370908374e-05
4.80277282097761e-05
0.000122242078016257
3.68640345255988e-05
9.82172168289396e-05
4.19453182364801e-05
0.000142133798418428
7.31110394941928e-05
2.60628036011936e-05
6.85141329501998e-05
4.88307054054392e-05
-3.32995992502807e-05
5.34746605173629e-05
7.99720736149092e-05
4.21184706499851e-05
8.78537143091674e-05
