# Supplementary material for: Research on computational propagation and identification of mine microseismic signals based on deep learning
Source: PLoS One. 2025 Oct 22;20(10):e0334641. doi: 10.1371/journal.pone.0334641 (PMC12543183; doi:10.1371/journal.pone.0334641)
Supplement: S5 Data — (ZIP) [file pone.0334641.s005.zip › 000100800001751.xlsx_0.txt_24.txt.txt]

6.07471207011331e-05
-8.94928823357469e-07
8.59706815877741e-05
8.77344636818289e-05
6.96872144143072e-05
8.37894758084044e-05
2.32782609766919e-05
3.25028700883876e-05
0.000120849086578742
5.5364665094576e-05
2.50318469604395e-05
0.000127769441476131
3.10477893320364e-07
8.32514757258558e-05
2.55189338681851e-05
3.48522349343158e-06
1.81347601509067e-05
5.20396367272089e-05
1.0895936926702e-05
5.41765010129085e-05
7.54676442729156e-05
0.000108086809059857
6.49078500703941e-05
4.94851927754035e-05
7.41152825228576e-05
3.01120479960121e-05
8.32241149085963e-05
3.75850986927096e-05
7.5573124989185e-05
3.064641333654e-05
1.38516983746478e-05
8.49465347080836e-05
1.63852008692321e-05
3.85992433652432e-05
5.4895833180438e-05
8.2178934331063e-05
6.63644275805838e-05
9.65569038230365e-05
8.98053141734594e-05
5.39390976489541e-05
-6.74015915883868e-06
3.95837976755977e-05
3.55792834707383e-05
8.74625131026635e-05
9.17169993970513e-05
7.21622014770606e-05
0.000109732066496615
8.40146942032859e-05
9.7936991100159e-05
5.83448045221976e-05
7.14969942084955e-05
7.29974706495753e-05
3.32159297058399e-05
4.24401500143218e-05
4.02044780576512e-05
3.45978055544633e-05
4.65565124997243e-05
6.63795231173673e-05
4.04977703245848e-05
5.90061593910813e-05
0.00013481401443478
9.27349418212839e-05
0.000106699039954385
3.65768696344876e-05
8.20893409075279e-05
2.22838752288905e-05
3.94318042666238e-05
8.9983879582477e-05
5.20971123689741e-05
2.90357708208923e-05
8.78602877562745e-05
6.56781460681225e-05
0.000106903452158243
0.000128755833519988
2.4092633087148e-05
9.09760701421243e-05
4.6616205091174e-05
6.33279722284062e-05
6.25358502706595e-05
1.35641201682529e-05
7.2253415042987e-05
1.66670192362866e-05
1.65110299772703e-05
-6.69400785223251e-06
5.83215340561862e-05
5.54281048708606e-05
5.02654693709692e-06
7.75374150788708e-05
7.51106903285333e-05
3.07445135737989e-05
7.58454247590263e-05
3.2361809409565e-05
9.26515939584955e-05
0.000102368715136546
9.98061856463762e-05
6.12899073666586e-05
5.31136764432587e-05
9.08309379403583e-05
5.33007570596156e-05
5.59804716790301e-05
7.22484336934391e-05
5.83711880426149e-05
3.70083092854974e-05
7.20518324173014e-05
4.98273344278342e-05
7.95774765614757e-05
7.94098922948537e-05
5.03684285159694e-05
0.000100616638142874
0.000144254568971283
3.993570147191e-05
7.54523459811852e-05
4.29327802983104e-05
2.90149426677884e-05
5.30964130993477e-06
2.79013035246251e-05
0.000135042015065873
8.7890690374316e-05
0.000134878315937063
2.4074111962901e-05
-7.37530054681266e-06
2.45225717862531e-05
8.55934442982016e-05
9.85579901861835e-05
0.000109123431024773
2.80298815485508e-05
6.33640451976714e-05
6.62788338637392e-05
3.95339177380283e-05
5.11564154754469e-05
7.0713568279107e-05
3.03010453401855e-05
-2.33763681986687e-06
1.82155873735615e-05
4.93976846513887e-05
6.97027912192044e-05
3.1115500322122e-05
3.97095297315677e-05
3.40598190539429e-05
5.13009685841343e-05
2.96712687690281e-05
6.9287895635529e-05
7.07913579240091e-05
2.4442554735156e-05
0.000109288043448883
6.70057379651274e-05
6.91622466021239e-05
1.07816295937364e-05
3.54277501707347e-05
4.79179606043922e-05
6.90320529152332e-05
8.66249076088012e-05
5.84890211691978e-05
6.82985842126175e-05
1.3042854993484e-05
9.35256441520679e-06
7.10309468287111e-05
0.000125505704945741
0.000106246881882226
2.79560656276751e-05
8.23854929342143e-05
-2.26846094651692e-06
7.27078106515013e-05
8.23016368847831e-05
4.71015451986727e-05
5.67989809810882e-05
5.68234756087383e-05
4.25606311678627e-05
0.000100282819838623
0.00010553058032197
0.00011655063415839
3.95943997007222e-05
9.10190791490801e-05
4.4664938232467e-05
6.01749779410752e-05
3.76620943301423e-05
0.00011435097397295
9.62009648450402e-05
6.72132528213061e-05
8.69306427769573e-06
8.70107826113635e-05
3.81516037754508e-05
0.000131070012650325
3.27408639540185e-05
5.4256225240971e-05
0.000121756217986484
4.70588186139819e-05
3.15974405947205e-05
9.46161670053926e-05
7.84664166684599e-05
8.76776942755102e-05
4.5987088274064e-06
3.11723467859032e-05
6.92229621399047e-05
9.12762318795156e-05
2.53745927118312e-05
1.12059482797638e-05
6.17535117477029e-05
4.13328301685046e-05
7.51497685429147e-05
8.47972041255094e-05
4.13525005821321e-05
5.77543905905871e-05
6.42808794328373e-05
6.46585323907564e-05
4.60745379549511e-05
0.000115130169062841
7.41813973087113e-05
4.03898216119225e-05
0.000115641161813594
6.5608674329073e-05
4.58081094554592e-05
5.75773932008624e-05
5.39035562719433e-05
2.65474523419419e-05
0.000125073624983723
0.000121080740292164
4.67020603685197e-05
0.000130994540889423
6.88252226683323e-05
0.000104848687177704
9.06734678553148e-05
7.61528958977753e-05
8.68207295200041e-05
1.00731574185878e-05
4.3558116960266e-05
5.86764028783667e-05
6.50775169348842e-05
2.84947672173011e-05
7.53054324403513e-05
8.78328867737378e-05
7.24601680307964e-05
6.13407614453952e-05
3.22037573219466e-05
7.74853868759895e-05
7.63187635632753e-05
-3.76389798343904e-05
1.20146306064212e-05
4.98966254819773e-05
2.30151605881921e-05
2.62185663802647e-05
7.92037382423185e-05
2.55192905630092e-05
1.20268565215439e-06
2.50317302920007e-05
4.72443216261218e-05
4.23879052431656e-05
8.38841035462605e-05
4.02453754942302e-05
4.00254348850959e-05
7.05086778482098e-05
1.90427897879182e-05
0.000103026253826688
5.12160789219729e-05
8.53210338623542e-05
0.000104428978815343
4.60900748289439e-05
8.13385613646162e-05
7.28061095361417e-05
8.10687269847382e-06
5.98137664485924e-05
8.17304870753499e-05
4.39576626816593e-05
4.6388731745399e-05
0.000150449457663647
0.000130613834710335
3.7894806690291e-05
6.89047206388975e-05
9.26652631141368e-05
3.64213869813577e-05
6.4989477329643e-06
3.0291020864334e-05
3.39142870107819e-05
7.21839004918078e-05
3.93303706642569e-05
2.63559128249619e-05
7.20403208594364e-05
4.8749489746762e-05
7.09606864961119e-06
4.69878962986643e-05
5.67293089339363e-05
5.07147352807968e-05
7.15205894553995e-05
3.58757183309407e-05
4.43515655147035e-05
5.99658294354827e-05
4.55195200446115e-05
3.12608774995307e-05
7.40168238515751e-05
0.000103441522221912
9.55617772683549e-05
6.7358793920265e-05
6.98925591062618e-05
-1.92643807541294e-05
4.97718139372637e-05
4.06012920304949e-05
4.26730655638084e-05
9.07269759121274e-05
9.5140544092332e-05
4.20075378501652e-05
9.63717745597911e-05
9.45962997774306e-05
0.000136391847239381
4.4733363645078e-05
6.89737874514959e-05
7.22908864775512e-05
4.34669974111238e-05
4.11654732536814e-05
2.28254045661681e-05
3.78343853188216e-05
3.24958959102452e-05
6.96626712424951e-05
8.59615506880431e-05
6.78552066810779e-05
9.11873907323938e-05
3.69040115952538e-05
6.64804096594496e-05
8.35247062994041e-05
0.000100832427698212
5.44331584731437e-05
6.51837758897002e-05
-7.23862272170648e-06
3.25981285416269e-05
4.82271125497427e-05
3.00642269058911e-05
6.83398326420293e-05
2.87830687352128e-05
5.36210292772825e-05
0.000121467807340374
4.59049569732004e-05
8.60312500668071e-05
-5.71927261096932e-06
8.63607131221424e-05
6.75383253908044e-05
6.71369731518715e-05
2.77897831432761e-05
7.27692501386107e-05
0.000118292608668275
7.93529916000165e-05
8.16420857099489e-05
2.3290311986461e-05
9.57273725367046e-06
9.94515615162182e-05
9.71464545181953e-05
8.10498936597619e-05
8.12539952375915e-05
0.000116879554694371
5.28812304798116e-05
-2.7919925635668e-05
2.87729160218882e-05
4.92170203800973e-05
0.000115061160764783
6.18632688086174e-05
8.52613643758345e-05
5.54663276001858e-05
2.04540551298918e-05
1.64699442816123e-06
4.78099945582643e-05
4.71701640396394e-05
6.23872918773635e-05
2.52902473784207e-05
-3.93238319310643e-06
4.51659119028587e-05
9.80101275882861e-05
3.82648149496926e-05
7.49978537133362e-05
5.61980982480269e-05
6.89776800656846e-05
7.14291464795189e-05
8.81644522038388e-05
0.000108693543645816
4.93451821580425e-05
9.53335762424001e-05
1.60457849707556e-05
-1.38821668614838e-05
4.24807055021793e-06
4.78949783515804e-05
7.73121221369949e-05
8.46410226952487e-05
2.95304348955745e-05
2.22284356128558e-05
8.63497800415453e-05
6.05698242213657e-05
5.28116712521103e-05
6.07889673792807e-05
6.29424131184077e-05
4.91158698752417e-05
5.29283181642204e-05
2.0204219445174e-05
0.000109088233240206
2.5572110701574e-05
7.19735788751117e-05
3.5777143452969e-05
6.58010651778581e-05
6.77120640753385e-05
5.70024403045315e-05
0.000102111765616314
0.000119967009857621
7.70331714079979e-05
6.93183541141512e-05
4.56839320725839e-05
5.84019836458889e-05
6.13260046783634e-05
0.000121128424638171
0.000114844564020326
8.80194918952226e-06
-8.18842317115268e-06
6.4251348986106e-05
6.45092773324043e-05
-1.8543052326885e-06
6.39226970044056e-05
9.1923572595366e-05
3.22364276961964e-05
6.62590772713719e-05
2.72528696893505e-05
0.000106213770286814
3.82008537051866e-05
5.18673208744277e-05
9.80483351743231e-05
4.45882940668852e-05
6.45119320933976e-05
5.13501202027076e-05
5.34953604299202e-05
7.99592643707071e-05
3.35862889431696e-05
2.52433551597882e-05
6.3772806905851e-05
5.2136602241683e-05
2.86390277146556e-05
1.41682914821994e-05
3.56610566702362e-05
1.47518628036537e-05
5.88911273375686e-05
2.99780926195562e-06
4.63753423172827e-05
7.52882167488935e-06
0.00011889765151051
0.000108496702981214
8.10852607325811e-05
3.41730268601755e-05
0.000110609343313006
0.000121068662890372
-2.09315334431928e-05
5.28689409502461e-05
6.61041921373356e-05
2.64532293103791e-05
5.02695703093891e-05
5.95582300255878e-05
6.46034715232189e-05
8.50604427122754e-05
5.26726634156038e-05
0.00011258955045249
6.98623572288484e-05
6.65247356088822e-05
5.3726483866431e-05
0.000100586527927495
7.60039231330763e-05
6.98694395304043e-05
8.39424492144326e-05
7.30040857954347e-05
6.16975266502673e-05
9.27179793746198e-05
3.31721528343701e-05
6.41280110383524e-05
4.53979640207781e-05
5.91345659287714e-07
0.000123804429800409
4.11180350097361e-05
6.58300559598647e-05
4.53504842014737e-05
8.07838293024173e-05
4.68174167430678e-05
3.07702431413458e-05
8.09616854413955e-05
6.05772412536576e-05
7.48483174181508e-05
-2.22811753161481e-05
0.000101882387125212
3.40582438316805e-05
4.86425743478306e-05
3.39140898363055e-05
0.000115444181294777
5.82690707331824e-05
6.91384755786732e-05
8.6881294983499e-05
0.000126860710487943
2.64157898651477e-05
4.93404614234607e-06
7.35013189285268e-05
6.58055720814521e-05
8.4164575385015e-05
2.43361474829574e-05
7.34290495758301e-05
7.1211163266042e-05
7.95315076676874e-05
1.2143140499136e-05
6.2871021995611e-07
7.74043219036485e-05
1.68825932850912e-05
0.0001169813568151
7.77197688786345e-05
7.98564034741714e-05
8.2145968019193e-05
8.57460376834231e-05
6.64786882624719e-05
2.93378293490236e-05
-3.48242681681405e-06
5.35549810984702e-05
3.57486242622537e-05
0.000158104303829946
0.000113993231114005
3.97862769616666e-05
9.10477791982132e-05
6.47032174363204e-05
7.97748579424579e-05
1.66782164046187e-06
4.8430540646552e-05
9.78736627778399e-05
7.09376763209358e-05
5.47842131712433e-05
4.28224738314704e-05
7.17743416419265e-05
3.19622301532143e-05
3.64133313465298e-05
0.000117210219118433
0.000113805779069275
7.62223483157861e-05
9.98180668418796e-05
9.93772602187086e-05
8.1413744214732e-05
6.70386376095256e-05
3.81142385606276e-05
7.17448900258101e-05
2.12466145291316e-05
5.43740771955235e-05
3.69758717928143e-05
3.1623413935049e-05
6.00620829967592e-05
8.56407215746009e-05
4.13823313114345e-05
4.60128970743897e-05
5.92438896184312e-05
8.29706810582688e-05
0.000109902238260189
1.41556622991449e-05
2.46343872238482e-05
8.02751214703303e-05
0.000103729733276698
7.57412098795596e-05
0.000101440770326234
8.23356231156377e-05
6.18894663380595e-05
0.000102100048565282
6.13119113284981e-05
4.94021501268681e-05
4.06776459601025e-05
4.20398398598541e-05
7.86404047766511e-05
-1.31047678929499e-05
8.92031020942711e-05
5.97796511369362e-05
4.83461724094822e-05
3.64321347300344e-05
7.85916640352515e-05
8.16722326108767e-05
0.00013939120774877
4.72171046006089e-05
3.66083326449048e-05
2.11436845851973e-05
5.49216004207455e-05
8.62576027182636e-05
3.60848047541891e-05
2.65352237866046e-05
1.06052094371963e-06
9.287611323334e-05
9.66026083291999e-05
2.30240322549213e-05
8.57867354713508e-05
4.76959527674632e-05
6.38406665368326e-06
1.44306927002641e-05
9.68707540870574e-05
3.58290571661921e-05
8.14192358423518e-05
6.79820250435669e-05
4.59086962917185e-05
4.915234880035e-05
3.11227658059916e-08
3.78710808708955e-05
6.79146564959567e-05
0.000107596031141286
7.54089731416719e-05
0.000101246922570418
5.57223750016063e-05
0.000102290229273647
5.57082260971036e-05
6.17280818769881e-05
4.25727145990252e-05
8.50138790749149e-05
5.36159204317989e-05
8.24430458949525e-05
7.03240615833051e-05
9.01796173165858e-05
6.20118529484429e-05
4.8448799776032e-05
8.44944291028532e-05
6.4297187578647e-05
4.13142237029389e-05
8.0398174397315e-05
4.86898985709992e-05
0.000121727852472404
5.93856791949787e-05
2.4622095133077e-05
2.89734615591472e-05
4.63958868715858e-05
8.27047676687614e-07
3.56415302397335e-05
1.43764038945893e-05
4.32581116577302e-05
6.77811901359225e-05
1.50785805823684e-05
7.58120226708997e-05
8.73795045810219e-05
7.3877616527922e-05
1.51912323158018e-05
5.36061390065661e-05
0.000132193303205901
0.000134283737476402
6.49816631864597e-05
7.17764312283076e-05
2.25902462348609e-05
6.97139001113135e-05
6.15231009335611e-05
7.74410043237521e-05
7.46017257693018e-05
6.0711915691671e-05
6.65301679372022e-06
0.000124602947712674
9.14006153367394e-05
5.94975369187367e-05
0.000102630116898655
2.7065586283544e-05
0.00012497855300809
5.46395963928192e-05
8.81189621328507e-05
7.06409661737994e-05
5.53616469672568e-05
8.23102077017741e-05
9.45828861763243e-05
2.47681657249008e-05
3.04572590406927e-05
8.43104226587456e-05
3.65920638814944e-05
2.56562355273227e-05
1.26141003050438e-05
3.08142481188581e-05
2.28339639164115e-05
2.7952731543718e-05
2.66820564602579e-05
6.61240256669739e-05
8.69892343027112e-06
7.71555100207076e-05
7.4665289036544e-05
6.27053611146722e-05
3.22672708015492e-05
4.76644333280012e-05
3.79915894367113e-05
5.61222302907728e-05
0.000103568686629815
5.42492572154382e-05
-1.93207835449241e-05
1.8488129481033e-05
5.70536593525179e-05
6.45309312056078e-05
8.38008359316281e-06
1.6136192618e-05
3.11159702764598e-05
0.000102695995130226
2.35146497913428e-05
4.30688588444649e-05
5.89540038382243e-05
5.04202171918845e-05
0.000102401544047187
8.24010280782708e-05
7.40618515229061e-05
7.55976066768375e-05
7.78927799997033e-05
0.000104191553206157
8.03957017342347e-05
4.12370709982436e-05
9.94649463278348e-05
5.30369199535841e-05
2.61556666219889e-05
5.55392450521019e-05
3.97191219143614e-05
1.29615568185959e-05
-2.60865532434974e-05
7.46290025803537e-05
9.12526091981427e-05
4.22942074224593e-05
3.42841994154384e-05
4.46688692809244e-05
7.38511551159765e-05
5.64902185820505e-05
4.56296688142815e-05
4.43389218003997e-06
7.45141659238658e-05
5.33385891754251e-05
3.90704356867108e-05
9.38049791603728e-05
8.42238090779903e-05
0.000131019244677073
0.0001222912082343
4.97263960723621e-05
5.36434415665808e-05
4.26973436908068e-05
2.75064859279931e-05
8.7202121910913e-05
4.66535600485323e-05
7.71868095909555e-05
6.74108856745084e-05
2.9991843931535e-05
7.99544476067869e-05
7.34958574826773e-05
2.71807243862712e-05
-3.756173057088e-06
6.31863173357474e-05
0.000102806122845766
4.63794394003213e-05
8.54711386295358e-05
2.27431373492655e-05
0.000104045843982702
4.00392118625696e-05
0.000120234889671827
3.35431754676559e-05
4.34122312923147e-06
1.21912231178176e-05
7.5362530169819e-05
6.72959087116419e-05
2.89023487161776e-05
7.4969619394229e-05
2.88957615448593e-05
1.92333884146496e-05
6.60777971998068e-05
4.16737494757117e-05
7.42895433547107e-05
1.00376644894062e-05
2.39247090650264e-05
5.64824532605386e-05
0.000125962550227903
5.25731434233011e-05
5.3390568590617e-05
4.76562196258243e-05
0.000118676725817315
8.58846271896885e-05
4.85028468879491e-05
4.37657076696894e-05
6.32669110475175e-05
3.66130907275992e-05
7.46900278296418e-05
0.000111728258462608
4.85418789686991e-05
8.30500340754573e-05
7.26534873007792e-05
7.18008599173114e-05
7.91819937346584e-05
4.33668074935146e-05
5.96211151107171e-05
0.000106110381625831
4.3193270603569e-05
4.97020414621951e-05
6.92323727524916e-08
0.00013802064498742
3.30972102500995e-05
3.31243374993526e-05
0.000138900358226142
3.94326851205419e-05
8.89820400929401e-05
-1.84159454533338e-05
9.04177542085401e-05
1.86538412349434e-05
9.66246302307226e-05
7.8646443438232e-05
4.85238823926037e-05
8.81835139180039e-05
8.10997204660166e-05
6.83781990108447e-05
5.48725293408776e-05
4.62920021549405e-05
4.05344772264769e-05
3.13215413090624e-05
3.57878697672773e-05
5.24180675515339e-05
4.33368031192063e-05
8.84008445059426e-05
5.83510120242141e-05
6.86260949493922e-05
7.21673360374869e-05
5.41821573417084e-05
1.36805480720475e-05
2.5553428008437e-05
7.9344110934452e-05
2.431860825047e-05
6.68722019010537e-05
3.59953686803873e-05
4.45207881570887e-05
8.54988660921267e-05
7.22114226761407e-05
7.06700618697737e-05
7.4717340811258e-05
3.57669237670915e-05
8.27619750073436e-05
5.4521940841005e-05
8.09131200776634e-05
4.83869063146312e-05
9.43594644946969e-05
8.21907857606088e-05
2.17096697354469e-05
4.4421288485931e-05
3.19037111471501e-05
8.04198190366947e-05
7.75071610314494e-05
0.000109388488422006
3.62850237937801e-06
8.77520853644492e-05
1.63281215781353e-05
2.67066659684281e-05
3.71595113019153e-06
3.83367710486633e-05
6.02544594085296e-05
2.24929386409091e-05
0.000111812972240529
0.000104420252872532
9.94841025077169e-05
4.90993900055953e-05
2.01736640803443e-05
2.9464444925506e-05
6.94222015392375e-05
9.09388228032866e-05
0.000117631106549595
0.000138558132058796
5.21312921445993e-05
0.000111702133924897
5.58810172320744e-05
0.000108627957584712
5.5054356913241e-05
1.02416896886398e-05
1.28954458569744e-05
0.000103729753275397
5.18472218850711e-05
6.76952893059496e-05
8.20260189115107e-05
6.54901506862717e-05
6.33920177407175e-05
9.05015384855403e-05
8.3477681560711e-05
8.94687911656809e-05
7.41058386030423e-05
6.29082317432934e-05
4.47101257447774e-05
3.27827392243205e-05
7.36292186451232e-05
7.67172196397731e-05
1.55434093447068e-05
3.82490932747071e-05
8.84289558037909e-05
9.47842157054407e-05
5.94560716518201e-05
6.32056848425371e-05
4.19135232333525e-05
4.81251346840327e-05
4.98056520231192e-05
2.52901374783543e-05
4.03191285826296e-05
2.27496730123226e-05
5.47651546285093e-05
9.18633759944382e-06
3.5861821685969e-05
6.85978991059537e-05
3.44931429748433e-05
5.03288303010357e-05
5.03831618156069e-05
4.92887785755479e-05
7.25391531818833e-05
7.17556993005284e-05
6.00276300949618e-05
6.22282263574642e-05
-1.74154621889975e-05
4.35050173538417e-05
6.45616523995071e-05
7.82404054739793e-05
2.4055978599643e-05
4.54501346618166e-05
5.35003364886348e-05
9.39182035479006e-05
9.34759678721226e-05
7.55437055976513e-05
0.00010336536101701
3.0420606497034e-05
7.07611702140122e-05
6.22969590750748e-05
7.74128001467258e-05
3.42765516708126e-05
3.89847399707062e-05
1.3057028803901e-06
0.000113594503250586
1.75223313632917e-05
1.16869002467157e-05
4.75573223830545e-05
9.32582629824788e-06
7.81563063208915e-06
4.02224789512029e-05
3.83967740686828e-05
3.33997838882199e-05
5.06073930415e-05
6.71794886210425e-05
0.000109953204416948
6.78099089769579e-05
9.70321783908997e-05
7.65089592695185e-05
9.39505664162571e-06
6.92455868505924e-05
3.94931453993372e-05
5.62775016054808e-05
5.22760707901684e-05
6.66512929128059e-05
5.53391012117965e-05
8.8188455863559e-05
2.35780923403876e-05
8.28408819543364e-05
8.08019145341913e-05
8.14590840595039e-05
8.04621200622001e-05
1.55302529594889e-06
7.31539914305477e-05
6.46108098717596e-05
6.34305183387728e-05
0.000121409444755009
8.30808043237667e-05
3.7806146956712e-05
0.00011264279604794
6.15463149516985e-05
3.02541528926935e-05
5.19730697778711e-06
7.44004285093733e-05
4.61031518990442e-05
3.31355947255363e-05
4.55254103731413e-05
5.56443840087797e-05
7.74873930980945e-05
5.98206338033974e-05
9.5805825855852e-05
8.45673095042428e-05
3.8007528102621e-05
5.91522516874041e-05
8.03896084463509e-05
9.3643644238188e-05
9.54483717806663e-05
8.62630251355779e-05
0.000130071859575965
3.79471165173454e-05
3.30696153472388e-06
4.94012690856073e-05
4.67473858968357e-05
5.45018086181703e-05
6.19357750363738e-05
2.63672263149272e-05
6.73608498114662e-05
3.79940170272412e-05
9.6349609359492e-05
0.000106406454346862
6.26273102280777e-05
1.87282351787711e-05
4.71125092702722e-05
4.85746765604258e-05
-6.26163634397838e-07
7.11676713357575e-05
-1.38009043363146e-05
3.64851870085579e-05
5.99234903282074e-05
5.45540523046576e-05
4.20375509645129e-05
7.65601589383686e-05
7.04404950233937e-05
8.33016000683281e-05
8.59526503326494e-05
1.54167341048407e-05
8.1718679154289e-05
6.07555150711312e-05
3.62121895998829e-06
0.000117330070722888
9.62300003361526e-05
0.000100668042075475
7.84809836365929e-05
2.9245297229331e-05
3.67583938451344e-05
3.4754487591054e-05
0.000105737689954486
8.80007426918315e-05
3.4277607082135e-05
7.69293751438719e-05
9.08284550606189e-05
3.81193530846463e-05
6.17085887522459e-05
4.43041988827344e-05
4.73539056231558e-05
6.03770611698379e-05
5.38202729981943e-05
1.25616341454214e-05
5.3641212011178e-05
9.68927365578327e-05
4.77498880719278e-05
2.26851663960564e-05
5.7794961268376e-05
4.95245230545275e-05
-5.61445033006693e-06
6.75599840214712e-05
4.766372272517e-05
0.000134973623676804
1.27524584079536e-05
5.48984010910596e-05
5.3238265275151e-05
9.60807711220168e-05
3.36832438683009e-05
0.00010777863274416
5.27682485146596e-05
3.32958827139145e-05
2.35617312746594e-06
5.54368726334354e-05
9.38417393654304e-05
2.26658510004284e-05
5.49009007589915e-05
6.41323100724833e-05
2.76033660889793e-05
5.27860124056069e-05
7.93367311704303e-05
8.31787032468414e-05
8.66455541814045e-05
3.19642837215984e-05
9.04772114094197e-05
8.0248522068284e-05
5.71671491760416e-05
7.4207600940718e-05
6.81767538373754e-05
6.58172811286585e-05
8.25743971199267e-05
4.61284303910295e-05
2.84936258238811e-06
0.000140660463609705
3.21796290897271e-05
3.83730659027284e-05
3.59416889483884e-05
0.000110472366727598
3.23824207482596e-05
2.69369789984194e-05
6.30803460486994e-05
7.18715567349239e-05
8.16005303649074e-05
5.96543099377045e-05
5.98306609589704e-05
8.55927408694531e-05
5.7821323498376e-05
3.30657027049708e-05
0.000100274616569861
7.01414648371662e-05
5.02008698443264e-05
2.76396651371506e-06
4.47280524238164e-05
-8.09828482898789e-06
7.48837457719725e-05
-2.34064854915123e-05
1.9287334273605e-05
4.7140323190218e-05
6.51747390613353e-05
0.000113343461316616
2.41157722339961e-05
7.97480857266225e-05
7.52108957797178e-05
6.81506656220687e-05
4.52017271364394e-05
8.17359143967748e-05
6.41730977171392e-05
6.46153978095288e-05
8.00181734596486e-05
1.5591034961204e-05
7.8816555958732e-05
8.15382015820358e-05
6.91221155888817e-05
7.76789715442352e-05
7.72710316273476e-05
3.64803528782578e-05
9.89705609301284e-05
6.68875820393901e-05
4.97375783693069e-05
6.68285180643115e-05
8.49292699781821e-05
-1.3087244811467e-05
9.48202202225057e-05
9.51141039412562e-05
7.90710591469353e-05
4.56599100223918e-05
8.44011403781024e-06
2.44422935080979e-05
8.53721373304744e-05
9.33083493073828e-05
5.14332504951834e-05
5.50656477104817e-05
-3.88175978092439e-06
3.37175863552508e-05
5.76840256486052e-05
7.97681384504828e-05
5.42479254364456e-05
4.57367791359476e-05
4.61097632178618e-05
6.39129210238503e-06
0.000150349752120056
0.0001191964421054
6.1455439952821e-05
9.59393447692673e-05
7.73821134608806e-05
6.39609821639028e-05
6.51550227891729e-05
4.01070365052637e-07
6.3837150911635e-05
0.000112497902925812
7.2395582581921e-05
2.24621978651952e-05
7.07594788901133e-05
3.62671594384803e-05
5.60764053606248e-05
7.54826334728134e-05
8.32728685021557e-05
6.10741424270846e-05
3.10143117821448e-05
9.36334841009746e-05
7.93335765146745e-05
4.07645952263216e-05
6.91545630546665e-05
2.74640579319507e-05
7.45455390015224e-05
9.13078631371846e-05
8.90905630881536e-05
1.39676783870335e-05
7.36046277049062e-05
5.22437462609048e-05
5.88147832274859e-05
4.95916614564176e-05
4.76444481700705e-05
6.7798713136548e-05
2.50310131829521e-05
1.44182377623243e-05
4.19913296512457e-05
9.10926668441403e-05
4.0984794623191e-05
3.78730942264825e-06
7.791744027465e-05
6.01496830519564e-05
2.90668948469116e-05
1.03711279918725e-05
7.53213555293667e-05
0.000104222283424743
5.64583217092033e-05
7.23916674326208e-05
5.12761466379728e-05
9.65367523361996e-05
5.88563137581619e-05
8.71565089093337e-05
2.28491114719329e-05
6.50661592295713e-06
3.55657996330369e-05
1.89410301339528e-06
6.80957651707809e-05
7.16196201268991e-05
3.67409096744219e-05
6.52865249548457e-05
2.86221024897614e-05
7.30490967554507e-05
1.38919679621501e-05
2.21304573869991e-05
1.30011401981041e-05
5.1829795504634e-05
4.31263220695627e-05
7.7188158852988e-05
5.0429815527054e-05
9.83029648884684e-05
9.78676483842589e-06
3.8647685828115e-05
6.00066764009378e-05
8.85379463400804e-05
5.10337905425614e-05
7.64165865499082e-05
8.56887342253822e-05
6.91034981483605e-05
2.1695949287608e-05
5.73172426113121e-05
-2.36161259604292e-05
5.59494355712214e-05
9.21662753156656e-06
5.86578078243427e-05
2.33357438720188e-05
6.85383769628851e-05
6.54977337386968e-05
3.59385907768557e-05
1.37536914368876e-05
2.63530478274963e-05
5.49901835120863e-05
4.42716601316304e-05
8.15379974093896e-05
3.96688151330468e-05
4.18843207190888e-05
3.67191642782262e-05
4.32031294687628e-05
5.4571499368308e-05
7.33004124970606e-05
8.77033111886363e-05
9.81206683403583e-06
0.000100438066935005
0.000178761090407865
7.98397656427722e-05
0.000110802037887924
7.20254211342622e-05
8.42231518528598e-05
8.61701778497223e-05
8.05229426389365e-05
8.45666422499584e-05
3.67077530738757e-05
4.41935866961884e-05
5.00223972321809e-05
6.4459559765338e-05
1.2165902211483e-05
3.42075795155036e-05
4.94797472520413e-05
9.02321990724171e-05
8.09933252623364e-05
4.33914372145123e-05
-1.89177188620825e-05
3.03838628991603e-05
9.98275799172193e-05
4.19481752511586e-05
6.11323212631412e-05
2.47099663978341e-05
9.58990345836411e-05
6.85856597427484e-05
5.7829680253663e-05
5.85921761090302e-05
7.50265894903013e-05
7.76718239953209e-05
5.32169547953396e-05
8.49314995184284e-05
0.000109455709068582
3.56105526576261e-06
5.21832103134823e-05
3.03149592770742e-05
7.57350609057451e-05
4.74492144582861e-05
6.62947596322799e-05
8.09289256421538e-05
0.000100665864722409
4.65988869379593e-05
8.95163529163826e-05
8.8544043459579e-05
3.70765509433478e-05
8.65621860572467e-05
7.58870732184402e-07
0.00011310265502322
3.42638244021878e-05
-3.48756939890557e-06
5.11547782080334e-05
7.41472378611152e-05
9.32446919515685e-05
9.34854043664948e-05
6.83757363885768e-05
0.000111363445235353
4.92760061863094e-05
5.91724681731038e-05
6.39617164481414e-05
4.8208765787449e-05
5.8759798713715e-05
7.65972098353064e-05
6.66007171439843e-05
8.88207203236487e-05
-1.22750592806769e-05
2.51923197070592e-05
9.89033767362241e-05
7.80866635904881e-05
-1.10858194231897e-05
8.4286536361152e-06
6.83613762812056e-05
4.6520082089506e-05
3.12494565825725e-05
6.37772729312485e-05
7.68877684233639e-05
2.43803028648602e-05
4.82762723101448e-05
5.7471049273426e-05
3.14288443308873e-05
6.1964734236262e-05
3.12370630868953e-06
7.43818227901727e-05
7.4395027053104e-05
7.50877629313982e-05
7.73144322112318e-05
7.23505833531185e-06
4.78648855481704e-05
5.6373098758538e-05
9.88068336364416e-06
8.31614966424464e-05
0.000111286645629588
6.42519280746779e-05
0.000102523978521567
7.08987641637059e-05
7.35919843429619e-05
8.35834243453705e-05
0.000109777338415118
4.77950397548752e-05
4.37056273350579e-05
9.47024511814192e-05
0.000100860850438622
7.31085137225771e-05
5.62740240221138e-05
5.1421985729436e-05
0.000101432616697139
2.60281125886028e-05
-6.77419409996059e-06
0.000114711109922836
0.000102652317872015
7.05374650747348e-06
5.76344249160989e-05
4.25158695571667e-06
7.65545865803438e-05
2.55139886015881e-06
4.82323811400634e-05
1.60688348730243e-05
6.65927589227545e-05
6.20604281328492e-05
4.0232876555923e-05
1.86111779964488e-05
8.61243771153601e-05
6.80801522794592e-05
2.58315620423962e-06
7.15981472386522e-05
3.38567722479084e-05
2.87518439411198e-05
5.42941079252897e-05
3.61013986295345e-05
8.21786036989201e-05
5.792292906877e-05
8.81967275981877e-05
2.73788677915154e-05
-1.20879277648458e-05
3.25651155298536e-05
3.06972641599785e-05
3.86455592880924e-05
9.00798459003211e-05
9.04508546861203e-05
0.000104088812909096
6.89231123243548e-05
9.09336039915651e-05
5.97187767037587e-05
9.71579412374419e-05
7.72223716749979e-05
5.86724830963536e-05
2.07144714805395e-05
1.55368446440175e-05
1.85628585462554e-05
4.50635992786641e-05
7.27888461102181e-05
1.85900861447292e-05
6.61317943056449e-05
6.82047071555925e-05
1.90343955666089e-05
4.83046731340634e-05
9.06982446895251e-05
5.63348875343809e-05
2.43153900427255e-05
7.50084931083292e-05
9.40401154605727e-05
8.81338984389096e-05
4.33178429168912e-05
4.80249185830061e-05
3.61252833784643e-05
6.52328525519408e-05
1.74269910258691e-05
5.221147372905e-05
1.19615668896622e-05
0.000112909575024763
8.93554134586202e-05
0.000107949082762257
4.35161641571364e-05
3.58482018340622e-05
8.07051441101098e-05
0.000126781270992418
5.26038731229103e-05
0.000117061976884366
0.000113356140589906
4.57828559427074e-05
3.03454233842267e-05
8.65560507632329e-05
7.43216805503115e-05
-5.61674823534075e-06
2.43749175239701e-05
5.46350304915117e-05
6.9157260715192e-05
0.000111243268487292
7.27819169080974e-05
4.00790598018953e-05
4.43872423971612e-05
9.03279273419069e-05
2.43653671035604e-05
4.50184999689261e-05
8.3096056439431e-05
3.05840605317633e-06
1.60485445465136e-05
7.12149432314603e-05
-2.97181553517036e-05
6.6064345761788e-05
3.33376912097409e-05
6.70507618051567e-05
2.78726167793348e-05
8.97859524875414e-05
4.12301427950278e-05
4.30178202827736e-05
1.09833218681201e-05
5.5950593326299e-05
8.81052865691733e-05
8.10913900312015e-05
2.84951753251914e-05
3.22966652468424e-05
0.000105307186531279
6.31213012481871e-05
0.000113405076231019
9.59649649217113e-05
3.93949520539601e-05
7.15696433226552e-05
5.35005783201659e-05
4.05005959207124e-05
2.20984439569415e-05
6.16961989014792e-05
2.4973746373562e-05
3.99506466027082e-05
7.7141280846711e-05
9.55555976071766e-05
8.52572786155637e-05
4.60940117975916e-05
6.10436827437784e-05
2.60303363778737e-05
3.20823033228687e-05
8.47182425166284e-05
6.02655420380353e-05
4.67626273690509e-05
5.82705765163636e-05
6.34591377027957e-05
8.95653346908808e-05
2.36980044117265e-05
2.82758096788643e-05
-5.0164283613826e-06
4.28630769207584e-05
9.95895746908095e-05
5.77072445734457e-05
8.84156487540603e-05
6.58140506641021e-05
9.20943864118159e-05
5.49223071841593e-05
4.83200234628621e-05
7.72889883657176e-05
0.000158032405212689
6.44856469437934e-05
6.17009014521421e-05
1.8998384390609e-05
-8.86250422504886e-06
6.8399082433756e-05
4.71030101677936e-05
7.033061052328e-05
6.71037081661851e-05
-5.16003533239499e-06
1.86384810019496e-05
5.43685899594214e-05
7.44215716283102e-05
2.96904035941808e-05
6.00405044190422e-05
2.02750234064632e-05
1.06927835310876e-05
5.4231983268227e-05
6.77445831239352e-05
-7.14562465121818e-05
7.02477031144692e-05
6.59015321625581e-05
7.14381815462432e-05
5.9223357503394e-05
4.29596846748387e-05
9.73588098226288e-05
5.19462871646694e-05
0.000120949223265924
3.19574054806374e-05
9.96153503761035e-05
3.6549002792654e-05
3.2228926945231e-05
8.35459657741117e-05
4.12124982831728e-05
5.02387364564303e-05
6.61515930363028e-05
4.32149366792163e-05
4.76403991305301e-05
6.97141787353362e-05
6.3885360831298e-05
6.73648372942057e-05
3.80309945770606e-05
4.70724060814742e-05
4.18298829479814e-05
9.57131732750827e-05
8.60648810448275e-05
0.000143976607351108
6.16317780311693e-05
9.87029171956066e-05
7.21729773112217e-05
6.01371196163544e-05
1.25833536997537e-05
2.22305464733251e-05
6.27771601610923e-05
4.26549371046137e-05
9.40252886892167e-05
1.25037123468335e-05
3.95492388046795e-05
8.84432632686756e-07
2.53383967518739e-05
7.41023590386874e-06
-6.0549156424485e-06
7.60053597568981e-05
2.14141854582338e-05
7.71345917681451e-05
3.75102493356618e-05
-1.87783201431815e-05
-7.35255038685657e-06
8.79114081988136e-05
0.000108720893788224
2.83138775310061e-05
5.04842539141653e-05
2.26610121920017e-05
2.15037408452894e-05
6.12192758582212e-05
5.3771033066885e-05
1.50926999616577e-05
1.0513244944212e-05
7.9390648248023e-05
2.28062297976077e-05
9.24287656578854e-05
4.0028794103449e-05
9.78232648671614e-05
7.69077435391947e-05
5.29613329496068e-05
4.72382251971074e-05
0.000132357638892357
3.39902254419619e-05
3.9609957122001e-05
7.09570705248121e-05
9.57982039390039e-05
6.25194958926507e-05
5.82499666318342e-05
7.30878104687572e-05
8.55583847862356e-05
8.44092359827704e-05
4.78256822251683e-05
0.000108312144390258
7.43667786422705e-05
3.88741325296863e-05
9.69252413863671e-05
7.7221051381333e-05
6.75015709582564e-05
7.69331593171043e-05
4.72977574617504e-05
7.48213744126514e-05
4.43682315878641e-05
7.81896657093474e-05
6.02045837384491e-05
-1.18883838750111e-06
4.03720802441519e-05
6.68814270545707e-05
4.94131318112867e-05
5.19898762726471e-05
9.52926094442973e-05
8.43189659437269e-06
5.78823923629644e-05
1.12566700564694e-05
9.73011161209478e-05
8.99411386464378e-05
-6.19242146746837e-06
5.48563324258752e-05
2.18750337079272e-05
1.42899483712158e-05
5.04976711315569e-05
7.92658111860776e-05
8.10092043431543e-06
7.2930284480129e-05
3.7661005804046e-05
9.40870723455054e-05
6.42571601009171e-05
8.00787033202099e-05
8.24897372132147e-05
5.77265103023158e-05
8.26141426933167e-05
0.000133768754939871
8.53093337611718e-05
8.50386202304828e-05
7.59590896515557e-05
2.94550501177161e-05
1.11832024702511e-05
1.96173860706416e-05
7.4644908544136e-05
3.11795200603961e-05
6.5696928842529e-05
6.15326449207638e-05
6.20368655260967e-05
8.70417716798297e-05
9.2003893104888e-05
6.70332468923373e-05
6.64394879712958e-05
5.19618195274726e-05
1.52168097791524e-05
2.16170071861078e-05
3.52053407748099e-05
3.63860563265148e-05
7.10294392905755e-05
5.77661544609461e-05
9.99415464994458e-06
6.48518350924292e-05
0.000134721160319318
1.98621591249674e-05
2.84326380565285e-05
2.44632923907733e-05
3.65484683813259e-05
7.8615125790663e-05
7.35327756235803e-05
0.000111776111471192
7.79799899475524e-05
6.98598561664779e-05
0.000131852265446158
6.29029673310635e-05
5.0464826511385e-05
0.000116104323331066
8.34930854065565e-05
8.32347045432919e-05
6.2286770778224e-05
7.68678912229596e-05
7.70747313098423e-05
3.55573127035268e-05
9.74672804222359e-05
4.35985380424034e-05
8.74182066433401e-06
9.57857060307446e-05
4.86361608085099e-05
6.44393252235111e-05
3.03433912641047e-05
7.1202708882961e-05
4.1753410738057e-05
7.103437428664e-05
8.7262854364327e-05
-6.4372017837589e-06
4.31572304192251e-05
8.96089760552788e-05
1.70681338966113e-06
-5.70282552376094e-06
8.37510822117243e-05
7.97224473840203e-05
0.000100908319505236
0.000100255227338066
0.000104388083540677
3.98831143126571e-05
-1.53249309559697e-05
3.62334372685807e-05
0.000109886595807451
2.58282030802079e-05
0.000122251592588115
5.1751011560753e-05
6.14109048700623e-05
5.28603630696839e-05
8.38841059008333e-05
9.79299518361712e-05
4.59910115521463e-05
6.36729700368437e-05
0.000108906419555361
5.20136452546446e-05
2.71705880037393e-05
9.6093608137308e-05
0.000113059078529441
4.64230123783174e-05
5.62062725670253e-05
2.9480677663235e-05
3.66407715715284e-05
-5.72754970721815e-06
6.90008685246734e-05
6.5149604371573e-05
4.3994097656567e-05
5.94410076697281e-05
3.82950212000797e-05
2.35665338679387e-05
8.8470764961931e-05
9.04814926342602e-05
5.30967375247592e-05
8.16362104223643e-05
4.47544353584137e-05
1.28090694604252e-05
7.25724312612812e-05
3.05196578822855e-05
5.09158610304165e-05
2.73834138449188e-05
5.04683599492653e-05
-5.93243902325775e-06
4.87533882725164e-05
4.86257021621366e-05
5.23443121750102e-05
6.93860008964711e-05
7.75863612036246e-05
3.11795570264874e-06
4.74507579150343e-05
5.05653137592923e-05
3.3125025804094e-05
3.56046538807756e-05
0.000117284531044935
5.83248585330237e-05
4.48206310921223e-06
0.00014276096112023
5.88108432480902e-05
0.000100872432221378
8.32789685532168e-05
9.6496829064917e-05
7.00172986206086e-05
7.50916370825484e-05
4.71074493071835e-05
4.72272216288837e-06
4.74514995500776e-05
2.2035632464565e-05
8.87402652254467e-05
6.31384668288462e-05
7.49276379144216e-05
4.09040400558326e-05
7.86228385658586e-05
8.44370411205412e-05
3.23499835218935e-05
5.48665435648379e-05
6.69697734125918e-05
8.45543899800322e-05
9.50910211218126e-05
5.24602969639234e-05
7.23761168262432e-05
6.32247115437913e-05
6.16130382598027e-05
5.34338135040182e-05
3.16777974131655e-05
7.48818905418144e-05
5.47706981610562e-05
3.48627637846684e-05
-2.78385279046763e-05
6.54086342862753e-05
6.92715194070708e-05
5.6007370444805e-05
4.30977341070027e-05
9.34727420477465e-05
5.36305449267151e-05
4.82334507697309e-05
2.57261681088988e-05
4.77750200636434e-05
0.000106340315981577
6.110829792244e-05
7.48301532666771e-06
9.24580257421298e-05
3.83377975495026e-05
0.000145009594179618
7.21309122519374e-05
7.84596033407074e-05
0.000129509721982744
4.2964730929523e-05
5.56199297932076e-05
0.000105648516755494
5.92751052604262e-05
3.68055180468618e-05
3.48687397043054e-05
0.000101047061052417
5.34293065991868e-05
7.61264745358197e-05
0.000105831536703947
8.66965216565061e-05
8.48027516012517e-05
2.04066803557234e-05
6.6996461184643e-05
3.67722344986955e-05
7.88162042260991e-07
4.14064609278117e-05
-4.95232183833599e-06
3.21715510322441e-05
5.43852712375342e-05
0.000104783448111936
3.04930897012336e-05
5.7491732309085e-05
0.000135028118862042
6.53374387587362e-05
2.91289741766145e-05
5.65475317712163e-05
5.6892998160041e-05
7.54597053267047e-05
0.000101075053845254
9.66250169687009e-05
1.77692669768136e-05
7.20496016104808e-05
4.79005316692793e-05
0.000122229638219886
8.72397104436709e-05
7.83390848445864e-05
9.15437948527799e-05
7.35365790989107e-05
9.18411446926816e-05
7.64354661999497e-05
7.00085449327673e-05
7.07078236008754e-05
4.92758980213276e-05
0.000115235362194401
8.3551581175248e-05
6.5191312395057e-05
9.49809691652015e-05
-2.05248237404396e-05
5.11986950344738e-05
6.71365916643317e-06
6.02794327282677e-05
-1.58373592584777e-05
4.49445665457918e-05
5.11079355681485e-05
5.92898490658794e-05
7.82000756450287e-05
2.14297942418873e-05
0.000117251568529217
2.45955167545679e-05
7.85234475192143e-05
7.2581251112421e-05
4.66346322777998e-05
-4.58131612623419e-05
0.000118655592765972
8.12224897895066e-05
4.27470905228636e-05
5.53328922235483e-05
6.01722704862153e-05
6.37949034256595e-05
6.85050854938718e-05
9.80806710805521e-05
0.00014508495609061
5.79000927800655e-05
5.01681490844894e-05
6.06951051702131e-05
3.44399423487606e-05
1.63180018960644e-05
8.43041835308473e-05
0.000103623344630484
4.41083099378058e-05
2.70254238485388e-05
4.13345572468599e-05
3.08401073852154e-05
9.24372249228332e-05
3.57469912758081e-05
3.70622744018484e-05
6.32365360292011e-05
1.0501520686715e-05
6.88325620099139e-05
4.8082534707585e-05
6.33104658187068e-05
7.11621663267053e-05
9.35274136435907e-05
0.000109635832215397
1.3911108934696e-05
5.39024559994944e-05
9.95242418050978e-05
2.25616973078135e-05
8.49812821075338e-05
6.18479972096711e-05
7.01018068420502e-05
5.55228301240618e-05
5.1239188963096e-05
3.99246229340668e-05
8.14707605247085e-05
1.75936540503997e-06
6.97380186500186e-05
9.16417030608476e-06
8.18622746444557e-05
3.91214987511001e-05
0.000118372292926826
6.47253896210699e-05
6.7284377907206e-05
5.68094835655439e-05
-3.26367810895102e-05
7.86741695534512e-05
0.00012197219239186
7.72580194650832e-05
9.80349130346461e-05
7.58845308773762e-05
4.31383618781298e-05
-2.0879335529972e-05
3.13701114881924e-05
7.00966805598686e-05
9.28369727317794e-05
7.88577157848901e-05
1.84177166872703e-05
3.34780816700852e-05
7.12900643140648e-05
8.0001506527363e-05
7.63650664084766e-05
5.7368038317362e-05
8.47083886759159e-05
5.4250846263254e-05
6.27808366554885e-05
0.000122074687943366
1.60015753485123e-05
6.89012884752734e-05
-2.3527647716812e-05
7.87596015827903e-06
5.05219930930508e-05
7.59549182581281e-05
6.38462334736431e-05
8.72154573767389e-05
7.83514355395659e-05
5.99053243925419e-05
6.76953110599716e-05
9.05440384745339e-05
7.00284839749038e-05
7.01293479877004e-05
1.84116468700704e-05
4.62298405764377e-05
5.08694539820922e-05
0.000101020272614566
0.000105400640066248
3.91671076119804e-05
9.25583975316594e-06
3.27805718512661e-05
4.8617730231211e-05
-1.41666482240104e-05
0.000125303854186968
7.23454009055193e-05
6.41824115260035e-05
8.97130120255618e-05
5.76215333670244e-05
4.537618638838e-05
8.79438025361032e-05
6.28079387754792e-05
0.000112128030298853
9.18038630038167e-05
5.11192311842432e-05
8.18753036005974e-05
0.000122711023726177
6.94667490035626e-05
0.000146667443839523
0.000106150079889812
5.29465998103895e-05
3.56627874145131e-05
3.43892653503032e-05
4.03908176229818e-05
9.34487022663807e-05
8.61409961319744e-05
4.72935208425851e-05
7.99630076259754e-05
5.65680636190709e-05
6.47576092764393e-05
8.34738092033262e-05
9.34306002270435e-05
3.95132677073327e-05
2.69990640659251e-05
8.57469267995244e-05
9.33718858763449e-05
3.16245392711365e-05
8.99690351655803e-05
9.32347647827261e-05
0.000107302607878473
7.62582159845399e-06
9.08342796345976e-06
1.23335484158112e-05
2.33139125478552e-05
5.2723459303074e-05
8.85677195547689e-05
4.28044954884137e-05
9.3053922719578e-05
0.000121128197076313
6.03357141548676e-05
5.53244977853425e-05
6.13893403042129e-05
4.61902107598438e-05
8.88645838853108e-05
3.61601948939936e-05
4.17832239774592e-05
5.16954379361755e-05
0.000100406266674883
9.40079861421794e-05
3.36898219194021e-05
8.78885722566313e-05
-1.03562076309211e-05
7.56609901837067e-05
3.70418877981068e-05
8.09912490087599e-05
0.000120355126070394
3.04094243830661e-05
7.42328517454524e-05
6.66656853558968e-05
6.36524848378995e-05
2.80272545286164e-05
8.0016472486273e-05
8.43167106847652e-05
9.41023562543562e-05
2.63660116624895e-05
3.00996138191555e-05
5.02998202700979e-05
3.69728866209853e-05
7.52883879735026e-05
4.51132003487196e-05
2.49373332532129e-05
5.75024409249848e-05
5.25717863675024e-05
4.5196446489259e-05
4.1939194605763e-05
4.62607637931488e-05
2.38868243098732e-05
1.3963034607505e-05
4.58694971179759e-05
7.51746392662343e-05
3.69240319837453e-05
9.1687511278111e-05
1.99033833526298e-05
5.93361395431678e-05
-5.73640086125855e-06
3.53124953759799e-05
-2.5071736845473e-06
4.0791175300621e-05
2.67947634197918e-05
7.43204914380703e-05
3.69534426647131e-05
6.75342941006325e-05
5.54291441742261e-05
0.000118070955313669
2.88314005101394e-05
9.01387179275628e-05
0.000100766437159666
-2.04690632872439e-05
7.43364716595662e-05
0.000112949118697794
0.000141585680572811
8.20883695857314e-05
4.00305156817617e-05
6.89134636069606e-05
7.86175624582463e-06
7.88083867270631e-05
5.95802421481962e-05
8.16041550445956e-05
5.68113643051328e-05
4.43338965853457e-05
2.44864180445911e-05
8.35788242935807e-05
7.27634213661901e-05
7.65351912655544e-05
0.000109927066765496
6.87437617748783e-05
0.000114663127585903
-1.66371080941862e-05
-2.01238754925148e-05
8.20867124862382e-05
8.86256085948244e-05
-3.86858927066834e-07
7.78555363351854e-05
7.80746543026396e-05
6.32843481336477e-05
5.99020284975772e-05
8.39137218282659e-05
1.4283402995512e-05
7.92316664546047e-05
2.58697826841672e-05
5.62756103262166e-05
4.21599445019913e-05
3.41972964551632e-05
4.07082786503606e-05
0.000106326873499215
9.1513773371384e-05
6.16433004177719e-05
1.54162172664873e-05
7.73156677346118e-05
9.12067427532558e-05
4.16392589078419e-05
6.19817303223383e-05
4.37330372510996e-05
8.28077712191891e-05
7.12608799475449e-05
5.89940578102591e-05
3.5358320095638e-05
8.03671380889009e-05
6.95059913425591e-05
2.79184049203127e-05
4.40308877828947e-05
1.68311264232063e-05
0.000105856930444864
1.74772970738421e-05
0.000100869061077122
5.9506547740656e-05
0.000105250554261386
3.32437574136476e-05
0.000100086933491306
4.69985920387684e-05
-1.29399321959116e-05
8.62481418217118e-05
6.40101278724102e-05
8.27518750601255e-05
8.81659875267211e-05
7.24696133677893e-05
3.09266705523636e-05
3.04423372620715e-05
4.54441366528309e-05
6.72022977965338e-05
8.35264655865679e-05
5.88641134760635e-05
1.17606620315016e-05
2.02085535881183e-05
0.000128235897151716
6.28600345050738e-05
4.86819274739078e-05
7.1620466812055e-05
3.59825964713936e-05
7.95019209118135e-05
5.41271563834891e-05
9.56269949077634e-05
4.30272955981013e-05
1.88917219152417e-05
0.000111075310065452
4.12679607690054e-05
5.18463448939756e-05
0.000118494478795828
9.11241833209512e-05
5.79101995055304e-06
5.12778476817685e-05
3.70328813246245e-05
8.28192901862915e-05
2.25749052684276e-05
7.37330740829891e-05
5.4989319196148e-05
8.51905816450717e-05
2.34051943649592e-05
8.843009595962e-05
8.9516040617219e-05
3.92235207566239e-05
-1.73559152368174e-05
5.26625135311474e-05
6.99783527793979e-05
4.46296307303173e-05
-2.26367913268102e-05
1.11582518607818e-05
7.45151176394603e-05
9.61439199405187e-05
5.50303107971443e-05
2.59545271306054e-05
5.62999791166852e-05
6.98742255474486e-05
6.41178488008502e-05
3.97820872496114e-05
3.65557195070316e-05
8.17512511133147e-05
6.19784890911817e-05
5.09057770227196e-05
4.85018642936754e-05
2.19677766727265e-05
7.67056065681353e-05
8.63860895275635e-05
7.01141081706895e-05
0.000107066538187808
6.02793540651995e-05
6.12760070667756e-05
0.000103992120409248
2.70724683643256e-05
7.00425077297872e-05
4.6792992483351e-05
5.30737787739712e-05
1.76783722359349e-05
5.77322105572045e-05
3.0651218927679e-05
6.47861921499765e-05
5.7752241499432e-05
7.02702380442999e-05
9.22840214530195e-05
-2.6833979953009e-06
4.23841158668519e-05
4.39915477848133e-05
5.78041616877345e-05
3.47958152409682e-05
7.20818513875308e-05
8.75719781983894e-05
8.89144033819219e-05
0.000103766504841046
0.00010276266024417
3.7479684511822e-05
0.000102097087447613
2.16630086023526e-05
0.000100692767872118
9.98054689551738e-05
5.29454406020867e-05
7.45969392315471e-05
4.61208353813654e-05
3.75772755022794e-05
7.10236312238748e-05
4.04642335182418e-05
6.85130293510697e-05
3.73979310307529e-05
9.86750677294207e-05
3.35530322358738e-05
2.11886990983651e-05
-5.22863091143518e-06
6.97339741492128e-05
1.33282340455806e-05
8.92139064978695e-05
7.00407099023833e-05
7.11134570404637e-05
0.000104016283161669
5.24638512120588e-05
-4.85280463922067e-06
6.36256284991439e-05
5.83387580236515e-05
2.09673245882586e-05
8.30047532935696e-05
1.98919162867054e-05
6.29487743599252e-06
0.00010847423158663
3.51473600991281e-05
3.56065404127934e-05
6.12994777361473e-05
9.63390392052184e-05
9.71974101301963e-05
7.67570260671332e-05
3.0340366091605e-05
4.71203082173557e-05
3.93930152412179e-05
4.68836792981631e-05
6.81755250162184e-05
0.000110143583019774
5.9242755457003e-05
7.08027010664351e-05
4.05610528237607e-05
8.12740801646671e-05
6.75087757209102e-05
0.000108185532839603
6.07292861886968e-05
6.3918912320134e-05
2.92838425972791e-05
6.54144923648596e-05
5.63068428562586e-05
0.000113442518868378
4.52076758445186e-05
1.07519324668934e-05
6.52980172745221e-05
6.38739929830115e-05
9.9258865887912e-05
9.76276204074834e-05
9.22197971452115e-05
3.69344151191747e-05
0.000112182538757779
4.76358025148134e-05
0.000113089891929412
0.000111457263149135
6.22013719682528e-05
7.86211161501043e-05
9.89894640288073e-05
2.51395636267831e-05
1.10343090494748e-05
3.3577304179863e-05
4.23343748183099e-05
7.66376477635057e-05
3.80894179764467e-05
3.69323951122543e-06
0.000104108093033025
-5.63958207169225e-06
6.65526626739381e-05
7.45857991582595e-05
7.25964487314104e-05
8.29449498221674e-05
4.74316126204339e-05
7.7804760007638e-05
9.0107477005542e-05
3.15515591537651e-05
7.26874395757989e-05
0.000123501613178782
8.12892988805302e-05
7.36259227277658e-05
-1.42026063494305e-06
3.85965864352079e-05
3.64467824309991e-05
2.782203808034e-05
8.62403881316993e-05
7.6982657376464e-05
-1.45454898069783e-05
5.3303402835515e-05
6.78133391855624e-05
5.57655644860353e-05
5.98804481138152e-05
0.000164068378341083
8.54315705881377e-05
3.74350098134243e-05
6.5693962129482e-05
-1.09393820175733e-05
1.44936254150445e-05
9.47272319042834e-05
4.57893730617077e-05
-7.31588931166791e-06
5.91637980910847e-05
2.31763885831273e-05
2.81987591722403e-05
5.33911253955224e-05
5.63567217528626e-06
5.17812752163779e-05
6.63177838109657e-05
0.000120463568890764
5.37091255645825e-05
9.72811764317854e-05
4.11614715433523e-05
3.54872394385645e-05
5.37058152051022e-05
6.50320057062953e-05
6.01602694203727e-05
-8.00206803475014e-06
1.02188253463586e-05
4.17429798620399e-05
9.3417168486443e-05
4.01853964621704e-05
0.00010276012854922
7.11625849822951e-05
-1.01540853944756e-05
6.84839547466475e-05
4.75585625798467e-05
6.75561288321154e-05
4.72157466510487e-05
9.32667415284844e-05
9.68460357163746e-05
2.45035534769912e-05
-9.44739075503444e-06
6.65868441827694e-05
4.83437707357406e-05
6.52610618404325e-05
1.38470461778151e-05
7.41840461586708e-05
9.92160823601143e-05
0.000103393729051846
5.83312465184912e-05
7.6108546138941e-05
7.63130700592358e-05
7.65480193946665e-05
0.000103483869591688
8.33290323743663e-05
4.73003388026741e-05
0.000125824145080366
8.15110930779827e-05
0.000106655352765359
2.2715756048319e-05
5.430562203855e-05
0.00010305473870752
7.91917514373227e-05
9.35266980291997e-05
8.58232758754056e-05
9.25247504290976e-05
8.2629904991477e-05
9.60972523136763e-05
0.000130723087112307
9.33751589877998e-05
1.13515800659643e-05
6.99303523713144e-05
1.46177929948313e-05
6.98622831465698e-05
2.11299551387441e-05
7.35496969744661e-05
2.03379760768136e-05
2.89322629089786e-05
5.00739209844499e-05
9.38382987433679e-06
2.56639951796858e-05
4.33207600685367e-05
9.50641742586012e-05
4.98738045651139e-05
4.73401240558211e-05
1.45289096109455e-05
2.73144243623093e-05
3.95300658045515e-05
5.79295187255381e-05
5.50716647047718e-05
7.11497224795417e-05
1.62564177704564e-05
6.74554979779565e-05
5.98129376445342e-05
4.12319540716771e-05
4.89203406986924e-05
-2.60922451196962e-05
7.65760846636711e-05
5.07640429732472e-05
6.60956384218211e-05
8.69027567753375e-05
5.33432914858296e-05
7.82767742057382e-05
2.0862065569541e-05
0.000140454871823912
6.15480445093748e-05
8.32490022526766e-05
2.19348831463427e-05
9.37482380297057e-05
9.34741480123341e-05
0.000147582000455048
3.88585869611084e-05
6.26316174924956e-05
9.90755976556745e-05
8.58189521411967e-05
3.65311193776206e-05
9.8518167179581e-05
0.000102336193721397
5.14399693780496e-05
2.41969557974017e-05
4.45987887365238e-05
6.41164231525026e-05
1.62658573086725e-05
4.26877224128769e-05
2.54561258037623e-06
4.03267775354127e-05
2.22811180644966e-05
4.20665405904518e-05
3.50492726550863e-05
-1.14728091460192e-05
5.11515013312654e-05
-1.78575153072225e-06
1.97831036013921e-05
0.000101183887963066
2.19641600666018e-05
0.000137386918421149
0.000104606343354097
9.38687369440822e-05
5.66134974698257e-05
9.16140314287461e-05
9.31482058659979e-05
8.31762151702274e-05
7.02815769993746e-05
2.29653873678089e-05
2.62344796684815e-05
5.67510151460483e-05
4.93237815246811e-05
6.05758986173641e-05
0.000105404479704999
7.39230751689306e-05
7.72488753893406e-05
3.5864109464645e-05
0.000127809320799468
4.59361826863025e-05
6.34235292499614e-05
0.000136335663983122
7.92552107064098e-05
4.77062711983361e-05
5.83733789392632e-05
0.000104694166706653
4.49892968452927e-05
7.0467362309376e-05
3.25119275624977e-05
0.000110367591690882
7.78863479846859e-05
3.34556083189144e-05
2.71350692278311e-05
5.93697937722394e-05
2.13839298687883e-05
9.08346122508527e-05
5.49663026543627e-05
0.000103081262691168
7.20146084213509e-05
5.38397124413922e-05
0.000118088776269246
7.01739802868021e-05
3.3905256996633e-05
0.000147396776027246
6.65493076708552e-05
5.70443683116793e-05
7.78651748047032e-05
5.82490596729984e-05
8.89947109747959e-05
4.59539043209971e-05
2.24636766110314e-05
9.94174906621513e-05
7.00306914734598e-05
7.76080401226612e-05
4.72069946403776e-05
3.57259728937002e-05
9.22712535586271e-05
7.04558528113762e-05
0.000118181447076815
3.85406623568914e-05
3.82016312089433e-05
4.4854104687126e-05
0.000130858666535424
8.00175740837572e-05
8.43156969664481e-05
3.10301940195671e-05
9.34554357867483e-05
4.30367659138806e-05
7.35197158379987e-05
3.37524039248703e-05
1.67055201117705e-05
-8.10614406511529e-06
6.40912815253383e-05
0.000119286127105138
8.08104548455761e-05
5.15254752323135e-05
6.90737164739321e-05
6.8812043378752e-05
9.94425817770827e-05
4.68262451466307e-05
8.381423825402e-06
4.22556407530632e-05
4.20390962420489e-05
9.36693421427672e-06
0.000111850656732321
8.78416465217655e-05
9.15790592124155e-05
2.26768509020053e-05
6.39898143240336e-05
0.00012142626881782
8.38738241460447e-05
3.56638301562346e-05
-4.26812641960906e-06
7.90295257096699e-05
-2.54247748490914e-05
9.69134030250369e-05
5.74008673180434e-05
5.15176028578599e-05
0.00012692051279919
8.72544086076963e-05
3.84838287737564e-05
-1.35597318882749e-07
6.16730736909128e-05
3.27934775195609e-05
5.57215379644042e-05
3.67373610020983e-05
4.11585026492124e-05
5.57451610662487e-05
2.2103046343892e-05
4.34542671052403e-05
5.94543527845899e-05
-1.61609313286023e-05
4.13214913216341e-05
-1.49368245970766e-05
5.87410994005663e-05
5.9614240315246e-05
6.97910633819368e-05
8.92801690546368e-05
8.86901099005589e-05
9.91030734645953e-05
5.33865150870735e-05
9.8432777956181e-05
9.98422021692554e-06
4.18549338951904e-05
3.53895132708313e-05
2.81859923613255e-05
7.05788428882763e-05
6.05696035949211e-05
0.000101154037349102
3.12060974797245e-05
1.01043570922697e-05
6.80304226718691e-05
8.66876346137982e-05
-4.76794817718514e-06
3.25642335727858e-05
3.57743820173125e-05
-5.04711731306613e-06
6.51543638177027e-05
3.8849243497103e-05
9.09172377969952e-05
5.4560639807955e-05
3.35717407224145e-05
1.56128491272415e-06
4.80096628934813e-05
8.51226610061886e-05
3.23732631619079e-05
4.38501715166206e-05
5.09746718301932e-05
-7.59554715877017e-08
8.66426532934825e-05
0.000112103954226123
8.60702679364081e-05
0.000117874730593488
6.31723169097949e-05
3.90147898477437e-05
6.67771895085233e-05
4.00851679808352e-05
6.00039524045359e-05
4.40076055060392e-05
5.27962949516102e-05
2.43310048964204e-05
5.85326834875259e-05
3.55357505313361e-05
4.02920585474049e-05
5.56071861129706e-05
0.00010624271922259
2.72199867260188e-05
8.24581877947058e-05
8.9091578173419e-05
-9.12228600713991e-06
5.8361159972008e-05
7.58708141441504e-05
-1.51567932536324e-06
9.99181977779019e-05
4.14237448662761e-05
5.35134194287381e-06
6.38757115607457e-05
3.03230656708171e-05
0.000105740523035842
3.81327769676047e-05
2.17579011392548e-05
0.000105148568397189
9.05196280253485e-06
7.13604309846123e-05
2.53385934560629e-05
9.44094413224944e-05
8.95168245713575e-05
0.000108349439901205
6.73431102458874e-05
3.56026107002111e-05
1.35398879899173e-06
6.09349027696635e-05
1.35733417953918e-05
4.05406130528125e-05
2.89390986290404e-05
5.42618413195852e-05
1.08355480242356e-05
3.44085462226158e-05
0.000105149695146619
-1.7859911812276e-05
7.06783887304637e-05
3.7021607098363e-05
6.34483214153064e-05
7.83483053715923e-05
9.90440361450031e-05
8.57884598251174e-05
5.58918548496414e-05
5.09636773273699e-05
1.55362815944219e-05
0.000114668475089071
4.30492832605553e-05
5.55039056932652e-05
7.60425225982479e-05
6.41925192383855e-05
7.28461451538429e-05
2.22483042349925e-05
3.2455774088414e-05
5.91411019584787e-05
4.15686475625256e-05
5.12897035522796e-06
7.104774031825e-05
5.45363807629431e-05
0.000124785535611833
4.59336264448935e-05
4.07581751388651e-05
6.13909260556859e-05
3.67554737063396e-06
7.72845496383758e-05
5.1405731602108e-05
7.04121810089896e-06
2.21861952689976e-05
6.71293531572675e-05
2.97780065167145e-05
4.27937094811702e-05
6.68550806505911e-05
6.90754325151597e-05
4.54614291343083e-05
3.43252273269936e-05
4.7516056258066e-05
8.85494665071682e-05
5.82556213804161e-05
6.43826337222313e-05
4.06155712522437e-05
1.72751957592193e-05
4.33272371390299e-05
4.28691913724637e-05
3.51817614467354e-05
5.68654784398496e-05
4.40627205165925e-05
4.21571643635992e-05
4.11409768933738e-05
5.83550197998465e-05
-2.68690938076596e-05
1.64552416680142e-05
-3.65399667837497e-06
3.38588984840355e-05
5.38434667250228e-05
2.78627101628492e-05
-3.42384048580309e-07
0.000107588529582389
2.5697884033504e-05
8.59172694572078e-05
2.53410169847943e-05
2.8574954875165e-05
3.26187622406406e-05
5.17711417453774e-05
9.55260432111713e-05
9.32572456264554e-05
4.33806335982528e-05
7.06782761131677e-05
7.81246697212006e-05
0.000102478112035254
6.27129002756648e-05
8.66940952070637e-05
0.000119466846426192
5.96827739965581e-05
0.000128963229114166
7.07331645640421e-05
5.20635985593008e-05
8.00266006641196e-05
3.72140397717151e-05
7.67043321722138e-05
9.56632644333956e-05
0.000103159206808707
5.50111836377832e-05
2.6593737615929e-05
5.21943002476784e-05
0.000107823934479062
5.43997969378912e-05
6.76722810002491e-05
5.89429698601893e-05
5.7151040615444e-05
5.54506364275983e-05
0.000101398996892615
0.000147076168885988
3.36964194541258e-05
6.62258988371531e-05
0.000123668054239651
1.22007710398223e-05
0.000111062077834893
5.99263010159531e-05
5.5143546674854e-05
5.94856358724876e-05
9.09068329073203e-05
0.000101374337225637
0.000117396162817642
7.26633485488039e-05
6.65009031982315e-05
5.18236831484608e-05
6.02406696863595e-06
7.56930483325408e-05
8.99575159309731e-05
3.94001332339451e-05
5.20038311351989e-05
7.71704097970614e-05
9.62887827369418e-05
8.88660383336428e-05
8.30692995912088e-05
-4.7250630404374e-06
7.60580837183874e-05
2.39072539462025e-05
0.000111759647234918
7.5099879430033e-05
7.07974278664061e-05
6.00478096215319e-05
8.74722141749704e-05
9.75401387904154e-05
7.55526541375598e-05
5.97615158037242e-05
2.38060328977266e-05
3.51602805613103e-05
1.86387599314717e-05
5.27808369529901e-05
0.000114374853175414
7.93038804700342e-05
0.000134298362661702
5.10662435197541e-05
6.86345064093521e-05
1.60237454073204e-05
6.7160791272577e-05
9.67136468399686e-05
2.47630477787737e-05
2.76458678732902e-05
8.58335950699651e-05
5.88849791139888e-05
3.20145229510752e-05
6.89122918609109e-05
6.11589300864428e-05
1.39512660597011e-05
0.000102946887253319
2.92404030694236e-05
3.83354925031173e-05
0.000110133096757442
9.29343829847343e-05
0.000108467742050978
8.41710017847624e-05
2.87018689594098e-05
3.84983382165202e-05
0.000109669385558917
9.66182946555449e-05
9.25556180233032e-05
1.60512493945372e-05
0.000129436554467187
7.56936082528147e-05
2.23685182368284e-05
7.73461783714017e-05
5.43697491378905e-05
0.000116777097156299
7.01259383101188e-05
1.28606763798066e-05
5.77036813308694e-05
1.51110224978095e-05
7.88394318700224e-05
2.83065983333352e-05
3.21114714592666e-05
4.67477487772752e-05
8.96186523157346e-05
6.14511985938072e-05
9.01570650323321e-05
0.00016319704250418
4.37761842768661e-05
9.51597193916171e-05
9.10234194738324e-05
6.35796215610942e-05
7.69652845282157e-05
5.02071808440673e-05
4.98336673030418e-05
6.90572777987006e-05
0.000115510742071421
0.000111087002192252
4.55224552644591e-05
6.97707036346495e-05
8.62808307256088e-05
6.20695145191231e-05
0.000107080096216584
5.54431761993711e-05
5.07344002147345e-05
6.60982551922616e-05
6.84922529026961e-05
-1.95254043660519e-05
6.62610620887206e-05
3.46560238419679e-05
9.7499075822777e-05
0.00010351202017851
8.33304919927746e-05
9.47914844398172e-05
-2.38400597545653e-05
3.66998867796606e-05
8.37994534077234e-05
4.15702576103658e-05
9.56352032262972e-05
7.74930733339986e-05
2.14054720222723e-05
0.000118311427864962
8.58907976853789e-05
6.50041879967713e-05
3.66190468407536e-05
4.08310502827198e-05
5.02745068614038e-05
2.83259230968258e-05
8.44014635519652e-05
5.71001492186269e-05
1.26573701870557e-05
5.60690006510766e-05
6.20377869719903e-05
2.30600494056712e-05
-4.88312800483637e-05
0.000107972829909341
9.63544716775012e-05
0.000100821016668336
-4.462885739811e-06
8.34703247999398e-05
4.22014521242928e-06
-8.08795818841257e-06
2.90389278533055e-05
5.74946547200384e-05
1.36142639873345e-05
-2.01556391561544e-05
6.81919806263491e-05
4.76489215749831e-05
4.92244025524688e-05
2.96483048320769e-05
7.37745014378728e-05
7.12441254255482e-05
5.78287153741936e-05
8.44529669231186e-05
0.000171151490237747
0.000115564964577759
0.000128668704541658
7.66916497952263e-05
7.66810520814036e-05
0.000115031933019764
9.86979561876803e-05
4.70722070317109e-05
6.79135960053335e-05
7.50345378747563e-05
0.000100688791268118
1.25492226003897e-05
8.61573579411951e-06
8.26477609841506e-05
5.145695758493e-05
4.90646492695018e-05
4.15958174680246e-05
7.58116244242813e-05
6.13418185459944e-05
0.000100371138373467
9.12608730236886e-05
3.34451484630993e-05
-3.65465454409021e-05
2.40921649704142e-05
4.23553786326703e-05
5.92115831114959e-05
3.8644322492533e-05
6.28426061599323e-05
5.22388480293313e-05
9.35221702353503e-05
0.000114960354803531
0.000144385837754855
6.56317711096492e-05
2.58745611185892e-05
0.000108708739130834
7.35261087849258e-05
3.70369976031016e-05
5.43082124756536e-05
6.32975730435053e-05
5.78218265394036e-05
8.09925150303311e-05
6.27306503822471e-05
0.000114096973602084
5.50660050124058e-05
0.000128000388106568
3.70616447356157e-05
7.45078545462294e-05
5.62957413010879e-05
7.26805585421004e-05
9.69125856722336e-05
0.000116763987471423
0.000115211545662011
4.62527440177011e-05
5.06609561401998e-05
-3.02459043431213e-06
3.70036999716791e-05
8.77894068975781e-05
4.35641430732594e-05
4.2621296933294e-05
4.00666662899495e-05
-1.59023792395497e-05
5.24454058978552e-05
2.74474653420418e-05
-2.5563395814063e-05
4.39417603282089e-05
8.77982581995942e-05
8.93057319476714e-05
3.06943652480957e-05
7.70552154504768e-05
1.69785314095699e-05
6.31712273791141e-05
8.50564796014635e-06
7.40847765629913e-05
7.91349538312966e-05
1.34618118827165e-05
0.000115656745181504
7.21805324213274e-05
3.90411677248534e-05
9.24851886739134e-05
5.57160864097704e-05
0.000100371844295257
5.35190935880482e-05
0.000102958190378215
0.000106708120736284
0.00013107720842065
4.40614627690989e-05
-6.74854295280495e-05
8.8509222912545e-05
-6.64496294516494e-06
6.85209982309783e-05
-3.5845662323281e-06
7.61066753536077e-05
4.48588288042713e-05
2.27666118215555e-05
7.78723217668494e-05
1.73778463731668e-05
6.7504577784451e-05
4.31182082284965e-05
5.59145746562718e-05
5.39828690354818e-05
5.16403309565393e-05
4.63461740217786e-05
0.000111004847840701
4.3573555769404e-05
9.71040933033986e-05
8.24432390430236e-05
2.68462170739835e-05
3.80312213723291e-05
7.11283293673258e-06
4.24128254087258e-05
0.000101847196453536
5.36252447843267e-05
0.000151870715103898
7.74892426760441e-05
6.70453200232649e-05
7.01474265474941e-05
3.88121702540537e-05
0.0001165817651681
7.46724991656218e-05
7.01522052180694e-05
4.36649015347278e-05
4.58150495595417e-05
3.37021274563369e-05
8.15252957379412e-05
3.1783757467963e-05
4.47561438768714e-05
9.91119288638483e-05
5.82633053510857e-05
8.98917152945378e-05
1.35821879620125e-06
7.58363270593449e-05
8.19997256133229e-05
9.2552994970684e-05
3.47239253860384e-05
4.29939390144702e-05
4.99035429822759e-05
5.928868826175e-05
7.4648025881193e-05
9.73042113195853e-05
1.91472441838514e-05
3.71982117867203e-05
7.54058438098617e-05
4.66666018456848e-05
5.89064136844467e-05
0.000147327099245924
4.0975258439809e-05
3.24361820263112e-05
3.28919791630702e-05
4.56029685669448e-05
8.89407807879126e-05
4.26349087136732e-05
6.62114474783072e-05
3.09694583822801e-05
3.91370805784597e-05
6.03542605921717e-06
5.04310020334585e-05
5.03984828000973e-05
4.10202336442596e-05
7.1914697159394e-05
0.000104979173542218
6.7516669688286e-05
7.71007084745125e-05
-1.83256639339601e-05
1.30970571665724e-05
0.000112693067223033
5.51184793947049e-05
6.6773858973474e-05
9.11431600590194e-05
8.19841227952587e-05
6.31628106087062e-05
8.45964510686165e-05
2.72651220828815e-05
1.11344541053553e-05
3.01295134707388e-05
0.000106627674974055
0.000100301676106859
5.91638635624319e-05
1.38008352626609e-05
4.62684386678151e-05
5.21973247209892e-05
4.92392850368569e-05
8.08991474823041e-05
9.77460578159243e-05
3.29934281418404e-05
3.41563479609574e-05
6.07335873750823e-05
4.3987508938046e-05
0.000129370249584839
8.16582888869963e-05
8.91133996275354e-05
4.91695685818462e-05
8.0627494812354e-05
9.46827908498432e-05
7.01480010064612e-05
-1.9044553895142e-06
9.17889526820362e-05
7.52161280282656e-05
0.000138056977094785
2.9449817371527e-05
8.34421896366281e-05
1.35347444649876e-05
7.37525089217144e-05
3.26796827243227e-05
4.74030013705374e-05
6.88202862082303e-05
6.81792359777583e-05
0.00013965070635208
5.98805958905928e-05
7.28302049702817e-05
6.17943720511709e-05
3.65172977960631e-05
0.00010933498967743
4.12382306831983e-05
8.4970976337858e-05
3.5919573400713e-05
8.94096076889454e-05
3.79911347285069e-05
4.99725115661443e-05
2.16611552840282e-05
1.58160090686165e-05
8.45703216147753e-06
3.65600251698917e-05
4.61672846854736e-05
6.41893538920964e-05
6.55435301488342e-05
3.69172230808467e-05
5.96185675783067e-05
8.66768074502819e-05
7.45171988840102e-05
0.000110325626004118
0.000100297825385654
2.84849862338489e-06
2.86247118421551e-05
6.15482491542263e-05
5.75615021894329e-05
5.14165620872626e-05
-5.10218788073842e-05
7.47838557558622e-05
2.54660170276405e-05
4.49898261200448e-05
5.27813077613641e-05
4.20119981052231e-05
-2.51405351358536e-05
4.77889924705379e-05
6.48655704471451e-05
7.97071942128513e-05
9.04423166975383e-06
5.43413663615927e-05
9.95837950561825e-05
9.29781948117855e-05
5.50604302499655e-05
7.94325163746331e-05
8.09449623927853e-05
-6.03020590540494e-06
1.34853765280818e-05
0.000103717315249146
9.43375200787184e-05
2.16433845873976e-05
2.10106602148499e-05
8.10036052548286e-05
5.51789507529668e-05
6.35391175177872e-05
8.57009136098694e-05
8.95579215762112e-05
9.54784041277885e-05
6.39694924310911e-05
5.23962056934145e-05
6.2866955649217e-05
0.000109938604726221
-2.41667765580503e-06
2.56459850999077e-05
8.22458758581134e-05
9.72301390694147e-05
2.71320479039196e-05
4.65160441298776e-05
3.64247438858259e-05
4.79081943066963e-05
5.89637285031865e-05
0.000156346694154814
3.65353432580549e-05
5.72835060168443e-05
-1.50378421912033e-05
7.92114470290579e-05
0.0001184715729389
6.24259000375579e-05
6.66737442687357e-05
2.82926186813077e-05
6.62372023728119e-05
-6.85642892878942e-06
8.60528080058913e-05
8.87212265571872e-05
3.18896063592836e-05
8.26342289957101e-05
6.36430348266087e-05
2.40070279247822e-05
5.4839630677028e-06
4.93092977193548e-05
1.96419708547723e-05
6.14046947130197e-05
6.8255998808576e-06
4.81352055801529e-05
2.52585946576687e-05
5.06660766497473e-05
8.34391719716523e-05
6.54051088783925e-05
8.86299127842248e-06
8.21374449424164e-05
2.2914639021932e-05
9.77529131441742e-05
5.79249168774834e-05
8.16546170705689e-05
2.0617214521356e-05
1.92849021434567e-05
6.56726315809991e-05
4.61797875429187e-05
4.33576338426952e-05
1.76751555727789e-05
7.6678366814193e-05
3.30724982903814e-05
0.000138000578045827
3.83327022663347e-05
5.00879324128315e-05
6.77177288279441e-05
9.09172460150159e-05
4.25204643074294e-05
9.37167327534459e-05
-1.42179940951294e-05
7.32817340090878e-05
7.38473764123046e-05
-2.14595959809286e-05
7.83909202321009e-06
3.53881448938398e-05
8.14187325543526e-05
0.000114911774783295
2.66533329258632e-05
-3.07165900290046e-06
7.24780205747577e-05
1.79800354807994e-05
8.17102018868346e-05
5.22690682726561e-05
2.06527393088982e-05
0.000103085968475602
3.9650216176084e-05
4.44732933418817e-06
9.40278880590152e-05
5.77238646094042e-05
6.83841097809988e-05
1.88541365248427e-05
7.78568396842221e-05
0.000104333187662721
2.5580896235677e-05
6.05520296179209e-05
5.6072902392e-05
0.000106153607425688
9.83365653068303e-05
4.13922915579341e-05
0.000118849322457349
3.09287396875145e-05
6.99716805709477e-05
6.36691145097674e-05
2.52208624501431e-05
6.3935550677387e-06
9.6465077902025e-06
4.96915650865736e-05
2.50195942667851e-05
0.000124597987908206
9.81752230543593e-05
9.01668552145965e-05
0.000115805090953098
4.38709261679003e-05
6.61696322447541e-05
8.28254104639291e-05
6.1950318796868e-05
1.78622921321747e-05
4.42498335482875e-05
4.80731194696321e-05
5.81947755503883e-05
2.06628814569202e-05
-9.41278060698182e-06
1.5093555808211e-05
7.54233087822748e-05
-1.44650982057354e-06
4.4147755017145e-05
2.96247735363832e-05
2.07695915255307e-05
-5.66882893582645e-06
7.10028358458909e-05
1.09797269710536e-06
3.95693667152311e-05
5.24227153438372e-05
3.94115776784224e-05
7.2802639761924e-05
5.3611339542437e-05
1.71613399089104e-05
4.71240152666925e-05
1.4399229549165e-05
5.31807878726256e-05
3.55609636138979e-05
4.12190925334034e-05
5.68520545191687e-05
6.44416821636042e-05
7.50255707726808e-05
6.56005491641926e-05
6.41738639670981e-05
5.86979720240116e-05
0.000134922351269356
6.05831632444298e-05
3.03508332511201e-05
8.2020408108425e-05
2.78092852002148e-05
8.47692777943512e-05
0.000102713872959508
5.67850666357224e-05
-1.42805604635453e-05
3.29973646386002e-05
7.63730260949763e-05
5.88381552986406e-05
3.39091915723841e-05
6.0227418779725e-05
7.02979124112628e-05
6.62939969910143e-05
5.15742503489152e-05
0.00012958403858037
7.13212574844017e-05
4.0539273861087e-05
2.52429811782339e-05
5.71539987818153e-05
0.000102990389187907
3.57321066960323e-05
0.000108806456326473
5.29570977419696e-05
5.58315697681715e-05
8.24735700914201e-05
3.99488303948524e-05
7.78014832326901e-05
5.3807710410687e-05
0.000116240230222935
7.04125889066185e-05
3.56439302823895e-05
6.46830943462736e-05
4.57195694069507e-05
5.4845834890555e-05
1.67794968312911e-05
4.58899787424204e-05
2.37519368570294e-05
8.52474283183808e-05
4.82743132124129e-05
9.25201837910677e-05
1.23171591252953e-05
3.49376417774193e-05
6.72767308980995e-05
7.89127944413869e-05
1.91237668878877e-05
4.62113417118197e-05
9.1092859121382e-05
7.97740871458328e-05
0.000122559356596899
8.25309270526567e-05
0.000152529855354977
4.83651977801268e-05
1.6014828512489e-05
2.96894043208132e-05
2.20920956073915e-05
0.000120953211232612
9.91272958537054e-05
7.98851354855831e-05
6.27542957090771e-05
3.75385960491142e-05
3.25600562244807e-05
1.51380033245363e-05
8.08532588424735e-05
6.44895802127298e-05
6.07607437421581e-05
9.84885689114833e-05
8.91370392919359e-05
2.58030564102983e-06
7.82613505551023e-05
7.99901083006798e-05
4.23329946519796e-05
6.39811794659151e-05
5.76972126295686e-05
0.000145649951167841
3.67043391056023e-05
5.83769415493326e-05
7.39867894195194e-05
5.57501808582763e-05
3.61049914796403e-05
4.67087549800819e-05
8.01210240711454e-05
1.52100252721671e-05
8.20961353231873e-05
4.77689527699251e-05
2.21937936994687e-05
8.13830358843414e-05
4.70277252788333e-05
8.44915338058715e-05
0.000128716178528468
4.70586714631811e-05
3.13417559897614e-05
6.01758419373755e-05
6.47028073810407e-05
8.11126455477843e-05
1.5977074606457e-05
3.80327497616048e-05
0.000102628469391232
5.74815710868874e-05
7.24715425925319e-05
6.83412057845779e-05
5.82755369870021e-05
9.84388579870075e-05
2.49804965159566e-05
0.000107296885065997
5.669608248557e-05
1.22867225363619e-05
2.98524377414615e-05
5.74425254122282e-05
4.39556841632667e-05
8.83351848078319e-05
9.40627475656547e-05
4.89685256074806e-06
8.44201687711127e-05
5.28922094770151e-05
2.3116738474686e-05
2.15882600357348e-05
5.27659385678107e-05
3.49994417676459e-05
1.45191361776981e-05
2.25479440554073e-05
6.04556091827721e-05
2.53664562158546e-05
0.000104706001976332
2.83401236757098e-05
1.64807345563224e-05
2.69207562116766e-05
2.24852392226538e-05
5.20794459076104e-05
4.90501308744132e-06
-9.25048541116206e-06
2.50502451181855e-05
6.34543898245099e-06
9.63772662205751e-05
7.6467714412707e-05
-5.53026779059621e-05
3.2180717484882e-05
8.95845519863456e-05
1.62755363277864e-05
6.45168657547168e-06
8.19627919454226e-05
4.01603873275306e-05
4.96837196640897e-05
9.37848016423551e-05
4.6549200591929e-05
9.01100387724163e-05
4.59180805348958e-05
5.03451381224956e-05
9.4643805332922e-05
7.26825154011735e-07
1.74635872622435e-05
3.11230509816166e-05
8.02482809266591e-05
4.98382638029725e-05
3.26974496341499e-05
7.25490440406128e-05
7.66327703159205e-05
4.09544019263922e-05
7.99791761736659e-05
4.97178126316954e-05
4.51168417544341e-05
3.18081921366087e-05
5.13950231883379e-05
5.37977759776669e-05
4.77223297297461e-05
7.07975679815056e-06
2.34447611722228e-05
2.48329717126919e-05
0.000118602962992475
1.90030982957942e-05
3.93414172085316e-05
2.0374307211973e-05
-1.32072500380847e-05
4.36751553180236e-05
5.8706256379911e-05
4.69187654493748e-05
9.42848297881133e-05
-5.90325489090399e-06
0.000100047203567739
8.99273215451994e-05
2.80211835110009e-05
5.59472064626211e-05
2.14963872830056e-05
7.90218504046544e-05
2.90410481541277e-05
5.13868440586164e-05
4.96947211180393e-05
1.95715784800116e-05
4.87967756094675e-05
5.63784891003444e-05
9.18496293886502e-06
0.000104213789917634
4.14717289004342e-05
6.53230251563761e-05
5.51080331355037e-05
3.20253443459288e-05
6.1512202167168e-05
0.000128286674635934
0.00011924524667258
1.19353809800488e-05
3.36882416840938e-05
7.14791629608913e-05
1.77647412766201e-06
6.42470825070012e-05
-1.22113601945068e-05
2.3860321968606e-05
4.25955167266389e-05
7.78375600210657e-05
6.58698929297473e-05
5.80599643620343e-05
6.96206699623404e-05
4.5322786797658e-05
2.37976404829529e-05
4.05883962794443e-05
7.15437606641234e-05
2.76086932723327e-05
4.19886506910179e-05
3.09400657974848e-05
4.1685960459519e-05
7.18768690447754e-05
0.000105578187186195
3.64970586213305e-05
4.34120941025096e-05
4.52555362926294e-05
7.70460069118375e-05
0.000122981830817732
7.19148457058653e-05
6.88752824278181e-05
-7.84310198884222e-06
4.93204388337471e-05
4.38968734094053e-05
0.000105294352789218
7.52114413128589e-05
7.27290334103594e-05
1.57032240140037e-05
8.03980755415401e-05
0.000113694809980239
3.48094728289609e-05
6.01197230734557e-05
1.1182340651475e-05
3.23090962641059e-05
3.3042612243208e-05
2.4565364392815e-05
1.52195365184863e-05
6.52524806010769e-05
5.81215755999264e-06
7.0620039975352e-05
4.94461089449296e-05
0.000121035428120772
2.98445884494839e-05
3.37678234377214e-06
7.96867870572328e-05
8.37512616248001e-05
3.17191069515284e-05
1.68001116343215e-05
0.000119082882316735
7.84556170825965e-05
8.34781208304786e-05
2.36295275910612e-05
1.74530426208305e-05
6.48057366400365e-05
4.94938463942621e-05
7.72643671959655e-05
5.04663149239594e-05
3.57972151557996e-05
4.89277241547563e-05
0.000108688082295807
7.50078435118122e-05
1.96848311870792e-05
-3.05733342310446e-05
4.28075784560009e-05
5.12343910221432e-05
2.12790948561848e-05
5.4181802539866e-05
0.000126588964669485
5.97760585800247e-05
3.8314967814202e-05
5.43205383435514e-05
1.76534022578664e-05
3.31452284961417e-05
0.000116264960504528
3.73937602374193e-05
7.67336171432458e-05
9.56066823348209e-05
5.98327632509275e-05
7.82045325166354e-05
8.2938126678482e-05
7.05616003981769e-05
0.000118786475687421
0.000106802310508625
4.74006190985504e-05
5.79682454178136e-05
6.11748537315446e-05
6.80950111893584e-05
0.000119765499543875
6.57708410574299e-05
5.81968478022778e-05
3.48483289536346e-05
5.76758394048639e-05
8.39585607571232e-05
0.000121199744200099
6.38272634793685e-05
1.27744532731897e-05
4.76122934569746e-05
7.07457135511922e-05
5.3840004399199e-05
6.72485691633098e-05
2.83247927355743e-05
-1.85649218021022e-05
1.92084708775673e-05
6.65086464002295e-05
7.86319658362647e-05
9.44199353185805e-05
8.87816748812416e-05
6.25934035011967e-05
4.56438453135595e-05
5.5879252986084e-05
3.2791084981394e-05
7.33458896371025e-05
4.06961055608633e-05
7.73572680628699e-06
5.83972214516669e-05
5.80717289941272e-05
5.76801107020175e-05
-1.16815508324148e-05
4.51197613645895e-05
4.74940780924857e-05
8.19963251485588e-05
2.00388626301148e-05
1.73647522465411e-05
9.14733946146567e-05
0.000123327660934476
5.52355488808843e-05
4.4219617179409e-05
9.02096639369412e-05
3.66463944481948e-05
9.04435403630048e-06
3.93975752791538e-05
0.000111600668622008
6.32042810466803e-05
8.44051371381479e-05
4.12186388607226e-05
6.599923163929e-05
9.18558338258811e-05
6.11890030367205e-05
5.87776550013747e-05
7.26361302797712e-05
1.31574710495021e-05
0.000127385012939441
3.26174734331299e-05
8.5414742562432e-05
9.69352794330708e-05
5.15439450378157e-05
4.79304207608356e-05
5.70989819744011e-05
6.39935870288407e-05
6.09842798264776e-05
5.22831368925495e-05
8.58533561173529e-05
0.000103174280333751
4.68769802946831e-05
5.58876366516087e-05
1.20272723755638e-05
-3.19833460166567e-05
0.000107817991841571
1.57822023469644e-05
0.000125131668660009
4.25796482464024e-05
3.16152918941689e-05
4.37459261235502e-05
1.47306198159788e-05
-7.007628678506e-06
6.96412638754452e-05
3.24508536846252e-05
0.000112761262409715
9.26472953066767e-05
6.63089610104363e-05
5.2793727915463e-05
3.21490799727602e-05
3.20345175882707e-06
5.92991712602069e-05
4.30561232745166e-05
6.39926398804332e-05
6.03730249498462e-05
0.000172642944734662
4.18853789229415e-05
6.10901196977549e-05
-7.36220747700868e-06
8.69504565254862e-05
7.23084541524178e-05
4.31153550464865e-05
6.70233280075317e-05
0.000140770373344578
6.54252980835898e-05
4.03342981288059e-05
7.80430630657409e-05
1.14210241346362e-05
2.46464675481512e-05
-1.53819857554257e-05
3.14211386999771e-05
-1.11449717001005e-05
4.6142788670961e-05
6.86907347258118e-05
3.53072500271054e-05
3.64704479716385e-05
2.56032020736905e-05
2.84151330111874e-05
8.59724036503555e-05
8.72914583451954e-05
3.19824332098989e-05
-2.14018102527756e-05
4.26068423944316e-05
3.57032336638415e-05
8.7762588697775e-05
4.20774648366198e-05
6.85181501380158e-06
2.79479299392682e-05
1.87931987448685e-05
9.62071203820071e-05
5.86124565801655e-05
6.43931429857311e-05
6.11847568199204e-05
3.14139634246939e-05
-8.5064901861821e-06
8.5262893183814e-05
6.56632748896928e-05
5.56134157558757e-05
0.000100973418177317
6.48840892226006e-05
5.83178212266074e-05
8.78127921027504e-05
7.03767051741877e-05
4.04019042785428e-05
4.33961101748792e-08
2.08794049559179e-05
5.39641870953571e-05
5.44756376311684e-05
9.84943769205936e-05
4.58028463888843e-05
7.2434452745809e-05
5.46492226144855e-05
2.93415152875793e-05
-6.22703319771336e-06
6.29091393138554e-05
0.000100056104880619
6.00498773665724e-06
3.29194332234069e-05
0.00011641582388013
8.91023741294176e-06
7.63404863378452e-05
-3.84339694646298e-05
5.38540168960193e-05
1.53670950766747e-05
0.000169036615478481
6.13699787637492e-06
5.71515804934114e-05
8.2576122431724e-05
9.82494144303198e-05
-9.95499760217001e-06
9.40951788370827e-05
1.84288528846717e-05
9.30864734522955e-05
0.000113546058269463
-1.34259990881283e-05
5.63084886065208e-05
4.42278305818347e-05
7.2783819708077e-05
0.000121442589551918
9.02946260870853e-05
7.58813822110327e-05
0.00011363702654546
1.43113973448656e-05
6.13463796833058e-05
-1.01135270704682e-05
-1.34141841002581e-06
9.40317089746203e-05
5.21494321361948e-05
5.92639944262642e-05
4.74372349241495e-05
8.71139166824825e-05
3.34305404091232e-05
7.67603282597803e-05
1.74329384012145e-05
8.37353706742064e-05
9.82992239465273e-05
5.4780667504773e-05
4.36472098120416e-05
6.15865433394022e-05
0.000101758870862918
-1.57729870965307e-05
3.70575992728066e-05
5.61876146258498e-05
4.54918180898117e-05
6.09876231824544e-05
0.000137253444880064
9.64508034566662e-05
6.29767690987097e-05
1.27806491971973e-05
7.88980396291735e-05
0.000100698761344418
4.1391091458475e-05
4.10132696951817e-05
9.28333593007814e-05
6.68849962056103e-05
2.94362275366216e-05
3.34848903875317e-05
7.05990660022908e-05
0.000100294595012377
2.02684687720412e-05
6.18157333923045e-05
6.40503368107468e-05
2.16807574575164e-05
5.19360209388335e-05
0.000111785676000309
4.86536363136291e-05
5.44523741055755e-05
0.000114161369035214
7.4798968476224e-05
2.75624652662936e-05
-1.07355948835757e-05
8.11163914221893e-05
6.64260171018253e-05
2.14049325209071e-05
6.23269746044321e-05
7.42423340465908e-05
7.21850952332353e-05
1.90530164381617e-05
0.000106713512445549
5.09208016825635e-05
7.23739494183045e-07
0.000117760793862735
6.40238924263893e-05
4.26657842907967e-05
5.60394614475167e-05
4.10762944800751e-05
6.71510889669195e-05
5.01447066242804e-05
6.77346835931024e-05
1.74661145016656e-05
4.68722515764934e-05
7.68365986443841e-05
5.11957237766561e-05
1.44778769169916e-05
0.000135836472203004
6.64593156828236e-05
0.000116979686404322
7.6407007579838e-05
5.1714634568637e-05
7.41540258625318e-05
6.25621042416904e-05
0.000119444594616473
2.968991579854e-05
5.76706196614714e-05
6.39400401468712e-05
7.81459950813214e-06
3.07739999974084e-05
5.94147557366708e-05
0.000135541180540318
0.000102558250472635
4.96145352942998e-05
6.28777803841488e-05
4.62475237267772e-05
5.2563585657757e-05
2.95251322444011e-05
0.00015409846530249
6.83561945956014e-05
4.47996843219882e-05
9.78993667075634e-05
9.32209920188018e-05
5.13868492328856e-05
7.68082768717748e-05
3.97900629955972e-05
5.33719735068062e-05
7.52074884507332e-05
1.40359817360687e-05
5.45590839469698e-05
7.3556779420673e-05
7.73513576110071e-05
6.13261512519561e-05
5.85418016004743e-05
1.11667778174501e-05
9.8478667982278e-05
0.000128916264689911
6.75100612891298e-06
7.34401573838352e-05
4.01825913854184e-05
5.22292135253031e-05
7.37218189923323e-05
6.68165202511931e-05
6.34554468739434e-05
6.32434183676414e-05
2.35729561778715e-05
2.50506747000257e-05
5.24848315576315e-05
3.84593566956088e-05
5.26492839140786e-05
5.80781268877624e-05
-1.56441721799998e-05
8.74939881549103e-05
-1.28597767545241e-05
8.60260953125569e-05
2.57818834661967e-05
5.73082602318188e-05
9.37117500073617e-05
1.65771096032282e-05
0.000107000681549489
1.39568351725119e-05
2.63961174738945e-05
9.79017881862267e-06
5.31800749189746e-05
7.29508925937303e-05
-2.41827821855954e-06
0.000101712157646429
6.85276957049714e-05
2.43284724680838e-06
4.49782495069129e-05
6.03230484174657e-05
6.14229778770641e-07
7.30088927283035e-05
5.9353221945642e-05
8.69183473004893e-05
4.68519673605302e-05
2.43744934369789e-05
3.90612440268927e-05
4.27235794966285e-05
8.6688722782599e-05
3.95537178651506e-05
7.26069559533123e-05
1.95479514864094e-05
7.30768298825751e-05
5.38782588574516e-05
7.18924890925791e-05
6.12249782359876e-05
0.000113520321452501
7.50556836706226e-05
3.6351211022744e-05
0.000135096813067897
8.15188091393457e-05
5.76218134655492e-06
4.72804293995807e-05
4.52430741421997e-05
3.21842699250374e-05
7.57586052932494e-05
5.91323616326641e-05
2.93653053177334e-05
9.09728105384982e-05
3.03718054137447e-05
6.85999173710865e-05
-1.5484862610212e-05
3.70265876677945e-06
1.54240441199861e-05
2.08292316145628e-05
8.5275822858443e-05
6.57749080949849e-05
6.17294119622237e-05
-2.41004523199925e-05
4.40928365621253e-05
9.60482745211989e-05
0.000108393326434755
-2.49209498112824e-06
7.95136938496269e-05
9.94755500091684e-05
4.38966349513073e-05
7.14197531634664e-05
5.10951796351692e-05
9.79864293216013e-06
7.13999343115551e-05
3.12755400410636e-05
6.08007031211464e-06
0.000102617198709605
6.59729733559569e-05
0.000153688126588401
0.00010259615297611
6.68094693548006e-05
4.93962536392926e-05
4.19047155713427e-05
3.18369039637905e-05
5.13499356016492e-05
4.99463143151423e-05
0.000112574579704018
5.91172423165553e-05
7.89306208112266e-05
6.43033717550161e-05
1.80807366613018e-05
3.4887947787492e-05
5.17004781170881e-05
3.19399490657394e-05
9.70391139509288e-05
8.30605857821795e-05
6.1297195968344e-05
4.31282298563973e-05
0.000102958959543409
8.2758353756966e-05
5.99847488659865e-05
0.000110071541963854
9.20688606178616e-05
8.99651674136358e-05
6.00531762850826e-05
6.40998459304866e-05
2.15252119337296e-05
5.22449118755659e-05
8.8325948501131e-06
7.16180132800502e-05
7.4487315844351e-05
8.29706703691865e-06
2.19833174632503e-05
4.52027804718503e-05
8.63082714252402e-05
0.000115500294404739
2.80221847907408e-05
3.42996299375511e-05
6.28141329762359e-05
8.19156671496959e-05
1.81320951155272e-05
0.000100108811079464
9.02574372019606e-05
4.35381472955822e-05
8.39923673556817e-05
2.42962591401203e-05
2.13896265205799e-05
3.72087529223664e-05
3.21982296999742e-05
2.99488725382803e-05
6.14672745681599e-05
2.61952773859161e-05
7.12851508198851e-05
-1.28330007372455e-05
6.46019749058125e-05
9.92976343817942e-05
9.25903127236621e-05
-2.3563411967815e-05
0.000107224778149687
6.43361349675737e-05
5.48615090358965e-05
4.7086312956186e-05
1.86416937287324e-06
0.000101417670902102
1.39713807882853e-05
6.84474200248753e-05
5.26678094358869e-05
4.61765926771975e-05
1.00969706735197e-05
5.49508672204511e-05
4.08817953453566e-05
7.42427123833586e-05
5.10369464582338e-05
9.00484116616095e-05
9.22624888786632e-05
7.3579473917733e-05
7.30383945740726e-05
2.89295850799786e-05
2.58988333879474e-05
3.1196744772063e-05
8.59265321351746e-05
7.54270980385301e-05
2.60524439767987e-05
0.000100189877422332
0.000119561653278332
6.54193225240538e-05
6.03052463986371e-05
6.24616816148816e-07
2.08271865020305e-05
2.11423140184374e-05
6.20785413491357e-05
-7.66984469800313e-06
6.17898233130438e-05
3.28197678300974e-05
8.18439261525324e-05
0.000121801751531044
7.4234711871952e-05
6.60798078884096e-05
7.89133659373233e-05
5.66174602242793e-05
6.57744459429578e-05
7.57128728366368e-05
2.8233446807911e-06
8.60780449827282e-05
5.38380108683231e-05
6.46402278279366e-05
5.24266884067114e-05
1.88893588199509e-05
4.27527239205731e-05
6.61791969087791e-05
0.000109724097889192
9.899197139868e-06
0.000101451649868884
8.8013048628213e-05
2.40128934296784e-05
8.63079379622723e-07
3.71125758757123e-05
8.2628293915547e-05
6.56543883263315e-05
3.37301389738612e-05
4.17906857147612e-05
1.07243324027719e-05
0.000102688472740811
2.33349232841127e-05
4.77903256849828e-05
4.15347739063763e-05
1.95538619611575e-05
5.86026110483755e-05
3.65158660151167e-05
1.3850171126799e-05
3.16573551219544e-05
9.22738957226183e-05
0.000108126879623279
0.000103630685132414
6.43445648268368e-06
2.84649403512286e-05
2.37778914470977e-05
7.06090570882633e-05
5.48945864700586e-05
8.22667246913102e-05
5.22376452409824e-05
3.63649812094949e-05
9.50790397337488e-05
8.16742075997925e-05
2.76716793781232e-05
3.25781777551046e-05
6.78574773989913e-05
-2.88671032589613e-05
5.73632035214463e-05
0.000124481107508512
8.7545721799243e-06
7.16586297583211e-05
4.49128699377863e-05
1.20442771416707e-05
3.1499936018571e-05
2.00238630974268e-05
1.8418681674463e-05
4.40199124277463e-05
6.11667443661897e-05
2.21529720477401e-05
6.83000999424155e-05
7.46142017086124e-05
2.61850431000982e-05
8.15595889306074e-05
7.74842401410249e-05
6.9589811154727e-05
9.65613844599119e-06
5.04711653888752e-05
2.61247885606708e-05
8.32999261262422e-05
7.00681598170782e-05
1.06352136831907e-05
7.79284381847625e-06
5.79197190264787e-05
7.90408237138021e-05
6.53968227826046e-05
2.16583974966707e-05
6.32839921873322e-05
0.000111650117767538
5.45881565723542e-05
0.000128479323165644
8.73335245880395e-05
6.07473818522574e-05
7.99107520732874e-05
1.07847351645591e-05
7.47536773950824e-05
8.20377158298586e-05
0.000120922692677043
-8.73436424270874e-06
4.80259088759437e-05
8.70016619307989e-05
9.49447315453713e-05
8.50543043519506e-05
8.77270020496207e-05
8.20301153175754e-05
4.71747974562057e-05
0.000117604583730198
3.57737026973287e-05
7.04850812789824e-05
7.14937657751641e-05
5.34322058328927e-05
7.92535038930285e-05
6.17819211737587e-05
2.49973692208237e-05
4.98806723103957e-05
0.000118724154405394
4.4677084470299e-05
0.000111236313488489
5.54494481426543e-05
-8.79375921038995e-06
6.3332645946246e-05
8.56864622113973e-05
9.35666766471335e-05
0.000108225533044326
2.10363629695051e-05
5.98970550809909e-05
3.93268517642071e-05
-4.88150987303082e-05
5.49885721433416e-05
7.54428270008532e-05
6.061233005471e-05
3.7667267026779e-05
4.95529304959927e-05
0.000109597574391207
4.59466768893325e-05
4.14519306822668e-05
5.94631505545412e-05
4.88346979097521e-05
0.000118960965869857
2.95063980932384e-05
0.000114744045062915
7.32540297447453e-05
7.24088043204219e-05
4.73845654200035e-05
2.70101178248289e-05
8.37138440891684e-05
2.84669751982766e-06
-1.30396536513908e-05
2.11004157833673e-05
5.4245875043905e-05
4.94284967675037e-05
3.35246491618195e-05
4.35289472248691e-05
6.6578644979425e-05
4.45741093428922e-05
4.11528728778843e-05
4.93396925110253e-05
2.2134215878534e-05
7.21914111322288e-05
2.36157864107027e-05
0.000122011194155764
2.93762534800412e-05
0.000111317073111715
4.06925125550931e-05
8.70286698152739e-05
5.49965531010658e-05
6.55738324443965e-05
2.34705540023842e-05
5.0689666942242e-05
8.37418240921707e-05
6.39894984943169e-05
6.63405278107344e-05
5.48567566424791e-05
0.000117933462925907
1.40178869412182e-05
5.2005921921294e-05
3.18003950127638e-05
5.95745879130963e-05
9.58865627323303e-06
8.38929410617388e-05
7.10106995141102e-05
5.86239534140864e-05
3.98744544462051e-05
7.41827558316976e-05
7.40549998337376e-05
-4.34273305456542e-06
2.3987729515255e-06
5.0162158042147e-05
1.60256673524699e-05
6.46735699052487e-05
5.61898855811121e-05
5.68480661831152e-05
5.31989209438439e-05
9.55030484236656e-05
-3.08131185704505e-06
7.3623919737703e-05
3.680390195907e-05
-2.73718260545279e-06
3.15673496514847e-05
5.53356204402595e-05
1.57412739145463e-06
0.000111443833625114
3.22139747619647e-05
3.38869105458441e-05
-1.60077802349377e-05
7.29410763648541e-05
1.35323409727653e-05
1.28897285577672e-05
7.25099577239563e-05
6.51930050299481e-05
7.30485316612559e-05
5.81569866191389e-05
4.65618949312164e-05
5.26360013599821e-05
5.31381089455975e-05
4.14133576088145e-06
4.32671778329981e-05
4.6015336269955e-05
9.08038528759749e-05
2.62106641425042e-05
4.36119490430834e-05
0.000106966241338986
9.74058024217228e-05
9.02326532503112e-06
6.45304808552642e-05
5.19889435180182e-05
7.17620121515531e-05
-1.04164503276418e-05
7.74004900836765e-05
4.47460659152445e-05
7.41514451652098e-05
1.60111460727416e-05
2.92559291378152e-05
9.43107219737537e-05
4.98144688130029e-05
2.3637298043268e-05
5.60041752767138e-05
5.10997912559818e-05
0.000127216204718649
2.55477806035512e-05
2.45967412199551e-05
0.000102169945188664
7.70848876833768e-05
1.63921937062833e-05
7.8742139593877e-05
8.81820532688766e-05
7.47646828089515e-05
9.31981495625662e-05
5.49056086497516e-05
-2.38011177995988e-05
4.8342105803346e-05
9.74658254417899e-05
6.31318208535686e-05
4.66658796812825e-05
4.59554152769118e-05
3.61705455110556e-05
9.66043680072454e-05
6.59482365307159e-05
5.74602478736072e-05
9.82118108629947e-05
5.40262021809586e-05
4.95127378465065e-05
-1.13302238365197e-05
3.64638369816615e-05
0.000108820715271006
2.45488460905441e-05
9.3056251605284e-05
1.90211302676178e-05
9.81187424164855e-05
8.76804037970158e-05
5.81380160409902e-05
4.02849929395021e-05
5.13722901804961e-05
4.90885919168565e-05
6.16937629496116e-05
5.21845285771323e-05
6.14576445056023e-05
7.30731156303849e-05
0.000110625572219125
4.77927687563074e-05
6.37241823885193e-05
9.81013039520532e-05
2.43728586565406e-05
4.93782186060367e-05
6.04017168609303e-05
8.42876594557164e-05
4.32984490494625e-05
1.70844578705072e-05
3.98929759965238e-05
9.16600024903435e-05
5.73968289380086e-05
8.90310297186967e-05
1.35828151864566e-05
7.66668147784477e-05
7.97100043329434e-05
1.35848284532302e-05
3.70478739416135e-05
5.71273125582567e-05
-1.25319287688926e-05
5.91493711755625e-05
6.70117468770941e-05
7.64642052973204e-06
6.30641988940069e-05
-1.25246108649023e-05
5.44521673633315e-05
4.24336752150028e-05
2.64498345647972e-05
5.46713461194477e-05
2.17350926672667e-05
3.15486112701887e-05
-2.78766232252726e-05
0.000102169542012351
1.16903255880178e-05
5.79703488112225e-05
9.15977037099935e-05
0.000111266747309326
5.87032756987431e-05
3.80587713466478e-05
6.56490752076007e-05
0.000102868208065709
7.6383483070775e-05
1.42181329104124e-05
5.64604265527114e-05
7.86244651275907e-05
7.41279631020155e-05
5.32877721655142e-05
5.53392165930309e-05
6.62024229806375e-05
6.09284028933324e-05
2.54098015539038e-06
5.08266787368261e-05
6.85754452209782e-05
3.38382535050719e-05
3.45411947230546e-05
9.27415767256995e-05
-7.84055902774709e-06
7.49292818827831e-05
8.94500396552313e-05
2.7023723385224e-05
6.42346232106817e-05
1.27048896781433e-05
3.8781929347075e-05
-4.85253227113395e-06
9.40716687708093e-06
4.18024438228642e-05
0.00010811535798256
9.03491134790016e-05
6.1972354927651e-05
6.60797739562579e-05
4.37566673709505e-05
5.40340482738002e-05
4.14804037274974e-05
0.000100515162995052
3.83030608027809e-05
7.80981017976509e-05
2.61606973572908e-05
0.000104572015112569
5.10461018551722e-05
-6.41826188418361e-07
4.07554940089876e-05
0.000127271638882215
0.000116840101133868
3.71083386663141e-05
6.82658138340406e-05
2.46905043749447e-06
9.42214876459437e-05
7.01631760876976e-05
-3.51286883906657e-05
4.63701303911754e-05
2.17333002294735e-05
9.97627090793161e-05
5.94941795458114e-05
2.75258037065731e-05
3.58953284495684e-05
4.72845566807942e-05
4.60938870629857e-05
4.86218943748878e-05
7.21853605485195e-05
0.000117314451882671
7.40105054268132e-05
4.84071439919192e-05
7.08201016969323e-05
6.57856811779961e-05
9.09719735627865e-05
6.32002911408636e-05
2.43299579466441e-05
6.2742616793923e-05
3.25692569395673e-05
3.56861112578946e-05
5.57828404596918e-05
3.51167406472975e-05
0.000115761572657053
6.74170904517899e-05
2.20421558712346e-05
2.06659551484027e-05
8.4253069818077e-05
1.73454569123002e-05
-1.93817996753251e-06
5.19404875791392e-05
5.83662878878057e-05
5.37835389400932e-05
1.68401693994614e-05
2.4864586677773e-05
6.3837513946419e-05
3.65991535734645e-05
7.6046185187332e-05
7.89775035144388e-05
7.53900843331487e-05
4.8980152603619e-05
5.49763339791576e-05
9.4492798220137e-05
0.000102364930973407
0.000129042144852015
5.82323323808986e-05
8.95394864845084e-05
9.20387199994668e-05
3.90250675036015e-05
6.49867911758549e-05
7.28656783710886e-05
7.43005606768748e-05
5.45023700476909e-05
5.50074928512484e-05
8.59808925172588e-05
4.42017533966489e-05
7.1900902385062e-05
-9.23746148851737e-06
5.52696505145884e-05
0.00014060014155202
5.21962958925454e-05
7.10722833742367e-05
4.91764817888856e-05
5.64915356581754e-05
2.61360540141785e-05
9.73222686131584e-05
1.6937424938133e-05
2.67713576113542e-05
6.54781478714933e-05
1.86440931851342e-07
5.51277193466745e-05
8.18396644480724e-05
-1.67344567996466e-05
2.50889022283543e-05
6.17004943474546e-05
4.46671960059301e-05
3.61516477320801e-05
1.44838094649127e-05
7.2000606879457e-05
3.00933528709704e-05
9.37099108131043e-05
0.000106604608927674
8.23782989467252e-05
8.44307138684782e-05
7.67618618897596e-05
2.00505008543553e-05
3.68667449186094e-05
5.89199429674664e-05
4.94332235038983e-05
7.89630196181663e-05
9.92991151594958e-05
4.87932424318544e-05
7.39353667674538e-06
9.59636374660789e-05
9.85842886935781e-05
3.95456307097205e-05
9.60174532360225e-05
9.0339861521605e-05
0.00011384331900995
1.63849541259539e-05
7.84761168805231e-05
0.000113677286235499
9.98073581651565e-05
7.20394681652103e-05
-2.62609801543701e-06
7.25231988822351e-05
1.29540718227507e-06
6.75644664851338e-05
6.36100585437294e-05
-2.0769059362941e-05
8.26706834633656e-05
7.07248901846123e-05
4.11068823365157e-05
0.000102147809986687
1.48907552863062e-05
7.69027069066298e-05
6.69528173473233e-05
4.16929723452333e-06
3.38570688763495e-05
4.84364405510797e-05
4.95339483238859e-05
6.53377505980763e-05
8.51320924703677e-05
4.35068291891164e-05
7.9296493429163e-05
4.8961678391546e-05
7.88498971390442e-05
-7.96613388928885e-06
4.57793072764398e-05
3.54006863165965e-05
9.12875138392301e-05
8.08914113185062e-05
0.000111022714170834
5.69990320880922e-05
7.31291677810686e-05
0.000114847270733894
5.20469208864281e-05
0.000102981616755123
8.19159703132444e-05
7.21535974340873e-05
6.81094764495435e-06
4.1403092663908e-05
5.00745448635225e-05
6.17923207354245e-05
4.94015617508283e-05
0.000117277180412852
6.17818193715618e-05
8.62097482833396e-06
-1.79778338581824e-06
2.94679390525766e-05
3.40088601057203e-05
5.96616596666782e-05
3.90948346973733e-05
-1.19596661276845e-05
2.58473969632319e-05
6.03881770136818e-05
2.42969509450825e-05
8.46082992083214e-05
5.77573863126685e-05
9.77775459058589e-05
7.33127077398352e-05
3.57308888187105e-05
3.6757695178407e-05
8.98730438223068e-05
3.95942022945202e-05
9.90065196232494e-05
7.08942163930376e-05
1.20037079852877e-05
2.45483987349467e-05
4.54721803632876e-05
0.000103695900700798
4.53231063663143e-05
4.95424511637464e-05
5.43441402030543e-05
5.77884514670048e-05
5.81448775087836e-05
5.06415825115668e-05
7.6161655926922e-05
2.78673964175078e-05
8.33082394110125e-05
6.20518180986558e-05
5.06546682574501e-05
7.0615929637526e-05
7.86831019196247e-05
2.63485584021494e-05
3.80738797856305e-05
0.000113614893672777
5.22462473310495e-05
6.62077703359631e-05
6.4250946546672e-05
2.11151839433488e-05
4.38349249856181e-05
2.75212629226764e-05
0.000125082139992608
0.000154215208347265
7.22342085454622e-05
6.34668407258281e-05
4.90369202344906e-05
8.34799938685962e-05
0.000109155196265426
1.59404664339461e-05
9.72499496392839e-05
8.7788069110706e-05
9.26365278248896e-05
8.18446511545189e-05
3.02028167096277e-05
7.86624050213684e-05
7.49584221549933e-05
1.84802569274212e-05
6.52265515009953e-05
3.59257604906117e-05
3.20187065715713e-05
3.0912847174532e-05
5.83994221871325e-05
9.64409170702227e-05
6.48529566061346e-05
4.2821059355833e-05
3.35387815164907e-05
8.35275169018931e-05
0.000108223122400019
6.61970040505107e-05
7.17164496106738e-05
7.40954114075514e-05
-9.0218135759152e-06
6.73037150326372e-05
3.86943623034767e-05
7.38488275053998e-05
0.000129911958951077
9.66485560605981e-05
7.16991249011896e-05
7.24225843467563e-05
4.49068727868224e-05
5.52781219991115e-05
8.66157744835802e-05
6.18117655412327e-05
5.34306889675653e-05
0.00011612435628945
7.11242512836256e-05
2.32337799794368e-05
7.59531322683042e-05
1.13090018768458e-05
2.10440143281928e-05
4.72886284654049e-05
3.81243223562517e-05
9.88422777288041e-05
0.000114784896066315
2.40323435376515e-05
6.67874936294731e-05
7.89687329637738e-05
3.67825593922622e-05
5.67148511136731e-05
8.04335080795428e-05
7.12709339126777e-05
3.79573941497501e-05
9.19134689600358e-05
4.88034730910276e-05
2.76748280334759e-05
1.11194880657162e-06
6.76017862052235e-05
6.70491241704323e-05
3.27712514272381e-05
4.62042493506978e-05
0.000107547816573143
6.59096637283283e-05
4.01556665472602e-05
5.61534649190776e-05
2.56260345350592e-05
8.63226742035798e-05
5.38480190346374e-05
2.23849163926123e-05
9.8264112003486e-05
0.000122197501069165
3.57329183364387e-05
2.47245985374932e-05
4.5102982042062e-06
-7.30717439667037e-07
9.47236454145332e-05
3.81058426331151e-05
0.000126208105462102
9.55759920332169e-05
7.42680502801998e-05
9.62875489876316e-05
2.94229131091291e-05
7.6409376079347e-05
4.82566821988101e-05
2.28697122753713e-05
6.39178814897378e-05
7.45132124286674e-05
8.03984305994776e-05
5.27647374527897e-05
9.56813122810996e-05
5.56448637978937e-05
4.61101338054075e-05
3.94578696944858e-05
1.43385238060095e-05
3.08702415912051e-05
2.3260875665316e-05
6.48066427451932e-05
8.05804741901232e-05
3.80484712069703e-07
4.56947093707479e-05
6.76869208951657e-05
4.20279863728351e-05
6.71439061887142e-05
-3.33146481304956e-05
-6.4511828258447e-07
6.88994496888884e-05
0.000177290427308621
4.83091490113284e-05
0.000138322364378454
0.000139372477067228
6.86175410152195e-05
3.78040669497784e-05
0.000103301308334811
4.07039280703753e-05
3.16814355946555e-05
6.1909659274032e-05
7.98481674526089e-05
3.46352473170891e-05
0.000102985455183962
1.99188639536151e-05
7.51420660256152e-05
9.29384183467254e-05
7.01397733871644e-05
9.597616883213e-05
7.86105886977665e-05
0.000120312854887885
6.23407187702129e-05
2.49902237193226e-05
8.52145523218123e-05
6.94798632885364e-05
4.08495185280105e-05
-4.78401347454525e-05
8.79509133730087e-05
-1.14792371392658e-05
4.16674698058678e-05
-2.18517807613864e-06
5.53590441203949e-05
-1.34331375653386e-05
4.83485909471839e-05
9.5261129127884e-05
5.9604283953607e-05
5.20258000369631e-06
0.000143732838967685
2.24724288725171e-05
7.08698657627253e-05
5.54052539347184e-05
3.04750990180545e-05
6.15986079903098e-05
4.18753632480238e-05
4.72422410138897e-05
1.05379116570897e-05
3.67542691854452e-05
7.4015882673113e-05
9.86154640791992e-05
3.93242467931475e-05
4.21712140290276e-05
5.62306742966013e-05
8.96830452600515e-05
3.68456402883717e-05
6.01926685510838e-05
1.35064751434202e-05
9.64905490197636e-05
5.98163449364538e-05
6.48281670456056e-05
2.6256701835505e-05
3.63952576852544e-05
8.14311180548415e-05
8.10534185394866e-05
4.3193105754332e-05
5.5532772778488e-05
1.07995640444896e-05
8.03752319106406e-05
1.38542205612982e-05
5.12760398736262e-05
5.43838503866814e-05
5.97142234429003e-05
8.42355549581461e-05
3.5212952743017e-05
4.9668727935839e-05
4.42988212770941e-05
6.88383634047448e-05
9.44682868062407e-05
-4.16173958874393e-06
7.4800024059405e-05
8.75024806262925e-05
0.000107174795019703
7.43139233331495e-05
5.92506305434138e-05
5.96812255266607e-05
9.05965672324725e-05
5.80533614519187e-05
1.97402855143416e-05
3.61590982558813e-05
2.18258367424263e-05
7.97704921711253e-05
9.64448378274978e-05
7.81659729811449e-05
4.40012697683771e-05
1.54839448568443e-06
2.26118182043461e-05
7.34963070512927e-05
0.000126271061182944
3.40322911270041e-05
1.51602893415222e-05
1.71865195953707e-05
4.36338675899548e-05
1.93692738080719e-05
1.73560037733259e-05
-4.41525216892627e-06
3.83792254986589e-05
8.85956030655002e-05
4.07372563029972e-05
7.64017384401666e-05
3.4779728546688e-05
4.85136899229451e-05
3.0679512206277e-05
5.59719946444472e-05
6.31724428364322e-05
2.6971899261612e-05
4.58568609850546e-05
1.34875204840106e-05
6.27688247393974e-05
5.11660595495982e-05
3.59058645002696e-05
6.96628525713956e-05
6.6131572358179e-05
0.000105118712147876
3.09320149091204e-05
0.00011938754549132
0.000130459338333271
0.000140780718328775
7.37182594811925e-05
8.06625855416675e-05
7.51276883659543e-05
7.77843002530574e-05
4.98917788005677e-05
7.37081752257622e-05
3.30519838328251e-05
0.000112425301632131
1.33436812353025e-05
9.62902036265326e-05
6.85307921544424e-05
7.3584840183453e-05
9.12920209990726e-05
4.19503340422815e-05
7.43659860970419e-05
0.000133991142060602
4.67560834017391e-05
8.88854565920341e-05
2.59253301476899e-05
0.000115119489500609
3.39758181296052e-05
4.53243741785146e-05
4.22074374357192e-05
7.71603779448715e-05
4.19476406931849e-05
6.64428400146999e-05
0.000125340021102311
5.29659877773508e-05
9.69995687664128e-05
1.80920581165467e-05
3.74887964289675e-05
8.22314432534175e-05
3.70936513986501e-05
6.39969718995526e-05
4.61261836302443e-05
9.5656750491915e-05
7.55925816075578e-05
5.72300807395896e-05
9.66969313862131e-05
8.80514076228007e-05
5.43224602847099e-05
7.75846325282628e-05
6.40328888073869e-05
3.61335165045161e-05
4.61640632059056e-05
8.86975117752245e-05
5.47187281492494e-05
9.2717460175523e-05
9.97659472444788e-05
8.30274328091798e-05
8.42938057351104e-05
8.68063393098669e-05
2.8122118533953e-05
5.85764818832022e-05
2.69615009868539e-06
6.90110639159756e-05
6.79232952817272e-05
2.01653893674999e-05
2.79450016775152e-05
9.2005043878492e-06
5.65754147499801e-05
1.03168047631037e-06
0.000109452438017904
0.000126301874451583
3.36548401294419e-05
0.00010280451270451
2.69521301101499e-05
8.28389323547536e-06
7.51097113947577e-05
5.74046676440311e-05
7.13675168968972e-05
8.55386059860515e-05
6.79415659698572e-05
-6.31638694385135e-07
4.22830039516503e-05
8.18663060270911e-05
3.08768545711497e-05
4.89325954249556e-05
5.1241124691559e-05
9.58535973218439e-05
0.000103589229511506
2.55712394733952e-05
9.99761873634567e-05
4.85658259952562e-05
0.000111857790292283
1.75738750947634e-05
7.62421147081195e-05
0.00011144730500457
6.32679398879026e-05
3.40921814756341e-05
9.31236175001268e-05
3.14920628282173e-05
2.95603452357042e-05
3.30674408733136e-05
2.31142373055176e-05
8.23537202313966e-05
6.35714215092883e-05
7.59399660813916e-05
0.000160273094939618
8.87961166588327e-05
4.79873850721606e-05
5.59380645084811e-05
1.82143441454815e-05
4.90641822602704e-05
5.55989865727781e-05
7.56142373922449e-05
8.16565958538034e-05
6.62374802028093e-05
6.91430022158628e-05
3.70649230251763e-05
4.75910419018124e-05
6.25325826570019e-05
4.83415599543555e-05
3.57967430840805e-05
0.000111648306512703
7.70665711962226e-05
0.000100968501922157
9.18661545880648e-05
4.85116454558806e-05
2.03626862799999e-06
1.38268926945954e-05
2.7606772541065e-05
5.51402275431119e-05
7.8017388051755e-05
5.39627385329215e-05
0.00010800267986515
3.9967110201117e-05
3.44012755160765e-05
0.000105919379980505
4.37720913984756e-05
7.17556305015251e-05
4.3686237445249e-05
4.07585363011394e-05
4.13336357308319e-05
0.000136835094124206
4.30514575744991e-05
8.62198959601596e-05
5.17579325277178e-05
8.49770164121675e-05
0.000125759551843252
6.70257216071809e-05
4.21624153954006e-05
8.18565244826098e-05
6.56384653581392e-05
1.68120371774901e-05
3.95597751190655e-05
6.03135617438845e-05
6.81708965651353e-05
3.90842382415046e-06
0.00011925622407707
5.7024171486372e-05
8.17849181762593e-05
0.000137675862560427
4.17743288231021e-05
5.43588586451427e-05
4.41320591977957e-05
1.75021422818034e-06
2.3977657959321e-05
-4.16122797051436e-05
4.19770794858004e-05
4.71530899442186e-05
-2.9626369679152e-07
3.28623717666409e-05
