# Supplementary material for: Research on computational propagation and identification of mine microseismic signals based on deep learning
Source: PLoS One. 2025 Oct 22;20(10):e0334641. doi: 10.1371/journal.pone.0334641 (PMC12543183; doi:10.1371/journal.pone.0334641)
Supplement: S5 Data — (ZIP) [file pone.0334641.s005.zip › 000100800001759.xlsx_0.txt_24.txt.txt]

2.66212181693108e-05
3.30356391859007e-05
8.55951445693329e-05
3.86893363591786e-05
6.46780034816642e-05
5.00232323366051e-05
-6.81304164043523e-06
4.5914963655024e-05
3.41635032344727e-05
5.58766722852977e-05
3.11845100243149e-05
5.68741526638212e-05
3.1889466123473e-05
7.17745007279603e-05
2.91583261294594e-05
5.40446423022663e-05
3.17403392315868e-05
0.000108533746139489
0.000108417291875527
7.34815792685938e-05
6.73321125744169e-05
2.69447808911584e-05
-1.09304980508778e-05
2.15076030318126e-05
2.22918103863779e-05
2.27315884736146e-05
5.4706956125336e-05
7.21529435767773e-05
7.10364558558455e-05
0.000109774162209745
4.03791343557618e-05
5.93680101424416e-05
7.44917115935912e-05
0.000101408797235537
6.29319281424678e-05
5.64706399168641e-05
6.02089641210281e-05
5.70720654292362e-05
5.36220609729974e-05
2.36640733931332e-05
5.65907605065689e-05
3.61539241320289e-06
1.18174364426968e-05
7.94036151233157e-05
7.41080398362996e-05
-6.85655510273901e-06
0.000123759534963453
9.38807737383234e-05
4.68333392521784e-05
7.04900915098713e-05
6.33528201080007e-05
8.6087419738957e-05
8.97415064595001e-05
1.55569575027422e-05
3.24257257351085e-05
6.28822010237508e-05
6.40617528776572e-05
4.18847652806633e-05
4.87210331319502e-05
9.30555588280159e-05
5.98942712900929e-05
5.55962520082647e-05
8.55745576073795e-05
6.3216181150234e-05
1.71406395842757e-05
9.06046090986492e-05
8.35166095560836e-05
5.03818492244443e-05
9.33856253737995e-05
6.85775924424455e-05
7.10051672804322e-05
2.72064596377721e-05
7.39005090095454e-05
8.16126197671001e-05
3.11322563829117e-05
3.92511082436986e-05
1.63743483617516e-05
2.68512914363176e-05
1.9542404434894e-05
4.91480926720835e-05
7.28114514338679e-05
3.48517536967441e-05
9.35525059582249e-05
-7.10146478208621e-06
6.32370329032916e-05
9.45958120542947e-05
6.62733454182098e-05
5.85427109585765e-06
8.49076915494794e-05
7.61823179835012e-05
-8.08677957523578e-06
7.25959389370377e-05
4.70825387337051e-05
8.05708104139802e-05
-2.17695550782056e-05
4.08875486086037e-05
6.12783759273995e-05
4.19272671580238e-05
5.54715047631746e-05
3.5836885685616e-05
1.72731611678138e-05
6.7094991440076e-05
4.57587680440539e-05
0.000131450075872986
7.34196442631422e-05
9.96656645257437e-05
5.12367888867322e-05
0.000110608773059783
6.59636146897617e-05
2.97389630163513e-05
3.86341530544696e-05
0.000105241460759508
7.64500396396685e-05
2.7320621826497e-05
2.40015917993913e-05
4.54049048952601e-05
3.98796305156733e-06
1.86080854779277e-05
2.75920852094609e-05
0.000114585644892921
-7.27584744047976e-06
2.32021208501252e-05
4.60756372132076e-05
8.40695787542412e-05
5.63500734786318e-05
1.49646959111372e-05
2.22821444561638e-05
1.39944137456612e-05
9.22664564805554e-05
5.15549820025676e-06
1.95134842258854e-05
3.57803859493527e-05
5.69927494933756e-05
4.60927266293796e-05
7.4386526700837e-05
3.68408125716628e-05
7.11275042702595e-05
8.49632292614948e-05
2.32936594159439e-05
6.80961485678881e-05
9.60352090010841e-05
0.00012035731256821
2.22711024055218e-05
6.37746375043054e-05
5.27855164915082e-05
7.63138551268271e-05
6.67860155084829e-05
6.06351628219125e-05
8.12250563905306e-05
9.941476846281e-05
7.07860195502458e-05
7.41160809445224e-05
9.95462897261324e-05
7.96138240710687e-05
4.19610095468316e-05
8.17098161322374e-05
3.23843634833593e-06
3.72853848803112e-05
1.71131720319081e-05
4.38791065371502e-05
-1.42152992984914e-05
6.01808063089754e-05
5.90716890875073e-05
-3.2300818308595e-06
5.61448544986412e-05
5.86757961833621e-05
4.66593810336982e-05
3.64605012163527e-05
1.42526747363814e-05
3.55710465531044e-05
8.00680016014368e-05
7.02091276104058e-06
6.60455418844163e-05
-7.41297408929516e-06
6.45309895568367e-05
3.40963322941836e-05
3.70238570370206e-05
4.78688651389217e-05
-4.15841278651726e-05
8.8987013769852e-05
6.69495240426243e-05
4.02675719893232e-05
0.000131848465245942
5.32721417088598e-05
8.19547568239452e-05
6.55426265667007e-06
6.38709063968374e-05
6.89934795717434e-05
7.17774692338184e-05
6.70195890053159e-05
0.000105606111342456
6.8194074064655e-05
8.28618845632135e-05
2.77584563230873e-05
4.27170695001824e-05
6.84273142084669e-05
5.03285132179529e-05
3.47144329538079e-05
4.28933041750642e-05
3.88092549310732e-05
4.94531731743848e-05
5.38771056975591e-05
4.64310597778059e-05
3.33709896593397e-05
2.45137841904789e-05
4.1907004719631e-05
6.55678782676503e-05
7.6440517630176e-05
-1.21053554417898e-05
5.89842037602616e-05
3.42998019392131e-05
4.79076073967685e-05
8.39840468748853e-05
6.22645346874169e-05
2.7797799420533e-05
3.2360484749105e-05
3.01317128242596e-05
3.3102844165603e-05
4.21238369681551e-05
7.78956867704372e-06
-1.57438376664841e-05
3.84999902076933e-05
4.72372095699626e-05
4.81358906467383e-05
5.16392816594705e-05
4.40205387293363e-05
0.000113118301948522
2.27986444406524e-05
6.61193209278285e-05
8.55572147415338e-05
6.40411003049234e-05
3.29532318231524e-05
4.25236175921157e-05
3.63497299750148e-05
3.55531208732364e-05
6.26991999941251e-05
4.26614270085156e-05
4.66966506395481e-05
4.93958098481797e-05
5.66961461286292e-05
6.06257952379617e-05
1.50024219145528e-05
3.78220587603244e-05
9.57195378339003e-05
5.53747370239942e-05
2.35633194847162e-05
7.02147399903353e-05
2.1790651092732e-05
8.22085561927257e-05
3.11790064051671e-05
5.94251703775345e-05
7.18781070652551e-05
1.50723723580275e-05
3.20262330619131e-05
8.87226967009506e-05
6.11751223743359e-05
1.59522452298927e-05
1.99432306890544e-05
3.5145331706858e-05
2.01333151120073e-05
8.48035410418841e-06
6.06869677995848e-05
8.23977410916611e-05
7.75476804025285e-06
3.81795662022658e-05
8.01514837055244e-05
7.81176496015664e-05
5.51499783707758e-05
6.21463449757127e-05
0.000119155844849612
3.77363068136504e-05
7.55015425308345e-05
6.8890280377277e-05
6.49881390500247e-05
0.000108096817530107
6.41223194972353e-05
4.36529762597372e-05
3.30622939344039e-05
7.35244120300635e-05
2.07984496495991e-05
-7.68743127099218e-06
5.98260463135047e-05
2.40683176981048e-05
0.000107280052948551
6.61736516559447e-05
3.01685780902642e-05
8.62040908442035e-05
5.48660150023467e-05
5.26988925081206e-05
3.69488748738486e-05
8.87302586821877e-05
2.81266771955081e-05
4.95990474285077e-05
1.56079808108783e-05
6.68390948438928e-05
8.31335955395442e-05
8.14481561902165e-05
3.17823464222542e-05
4.8526879826184e-05
1.89080730182208e-05
0.000116068673397755
-1.50844629105294e-05
4.17903602170613e-05
6.54847848408833e-05
7.81844912698392e-05
5.15436632230921e-05
5.54745621380214e-05
7.0666399956528e-05
6.13811637984025e-05
0.000110621677429522
5.86539077084092e-05
2.83920546483346e-05
4.46877161851349e-05
8.96672931267613e-05
5.30722312602664e-05
0.000104962225245468
2.96511212525201e-05
-1.89735427398112e-05
9.54859738678356e-05
4.74808251143449e-05
3.41173092573596e-05
-1.35156107635812e-05
9.54995799407501e-05
4.35539506454236e-05
4.60744254540453e-05
3.87693568835269e-05
4.69193812206985e-05
8.44713376320425e-05
3.80397159503448e-05
7.22757244013163e-05
3.77305293088652e-05
1.49963968229602e-05
2.81672387842882e-05
5.81171483992461e-05
3.24837742343419e-05
2.84348160681991e-05
7.02453698735951e-06
2.45149862077712e-05
5.05655411096665e-05
8.11306229092621e-05
7.81295053420765e-05
2.77887563116019e-05
3.78514337080342e-05
5.65234568241793e-05
2.92872614049431e-05
2.99701422914079e-05
1.9681183536194e-05
7.53789539044243e-05
4.78120357913825e-05
8.88652922024187e-05
4.63177377467708e-05
2.69340245992804e-06
5.90313688407919e-05
0.000109526008024338
5.25451520714349e-05
3.54761980501369e-05
8.58948423394847e-05
4.45979504006041e-05
1.16057921876758e-05
0.000113677135382322
5.54711567572112e-05
6.43574002212587e-06
4.94385166806949e-05
7.67714559494856e-05
0.000109648580261058
7.4722280478143e-05
5.81855132898558e-05
5.75361318674154e-05
9.94221938817952e-05
5.93492943558118e-05
4.63942450732407e-05
7.14183748736651e-05
2.22724661356169e-05
6.83209879098069e-05
5.59253232267162e-05
7.49129654817401e-05
1.49732772889364e-05
5.65492529776325e-05
9.48142996038717e-05
8.28526808855499e-05
6.26139985185882e-05
1.47025566523785e-05
7.5476264585464e-06
3.06575710684463e-05
3.19578490831373e-05
-2.45761352777702e-06
8.9259755333443e-05
6.65301337687913e-05
0.00012052293552528
5.75462762952849e-05
4.40207581371484e-05
8.60981178345386e-05
3.31408834430965e-05
4.27251487714474e-05
5.29680418483882e-05
5.87262174405932e-05
8.19085380577612e-05
0.000136769950495106
3.25306114710843e-06
5.19390462075003e-05
3.91826948969745e-05
-2.53399092650478e-05
3.0070763325638e-05
3.39139805829641e-05
6.60853352498616e-05
9.51927062530815e-05
5.30945385432412e-05
0.000139940771561041
8.71696554964095e-05
3.18141648224305e-05
7.41298978739058e-05
3.67747017706101e-05
9.87188179445558e-05
7.39691264881693e-05
9.99721318749644e-05
5.89813578783132e-05
6.76106151326954e-05
7.26019941693268e-05
6.18330761972625e-05
0.000117549769458245
3.33289741175681e-05
5.40796366225996e-05
4.32814641172962e-05
6.44476175259165e-05
2.16192847753295e-05
7.83374594293206e-05
2.40621932055572e-05
1.54997927975824e-05
1.06882964777512e-05
3.11986641945943e-05
3.73380435873751e-05
3.8921982704584e-05
6.47478144734553e-05
7.11007254616884e-05
4.34441773865776e-05
5.04318099930097e-05
-2.28412083323698e-05
4.39982458180795e-05
2.14021398204117e-05
4.48767990328538e-05
6.55697970261472e-05
4.79937377646016e-05
7.84583755910944e-05
5.31640327446248e-05
9.94886936904589e-05
5.40407886900442e-05
7.25931023777372e-05
4.56360697118379e-05
4.71970476740862e-05
6.64972389563168e-05
6.82914855771269e-05
0.000111906262548097
4.37709972326766e-05
9.92618163564588e-05
1.33801746706162e-05
6.45435526716804e-05
6.71837204722555e-05
5.52975293290898e-05
4.49045039743577e-05
4.65796848103851e-05
9.8466187511148e-05
7.24271886855152e-05
2.69232011288495e-05
5.06820918565738e-05
2.85700593299881e-05
1.7203200737399e-05
3.48380136154292e-05
3.44777202514988e-05
4.62589759583224e-05
9.37413755884931e-05
6.01002045532171e-05
6.73019459037405e-05
-1.83642577831429e-05
0.000166432096306028
2.5197241142354e-05
2.90118944130175e-05
9.83818383743173e-05
2.73017167712779e-05
6.95514649498906e-05
6.48649478268136e-05
3.90992565053203e-05
3.8091884673042e-05
-1.95887081316285e-05
4.04152116361987e-05
7.18349167159548e-05
5.48604558712904e-05
6.34430266357662e-05
-1.25742189689243e-06
4.73429208503142e-05
8.89631711296804e-06
2.82216190091149e-05
3.69439964860189e-05
8.2251335046836e-05
1.39193419851692e-05
7.20195655874678e-05
6.99143130251962e-05
5.25729395260568e-05
2.65445472735441e-05
8.13391005203515e-05
4.295358842208e-05
3.07489089388476e-05
8.60698962037236e-05
9.55706633604956e-05
8.64082220979506e-05
9.38438968766705e-05
7.35054901397622e-05
9.40656110405757e-05
2.30841201243126e-07
-5.73357991076883e-06
2.18379994987113e-05
4.10717986802024e-05
4.07824621658841e-05
9.68839356207861e-05
7.31884409287239e-05
8.77346743407392e-05
5.12943517661631e-05
0.000101383029153001
5.28533406129409e-05
7.87404476015384e-05
8.1054939185139e-06
5.46253768367082e-06
6.18577574990085e-05
3.86314294546033e-05
4.88428786767468e-05
3.47770172088719e-05
2.97882046076101e-05
3.14411136550192e-05
5.44842275767702e-05
4.15611542906841e-05
3.98384652071965e-05
4.7905709625187e-05
7.45602066060415e-05
7.48383975729001e-05
5.70808798943669e-05
1.47006079216416e-05
2.12567375866905e-05
3.76814690774553e-05
7.79865934684515e-05
1.06228663923356e-05
9.34827390106481e-05
0.000105629483279374
7.84634813823251e-05
1.37032201857619e-05
5.57486974535624e-05
3.32785374865304e-05
9.88451785104744e-06
5.92192566268999e-05
1.91983221394129e-05
4.27930187936723e-05
5.49671201854123e-05
5.79052853272207e-05
6.73910091538756e-05
1.15671966170655e-05
0.000101045963157499
3.99379567934699e-05
7.65493288621149e-05
-1.93570626307874e-05
6.14248318263444e-05
0.000100982664939937
0.000122296819359318
9.05436052068481e-05
7.04205666256229e-05
3.80421440842647e-05
6.23131951219189e-05
5.10030706474168e-05
6.80974912927314e-05
4.35122655907335e-05
1.93634775691566e-05
8.6541696103967e-05
0.000121363888714488
2.67008240449059e-05
4.6549399512839e-05
4.08335822850335e-05
9.15103174598607e-05
5.62364039234631e-05
7.78850049400619e-05
9.09251674714407e-05
8.42921796761184e-05
5.16958672100243e-06
2.6582538590138e-05
1.68137249397969e-05
-6.27552822040626e-06
9.63368913283502e-05
8.13926854038119e-05
3.25880550999783e-05
3.12129346439938e-05
-2.08769923127555e-05
1.18755931102748e-05
-5.25737466718571e-07
3.97816748513929e-05
-3.7127004451396e-05
4.03444548836383e-05
0.000112929958661277
6.00250872390548e-05
7.55047881089303e-05
0.000115923833060834
4.58877393063795e-05
9.49464966564734e-05
5.92514426176408e-05
8.56171781310377e-05
4.25135111557517e-05
8.95726584204713e-05
9.72229324787208e-05
6.08707446002689e-05
2.58054673787409e-05
9.32022057741296e-05
6.57410468114842e-05
4.26268079740343e-05
6.77374822684364e-05
6.48026274197112e-05
5.13722260853431e-05
3.63610719946045e-05
4.74413050514452e-05
3.57592491394764e-05
5.62583009382026e-05
6.95630122395084e-05
3.25289890859445e-05
6.80379404013051e-05
4.9813563880134e-05
4.8070887504597e-05
6.61334096679075e-05
8.7973427507183e-05
4.49280291238854e-05
5.04910911925707e-05
3.16660830925941e-05
7.94474076342582e-05
6.16788483863848e-05
4.7056292558217e-05
7.77888978765919e-05
2.70343892123833e-05
3.07392046681065e-05
0.000118704347649569
4.6652509594131e-05
3.64322814265073e-06
2.44757451319677e-05
7.53698675418141e-05
4.07171327958971e-05
8.45982689049053e-05
1.88074726251532e-05
7.69202619556846e-05
3.13107790572856e-05
1.70802678446983e-05
6.44957364284854e-05
6.63380954770593e-05
5.19784642288437e-05
6.1726606879797e-05
6.03590853880669e-05
9.4232781643067e-05
9.55322643898195e-05
5.18720665732278e-05
3.89883156915932e-05
3.20373617448979e-05
3.17303312554741e-05
7.05632816067022e-06
4.3786253766965e-05
7.93362127853834e-05
-4.3508468023743e-07
8.7983202195674e-05
6.46562200080082e-05
3.61361217662161e-05
6.0792806574408e-05
6.85691018009092e-05
4.77108311772463e-05
1.22930002638843e-05
1.63071651965283e-05
7.63444696709562e-05
9.65836018655947e-05
4.00084564712388e-05
6.49078257308508e-05
0.000121057393971984
0.000102027547688027
2.59229324863837e-05
5.20471088905257e-05
8.26203484346322e-05
9.39017024869276e-05
5.50258221587763e-05
5.3688066905578e-05
6.25209485741913e-05
6.41800040570152e-05
7.66004444173785e-05
5.53284671232207e-05
5.51850180302433e-05
7.29729057720833e-05
4.57673940288781e-05
1.35419072750613e-05
2.1865692019675e-05
8.0021796189272e-05
7.66761152507991e-05
7.84370265494926e-05
2.50182727974416e-05
5.27370685974947e-05
4.28062663163891e-05
6.53730332737558e-05
6.19635761085376e-05
8.42442472929268e-05
5.33917232619744e-05
3.9014956814946e-05
5.18466651755842e-05
4.65284028572562e-05
6.2317122307293e-05
0.0001208906182154
5.8065277260401e-05
4.38647120164111e-05
6.89810096290458e-05
3.97643005581565e-05
6.69578550024495e-05
9.880418331414e-05
4.17669636433233e-05
-1.66861307569445e-05
-3.16101698279668e-05
8.91574750317499e-05
3.3559500639493e-05
4.0616357505852e-05
7.60471083286461e-06
1.89032165684525e-05
4.39409005553223e-05
6.55580882606384e-05
0.000101020226364929
-1.33066170576436e-05
1.97955831717403e-05
1.26838884082533e-05
4.65498352672328e-05
-5.28962488142686e-07
7.56546252088739e-05
6.31129937233698e-05
6.75590572044446e-06
6.35270569226835e-05
1.694646764475e-05
8.16309846480233e-05
6.30032530989296e-05
3.1006963099327e-05
4.3087456929732e-05
8.71529904210595e-06
6.77277545175045e-05
7.74423903553428e-05
6.11003103567043e-05
6.17546954592099e-05
0.00010418329269965
0.000108518766378205
9.6548998296544e-05
7.92207779331316e-05
1.59740857977155e-05
6.22709466716658e-05
7.16650686322525e-05
8.98258187231988e-05
-1.40131052059803e-05
3.64329801609858e-05
9.87084629041578e-05
0.000115965433594797
4.72280681830344e-05
3.19601380620067e-05
4.93977708348818e-05
5.94641842242277e-05
-6.35156486422615e-06
8.93365865840386e-05
7.41290939597196e-05
7.15173686161065e-05
8.52035538542237e-05
0.000106711921061187
2.66524432844695e-05
4.03923298828746e-05
5.19449287753227e-05
6.64930891109292e-05
4.5521829654374e-05
5.0060118218198e-05
4.09237087545552e-05
3.85859841959928e-05
2.68170806283706e-05
4.71338017969936e-05
4.11755212839373e-05
6.36242113726972e-05
6.07918609260283e-05
-1.43628027890971e-06
6.31072216056704e-05
8.5025153631997e-05
2.3546920395347e-06
4.78599507080729e-05
7.38475204855334e-05
4.64325753326272e-05
6.81635529560296e-05
2.8398078873635e-05
9.79218772870627e-05
4.34416467200131e-05
3.79253384192478e-05
1.16751414524637e-05
4.66170385571402e-05
1.28252986702444e-05
7.55480271740683e-05
0.000121595419881581
4.86896183589102e-05
4.02912517216128e-05
2.72934720019075e-05
6.77095440386134e-05
3.44037300471701e-05
1.73088596225538e-05
9.79655643925251e-05
7.06225907328676e-06
6.53522826638476e-05
3.28882569658463e-05
4.30583824278096e-05
6.32381167831597e-05
4.32994910168324e-05
2.68779442684668e-05
3.39334482011598e-05
4.63480443326142e-05
6.39203818117239e-05
4.03610001894365e-05
5.95127390881482e-05
6.93393125642333e-05
4.54991135681213e-05
3.16602899231803e-05
3.06787149982616e-05
1.52642205314315e-05
6.41655859379862e-05
3.51759835904319e-05
4.13169101812009e-05
2.88590121359718e-05
0.000112087636077719
6.94815025696934e-05
3.75370697663981e-05
3.98105409435634e-05
1.73429907436206e-05
8.38835984669151e-05
-9.93213203358193e-06
6.85751773479081e-05
8.2648810104905e-05
4.11137584129323e-05
0.000101203283474061
6.66286226584387e-05
3.10180917044881e-05
5.28587146307456e-05
8.83350765254258e-05
6.81870723594704e-06
8.00449897976674e-05
5.52458847220382e-05
3.85117814713709e-05
4.50127957621618e-06
7.31600347477106e-05
8.17144661317269e-06
4.57447149807164e-05
2.65318599408846e-05
5.53162559355513e-05
-3.41155628757473e-06
-3.80156762892413e-06
5.1122354985031e-05
5.86715356819583e-05
1.70989069248547e-05
5.10310054136396e-05
9.13488624711071e-05
8.21958406271838e-05
6.8165990493663e-05
5.48038289646013e-05
7.69201875558286e-05
3.30821992905676e-05
6.73547016330101e-05
-7.09786186580182e-06
5.67659386825925e-05
4.34913288733319e-05
8.86672786651697e-05
4.06709277935886e-05
6.08968035649701e-05
9.9454580145558e-05
5.87507826826091e-05
5.01115035331515e-05
5.79298531578215e-05
3.6732890526975e-05
1.6455586812293e-05
4.87203570266713e-05
4.81021019789744e-05
6.39068641407138e-05
7.97075658819169e-06
6.52674561434378e-05
6.70640743361991e-05
6.58584820726754e-05
9.73367623431631e-05
2.22513984976549e-05
4.59558669585851e-05
0.000103606629342799
5.728998947436e-05
6.27598963454558e-05
0.000101018380824875
8.30683115048653e-05
3.88970468151969e-05
-2.65055885836925e-06
5.71709418993261e-05
5.53592934294162e-05
6.07284270765138e-05
5.94915941133332e-05
5.87601699517162e-05
6.88159306154118e-05
4.00187858242767e-05
8.67987578561095e-05
6.60505539888524e-06
6.40962067251775e-05
2.59979756496394e-05
3.34592667362699e-05
5.78262694249045e-05
3.39210656563556e-05
6.32115718669764e-06
7.9534379777734e-05
3.39728260342904e-05
3.10960106328434e-05
4.60092790397611e-05
0.000133389917737569
5.94946074243786e-05
3.81693484015272e-05
7.07305025472304e-05
0.000161102564273483
3.85157610378582e-05
0.000113231805345031
8.28442533194124e-05
9.6538715891165e-05
0.000108087824638946
8.25834285489204e-05
4.4324766468526e-05
9.12569016393676e-05
3.71492137549555e-05
5.44801643293904e-05
8.91133133261377e-05
3.73043468978121e-05
-4.60259953120851e-06
9.58014609996249e-05
1.20330360048009e-05
-3.59965706852257e-05
-3.86984764909456e-06
5.69733993002523e-05
0.000110313617808613
4.67803154692533e-05
4.69243989906502e-05
5.88210992446978e-05
6.64826166003201e-05
7.54632172617978e-05
3.30050381533859e-05
3.24943104704131e-05
6.46240743601362e-05
2.33642637776569e-05
3.8324063054413e-05
1.00574051168614e-05
2.36304067717342e-05
8.93656691887932e-05
7.09586354269595e-05
3.41448095730346e-05
0.000121692190112162
4.45819559009493e-05
1.77033182690095e-05
1.70674129764256e-05
8.51888148692867e-05
4.39865302400653e-05
2.915805887632e-05
5.61364854585052e-05
4.36987983118686e-05
6.01051714410836e-05
8.42059231749321e-05
3.45463166451582e-05
0.000103863695071113
3.36889507416762e-05
7.02352147896576e-05
-1.90328202433231e-06
7.32851162359274e-05
5.70336562663179e-05
3.22457977147668e-05
-8.34882696723685e-06
7.7423236096244e-05
-2.65616207505166e-05
3.7753635024751e-05
7.30710603944493e-05
9.28526747693037e-05
9.85355493226617e-05
4.7891122283666e-05
2.64499481302246e-05
3.55937031529655e-05
4.82126809429728e-05
3.97281928144132e-05
7.86347499099096e-05
0.000102577892625436
6.50837834769651e-05
-5.38290486898679e-06
3.57636548652005e-05
2.14294551515071e-05
9.97933026127962e-05
9.46664186174183e-05
9.20077706420354e-05
1.12867570364799e-06
7.5647208230436e-06
0.000101320780143507
-1.2549293047103e-06
6.26375515638708e-05
3.19540928967567e-05
6.0003779225897e-05
4.85699269343103e-05
6.20560021860855e-05
6.77252740977688e-06
5.9113528326751e-05
4.43433275091241e-05
-1.26958660274123e-06
3.65745963230815e-05
7.79251198004521e-05
1.80113711028378e-05
7.56397133206523e-05
4.48401378336266e-05
8.48175219504303e-05
4.83608295882712e-05
6.42589795236873e-05
0.000114366032509322
7.322545346514e-05
3.61069230947421e-05
8.79481180031404e-05
6.69480573753522e-05
0.000140223166533753
7.78497138491646e-05
-6.59311926063899e-06
0.000106824614647313
5.46378566369563e-05
6.78120242688909e-05
6.99679715745973e-05
2.26508811526213e-05
-2.77186483740386e-06
1.49937519489089e-06
5.89478189722073e-05
7.79404440271796e-05
0.00011266793120381
1.85614710467465e-05
1.31617994266548e-05
7.48499226527415e-05
5.29997194375384e-05
3.10262459925826e-05
7.71698576892672e-05
0.000117579914165728
5.70366634566127e-05
3.73693848880648e-05
3.89829625304913e-05
6.79049058812472e-05
5.98153567772999e-05
5.41914432056134e-05
5.89188167881382e-05
7.54307463669308e-05
5.5948065878597e-05
5.28929093417123e-05
5.74040788096429e-05
6.4473730098144e-05
0.000133471360217071
3.20578464994811e-05
6.1020724285176e-05
6.73696670289858e-05
2.47758715625515e-05
4.23594331431053e-05
9.21808290064287e-05
3.64978749852378e-05
5.33466615712625e-06
9.31428578833354e-05
3.08570851138018e-05
7.17956087455794e-05
7.15208331285195e-05
6.01739398720765e-05
0.00010248724684785
6.0040935971749e-05
7.48543345077451e-05
0.000125583812139118
7.26832053707984e-05
4.99581517399411e-05
6.80340660919523e-05
0.000100359063061621
8.22159096072849e-05
7.87241076672226e-05
4.6151411467485e-05
2.89650517829938e-05
9.65607721999705e-05
4.32082992379229e-05
7.77810769361377e-05
4.41546698376395e-05
-1.59474078660643e-06
-1.04347688050296e-05
0.000141765103987288
1.65854446888751e-05
1.28100006390378e-05
3.27983399023209e-05
9.88833920379029e-06
4.19403809782336e-05
2.91886526253238e-05
8.30766134916988e-05
2.66944088451771e-05
4.9164106829421e-05
7.49069194565401e-05
6.32863912456202e-05
3.5548754981007e-05
5.33665672778702e-05
2.62558652855786e-05
6.8336839536005e-05
3.46819894093621e-05
2.08015809892046e-05
3.58356863968049e-05
2.60962791219068e-05
2.19645854740133e-05
5.79032536079551e-05
3.38873412154267e-05
0.000102807526033019
4.24852281603498e-05
6.88958910856404e-05
6.13278705925167e-05
0.000115179492787776
9.03492754238762e-05
6.45232668746268e-05
1.36462589195477e-05
8.94137504799642e-05
5.09057367565517e-05
2.25784725963872e-05
5.44213176157852e-05
5.76387336094493e-05
7.19580536267822e-05
9.40589808790968e-05
9.22952085264381e-05
2.24112827129652e-05
6.51609741889892e-05
2.62832190944258e-05
3.84074082613367e-05
3.59021170579287e-05
5.86461905271072e-05
5.64403422256265e-05
2.15225355136926e-05
1.52562659788299e-05
8.65166008111525e-05
-1.80538196056807e-05
7.00757799964845e-05
4.53251421772044e-05
4.18078959464256e-05
8.35084909423244e-05
1.6172456203101e-05
-1.92436454774979e-05
3.11082819683479e-05
2.43322694106908e-05
3.74514916441753e-05
6.2233516087147e-05
-1.96035725731931e-05
4.56641195976935e-05
2.66629723185344e-05
5.6010474672834e-05
-6.64992920039661e-06
0.000103584473776286
-2.00419708115079e-06
5.02129399276222e-05
7.448714047343e-06
5.44304646047165e-05
5.11850184088671e-05
4.0120660862086e-05
4.0002924112179e-05
6.75046466209114e-05
1.82138159178439e-05
0.000104841127347041
6.62925212642007e-05
5.14098529291642e-05
4.32185734190645e-05
6.51903105126127e-05
6.45022156939125e-05
3.68514281637038e-05
8.50109224563092e-05
0.000115354417332246
3.86069357140851e-05
3.89653672524674e-05
4.03073222764795e-05
4.91257106914469e-05
8.30885916264891e-05
7.61603325806919e-05
2.42028554444668e-05
9.18565695071402e-05
2.3160897240322e-05
3.69434097382144e-05
3.39204596840373e-05
7.67224300173249e-05
5.0797764693966e-05
5.62297873502336e-05
4.55465769495535e-05
4.53765761490457e-05
5.9498159438534e-05
9.42344747069998e-05
4.04061010010139e-05
4.24473949709539e-05
0.000111997267523186
4.25981595144836e-05
6.21388722282684e-05
3.98118950918048e-05
4.98548970781555e-05
2.31700130930356e-05
8.41891654471617e-05
9.79549374902219e-05
4.35365103571434e-05
0.000110191941714982
9.56822589372559e-05
7.97704283348316e-05
2.05461650826922e-05
7.09853389857466e-05
7.0159889964683e-05
4.38660606749001e-05
4.85206170709439e-05
3.93103824304009e-05
-5.56687096511708e-06
7.22229823087445e-05
3.8197585122397e-05
8.58896920818407e-05
4.21005232735687e-05
5.32580230032487e-05
6.1637751034966e-05
5.89930238696584e-05
4.35319205851766e-05
8.79781086636458e-05
2.63479034645823e-05
5.18545211152501e-05
2.61839900112376e-05
5.1516097966584e-05
4.57138120463329e-05
3.60344240721205e-05
7.19038429741037e-05
3.27382844115875e-05
5.90973195116896e-05
7.46299114440609e-05
6.82045708007597e-05
9.2786802617823e-05
4.92106340808204e-05
5.9556276170997e-05
3.73354581367394e-05
-4.00071849090551e-06
7.03570755975964e-05
3.53322390512541e-05
1.79495438112094e-05
0.000120444432299698
3.59871537525767e-05
8.04601828425017e-05
8.33810637096187e-05
8.02016136861544e-05
4.63096204768077e-05
5.58893576574283e-05
2.77127148197997e-05
2.38135405739021e-05
7.41007720298131e-05
8.20502927711563e-05
8.46274153868666e-05
4.19426379154493e-05
2.50164468103607e-05
5.90716957868421e-05
7.94369448170038e-05
3.97490039171116e-05
5.85600651541105e-05
5.0174746447466e-05
2.79697666301955e-05
6.15484985787641e-05
8.26767136443725e-05
3.64716678172142e-05
4.48192722089194e-05
3.76314902295874e-05
2.77732532262693e-05
2.9688695663862e-05
4.25990404923699e-05
9.95837856514063e-05
1.97783364372461e-05
6.53747043695827e-05
5.5764311270967e-05
7.16194984018247e-05
1.42960093723516e-05
5.77778768667701e-05
4.69885166168043e-05
3.95047311761845e-05
5.67788985688586e-05
7.87695980361538e-05
2.5047523086345e-05
3.03197754801217e-05
7.70508739908159e-05
6.32262966612302e-05
7.11246118885943e-05
3.93393690557968e-05
6.48774488780291e-05
4.02365690468381e-05
6.04136119592057e-05
2.2570006103656e-05
3.38212589113119e-05
3.38214483736208e-07
5.84357232950765e-05
6.8795548056719e-05
3.62061310004693e-05
5.8675448267012e-05
4.36486342473888e-05
-1.07102131710645e-05
3.87620702662345e-05
6.86945418829676e-05
-2.716563920955e-05
2.93244454953695e-06
4.64212122285918e-06
3.24151395766926e-05
4.32355402216838e-05
4.3195834943029e-05
0.000101206726597929
3.36072437782653e-05
0.000103188222465563
4.01302786363862e-05
5.91345798111661e-05
5.5334695551609e-05
4.14596109270848e-05
3.5135170388472e-05
8.08082118870132e-05
5.55185536996e-05
0.000129330995917419
2.33435176178085e-05
6.36227868322967e-05
8.24611055572296e-05
7.94135608061648e-05
5.1358157643932e-05
9.70915967091057e-05
-1.35700388490104e-05
0.000102881373075783
2.14079794901645e-05
9.18275571946999e-05
4.41168097383437e-05
6.96676461569023e-05
0.000103550259628947
5.55384350240878e-05
1.91513419625958e-05
5.33319331195963e-05
6.39282659421764e-05
6.91468465650639e-05
0.000100549738291162
5.46952425975115e-05
1.89231823170323e-05
5.27325887198508e-05
4.40313125576073e-05
4.53042979895431e-05
4.57854470938524e-05
2.46618188871517e-05
0.000125672790307082
7.91724596086307e-05
6.20590756633643e-05
6.50312944497579e-05
0.000137023346740447
3.40547887439647e-05
9.36625612414152e-05
8.12323779021345e-05
5.19348058260754e-05
0.000103750549336142
8.95469245415513e-05
3.36528479039614e-05
-3.52982155909499e-05
5.76442999353106e-05
7.68165012559221e-05
6.58686415232015e-05
1.84374275729978e-05
-1.17723831909879e-05
1.0727282956415e-05
8.32043418366095e-05
9.20310662085291e-05
8.08506077392012e-05
5.52306326232629e-05
2.95441678818172e-05
3.78014280960696e-05
5.69555399543333e-05
8.3982148881828e-05
0.000102822888160508
4.32223497304855e-05
2.46460154755022e-05
7.57481962406786e-06
6.79602017398369e-05
5.29467947151832e-05
5.58165442592697e-05
5.93335079236496e-05
0.000117499064738823
0.000113304352871856
7.65611456150355e-05
-9.75047802257917e-07
5.34112387436549e-05
4.79428133636392e-05
-9.65342098972653e-06
-1.09469143305072e-05
3.53367583497863e-05
0.000108497614916269
0.000116545950342856
4.05330510268234e-05
6.72424327567807e-05
8.28442828134189e-05
-7.90296447785578e-06
2.21906582326406e-05
3.37898368517595e-05
8.98250366104933e-05
5.59796972601424e-05
2.79126889962375e-05
8.41126229803932e-05
1.63793177837255e-05
2.62663419537889e-05
7.36001893010201e-05
6.4948346169361e-05
2.30900455950511e-05
1.25215744680166e-05
1.47249939111886e-05
0.000108963496105259
1.70457571460048e-05
6.13211185476455e-06
9.88064620316127e-05
9.84693229238414e-05
4.595857823982e-05
7.6076107061927e-05
2.94167475461365e-05
2.63056179497323e-05
4.87283125457355e-05
0.000111941244532215
5.61970859206562e-05
2.50729770887931e-05
4.78228155574136e-05
1.85355619894843e-05
2.55442698092723e-05
2.01353155317735e-05
3.11456346073881e-05
7.35155020374561e-05
6.65839797886932e-05
5.00095484308328e-05
1.66178480875893e-06
0.000100440215544429
8.88843911426623e-05
7.13433966386592e-05
4.06809969085187e-05
3.39025991506057e-05
6.33902236767712e-05
1.92765982783309e-05
3.07229625537301e-05
1.45580042629736e-05
5.15326754648189e-05
8.77348138445548e-05
1.03142380611226e-05
9.47114163588683e-05
1.22659883042409e-05
5.97527887931499e-06
3.12922840996978e-05
5.97569186466611e-05
4.16526054976148e-05
5.55851935173393e-05
2.59247609624769e-05
3.91513085886326e-05
2.99112708904489e-05
7.38229342593519e-05
0.000101206482902245
7.8900580207888e-05
5.6845391866586e-05
6.95975855426097e-05
0.000108315955972917
0.000106655230030525
4.5552349842955e-05
5.54326794139153e-05
6.51543776658814e-05
6.43618313795562e-05
6.75091892752828e-05
6.10981897197249e-05
2.29212443425778e-05
3.20373924973459e-05
2.73301827445264e-05
8.34891882685823e-05
3.50997062769572e-05
2.81889436962045e-05
3.95184402169375e-05
0.000111698946253875
3.19644155462117e-05
7.00272499621155e-05
3.27835115417842e-05
2.25648582121249e-05
7.27534034736416e-05
3.72552096245721e-05
4.9214849444264e-05
3.34608066387335e-05
8.75676161240618e-05
4.30655603864804e-05
4.35471925282406e-05
7.07070841889409e-05
4.58522583270315e-05
5.35406277968418e-05
2.35814739096217e-05
3.60549139901722e-05
2.98974538772812e-05
6.39405150897607e-05
0.0001054008731798
-8.46377986490538e-06
6.77147944239844e-05
6.02043862949363e-05
5.36195677115351e-05
6.75735348884967e-05
5.44950949718342e-05
8.90613201646314e-05
9.94649286417382e-05
5.68288783845012e-05
7.22924021653934e-05
2.48928187987631e-05
0.000101146845085424
2.2383707227237e-05
3.49877544427842e-05
8.06349980419592e-05
-7.06556254821906e-06
4.68942259974567e-05
0.000107886145730925
4.52191711023039e-05
-5.78089394188083e-06
5.93607987775358e-05
6.62191755569089e-05
-2.5359867366884e-05
4.89224607024207e-05
6.25682166994565e-07
4.14408245097594e-05
7.40997686536587e-05
3.32940520573743e-05
3.88414538770129e-05
3.22308163809849e-05
4.85826860420254e-05
6.21936134091374e-05
9.33369399731448e-05
3.21517637237276e-05
6.06876694401736e-05
4.13569513105152e-05
0.000107385140414467
2.80394690811892e-05
2.10055800011757e-05
2.71029447837359e-05
7.96110802710153e-05
-2.11609956391804e-05
4.48769170104239e-05
3.3551298257181e-05
-2.29850107944893e-05
4.92843589281674e-05
7.11668380249706e-05
6.19990157789851e-05
-8.49458294104146e-06
4.94934459707459e-05
1.15427942656893e-05
3.08842109548634e-05
9.20872862128467e-05
5.40213248660785e-05
1.87306715598132e-05
9.25736985006222e-05
5.25921268829448e-05
1.8570550992682e-05
0.000115963230306784
3.51947162958232e-05
0.00013401846591341
5.95573990869206e-05
0.000104393579884105
9.93515761267872e-05
8.05645593064181e-05
6.70858049962176e-05
7.95206127870905e-05
9.09980622561678e-05
9.40832055950168e-05
5.02635759255175e-05
3.39618024599302e-05
6.75961658149564e-05
4.6645514260123e-05
8.22689885075126e-05
9.87742605191315e-05
2.12388606390005e-05
4.15392873271977e-05
0.000102436531251606
9.76903747780466e-05
6.63720594057065e-05
7.59532286633377e-05
6.23122414145886e-05
1.36822227489321e-05
7.94615770165961e-06
5.19196216676206e-05
4.53861386016841e-05
3.6310748976751e-05
5.14497417088002e-05
8.51134386377647e-05
3.80219417998056e-05
1.44675261879727e-05
9.20316500464042e-05
6.09321236091474e-05
0.000111699833331041
8.5461572242095e-05
5.86011496557373e-05
1.81428989864756e-05
6.42553833151834e-05
6.38837592880574e-05
9.11367174552693e-06
6.35986547425765e-05
-7.17990995077205e-06
3.02475509496228e-05
5.11758068529874e-05
4.93124743547147e-05
6.5690128364906e-05
8.31167854421326e-05
6.35830019326933e-05
4.58986032655532e-05
3.71731508762396e-05
5.47530998726301e-05
5.83605492017556e-05
3.27332162106787e-06
6.35347058106258e-05
8.37379809455985e-05
8.71521008774583e-05
5.16292344801498e-05
1.52811909719093e-05
3.22039904787308e-05
6.37447619695038e-05
1.83027867241729e-05
4.61108743981533e-05
5.9577505354098e-05
8.77300679549523e-05
5.14289597975464e-05
2.41001994776577e-05
6.51268800871261e-05
8.38134504041197e-05
1.48201417610276e-05
5.37252156750078e-05
7.19059488366324e-05
6.73568699961871e-05
2.38961212925016e-05
2.95061467426969e-05
1.5858019096082e-06
3.76744332044584e-05
-1.57478261577552e-05
4.5638364727798e-05
9.67842421018329e-05
5.2630232299439e-05
2.90325261399839e-05
5.90422038477878e-05
9.10139495298156e-05
7.87413029455726e-05
4.03538706394618e-05
4.59428803774493e-05
6.07608789907438e-05
-6.36376767541482e-06
6.91564159376552e-05
6.32077424081715e-05
6.30192905245318e-05
5.09707057673363e-05
3.90995198920096e-05
2.85440067677912e-05
3.53045245883017e-05
3.41210351086888e-05
4.15679542994684e-05
4.44587692527832e-05
8.66738067971544e-05
2.45656306604029e-05
5.38234725357551e-05
0.000144821727255979
6.76498698767644e-05
3.40967129596684e-05
2.14523032967605e-07
6.09681740471001e-05
8.79831993985391e-05
8.59741430669911e-05
5.63305341416659e-05
9.28636227289776e-05
3.72383721338294e-05
3.94499401842249e-05
4.90173557119817e-05
8.87661203652667e-05
5.34643405256335e-05
2.11688176262465e-05
2.70188501288822e-05
8.54335044201413e-05
-8.80042727743818e-06
5.61528555413415e-05
-1.44175837907117e-05
3.73557148417475e-05
9.16333933950927e-05
6.43918558589275e-05
9.73399344183923e-06
1.81911954970086e-05
0.000116202668446186
3.4256567446278e-05
7.57694381535936e-05
6.1639360641017e-05
8.98654895325611e-06
3.99040807760131e-05
5.88879981201061e-05
5.09567142542941e-05
4.35925903027123e-05
7.11658326750311e-05
7.01489730525948e-05
4.12516579919022e-05
6.34614540201001e-05
4.39112852807827e-05
8.43684050136836e-05
7.48712395102436e-07
2.04696345926117e-05
8.75536023303336e-05
5.24514792483882e-05
9.5161968542772e-05
0.000150434584311582
9.06079915967362e-05
1.24476204806568e-05
8.37825496717423e-05
6.65212308068551e-05
5.6282612383232e-05
9.76086893391822e-05
4.47199771695281e-05
2.20166976704675e-05
7.3724891236753e-05
9.72363986515403e-05
-9.99629055656811e-06
2.82828359535724e-05
3.28619240371493e-05
1.36552637607653e-05
3.83005869408334e-05
1.51484715814418e-05
1.82354644026061e-05
2.63314486533451e-05
2.87185309413075e-06
3.31389021195884e-05
4.966395504296e-05
0.000118280843191472
0.000116023764023046
6.47358584294961e-05
0.000102388335085409
9.3915429612477e-05
6.21004204253098e-05
6.53387897964463e-05
7.07406060257773e-05
0.000101012863790624
4.92535551743954e-05
5.39636100195786e-05
5.7226347409728e-05
5.93340881017026e-05
0.000108994714852089
6.68470815981584e-05
5.22370971609814e-05
1.97292735372686e-05
-9.4597798455302e-06
9.7192649949876e-05
7.71515911930959e-05
3.56158041095858e-05
8.36103519543796e-05
6.01890225895338e-05
9.00078858898155e-05
7.87303497244545e-05
8.32482759116439e-05
1.31212365944748e-05
7.23254868611334e-05
3.51113778108318e-05
6.42870516229707e-05
5.35386738347174e-05
7.15104151326676e-05
2.81698499691975e-05
5.79304341670435e-05
6.43333438481442e-06
6.04691090808654e-06
7.39436350136116e-05
3.1720586335803e-05
4.24465116513782e-05
2.88221652438095e-05
1.94157054251679e-05
5.83819453565558e-05
3.19988062802058e-05
7.23769032319283e-05
2.53153716453683e-05
4.71771222831555e-05
2.16049108318337e-06
1.86503395356937e-05
2.868789929653e-05
3.1412062398651e-05
1.45297154088781e-05
0.000114611264478951
0.000136579836474506
9.0449667210947e-05
2.93918528098813e-05
6.95987931870003e-05
8.04008251535368e-05
9.54319968512677e-05
2.27080141314822e-05
5.46533196245986e-05
2.40413698560765e-05
9.22510708380224e-05
7.07943869219992e-05
9.98239526742631e-05
0.000100603130109173
2.35621554433085e-05
2.47272706535395e-05
-3.78898850317883e-05
8.08322644365916e-05
9.05816146654922e-05
0.000127419716283252
9.89012368896709e-05
5.91389858315895e-05
3.62043012671422e-05
0.00017142527958041
1.46883889113383e-05
6.26008229177621e-05
4.76302350709863e-05
2.50111583059811e-05
5.6740728570344e-05
5.79993360714457e-05
1.59700982626589e-05
3.89542352790241e-05
7.89805229986523e-05
6.28695917926375e-05
6.11518007538357e-05
2.4014556691351e-05
1.55139496534488e-05
7.0373955670582e-05
5.57727559036596e-05
0.000147082251253151
2.48974352358418e-05
2.19222023264619e-06
1.36437181326795e-05
8.28516060697899e-05
9.78274021913578e-05
5.17889288451286e-05
1.17846932790332e-05
8.68253950338415e-06
4.72906635817961e-05
5.79718539101531e-05
5.01662806887652e-06
2.10323794002153e-05
6.82206575388284e-05
7.70394487515873e-05
6.61872524197425e-05
2.28836339652705e-05
7.28027027686178e-05
4.56710919959878e-05
7.25717690818585e-05
3.50223767220592e-05
2.05888196938418e-05
8.91623864390899e-05
3.18569299566613e-05
2.40265815544466e-05
-6.93957684884385e-06
0.000107083177495028
4.13424604413572e-05
8.36061266181386e-05
0.000107611500920084
7.68636927327238e-05
5.02171482320514e-05
4.5775560406105e-05
8.35798949225396e-08
5.67758991636329e-05
5.19097128337089e-05
3.28980547235497e-05
4.53107608499657e-05
6.46937754528405e-05
1.20733651163434e-06
2.68507612121665e-05
1.38378852773966e-05
5.12689040215772e-05
5.97253561914097e-05
5.69933883221183e-05
2.14437295707261e-05
8.00931344095218e-05
4.42159236362021e-05
0.000101048698751248
6.13817565385356e-05
7.1977100088101e-05
9.39234251894602e-05
6.50808602565448e-05
3.78205051674661e-05
9.78547773292745e-05
7.98542022338872e-05
6.45297184939466e-05
7.54796132902812e-05
2.72608546625573e-05
0.000102482709114849
2.82979496714779e-05
3.92168374642178e-05
-1.79823401303744e-05
6.53726273610801e-05
3.1077764158801e-05
5.15635917580299e-05
5.90439711756316e-05
5.16251230061281e-06
2.98671831171552e-05
7.52374942174434e-05
2.31033923600612e-05
-4.26880361843705e-05
3.20457927337674e-05
3.89436843591747e-05
5.96566592068174e-05
1.10268111999475e-05
0.000103962060421484
3.17726757227207e-05
8.07787424584912e-05
7.11686055560375e-05
8.15718350236327e-05
3.84699498525321e-05
-5.91097183836295e-06
5.34574460898768e-05
6.33409670027257e-05
5.09902435346741e-05
9.70413476713635e-05
3.99230837557376e-05
5.03917203783324e-05
5.4154355330658e-05
6.04041915019131e-05
0.000103358112699922
6.52264389211366e-05
6.27253556966793e-05
6.86087006570359e-05
9.29673670105744e-05
7.25770067681454e-05
8.58807063753669e-05
5.62081909930793e-05
0.000113213484969878
7.55114251340765e-05
9.75298046301018e-05
3.89842959884275e-05
4.22773149310263e-05
5.25135614628321e-05
1.14050616767345e-05
-8.2311963993997e-06
2.47439418975276e-05
2.15933645669292e-05
4.88360372957522e-05
4.4903792995568e-05
7.58461155042859e-06
5.58534076601264e-05
3.59781792140542e-05
5.91191612368858e-05
3.75409596707133e-05
3.34057785224353e-05
7.67955443319126e-05
4.62888041161126e-05
-1.6789621233723e-05
2.62873985821355e-05
3.47412163781223e-05
1.79256640672976e-05
-2.5672806255047e-06
9.84911213399716e-05
4.53289325598204e-06
9.32790743490482e-05
3.73213228270535e-05
1.80278272153904e-05
1.92312932770575e-05
8.15759821289571e-05
0.000102906905161856
8.83155835439944e-05
8.26706151002453e-05
9.6873478968146e-05
7.8029842350632e-05
3.94755603699035e-05
5.74425728370887e-05
2.93673344982369e-05
5.09230801036064e-05
1.60428587115334e-05
3.97407069307229e-05
0.000114279807127586
7.79487187606948e-07
-9.65409765330553e-06
9.03409214720435e-05
2.57373511515771e-05
6.26621703178512e-05
4.46152395642885e-05
0.000107464934949033
5.63686398873027e-05
6.48761545716011e-05
3.86018504394764e-05
2.52764721475817e-05
4.41948818552778e-05
2.68800602559459e-05
3.77016866134751e-05
2.46927304521383e-05
2.31049089581433e-05
5.49682136454088e-05
5.10972100929025e-05
1.07522435999222e-05
4.62219848556741e-05
-2.21615840666415e-06
5.09985366907693e-05
5.27806117730262e-05
5.33248936580482e-05
7.58942285111391e-05
2.2084714694004e-05
6.91147746788866e-05
6.51424421115046e-05
0.000143610564027595
3.37951577363468e-05
0.000140759993749608
7.96416519789751e-05
0.000131628062666843
8.28025552937592e-05
6.88388122954168e-05
3.4253135277951e-05
5.5899077229526e-05
8.36120453296929e-05
5.28100013016083e-05
4.41103485222432e-05
2.32057775684364e-05
4.08209525370352e-05
3.92113867786634e-05
5.27287395536553e-05
2.75588407522163e-05
5.63704617470115e-05
0.00011466641289735
8.55368575602394e-05
5.22082716847481e-05
6.55831903469495e-05
5.10947359665283e-05
4.37752911090864e-05
2.39414532983296e-05
3.78849125183119e-07
3.72375191227212e-05
5.21836234222231e-05
5.55615885408686e-05
5.04571969072594e-06
8.55776187279671e-05
-1.36884902150728e-05
5.73258004171857e-05
-4.74809991371525e-05
8.4676797242628e-05
7.14862208878499e-05
5.00460307978855e-05
7.38721959019519e-05
1.79496022807491e-05
7.48122670455805e-05
8.82995710329685e-05
3.97542177353528e-05
4.52707583955401e-05
0.000111644522074866
7.68092582928544e-05
3.81703461641328e-05
6.04980073094406e-05
3.08887458793361e-05
5.83935700185097e-05
3.00237351630603e-05
5.65070607376529e-05
3.71256135737851e-05
6.14560635046232e-05
3.52157130258509e-05
4.81708571750011e-05
5.20732227577158e-05
3.86649026270631e-05
4.96962867468587e-05
3.68935550154018e-05
8.20782444622357e-05
6.80513442129836e-05
3.60672903567672e-05
1.79241343168954e-05
7.28622915285704e-05
4.90933996974938e-05
0.00010989607734114
9.63893184297612e-05
5.58711513748875e-05
0.000137909286813256
3.15131359273082e-05
8.04334907244457e-05
3.3454049143007e-05
9.27177976868401e-05
5.01385336028679e-05
5.96102278119341e-05
4.4298260097462e-05
0.000109148781865276
5.6942019925838e-05
6.08249628250589e-05
8.12384442069735e-05
4.93260776398022e-05
9.705778503915e-05
9.52617208617884e-06
1.35199465333803e-05
6.77595621397044e-05
8.21006366142587e-05
5.47970755658623e-05
4.37666436723784e-05
5.81357159596023e-05
7.09412797048482e-05
7.96602326294707e-05
4.21157516644022e-05
3.31312111360622e-05
5.07264328169895e-05
2.39901657632764e-05
7.52090079219175e-05
2.56459454459431e-05
2.83735369127635e-05
6.5373688839024e-05
7.38433705967334e-05
8.45665472752393e-05
8.52467251286447e-06
4.75727900835616e-05
5.00667473145775e-05
5.34119777224288e-05
4.58182746663747e-05
5.31562008829478e-05
5.73904864522918e-05
-2.19049667407404e-06
1.76145049593604e-05
7.78642653946953e-05
8.62099746847231e-05
4.79847635619249e-05
1.93679854629313e-05
2.87447447781923e-05
8.21885504244473e-05
6.02500591872258e-05
7.76512516893162e-05
4.53850976405106e-05
7.19339492669323e-05
4.4181523757353e-05
0.0001063443111604
7.73541922596594e-05
2.30417547022916e-05
3.44007003709277e-05
7.56548675955403e-05
5.52222968298497e-05
0.000118338112328544
4.29437687193472e-05
1.02778720519553e-05
3.88365311582088e-05
8.55282397716674e-05
4.93279796999243e-05
5.59971377623804e-05
3.27318640177256e-05
6.92882905376911e-05
8.62222700683871e-05
4.86679912409076e-05
7.07954932510002e-05
7.73498565873687e-05
2.87707532177467e-05
7.97792218857008e-05
9.29044494351135e-05
5.42308940963914e-05
3.58201900121778e-05
5.55324017036589e-06
4.30096470410952e-05
4.60723562783358e-05
9.874095952938e-05
4.27351934044918e-05
8.19557516700977e-05
3.74415886137726e-05
9.62470626354927e-05
7.90270922549869e-05
4.88142317313308e-05
0.000113862877113619
4.3259716976562e-05
9.52959121996008e-05
5.68536991788081e-05
2.50158107706036e-05
2.83062998851618e-05
6.82789266960354e-05
6.47420570860157e-05
1.25710061747655e-05
3.31764035359775e-05
3.61047542482545e-05
4.09960020991304e-05
2.91832346222244e-05
2.63466772291655e-05
5.39387741130074e-05
8.55179069656134e-05
8.71989387581385e-05
9.25693606623918e-05
6.3302509245258e-05
9.5308240105058e-05
3.64647411323207e-05
6.41181230934932e-05
5.99839199148795e-05
6.93935880446828e-05
8.03871645942782e-05
4.80395575337851e-05
6.56306115375222e-05
2.44153532239153e-05
3.97077972986351e-05
4.59607238114264e-05
0.000131230728178976
6.30780101862522e-05
4.58134579252045e-05
2.03929684000589e-05
4.93553128060245e-05
-6.29926944036619e-06
1.09005134139708e-05
5.33651181222442e-05
4.2777947478007e-05
1.24808601143788e-05
3.88211216008809e-05
2.83542472292517e-05
3.71517536244797e-05
3.20608544338907e-05
-3.34178793502921e-05
2.54699486051686e-05
6.15510186358517e-05
1.53414368905423e-05
8.90099514071278e-06
0.000107027697150314
9.60414943705149e-05
6.8145190808547e-05
8.21300341259602e-05
0.000105486734627691
4.86846453896696e-05
7.8602489189203e-05
0.00010572162142956
-1.66279105818312e-05
3.76394674005181e-05
5.29901485392398e-05
6.51405969883052e-05
5.22110895116531e-05
7.21460087970907e-05
1.65657238381657e-05
3.44257355471087e-05
4.23946021529083e-05
8.73500331861564e-07
3.90398613636945e-05
0.000123223348982145
4.99186896801897e-05
2.77493074463505e-05
6.7464026637573e-05
4.39215575216664e-05
1.68248833544917e-05
1.12906302262598e-05
6.7720034994723e-05
7.881087189732e-05
4.06831996388699e-05
3.54796789809137e-05
2.71307228292004e-05
6.9754905325375e-05
5.67205032602562e-05
3.12445133663748e-05
8.04030414298527e-05
4.44716168997637e-05
3.99587627557294e-05
8.0082491392666e-05
6.94183799093849e-05
6.81375624786365e-05
3.39870685046129e-05
4.7677540242455e-05
-5.47460147366506e-06
4.06012500134235e-05
3.81643855431241e-05
6.99846207296402e-06
5.10884498776255e-05
1.7595666019337e-05
4.97529532820697e-05
2.33601442609947e-05
9.6779890187647e-05
0.000107000793456765
3.38709921500491e-05
0.00010118864425363
0.000119201260287278
6.78974153250903e-05
8.68009563454563e-05
7.51222656958992e-05
4.18474862716299e-05
2.21400363014808e-05
3.8815891359631e-05
6.0273674992881e-05
2.32308249430435e-05
7.06118417805024e-05
3.82858645246242e-05
5.51544622090513e-05
6.41570655685114e-05
5.91821791434952e-05
8.60525817460499e-05
3.11530840354061e-05
6.22811399252174e-06
6.55428837047925e-05
6.09076080863507e-05
3.56287888786191e-05
6.07795084114665e-07
5.2917784068825e-05
-4.79346904107979e-07
4.01699963769048e-05
2.48635264726035e-05
3.87300563361167e-05
4.48034311677363e-05
5.331200694162e-05
3.2229568211618e-06
6.33800065268714e-05
0.0001108429400946
9.70115558590892e-05
4.76286119155417e-05
7.54416643530393e-05
3.57724293817729e-05
0.000104540542303797
0.00011602672852412
4.29799040629474e-05
6.18893338171199e-05
7.84042952899012e-05
0.00011445984763315
-1.15833072411007e-05
7.43879259411721e-05
9.27446088395995e-05
3.59337536724081e-05
5.32380967239037e-05
9.2492398658612e-05
7.07621716524566e-05
7.66605198246142e-05
3.06832197718347e-05
6.84242507348289e-05
1.43928589146211e-05
0.000113438859196882
4.64674072455836e-05
4.20894069482181e-05
-5.65402727904269e-06
3.89487900079086e-05
5.05088095294281e-05
6.93345753491708e-05
1.89347931155376e-05
0.000107672396987491
2.68364952614301e-05
3.09868950306364e-05
8.88505971151549e-05
5.68705138345789e-05
0.000101693482679691
4.81149464547343e-05
0.00011750203899646
5.90882153963718e-05
9.79241838093618e-05
9.27398005717402e-05
-3.02718177503363e-06
0.000113535383891282
4.19749616981675e-05
9.51215544351529e-05
8.56472325412057e-05
1.55365383083881e-05
-1.58943367881091e-05
1.61501984374836e-05
8.2766018591549e-05
1.15140835142112e-05
5.7441559471638e-05
6.57580627989216e-05
3.18804420199018e-05
-1.33545770970344e-05
2.37582729905896e-05
8.74308596485919e-05
5.58499989881813e-06
2.29861336563244e-05
9.85939646262053e-05
7.72873737408487e-05
7.23201208002376e-05
5.9440737067165e-05
1.056373892189e-05
0.000120657323371841
5.07191695840407e-05
9.6107891939066e-06
6.3885627453365e-05
8.45245348180914e-05
3.65858533572495e-05
9.24263718550562e-05
3.40091789804494e-05
3.88126200542221e-05
3.0886211631755e-05
5.12284198048354e-05
2.08255726798239e-05
5.79906035368412e-05
5.41532168777445e-05
4.29957060348514e-05
5.76725811088299e-05
6.31682266668502e-05
0.000112223398630195
2.4811229427477e-05
3.89656560000751e-05
8.19090559268697e-05
6.80687768570966e-05
3.98291706168529e-05
4.77168942405285e-05
5.62656383947745e-05
3.52189098031328e-05
7.72918962866668e-05
8.12100294517971e-05
4.49124534630383e-05
-3.99730729229077e-06
0.000110908091925177
4.01284147761895e-05
0.000121051712376745
9.10428860739424e-05
-7.39150887079339e-06
6.53932480306951e-05
0.000103533731949239
5.81496093733336e-05
1.08440812078071e-05
1.94977430526277e-05
1.29167754896809e-05
4.52648893394256e-05
3.30097729429158e-05
9.58204134339059e-05
8.48429002870202e-05
-6.27116254130364e-06
7.41042012644937e-05
5.0465422697019e-05
3.55935357507616e-05
5.94890998210622e-05
6.55524843862289e-05
3.83114997166225e-05
8.71337569689373e-05
0.000105008547648907
2.52846330697958e-05
0.000110126115224482
4.911383408065e-05
0.000115832958359709
8.79111576064485e-05
9.99777892710168e-05
6.49045132611114e-05
3.42923062168636e-05
2.55843444586665e-05
2.6894253506105e-05
8.92097559549126e-05
9.97527372321751e-05
2.985334374356e-05
2.88617773245705e-05
6.85625939156402e-05
4.53075897690193e-05
8.87266562035131e-05
7.88702102376386e-05
4.59735188988423e-05
-2.55709504311671e-05
7.33491899929121e-05
2.22884036186788e-05
1.72066093073875e-05
4.09657204135534e-05
0.00013767497188912
5.4781581902343e-05
7.23207496384346e-06
3.30765356523619e-05
4.09721107286084e-05
8.6390744902716e-05
8.97875111707547e-05
3.17040031196726e-05
8.28082322206127e-05
4.52505280033537e-05
4.13021452719534e-05
5.14861758109943e-05
1.6008536070793e-05
4.6971441810733e-05
2.74672103331309e-05
-1.46113703366837e-05
3.86616656740754e-05
4.03407348904776e-05
7.75280898040219e-05
9.021882840989e-05
0.000101806389215319
5.33224223364794e-05
-5.1646602800207e-06
2.43117062257216e-05
4.56388262561621e-05
4.55274011932325e-05
8.23739562697227e-05
9.74166485980119e-05
1.86258700554147e-05
4.36077082923799e-05
5.47733040568956e-05
0.000100986520302371
3.93983367089669e-05
2.25454619270087e-05
8.26515572220728e-05
4.03372063796718e-05
6.4445134484937e-05
1.14633784751976e-05
9.77330253824953e-05
5.09440287852203e-05
8.47673464051383e-05
2.91007840851721e-05
0.000106028071646135
2.52863312229054e-05
3.39215259589842e-05
5.45429156823664e-05
4.17424088486596e-05
6.05950147840463e-05
8.09198322033878e-05
7.51439924133066e-05
4.25246730637943e-05
5.36817069967344e-05
2.95549823773621e-05
7.60313046611766e-05
1.46356714040222e-05
8.33529202732686e-05
4.71381050157488e-05
9.3652927965554e-05
8.29296361105649e-05
5.22041892478933e-05
6.55990623696973e-05
0.000108290206671493
-8.41548513723467e-06
5.0132876345006e-05
6.94046861057438e-05
7.03048086923086e-05
2.85044820279171e-05
6.99708071046378e-05
4.73010411609307e-06
5.46760302750699e-05
2.45774188852954e-05
7.75913611280019e-05
2.38831545318867e-05
0.000120271641504184
7.79904431234636e-05
0.000109251390339484
5.71172971865306e-05
7.59838759487514e-05
4.47048703791296e-05
9.22410946298903e-05
5.90644885109544e-05
0.000110850502630912
8.8463176541946e-05
8.12250606096429e-05
5.41058517453542e-05
4.95436208550671e-05
5.42690433282963e-05
8.49278770745186e-05
6.32121167669713e-05
7.55109688070133e-05
8.60424584674232e-05
7.22809517230539e-05
8.59077031190608e-05
7.8466369097594e-05
1.30695830896071e-05
0.000109654968047103
7.57350296025795e-05
8.68529326570809e-05
7.16174285693189e-05
6.85905439190131e-05
0.000118230203716049
8.04766531783757e-05
3.79085517340743e-05
7.34899098419829e-05
7.00885351466929e-05
8.97373341611154e-05
4.95983727966038e-05
6.06285275839799e-05
2.64660405350618e-05
7.24741369452198e-05
8.41788235317615e-05
6.45210840727947e-05
0.00013991793988046
6.8094441439297e-05
8.91052918567032e-05
2.38973827678272e-05
1.26949051845668e-05
3.88203169078366e-05
5.25588125208943e-05
5.48146557723644e-05
5.55016810801334e-05
2.81585900866457e-05
4.43496139165221e-05
1.09996293752446e-05
6.47904953152386e-05
4.3691069775059e-05
5.85617870371379e-05
7.4059073159296e-05
4.54765726912224e-05
6.34991573948368e-05
1.69634277859074e-06
7.4589919620458e-05
3.67199216637422e-05
8.37342625781246e-05
5.48018123772669e-05
6.50212891516869e-05
0.000107573384054807
5.23213571463989e-05
3.56287791191849e-05
8.2531628871659e-05
4.83400441994609e-05
0.000116545681577157
3.88552555298866e-05
6.19066037765693e-05
6.92280406144924e-05
8.30794166552752e-05
4.37331529487051e-05
0.000101028531970418
2.82455962685438e-05
0.000129170021308909
0.000100013539421623
4.89124176077545e-05
2.86968483126339e-05
7.88748143194849e-05
0.000104072058173595
4.12837564996066e-05
0.000120048462797132
4.28636186358021e-05
3.63502095366778e-05
2.19819630100687e-05
7.78308661705835e-05
3.65177935989051e-05
2.81050392332577e-05
5.9073804004788e-05
0.000112143421923838
3.3134015904359e-05
3.89695043860406e-05
3.73943687244517e-05
6.1091911601215e-05
3.03863240815259e-05
0.000124174002510614
9.11119702358731e-05
3.28503665157389e-05
4.08018578975617e-05
4.85967540834132e-05
1.85799437356809e-05
4.65619287471186e-05
1.1212451785936e-05
5.96195919404519e-05
3.54893144774386e-05
4.18890802605646e-05
-1.81104345545757e-05
1.85136605762946e-05
4.75596563568712e-05
6.42334931957582e-05
7.89010502801309e-05
-2.38054561045686e-05
8.83005907471545e-07
8.85485711427582e-05
9.86939418032104e-05
5.69577429169763e-05
3.67379320812632e-05
4.27545433220108e-05
2.90959651059893e-05
8.48697196579218e-05
3.95078587341135e-05
9.5706064538281e-05
4.94695063621208e-05
4.51787727355601e-05
9.70049349375184e-05
9.51431597912353e-05
5.79182675423041e-05
6.02477852497523e-05
6.86442244450582e-05
8.28115420198196e-05
4.85141709714044e-05
3.82004898124183e-05
0.000112713632171062
7.39446385693693e-05
-8.71479186545494e-06
3.68771539794527e-05
7.89362585066203e-05
1.04024402635797e-05
2.30745799411834e-05
3.75780713040092e-05
-1.42834069608274e-06
1.22098957411959e-05
2.87948261026612e-05
1.85620735431524e-05
3.23085662336709e-05
5.52870081163942e-05
4.74264487127488e-05
3.70144195451889e-05
3.95871080381602e-05
4.21072115235423e-05
9.12051403531387e-05
8.82769361027776e-07
2.85562513060722e-05
4.38337972330037e-05
3.18941869238513e-05
2.3413610184962e-05
1.63536369937077e-05
2.84787051191078e-05
8.04947491238645e-05
4.96433011218408e-05
8.07965789258066e-05
6.57653789667749e-05
5.8316719501102e-05
1.770434575967e-05
3.32740527113519e-05
6.71317980952107e-05
2.13379890568587e-05
7.93855718852242e-05
5.88325405602974e-05
6.37508435313395e-05
8.03090280421676e-05
7.22094275498449e-05
1.53300193427712e-05
6.7042936530976e-05
5.87477046491942e-05
0.000144412103628149
6.74326554891052e-05
8.31105229752116e-05
9.84052387298818e-05
0.000138869106409679
7.6711271230873e-05
2.52704694093902e-05
3.58200146934893e-05
9.48511369894416e-05
8.55445308649711e-05
4.39282099670762e-05
5.24236544816058e-05
3.47822510418594e-05
2.17512513444495e-05
5.31955186706532e-05
6.42495142107536e-05
1.1239726711823e-05
2.75243168101116e-06
-8.78428228970215e-06
6.92421216898254e-05
7.1249673037678e-05
2.42123724100452e-05
4.27771944462406e-05
5.17957042243276e-05
4.87033550633125e-05
0.000129063423297575
5.58636142618022e-05
3.34413507061799e-05
4.03715125564387e-05
2.5883575561763e-05
7.02343950367337e-05
7.23683395609e-06
2.55375730195687e-05
5.96916952586793e-05
9.61177312518374e-06
5.27406408833196e-05
7.82746280531274e-05
7.98236096190065e-05
3.78569810703721e-05
4.66731750354694e-05
2.4799034917421e-05
-6.33717178624212e-07
1.90038274282331e-05
8.06024408951707e-05
7.64593137189893e-05
4.15497412521696e-05
6.26357162005418e-05
3.28029380118477e-05
4.06643365944128e-05
9.05905490686776e-05
7.04975645250079e-05
7.52576873261396e-05
4.47081495192205e-05
6.7838585782834e-05
6.97189126873873e-05
6.70380768411566e-05
5.10548504226145e-05
7.17418687871767e-05
3.59894308894203e-05
9.27723011625332e-05
5.61609251803915e-05
6.21918025826269e-05
2.25025224064284e-05
5.76794873623377e-05
4.91917080090442e-05
5.99068148754328e-05
2.04026625130317e-05
5.94165671157253e-05
5.70050301353871e-05
2.83953762878813e-05
6.09351259269244e-05
7.91531623695884e-07
1.55449560929214e-05
3.03523333762081e-05
3.26424398366781e-05
1.65520117768622e-05
2.08629339474459e-05
3.97076186629438e-05
5.02766705162479e-05
9.09688638266482e-05
5.98811230395297e-06
5.97229404153017e-05
6.14261284853663e-05
2.62554316046662e-05
4.93299736654697e-05
3.19854717436291e-06
3.74275507283126e-05
7.56178014906383e-06
9.33249094283934e-05
7.62013968803562e-05
8.93097630449141e-05
9.55940540057271e-05
-2.40507988261956e-05
6.30575603760566e-05
4.96687078086355e-05
9.40767930992591e-05
7.13109842976273e-05
4.1217202772932e-05
4.81177859889913e-05
6.62856957456791e-05
0.000113023979499522
7.63762931954527e-05
0.000122534760595744
0.000147661658015169
8.11497120714224e-05
8.55006474195385e-05
3.8166565060833e-05
9.98926372063478e-05
5.18945582662014e-05
2.55373546585702e-05
0.000103497375717721
1.25000857495186e-05
9.83441945778098e-05
6.15860890082458e-05
7.94105749196297e-05
0.000101031505974849
5.05057961690339e-05
5.55014981920293e-05
1.05100192746281e-05
4.69139927686617e-05
4.40125742130445e-05
-3.22700944251559e-05
5.12418490954386e-05
2.01691527763868e-05
2.28288809920096e-05
7.95495135253567e-05
2.75345312365153e-05
1.22416402830937e-05
3.26472483748633e-05
-1.01280764786076e-05
7.68793173056463e-06
6.61375360589011e-05
4.04235087147679e-05
3.42254357572668e-05
7.15495251423673e-05
2.15345299799479e-05
4.50787421997332e-06
7.05610488843747e-05
7.99765129878734e-05
7.3594438981557e-05
7.91438351893421e-05
4.64471201938848e-05
5.55853170437983e-05
5.17833669442687e-05
5.7756094895722e-05
7.46867239626408e-05
5.17813460310564e-05
7.68172566939083e-05
6.73931653306916e-05
7.40929122106034e-05
8.72624454492919e-05
8.24079443977654e-05
8.59849828696122e-05
4.40820921106111e-05
0.000101266409804581
8.6077330032565e-05
9.37222378446892e-05
6.65011948128589e-05
0.000134814447514359
3.68936070203332e-05
7.13427393287366e-05
4.63343847605077e-05
5.83554126270272e-05
4.0776510977327e-05
2.04102360169192e-05
3.31817678103875e-05
4.02417478932543e-05
-3.47773045531022e-05
3.39116000862312e-05
1.19863124542907e-05
-1.10116626545103e-05
-6.29762567184781e-06
8.25951668571733e-05
3.26831902927742e-05
1.73004995420641e-06
3.53634127072761e-05
5.92007042547319e-05
6.88978148934898e-05
4.85330386820168e-05
8.86489451465015e-06
6.16963493769345e-05
4.4670556571089e-05
7.27448613379989e-05
6.62388830352553e-05
9.31420700453386e-05
8.95516637994746e-05
1.83643317125455e-05
3.17332901393619e-05
5.89510295255912e-05
5.11110811999287e-05
7.38834390620291e-05
6.54544199276073e-05
0.00011001231068537
0.000103519506736325
9.8440394313336e-05
8.15829108492099e-05
9.85134070996067e-05
7.06920710722998e-05
8.79984420055947e-05
9.77789726125607e-05
3.74135472064409e-05
4.61670306057374e-05
4.98656276607507e-05
0.000113931351415507
5.34028549866266e-05
5.3642946220954e-05
7.90746565444421e-05
2.02678088580757e-05
2.51770255958448e-05
5.98883747120506e-06
9.25986292606964e-05
3.01476453020885e-05
2.27092774682498e-05
6.01146371706867e-05
8.94291075868541e-05
8.5415549012716e-05
6.07649544121642e-05
2.68937991275828e-05
2.42192297980667e-05
4.40536556961388e-05
3.81107574980368e-05
3.99591160825879e-05
6.18652776982019e-05
9.34404345322536e-05
8.04699668752123e-05
8.99138523314052e-05
3.63842407534269e-05
3.44893075094712e-05
4.13007510270752e-05
7.66819007602539e-05
7.16211016583421e-05
8.73385438994479e-05
3.91702256274116e-05
6.40526369590776e-05
9.29692463428993e-05
6.20333162564182e-05
4.29493444272665e-05
7.50951389388581e-05
8.14264339169069e-05
5.53031924554582e-05
7.24234951489937e-05
0.000106173126078615
6.09127682415757e-05
5.99552548814611e-05
8.05800350755394e-05
5.18612182021778e-05
7.55782953309937e-05
7.60542025703296e-06
3.06981310324951e-05
8.03843599495532e-05
8.90214140312721e-05
2.18373531000102e-05
8.09841652925108e-05
4.955741104999e-05
1.21860422301787e-05
-1.49384599438573e-05
-2.35675241205831e-05
5.73469464668792e-05
1.04870255932564e-05
1.06569843701475e-06
5.95702529279892e-05
4.45237417643557e-05
1.78300371351966e-05
-1.22007387237239e-05
3.82860370273803e-06
6.61436775449304e-05
4.96682901938793e-05
9.49341965659923e-05
5.74337789174336e-05
9.37614134653975e-06
7.28622222403241e-05
7.29507549686618e-05
3.17529568744372e-05
0.000124128610098312
5.24120719507854e-05
2.28977596767549e-05
2.4830840865261e-05
8.42002649261049e-05
4.02303508988579e-05
5.5800326327175e-05
1.95733827243092e-05
9.6115582337586e-05
0.000105857723284112
7.17723953295821e-05
1.58985690596009e-05
9.22514249098844e-05
4.77965352596226e-06
0.00010193318714523
5.8364699994874e-05
7.81499398191535e-05
5.1734967311466e-05
6.3978006437412e-05
7.72107776891969e-05
5.16700595017054e-05
7.4961415241013e-05
3.57640665247412e-05
6.82592382734083e-05
0.000111655809827398
5.76995760139672e-05
7.77034107022379e-05
1.81686440821523e-05
9.4585037658019e-05
6.40196670291807e-05
-1.60688873487444e-06
4.51615009517946e-05
2.9649338219603e-05
5.20372780230963e-05
6.61091434505089e-05
2.42463145588236e-06
9.05749287716539e-06
7.86287456524665e-05
3.67078497662795e-06
8.25204149517224e-05
3.85500934541451e-05
4.54397789746754e-05
9.26925042908355e-05
3.36578432109619e-05
4.82417733495361e-05
6.23615078979911e-05
2.11505953657623e-05
5.13892522117146e-05
9.94556866285945e-05
2.38661843399906e-05
-3.56110901452184e-06
9.95846731556202e-05
3.18080680013929e-05
9.35998536043021e-06
6.41621194129153e-05
6.86260030527612e-05
0.000124827317854234
2.96287583715211e-05
2.2947083828211e-05
0.000102720640062773
6.96902791746391e-05
8.52089049302545e-05
1.69172927575129e-05
6.65255917755002e-05
8.2424980645788e-05
0.00010376830751057
2.74548181147636e-05
-3.81946512804442e-06
3.75208283843986e-05
8.73495013731835e-05
5.56314325638826e-05
4.23850857246235e-05
9.07782388194637e-05
5.74497186018035e-05
8.84921545955439e-05
7.75651063408541e-05
3.40429299076539e-05
5.13818198734966e-05
8.92668034228798e-05
5.48977614567356e-05
4.83021033874084e-05
3.40718582512153e-05
8.94723670312777e-05
2.74345526227579e-05
1.57696370957717e-06
1.5217027488408e-05
4.80835555030796e-05
6.01899939482923e-05
3.48994514255937e-05
7.51705561185985e-05
4.42455561421797e-05
-2.4906691938308e-05
6.85432469480045e-05
5.06091254132943e-05
6.81025723867367e-05
4.14158350274253e-05
9.74582030714753e-05
4.433761064168e-05
3.07747081136977e-05
5.86811301205343e-05
4.71191226344714e-05
4.50748946702495e-05
1.4587578668945e-05
2.54864054957081e-05
4.44443719505765e-05
4.33827805766231e-05
5.54235577661158e-05
0.000133214946994941
9.72148349304679e-05
5.6009255267268e-05
1.5311864100467e-05
4.56730246488748e-05
4.14819076976123e-05
5.05964913377332e-05
8.79607207742185e-05
8.1747626905957e-05
5.41861397929072e-05
6.46736599044295e-05
9.9498079508459e-05
6.80165765842773e-05
9.69720849015138e-05
2.47153601875564e-05
7.75770546431783e-05
2.9147966548068e-05
5.15788084632243e-05
8.70363720018297e-05
6.57532429993079e-05
1.36271950328372e-05
9.34134467063613e-05
6.7194386712367e-05
7.07599486003239e-05
2.75621965347916e-05
3.23205861771902e-05
6.54909567426289e-05
9.30450172518796e-06
2.09430389009278e-05
1.4232373090518e-05
3.35806435943054e-05
4.80904308866675e-05
1.86015855820883e-05
2.61057648981083e-05
-5.91796103408317e-06
2.88026552305955e-05
4.83881114659359e-05
9.18159521874786e-05
4.32237437606011e-05
4.73861206812779e-05
7.98496355167121e-05
4.90436487939649e-05
4.50111504204025e-05
2.93264016113549e-05
4.46439332090208e-05
5.77637025011106e-05
5.03703572336901e-05
1.68550405606538e-05
6.9852702694021e-05
0.000104260891925452
7.19245209607266e-06
2.93060994126639e-05
4.65422555058684e-05
5.01610997657778e-05
8.06119098554017e-05
3.83858926151952e-05
5.27361459147611e-05
6.75290182196405e-05
0.000108445433748851
3.29983771708905e-05
5.96071058582424e-05
5.68138835396235e-05
8.03475701028776e-05
6.42781575483984e-05
4.75218974589602e-05
8.74015978170558e-05
7.22166611680213e-05
3.82685017105853e-05
0.000125126150579236
1.21229847680598e-05
7.96418593226271e-05
3.3133151904895e-05
4.61402445219433e-05
7.15239387983542e-05
7.22032360956241e-05
6.02077028672184e-05
5.3937847589488e-05
9.74549453561534e-05
4.70778393915583e-05
5.01779107287212e-05
2.72458195189975e-05
3.67056570668919e-05
3.31578908757295e-05
6.66527126062811e-05
5.01248601343278e-05
2.77836363729728e-05
1.98128782812074e-05
5.62481420142446e-05
0.000107306205114476
7.33734089216893e-05
4.67351921341156e-05
7.79466046514894e-05
7.1058133936151e-05
5.35493518552265e-05
2.37562769184819e-05
3.21740729811969e-05
5.87693643271749e-05
9.45962886043874e-05
9.08586537249581e-05
7.24326744049861e-05
7.71554780969517e-05
5.8156657592485e-05
5.31342363184475e-05
6.03070119016037e-05
3.27467085235603e-06
8.79233355238406e-05
3.47558763460578e-05
8.5418652111091e-05
9.06703960198484e-05
-2.70024691487746e-05
7.14054456333153e-05
8.74457924783921e-05
4.83375512080205e-05
9.1101191688177e-05
2.82688397401631e-05
3.28585789023784e-05
-6.73086535909588e-06
8.35507931340247e-05
2.61257057517755e-05
4.11553104591549e-05
3.41263922672287e-05
2.01716172524683e-05
2.81200906617164e-05
6.65790813554626e-05
1.39441186037997e-05
9.07957354403434e-05
5.10620162777852e-05
0.000145128065733496
0.000103380238539391
4.63316676845845e-05
4.27329786080638e-05
6.82803607179533e-05
2.0486290737201e-05
3.40648006094919e-05
3.9312316685314e-05
7.95174216897664e-05
1.14209319744839e-05
8.61796330750175e-05
5.43863051780792e-05
8.318617003275e-05
7.44393727994635e-05
4.85605642601178e-05
1.97655509359059e-05
3.8863619661195e-05
8.9724675247001e-05
0.000125683194642662
0.000101296237874394
7.0388546710227e-05
3.67052320913516e-05
3.16249094747053e-05
2.62010233143709e-05
6.23488556412693e-05
7.85329137600815e-05
0.000111681039808627
2.56939924082924e-05
3.67961345325945e-05
3.09027174829655e-05
7.3300675330321e-05
1.93158403090685e-05
5.09928470072921e-05
1.34242480431632e-05
6.19449595075029e-05
3.43665682032441e-05
6.51751169670569e-05
8.03787199335105e-05
2.34087693347097e-05
-1.95415559151606e-05
6.59202655847679e-05
2.53177897275652e-05
5.70794604997142e-05
4.66780382037273e-05
9.08052173658242e-05
7.10039267896476e-05
7.01812227236553e-05
5.2302967700423e-05
8.84495184351532e-06
5.67462140753272e-05
0.000101610286034259
8.61625681687912e-06
5.37816280137089e-05
2.53844984079588e-05
7.58159044347079e-05
5.14275584306369e-05
2.57920836983555e-05
0.00014699908255494
7.92734252356705e-05
2.52682256018978e-05
3.98943807383616e-05
7.96028846944161e-05
7.78958149271699e-05
4.60995160231552e-05
7.9293159163035e-05
6.41097074903223e-05
-1.01572673336434e-05
6.33560238624466e-05
7.84375513774382e-05
-7.54972673494091e-06
5.32072132103862e-05
2.32689400893258e-05
-3.46385796763841e-06
-1.43947345138075e-05
5.38262130646625e-05
4.42153238866076e-05
2.24111871375708e-05
2.53198513284651e-05
4.79395332884124e-05
6.70536311201181e-05
9.37227613798929e-05
6.30387280519455e-05
5.78829811197135e-05
7.41444772881322e-05
5.51034156402208e-05
2.83249417010901e-05
3.88132364431298e-05
6.01686378657949e-05
3.19360951774534e-05
5.43007209232743e-05
-1.91290439622958e-05
7.82492380921374e-05
2.41285200458978e-05
0.000106313822466632
1.02591706727015e-05
9.60754653871446e-05
6.12311731838203e-05
7.07499650642668e-05
7.70274230059585e-05
2.30538345242229e-05
5.81183232644544e-05
7.31959820102069e-05
6.45936593571071e-05
9.56179605373653e-05
7.93176232978133e-06
3.48331658185421e-05
6.73365805415253e-05
7.21535386490794e-05
2.62000865953921e-05
5.89900473166098e-05
8.80820438352411e-06
8.95610261925306e-05
-9.97466886044499e-07
3.34779094646925e-06
6.58690581187108e-05
1.20762154384562e-05
1.08951211278527e-05
-1.43677334870421e-05
4.27382670263383e-05
-5.62211459726219e-06
2.268433423477e-05
2.423105918253e-05
2.22973237153461e-05
2.88365846945107e-05
8.35609433059684e-05
4.11688690568035e-05
-1.7073721999005e-05
2.26320491327769e-05
7.41847196908134e-05
2.9763992029138e-05
-1.96564788212147e-05
3.92093821369949e-05
6.76792257833832e-05
5.44089534497176e-05
7.0671763904379e-06
3.94421636951583e-05
0.000100205587516974
-1.40745550749306e-05
4.67895012748814e-05
3.14606537385661e-05
7.66706731328225e-05
5.89386736948498e-05
2.26012135988137e-05
3.59098803031574e-05
4.19862925617631e-05
0.000103878464818813
2.79839270882885e-05
9.43980304096319e-05
5.76280339404725e-05
8.26454629865831e-05
3.9698517507548e-05
6.61809722686186e-05
8.40138733774639e-05
7.90542634667056e-05
4.68027923386414e-05
5.04105416297233e-05
6.02249661431915e-05
8.09633834965466e-05
7.67314124793657e-05
5.45466498959371e-05
6.86096157742082e-05
4.70450234740077e-05
0.000104325481192723
5.43840131279715e-05
0.000127521413089486
8.74385072463176e-05
2.8269688501641e-05
2.35954939650359e-05
5.81136194150342e-05
4.69112629097305e-05
7.14655861831078e-05
7.69639167698796e-05
7.27077443195448e-05
0.000114692866469075
4.85391341531569e-05
8.11093983759308e-05
1.17129450017814e-05
5.41572916808335e-05
6.3533243831094e-05
1.3303522251138e-05
5.83536081010353e-05
3.82959389397874e-05
9.09833184894307e-05
5.47046393366907e-05
3.22613504861692e-05
2.78685217756783e-05
1.97949718100267e-05
7.87905176838759e-05
1.96950634743701e-05
6.42608315274045e-05
8.414312984507e-06
0.00010126321019206
3.85203727883719e-05
3.32767628566588e-05
5.09330350947095e-05
5.88401807946004e-05
4.92403171774794e-05
9.31517636484441e-05
8.79623388689117e-05
7.0857991419654e-05
0.000104255146518476
9.43352559486022e-05
6.93907208485168e-05
9.91058783683989e-05
5.8663940057563e-05
6.3437034294982e-05
0.000103502422476781
1.43854550784812e-06
4.62695935264135e-05
9.31913290869625e-05
5.14733136494123e-05
5.36155711236504e-05
8.05918662378575e-05
0.000110562431733138
7.88927452825253e-05
5.68066581372328e-05
1.73809928946113e-06
9.01116882457995e-05
6.25601130284146e-05
4.20666708322116e-05
7.23333495948282e-06
9.98921447311863e-05
0.000148711057149713
8.54290625681159e-05
1.7183392167396e-05
2.72675031697771e-06
6.83033018638165e-05
4.61923417894166e-05
-4.39167803461119e-05
9.73928120245075e-05
-2.51795909270084e-06
4.44794319381688e-05
4.2344364585886e-05
8.32049969741062e-05
2.32362482117697e-05
8.31137060650266e-06
7.70191741701144e-05
4.87085480820415e-05
5.99882317434954e-05
7.64258035294795e-05
8.84184196016603e-05
3.44577428586308e-05
5.76321473890001e-05
2.93595744454658e-05
4.0440266622436e-05
9.87214755294706e-07
2.10920250369302e-05
5.52102640581519e-05
4.81628034510762e-05
3.78724987069004e-05
5.4443396529563e-05
4.6150473162006e-05
1.4787399054198e-05
9.63372088475975e-05
3.02416780852491e-05
1.77493826595187e-05
3.05767781898292e-05
9.57308544403134e-05
4.52161666822686e-05
7.80003548130088e-05
3.75787127436e-05
9.79134735999866e-05
2.81466887328963e-05
8.28666018493822e-05
5.37463840856842e-05
3.04003991127435e-05
4.0437450744375e-05
3.12794020641402e-05
6.23050942961091e-05
2.81353240801079e-05
6.08653161790579e-05
4.91239138522256e-06
3.63554377141212e-05
8.52557221284295e-05
6.09112841388643e-05
4.49533875835321e-05
8.38482892110479e-05
5.9876742465746e-05
1.2626460632646e-05
5.18503346955035e-05
5.60250048952931e-05
4.97955075788639e-05
6.67978205676758e-06
2.26618591671119e-05
5.68031542409686e-05
7.95513001999472e-05
5.64142157602431e-05
2.05750225787891e-05
3.09552462792057e-05
6.42191897394804e-05
9.70405263346564e-05
3.74674328344078e-05
6.03547529910952e-05
-9.99371638105857e-06
2.45889457746009e-05
5.53171580798254e-05
1.81383675902482e-05
0.000100118345643123
3.78693595687584e-05
2.02294258673474e-05
5.36336408168178e-05
8.23981408713215e-05
6.81024414605528e-05
-4.27633604412587e-06
5.99148239592259e-05
3.10233116838532e-05
4.23830740241043e-05
6.69405707146852e-05
0.000105413367649546
5.36185370294564e-06
-1.51329584283372e-06
8.34540989876321e-05
1.60410882174771e-05
5.29830508805952e-05
6.06641545118904e-05
3.16596105378609e-05
8.11239064476026e-05
8.70366835778931e-05
2.84596284415091e-05
3.01791315230791e-05
4.74682390825908e-05
6.36084433306002e-05
9.22723226106613e-05
3.240959987105e-05
2.3392503990568e-05
4.00678285576577e-05
6.09510047495555e-05
8.50291679167544e-05
9.18161836208521e-05
0.000103029706067194
4.19141542389644e-05
7.40525564462004e-06
3.96612268597831e-05
8.34185892079497e-05
9.3337327752445e-05
9.68780728599098e-06
3.87059731972402e-05
5.29722143364408e-05
9.56247258172492e-05
6.88618517023863e-05
1.7233857463338e-05
6.62981991986365e-05
9.06752622979841e-05
0.000118236463578561
0.000103060144651004
7.92421943851409e-05
4.79134133062989e-05
6.68313422734358e-05
0.000103191473607255
0.000139500341708417
6.59460720697237e-05
5.71585243444662e-05
3.55045659266914e-05
6.10779684385911e-05
7.12829548069354e-05
9.67709577500398e-06
9.07688250070272e-05
-3.01981735740968e-05
4.19918930030352e-05
2.59769014661139e-05
2.02869062624734e-05
0.000102415192334475
5.27356266934091e-05
-1.36239067107119e-05
3.47976758026808e-05
9.99176500420671e-05
3.96811801049715e-05
-1.76636951553215e-05
6.5927204262807e-05
3.57156915011355e-05
7.79715693321789e-05
6.74895287156468e-05
7.92360006846231e-05
5.32872218957613e-05
1.4464875800429e-05
2.65654120307575e-05
6.25368785892823e-05
3.58641263478345e-05
0.000106073859284391
7.19262834497953e-05
5.40771056972653e-05
1.81513419130437e-05
8.72011191812786e-05
3.6172916933293e-05
2.12425471637819e-05
9.41499471817931e-06
3.29220587151142e-05
0.00011609489780239
3.86680741410369e-05
0.000100825063787162
5.29379504161191e-05
3.49443701341931e-05
8.25615030124886e-05
4.02483966466103e-05
2.73188832498456e-05
2.71337937383759e-05
8.3235522155081e-06
7.32078301278767e-06
6.89128362166074e-05
4.67261407900292e-05
5.46611616141647e-05
5.23845163066927e-05
4.73568262715786e-05
3.56693952940123e-05
4.1761596650906e-05
7.30988965428386e-05
0.000148451923024841
6.30092540356717e-05
7.43464062315939e-05
6.72894022484877e-05
1.40293247186006e-05
2.3585428535953e-05
-1.42424849998339e-05
-4.26573070145157e-06
9.1110047709623e-05
5.86862041891172e-05
2.60374112143771e-05
2.41697738498227e-06
4.21399642912139e-05
0.000118777411340779
4.31683093764739e-05
4.41465489273533e-05
8.12317924496047e-05
2.92647572065472e-05
8.59404596188487e-05
6.90693692044976e-05
7.12935436706243e-05
9.25203673362639e-05
6.06599008453041e-05
5.23316773770922e-05
0.00011426802394018
0.000126463879054964
0.000124753334043638
7.11155998809248e-05
4.16449999962664e-05
7.71355141439734e-05
3.49798283239542e-05
7.07202367839513e-05
5.92897410174792e-05
5.44000869146502e-05
5.24680717208553e-05
1.13541012203806e-05
-8.44811823440788e-06
3.30305580069778e-05
2.47616583294464e-05
6.18744436211534e-05
5.5713751677214e-05
2.74501565821688e-05
0.000104414949671058
9.31570516884476e-05
-7.55307620684891e-06
1.42392983346493e-05
6.89290086980085e-05
5.15079294823747e-05
3.93466096555942e-05
0.000107724887883645
7.11027397279589e-05
4.56843187447291e-05
2.74053756537099e-05
5.73285008858482e-06
6.63549977064413e-05
1.12135126803786e-05
5.14807338595846e-05
3.13733546613879e-05
5.8309578286237e-05
6.39956921389883e-05
1.53042549633549e-05
5.57936884881469e-05
2.61120151481248e-05
5.35792689484678e-05
7.44601556545991e-05
9.38795544421425e-05
6.67673267540546e-05
3.97145183256827e-05
7.22419062996807e-05
4.01748150088337e-05
7.58355489285066e-05
8.00417723598454e-05
2.70714983981553e-05
0.000102266462551033
1.86148260162225e-05
0.000107468910506859
9.5978574612276e-05
3.87593869272365e-05
5.8811809750663e-05
3.41065652201677e-05
8.31441836985382e-05
2.69815473980458e-05
4.51114841859594e-05
-2.07692542111959e-05
-1.37953246750413e-05
3.69896881322459e-05
7.02217928864644e-05
4.5944069757073e-05
4.21274956055565e-05
1.98460863989615e-05
-2.01805897151447e-06
4.07143269949141e-05
9.18268517862285e-05
7.568778348292e-05
3.13562692631057e-05
1.44541399922623e-05
3.46095900635888e-05
9.79871077842116e-05
7.67049841849767e-05
0.000100426145827813
4.3805557352992e-05
0.000116339346129157
5.54130185778131e-05
7.62405775709371e-05
5.95621886447229e-05
9.60978244549409e-05
7.0929280960593e-05
8.63628281442299e-05
7.11116673654829e-05
8.68192045298181e-05
2.19624249756381e-05
9.23640301326627e-05
5.72638406128964e-05
4.24836341149629e-05
6.16271260253685e-05
3.14495419760628e-05
4.25702696240169e-05
5.83850434739599e-05
6.05841431027797e-05
4.44566169708089e-06
-1.44175742272443e-05
9.27610061371357e-06
4.52213814578574e-05
6.17204703595358e-05
4.66343425028586e-05
1.17483124728806e-05
1.64794889063809e-05
2.90659607765913e-05
5.87756152378354e-05
3.85887547568847e-05
3.75943018017542e-05
5.77618592901927e-05
4.99648496066245e-05
2.90883417427523e-05
4.96099301550469e-05
4.17268904709338e-05
2.90796437603479e-05
3.82796056613827e-05
2.8807258710184e-06
-3.464659968666e-06
3.90804920762768e-05
3.46161287612682e-05
4.35759971753619e-05
2.85212332033631e-05
4.03023798934554e-05
6.72026226553536e-05
3.15161596542717e-05
2.15164823372982e-05
4.9110400297899e-05
7.95723662603488e-05
6.60456965895181e-05
5.89018602530967e-05
4.71869151289729e-05
6.42108723392256e-05
6.18825702458006e-05
8.89226593286895e-05
1.5028366999977e-05
6.92047887406106e-05
1.84001257638187e-05
5.00391454736088e-05
8.21013826252394e-05
3.0604867493068e-05
6.94846049176078e-05
0.000119598407487245
7.18824508066932e-05
5.99885685637994e-05
2.19474990132265e-05
6.84003337430866e-05
0.000110848193839441
0.000106976381557355
0.000103285406284012
9.19601339883935e-05
5.65758374111257e-05
1.77115540808573e-05
6.48728326620632e-05
5.70047308411056e-05
6.21422751306616e-05
4.50833359881224e-05
3.18032527957704e-05
4.89304558324832e-05
1.28060619743225e-06
2.9912704276797e-05
-1.61693785336355e-05
9.70707075090236e-05
1.27705520337443e-05
5.69286073594015e-05
5.75772550806124e-05
2.97189306267198e-05
3.9296167505074e-05
-1.64522821648632e-05
0.000103561629268304
3.46545006979987e-05
6.23676597429758e-05
1.61175728473499e-05
2.03960013765503e-05
8.76404170209672e-05
9.40021258081162e-05
0.00010080003800488
0.000123677651532982
0.000123039675321745
7.56338388596832e-05
9.55224030633198e-05
5.18617774401702e-05
7.94482183165654e-05
3.04347072361367e-05
8.39065806981248e-05
0.000113720796029778
8.81531074308911e-05
5.87203793945414e-05
0.000108536795465452
5.73603930556949e-05
-6.37014798874048e-06
4.79291133048925e-05
5.42052644654116e-05
-3.41334197914949e-05
1.66160500963811e-05
5.35193328027197e-05
4.7501525637268e-05
5.66732109966468e-05
5.27758239462972e-05
3.51862485332847e-05
6.71832748118798e-05
5.6761349485232e-05
1.30820635627577e-05
4.37810902201262e-05
-5.61229829996186e-06
-7.88880979102995e-06
7.67219978642604e-05
2.66697242799033e-05
2.01565949079946e-05
-5.60965207035601e-06
4.60435692417204e-05
6.04797019501053e-05
6.92407758338307e-05
4.96651940120822e-05
2.87867017085581e-05
3.05988893262136e-05
0.000103832117522318
7.21874379395561e-05
4.21766288333228e-05
0.000103698750115635
6.87098101422067e-05
8.2462758825086e-05
2.24656873543584e-05
0.000114770948741047
1.37417939579828e-05
4.75653698465379e-05
3.88429368615656e-05
9.07801542817961e-05
6.60813475331243e-05
0.000117768654207598
3.47983310581765e-05
8.55057562241356e-05
5.37810043221212e-06
6.62021378537865e-05
0.000101316570816783
4.58903701875842e-05
0.000110207387387187
7.22024548528309e-05
8.26067926977454e-05
4.24648414311074e-05
3.05393016602174e-05
0.000118057082310565
5.94560915856094e-05
2.69330892659849e-05
4.54247064847732e-05
2.84167486923784e-05
5.10611903812584e-05
2.92144822836651e-05
0.000108927359133772
3.42985654094838e-05
5.57916192479604e-05
-1.1069900558392e-05
4.8337847315246e-05
6.26745507627364e-06
9.85006415904186e-06
5.09079863540504e-05
2.28997589967159e-05
7.25109920665721e-05
-1.23055379736908e-05
2.08275313898865e-05
1.66104243035612e-05
1.02714762373301e-05
1.78965408179565e-05
1.69597944117793e-05
7.35159680241843e-05
9.92299736383965e-05
5.89468695016596e-05
6.57373434039436e-05
7.06594697610117e-05
4.48001647926153e-06
3.62726342408494e-05
0.000119064803056127
0.000129265376546842
8.41517929357592e-05
9.72219939775893e-05
5.6157046070809e-05
5.6235932821219e-05
7.77151789046802e-05
8.28074925926181e-05
5.66059905401391e-05
4.0221343300952e-05
5.87473212773128e-05
9.87661873425508e-05
6.76178595966694e-05
2.35098064289886e-05
5.22776206373939e-05
3.88657408740311e-05
2.76107071257688e-05
7.74246359173443e-05
9.58386992511697e-06
5.14832926493454e-05
8.51320634798162e-05
2.71186747277913e-05
2.72449705341404e-05
2.41994011331397e-05
9.69142762476322e-05
3.24708948397758e-05
6.94828342520652e-05
4.16754389360094e-06
1.14408388928528e-05
2.60278247720474e-05
3.9242361653241e-05
1.95736789839665e-05
2.15819542337213e-05
1.53204856867195e-05
7.67362666097941e-05
2.69705057520084e-05
6.19842355556763e-05
5.27374414392946e-05
5.56140796629499e-05
7.72610099423134e-06
2.45099122040671e-05
5.15818087728992e-05
5.65728154940077e-05
2.65172856679083e-05
3.44373678736596e-05
6.95284829669003e-05
9.44844553988035e-05
7.63713748036476e-05
4.85727186991424e-05
5.94912956773919e-05
6.42358628106701e-05
5.1584503209102e-05
6.11930138165166e-05
8.39162601382414e-05
5.49431194959885e-05
7.64635927721613e-05
-3.00235970644844e-06
1.21027005923245e-05
0.000106264825513595
3.83264648749753e-05
4.087501681152e-05
6.00361638762466e-05
1.93039748862716e-05
4.3423923905932e-05
3.58558642952398e-05
6.89459788868609e-05
6.55550204480021e-05
3.08251518502773e-05
5.92055985282858e-05
2.84887923692633e-05
7.20140411795127e-05
5.41344478565507e-05
1.85500821469097e-05
2.52756267589282e-05
6.03002568126668e-05
6.07905498485175e-05
5.19054828765463e-05
2.67383777023501e-05
2.16493812971288e-05
7.13525888141477e-05
4.88849721534987e-05
5.99983090379615e-05
0.000110249015707149
8.44531101270689e-05
1.52597562820084e-05
7.37086207421218e-05
8.37011883750617e-05
6.92771814717954e-05
4.41190133595353e-05
6.84080819015392e-05
0.00013296635515451
2.69964018888567e-05
5.12220541719687e-05
1.23575344829565e-05
3.73254748202317e-05
9.94825259078369e-05
6.08412545751509e-05
6.86859299571556e-05
6.77174374795628e-05
-9.77659670958566e-06
3.83074806021591e-05
0.00014189656667204
8.81317525655238e-05
4.07357760083652e-05
9.89753415949119e-05
1.75639572994719e-05
6.9914765195628e-05
2.34204886281391e-05
7.83759042372256e-05
4.56778506615646e-05
-5.17598229153777e-08
7.65434632154034e-05
1.4641935722248e-05
4.11415196193732e-05
-1.80365520800119e-05
7.00407840266972e-05
2.55494654189789e-05
1.62549654643372e-05
3.72125700082915e-05
9.2649755996694e-05
8.57903555192778e-05
7.28962825215753e-05
7.17523409272583e-05
0.000140113500413906
7.02683620426773e-05
3.98487616686209e-05
8.5339317128195e-05
-6.62977076590931e-06
3.86907496299198e-05
1.15815383145148e-05
9.28741789133451e-06
6.11597137014398e-05
8.47123534370512e-05
6.59071942091078e-05
0.000108614506782685
2.36979499069069e-05
3.30813122099688e-05
6.52764711462403e-05
5.21832529612659e-05
1.48657319457904e-05
8.90876033776115e-05
9.36799091179339e-05
1.68911582347329e-05
6.9034731941494e-05
2.62298259480971e-05
3.28900369262089e-05
4.20458514887101e-05
0.000110617822603417
2.84544014268293e-06
3.71384158726124e-05
3.24511015245015e-05
4.73207102959651e-05
5.8912292654451e-05
8.13452257392356e-05
7.63321512460324e-05
2.38638524397347e-05
5.00712508938382e-05
7.16110184620255e-05
8.62589926796661e-05
9.1469791020216e-05
2.41708268606106e-06
3.15076670834809e-05
5.033875611824e-05
7.87259930128172e-05
7.80955038560581e-05
-1.25963031580526e-06
5.50774875119219e-05
-3.46914648703928e-06
5.05937699250932e-05
-1.28068733004291e-05
6.84264983860489e-05
-1.53566598282147e-05
6.84363828855732e-05
-1.27836161396003e-06
4.74700766354177e-05
8.16333535027112e-05
7.53338395351999e-05
1.88321109361406e-05
3.03059254281264e-05
5.84616074613013e-05
5.82231667277976e-05
-2.22746771425142e-05
0.000117188172639151
-9.00965798550616e-06
6.65883377627864e-05
4.6617916060496e-05
0.000105601800568326
5.0118389448412e-05
8.34356245167646e-05
7.04467517458834e-05
6.21503632223462e-05
6.11474202854557e-05
4.86977071021402e-05
4.81823123963256e-05
5.00297613358554e-05
4.42996749064596e-05
3.48072182472383e-05
0.000111019349116285
7.55419549099763e-05
4.44533123007213e-05
2.06244155503323e-05
3.40200744339855e-05
3.56191777942853e-05
1.53697602950763e-05
0.000107505156962509
-1.13914776871335e-06
4.50880925497791e-05
3.86810202486968e-05
7.60109402421764e-05
9.0543315713181e-05
3.01318968705328e-05
3.66215851509183e-05
3.41863033547606e-05
3.89664968646493e-05
4.95856372819463e-05
4.12526660277468e-05
8.92857218195519e-05
7.70602296017713e-05
6.16529881984194e-05
1.50812117056978e-05
5.74559998539042e-05
2.54938923444532e-05
4.95437959796824e-05
0.00011219000533064
0.000100418708925987
9.23587604423871e-05
2.59660361610032e-05
7.6611314147313e-05
8.09114892074324e-05
3.6851740229845e-05
8.34206504956473e-05
7.42301271760257e-05
3.05172653043123e-05
5.87783429960878e-05
8.55861148327671e-05
3.00683664578128e-05
6.10795040363589e-05
5.66324101155825e-05
3.90491911467446e-05
9.19225161218816e-05
2.36698732062587e-05
9.6541757105182e-05
5.17749841363749e-05
5.67340460020492e-05
0.000132540421911543
2.62590247937395e-05
-1.21204140017329e-05
1.74821306723468e-05
4.90707642212033e-05
8.45733285003104e-06
3.23535004995843e-05
3.86072442939276e-05
3.75272210049977e-05
2.45598400403045e-05
7.11764443318826e-05
0.000107846777490497
7.45174228418147e-05
3.56731752577183e-05
3.71220963896338e-05
-6.2273704962337e-06
6.14109788867686e-05
3.59081744118074e-05
5.23610761498099e-05
2.38549965291674e-06
2.19643694241734e-06
4.78834275463019e-05
5.18370023622738e-05
8.33304161325418e-05
5.47139706442645e-05
0.000116262146132123
4.38584708519759e-05
0.000116979709640818
8.99502612678838e-05
1.6425711718836e-05
6.13062040737179e-05
8.18574415733949e-05
7.56332567082077e-05
5.06924656492971e-05
8.59335054411324e-05
5.44233005899458e-05
-6.30537144236198e-06
-2.96653251639519e-06
-7.85419245922574e-06
3.82906208892022e-05
4.35430338516447e-05
8.49056164175024e-05
6.51445995052448e-05
4.89527631242235e-05
2.79351758799697e-05
0.000115490842676109
8.96626848653773e-06
9.89320631575673e-05
4.14956471147681e-05
0.000153930620113097
5.69371030350532e-05
3.04531946396121e-05
8.02574876602586e-05
3.26236212592393e-05
6.53789349738488e-05
6.71802740968329e-05
4.66728713666546e-05
4.48440924680473e-05
2.59984638300738e-05
6.85254829774632e-05
4.29344516076118e-05
3.8885770181482e-05
7.40884834221994e-05
7.73193651794246e-05
2.80164851617117e-06
2.8355638464325e-05
7.2715672013599e-05
-9.71166200063228e-06
6.44974704315317e-05
9.62526561224448e-05
7.66661124779802e-06
7.25898722125483e-05
2.02949753047511e-05
3.49459240770286e-05
8.41479786470642e-05
8.59763485925328e-05
0.000105879955702557
9.74095979612019e-05
6.39244603769178e-05
0.00011559131279329
8.28899111508882e-05
7.62836967575574e-05
5.35644211699188e-05
0.0001344034222625
2.64250934488155e-05
5.8563266610738e-05
7.60071382143408e-05
2.98792188050075e-06
3.93166052993872e-05
2.06142336394313e-05
7.67163704319096e-05
1.81566400991886e-05
4.68686817038351e-05
6.671650937157e-05
1.64611671650501e-05
0.000130756999514716
6.37853724026708e-05
8.85322812167588e-05
8.95388965346105e-05
7.54639129441413e-05
4.88174240036588e-05
5.59512490283624e-05
7.10823728103154e-06
0.000111183383809153
6.32344862414676e-05
5.80924757470886e-05
3.01060390793307e-05
3.33112161904757e-05
3.67974433240831e-05
4.23249765494024e-05
-1.53995980977592e-05
5.07318659582007e-05
7.43068437759636e-05
5.49805651527214e-05
3.73879048926495e-05
2.57497907197437e-05
2.61086872425847e-05
6.74892065728688e-05
6.459476907684e-05
4.83507161497816e-05
5.11254334974676e-05
5.97357141441103e-05
7.24702170456075e-05
6.42319928548341e-05
0.000105508056185485
7.02249286233468e-05
5.6339222082778e-05
3.34144313224192e-05
7.55437128786847e-05
0.000100187524551095
7.18333798285403e-05
8.49313115994152e-05
8.8032013167938e-05
8.32869068253961e-05
0.000104059862089524
3.34079149216133e-05
8.38575268585576e-05
4.7208878912059e-05
6.33070512784689e-05
5.77223598361537e-05
5.01322613779478e-05
6.85852761048722e-05
7.40532308153341e-05
4.03426392822045e-05
6.27373855684277e-05
6.42765102902771e-05
8.30008308596333e-06
6.54607303431516e-05
5.79195027772611e-05
2.08823308515864e-05
6.1431715952861e-05
4.27576451383826e-05
4.84427254461775e-05
6.19272080610714e-05
5.51046905001821e-05
4.76376682504334e-05
1.87867283084414e-05
2.34912809883253e-05
5.15060086534853e-05
9.59696165168761e-05
2.92655641600284e-05
3.69701968928829e-05
2.81289085942898e-05
6.13319910014409e-05
7.64658383456644e-05
2.97608973180576e-05
3.74766992523135e-05
5.29351044824623e-05
4.11720983614144e-05
4.78315036488713e-05
9.81595413529209e-05
6.82015857986062e-05
7.59413210442356e-05
2.15230376050207e-05
3.41180277264971e-05
1.40880634913443e-05
6.42085188729552e-05
5.02238020616647e-05
-3.74158556004229e-06
5.4051254125124e-05
8.47478758478672e-05
0.00011044900880843
5.57547360483974e-05
2.28966222000761e-05
2.61449574956476e-05
7.55960689624598e-05
0.000134749166263382
0.000109105599256644
8.87734991913809e-05
4.73867358924691e-05
0.000114553186203921
5.49967045691608e-05
1.19914045036642e-05
5.63998506028262e-05
-2.7986996970999e-06
2.4048051753805e-05
3.05910144645347e-05
7.35550895926986e-05
-1.08965468519538e-05
6.44338961215348e-05
2.21394176976634e-05
1.72601470191649e-05
6.9292361472801e-05
1.54683667584871e-05
1.89145084832904e-05
9.10886379533559e-05
6.56149758528375e-05
4.209645376226e-05
9.77639165630023e-05
8.42467913957292e-05
4.99903565463928e-05
4.69417110325974e-05
6.76109520360808e-05
1.46999668272001e-05
2.83165824303898e-05
7.41951268868364e-05
7.74962570718363e-05
5.46226399017231e-05
7.8309955833593e-05
5.8133075965652e-05
3.09670274105625e-06
4.66048416518954e-05
3.76740387915476e-05
5.94813242601808e-05
6.26256477654494e-05
5.0964853162755e-05
2.45272473911112e-05
6.98335899160141e-05
6.20139185323892e-05
0.000137090584470963
3.32898299396355e-05
8.18994530857403e-05
1.19315425691395e-05
8.59384901486899e-05
2.26366787128877e-05
5.89264085493968e-05
6.31568875325967e-05
6.27836120523339e-05
7.4139355273407e-05
6.36971259635899e-05
3.95110466756815e-05
2.03153059583528e-05
3.23240441616561e-05
5.40422766612073e-05
6.14750470856613e-05
2.92624510216236e-05
2.97256861813444e-05
7.48852009789662e-05
3.47436762327275e-05
5.84729353150248e-05
8.1140540418046e-05
8.6859859876948e-05
3.69062992722112e-05
5.18605998920683e-05
3.13958624639878e-05
5.58403362362912e-05
7.2456809453241e-05
6.18460488012616e-05
5.05988893952418e-06
7.12655987071656e-05
4.99442570146553e-05
8.36170727863315e-05
3.93850668863061e-05
8.84098128414734e-05
-1.48755995935059e-05
6.40702741259258e-05
5.53618835838189e-05
5.91849334380861e-05
5.10165380530805e-05
0.000100538466524161
5.9300620478508e-05
-3.77427679212844e-06
7.2610647821448e-05
8.79191697522352e-05
9.6098897347362e-05
3.96506788112269e-05
4.75605296674071e-05
2.32174231892921e-05
7.41662438017583e-05
3.82703511328016e-05
6.1945931179122e-05
1.21041350305245e-05
2.39685477183956e-05
5.25031147537111e-05
4.34525240918833e-05
4.27169755530212e-05
1.70605104877509e-05
2.13681843806932e-05
9.74330253258069e-05
8.14855481490301e-05
8.00444546250123e-05
6.52893401074519e-05
5.57657157857729e-05
2.45108125487317e-05
1.08757161160044e-05
7.33523518017631e-05
3.14361741676984e-06
9.45865962646131e-05
5.01278204395011e-05
6.59653872224171e-05
6.26885453023859e-05
5.55681436264455e-05
7.24999086417594e-05
4.91155270320335e-05
5.52626023957919e-05
6.91886850105653e-05
4.61358404873429e-05
7.99484822186364e-05
2.64045177904935e-05
2.00733675249616e-05
4.4802870321863e-05
2.39826858825575e-05
6.60130965668907e-05
3.12025627589545e-05
1.98897534147636e-05
4.49777388049654e-05
1.27868722241909e-06
0.000110334217376169
1.85538067820626e-05
2.8263673449273e-05
4.3774442078577e-06
-1.09290010560864e-05
1.60721778129465e-05
5.04806804829732e-05
0.000105829838462522
0.000128477782590183
0.000124127240032605
2.92113922247424e-05
4.48075052647227e-05
9.92465498591871e-05
8.30223178785179e-05
0.000121023001460901
6.43710334348308e-05
7.54930700774959e-05
4.30463883993748e-05
3.69293127444416e-05
2.82139723224091e-05
5.28978256920098e-05
9.70984407462449e-05
4.38872866732528e-05
4.7493319284229e-05
6.59656709030553e-05
4.85094426837564e-05
5.64979221106147e-05
2.81347554350098e-05
7.57962897024309e-06
2.383091210447e-05
2.56003234832256e-05
6.12790370750076e-05
1.22400089636344e-05
2.42741284277571e-05
7.22051922660077e-05
1.81516960433798e-05
6.31589048932728e-05
1.69814205310941e-05
0.000113458813174849
3.41271299195969e-05
2.45657452531095e-05
7.56846632433117e-05
8.88685725209774e-05
3.70036782629067e-05
4.51202410836296e-05
4.34687097776308e-05
8.69330226206018e-05
6.26435841178914e-05
0.000122778956335691
1.89709747497509e-05
7.74814180848566e-05
5.70785270823912e-05
6.28517413159525e-05
3.99970544553282e-05
8.18320186613285e-05
1.71524446038851e-05
9.41993759018671e-05
5.04600292824246e-05
1.44214597722625e-05
0.000134910033068463
0.000109346725549949
9.7492657970792e-05
5.80651221973132e-05
0.000105804264096989
7.35244801568982e-05
7.68447218399454e-05
4.5193875179178e-05
4.16813900014884e-05
8.99297016514389e-06
4.17047821505019e-05
3.99334906403982e-05
6.86045586935167e-05
2.7495065011481e-05
7.22560267213287e-06
3.31619458679375e-05
6.06301824091971e-05
8.30797062509218e-06
1.04032446359927e-05
4.16179466785299e-05
-3.38902086148044e-06
-3.0848362289277e-05
3.92201389700222e-05
6.45226749782461e-05
-1.34346542302902e-05
9.5007865047132e-05
9.37324823225219e-05
2.45701038768388e-05
3.79818794388735e-05
3.10986664385973e-05
7.41352576953986e-05
5.78785610889678e-05
9.55028702241211e-05
6.55129631563295e-05
7.32371059018407e-05
0.000101495610513838
9.50977367051382e-05
6.17826234581874e-05
8.80357817859215e-05
4.56391454368709e-05
8.51178899792513e-05
4.64361401439774e-05
0.000131776125748626
7.69828472562015e-05
8.31353839858939e-05
9.28747019817186e-05
5.2256295575622e-05
-1.10184998537532e-05
8.9527610046271e-05
-1.418255608922e-05
1.86551353671796e-05
0.000114790849475451
3.40893558703605e-06
0.000112483955258061
3.61564995683073e-05
9.06290327723022e-05
3.04412744140791e-05
-1.90910630109995e-05
6.11677247999647e-05
4.54647642514282e-05
6.52126258860303e-05
1.48230652016097e-05
6.06415553747773e-05
1.77940124719443e-05
5.03580408178984e-05
-1.43854272916191e-05
1.26692148861874e-06
4.97075039244013e-05
1.52910330566219e-06
6.69534025776541e-05
9.35835358427193e-05
3.44842023572775e-05
5.12405953050659e-05
-1.53242947469069e-06
2.12268175255849e-05
7.16320599178174e-05
5.02379030689817e-05
7.57135784316584e-05
-4.06187806327203e-05
5.59944758260738e-07
0.000101846068135165
5.03591969448871e-05
3.07996590785721e-05
5.52942390974555e-05
1.86894434020333e-05
6.74326470850474e-05
8.00440356510617e-05
7.90381908312486e-05
2.42479862440794e-05
0.000103451601204007
3.97335644496399e-05
5.37129179775307e-05
3.27533434235317e-05
2.69225445090203e-05
6.65950360095634e-05
7.03427903927319e-05
9.67125560233453e-05
4.44731102244232e-05
4.9985030898192e-05
1.91251135152269e-05
9.73718012903681e-05
7.89712292155542e-05
4.67293669972532e-05
3.25046545382511e-05
6.15592452838499e-06
8.0850347586343e-05
2.71762053147342e-05
5.80239290978196e-05
6.39512011726416e-05
4.1108027293757e-05
2.17853384354903e-05
7.48475690795084e-05
5.15015174892234e-05
6.50653816432841e-05
4.9940427980462e-05
5.39507750256527e-05
2.34776987098712e-05
3.40096925432267e-05
3.49408558326666e-05
7.27743126574949e-05
4.31231729634844e-05
2.53355249273457e-05
8.20973025214135e-05
8.35131488987669e-05
8.54295641247144e-05
9.33324176187213e-05
7.38260630764847e-05
4.66275278445545e-07
1.78726008197545e-05
3.3449176684047e-05
5.68434709354405e-05
5.5974006950846e-05
7.80993489249096e-05
4.62729577965144e-05
-1.14321476072631e-06
8.116348844392e-05
8.06351845167139e-05
7.3099094410625e-05
6.85783960400818e-05
5.30729906415031e-05
0.000102466151146053
6.29151934825333e-05
4.59082302085394e-05
0.000118170152921227
7.38771582827515e-05
1.25149345400755e-05
4.70864256683396e-05
1.90792146339654e-05
4.86968186464767e-05
2.79948527956872e-05
5.6827177754933e-05
6.90746889785631e-05
4.8394286600261e-05
6.07067653748505e-05
5.35416116276101e-05
0.000106393578466377
4.3220627991529e-05
3.98197277655124e-05
4.32213023857205e-05
-4.15132682631458e-06
6.8020715657046e-05
7.02933536853581e-05
0.000129811160076408
6.79457617354765e-05
3.91251498057789e-05
3.0391002530367e-05
2.94549652322243e-05
3.47937520611063e-05
5.74365923736638e-05
3.9082743770077e-05
4.48675115192378e-05
9.7973328926523e-05
5.64832131080759e-05
0.000124184459651533
6.40697773803421e-05
2.27794091341909e-05
7.82164423928235e-06
5.68727471308296e-05
4.38339330969699e-05
3.05841016162317e-05
8.08013757011278e-05
4.86815142968687e-05
5.48152008833286e-06
3.73488174447191e-05
1.95843260891129e-05
5.64100638491454e-05
1.67465489973562e-05
6.07487327228521e-05
1.14316548134667e-05
5.8324511415861e-05
0.000107488236000612
7.23809161670703e-05
8.6323616737098e-05
7.32514104750636e-05
3.62238230733749e-05
8.67494467605761e-05
3.38154602443058e-05
4.36274781601111e-05
-1.99918674101097e-05
5.94823359481948e-05
1.14576053329491e-05
3.86905277510589e-05
6.53297705921685e-05
5.55804657714369e-05
-1.47434638423233e-06
1.71775609998863e-05
4.03577300895451e-05
4.44849995024522e-05
1.91251009331972e-05
5.65552721058037e-05
3.20804007345629e-05
3.914743884358e-05
7.71259490494643e-06
4.85699664858363e-05
2.26246861403747e-05
1.29769772873258e-05
4.58953480573817e-05
8.67903014089204e-05
2.01731563736884e-05
3.83412422952422e-05
0.000112175950103128
6.91919646004633e-05
7.49911514505335e-05
7.25273153391568e-05
8.74024575592668e-05
0.000102408038010062
6.87291701344956e-05
3.09574438618183e-06
2.52712347198366e-05
7.05975385071298e-05
7.97041479693156e-05
2.71656833442345e-05
2.70658037006946e-05
2.27436104797652e-05
9.55714635729233e-05
1.14412472282031e-05
0.000135110454211858
1.87990540181793e-05
7.76263440264827e-05
5.29745734647749e-05
8.49971742367228e-05
8.83176194528131e-06
8.33143849515535e-05
3.51013607050737e-05
6.4281144438712e-05
6.16164555937418e-05
0.000128742955952525
6.89035873073782e-05
5.27623231770223e-05
8.18813983945115e-06
4.9563326770569e-05
8.88537553931238e-05
4.8473192819672e-05
3.04349216065111e-05
6.37076382416187e-05
5.88877217375073e-05
6.92789372476993e-05
0.00010176448610007
1.77502196774533e-05
2.94251513364977e-05
-9.61910736674986e-06
3.79765825812952e-05
1.11271841725158e-05
5.29340907952471e-05
1.61902883202523e-05
0.000103824980979779
4.07192004496507e-05
2.98180472835134e-05
0.00010120690726735
8.34557814829152e-05
4.93091811534422e-05
6.73403360020607e-05
0.000103508842726844
6.67722482742055e-05
2.93194911226196e-05
9.08773001154744e-05
4.84049745626869e-05
8.66873034337322e-05
2.54991795593178e-05
4.76252433204638e-05
6.98705293869744e-05
9.39568930551338e-06
7.40300485724802e-05
1.54375842129269e-05
5.95529795018036e-05
5.49762521376818e-05
1.01246121067624e-05
6.98576578738287e-05
1.48093882547597e-05
7.17134339341318e-05
5.23093867183958e-05
1.89449088375731e-05
2.73461302338699e-05
1.86917028079654e-05
2.92674235200202e-06
6.26600175701253e-05
7.59355476693411e-05
1.56112163240577e-05
4.44027847235351e-06
-1.04354305908589e-06
7.43482883370003e-05
5.10641438865559e-05
4.89279243251592e-05
3.15554718005372e-05
6.68345382642881e-05
8.28021752187582e-05
3.05995663722531e-05
0.000107107737154246
4.77039985631798e-05
9.53909425683176e-05
4.35445872647713e-05
7.77150801232388e-05
7.17497492957344e-05
7.96136825859336e-05
0.00013197925354842
1.88474262222462e-05
6.16878881995209e-05
6.3538593701806e-05
1.4639375798125e-05
8.18667886229545e-05
6.6704832163205e-05
3.0518977119969e-05
4.74909740460813e-06
7.47560145323619e-05
8.41021630665746e-05
0.000109480245233597
3.48386284008607e-05
8.72360854713055e-05
6.1977867578737e-05
8.0619760752844e-05
1.20780150208157e-05
6.43099598787818e-05
9.76231423092954e-05
4.20411877534897e-05
-5.17328577438209e-07
3.34339936370604e-05
4.2076530374488e-05
6.98729782858918e-05
8.93284207707627e-07
2.87914877522256e-05
1.84664127305007e-05
8.49285275917221e-05
7.77494580836946e-05
4.4769402212671e-05
5.22983444425382e-05
1.93508042215077e-05
5.4729988375985e-05
6.08820639570048e-05
4.09247626431904e-05
-8.63854662594897e-06
-4.46328827873702e-05
2.58373604416313e-05
7.64971427572811e-06
0.000101093218237219
2.46068448609764e-05
2.31525882153657e-05
3.02641768002886e-05
6.50712626153683e-05
3.19925149896205e-05
2.77216515201142e-05
4.1833306490127e-07
4.19620669492373e-05
8.56906004186641e-05
4.06617211719543e-05
4.77960618908615e-05
-1.05914987992557e-05
3.99846093459262e-06
5.0799882807449e-05
8.87798587849162e-05
3.45348190923374e-05
7.40720564352751e-05
6.1626940648961e-05
6.65335088601501e-05
5.58644320703636e-05
5.88302042908313e-05
-6.76777284043784e-06
0.000106525739581734
6.56733607151423e-05
8.71539482854694e-05
8.40526536063785e-05
2.13633553886291e-05
5.28723394276946e-05
5.04045844889627e-05
6.42432329268429e-05
1.40201545483577e-05
9.89490418392292e-05
6.26394705347307e-05
9.79233826856907e-05
3.2607281389129e-05
5.70035237332081e-05
5.57303966011815e-05
2.51529817312306e-05
2.87683337772899e-05
7.77159030001515e-05
-2.3384214372999e-05
0.000131752635465092
4.93872245194775e-05
5.0171294719008e-05
3.53504152237039e-05
2.48985669563779e-05
3.02977349171081e-05
5.01625527905876e-05
3.63028735654688e-05
3.77363873815768e-06
5.61733498538367e-05
3.04235807164856e-05
3.54168199880542e-05
6.64310316888759e-05
3.04669671264699e-05
4.88570484727546e-05
0.000120874060608844
3.88662531050745e-05
7.99469348997446e-05
5.14467480224037e-05
0.000119901306823403
0.000100680765238033
4.01732837508081e-05
8.1459734576853e-05
9.7255991364524e-05
9.29798811152097e-05
1.77143565184269e-05
9.77841219062108e-05
7.00361398557915e-05
6.11647245115348e-05
6.6912277639468e-05
3.27725251777696e-05
6.7140266928602e-05
6.73228123637039e-05
2.11610894491362e-05
2.24175788747236e-05
5.33133746871784e-05
0.000117915403213104
7.71455677144866e-05
5.78928439246164e-05
0.000138276972160194
5.84552635388082e-05
9.11308691658222e-05
7.52428858293914e-05
1.39522154147335e-05
6.72589364112171e-05
6.85388256456128e-05
5.18128544080278e-05
7.37391867171886e-05
0.000117465016690333
9.03990745247034e-05
3.48641610924003e-05
2.09843213118406e-05
2.58126705553161e-05
5.67113990789906e-05
4.03052525381629e-05
8.17998613316788e-05
9.94017914565275e-05
5.64730515660024e-05
8.10026905423374e-06
8.80186413649883e-05
4.13746214877729e-05
9.67007780952253e-05
4.54288531849529e-05
5.98136751394828e-05
4.66079052340595e-05
0.000103300596446472
4.01054100488682e-05
0.000103519522243138
6.38391321061937e-05
8.49890020066427e-05
8.80497438533333e-05
0.000100405357759368
7.85530144590762e-05
6.3130971862103e-05
-6.278480982001e-07
4.99103617246473e-05
-2.47088367096179e-05
-5.75969516317776e-06
7.16912385092671e-05
-4.17277169606224e-06
7.81648341118413e-05
2.8726117649354e-05
-2.90025070339379e-05
9.0002784473302e-06
5.31276414514159e-05
7.05302330963186e-05
3.35125814085018e-05
2.65622198309353e-05
8.62454071606722e-05
0.000101910006506195
3.78161458194387e-05
5.38941182497374e-05
7.19343213326738e-05
4.15915384115013e-05
7.55318616328356e-05
-7.73789530194899e-07
3.7107251508158e-05
9.99054404657625e-05
5.08210622590235e-05
3.79377760272672e-05
8.80117892208565e-05
2.70450465238585e-05
2.07737917379054e-05
2.97870280131739e-05
6.96653807811444e-06
9.48084695736795e-05
3.74541354461199e-05
6.84022764489468e-05
8.99025955243652e-05
5.2201914197593e-05
7.18564203400375e-06
5.77095183545517e-05
2.2722817031898e-05
4.3346780283066e-05
8.18867782823886e-05
3.4159917273076e-05
9.29607802258926e-07
2.96685503731261e-05
6.23011263785146e-05
4.58423790168314e-05
6.54068787575528e-05
2.58944955210144e-05
5.96407476130002e-05
6.52283524927309e-05
6.36402979017772e-05
4.66467189751837e-05
4.35332908221537e-05
5.91889936819069e-05
2.45931649319158e-05
-1.01471810026624e-06
6.53121927532249e-05
7.16048461939369e-05
5.45170076793156e-06
3.96066143262975e-05
0.000121826750818873
7.43645251788149e-05
5.09372070948712e-05
6.60896675627925e-05
6.48736295253181e-05
