# Supplementary material for: Research on computational propagation and identification of mine microseismic signals based on deep learning
Source: PLoS One. 2025 Oct 22;20(10):e0334641. doi: 10.1371/journal.pone.0334641 (PMC12543183; doi:10.1371/journal.pone.0334641)
Supplement: S5 Data — (ZIP) [file pone.0334641.s005.zip › 000100800001762.xlsx_0.txt_24.txt.txt]

3.01946120899798e-05
3.86161281562078e-05
3.54931728085706e-05
4.67936788527949e-05
7.11281711041484e-05
4.22316318245385e-05
6.41398801826576e-05
4.08894437236549e-05
8.30234695843304e-05
2.73549779650759e-05
3.66919026071793e-05
6.34705629448877e-05
2.40425266323449e-05
8.55151700773956e-05
2.85236758909619e-05
2.41030167348971e-05
3.46799752697408e-05
5.73302687357968e-05
3.58851441165577e-05
6.15678941656091e-05
6.01338450379164e-05
6.62177650026952e-05
5.39035075806055e-05
2.90857425092342e-05
6.0926400323656e-05
9.87516305573913e-05
6.40433683045783e-05
7.38867312147756e-05
8.07049649049124e-05
0.000108017974408341
0.000105513369627249
1.22671362953148e-05
0.000103535118721512
6.28328531920684e-05
0.000182220582324799
8.92063710757315e-05
3.8212751484385e-05
0.000131555718659938
0.000100114228773575
3.01540439253768e-05
3.85064091028898e-05
6.49944905120566e-05
7.45411828654964e-05
1.87600646098006e-05
0.000107361600798473
2.69753818367727e-05
7.83975031510189e-05
4.53079592393963e-05
5.08435839320155e-05
7.96309531511473e-05
-1.7927668348757e-05
4.71369598011913e-05
-7.01836712999082e-06
7.0698136690152e-05
8.83204850161472e-05
2.01213392986159e-05
2.42289848560914e-05
6.16170216454513e-05
3.70593971429862e-05
5.11718295343487e-05
4.74203568826787e-05
0.000100338225424437
7.32641058719503e-05
3.17640700414699e-05
6.61707626173829e-05
5.25782545945469e-05
9.58540496485726e-05
6.14804252235377e-05
5.72302545790781e-05
0.000154906941538728
9.83276827786424e-05
6.49384284935094e-05
5.14454294349942e-05
6.31363239890596e-05
0.000133930362568698
7.19212909567221e-05
6.97781008691252e-05
8.38134459514307e-05
3.25780427380527e-05
5.37342207878476e-05
7.3718881169139e-05
4.5154468316587e-05
6.84876068367506e-05
5.58370427388042e-05
5.75113994213408e-05
4.0506042453244e-05
1.89072735441738e-05
8.14504782112348e-05
2.30770676364226e-05
5.84633093022078e-05
0.00010947729546023
4.73152450731976e-05
2.537111751096e-05
8.30867712977661e-05
8.86344616922914e-05
6.05906542919535e-05
2.18482719823492e-05
2.06208396834346e-05
-1.65534504685378e-05
2.89330576935647e-05
7.43575598512347e-05
0.000104243270909836
5.43836686865512e-05
9.38680626979583e-06
8.45485778042672e-05
-3.92341409592907e-06
3.25912730932108e-05
4.41069879469435e-05
2.62350606790033e-05
1.90243904831686e-05
1.45016949535597e-05
8.88869251229634e-05
7.54388888638477e-05
4.1143846752647e-05
7.94122881028042e-05
2.0345070570464e-05
7.22536004027046e-05
0.000104591196660272
9.27164366001284e-05
3.26310454952239e-05
4.81048463053866e-05
8.74112439525204e-05
8.70589050396626e-05
0.000101862865316185
5.41975655119336e-05
7.36392340528273e-05
0.000106565330420062
0.000132162985698364
9.31682136387238e-05
2.9537733325599e-05
3.83955108548742e-05
5.46657871445806e-05
9.03673796729151e-05
-3.09428563661354e-05
1.421447813178e-05
1.31370813819025e-05
4.80359309838099e-06
2.24063073908511e-05
4.69522771467905e-05
1.51257559167232e-05
1.81915214192903e-05
5.07930322939015e-05
4.00956444900736e-05
3.05879289454076e-05
9.7746944982796e-05
4.31487699267305e-05
4.02714506181153e-05
8.07307197026117e-05
0.000145695044741765
-1.83504267555902e-05
0.000127992662607086
4.08235448980501e-05
4.62371113861272e-05
7.6583440841329e-05
3.00164382421518e-05
8.41547515981895e-05
5.52141685759989e-05
2.4076107051089e-05
2.34852410347754e-05
0.000111761751518449
5.52869746924438e-05
3.39704497536062e-05
4.42634125763931e-05
8.9878902298834e-05
0.000124874931617594
1.03755175535008e-05
6.45506318009591e-05
8.06211800322525e-05
7.45413870735172e-06
9.97391859920952e-05
4.80800427896867e-05
7.78259092628185e-05
7.12976269462595e-05
7.93216209569256e-05
9.67184685449287e-05
5.83650025745315e-05
8.98738546033536e-05
9.80992209124331e-05
5.86382828425238e-05
6.68872202234722e-05
8.67956814570926e-05
4.43650919107169e-05
0.000108494199287985
3.4405643198312e-05
2.61653894535897e-05
0.000133293571315535
5.8483087298457e-05
1.52585705209261e-05
9.92044480626236e-05
2.12259783829135e-05
6.57139753460225e-05
-1.00927967578484e-06
1.63960769025404e-05
2.8182585484937e-05
3.91612849810373e-05
5.03406082552699e-05
5.46790744752621e-05
5.30641588570562e-05
5.10811495633729e-05
4.05012999252853e-05
6.38118606520242e-05
7.56648895434446e-05
0.000100343692265158
7.83534471621745e-05
3.72334257015611e-06
2.50878916464342e-05
9.67116800328869e-05
9.25463176467374e-05
8.77736066777734e-05
0.000130032953688995
5.1982406794778e-05
6.95307566502115e-05
0.000149277131335324
5.50148294245068e-05
7.64364271003731e-05
7.14150424194809e-05
6.33179771364343e-05
6.85817520531281e-05
0.000114373772856257
2.86567206856398e-07
5.85629187919168e-05
4.96936613031248e-05
5.60316829371573e-05
9.60353292166728e-05
-6.58145156636914e-06
2.86769568139202e-05
-1.08716092001896e-05
1.89181836557311e-05
6.91935757547038e-05
4.06170153638793e-05
6.25564347353369e-05
2.24008540841322e-06
0.000119360172796464
7.35833160280115e-05
8.14967845914085e-05
2.92259522958534e-05
6.52114695368635e-05
0.000112933407844376
3.87350186984093e-05
0.000110328121430454
9.49950087852523e-05
7.33349679234685e-05
7.78087560363626e-05
2.0875737283399e-05
5.44695140652788e-05
7.27312347208728e-05
5.11139870136322e-05
5.14989301911745e-05
4.0310548546599e-05
6.70627629339156e-05
9.90489086205632e-05
6.38814178104824e-05
2.81396463514191e-05
1.41434847590066e-05
2.56657122744833e-05
5.31445258482803e-05
4.51147907858413e-05
8.89201477021679e-05
0.000114938155413959
3.17077812271587e-05
1.10564330706094e-05
1.10500520202945e-05
7.88497856124229e-05
6.5734216432587e-05
4.91543481715629e-05
6.94763173078514e-05
1.08009046927832e-05
7.53312168370436e-05
6.235297233297e-05
9.77143166099625e-05
6.6191243091805e-05
5.65653845982515e-05
4.8374640857066e-05
6.0484377247927e-05
0.00011136055490592
6.2086885048817e-05
0.000109297387486097
5.24531155254348e-05
6.0678925171231e-05
5.5635098864119e-05
-6.73952596922629e-06
6.07241964384643e-05
2.80167457542675e-05
0.000116992937701906
3.75644254063488e-05
2.76801376734893e-05
4.50515062156844e-05
7.28319441160146e-05
3.51001172168418e-05
1.12857413677831e-05
6.64549943340429e-05
0.000100671808088199
0.000106708948957408
9.61118345134753e-05
6.32992178029374e-05
7.30429750398698e-05
7.50639140318468e-05
7.07200662908679e-05
3.51116983628711e-05
9.44727075390404e-05
9.24771234968723e-05
7.83459085865595e-05
3.2756013353832e-05
0.000101825146689233
7.28377017653358e-05
2.04948189211463e-06
0.000122812712223181
7.8342914910317e-05
7.27610276023077e-07
3.39653323042648e-05
5.98824673671481e-05
5.40778322045241e-05
2.31960281499919e-05
5.24105177689759e-05
8.37914902576456e-05
3.89168049402048e-05
2.68303129189904e-05
3.35146265548379e-05
8.93223445778123e-05
3.41116317724388e-05
8.86245541986269e-05
4.95914786185099e-05
5.78942570647717e-05
5.28628128756756e-05
5.97149648377803e-05
0.000100885017131433
1.33149084319496e-05
2.80590943942995e-05
5.1856783435672e-05
5.15573797743507e-05
6.6323136701266e-05
4.8123664056243e-05
1.9742787651407e-05
3.47127379051364e-05
5.91528313650724e-05
7.17380601590326e-05
3.71495940422422e-06
8.44555929517921e-05
5.6464190034462e-05
8.43881090036887e-06
5.54941704016637e-06
6.38868578563394e-05
7.30567347911944e-05
-3.10396408368496e-05
-1.82751790820039e-05
3.29413351496309e-05
4.99170400936554e-05
2.73853675105117e-05
5.61407665891972e-05
3.89549385626678e-05
8.02012650094449e-05
9.19347614204826e-05
4.89437731027876e-05
7.41122395241516e-05
8.18845470281273e-05
8.79961660263252e-05
7.19381351963939e-05
5.88422012620641e-05
8.66166845690711e-05
4.8368928283517e-05
8.00715042002356e-05
4.93300999134718e-05
5.82467316096767e-05
9.28216440577354e-05
7.04091758732295e-05
4.25186942921258e-05
4.6932962710399e-05
3.86381511655362e-05
7.91926419089712e-05
8.36515682845879e-05
8.63817128853334e-05
7.10362147878018e-05
6.47373995325638e-05
3.28997443813004e-05
6.81340962049438e-05
6.79203206927931e-05
7.66473970524714e-05
4.74177566352126e-05
3.22782691414935e-05
2.31882075881283e-05
6.47020004453951e-05
6.17311117797551e-05
8.87201561356868e-05
2.77890798199605e-05
2.84282208850524e-05
7.93467319227992e-05
5.71738428315002e-05
3.38981904606577e-05
2.03961089061305e-05
5.53533698336213e-05
5.35408624050324e-05
4.17995707973554e-05
8.08687586361629e-05
6.92928908582394e-05
5.92046483725804e-05
1.22185982032657e-05
7.1439084815496e-05
6.5847493766776e-05
4.03709896504019e-05
7.48545350479161e-05
-1.32014167840846e-06
7.89627044189266e-05
0.000113102925074181
7.17863628676916e-05
0.000108901507987496
0.000106712815269849
0.000135532174919377
5.37859095577974e-05
6.95513857319264e-05
6.17729073614078e-05
7.44342390946639e-05
5.02236842772412e-05
8.69787825869261e-05
8.85939382354274e-05
6.86993610491212e-05
5.59653476390261e-05
5.07000025141837e-05
3.71357290279577e-07
3.91467231520594e-05
0.000118635933098826
0.000115739892895117
9.74780346507654e-05
-3.05870235424959e-06
5.43649071136063e-05
4.45891209780935e-05
0.000122904132934231
0.000105093562664494
2.35850868265081e-05
2.56172173604025e-05
1.99995862844817e-06
5.50986795577225e-05
3.31017195080979e-05
0.000102317433701495
8.46042557242857e-05
0.000104658064198731
0.000146155157647777
3.12214181737943e-05
3.2192612095145e-05
3.2488779837767e-05
1.41394457591961e-05
4.49847011457075e-05
9.94283751973075e-05
0.000106430895497882
0.000128444035316738
0.000121218017233482
8.74843626060828e-05
4.00626441114198e-05
3.80877671332984e-05
5.94079434135172e-05
8.47353510925702e-05
0.00010158687027084
8.47136393450555e-05
7.8891792145582e-05
5.91217890293613e-05
6.77988049939865e-05
1.8865068472421e-05
1.7848559761661e-05
0.000115909413169246
8.06591568200402e-05
8.26909251967758e-05
6.22795583320459e-05
5.10221866128404e-05
2.80882677422458e-05
2.82649782002051e-05
0.000108514307396936
2.37678421935891e-05
0.000120801068034003
3.38531661151809e-05
6.10572776319101e-05
4.14012019384446e-05
5.12667961394221e-05
7.0050673156559e-05
3.85324935661983e-05
9.59549926132354e-05
0.000129230863458403
8.70991700125092e-05
8.71284260038166e-06
4.73476660079295e-05
1.12848169604598e-05
-4.33677568941155e-05
4.45638750956536e-05
4.32435848572374e-05
4.71535691683097e-05
3.73229741535646e-05
5.65535448167946e-05
-8.45686952927842e-06
4.56610698690034e-05
8.53484736892931e-05
5.64155957105302e-05
0.000103034610463566
9.7258520891649e-05
9.9361496560234e-05
6.78166575193138e-05
7.08473472163678e-05
7.47377365507017e-05
9.69440038678467e-05
0.000106399231556137
7.40372553567978e-05
2.42822041534566e-05
5.26834350822029e-05
4.40540178772101e-05
5.76808000108141e-05
4.59250328160065e-05
0.00011364986580785
6.29555460024378e-05
3.37003014844727e-05
6.29376399845391e-05
0.000116643143251747
5.27483284158361e-05
5.59426087505432e-05
5.98256932195528e-05
5.03286790035094e-05
0.000101507238049279
3.58360199429348e-05
2.27958801499713e-05
0.000106431268784291
5.92462068900733e-05
8.29681875878857e-05
3.557346167096e-05
9.08644577179571e-05
-1.64471666677376e-05
8.80474204314789e-05
0.000129504772011309
7.46737454018798e-05
4.90788056511291e-05
3.92558312092571e-06
9.12179140291728e-05
0.000127624135035458
0.000106073526122305
7.72332973589657e-05
7.60067094028268e-05
2.12241661135784e-05
8.01855422735787e-05
4.84761809290664e-05
4.09791730653899e-05
5.30043910190595e-05
3.87633500465438e-05
0.000105964276467935
5.23565220290352e-05
7.17910522939175e-05
2.50032120871046e-05
0.000112692225985918
6.94784308299606e-05
7.15495094254229e-05
0.000120621330219405
9.1963945982842e-05
4.25362974018074e-05
5.04083318080194e-05
7.35455930679427e-05
7.50176068231929e-05
5.39588021429257e-05
7.35451070950936e-05
4.01352729090343e-05
9.84932839513766e-05
7.06818120213176e-05
0.000102092150502916
8.97453894542493e-05
5.98175433844468e-05
0.000127722509963671
4.38405611575953e-05
3.63266643225526e-05
3.09844327232584e-05
5.68693403763105e-05
6.95110219619857e-05
8.73147571045328e-05
1.69403056896701e-05
3.51311032974669e-05
0.000148516885138327
3.6534579654054e-05
7.67811086039217e-05
7.70915173610609e-05
5.26383767251004e-05
8.34057431926906e-05
5.11309512151037e-05
8.41305287384476e-05
-1.4979137164975e-05
2.06076468122762e-05
9.68431410869542e-05
1.9577744670735e-05
9.67811119745925e-05
3.34402035195401e-05
3.32851941697024e-05
5.07649025524454e-05
4.53581869317342e-05
2.30927117832942e-05
6.85005812408741e-05
3.65134647557496e-05
5.79169039444668e-05
2.6328745932839e-05
5.19833698478065e-05
7.27134539869441e-05
0.000105670771600822
0.000107474441095161
0.00010144273578962
5.20412461803424e-05
0.000109763035664227
4.05508286647555e-05
6.97479114599015e-05
7.50929858401753e-05
5.57194819203366e-05
5.7790233335306e-05
5.63881383716129e-05
4.14555080407163e-05
6.60278594128911e-05
4.03202150899087e-06
5.84443762044453e-05
2.855948792721e-05
7.51306259884459e-05
5.88489903061123e-05
1.44610302698658e-05
8.3811274808472e-05
8.07212569552984e-05
3.88631246664421e-05
5.80046182999833e-06
1.59149309768246e-05
3.08572581093029e-05
1.30386000401251e-05
7.94444973472099e-05
3.89544663601019e-05
8.98459764466625e-05
5.19502178021267e-05
8.01066227503196e-05
8.74789054919556e-05
9.90233775632354e-05
7.2199456348548e-05
2.89137293515792e-05
7.36383872503898e-05
6.77166499640901e-05
3.99961348974641e-05
7.00452950485255e-05
4.85416740063826e-05
8.25975543132797e-05
2.69085317438236e-05
4.20767188878824e-05
4.06003566707503e-05
0.000105441750003211
4.4435050463465e-05
4.78439004261379e-05
-1.69764060073743e-05
7.65593590258771e-05
1.65573354335968e-05
-1.09993800088247e-05
7.23182058770256e-05
1.00207840449004e-05
4.66603635148942e-05
3.27471735727689e-05
3.10596452949934e-05
4.10028829381572e-05
0.00012886529146712
-1.43301673859186e-05
7.67130497527904e-05
6.43197202976489e-05
6.24818227539869e-05
8.76490673358824e-05
0.000105038941915319
5.03089229264868e-05
2.22940153818227e-05
3.81684745458872e-05
7.37740739956722e-05
6.54671635968621e-05
7.12520359190164e-05
8.79488339335068e-05
7.01776292389952e-05
5.58133418222695e-05
2.52492561731873e-05
8.59685874575713e-05
6.05804270314635e-05
0.000117011558953203
2.1067807001017e-05
8.25172768733469e-05
-2.82127480692777e-06
4.40321687341248e-05
5.89242173044613e-05
2.04315748447133e-05
4.1518063444014e-05
3.12159741201507e-05
4.75649779235579e-05
3.53963698538002e-05
9.51247619305782e-05
1.28688863000425e-05
8.14771630626029e-05
3.16412219659088e-05
1.11650450793778e-05
-1.6830164515942e-05
9.4693021215712e-05
1.65569236467056e-06
2.97476720155003e-05
0.000113512945179939
3.54514270016247e-05
3.56422551767199e-05
0.000127354102734819
7.82143506007113e-05
4.10439020264829e-05
7.43058607086565e-05
5.90308037546698e-05
1.86268191555881e-05
3.13848126537272e-05
8.12138541644351e-05
0.000104744065408809
4.16884156419122e-05
7.97067531906774e-05
3.8448158649135e-05
9.32833108991261e-05
3.40387391213896e-05
2.95762557747042e-05
9.86457924761019e-05
0.000113647081710313
6.03196991332678e-05
8.17418523712931e-05
9.59854181452966e-06
9.86271539144198e-06
5.84773347259716e-05
3.54166005651063e-05
9.84754159008663e-05
0.000109148280648377
5.45190897608816e-05
6.60114674382374e-05
8.41144034197035e-05
4.15519585728192e-05
8.24043943895849e-05
8.09933623585879e-05
6.26599316030875e-05
3.98829344771309e-05
3.33963402569229e-05
5.38090735633082e-05
8.67397682653573e-05
1.08569005931202e-05
5.29459148576898e-05
2.68191085817799e-05
3.28525565064417e-05
3.8241070929407e-05
6.57562430884771e-05
5.77162710196875e-05
5.75598267374703e-05
7.05669539932e-05
4.97917423766365e-05
0.000129563471122595
2.34109117587655e-05
0.000135191613163587
4.75900347980375e-05
0.000131511506077145
1.55429329142811e-05
5.51217044641069e-05
5.52918302467671e-05
8.95125941775373e-05
0.000108721147816939
2.8775040309741e-05
4.25154879670658e-05
7.70289156069808e-05
8.64938312562804e-05
1.808140919312e-05
7.42068539401887e-05
2.88141870753345e-05
1.82192653891031e-05
-1.14814360086641e-05
5.31794008082982e-05
0.000117779891417089
1.66343000185199e-05
5.27150438302604e-05
5.38444048889878e-05
7.48286300716628e-05
0.000122752318583397
0.000122727816617377
1.01616598300511e-05
1.31497294519735e-05
6.92367713619308e-05
2.38226963353634e-05
7.24629004153011e-05
9.37587622914421e-05
7.05594955533878e-05
6.51114777966178e-05
9.82194744278084e-05
0.000122735562852408
4.68368344583519e-05
0.000143267589647127
3.26706137932811e-05
6.65768573416251e-05
8.8359994749074e-05
6.00716325448018e-05
6.96999853927281e-05
0.000138165840227772
7.05020839688682e-05
-1.22032382898486e-05
0.000107039137386858
4.58511436373648e-05
8.03562614563279e-06
-5.18641235841741e-06
9.26557809248909e-05
-1.84199773176759e-05
4.23185234956086e-05
3.46385113462893e-05
2.42612382632977e-05
4.81614464480922e-05
2.37800402211371e-05
3.95357329246865e-05
-6.64519246122854e-06
5.77786897386998e-05
0.000146964412890599
2.85535375188885e-05
4.93868429097451e-05
8.91481273850426e-05
5.45303651294145e-05
3.09397806697333e-05
0.00010071809172474
8.49972432357882e-05
9.19311221500407e-05
3.46555891057677e-05
6.77698552744579e-05
0.000100397563345123
1.8667848359677e-05
4.28737217182562e-05
9.68265956178662e-05
4.35914091926847e-05
0.000109922304585807
0.000102732375758852
6.96747195196422e-05
4.25088137875815e-05
6.61277014456815e-05
5.91468124157368e-05
6.97251509941998e-05
2.12652847004006e-05
9.12331896680747e-05
4.41300720048679e-05
2.71182076643719e-05
1.232938456793e-05
1.67904889937513e-05
5.33544348346636e-05
8.88137956415822e-05
3.13274091526577e-05
6.82883104461285e-05
2.60950937452696e-05
1.83296273354708e-05
1.8280907141751e-05
0.00013570288290024
1.30869661836021e-05
1.58293493239116e-05
5.25865872141977e-05
5.84153084186116e-06
8.0985119612733e-05
3.43613634792842e-05
5.55848164018746e-05
7.44204115979306e-05
7.55955383454202e-05
1.63924870065119e-05
3.68588506931664e-05
-6.3124886322336e-06
6.79468483043764e-05
4.40971500678345e-05
0.000120408409888005
3.0647913100041e-05
9.64368901937169e-05
6.35188510779349e-05
0.000120121970889653
3.85130080209875e-05
0.000109269988064648
4.78437318750856e-05
0.000142727108125399
0.000153309074270813
0.000133119084943632
3.71087076253261e-05
6.77868310153575e-05
6.54878903950624e-05
8.28654030644983e-05
3.6469900908747e-05
-4.31123169429283e-06
7.01993283557696e-05
7.13363023689284e-05
0.000115326848547478
5.13282908732013e-05
1.44500447817755e-05
7.6176298077679e-05
2.38896133068798e-05
9.55647241472263e-05
2.86962961066982e-07
0.000105868219412365
6.36266177541006e-05
1.23066327481511e-05
4.68288741054957e-05
7.97739329897441e-05
2.39192441609896e-05
2.1708467361221e-05
4.23624641743299e-05
4.72412863784135e-05
4.32105168300245e-05
0.000105427095895106
3.43726202844157e-05
4.81297172084944e-05
5.59689384610458e-05
5.11694883495728e-05
2.44797436759766e-05
6.87290036285323e-05
-6.97445214536513e-06
0.000135714906179773
2.82565094774747e-05
5.15144805891749e-05
3.48587689885299e-05
0.000136559485517371
6.7022723179741e-06
5.14321480646684e-05
4.31622725194645e-05
0.000114112474703358
1.27669130687748e-06
3.64651047277645e-06
3.43575194216417e-05
4.26700561231197e-05
7.00070983963271e-05
2.94481653727809e-05
1.61220125202541e-05
0.000122454510463931
4.7857570502372e-05
6.23885339128094e-05
8.07921321953405e-05
3.10603070680974e-05
4.84412043134487e-05
4.51153031563146e-05
5.22385176263276e-05
3.23784577070219e-05
-9.54872665612935e-06
2.95504329428395e-05
5.08567071602736e-05
9.88022223994973e-05
8.54657770411722e-05
4.61177491726936e-05
4.64297925707558e-05
8.72479257091658e-05
9.02104023352805e-05
7.65210492851245e-05
5.40189363157046e-05
6.05456100413993e-05
5.55949191185005e-05
5.6474715450483e-05
9.54392488772942e-05
7.64245296644203e-05
-2.30095646799991e-05
6.88365197429581e-05
5.55870693823339e-05
0.000133326536237061
7.95589914364191e-05
7.2635211899943e-05
-4.60411431302676e-05
6.66319568011173e-05
5.40227507354232e-05
4.55277839521292e-05
2.32276901649563e-05
8.42339447042059e-05
6.07115770432427e-05
7.03080882290518e-05
4.4737765357654e-05
6.66497751090302e-05
4.33108744311561e-05
3.45542562044405e-05
2.09549365324104e-05
2.67612507002354e-05
8.38042584058866e-06
1.42223685390653e-05
3.11276014268465e-05
-5.08584619658281e-06
5.89914756180979e-05
3.1553649358099e-05
9.16127179244717e-05
6.14621526189344e-05
2.99930448157895e-05
9.38861825079787e-05
6.31212148804058e-05
7.1181142164583e-05
6.48748405599388e-05
5.44458256644904e-05
3.50850046259599e-06
6.83303619253982e-05
3.50667708305248e-05
5.12744871090091e-05
7.52454900753896e-05
6.25347203546554e-05
4.76265548742452e-05
6.70608427041266e-05
4.96370481790284e-05
0.000140466902352872
4.52011942473023e-05
7.707265265342e-05
7.71861868748281e-05
9.62843497932699e-05
1.35979015945657e-05
4.74486378977084e-05
0.000103075910718896
9.48162161372611e-05
6.49392156990958e-05
2.77244809893245e-05
8.10244498530972e-05
8.15572660139509e-05
4.72510508666654e-05
5.39159988359584e-05
-1.49627976880997e-05
0.000109663336974075
5.33559562661374e-05
4.87821431923952e-05
5.46474913784999e-05
2.8161790149069e-06
0.000118836393392946
3.08710885488699e-05
4.56965626337772e-05
3.41233701276563e-05
2.43351971761083e-05
1.77118260312961e-05
9.87562021976796e-05
0.000124760523073706
2.95919757230927e-05
-3.54944114989574e-05
0.000102182966854418
0.000101942308073243
5.50209024141322e-05
9.74441539578785e-05
3.09303217755923e-06
6.99991179611404e-05
0.000115067238487982
0.000124615270391362
4.14318542991292e-05
6.88666772081298e-05
4.49773635197712e-05
3.64537969881713e-05
3.71711703839548e-05
5.39779337748131e-05
1.24024688376788e-05
8.71676291926429e-05
0.000130446161650671
8.90960069709222e-05
5.20746477733941e-05
4.45493548758873e-05
7.1426517885206e-05
4.81821146259182e-05
8.9587819325825e-05
9.6773333636806e-05
4.67148805919346e-05
5.02485612380369e-05
3.90839906915489e-05
6.59804176322405e-05
8.02735199874611e-05
8.09662931469239e-05
7.8418839651297e-05
6.82518974742475e-05
7.56847415407344e-05
3.28458933511208e-05
-2.46335003290014e-05
7.64397816170832e-05
-8.93484733402262e-06
0.000119760116375955
5.71177491744561e-05
3.9473784801938e-05
2.87873937715146e-05
-2.45639051203424e-06
5.35841376769772e-05
8.38366140167201e-05
-1.56366343145982e-05
2.68856290894344e-05
9.13110423135894e-05
2.11301193329795e-05
4.12169037098191e-05
-1.74942172475888e-06
0.000146787712762931
5.52944823074729e-05
4.02490409929325e-05
4.75893560661401e-05
7.71104720687379e-05
2.34089653999059e-05
5.33202836989107e-05
7.8522007351723e-05
3.09197085455495e-05
7.33869856353628e-05
2.01760025728249e-05
1.1290676610195e-05
4.49286628988974e-05
1.06680389458857e-05
-1.60764956342551e-05
8.36192509801025e-05
8.24025806320782e-05
6.81375084311781e-05
8.10198407048959e-05
6.17506149383764e-05
5.81356955683041e-05
5.11593623399461e-05
9.60661471810552e-05
0.000113489449278223
0.000146140702071992
6.54182105459479e-05
7.2630662766617e-05
7.2858889176146e-05
0.000127475909280558
4.3952500662731e-05
-9.69124154066387e-06
6.23644292898403e-05
0.000102723698562763
5.45613065596456e-05
8.67239013070098e-05
1.61995791744927e-05
1.80619862782556e-05
3.56567388051331e-05
8.45822973214569e-05
1.84536072516521e-05
3.79177046726772e-05
6.79775719547874e-05
7.24553324774836e-05
4.77007081290681e-05
3.08178993986144e-05
-2.71878632233224e-05
6.98649895202185e-05
0.000103950735796965
3.42242944722562e-05
0.000126078775549764
6.07274696407057e-05
3.32870308961413e-06
5.29414803699768e-05
8.30111209635538e-05
8.65381910892609e-05
0.000118110857623791
8.06498984336182e-05
2.52785765496572e-05
6.39507587007557e-05
0.000110718641104085
0.00010407934751311
8.41011716359018e-05
3.71438315386208e-05
5.51793023471959e-05
2.93073973026938e-05
5.96093108749109e-05
2.74953098316498e-05
4.455498823147e-06
6.17491420244775e-05
6.92468876919123e-05
2.68883555033931e-05
3.27036067136259e-05
1.75545585783077e-05
2.2298366379101e-05
4.64335177216255e-05
2.71038804741466e-05
6.6599810885943e-05
6.96190970742519e-05
5.56951545223424e-05
6.83688549641074e-05
8.10171236211987e-05
6.56703271187259e-05
5.91232050793823e-05
7.63939839429742e-05
8.00111295080444e-05
5.80893360009477e-05
0.000119510340667924
1.27282615791669e-05
2.1865931141707e-05
5.45207701959713e-05
3.62245663519167e-05
8.50529541208737e-05
1.99022951112048e-05
3.40595465465118e-05
8.28193002055129e-05
5.962267304901e-05
8.68269670663924e-05
3.79035866046583e-05
5.80487559924886e-05
4.17699330203931e-05
4.14977985231169e-05
0.000101886812095772
2.7727956976135e-05
2.66664027239478e-05
8.26181262027815e-05
7.06757213779244e-05
8.90179997085636e-05
5.13009095095575e-05
5.37967896516483e-05
0.000107780730932782
8.27072693114213e-05
1.14756898164603e-05
0.000106341843787294
5.28068347062124e-05
0.000157848804528132
8.15701290865797e-05
0.00013318733035882
7.08963493128172e-05
-3.69099097917078e-05
5.6100140299146e-05
4.64115167501675e-05
1.93682434932096e-05
8.71305341395854e-05
1.81019935064338e-05
2.85264683644421e-05
5.38332640514225e-06
2.14536142317975e-05
-2.05521076220885e-05
5.99179011125476e-05
-2.27380711984159e-05
0.000114855717384248
2.34933247631e-05
-1.84844780216722e-05
5.03306966790655e-06
5.98080124768917e-05
1.70623394816293e-05
4.63802221704967e-05
-8.49781689846009e-08
7.6337273140727e-05
8.70335988289376e-05
0.000108140573049486
7.30647671641263e-05
0.000130046755061807
6.11191939817728e-05
0.000132595524705475
0.000113870512595319
5.66131376129269e-05
3.67262813534639e-05
8.28738454481172e-05
9.78830136892608e-05
8.0816758814536e-05
7.54379743132228e-05
5.46782556077652e-05
7.93949442588239e-05
4.74091945934799e-05
0.000106150018362133
8.01643269564534e-05
8.09207537504377e-05
7.13002086449371e-05
7.17646746322272e-05
0.000110982393208379
0.000126932807027276
8.66204077150501e-05
7.8935765686032e-06
7.64580065316047e-05
3.41853234054656e-05
4.89073875620227e-05
5.73276766354342e-05
8.88980115769983e-05
7.85541698434246e-05
4.58597283066175e-05
1.24954963048914e-05
1.37011354856001e-05
5.59895338862397e-05
2.93104970054592e-05
5.90674109846896e-05
6.42241605129142e-05
7.0812442557745e-05
4.55811184744068e-05
3.97177122891216e-05
6.49844230091178e-05
0.00010166861986355
8.34216327392794e-05
0.000102841185515528
3.69771436105492e-06
-2.38096551284493e-06
1.22850170771587e-05
7.12676770251605e-05
-6.6894018477012e-08
1.56273985458899e-05
9.73409972235481e-06
8.11845587785889e-05
1.47240610432432e-05
-7.21770132948775e-06
6.07150846650711e-05
6.01732385359429e-05
0.000105534846968914
9.56904829912352e-05
2.74816159057537e-05
0.00012952638489474
6.65199580252262e-05
7.34278526001344e-05
6.28020632859315e-05
6.5005914528062e-05
3.04493887515767e-05
4.85575906133917e-05
4.41747401080498e-05
3.6834951016914e-05
7.31203804568635e-05
8.10415045022178e-05
3.68987368523717e-05
3.06586390897564e-05
0.000110787441406818
7.20944469307332e-06
3.49420789864436e-05
3.68044033064958e-05
-1.38302051901717e-05
3.91669319389667e-05
6.800336323443e-05
6.8864728428655e-05
3.95339933080786e-05
4.63213447553504e-05
8.38673020470253e-05
1.90176263346686e-05
4.31597045379946e-05
0.000105831923184722
8.91964556388721e-05
8.92140146723285e-05
6.66888357527013e-05
0.000144623073699933
2.92968357840918e-05
8.84406049096414e-05
6.00837512635261e-05
9.6749466359007e-05
3.71438856998092e-05
5.51527710360378e-05
9.37305993149629e-05
7.44786565104156e-05
-2.64625739600256e-05
7.15624777606399e-05
6.20900503693055e-05
9.90866250930134e-05
3.61298979940938e-05
2.74476832188361e-05
7.23605694861289e-05
5.83679393934009e-05
6.56681238224777e-06
2.55607083802272e-05
-2.61524330812893e-05
4.8080760618394e-05
7.03871559631817e-05
4.09188578245422e-05
3.62713771621605e-05
7.26350234773757e-05
8.01001894885691e-05
9.62933784177375e-05
8.65209298225428e-05
3.02267156169114e-05
6.4667686894667e-05
3.73055718898132e-05
9.32561551721249e-05
0.000119873299238162
-1.27052546927509e-05
8.63661199031064e-05
4.74645143353566e-05
4.82165189106047e-05
0.00010360779293102
7.18510663984128e-05
9.73972437775402e-05
-9.92727295034805e-06
1.34708604647562e-05
0.000134541887390942
6.20587679331313e-05
8.75912452701319e-05
2.2108388154984e-05
9.28314812877816e-05
8.56746691716324e-05
6.8135244819931e-05
5.93561249962593e-05
8.29405649199712e-05
7.88065557254955e-05
5.41346801040442e-05
9.74045802065428e-05
4.00499994953463e-05
9.89355940739341e-06
5.74124557192423e-05
6.18688486355872e-05
5.41187574687234e-05
0.000124979519735388
6.0153953607746e-05
6.1028939467385e-05
7.22827481594587e-05
8.60499842436851e-05
-1.98943786820472e-05
4.96181766909746e-05
9.14173094897008e-05
4.68820916192345e-05
7.67208150247522e-05
2.6798779435188e-05
3.6866734924722e-05
7.08728670272433e-05
3.14410990309366e-05
5.08801680523674e-05
5.10103138896173e-05
1.99374996494883e-05
6.00620655117818e-05
1.36711016753132e-05
8.37527501473706e-05
5.4657141751114e-05
0.000101984124152294
5.39095606115046e-05
6.55565167594822e-05
0.000108635516448472
6.65336365957599e-05
0.000110434171365761
0.000122722706184556
-9.90022252743173e-06
2.05003898224038e-05
8.98277052841281e-05
6.24230366622393e-05
2.18786478487802e-05
0.000101416503173225
7.77575978948316e-05
1.76309837632819e-05
6.12426877622346e-05
0.000109756544942949
9.54861024775779e-05
1.88160779636362e-05
5.54463609405493e-05
8.9251284442692e-05
4.88428114496173e-05
8.04337732917527e-05
7.13697614932467e-05
4.22653881600451e-05
3.36613736885468e-05
5.27862596462807e-05
-2.33479052785299e-05
3.84505387570968e-05
5.84015160221486e-05
0.00011140281624163
1.35593154848841e-05
-2.21853100820323e-05
1.70937020744209e-05
2.786187045235e-06
4.02999750884353e-05
9.30792774827424e-05
5.58917736140856e-05
5.84615262464575e-05
3.99068975548147e-05
1.0950833712125e-05
2.01688463605854e-05
3.95618881745132e-05
4.26681958285075e-05
1.35475917889019e-05
9.77103550050827e-05
3.99715221517403e-05
7.5780294748657e-05
8.31331755402664e-05
5.08097917511292e-05
8.04569306891396e-05
8.02615463387714e-05
4.31247001429685e-05
4.31075700296556e-05
7.24533147702775e-05
9.39512374740627e-05
6.15793927122396e-05
0.00010325110544586
8.29090451112548e-05
7.39449718993611e-05
8.81734180442181e-05
6.45126986731185e-05
2.58373138927694e-05
6.19610816514825e-05
9.32427453096491e-05
6.93231562939881e-05
3.88840520603575e-05
7.38386538038697e-05
0.000108803322993105
7.8093905814988e-05
-3.55029911990531e-06
0.000105420453663555
7.16213892919309e-05
0.000103614400359221
0.000121981872560153
0.000116456714378221
5.63382847990197e-05
2.61303994498734e-05
5.78155862503877e-06
4.38579691490464e-05
1.60769914254416e-05
-7.50721025063716e-06
-5.96733051209593e-06
3.82413966062467e-06
7.75832319084904e-05
4.45221334312409e-05
4.62588962614349e-06
3.23064351610356e-05
5.86296130264981e-05
9.94386304196074e-05
7.97536586021114e-05
8.75316481746529e-05
2.24510731630085e-05
5.33796541647235e-05
3.29278960456189e-05
7.05004360170464e-05
3.52949891500153e-05
2.06757162860555e-05
0.000103824595182113
4.79404855092568e-05
6.40721751140888e-05
9.11500045407342e-05
7.91663492237514e-05
8.13468048469613e-06
9.48659280914266e-05
2.27066370224563e-05
7.96373532713238e-05
8.26761016946481e-05
3.19346613235277e-05
4.62275717192159e-05
6.39863817980946e-05
6.17337688561046e-05
6.44126941162752e-05
5.7004231887382e-05
5.79908488354752e-05
7.62246450923623e-05
5.86945210293244e-05
7.31199667993291e-05
7.29541383844036e-05
3.97812746928006e-05
8.86423499270496e-05
4.25728806936869e-05
4.12941897883115e-05
2.74876712839157e-05
7.61114625129281e-06
0.000100674836562096
9.68786873865286e-05
5.42701683617021e-05
2.29263011725168e-05
0.000100018775957205
5.34268427522513e-05
5.61550247268522e-05
6.18403238542536e-05
4.26969449546519e-05
0.000142759106603042
7.45627393386776e-06
6.85322849420176e-05
-2.54702561487526e-05
2.24159494103427e-05
0.000125141180468157
2.59805408543187e-05
4.1498856671196e-05
9.26867732514303e-05
-6.72404111136745e-06
6.17761064755649e-05
2.74602409932905e-06
2.71603158809526e-05
0.000105047449525019
1.11575617193434e-05
7.51151562893949e-05
4.99981234838602e-05
2.25812870708614e-05
6.15911786303461e-05
9.93143051148036e-05
0.000121789883478599
7.52754677628404e-05
0.000101306447661874
-2.59024990903018e-05
0.000114124594133576
8.17695616647901e-05
9.90061741563898e-05
2.12836093108117e-05
5.07536277277949e-05
2.25541182856296e-05
0.00012163537163426
2.87706768558661e-05
5.60418929588401e-05
5.51777910488016e-05
4.98157624175449e-05
5.89482152319406e-05
6.74694482776239e-05
4.51343234009199e-05
1.74156591118978e-05
8.52339731521768e-05
3.90736445976143e-05
7.51816831446023e-05
0.000108163733410826
4.9552210836135e-05
4.18411767389877e-05
9.46989310603956e-05
5.62556688300957e-05
1.57625757135592e-05
9.43852043658376e-05
8.67482497423581e-05
-1.36533798317741e-06
9.25818003301309e-05
0.000117748104720332
3.33880490168401e-05
6.32255247330597e-05
4.54619150482204e-05
5.58498728434703e-05
6.04922236349013e-05
3.99785486071871e-05
2.97419151557035e-05
4.25429330095866e-05
2.10949093329711e-05
3.90321192797848e-05
3.50943443369537e-05
0.00010056710692485
1.83002166912486e-05
2.08071944835e-05
9.35852712358936e-05
0.00010341354977565
0.000110432790463346
0.000104800497595283
4.33907679496142e-05
9.26640605779267e-05
9.56171354390013e-05
2.29669456233935e-05
0.000100456287693019
6.93781632211219e-05
8.56677782409853e-05
-2.51430120203392e-07
0.000116775877834454
6.56909231686091e-05
6.31263497361812e-05
-1.94694825091693e-05
2.06671232833035e-05
4.94626175087502e-05
-2.07593759043608e-05
3.34008205070878e-05
6.94149812924896e-05
2.8724146630143e-05
3.49472798849293e-06
4.77949585664912e-05
-1.1393244937928e-06
4.72475926768264e-05
3.13758829810567e-05
7.10694996353796e-05
-2.11995418803301e-05
8.28448894224967e-05
4.15460125939238e-05
3.05603480686794e-05
2.29653764954129e-05
6.51265134468246e-05
5.43367310257045e-05
9.62059339112129e-05
4.40641016629713e-05
0.0001290492074221
5.3315555367931e-05
9.12624838253936e-05
0.000102675190602035
3.89411108906127e-05
0.000100665239168458
4.80345151109437e-05
6.11882064143339e-06
8.00404205024958e-05
4.80193503647305e-05
2.39809272741631e-05
7.26360433103976e-05
8.10564620554824e-05
1.00343790265912e-05
5.45429454672537e-05
0.000107959401320859
0.000108193632553559
5.42861444190407e-05
2.03996488129843e-05
6.1662469411003e-05
3.00481186239575e-05
-1.97943900670272e-05
5.79540969385098e-05
3.88998772735453e-05
9.11013046601839e-05
5.13412611615788e-05
1.99136490883023e-05
4.83693562779913e-05
7.2711367965938e-05
5.59141245112361e-05
5.37919990110567e-06
-7.6346438543187e-06
5.04133313102855e-06
6.10762122976249e-05
5.94584115384186e-05
7.64597643917906e-05
3.01331452752689e-05
-1.93626346978881e-05
2.73626968362321e-05
4.60096223289235e-06
7.14959546410286e-05
6.61500259592143e-05
0.000126148238562842
4.68330973375384e-05
5.51243044736035e-05
0.000115555197025267
8.4823262437247e-05
6.96285982212248e-05
8.27427573496843e-05
5.2180586259034e-05
3.32723864108193e-05
0.000100569723039252
0.000125117460689109
6.82638781642258e-05
1.60341081797004e-05
9.25670312967821e-05
7.28724779315231e-05
7.56406726320861e-05
0.000115998001029572
5.93233460984808e-05
4.54860299434814e-05
2.55017797902428e-05
5.79444161629439e-05
0.000122893524380697
0.000102664930736144
9.30874220422106e-05
8.74125666007237e-05
5.88147045627345e-05
7.70949256052793e-05
2.60371879487016e-05
0.000118446807966695
-3.40290483918467e-06
3.08693449582679e-05
9.44931100735299e-05
7.64981238666602e-05
3.82366950709082e-05
4.94042844258228e-05
8.01625819507775e-05
8.56263347753252e-06
5.66620018062745e-05
0.00010537624794463
7.15532847960094e-05
0.000113300801841233
2.36914032355054e-05
2.23008025144758e-05
5.92737129370334e-06
7.52139123402809e-05
1.59913260284324e-05
0.000109218892973608
8.2307531404015e-05
4.57689934374928e-05
2.24576150061353e-05
3.6248572003628e-05
3.05122789656491e-05
8.88155349439291e-05
2.01759560464164e-05
8.69777102667814e-05
0.000138854522341486
5.73952050413386e-05
5.86525456933353e-05
0.000105475498792759
-2.29427434490303e-05
8.53502327472944e-05
0.000122197167726419
8.81492044499671e-05
4.04939599472372e-05
8.01083390288814e-05
8.9315075881302e-05
9.92704965746661e-05
8.16159885342325e-05
7.23940629744035e-05
5.18401602010777e-05
-1.3935569722454e-05
5.88849828199701e-05
0.000109451537801033
0.000109604650278524
6.19365992768219e-05
5.88655898521625e-05
3.71759485990607e-05
7.34000502817156e-05
5.33786134804101e-05
2.19266045199522e-05
2.86096932099513e-05
4.46784154456257e-05
3.1291434771705e-05
5.87471584220592e-05
5.16760406739882e-05
7.4272970626692e-05
8.1909056673266e-05
4.33918763594136e-05
3.07835368503608e-05
5.23167308382604e-05
4.48634659121197e-05
0.000121189087824091
0.000136557363817658
4.07405599941876e-05
9.47446790583794e-05
6.42817491210433e-05
8.88181227665839e-05
4.62655610430949e-05
1.26209735580618e-05
4.07618450922542e-05
6.49504723626398e-05
2.71927168983127e-05
7.62637648124173e-05
6.45883377578774e-05
6.28970872823922e-05
7.18690156863074e-05
1.1142663228031e-05
5.11506354214104e-05
4.47898491125395e-05
4.04875638975249e-05
7.14888358316588e-05
4.0390845868298e-05
0.000105554267615772
0.000135932035869479
3.10959727263263e-05
8.14417184704377e-05
6.60373086330599e-05
6.69162876948868e-05
6.97724795735716e-05
3.24352094155434e-05
1.68271413223674e-05
3.56050451204331e-05
4.4447557577668e-05
0.000116767195445738
7.09987559295283e-05
2.42058216384813e-05
6.31444338710695e-05
1.44600883471405e-05
3.86926822066406e-05
4.68342792301634e-05
4.85710375732102e-05
4.50246489148812e-05
-5.02747100381131e-06
5.17531680756922e-05
7.00962138982658e-05
3.24020926610313e-05
4.64070377741677e-05
4.33291301852452e-05
4.09117359394789e-05
3.71781326346502e-05
7.17060269408952e-05
9.32614645803639e-05
2.84113739951252e-05
3.89488540547626e-05
6.45240432910619e-05
5.33769402419131e-05
-2.76192017937501e-05
6.49982328115189e-05
7.57875916705191e-05
0.000133822943150627
6.59690622956832e-05
7.90788388894623e-05
8.16497643644682e-05
9.93441340406899e-05
7.77897816037947e-05
-1.66252709465706e-05
7.86540148072946e-05
7.82048454791051e-05
4.21773310856884e-05
0.000126367927968195
8.45719564750671e-05
7.96559051734773e-05
7.67893648201734e-05
-1.58020448374123e-05
8.60366407799962e-05
7.71793121830734e-05
6.88618508851601e-05
5.14006840348671e-05
9.20784832806261e-05
4.78715194380343e-05
3.54108778618151e-05
5.48089644461842e-05
5.06243479788331e-05
1.54707905719883e-05
4.40316751847121e-05
4.38535119706384e-05
7.5561763383028e-05
3.04236064600359e-05
1.56715102847812e-05
9.86613891266363e-05
3.17137984844786e-05
3.97450645076589e-05
1.57173244398542e-05
6.76341528266842e-05
5.45936669899639e-05
5.28905354851759e-05
4.89943633751065e-05
7.39292417776157e-05
2.6631494373985e-05
8.22904631860639e-05
1.60648484482188e-05
6.45351452353419e-05
4.98956971537924e-05
5.35823521828646e-05
9.69619173764447e-06
-1.19980197704499e-05
5.04278039937176e-05
5.42494163914075e-05
7.35000158751108e-05
1.85382599638843e-05
8.11741686809188e-05
1.87864311547757e-06
1.884332485855e-05
6.57044010866233e-05
7.96801287012031e-05
4.75421396798875e-05
1.13229904724936e-05
6.91162606075802e-05
4.17130817936521e-05
4.94474238013261e-05
-2.09666661258812e-06
4.11226253412031e-05
7.87570230375355e-05
0.000100536080446689
6.61196605206245e-05
6.82070242141136e-05
7.2768956608022e-05
6.35603581403449e-05
6.43609418126615e-05
9.14428677886021e-05
6.81841207114761e-05
2.23259452147329e-05
1.97927014583985e-05
9.40295839291426e-05
-6.52100376866992e-06
1.3863123484723e-05
9.62585343417542e-05
4.78877913609444e-05
0.000114728191698885
1.77316080575655e-05
5.98318044619149e-05
3.44085254528456e-05
1.41693594485966e-05
0.000108241069959698
4.79550220049271e-05
0.000106776038040839
9.37171784752448e-05
5.72405119841546e-05
0.000107493805237838
3.1726135887089e-05
0.000166824143417517
4.59721893468913e-05
7.65823956057338e-05
9.78309582539947e-05
7.53074904767248e-05
-3.6549970140954e-06
5.05060609900085e-05
4.34535268401658e-05
7.73278782110775e-05
8.46720453247085e-05
9.70585792103465e-05
6.32121010999204e-05
3.66012254209051e-05
6.75521408110895e-05
6.0347214707382e-05
2.2015146596218e-05
7.32786033893625e-05
9.62740981308126e-05
3.51160072159881e-05
5.11359265524135e-05
8.47599449930815e-05
6.16287203304695e-05
4.18375536282445e-05
8.65036778894819e-05
2.1512333569051e-05
3.72603494591609e-05
0.000148625904462639
6.77038831522569e-05
7.59048145099438e-05
0.000107436956955449
9.9814865154275e-05
8.96362632572468e-05
1.18015084475972e-05
3.3837687820659e-05
3.10016802665121e-05
4.00167886022855e-05
5.88181205902456e-05
4.96152176387584e-05
5.26569055104004e-05
8.27923882427689e-05
5.75121832513656e-05
2.65392623072693e-05
8.83757990494981e-05
6.25221638454244e-05
5.07827092145514e-05
-2.280250825229e-05
7.63827988931348e-05
4.80579541803001e-05
5.11775988640961e-05
3.37618903268197e-05
4.97592170949698e-05
4.8433256502336e-05
1.93153681525151e-05
6.04032329762245e-05
7.23489649709348e-05
3.20695219757624e-05
5.8748870317607e-05
4.92684629407388e-05
2.96147385630365e-05
4.33465893409318e-05
5.8319746184576e-05
0.000135842002060782
6.56695349033261e-05
4.53542518923688e-05
7.71151260035379e-05
4.37914980036157e-05
4.31404932715082e-05
0.000123693008921714
4.74687224082586e-05
5.78627090224288e-05
6.49774453420766e-05
3.92059563937146e-05
0.000108141409680986
9.57199694781127e-05
0.000105105202573711
3.6662922074354e-05
7.07518002665127e-05
5.13403742325319e-05
7.29003333455798e-05
2.31645689464513e-05
6.28202316880105e-05
4.4727049444734e-05
-2.98412370605611e-06
9.51834862301907e-05
2.72958407426459e-05
4.81794625877605e-05
8.26701587322982e-05
8.63155273986624e-05
4.08829871529076e-05
1.67981372385991e-05
2.11219853158077e-05
0.000124623805257778
1.59871274749953e-05
5.21515850673401e-05
9.19718856852424e-05
1.24244181432983e-05
3.87840741012279e-05
2.64336227222572e-05
4.56059336999173e-05
8.32517351808509e-05
4.30667856445674e-05
2.08823792498549e-05
-7.83120249004188e-06
5.79029350593205e-05
4.39395045493839e-05
5.68453339979966e-05
7.99489874812771e-05
4.71276683364746e-05
2.79849592230384e-05
5.34635718806203e-05
0.000112359909884561
4.32140037301538e-05
8.62041573388279e-05
8.01838713077164e-06
5.67024055135472e-05
4.35729610065227e-05
6.00857136781288e-05
5.21179439754327e-05
0.000109255815512912
7.88112598009037e-05
3.0295151124972e-05
0.000101066782229311
0.000114393350599985
3.79894774586135e-05
0.000116350746900604
3.94980287502983e-05
8.83165671707016e-05
7.05911399771502e-05
-1.8447436929709e-05
4.86136378846601e-05
-4.89387712693214e-06
8.80624884202195e-07
4.12439648701603e-05
6.32037850795839e-05
1.30738881537789e-05
7.87232900659378e-05
8.08369570697711e-06
0.000120417112730899
5.06407290927265e-05
3.94371997685259e-05
2.38941191098343e-05
6.22121647012709e-05
4.10265100219831e-05
6.61220426919905e-05
6.65250336755494e-05
3.67592479890846e-05
9.48967263206818e-05
1.8939046100294e-05
0.00010944271808472
6.16300889772747e-05
4.4547930919998e-05
5.53914561218388e-05
8.27610717530434e-05
0.000115439600563632
9.61189973562667e-05
5.41810478317398e-05
4.3529081844446e-05
6.05690063170545e-05
7.05575561109534e-05
5.24887399209092e-05
6.66180780150924e-05
3.35119904092634e-05
3.39358129013004e-05
4.51359079174058e-05
4.7080712297269e-05
0.000116369061068585
-2.00876265572087e-06
2.64920221579561e-05
3.65671405858397e-05
7.33946742623861e-05
0.000128797114892024
5.92910189191656e-05
2.05478885880141e-05
0.000101651513954652
2.62982013952028e-05
0.000122543364191581
8.24901179632814e-05
0.000129575423589917
4.4039808030933e-05
8.51828841261298e-05
5.54961124967993e-05
0.000110380482702632
5.24451086865374e-05
7.54634876484254e-05
9.42635598386102e-05
0.000103590590235754
3.3968299408642e-05
6.36313577181729e-05
8.30958820646153e-05
8.8339780654479e-05
6.17264147175763e-05
1.5940932175786e-05
1.01145356909558e-05
7.90753841047087e-05
5.68587217490419e-05
8.96410947707204e-05
9.43750957450874e-05
4.38028491352056e-05
0.000108384845146736
8.25116905117479e-05
6.98085263642435e-05
5.27793268002935e-05
3.94349463627961e-05
0.000108989992877209
4.76188347765911e-05
-1.53026984763412e-05
2.50346300164556e-05
0.000108583005388967
9.96489181672933e-05
9.0965365943826e-05
6.54546155939156e-05
6.36594632927615e-05
3.11880136357354e-05
1.68115842982328e-05
3.71799550492642e-05
2.46311456247347e-05
9.00635596918464e-05
3.55836380949158e-05
3.82521788102163e-05
-2.91605094120738e-05
8.81451071989641e-05
0.000100410783631114
8.94231978403896e-05
1.53928872600518e-05
6.50166119591894e-05
1.83266073609062e-06
6.57275785309033e-05
6.71280831882442e-05
3.59346861988929e-05
5.30389885286872e-05
3.96655309723816e-05
2.84053164307638e-05
2.44061009090659e-05
5.60185058874658e-05
6.58359007502161e-05
5.97811795664541e-05
8.33758381973413e-05
5.89871220776149e-05
2.79108539105902e-05
3.51896886607246e-05
7.78486465708262e-05
4.04606898292197e-05
3.96158665853762e-05
0.000102180123318045
6.31954574759575e-05
3.06045953937561e-05
7.37792979504448e-05
2.99063447594402e-05
1.58712802770248e-05
8.4187565023566e-05
3.50064343618595e-05
3.75053152546445e-05
8.60307839071413e-06
-1.73015494278513e-05
5.81347188364902e-05
3.26133039929545e-05
6.79799465500056e-05
7.1343628137039e-05
9.0183671098126e-05
3.68105385357476e-05
6.9826400861783e-05
1.48801488985039e-05
0.00010479586516993
0.000115771000815452
7.49170080598611e-05
6.727238945282e-05
-8.16699860576104e-06
0.000133966208925082
3.70508809731753e-05
2.08466837395492e-05
3.40878090198827e-05
7.14709847436723e-05
8.51819989348537e-05
7.54119949164002e-05
0.000108567873771233
-1.50788632480863e-05
2.73142948192923e-05
2.12603628590385e-05
6.27262518065154e-05
4.52630126132063e-05
3.94181874790365e-05
0.000111731841634118
6.23920533693226e-05
5.99881912771829e-05
0.000115285451447637
8.86773996892807e-05
7.56860104527543e-05
7.8804072538132e-05
0.000160583630867576
5.89631521671798e-05
2.0688216924475e-05
5.63117730581185e-05
6.72759738437177e-05
3.45286799974901e-05
4.63437067241508e-05
0.0001045941657048
6.76682945638564e-05
2.34178300267516e-05
3.80468426273618e-05
9.31629784281595e-05
5.45647509765876e-05
4.84058670261347e-05
9.73053777429097e-05
6.66409743810499e-05
2.50936577129027e-05
3.48213798712033e-05
0.000124540221429484
5.98132862759907e-05
2.39320639218443e-05
5.25020558059761e-05
8.17245349697943e-05
7.52463991900103e-05
4.88533408549183e-05
0.00011054931809659
5.56005761478431e-05
9.28509790456482e-05
2.16916559033025e-05
2.0555019885977e-06
2.962816395554e-05
0.000104629923956391
-5.79810111496743e-06
3.58536027891915e-05
6.60772450823076e-05
6.64753364847317e-05
3.13941152663346e-05
4.53654483164559e-05
5.27770886897094e-05
7.32676108519572e-05
7.30007101511381e-06
5.4201026274628e-05
6.54805794090528e-05
6.32099654247728e-05
4.38193503875443e-05
8.08930996073271e-05
4.39162219332769e-05
9.706507517912e-05
3.26421735720957e-05
6.73738079884062e-05
0.000106257914009717
0.00012225817154546
7.79213161343587e-05
0.000135122983607129
6.273564985078e-05
4.88653729912157e-05
3.14659861301e-05
6.88379999050372e-05
9.5531189829866e-05
3.08759320618428e-05
5.19793484389672e-05
0.0001160570427375
7.05073860849163e-05
9.21701562794117e-05
0.00014569124019242
3.82859229431543e-05
4.21752121811172e-05
8.91775161105835e-05
4.09260128039592e-05
8.38301911792323e-05
5.02067515261601e-05
6.74324789418603e-05
5.25461862800751e-05
-1.24203024115483e-05
0.000146432452730125
1.68504710996592e-05
2.42600771562258e-05
6.53200039004825e-05
2.80751251959738e-05
7.37463671878721e-05
9.55422847935123e-05
6.49617711738501e-05
8.42782202986893e-05
7.66937422806463e-05
-3.22534609051441e-06
3.19163204306433e-05
1.89151555392451e-05
5.38680028119482e-05
6.22624237289969e-05
3.88546303643219e-05
2.68925280925657e-05
7.95311626642214e-05
5.74126600324404e-05
9.46678890325622e-05
1.30973817789328e-05
0.000121662538020449
7.08994621226246e-05
8.58156911659726e-05
0.000117639347726239
9.82309499918089e-05
7.98532966506112e-05
0.000111285005041619
0.000121108338026237
9.12261917846513e-05
7.12114184214065e-05
5.65509264010094e-05
8.30987777704131e-05
8.31528831472903e-05
0.000126527172327577
2.50305330082378e-05
8.56856735339095e-05
2.35477948713678e-05
0.000109406612933113
6.28855460311506e-05
6.7612421264456e-05
6.03275237894618e-05
5.88844893114558e-06
3.46753729435258e-05
4.40060902967732e-05
8.81547419586325e-05
1.39070202695011e-05
4.89700455190092e-05
8.51820706435331e-05
5.03909956036357e-05
2.89526908814688e-05
0.000131084233624041
7.42225584488614e-05
8.44617332512135e-05
4.53945769555816e-05
2.50331971837362e-06
6.24227253037922e-05
3.3859379876933e-05
7.41754192674952e-06
3.2550860054669e-05
8.47587125933074e-05
2.83411846836183e-05
1.84995732100186e-05
5.31337121735129e-05
3.31142638521887e-05
4.68492572420352e-05
9.01404133969895e-05
5.17002762283179e-05
4.43928898782987e-05
-4.40724900454519e-07
6.53047761799225e-05
9.03916247937843e-05
3.54293122941144e-05
-7.24055874714553e-06
7.53429003330562e-05
3.35371439405798e-06
5.55473681839517e-05
4.46570077610108e-05
5.18697246899515e-05
6.08385793029889e-05
1.75450579721436e-05
5.92507495840725e-05
7.93425240313481e-05
7.30921176432911e-05
7.72225722941219e-05
9.40208277988322e-05
2.95317984593807e-05
2.19754570273396e-06
4.58088197542633e-05
0.000100088296200768
5.70131562065166e-05
3.61598861843929e-05
4.13791689526516e-05
7.7255460492685e-05
6.88406783615424e-05
2.89249152700217e-05
6.35097521384108e-05
2.75122350234258e-05
0.000105289201492589
3.81299510965193e-05
2.92503934212991e-05
1.1199378654766e-05
6.0438843982661e-05
3.8105078218232e-05
9.47594507555675e-05
6.65558595767867e-05
4.89167774226079e-05
6.1085985067814e-05
7.25692823758642e-05
7.44711318689193e-05
0.000157278124932913
3.28153304856799e-05
9.55932474465952e-05
5.23732587386505e-05
-1.83183473964475e-06
6.63917166895078e-05
0.000103716260192684
7.86481634421965e-05
8.56555025343549e-05
8.39289067909894e-05
6.01211910093226e-05
4.34791268693299e-05
5.88763161991374e-05
3.85285628343064e-05
5.94921083677705e-05
8.24001947011337e-05
6.41181520481134e-05
5.79497074336092e-05
2.09533810527401e-05
2.42095933636547e-05
8.53385557293875e-05
3.53765460295838e-06
4.29295155137229e-05
9.96683554016053e-05
9.13081086619951e-05
4.22341046661853e-05
2.94467093082339e-05
0.000107330643335509
8.08971413472215e-05
6.29156138032454e-05
1.94488018085515e-05
5.13871841546758e-05
9.30174864051371e-05
5.77164789020315e-05
5.13519225406634e-05
3.73143602075048e-05
9.83400565301978e-05
-2.5188005723268e-05
1.91487067580153e-05
5.92728875308617e-05
1.96994697127179e-05
7.18822560966091e-05
6.97956766335278e-05
8.91521856584925e-05
5.25495806647122e-05
3.10940703113884e-05
9.53374026444053e-05
0.000103052471175676
7.65995621072216e-05
6.02320401282465e-05
2.0943752150873e-05
6.54276301623638e-05
6.28008062522293e-05
7.71418864718634e-05
3.04155488347862e-05
0.000136448333364774
4.63963197360584e-05
7.38867263129397e-05
1.22063150567523e-06
8.68427727618791e-05
8.28622580639658e-06
0.000124423951152358
4.76212554247791e-05
2.91753869509052e-05
5.93823922928619e-05
4.37552971149716e-05
6.51181002923744e-05
0.000102588082021495
3.49536728510023e-05
5.0061867762874e-05
4.33519799431082e-05
2.16579645722865e-05
2.70986656696036e-05
-2.33835356423981e-06
4.6080721461512e-05
5.6220418179639e-05
2.41438549543544e-05
0.000110670880045619
7.58746894205959e-05
8.28464704393777e-05
0.000116130887783398
3.65786843534378e-05
6.21153187128352e-05
6.80797944468087e-05
1.27067440051567e-05
7.91053150017442e-05
4.45853681375372e-05
6.15768772448879e-05
2.89062134742382e-05
7.93058857787824e-06
1.08338053346238e-05
3.65066691232849e-05
3.66332837531444e-05
4.49356056079676e-05
4.09609648918555e-05
3.76818818669441e-05
4.49724002125775e-05
8.94187692818058e-05
5.21966225996014e-05
3.24633324191199e-05
0.00010163270636154
4.01461081060997e-05
0.000120934459124009
8.45732647072426e-05
3.37442398324592e-05
9.80803608618448e-05
6.58263819786726e-05
0.000118086820323842
3.95038653783313e-05
3.4395828108516e-05
5.90755771981753e-05
8.53817138325576e-05
6.3483227179661e-05
8.96414274113759e-05
6.99651941509357e-05
0.00010353301556664
5.51987635875173e-05
8.26261952931476e-05
2.49201525466701e-05
5.11875641816477e-05
8.40093342317319e-05
7.70279570361996e-05
5.51285931575032e-05
7.97649312182182e-05
1.2883808475351e-05
0.000108709176958846
9.24095130923758e-05
4.40138216706993e-05
-5.93436155662829e-06
0.000117323701757683
1.02473893907866e-05
0.00010757393616154
7.82848836582338e-05
4.39891743486571e-05
-1.01987402900007e-05
6.33750305396727e-05
6.71504953807232e-05
8.38100971826267e-05
8.42508166095161e-05
7.77147191109114e-05
6.74639051589027e-05
8.62028831844877e-05
6.87828130682336e-05
3.88448376038871e-05
7.24781445346239e-05
6.53294978562176e-05
3.10165178628852e-05
6.17483759534968e-05
1.89921717996794e-05
3.3657980214435e-05
6.53969633438772e-05
3.34960491412471e-05
2.73993495664444e-05
5.30386196459738e-05
0.000102076832679418
1.83081797012226e-05
2.65537826121168e-05
-2.5883929013291e-06
5.48656979045586e-05
6.42199380231368e-05
4.56628859644687e-05
6.40890433156478e-05
8.22820490137646e-05
2.95834073548569e-05
6.30382367656701e-05
6.52359808454164e-05
2.14239941573818e-06
0.000100652983527306
3.7739525583618e-05
5.97298313676469e-05
0.000115233231239267
2.3060536641118e-05
7.46961310734538e-05
-2.58540120065534e-06
3.8980432766704e-05
9.05177341559639e-05
3.01204209482243e-05
1.29236859410587e-05
6.98563581841428e-05
5.47064573754006e-05
2.69882412195631e-06
0.000123690616680157
6.8412066258663e-05
5.63744483000939e-05
4.79541280319718e-05
4.56125912341064e-05
5.3086385877805e-05
4.46348425158317e-05
2.73569655614019e-05
5.7836560875606e-05
5.27767329857689e-05
5.99978919800339e-05
9.68254382597687e-05
2.56451417658122e-05
2.51312681048127e-05
7.65885361741651e-05
7.31707533047177e-05
4.43082618212881e-05
3.18183032492001e-05
9.7661031789334e-05
5.3175334496122e-05
5.43984982760227e-05
8.4041986338909e-05
4.3827336396656e-05
7.30065314996281e-05
6.84327214399293e-05
4.15708700573356e-05
6.94665563782234e-05
8.56526811302892e-05
1.09571688594588e-05
0.000149809166502667
7.18481373633533e-05
1.47615644959938e-05
9.72597912274506e-05
0.000111148784255688
5.12522453350946e-05
4.59753199211569e-05
5.51825522850406e-05
5.84802821576159e-05
1.99003888968424e-05
4.0622241510398e-05
4.00137398356041e-06
3.10577627626037e-05
3.56283958982481e-06
1.59168176095312e-05
9.27283005793898e-05
0.00010611138417767
9.53942028071446e-05
4.77906182175783e-05
2.37861792149138e-05
5.60579765408407e-05
8.95491260536814e-05
1.6321843195731e-05
6.74909279664869e-06
5.99455244256278e-05
5.28698303732364e-05
3.59698655135853e-05
7.59215012851946e-05
5.69152796567349e-05
3.45616831286312e-05
2.57075018986689e-05
5.34135540277495e-05
5.83273767155946e-05
0.000117397583510836
6.20632201301017e-05
7.13892145337198e-05
4.09218021008693e-05
6.55099941613995e-05
7.60387228423334e-05
7.69712665238039e-05
8.0086580024275e-05
7.81378685248242e-05
5.65489378948753e-05
5.33289890140596e-05
0.000108676949617158
6.9440485821703e-05
3.7192507609952e-05
8.33232245373581e-05
0.000127327512672405
6.66924361015423e-05
3.09893267451795e-05
3.85491839201431e-06
2.06624879675666e-05
6.56470914236009e-05
0.000137419563847542
3.94152049834849e-05
3.95503610028331e-05
7.31047241137331e-05
7.28046463648563e-05
6.76876597341735e-05
2.75603022135477e-05
4.73779324201462e-05
6.16346177474102e-05
7.9719877682935e-05
4.90279478809661e-05
6.56531173724993e-05
7.231036874172e-05
4.39510222514448e-05
8.29589235791418e-05
6.30100616535845e-05
8.87478427271294e-05
5.86489209715496e-05
4.07830547294217e-05
2.44679805729539e-05
6.94512462507694e-05
2.17174623512772e-05
8.0116856878377e-05
4.31958912478855e-05
9.00421664070758e-05
8.4340399137203e-05
1.82259648079405e-05
5.68350142560729e-05
4.0474473556327e-05
8.10792979960169e-05
4.91713644774171e-05
8.81527733846013e-05
9.63261874485625e-05
6.12313541555824e-05
9.16879304657804e-05
7.43942076213888e-05
-4.09384951869324e-05
3.48684090986265e-05
3.92043343187093e-05
8.81029367118644e-05
8.62471980253631e-05
5.77296991868602e-05
3.62099692233956e-05
8.16816432481841e-05
3.8651627243628e-05
2.66478000221474e-05
8.62476615352698e-05
8.44964955747599e-05
5.84983090534479e-05
6.70698421252225e-05
7.42975499633111e-05
7.04463733964681e-05
8.24743055386556e-05
6.22234945437068e-05
9.26550470655325e-05
4.01809337371268e-05
3.09282748642992e-05
7.08681770011186e-05
7.34319627544046e-05
4.97415128226172e-05
8.20545655920302e-05
5.06807702486163e-05
0.00013579484084782
-4.92418354049051e-06
4.32604045047966e-05
7.6521426790676e-05
5.81304771078833e-05
-1.40772736411196e-05
2.4408942067623e-05
3.12434815935148e-05
3.34180196212863e-05
5.15949588911702e-05
0.000111607057907618
6.92460215196399e-05
7.78052613288339e-05
3.89174935397392e-05
6.59073372761544e-05
3.85960034297051e-05
3.19278551611635e-05
4.62421377174265e-05
0.000117373931644452
2.92026884855463e-05
0.000100329194593934
5.51221314656061e-05
8.88740618966518e-05
4.93945513919295e-05
0.000111193674922676
5.49771388714554e-05
9.00014259779857e-05
6.67483719391708e-05
5.87801876803813e-05
3.88250240439028e-05
6.63067940489543e-05
2.40351514067729e-05
7.94386511226655e-05
6.28817967717626e-05
-2.9522658739572e-05
0.000104557975717225
9.6585049218572e-05
6.48604856984785e-05
5.78848077220891e-05
4.52723810253634e-05
5.87840488074896e-05
-2.78582499975933e-06
-1.42476890072475e-05
4.37566384614547e-05
8.42107853663979e-05
9.69170892687685e-05
-9.51152482970754e-06
6.48104709087573e-05
-1.27597956788691e-05
5.43925138026947e-05
9.43693482067987e-05
8.55355720513784e-05
3.84889614100924e-05
8.29186255635925e-05
-5.9408309517806e-06
5.88400045189755e-05
9.97730196911723e-05
7.70281859003178e-05
-1.06576392289416e-05
7.96587786677195e-05
4.420822009008e-05
3.93476013882702e-05
0.000113890103441261
8.51918248119902e-05
0.000104055536642244
4.64703184258783e-05
0.000111539061370984
6.01654081965581e-05
7.51658189942207e-05
6.09805795891355e-05
8.28276668182136e-05
2.87067984403775e-05
0.000117957811285179
9.12903205622149e-05
4.68084944354382e-05
1.42424095147853e-05
7.7241812381869e-06
-4.00171958224057e-07
7.10296024864823e-06
5.97819992726468e-05
2.98860340193322e-05
6.61619562872333e-05
2.29341101131659e-05
1.81067473136307e-05
5.82946740055635e-05
2.73887053468076e-05
8.77143393549983e-05
7.777119469449e-05
5.09799131273459e-05
3.11774891872175e-05
0.000109493200281649
0.000106765966456867
6.47186952038078e-05
7.12189577323827e-05
7.05444655965167e-05
2.7840558012689e-05
7.36869075832649e-05
5.91273699892673e-05
-1.44624655202217e-05
3.03920058318196e-05
6.71163568178564e-05
1.87434204190421e-05
5.56138722206284e-05
2.27349885735241e-05
8.67377812594561e-05
6.66201504192751e-05
3.998865172206e-05
3.8224756172254e-05
1.85809617869768e-05
5.92242526648168e-05
3.55637006263334e-05
8.60233067821187e-05
3.69315293852185e-05
6.20152227420949e-05
7.03547754637519e-05
8.73536341251839e-05
8.15955066732038e-05
8.53294965277977e-05
6.35008431128932e-05
0.000119171759894334
9.72044445706062e-05
6.87983229600025e-05
5.77760797065445e-05
7.42366404677771e-05
6.11172756430124e-05
3.67290909018204e-05
7.85694827296467e-05
6.20237817529043e-05
1.88133958530777e-05
3.52471619052292e-05
4.04790064481276e-05
6.4513418909069e-05
0.000114597327464898
-2.41407586347056e-06
5.05847543458263e-05
3.84268754079072e-05
2.96292847142747e-05
8.70174667984251e-05
4.54973465669437e-05
2.33159348482095e-05
0.000107121449488401
7.15846303065376e-05
5.4030130529132e-05
6.73878631829095e-05
2.57706072735461e-05
3.30518596523662e-05
1.37063045334872e-05
5.96966948313676e-05
1.77979436681597e-05
7.20231183384313e-05
9.33501634044362e-05
7.40105628296854e-05
4.31980745155344e-06
3.00187570337444e-05
6.5315820637781e-06
6.21162914417123e-05
7.3269920195693e-05
7.723108155099e-05
4.60360149043767e-05
5.47635352165254e-05
4.17712008737993e-05
6.47920170737518e-05
5.10776972151863e-05
2.72966968036993e-05
0.000102998213096686
6.08724502170418e-05
5.88821859601532e-05
8.9292136116712e-05
4.41334341627923e-05
6.80496650230449e-05
-2.3771279042121e-06
0.000112110270012268
0.000124007493267881
2.24974492860879e-05
0.000104101028605306
0.000101353310503671
3.72337606118024e-05
6.27228178342211e-05
6.56981348710363e-05
6.5517620884273e-06
3.65924132831956e-05
8.73726137463931e-05
2.49140039244566e-05
0.000134318251103153
8.99846592776958e-05
4.65799346391385e-05
8.84632077846159e-05
6.86814401571205e-05
8.12363010639032e-05
0.000111336615374519
3.74839337846092e-05
-1.59331492228321e-05
3.82023887291926e-05
7.17812034126953e-05
4.4917571082057e-05
3.5026619427468e-05
2.35632941155402e-05
-1.39552790741243e-05
6.96504307046064e-05
5.26796875320817e-05
9.21908079355241e-05
-3.1742233042513e-05
6.88153257924042e-05
9.3086085848035e-05
8.01385892683361e-05
5.78952408351973e-05
8.0201386466749e-05
6.71488978164358e-05
5.19747563030911e-05
7.66553576299239e-05
1.1900481844772e-05
6.86011248435968e-05
4.80019263443378e-05
0.000131636484738136
9.12629091818642e-05
4.11626187878347e-05
0.000102128934715448
6.97930144015387e-05
4.55501100338954e-05
7.26954034565296e-06
0.0001095018252915
1.86199786216206e-05
5.34730590482132e-05
0.000110030582597584
7.15500354976827e-05
8.33867650467678e-07
6.2196070341819e-05
6.56390459427101e-05
4.59096225673999e-05
6.79163420927402e-05
4.76977151732982e-05
4.05928171691584e-05
2.84468167029693e-05
3.40294123476358e-05
2.13153550046948e-05
8.32055453544909e-05
4.03106016942252e-05
4.04432407908761e-05
0.000102588358978885
1.27012412458065e-05
7.23621173274779e-05
7.4889895395733e-05
0.000122482245483878
4.12956640131709e-05
6.03553176199833e-05
1.70324242519153e-05
-1.16106177578912e-05
7.94774082155626e-05
-1.39808858210017e-06
6.74913264015454e-05
5.39832548097149e-05
3.9777931615876e-05
3.13321944453339e-05
-3.54837623577196e-05
2.71196121115932e-05
4.56000315307418e-05
6.12404494405096e-05
9.76491526499767e-05
2.67833072707311e-05
1.98892648308118e-05
2.54514704706313e-05
3.75583668760815e-05
2.89960608038027e-05
1.60554883224631e-05
0.000117070785203331
3.80181271481926e-05
6.63141435455351e-05
4.65577752527749e-05
9.38662767524449e-05
3.78936535606381e-05
7.84045810989387e-05
4.4695732484259e-05
4.95817372024367e-05
3.11089997203457e-05
9.4446466421e-05
7.62675484834122e-05
3.46190695619813e-05
2.86638196813511e-05
8.64745834536169e-05
7.58740403822635e-05
5.2169491931001e-05
2.47667080390302e-05
1.79739755657139e-05
1.24780973067602e-05
1.18703072422316e-05
5.76569142146646e-05
-1.26972749192834e-05
8.94427027390542e-06
7.81177983865786e-05
7.75580305698212e-05
8.48640332109711e-05
0.000102406172079949
6.05685113531279e-05
5.78610108098312e-05
6.27883874486597e-05
4.93006725472649e-05
0.00013347610711474
-9.32368436234467e-07
7.15139045393193e-05
8.93058415916023e-05
9.3148806375866e-05
4.0320954574764e-05
0.000104407882693318
8.42126508730221e-05
8.08782558764522e-06
2.71534901079536e-05
7.13081563341037e-06
5.30959485646265e-05
9.89683088699755e-05
0.000137426808325021
4.60814469042451e-05
6.64558899070058e-05
9.67383070658387e-05
0.000103857243710435
0.000114802758412505
0.000106906553637907
5.01034578450122e-05
6.65640978611833e-05
0.000142456037814708
4.33659167442002e-05
0.000116989875154014
5.30290032789854e-05
5.64201800105488e-05
7.9041385135989e-05
-3.45069240542982e-05
5.51494463342431e-05
8.55579400427478e-05
0.000145311222537684
5.77861772911308e-05
2.71198180904221e-05
8.95732369041862e-05
9.94686757096274e-05
2.36324421639358e-05
1.91671291152101e-05
6.75106915355096e-05
3.83269755955251e-05
6.58958759069381e-05
-6.49478931396817e-05
5.73544861359585e-05
0.000115571516576023
3.95568287833934e-05
5.42473908253768e-05
7.03057150706143e-05
5.88077450895787e-05
0.000119808966040264
4.5973295077496e-05
7.79423561672655e-05
8.14622338779718e-05
1.1813263082761e-05
9.07653295090732e-05
8.47062074186904e-05
8.41057403053777e-05
4.24030052211548e-05
4.09563499448459e-05
3.95259955659976e-05
8.32745712198988e-05
3.17276930141592e-05
5.13101568131151e-05
-2.43958699097196e-05
2.19415364625053e-05
7.92388359191475e-05
2.61871743703081e-05
6.282892453989e-05
5.20284989305675e-05
5.90053676420582e-05
4.76021585001692e-05
4.00596256601837e-05
5.42178875782819e-05
6.7740793477195e-05
6.90105261313571e-05
4.64584554131597e-05
6.92228448603064e-05
8.00996236025583e-05
3.16374173060186e-05
9.19474557223895e-05
8.66178791297054e-05
0.000122393675623971
1.92225716466481e-05
0.000125490573050013
3.16467022819228e-06
2.61409532611926e-05
5.32223048516509e-05
5.88834041209237e-05
0.000106854335985096
8.11841467495771e-05
0.000102011882493605
2.84944365771915e-06
8.11646078315873e-05
3.85645359761904e-05
8.94107485310452e-05
7.40744632882134e-05
7.26473272278511e-07
0.000111658834865254
5.37510465335868e-05
6.91685913467625e-05
0.000120545227396494
5.7610569701933e-05
3.9051933200994e-05
3.81463971075482e-05
6.1581415831039e-05
1.96374111628518e-05
2.26729334253868e-05
8.02641266285234e-06
3.40306067489098e-05
6.10373131293525e-05
8.17759095406735e-05
0.000102954142806875
0.000119995776609134
6.00291863771872e-05
5.65568796488297e-05
7.60604196036845e-05
0.000133983782260419
0.000103042149915772
3.90285634728745e-05
5.11614351421612e-05
0.000114783130661721
8.15274045448059e-05
0.000106100244991995
9.22394086033821e-05
0.000102128256597361
6.08410636337962e-05
4.82895729518264e-05
3.11293089165605e-05
8.58328967407462e-05
6.79295139169674e-05
-2.45941254936742e-05
4.86809870289608e-05
6.46972989653403e-05
4.82386178776962e-05
6.54004670822755e-05
1.18908483231696e-05
7.99364358068583e-05
-1.41845517165462e-05
6.3258560348824e-05
7.75247581416951e-05
8.04838709847968e-05
6.46539365538502e-05
6.06902206571785e-05
1.05865210689769e-05
8.48589884950902e-05
8.09432944853554e-05
0.000113370387325751
9.59949647926637e-05
7.12779864709605e-06
2.65033934623412e-05
1.27486184472747e-05
5.9572541030491e-05
2.75961400681343e-05
5.78312923422466e-05
2.1395443015133e-06
-8.79067445752197e-06
5.0930890994009e-05
4.50956373896862e-05
3.16703690456172e-05
5.66561303941745e-05
3.30280605555207e-05
4.30262645157936e-05
4.65596416780687e-05
4.52442134561821e-05
8.20099013103923e-05
7.56573983867325e-05
2.88479276849448e-05
5.01759267752077e-05
4.18199841542284e-05
6.22633170220518e-05
6.88160205662114e-05
6.82497619453602e-05
6.47262265245281e-05
3.13840736854139e-05
-7.20490121702403e-06
5.89636136019484e-05
4.61660495436974e-05
5.62861317941746e-05
9.79417483790877e-05
9.57678326617225e-05
2.43425814031128e-05
2.23131825182482e-05
6.42759027751873e-05
2.27401476069658e-06
0.000102869815809499
6.61141655077137e-05
5.53503662355454e-05
4.45090102002363e-05
6.32277488709612e-05
4.54458008767399e-05
7.78816502991024e-05
3.87396550513408e-05
8.24328719369455e-06
3.51647699014716e-05
4.75057308846069e-05
6.09193242037949e-05
7.93654686516284e-05
8.88885271546367e-05
8.16907960450443e-05
9.0485390985931e-05
6.41047967541818e-05
2.43491130470769e-05
3.92005253962392e-05
7.36105902860873e-05
7.1112679997053e-05
4.62188470058899e-05
4.66254796459169e-06
-1.74702372831665e-06
3.90082328747119e-05
9.30305127748168e-07
7.20542492366699e-05
5.81850445428149e-05
0.000120637701972984
2.85269580766876e-05
9.45155158955648e-06
5.43244894424693e-05
5.91747082319862e-05
8.30892654155127e-05
2.03008581583499e-05
6.26806480383858e-05
1.79399961319029e-05
9.60085432786855e-05
7.72627412260887e-05
8.03355275477309e-05
5.65477420469105e-05
6.52619870395266e-05
4.54595835063611e-05
5.08181963206964e-05
0.00012840201588932
6.17930220610156e-05
-3.0157910101307e-05
5.86340265274677e-05
3.94591856529421e-05
0.000114289268278009
7.112372194458e-05
2.64663129757862e-05
8.31480049388777e-05
6.95339290111142e-05
5.35801496463512e-05
1.72044206735132e-05
9.52473980835116e-05
8.44919607714631e-05
5.91443469723024e-05
4.66089981237001e-05
3.94319148779748e-05
2.12852823461004e-05
3.91153910901645e-05
4.52132747459699e-05
4.79747434803388e-05
3.05517065994343e-05
4.31860390153214e-05
8.86477679105581e-05
7.38892870721532e-05
-8.93500710342713e-06
9.62176374388155e-05
7.86550039645679e-05
2.46174165583402e-05
0.000115446194211998
4.81209444452379e-05
9.66151759729749e-05
4.40521015210884e-05
8.24366256190166e-05
6.22585490369317e-05
6.84349330251549e-05
8.22312045966141e-05
8.51856775480913e-05
9.17887021078389e-05
8.76169160431567e-05
3.19623608836917e-05
2.50728235132444e-05
0.000112472026340941
0.000109681339060008
7.78908113519378e-05
4.73685741230262e-05
8.0708590597008e-05
7.51298596584535e-05
1.5587340024648e-05
0.000143069823378231
8.91737328339341e-05
5.70166294502518e-05
0.000137223054375151
9.43169277163471e-05
5.21476490714609e-05
6.50499529831396e-05
7.96790833005352e-05
4.66801838313342e-05
5.62420878683438e-05
5.41150259705015e-05
2.6986946849625e-05
8.92978684830705e-05
7.81002200290135e-05
-3.06567692383832e-06
4.00651288447423e-05
3.44460662283196e-05
1.53264182919581e-05
6.86062214253218e-05
3.64221675116675e-05
5.95137620372674e-05
5.73005637324293e-05
6.66376936069815e-05
1.94177096710211e-05
5.52442857904727e-05
3.17572342399682e-05
3.3120624079678e-05
5.06871943220799e-06
4.74997473580029e-05
0.000105617439676252
2.75925346802027e-05
3.14961112966383e-05
7.6181963989567e-05
7.39025658660247e-05
6.55442894770632e-05
5.36671253001765e-05
9.48964806101011e-06
6.07162478280866e-05
5.5186490968374e-05
4.8868470728487e-05
1.01020751020569e-05
3.51935375427603e-05
1.50807400200952e-05
7.98603453118204e-05
6.55273105374482e-05
6.5818734263669e-05
4.05460097464148e-05
2.4940353553181e-06
6.21071827331977e-05
7.75682536362759e-05
5.04429140058656e-05
-6.55447793291586e-06
0.000108683921312018
6.87472270944648e-05
1.68877404262695e-05
-4.68159437705438e-05
9.97118523119965e-05
5.5200424546376e-05
6.16647298677886e-05
2.69785724735008e-05
3.89002793512422e-05
6.89107604310754e-05
1.08571892504082e-06
2.08576480512021e-05
-8.11449845276008e-06
4.19262574140135e-05
5.61540248644664e-05
2.53494805637067e-05
7.86414277440503e-05
7.92655248344638e-05
5.21874874119105e-05
8.13624091311634e-05
6.15848051394738e-05
5.61621942680855e-05
0.000122645510623855
2.39375436569866e-05
9.38687810956107e-05
4.84633309066796e-05
0.000111432818593719
9.22697096870325e-05
8.98610694926089e-05
4.43525448148891e-05
7.94834043093614e-05
5.11627703550167e-05
8.62753961025984e-05
2.83499030791385e-05
5.36349040169987e-05
4.86599084499696e-05
1.42154694423457e-05
8.8968011413278e-05
1.74200667277384e-05
4.09466580342074e-05
5.62690323830207e-05
2.94990209443838e-05
3.89475000343072e-05
5.28077136092677e-05
9.48371646646119e-05
9.89506540075975e-05
0.000106670064748347
4.98969609902618e-05
6.80008080102576e-05
8.22259765336544e-05
7.79954927484962e-05
3.78291559236189e-05
3.79111918617883e-05
1.95733703101792e-05
3.28954690344544e-05
5.08210511726747e-05
6.87222540580827e-05
0.000132153478736824
7.54495749850496e-05
0.000132266294085786
4.22593326155437e-05
3.84622052147267e-05
3.5089897785683e-05
5.92099779092415e-05
1.43777012786884e-05
4.89206559353528e-05
2.97464961428047e-05
8.12051828813108e-05
5.64102301300484e-05
1.47013979716534e-05
5.02218477374622e-05
6.24163773627749e-05
6.43039207208202e-05
5.0187966944701e-05
1.16720995414758e-05
8.33560692411415e-05
4.12059415534183e-05
8.25479286545349e-05
-7.5061886312962e-06
9.13455405689522e-05
4.46532536145594e-05
2.98109543564911e-05
4.1114882380321e-05
8.58728472758813e-05
2.89996299794928e-05
9.03057764433845e-05
2.38650330867159e-05
8.52788800181775e-05
3.5983158634984e-05
5.81620161898369e-05
9.0536771812008e-05
3.7194246511091e-05
7.85030401535962e-05
4.96953825309866e-05
0.000116209438744109
8.18941876658264e-05
6.58387488522944e-06
7.08528373943128e-05
5.46641322666754e-05
1.75627536367838e-05
4.2423630214095e-05
0.000178740981650785
5.81769819193477e-05
5.60827737994974e-05
7.23849117277325e-05
1.59293828299565e-06
6.85334790850015e-05
5.22011137838831e-05
5.31170416782808e-05
7.37027363360907e-05
6.40400145266133e-05
4.21358580769986e-06
4.72682570962731e-05
5.16389084356803e-05
7.19326448024898e-05
6.19420294423843e-05
5.7192795373035e-05
1.13738353475286e-05
4.19731714758791e-05
-4.97949411676153e-06
-2.89271676070569e-05
8.36117182311714e-05
2.75091678872218e-05
8.37445988363757e-05
5.91055445616699e-05
7.83361190135542e-05
1.9987886766852e-05
7.73754356382428e-05
6.1109188643209e-05
7.89537947627819e-05
2.22176345147958e-05
5.30451519528429e-06
6.70013424249917e-05
5.159156922952e-05
8.8712517382542e-05
3.4355713851872e-05
5.41726380786707e-05
3.63126618929816e-05
8.35816370261667e-05
9.20664479150627e-05
6.50161529271269e-05
1.86241698354762e-05
6.77375880392343e-05
7.89590795429662e-05
-2.68267129846679e-05
7.53170925272282e-05
-3.64158870136722e-06
8.8716317394068e-05
5.45411786065402e-05
7.51921288993467e-05
2.62507101031284e-05
-2.30191464676874e-05
7.86859472509351e-05
6.61522436974106e-05
2.71640717218063e-05
7.50755127336542e-05
6.77916260989249e-05
6.32881330642121e-05
4.86421272740853e-05
5.84295450714891e-05
5.50442020675721e-05
-1.45155127504865e-05
7.13500420912545e-05
8.79168256408871e-05
0.000106797885830677
3.42464027595304e-05
4.21765469043572e-05
4.50191702637551e-05
5.6448847259878e-05
3.33098367638919e-05
7.00703091621689e-05
0.000111231963789075
4.31395342120954e-05
3.63792407424245e-05
1.25606289987115e-05
6.72456008252641e-05
5.14571660837136e-05
6.28755918205513e-05
7.14492149232087e-05
7.17006599494121e-05
9.17933342108505e-05
5.69924180365748e-05
2.6057857671783e-06
0.000112553857767017
0.000111444579354015
6.33851701504434e-05
8.68199174624468e-05
2.79487303874009e-05
8.56966503995451e-05
8.17518084398609e-05
8.85700534698969e-05
0.000105433107808366
3.41126998905463e-05
4.16120761757351e-05
0.000116996790745683
5.12706476680849e-05
7.53383947590702e-05
4.97636846992795e-05
2.69184818131692e-05
-4.31083617886757e-06
6.73369497774479e-05
4.91501739894288e-06
8.13600640836778e-05
8.85337214174776e-05
2.28222866133681e-05
5.84572559888951e-05
-5.56338092514768e-06
7.34564861692972e-05
6.30628037914537e-05
2.7691085622935e-05
2.938078617443e-05
6.19194209155639e-05
4.24583717271911e-05
4.37207788808215e-05
1.32876699176451e-05
6.33864569878791e-05
6.60013981103134e-05
9.81427822502448e-05
6.12250986308766e-05
7.85065638177776e-05
4.77723680927678e-05
2.89177147868904e-05
5.59809751427851e-05
7.90333928349131e-05
2.88408324642525e-07
2.11145195639589e-05
9.45379156900858e-05
0.000121177652369393
1.87809513946229e-05
3.91121248269248e-05
5.41732045810012e-05
7.18823284782064e-05
5.63595022641107e-05
8.64779934203572e-05
0.000112412738695768
0.00010208518118014
8.4208196030843e-05
7.48709675014457e-05
2.11964798764179e-05
9.90945344536871e-05
6.87423385118672e-05
6.45577150043087e-05
6.49188599735269e-05
8.59242847786306e-05
2.44432368540159e-05
7.25912308307398e-05
5.70431144093223e-05
4.37929193368014e-05
5.57317417011466e-05
9.42234341742684e-05
2.9306552765497e-05
-5.07031178720189e-06
8.27486045595048e-06
3.98767100209697e-05
7.1829626958373e-05
5.60227827354006e-05
7.73639104708227e-05
7.25470212886672e-05
0.000104056346828721
5.8135578830514e-05
6.4987551022743e-05
8.72185370109594e-05
6.85357957776335e-05
9.89820824883874e-05
1.45047298332593e-05
7.16437785845056e-05
4.70648226418598e-05
9.00016548711188e-05
5.64630628809826e-05
4.44548297237489e-05
1.33070770985852e-05
9.76427941508135e-05
4.26225379362014e-05
-1.30492329644429e-05
4.39333711830307e-05
2.70424455817897e-05
5.05718609602771e-05
3.54812910367619e-05
9.1531767184262e-05
0.000112362551005578
0.000139175028525554
7.30748626149937e-05
2.36830847254791e-05
2.0931653038679e-05
8.72686174502531e-05
5.95679797960227e-05
9.6278453629589e-05
8.2254278810476e-05
2.98677949776467e-05
3.79349351551632e-05
2.84282096561557e-05
7.48456746547591e-05
6.29143591276359e-05
6.44048826393841e-06
5.53778761413879e-05
6.46224787089202e-05
1.38650902542694e-05
8.85208273614126e-05
7.55034320476209e-05
2.47503713811243e-05
3.84449851514411e-05
7.51695440316007e-05
4.63196163898609e-05
4.96341213441229e-05
5.58142783717454e-06
-1.44952159111052e-05
2.81163883843136e-05
6.68550427610525e-05
5.08170510923759e-05
-1.4548241633257e-05
6.07545135476493e-05
0.000136344539459281
7.84755267082184e-05
1.47078897449547e-05
5.56578635962697e-05
-7.40871213738913e-06
9.45780625751133e-05
8.85962232274214e-05
5.47141596801981e-05
8.19663192312349e-05
4.73626023833768e-05
5.8195928122628e-06
5.35248732749787e-05
2.89652247314725e-05
0.000105277698218424
9.59720703788349e-05
5.42726984742911e-05
4.00444736188238e-05
6.05888485879693e-05
7.51778057011187e-05
4.84486519280213e-05
7.6173617710543e-05
5.77541911567456e-05
0.000100456667045967
4.14424621838289e-05
1.13666315638498e-05
0.000101896214684772
5.80629130335205e-05
6.3096512816419e-05
-1.21453093126162e-05
3.84507892230592e-05
5.86053215812204e-05
-3.70934707241478e-06
5.24885188943217e-05
4.37323274547322e-05
9.18345652120542e-05
3.11315500576221e-05
8.10398433642516e-05
0.000106403098556865
4.07941269630903e-05
6.29937309683168e-05
9.66633561335282e-06
3.33398395896733e-05
1.28814280898274e-05
0.000160028103080426
6.10328431705877e-05
9.55197045155165e-05
2.43500438789356e-06
1.13288642113699e-05
4.76517069185358e-05
6.28814792721282e-05
0.000104323448586376
3.16198371943296e-05
0.000120969144276361
0.000133013814083873
6.88340116452945e-05
0.000110289595862641
8.97296819951465e-05
8.51394603892396e-05
5.4064392427695e-05
7.11491763439812e-05
3.02914394454174e-05
7.39963666595812e-05
1.26725822503421e-05
6.15112484681195e-05
2.62550117043254e-05
0.000127451221611166
6.502267929285e-05
6.88852054615086e-05
4.91935117487964e-05
-5.41070892423098e-06
7.37256817743868e-05
4.71951729830389e-05
3.71514747398894e-05
3.77144742658386e-05
2.79314754862407e-05
4.09969779285892e-05
3.06696268933148e-05
4.1527990339753e-05
3.41135737276415e-05
5.07019857051492e-05
-4.22707977954196e-05
5.77263568744019e-05
-9.43302407445275e-06
8.04126300227089e-05
4.24737451773225e-05
0.000104038070986086
-2.16046498591319e-06
3.78875188189715e-05
3.58235491702873e-05
6.37127063346191e-05
3.77128658746941e-05
7.94599477485531e-05
4.09438995910512e-05
9.11827490882178e-05
4.29717409003144e-05
3.92148548912562e-05
4.18835010372535e-05
4.46993309657087e-05
1.64380465712294e-05
2.38261264557192e-06
3.50932005227971e-05
7.46726776934673e-05
5.86673461601372e-05
8.93601934296655e-05
5.36908428431041e-05
7.24743645662418e-05
-2.95745390638332e-05
4.70735179829398e-05
0.000102706443119047
4.12209115767283e-05
0.000104084961333102
9.3744040197334e-05
9.51075729838147e-05
2.51002467228687e-05
0.000121089990903106
2.506816118159e-05
2.87723203945223e-05
8.58936338832675e-05
1.27139394071009e-05
6.74999105556049e-06
4.38823524919313e-05
4.0546478172703e-05
1.75638072686816e-05
2.63202988272532e-05
3.14668533471188e-05
4.09870869999732e-05
8.12449138175866e-05
3.89539591814348e-05
6.49851918084044e-05
6.40398373540993e-05
4.74036118361398e-05
9.8519075086525e-05
6.57997496496526e-05
-9.93101902694146e-06
2.90232044673286e-06
0.000100678042754268
3.45949186626592e-05
6.38695595903823e-05
6.02517191959789e-05
6.86671656617129e-05
1.91308421379581e-05
6.5079365005505e-05
3.93019750687482e-05
7.85588335586432e-05
6.89062383891279e-05
4.19882066484871e-05
-8.34028855288613e-06
2.62768186970895e-05
0.000125393654004345
4.56743842062294e-05
9.26576407400135e-05
7.9593961801042e-05
6.39108174528747e-05
5.76070266139495e-05
2.243589629429e-05
0.00011226403857144
0.000107952584552964
0.000127760217952965
0.000121356716207872
6.72783633420391e-06
0.000100414068274666
7.99357093853595e-05
1.47272423325249e-06
4.72302998580045e-06
4.01178489828417e-06
5.66352498230199e-05
-8.99819949654501e-06
7.68079478786492e-05
4.64775965055579e-05
4.94474217191363e-06
4.01693113786041e-05
2.4652984583841e-05
6.54670083501139e-05
8.37174567210045e-05
3.74227069913095e-05
8.31605299326237e-05
4.96043687064608e-05
2.98642462374417e-06
3.95455821719382e-05
-6.61944288253466e-06
9.50128399144011e-05
7.59141052300947e-05
7.5937692735191e-05
2.13804411581546e-05
1.18341285846253e-05
9.15856747394901e-05
6.26772629815291e-05
6.84117229204868e-05
1.59948896126747e-05
1.7273475549706e-05
1.44080638775056e-05
9.23022892865186e-05
0.000109483531623375
6.14966865697479e-05
3.25472012146767e-05
5.92613160564832e-05
7.55887015302979e-05
1.24552448071854e-05
6.18242680948808e-05
0.000102802052496611
9.17964591221754e-05
4.16605238486705e-05
4.43547954709334e-06
6.29608879133906e-05
7.24721062644751e-05
6.63643102749438e-05
6.24363209736631e-05
9.8132827827481e-05
8.15481399107087e-05
3.97865672049707e-05
4.05105082705676e-05
5.45048948149134e-05
9.43252530479121e-05
7.19881591803849e-05
2.47788629520655e-05
7.41057042244909e-05
9.67971742966549e-05
6.22072219532199e-05
3.18513839057719e-05
1.30498452245657e-05
3.57234581198025e-05
5.59418120852642e-05
3.79253792053089e-05
5.60868642065941e-05
4.67977463807568e-07
4.85089919273494e-05
2.7070532812944e-05
5.3822541503336e-05
8.99247578029773e-05
2.19516508794584e-05
5.92228474525376e-05
0.000107748033862066
1.32148109839022e-05
3.6794232965295e-05
7.08028703147652e-05
0.000116586442303696
2.45117691166299e-05
1.10106277175204e-05
1.0115124172342e-05
3.93760291791779e-05
6.06312964047003e-05
4.97585193645917e-05
8.7927321204168e-05
4.09805757622517e-05
6.68990539922704e-05
9.36683921387369e-05
6.35073802264095e-05
2.80311000933274e-05
5.72015277714968e-05
1.09508987975099e-05
8.43499543330966e-05
2.06169178031512e-05
8.1513077927741e-05
1.28380784298098e-05
2.17913412520521e-05
5.72886243541763e-05
2.56960856356611e-05
4.99663339404642e-05
9.77207048723106e-05
0.000134298017241108
4.28555235010762e-05
4.34763143448341e-05
8.2116523362993e-05
4.26964148549008e-05
2.85321738810748e-05
5.48860424448659e-05
9.56734405772329e-05
9.55719681208943e-05
4.10936253422253e-05
9.67567585613174e-05
3.62434809114733e-05
6.41786903873588e-05
5.05552872015516e-05
4.94301899617243e-05
3.0794002179627e-05
3.19753973237202e-05
-2.89738394638438e-05
0.000110947207651659
6.77253426552124e-05
0.000103301589700381
9.41697892851498e-05
1.83623069002381e-05
6.14673154567715e-05
-1.63667753189179e-06
2.46004296296102e-05
-2.23207470066712e-05
2.41754812164459e-05
3.70483809836489e-05
2.94698340602657e-05
2.18003029782514e-05
6.00161623256185e-05
6.19708450853264e-06
7.94765244222797e-05
1.67498257084652e-05
3.44459317127777e-05
6.94230516597649e-05
8.63523442763844e-05
4.39080309238627e-05
0.000100331280887732
6.73608427757507e-05
6.90667847641368e-05
6.24950906979734e-05
0.000113049021059451
5.22790530930544e-05
2.46333518864854e-05
3.23746608586957e-05
4.27981896463877e-05
4.4981411305353e-05
9.95261743195078e-05
0.000111398566103527
5.57126590402045e-05
7.00092024113103e-05
3.26484461280796e-06
5.19445263136661e-05
4.0338785184964e-05
1.4401927572509e-05
0.000100272774265082
-2.51941025298504e-05
2.82834659116214e-05
3.1828538828051e-05
1.643523004917e-05
1.10884929273983e-05
3.80816718377692e-05
7.41183104106343e-05
1.43611324581062e-05
0.000115071533454611
3.58077516696615e-05
6.66756952717039e-05
4.42144859209068e-05
9.84214527909551e-05
7.05712838983733e-05
6.98757241805742e-05
3.83197440186241e-05
8.36412529123488e-05
4.44744737018443e-05
7.95706388555031e-05
3.57377895577589e-05
1.18158160309996e-05
3.9113195887881e-05
2.37613344903919e-05
3.35684278243298e-05
3.17755680447447e-05
5.24831841931599e-05
4.19187926607532e-05
2.02544793638084e-05
1.79601497301995e-05
8.44854038038176e-05
-2.92044008895887e-06
6.52867137603636e-05
6.10198554210905e-05
9.72670579565779e-05
7.75014771759074e-05
6.68353426600718e-05
7.50539982063025e-05
5.82663677963733e-05
6.22490077720661e-05
3.36931189764339e-05
5.5325937871535e-05
0.000101090398482918
4.88718270696926e-05
4.01734400283324e-05
7.57564463528199e-05
6.8763383427058e-05
3.31286883319554e-05
8.28423648937889e-05
0.000106670121407594
8.50294042972417e-05
8.47380805828519e-05
7.16209089876958e-05
-6.54105584321468e-06
0.000117840432132817
5.94223694842451e-05
1.92310148332127e-05
6.54252359297685e-05
6.48189980406928e-05
7.24065903287336e-05
9.76708549019583e-06
3.30695760140359e-05
7.62234713986444e-06
5.76075698797159e-05
2.8811509448408e-06
7.72941111503999e-05
2.00477923007265e-05
6.23067245174414e-05
6.27932749334523e-05
6.811033179851e-05
7.69711138193012e-05
5.09345162128766e-05
0.000108757099526439
9.82198263985083e-05
5.4679808935413e-05
3.7472752451648e-05
4.92407710714433e-05
2.17555707088782e-05
7.81163620909619e-05
0.000104818158766466
3.42169688057171e-05
4.42560224106283e-05
1.8778378982067e-05
-4.00141399451212e-08
1.60753236203631e-05
1.66714142117283e-05
1.15695262635822e-05
4.00218019714309e-05
2.35378960003099e-05
4.22055192827195e-05
8.12721756239918e-05
3.08319074025175e-05
4.02955945780304e-05
4.42685027313123e-05
4.53584938138875e-05
3.30390801587615e-05
5.38023421126072e-05
6.91559572148865e-05
2.03836569068043e-05
7.97273175770598e-05
0.000119565936882865
4.65760256819314e-05
3.95949876853703e-05
5.99218447462834e-05
7.45168244149444e-05
3.19242598556687e-05
6.43206907082999e-05
8.00196988765755e-05
8.35922619368678e-05
1.94755256527982e-05
5.84274645486962e-05
-4.58777267438927e-06
7.40324018731829e-05
9.48545159121997e-05
9.7619155174007e-05
0.000131234696346122
6.67951800159434e-05
4.88048835343337e-05
3.51985549837005e-05
8.85230551495927e-05
6.7555562307449e-05
-1.70296246154695e-05
4.75192697571662e-05
4.0733392845157e-05
9.23656586290313e-05
3.55758988250267e-05
0.000128364482393568
4.32748183849112e-05
3.66459945552364e-05
9.69855832108677e-05
5.42921900354339e-05
9.3611985048177e-05
7.6836239136507e-05
3.32105857300074e-06
8.14325837188326e-05
7.67613706525508e-05
9.20222059702716e-05
9.13994029689786e-05
8.46150399263307e-05
6.86990173762457e-05
2.53466745910806e-06
8.77195153152831e-05
8.77080318764637e-05
8.38486783724709e-05
2.06591395927067e-05
3.85800399049542e-05
5.43026350557496e-05
-2.22221642313919e-05
7.53127100405913e-05
6.90577978489389e-05
7.66671666394312e-05
5.71548570393745e-05
0.000120680004657797
9.91787098799561e-05
8.40180942733102e-05
6.02280957270907e-05
1.15673715268012e-05
6.91377912968674e-05
7.79787047276242e-05
3.64607508134203e-05
3.06101342203392e-05
6.95488958608125e-05
9.13386138249447e-05
6.05413249781347e-05
1.43563365541041e-05
7.61732503574494e-05
9.65439320093547e-05
6.11315527511094e-05
4.75271681681674e-05
0.0001028074091524
4.94023113548757e-05
1.18205229101056e-05
0.000124012698787462
3.14927040565342e-05
1.13328487734455e-05
6.07870014057252e-05
6.36437143436749e-05
4.72800137083286e-05
2.26163298630013e-05
1.52497748711406e-05
8.14337196730715e-05
1.78497536366602e-05
6.93260160722427e-05
0.000100655183686351
7.34510099537612e-05
3.75287635794563e-05
7.89281675694572e-05
6.97798061556864e-05
4.14870010174242e-05
-2.45954913788516e-05
6.13624345710504e-05
3.6009149512158e-05
8.54449682796248e-05
0.000112289097251112
2.2032462456108e-05
4.30181206229817e-05
-3.19563705080242e-05
3.32516114673358e-05
7.81679732293666e-05
4.44526552389516e-06
6.15639326389504e-05
6.59931876914315e-05
-1.17444561776507e-05
3.47926415083961e-05
8.01327393982071e-05
-4.89143152978486e-07
1.139728857159e-05
8.19522966060177e-05
1.02123023497479e-05
7.52600084807919e-05
3.70111574993473e-05
5.89200990710614e-05
8.98967005258912e-05
6.59482389979394e-05
6.1128632646194e-05
-9.57898085275576e-06
0.000108867973079481
0.000115122334930076
-1.28940816366578e-05
8.21982632423839e-05
6.01955721691322e-05
7.11919232463907e-05
3.09603278769759e-05
0.000110043398731611
5.01652271601444e-05
5.65922091466943e-06
5.174899469966e-05
6.9158343042018e-05
2.20339674249897e-05
7.36731696301945e-05
9.31199331960199e-05
-1.20528756361362e-05
4.52650758075506e-05
4.08990700451107e-05
1.68719095791615e-05
3.79061330523998e-05
1.24938760560573e-06
5.08802749709763e-05
3.45178968113848e-06
8.35563502915646e-05
4.06238294006507e-05
5.27276124473447e-05
6.7880085481351e-05
2.48636986474757e-05
5.27538855404526e-05
7.64359755375855e-05
7.79276348954356e-05
5.50339496924592e-05
2.59530604716798e-05
0.000105723317413042
9.06624938749898e-05
7.35037862901428e-05
4.91003047362791e-05
2.37843750240678e-05
5.05260208727144e-05
3.70844720703727e-05
9.59335017362495e-05
1.51697140336803e-05
5.11720381245836e-05
5.42450505601159e-05
1.95506914782845e-05
3.62553938201548e-05
7.28237210404272e-06
0.000113923879639754
2.15133210187335e-05
4.43016268958994e-05
3.91674686312113e-05
6.08152040984923e-05
4.83848295914297e-05
0.000125881998064413
6.49566624552388e-05
0.000104072539592687
7.42320597156832e-05
9.52372385346189e-05
7.86566897776697e-05
9.98230039492563e-05
8.84590932059014e-05
0.000128758576074338
0.000104639782177397
7.48377239017733e-05
0.000133382776606878
4.53936891960987e-05
9.06935101040647e-05
7.5369865813615e-05
5.59994163923372e-05
8.36478938583468e-05
6.34588198783143e-05
6.21353470594194e-05
8.40770122050699e-05
1.65903184560551e-05
8.66053352561149e-05
4.49570570944246e-05
2.12057663830853e-05
3.84152731926164e-05
8.02229134121113e-05
3.95189370211333e-05
6.23037265513439e-06
6.53103104715757e-05
5.55116553642498e-05
6.10714214451381e-05
6.08485415459171e-05
4.29595703661361e-05
8.3338352370647e-05
4.57533029452279e-05
4.1371556279456e-05
1.89519747098486e-05
4.41012605769001e-05
0.000103333731409585
8.96845655328167e-05
4.55996309180449e-05
4.83955516442308e-05
5.41633924272151e-05
8.9603398214847e-05
9.10671839252835e-05
8.75549782915278e-05
4.18455479286373e-05
6.92303622565956e-05
6.10261940614161e-05
7.44818979663667e-05
5.28110776648267e-05
8.7190976830976e-05
5.70179701203381e-05
7.96886704650307e-05
2.64239022432838e-05
1.32539336835968e-05
8.33376866180682e-05
9.94264266519466e-06
8.78067263285745e-05
0.000110231350314089
0.000144007530943569
5.48061171693499e-05
0.000135971528224667
7.98617407626937e-05
4.87353380486628e-05
5.42598772919599e-05
2.945540956023e-05
4.57106674813152e-05
0.000108099257614321
4.76116416046439e-05
3.06120339221329e-05
-2.45574720329676e-05
4.6868764533758e-05
2.34884142057172e-05
7.12640239997071e-06
-2.29717833273353e-05
3.64287488476905e-05
2.7138600096702e-05
-3.55289818734915e-05
-4.53443512508268e-06
7.74239276001559e-05
3.29787990064132e-05
6.89002568493868e-05
-5.54593344195747e-05
7.83426668794393e-05
0.00010355754362477
0.000100817462342111
3.63700821620047e-05
3.77046079148376e-05
5.03959055272944e-05
5.81140881577676e-05
7.61235891413105e-05
6.3043062854167e-05
-1.13155487363111e-05
0.000138581072225385
0.000119062901734626
7.64770345758961e-05
0.000100815093115113
8.61816064715914e-05
0.000104577858241264
8.5914883434136e-05
2.40075268584457e-05
8.24115013470574e-05
2.38799350761899e-05
7.5392134449102e-05
5.3825667907058e-05
5.58179534920102e-05
6.80007117171896e-05
7.67098906417272e-05
4.00144380933742e-05
2.01237601906401e-05
1.2083826987171e-05
3.74830494897713e-08
8.64711894168606e-05
-2.20692146033463e-05
2.86802281224756e-05
6.85891165000727e-05
1.32140067314271e-05
4.56706236025466e-05
-4.22627338551005e-05
2.84167859345006e-05
7.69553263665881e-05
2.54607144521778e-05
1.5943315248442e-05
-3.12361061086172e-05
8.99618106031987e-05
4.38503761853058e-05
5.11109571230908e-05
7.23355950151695e-05
4.31407989665142e-05
8.49309223285187e-06
2.97825295477823e-05
5.07699732861196e-05
2.44520750496561e-05
6.64418321662303e-05
6.80478528303898e-05
2.7336025528134e-05
4.47452818446588e-05
4.86874854606151e-05
5.98656142021981e-05
0.000132671560946508
7.55993231434545e-06
4.64260517019482e-05
0.000130009304835009
6.66716625439881e-05
5.42945086454174e-05
0.000102271210918877
9.75091605858022e-05
0.000115701159939935
0.000119875236065389
3.07944053230928e-05
6.4264741016764e-05
-1.27175342808211e-06
0.000103369826342073
3.60326453926261e-05
0.000125732173909427
4.81381428172046e-05
5.29209597337446e-05
3.65762873795179e-05
8.13092481479814e-05
3.24031493368274e-05
3.00503738781125e-05
0.000137858830298803
5.46225602792922e-05
4.92111438980327e-05
5.05095531306295e-05
4.1304445705782e-05
2.4056828722245e-05
2.91384328673416e-05
4.98787318799704e-05
2.58606275042011e-05
7.7370218681872e-05
4.21624391344081e-05
-5.0762822152739e-06
-1.71171097286212e-05
5.25246281733869e-05
6.2887615585631e-05
6.72456241522573e-05
8.37960712407152e-05
2.78801959945309e-05
2.67846384905097e-05
4.13677219036336e-05
1.24656365457552e-05
4.5415527078235e-05
8.65695747113674e-06
-2.54922811061528e-06
5.98713565877959e-05
7.04375201812045e-05
4.79338028699385e-05
2.58261326293564e-05
4.67233334951202e-05
-1.86665057741202e-06
0.000107649843966349
0.000101545433593169
3.68303521943433e-05
9.09133133991646e-05
5.32088946151961e-05
7.03952676090466e-05
1.26201112665986e-05
6.57372682474546e-05
8.95824473544162e-05
0.000133411398892975
8.96763107368144e-05
8.16754071600435e-05
-2.43224494528058e-05
8.57524345640514e-05
9.51064995783874e-05
7.33671234846827e-05
0.000102958007943112
5.43275147747437e-05
5.46275913761632e-05
2.98281830153831e-05
8.70265825814358e-05
9.90505134409293e-05
7.48164701112105e-05
3.27096772611373e-05
0.000110976568633147
4.44171264313876e-05
3.16870143758691e-05
5.92121355767774e-05
7.00055273368855e-05
7.17714252193572e-05
0.000102901039428064
8.17826644002692e-05
4.05600491685996e-05
0.000103465511164544
6.42362799370352e-05
1.71263906059406e-05
9.52601938449795e-05
-6.07336123055141e-06
5.91774533180589e-05
6.28097417091261e-05
2.06486434837877e-05
4.58501259038906e-06
6.19912456933655e-05
5.86064746609032e-05
5.17356060935535e-05
0.000117142949088098
4.73625198493831e-05
0.00011237070083391
9.90602686663812e-05
3.37547125874279e-05
7.77134237775148e-05
7.55856465553841e-05
2.35145524646876e-05
9.12637429334375e-05
5.48804685434961e-05
5.08854435724981e-05
1.59308982037713e-05
-2.21651196844591e-06
5.64343332026485e-05
2.07003059287947e-05
3.64838342798903e-05
2.78867418353967e-05
4.39984138833247e-05
4.43752155223677e-05
5.61464502325464e-05
6.6093336201355e-05
0.000111227868727932
6.68554942062553e-05
7.7185578824789e-05
5.24570752198882e-05
8.34172015593828e-06
8.3713255316865e-05
4.84387483324856e-05
8.60574487665066e-05
7.48070135185552e-05
1.48929369900711e-05
6.82527075666169e-05
6.14027710727411e-06
4.37539209053919e-05
0.000110682217715393
3.39887005507194e-05
7.44871253430727e-05
2.8073374119291e-05
3.70450400251548e-05
1.74440132052052e-05
9.02307926566441e-05
8.28985287636896e-05
8.78253960617255e-05
6.14098827913864e-05
5.88184240012992e-05
6.83757210293267e-05
9.13055778431561e-05
0.000122651739213543
0.000103551642492046
3.6437724445533e-05
0.000134108095277734
0.000131441851002859
4.31960728860052e-05
0.000140406727209618
0.000106099767162165
4.89123911870454e-05
2.84981403990231e-05
7.45180059401237e-05
8.29019699154248e-05
5.97814342405545e-05
4.81541208691427e-05
7.63091259830045e-05
3.10778254236371e-05
5.22383459996619e-05
4.70436231818425e-05
2.7923582615519e-05
5.77399937739944e-05
6.49346847198797e-05
4.35261138404867e-05
0.000109250037303584
-3.07379386117073e-05
6.45365519948209e-05
4.87405986890027e-05
4.96206914764152e-05
5.56302406146175e-05
0.000106419602957362
-2.83094079489491e-06
8.49261245341276e-05
9.10232196724642e-05
-1.34858913579915e-06
1.94248685880461e-05
6.52001352629221e-05
5.15148020302659e-05
5.21700734605931e-05
9.94284769968112e-05
-1.57140379698732e-05
7.44625955648894e-05
0.000102711746238653
6.2310504256168e-05
9.08348630275629e-05
9.15336824256628e-05
0.000139242203105026
0.000109501115791588
0.000127398357101969
0.000102829859019561
7.27870530628581e-05
8.22117449965804e-05
8.20818423538789e-05
3.37704664899002e-05
1.620168134144e-05
8.96065084534083e-05
8.20781588519569e-05
-6.35432648369235e-07
7.81598346751467e-05
2.16058205819581e-05
6.26562573528787e-05
4.83124229640342e-05
4.98492892560584e-05
3.87596411886405e-07
3.43946924994363e-05
6.77032604127994e-05
6.15109093624163e-05
-2.28885402050185e-07
6.35972972995258e-05
2.36872270050746e-05
3.55167856421826e-05
3.98352253230214e-05
2.76948264587719e-05
3.11786315845161e-05
8.32870526848728e-06
3.05320790569609e-05
7.04860758443244e-05
7.96302001403071e-05
1.96113511744376e-05
4.5428899875266e-05
7.62642357881801e-05
4.80488671361568e-05
1.62470058908156e-05
9.60517759013994e-05
1.09101918690672e-05
0.000109368811420345
0.000140958515578997
8.52644721916338e-05
0.000103037367743354
6.4504219585276e-06
1.1275790495005e-05
6.08050982497802e-05
5.16726839913835e-05
8.96830039949904e-05
7.18604027204022e-05
0.000106233834057491
6.512660796336e-05
0.000136634404072437
9.32850951014088e-05
6.80840764405701e-05
9.95068317665948e-05
1.55790245606043e-05
6.86682567313838e-05
7.24040827849465e-05
8.39220656362961e-06
5.94003940496228e-05
6.99616592720475e-05
3.14020915509047e-05
0.000112371309892281
4.38379529524078e-05
1.48109277644297e-05
2.30079258812551e-05
8.47924395084551e-05
4.89701919314121e-05
4.8044894273248e-05
-4.5400159014462e-05
5.63651997701514e-05
4.49673163488563e-05
9.90112101566969e-06
6.29030462748412e-05
4.91613079253775e-05
6.51681250998963e-05
3.4200978182555e-05
3.26961081621987e-05
6.42939676552532e-05
9.51569006852511e-05
3.55706950025015e-05
4.17372433863084e-05
3.7956930209905e-05
5.77185307304405e-05
7.5928834307972e-05
0.000121453903153798
8.96449285093741e-05
9.38314253484114e-05
6.36312683386327e-05
4.1955779270006e-05
3.80327698750071e-05
1.44801802616155e-05
5.73346214568211e-05
8.1380497955251e-05
8.40517974371583e-06
6.23794490851716e-05
-3.22517918817451e-06
7.09210348731036e-05
8.63210358261149e-05
6.7289910846158e-05
2.89014366854597e-05
6.89028600686617e-05
4.07352868659415e-05
5.35093273680995e-05
0.000118783178841866
2.9612301293053e-05
7.38427292071885e-05
5.483901075002e-05
-1.26796579890756e-06
4.35534355536902e-05
-3.56785527398322e-06
8.71726550568622e-05
-7.70515907863503e-06
5.93371801436022e-05
6.92575244264707e-05
6.34347893114023e-08
-2.76188139640807e-05
-2.32225776677264e-05
4.49456772125027e-05
-2.1551403598375e-05
8.22635274473208e-05
7.50675715084361e-05
6.93721396817612e-05
4.07210646110586e-05
4.08519622815879e-05
3.55141606851112e-05
6.78997588175975e-05
3.00473806521643e-05
1.33693031988667e-05
8.42661837122945e-05
7.94624323223601e-06
5.51318104767596e-05
0.000107579720247052
7.77291578042069e-05
4.33013104793026e-05
9.65669568782798e-05
0.000123395685476368
0.000156790908229622
8.16083305280551e-05
0.000100539532191934
6.72150127687288e-05
9.71612415221285e-05
8.48765009287444e-05
5.19765332500556e-05
5.92874525866222e-05
3.09461604878275e-05
6.48266876572078e-05
6.31833031624303e-05
6.31271457340726e-05
8.03996519716088e-05
7.40621268655649e-05
2.30949206830737e-05
4.07457511284336e-05
7.04754068050024e-05
5.14033774272277e-05
4.92937584693143e-05
6.75453279354944e-05
4.84446633652276e-05
3.38926675514648e-05
6.27079230850205e-05
-1.77268476668925e-05
5.31025439089299e-05
5.02472283103678e-05
-7.39201881953845e-06
5.51939995967898e-05
2.40268514287236e-05
3.90110851117067e-05
8.11901676169486e-05
1.81859515579968e-05
4.46498377987543e-05
0.000102709425632961
1.33427552257248e-05
6.61990291183579e-05
4.17806026211084e-05
3.79747647083253e-05
1.85647965906384e-05
0.00012831335065408
9.44352253784496e-05
6.36510055236791e-05
5.47688595777282e-05
9.1334899542675e-05
4.12915437641411e-05
6.17468623813506e-05
3.96548561459032e-05
6.79626516221023e-05
1.73465809947973e-05
6.00776379001735e-05
4.74424706927379e-05
8.0553546769813e-05
3.77456461658828e-05
0.000150300766327995
5.63417499932327e-05
7.21389113327057e-05
8.11598625025582e-05
8.18088409675749e-05
8.32431843513887e-05
6.73687085843111e-05
9.18960506154212e-05
9.12021552259964e-05
9.66166174255859e-05
-8.4385089390453e-06
1.62051141708624e-05
4.53406997540887e-05
6.97995996717568e-05
2.3635316294505e-05
3.60825468191487e-05
8.97999665026974e-05
7.21339940375241e-05
3.079683461014e-05
5.58707957726163e-05
0.000104037384874307
4.32579909381933e-06
2.22909343323649e-05
4.49025987868326e-05
0.000101618256015229
4.34700968854477e-05
2.90916840538789e-05
2.18105121180977e-05
8.61382541738333e-05
2.34808069304668e-05
2.78973101081159e-05
-2.08225120065518e-06
3.92752061953176e-05
9.01158069274065e-05
4.1480263218513e-05
3.26203846235939e-05
0.000103362755750953
0.000105317099692126
4.87016929699127e-05
9.83780522994838e-05
5.97074714068905e-05
6.01549168972087e-05
6.23246792546419e-05
6.4121651923679e-05
4.51529875881318e-05
6.29679009297687e-05
1.53672289156496e-05
4.38535396288167e-05
3.8408593198717e-05
-8.83984421776524e-06
6.22763272897134e-05
6.57763643037665e-05
7.260781119429e-05
2.51931118349971e-05
4.9219848713234e-05
3.68045937600127e-05
4.60792606592537e-05
6.33411061125735e-05
6.63238135723778e-05
3.15518933106525e-05
9.16974272242311e-05
7.7415903022765e-05
3.38106019253559e-05
3.46514839756078e-05
5.85510670616477e-05
4.95712500327597e-05
7.97045083136371e-05
8.02501499457508e-05
0.000122814761009978
4.25362325837055e-05
6.10725809121897e-05
6.57415144268878e-05
9.94051791026303e-05
6.55649764617883e-05
5.05436263068047e-05
2.58654945394258e-05
5.74853799282909e-05
5.0517463866688e-05
4.91874048474293e-05
-2.25125474705135e-05
9.14926657095596e-05
4.0935210026735e-05
1.15253705676682e-05
3.92867121297013e-05
5.4876230470636e-05
-1.98694400215054e-06
3.7160165128769e-05
4.89101501401532e-05
3.75186228608635e-05
-1.6583590104302e-05
1.68523791388572e-06
1.59065407090815e-05
0.000130462287764533
4.47356922269923e-05
3.99314685831179e-05
1.35383147036826e-05
6.12499374003904e-05
7.61093600626207e-05
6.3144985624922e-05
-3.17371070249842e-06
4.47275651632965e-05
5.40860799488441e-05
7.680072510326e-05
1.93788735546162e-05
7.25459658306643e-05
1.29794478988663e-05
3.93510088718365e-05
6.10648602879538e-05
0.000123259803221011
0.000116981082878161
0.000100691913783101
5.8629356080702e-05
5.36290045365567e-05
0.00012359293632276
0.000119516519835658
0.000111384496671963
5.64784291458255e-05
4.08841766511645e-05
0.000106785841044102
8.44089950730474e-06
9.17083237435454e-05
7.1798079344511e-05
9.03658826186872e-05
6.32694836270642e-05
8.49065124174826e-05
6.44864756964514e-05
7.86866098341287e-05
6.33041244359503e-05
8.14515571871742e-05
0.000122522757880958
4.87075998482881e-05
5.22520964706127e-05
5.24213935616584e-05
2.61017008312388e-05
0.000115505509886156
7.62934343184419e-06
6.10771878106875e-05
7.30351362536714e-05
0.00010681974380266
4.78629489728792e-05
1.56031984238366e-05
3.62695934763058e-05
8.97670968345043e-05
6.34838468983693e-05
7.58883518759363e-05
2.81954139245742e-05
6.76187356273946e-06
7.69709649656052e-05
6.75351808670131e-05
4.43682310155006e-05
2.94730906141554e-05
2.60415202858051e-05
1.94235193279832e-05
3.64130801332991e-05
6.55833346920672e-05
9.55563375453868e-05
-1.7898530434377e-05
4.73306609655313e-06
8.11081860170745e-05
5.51929012561726e-05
5.84695969775465e-05
3.1710856705217e-05
5.86983856018549e-05
3.43223503533043e-05
0.000118324952289188
0.0001138509583386
5.59700629113807e-05
0.000109742634087592
4.85210038004902e-05
0.000118273368886387
6.47049468268308e-05
8.61212215732839e-05
6.81073333930677e-05
6.01280198795751e-05
6.71101913757385e-05
4.41590888654662e-05
4.89328538367033e-05
7.41586270562286e-05
5.62667475052066e-05
4.93430338958545e-05
6.32451313276059e-05
0.000104254645548495
6.13966771267201e-05
8.55791544393285e-05
8.95429261019549e-05
3.99792204226607e-05
6.66316882139994e-05
3.84480936258581e-05
4.99164086861098e-05
5.29477694376606e-05
9.85881270930287e-05
1.15763745712499e-05
5.31269812342604e-05
6.44985274120732e-05
7.33449107470877e-05
3.37762312334181e-05
9.23635784206145e-05
4.94003806693757e-06
4.92707833316674e-05
4.77874266328381e-05
5.59518633024154e-05
4.03639194012396e-05
2.77810620065145e-05
8.64635995909113e-05
2.64477333480864e-06
2.43822731251947e-05
2.77742440090107e-05
3.91861661278668e-06
4.26538903854385e-05
0.000137449881914782
8.40296825753764e-05
2.52903429923241e-05
0.00010018446407642
7.79138973884169e-05
8.32326905985595e-05
7.20534307018962e-05
6.53313529765706e-05
6.95133523186534e-05
9.39084281710288e-05
5.71172476860865e-05
8.46076028101369e-05
4.72703997836095e-06
2.03988133257549e-05
5.5053672360347e-05
4.5739496095667e-05
8.40890361520077e-05
3.13967086538413e-05
-5.67674573444864e-06
6.64883239602995e-05
5.7852387393479e-05
5.54428023815527e-05
5.47041895684361e-05
9.53615241886619e-05
6.16827198056181e-05
5.00896201934326e-05
3.07598662385315e-05
7.05923234367338e-05
4.44162874162701e-05
7.24361799160361e-05
0.000121485656954881
4.80766433555212e-05
3.5623133892491e-05
5.38587816887096e-05
0.000153478960014778
4.88678730625278e-05
2.16007918920038e-05
7.2842968623599e-05
9.47330480150454e-05
5.1981097132276e-05
2.90285565064328e-05
3.21646148145237e-05
4.97268634183342e-05
8.27842713707453e-05
2.91890030962129e-05
7.11226804925514e-05
5.95140403529655e-05
2.29917632405429e-05
4.66785320823641e-05
1.68391508221712e-05
5.16070393397713e-05
2.71428775546424e-05
4.56683085181018e-05
7.24541992701374e-05
4.10260647939186e-05
4.19678292811785e-05
-8.35359771939124e-06
7.95545573154343e-05
2.70341388649955e-05
4.31564872150035e-05
4.44657963227851e-06
5.85460691728933e-05
4.25577922264682e-05
0.000121977662124355
2.93191055110862e-05
2.86955520132982e-05
7.66770993939142e-05
8.82237736407454e-05
3.46564541769476e-05
