# Supplementary material for: Research on computational propagation and identification of mine microseismic signals based on deep learning
Source: PLoS One. 2025 Oct 22;20(10):e0334641. doi: 10.1371/journal.pone.0334641 (PMC12543183; doi:10.1371/journal.pone.0334641)
Supplement: S5 Data — (ZIP) [file pone.0334641.s005.zip › 000100800001765.xlsx_0.txt_24.txt.txt]

1.09550433261353e-05
7.84718535896359e-05
6.03664746238917e-05
8.19448810297549e-05
5.21327390218088e-05
9.49161839423927e-05
5.83820317554285e-05
4.68531202655196e-05
4.18692766662414e-05
4.33965930257389e-05
5.26123151315263e-05
4.09722204322083e-05
9.37381053945205e-05
5.02654491820397e-05
4.05176923709958e-05
5.50659980937724e-05
3.28324607774769e-05
7.14133954893036e-05
7.90193732858182e-05
9.5335629424907e-05
9.70570998755964e-05
2.93991184505239e-05
7.72600628927186e-05
2.49106925271385e-05
7.06872182849868e-05
0.000104467823016976
6.37594583182881e-05
8.18553758809796e-05
4.26215814530537e-05
0.000113018948612034
0.00010340267413604
7.89163231719728e-05
0.000154844567070514
6.38496299180373e-05
9.76423312148904e-05
4.17843315040122e-05
0.000106308022442601
3.58506544030426e-05
7.77235512277844e-05
0.000105665142297655
5.63745177616686e-05
7.24867570118532e-05
6.94718427341044e-05
2.55042699074724e-05
-2.25387384290395e-05
8.74541868624295e-05
-3.25181379203022e-05
7.46092135859072e-06
6.15558835738416e-05
3.06716432357463e-05
7.26344205961373e-05
-1.84177438577102e-05
6.89497836787982e-05
5.58417131090269e-05
3.7623335651547e-05
3.08778666196798e-05
4.91982774629101e-05
7.33667799223404e-05
2.92427609090103e-05
0.000127319511766614
0.000102781703244944
6.75737775132275e-05
5.24198111054895e-05
4.64327339612505e-05
6.03226456809695e-05
3.16132121287784e-05
4.81213856992565e-05
7.03768087076727e-05
1.94327074085844e-05
8.51921353891868e-05
3.44525366183935e-05
3.54414272890767e-05
7.10135571042415e-05
4.01647750721396e-05
0.000113290903511509
5.42979576356176e-05
6.62953873062794e-05
4.76600014713233e-05
4.12572071770858e-05
9.42051920214082e-05
7.49673364741083e-05
-2.52708284459917e-06
6.60123695380131e-05
0.000101574780566486
1.71219562034732e-05
7.72425999377602e-05
1.81396928232262e-05
5.01303903503445e-05
5.94128140486959e-05
7.02300340516323e-05
4.48063083348763e-05
6.49065924475726e-05
4.20165144046244e-05
7.67486200842567e-05
6.79818644893979e-05
9.28455657435608e-05
1.02442242077967e-05
2.14736780075283e-05
7.14871580719644e-05
3.91473497033402e-05
8.94012919001842e-05
9.07444920930266e-05
4.7468027390147e-05
5.09637747261383e-05
6.01667605702635e-05
0.000123760945467467
5.4114863900877e-05
0.00013097506023936
0.000111142202590474
0.000102996832980595
5.36853689460124e-05
3.63757715647561e-05
8.31240085594999e-05
9.24286584229925e-06
6.97684374802068e-05
3.1442377208298e-05
0.000113497608227997
4.70320413307257e-05
2.24967205124284e-05
9.89338411214938e-06
7.2692127995667e-05
8.83640565064506e-06
2.57779521081562e-05
7.0852781372832e-05
-1.21382972074315e-05
4.9556672582932e-05
7.84517442499237e-05
2.88409668674849e-05
-1.6081515239751e-05
8.98019913717453e-05
9.12205225608543e-05
6.94755479321691e-05
7.17419133081555e-05
2.40291630753376e-05
-6.44612785774928e-06
4.09209297194875e-05
0.000126281919127538
7.26536250017441e-05
4.77545662925068e-05
7.3806575436495e-05
4.48823464783643e-05
6.74005350937859e-05
5.71256803641793e-05
7.42273670947642e-05
0.00010393769778618
6.12376433684206e-05
3.56519096259295e-05
9.58921375678524e-05
0.00010719555171319
0.000121588923730277
7.54959971594658e-05
4.70886685057091e-05
7.7174254468404e-05
7.00914581485709e-05
3.22284737501474e-05
5.85346975958291e-05
8.26627185395026e-05
6.52754046388444e-05
4.48062027138692e-05
5.044799785427e-05
3.26309731295103e-05
0.000101611566271467
4.66027942046056e-06
0.00014119180960454
0.000107240086928563
6.24966934766828e-05
6.59901622781567e-05
4.42850204134872e-05
7.33554168547609e-05
9.08976646724226e-05
6.53916197540578e-05
7.42721567666447e-05
6.44895888240002e-05
7.48757852887851e-05
5.38178522074311e-05
3.51261135220561e-05
5.51065951668408e-05
6.2862475445263e-05
1.46375989102631e-05
3.99965254840046e-05
0.000126679163344207
9.10619266613436e-05
7.92160606006348e-05
6.19097239909817e-05
3.33677969768363e-05
6.70321965654953e-05
-1.77915919667118e-06
6.34117927752059e-05
6.28708602626899e-05
3.85945108935824e-05
3.96770466938771e-05
4.96613452159326e-05
2.11949160893879e-05
8.06579639785763e-05
6.83869618501328e-05
7.37798638046946e-05
5.20264652910919e-05
4.3194309947047e-05
-2.0295652218709e-05
5.9945703503523e-05
3.24753244246213e-05
3.47615748483227e-05
9.15892470372608e-05
-2.25001238020768e-05
7.99478954897367e-05
1.91736351236947e-05
5.97204395612518e-06
7.53191056763489e-05
5.51531868160653e-05
8.98579172563986e-05
2.05776999690567e-05
3.35231031782621e-05
1.86516484863784e-05
8.75161646056461e-05
0.000112891384446713
8.13736605023472e-05
8.56935015961573e-05
9.57236523723541e-05
-3.46798392488204e-05
6.52565382093524e-05
7.271023598686e-05
6.46349242249475e-05
1.4764872592248e-05
6.78191831574541e-05
3.74528126519432e-05
3.27316280760853e-05
-5.83922673173452e-06
8.49299138827145e-05
3.28588461534798e-05
4.16958375533038e-05
0.000111229889260893
0.000106206379556305
2.42424202524414e-05
6.5266607666074e-05
6.21734652541464e-05
9.25637806772862e-05
7.04111677910676e-05
6.83515184567179e-05
2.49537467176033e-05
7.54915687130979e-05
9.69782263152569e-05
2.28475834980403e-05
5.79340489713814e-05
2.56423712708953e-05
4.94202844161278e-05
4.70506124134661e-05
2.97289278696052e-05
7.42422439145928e-05
1.38783374132129e-05
3.18511600273067e-05
1.06896966528169e-05
9.69462898510786e-05
0.000135053764663364
2.57534554968959e-05
8.44310390766792e-05
3.1724756790204e-05
2.11810393069413e-05
3.10168688100609e-05
6.13194034144814e-05
4.7247162669467e-05
5.98185312931053e-05
9.38732142560276e-05
4.54958962343997e-05
6.18256219195464e-05
6.28885165857277e-05
0.000111984721204865
9.44450700886135e-05
0.000102409419830518
8.11733728126589e-05
0.00010042236580952
2.0555071941662e-05
5.27761350570219e-05
5.82730582807903e-05
1.05827763858033e-05
7.29481832867594e-05
3.31383081118937e-05
6.12105084302836e-05
3.99936638276684e-05
5.23600197675116e-05
2.4496926900746e-05
7.8919445564435e-05
6.82192008881968e-05
5.7227191170191e-06
5.89142284366162e-05
9.19372755464496e-05
6.50876286762606e-05
5.82248662242389e-05
6.3204498623388e-05
2.32127472846665e-05
6.7255964333549e-05
0.000102785069112624
3.44117189487494e-05
7.16325547859946e-05
2.1837307113569e-05
4.02548040232335e-05
3.45883207721068e-05
8.94368825543732e-05
2.89331403355562e-05
4.72915605461575e-05
5.97410551633312e-05
4.43377572820212e-05
4.60895899329722e-05
8.30803668673591e-05
9.06426595336446e-05
2.31215636194793e-05
5.13927347864198e-05
6.44126685083463e-05
5.19015018006826e-05
4.91732070745918e-05
7.73401753137722e-05
2.32367558795817e-05
0.000132279280872466
1.05471741999091e-05
4.69804261691228e-05
1.12794391569787e-05
-3.6763493617283e-07
1.72093689607998e-05
7.53234317851186e-05
4.71912946984091e-05
3.14307475055777e-05
1.00120188316393e-05
5.05583811501049e-05
0.000101973947441745
9.85897382305067e-05
5.43105921388641e-05
8.93183402206827e-06
2.75055025254149e-05
6.83217400700452e-05
2.69775314995391e-05
2.29335141688804e-05
5.25330437108088e-05
7.48316712636847e-05
0.000110782817309099
4.51593802593543e-05
5.89870827906366e-05
1.48369537931344e-05
7.81577231591968e-05
7.51199163423747e-05
8.91059716832695e-05
9.9828831511208e-07
5.96290394802963e-05
8.60445523562497e-05
0.000115347108078436
5.76450474076975e-05
6.99155435796471e-05
-3.63794996342557e-05
4.59105650910067e-05
0.000113407171358472
5.54047398657323e-05
7.22295973791793e-05
4.42115173203897e-05
0.000114915852767232
5.66300941055232e-05
6.12916251605517e-05
7.47059112488548e-05
9.42225788059477e-05
4.54499554065659e-05
6.67241704829017e-05
0.00010370054462239
8.81673653641304e-05
5.36446691466302e-05
5.80415546528669e-05
2.88037565105268e-05
0.000120498677705935
5.46049402982724e-05
3.66899818138235e-05
4.16810088807967e-05
4.74729338031085e-05
6.52888745215584e-05
4.6365787725636e-05
7.63882261094901e-05
0.000108215742157193
7.25658512356349e-05
2.16429121378547e-05
2.68362950276774e-05
4.86854151869591e-06
5.17580770576571e-05
3.60647468498005e-05
8.16841718580645e-05
2.29304307706353e-05
3.01036933881839e-05
1.77892775180739e-05
2.2362501274064e-05
3.573673613556e-05
7.4886632488035e-05
-1.1839345049714e-05
5.12752456024023e-05
8.57622468743601e-05
2.5370692755271e-06
4.27073656615182e-05
5.32414925720718e-05
6.7930748937921e-05
4.30032892157664e-05
4.99298709976044e-05
4.23499971531594e-05
5.33694814126161e-05
0.000102663464471605
5.38020020009916e-05
4.99610716668992e-05
4.45816656679325e-05
9.51622134677733e-05
8.89505506340042e-05
1.07244916334927e-05
6.42507418611507e-05
6.21387614239678e-05
5.85945068652902e-05
5.18363187898762e-05
3.77600696949112e-05
3.59310521820157e-05
9.3792564289043e-05
8.15259525805969e-05
6.96201602270284e-05
0.00010348812430448
2.57885816450714e-05
3.02056434361037e-05
4.9143754703826e-05
5.55972027710644e-05
8.63035304387003e-05
5.86490437520581e-05
9.26104923141417e-05
5.0131243171667e-05
0.000116229556017364
4.21415819371638e-05
3.79047116594059e-05
5.13450476874987e-05
6.06653718036509e-05
0.000104399510339413
9.31646053712653e-05
3.37936937086915e-05
9.73975161213558e-05
5.2023023287898e-05
0.000112644000921058
2.32392917971963e-05
0.000124770693549229
7.54950148374114e-05
5.25546142225687e-05
7.026693344899e-05
6.59853898611443e-05
9.70087758933123e-05
6.5417182457748e-05
6.64332935931543e-05
3.38681011161422e-05
7.14571053996232e-05
7.46505057069239e-05
4.08184687007023e-05
0.000111226466532533
8.99920295830369e-05
6.09012203036223e-05
5.40780800266972e-05
8.75268666922806e-05
2.77481052114061e-05
4.48432101842468e-05
2.93710086590169e-05
4.52942801389486e-05
0.000112696057295972
2.99220361615e-05
0.000125163492981343
0.000103373187237763
0.000134327656708772
4.42928395475428e-05
5.88449571420483e-05
3.45948228606004e-05
7.01967809026921e-05
0.00010435939073724
-1.36514706347758e-05
6.77874764733965e-05
0.00010022000039817
9.19718849084451e-05
6.62260484636869e-05
3.22680840901488e-05
6.63026846683903e-05
4.65090896234933e-05
6.30093590520584e-05
6.12182651462607e-05
6.76874787470788e-05
8.02741258554977e-05
9.26972237374128e-05
0.000112128280766059
3.80404655207521e-05
-2.44684579005352e-05
4.82677893095729e-05
6.0609405535421e-05
4.10831012099252e-05
9.63156935676797e-05
8.41462493872887e-05
6.05967416978644e-05
0.000110433029430741
8.09629568106343e-05
6.28383883284771e-05
8.5691460031006e-05
3.17457839688598e-05
-1.2021449282017e-05
-5.06764260805205e-06
2.14455712112605e-05
7.2799495992196e-05
6.72265000219079e-05
5.71881840943252e-05
2.18766594297481e-05
0.000112153701712867
7.47920901016771e-05
6.2197557072872e-05
8.6310053029151e-05
8.03423978785584e-05
5.17397614032833e-05
2.47409341447841e-05
8.38838211689709e-05
3.57261074484272e-05
6.73961254084514e-05
9.36849057927823e-05
5.35323480987585e-05
0.000132537691219388
6.56384464755658e-05
8.76844263799114e-05
0.00010640316621767
6.77330657620272e-05
0.000185028987840781
4.7614141444542e-05
2.49440013931706e-05
5.60507629193416e-05
7.10887369080864e-05
4.90935197848772e-05
5.51987855366494e-05
1.39217464159771e-05
5.34420726882567e-05
2.97015450783594e-05
9.15941819220924e-05
6.16108718319053e-05
2.69237035576864e-05
5.63437352583757e-05
8.30076949069874e-05
6.93541044867095e-05
5.5547564130383e-05
4.48889826568242e-05
9.25139754637202e-05
1.67860025516479e-05
3.30421286923198e-05
4.53246973491687e-05
0.000104169914091153
8.0542605252474e-05
0.000105280936968009
1.72247338107249e-06
5.17187209297424e-05
1.99332407594923e-05
3.27777718142332e-05
2.87670221243808e-05
5.30199562005677e-05
-4.97615858024007e-07
7.65905481774132e-05
4.68294106685688e-05
6.93389400597215e-05
4.48071032842728e-05
7.60742893327829e-05
4.88461249107253e-05
-1.61691509590716e-05
8.03426298047103e-05
2.78362225431357e-05
6.43777653441e-05
5.30509639586516e-05
8.63828693726951e-05
7.02518350315746e-05
0.000119371484161628
8.95001722288162e-05
5.84861943025108e-05
4.63200162945358e-05
4.52155507769056e-05
9.39668452900827e-05
0.000101632896034135
7.65010854022327e-05
7.49780211071104e-05
8.22165159009776e-05
8.91191281544062e-05
3.70879218214483e-05
4.44356949912037e-05
0.000105261458288152
2.37996366389931e-05
7.27502854606617e-05
6.41453395337661e-05
5.39248401543718e-05
0.000104603850954046
2.58370474985209e-05
6.29699860612154e-05
8.92015649605104e-05
5.08678195062802e-05
8.98176210414646e-05
7.18638142705292e-05
3.94453717813613e-05
6.23769675503525e-05
4.83353820899529e-05
9.61243921246393e-05
5.23693746285099e-05
6.01693845514376e-05
5.28882785617468e-05
1.32227860400535e-05
3.86407892022005e-05
2.95491966189503e-05
6.05097595136172e-05
4.61009178314692e-05
5.77371224841876e-05
5.70990419330838e-05
8.99133692660098e-05
2.85119434879249e-05
6.20572112076409e-05
-1.6456579399135e-06
6.79968119125436e-05
3.97489337629347e-05
4.64832539881329e-05
5.61033689661855e-05
3.24718587133932e-05
9.65998214751981e-05
0.000136476631730442
2.53712615469898e-05
6.05786625162841e-05
5.85217680259959e-05
0.000113559723135268
1.44780594248174e-05
6.01834377352779e-05
6.0646838393133e-05
2.30786805781108e-05
8.19267972246667e-05
0.000102103009543818
5.08075622527265e-05
3.90211923728024e-05
2.31802833156793e-05
5.76439448391541e-05
1.72299600196846e-05
4.90740943917889e-05
7.43430192400598e-05
3.23450872262386e-05
0.000134403362875501
0.000120320385419433
3.19625482887098e-05
7.78870703862352e-05
6.87245175761201e-05
2.2193352028542e-05
9.16656063563145e-05
0.000118534131266702
5.56873547769964e-05
1.57987648154038e-05
2.63561166269166e-05
2.52112801902284e-05
1.78758039927457e-05
3.75571448680943e-05
0.000107260548906244
3.82750134847599e-05
6.13941118500471e-05
7.21179067438007e-05
6.22340573470098e-05
8.39277192338356e-05
3.7871387450083e-05
5.61306528094031e-05
4.0589573546823e-05
5.98230182465002e-05
7.34384027256648e-05
9.6009291335745e-05
6.32105810965643e-05
0.000102969388242507
1.38697791979092e-05
8.21110118569394e-05
5.95381733734199e-05
3.21353524061559e-05
1.46302834344885e-05
5.97413316155126e-05
8.30885125365311e-05
9.61844440939774e-05
3.56215070174377e-05
7.24926247161777e-05
4.96009543046507e-05
8.16207247670834e-05
8.01172665211994e-06
7.22092788833291e-05
-1.38925421225625e-05
0.000117383328678875
5.77394818465869e-05
2.51391750975608e-05
8.14453995297188e-05
6.37448543136911e-05
9.06846128679706e-05
3.41529691758898e-05
8.2516786681439e-05
7.47653704691376e-05
7.31083429751479e-05
7.21059978531986e-05
8.03030716289138e-05
5.16542032783739e-05
1.21684271986405e-05
5.41067621878574e-05
4.33130770036782e-05
4.87845288687045e-05
9.08625866059639e-05
6.71560335184278e-05
9.06937556495101e-05
6.28386460997593e-05
3.95585056794934e-05
5.94303661591024e-05
0.000109036118565971
2.10610045314164e-05
5.49160707478293e-05
4.65583644056905e-05
9.71889195984555e-05
5.57812547581401e-05
4.76679662906873e-05
1.82896304281529e-05
6.60403462299042e-05
3.32602290378217e-05
8.57124100216763e-05
2.47466814155627e-05
5.03031404601968e-05
1.13108409723203e-05
7.59086029294431e-05
8.98054742777099e-05
7.20223096320784e-05
6.62583612490289e-05
5.17909208274783e-05
9.26120247710635e-05
7.14448135420201e-05
2.86632519824301e-05
5.91241580619653e-05
0.000111972006861597
9.24583361711211e-05
2.91056506667193e-05
9.69406979091764e-05
4.74362913196346e-05
9.73514021037085e-06
3.63202507180043e-05
4.23927936952905e-05
2.82568473518512e-05
2.27254359306122e-05
3.12620700665902e-05
0.000113151205659776
7.36397978768114e-05
-1.34247660189124e-05
4.36714486560818e-05
0.000100767918168492
7.94571754247168e-05
2.65778083956354e-05
0.000137013600968312
8.24096853227382e-05
9.51768193391122e-05
4.52718320945679e-05
7.04803982892122e-05
4.4639399103729e-05
4.5069683614632e-05
3.744185345302e-05
0.000128284638185243
2.15572673009262e-05
-4.73698592701947e-06
7.11932480204465e-05
5.98933932458293e-05
3.2248674194552e-05
9.05270747201587e-05
8.97252806514478e-05
9.54833694482333e-05
4.71162725772265e-05
6.82526021690498e-05
8.0912150910512e-05
2.7131699366326e-05
8.01721192789225e-05
1.38783018961949e-05
2.39130877785556e-05
4.64265810262021e-05
2.6335908345911e-05
7.3574530401745e-05
0.000112878384421503
2.92233220029464e-05
4.06653827560001e-05
5.92855251988066e-05
4.18111798475698e-05
6.63116052748108e-05
6.56787853152772e-05
5.81131892565869e-05
6.09368430833831e-05
8.32416231011159e-05
7.72471777049528e-05
4.95273383844473e-05
7.08856478091988e-05
0.000107745673436215
0.000111743744637342
7.64857207400368e-05
8.27737291417406e-05
8.18549707521417e-05
6.67471607444029e-05
4.82558863270401e-05
8.55717131525983e-05
5.14065648822876e-05
8.87644817220317e-05
2.154382313373e-05
2.34945401705732e-05
2.63872060242648e-05
0.000127158966818498
2.03480690168179e-06
0.0001330405886146
5.03672696014552e-05
2.94340972504735e-05
3.32930556869072e-05
8.07900031940951e-05
0.000103585832997167
9.2203547693982e-05
4.69762228885667e-05
0.000110925375407108
9.1655038789619e-05
5.60615269571307e-05
3.86571734764129e-05
2.5811303989257e-05
8.02661962460354e-05
8.9663578680431e-05
-2.1734101145129e-06
1.23450974914368e-05
6.42415328238078e-05
3.51978646891548e-05
2.36349189224356e-05
8.57076007588025e-06
6.36076597113715e-05
0.000102965148674858
5.59148862453636e-05
3.6195692664562e-05
0.000110890312067048
5.83461306273489e-05
5.22114707563861e-05
5.56198643418112e-05
7.59760443318776e-05
4.56193409308669e-05
8.48019695194181e-05
1.78888294138073e-05
8.81195732483737e-05
3.7593323189567e-05
7.36002320559729e-05
5.23935516932728e-05
8.74151987977347e-05
4.03946632427649e-05
0.000152924063414591
3.20148772322986e-05
5.32966604109243e-05
1.39222417667277e-05
-1.10763615513558e-06
4.85842457756438e-05
6.75025822264851e-05
1.54247863086667e-05
2.09879598433072e-05
3.1876688850748e-05
5.30741393503926e-05
3.99452246879251e-05
1.93262698984791e-05
5.8760499558337e-05
6.64490404878956e-05
0.000138539218856622
2.29288118856509e-05
1.9030469641472e-05
7.97351749337006e-05
9.66103978559202e-05
-2.15376895858801e-05
9.59403285198236e-05
0.000105018428691016
5.33367943273246e-05
9.22644946987515e-05
7.60723535210263e-05
4.60251935289914e-06
0.000145163159103946
8.61474568480915e-05
0.000136372472155539
5.4519855865335e-05
9.19188220403458e-05
4.96758315199811e-05
0.000125656369016199
7.79400178632672e-05
0.000110444153325206
2.68606723193133e-05
6.56638993403696e-05
7.70995808519525e-05
5.2256355906117e-05
9.82498569216503e-05
4.78208088388246e-05
4.33000009529274e-05
7.25984569739449e-05
8.98751291188768e-05
8.47910006047936e-05
9.50910703463262e-05
7.6493763483902e-05
6.64195039295308e-05
0.000145663652124464
5.86236630221496e-05
8.56718008205691e-05
5.99178666788098e-05
5.58819937160899e-05
7.64977486984356e-05
5.93078282606077e-05
6.925752714799e-05
4.31913076802599e-05
8.82814940930091e-05
3.76993599273637e-05
8.38930247967814e-05
3.04511572889369e-06
6.06684179929819e-05
6.97198546797651e-05
4.34667694037785e-05
1.7631999443158e-05
2.12704825331025e-05
-6.15921335350272e-06
8.84084431391102e-05
3.42128154878017e-05
6.26705039602681e-05
9.38938365011452e-05
4.94719556806053e-05
9.66262121008455e-05
5.24378469452829e-05
8.99144614827466e-05
0.0001103359414972
2.14177203051289e-05
7.02549014831957e-05
0.000102220754908906
6.55866769639476e-05
6.70448526287998e-05
0.00010851500469291
-3.06619301204659e-05
3.65119720106646e-05
3.05806037159346e-05
6.61628434301196e-05
0.000101029376118189
9.10049216922011e-05
9.10882865634319e-05
7.87193551157608e-05
8.8652331599768e-05
7.47190083131986e-05
8.37469331173302e-05
0.000113709537280309
9.49980750206221e-06
3.16805054364952e-05
4.35935565688017e-05
4.38604356545505e-05
9.13807877350722e-05
4.22160740556621e-05
8.52024477500346e-05
9.90034025356601e-05
5.38168483530571e-05
4.60059553784181e-05
9.16894567910806e-05
3.48703240613066e-05
4.69510560911544e-05
0.000125973945162688
6.41929378113451e-05
0.000110190852247672
6.28685906561381e-05
0.000124510427999151
4.16498445492022e-05
6.67605654798424e-05
6.82370801423306e-05
6.99054628044228e-05
8.5631504187361e-05
4.67495417556208e-05
7.77749741032484e-05
2.46102486102688e-05
7.89633005963268e-05
4.41657697246254e-05
8.18407333860035e-05
5.84149624273435e-05
6.85649060233564e-05
7.03670529462131e-05
6.61335618909775e-05
3.27477354276574e-05
6.31891487154675e-05
0.000100194480052046
2.43892909423186e-05
4.93302121902054e-05
4.65598984729454e-05
3.95933032921967e-05
5.47907887995989e-05
1.71598132406769e-05
5.0931658678611e-05
-2.12097995348313e-06
2.66908888050442e-05
4.87621056268098e-05
7.41247000706284e-05
5.66770913510128e-05
7.69984334454127e-05
7.07589745254388e-05
4.63295062008297e-05
4.68101420308105e-05
7.03748769181684e-05
2.97375278159396e-05
0.000117499963957423
5.00029485798018e-05
0.000136597556409475
2.74949487526891e-05
7.92818428811152e-05
7.59213925118744e-05
1.97663617632255e-05
7.2038607449643e-05
4.88500346422549e-05
5.30882624606542e-05
4.81879481827042e-05
2.91767349521388e-05
5.57315251544194e-05
5.32247349614818e-05
2.51842938205515e-05
0.00010726311108589
4.08426922750037e-05
7.60419652631543e-05
4.68584287078475e-05
8.46892205337894e-05
1.4018824440667e-05
6.90792242872875e-05
6.39386576539168e-05
9.19259328652137e-05
5.00899715415837e-05
8.5058094419936e-05
2.83332323714968e-05
7.56822545807687e-05
8.21754174464715e-05
7.62168117750065e-05
1.2368745480238e-06
4.45120432214161e-05
7.91715340951501e-05
-5.97634701871206e-06
8.12383595026388e-05
6.29844484793076e-05
3.31847623724887e-06
4.16666978279063e-05
2.96132391324269e-05
6.29153328563476e-05
7.03208979332581e-05
5.26906500605735e-05
9.93574912352712e-05
6.67098478341396e-05
8.58376884179746e-05
9.15764945305849e-05
4.83890750604554e-05
0.000112117148754644
5.12488463666855e-05
0.000112555155721615
5.23296615280363e-05
5.63472356710043e-05
6.36866753872441e-05
4.46139887739026e-05
9.74551207330019e-05
0.000178797225097958
0.000115981507981044
4.51939382142705e-05
5.80158157638654e-05
3.60670477704371e-05
0.000103496263976875
5.15856694313941e-05
0.000117925533767779
4.10923662865407e-05
7.17162104224717e-05
6.09020605417548e-05
6.44781866360425e-05
1.94846298489133e-05
2.49506875210563e-05
4.53024554909984e-05
4.64316872199073e-05
5.18724962491684e-05
2.5145959150432e-05
9.48611306269673e-05
2.23029841114971e-05
6.68175320496965e-05
7.66882560431262e-05
2.70576995114207e-05
3.0622323329928e-05
8.6186634887446e-05
4.25845197761651e-05
8.9998741668191e-05
4.1238119814634e-05
-2.24619770801412e-05
3.91531754313259e-05
1.68323264659799e-05
2.93967191082116e-05
0.000147799468745338
2.17650642226218e-05
5.07669020108086e-05
1.59947381453565e-05
7.93454328090681e-05
2.33832849097825e-05
5.01934519211034e-05
5.91221227629045e-05
7.69193825127764e-05
3.78185743967708e-05
6.41301048803261e-05
6.81088657249935e-05
0.000103160291710624
-3.22888064486702e-05
4.86400865821796e-05
9.40193307743704e-05
5.01487161378216e-05
5.37853796213462e-05
7.57225190692267e-05
7.18861058519458e-05
-1.48162998281006e-05
2.87409588867708e-05
3.90592336664988e-05
4.22695784217609e-05
5.88541844719259e-05
1.56682324263628e-05
0.000113755320980563
5.19264590374714e-05
2.605188719743e-05
5.97348029115713e-05
6.21574125212254e-05
9.0064370355048e-05
6.81109784206321e-05
0.000107151702511806
7.45730041884093e-05
5.09749824996742e-05
5.86674845918688e-05
6.03801837943167e-05
0.000159249789017136
-7.38926323728808e-06
5.90252973879544e-06
5.08711269681015e-05
6.87665881483395e-05
4.91304809445402e-05
7.55243919843868e-05
8.44390207836921e-06
3.12267191285862e-05
9.91926318795398e-05
2.12336038374485e-05
7.74135943879345e-05
5.57663046194959e-05
2.1792513190645e-05
1.04080930851313e-05
8.00287809617179e-05
6.87177601546164e-05
8.39531363558133e-05
5.05196852907165e-06
4.17624307153026e-05
2.64564402859104e-05
2.41634262652225e-05
7.80137440922344e-05
8.84846223670578e-05
2.86107656103969e-05
0.000110772536130554
7.04301074034749e-05
7.70227794280077e-05
6.2771007157282e-05
5.40234998247547e-06
7.11945471406068e-05
8.51862187633078e-05
5.77086209042583e-05
1.82426600198556e-05
5.72296302429637e-05
7.22509948013169e-05
7.37742415328412e-05
1.34021045823424e-05
4.72372913238578e-05
0.000117128943156614
0.000176773963421157
4.20960083355451e-05
2.64619856791437e-05
5.48167020692706e-05
6.92849717556946e-05
4.9609264464428e-06
3.81203521574947e-05
5.51827184540626e-05
9.58489890331148e-05
0.000129460583652988
0.000133635630544367
6.31938069737408e-05
6.37976657767672e-05
9.03848228198445e-05
6.3676810609047e-05
0.000104387844319572
8.58339348172717e-05
8.3943843984489e-05
7.51781854883223e-05
0.000105542574755283
0.000151040223050889
7.30563703454129e-05
4.19733823646974e-05
-4.24389067231199e-06
-1.00982814347942e-05
0.000126688668682575
7.03191188292312e-05
3.22410239282224e-05
5.39610037199958e-05
3.44681755062109e-05
4.25516085790684e-05
2.33574745954245e-05
7.58294722956385e-05
7.56300926536985e-05
9.37118313634802e-05
6.17125539098341e-05
1.24809703012473e-05
2.07345709837941e-05
8.46352042875748e-05
1.11412553903352e-05
7.22637330504182e-05
4.23729688521994e-05
5.13051491808424e-05
0.000120746442584047
3.81077748234679e-05
8.64557178711102e-05
6.82916937576675e-06
5.59309484822621e-05
5.5140492053688e-05
3.04857176397847e-05
6.63949548954724e-05
0.000105825798875858
3.850646271139e-05
5.88687341201161e-05
7.67869211807615e-05
5.31989170173575e-05
6.60390198944933e-05
7.29497610953813e-05
3.57486789059254e-05
9.0843671399552e-05
5.60637802360879e-05
1.33210160148679e-05
7.14988117108093e-05
3.21309025073116e-05
5.36307701750444e-05
3.4381701412467e-05
3.78060075264396e-05
-1.70345924050631e-06
3.40039117953303e-06
0.000107175816920924
0.000106190231912299
8.99314775495116e-05
0.000108288636845543
5.24045866434004e-05
4.14177147984854e-06
8.66422634686834e-05
9.42259311672832e-05
5.90164749379109e-05
8.12968268279088e-05
6.59833914147256e-05
0.000182365848814316
5.45513471803354e-05
0.000112054895252077
8.47355151400854e-05
3.09779914208938e-05
3.18004765569265e-05
3.72495718462523e-05
7.52294515718582e-05
9.57400828536279e-05
2.20866160268371e-05
4.39355967336715e-05
6.36228440327365e-05
2.58893064328682e-05
6.16387340078025e-05
5.98730780757208e-05
4.02384784609784e-05
5.19418674768808e-05
3.25164540565666e-05
4.06016040620289e-05
5.32923822559805e-05
1.86685089136932e-05
5.67615131594933e-05
3.83227550481141e-05
4.99434485127305e-05
7.81570398348826e-05
8.4616228678562e-05
2.78854307345662e-05
-1.99106206582261e-05
0.000109956722066696
-6.84170547507019e-06
4.58929189815276e-06
3.24636604792072e-05
2.03116831824438e-05
3.42870689339444e-05
5.64695358294035e-05
7.41406860812897e-05
7.20054452951592e-05
8.55268390782804e-05
1.12171963698519e-05
4.36461844690609e-05
4.18723168206282e-05
6.02252107070961e-05
5.53978524684779e-05
6.12631158802797e-05
8.05851640635182e-05
9.29438001844334e-05
2.13729020235055e-05
1.00114103224242e-05
9.88767888977783e-05
8.80346090510751e-05
7.25516062484885e-05
3.6314718390276e-05
7.51194775673167e-05
6.92355766534014e-05
4.49914366598231e-05
2.10097445424686e-06
4.87978477946311e-05
5.98492676455553e-05
8.68959178476803e-05
7.7104022216376e-05
9.24132934093932e-05
6.5110613568223e-05
4.35636369317156e-05
3.03849532915609e-05
-1.45802868560252e-05
9.08170288965316e-05
4.13852830046168e-05
7.05836749994454e-05
8.97238034456379e-05
0.000117860875183126
0.000102159736598773
0.000106812385031806
5.41387572921175e-05
4.14438969298913e-05
7.33691394399812e-05
9.425129146824e-05
2.68034284654171e-05
8.12710419960871e-05
6.71713095014381e-05
8.59631244601363e-05
0.000102711630090853
5.7782974610119e-05
9.03725541506499e-05
4.49918255385667e-05
0.000124537478859922
6.10721980859555e-05
7.7141057469166e-05
3.4902807486169e-05
5.56316468627515e-05
0.000104117024087154
1.66972676702116e-05
5.65721570182935e-05
-3.02394036573473e-05
0.000138731717131513
6.02849940469163e-05
5.45823765510489e-06
0.000105698683003612
2.03361551500315e-05
2.36364484154736e-05
8.74729374782687e-05
6.41453974432697e-05
4.87890798583453e-05
4.95536263267643e-05
0.00010032136790753
7.78659777517687e-05
7.26394567276744e-05
2.81863277672412e-05
0.000101787510327933
4.68401265147711e-05
-7.77167803243347e-06
6.61653286666519e-05
7.97079687914043e-05
8.49081269628199e-05
9.3094007654852e-05
-8.92870605056656e-06
4.92658286421078e-05
6.9023935981609e-06
5.01476272563873e-05
2.98993050195094e-05
2.55175623557786e-05
5.09272570302183e-05
4.97506259979379e-05
5.83272154959529e-05
-1.1206490597498e-05
1.81620125575427e-05
9.78970007642936e-05
8.67637997019724e-05
4.27062784649483e-05
1.93966518183129e-05
0.000103781489478378
4.81586362026489e-05
8.98136720071147e-05
6.54469198938431e-05
4.21570075777318e-05
3.73090112381904e-05
6.83693336988183e-05
6.03968010177147e-05
8.48010000736737e-05
7.24692117642297e-05
7.15677864411542e-05
7.3312373991918e-05
5.25579549614847e-05
0.000129042867935855
0.000114870295950847
0.000101984974382931
0.000134669045765451
6.69910187109749e-05
6.23551322303343e-05
8.9340370973969e-05
7.64968663508507e-06
5.23198164446604e-05
1.75367394730271e-05
7.44076015949736e-05
9.98696394937594e-05
7.93367623403561e-05
3.94455722828344e-05
3.96777273605576e-05
2.84937037197358e-05
5.16389617758274e-05
5.10976292503889e-05
4.86383952799525e-05
5.30008658848526e-05
8.15335591231203e-05
1.02098914882815e-05
5.11075979551517e-05
3.7341701548804e-05
1.59527143007487e-05
6.95777377953017e-05
2.06419504440436e-05
9.27460461038892e-05
9.63571416457872e-05
2.73562448875119e-05
6.33732791436936e-05
0.000112760754279803
0.00011067508986262
0.000102590607338712
9.35085821219999e-05
0.000115379507264191
5.26912699979617e-05
6.77265796069617e-05
0.000100327932259865
0.000101942257409716
3.98327818591699e-05
3.51187667183935e-05
9.50137215484503e-05
3.89435023978898e-06
1.75567353468654e-05
-3.89602739859663e-06
0.000146277269710076
-1.40694665624219e-05
7.77842658209606e-05
0.000111695439883777
8.1749537878795e-05
3.36149089111265e-05
8.39241446020161e-05
4.37278873618599e-05
0.000103991712230128
4.05568648581434e-05
5.95452956379624e-05
1.83019705135226e-05
-4.60006450358082e-05
7.69691794004928e-05
6.2968261321235e-05
6.29986318033114e-05
-6.65446089618824e-06
8.09073711919722e-05
7.89885737565905e-05
8.80605085529403e-05
2.38668443053639e-05
5.38129663772139e-05
4.3591480299703e-05
8.34807250998317e-05
5.15291318738605e-05
6.15827461321278e-06
4.48600214515106e-05
2.31406015589339e-05
4.94473152681672e-05
7.23695360080832e-05
4.86877036782643e-05
1.3437330756508e-05
6.08374888169794e-05
2.64676412473456e-05
0.000112542179001228
5.57470713741816e-05
8.8528229893016e-05
2.91389944161927e-05
8.55416894470655e-05
0.000110798845382528
8.40699919943112e-05
7.61112266908968e-05
8.74271274392783e-05
1.80879992354315e-05
8.30659030537111e-05
5.59591649437057e-05
-4.49826316837324e-06
2.46351110972159e-05
7.84990995535011e-05
4.8489382035588e-05
9.06390626742689e-05
5.94113152596894e-05
5.05621087457075e-05
3.74572002363486e-05
4.93337556572337e-05
6.87970498055665e-05
1.10222908901065e-05
1.8783079230471e-05
2.6726150725002e-05
1.79358106078944e-05
3.84526282341567e-05
3.59887652780671e-05
8.70651744204923e-05
5.10779957375641e-05
4.59949058968686e-05
5.13489734775455e-05
0.000109735034769065
5.38500519608663e-05
3.09241785317216e-05
5.33117851767614e-05
5.60690215187858e-05
0.00010297326619562
6.37774215217002e-05
0.000101768144183261
5.45035705230092e-05
0.000135087467827287
5.23052066676033e-05
6.57850411341403e-05
7.59434962984954e-05
0.000158454474963422
3.8072796155387e-05
5.02732882366581e-05
9.16604425723775e-05
7.31001461272365e-05
5.53543189918973e-05
2.52267176090306e-05
6.21438944948038e-05
2.83527327987685e-05
8.16369046716754e-05
7.10733294756322e-05
0.000122209193354336
7.85365404256771e-05
3.81964594403456e-05
8.7787004323855e-07
4.47192505287569e-05
4.51187684205771e-05
1.09001804954331e-05
2.69095914647411e-05
5.8517377532882e-05
8.02618884914373e-05
5.29504232547753e-05
0.000102740351324227
-1.69989014616317e-05
2.36661032071342e-05
7.64853619087045e-06
7.94885574229342e-06
5.29506073790544e-05
-1.92846858459397e-05
6.97949501116272e-05
3.8895559211939e-05
5.48618948484884e-05
5.68940460335653e-05
3.78466373638199e-05
4.35989293025142e-05
2.96328832589127e-05
7.54187138280149e-05
4.54917292430634e-05
5.58128223794258e-05
4.55791816264603e-05
0.000118997280211315
8.00845940715568e-05
6.72725758873808e-06
1.40768694810363e-05
4.48332566705952e-05
5.63619284079062e-05
1.53788893164839e-05
6.89180276503895e-05
8.58860411075221e-05
8.13308924096498e-05
6.06909630223523e-05
1.17497468576886e-05
6.39514397452343e-05
1.47985313887632e-05
2.87745072809117e-05
7.05591610263479e-05
2.72951776733634e-05
4.10663865849974e-05
1.20151028100732e-05
9.54564284605188e-05
5.44444843124755e-05
2.1055435350292e-05
1.86989545340961e-05
4.76022990435468e-05
-5.37606751905935e-06
6.98227205189942e-05
4.50112740477506e-05
2.3249777244727e-05
9.15207886425085e-05
4.36882877597244e-05
6.01884661430796e-05
0.00012231020307062
6.98352359937907e-05
5.33550914954031e-05
-1.04917379639259e-05
0.000149392635003635
0.00010026169951586
3.81348957078051e-06
3.12752646730859e-05
0.000100083915987682
8.33500917516171e-05
6.30848446359039e-05
5.0306830233765e-05
5.11491290616827e-08
8.86552629374024e-05
9.0903037656749e-05
5.28058783803807e-05
3.70912770817084e-05
8.80209266810776e-05
6.07687182165993e-05
0.000110304037360236
5.37403940774035e-05
4.20501888135217e-05
4.38456076577241e-05
7.36300229846959e-05
7.213761746086e-05
5.12882268649574e-05
7.11527746408935e-05
4.85466497715604e-05
3.94969998444346e-05
8.85166911145793e-05
3.02427487148512e-05
1.79322034086733e-05
3.30661101809304e-05
6.40519085966669e-05
7.47503646852264e-05
6.29717787308592e-05
8.98408268531166e-05
6.10405504104472e-05
-6.66591651933394e-05
8.7861464714496e-05
1.71676743384053e-06
7.6216288781028e-05
3.1107573835405e-05
7.67235547119928e-05
1.13695155862792e-05
9.3437564533826e-05
9.85219196521748e-05
3.03891454122417e-05
7.3314198079246e-05
8.54385792804562e-05
5.15005683279062e-05
7.40603224719468e-05
3.08523778742761e-05
4.95464799571189e-05
7.41098161718091e-05
3.16009490053669e-05
7.72398296684195e-05
7.03326957368194e-05
2.99338411062017e-05
8.88033147178204e-05
8.19729856018106e-05
3.76965747095567e-05
2.55142020948048e-05
3.33623816070211e-05
0.000104614420701459
8.29418758244082e-05
0.000162197007687458
3.13458380927277e-05
7.47159223560193e-05
7.79428118279463e-05
6.67762686099688e-05
7.22250795674182e-05
6.81634389542172e-05
4.74356741068987e-05
6.63313825755816e-05
3.58900227773531e-05
7.06387047896357e-05
7.38441265004675e-05
1.80927587997039e-05
8.362361659468e-05
7.26584631114891e-05
4.35236215325165e-05
0.000128850318249917
5.57907123242173e-05
7.71416156909704e-05
5.50324779617858e-05
4.51247441073057e-05
7.6274149917898e-05
6.53222694830837e-05
3.46825142877511e-05
7.89579198186572e-05
5.07422062441668e-05
4.63627630536508e-05
1.62885296748711e-05
1.2552972686229e-05
5.1609206169554e-05
3.23228374077543e-05
0.000125502140294969
7.45336093275434e-05
8.37588856532181e-05
2.87823042072586e-05
5.67853375629917e-05
2.82173844922633e-05
1.34459584722458e-05
8.28092338053699e-05
0.000101053484494195
8.79308537595406e-05
7.54932981615563e-05
-8.06522197967461e-06
9.87077239095417e-05
3.2355399242985e-05
1.70521480189467e-05
5.89084358507144e-05
9.34363085616782e-05
3.21207938943618e-05
9.80543254324047e-06
4.3361137919768e-05
5.83063086132271e-05
7.73661998723323e-05
6.64330035270143e-05
5.0457454645616e-05
2.60835608096307e-05
4.49489128684573e-05
8.5463485918325e-06
7.22618227463169e-05
2.03655468951484e-05
4.69896858108775e-06
0.00011678275058334
6.796202208406e-05
5.55247752209805e-05
4.93903659134341e-05
5.72226198383313e-05
6.71334661784871e-05
6.29573874700759e-05
5.99639454290481e-05
1.63681922140184e-05
7.71397554366324e-05
9.22610790513532e-05
7.08912001185277e-05
0.00012678942375208
4.46990882609515e-05
3.20473368845216e-05
2.71731092139274e-05
4.65106561835645e-05
7.00071805105964e-06
4.92935119035534e-05
9.07007881487892e-05
4.5986551302908e-05
6.81954004350154e-05
8.62529505148749e-05
5.22757582097581e-05
3.96550892339123e-05
9.37677362687307e-05
8.46786851384113e-05
-1.25405979821611e-05
8.02826894980704e-05
0.000129144075706728
9.59964366557962e-05
8.3617688985728e-05
0.000103731691529153
8.73553920052203e-05
6.0938576572057e-05
3.71555676995965e-05
7.31991739109791e-05
6.83287198956472e-05
5.57217740318637e-05
5.08766063140598e-05
5.00248848271067e-05
5.87298472540834e-05
0.000117864417674192
6.95415879157458e-05
3.78401876352102e-05
5.11331591335383e-05
9.97864882004701e-05
4.55671563628069e-05
9.20103378639997e-05
9.01581207682205e-05
4.86267489427312e-05
6.5956731150701e-05
2.52115788030997e-05
1.38958826725038e-05
4.97909507627646e-05
1.1211572985368e-05
-3.00229194537437e-05
6.69295626900935e-05
4.68423010650084e-05
0.000133881233972964
7.55312512967474e-05
0.000105919901056248
4.30893022968821e-05
5.5518358233206e-05
5.96104334230816e-05
5.45125173015825e-05
3.96270588252817e-05
3.47801235152335e-05
4.51071456779131e-05
4.24257981275913e-05
0.000116187892166697
0.00012148702315281
6.19842942200683e-05
4.11629159148313e-05
3.31710900263244e-05
7.83279564589884e-05
0.000131516677575132
0.000123128408750495
2.5151630396912e-05
3.94451939284775e-05
3.23133004130552e-05
8.91990430922519e-05
4.59647053383195e-05
6.73242396308686e-05
8.58459846044314e-05
-2.14738361797361e-06
5.46363917249052e-05
9.53167783684413e-05
8.36967270517278e-05
5.74586694985577e-05
0.000102610348316555
9.25686108910805e-05
2.91767243649272e-05
9.55621011875015e-05
6.19053582317574e-05
2.9839268111436e-05
1.69388565274202e-05
3.67514433414596e-05
5.86015950975996e-05
4.79163348964528e-05
3.14864341185146e-05
8.00235727436994e-05
5.84286792046519e-05
5.67724100927564e-05
8.28845600029499e-05
3.79994324728029e-05
5.88046979068235e-05
7.85652381516354e-05
0.000109985686855495
3.87458313465834e-05
8.40590630043586e-05
-5.07553808021603e-05
7.13718290474803e-05
4.36926919476047e-05
4.14788504540233e-05
6.2947055659971e-05
5.68911230784503e-05
2.04816757263407e-05
3.15962916028725e-05
2.80673229508938e-05
4.90544943859708e-05
8.80879741934682e-05
1.31270569209898e-05
7.31747693344332e-05
4.61333024599877e-05
-7.78270954505138e-06
9.20564970835855e-05
8.50329765579772e-05
8.38577297759895e-05
8.88686988719019e-06
4.55894382022153e-05
6.79895248468933e-05
8.1343525906797e-06
7.26335730735259e-05
2.63575395688611e-05
8.89194846598169e-05
4.18335350834992e-05
5.56270147089277e-05
5.90674787956915e-05
0.000117477687578611
6.53049790855627e-05
8.33678157497572e-05
5.22136196553861e-05
7.89912635697556e-05
7.62725868601345e-05
4.70399612044627e-05
5.69978175246621e-05
6.45343371466123e-05
8.68070456251552e-05
2.49852944697525e-05
7.09274246212965e-05
4.19602816707221e-05
2.87897260499851e-05
5.45114771396155e-05
4.605802839894e-05
2.9732873844053e-05
7.86210145332531e-05
7.83763330787566e-05
7.58551449060828e-05
2.29865969185262e-05
3.19928542016251e-05
4.32980694689742e-05
7.31709329685172e-05
8.22258888567002e-05
7.64723235402349e-05
0.000123254873289161
3.76515378212768e-05
4.74149116186481e-05
2.26675810849687e-05
7.37741272039412e-05
4.95268814937935e-05
-2.54159506131756e-05
2.2130574583209e-05
3.23462224408079e-05
7.07995472644695e-05
7.96003393621645e-05
8.38951051390958e-05
7.24079664595939e-05
-6.09313594475662e-06
0.000113394158336625
9.75609283651269e-05
6.69260262638821e-05
2.51409732509039e-05
0.000137931949668581
4.56544590891703e-05
6.18993822971737e-05
6.36512529783831e-05
1.16018011330021e-06
2.63626690594039e-05
-5.68503545592193e-05
0.000109343913621042
6.41112936343034e-06
7.28129639212862e-05
9.58798888503016e-05
0.000121037644507322
1.07879760534324e-05
8.75458528121875e-05
-1.15367311167154e-07
5.99998794016034e-05
6.87861795852041e-05
0.000103946791769636
-1.98221282094837e-06
0.000101454843817238
5.21414056658905e-05
3.69318343829015e-05
1.58636419288274e-05
4.71606103420406e-05
1.75946100184316e-06
9.56054228326535e-05
7.88430340506204e-05
6.56862705396576e-05
6.87585575211559e-05
4.49861110953631e-05
6.21814183917036e-05
0.000113766617317322
4.8949099242863e-05
0.000110786460756
8.49860695572631e-05
4.45654480460908e-05
7.55680422297485e-05
5.88757347862734e-05
7.48645795162479e-05
4.35257416388769e-06
1.18880552786807e-05
8.44568383597909e-05
6.76766241787437e-05
5.80874777230286e-05
0.000103567384881687
4.25704816933758e-05
6.75832224282674e-05
7.67759131686656e-05
5.97455689677831e-05
2.2015526829021e-05
3.38529198756555e-05
2.67093556790135e-05
8.72026966171323e-05
3.38044648870011e-05
3.93037666878588e-05
4.17908024207111e-05
-1.6527796574225e-07
3.94380438744527e-05
4.67474767448129e-05
5.19645150247164e-05
5.0017972203595e-05
3.04895588688792e-05
6.5525079916523e-05
6.29288084882926e-05
8.11564509358796e-05
1.79649331195653e-05
4.79484694098275e-05
5.66321883528732e-05
7.88362367637168e-05
-5.21194584053028e-06
3.12171615176823e-05
2.57582894903551e-05
7.30307834274261e-05
7.1518941157684e-05
-2.4525559483032e-06
6.78975730351061e-05
0.000133424746913129
2.72974629984497e-05
0.000106516774857969
4.71527922817075e-05
5.52781612645606e-05
0.00010258146651639
7.32314087451973e-05
9.13574543306477e-05
0.00015701175534267
6.66922427678557e-06
8.14899742183539e-05
5.33029550749229e-05
6.24514695366015e-05
4.8701895992278e-05
5.74619101583468e-05
2.66981901656882e-05
3.91834085041541e-05
1.98928281281886e-05
4.23144574615279e-05
2.83126070554668e-05
8.21883431166103e-05
-1.83658404809024e-05
5.70053568079003e-05
9.58553250954456e-06
9.60157098836907e-05
5.77115590956213e-05
5.28875766688396e-05
4.02105913879303e-05
9.93475807915415e-05
6.74986583689089e-05
7.32039766857612e-05
5.3179199460891e-05
4.82888837856722e-05
7.66773675887745e-05
6.15260876861066e-05
9.32532343137796e-05
3.63891122738483e-05
6.87542428168509e-05
4.94623213507985e-05
2.35219586949042e-05
2.12757584025889e-05
5.38755431931766e-05
3.94841451278368e-05
8.20400768487041e-06
1.75627899118031e-05
4.4675891965662e-05
5.21177780903377e-05
5.69760261234202e-05
7.10968630526333e-05
2.39740974893805e-05
0.000113972347470387
4.94891003222102e-05
8.59447664353951e-05
9.19289926871851e-05
9.37021603055654e-05
1.3426107714964e-05
4.20093610061951e-05
5.5298852649332e-05
8.61313711558492e-05
6.94407871832176e-05
7.51633870986196e-05
7.0705493952529e-05
4.23092402736246e-05
7.88361942831332e-05
8.14470415232496e-05
4.05374193231563e-05
6.25695783238064e-05
5.03450544940466e-05
4.93793721957037e-05
8.56890136862738e-05
9.86851488252961e-06
7.30758577887649e-05
4.01919682131846e-05
7.35738766535502e-05
4.79413891272654e-05
8.94339718534259e-05
7.71421848538227e-05
8.22634859265124e-06
4.96910868655237e-05
7.63616925561833e-05
5.48674256187977e-05
3.05204116896718e-05
5.282758921889e-05
3.99293822003686e-05
1.49573558912986e-05
7.9112846864244e-05
0.00010954615566674
7.70962613850998e-05
1.3779469822025e-05
3.5962005881918e-05
2.60467995910149e-05
7.50739208614823e-05
-3.81253460669343e-05
6.43643837367249e-05
8.16485812359282e-05
1.42497713231344e-05
5.61686097819113e-05
8.61938660930995e-05
2.27753816181894e-05
8.13377336842392e-05
4.99002568890698e-05
5.83196048058624e-05
9.73306263647714e-05
9.01369416056821e-05
5.10172168750275e-05
7.53514872753487e-05
5.50083702222489e-05
5.3404271143065e-05
3.77664187446147e-05
6.18625069728961e-05
0.000111596407595599
3.51553572781855e-05
-2.4380550125467e-05
6.87819182442933e-05
5.28493234513111e-05
6.01711962526693e-05
8.83435732887363e-05
6.59079845040791e-06
4.91870194361458e-05
9.52420128015688e-05
9.04300960806875e-05
4.19905981962643e-05
4.60659362504441e-05
6.60314645051134e-05
-2.33519183599318e-05
-2.14102468576298e-05
-1.27366224219434e-05
2.0534441637264e-06
2.98182064318576e-05
2.21449766927297e-05
7.09704329163954e-05
7.20612210087767e-05
4.44042426691008e-05
6.4953648513509e-05
5.93757671333267e-05
7.55005441688169e-05
3.60322561801045e-06
4.12279280250985e-05
6.05511776929342e-05
1.20155007559305e-05
2.09216005276849e-05
3.35065233608615e-05
7.74300478639844e-05
5.79264483383196e-05
4.88173845024007e-05
8.15444497935354e-05
7.12519325542606e-05
5.72552182942576e-05
5.49183493200886e-05
6.54122298768908e-05
0.000126921178258949
0.000134353119580123
1.74291055798263e-05
1.52304307388804e-05
7.79359610293791e-05
8.07676623486539e-05
1.13853369914329e-05
7.86384822416535e-05
7.10644234330683e-05
5.79847467808018e-05
9.54270584031144e-05
7.38223545290448e-05
7.86958044834077e-06
7.2893399306471e-05
2.38243039454029e-05
4.83560919079784e-05
0.000119436563642493
5.14969266561755e-05
6.82469398638287e-05
6.41952147344063e-05
3.47185104576874e-05
7.77118997901682e-05
8.77870914222907e-05
3.44946510317697e-05
3.17986531936567e-05
8.76852631931743e-05
0.00011645064897607
8.2389127439448e-05
9.89648350866308e-06
8.31658753273963e-06
4.49884184904372e-05
6.0900313294629e-05
8.3142610651652e-05
1.58785607102588e-05
1.9714733463566e-05
8.51439263464887e-05
5.22767833251708e-05
3.83089030624159e-05
0.000117476711068719
0.000107463959721572
1.41346829117242e-05
3.1696046368079e-05
5.22102967685506e-05
3.35605950417558e-05
4.962084183767e-05
2.67013217440938e-05
5.2492288683189e-05
1.8964776165464e-05
6.82564105169754e-05
9.01687512947343e-05
9.68043212480448e-05
5.42676523972289e-05
7.6555159460485e-05
2.26170674978524e-05
-1.44178828502291e-05
5.38892142751836e-05
4.80804653599807e-05
3.73582796596791e-05
7.07064781553513e-05
3.18726005777438e-05
7.23592123467906e-05
9.138432661378e-05
9.80810411754268e-05
4.07083917342316e-05
2.86289032115697e-05
4.89287893346475e-05
1.35208857047668e-05
3.53270454605594e-05
3.93753106917321e-05
7.58956260039331e-05
7.07122097592485e-05
7.07287213222108e-05
6.30823508130394e-05
9.94806853604702e-05
5.5437088301512e-05
0.000103844795685507
6.59359869628005e-05
5.71720930631542e-05
7.68199984864514e-05
6.03427222113749e-05
7.57598849767117e-05
6.01597125213689e-05
5.90102107044778e-05
4.10919004780084e-05
2.91779528140774e-06
9.56569076927691e-05
0.000107852286241918
5.48947018696012e-05
8.32938530130594e-05
9.01275149247255e-05
1.17277923171286e-05
7.14001503441546e-05
0.000137331536882542
6.47717350313231e-05
1.24891728448003e-05
4.28692976510802e-05
6.55150853377004e-05
5.2914996392131e-05
8.62924415496972e-05
-1.95882340205728e-05
2.50430155810136e-05
8.58655752615191e-05
6.78843288588262e-05
9.5647312920941e-05
-3.3311344807019e-06
4.98597213964431e-05
3.79522800223144e-05
4.30478597651721e-05
6.73414629127345e-05
7.76119013095467e-05
1.33102391513629e-05
5.00486847828768e-05
6.78494880924513e-05
4.45172788828096e-05
-1.63617913028616e-05
8.67996054900618e-05
7.91941208458441e-05
1.52069221527358e-05
5.59890471599846e-05
5.56212773342743e-05
2.13681758713105e-05
9.9509724052684e-05
5.43528603741683e-05
4.29890624060427e-05
1.40827230911852e-05
5.72013837489395e-05
7.72302564856362e-05
0.000108651018587989
3.05738805871552e-05
0.000118629827545423
1.81012742375882e-05
6.16392862397473e-05
6.21208163280963e-05
6.86572165251301e-05
2.64020140643788e-05
6.41529272662105e-05
3.18423463128735e-05
2.48751572556493e-05
4.0709063323351e-05
6.35016652257702e-05
0.000107371473686252
3.96694272658434e-05
1.36428837639942e-05
4.61231991837621e-05
4.88440235492661e-05
8.05199637797912e-05
9.23302462571857e-05
-1.25468733103357e-05
7.17291362041246e-05
3.50180792482469e-05
2.45514587735917e-05
4.06369591451545e-05
8.03044550069635e-05
0.000115952452478291
4.90840490538593e-05
4.62705127847132e-05
3.96537365612634e-05
5.43392013567039e-05
5.03765442372057e-05
5.17829451569806e-05
2.55804711842703e-05
7.81395109020564e-05
8.21340424572854e-05
5.56545067527221e-05
2.75943352281078e-05
-5.60287756411205e-06
6.09041577585492e-05
5.13835957741646e-05
3.24678865960437e-05
7.12693064667522e-05
-1.6299513762861e-05
9.43185543996035e-05
2.44831086389762e-05
8.09279635365899e-05
4.32878195075804e-05
6.56507339762995e-05
-3.31388103791992e-06
3.19252291748136e-05
2.97355923463215e-06
9.1927470844765e-05
3.60366692596035e-05
4.10668352322519e-05
9.75746360469205e-05
9.89446555242467e-05
0.000104515415672213
9.13113523597918e-05
6.39674876176398e-05
2.88521182238879e-05
5.18320492188855e-05
3.50562546611624e-05
5.93583610158711e-05
4.42926146431709e-05
0.000102416435480671
0.000100394799242711
7.48189627496343e-05
0.000101429590285541
5.15453604749473e-05
6.98670638720926e-05
4.28848331914454e-05
5.37045487791643e-05
4.64620033819231e-05
5.63447613768761e-05
6.01471349900335e-05
6.0025282860341e-05
2.28891924986366e-05
5.66182160251586e-06
0.000118083712976971
3.33000660601617e-05
1.80891786214382e-06
9.30225303656223e-05
8.33748324296367e-05
6.75031257452268e-05
5.92380328897626e-05
9.12566106601776e-05
3.8300495350109e-05
6.85180296573163e-05
7.63310094165426e-05
8.00339237686733e-05
-7.14896414519592e-06
3.15723082152855e-05
8.23969886355868e-05
7.55870587385826e-05
5.27501498754765e-05
3.06846969590186e-05
8.61261657715938e-06
3.11008466946599e-05
-3.39363443235336e-05
5.9374279905785e-05
4.84457941986434e-05
2.60609817994174e-05
8.22539595647553e-05
3.25887271913835e-05
3.70549467642881e-05
4.37373003071764e-05
3.76380732620348e-05
7.72716636815959e-05
6.08135133879038e-05
3.5580453498097e-05
6.95459567025385e-05
3.15947930083033e-05
0.000100593841905303
8.22724156542393e-05
2.91941917547425e-05
7.40560126524627e-05
3.95993141763842e-05
3.71031817999286e-05
7.31015985216749e-05
3.51860877955346e-05
0.000101641551411256
0.000176596521724376
6.00797924602008e-05
4.76815486516553e-05
3.72171819566084e-05
7.02834611051439e-05
5.21211192451077e-05
0.000102952941805617
7.52639640231069e-05
0.000140308048136366
0.000116229069971298
6.63004773386674e-05
9.08619593946711e-05
3.3575575517093e-05
6.12062639571683e-05
3.21044486057665e-05
4.96361174077942e-05
2.85891631151136e-05
3.21283650403633e-05
4.85999460368615e-05
6.53134219427896e-05
8.41943657302538e-05
-4.4485615455783e-05
7.26379164483562e-05
8.42434151382954e-06
5.48500865148434e-05
3.66896460642433e-05
5.79361143566104e-05
7.11310135168533e-05
3.76465312437883e-05
5.10076497543416e-05
7.98905757573876e-05
0.000117197736789121
0.000101992780442326
5.88599367765414e-06
9.09134279612265e-05
7.30754388365155e-05
3.89787419288317e-05
5.66150600281865e-05
0.00014706523618855
2.84281872048616e-05
9.10623727309633e-05
6.96609995583266e-05
4.96650505444827e-05
7.50103887581741e-05
0.000132911266436305
5.61396442223608e-05
3.81696644676219e-05
4.7865994699501e-05
7.01316278880191e-05
5.98971008777782e-05
8.41530859824315e-05
3.46815690638411e-05
0.000100117461679546
4.79339579045742e-05
0.000104706804523389
2.36334980278452e-05
3.79031162547194e-05
7.93492741903084e-05
6.46529182273598e-06
6.7205572859858e-05
5.2169864074867e-05
7.7568179535407e-05
3.86170058717234e-05
-5.92352680923371e-06
7.29622225993589e-05
7.29124160041119e-05
8.11465808575162e-05
6.24691663623832e-05
0.000122059555645988
9.14365537047232e-05
0.00010683544460056
6.40417683746937e-05
5.8865496308095e-05
2.98026462046932e-05
6.85858767771753e-05
8.80552455806022e-05
5.50061910603904e-05
-7.15684554526866e-06
3.26956690837302e-05
2.72350132677006e-05
5.76781731779913e-05
0.000115169451976272
5.93721197746523e-05
1.44311874156171e-06
5.70833704772088e-05
3.90543979652458e-05
7.79605581144393e-05
6.69956029349781e-05
7.79078275717387e-05
7.82727324007407e-05
2.98295139241019e-05
2.62769742372086e-05
4.31881586578911e-05
0.000107907789666788
5.672083194348e-05
7.51974922875885e-05
7.4776675774168e-05
3.67071236337508e-05
3.06992961545332e-05
2.98673151347447e-05
-6.01701285546846e-06
0.000131975729598809
4.27199189944482e-05
7.30820795558923e-05
8.82752841486036e-05
3.79557704249318e-05
0.000121327846697497
5.97520428852628e-05
0.000109434909580569
0.000102237608424413
0.000127948743412021
5.47188128791958e-05
9.91900216817748e-05
8.01434546286247e-05
8.04318449837611e-05
5.7040485187455e-05
3.91880005343411e-05
6.4690994394893e-05
2.84554477704297e-05
0.000106175431848833
5.61085137202481e-05
7.62065759142019e-05
3.32650577313143e-05
9.18334573549496e-05
0.000123377900192048
5.25052925586065e-06
5.20967294151982e-05
7.19177878814155e-05
5.91362438369026e-05
9.34054237743122e-05
0.00010577121213543
9.13257602978204e-05
1.16682513141309e-05
3.61183319127803e-05
5.83984407959908e-06
6.53198309717737e-05
5.82530656804859e-05
2.99227921940394e-05
2.26390436208601e-05
3.52430698660768e-05
2.30811733524475e-05
5.06558446303183e-05
4.58802123362623e-05
2.8070239360435e-05
1.74108275617831e-05
0.000102766856424017
7.84287317161814e-05
8.24139817871899e-05
5.69256232659875e-05
7.16048639956512e-05
7.20096152614909e-05
9.73421150048502e-05
-3.34203197877751e-05
1.6332341016456e-05
6.28445224360925e-05
4.88401939487524e-05
5.1355982695296e-05
8.29106076752661e-05
9.04802644195533e-05
8.68625913018123e-05
8.47875997220903e-05
0.000146519085383062
3.82060758646486e-05
7.09387963101499e-05
5.70674149057783e-05
5.02728047124872e-05
9.85687916874007e-05
4.88258226836992e-05
7.04646686563001e-05
7.16461018577104e-05
9.61795995756057e-05
4.92880042570758e-05
-9.88029395443058e-06
3.87195240564214e-05
3.79061432972808e-05
3.86077002737701e-05
7.13797131274186e-05
8.47861108455846e-05
4.69090743845715e-05
8.25881246145324e-05
3.37467171309327e-05
7.87816745213237e-05
3.12219026178012e-05
6.62482696069394e-05
6.91995921060925e-05
4.44951812922732e-05
7.63732251283674e-05
9.00425051931557e-05
5.37871842259997e-05
6.80704350382923e-05
7.6860743020073e-05
1.70489474656934e-05
1.1464114354021e-05
3.7868119646076e-05
6.17116167992175e-08
5.34783077146859e-05
9.31127297191562e-05
7.98048185809859e-05
0.000121817923344045
1.05308148497825e-05
2.75297865578206e-05
5.15294889611156e-05
5.02038491051556e-05
5.19681928774867e-05
8.72657060219431e-05
8.13098936966281e-05
4.47324140583495e-05
9.47750790862793e-05
5.87642286590521e-05
3.27050432854462e-05
9.23416380094195e-05
6.86290143142433e-05
7.87192284976566e-05
3.40407784586544e-05
2.15497399425192e-05
1.99797662247341e-05
5.85219172131087e-05
8.3361609213949e-05
2.51510842968055e-05
1.40802642865595e-05
3.12712169197337e-05
4.95518601702876e-05
0.000100824061893079
3.93640717728605e-05
3.66041167677697e-05
2.3080129436501e-05
5.75700936281543e-06
8.51138335281651e-05
4.76875150733315e-05
4.01963948938771e-05
7.20768734540653e-05
8.44657606631145e-06
3.95161948327964e-05
3.32074313594479e-05
6.94588940632323e-05
2.59650920624614e-05
1.3102714008414e-05
2.8419604774721e-05
8.18041232627355e-05
7.09965496150655e-05
7.29992781321169e-05
8.14946763889164e-05
3.28331220863102e-05
3.81385730959838e-05
3.50874065278786e-05
5.92447234753693e-05
8.79313914797945e-05
0.000105693241064489
0.000104552552408223
5.86310208664803e-05
4.55166056502894e-05
4.99261336720446e-05
2.57170993142948e-05
6.24022073825538e-05
9.4786161709565e-05
7.84538913046141e-05
7.79504269753617e-05
5.08103517373738e-05
6.19080616969076e-05
4.93501171700674e-05
8.55660108405629e-05
7.04615343403073e-05
4.24686834204293e-05
1.77757718566601e-05
2.03852032575589e-05
5.15963095550649e-05
4.61910198189669e-05
2.26483600087076e-05
6.92111492355617e-07
4.39009255976761e-06
0.000154708790425559
8.27402518781705e-05
7.08847410717356e-05
0.000106285587959331
3.52509512990119e-05
5.75489128992032e-05
8.75787608376464e-05
9.50201930555925e-05
7.57758691798961e-05
1.95999126017968e-05
5.29166144422251e-05
6.20034015448201e-05
-1.12463746431405e-05
7.13421843311114e-05
9.1903527489423e-06
0.00011841312750031
0.000106085399870461
2.18701308450948e-05
5.25002184078821e-05
7.73052643485492e-05
5.91282446294614e-05
0.000102407537264367
3.40725574149108e-05
2.31891393757156e-05
-2.07141759669935e-05
8.3240620619594e-05
3.05418270407924e-05
0.000119584886042945
4.49830846204783e-05
2.59360876999509e-05
9.75980991164024e-05
5.85011936584091e-05
-3.88427325493542e-06
6.66658712093094e-05
2.00455762770415e-05
6.99285048946116e-05
4.36089249726721e-05
5.28800798014946e-05
3.72113365322186e-05
8.20306097906823e-05
3.85690122443781e-05
0.000141526516225204
0.000112016867587085
0.000100578999462783
1.91450300674835e-05
7.62679084774299e-05
9.50323933370954e-05
0.000101459141001866
7.95820438202666e-05
8.43265692311372e-07
1.63640308493087e-05
9.10833425705505e-05
8.72390477873831e-05
9.43234957785172e-05
2.99888162199805e-05
0.000103290630758821
1.4322485935052e-05
3.64172108457512e-05
7.02064386677074e-05
9.56359047560551e-05
8.44783540526144e-05
4.22914493219402e-05
2.90180612896032e-05
2.41003231604097e-05
6.62149798877235e-05
2.9789084386872e-05
6.49752076186932e-05
6.63278555820429e-05
3.16343727524092e-05
2.54836651352389e-05
6.2865976850298e-05
6.90267700190974e-05
9.75511106003557e-05
0.000116206470883852
2.30610092232921e-05
6.5272886704007e-05
1.99010167903991e-05
5.35403055510727e-05
6.47069856205022e-05
8.59954156524871e-05
3.9566044375401e-05
2.37026479448519e-06
5.12597931186319e-05
3.20409555535823e-05
4.48837752187008e-05
6.88527902910949e-05
3.24620898130712e-05
3.37746479949473e-05
6.52205063307728e-05
7.54948458788765e-05
0.000113625537039666
7.51431068183868e-05
6.68179929288808e-05
5.67062365177305e-05
6.28724626537479e-05
5.31145333161614e-05
2.78684770511273e-05
6.26493797207687e-05
3.7333215678074e-05
5.88273450053386e-05
6.98988364572845e-05
3.39576709130992e-05
9.33166648950941e-05
5.47109875381826e-05
2.57567279032222e-05
1.18299575919146e-05
4.93640275211696e-05
-1.09025925524319e-05
8.74454465221787e-06
6.1096555072527e-05
0.000112843649066554
9.89098359757939e-05
7.99706240213144e-05
2.3084728886486e-05
-7.13813375540546e-06
3.17642842651347e-05
3.78816522113653e-05
5.25483624161371e-05
7.72853187022378e-05
7.90708373958207e-06
6.1754422049618e-05
3.52368526524409e-06
-1.23405002415385e-05
6.10589645246803e-05
7.91301766071613e-05
0.000121859613658767
6.67425665968651e-05
8.42617158167648e-06
0.000111966878911154
7.09813460338929e-05
7.93556926367405e-05
5.04254010645949e-05
2.01438224204215e-05
1.45921403851078e-05
8.20034865350228e-05
2.53645261827217e-05
6.20671763351028e-05
-1.97654125578414e-06
8.33604988121318e-05
4.87518434780574e-05
4.54781792831387e-05
2.16397024657676e-05
3.52627696848472e-05
6.38420952890993e-05
7.91309412778151e-05
3.04272693935937e-05
1.90508685523376e-05
2.24821602417233e-05
-8.52839054278515e-06
8.19105926359579e-05
4.20300005094891e-05
6.2184889021139e-05
7.6266566438252e-05
3.5146006072305e-05
3.34917002359411e-05
5.81083219609528e-05
-3.29867657561372e-06
0.000109853188810042
0.000126586548196433
3.93457842234847e-05
4.66822962071026e-05
8.83386989000933e-05
4.16569667693588e-05
2.45287883338661e-05
6.53424668717031e-05
6.91225286918415e-05
9.55447787283049e-05
6.65298600429647e-05
1.22691766420541e-05
-3.06644671743952e-06
8.11155617474312e-05
3.76249463319102e-05
6.55656198194137e-05
0.000128858731611672
3.76333971411322e-05
6.1382346997326e-05
8.02500999753576e-05
4.29844673806103e-05
0.000112768065872871
3.47769864431953e-05
7.88998333469311e-05
7.90082389708272e-05
6.83265963559604e-05
3.41525278867713e-05
2.54964247435093e-05
7.04735853376365e-05
5.58939501328459e-05
4.97755833265111e-05
3.23369774175792e-05
3.73293920468555e-05
8.20019127904689e-05
1.58577897500981e-05
4.39042948581821e-05
2.77902203451785e-05
2.86196315300283e-05
6.03871671569958e-05
7.80188431014141e-06
1.71489012631286e-05
5.50613815103206e-05
4.98653877065985e-05
3.07566048415683e-05
3.73724852176789e-05
2.09077939185861e-05
9.14557336063915e-05
2.26364671313994e-05
5.82712019736665e-05
5.08766153030772e-05
8.8951501042222e-05
6.48128720606177e-05
9.41246817472691e-05
8.26614515046554e-05
6.68868710941808e-05
9.08830405470362e-05
0.000100820212677582
6.65806942791568e-05
7.74217897710939e-05
7.26957036819424e-05
4.18068267593903e-05
1.16467976810204e-05
4.63470744480646e-05
4.15941667509663e-05
2.76537457585614e-05
5.9071206967021e-05
7.16093360905904e-05
9.337826574507e-05
5.30652617223619e-05
5.6324754470704e-06
5.2484920880409e-05
-4.85040807594751e-06
2.83776903135249e-06
6.58318762455097e-05
6.62357598153709e-05
3.26814785804529e-05
2.93889572631456e-05
8.66917996176702e-05
8.03029298991654e-05
5.04981246093232e-06
4.62534078655941e-05
-7.44871925504836e-06
6.04855854347293e-05
2.85755543240085e-05
9.62888551657104e-05
4.12330682060098e-05
2.94863187990815e-05
0.000113415850456393
1.25219330011143e-06
0.000131901880740068
6.94590795502942e-05
6.87010755050312e-05
5.11024321346929e-05
7.03402880778754e-05
7.8739391361915e-05
4.51005402630874e-05
4.46705043904637e-05
0.000103506319073372
4.37083904104299e-05
0.000109538307300401
4.62102554531513e-05
6.47410727051585e-05
5.45530619195162e-05
7.23246064914467e-05
6.23246634798173e-05
2.16000175279876e-05
3.97642574312696e-05
6.75879914426221e-05
8.18405242525063e-05
5.71107620411628e-05
9.01526045574187e-05
7.07586317032513e-05
1.46687295369015e-05
-5.07383521543371e-06
3.07954500416076e-05
4.77613423406768e-05
7.2739757118221e-05
6.25629636788899e-05
-1.49458659148032e-05
-1.08211434578328e-05
6.06616586577501e-05
0.000122584369190778
5.70842184194357e-06
5.90580815786501e-05
3.21857541954125e-05
8.67923992895336e-05
0.000106990004216326
7.00637298703963e-05
5.98157358624361e-05
7.45896561961302e-05
0.000105620501700489
3.93645898871985e-05
6.81368579088915e-05
2.25502174868424e-05
7.33931975835042e-05
4.70794377971085e-06
8.10411935196043e-05
0.000132928058049541
7.10043303988369e-05
7.545212316068e-05
9.32367547852627e-05
5.4878165821946e-05
1.13927011243108e-05
2.11112411902901e-05
5.46868435460376e-08
7.78985402246262e-05
1.60668851498509e-05
1.49383623980387e-06
7.73987665520446e-05
4.33730295604115e-05
2.6881063822921e-05
9.95792634983785e-06
5.20174978514173e-05
-7.90146782286366e-06
7.80562137301797e-05
0.000107114721459411
7.64161102084346e-05
4.98916229515606e-05
9.4562473063687e-05
7.92979508669364e-06
2.76156639870334e-05
-1.57283887156989e-05
6.60212125532827e-05
7.83456555605219e-05
7.86705878397936e-05
7.25640132542884e-05
5.23963969639859e-05
3.79305842307493e-05
8.35139080212921e-05
5.09940855639551e-05
7.17276235477244e-05
8.1996555267988e-05
1.04604116402273e-05
7.54615493011182e-05
5.95990109902223e-05
4.88114535307374e-05
2.59131923430715e-05
7.46183019409103e-05
9.75079775524499e-05
7.58586223824187e-05
8.55491572459749e-05
6.9591702066068e-05
1.89463479109805e-05
7.57435681680759e-05
6.53518257103425e-05
2.04248888221254e-05
7.11502876233301e-05
2.87144072552806e-05
7.4051294010704e-05
2.78676301114022e-05
0.000140429402417502
2.9097041220443e-05
2.72104446504441e-05
5.21425718587169e-05
4.90945407224195e-05
7.11493426856448e-05
3.82141505787377e-05
4.52157439884456e-05
2.3267162257335e-05
1.25732175399364e-05
8.10015130136408e-05
3.07868714158545e-05
8.99668568636172e-05
8.75999604966377e-05
0.000110462784553315
3.98355416074072e-05
7.44730301717343e-05
9.5039104385416e-05
7.8803198080622e-05
0.000106589904501601
9.82025311015423e-06
8.18773161411016e-05
5.23396783445065e-05
0.000133979691342568
9.25740574645959e-05
0.000106251464845761
4.64377493229393e-05
5.07067619795503e-05
1.76405715037544e-05
8.29281558382655e-05
7.36892447366408e-05
9.02397129596111e-05
3.02434127547461e-05
2.55963254193171e-05
3.16351560003821e-05
4.95084672541443e-05
8.22479804927687e-05
8.18190500896172e-05
9.47472332858619e-05
4.44797736868784e-05
1.51520082388387e-05
5.95525689711785e-05
3.10071221062653e-05
8.95202045960059e-05
0.000111469361813655
8.58539810166599e-06
2.32934639357132e-05
8.95244542168615e-05
-1.094848579134e-05
9.41540416068993e-05
0.000100315483214255
-1.47854721192513e-05
7.16403850056961e-05
3.81777661392609e-06
3.7880928194845e-05
6.94860847886026e-05
7.76020367690021e-05
1.35387487854143e-05
6.39201118176127e-05
4.74202164295935e-05
4.78012613747923e-05
1.01290683128364e-05
6.01858307847227e-05
0.000118891969055794
6.43394690011328e-05
0.000111383484345156
7.42898136824049e-05
0.000160913891350775
6.60760946830607e-05
5.28919028119867e-05
9.52154026356071e-05
3.42340739467135e-06
2.19776522880608e-05
0.000139898206142223
8.7125077503478e-05
4.60413248450041e-05
3.89970361729737e-05
4.4084595592477e-05
4.25034256701444e-05
7.48336788665453e-06
1.31478123917437e-05
7.46297932724237e-05
4.20685643416725e-05
3.67539542115298e-05
1.68369903537731e-05
2.71388570458345e-05
5.12047340526086e-05
7.46951856362977e-05
9.94229077838308e-05
6.78380615004262e-05
4.83541013844743e-05
5.79125891870463e-05
2.82488314559191e-05
5.5745667849898e-05
6.43574441742639e-05
5.13062278281621e-05
3.78265320407842e-05
0.000109006570014125
3.88194484617087e-05
5.12271485325157e-05
3.92140742955807e-05
9.07008899786497e-05
1.79613029190031e-05
6.99567958037728e-05
7.357131379951e-05
2.18985776143256e-05
8.11941762666343e-05
8.53426970304839e-05
6.6089594603688e-05
5.82377633919516e-05
-2.2256163706928e-05
7.24443759194665e-05
3.21015579329818e-05
5.55439010103238e-05
1.53456726863432e-05
9.50383392343688e-05
7.38012202075202e-05
4.48693936027098e-05
6.99102415534139e-05
0.00010279353136066
8.93924454189817e-05
7.92512189941702e-05
9.15114538778245e-05
9.28088972090274e-05
7.29861287808719e-05
4.36431584205387e-05
6.99222239781074e-05
4.53016637695456e-05
7.99592589991703e-06
4.29888513623011e-05
2.18722739719039e-05
5.20484113830778e-05
4.32963309529798e-05
6.51536316816105e-05
0.000120730587217155
1.6818777372228e-05
0.000103979860600146
0.000104462557686434
5.766536641841e-05
-1.54394505585108e-06
-1.20479313989205e-06
5.87218624039362e-05
4.71087674838145e-05
5.22046336471195e-05
0.000105372823212576
0.00010395629788878
7.3178554954372e-05
7.52848265517357e-05
7.58340796185347e-05
7.49069484456457e-05
0.000102980117010944
7.9009345752982e-05
4.57530420512243e-05
8.83830029170408e-05
3.80647378531559e-05
4.35070806896549e-05
3.25697072833784e-05
6.5572738572226e-05
-9.35134706515085e-06
4.90426796656787e-05
8.72957063668784e-05
4.48136572198477e-05
7.92395316961125e-05
6.14252401804559e-05
8.89237956921597e-05
6.71953732578507e-05
8.80518922834717e-05
-3.81310848809459e-06
3.05922464901652e-05
6.26786586143405e-05
6.27751099822852e-05
5.01930224054707e-05
2.65589171271291e-06
-8.49338661105349e-08
0.000115588367268974
7.05738220826418e-05
5.11893525654234e-06
4.85339583015775e-05
8.09013638985082e-05
6.41295160546146e-05
8.41446334962652e-05
6.59277969679404e-05
8.11316686831934e-05
6.14506255421902e-05
9.24880864481497e-05
4.50117872890896e-05
5.58591702808643e-05
6.58604871132625e-05
7.9460746458008e-05
8.97105878102447e-05
0.000125156124150487
3.97532116631552e-05
7.0460590969326e-05
8.25124091672815e-05
6.34515002317325e-05
7.4579075999098e-05
8.80982931949873e-05
7.34539349994816e-05
3.70032642971571e-05
3.24660437344855e-05
8.72798425098146e-05
8.47032073549286e-05
5.93094943337386e-05
8.71847709115216e-05
9.67867220109067e-05
0.000101381307079562
7.68177108355106e-05
7.62537509874041e-05
-7.63842867116011e-06
7.78609373413198e-05
7.14817546803012e-05
0.00013305429906531
7.49412217212267e-05
0.000117737232049259
8.57943066470801e-05
7.93881184753996e-05
7.75495647453538e-05
6.48797390511429e-05
3.93531257156227e-05
8.14186335757389e-05
3.38427132434862e-05
-1.94139951488221e-05
1.0645522572208e-05
1.1660839221578e-05
4.18931359268e-05
0.000118012391280808
3.08925979879729e-05
8.40840818436076e-05
0.000103976688635361
6.98042122623899e-06
3.67567357212125e-05
3.59242470951906e-05
6.29341226494007e-05
7.30308875772745e-05
1.6392890695272e-05
1.34121821116902e-05
5.9095123122674e-05
9.17520253497616e-05
9.5457419590517e-05
7.48515154680209e-05
8.58296134175388e-05
4.37572833529931e-05
3.02002580626111e-05
9.18217391983836e-05
2.5608866037395e-05
0.000115411084371747
5.74737567517561e-05
8.11273319272456e-05
7.90541313240519e-05
4.26149246790586e-05
6.81055772926242e-05
0.000109471955991541
4.50720098311566e-05
7.34134684695273e-06
2.30362395901318e-05
4.97231762776639e-05
8.9342969459209e-05
1.75409751858031e-05
8.79550751776361e-05
8.57324824543755e-05
4.16834688109578e-05
9.02477822541881e-05
9.50453617649804e-06
3.29079186537959e-06
7.17399174480432e-05
2.09328475415449e-05
4.53566056359348e-05
4.13409247697039e-05
1.49079261176242e-05
5.29024216568158e-05
6.09798961684332e-05
7.98332755522129e-05
3.05531241388089e-05
8.08121121462461e-05
3.95767561297861e-05
9.50914338837463e-05
4.14756656917991e-05
7.67403218021047e-05
5.52282450119196e-05
9.07837536317108e-05
8.87893903446749e-05
3.9435896869285e-05
2.27667334349181e-05
2.33539301024795e-05
1.39098279477055e-05
0.000116480599821862
1.05836801927397e-05
3.94706711384515e-05
3.13449060329295e-05
3.77612776198747e-05
4.76630550257365e-05
1.68180839731035e-05
3.52009423179918e-05
5.20042076574936e-05
-2.2666348559004e-05
0.000116410783331455
8.00150247123717e-05
6.22206485138434e-05
6.02795673783128e-05
0.000148140647510699
8.64543033617802e-05
-4.27637733730357e-06
4.9012251553906e-05
7.10378396524952e-05
9.18471108098664e-05
7.71017954958154e-05
0.000143487712890137
8.78955602132928e-05
1.82114037670382e-05
7.57106290910131e-05
8.20950642854677e-05
7.5196373626595e-05
7.87507747551202e-05
8.54884094752208e-05
8.89727322056872e-05
9.99377535923818e-05
5.43146146375444e-05
2.1662378173084e-05
3.90318923958016e-05
3.83825924145593e-05
3.65831302612621e-05
5.56043324719506e-05
4.69947672063423e-05
2.65605004358666e-05
6.53657021492463e-05
6.70160323025641e-05
-7.63638711326715e-06
1.76501516221123e-05
-1.49528730436425e-05
5.76705836394563e-05
7.24649229213976e-05
0.000103662797520952
4.9780048414616e-05
6.02326793881851e-05
5.4824755849319e-06
9.77108736836313e-05
6.25850849187085e-05
4.93090818879765e-05
2.04821498464482e-05
8.2366822182793e-05
4.37710291957854e-05
6.13016299358935e-05
4.43429833312513e-05
9.03375089387935e-05
3.31355822715822e-05
6.74076163171241e-05
7.87455707902078e-05
5.60195377587706e-05
8.16791635562979e-05
3.00808897234808e-05
9.61235290241636e-05
8.00815652150729e-05
6.70385881841942e-05
8.06006937883306e-05
1.59682516367623e-05
6.2984249654762e-05
5.97168476807338e-05
4.78988124798346e-05
1.22426144523493e-05
8.24639065040629e-05
4.85651763692967e-05
0.000113295182693784
7.67961726008466e-05
6.46962585715284e-05
4.0073992978979e-05
3.73151451700902e-05
2.02825767588541e-06
8.21431257118941e-05
9.47889815154973e-06
6.78780789026783e-05
3.84334095317111e-05
8.20832423013746e-06
1.78361313944005e-05
-2.96353781568151e-06
5.90763351377161e-05
7.24885155187216e-05
0.00011406334993578
6.85807154082751e-05
4.63334413907498e-05
7.88725029971009e-05
7.69994235797436e-05
8.77937076419418e-05
7.18290210313184e-05
3.19904656942136e-05
3.08052490316734e-05
0.000119212995433022
2.14231520108726e-05
7.4439603533511e-05
3.17752358717253e-05
3.41714429976228e-05
6.02691600419922e-05
6.57596583122322e-05
4.1815296719764e-05
-1.69331131449317e-06
7.15558808744427e-05
0.000154408690274113
5.66618553320721e-05
2.80182045646851e-05
3.58996003866147e-05
4.13293737602409e-05
9.04716884117378e-05
8.83759864647304e-05
4.43035447110728e-05
3.71144071024791e-05
6.1446419942558e-05
1.63498726371523e-05
9.52673487021308e-05
2.13346196986363e-05
4.38165805415618e-05
0.000121973336352991
0.000122199604587275
3.73736332526872e-05
7.03810101258771e-05
2.45817198262548e-05
0.000105330912535898
7.74170158777644e-05
0.000111518010205355
2.65082191965588e-05
0.000137540803928085
0.000123335796956145
6.09907887318192e-05
1.6329757745804e-05
3.2537648944858e-05
5.0330247109375e-05
7.9148075838429e-05
0.00013386873890368
6.0906833290087e-05
4.64303469423386e-05
9.41357218059358e-05
5.48747731866089e-05
3.75741980143775e-05
2.50152892251304e-06
0.000101360854280326
0.000103106855818898
9.73649007899434e-05
8.99916328552884e-05
-2.23341164647373e-06
4.77194870541976e-05
0.000137335276707894
4.1139629426943e-05
6.91311496477515e-05
4.60965478338579e-05
3.42120203630897e-05
-6.27308593721078e-07
4.09301448948963e-05
7.29765074733689e-05
7.98885348058743e-05
0.000105484919358308
1.95086880009019e-05
6.84698558090032e-06
8.56983286819369e-05
5.28093575858697e-05
0.000138621120850546
2.00029565301106e-05
9.24776134557758e-05
1.63580528685725e-05
2.74066176232921e-05
3.28564665801063e-05
3.06028899314186e-05
2.47841284551296e-05
-3.02172754586654e-05
2.79961055085764e-05
8.57610886063787e-05
-1.96617621685419e-05
5.19069806447816e-05
6.62544224610725e-05
5.37770358161064e-05
9.71110500245309e-05
4.04250185165747e-05
5.14435295373736e-05
2.52897722254556e-05
6.11548365413151e-05
1.52991702387656e-05
7.2298746233668e-05
8.72497613503545e-05
4.13873019979865e-05
4.43344211679786e-05
4.64910186539106e-05
3.4942714854449e-05
1.49252134333761e-05
4.16914133742347e-05
3.39939764657528e-05
-1.00909750571603e-05
1.34853851508849e-05
5.09751767723847e-05
4.93724790599455e-05
4.313096884856e-05
5.56810407802453e-05
4.09276699971142e-05
7.78203711799299e-05
4.6373303273642e-05
4.11023757424774e-05
8.808755211946e-05
0.000101799338151413
7.15071905030515e-05
9.0344636288378e-06
4.50299197996049e-05
2.08703173557928e-05
9.69214960570305e-05
2.92515243374401e-05
5.07946480700028e-05
2.42182345504312e-05
5.43428356806709e-05
4.40385544406327e-05
3.00163760018401e-05
3.59114842336112e-05
8.02017032695872e-05
8.66597803992293e-05
5.39863757510191e-05
6.14260922301216e-05
9.66627791011282e-05
7.45821465197431e-05
3.17430656437013e-05
9.1142276797623e-05
5.3321608580861e-05
7.9470990838018e-05
2.14677917149295e-05
3.93365766010034e-05
6.76951511808934e-05
3.5875207642594e-05
3.35475502133342e-05
9.11590191781358e-05
7.99627128579008e-05
5.4394579832285e-05
4.42311316547447e-05
4.23422329446931e-05
6.84765014615797e-05
-8.72887578407851e-06
7.02289802298834e-05
5.39319751113173e-05
0.000131055515082001
9.20148735618483e-05
2.75197066379131e-05
8.71998405986952e-05
8.07547200260778e-05
2.80449580051252e-05
0.000108679484597523
-4.27146783517834e-06
3.87971215641145e-05
0.00014341733695938
6.81340658209657e-05
5.21335947283541e-05
4.98820727273314e-05
1.97655670892132e-05
8.52288223218979e-05
2.77935600469301e-05
6.23861630332764e-05
3.50020574983198e-05
4.42009760852024e-05
1.49563704302779e-05
4.89722178336291e-05
1.82352381931552e-05
-1.19693465651493e-06
2.05933316369512e-05
2.76500480230481e-06
-8.84145045803828e-06
2.84550938597973e-05
4.04490263777301e-05
6.63135807424259e-05
3.06259422137378e-05
7.62267758381779e-05
0.000101384988271149
7.78217207443578e-05
4.89969589961159e-05
6.9883339518421e-05
7.67391831272699e-05
4.67572182234892e-05
2.25223528150493e-05
6.86062690795295e-05
3.9873231879758e-05
6.46110304059846e-05
9.67865393795113e-05
9.01437104987604e-05
6.28344147747406e-05
8.77017967985544e-05
8.6963782634652e-05
2.09396572006943e-05
6.03479006520115e-05
7.2324554724751e-05
0.000109802128836035
6.88521390237262e-05
5.55819661465373e-05
9.94766637257306e-05
7.18824668066536e-05
8.02054083124285e-05
-2.09193950864357e-05
8.68194663919185e-05
0.000112887817018275
4.59975045167355e-05
3.55133870916853e-05
3.09133712539489e-05
6.61703240735262e-05
3.34487107794068e-05
4.92948471942e-05
-4.21039965796368e-05
4.2114182990872e-05
2.3017816761837e-05
6.58178203156445e-05
4.75468987608336e-05
6.09387536435006e-05
5.0522799633117e-05
4.75399901227739e-06
7.16387728632274e-05
5.40434831851725e-05
6.02314470115016e-05
5.25299247191694e-05
3.58938502111189e-05
5.00945765941381e-05
1.62567977660513e-05
-4.77362770718503e-07
3.13329177467387e-05
-5.68643537749979e-06
6.23108204224957e-05
8.57503035941365e-05
8.27489795951191e-05
9.6950421287333e-05
1.40416000077953e-05
1.27420160708219e-05
1.63854012092783e-05
3.88533937260207e-05
7.051155835488e-05
7.09621385599185e-05
-6.82760099943992e-06
5.9868523289674e-05
3.62664888484232e-05
-7.47576973126182e-07
7.52818889492615e-05
6.72494722357598e-05
8.93506735798871e-05
6.4227264869057e-05
0.000136920874629291
8.99165060114885e-05
7.38596410200909e-05
7.06631044467968e-06
6.48919844946063e-05
2.06054616691381e-05
7.29024729985181e-05
5.94852977124682e-05
5.58877020740444e-05
3.38021699844781e-05
8.10298950463661e-05
9.16557590322489e-05
7.51874783944344e-05
6.78475526935171e-05
7.73886702084712e-05
6.87637295909953e-05
4.4578896042682e-05
8.46732884488971e-05
7.34524109519474e-05
5.39162761766505e-05
-1.15782597293979e-05
2.54257486843835e-05
-7.10534350755668e-06
9.9628174429413e-05
7.10171661714315e-05
2.97287004564584e-05
-2.2351127546215e-05
8.50849056112077e-05
9.16789061698391e-05
7.4222639156788e-05
5.55215190884417e-05
4.60416170722877e-05
8.04118083453351e-05
0.000116098626477413
3.18340592722833e-05
7.34267909318286e-05
6.8383967447144e-05
-1.6069396576412e-05
8.50095686462145e-05
4.33619816824087e-05
8.50515681446777e-05
0.000122392379353634
4.4935533550465e-05
7.02203398945688e-05
4.14367417220384e-05
2.91226023463773e-05
7.8376936805504e-05
1.98979296569088e-05
-2.43122665811351e-06
5.96917792458325e-05
3.64112959754346e-05
7.33410641603396e-05
-2.21742916433076e-05
7.38139720597019e-05
0.000132936263985906
5.27062989636658e-05
7.27240047292309e-05
5.83127477675851e-05
9.25836697343527e-05
6.65133666742211e-05
3.99510421022676e-05
8.75037338629747e-05
0.000105650111698761
6.16788145163169e-05
1.52017169250406e-05
0.000107673703330121
1.57183256025757e-05
7.48283497075715e-05
2.05945066867356e-05
2.20559194347843e-05
-8.98203855128914e-06
5.86353562842847e-05
8.72336359620159e-05
3.23281338634935e-05
3.43557160244283e-05
5.54920082541284e-05
9.14501052848962e-05
5.44929718767577e-05
1.32626406581793e-05
-1.45170993107063e-06
8.27009600931445e-05
4.40598637242508e-05
5.69075867608258e-05
3.19628900079671e-05
2.98493908521079e-05
7.31635636359988e-05
4.18898709816311e-05
8.70864936369741e-05
6.16796246163368e-05
8.27021625632674e-05
5.20697802840221e-05
5.41929946291475e-05
6.18211862400547e-05
7.00007515987077e-05
7.54044838389643e-05
5.91128489207419e-05
2.84954074667451e-05
4.88984195430779e-05
4.64881997248295e-05
2.01409802089468e-05
5.1806283795802e-05
5.89368758250285e-05
3.04444293843348e-05
5.20947708457005e-05
1.71912510188953e-05
5.69751086213218e-05
5.98503297530694e-05
7.52900163334445e-05
4.78505280797702e-05
1.86978129296957e-05
7.13604037341094e-05
9.04192280557111e-05
9.91556696704087e-05
6.68940598236095e-05
7.40036436692e-05
4.87648967894408e-05
3.07843674562385e-05
0.000125462299546811
2.08023534538387e-05
7.73826446169079e-05
2.47330439432609e-05
2.82486283647105e-05
6.28534785039718e-05
5.23097039021835e-05
3.9499838438521e-05
0.000104122488502456
3.46744735742334e-05
-5.46844507056608e-06
1.53545222204374e-05
5.40232799431232e-06
2.66512094101246e-05
7.77775564941562e-05
3.20682033189651e-05
1.24145479350235e-05
0.000116780194088866
5.78023897447055e-05
9.78357480574859e-05
-2.11048182971745e-05
7.69797686071615e-05
0.000101435665120188
0.000104550204704625
8.94132589293136e-05
4.38595219945076e-05
9.07214006001983e-05
4.4142783292293e-05
8.99043401925772e-05
1.93975055907739e-05
0.000108534771571342
6.2276469542981e-05
3.30042934793726e-05
7.78094953751302e-05
0.000102976324968451
9.76742581673604e-05
8.05999369773543e-05
8.68603778093621e-05
5.70209038943633e-05
8.28445097282269e-05
2.99090688983716e-05
5.87023498475498e-05
8.4170270106099e-05
-5.70911959287831e-06
6.12719494856819e-05
5.5808739167714e-05
4.29845026459776e-05
4.17489948849596e-05
6.92796941192434e-05
4.99772285761193e-05
3.50730957703178e-05
8.55959906170918e-05
8.72539707946046e-05
0.000114957540711687
6.9941435235058e-05
-1.0189039511801e-05
4.60168575867828e-05
6.22641144731864e-05
7.33608183612608e-06
5.29222241449811e-05
7.99872630532445e-05
5.46240480932663e-05
1.75718111147114e-05
7.35176402534127e-05
1.77642013074312e-05
6.65659166943809e-05
5.45924589365766e-05
6.51755414458622e-05
-6.84200223545187e-06
-1.39162677477368e-05
2.89659028356727e-05
4.04294137339045e-05
4.65691099177756e-05
-1.06987727630031e-05
5.61459328161209e-05
3.93892939497076e-05
8.15918209504821e-05
5.72664447389392e-05
3.13571876302938e-05
0.000132488150880326
4.09075662131133e-05
5.36405020421376e-05
9.82118114776141e-05
8.06950241637532e-05
6.03927049346197e-05
5.2408020542911e-05
0.000104699548007459
5.61703315353357e-05
3.3043426989319e-05
3.69478923502268e-05
5.39486252359333e-05
3.19824480084933e-05
8.97234044951514e-05
4.65317633861851e-05
7.3297076369551e-05
4.75044077297163e-05
7.78254431269472e-05
2.03951804952618e-05
2.64561360245888e-05
4.71226493759088e-05
7.60011779049505e-05
5.76524593560676e-05
3.2245161397711e-05
8.10298247057211e-05
8.56432973716114e-05
9.10502455147533e-05
5.60443756847464e-05
-1.45987414506114e-06
1.19171326117379e-05
7.1018127263565e-05
3.26788757223777e-05
7.61686628923871e-05
-6.35846582357501e-06
8.93528098091583e-05
6.16054791352706e-05
6.77347399225483e-05
5.39402247096391e-05
6.78186713304334e-06
4.93852206730894e-05
3.59519079383843e-05
4.47197536749659e-05
8.35697371722481e-05
2.22067547262195e-05
2.04292442752651e-05
1.81329061766217e-05
1.94095522684137e-05
0.000102816102693371
-3.20826681260795e-05
5.44851120448218e-05
9.07787759214912e-05
4.32203413793325e-05
5.01973677655255e-05
5.72748767093618e-05
2.25651787839582e-05
6.90122091109898e-05
8.10092169330241e-06
4.64693024827413e-05
7.22460044758113e-05
7.5287172960198e-05
1.59350578547435e-05
9.68235494645456e-05
3.03619404803917e-05
3.8040363703358e-05
-8.44449159486559e-06
6.93879123172031e-05
6.41281017665161e-05
8.81152942934759e-05
5.9124079119047e-05
1.73249440824121e-05
3.74110140508372e-05
6.74123459378344e-05
3.7675405640012e-05
4.21996357630578e-05
2.7776364889269e-05
1.86692452085422e-05
3.46891245038485e-05
6.47199443556527e-06
6.21420520270097e-05
6.00859142160935e-05
1.6936655599147e-05
2.82469124495863e-05
7.58196750042846e-05
7.74852079602933e-05
4.8797688940851e-05
8.95254328776005e-05
2.4715255024602e-05
2.92751063533571e-05
7.33714138127936e-05
3.00417394813811e-05
6.63166524224266e-05
6.53864467045268e-05
1.47400660526283e-05
9.94581642353375e-05
8.47762163542584e-06
7.51951479789945e-05
8.61178494759152e-05
9.78626145996993e-05
4.8427448507306e-05
7.36238213610032e-05
9.41145250476094e-05
2.26553674003245e-05
7.06199111170646e-05
-4.80890462524753e-06
4.40097488903966e-05
2.36564569273312e-05
-8.96543737987654e-06
7.95075284132888e-05
7.25279660633151e-05
7.11490724314797e-05
7.49549585881189e-05
3.43268640082278e-05
7.43614035445388e-05
0.000103668115866202
4.31804576474562e-05
8.39536672281554e-05
8.58958999738409e-05
6.32331318365849e-05
5.60862280156236e-05
9.29855871059829e-05
4.54661211301836e-05
8.59470748073701e-05
4.96118793960323e-05
5.74600805430439e-05
5.60996437389537e-05
7.25516103413618e-05
6.90295273236651e-05
8.07326100783935e-05
2.05878393152834e-05
4.53522753856952e-06
4.10440774957e-05
0.00012163705007506
7.69721825620516e-05
0.000101182872146237
9.51725182256316e-05
3.4218225690867e-05
2.12838599043581e-05
7.36999879329815e-05
1.98603476852684e-05
3.0544773090058e-05
5.14349615084846e-05
8.98520676865892e-06
4.19865106599627e-05
8.45414250039699e-05
7.3737919511514e-05
4.77023684430252e-05
4.71530509710632e-05
9.60325398219415e-05
7.71961128168654e-05
6.60213762339077e-05
8.39290368742661e-05
4.40073356196453e-05
8.64026816802811e-05
1.43991505273734e-05
4.05595204577068e-05
8.632722461026e-05
3.82009747538649e-05
4.0972302055099e-05
1.27657761949294e-05
1.65643722029447e-05
7.63204222949998e-06
9.09420754329707e-05
7.38381220030695e-05
9.23909837384477e-05
5.76946689217849e-05
5.06876978819123e-05
3.67918525038887e-05
3.20718854847679e-05
3.45789262764171e-05
3.44266252806951e-05
9.8126250021413e-06
3.54744283415388e-05
3.70584204217717e-05
7.89514885213259e-06
9.54120410325133e-05
6.90255918667879e-05
9.68820007387865e-05
5.78415476621129e-05
5.69411738127575e-05
7.73042669462285e-05
8.82646587169257e-05
0.000109819231812129
0.00010361079813125
6.40926239681138e-05
9.54691574403336e-05
3.25596024220441e-05
4.00259543934412e-05
6.6716427125281e-05
3.96765323662275e-05
-5.9835199736046e-06
2.27297948513043e-05
6.49773322079636e-05
7.13340136885959e-05
8.00916146958658e-05
3.98193172435462e-05
2.48493076258706e-05
6.29155254454306e-05
3.7708294135113e-05
6.77377754927399e-05
8.4993997517453e-05
8.5200930345985e-05
4.19353066638994e-05
9.9203032877129e-05
0.000116828857902942
0.000120173794655332
6.10223779892655e-05
0.000141163717902499
-8.62261163568042e-06
4.65206728582746e-05
1.96273077910183e-05
5.02673655243869e-05
3.86911987962443e-05
6.28503817811219e-05
1.76222987416044e-05
6.07218831924632e-05
0.000105938493694014
8.37109748306352e-05
-1.42452933273552e-05
6.48670069953112e-05
8.29843293337297e-05
7.75915715306608e-05
6.26145318735604e-05
3.06384577918628e-05
7.48820200570079e-05
8.11838430755444e-05
3.14562922825448e-05
2.17214449429513e-05
3.85126317775099e-05
5.36489677757878e-05
0.000113940134767501
1.5037620439572e-05
-2.44242555998263e-05
5.57027284919357e-05
1.47062636008519e-05
5.72447613264946e-05
3.72946326835143e-05
3.94418057977767e-05
0.000113600657409361
7.64829867167521e-05
9.61256039085083e-05
3.09305929209155e-05
5.6011833283917e-05
9.94495379324067e-05
1.76365266091716e-05
-9.42563336692554e-06
2.44462901949442e-05
4.21798948099463e-05
6.63510136353982e-05
7.68325119202605e-06
6.29864013258693e-05
4.4429006699344e-05
6.17973049703752e-05
5.39853553057526e-05
-3.42166408995915e-06
5.61029742567758e-05
7.41564333240005e-05
2.9053823955884e-05
2.81273291849127e-05
5.73181667236201e-05
0.000107390431210991
0.000109576440110874
8.56675589656055e-05
3.59790704274184e-05
0.000119062673338152
6.07789339042573e-05
8.03143056203306e-05
2.69908114854969e-05
6.66497882570889e-05
7.69291410010214e-05
0.000126954004282349
8.79355917325337e-05
5.71314736847348e-05
4.74391727412808e-05
8.65456812306341e-05
5.4317142072775e-05
0.000139047809153762
0.000105757563672782
2.94213343167146e-05
0.000137440062870978
3.56889989952289e-05
5.21477324859608e-05
0.000103979610298442
2.84173356539233e-05
3.85401069818229e-05
6.67150944947052e-05
3.49230745584262e-05
-1.11985033009221e-05
1.23731606970929e-05
2.83875216605245e-05
5.59408556379539e-05
9.66650558089117e-05
6.57670989142599e-05
-1.11555184563321e-05
5.76669038600961e-05
0.000114637822894087
3.80922745863796e-05
4.99438425932306e-06
8.00678279444832e-05
9.52836614346966e-05
8.45819761502653e-05
8.8407892663688e-05
3.61850165911215e-05
3.1300185859257e-05
8.86096259170342e-05
0.000104973180360064
0.00011154811899697
2.18043543782306e-05
4.58744875593915e-05
7.8778540698712e-05
5.67180455326791e-05
3.06978643354711e-05
-3.207668467814e-05
4.60055534725453e-05
-3.79330379376569e-06
9.93019070970126e-05
7.51109651873697e-05
2.64020953502124e-05
0.000108935371855249
7.05122784102907e-05
-1.65826178913339e-05
4.17254019678356e-05
8.78620417532082e-05
5.33835141769867e-05
9.97925596781016e-05
4.63101680247747e-05
0.000104894456263017
5.46573032017782e-05
4.95630527659691e-06
8.55326220139789e-05
3.70121438282823e-05
0.00010969607572076
0.00011805019287977
5.60417747416e-05
1.9406421866113e-05
3.33969809385568e-05
3.78343866961289e-05
5.46410116042248e-05
4.61294164692583e-05
5.25806460830703e-05
1.16905068043239e-06
7.41629014165235e-05
6.74109402476743e-05
-3.38562030027791e-05
6.60711100009948e-05
5.10296917343579e-05
6.94016879945963e-05
4.6316502235504e-05
6.03010051723373e-05
8.96336492150286e-05
2.91828728510355e-05
3.32232379878307e-05
8.53642073447966e-05
9.54553790297586e-05
5.85618856125168e-05
0.000103161124316251
0.000105732259700651
6.91014605488088e-05
8.37289759248833e-05
5.60299511919776e-05
4.96023737837562e-05
4.60863337315456e-05
2.96416759751522e-05
8.64638883554822e-05
4.55284718691835e-05
5.30597759383191e-05
5.67662024103101e-05
5.25956984015058e-05
0.00010671544460188
7.51846866214275e-05
5.99621257145292e-05
5.35502788129743e-05
0.000162602088185547
7.37912650083932e-05
4.86257711611029e-05
3.87311714801859e-05
4.58382654329553e-05
7.87053145050042e-05
6.21467364442944e-05
1.59842965843705e-05
8.48299741793006e-05
-1.35354907301747e-05
4.19941332487331e-05
1.64911770187572e-05
6.67726716493439e-05
5.68002698408638e-05
5.28988395684402e-05
7.37736720618999e-05
5.74574809222227e-05
7.5061542975388e-05
6.72267915395519e-05
9.99306238031565e-05
4.27993973461305e-05
5.74882333763672e-05
5.6953451220215e-05
4.22595187609072e-05
3.49407554371031e-05
6.8707458314411e-05
4.95519721881488e-05
6.98599893603479e-05
1.25962778343728e-05
1.08110707007497e-06
3.33790560919629e-05
4.53366754353452e-05
2.93234509964179e-05
3.61046081543967e-05
-3.11377804634088e-05
7.90080368902343e-05
-2.47658606965562e-06
5.87075501761161e-05
6.56470186824147e-05
4.85853632557542e-05
5.66914906122217e-05
0.00010022679488877
7.06341941798352e-05
7.25933380506615e-05
2.06815362626044e-05
3.92730505768155e-05
4.11127775352701e-06
3.7486475426123e-05
5.94405619687716e-05
1.21491430798507e-05
7.0867895845475e-05
0.0001266031148123
5.62348170928989e-05
6.1756405044477e-05
3.26548846473279e-05
0.000110925840193751
7.60869533886254e-05
3.77040844222751e-05
3.05549902430911e-05
6.66829189680738e-05
5.39641432965499e-05
6.25005108372994e-05
7.02728331494081e-05
4.45519336275366e-05
3.91439225421868e-05
6.16146320858593e-05
7.11303942922757e-05
4.14641816594189e-06
8.33583473812187e-05
0.000120831316348037
7.89056107820628e-05
3.82787525930479e-05
6.39856658071939e-05
8.13953367861635e-05
8.99216361254875e-05
0.000145424662344123
7.58990735380892e-05
7.00311999107545e-05
5.72739577320483e-05
6.1851268959827e-05
8.05162097032247e-05
2.2634644995985e-06
6.60852484858355e-05
8.94581833989512e-05
-3.60016546051972e-05
0.000147769007142521
7.15840985955649e-05
5.38458407344852e-05
-6.14823127080762e-06
6.08970311638132e-05
3.66494709983307e-05
3.46591224811326e-05
0.000113039556481342
3.23096961500224e-05
1.04912540874052e-05
4.40437995221595e-05
7.45521294042492e-05
8.08705006570221e-05
7.162312292792e-05
3.32607790891347e-05
6.50420302572617e-05
4.89360934612046e-05
8.85204752605961e-05
5.63805906576761e-05
7.59897756185633e-05
6.17455513511137e-05
5.54700285892759e-05
2.40913282530781e-05
3.26736436530417e-05
7.95593818404782e-05
7.37903466806763e-05
7.92034757344677e-05
0.000121871644808282
2.81280111790021e-05
2.21828144780992e-05
8.33714112222726e-05
5.64982434666601e-05
5.6967853457277e-05
5.73154414799191e-05
8.8618835866486e-05
1.79883118050907e-05
6.34971149738914e-05
5.59175872109427e-05
5.17057682740954e-05
5.6186519528316e-05
3.23642368395705e-05
6.3458194757507e-05
0.000123259773616076
4.82487745374819e-05
1.72523749020102e-05
8.18525521421781e-06
2.54337276580878e-05
8.47404869448553e-05
-4.36963641201577e-05
4.90895597149504e-05
8.37747474356011e-05
6.15064116626413e-05
6.70517300954095e-05
5.90356529666194e-05
8.51998660315411e-05
9.09986748124e-05
7.9508296898716e-05
0.000121666356400536
7.90622506187134e-05
-6.9252543729546e-06
0.000116072089777829
6.85613601128818e-05
8.89613832018172e-05
0.00014500565199238
7.49304471312971e-05
3.10018618882192e-05
3.91960420598999e-05
5.56984892731745e-05
5.73125728390097e-05
4.30541088665585e-05
0.000101318358907186
8.53194444963025e-05
3.86471561045026e-05
3.47416166519031e-05
3.81115451486753e-05
0.000114174630823422
5.71004224027794e-05
0.000117831888832449
7.78388341220329e-05
5.99427071278928e-05
2.38529064523374e-05
4.28703082535778e-05
0.000100459106336464
6.16983930070442e-05
5.70279296686728e-05
8.83208264357383e-05
3.86366544061056e-05
0.000110966448154031
1.83214421843072e-05
-1.94600168641071e-05
9.89441703244381e-05
9.84632172853008e-05
2.62000468497735e-05
-5.74485067050108e-05
8.51953682806031e-05
6.02317935411598e-05
6.38077604899787e-06
7.06057062370605e-05
6.71687445760616e-06
3.39949875786692e-05
-9.36417833928388e-06
8.93428630086953e-05
6.90043226606902e-05
6.39134695610548e-05
3.34017142171451e-05
0.000101085440422491
7.51692303159811e-05
4.8140276442252e-05
7.90952565563113e-06
7.28120976178199e-05
-2.1944486809598e-05
6.26416970310377e-05
4.15341428005767e-05
6.52750832039983e-05
9.55115533797608e-05
0.000116517431835006
6.95316545863548e-05
7.14622225487096e-05
6.64821060291531e-05
6.6149807110571e-05
6.07483943489611e-05
0.000111519715243059
-1.0124964452801e-06
0.000104990428342516
7.44264278415214e-05
-9.74769522724914e-06
6.58483808844463e-06
5.56854052137896e-05
6.98912256864104e-05
1.17274140084745e-05
9.02068559903457e-05
8.18246747718576e-05
6.4626517551609e-05
5.82806628787877e-05
8.63733048745708e-05
6.38233085121385e-05
2.63196628721602e-05
0.000109642257105087
-9.5426142064559e-06
0.000101683114115011
7.8221831577604e-05
7.69765327123198e-05
5.07710862163433e-05
5.26038404175479e-05
6.94732941079868e-05
7.83903026252479e-05
0.000119580199737591
4.60418642300689e-05
7.79776986463335e-05
5.26661186329571e-05
0.000110371699630004
7.08762723310437e-05
0.000127101450527216
8.97305902119355e-05
9.44913609150636e-05
8.65968818881878e-05
9.3307114177703e-05
3.13295803104884e-05
6.83161496524224e-05
4.23200284953506e-05
6.7940837319068e-05
2.28581011474638e-05
4.52448988135731e-05
5.12923453929689e-05
5.72748437656031e-05
5.52986458857886e-05
4.58377118830542e-05
7.17218136126849e-06
3.91773347659518e-05
5.19467270071962e-05
7.21268680436148e-05
0.000112160693011162
4.17198627039887e-05
4.63171829428869e-05
4.3437071125022e-05
5.85622168025936e-05
8.16183140161182e-05
3.60493798060582e-05
6.91049757093966e-05
5.47800754611331e-05
8.96960622214351e-05
5.60189809007421e-05
6.61163462636784e-05
2.68517950829209e-05
7.4526947125381e-05
3.25751442484617e-05
9.52151034543174e-05
-2.47227167093093e-05
1.65611750396009e-05
-6.35479118907386e-05
-1.00347708537445e-05
1.517307482194e-05
6.01205224168574e-05
5.10305225373023e-05
-1.44338372959516e-05
3.47878390930216e-05
0.0001037773234621
7.58101084639548e-05
8.8057232826234e-05
7.03941108197431e-05
6.51684524887637e-05
0.000145126585232176
2.50943739542766e-05
0.00010531062755137
8.08758054744878e-05
5.52601113482505e-05
5.1055156280533e-05
5.99648974137648e-05
2.66653301309247e-05
6.36891049566983e-05
3.95893476398865e-05
7.46379243636956e-05
7.52504673744439e-05
6.65278911441022e-05
6.67952250025464e-06
6.78284415747021e-05
1.04477257354652e-05
5.87362691183626e-05
3.75291025690677e-05
5.53920569318798e-05
3.09604135012002e-05
3.54680623652163e-05
4.60351792215046e-05
2.47078767811975e-05
5.93922773147352e-05
4.1558832301716e-05
3.11277279507163e-05
2.46086953436053e-05
2.21832830864688e-05
4.49879425942585e-05
5.9871899219574e-05
1.38979507659307e-05
3.51444945581029e-06
8.78021731642719e-05
7.53684305856622e-05
9.0932951607265e-05
7.22277019904794e-05
8.02254595572904e-05
9.63393599523435e-05
0.000116842636638627
-9.23069021288648e-06
2.21863568266902e-05
6.84804767533424e-05
5.57901055450001e-05
4.267639806482e-05
8.70678223057935e-05
9.65619061161517e-05
5.11832516258682e-05
4.72703248431337e-06
9.98032671944566e-05
5.76941749197947e-05
7.49772476629706e-05
3.84598297223458e-05
7.85219890432582e-05
5.42989435416705e-05
8.37979048084653e-05
9.5042138913402e-05
0.000108762927091219
3.59381918171119e-05
-3.52232931529427e-05
8.97599682192411e-05
9.8803529721147e-05
1.04840460171261e-05
3.70052550159882e-05
8.39551054439303e-05
3.63360575207867e-05
5.37893495596628e-05
5.38682897593325e-05
7.51775781584063e-05
6.79875081758104e-05
0.000100762312594722
3.25612988355422e-05
8.06262518392344e-05
1.16788315873735e-05
1.3106251167416e-05
2.93322555284813e-05
6.99228557779861e-06
5.98789326930266e-05
4.70240974508508e-05
7.39299347325247e-06
4.8651973170933e-05
1.25933528448868e-05
9.69507542927036e-05
3.37160102013182e-05
5.65279894365708e-05
6.78838264269099e-05
3.52729471550962e-05
6.13576805320695e-05
3.94581161223231e-05
0.00014421828137701
8.81941624956301e-05
5.41470916720644e-05
0.000109790722006964
0.000111645049835701
4.85947236534526e-05
7.29743615006412e-05
0.000128444759592567
3.39755321997716e-05
0.000105383316654236
2.49231790366561e-05
0.000112263571739188
4.79023463483213e-05
5.17032277769251e-05
6.37445784208342e-05
1.43675973029331e-05
-2.42610261137007e-05
5.46254889886183e-05
7.65622217362661e-05
7.42747516137323e-05
3.05264820871077e-05
6.69193739257131e-05
0.000134993190825774
0.000111691305913248
9.97864144131727e-05
5.75919030716472e-06
5.12462647061015e-05
3.70420940987598e-05
5.24283908240555e-05
6.40944279233718e-05
6.62562517073779e-05
1.85456736416896e-05
1.45508412976736e-05
0.00010039314711581
3.23045109517394e-05
7.97232184908576e-05
4.48854543979131e-05
0.000105724721671737
4.42692742410034e-05
5.68285481801947e-05
2.09727807897937e-05
6.93232404987353e-05
2.24763343792706e-05
0.000105612307683767
3.50120759687112e-05
3.21891059312888e-05
2.25275806105087e-05
-1.95256688607072e-05
5.24947409257695e-05
3.13626644787123e-05
9.80385640924554e-05
3.70003340678781e-05
7.64557360891225e-05
7.43145804720275e-05
0.000109782894210134
7.04000266009795e-05
4.89497321605583e-05
9.70173547097164e-05
5.64037351467487e-05
2.84448854881575e-05
5.4545582805096e-05
1.00388938745731e-05
7.51729387754625e-05
0.00011128980645381
7.26478652008183e-05
5.40252882424118e-05
8.90045174149497e-05
1.41209109262678e-05
3.89751201359802e-05
1.77621051691897e-05
7.79105776533132e-05
3.13599890326917e-05
1.3927241637762e-05
6.12617965763003e-05
1.2936938638825e-05
2.8161459849311e-05
-2.16955657018661e-07
5.97125802904221e-05
4.91056391821972e-05
4.50846139370876e-05
7.24422644025384e-05
2.43261181261511e-05
5.53482668247222e-05
2.00602463750044e-05
3.59711478667617e-05
5.74910062753283e-05
2.6843711180792e-05
6.75134682527076e-05
3.72695643367687e-05
0.000106514967114497
1.09578403673886e-05
2.83175592315622e-05
8.34021432149941e-05
9.61194803696933e-05
9.07145679458328e-05
2.96613422454486e-05
4.50401962638148e-05
4.77236970098634e-05
0.000107142283671972
3.02068278958107e-05
4.84417259294817e-05
2.06649716184267e-05
3.10204166021109e-05
8.76480548542965e-05
3.98105461174381e-05
4.5748607176491e-05
0.000109339678064838
8.89277727552511e-05
3.20545800146627e-05
5.51584144087335e-05
-2.52262185969092e-06
8.6899212063739e-05
7.00563007432349e-05
4.45224376636458e-05
7.82230261220062e-05
0.000130387621306593
6.63470710090419e-05
7.22674260942811e-05
4.79352321818884e-05
1.22988355874904e-05
7.027257777677e-05
2.48021089496093e-05
8.70277133529799e-05
4.2025100773284e-05
9.22732483249067e-05
4.39364142856574e-05
6.12606996334396e-05
-2.83007733365777e-07
8.09736625237919e-05
8.69424594126894e-05
4.04399452992796e-06
-6.42015349347932e-06
1.70708428456691e-05
3.22617389502431e-05
3.19240986898662e-05
8.07007433997225e-05
7.68113158079487e-06
9.39677354947471e-05
6.73678823513593e-06
8.31985662751012e-05
5.91038170112226e-05
5.39381846842887e-05
5.57351592470468e-05
3.17579276944185e-05
7.97522599594377e-05
7.75556226256658e-05
7.4365436769751e-05
9.451311555379e-05
6.53778168992921e-05
2.93416802263505e-05
4.9002979863676e-05
2.20298580068212e-05
5.01946088757537e-05
2.89915121439603e-05
4.17957026208448e-05
6.49379962233799e-05
5.88887836598776e-05
6.84757551366785e-05
5.6503067077966e-05
2.62871613713035e-05
7.77611868685075e-05
3.37819684967171e-05
9.25479582040426e-05
7.75207107199917e-05
4.89959039455962e-05
8.42170718714125e-05
5.41706205557677e-05
3.2487456497061e-05
4.66771312464398e-05
8.33798636787891e-05
5.68828361834193e-05
7.28395779506954e-05
1.70212769596692e-05
4.0526981529009e-05
9.23924175691861e-05
8.49935475522044e-05
-1.29660883998387e-05
2.11678005622092e-05
5.19502957916259e-05
5.92395013521578e-05
6.24797571866106e-05
7.84697025016492e-05
3.42654238769985e-05
5.00336942894852e-05
2.33774773937186e-05
9.01560543670817e-05
3.27971110146256e-05
6.93052307667259e-05
1.66909722957481e-05
5.42139240836058e-05
2.29619147085551e-06
6.93153296569114e-05
7.60209211317524e-06
1.51077596761569e-06
1.22795031905124e-05
4.51864677221189e-05
1.59307486503037e-05
1.61827279324047e-05
-6.08745134159008e-06
-2.14501847931389e-05
4.86159440975538e-05
1.12935513491761e-05
7.92952322986801e-05
6.89928707714328e-05
3.78310940675005e-05
2.05402950223303e-05
8.55657575150437e-05
5.8745423739931e-05
9.09623488548881e-05
3.93942673581533e-05
2.90490153177204e-05
7.02878714103241e-05
1.89828466784945e-05
7.3407937986512e-05
4.75478482422724e-05
6.73389560687949e-05
5.61649796517995e-05
0.000111305912824607
2.65991037928095e-05
2.42676980382685e-05
9.69824236332525e-05
0.00011286647082993
6.14843415573674e-05
8.82756955256493e-05
1.12057462897229e-05
5.42831131164036e-05
6.17002827788857e-06
2.63723163873356e-05
0.000100205978393733
7.75098114054957e-05
0.000101511727220626
0.00014947533588731
-3.7389541277916e-06
2.57181508187466e-05
0.000103249787807993
6.2811212371823e-05
6.26244469831549e-05
3.33961516880311e-05
1.18521179487191e-05
9.64404577980325e-05
0.000114586205007408
0.000144538301932603
2.26560386883192e-05
2.8696283835674e-05
8.99476711069527e-05
2.64165728255676e-05
6.95524176901732e-05
4.73936274003067e-05
5.5512231985223e-05
3.53898876854012e-05
0.000115749124574137
1.81063562889678e-05
3.36969714983854e-05
5.79704332263729e-05
1.83609820261988e-05
8.30986672789844e-05
9.01640295641627e-05
3.92469717028475e-05
0.000121135963156706
5.86806188928799e-05
0.000110311295191291
-2.13775168995548e-05
5.50420899206819e-05
6.07186430565154e-05
4.64648263520698e-05
3.65182755951176e-05
5.12853761828909e-05
5.02730859348837e-05
0.000101219619721482
7.68793255822273e-05
8.56874569525564e-05
6.13533221658631e-05
8.12057845977594e-05
5.03851380654438e-05
4.95220442328121e-05
7.11396064531384e-05
7.50956788467739e-05
6.83848175703992e-05
5.51445506970317e-05
5.28656913837081e-05
5.40056121897864e-05
8.49689478385421e-05
5.96809021400328e-05
5.70215449777745e-05
3.10729891459519e-05
-1.90665928742619e-05
9.71135726129112e-05
0.000127402870775977
7.9072420296246e-05
6.41595545701116e-05
5.97614566154868e-05
8.49759410508844e-05
8.88518748095587e-05
7.54855065145034e-05
6.77155092077151e-05
5.49867363365598e-05
3.80837975784403e-05
2.47378875607407e-05
5.38276938177714e-05
3.48555824482913e-05
9.3380503994775e-05
4.13035114389613e-05
8.73534042762327e-05
7.26398845741628e-05
4.54623325293264e-05
5.7995217156166e-05
5.27538064251153e-05
7.70538265354501e-05
7.22190337883039e-05
2.94787225423689e-05
8.08870386652502e-05
1.38327424635063e-05
3.48483063115183e-05
8.99084881766838e-05
4.19195727117587e-05
4.30331993399296e-05
5.0008289764994e-05
4.01804680239767e-05
0.000124507828062238
3.53391367513889e-05
9.47163369329651e-05
5.06737924114697e-05
3.99685808465882e-06
0.000116284173250227
7.4950524916351e-05
6.6452915275284e-05
7.9838116858253e-05
9.35897175271153e-05
5.72395903017318e-05
4.334785295134e-05
-1.77071159910646e-05
9.48904232224621e-05
9.36604607501859e-05
5.8143315145136e-05
6.07022547628051e-05
4.46931347404743e-05
9.55817495801402e-06
5.26405314356001e-05
2.58888422237709e-05
3.80657915673841e-05
1.18285540740821e-05
7.8567317031198e-05
7.26945364331333e-05
5.25105170195376e-05
9.99390996591436e-05
7.68156575801011e-05
8.33508051872063e-05
4.79029873425775e-05
1.85858740715387e-05
9.63494158197357e-05
6.95541373702342e-05
6.07423726323144e-05
8.30019246051393e-05
3.26957924804012e-05
-2.05475479446457e-05
0.000106320423718513
5.75864600754519e-05
3.14943997925934e-05
1.95843525405656e-05
0.000102604217385077
4.60559656016937e-05
3.82667701474517e-05
-2.25181869262982e-06
6.18686901945625e-05
0.000104055907510543
0.000102325025697118
3.75724264404041e-05
4.13753985052992e-05
0.000100223222933935
8.01609587219648e-05
-3.98255384273086e-06
7.29950469276794e-05
5.38801994917131e-05
6.514311050818e-05
-1.44522383554761e-05
1.74463333317991e-05
8.98425892806166e-05
7.68965400358323e-05
2.99294726564656e-05
2.8508757657868e-05
9.30762109156515e-05
6.88902817094912e-05
8.8485594715492e-05
3.48815471031432e-05
0.000105857729299583
0.000101881244159019
5.78998911351047e-05
2.4806227749772e-05
3.4491824503671e-05
6.10899633386716e-05
3.4532591005001e-05
3.35652658871366e-05
5.37142840835591e-05
0.000137529144833898
2.47816697090338e-05
9.32751162369363e-05
8.41391204525881e-05
1.94813628053039e-05
4.925446667874e-05
-2.90694908239498e-05
4.52738641806224e-05
7.56122838368879e-05
-5.94819989932746e-06
7.76635962673152e-05
1.17826129151843e-05
0.000101468240494895
7.49245781147719e-05
8.39256633223284e-05
4.02893062943326e-05
-6.80078555666573e-06
0.000108442138481698
0.000122855759810329
5.26317731185006e-05
9.57841634694096e-05
3.02608134734746e-05
4.95157446193417e-05
4.50630200439151e-05
5.34591848696939e-05
2.40696007556712e-05
7.26681061565204e-05
1.79768865117414e-05
3.46488290172592e-05
9.58091247138937e-05
1.72216643406928e-05
4.24211880966617e-05
5.18205170473775e-05
6.61067501175432e-05
2.87422854651787e-05
7.07554106822367e-05
5.87915257826363e-05
8.44579858297511e-05
0.000108557646623767
5.86864032551442e-05
4.56992931717416e-05
9.51512707132168e-05
-3.82304477937576e-05
2.45473835486382e-05
0.000129091275617191
5.85706577021621e-05
8.87051840289314e-05
3.82129673030537e-05
5.32081185799304e-05
8.15948574250794e-05
7.57821370978893e-06
2.05454651463901e-05
3.51490287368728e-05
8.60602951635545e-05
7.78373372528036e-05
6.11868438553441e-05
6.94786470815838e-05
8.94093654338231e-05
5.21122273632715e-05
3.06964693580354e-05
0.00011079134103197
5.243253163362e-06
3.87640638959036e-05
2.58674405503141e-05
6.10529763194916e-05
7.48836661445993e-05
8.01794440852448e-05
-1.5903846581053e-05
8.07618581610482e-05
9.90842623581002e-05
9.85081846681803e-05
-6.81711653766533e-06
0.000121130334931336
