# Supplementary material for: Research on computational propagation and identification of mine microseismic signals based on deep learning
Source: PLoS One. 2025 Oct 22;20(10):e0334641. doi: 10.1371/journal.pone.0334641 (PMC12543183; doi:10.1371/journal.pone.0334641)
Supplement: S5 Data — (ZIP) [file pone.0334641.s005.zip › 000100800001780.xlsx_0.txt_24.txt.txt]

4.8857681711869e-05
9.88840904496629e-05
6.8471277441532e-05
7.52965786689684e-05
1.65256029487606e-05
0.000109540175654746
6.24634569580315e-05
5.10339530319982e-05
7.98347230414465e-05
6.48659336547277e-05
7.24812365566773e-05
8.02448208391064e-05
7.29202164170418e-05
8.28534598237867e-05
5.91474015899541e-06
3.2138713014017e-05
7.02180772866088e-05
0.000109573963532576
7.92940110833577e-05
1.99854853098634e-06
6.92282424880189e-05
6.00280644731857e-05
9.04865912816379e-05
3.70050290152536e-05
4.40395075329605e-05
8.27765508162757e-05
0.000107542241377846
6.22729793453204e-05
3.85450685174305e-05
7.47958251407654e-05
5.88207478341163e-05
4.05099626197263e-05
2.53906851296796e-05
3.19558068542559e-05
1.48804644539022e-05
0.000108589857016896
6.83845581208937e-05
0.000142093727263413
4.31832494474244e-05
0.000115767848740815
1.63760404051791e-05
1.83017591085508e-05
0.00012017699570069
4.84339732793466e-05
3.88826897607225e-05
5.08195910801592e-05
7.01330016547741e-05
8.74150049840985e-05
0.000109286747890708
4.70734699769024e-05
0.000133833018783421
0.000104020008995139
-1.62567878806858e-05
9.34731471864879e-05
4.72683055543578e-05
5.64331271080381e-05
7.55930809899251e-06
3.1468258813241e-05
-1.661971590546e-05
1.1654505817157e-05
7.87314637067715e-06
6.58026993327134e-05
2.02321997696312e-05
8.50382463844585e-05
2.2931432702718e-05
6.69638169710817e-05
9.73174443418577e-05
9.00843006209015e-05
7.9439261961248e-05
7.42206821676683e-05
4.65829698461146e-05
8.57319562845697e-05
6.6384184337461e-05
0.000104723012865123
0.000119135044322237
4.69718752090522e-05
1.96014330985792e-05
4.67550802429529e-05
9.31586739288488e-05
9.19050444621368e-05
3.36344962204207e-05
2.09262481880943e-05
5.04067445051924e-05
1.87118557957567e-05
3.89940977669919e-05
2.51282853240582e-05
6.09245522056466e-05
7.73648106150474e-05
0.000125217416846835
5.4509741686782e-05
3.23521459949889e-05
9.783590091118e-05
6.28738614283827e-05
3.05538342663064e-05
0.00011128361006821
9.82790169336785e-05
9.53594894615275e-05
5.06992105568712e-05
5.15224149765769e-05
6.09373087814947e-05
0.000108814428390355
6.82579903690083e-05
4.21119822264687e-05
5.91200606946797e-05
9.43465239284901e-05
6.80976746750872e-05
2.4336874371216e-05
5.10922560624457e-05
2.14451418261877e-05
5.94043271250884e-05
5.92242933035303e-05
9.35984726759792e-05
1.84659546702204e-05
3.68072066174311e-05
4.9843361035929e-05
7.65933595854381e-06
6.03822805819656e-05
1.88320244734298e-05
5.18294157307427e-05
0.000113085248195965
7.03966268256816e-05
9.14777060174079e-05
6.99087016380589e-05
3.9474652232946e-05
9.87081317966271e-05
5.26528971097617e-05
8.30993341433478e-05
8.23795267873176e-06
6.11578858555425e-05
3.34133733966518e-05
1.34397264016615e-05
8.63147993880954e-05
1.83503972762459e-05
3.55926919659663e-06
0.000110387458850845
0.000102801462704134
8.26915295468622e-05
5.64594187933322e-05
2.26976284429835e-05
2.52798062048814e-05
6.74442667233687e-05
9.84005558028201e-05
6.60753940907042e-05
8.08821863297494e-05
5.0276488602131e-05
4.41580878716798e-05
0.000104681868130454
4.47649237379357e-05
3.86818687095254e-05
7.0494231610115e-06
-1.21050800690487e-05
8.53969378065217e-05
2.81471803398391e-05
7.5078567427992e-05
4.06148982298882e-05
4.31825071638553e-05
1.06726223541833e-05
9.19840056094437e-05
0.000118099501987679
2.47789247285179e-05
5.67945075366542e-05
9.76898467009364e-06
8.31327646670295e-05
5.71406833902281e-05
8.73325355111008e-05
7.5439469550428e-05
6.22820213557477e-05
2.16368523942213e-05
9.11510440266338e-06
7.15631641186734e-05
-3.25757321137965e-07
4.76380443970443e-05
9.52948047253441e-05
9.41416752396741e-05
5.95199386520938e-05
9.12758772299184e-05
6.1681056837746e-05
3.23284265737092e-05
4.39276103997849e-05
6.18698667569666e-05
2.33023674013466e-05
8.36017149858492e-05
4.38693604363948e-05
7.52122285323895e-05
6.15085858684213e-05
6.62277273523319e-05
9.71143134904787e-05
6.33613642846962e-05
5.8193864009238e-05
0.000113793505503941
4.73154193342532e-05
1.47189217189252e-05
0.000110991295206882
3.62552601835843e-05
7.08031160418851e-05
5.23583980582692e-05
1.55518148147473e-05
4.16000511525748e-05
3.46303776869904e-05
1.94709368804613e-05
4.31035718027608e-05
9.56344469940585e-05
6.97834143190767e-05
9.74654084691936e-06
3.57734634413819e-05
5.69460992838174e-05
3.34255563763368e-05
9.72377050893613e-05
9.33459261723838e-05
7.5307376077037e-06
5.95848862982077e-05
9.10570422022832e-05
7.12619262332744e-05
8.89940515273235e-05
3.18204441869303e-05
5.86337488051456e-05
4.71126568695618e-05
6.64915719281657e-05
2.34957353042148e-05
5.81059282100408e-05
4.85995068765591e-05
0.000150836262488119
0.000133146670193682
7.00060131789996e-05
0.000110363713522119
3.9736506089181e-05
6.54254384195208e-05
9.79170453983056e-05
8.29682802044286e-05
3.29594535014121e-05
2.15230097227729e-05
2.84790177755124e-05
0.00010312114136811
2.39382443313517e-05
1.39097282194715e-05
4.06291901128319e-05
-5.21552203399401e-06
3.93571326819229e-05
1.4593125719863e-05
8.55538471334332e-05
9.72502306288865e-05
4.5906198190068e-05
-4.73115726460166e-06
4.66634808612278e-07
2.63603162973998e-05
5.27159675008618e-05
7.2145580523914e-05
-1.47074223380279e-05
2.40774375255331e-05
6.48222005045388e-05
9.72950075925244e-05
2.21716865290687e-05
3.95418179175701e-05
-1.67088833242287e-05
4.66674065571151e-05
7.49926281180864e-05
4.90032431255507e-05
2.48398858575514e-05
7.38698391144806e-05
6.85137752085294e-05
1.44518767561261e-05
0.000110408009566303
0.000102143116411283
1.67906527605032e-05
4.82891898472482e-05
5.97792772215874e-05
2.52650125644055e-05
9.08905940057891e-06
8.00237252964956e-05
8.32725600569123e-05
8.57233215603318e-05
7.3003326305737e-05
3.17010044665361e-05
7.20797011386333e-05
3.94538070954395e-05
3.84514659169709e-05
0.000102441524897322
9.37105464657208e-05
6.35281587630062e-05
9.02823818895481e-05
4.13889713572321e-05
6.65221763297463e-05
5.94848915950666e-05
9.68121525868281e-05
8.30927618349937e-05
5.15718327064579e-05
2.33221800106355e-05
2.46541951551218e-05
8.31758109674589e-05
4.54548274055807e-05
3.54551402122836e-05
5.66727896960665e-05
7.95346909670039e-05
7.14112578658585e-05
8.82026643212936e-05
7.97213344270144e-05
3.55280835111438e-05
3.12753438527922e-05
7.98663824979311e-05
2.62231884447121e-05
7.2702150397548e-05
6.7072666006907e-06
1.81617604769863e-06
1.91980303032766e-05
-2.21436119040027e-05
1.62680354781866e-05
3.8477486676175e-05
4.23006930428865e-05
-2.09638904756673e-05
2.30076347513401e-05
2.5611921591561e-05
6.25529790391535e-05
-5.30055469213503e-06
7.34802304399973e-05
0.000133997551710309
8.19077336258239e-05
6.79368878723162e-05
6.68580557715852e-05
6.80636899716022e-05
0.000106991903690101
0.000110241220620917
5.85055389416686e-05
5.67430067193185e-05
0.000150624753057495
0.000117558106352239
5.38495543385032e-05
4.4143413857356e-05
9.70241154759199e-05
8.63089039070644e-05
3.16209946580005e-05
8.15593864147502e-05
0.000118393124638894
7.61779520958709e-07
5.8328659758489e-05
7.17244688052963e-05
4.14226823658201e-05
4.29294626697394e-05
3.652810780078e-05
2.25074638203476e-05
5.73125590188539e-05
3.74440344387547e-05
3.28794304516748e-05
3.67287857230609e-05
8.9962956299148e-05
4.56535786549864e-05
0.000115869004928085
7.67879712969618e-05
8.84216264607034e-05
2.10286727597508e-05
2.31677078493372e-05
7.63977352394629e-05
0.000108112639112677
7.78496884855365e-05
7.17339534751506e-05
9.9587912199201e-05
2.89795985444365e-05
0.000100172389304811
4.73683511842713e-05
3.75463361551468e-05
6.33537590274601e-05
4.23587597351226e-05
5.05714594730292e-05
6.44694123050895e-05
6.68501135000727e-06
5.21770395052651e-05
8.62824839745666e-05
3.00514195799925e-05
4.38654487864044e-05
7.41229382790931e-05
8.86036879351026e-05
5.23902908465675e-05
4.13085851663685e-05
6.22856930751509e-05
2.06294546308011e-05
3.2767297664208e-05
6.65147770219338e-05
4.3163582572976e-05
0.00011358057512524
7.03854565063838e-05
4.06752271599801e-05
7.69535510734946e-05
9.95775797998788e-05
8.26292163019314e-05
5.87361045119529e-05
7.97781338404806e-05
2.58434311991067e-05
7.51673527583181e-05
2.04051611906198e-05
0.000115853845380536
-9.13067477374579e-06
9.46142707857667e-05
7.17955432209732e-05
2.35751935102386e-05
5.34571145347298e-05
1.50089264855556e-05
3.86040872407524e-05
0.000104418413214137
2.60968951378542e-05
5.46993619871694e-05
8.28981959196915e-05
5.91639132229817e-05
8.39336847304527e-05
8.44068676520593e-05
-2.33793072459766e-05
4.57813552927615e-06
4.18232213695155e-05
6.61766870491318e-05
6.78786596787387e-05
0.000111208823000678
8.55526718183038e-05
0.000109065104653306
3.32353470267699e-05
0.000106790650551015
6.60449290999042e-05
7.63039227585135e-05
2.31483734188381e-05
0.000151056415056923
5.58883840593337e-05
0.000129638396396599
6.59686052862863e-05
4.30661823335019e-05
8.81883151858257e-05
6.67299066567256e-06
8.28043574189463e-05
6.1554928246842e-05
-1.31031002143894e-05
6.73801809086527e-05
9.76531622398976e-06
8.09874699693601e-05
6.57896332599091e-05
7.50588891732847e-05
8.60044408514931e-05
5.90329104638108e-05
6.79909770992849e-05
0.000115225063540524
8.46699619845205e-05
6.21706742556204e-05
2.35447624222362e-05
7.3172737863668e-05
8.47471381287648e-06
5.94785635533233e-05
9.30374111368324e-05
6.87033447866819e-05
7.23458191018459e-05
8.11749220582931e-06
7.9090910031093e-05
9.75358086330111e-06
-4.47755306318281e-06
0.000106763643673109
3.91184538216791e-05
5.32602572488012e-05
4.22191916219038e-05
3.05978084813579e-05
8.76044920329504e-05
6.81782477648506e-05
7.54666757749327e-05
4.99133969007948e-05
7.20960497434636e-05
2.4662608356411e-05
6.37710257077701e-05
3.47096255262666e-05
4.33986502381811e-05
3.58230578422612e-05
8.10040144126264e-05
7.07997169613145e-05
3.31447755279152e-05
4.93402151968103e-05
5.35852958980599e-05
7.60847633174574e-05
0.000126322127464335
9.57291806914698e-05
3.64663935971699e-05
6.75067573538358e-05
2.78009735839171e-05
8.96996978707564e-05
3.81236924396605e-05
6.38379664139009e-05
9.53316776281513e-05
3.28087858932433e-05
9.77146188141503e-06
6.00233307484223e-05
8.87823606895414e-05
7.4486955210846e-05
4.55685441505645e-05
3.27435265338414e-05
8.25852622427326e-05
3.70755215247558e-05
4.38125524987411e-05
2.40479596406401e-06
2.01634605360564e-05
0.000107226938103903
-4.77752448736431e-06
6.42175390582341e-05
3.49413804373846e-05
8.40766420133031e-05
0.000107015338441044
1.41190773691281e-05
5.6372555011547e-05
1.14953368344835e-05
3.31242529070873e-05
0.000116648862193074
7.42268539403409e-05
2.36282085000344e-05
-1.28411094516167e-05
7.72422813866046e-05
7.31116166672693e-05
1.42128769190669e-05
5.96473844966854e-05
0.000147220020289906
3.90933013084317e-05
4.2209966599023e-05
6.53524675585372e-05
9.08615496497622e-05
6.43578164753488e-05
7.03650397744509e-05
3.08798515328283e-05
5.61686616337127e-06
4.09138325674651e-05
5.73209438902123e-05
4.83261891658035e-05
2.81259848314613e-05
4.14066220437899e-05
6.86162090113675e-05
6.22451837383781e-05
-1.06181297612589e-05
0.000139499573215543
1.05391683237546e-05
8.6650701853138e-05
4.08098269278196e-05
8.17032604369122e-05
0.000115971943839123
2.82539029289267e-05
9.14547202243167e-05
5.39242584357862e-05
8.91283418622878e-05
3.69744654841891e-05
9.17367577133179e-05
4.77489315612483e-05
9.27934829487256e-05
0.000123615821692586
3.58122459381194e-05
3.44109760617738e-05
1.73406281159859e-05
4.73040368959591e-05
2.00693944678422e-05
1.74769885766843e-05
3.82432586016997e-05
-7.90687233579829e-06
5.66230722020713e-05
-3.85298811645781e-06
1.99780014261866e-05
7.47084086202119e-05
6.07201332418922e-05
3.68628999888078e-05
3.93901058240211e-05
1.89193047683039e-05
3.62458667194621e-05
4.36522378271445e-05
1.55242587457977e-05
-2.14092229644042e-06
0.000125671915279154
1.16780989950528e-05
5.1919700966298e-05
6.29637533907178e-05
9.34590910111046e-05
8.78467981969085e-05
8.16285154656469e-05
6.83254685464519e-05
7.70483304508967e-05
4.86289917133926e-05
6.92249685996745e-05
0.0001167257255755
9.92353171815158e-05
3.25610060962344e-05
9.9578452356878e-05
8.00037872698293e-05
5.01280786525713e-05
1.89898932428484e-06
2.16587771384653e-05
5.9952614907942e-05
4.49025978938228e-05
5.46096764446011e-05
7.98698729287856e-05
8.04139910665413e-05
2.88798055682099e-05
-1.93578858924972e-05
3.03892811801463e-05
3.77579156648914e-05
6.30660320411688e-05
7.49807399122701e-05
7.56725353936563e-05
4.05260913573991e-05
7.57251574957675e-05
5.40896886360416e-05
0.000111367116668505
8.4039493420244e-05
9.62428728352371e-05
-1.90795507770528e-05
3.6955640737023e-05
0.000113059399107494
9.21174238388213e-05
2.64029260332562e-05
6.69348033132792e-05
3.94358653179715e-05
6.54797208693432e-05
7.85309054372241e-05
6.82586869033595e-05
5.19703392536894e-05
6.58707047643125e-05
7.39312171590382e-05
7.87213536763426e-05
-2.69699179495048e-05
0.000104843195428518
1.91364246077012e-05
2.35892363800936e-05
7.27013494663668e-05
8.1344072203058e-06
4.50697194353222e-05
9.30800387350387e-05
2.96864161926664e-05
6.80670601969601e-05
3.90713849644337e-05
-4.42513471120709e-06
9.4883944804966e-06
8.16650231077988e-06
9.80921621400716e-06
6.29102598675326e-05
2.94523369676156e-05
1.43833850197811e-05
3.28737846313291e-05
5.47454870819266e-05
2.26073387912944e-05
8.45261287222927e-05
4.70206620542379e-05
9.46415813302473e-05
3.19424288271719e-05
9.4248226507069e-05
0.000100721024372249
-2.38649489249953e-05
9.99774727781376e-05
8.12305906552235e-05
3.75131158884611e-07
0.000143814337801741
9.08806550666847e-05
8.1361620112414e-05
0.000138986408063674
8.70199389081896e-05
-1.11682056828301e-06
6.40556355547648e-05
3.8219908834329e-05
0.000142122854597575
5.18259452554196e-05
5.25539250514824e-05
4.20958967991493e-05
5.89455044660935e-05
6.52499919575646e-05
5.2700907382271e-05
2.85828098696912e-05
3.86154932482849e-05
5.70146555868342e-05
2.46023444194219e-05
3.98688011049729e-05
6.44311733630274e-05
1.71387839335602e-05
5.87905187029001e-05
3.01779506972206e-05
1.69838315758039e-05
9.26614874847786e-06
3.8412117949472e-05
3.71797126560722e-05
1.56642847491475e-05
6.49503535012178e-05
9.05181059372939e-05
-8.01298891295623e-05
1.74418711157538e-05
5.19052616975656e-05
-1.19687986105078e-05
2.15703787847591e-05
0.000114237969585698
3.05114264593032e-05
4.41969466076197e-05
0.000126626816379354
8.99489656819612e-06
3.36139163249356e-05
7.74510117351755e-05
3.15456245594831e-05
2.98140194527713e-05
1.78604994200121e-05
8.3981507131088e-05
8.1864228677349e-05
0.000109076855059628
7.55459279684623e-05
5.76028183167769e-05
2.9612688429655e-05
5.41250920118272e-05
3.94261347839387e-05
8.8103630602272e-05
5.1350523183804e-05
0.000146647975839653
4.87807523797407e-05
5.97484693604379e-05
9.11456427426126e-05
7.0708110698936e-05
0.000104407240109256
1.58206680635834e-06
5.34103872261154e-05
8.57527035775036e-05
4.92442940254438e-05
2.01597382300745e-05
4.19004775198071e-05
4.6320931694428e-05
0.000132726001616434
4.62263967403923e-05
4.14276715726605e-05
3.27455598991158e-05
6.63802605556187e-05
-3.39471427951593e-06
1.10884980356971e-05
6.70167628156816e-05
0.000123007112243792
1.84847847854889e-05
2.51432133392176e-05
4.74381956661171e-05
1.1183563464904e-05
6.95803682692755e-05
-1.19949448870808e-05
8.5474267416545e-05
6.26250902618947e-05
8.06572069271281e-06
8.90392961292128e-05
7.99877787289016e-05
-1.8856954753548e-05
-2.85837758984446e-08
7.57823467104831e-05
0.000126583274873381
7.63586622989432e-05
6.92581972099361e-05
8.33379715986297e-05
8.83407862223907e-05
8.65230570835424e-05
4.42602534004548e-05
2.74875284396023e-05
7.13238063056358e-05
5.83319938477411e-05
6.022014420721e-05
-3.33891832802881e-05
8.38330131979651e-05
0.000114521122449598
8.64629091670299e-05
0.000108588053823111
5.12288062822649e-05
6.83266666530508e-05
5.41003396008251e-05
6.2753666388736e-05
4.87878174967474e-05
7.24626257155501e-05
8.35544563573839e-05
5.64161041347495e-05
7.81289402492513e-05
1.26847521310413e-05
5.29924239906206e-05
1.44527217211071e-05
4.96043581628226e-05
4.26116620464339e-05
2.88797081191131e-05
0.000105403121256246
1.43254267017842e-05
0.000114119804801775
8.04593538460704e-05
8.78104902080166e-05
0.00010307994883008
8.32679517135714e-05
4.43661297251046e-05
6.35723858530687e-05
0.000119938265996163
8.02475384403115e-05
5.84960520296218e-05
8.84084062459196e-05
4.91989398191397e-05
5.16446259980232e-05
2.970661163889e-05
1.19228889171694e-05
5.90045794707981e-05
5.07901174681263e-05
1.77239437529596e-05
0.000117096478124767
1.13508729681418e-05
9.04182146428007e-05
4.53798142382953e-05
6.71587599262375e-05
4.98250283638684e-05
9.67410123019002e-05
-1.13420019919688e-05
1.50204902569721e-05
9.60195756295e-05
7.55403979776709e-05
2.19324502584527e-05
7.90246627688444e-05
6.95575459463642e-05
3.38055620205053e-05
4.37150737074655e-05
5.62492705930162e-05
9.90787477541255e-05
6.24464687598281e-05
2.51947135068502e-05
3.9255662502997e-05
4.06396380864194e-05
4.14965562453763e-05
9.45919397073238e-06
0.000106803699091334
7.44529977295037e-05
4.54736754504773e-05
4.20095662337433e-05
7.24544427275526e-05
8.89966263200611e-05
2.47742676827108e-05
4.65083566508605e-05
9.39190021832209e-05
0.000105108048009012
3.78042624056783e-05
3.21176588558477e-05
3.47273194776406e-05
1.09721576194065e-05
5.27185612639271e-05
3.60001592660025e-05
7.28181065060335e-05
4.62195696678464e-05
6.34358810753447e-05
1.17453626578444e-05
7.09750640836929e-05
6.10721268375167e-05
6.08795486789834e-05
9.31116467338809e-05
5.07916368130652e-05
9.77034041034073e-05
5.2976583883336e-06
6.56418071412382e-05
6.72653913138305e-05
8.77598765241547e-05
1.04625667975733e-05
8.27172804470929e-05
0.000126137560701784
4.9440794477046e-05
5.79499569613995e-05
5.74497097020734e-05
9.55852664735938e-05
1.46081214637502e-05
2.26332157014781e-05
9.14582185960993e-05
3.94313295273546e-05
6.027237786295e-05
6.02375758920801e-05
-1.77210463953212e-05
2.0263077634098e-05
5.16477233037384e-05
-1.70303857709727e-05
1.88722336981938e-05
0.000108342392446631
6.48808381474842e-05
4.43904511000985e-05
-4.3313851711871e-05
3.46244550329638e-06
9.96997407648755e-05
3.254818877185e-05
7.11565340607162e-05
3.43593698989288e-05
3.71443484937827e-05
8.92648589140023e-05
-9.86032773769593e-07
7.67641071437226e-05
0.000122750127101444
8.07878800885949e-06
4.23560397485963e-05
2.07476089692621e-05
5.3143541276346e-05
3.75701934364354e-05
5.0516622128022e-05
9.63059193872456e-05
7.72267409436629e-05
1.78517794272835e-05
4.33014529045063e-05
3.23355215859709e-05
0.00012651714612644
-6.2750999806494e-06
2.18001601934313e-05
6.60523325008346e-05
3.75075228882557e-05
0.000119968451262567
0.000106510563895686
9.78528027263793e-05
0.000135748270340011
0.000102736636657766
6.88416203822156e-05
0.000142052743341373
0.000106428573447239
0.000115854661189503
0.000120713856272153
4.53721813872753e-05
6.1392232779065e-05
3.89996335876255e-05
2.54092768984547e-05
2.51850539590318e-05
5.39477795261794e-06
3.61591787913058e-05
5.34102070741079e-05
2.99495024638807e-05
-9.00594840789283e-06
1.6910303660944e-05
-2.3672698379533e-06
4.53473516960756e-05
-1.7223743015462e-05
0.000117945287400928
1.90593787785586e-05
2.53055072130419e-05
3.66032185656893e-05
6.25620055385021e-06
6.00184773626986e-06
-6.38354014818029e-06
5.05978313782118e-05
4.20771865799897e-06
3.32343016972516e-05
-2.22865788275211e-05
8.2941055848814e-05
4.61882396639538e-05
5.65370488788593e-05
4.00474786934753e-05
1.4899766817905e-05
5.70884807030098e-05
5.63825919295807e-05
0.000122364547728871
8.44021161659444e-05
7.46100126888825e-05
5.55915899659325e-05
-2.18997982160634e-05
8.89647910389484e-05
-1.47386867079361e-05
9.20342095769476e-05
0.000111008812309224
6.49739031118632e-05
0.000158015777413619
0.000117011388163524
7.40367658356247e-05
3.11035151683082e-05
5.9769574010861e-05
7.22249756125551e-05
8.70439699681152e-05
8.71399104580701e-05
4.55330097512358e-05
0.000107540290671883
0.00010751296973071
5.42819164035486e-05
9.33235518154714e-05
6.06440074396769e-05
7.02979503384328e-05
0.000107176118110243
2.52853212711105e-05
5.15397484983746e-05
8.73035773049996e-05
2.32801589811481e-05
8.84395048744618e-05
9.51410024575702e-05
1.44751914955481e-05
-3.50843897455654e-06
6.99473402718112e-05
2.56248333110237e-05
4.96601502489729e-05
-1.02333882325833e-05
8.2185487473781e-05
6.99645465789268e-05
6.29165723552629e-05
9.07388457051584e-05
1.4424457172866e-05
3.76783096404905e-05
4.22006552683459e-05
7.29173416304023e-05
7.08168929227515e-05
9.06537340039154e-05
5.32624648896315e-05
8.87236046263403e-05
3.62719248696823e-05
5.56449566425408e-05
3.94089291118979e-05
0.000114278686467001
7.3124262675081e-05
4.18306403656503e-05
9.5949281637407e-05
7.25849845175662e-05
7.1157474194097e-05
6.51820345228081e-05
7.17402671292146e-05
7.63317207190306e-05
0.000125912742553963
8.11334164430962e-05
9.58794032865337e-05
3.49376614745345e-05
6.44019495694859e-05
8.37177455911842e-05
8.53574782269331e-05
0.000127027222850553
2.86680583169923e-06
3.17257453995199e-05
4.87717229675658e-05
2.74947944319281e-05
-9.59118307911058e-06
4.67424142932425e-05
3.08996167618043e-05
9.15807034270933e-05
3.79219685745152e-05
7.31820627989579e-05
3.82114872976997e-05
4.73494222088224e-05
-2.39460861365171e-06
1.60662560720541e-05
8.1222841416165e-05
0.000109425276715418
5.49264376985048e-05
1.90404238630644e-05
8.47639081423779e-05
5.28530986236327e-05
8.45186532266413e-05
2.54135244264518e-05
8.25721429343642e-05
0.00011417717682791
7.63408799422717e-05
8.11644617122728e-05
5.78962607429368e-05
4.59002457946224e-05
4.50524958914863e-05
9.56780634523775e-05
5.37864904758461e-05
-9.85944235738638e-06
5.91022945263349e-05
2.38197684453016e-05
0.000109348163090261
3.24120651685156e-05
1.21760739795957e-05
7.99703983890118e-05
4.38030195421736e-05
2.72093010291565e-05
3.93354498816109e-05
7.81990306385369e-05
8.78600497745998e-05
9.17289925586262e-05
0.000106357962208262
0.000122592186719889
9.35897194973204e-05
4.59870659581287e-05
8.60059621892208e-05
4.88364667623139e-05
9.68000831454867e-05
0.000107333922381325
2.82161122563702e-05
9.81049145031329e-05
6.32201869602485e-05
4.53557027139654e-05
4.76134515681424e-05
2.8420516997158e-05
5.46469775267312e-05
4.20699541118885e-05
8.33624114854377e-05
0.00012291852511441
2.10607972475783e-05
8.08411896557348e-05
0.000102660279341871
4.92906822919866e-05
0.000101099877393508
8.8696235823459e-05
4.91636361272009e-05
2.60412575199482e-05
7.73862720691272e-05
9.42621372329642e-05
5.63397563307648e-05
5.46040256278249e-05
8.80574401964444e-05
5.38139189547114e-05
6.29662916823708e-05
4.50576727670967e-05
9.72597337700024e-05
4.52293923179884e-05
8.98896766504556e-05
0.000108729373712328
7.44845877365527e-05
4.51822484697561e-06
3.73910879774357e-05
6.39738629261735e-05
5.14819701765094e-05
4.10275228758094e-05
4.94307605185411e-05
3.89984331174619e-05
2.82862814363154e-05
9.05080792678903e-05
3.5700693499602e-05
5.91270773683936e-05
8.89524256779714e-05
-2.37072400367183e-05
9.15328909398215e-06
8.55015399112803e-05
7.98662434932415e-05
6.34867963082915e-05
1.13410546919175e-05
5.50811630340919e-05
3.90700763341155e-05
7.02816543982571e-06
2.23374062010478e-05
7.43361137347677e-05
0.000119546748620682
7.70739015876461e-05
5.4886583017427e-05
5.46549188620743e-05
1.8076237397588e-05
7.37830103495264e-05
4.93939902986831e-05
5.82163358557668e-05
6.46634965943842e-05
4.51542543274026e-05
5.83413267087964e-05
2.43929523356253e-05
9.39886631882881e-05
0.00013826503104913
8.18232004275633e-05
3.79359423558653e-05
9.1555262267428e-05
9.52342264240165e-05
6.52961813185102e-05
6.2783136289347e-05
8.19145097785934e-05
3.1395441985718e-05
0.000111223556184734
5.02295517484134e-05
0.000112389755028562
5.81496857031079e-05
0.000120644585841236
0.000108656148065981
3.88464883912067e-05
1.13272635238675e-05
4.51238664938971e-05
5.88452667531247e-05
3.71266000031754e-05
7.36971798790877e-05
5.35170847597323e-05
2.90541241628114e-05
4.7432360313753e-06
3.71163928109238e-05
3.76995570289749e-05
5.85574198734243e-06
-3.29721155387082e-06
4.49784368821939e-05
4.92576080042816e-05
3.9611965706533e-05
3.75009839249614e-05
4.44607488494014e-05
4.25920231847383e-05
-1.6075271169521e-05
6.68469817907402e-05
9.14893725718288e-05
2.68220182255423e-05
3.83547449632135e-05
6.69314903958599e-05
5.26348447874997e-05
5.06729850063442e-05
0.000108869915397948
5.81629387110034e-05
4.44674544275565e-05
0.000142293196871472
7.47083938028851e-05
7.75137236029418e-05
0.000132886822615784
0.000130812723504986
6.78457104575758e-05
7.4124343910516e-05
0.000113599221055399
0.000123402718689845
0.000105940051231785
4.52319475085276e-05
5.92639394410393e-05
4.77470775872206e-05
6.23500717933548e-05
7.67945122789573e-05
4.04724376779511e-05
6.30192090063739e-05
6.5099770578085e-05
4.68124526818688e-05
3.65520959344032e-05
4.07233327238439e-05
2.25720163414072e-05
7.62291157447253e-05
3.77286611485796e-05
5.58142852601187e-05
1.6980309237134e-05
3.13831587642989e-05
1.6066267274067e-05
8.25141104501932e-05
7.9374561413138e-05
9.85793383546884e-05
8.04962359067594e-05
3.33521051365884e-05
4.83136672019343e-06
6.97939404404985e-05
5.08408627083541e-06
0.000117568369892679
8.87137886941166e-05
1.75693420331297e-05
5.17515352993951e-05
3.24449686772925e-05
6.98227092852877e-05
4.5771760622687e-05
9.94818720312201e-05
4.36714395184046e-05
9.52273631703688e-07
4.71445416215613e-05
1.02576691570168e-05
6.48859150061114e-05
0.000123771920467085
0.000143676886932315
0.000125529743106434
8.79787554756933e-05
7.22685613171296e-05
8.93033874016437e-05
8.14801297575655e-05
4.75897798704962e-05
3.30852434932968e-05
8.70406950500549e-05
5.94692039680554e-05
6.87089649370665e-05
5.68992318208198e-05
5.75831967047556e-05
2.63054642707255e-05
2.43452012266341e-05
2.17432909956962e-05
4.13960009656105e-05
6.8764430082406e-05
9.16366003351996e-05
3.14579337660786e-05
2.12870300897278e-05
7.49234318654307e-05
-6.04866855757996e-06
7.1150813574044e-05
7.29575195017592e-05
0.000145280366906098
4.84885856811296e-05
7.83904584531039e-05
-1.09214691369599e-05
8.26208660512397e-05
2.9204540270317e-05
3.46572970109549e-05
7.46146773199418e-06
8.1754875941099e-05
3.83859855602677e-05
8.85604203406266e-05
8.50141683564881e-06
4.92272986182068e-05
0.000104825127365321
0.000109349680103338
8.85451673440632e-05
6.97756939937995e-05
0.000155645892223847
6.47426380198835e-05
0.000120325119731537
7.18565545778097e-05
2.99911000573701e-05
4.25220774440908e-05
6.53800763436785e-05
5.24132393262443e-05
5.72596013942331e-05
8.17535861339015e-05
6.27673112793092e-05
8.69941296803388e-05
3.10902279829661e-05
3.39908395811222e-05
-7.56665276952726e-06
3.62835444359745e-05
0.0001109782364726
1.2885347675987e-05
8.66911255055744e-06
6.23623686122388e-05
0.000116777318629803
2.82867282333662e-05
0.000113338555886097
4.66114997003168e-05
0.000147782112123471
3.85930765868058e-05
5.50928518960572e-05
4.44046830913349e-05
6.04686088991371e-05
5.96246024131504e-05
1.23189668929994e-05
5.55126409949572e-05
7.55575264657324e-05
5.43499418497264e-05
1.81091002543658e-05
4.89092918008816e-05
0.00010722677456514
8.31069363923036e-05
3.08450502592606e-05
5.43573219733097e-05
5.50743100280733e-05
5.20553123454529e-05
4.69084066250061e-05
8.29956380874506e-05
4.9565307001679e-05
6.03330920055534e-05
9.07125016628665e-05
5.75843824889374e-06
2.76799746020651e-05
7.82148530168914e-05
3.35062815775144e-05
0.000102616564028548
8.26227245711474e-05
4.11598589127767e-05
1.87113228793565e-05
8.77139341748283e-05
3.47112906260487e-05
3.71706834834018e-05
4.30202392210896e-05
9.88016402176197e-06
3.70585492206324e-05
6.38627187547493e-05
6.05376797775719e-06
2.06310840749316e-05
2.03994683978696e-05
7.58988832119923e-05
2.58770597960422e-05
3.95674806941813e-05
3.29223073983614e-05
3.30040923936242e-05
5.27264147470399e-05
-4.74431736655742e-06
6.36014822394155e-05
2.76894798175447e-05
3.66709848376576e-05
6.16520834658823e-05
8.42689473810781e-05
3.5968607221638e-05
5.47507076565569e-05
5.63897851894276e-05
4.7620607363074e-05
2.78569180548962e-05
2.48905968599109e-05
4.33972077229128e-05
2.1376156916568e-05
6.6226619979409e-05
0.00011041596071319
8.94005005593615e-05
8.47370874155851e-05
8.54266928480621e-05
5.79533371521491e-05
9.52298577639273e-05
9.16130973217586e-05
7.29603571079878e-05
0.000115313938174166
0.000107050922893545
7.69978896029657e-05
3.00962412981505e-05
5.89680971998738e-05
2.41119699010592e-05
6.62305840151163e-05
6.99695585871238e-05
7.3278711550691e-05
3.95301993778642e-05
2.70699172877792e-05
6.02992264685789e-06
9.6446428779407e-05
8.79232789643455e-05
7.30089072006377e-05
9.37750405320879e-05
8.02065401816873e-05
0.000113483857164867
7.72102838317022e-05
9.45101014787988e-05
3.85539967841616e-05
6.99638431519536e-05
6.42532897108951e-05
6.89288112862577e-05
-7.50326356816499e-06
6.89387605401522e-05
-1.20607254703917e-05
1.07567474327973e-05
2.24135842485401e-05
9.17944347806096e-05
5.94471677501813e-05
0.000107643794493964
9.53592023372235e-05
4.65409058410288e-05
3.15586856404263e-05
2.44740611629558e-05
7.14540515547068e-05
0.00012159145814108
7.03663034227738e-05
3.23850459738962e-05
8.61666088604286e-05
0.000100964047554551
2.49624220160284e-05
5.24891381066657e-05
2.42722744570993e-05
-6.98075475104637e-06
4.72487591476617e-05
8.60094047019709e-05
0.000133194684745503
7.42049569653641e-05
0.000146132925808891
8.72988703879366e-05
3.56521233481559e-05
7.91089285001296e-05
6.61851897183589e-05
8.84873572210262e-05
5.77442475153839e-05
0.000113293053309072
4.28876419287974e-05
7.10172858480116e-05
3.37973077783781e-05
4.92310725297575e-05
4.87938445773596e-05
1.69970031458915e-05
1.00665147870836e-05
4.26969468647535e-06
2.59471793569418e-05
4.59711173970589e-05
2.65287369227416e-05
5.85871206850335e-05
8.17329681388373e-05
2.56540849259945e-05
-1.71408292408062e-05
4.09807676739558e-05
6.24805010758321e-05
4.27631751607e-05
6.42010858618478e-05
3.31746073358654e-05
2.41712562234522e-05
4.0353302283343e-05
6.96565391228252e-05
2.91790696604819e-05
3.44459400913207e-05
5.23527910218786e-05
-4.43283417998878e-06
2.32226395745724e-05
2.02896281300914e-06
0.000123242695537944
3.16377576372881e-05
5.45366504634695e-05
7.77241828277828e-05
7.73261320703885e-05
5.13245618339544e-05
1.27547888840132e-05
8.11545831198492e-05
8.79697995073571e-05
3.78388955494931e-05
-2.01369732434112e-05
2.63591943699206e-05
7.53195758500292e-05
3.78635617234984e-05
4.5961913680828e-05
0.00012017611316272
9.52301928865288e-05
7.03695961513936e-05
8.2225733115705e-05
9.92129442309094e-05
6.08279646684925e-05
8.86202703939284e-05
9.25359873367414e-05
7.43554847538221e-05
4.01049950704565e-05
3.27033271972431e-05
8.01386832029628e-05
1.83929652336185e-05
8.90442768958724e-05
6.12028588330039e-05
3.61872985061763e-05
4.44787876578051e-05
1.13620880940647e-06
5.74809318839847e-05
7.02647259709102e-05
4.56280043993394e-05
1.37035546828612e-05
9.43321904921703e-05
1.281978395467e-05
5.28718089569825e-05
9.73485576965864e-05
2.8618399587467e-05
8.38977156258506e-05
5.19751254280152e-05
6.41660247975352e-05
6.90290632603478e-05
4.27838308033453e-05
9.09112807052436e-05
4.87257145099448e-05
9.23955891125355e-05
4.40171543529273e-05
0.000143239183821546
5.7982879346199e-05
5.05069797044117e-05
7.36330059097922e-05
6.42220318733209e-05
7.54020595815198e-05
4.27049828030622e-05
7.87902988079463e-05
-1.28545227366219e-06
3.732437713912e-05
-1.93978955032673e-05
6.84327086980119e-05
4.90287895275729e-05
7.81064701735051e-05
-5.56596904946911e-07
5.65009809500651e-05
7.40564894266843e-05
5.57035420225558e-05
3.4028011907384e-05
8.44365932550891e-05
4.30848671273055e-05
4.60891843817697e-05
2.91922116087232e-05
5.41566693589181e-05
2.66144430072117e-05
4.82124114819671e-05
5.03998106363899e-05
-7.38313564120691e-06
3.66397436302731e-05
9.88477604960655e-05
6.61201854828992e-05
9.69819202119385e-07
-5.10880683198617e-05
2.82667852543626e-05
4.63819567945037e-05
3.69475559749822e-05
9.00834556503851e-05
5.16563498651203e-05
7.85987972359176e-05
6.46458142032301e-05
0.000111327614044556
9.60472538910774e-05
0.000117850011702635
3.74060864499029e-05
8.1276717212707e-05
5.12034157072548e-05
6.96739892593443e-05
4.53364372195551e-05
0.000107844363783486
8.00592102318136e-05
4.64210211785029e-05
1.05998663738276e-06
2.53212163580144e-05
0.000113417966946619
6.97825503095213e-05
0.000150677112726892
1.65841674226442e-05
6.64721181945405e-05
2.32044796843103e-05
6.30465177659091e-05
7.0692457191536e-05
2.95712131783732e-05
-7.47195730402584e-06
1.25691083261098e-05
1.12783230024506e-05
7.02659324734115e-05
0.000120817563429354
8.47170800060283e-06
6.61768124278574e-05
5.80967881022371e-06
5.75726490562305e-05
9.13769445734386e-05
2.25860364236087e-05
7.45787597085605e-05
3.83255689182921e-06
5.46276096049414e-05
-1.55128169725778e-05
7.40514597434511e-05
2.9445196797549e-05
3.98175362118528e-06
-4.20606739522508e-05
3.19484474924757e-05
7.36945265863748e-06
5.57004969335833e-05
0.000108550574692514
9.53400235973558e-05
0.000140515844989166
9.69060882618978e-05
5.32076109817343e-05
0.000155662273688329
9.78706016799534e-05
7.54606720057207e-05
7.67739578985526e-05
0.00010034033358148
6.45646675433974e-05
6.33275720997853e-05
5.35314313947109e-05
0.000126993889030275
-1.84943971442373e-05
5.88167661856069e-05
5.20534048708468e-05
0.000119203798678157
4.06363116378861e-05
0.000102930767175164
5.43480206122369e-05
2.79971263110866e-05
3.88520416602592e-05
4.21905003774419e-05
6.51586348716191e-05
5.6523055412042e-05
-3.44458926755279e-06
1.60694297691053e-05
1.32296164724488e-05
1.86364619326413e-05
3.79455251809957e-05
1.70121725083917e-05
3.62371649277073e-05
3.96864541404816e-05
2.9884663631793e-05
7.30991541915429e-05
0.000106710603016736
6.90825437598916e-05
9.70692183643152e-06
5.48373942395436e-05
5.35783468424718e-05
4.68681509877235e-05
7.68989120034504e-05
5.96472775960989e-05
4.28947256988096e-05
4.77689052379893e-05
0.000139334698712519
1.09239802701576e-05
0.00015024947423527
6.91689785789036e-05
0.000137539989112183
7.60199154367934e-05
6.4044206343268e-05
0.00010447369393568
8.74776169370356e-05
3.00769437191763e-05
0.000131437646856401
0.000101785213843795
8.42423637599643e-05
3.06046114364054e-05
2.05973910583528e-05
0.000116148518265562
0.000137159671702019
0.000122852959042368
5.13158028247458e-05
-1.33203680572324e-06
6.54162445092671e-06
4.79589664884718e-05
6.96750733663326e-05
4.80295530142112e-05
8.58128119721095e-05
9.93553351177805e-05
5.40693419155673e-05
1.42790185940822e-05
7.76319776576693e-05
1.65978812392708e-05
2.58703428879627e-05
3.17757764134379e-05
7.74701711210929e-05
6.4650610598592e-05
2.35115403432553e-05
6.14197112543752e-05
3.6712528295844e-06
8.75579139439762e-05
8.7445697357499e-05
5.04222380422767e-05
0.000129804201470598
1.72447914249227e-05
9.47357674156581e-05
5.1321071694798e-05
8.12072408186667e-05
6.4410379998631e-05
8.52259757259771e-05
5.41144604165586e-05
5.48206251474297e-05
5.67118672352424e-05
0.000116239491904207
7.86070006824815e-05
8.16638921257198e-05
1.06336345403848e-05
0.000102621686285709
6.22668349041633e-05
3.2312621003178e-05
3.5565402016021e-05
6.7195501283533e-05
5.00450118971648e-05
4.86122633335615e-06
2.96871074042287e-05
6.3437065880227e-05
5.10289379344873e-05
8.86667134558889e-05
4.34290968100816e-05
9.00119612171782e-05
3.80764833775826e-05
4.88363782317613e-05
2.10655513497545e-05
6.71315991879855e-05
4.5101216298465e-05
6.06595969290661e-05
3.46514727800921e-05
-1.02495297349096e-05
1.53681112169967e-05
7.2557909376944e-06
1.70099698360804e-05
6.68274527595639e-05
6.04754427081211e-05
6.19888327877811e-05
8.17014783172505e-05
9.75284256903182e-05
0.000108723999548086
3.74006736266747e-05
7.88063125902276e-05
1.85831358971844e-05
7.50050036050792e-05
6.46098388847691e-05
4.94330752156608e-05
3.21057184832061e-05
0.000110672423318091
7.24875858008605e-05
7.50077173074525e-05
6.92072138599297e-05
8.09910617495712e-05
7.27390568539358e-05
0.000106762509345443
9.08419891746541e-05
8.36475638514118e-05
2.33431047185907e-05
7.23504362316276e-05
0.000124820504901712
5.15576944297356e-05
5.52940236317838e-05
5.9211306103946e-05
8.37166640612862e-05
4.67870195055753e-05
9.01287765017524e-05
6.51568141884508e-05
4.87276288122823e-05
5.40904964887557e-05
1.76315028881211e-06
8.73305823931836e-05
1.16450330650317e-05
6.25206563742388e-05
6.83475559910629e-05
4.78639518837354e-05
0.000120854030355449
2.87568731758841e-05
4.33926716258035e-05
0.000116007851654651
7.76701819286528e-05
3.56936810578942e-06
3.42703953406255e-05
9.81614805796858e-05
4.42984194440367e-05
2.68064573337874e-06
-4.76808877579761e-06
4.75946117504794e-05
5.52809404629838e-05
6.70829059894822e-05
4.56004096601404e-05
4.18586329536235e-05
8.47410573965166e-05
4.33642273701604e-05
8.12774517138232e-05
4.12514131572474e-05
0.000121453633652968
0.000121943327200264
6.5437396892135e-05
3.42796096715749e-05
3.46057788662929e-05
4.50793262170091e-05
7.5251707409173e-05
9.60992553863673e-05
7.01021981596174e-05
1.89677240105245e-05
9.46911855954419e-05
6.92248959826734e-05
5.48415963703852e-05
4.11701280193124e-05
5.58348174220064e-05
9.40127283363731e-05
3.65722525690375e-05
8.64619372617663e-05
2.53561115370026e-05
5.57484246008224e-05
6.50847230673182e-05
-3.53866955633509e-05
7.55506992486106e-05
6.01174961154892e-06
6.63407829369059e-05
5.70871253188155e-06
9.30913008497385e-05
5.69576426038115e-05
-3.12115972583645e-06
0.000105940567386902
2.5111336533508e-05
1.90969741722816e-05
8.10995015883159e-05
6.97236293545265e-05
4.57676437973639e-05
6.18537011016912e-05
5.92997769581936e-05
4.11604793726241e-05
5.13058039001699e-05
3.09320780269889e-05
-3.69002827977713e-06
8.00575394894013e-05
8.38767999522826e-05
7.69129744544306e-05
6.43675821273921e-05
4.18562780972134e-05
6.35895622114757e-05
6.76119913244151e-05
4.86363472831379e-05
0.000121436983205513
9.30299930086964e-05
0.000110781767693946
-1.35623205316872e-06
8.93357366600141e-05
9.77006438730935e-05
2.13749615685869e-05
1.85875072519556e-05
8.2320414923784e-05
3.17724317948921e-06
0.000106683618954634
8.80060420674296e-05
8.25774585863823e-05
8.06531643385259e-06
6.94082391953295e-05
6.56706324979649e-05
1.38493208120588e-05
6.90237156270143e-05
6.90409943462807e-05
5.91791001336494e-05
0.000123589691112261
2.66343851739018e-05
1.25840697984006e-05
5.9848879438549e-05
2.18754383055079e-05
-9.9804658658632e-06
4.84283312150636e-05
2.12421753367545e-05
4.34423832815013e-05
2.44563082228841e-05
6.76149530937982e-05
7.20186988026336e-05
0.000125077184680806
5.79025616054648e-05
9.73838269522457e-05
4.35081974072732e-05
4.66928162925277e-05
5.15925492666136e-05
-1.6563116963576e-05
0.000104008418214801
7.33952062413568e-05
7.27080618110177e-05
7.81497963759761e-05
0.000109996358370448
5.9380563755329e-05
4.56520583650889e-05
7.15961198573106e-05
8.6428091561562e-05
8.9399929417242e-05
6.08659316101748e-05
0.000107441549408503
0.000113148565067772
2.86945470254273e-05
6.60372646538445e-05
6.80655500813817e-05
3.11156903970645e-05
5.72782413457184e-05
8.57483001235733e-05
7.42957803493537e-05
5.46168163005613e-05
1.73463999461882e-05
3.99949699039409e-05
3.02915579937067e-05
7.02485694287156e-05
-8.09829882509388e-06
-1.00933003698758e-05
9.32073806124773e-05
2.77608811802842e-05
2.27836042107491e-05
8.46373283481996e-05
8.31172565266215e-05
4.64621268575234e-05
9.0745525974808e-05
7.2908824612193e-05
9.23281657959648e-05
9.48156902515902e-05
5.47615942934395e-05
6.96788309714415e-05
3.82009144207933e-05
7.25598253949324e-05
2.40291277962869e-05
0.00010941498903537
2.40570418185579e-05
5.64813985041594e-05
9.41287512652325e-05
6.84306458956391e-05
6.26420883167331e-05
3.96202593256808e-05
0.000116625924371992
5.27005750990761e-05
9.24289995047612e-05
0.000116981714802978
1.37232235114322e-05
3.96106502411836e-05
6.07170289863724e-05
9.67143429285206e-05
3.38804244567108e-05
4.27515929015704e-05
7.63303058147158e-05
4.61662210488254e-05
9.18311243573473e-05
0.00012901607129832
1.33818968260549e-05
6.05219918479181e-05
5.10084010397221e-05
8.57415215950375e-05
1.68344849222577e-05
7.44428467329383e-05
9.66676989953178e-05
3.39907849716063e-05
-8.99735848741562e-06
8.07544215497339e-05
-1.28724006917015e-05
5.57758705571198e-05
3.38824594527582e-05
2.65911130972544e-05
6.35321101203078e-05
8.64501478392434e-05
1.20927399379017e-05
0.000119383124018332
3.66168634708303e-06
5.08089249008679e-05
9.76417231124048e-05
9.89069989486019e-05
1.1141050289446e-05
2.46911656098403e-05
5.61659255697264e-05
7.54959459634363e-05
7.79928659487662e-05
6.65120359490415e-05
0.000139182335665302
3.19191948526872e-05
0.000126769570354493
0.000116876397040825
0.000131287844663197
0.000100754026598077
0.000120534061472602
0.000110682437666723
0.000113237026048083
7.86552179504583e-05
2.36156369036304e-05
8.06883306996943e-05
0.000105166276404485
7.09620981240018e-05
0.000139967314542194
3.70516093675065e-05
2.03901173793458e-06
9.23330566946785e-05
0.000105465824712814
7.03054198373128e-05
9.52733745128362e-05
2.15323566065463e-05
8.00986964540411e-05
7.62095045928902e-05
7.11215897991681e-05
9.15959664645788e-05
3.20125394141583e-05
4.62274012399356e-05
2.33409967533082e-05
0.000142763987762758
0.000117262820481439
-1.25080933853451e-05
4.71706863160241e-05
7.86055000848902e-05
2.11892088002538e-05
5.88916131913971e-05
-2.06432828735566e-06
0.00010778392768759
3.12874112210238e-05
3.78176858317089e-05
2.32702491061139e-06
7.87195132347552e-05
6.70820430950137e-05
5.19765395402381e-05
3.92475862690566e-05
4.80984972427393e-05
6.40848975723226e-05
-1.67870719662322e-05
6.99657236920996e-05
6.87426927865625e-05
8.47509700604786e-05
6.9690879132184e-05
5.66252824999349e-05
3.37210123573782e-05
5.76562464751784e-05
9.26524224454234e-05
0.000102386150414104
0.000145133799993179
5.58163011558788e-05
9.29345162243821e-05
8.91197877318613e-05
0.000102695483950441
0.000144361494870385
0.000108481891854176
8.42440340744611e-05
7.99079368320508e-05
4.55578209136333e-05
9.30750840015391e-05
9.20982250876576e-05
2.33739035327926e-05
-1.75777356870284e-05
4.01662007677366e-05
6.82388137084842e-05
5.41816541314432e-05
5.59404308249147e-05
8.37351490855205e-05
3.42411299393531e-05
1.69271368604704e-05
7.38627417409842e-05
9.44373771552449e-05
4.28596587731984e-05
1.83409892125981e-05
2.83239276785262e-05
2.5352698964678e-05
4.78292333215998e-05
6.54277477860953e-05
0.00010525877891599
8.97513647097305e-05
0.000100007003308104
9.54535058122654e-05
4.31886434388041e-05
6.34350422532823e-05
9.42262816851362e-05
7.79419000089899e-05
1.2690724779349e-05
4.50416055505667e-05
6.74973019491263e-05
4.93039238342149e-05
2.48645178488066e-05
4.71258324495021e-05
4.25451459559268e-05
4.86645451180072e-05
4.82117028888155e-05
3.52920804234106e-05
5.67209557914875e-05
4.42251644078006e-05
4.78611749748223e-05
2.77334292338293e-05
3.77298048982624e-05
2.98035196309953e-05
0.000102648918455885
0.000115059856359321
0.000105164334548551
0.000111144391337248
4.38747229017832e-05
8.58110274853267e-05
9.62711906816197e-05
9.81755674264911e-05
1.18667120402355e-05
6.35770331882989e-06
3.42935659407953e-05
5.03269745728864e-05
3.30672315865527e-05
3.44642518791003e-05
7.40400045944565e-05
4.44066525170093e-05
4.21528565383584e-06
3.97705116707837e-05
-1.96449171704332e-05
4.93594788849615e-05
2.59959345078474e-05
2.97791751046146e-05
3.58374050692045e-05
7.89584440765373e-05
0.000132457412414842
7.11971890992798e-05
-2.62238039104267e-05
6.20044719672852e-06
3.53911359822728e-05
3.98684300474623e-05
8.622770101472e-05
8.09157270432772e-06
6.0027949436836e-05
8.91868273041412e-05
6.70348197620568e-05
5.09979340159699e-05
0.00012014211077823
4.78252711278063e-05
5.84793896980961e-05
3.40441875456545e-05
9.7548774943645e-05
6.35062590974421e-05
4.66022969016127e-05
3.63158174966641e-06
3.76008016491273e-05
6.4527854701352e-05
7.132632618762e-06
5.70826467063465e-05
0.000113622493983789
5.64112420807685e-05
8.63751642853776e-05
6.89809365421331e-05
5.43860302575472e-05
4.25514085941966e-05
0.000108611691633043
-2.74682707666972e-05
0.000124451823280106
4.28820912487487e-05
5.52657081068522e-05
6.97233180118579e-05
6.66015914013932e-05
-1.15462528196701e-05
7.0815770934592e-06
6.02899019663823e-05
7.96078820410844e-06
2.50890204243972e-05
8.7188903342535e-05
-2.51539457108188e-05
7.20620135533783e-05
5.99835377765553e-05
3.97050293800615e-05
-1.61197704709281e-05
7.36616167175805e-05
4.23293806822466e-05
8.32408104058407e-05
8.43614284924936e-05
5.21822002620834e-05
0.000120029649791865
5.86542350351169e-05
5.44682975855319e-05
7.15956687116355e-05
4.30348579231852e-07
0.000111306885192658
6.98166792729218e-05
6.60123739801563e-05
-9.13813205489312e-07
5.48166087268029e-05
9.6116604560731e-05
9.22834844560277e-05
8.92173623604995e-05
1.89909768655319e-05
1.38906411858593e-05
1.78650838005387e-06
8.34633245160414e-06
2.12890263990712e-05
7.56677490192132e-05
8.35642690372935e-05
7.5000167350441e-05
6.29147185344512e-05
6.73721021578134e-05
0.000115135981393572
8.41402344666315e-05
9.35619457807991e-05
1.3209736273357e-05
4.68556853041724e-05
0.000117173719216502
7.45034078387327e-05
4.10739843365079e-05
1.80935050534567e-06
0.000107555920257499
0.000114327836413042
2.16000022063104e-06
7.19989769961157e-05
4.46880106670123e-05
8.57108792942772e-05
1.39478972941438e-05
6.4271053310712e-05
2.92488561502989e-05
2.23543058231424e-05
6.6329387996969e-05
3.35081047709672e-05
4.29613361868805e-05
4.57405531550069e-05
5.28695626070033e-05
9.74205651394347e-05
0.000170844937930442
7.47502172972399e-05
8.39149847829123e-05
5.34003644563787e-05
3.53763449172253e-05
5.02807269289882e-05
0.000109089659786074
0.000146367017244901
9.91354014990764e-05
0.000105484137478171
4.52329171798162e-05
5.81088730464178e-05
0.000114377096542745
4.61073378332806e-05
0.00011093085812814
6.3933306750859e-05
0.000119685062149999
0.000103237020444947
0.000112820806313917
8.19756001283858e-05
5.83443253540606e-06
5.07823688010067e-05
4.00724339823215e-05
-8.95024219700522e-06
3.91313802450001e-05
-1.26837373140876e-05
2.47156828765269e-05
2.34051940824183e-05
-2.05566563272541e-05
-1.36614419893882e-05
5.53261286484029e-05
6.43799915177684e-05
8.14699471323149e-05
5.21311720760576e-05
3.93992323670961e-05
5.32162740671219e-05
2.78112616951475e-05
8.77887865449748e-05
0.000113839495807613
5.34962470028337e-05
6.0548856046021e-05
3.10197840980712e-05
2.55653972986435e-05
2.60362222734511e-05
7.24152921096981e-05
2.29471604069155e-05
5.97434511376084e-05
5.72370469808451e-05
7.49471919359412e-05
2.7028113573852e-06
2.58852283698873e-05
6.44479228807555e-05
0.000103388601076627
8.73176893597939e-05
8.56991819073462e-05
3.02059320396364e-05
6.81758247614605e-05
7.77441959847066e-05
4.817397219961e-05
0.000105259875529443
4.91305541612953e-05
6.27541012002848e-05
7.09840453325047e-05
2.46567231145836e-05
4.84367966516087e-05
6.7353024645896e-06
6.34662835990899e-05
-5.32828513309988e-06
9.09624673663595e-05
8.88812491171852e-05
3.95874929631506e-05
1.6761878761222e-05
-2.17893643202724e-05
6.15788461859958e-05
4.27518990558525e-05
5.71431609158038e-05
4.1872994850211e-05
8.5830393283049e-05
7.92003599907267e-05
3.05468522707915e-05
7.61276343688806e-05
5.30741093000241e-05
7.52251316370824e-05
0.000123278820039502
-7.62993163381781e-06
2.69186146805557e-05
9.36740139428948e-05
5.55111875110341e-05
5.06685853653513e-05
6.22136661435554e-05
6.52949341053985e-05
2.39842329364263e-05
1.92190233663243e-05
9.02396099155032e-05
2.14132023014305e-05
1.1465047419781e-05
2.00884416702887e-05
-9.30923637184482e-06
0.00010227737590857
2.24488522961195e-05
5.60316627221712e-06
8.69473454867705e-05
1.95905081872651e-05
8.87184583064604e-05
-7.55088019435598e-06
-2.1070132788948e-05
6.55612996291453e-05
4.01949308398761e-06
4.61544746889045e-06
7.76894090590293e-05
5.8798732039669e-05
9.91641659896699e-05
5.36452824959693e-05
5.46219283875972e-05
6.02937115263169e-05
4.9356499549667e-05
7.2557845524775e-05
7.57575964920442e-05
0.000118718231727568
3.64152060446888e-05
1.99637474255473e-05
6.76169604996401e-05
-2.11637358266998e-05
8.5335317439213e-05
3.84301062085372e-05
9.33648618139847e-05
0.000122241219720162
3.09817027391443e-05
8.53913846655326e-05
8.44012830528117e-05
4.61973604684064e-05
9.20309710476981e-05
3.68319126388823e-06
6.1681558368791e-05
7.66313844035784e-05
2.24548300454264e-05
9.60446169139728e-05
5.63578278303932e-06
5.90350032197211e-05
4.36841822955771e-05
4.78466597678694e-05
2.37355322664148e-05
4.93866973444148e-05
-1.46343295882598e-05
3.57147889687116e-05
3.66375327625396e-05
2.02853216558397e-06
3.33267334162253e-05
9.26099598918635e-06
4.04070258001485e-05
5.68057106936373e-05
7.80370346325188e-06
5.83707042749144e-05
7.88057697361614e-05
6.32468847372928e-05
3.19749298926552e-05
6.67912827900454e-05
7.15622165825399e-05
7.29507957493777e-05
0.000101015551429711
0.000105575789216222
6.67982610766014e-05
9.98559164174543e-05
3.85775301009973e-05
4.45538015107853e-05
0.000113485613567437
8.6769420948115e-05
9.75385824660524e-05
7.34620138128113e-05
7.92604795821766e-05
8.10767818532357e-05
0.000102061935396657
0.000127517366832276
5.05232620718638e-05
9.30488142548001e-05
0.000108206275013166
0.000132593142819267
9.54781399700956e-05
5.32090115800704e-05
1.7911855962349e-05
3.05987128366006e-05
2.91064431498673e-05
7.15404738159147e-05
5.83002822922667e-05
0.000150962077474383
4.68235065408421e-05
9.40112026787717e-05
3.51653949606482e-05
2.14125960792438e-06
2.17122896055017e-05
1.8759600757896e-05
6.6556651090632e-05
3.76645419262953e-05
7.76544556215896e-05
8.0017250479382e-05
6.84178183653377e-05
7.96148402799966e-05
6.94271810024857e-05
6.32670070986843e-05
-1.52548103365346e-06
4.17894923383757e-05
5.87210776918534e-05
3.42428867114384e-05
6.17197386770808e-06
-2.07214154104212e-05
7.06857029162369e-05
7.77363747298366e-05
6.93607591209451e-05
3.03057157662592e-05
5.87283847424138e-05
2.92008777601121e-05
2.65787508263574e-05
0.000100573672553558
7.9417857966761e-05
5.25320757578442e-05
4.6176415368587e-05
7.29808122480804e-05
5.24552067886146e-05
5.50078736186472e-05
6.81054255235257e-05
6.79237093083361e-05
3.09653884514413e-05
-7.22677800177134e-06
6.05786587322456e-05
2.47938342225753e-05
3.73095956110525e-05
0.000114372834340958
8.42272608614407e-05
9.47734481279937e-05
4.73472818879278e-05
9.80013834962852e-05
7.17124618967231e-05
3.19957684004118e-05
3.77290938715716e-05
-2.44414008692132e-06
3.03168977602558e-06
6.35402003748998e-05
9.48651629254983e-05
0.00010144683792288
9.99369512376544e-05
1.87530894446445e-05
3.7286010136224e-05
1.3804286475794e-05
7.41645847131552e-05
6.27602222053046e-05
1.57275891143816e-05
9.02326288105355e-06
7.57891783549407e-05
2.61141273162172e-05
9.90701212733229e-05
4.14054265829199e-05
8.19545749635009e-05
5.13016181053833e-05
0.000109111092336023
0.000104442063094483
5.04883589152624e-05
2.30048254267739e-05
7.13032475125965e-05
6.83622352435032e-05
0.00011597473170952
-1.43479119070403e-05
8.70244438531501e-05
5.98599990489299e-05
8.40813896682531e-05
2.47377817255355e-05
5.02069349033937e-05
5.54077922502693e-05
7.24941145916876e-05
1.38005398928103e-05
6.05361298207374e-07
2.16319028237646e-05
7.32701986229737e-05
8.66788660331286e-05
3.15099350614763e-05
0.000112756333710434
0.000132757368596706
3.45607005418262e-05
-1.06972364660898e-06
7.52474908507056e-05
6.95937681984794e-05
0.000117166374439931
0.000116648872811374
0.000106525053150011
0.000100984293217655
9.54291471352141e-05
8.35187486802979e-05
0.000137522424425935
8.20202627149737e-05
7.18452569647153e-05
0.000120402494590126
3.88097452993449e-05
7.36295196161393e-05
8.05049868914728e-05
9.47923291348483e-05
0.000136305690598514
7.85045217492324e-05
0.000119688042523004
9.8858451685204e-05
3.32281409289604e-05
-4.9794756422658e-06
2.77666190886307e-05
3.60125086679966e-05
3.19092827044853e-05
8.92591728217305e-05
3.55749217522768e-05
6.98342955084252e-05
2.27318921215699e-05
3.49753292129547e-05
5.3806451630322e-05
7.63019486243633e-05
5.58200946037946e-05
3.98667347460962e-05
4.01352567279391e-05
5.77641454880188e-05
-3.79645714741358e-06
4.3627899762201e-05
9.44572318052752e-05
6.8175696135504e-05
8.14272400496327e-05
3.88630370932031e-05
9.11906619868321e-05
6.74732766284794e-05
3.01130523712314e-05
8.18732806803625e-05
9.16112524729042e-05
1.29224724100832e-05
0.000168616029533873
5.416046750241e-05
6.18231114446026e-05
2.30652465269261e-05
2.91936586505578e-05
0.000104848545821765
8.76957549432612e-05
0.000143761407807987
2.42766447510876e-05
0.000129764270362548
9.2634757642602e-05
3.46681275811796e-05
7.45466309018426e-05
5.80727417155743e-05
3.32914643175801e-05
2.90809849453045e-05
5.09436242329034e-05
4.70690751482737e-05
9.73437420679759e-05
8.51213639810139e-05
3.92187961819805e-05
5.73867405285905e-05
0.000113616920985899
5.92395652966921e-05
9.3981152822581e-05
5.64971902350875e-06
0.000112890693039822
9.55564268490491e-05
7.57729256742832e-06
1.65446801681438e-06
8.85614936962007e-05
8.18254753295096e-05
1.76688224217796e-05
8.73670661055193e-05
6.05998990360262e-05
7.03453952635121e-05
5.7660640114918e-05
0.00010359888738344
6.3398651628648e-05
0.000103494979437885
6.47025000193122e-06
7.03514013372411e-05
5.70730550384495e-05
6.67324631307122e-05
7.19419316088787e-05
6.12458265126616e-05
4.16781008616502e-05
6.9721096961287e-05
0.000100989578159179
6.79385915073281e-05
3.51129579908807e-05
4.69376390068677e-06
6.88954132890718e-05
9.92052129938411e-05
3.30103156324343e-05
4.51242503471894e-05
6.65167363424646e-06
4.09355925334703e-05
-3.12074746143736e-07
4.92390715963139e-05
8.28858642878221e-05
0.000114123352756991
0.000105206840719176
3.36551553087214e-05
4.77751431943416e-05
2.41988729456308e-05
5.7026849221826e-05
4.367317866212e-05
6.26613836198481e-05
0.000145763278378423
0.000119468512227757
4.15963230057283e-05
4.16052517594565e-05
3.37452292345786e-05
7.14743480054211e-05
9.67067001919045e-05
8.22971721459446e-05
9.17394439393647e-05
6.51791834556727e-05
2.33458075770736e-05
7.57735795228816e-06
5.6026791088196e-05
5.11855336714119e-05
1.80691866292322e-05
4.18497466928425e-05
1.86035414224564e-05
2.98384967616043e-05
0.000122861992284921
6.29150906213193e-05
6.32393550727511e-05
8.76855381738449e-05
6.66111700822335e-05
4.1540508787204e-05
5.61226756641881e-05
5.6040746730734e-05
1.79675883694353e-05
5.47139583817644e-05
6.82457379026219e-05
8.38526547402539e-05
3.20554934854882e-05
9.551908003007e-05
9.30404059103503e-05
4.64302450946488e-05
3.31817346006643e-05
-5.05500180193883e-06
7.34371556102072e-05
3.22867275522358e-05
2.76513808894448e-05
4.81012559973106e-05
2.04400301684977e-05
1.62917090740061e-05
5.79644027673035e-05
0.000120680976477251
2.04801506867994e-05
8.79900135640501e-05
6.62625195476767e-05
5.21268459627764e-05
1.96520621296954e-05
1.84884648029939e-05
8.44090009849812e-05
0.000107365629369716
4.83172889566586e-05
6.05048731340272e-05
5.99979520761011e-05
8.96985894357601e-05
8.03391585635337e-05
0.000107867269716525
7.92704398119143e-05
0.000108343090602275
7.13349290243472e-05
1.42116751077427e-05
1.28455221847892e-05
4.24948391823154e-05
9.01314313957619e-05
6.59612496579786e-05
3.10695351667581e-05
9.50145280787322e-05
0.000103769279694582
9.01494336704658e-05
6.6280221695997e-05
6.90576968021503e-05
7.20924151121349e-05
7.76720543858847e-05
5.2942957582182e-05
5.3272740289361e-05
9.73188440521344e-05
5.8773282706874e-05
-3.85365855148801e-06
4.48602527372066e-05
3.27551151383647e-05
7.28635467176794e-05
4.23371036290453e-05
1.20068662110178e-05
2.10927526418648e-06
2.08308540273095e-05
5.15593028740311e-05
0.000104584198680867
2.21663540739614e-05
8.66819790050471e-05
2.09249282443697e-05
1.09241367466172e-05
7.9340195980727e-05
6.28739424357191e-05
0.000120627152534258
6.63214464628456e-05
5.38648565659327e-05
8.01355112767593e-05
4.3490682219817e-05
5.45838795731517e-05
3.36730831552602e-07
2.34259996762592e-05
9.33158660970228e-05
5.03073401419118e-05
6.39775841963814e-05
8.22235987574178e-05
7.59826742182228e-05
4.65215826397237e-05
7.83881737648876e-05
4.25823605402007e-05
5.32726257616504e-05
0.000116744601114651
2.78577907789453e-05
4.7177866299614e-05
6.89958784275187e-05
0.000129334463813459
0.00011988628228547
0.000110668853098314
7.55853181082186e-05
0.000101671635001622
7.2939102492561e-05
5.5639062387656e-05
2.19526627072284e-05
5.55267277565864e-05
1.45753278528016e-05
5.11962523454591e-05
7.35199433922485e-05
4.50841201829789e-05
4.61992126122482e-05
2.48071478595766e-05
5.35866523584131e-05
3.91657914445403e-05
3.64605035277483e-05
7.28009060728876e-05
-2.1836023751991e-05
3.19589433975805e-05
3.13621093405346e-05
5.18149157211719e-05
3.85618181415315e-05
6.08644825724441e-05
1.72320363847941e-05
5.43494692434916e-05
2.65176052226571e-05
5.74131049613005e-05
1.22118680823952e-05
5.23134243368151e-05
6.78187024051815e-05
7.78926304327215e-05
6.82611123601288e-05
3.97003522490065e-05
5.98648418530312e-05
3.43669306900022e-05
6.9759706351287e-05
0.000128857252326931
1.8627701583831e-05
8.54675238292049e-05
4.73765273502507e-05
1.68406525271579e-05
6.01542468672125e-05
9.2439295231657e-05
8.85383290850144e-05
6.85409520468782e-05
4.90086181903825e-05
5.30798899670063e-05
7.24924782836698e-05
3.10240588271704e-05
2.34886582360614e-05
3.27284239828827e-05
7.02387529277265e-05
1.96901353608462e-05
4.18664040708594e-05
0.000104615475656735
9.27126212126485e-05
-2.29167908349659e-05
5.70972671657073e-05
9.79544415139863e-05
3.61236987256095e-05
3.32765717207862e-05
7.3048392860141e-05
7.41641681866801e-05
4.62473063777924e-05
8.56440167406913e-05
6.44971951842922e-05
4.89590154467636e-06
3.83306045059158e-05
4.61897973515724e-05
8.43071266495781e-05
0.00011251164249959
6.58602214995437e-05
6.50426227317811e-05
2.60904173997948e-05
3.58852752210999e-05
7.49393031342292e-05
0.00010144769033061
9.32228491630197e-05
6.22294274024255e-05
4.34768875727274e-05
8.03722460738539e-05
0.000119547763063255
9.43238391485847e-06
5.36877267616798e-05
6.12037182120705e-05
0.00011693816787849
5.34964192585104e-05
3.07143443160542e-05
1.64707702606309e-05
6.73137500605679e-05
9.61771025093336e-05
2.46843738146925e-05
8.57455978153057e-05
1.41872981566843e-05
4.21342830474619e-05
7.97531976722315e-05
3.68334841517447e-05
9.80675791328527e-06
0.000124913864993115
7.39561464803976e-05
4.43753141614983e-05
8.48048140586769e-05
4.50011445834745e-05
4.00578015995085e-05
0.000111191471879698
3.75055050591169e-05
1.71274783332655e-05
9.69058055854454e-05
4.85607610261362e-05
3.51463990492994e-05
6.87843052380366e-05
-9.79070703348096e-06
5.9084943754108e-05
6.82161227780042e-05
7.65644428879276e-05
8.04904323593756e-05
4.36060670475702e-05
6.17588034455984e-05
6.55285242888609e-05
0.000102821129854448
9.88786660280878e-05
9.10408137421817e-05
3.53776314081412e-05
1.9937313264356e-05
3.98779961641641e-05
4.9548110355689e-05
0.000101437709333925
3.73692959532713e-05
7.04714617306504e-05
2.49397260980863e-05
4.23623492221479e-05
5.00402598135257e-05
5.67287510804773e-05
6.90955747154127e-05
9.90193055737958e-05
0.000147632035792214
7.18160741930152e-05
4.16692420990946e-05
8.46664779743806e-06
9.09975227460558e-05
5.03057293344706e-05
7.49077044333029e-05
9.4165887068968e-05
5.82154622165644e-05
7.81174627003267e-05
4.34047489419945e-06
9.4573784387835e-05
9.65247002338328e-05
7.51496113290835e-05
5.31732650641561e-05
4.34518749975994e-05
8.66477160612871e-05
8.07816398644204e-05
8.99747014096124e-05
7.29304573111809e-05
2.75589618586e-06
7.49094620809038e-05
0.000129800542257108
4.01783185335582e-05
4.81408815749558e-05
6.15823503780449e-05
6.32861320212859e-05
5.15867641761257e-05
-2.89370531569326e-05
4.81295972686996e-05
2.53371599190782e-05
3.48679129249012e-05
4.43894811831407e-05
5.36535677486611e-05
2.11359705290918e-05
5.97754367151171e-05
5.35142703096349e-05
8.85236240994588e-05
-3.00459906040951e-05
6.43283900861112e-05
6.54235106774365e-05
0.000142814196167459
8.37079291283319e-05
4.52417867340643e-05
4.78368617112793e-05
5.217110564372e-05
4.13443536138358e-05
9.19483450750009e-05
4.51103920254482e-05
7.19923945591366e-05
2.89397972212724e-05
9.08517454968182e-05
2.3152062743418e-05
4.2655141569024e-05
6.483889499905e-05
6.17510791472199e-05
5.15054165809532e-05
8.61655666202201e-05
8.17935556313184e-05
9.33774550480741e-05
6.20320289667032e-05
5.99936888979547e-05
5.793438414634e-05
4.47156186659431e-05
3.93219779359718e-05
2.10632195763802e-05
5.49104051570232e-05
0.000139355405137748
1.97063291017443e-05
9.66851274258972e-06
7.90961104654597e-05
4.99591299850447e-05
2.34147597363277e-05
0.000114866200938633
5.69651923942326e-05
3.58433508604696e-05
5.07628128905091e-05
4.53517945608355e-05
0.000157171635838518
8.25457922073645e-05
0.000120108115490825
3.38789323811562e-05
8.16996683409213e-05
5.57598181768291e-05
-6.90095360308383e-06
4.02218629213862e-06
7.20912101938035e-05
3.77245183227309e-05
6.6494607501805e-05
6.45174106869347e-05
5.69349240396801e-05
6.53873667071066e-05
6.68406231490353e-05
6.41850640148451e-05
5.42063740618684e-05
0.000100001691688943
7.54474257261733e-05
-1.32914592714071e-05
5.59529945650513e-05
5.0595392556968e-05
0.000106009286597578
7.03372855985358e-05
7.90083076293856e-05
4.94557865774582e-05
7.99286761508367e-05
2.54687534304556e-05
8.18945619177587e-05
6.13657194350333e-06
0.000138630120908061
3.31785751246696e-05
3.21848930496712e-05
0.000100342290311799
1.93878333455304e-05
0.000118384499507029
9.33918102854159e-05
0.000137037399757458
7.61169677724169e-05
7.64727596589415e-05
8.24700060587332e-05
2.71567517826903e-05
9.45908677039169e-05
9.07781153013253e-05
7.20512571768258e-06
0.000125021690883028
3.73783459373939e-05
8.58855499693764e-05
8.30348601832695e-05
3.22565364009293e-05
0.000129308966478508
9.2510849946421e-05
2.80605272401928e-05
0.000122874608637833
7.7622283506838e-05
5.44163730197138e-05
7.90750171205502e-05
2.83197469876831e-05
6.56839462742715e-05
5.70626104770202e-05
9.66275169831383e-05
0.000101429844410143
6.952916962647e-05
5.86330122321611e-05
5.16734960361203e-05
7.03982488397867e-05
2.80052869360555e-05
-1.93729108465152e-05
6.12093140004548e-05
5.72215569827419e-05
8.21605576153619e-05
5.99233249184915e-05
8.92926697438718e-05
5.57197931843239e-05
1.19829846598803e-05
3.57222966017901e-05
8.09771394227601e-05
4.88481227028782e-05
1.97382614505822e-05
6.0038382832772e-05
3.41013341702758e-05
0.000105194198578914
8.66309036970644e-05
5.9870867910343e-05
2.19983713686136e-05
6.57358737003375e-05
7.36483648530995e-05
4.23225370194282e-05
5.37173272703916e-05
6.77463310996831e-05
6.07946144919395e-05
7.22088547386193e-05
4.51008609420579e-05
5.82623729533754e-05
5.95755740753576e-05
7.60101438505411e-05
6.6523612528346e-05
4.9879193187446e-05
1.51435386353914e-05
1.7273564483731e-06
9.57898733319416e-06
1.06947936714305e-05
5.01510227159565e-05
5.73477250234442e-05
5.29563262093579e-05
7.29262374618299e-05
-1.46522529172216e-05
2.55758739396058e-05
8.19123939618826e-05
5.17365130782842e-05
4.95445685069418e-05
7.06499103918257e-05
5.75232646014832e-05
5.96359643806548e-05
6.81211202695787e-05
2.42577071984664e-05
6.52495554571945e-05
5.97188406118779e-05
0.000129320383589906
5.20411249289116e-05
2.57833796658256e-05
4.28866087907378e-05
6.01484170891469e-05
3.16343229777466e-05
5.50531231106099e-05
8.99943756326319e-05
7.85409640576674e-05
0.00010847675120877
3.6959894149844e-05
9.51391569981422e-05
6.617241662611e-05
7.2259894157481e-05
2.15146536288957e-06
8.85693002507997e-05
8.00660430461175e-05
4.73378613399417e-05
2.02514153572398e-05
6.25881812270218e-05
9.5913341151125e-05
8.29359758438007e-05
3.05353592745047e-05
3.79621435133553e-05
6.94768514346666e-05
6.23219504403098e-05
8.15687836632757e-05
1.97539898330648e-05
5.18970605325423e-05
5.45534870382187e-05
-3.63547962615521e-05
8.31527106639397e-05
3.94951507090455e-05
3.24790393156021e-05
9.72835600496312e-05
6.91186608977411e-05
4.79544273265901e-05
2.09743405562147e-05
5.14799986045281e-05
5.97256561381019e-05
6.47689095143201e-05
6.62681787541819e-05
4.40434736747371e-05
1.68899820122468e-05
8.75679114642534e-05
8.57155683150702e-05
4.06869629906258e-05
4.54902267971818e-05
1.15396838949311e-06
2.43894161489369e-05
4.03162485915869e-05
7.1443493537769e-05
2.88359430332028e-05
-4.52491714929362e-07
1.05648342677207e-05
0.00011005548107677
0.000104524706692369
8.13098671635728e-05
7.7801777862858e-05
7.60859372206094e-05
8.03872915165583e-05
-1.91764251580482e-05
3.21680396762421e-05
2.5341074284671e-05
4.82755301650357e-05
8.0463352421716e-05
6.26492867394188e-05
8.11508465190343e-05
3.80172673340539e-05
2.76311138615805e-05
4.96148293421957e-05
7.52502171101444e-05
3.83827708857586e-05
-4.16715138249168e-06
0.000112839625648179
2.48816468685569e-05
5.94041916933943e-05
5.02245838224203e-05
0.000120561939078527
6.85493393252481e-05
4.99876183407909e-05
7.23679472113069e-05
7.90317412197256e-05
3.93052240534042e-05
0.000125854132925527
8.31622029193423e-05
0.000102698050338359
5.80213844952593e-05
9.64291043107719e-05
0.000142378220059632
0.000158065160105812
2.78020249479023e-05
6.79609538048045e-05
9.57633774165639e-05
9.95407701053452e-05
2.99990741418551e-05
7.90960446331213e-05
3.01057615423275e-05
5.61062170035855e-05
7.18561345181853e-06
6.81536709605517e-05
5.56090936075521e-05
-6.87191076296632e-06
8.80860158265119e-05
2.75083580504248e-05
3.71695889026996e-05
4.08804254210689e-05
7.88735586351386e-05
3.9771560145409e-05
4.21708777515881e-05
5.68615028575435e-05
2.00305758684286e-05
8.99696711821789e-05
9.66068692233582e-05
6.98354579500835e-05
0.000109680699563684
1.75991885783018e-05
8.28402227550541e-05
4.04728481425885e-05
4.1171431689103e-05
5.46292479375166e-05
5.86804824953523e-05
8.7359774025945e-05
4.08763098757703e-05
5.88324714908084e-05
9.89551455494316e-05
4.21253248105859e-05
0.000120608974333443
2.59872362747254e-05
6.78062026496043e-05
0.000113069378194234
3.44597210073779e-05
6.43443856521137e-05
3.18407587498194e-05
4.14602364769958e-05
7.19245122890096e-05
8.52542601155801e-05
7.29673298691717e-05
9.58146926102135e-05
3.65222813471901e-05
7.31498413129579e-05
3.69883996775093e-05
0.000103443005171871
6.04386865502085e-05
7.83899338209318e-05
1.9530765202866e-05
3.73508919067613e-05
9.60522872305779e-05
8.33033722799858e-05
0.000103146170159284
4.86392836737512e-05
3.69502346610584e-05
8.67600693195117e-05
6.41102080395413e-05
3.24562872832866e-05
1.1872756958996e-05
8.29079494499629e-05
6.33262813796934e-05
0.000127552262140042
4.2922335393143e-05
0.000115262036523614
8.75151786735831e-05
3.76446258965763e-05
9.99966056225863e-05
0.000113313155553527
0.000109436090146539
8.80119844311859e-05
-9.73402256672105e-06
4.78024640319877e-05
5.96698805454421e-05
5.63088596105409e-05
2.82306833989432e-05
4.79098343464317e-05
0.000106775976961639
4.76312545034409e-05
9.11945350559898e-05
6.87644010773799e-06
7.16349022599002e-05
0.000130222054430221
3.98792332926601e-05
4.88618844795022e-06
6.45072563033504e-05
0.000115619086627126
3.9574423329564e-05
9.80829360939728e-05
7.38510200625969e-05
-3.25070759472541e-06
2.6403350096046e-05
8.43958284318713e-05
7.44705936845473e-05
3.87362114542625e-05
8.22975612137151e-05
4.99756939245946e-05
0.000122835298544736
2.48318244472728e-05
0.000104607366749074
4.54238846111793e-05
4.22375600987069e-05
8.66586024740261e-05
8.02897422511e-05
0.000108189496215343
3.52827184236826e-05
5.97694789094728e-05
0.000106249772985254
3.4290819952092e-05
7.09908557206963e-05
0.000136065127119067
6.98502961288467e-05
0.000103094048194515
0.000136989925960815
5.49806945189162e-05
0.000101321186301279
8.19749305573132e-05
5.99508654045688e-05
3.78131894907104e-05
9.63631225658855e-05
6.92395999181607e-05
4.65784345677819e-05
-3.74957722173878e-07
7.68980654240513e-05
4.64913714917095e-05
6.01043369796507e-05
4.47838699900925e-05
-1.77978557013591e-06
6.23361509644774e-05
-7.29189502260408e-06
-1.46420327848362e-06
2.60683443638162e-05
5.73791114731367e-05
9.0568087527293e-05
1.22322799761703e-08
5.59417712310431e-05
8.02890982552557e-05
0.000117452581792924
9.06258264534679e-05
3.76485084111452e-05
4.21555701017483e-05
6.31992255269123e-05
0.000123681397114549
-9.3653403581639e-06
1.40174897578912e-05
8.89827154674542e-05
9.96756617166227e-05
7.27480175050547e-05
7.20822634675447e-06
4.60659657454786e-05
5.65233899977922e-05
7.92578212580446e-05
3.51919270079023e-05
2.58540314273668e-05
2.50373669005766e-05
4.20392507933972e-05
-6.70922712365018e-06
5.19262987663236e-06
0.000101256186934164
3.62214995273089e-05
8.87914578213322e-05
9.63722675929539e-05
4.49110822397001e-05
9.11841241679943e-05
4.84636068935586e-05
6.30688596649556e-06
0.000112795023179204
7.10675400534696e-05
3.26368321085929e-05
5.48469377434135e-05
9.31795313648606e-05
5.32616575475973e-05
1.96888581892615e-05
3.91778475190946e-05
8.9917810805545e-05
9.14530492501549e-05
0.0001417786206779
8.81385013576994e-05
5.53558106140455e-05
1.2791679029942e-05
3.88127324037646e-05
0.00010185217712002
5.32616818838651e-05
6.05554263590106e-05
8.94621465070752e-05
0.000114752430753615
0.000135049805371868
-2.21899956565917e-05
6.2201338075936e-05
6.36545686770733e-05
4.54376211449489e-05
-3.88002046789394e-05
0.00010040217578499
3.06999150702778e-05
2.1637376937211e-05
4.85986756945581e-05
3.54118876455701e-05
-2.17900241923629e-06
5.7667383972226e-05
3.36313364814464e-05
6.65615214672059e-06
0.000102966969933503
1.81180689220828e-05
4.91054165070814e-05
2.39138568627991e-05
2.41126072045827e-05
2.84912182134017e-05
2.83870301946022e-05
1.74468044326886e-05
4.77081741994837e-05
8.49735217050562e-05
0.000132353091004992
0.000139225868516866
8.73097472696775e-05
7.70216942612502e-05
3.06287699824091e-05
3.97845479895601e-05
6.24389613738367e-05
9.68793803509039e-05
0.000143153176731954
7.66588061539052e-05
9.44352620292384e-05
2.52602313059854e-05
8.63243929265277e-05
7.89376617932397e-05
1.50593938270877e-05
0.000108285620489261
8.09852329655363e-05
5.55921516548889e-05
6.2757070962009e-05
0.000105251284259428
6.07967592578575e-05
2.75852044470154e-05
1.39386254767759e-05
7.10536552257066e-05
7.91131745342801e-05
5.28451209520704e-05
-7.62262208898121e-06
5.63433764602204e-05
6.86246709158335e-05
7.70076903484206e-05
5.85771757687294e-05
4.15254823893132e-05
2.74193299397304e-05
2.30895622144494e-05
7.84624588971605e-07
8.41782040750396e-05
0.000115159718489987
6.6816875146624e-05
0.000117952908534467
5.41632610342888e-05
6.43987988993986e-05
9.34230268278041e-05
5.47930245751962e-05
7.5035813332077e-05
6.45177793226747e-05
6.56233325576813e-05
3.93341832822786e-05
5.65365247299234e-05
-1.27598390192779e-05
2.46224138510171e-05
7.3073706742039e-05
4.80803156640848e-05
8.99503414849251e-05
6.2080358633719e-05
4.02318992674042e-05
9.74843289993289e-05
7.89560857080649e-07
0.000103043351663484
9.0321725868719e-05
4.72315430154323e-05
4.59339515516157e-05
8.38092926121218e-06
7.87407537923613e-05
0.000123074686145411
6.46303368693019e-05
6.61911791533446e-05
7.60671434234928e-05
3.331574694163e-05
8.44815232122785e-05
6.04384389200331e-05
0.000134891733993818
0.000124102790220817
1.45004355937458e-05
2.90129748831719e-05
7.62248050322295e-06
1.8938133141561e-05
8.26105295225367e-05
4.72004270615934e-05
4.92058825870255e-05
9.74011547054187e-05
3.39780063507409e-05
4.34163229255324e-05
7.20033459028925e-05
8.49891176767626e-05
9.46038724072219e-05
9.98137867593532e-05
2.09642634175391e-05
2.55498160019134e-05
5.29927850067928e-05
2.11604007031764e-05
9.61285982599765e-05
4.01441564768318e-05
8.548196844459e-05
1.66220762386983e-05
-1.13452485605276e-05
0.000111169321018424
-2.34006859845183e-05
2.46913158639374e-05
1.88656045744914e-06
1.51564222759367e-05
5.6698455007726e-05
3.06379209630061e-06
9.66730983049432e-05
6.81787315287181e-05
8.46478083692533e-05
3.87109687292612e-05
5.05747098162727e-05
8.25109929796414e-05
4.51682456349135e-05
0.000100191242583184
7.34006412166065e-05
8.9175060865223e-05
6.56994786859998e-05
6.71401777619357e-05
6.28409193051687e-05
9.72091250602838e-05
7.11861818727892e-05
0.000102217254099644
9.59524968784395e-05
7.45040906407506e-05
6.50508141648449e-05
4.3770712376966e-05
0.000105880335603918
6.61892949917142e-05
5.60713368353244e-05
3.44374373512334e-05
7.06904551405101e-05
7.29556270841421e-05
0.000110052856923078
7.96220208732964e-05
8.84437827665953e-05
7.20040223177218e-05
6.90495465712397e-05
8.26520879558122e-05
7.50843834885488e-05
8.11507766214308e-05
5.61094227261633e-05
2.82637958723376e-05
1.06991781847729e-06
3.54423671225968e-05
4.81060902579324e-05
6.94134258325772e-05
6.28031738988433e-05
8.07565447347126e-05
-1.20355220225205e-05
4.37571482979737e-05
8.60508459693638e-05
4.81597042351508e-06
2.62770926334262e-05
-2.04151596446244e-05
7.5216976320149e-06
6.66027558223902e-05
4.49482581579509e-05
0.000108735373363573
4.84865118945357e-05
5.18179575954308e-05
4.68451238535299e-05
6.30516822741699e-05
8.83723383515393e-05
8.4383520694308e-05
4.60641677276279e-05
3.67060530761432e-05
9.79961908124131e-05
9.21457598853876e-05
4.68106584641508e-05
0.000142778067298711
3.40781870276733e-05
3.22918699733848e-05
4.90546677128401e-05
7.54874290667695e-05
6.89679452518176e-05
2.70392264431746e-05
8.33770859828369e-05
1.52575743856134e-05
1.91263667717946e-05
5.43087948267017e-05
9.24601642844018e-05
3.17748613702114e-05
5.99166997582123e-05
5.50674829149382e-05
5.36405223825636e-05
9.83062944138071e-05
2.59939616461511e-05
3.87936801821779e-05
5.00307411415507e-05
6.60850512361454e-05
5.17892538833739e-05
9.27634699924217e-05
9.91699423969461e-05
1.45759639383178e-05
1.76075923419606e-05
5.44903773104716e-05
-3.04919811664253e-06
8.87784348986767e-05
9.16219004773032e-05
0.000103342142273881
0.000105756786927376
-1.65099205500904e-05
0.00015270522891221
5.87425785684698e-05
5.83632072462485e-05
0.000102200466793643
5.60457824514763e-05
8.03562352888192e-05
3.64396929974206e-05
8.69466760775643e-05
5.35349271067403e-05
1.58863164106898e-05
7.42042317106989e-05
5.69338445244231e-05
7.9819174107904e-05
7.69966493175483e-05
-7.28753933428132e-06
4.02090857446835e-05
6.36634601753233e-05
9.9583861527585e-05
5.07934453086751e-05
-1.68636361099986e-05
7.06460856982127e-05
9.64523969038721e-06
8.55937320626967e-05
7.14363695388713e-05
8.17561326108448e-05
3.59770527824799e-05
5.48129365518405e-05
0.000111156575339394
8.0302780632855e-05
6.25058369678982e-05
6.13905571772181e-05
4.43351567485364e-05
6.33221625499039e-05
8.33078659342534e-05
5.97526749414301e-05
5.91046930371504e-05
2.78912012955048e-05
6.53176888825494e-05
9.30096755997369e-06
5.41445184885972e-05
8.07425110291663e-05
1.40369507835317e-05
3.14570277121787e-05
4.36801227560265e-05
3.36230478696717e-05
5.89525422416993e-05
6.78936434866983e-05
4.19242023519799e-05
1.01440364121192e-05
0.000104539005751792
9.03970485728465e-05
3.25458818064591e-05
5.55820155484864e-05
3.11572605213731e-05
6.23031325807808e-05
5.18273354291148e-05
6.0920620327516e-05
4.58374820715969e-05
0.000126812539645699
5.52474416542715e-05
7.0789609881143e-05
3.85655349010403e-05
2.55980173302863e-05
2.48265380468447e-05
1.05841818085465e-05
6.60202317282833e-05
6.85680250656787e-05
1.98516020684932e-05
4.08224969487984e-05
-2.78684635597383e-06
8.0207673677429e-06
8.87477684554225e-05
1.80617828200213e-05
0.000101358621669268
8.32890300555698e-05
0.000114397872195152
8.93868937238382e-05
7.53954015337408e-05
7.07550585972489e-05
3.80969554894083e-05
9.57651887061974e-05
0.00012038787827637
6.90938246190356e-05
7.69970870233739e-05
0.000109764271091215
7.40382377681187e-05
3.78073821305059e-05
8.99009535860613e-05
6.70087422706042e-06
6.26417138460447e-05
4.09777668356783e-05
3.37275890473936e-05
0.00011404655834601
6.71265021549842e-05
5.44308945064692e-05
8.01609593543107e-05
8.76966282171569e-05
8.94701496175439e-05
7.31525062472753e-05
8.00496125851342e-05
4.1234687698661e-05
5.34315715931634e-05
4.20797348458426e-05
-1.67711620830404e-06
3.51429876677117e-05
7.42055792163871e-05
5.79086284127462e-05
6.52183866855098e-05
4.66641700614262e-05
9.45150259676085e-05
8.53794501016149e-05
5.35849024536503e-05
6.60770184345162e-05
0.000136968061121572
-3.8966903844675e-05
5.88834122336909e-05
3.35235181272907e-05
5.8290630206401e-05
2.48006186814226e-05
5.60227498825699e-05
4.27262894669262e-05
0.000110729371082165
3.40035908611767e-05
3.89306601282419e-05
6.8264706136816e-05
7.23995954160039e-05
4.5965593693429e-05
8.22580298407738e-05
3.55601932913749e-05
0.000114580735178304
9.85004819672747e-05
9.02020986438252e-05
5.79033230321085e-06
0.000123289017471451
1.87788219327223e-05
3.80898062205916e-05
3.62915128629886e-05
7.40300415703585e-05
-4.73550905181273e-06
3.75415697878625e-05
3.39202020359087e-05
7.27529802802648e-05
1.90978323412601e-05
3.88792330403306e-05
3.49131904367048e-05
8.36797687900143e-05
2.52746966338651e-05
7.85502032619939e-05
5.91552711014835e-05
7.08774613997995e-05
5.48296217568019e-05
7.55543371928903e-05
7.38685872151996e-05
7.27287278323051e-05
4.38935419841329e-05
9.65445737107829e-05
4.00059736915783e-05
3.22636388307068e-05
5.93819484013224e-05
7.18220871148011e-05
4.19063459784224e-05
0.000150743679137776
8.89255621050755e-05
8.63919367426823e-05
6.0356867053983e-05
0.000124865017948121
0.000121526238545511
5.03556506803143e-05
7.24281735666144e-05
4.74349078980129e-05
8.07685879011129e-05
4.61983637474419e-05
4.12951791961655e-05
4.3223102249124e-05
6.06955273582295e-05
7.05424419637248e-05
4.79544828278574e-05
3.33485402898832e-05
1.3165651030182e-05
6.80125904814009e-05
6.37698127327099e-05
2.55189543606001e-05
2.42370250561342e-05
5.3511621839793e-05
4.22015000873501e-05
6.34017104221254e-05
5.79638401489246e-05
4.7744441677233e-05
6.44735133067645e-05
2.16724241171095e-05
2.87018672805855e-05
6.53809111686814e-05
9.60069521861549e-05
5.95132416502427e-05
6.02473656144859e-05
4.73377590327372e-05
6.40122787650454e-05
9.44182764406147e-05
4.0399782036541e-05
6.81343415590893e-05
5.55085453753739e-05
8.84534163350392e-05
0.000136273189793607
9.26661440550864e-05
5.13717537703011e-05
2.29608691687437e-05
8.10695247990643e-05
9.68393284087243e-05
0.000118998045704199
2.26273133566197e-05
5.56105660202558e-05
8.32899854267179e-05
1.87321530543582e-05
0.000102982291572333
9.91411715836639e-05
6.29278573649595e-05
7.90825662856763e-05
9.74911426351466e-05
7.67143274995745e-05
2.41067595828527e-05
6.41514958242656e-05
7.72104506743047e-05
6.24694649399957e-05
7.61443957725396e-05
3.56232128685422e-07
0.000103148391951114
-5.48185646292531e-06
7.72387890861247e-05
3.39519400309143e-05
0.000112844716158243
1.5308595919958e-05
2.9476067244342e-05
8.90019441540976e-05
5.07732944085639e-05
3.79654420311537e-05
2.75891782793921e-05
0.000153214269933965
2.83766539653398e-05
8.29000886741094e-05
7.65983462160973e-05
0.000102596040972707
3.31176110967051e-05
0.000110775517679961
3.74898875753667e-05
6.01415744913409e-06
8.44125122554645e-05
8.19013480256868e-05
9.97753104997824e-05
2.93382532165132e-06
2.49336866170199e-05
3.74034624685964e-05
0.000136786158607182
9.34232979562929e-05
8.0702328664906e-05
5.43932052182741e-05
5.01032260831846e-05
7.91960160343313e-05
0.000116258968521856
3.23992016507298e-05
2.81847690813044e-05
3.41831348140818e-05
3.76859178038707e-05
4.13041025713572e-05
2.51415450228611e-05
3.81153192864132e-05
8.15682306916552e-05
3.84111621984991e-05
5.68124107162219e-05
3.73821872423541e-05
4.43021933136539e-05
8.21756783055828e-05
4.79745355706717e-05
4.32542326511428e-05
1.07842201412758e-05
0.000110258445132402
9.78661343675611e-06
7.40688597983766e-05
0.000108052617796802
9.91378722665911e-05
8.13146155648596e-05
4.42037033713918e-05
3.22286160485452e-05
2.11629093164738e-05
6.70256107005694e-05
-1.86896094509897e-05
5.05939072664577e-05
1.38106629457734e-05
-7.39045764848668e-06
1.28409246646428e-05
7.21946443550564e-05
0.000106663745660898
8.33197632508433e-05
2.68191178088605e-05
5.8842114902173e-05
9.67871623727248e-05
8.29504555066266e-05
9.59476567234121e-05
6.26655200419013e-05
6.54528142016958e-05
6.26740860421372e-05
2.90956315155941e-05
6.48808466482273e-05
7.79628203394361e-05
6.81193909443015e-05
4.16247031515567e-05
7.75275939523473e-05
4.42981425192016e-05
4.54951188439067e-05
2.27688989553666e-05
8.66512983508133e-05
3.29084109422099e-05
7.51955421081801e-05
7.18488220389723e-05
9.2030285161561e-05
3.41606610529336e-05
4.59106077415826e-05
3.49138804555964e-05
1.12424505407739e-05
6.11509718139374e-05
4.61079194909315e-05
4.55300975447267e-05
5.15052771764634e-05
3.28545329413331e-05
9.34533841667754e-05
9.4042050774358e-05
0.000105188368600057
7.02502971158913e-05
0.000105115452092493
0.000138416322699806
3.91554919119989e-05
6.33036934519723e-05
3.27779198960567e-05
0.000124014835090256
3.43545385163133e-05
8.46644286401159e-05
7.59295008007251e-05
5.91839561627595e-05
4.66575244264965e-05
3.96670745201944e-05
5.27125872561695e-05
5.79073778082312e-05
0.000112532663023013
8.75255862413682e-05
8.97686517557911e-05
6.34720248163495e-05
5.60488134228837e-06
1.05038299066662e-05
0.000117898480620086
4.96275353434729e-05
5.08570318712364e-05
7.35554034011687e-06
-1.6660636117065e-05
-8.33323330753202e-06
3.66708146992158e-05
6.34321380117523e-05
5.47077714063826e-05
3.27915951884289e-05
0.000101609984201794
7.01859208086052e-06
1.95235892425293e-06
8.19569606910485e-05
0.000105035020152038
7.87789432727266e-05
-3.96794090462501e-05
2.60607220047201e-05
5.03156346049406e-05
-5.85473691555656e-06
4.40479093646938e-05
9.70896209253265e-05
7.70049249484002e-05
6.15824548572146e-05
0.000110708453544585
4.83684378480489e-05
4.4882937053957e-05
2.92593896777395e-05
2.48619360530548e-05
3.63336037234292e-05
5.16903900040295e-05
9.65533915080676e-05
9.52078299840577e-05
5.12848117214874e-05
5.94819184230215e-05
5.62562906767738e-05
9.60896084762234e-05
4.82547072863994e-05
-6.46525181644645e-06
6.21885707593539e-05
9.56025056629399e-05
9.57889304724652e-05
0.000100075801578284
6.11909965459617e-05
5.93325741948004e-05
0.000126659552293137
9.14518608486887e-05
3.72730735772862e-05
9.6662364510609e-05
3.06808198605502e-05
1.36824081710308e-05
3.97346198621646e-05
1.86657100921372e-05
9.669742831516e-05
-1.553608692917e-05
4.38457542191648e-05
-2.42226217393868e-05
5.58152752568412e-05
3.0677492763654e-05
5.03302844092336e-05
4.01712646443178e-05
2.672050734637e-05
6.81995016082058e-05
4.20113299358208e-05
6.3376534079655e-05
7.24178147694635e-05
5.52321979189323e-05
5.19318878847913e-05
6.56259144108911e-05
5.17097080409398e-05
5.9064733609843e-05
7.07912116896587e-05
9.06963560826774e-05
8.88083882448303e-06
3.37088596888214e-05
0.00012113469068224
8.06152671224046e-05
0.000111744057271489
0.000111354551564221
8.33912761579241e-05
-6.30943620219678e-06
-3.38780378943988e-06
8.40877082891672e-05
7.22757371266619e-05
8.07071265395679e-05
-1.49927952741803e-05
-4.23687494832653e-05
3.55986348350738e-05
0.000101558238037454
3.89355585139792e-05
2.18251389012982e-05
8.54795406644639e-05
3.23692559281689e-05
8.78468618304627e-05
5.87796077748393e-05
6.7310292075166e-05
6.71846665043354e-05
4.67422833712021e-05
-6.15981828165665e-05
7.92059650990774e-05
6.17977061794283e-05
8.1680130770931e-05
0.000118224916185829
8.35435866110947e-05
1.73319706801019e-05
0.000115915559857574
3.3616494004605e-05
4.94895923956987e-05
0.000119439885787491
7.46797193263197e-05
0.000120796927156613
3.34895555178067e-05
6.10436211128127e-05
0.0001467270520182
7.14928254236468e-06
9.3579924467708e-05
-3.9652713908545e-05
2.65623720088978e-05
5.16971947493809e-05
2.46743171715772e-05
7.79645363765433e-05
5.59951105097249e-05
3.13368374407862e-05
2.71161840096685e-05
7.06017304539476e-05
6.19143568008765e-05
7.11868749379694e-05
-1.53959241929288e-05
7.35937350802043e-05
5.96565990594774e-05
8.74580294879048e-05
-5.37561456564885e-05
4.37056625836569e-05
4.39874993237754e-05
9.36135009422123e-05
8.59910188373264e-05
6.08993606261253e-05
3.54996447709607e-05
2.95157234122054e-05
0.000103471037342796
6.17673948118065e-05
8.92847032520066e-05
3.41116296891715e-05
3.97306280589379e-05
3.11534792854444e-05
6.47989350451912e-05
5.7385561659788e-05
6.34917012796126e-05
5.65128512487747e-05
5.30573692983076e-05
7.11491530780245e-05
0.000118162358185529
3.28234716899892e-05
0.000111600957554481
6.52769435424344e-05
4.55197467607413e-05
4.98492186884792e-05
7.38245555808527e-05
8.63805009553907e-05
5.30509839627316e-05
3.01606766868135e-05
8.42285050872561e-05
8.47136243824198e-05
6.02731683143567e-05
7.11459295517435e-05
9.21961398220988e-05
0.000112172199647155
7.91204051853631e-05
1.74610419265795e-05
4.27047777555138e-05
3.9469757596533e-05
2.24068296751366e-05
8.8482562054677e-08
7.6089968242035e-05
8.34737093034961e-05
-1.23710652039985e-05
8.31751786708087e-05
7.879923191445e-05
9.64132546242166e-05
8.42151648995921e-05
0.000106484551033266
5.92409349273007e-05
2.99231231310429e-05
7.75172492516254e-05
2.02319386859658e-05
8.93262911910911e-05
1.98929897502029e-05
6.82585601843637e-05
4.06282171722344e-05
6.19718664633878e-05
3.06717248410396e-05
6.15836552174395e-05
3.8776023148389e-05
6.40344767793932e-05
3.0966703768435e-05
0.000118529031882642
-7.92554186565679e-07
9.24875835905326e-05
3.8667126501538e-05
5.02888638441716e-05
-9.26383972093756e-09
5.90518565281737e-05
8.84804076549039e-05
0.000106953005913362
3.99662950901279e-05
8.62310378963857e-05
-1.38444814388228e-06
-1.31579414110134e-05
7.09499395820198e-05
7.29516962601742e-05
8.44653782802536e-05
0.00011030198227777
2.68352463614467e-05
6.33217466918933e-05
5.48870242503948e-05
1.91654496514191e-05
9.35909585986037e-05
6.22823597263876e-05
6.74606829429434e-05
9.90075709090255e-05
6.5386653736259e-05
3.98009815506237e-06
8.98806721236276e-05
3.79738066817523e-05
5.49722119701342e-05
4.37506663188113e-05
3.56348862499699e-05
4.46953275388906e-05
7.85115649797536e-05
6.0221523934174e-05
6.63567417388924e-05
2.2207748611203e-05
6.61922091810835e-05
5.47062304281648e-06
9.45526482559758e-05
6.24878221682311e-05
3.12470551663467e-05
7.83541462785588e-05
6.64761703349715e-05
5.02162738456647e-05
6.23067858817051e-05
8.33259053025309e-05
0.000127012285155143
6.67022112277815e-05
6.10186010825886e-05
6.75620836220963e-05
0.000109754270799903
0.000102443987846794
1.34650166889916e-05
5.35408736429508e-05
0.00012179634256046
5.88946699038859e-05
1.14746412203072e-05
4.8913160565698e-05
6.73668014782043e-06
5.53700370266918e-05
7.26488277447374e-05
2.20069602248952e-05
0.000100562176324628
6.36505966376135e-05
5.08112932128094e-05
3.34110702216492e-05
5.20711431223394e-05
5.96323079367084e-05
-1.37541440861669e-05
7.01442318049119e-05
5.57426481858807e-05
9.02845726592644e-05
1.06991090197231e-05
0.000102331423095818
5.24028599701737e-05
7.52813941846512e-05
8.40517786816512e-05
3.10550812806e-05
9.0287268495971e-05
5.78854747843266e-05
7.05964712169836e-05
5.85298702043961e-05
3.71070979485248e-05
2.59835968828034e-05
6.10328384943424e-05
7.80227972059036e-05
7.2170043176094e-05
9.38737286742299e-05
1.08674336909482e-05
5.92915277245571e-05
9.43850799927746e-05
0.000123453023504859
5.75357521112499e-05
9.02995635957816e-05
0.000142877025668397
5.47892245396865e-05
1.03321965872284e-05
3.78337671741713e-05
7.08815507014107e-05
8.00531851974653e-05
5.71265456426837e-05
6.70725497435535e-06
2.35504810420476e-05
1.27169627172541e-05
7.49016316601632e-05
5.37629292724036e-05
8.77860818912349e-05
0.000100205277411237
3.35722949079805e-05
6.55207775535834e-05
0.000125408254676879
8.56771356649899e-05
0.000118501780030327
3.7434681913094e-05
9.04465858233609e-05
5.73949925542302e-05
2.23575907261376e-05
9.31889272159008e-05
3.53015683439295e-05
3.63344504088552e-05
4.54093478314936e-05
8.04360469602482e-05
1.82366981302243e-05
4.89328793628556e-05
6.45543487355644e-05
-1.11207629075514e-05
-9.07790302258291e-06
0.000112289698510367
9.45084318385564e-05
1.8819631435581e-06
3.65712425847568e-05
7.26405992359811e-05
6.08427174640983e-06
5.604471402384e-05
9.75504306459477e-05
-5.50524925524287e-06
6.48162619875894e-05
0.00010871369993251
8.21730896014441e-05
6.88395355347678e-05
4.71070972306312e-05
6.38062834151334e-05
0.00010148621085892
7.76103666180413e-05
5.10168474544319e-05
5.81961435525421e-05
9.07726239263186e-05
8.09051301499894e-05
3.56656214761204e-05
0.000122988394987127
7.4370384126365e-05
1.44946713291887e-05
7.70645170670596e-05
4.61328363021474e-05
3.45933875874434e-05
-1.95533304003189e-06
-9.09595085860849e-06
8.34215638029525e-05
3.24400001151828e-05
6.87730767032361e-05
9.87997950104332e-06
2.46926791905341e-05
3.82568319058661e-05
6.86998068520785e-05
6.16953475506872e-05
1.57149997886488e-05
3.40314930272206e-05
0.000107666462805797
8.31317136763442e-06
5.69253485035466e-05
3.04143632618732e-05
0.000126358851324796
7.45657898759763e-05
5.39781847576282e-05
7.15675365248229e-05
-2.46565791359305e-06
3.6108790396742e-05
3.95116998255721e-05
6.59897899246334e-05
6.08279881843006e-05
8.01979962423107e-05
3.34374712166271e-06
6.8159259369782e-05
8.73785758510575e-05
9.63551575288287e-05
6.558887955251e-05
4.06581250672304e-05
-1.38096477024776e-05
2.60283890994189e-05
0.000104129915828407
6.33652816276136e-05
5.67282476539066e-05
3.6959405312872e-05
3.63456388092839e-05
7.29764601374946e-05
8.63836095331019e-05
7.290061462436e-05
2.8056478050875e-05
6.74248016508867e-05
4.02341987295041e-05
6.36490777805018e-05
0.000128889185250391
1.55405062908228e-05
4.96642704461988e-05
-1.25371005686964e-06
8.59618136745793e-05
-2.44936925792818e-05
2.70071442747591e-05
2.42657123339335e-05
6.00113364790913e-05
6.47668738619442e-05
6.79623365307053e-05
0.000114632906320402
7.82377048238474e-05
-1.98789870615182e-06
9.17133399028201e-05
1.2595658243128e-05
4.41409497159649e-05
2.82069204760767e-05
7.51125670494909e-05
3.22171255737118e-05
2.86443607901313e-05
2.6614030588338e-05
3.62081224394845e-05
6.01750171329853e-05
3.14768657168125e-05
5.47200679220227e-05
3.21146643460964e-05
6.47640373502125e-05
9.13905918580187e-05
7.97278562050703e-06
7.16899559303389e-05
3.91229345540818e-05
3.73475360639842e-05
1.94373907107784e-05
6.82888640175632e-05
3.68180320999665e-05
5.18451430649268e-05
8.65596935748579e-05
0.000120952300537062
8.78453051615265e-05
5.14715423511349e-05
1.38305834834547e-05
2.44771796370909e-05
-3.32765899323119e-06
6.48764109526291e-05
4.15599774558516e-05
5.81603236470005e-05
6.43920153874952e-05
5.31238784445926e-05
7.04694678219981e-05
6.52753305728274e-05
1.44716537489536e-05
4.11812109789393e-05
-1.05233071688147e-05
3.05565772980933e-05
4.8218205446627e-05
4.17957105889261e-05
-9.81562438415218e-06
9.41948979081066e-05
8.56735642530638e-05
3.77234619389052e-05
4.7454823503648e-05
7.51311895837991e-05
6.995337928805e-05
7.45377749592727e-05
6.41526576487658e-05
8.68043567555044e-05
3.00943469062499e-05
2.11060686002245e-05
0.000107617300913929
3.72274064337035e-05
0.000109370899535829
0.000126253605198909
6.1650550557651e-05
4.60139754881191e-05
7.69731492984402e-05
4.3860552190405e-05
6.14149043094051e-05
0.000136138795739928
7.06909123117849e-05
7.50466173573372e-05
2.40504758585443e-05
5.79911958585759e-05
0.000129543068081748
6.45789427396948e-05
0.000109765557634786
4.90447258328002e-05
0.000150703972945221
5.40010160028139e-05
7.7618891782092e-05
1.40999782110322e-05
6.38690913828118e-05
1.91753667100464e-05
2.07688745379633e-05
4.84133043360749e-05
2.74763376311398e-05
4.91248690301768e-05
1.4028138752259e-05
7.83011200832943e-05
2.81831607849037e-05
7.41030333293497e-05
5.16826234338399e-05
3.96403097319871e-05
5.06055855794703e-05
7.44520858123891e-05
-2.37313011005513e-07
2.81536085936729e-05
2.27424013202406e-05
4.14946424878851e-05
1.87344174769119e-05
5.73999443916141e-05
1.62163643342595e-05
6.1665927237655e-05
3.94991710891431e-05
9.22991519398863e-05
2.795699693804e-05
4.08495242719215e-05
0.000105891238028785
2.07194365724799e-05
3.51403617358305e-05
7.18923752108914e-05
6.20309029106138e-05
2.55709049633539e-05
4.98508233832468e-05
0.000110355067734151
9.95015456718374e-05
3.95182976558432e-05
2.90262575210153e-05
5.23011124957919e-05
3.71658390931162e-05
4.7667201692155e-05
9.95896007667517e-05
4.10238856425696e-05
6.7439800316268e-05
8.83004748036414e-05
6.79087606157082e-05
7.99449555015155e-05
3.60307151059559e-06
7.46841524105578e-05
8.0480252844572e-05
8.23184295849559e-05
0.000112700385703485
5.96657377551465e-05
5.25701971877574e-05
2.07489745613209e-05
2.3628278359008e-05
-1.29256148043309e-05
4.96873751469538e-05
8.17757939996875e-05
8.79600699214255e-05
5.14254114235672e-05
5.99321598351767e-05
3.55560683629033e-05
1.22363921810601e-05
5.47279161839393e-05
4.74294711249197e-05
-1.32965786237273e-05
5.39342734556823e-05
6.20319036948172e-05
6.37375181301122e-05
4.96375668492706e-05
5.45743859679067e-05
4.95428507857483e-05
9.46242807671395e-05
7.29744328504782e-05
6.22721055026737e-05
7.67810926300009e-05
7.7424393294004e-05
6.1701401976831e-05
4.18280750331253e-05
5.34165098811151e-05
2.5824067649532e-05
-2.73161336802535e-05
7.57268243841706e-05
6.010594164684e-05
1.80558708635943e-05
3.59370211977941e-05
8.83325057581108e-05
8.85025063043437e-06
6.18430910394193e-05
8.00657878719053e-05
5.09573951360862e-05
8.5329830536733e-05
5.57000119189904e-05
9.0251208343819e-05
4.26460822800315e-05
1.56098526712552e-06
5.67902072605778e-05
3.3426354193783e-05
2.57227192053941e-05
6.34967288802714e-05
3.80410049842761e-05
7.04176134695696e-05
4.02102898838593e-05
8.83727286406764e-05
7.65327388954132e-05
5.25109466144417e-05
6.68526362296895e-05
9.89095790046706e-05
8.22373335344446e-05
4.81414055419838e-05
0.00010350476970858
6.57112670599269e-05
0.000100813158387049
0.000107102712598814
5.33711979591299e-05
6.16426653122405e-05
3.50346442981039e-05
8.6473954763304e-05
4.84742015009741e-05
9.62736923352386e-05
2.38954031441358e-05
8.60134953324624e-05
0.000109622573945194
4.99976373876904e-05
7.39690238013454e-05
3.14860102997319e-05
-1.18439083766901e-05
4.30098096783396e-05
2.83402234321734e-05
3.77661716109859e-05
7.62310171810688e-05
4.29608630629429e-05
0.000100771405360338
6.30182155816623e-05
-4.09487860631786e-06
6.65539762710821e-05
5.29437309154477e-05
7.65084806817959e-05
3.15753727313289e-05
6.89791067370252e-05
0.000108815132401503
-1.02226602131258e-05
9.62243791580074e-05
5.67573876492592e-05
7.29921802800516e-05
-4.32949736658168e-06
-1.1607775983742e-05
1.53777905369395e-05
4.40011268216902e-05
8.95427333555157e-05
5.22520801727684e-05
0.000114011375341867
3.03485190911804e-06
6.61532614351213e-05
3.08016809606471e-05
0.000102154981843222
0.000114307475633963
9.12223727032886e-05
0.000115244813499198
3.60352502853528e-05
5.4715617860004e-05
2.08662218226144e-05
7.18154312522391e-05
6.347948612728e-05
2.6367788644195e-05
4.68311478696809e-05
4.71254245763116e-05
6.25908996098418e-05
8.14027893414454e-05
7.90059934450243e-05
3.68439548186644e-05
7.13133450692037e-05
1.54900118645731e-05
7.74848393185708e-05
6.16515478331112e-05
3.10447973421407e-05
1.45244156122587e-05
4.93889509734627e-05
9.74279461621178e-05
2.53705878383913e-05
3.12157952709212e-05
4.56096494995168e-05
3.39772417963923e-05
1.1588290710004e-05
7.30030154397122e-06
1.23104268330541e-07
1.75822570063824e-05
-3.97063561050702e-06
5.18193884163654e-05
9.15019120799406e-05
7.14441369086066e-05
6.59412254445595e-05
2.82526051220167e-05
-4.6347554580738e-06
2.99693497862355e-05
8.39868697372941e-05
6.30072633990933e-05
1.1112456302975e-05
4.51167290659372e-05
9.85024085173447e-05
5.79242211663733e-05
5.85923827198802e-05
4.17939936190299e-05
2.28332200917619e-05
0.000112363211579763
5.74497573326589e-05
7.0084808174253e-05
1.72486928910635e-05
9.09097114479227e-05
6.46171423947721e-05
7.79276845540546e-05
8.74873581325561e-05
0.000106493059290596
8.96335680029602e-05
-2.32730814303781e-05
8.64121508822967e-05
6.68777830621636e-05
0.000115334417734159
4.94623752535763e-05
3.90315402178703e-05
4.07325840208129e-05
-5.44772463680627e-06
9.22268209558936e-05
5.07910381817593e-05
5.32898207243295e-05
4.20513285313954e-05
6.44069770052345e-05
2.91326908265228e-05
3.11899709734313e-05
-1.20478658025818e-05
7.18283046841415e-05
-4.4367903627863e-06
2.38731007082462e-05
7.59353119828443e-05
6.79181356743541e-05
3.53884070810147e-05
0.000104910529653664
3.17894077411e-05
6.40678728616906e-05
7.65684069952166e-05
6.55867051075034e-05
9.18103409920484e-05
3.85804391962823e-05
7.77808838983628e-05
4.53105742795411e-05
1.12377365965308e-05
9.59912810794039e-05
4.72643601922347e-05
9.22740048811627e-06
0.00011161537767297
7.05603354611957e-05
8.30411909080654e-05
3.90674570880935e-05
4.05319515301385e-05
5.60779841514604e-05
0.000145767551616216
4.98820586461793e-05
3.98318609876169e-05
4.17951604028518e-05
5.88240230728203e-05
0.000114065582016308
2.61843389979694e-05
0.000110283120944436
6.03459912408937e-05
2.50321558839768e-05
4.07730612477549e-05
7.08440149063256e-05
8.3951740450893e-05
6.54175764446799e-05
0.000122083844648965
6.47101459854324e-05
7.08334282853652e-05
2.91333020462503e-05
3.01798469489495e-05
0.000100938635024624
1.52319770656577e-05
4.70528029206744e-05
9.09951568242155e-05
9.81355042556396e-05
4.68486438148404e-05
5.5358751939042e-05
1.82889221611572e-05
6.91083550240668e-05
0.000105236872930683
1.02079396992716e-05
7.38566679893735e-05
9.93642996928551e-05
0.000122488613665937
5.75489002248396e-05
2.81469281447453e-05
2.30819976018786e-05
0.000122016354346805
5.8288013442803e-05
0.000130840217618625
0.000159689236106831
6.91980845248672e-05
8.08582128229983e-06
8.87858401728409e-05
0.000104129567870385
5.98426448029532e-05
0.000101722572321159
5.63240530066708e-05
8.19179732065198e-05
1.53249037499051e-05
6.8891944455764e-05
2.21112390787804e-05
7.66497910750388e-05
4.35883353815831e-05
0.00012157650431823
2.88697507105577e-05
4.51100483608521e-05
5.43298707613551e-05
3.2011360544136e-05
8.81880066813366e-05
-1.2215567139052e-05
5.58760376543661e-07
7.06083679337746e-05
8.96375900745536e-05
6.88286913031178e-05
0.000159790811836894
6.50183893133028e-05
3.99637067694273e-05
9.23714674388904e-05
7.74176642778224e-05
4.08123112945477e-05
4.57390360722154e-05
6.91076733930583e-05
6.80221470910914e-05
3.8543583449846e-05
6.26654297062844e-05
2.7949557228774e-05
5.28302638077592e-05
3.77093945945686e-05
0.00012586618215913
4.80745131916536e-05
7.02033303881897e-05
3.41523423262815e-05
2.883959999418e-05
5.94501632954559e-06
5.28302822481855e-05
7.32289786427472e-05
6.18859598233269e-05
5.5642858855598e-05
0.000131942803002331
4.20773189317361e-05
6.36740949656903e-05
8.27492667899076e-05
8.73277017904056e-05
-4.85001885146896e-06
2.61414508297821e-05
7.55347332749645e-05
0.000126387463016587
2.61411740562458e-05
6.78492401042406e-05
4.63163481260387e-05
1.27386023133144e-05
6.19224217364832e-05
8.57139446804587e-05
9.71412833951832e-06
5.06708408362805e-05
0.000111661359257063
3.7066947034336e-06
7.2773087878943e-05
2.37051006946606e-05
0.000120793265569813
4.41199208404123e-05
6.45604159596176e-05
6.87386943855755e-05
0.00010606794049329
7.67934885092835e-05
2.30435114238789e-05
8.16490015093994e-05
4.60808963584005e-05
5.73405606812524e-05
9.52634496742093e-05
9.71733579106413e-05
3.95400046874364e-05
7.58664942239966e-05
0.000116384491804314
0.000146270371981381
8.09363967954838e-05
0.000107058351464033
0.000111900487946815
4.18664758731889e-05
9.70035531011509e-05
2.60056654294729e-05
8.45115875433092e-05
0.000122198016860866
4.41894702886832e-05
0.00010683497259336
4.6355583868308e-06
6.30619530732038e-05
-1.43625956283679e-05
4.12420288972843e-05
-2.34790312671136e-05
3.29879662554223e-05
5.37165431044588e-05
-8.97795041410583e-06
2.75480413796618e-05
5.83232988845805e-05
2.92380373607305e-05
8.83493133562476e-05
9.37409454236615e-05
4.55435637444749e-05
2.13770204508873e-06
2.56002635338725e-05
3.78497258271468e-05
5.51062265995354e-05
2.66618740002722e-05
5.22307830219883e-05
7.00388074550222e-05
4.0052813186214e-05
7.8359344078222e-05
7.25937636215977e-05
0.000121791381699118
3.93462239829624e-05
7.68597942916661e-05
6.22478492319188e-05
1.83428509850596e-05
5.4752067868084e-05
3.43676469962862e-05
8.29011442081356e-05
4.64416149574045e-05
8.23948013162345e-05
5.5404010056701e-05
5.34247044466059e-05
4.36947695867736e-05
6.18260620570831e-05
5.34106637945311e-05
9.58962204384342e-05
8.52266451746464e-05
6.97076198254467e-05
3.90818108113663e-05
3.90566006536947e-05
-7.72288913666609e-06
1.2347954372766e-05
1.81667850976134e-05
-1.78357149411017e-05
6.4575569790411e-05
7.11878973625224e-05
8.29233229896531e-05
4.52565239008523e-05
5.6834771994067e-05
-2.11535565485945e-05
-8.67032547060591e-06
0.000130966394630791
9.59866852337088e-05
6.52422575952171e-05
1.02909478131862e-05
5.20306143358925e-05
6.28673527500239e-05
2.41356492821295e-06
4.66932082188033e-05
8.799767804596e-05
0.000112926221384171
6.58742364914968e-05
3.28130135009476e-05
6.11682600526176e-05
8.31365471467742e-05
4.76660339415942e-05
5.52921088212101e-05
5.93587342407978e-05
8.55528592801871e-05
6.04715437793756e-05
0.000106706516127403
5.24531082851431e-05
8.58748813554207e-05
0.000133310810931044
7.72080147373514e-05
0.000134468597182478
2.42759754699251e-05
4.30654544601303e-05
0.000101765108680533
9.735464391531e-05
9.40225314299967e-05
2.71913834450579e-05
1.43289012840746e-05
1.84476573252491e-05
5.26134863943428e-05
6.09781332050419e-05
6.68406944846869e-05
8.92794159351937e-06
3.67079310496557e-05
9.52636893358349e-06
3.33725043926754e-05
7.53099918499735e-05
7.68854217831433e-05
7.68109194184737e-07
1.36347074999082e-05
-1.25665126942826e-05
-5.34318298500149e-06
1.50663684488751e-05
6.15100353198611e-05
8.76437842574608e-05
7.18436788254116e-05
4.23857094004358e-05
1.90594127597396e-05
5.85811368431389e-05
0.000174521689285115
5.26044538640262e-05
6.02219531733386e-05
7.84980343948091e-05
4.80275182603313e-05
8.09497329239853e-05
5.27564844081401e-05
0.000100543954014703
7.24741254844e-05
6.06368334170875e-05
6.33470342692852e-05
0.00014334303097168
0.000106114833575398
0.000107607443605355
0.000104772039490013
-1.07393015616777e-06
2.29807460128327e-05
6.1352431382723e-05
3.74490444702592e-05
6.17627431171993e-05
5.78062576399328e-05
4.82119886405969e-05
0.000144987554398297
4.01907583037461e-05
4.75953582716671e-05
5.52179988821067e-05
6.66620091852463e-05
6.52386828515261e-05
9.17002351509004e-06
6.44885340325468e-05
0.000156266682110925
3.36150307995637e-05
5.92398022381604e-05
-1.10161367495442e-05
9.1399612551476e-05
8.84182574280288e-05
7.76508760792491e-05
-6.16630216209524e-05
7.11129195076098e-05
7.82783181408193e-05
4.94181067149203e-05
3.7403747112089e-05
7.99273318068697e-05
4.44082305726182e-05
2.94990580742961e-05
1.19591113007268e-05
7.06842421453341e-05
5.33093862634511e-05
8.50930680818496e-06
3.67806730977402e-05
4.47230639087527e-05
4.50478690559587e-05
7.47441914312145e-05
2.88507637112367e-05
7.46171345533052e-05
9.51295983324851e-06
4.5089796729671e-05
3.39169212870133e-05
5.73505600255332e-05
7.15722083840654e-05
8.3753699215057e-05
7.65340304872603e-05
7.90784462622112e-05
1.98773776994509e-05
6.35831795363443e-05
7.41504997846933e-05
9.41613430907944e-05
9.62651551268669e-05
0.000104701150892798
8.80085677358229e-05
4.07129522026358e-05
6.55266773023204e-06
1.021780483347e-05
7.62291119297444e-06
1.61574618263546e-05
5.05701279366288e-05
2.21863873718585e-05
6.31844203884157e-05
4.79873229557551e-05
8.82434027795345e-05
9.7563632506214e-05
2.24681561646356e-05
3.2258782874721e-05
5.29134253433317e-05
6.57007132692111e-05
3.46406197843074e-05
5.17998583764836e-05
2.31626306043393e-05
4.53968131034526e-05
8.04576650394632e-05
4.73191867859436e-05
5.12088750242045e-05
9.44837384780211e-05
0.000152598848855605
1.93230262466943e-05
7.94575320533052e-05
-4.01332690328704e-05
5.92290290418648e-05
5.68269994853292e-05
9.36041332172991e-05
2.55126608517815e-05
4.68405020057207e-05
7.59507209669235e-05
5.1370960531011e-05
2.84566319434573e-05
0.00012889488388632
4.03948960370313e-05
4.15886309779075e-05
9.22634246933661e-05
4.37046614831913e-05
0.000108865797965114
2.61543137982604e-05
7.67423062721383e-06
1.82692613686344e-05
8.41580327481457e-05
0.000102456036894207
0.000121993979470191
3.15981378133492e-05
8.04634854470397e-05
4.87135859899173e-05
4.32070855697801e-05
7.56784106987617e-05
7.25661559112706e-05
8.08332815972737e-05
4.11903356630952e-05
9.29611028054984e-05
4.04841363403533e-05
0.000109455654287462
9.43763303891793e-05
4.47063082053979e-05
6.35260835032211e-05
-2.06757777042557e-05
8.22133525869448e-05
0.000124831149664714
0.000101213572253871
8.05543034946437e-05
3.62547319882812e-05
4.83209286975923e-05
9.74867350393391e-05
5.5228674819688e-05
5.27505301559877e-05
0.000119465167783252
1.66263913822323e-05
5.28151147647868e-05
7.89876169957364e-05
6.89403447880781e-05
4.68424956394907e-05
0.000114312503575958
3.20042637154582e-05
4.51232501075397e-05
