# Supplementary material for: Research on computational propagation and identification of mine microseismic signals based on deep learning
Source: PLoS One. 2025 Oct 22;20(10):e0334641. doi: 10.1371/journal.pone.0334641 (PMC12543183; doi:10.1371/journal.pone.0334641)
Supplement: S5 Data — (ZIP) [file pone.0334641.s005.zip › 000100800001783.xlsx_0.txt_24.txt.txt]

-4.44471293339355e-06
3.17417447549372e-05
7.79360275540172e-05
7.08950453829838e-05
8.99912976753737e-05
5.06381186259755e-05
8.93023601687362e-05
7.70621431140034e-05
-1.88174281538902e-05
-6.50986776450064e-07
4.406313816929e-05
9.62105204225195e-05
8.30629737212953e-05
9.5247762061642e-05
6.46205781879681e-05
8.98826982935927e-05
5.49255478677952e-05
7.96407325320351e-05
6.64617034625817e-05
5.61882866021058e-05
4.90325682642594e-05
0.000107918426910648
3.93503345402419e-05
7.08100739995511e-05
2.98190415709092e-06
2.21797496114533e-05
5.69614911403524e-05
-1.15138964495477e-05
9.27831925091383e-05
5.40214274134504e-05
-9.80071223098803e-06
6.31519887310678e-05
1.9901695458264e-05
7.05931121319233e-06
5.414480718671e-05
6.8661783900968e-05
0.000101276873746283
2.68216130575493e-05
6.58021327812249e-05
7.27484934399514e-05
4.55522879522889e-05
0.00010249878658492
0.000101011583828949
6.83728041995067e-05
4.88651729044904e-05
2.96121304080037e-05
6.08261052153037e-05
1.91511413615021e-05
4.81149522528887e-05
1.0476321389596e-05
1.78377748055179e-05
0.000108109887347397
9.64991547296779e-05
-4.0667613163836e-06
7.73051266867194e-05
7.23375879004001e-05
7.44888873629498e-05
4.20490300453758e-05
0.00010213573311806
7.39629414381327e-05
5.45145847134475e-05
0.000117397829592642
0.000132274058323967
5.90070060978279e-05
0.000115488090489881
7.63304805580056e-05
1.40515840187481e-05
1.95724768656442e-05
4.95552491589811e-05
9.75101129342926e-05
9.15704698857179e-05
6.24659236377975e-05
4.83001791850235e-05
0.000101993426396827
3.19843271460304e-05
1.39973010833195e-05
6.03279558172797e-05
6.21266989934862e-05
9.71245371209472e-05
4.87777973133117e-05
4.37833020558421e-05
5.06052385941718e-05
2.3592434263589e-06
1.79534153573892e-05
5.33274772066595e-05
6.69900504525738e-05
8.16237378135931e-05
0.000113920272020369
4.73520629897131e-05
2.01943522272208e-05
5.2694965416097e-05
9.37554443053075e-05
6.76601030031889e-06
2.79553224456737e-05
4.80630137862336e-05
5.53960300622366e-05
2.08764355169592e-05
0.000106076524481103
3.63132594618361e-05
2.3184247146649e-05
4.27023599581035e-05
4.02215514249347e-05
1.78101328650106e-05
2.16086744828228e-05
8.09092611269697e-05
3.23982281293787e-05
8.1673254793709e-05
0.00012707960489392
8.84362228999793e-05
4.01371742527117e-05
5.03037622495416e-05
4.18123578391861e-05
7.96298333424711e-05
5.21758870626822e-05
1.58011535974529e-05
2.32151389939077e-05
4.45739885286494e-05
4.06528571387182e-05
6.32158794926319e-05
1.35431953433288e-06
2.21250892671659e-05
7.84301364166607e-05
3.49170894706639e-05
1.45845444180295e-05
4.93428579064533e-05
-4.03900021444487e-07
8.20398619010235e-05
9.70026849288403e-05
3.09896534606167e-05
8.58771339653707e-05
5.05369216984705e-05
8.0981300861943e-05
5.96235545902267e-06
6.3398214621544e-05
7.46602989831383e-05
6.63011208023375e-05
0.000108727399836619
6.9214372755227e-05
3.05887463376912e-05
7.35551268745985e-05
5.95051352479711e-05
0.00012878319894192
4.34039919276444e-05
5.21921507414268e-05
9.44127389842658e-05
3.37417869604491e-05
3.35032207257088e-05
6.60298340721457e-05
6.10699568627819e-05
2.1756578029637e-05
6.15702248632531e-05
1.06146104753612e-05
5.90177947192125e-05
2.79576990065193e-05
8.46359994201537e-05
2.76035966454736e-05
5.71858011418062e-05
3.41206812253488e-05
6.86965143329912e-05
0.000106044228131295
6.6783031705897e-05
0.000100392185409982
9.77002062271657e-05
5.18973419054877e-05
7.72555421767598e-05
6.45644463588415e-05
2.10428055760838e-05
4.37520436676962e-05
2.60693433341998e-05
5.34277124018026e-06
3.58555452237153e-05
-1.91513243696682e-05
6.06806875984522e-05
2.76112551040045e-05
7.86202607463536e-05
6.5379307391255e-05
4.25197732305309e-05
5.58024576104851e-05
9.15774961458526e-05
9.67347053442157e-05
0.000110813537389018
3.04062662755894e-05
4.27298414756255e-05
7.74294969576437e-05
8.98943757406593e-05
4.50371100460091e-05
4.59298244796408e-05
8.25913547099271e-05
4.9999390103233e-05
3.44531540408911e-06
2.42615098985368e-05
7.76694689213932e-05
8.17339002571976e-05
4.68197787095471e-06
2.96758468120443e-05
6.7411791259253e-05
8.19212327104781e-05
4.98606304839137e-05
8.47792249140682e-05
9.17806498493024e-05
5.08860439199899e-05
2.49651878449121e-05
9.44850053660529e-05
6.9991806713123e-05
1.73428710101348e-07
6.32898802293159e-05
4.56360926987719e-05
5.71805646009042e-05
5.93786079404297e-05
9.18377737761379e-05
9.52140442496873e-05
6.54358953306991e-05
4.32657712169539e-05
6.80304025482824e-05
6.1966192869258e-05
6.7559264475377e-05
5.88013490928381e-05
0.000104036139533215
0.000107043104870752
-2.43768596229176e-05
7.66793822860957e-05
4.02138486077946e-05
9.41279016064627e-06
5.58688995119867e-05
0.0001217925542212
4.21245666687033e-05
2.1340313299656e-05
-1.06512392440915e-05
2.60488055715637e-05
4.64695107384991e-05
6.8067732252764e-05
8.75182572746893e-05
5.7181237438409e-05
1.64532630484283e-05
8.57183061197231e-05
-1.38307491717209e-05
0.000116916562382903
4.83851442490015e-05
7.17731701031497e-06
6.73025710027922e-05
6.49293068210856e-05
6.4544764080082e-05
0.000122075894019852
7.45185610116583e-05
-3.99219839854676e-06
9.40238121395843e-05
3.17499805768183e-05
5.6172277900433e-05
6.71968390808224e-05
2.26478117628825e-05
9.66176761111596e-06
8.84754752938253e-05
0.000124122572809266
4.00323389305646e-05
1.31724234530579e-05
6.54481922179272e-05
5.41754518279839e-06
1.40177021233597e-05
2.68916239842115e-05
7.36160652005632e-05
9.26829967826182e-05
0.000111033523122556
2.31311714759255e-05
7.25787227014152e-05
0.000129309188710893
2.61704525388371e-06
4.48369539584996e-06
5.77740229128147e-05
5.00907185893526e-05
1.18870802913667e-05
2.06189885551641e-05
1.27057604377153e-05
5.49870007176116e-05
4.33687367548095e-05
5.00493771233726e-05
4.1471611423512e-06
9.04282894297618e-05
3.51098027103837e-05
7.30572337327362e-05
8.88629172197415e-05
2.09241605769685e-05
6.13391496357044e-05
3.49173981947103e-05
2.85672757222374e-05
9.11142072154033e-05
3.66265372569535e-05
6.54764411047827e-05
4.65150363143801e-05
0.000122940040174211
5.46377415670619e-05
6.45138707201357e-05
6.76268874433542e-05
6.59996775297425e-05
4.02578227162379e-05
1.75169998228379e-05
9.13388621819727e-05
6.86849577921811e-05
4.73555259855353e-05
3.99434693783238e-05
5.59569050779207e-05
3.13405851378273e-05
2.84102541141535e-05
6.52020490037658e-05
7.78576392826297e-05
7.11947738086764e-05
9.18198091103302e-05
4.95447569618235e-05
1.1064835210944e-05
6.46260389659899e-05
2.1460626471866e-05
5.28696980578346e-05
6.48809132811886e-05
7.1242067276051e-05
2.91226373215346e-05
8.41656713159474e-05
-5.74331531162495e-06
8.42986166911447e-05
0.00014377960899635
2.98435182417966e-05
-4.97803130116653e-06
4.53264653354481e-05
4.0152478284513e-05
4.608658392492e-05
6.69892298552909e-05
0.000101332013972786
0.000114906580037786
4.86877075504834e-05
6.02437150310367e-05
6.58008253886826e-05
9.87707678155122e-05
0.000117125385791568
0.000124068644656819
5.83826586045879e-05
4.40461256147307e-05
8.57619736388388e-05
8.58749435987418e-05
0.000101963571773554
3.31740352921116e-05
5.95702199977388e-05
9.78807525554134e-05
3.98744181875038e-05
7.0237140749701e-05
3.83076749363906e-05
7.04114350999054e-05
6.20868594289788e-05
1.79148255714048e-05
8.7070019666508e-05
-2.37899764377726e-05
8.96444158272722e-05
9.9727887922746e-05
7.3500302113359e-05
7.27308465460392e-05
0.000106994922440224
1.70377491924455e-05
8.04124474718523e-05
7.54541542565708e-05
2.889396839589e-06
7.72104799803085e-05
6.87633400720251e-05
5.83869783131747e-05
0.000112206174884451
5.18825249756993e-05
0.000160494612988736
1.42959898254326e-05
2.50762917956621e-05
3.98885833352597e-05
3.97918752565997e-05
4.75856769650121e-05
4.04706776600804e-05
3.90145078978081e-05
7.09398656169308e-05
4.14630747364762e-05
8.14702861724848e-05
6.55303036740711e-05
-1.13775075993331e-06
-1.84490233014591e-05
4.82889443743683e-05
7.77620144570026e-05
9.18147843489303e-06
7.09326786729225e-05
5.37603258208597e-05
5.17749822695402e-05
0.000108266101966706
4.4086069969476e-05
6.81188996266072e-05
2.56548908496486e-05
2.71639573294295e-05
2.93726833017954e-05
8.42251383653627e-05
0.000114147632889673
0.000106830926380131
0.000110258356054243
6.31501370853319e-05
1.00955889711533e-05
8.13952477251555e-05
8.44300218192288e-05
0.000113193403589042
2.19856960523285e-05
4.53189506722842e-05
4.38851095312623e-05
1.34384414957769e-05
7.93294495681989e-05
3.80663383567636e-05
5.21955131113582e-05
9.70616051642305e-05
6.85222166962553e-05
3.29166946970704e-05
9.49141555514081e-05
6.58743712041495e-05
5.71530406150224e-05
4.02790470098447e-05
4.52124769072287e-05
7.70734337561919e-05
-9.54919436636369e-06
5.28653328039024e-05
4.4319834429148e-05
3.16462789868742e-05
8.09441257572531e-05
9.62709098301822e-05
2.72167343101228e-06
6.69669954594649e-05
4.31894893090279e-05
5.45431469212609e-05
0.00010924835971089
3.06347849754545e-05
6.49867815179339e-05
2.2675386312616e-05
2.87415597501605e-05
8.87429760218496e-05
1.11963500950887e-05
3.953432641529e-05
8.98582290231974e-05
8.99224213207435e-05
0.000108535000772241
3.38728506263356e-05
8.874263898854e-05
4.86876149592497e-05
0.000115140289357845
7.28129032261628e-05
2.42835428553075e-05
8.89811538982676e-05
3.09668735662906e-05
4.10175137416906e-05
9.62538519364084e-05
9.02951055420437e-05
4.85428764750402e-05
8.32572109528156e-05
7.09526801463018e-05
7.99351758945246e-05
8.39255337990046e-05
4.77418990733187e-05
7.98849939420454e-05
5.90730923394556e-05
6.57253445643445e-05
4.03775468128629e-05
3.31547765603713e-05
3.25305304272043e-05
0.000100600278968165
-1.13107298757807e-05
4.9371947484473e-05
3.35740006572835e-05
0.000109227875156046
8.5752367221207e-05
8.35138077199723e-05
0.000101916104606862
5.90645014424415e-05
5.47181384501131e-05
8.18269834215018e-05
1.4874621891375e-05
4.48210702192822e-05
6.1630133805646e-05
6.82929666684699e-05
0.000132902176737188
6.16247191829618e-05
0.000107970535238772
6.85938664393514e-05
9.52302289177893e-05
0.000109299656855612
5.06208785175007e-05
6.43932439347058e-05
1.24511723627435e-05
4.315955317853e-05
3.47386916905772e-05
7.56371343318602e-05
8.21213963751209e-05
6.90372356213406e-05
1.08328716926264e-05
3.69056881414752e-05
1.49745152024256e-05
4.78459247255996e-05
8.48518727791113e-05
6.60088675697367e-05
4.72635839391777e-05
6.67463126309932e-05
4.72946801477399e-05
5.60918480915646e-05
4.2699874461576e-05
0.000120534231455
0.000109641456652424
9.5111685911988e-05
7.94237686337591e-05
9.0902363785086e-05
1.12972044580885e-05
4.74889100623204e-05
8.61698580719106e-05
9.55813238237164e-06
2.8948572510518e-05
0.000117033821379715
8.7659068922241e-05
3.34902890754049e-05
6.42793303148507e-05
5.01388450570315e-05
9.62110828286358e-05
4.96335462672968e-05
8.54212989834101e-05
5.64428300465653e-05
6.09325888482356e-05
6.53199816352105e-05
6.52237192688801e-05
7.04055244378629e-05
5.87332829813133e-05
5.60131145075418e-05
6.75216773653482e-05
8.61974380993884e-06
4.3351572450965e-05
0.000104441407839966
5.66847756600176e-05
-3.4428873346263e-06
6.27576636269281e-05
9.85694987049915e-06
6.47502577950049e-05
7.26897463134181e-05
5.52592382168795e-05
8.10791211242656e-05
3.40922310322279e-06
7.21121280579481e-05
3.51102040879061e-05
7.07780458633407e-05
6.45802884878886e-05
0.000118849759365769
7.09910112176842e-05
4.93697747884799e-05
2.03749215003134e-05
8.39762249498709e-05
9.23382093495387e-05
7.59205849562569e-06
6.32838630696001e-05
6.07845783858932e-05
5.97346783774086e-05
4.0286414058806e-06
3.78073330101691e-07
0.000115440387282179
4.38766675756491e-05
7.60781425424871e-05
0.000100589505806993
8.41959722297228e-05
0.000103188408452652
6.85212054337497e-05
9.07895075452635e-05
4.43465301267179e-05
0.000105485939368355
9.0683482112116e-05
6.58643752670468e-05
3.6421840600251e-05
1.46739835338098e-05
5.76566364434778e-05
9.34360095438762e-05
9.59399723265644e-05
0.000103963751687057
7.19773045129542e-05
6.04989930106168e-05
0.000127389238770748
9.25237543030543e-06
-3.00102414598105e-05
4.78825887321068e-05
4.32207265634503e-05
6.07951264493976e-05
1.12343903921177e-05
3.99561257319447e-05
4.52685079107396e-05
2.52847771735821e-05
3.82230378084649e-05
-1.37651812017659e-05
2.1488629042803e-05
1.09118062347337e-05
6.89363714609657e-05
3.91965194625164e-05
4.67731353431691e-05
7.91972399788545e-05
7.5250161380325e-05
9.33439147063633e-05
3.99527762671801e-05
0.000138787641095659
2.4726371037873e-05
6.523762290621e-05
9.30632082236137e-05
3.97962563695848e-05
0.000106382140564655
1.82070771110895e-05
1.75176456982881e-05
8.56319536432864e-05
2.51451918929733e-05
-6.191495850323e-06
7.55983823961671e-05
3.59545452281182e-05
7.99963884388055e-05
6.59449216502273e-05
1.64751642192458e-05
1.22599099272645e-05
8.34691730700179e-05
-9.17741760512033e-06
2.30909232975007e-05
4.35470892201106e-05
9.11277987914245e-05
3.11949741706819e-05
3.31229392708144e-05
4.63324804393403e-05
4.74154282587595e-05
8.11439687728417e-05
6.01708007621897e-05
1.39732821388455e-05
2.57462064487697e-05
3.45181922307664e-05
-8.174994796023e-07
0.000128139277214246
0.000107512940685936
5.59875037551453e-05
6.43164374268577e-05
7.65103510612699e-05
4.01533364282321e-05
9.68856882643502e-05
-3.1613357073415e-06
3.76616062637207e-05
-1.72036502820681e-05
6.62565849627568e-05
1.12004530698794e-05
-2.47774508424084e-06
9.37948379731042e-05
-2.23499519102999e-06
8.5100424495818e-05
6.71069309458783e-05
4.53187618067221e-05
7.85796975086255e-05
1.79225557699183e-05
7.65712636851529e-05
4.67648512727551e-05
5.69839449428102e-05
-7.09580257281504e-06
7.81698772720161e-05
1.68256259646416e-05
7.24562049381331e-05
7.40145725288357e-05
4.94033506932293e-05
3.83882083554634e-05
6.11454409850107e-05
5.59335936229286e-05
7.16901878224788e-05
5.41500448731254e-05
8.68892011974144e-05
8.71407644475147e-05
9.58979340680614e-05
-1.04972612210083e-06
2.44142770717264e-05
1.45400873886033e-06
-1.7804410803187e-05
6.08339927721719e-05
2.55510203759804e-05
1.13140758752958e-05
2.68914889254156e-05
1.59850052917612e-05
3.91913857029214e-05
-1.59141441880501e-05
4.87513655767591e-05
7.31486556098676e-05
-1.43857658855404e-05
8.44657137533204e-05
7.95296749476715e-05
9.08242104280997e-05
4.74309762594875e-05
5.96504708874097e-05
8.04947114214573e-05
1.55197491474819e-05
5.50876375925032e-05
4.74344168226229e-05
1.34506903463142e-05
1.11851769036715e-05
-1.8007285625696e-05
7.03328565390191e-05
7.96864791850255e-05
5.50809948919433e-05
0.000132202628792109
3.92905898996906e-05
3.6577125875593e-05
0.000101651534761149
2.87298047284695e-05
8.37552174753763e-05
7.05895623355055e-05
5.23908032047837e-05
8.24001503661292e-05
5.46217593936689e-05
8.60308980296407e-05
5.45711118530968e-05
5.40661341072162e-05
0.000106194605400612
2.73240968442928e-05
3.43282448270855e-05
0.000145469666021256
1.39429497518914e-06
0.000121233486029003
4.32423330518455e-05
3.99737471085674e-05
0.000135888721355981
7.35243838121439e-05
9.70465591877723e-05
6.94548876392465e-05
0.000149374786738513
0.000117681892288855
5.9667075579321e-05
8.57584848532582e-05
8.50036242888258e-05
7.21113699706796e-05
0.000121548926833916
3.51065525336745e-05
3.00400340433705e-05
3.18762670764514e-05
5.88797698079425e-05
9.14858867037914e-05
0.000120528713280798
0.000125305023334608
-2.21834445990516e-05
9.72915547549469e-05
5.62939044736591e-05
1.12861133748613e-05
7.25648497107669e-05
5.65582761913535e-05
9.19099116126888e-05
4.39583429929652e-05
6.77697097527197e-05
3.89710199504758e-05
2.52692561955317e-05
4.46212590250934e-06
8.12030279611549e-05
7.96175040982216e-05
3.34852184588632e-05
9.4584221662365e-05
5.02778641652613e-05
4.28706831591092e-05
7.92448629452979e-05
3.66683504099686e-05
8.81684686292959e-05
7.61495706413469e-05
3.5523299494974e-05
6.86378927929651e-05
3.53642751577299e-05
9.08930241764038e-05
7.36932761963949e-05
0.000102460348604616
1.35257436250652e-05
6.14731997667534e-05
9.94498986832757e-05
3.01917435920584e-05
8.7595852274135e-05
0.000137465245139958
1.32592374337437e-05
5.06517961985369e-05
7.40330246084881e-05
-3.79567069591346e-05
4.93749595537425e-05
0.000115817269983338
4.94917918726971e-05
7.64012842334275e-05
7.55652122764231e-05
2.042731090172e-05
8.42317883584725e-05
4.25716182025173e-05
6.7498715027531e-05
7.99045758857386e-05
7.13702422242053e-05
0.00010440377242257
7.34166178772384e-05
7.86600842998111e-05
8.60778397541063e-05
0.000127432888134017
5.80136743793243e-05
9.67065586236676e-05
5.03118538246941e-05
3.63073279333725e-05
0.000102774628180155
5.47106337187522e-05
3.47295267884031e-05
5.64124945111385e-05
9.12041291800183e-05
7.06954093670756e-05
9.11832848631168e-05
0.00012206458944066
6.76871175861537e-05
0.000109730220660162
2.90292289819161e-05
0.000117895908592734
6.81798349607862e-05
8.93551745114157e-05
8.93676827117922e-05
3.33181594971503e-05
9.96329123878543e-05
1.93421082551976e-05
9.03493193736866e-05
3.07104881219478e-05
-2.9935684282864e-06
2.71713482445829e-05
3.94120239365381e-05
3.08169054892338e-05
5.96370978520737e-05
6.77536698899008e-05
9.02676415496249e-05
4.8777189407039e-05
6.32286268717665e-05
9.05600733327318e-05
0.000108219186567677
5.12255797474295e-05
5.68007058614862e-05
6.74530218763195e-05
-4.18035495338558e-05
9.30541712963674e-05
1.82139930635732e-05
0.000119911375867378
1.30088968168369e-05
1.15169508667958e-05
2.64888419474858e-05
0.000130075848221339
8.8276907471358e-06
7.76037032208976e-05
5.32174564053974e-05
6.3572616470897e-05
5.80849820231448e-05
1.89084948743246e-05
7.86507454142416e-05
4.94163407732279e-05
3.44775523992636e-05
6.57355874527287e-05
-4.03175000142383e-05
8.12628981497192e-05
8.05079194636829e-06
0.000106174529379393
5.94493409754291e-05
4.0376261263867e-05
9.27688088553522e-05
7.09581247009191e-05
5.52567323913688e-05
4.69402983580472e-05
-2.59539504804442e-05
8.39537372736993e-05
4.59025055183677e-05
4.15631707419957e-05
8.39566143118329e-05
0.000112887223119504
6.37189734132278e-05
0.000108074466298778
0.000126221913392555
4.90636874334642e-05
6.02634339085287e-05
2.07413075492204e-05
4.02277551129738e-05
0.00010095888899642
2.67155645988694e-05
-2.14456266726275e-05
2.36426738936122e-05
-2.05681349731709e-05
4.71094153793025e-05
2.49667306167818e-05
1.43994004847707e-05
5.13804418537379e-05
0.000103119165746664
2.34644951922932e-05
1.5044788501748e-05
4.0143361085933e-05
5.84230096519914e-05
5.11679370634072e-05
2.80860329841401e-05
5.53997282541839e-05
5.40458110424936e-05
3.30201798619173e-05
2.65975945222622e-05
8.31284939729531e-05
1.37020115715952e-05
8.94016073111926e-05
3.76779076162184e-05
4.95878799035196e-05
3.34557771541803e-05
6.56362329531541e-05
5.36463505997272e-05
3.98185290751383e-05
4.92294675094307e-05
7.87664165090341e-05
7.1295122632857e-05
4.52467329034625e-05
2.52066632329948e-05
3.60814843052719e-05
3.91114001937125e-05
0.000108800905325172
4.86822324625861e-05
7.6640217628492e-05
8.27066822221029e-05
8.0637103360957e-05
6.74596684390007e-05
1.85014654434084e-05
1.97033779104771e-05
6.85983026374406e-05
4.40971288943307e-05
5.02065584789994e-05
6.94328987279187e-05
6.29559480248299e-05
9.00574975155666e-05
0.000106383764685739
6.00310560147218e-05
8.90711951364159e-05
6.4723305913722e-05
0.000108766632774669
3.22940368879851e-05
5.07966292213384e-05
0.000107566874291177
2.63183752141737e-05
1.29396279041759e-05
5.09748651932316e-05
5.92215211531399e-05
8.78209129064993e-05
3.12705141076496e-05
5.65325465841973e-05
5.41690713036011e-05
5.93540702121195e-05
6.28120327934962e-05
5.2153536847511e-05
1.60718306449286e-05
2.05915593944345e-05
8.25903844512352e-05
4.61365566869237e-05
2.07692008911052e-05
2.63517023306961e-05
8.74606392951793e-05
0.000121153047405079
2.61882462193193e-05
3.63738928691709e-05
5.91320299443403e-05
2.76867032456601e-05
2.55318906792997e-05
5.41852562403736e-05
8.66076379548525e-05
6.58521522823877e-05
8.73322354285687e-05
0.00011195965823113
2.88918263398354e-05
7.59697010356226e-05
7.95326171414728e-05
5.19338573600471e-05
5.87499051616286e-05
0.000124179362463192
4.86959334426314e-05
3.05663103338391e-05
6.04450361390096e-05
8.85174932433553e-05
3.91682619711487e-05
6.73528537730281e-05
3.17227082753943e-05
1.08234482485678e-05
6.45541675485212e-05
8.67204575150961e-05
9.19696664346742e-05
2.6610552674374e-06
0.000167924202483249
8.53998396507886e-05
5.0622920363212e-05
8.32503725530245e-05
0.00012398768845648
2.36565453550966e-05
6.53176969164652e-05
6.81059273964745e-05
4.90207887589039e-05
3.04492428778323e-05
3.51434175558826e-05
3.37548749853501e-05
3.77683413219608e-05
3.64804258334671e-05
2.84050282851667e-05
1.61267273902676e-05
7.04672503756828e-05
5.78604246293861e-05
5.56351396203637e-06
3.23254326296898e-05
1.49404244254703e-05
6.82301041390668e-05
4.18445347711736e-05
6.14390453028013e-05
5.62892140423273e-05
2.62044853445426e-05
6.11326173347529e-05
9.65538944651188e-05
9.65907914746862e-05
2.52387409573867e-05
9.86848974003814e-05
7.35515627716028e-05
5.52571969932122e-05
1.99230368416079e-05
9.63500636133044e-05
9.01929176473257e-05
7.52812380697651e-05
4.62904379371698e-05
6.95389109380302e-05
4.53026765710918e-05
3.81998700282431e-05
6.84860751533422e-05
1.25264663797624e-05
8.66030520552561e-05
3.82419143780338e-05
-1.28118614845213e-06
9.52179220070404e-05
-1.50789035119742e-05
6.40004021389445e-05
8.10710668408072e-05
4.22255055988417e-05
5.50760944716969e-05
3.31515688158703e-05
0.00011659769142495
5.52594141243463e-05
6.53191323692926e-05
7.84037760972147e-05
5.88697112134385e-05
4.03451807043539e-05
5.67092454450371e-05
5.91897757358748e-05
4.24915491397687e-05
5.86033641586436e-05
7.34255204693348e-05
6.99710947736773e-05
0.000121649816768388
9.40414015135658e-05
6.73360781991882e-05
2.84467138739782e-05
7.30250969620132e-05
0.000104690062964512
2.17869697407061e-05
8.20464204117065e-05
5.43198442276556e-05
2.82686755461067e-05
6.4291716233823e-05
-2.06488283818059e-05
9.46366326936277e-05
5.34030531413449e-05
4.05231756820745e-05
-5.97493428690493e-07
-4.914023107905e-05
-2.06210977026838e-05
1.77855170649453e-05
7.74129334533756e-06
6.32794350517428e-05
7.67110567668544e-05
3.53889093600778e-05
0.000104106119038804
0.000102169104591797
9.14046163036927e-05
5.42649829368838e-05
0.000116176138456872
1.35255081250067e-06
2.27352567604923e-05
3.03033974272273e-06
1.13188926202618e-05
4.78871464455344e-05
1.83350691053445e-05
1.82223633004058e-05
7.250116557041e-05
5.85660402406924e-05
1.42298164852455e-05
5.16051626905984e-05
0.000117849769527911
6.51282601139336e-05
9.31841032735412e-05
0.000109317239137204
9.86302758904428e-05
4.13204491789133e-06
3.77457764603901e-05
0.000114695524128017
3.42008066064895e-05
3.22385089972559e-05
7.61393608654644e-05
5.76362304886581e-05
6.47291489254546e-05
5.82065686694692e-05
8.5796230634177e-05
9.36951523627621e-05
0.000132655837934036
0.00011786998173066
8.17228487155453e-05
4.97846197757687e-05
0.000102659694295621
6.02305150440654e-05
4.4446604897275e-05
1.15958683598268e-05
5.89282787859918e-05
2.71809829784836e-05
3.50352172561809e-05
7.21150762913128e-05
3.95204803882919e-05
7.51153670143676e-05
4.86899604596504e-05
-4.07880824731105e-05
8.01400133414605e-05
4.30930256135627e-05
-5.21343279830442e-06
-1.42206695736102e-05
-2.35906893867301e-05
6.12297450782795e-05
2.44175296643066e-05
9.16321148801551e-05
5.96647609618439e-05
7.47507225016699e-05
2.92077848490555e-05
8.72429924031633e-05
3.19825158724785e-05
5.11607888937497e-05
6.33819732269565e-05
0.000118324247151596
7.21671918116689e-05
9.16114259943551e-05
8.21408978324299e-05
8.72246343821355e-05
3.22030819336292e-05
5.59712201655269e-05
1.60133675129505e-05
0.000103538866405515
4.55534170060426e-05
2.5974198183225e-05
1.03602733268823e-05
1.59447203819154e-05
8.46863198254325e-05
7.45242193201272e-05
5.42320385303838e-05
7.04721032596329e-06
2.14333245598831e-05
0.000103742797797665
0.000123631137001103
0.000143040785351517
7.83406420719778e-05
5.39865789652571e-05
4.88286021092354e-05
2.38356442737593e-05
3.49648392046475e-05
5.86776240484778e-05
6.25803052180275e-05
4.893440160934e-05
-7.76374549513273e-06
7.07322897705779e-05
4.42114438721551e-05
1.21327127067251e-05
8.10232335545699e-05
8.33593830121763e-05
7.40849564085299e-05
-5.04467738485502e-06
2.69397033185679e-05
4.36764819270406e-05
5.11797968331461e-05
3.79137559438239e-05
8.70223322586695e-05
4.48668044373518e-05
1.56448768647561e-05
7.20785920075876e-05
-3.66040117993861e-05
7.21061567259993e-07
5.31802450494375e-06
2.92937215162605e-05
7.12915919225935e-05
6.39187485218549e-05
8.77951472657307e-05
2.87226483312267e-06
7.13143252396006e-05
8.99006316373666e-05
5.52052059471707e-05
7.32141175508556e-05
0.000100951983385747
6.47626037783629e-05
4.51542072737116e-05
1.23443809997923e-05
0.000110738031694285
7.39016567797513e-05
3.53494703462297e-05
8.01567512795468e-05
5.23274242317691e-05
6.72376690317372e-05
7.40945431531717e-05
8.05235524094898e-05
8.69967533740562e-05
4.2475263490803e-05
4.39125686049192e-05
4.36848390200235e-05
3.59165972716539e-05
2.18395470452201e-05
3.76357481909218e-05
2.82920110146601e-05
4.79869054029554e-05
4.1605742738905e-05
5.00604192406339e-05
2.2048782735887e-05
5.3751552526766e-05
0.000108863593485054
-3.36256369240397e-05
1.77255040312355e-05
7.88673673413897e-05
0.000112149253045316
6.47413266005723e-06
2.56314508620427e-05
5.57119460260233e-05
9.15942156260226e-06
4.24853786227984e-05
4.03552013451502e-05
7.86639221658675e-05
5.02684115699975e-05
4.03977447296343e-05
7.93422020676045e-05
8.83581933103201e-05
-2.09022416436903e-05
3.32541635271267e-05
6.2056850571276e-05
5.49799716737422e-05
6.75294656268018e-05
0.00010907922992832
0.000118965096451145
9.33664908148251e-05
9.1059148006761e-05
6.09977496833674e-05
4.762749840819e-05
5.75588917063556e-05
4.69051828423927e-05
8.1909030838642e-05
0.000125496346136512
5.81764709349429e-05
4.80257819427059e-05
4.11840381498589e-05
3.91565355637331e-05
0.000105662937790365
4.77646256651738e-05
0.000137843394899105
4.14240909542217e-05
9.02030110853468e-05
-3.06846493023836e-06
7.39247821508791e-05
5.28925770809195e-05
6.21551565461975e-05
2.92492944874964e-05
3.86795630151775e-05
8.4084532514917e-05
5.66018879337999e-05
3.36718051461803e-05
-8.02114101463999e-06
6.73028697517831e-05
2.26346518080371e-06
0.000140837488985398
7.27376842179525e-05
6.39625179766668e-05
0.000100113875322774
1.73818299589524e-05
0.000139804850711184
6.8136113651777e-05
4.97798918633965e-05
8.5763642025262e-05
8.87010039419152e-05
4.56435640839342e-05
8.95257702610287e-05
4.9804410454329e-05
9.37027215712489e-05
5.19165629107151e-05
2.19675535970022e-05
9.96401924082085e-05
8.00720144862309e-05
0.000115374820376699
1.96206876916433e-05
6.97183068163175e-05
1.66078026390605e-05
8.24809229448065e-05
5.65064976091814e-05
4.72774577637006e-05
3.82676930903421e-05
1.73503878189043e-05
3.79941992897983e-05
5.77442105694351e-05
1.71674156870158e-05
4.95217618198465e-05
1.43327336859934e-05
5.15862272150742e-06
1.15240453978636e-05
4.21069545062574e-05
6.19910659894447e-05
4.52273397732937e-05
7.81603022958415e-05
0.000125171867631006
9.15774260160123e-05
8.18031173641803e-05
-3.71907690542281e-05
8.3363212662677e-05
0.000104331748124239
1.84805723881682e-05
3.23802329983962e-05
6.34278570403671e-05
2.62544791625932e-05
5.2765414478793e-05
7.13360447141415e-05
0.000123364609039703
0.000107347702475632
3.89813075868642e-05
8.7563586113159e-05
2.21062764683713e-05
0.000130230079248146
4.5158560381586e-05
0.00011549120656775
3.42348337048767e-05
4.86704192421155e-05
4.47842302653054e-05
5.3785159797043e-05
3.88240051890828e-05
-1.72759844586832e-05
4.3401098730599e-05
5.12311814450476e-05
0.000107907449456242
6.85696960395024e-05
5.53825220521714e-05
9.20669407980728e-06
6.36219408254015e-05
6.07514802441589e-05
0.00010497434477975
1.0494459150458e-05
4.71020920327077e-05
5.49042970495862e-05
9.21323653809322e-05
0.000149122669344644
9.1691033354639e-06
8.40358227959037e-05
4.60548121481731e-05
8.29030509004255e-05
0.000129305775948919
-4.15221596983583e-05
2.32998103680981e-05
1.57205061349713e-05
-4.72000761207855e-06
3.38188336156268e-05
4.17690688885889e-05
9.6075331697668e-05
1.46359858831086e-05
2.32415668161564e-05
9.62737278163115e-05
2.29946997664952e-05
3.59444011040634e-05
1.35304969328977e-05
7.73595619749968e-05
6.00970861709706e-05
6.9389914106722e-06
1.77584269542359e-05
4.18173147054897e-05
0.000112965961967757
5.29721171342967e-05
9.71325274863914e-05
6.09178868975016e-05
5.58656417043386e-05
0.000112326439301974
0.000129533035858801
8.11280024673192e-05
9.49827742362553e-05
0.00013254984927092
5.33033771954803e-05
2.08636764690829e-05
-2.2858524516809e-05
2.50643690172551e-05
4.53904276095009e-05
0.000102574059355112
6.53854754103554e-05
5.49605609689937e-05
0.000106040969113892
4.93633137540385e-05
4.15932425542785e-05
4.36691869232676e-05
0.000126551304948409
0.000109708315846489
5.53648462837132e-05
3.99799511330512e-05
7.04644333144669e-05
1.0056578755355e-05
8.17373704966645e-05
5.78906187318114e-05
5.86215608853628e-05
9.64122537324355e-05
-2.06288988822563e-05
3.61728840619803e-05
4.11712186807641e-05
1.79935186958987e-05
8.69034967813932e-06
5.77909278940959e-05
0.000131083327965811
3.44279783948151e-05
8.96078110289145e-05
8.26094009071172e-05
4.53186271720496e-05
6.87704877537371e-05
5.60156882529321e-05
1.46232878656145e-05
6.45800171698719e-06
3.29866688284935e-05
6.05056719638292e-05
6.41657728937188e-05
3.70324145906592e-05
8.94189398019601e-05
3.82190567616769e-05
8.82197873861268e-05
0.000142978405213638
0.000121213023272489
0.00012366336941382
0.000106598032975366
8.20466589393459e-05
8.85351955865327e-05
0.000122975079225201
3.9496367029292e-05
2.62238444217724e-05
3.19788244229255e-05
0.000110375500460424
0.000100856452431289
4.75806985608943e-05
2.56856408844405e-05
8.6977263335408e-05
0.00010944580521284
1.3621025255803e-05
2.20484274900428e-05
6.11438477391549e-05
7.74396950025259e-05
5.03832804696225e-05
9.22691914688006e-05
2.78727007903834e-05
7.28013451040456e-05
4.19113329609062e-05
4.76346931897943e-05
9.78509238190034e-05
6.66553108749983e-05
3.22582421036882e-05
3.21641209659047e-06
2.06410219615588e-05
3.9971241743164e-05
3.30248332799422e-05
9.02967130255946e-05
1.88338239316357e-05
0.000151318742324432
8.51093839908365e-05
-3.0321007825377e-07
0.000101374244717004
3.71266177918611e-05
5.70354503789371e-05
2.14158130212997e-05
5.83522401454244e-05
5.45169428804456e-05
4.10768210417465e-05
3.39887690614878e-05
0.000106197635813556
5.9336560635832e-05
-2.15219082823257e-05
6.64936291463516e-05
1.51808346105414e-05
5.98739755425851e-05
7.8344833110492e-05
0.000140937470134023
0.000121913506088211
9.43685083433359e-05
5.62700896593817e-05
-2.33990817161523e-06
-1.71461481483166e-05
5.17709505153984e-05
3.68663484688743e-05
5.93653896858823e-05
7.24090213620954e-05
5.84198853418825e-05
0.000114652260494283
2.08508494815187e-05
0.000102459190265212
6.65459895050402e-06
8.99181503309769e-05
8.66620617895936e-05
5.30006387758887e-05
0.000116554542945644
0.000108104317028971
0.000114039986092666
5.19541598588581e-05
7.35105322368335e-05
1.25043600418332e-05
4.73557749157685e-05
2.58680083180863e-05
9.0572900759136e-06
3.77888847986678e-05
0.000104975057968044
8.14453615975785e-05
1.39705122683867e-05
2.60569955559968e-05
4.0326226387292e-05
6.13621951579815e-05
5.42213191162137e-05
8.08174987354852e-05
3.61960612575817e-05
7.80717157729066e-05
6.29857633493819e-05
7.04700491081747e-05
7.51016710029732e-05
0.000124752019536247
2.07600954068767e-05
7.22133184817711e-05
3.08921849171279e-05
5.43573245322278e-05
9.40466504759318e-05
5.79553736390773e-05
5.49262222384267e-05
8.09275931123892e-05
5.39238550473792e-05
4.44206664385089e-05
5.85828256604509e-05
6.48925443698759e-05
4.65482254055265e-05
3.31075366894571e-05
7.29320500222053e-05
4.76861093983593e-05
6.78557140173304e-05
3.9282322129762e-05
3.46113466971e-05
7.20245646039493e-05
2.65898144518748e-05
-1.38169782483495e-05
4.4405523037651e-05
5.4231830184314e-05
8.8580699096721e-05
0.000111290805509757
7.04072356146664e-05
5.39493482944782e-05
0.000107821057869382
5.43566773516933e-05
7.25880824055455e-05
9.62026564296797e-05
1.74933873236876e-05
4.96168804210167e-05
2.231999927197e-05
1.91885201222966e-05
1.49771813601765e-05
4.63377692828939e-05
6.39829137296078e-05
2.16798414558863e-05
3.6293458884441e-05
6.76410605317312e-05
7.4594756800478e-05
7.342824283008e-05
9.46207270913132e-05
9.69153521184618e-05
2.00719148285784e-05
3.41456667692922e-05
9.52403127186713e-05
5.91209314393529e-05
8.23247135174074e-05
4.99885393216123e-05
1.74824796375019e-05
6.70836432779203e-05
6.78977875804464e-05
4.67198227912495e-05
9.89867602446557e-05
4.89736272333118e-05
4.28990330068145e-05
0.000101862287043933
0.000101825626587158
7.51556944617029e-05
9.24835380059005e-05
6.18368449901555e-05
0.000106519356186046
8.71702041842812e-05
4.65625558160155e-05
5.17873206256535e-05
6.67916839703102e-05
4.47185435253017e-05
2.25018743879339e-05
2.3586159727018e-05
-6.7226259419649e-06
7.16826865954941e-05
6.30730416247838e-05
8.50093379349116e-05
5.64202800260761e-05
1.69312015695011e-05
6.07959688519291e-05
7.87838764052075e-05
5.03700952445556e-05
2.95069755333906e-06
2.36885933059549e-05
6.34895938573609e-05
6.00951160010082e-05
-1.35607844752118e-05
6.69654326642796e-05
0.000119098847325275
5.41610385812323e-05
3.32004051633539e-05
3.01225874038646e-05
5.8349245339708e-05
5.23133260551137e-05
3.93684034339532e-05
0.00010043459422423
1.3417814416544e-05
2.0162481207153e-05
6.22464696249432e-05
6.13527030697179e-05
5.87130903505641e-05
1.14771698106773e-05
3.32852479158837e-05
4.11142423571199e-05
7.14008193253446e-05
6.25607079315196e-05
2.86370933617705e-05
-6.6338914071278e-06
1.24278982538578e-05
2.85908241595215e-05
2.02568114325914e-05
0.00010593048381825
0.000107076353675343
3.01002893793596e-05
8.72370908385057e-05
4.57509508575919e-05
8.32610980875981e-05
6.88510002773863e-05
2.70478634842067e-05
7.54659724778868e-05
8.38559831810073e-05
3.48529848847753e-05
4.13125971851785e-05
7.85574018942784e-05
2.79710712234597e-05
6.44811514693439e-05
4.85361039772942e-05
6.68758794358521e-05
7.07265192418237e-05
1.60358901185404e-05
4.82340626871765e-05
0.000110219584619937
4.5749556801908e-05
5.68987652265136e-05
4.67831779955867e-05
8.90495208186881e-05
4.85780909316867e-05
-3.07158488814858e-05
-1.25438884869096e-06
9.22137745544146e-05
5.92487973386828e-05
3.40148680213624e-05
1.6484455642387e-05
6.29005155370172e-05
6.36959928925224e-05
5.81726214738277e-05
2.7851806365313e-05
9.85357501183579e-05
4.62134556887593e-05
7.50018580962106e-05
8.00509175022906e-05
5.50494298408794e-05
0.000122140042441866
6.06905509901866e-05
3.65002743061292e-05
5.61524235069277e-05
5.39899071929041e-05
1.29514627021036e-05
-6.97519088797866e-06
5.04811682949345e-05
3.90318364395601e-05
7.29469554661446e-05
-1.13702231820044e-05
2.75835340464062e-05
3.77052906646823e-05
6.85108924648772e-05
2.59601158254663e-05
7.86181577122928e-05
0.000120694709501676
5.79676740920403e-05
0.000107275469788531
5.50612081909258e-05
0.000124695101172937
8.16054175476317e-05
0.000117698475208296
1.61361550327738e-05
0.000121268534506679
0.000109456465500918
-2.29802320965756e-05
7.74818989169175e-05
0.000111991581166648
3.00230679936713e-05
7.92764781053847e-05
-9.44797912036544e-06
0.000100135040173964
2.50937127607212e-05
0.000110557240713936
0.000100051174227261
2.20890343118887e-05
0.000109498967168676
7.60802304080286e-05
0.000118924182059753
6.68799932658659e-05
2.6181487032284e-05
5.45390031484405e-05
6.19542439883353e-05
2.38264198558157e-05
3.90406935374656e-06
6.2237564847657e-05
5.70605939804915e-05
6.37995233709654e-05
6.59319835046406e-05
1.9570558824127e-05
7.98090772096312e-05
3.35250125185864e-05
0.000105886602088215
0.000103924129953507
3.85209122377471e-05
-2.80360129072433e-05
3.89536763492724e-05
5.15756960022974e-05
8.26513406539804e-05
4.76862641927024e-05
7.47211595084046e-05
6.70590514566192e-05
7.28943123304427e-05
2.81853631314588e-05
6.25883952246393e-05
3.49370043874968e-05
9.16436128793624e-05
0.000132779540862882
1.19517866477205e-06
0.000100700438456348
9.02654029483294e-05
1.08378543610541e-05
4.02140768211331e-05
7.16144386565841e-05
4.08713300683843e-05
1.55685063993522e-05
1.4575388587479e-05
2.78467260330485e-05
4.31008854517221e-05
0.000109993579551281
7.94973866276351e-05
5.91255332602081e-05
0.00014065183886782
5.70542990435644e-05
1.41985351923989e-05
3.93278703103973e-05
4.92292758374409e-05
7.41383630779024e-05
5.95614311566628e-05
2.45770959120878e-05
5.0765311225599e-05
3.00058504842288e-05
-2.29731777828143e-06
3.69198272304548e-05
5.52781772672339e-05
5.26623982477785e-05
7.00342068532354e-05
0.000128892729081834
6.56416414356019e-05
8.55398735418922e-05
2.36047732946163e-05
5.96774306109813e-05
9.16285079203698e-05
1.95965712530784e-05
6.31101801937855e-05
0.000108452062461041
7.17750624132021e-05
7.24683637446978e-05
3.49441128153433e-05
0.000101999139198397
2.87246163802747e-05
6.47347617934094e-05
8.97408737190678e-05
7.80181030193389e-05
3.96559477564876e-05
1.00133704570454e-05
2.76647693810979e-05
3.11315779901792e-05
9.28629148940556e-05
6.71933025844665e-05
8.1175931667851e-05
4.4596270185589e-05
2.41713920539252e-05
8.58836482689604e-05
0.000110353174249835
5.28053158477602e-05
7.6857751155622e-05
6.3660743372952e-05
7.41842234708641e-05
6.15651476188331e-05
9.75855896623755e-05
2.12012694815719e-05
5.56922036685312e-05
1.13335470723606e-05
7.45501892327186e-05
6.51888873122228e-05
4.44733851136327e-05
7.94204956660625e-05
7.16734612888085e-06
8.84639344196593e-05
7.94415036761064e-05
1.98950265410627e-05
8.4387687022414e-05
4.24542996985713e-05
0.000129273726131104
6.58475437266536e-05
3.34849050224196e-05
2.4505851064212e-05
0.000103647939206835
7.76548900045452e-05
9.89161190768744e-05
6.50346124202594e-06
2.64265755609351e-05
9.36322267538749e-05
2.75767076053199e-05
6.09096810926121e-05
7.48811217674371e-05
3.23812528806915e-05
6.22042072197065e-05
7.09623786203013e-05
6.7879381338419e-05
-5.43238442556801e-07
9.44919688355538e-05
2.35791440376305e-05
9.35280798448623e-05
8.05471116629491e-05
2.11265738250051e-05
8.01113315000111e-05
5.54652608037408e-05
2.27504970681675e-05
6.39838693288639e-05
0.000108225835869243
1.44345100342911e-05
8.72109296122301e-05
3.07154231813413e-05
4.002680198101e-05
5.07129671607934e-05
4.53731366898384e-05
7.60292930319232e-05
6.89928880973965e-05
5.56927041832395e-05
5.91976063572417e-05
0.000117639536853221
3.24074466611146e-05
2.00895078802063e-05
6.23849780934893e-05
5.89584555089802e-05
8.60493289753591e-05
6.07317247804838e-05
3.42044342848484e-05
7.69400819091855e-05
8.44148632261095e-05
0.000114572330487232
8.82149369037664e-05
0.000101058626751786
4.70525345309499e-05
6.5644325608443e-05
7.87613473962981e-05
5.22373270335434e-05
5.63486295273942e-05
8.43851439271682e-05
7.3562995957755e-05
3.85367771749176e-05
-1.59308414752083e-05
8.83592233131772e-05
5.97502718699385e-05
4.93566963778335e-05
4.72935237580836e-05
4.11435491247233e-05
3.87697566634206e-05
6.52117483843633e-05
5.42945837354079e-05
8.43478539047999e-05
5.33971366409406e-05
0.000126276968749227
1.87182488140204e-05
1.40181027771119e-05
9.15831856655553e-05
4.73475129078732e-05
4.47042750296209e-05
1.72600882781355e-05
2.28302784960993e-05
3.35732359091415e-05
6.66927053231575e-05
-9.79662998052643e-07
5.78908914731027e-05
9.62730086235811e-05
-5.6506000865605e-08
4.54334747967969e-05
-2.93289224761815e-05
2.06768195740998e-05
7.71950997256075e-05
6.05532260008627e-05
5.51332759877666e-05
9.22261707276963e-05
9.26419463600845e-06
3.77459758739423e-05
7.26055508601331e-05
5.21532534959145e-05
5.78146807764507e-05
5.45880848054918e-05
0.000110715178708274
7.73811309275272e-05
8.47478908612578e-05
8.49303811458426e-06
0.000115474385317125
7.07592614594817e-05
4.09021911120457e-05
7.5649513805995e-05
4.30297207692351e-05
1.36061855748102e-05
4.1755191212386e-05
8.53142506840182e-05
5.72943716517753e-05
5.95691400114146e-05
-4.04895585265324e-06
-8.00525902176791e-06
3.05355936216319e-05
3.16972503383916e-05
5.61242120067666e-05
3.89212283860794e-05
5.96467773926669e-05
7.6345358444679e-05
9.06897708137954e-05
-8.27602858500785e-06
5.93003648206028e-05
7.55824484161884e-05
9.00438677461928e-05
9.54780141252726e-05
1.20130788271808e-05
0.00011301462569941
7.76665170356421e-05
5.47629440567933e-05
5.8266159650694e-05
2.43970708396018e-05
3.84347499275411e-05
5.86909324327207e-05
3.84680946269385e-05
3.09082059131906e-05
8.33514174738245e-05
6.30647104350787e-05
2.53579368405053e-05
5.06390005009439e-05
6.2026530137553e-05
9.77652550783084e-05
2.47925018760327e-05
4.5230070890197e-05
8.34864038817861e-05
0.000103838773925177
6.72099844667127e-05
5.01814473989555e-05
0.000104194907975128
2.56809460272207e-05
4.89070551042928e-05
4.39383908431772e-05
8.42152544775847e-05
7.35277493684967e-05
9.77121924501888e-05
4.44108284023079e-05
2.69738833796323e-05
7.06811580189466e-05
5.23106813431789e-05
3.25859137811133e-05
4.91990678241621e-05
8.79317625731857e-05
7.23930949142939e-05
4.95877288741097e-05
0.000107067832742547
6.12968748820474e-05
5.21553690376405e-05
9.82454598658442e-05
5.45777621758138e-05
4.66737784126711e-05
9.73733199051199e-05
0.000121975408666204
1.75558838217396e-05
4.66368205456172e-05
7.69253058073206e-05
0.000124741971696968
-1.4341795855561e-05
5.14103204008724e-05
7.45149929560117e-05
8.65303054639943e-05
4.2719381036835e-05
1.14203190381412e-05
8.88334021692466e-05
7.07368621218988e-05
7.81240424776975e-05
4.76960102566237e-05
5.51651846828268e-05
2.62969554721635e-05
5.23718145729404e-05
8.78197835021867e-05
7.5961944393124e-05
8.17296241730021e-05
3.68609489303605e-05
4.1762803127206e-05
8.79254092903061e-05
5.75886076915129e-05
8.31333771273267e-05
4.4145350144904e-05
6.16829836643028e-05
4.21017725760639e-05
4.74856105862374e-05
1.77364958632114e-05
8.38705979711963e-05
7.05509469322428e-05
3.23359627377116e-05
6.5853785678344e-05
6.54559099943186e-05
5.17796809777282e-05
3.55474423549366e-05
4.31765108586993e-05
7.97059530172579e-05
5.41333714432869e-05
8.31596168516753e-05
3.30886059934938e-05
5.15698656119197e-05
8.79746653708062e-06
8.03377423347623e-05
5.83665763881789e-05
7.06175036713245e-05
0.00013259811053374
0.000125216478636834
5.93276556408487e-05
6.60417325968554e-05
7.89434985376095e-05
6.54632741462416e-05
2.40334354645804e-05
5.75753066370917e-05
5.64080860132795e-05
7.78821899441531e-05
3.77164702730209e-05
7.88306826557729e-05
6.688054128727e-05
0.000109757958334093
4.57352596224438e-05
5.70218844107256e-05
3.39753474704776e-05
4.08541857122178e-05
9.53402071126927e-05
9.70355259288052e-05
4.71374438355872e-05
7.91316476669725e-05
4.52988223635185e-05
6.82150282551145e-05
1.89254960174404e-05
4.07100699632581e-05
0.000125645950648248
-8.36369149954615e-06
2.7719764346066e-05
6.52528963583609e-05
8.40328596621827e-05
0.000130138038786901
3.16654269197702e-05
0.000116388241976361
4.37450709928467e-05
6.89404011850494e-05
7.59908559161341e-05
5.50128321677991e-05
0.000111346339992343
6.91628458313417e-05
5.93653580917819e-05
4.87954790458332e-05
2.42557440572632e-05
3.90431496583216e-05
6.4442306234221e-05
5.48473637707017e-05
0.000109810499150779
0.00010791710404885
7.98131538714398e-05
6.17160947897114e-05
8.49236922828821e-05
8.25761804220211e-05
5.71682835709587e-05
3.91071306632108e-05
4.31361830497743e-05
6.39083486595384e-05
6.60150272984299e-05
3.3323695126884e-05
2.25825568373819e-05
7.92273344016519e-05
3.15291226018793e-05
5.11996442443272e-05
7.03581710752616e-05
7.42674751067403e-05
6.70368774466008e-05
4.74852381775998e-05
5.07270259187994e-05
8.30349834935927e-05
7.61308689636711e-05
4.1194918020674e-06
3.61014615160336e-05
2.43805560868225e-05
4.30710168100132e-05
8.33151063089901e-05
7.60030112714047e-05
5.04752684014967e-05
6.6882389182921e-05
6.86345995438466e-05
7.04632924458799e-05
7.33994297588646e-05
1.12363775257317e-05
4.0209737518973e-06
0.000115246340882926
0.000114343148639226
7.15352774506633e-05
8.23826471297612e-05
0.000106347817980271
6.03255569546901e-05
8.08367462115612e-05
1.52000172618842e-05
-2.24166855418656e-05
-1.95677244814912e-05
1.84973570228965e-05
5.36819190407189e-05
6.89789591987028e-05
-1.58008288136472e-05
7.02927492322637e-05
8.39734791961384e-05
0.000100127600978455
6.34980497997286e-05
2.0271667676983e-05
-1.35792391067812e-05
4.68132710466519e-05
6.84991282872884e-06
2.36884421374661e-05
6.57298967869078e-05
6.69431909938591e-05
4.00678942756797e-05
8.36283088683704e-05
2.80661437761972e-05
8.86910917300539e-05
7.37937123317982e-05
9.33215679919849e-05
6.43240735401927e-05
8.60342080103862e-05
6.86873929236788e-05
7.00483523695511e-05
6.92506506241085e-05
0.000116982893725949
4.97147857990876e-05
2.94775697198609e-05
3.72232839953508e-05
6.51632764456427e-05
8.41021870211379e-05
9.12931171629229e-05
2.88996267903821e-05
5.72217421564435e-05
0.000100272242089171
6.54144106541113e-05
0.000114203039523344
4.61640110407464e-05
4.77383064015008e-05
8.49594748247174e-05
8.97997896657674e-05
3.53447001309292e-05
4.81842741062995e-05
9.13682115781885e-05
0.000110685842365831
7.15535072756132e-05
-4.28227568603437e-07
8.27030345712534e-06
4.56192900533574e-05
4.61653654642412e-05
4.4243679666145e-05
4.85050125095641e-05
6.13270872518236e-05
0.000104235810859635
2.39781163836029e-05
4.91574163265461e-05
0.000114420473472972
6.27234069361614e-05
9.34778967583139e-05
-7.53988717013707e-06
3.28310052911234e-05
1.592591605506e-05
6.67632954965073e-05
4.73393695035764e-05
5.37062670847115e-05
5.38245540031868e-05
0.00011360370888089
0.000110819998035506
3.32965855166642e-05
3.0177234695544e-05
6.76904901967287e-05
8.69895747155502e-05
3.09605144811344e-05
0.000146055149518614
4.33203940396801e-05
6.86674397479355e-05
5.78465337667591e-05
9.65198191272493e-05
5.28849151641796e-05
6.55586610620208e-06
8.38568060861701e-05
2.88695485529516e-05
7.16274765622163e-05
4.22448181669972e-05
7.44668244028968e-05
5.68784198666282e-05
0.000113200093943705
2.76245581455314e-05
6.08257881933357e-05
6.57126624864792e-05
8.23678603737997e-06
4.86833742661588e-05
1.94948134019645e-05
5.38544745667683e-05
7.3492091433931e-05
9.04022902244849e-05
2.23740220491443e-05
6.75634305090287e-05
1.06789666209156e-05
-8.22384870845609e-07
5.90483294084689e-05
1.68450575961808e-05
6.58465576960881e-05
5.38388840958614e-05
0.000130375299500905
5.00503739599058e-05
6.84106695292771e-05
1.70944867871645e-05
8.76875592781991e-05
7.75675722187553e-05
1.10523585716542e-06
6.16280565455407e-05
4.0628478081559e-05
4.00804530566323e-05
9.56526202632579e-05
6.47168468273384e-05
5.22457814641698e-05
8.45449712217656e-05
4.2794849557962e-05
-2.0063261917188e-05
4.629312524389e-06
6.14231065528604e-05
8.71278152796496e-05
4.84529318971694e-05
4.39897834205867e-05
9.32318414807152e-05
9.45537409854934e-05
3.59540758573374e-05
6.51173201288882e-05
5.15247178749415e-05
5.05412683262394e-05
8.10258304088898e-05
3.72666931005122e-05
9.96594360090809e-05
7.4837450004451e-05
3.01253616914773e-05
7.82434732067507e-05
4.14086969910939e-05
5.83156924661334e-05
-7.96357153400399e-06
6.32312282693533e-05
3.68525239110395e-05
9.40540833873903e-05
5.79016587241545e-05
-5.55465839185526e-05
6.77471694935872e-05
8.14337896231607e-05
-1.76160263341951e-05
7.8223407660305e-05
4.27231303896118e-05
0.000106850429765968
3.2298353748785e-06
6.85195028488506e-05
4.96890258764017e-05
5.862002789929e-05
-1.0253127813099e-06
0.000105650170643131
7.12729029919355e-05
0.000121558666042207
4.11736275033641e-05
3.71285015845679e-05
7.99224279964373e-05
6.44396803169954e-05
6.74160142292231e-05
9.33032276945878e-05
8.7777374393004e-05
7.02155374928001e-05
6.00415798664141e-05
7.31285109505171e-05
4.14703743981131e-05
4.69188619349704e-05
6.83380871779261e-05
6.28963309966314e-05
8.51150400442954e-05
5.15354874546831e-05
6.87813486031407e-05
6.48462746397924e-05
5.17128213263736e-05
5.38888293513028e-05
7.84928277965807e-05
3.21991087353006e-05
6.38958474595623e-05
9.58394461697416e-05
7.30686668797458e-05
8.49231660478446e-05
3.11058822846733e-05
5.98816946121178e-05
6.49159412757459e-05
6.10587094209402e-05
0.000103163447346791
3.52500804547712e-05
0.000120655213492976
8.69174364564998e-05
5.99536415729299e-05
6.21333616274825e-05
0.000105668775168198
7.02148777529459e-05
8.27749534799455e-05
5.2999828401479e-05
3.10313439158453e-05
1.36129596597645e-05
5.85340770695138e-05
3.50143216264902e-05
0.000100784479430308
6.99028849315709e-05
1.52297379187399e-05
2.44353570017194e-05
1.79742579085731e-05
-9.61945191866412e-06
7.44360643736144e-05
8.0558359891086e-05
8.2382907517709e-05
0.000101517306387178
5.01476046287636e-05
7.3217659015634e-05
9.3695661537412e-05
0.000111707346565785
3.76667993685111e-05
4.06024298717392e-05
5.43608668227784e-05
7.78517485372344e-05
8.81304767252805e-05
9.63194782269319e-05
5.07717187645257e-05
7.70699273935242e-05
4.5044028452835e-05
9.27277429022321e-05
3.49331831570364e-05
-2.01403558830121e-05
1.12069790760808e-05
9.12423886669033e-05
5.36301287393124e-05
5.8808194007426e-05
3.19628973535538e-05
5.93599649805309e-05
5.34431277502877e-05
1.17166408282138e-05
1.84026964636573e-05
5.87504764976986e-05
0.000126338418513627
0.000133924381299742
7.71808710343884e-05
5.82501570116303e-05
4.21821535620433e-05
6.16306484229029e-05
0.000126993320064888
8.11972955629402e-05
2.29249043646847e-05
0.000103358151778627
4.30788031935329e-05
8.74921551108352e-05
5.55981298884478e-05
4.90318904112134e-05
5.9049298566253e-05
-2.72909623217529e-05
1.93688984289294e-06
8.68015225220671e-05
4.78764647200355e-05
8.39323232215338e-05
8.30083629370376e-05
5.74712858535297e-05
3.33647187748189e-05
7.02632885821593e-05
5.01607431100362e-05
3.06285261703145e-06
6.53918822989296e-05
5.27018248844496e-05
5.41646554367055e-05
6.12038817709924e-05
1.00500275096791e-05
5.2166419296178e-05
2.41847279002e-05
1.70404656974356e-05
4.46154393009792e-06
4.06626446132113e-05
5.32586259952879e-05
8.73901506197272e-05
8.70564598456212e-05
0.000126392674314434
7.00237415183763e-05
6.80003334047584e-05
0.000135414417350671
-7.21440087134598e-06
4.92340690040103e-06
3.2747982847803e-06
1.86506924010404e-05
-4.15082211786521e-05
3.16247734439416e-06
-8.91826909061357e-06
3.11089782378137e-07
0.000118995415449593
-3.90321026917731e-07
2.89574106075936e-05
5.19902219509843e-05
0.000112223216272767
4.55457193144365e-05
4.31264708130712e-05
9.76948767995375e-05
8.59125024568535e-05
6.31950593698528e-05
-1.33778436008508e-05
6.58592323302175e-05
9.92089266930181e-05
8.94800251828857e-05
7.02344212737535e-05
8.44635552806437e-05
8.99544757333786e-05
3.54334216330607e-05
3.33689158898928e-05
9.36561640483719e-05
4.40777735358572e-05
4.3760901295966e-05
7.48748250909728e-05
4.96051494290287e-05
0.000111019372582263
5.57348024319407e-05
6.01880236417078e-05
2.74363251392531e-05
0.000126462093675335
-1.66615631929148e-05
0.000120897593677515
5.30116359319479e-05
5.73989376034492e-05
4.73398738825058e-05
7.0259982555158e-05
4.69032402389536e-05
6.00615254377294e-05
2.73376116104639e-05
6.76951674460034e-05
7.9662292715097e-05
0.000117356262399748
7.69257119941048e-05
0.000113290303925684
0.0001034771614054
0.000142319659633393
5.16508259024504e-05
4.62335490942605e-05
9.18907318119469e-05
3.97263508326759e-05
8.37801225238124e-05
4.20252215432609e-06
0.000139262348257139
-9.0862408378148e-06
4.01255490583548e-05
6.99956942147497e-05
0.000102436948101658
0.000100644994170385
0.000110871301336891
4.47756814079425e-05
3.52715181227429e-05
4.27870290920901e-05
0.00012069363556251
7.98386301777822e-05
0.00010108303515796
8.05669514312936e-05
4.99446322384935e-05
7.87350268315207e-05
8.23112126226566e-05
8.39465489271829e-05
5.55839154166432e-06
6.12997980613482e-05
3.31341462493189e-05
6.17893616896588e-05
4.63676548633116e-05
6.54689425123114e-05
5.72832880467952e-05
0.000103663622455078
0.000130640795809884
1.1760255342857e-05
0.000121809537827521
6.7085489217861e-05
7.03386242698596e-05
9.59906642570603e-05
7.95028800942378e-05
3.581672139627e-05
0.000101124545884631
1.67730856814342e-05
4.78257868148267e-05
8.62365102809016e-05
2.86753289848226e-05
6.94390049756802e-05
4.64617157147442e-05
2.02324952006174e-05
6.69028446492079e-05
9.5639791186915e-05
6.11633637240768e-05
1.30007185595677e-05
4.14897039384905e-05
0.000107405567185526
8.08940263456621e-05
2.33215666454394e-05
-2.9535255466173e-06
-1.4466494409727e-05
7.37304006078129e-05
8.68858423952613e-05
7.6257308722472e-05
1.45789042033328e-05
3.07935831904091e-05
1.35215833793092e-05
9.62002179580869e-05
3.59996712228113e-05
6.35308400996329e-05
5.64515677572091e-05
4.30006232522232e-05
2.2203522806467e-05
4.2878948373572e-05
4.01042488819035e-05
7.49428794990146e-05
8.7230173535646e-05
9.69757969910161e-06
5.77953381486578e-05
4.38439742333418e-05
5.33309478036453e-05
7.7591205310016e-05
5.92819295006421e-05
9.56575352634422e-05
1.33474700675463e-05
3.57988296308587e-05
5.29407229866976e-05
3.6869512308674e-05
7.55846096900705e-05
7.43927892122702e-05
7.23341236777995e-05
0.000157043718607792
0.000130534514403214
2.81717983666657e-05
-4.63351808525411e-05
8.43628861848453e-05
-1.40072581681595e-05
2.48015632998995e-05
3.9004900444952e-05
-8.5431986152987e-07
3.35379659323898e-05
2.20092170017877e-05
1.15362405478583e-05
5.45852461221431e-06
5.01977595388076e-05
3.83939626168208e-05
9.89349214257202e-06
4.19714291503429e-05
5.93002585122466e-05
2.57342702378523e-05
4.25825693264665e-05
5.79856198794451e-05
6.39406911568764e-05
6.82232490702702e-05
1.10016200639599e-05
8.2850862132852e-05
0.000132852497960825
0.000105852331764336
3.6802699422205e-05
4.8997529361413e-05
4.2916298983552e-05
-2.35757793704794e-06
7.977331511583e-05
9.71161209128727e-05
4.30462820182509e-05
8.61475907290451e-05
0.000120128408567908
6.09422415264035e-05
7.60063941882925e-05
-1.28800670300722e-05
4.26000955325178e-05
9.20208472816831e-05
2.21977202950643e-05
0.000104114469402882
8.95824334462936e-05
9.7905727212879e-05
6.31767270041806e-05
2.14463222090804e-05
4.39308173140004e-05
3.23192862753384e-05
7.85120428989523e-05
0.000140284243537677
0.000143931187372914
4.90278427532446e-05
8.34641071523605e-05
4.77753591431247e-05
0.000103596217827806
7.00454319190664e-05
5.85702111214533e-05
7.56198523112924e-05
3.33602077709326e-05
2.70532624262441e-05
4.86844893277662e-05
9.11647342989495e-05
6.35714246953596e-05
-1.59332736160812e-05
6.96095374049765e-05
0.000107828541423257
3.96156216300404e-05
4.45982769204692e-05
0.000124756258235402
4.37507280813596e-05
6.39053286448031e-05
2.56478725833333e-05
4.79401113880406e-05
7.34176566476632e-05
3.63970903604135e-05
6.99441155706955e-06
9.61331348243878e-05
7.20245291787002e-05
4.06915230612894e-05
2.68547420515875e-05
4.3467391786383e-05
9.60893952065872e-05
3.5108199890655e-05
9.29258070236205e-05
9.43999165452025e-05
6.53811083243385e-05
3.28854264882399e-07
3.43839695934081e-05
1.6775128537321e-06
3.46925573053265e-05
3.55121467547601e-05
-1.87118625173612e-05
8.06831607302608e-05
5.49851197484349e-05
3.38861725975858e-06
0.000134089499777918
7.79840424368033e-05
-1.91674199388573e-06
5.26803813034202e-05
7.62591724325698e-05
8.20143258296458e-05
0.000113016437345013
1.11943128798731e-06
6.5955182820916e-05
1.31899719858412e-05
2.31767129490036e-05
4.61050830543441e-05
8.94083704651776e-05
2.34350119959596e-05
2.47673015399475e-05
4.37954138203421e-05
6.43017928170176e-05
9.9724805119038e-05
7.50320552362888e-05
1.34861789856881e-05
0.000113804823362754
6.75087499369682e-05
3.87187501336201e-06
-1.93550588451657e-06
2.79771747245705e-05
7.80424148595139e-05
1.01601037854975e-05
8.00138186409005e-05
5.16686227910869e-05
6.86369181348826e-05
1.19743380694623e-05
7.0643315289758e-05
3.3319094861947e-05
3.59739222116917e-05
8.86064568959184e-05
3.14731799610945e-05
4.29439035628183e-05
9.0967495458557e-05
6.56010138384897e-05
0.000106101839512906
7.91304767249021e-05
1.79847754764283e-05
3.65752989255309e-05
0.000113799789528826
3.91465284964493e-05
0.0001304456277863
7.35529530692422e-05
4.1413422859746e-05
0.000103712525791742
7.89296216561934e-05
-3.1655776111187e-06
6.30904163916377e-05
4.57751783767268e-05
0.000132696100078572
7.9019502222299e-05
3.20312202897032e-05
2.98505062259507e-05
4.78176446413847e-05
9.90888986453847e-05
5.99990940360694e-05
0.000105383643669669
6.68704072320295e-05
5.54834483485917e-05
4.96356928586377e-05
7.04046191788486e-05
5.79559495417202e-05
5.0905956460026e-05
4.3137719932263e-05
5.7906288357128e-05
7.03198482409977e-05
7.00898486654567e-05
2.54485245877104e-05
7.73424208377835e-05
9.62875124586691e-05
4.56126954024373e-05
0.000107182414469459
0.000112372100988241
0.000111505371917955
9.44681319679702e-05
4.33982394258325e-05
3.23041192176657e-05
5.88215458643869e-05
-3.87722688782996e-05
4.00963109021921e-05
0.000108103491130514
1.62357608487862e-05
5.6970090939129e-05
5.42229929559674e-05
5.77231940738509e-06
4.00964082330552e-05
5.72079869666871e-05
5.54896812556115e-05
4.20522019082238e-05
8.99635773809884e-05
7.95867699650241e-05
7.7649192127821e-05
2.70100361308218e-06
0.00011879334091519
4.37747557455944e-05
2.61535461759582e-05
0.000140151382884322
5.85554863263787e-05
8.35595170047257e-05
7.38569535628559e-05
6.20200867718905e-05
6.8471146785007e-05
6.8183434556458e-05
3.89320949884025e-05
6.717420458956e-05
4.15888182508986e-05
7.62505402568496e-05
9.03195630766514e-05
0.000122900253875574
6.57908169898507e-05
0.000109751615016469
6.48389079101506e-05
1.98187539877077e-05
1.53082782727811e-05
2.5300946864674e-05
4.32441481405934e-05
8.95770657552083e-06
2.68940710488974e-05
5.43473701417005e-05
8.06551537295775e-05
3.19126903680719e-06
9.37021862215011e-05
5.58214319804034e-05
0.000107153165374519
0.000118195011511628
1.79189106776901e-05
3.88262855713485e-05
4.58093630902221e-05
9.13234209244416e-05
8.17972363516294e-05
4.86369177243708e-05
9.8219360480777e-05
7.10222010775593e-05
3.19863136061076e-05
5.53434358683751e-05
4.08562013364411e-05
6.32251341441332e-05
8.80837097060515e-05
9.72745844809047e-05
6.10226938352099e-05
6.35416889891383e-05
8.28036696078893e-05
-7.88878785895921e-06
0.000103542986939278
9.88076671769946e-05
3.73573617283365e-05
5.02065556055093e-05
7.93945349530227e-05
1.51352947863365e-05
1.69543931683637e-05
8.56356463110793e-05
2.38548546446386e-05
4.07230537803462e-05
8.50520010241739e-05
4.43601025794082e-05
8.04873125593219e-05
3.87056013492831e-05
0.000125872553516957
3.25532767037949e-05
9.18073601067336e-05
-1.99176110291125e-05
4.63469622263641e-05
6.03798061687872e-05
7.68981501223547e-06
3.4075655772543e-05
6.9247671985815e-05
5.29566038908137e-05
6.65211349064238e-05
9.52832667629289e-05
6.96798278228518e-05
5.74263670099604e-06
5.19874481396799e-06
9.05956813332221e-05
7.37962197100402e-05
2.65637753799277e-05
9.18077340621852e-05
-9.12720863541699e-06
5.94024385922936e-05
5.41319408591816e-05
3.37275135722442e-05
0.000101812042173863
2.45540839111915e-05
2.26055772425887e-05
-3.24828596043661e-05
5.88559208654039e-05
4.40507777971599e-05
0.000118161188777109
4.53804902554407e-05
5.95373364762795e-05
4.48864920609004e-06
4.03971709029094e-05
0.000124585249663219
8.45092342258806e-05
5.50143820631342e-05
0.000115344403967106
8.28766740685514e-05
0.000149272243297127
8.03353859533268e-05
4.88307310827106e-05
3.43164253650014e-05
3.84989589480499e-05
-5.74620542574717e-06
-1.42645820692602e-05
4.50988115032598e-05
4.54513401132378e-05
3.99072807419026e-06
9.24069580961108e-05
5.33002227100816e-05
5.01678653360969e-05
1.17980381258724e-05
-4.12739206161305e-05
3.24393990536105e-05
1.99150477207446e-05
6.49258060112435e-05
5.40109759088912e-05
1.63937794088804e-05
6.0395296769432e-05
7.57371880810863e-05
3.58597784767068e-05
3.30688226593262e-05
3.14842188792843e-05
3.64399372099896e-05
-1.84365213942614e-05
9.45737239454591e-05
9.02444891809139e-05
7.87348077831081e-05
0.000100134076527058
0.000104944272908088
2.59409560216734e-05
0.000109110798542136
8.27718896772574e-05
1.64792625128995e-05
6.91301996153659e-05
1.17513499202468e-05
6.88282329078318e-05
4.19187990980782e-05
2.25182674298687e-05
0.000100203772806713
1.4797615309274e-05
5.59304263328434e-05
9.88891946478112e-05
7.52607233753585e-05
4.65134762221711e-05
6.81147713257304e-05
4.74668495324213e-05
9.74082983374143e-05
9.35029114029692e-05
7.23621245907167e-05
6.58341814632868e-05
6.90713177102918e-05
7.94640708123382e-05
9.36516494049319e-05
4.45801520191002e-05
8.38319314902855e-05
6.53187610001667e-05
6.60370939918783e-05
6.39837808772729e-05
3.19800337635254e-05
6.15361614858702e-05
7.53696794180402e-05
6.52314424501976e-05
6.61755011059903e-05
0.000106235979208726
0.000175392040487728
3.91382248475768e-05
2.95686737945583e-05
8.1061573969139e-05
3.38399564336554e-06
5.81030464725732e-05
4.08381838468769e-05
6.33573582635285e-05
3.52477704157839e-05
8.88248480847928e-05
4.79978500561076e-05
9.33771321526555e-06
3.56336883295059e-05
4.26099725586477e-05
2.42339225432924e-05
2.12955556741647e-05
0.000117637120172553
3.19202319093126e-05
5.63595801840284e-05
5.0265419101205e-05
3.9942545837608e-05
1.06279675530835e-05
6.08264471684089e-05
2.1079232130706e-05
-3.71962894791696e-05
7.17033757275447e-05
6.27279434946791e-05
3.5604733004831e-05
8.68535475192043e-05
4.74499929207013e-06
0.000113816457896594
3.8764042764141e-05
7.80518768724249e-05
7.43922924741863e-05
5.08440171229656e-05
1.43569110709356e-05
7.93733146986879e-05
6.96431555696323e-05
4.43389341706902e-05
6.54173198461358e-05
3.46866569240658e-05
-1.40732132930644e-05
5.36670545049326e-05
9.87558121432933e-05
7.87603104529991e-05
5.33362819414318e-05
8.78880137120132e-05
9.3002963324891e-05
1.70519140105019e-05
7.54332278745682e-06
6.84795311973135e-05
7.50413101358769e-05
8.73867256564868e-05
2.89585528196635e-05
7.35436954685492e-05
9.80671056851913e-05
8.09143893470271e-05
8.34870618210942e-05
6.97635908113412e-05
9.78261403347647e-05
2.99329971427508e-05
5.72688781960461e-05
3.93808238410214e-05
9.1462424979403e-05
-1.92803574677846e-05
8.65695104341048e-05
9.56339534017275e-05
-6.95639293629659e-06
0.000114253661646615
8.7718106810494e-05
6.85516436148525e-05
1.58711369823457e-05
6.83241964344627e-05
5.58350391878225e-05
2.46489655719854e-05
8.06951257589391e-05
0.000121279764084073
0.000119714944016056
6.75847860774391e-05
4.73301779062004e-05
4.01764365425242e-05
5.46881235249273e-05
8.05338375417887e-05
1.26737189859101e-05
9.8398792546842e-05
4.06050285377079e-05
6.70674246687397e-05
7.35823264759235e-05
7.52339821248115e-05
1.86565128403937e-05
2.58865450432469e-06
3.4890266300402e-05
7.36940348868758e-05
6.66747787279627e-05
7.1388130005394e-05
1.36929461670981e-05
8.2041023949572e-05
6.20766503178929e-05
0.000110874243321145
5.45530901765995e-05
6.42999506284391e-05
0.000102068167683602
7.50555892398918e-05
2.01236517373899e-05
7.31729251377859e-05
9.62679544806243e-05
-6.17430124194444e-06
0.000122900399475182
9.02424382898669e-05
3.74811903540077e-05
7.7993917752524e-05
2.525384130633e-05
7.98122698157287e-05
3.78335179360445e-05
9.09175721102485e-05
6.94254409450728e-05
5.27325224956608e-05
4.89850875036417e-05
7.64548166951036e-05
4.62118104620703e-05
4.6981402161598e-05
0.000119324334548333
4.86995410501762e-05
0.000121523356706285
3.04419459432269e-05
9.94598949049527e-05
4.91667689173866e-05
6.3495582684408e-06
4.54897934312516e-05
3.42038989962412e-05
9.61131316556163e-05
7.85425173346178e-05
1.16887351157457e-05
7.93907947409236e-05
3.71886705549873e-05
9.77813648842683e-05
2.04268659482559e-05
5.15193559532921e-05
2.08165430591421e-05
9.31906178192819e-05
5.22170717564278e-05
2.83724449729694e-05
3.84086993497319e-05
4.74491588492342e-05
4.57694943217981e-05
1.5756954762178e-05
2.48562135854358e-05
7.94118141247557e-06
7.5066577518883e-05
3.69787728825295e-05
8.00930085546437e-05
4.69433539624616e-05
5.99835557835186e-05
6.57085400931587e-05
8.43454015439672e-05
0.000143896559469857
1.12488148599237e-05
5.20470438773672e-05
2.52706668746594e-05
0.000118028851145968
5.62058579092339e-05
6.03477220718952e-05
6.16934175077013e-05
5.95621745228413e-05
8.35982747149729e-05
8.00557609322342e-05
4.28547369664614e-05
3.96068754849767e-05
9.97537133556536e-05
2.22869131764918e-05
7.47082009583269e-05
5.05106451045469e-05
1.84622557101496e-05
2.19740283551764e-07
4.21610700653163e-05
9.35525253048117e-05
5.9113296367006e-05
8.98158044179184e-06
2.51997158651471e-05
7.81852543916859e-05
9.00634411190427e-05
0.000101369554569394
8.89444527559124e-05
-9.88309735883986e-07
0.000117667709965509
3.96608530301683e-05
0.000131378768212427
0.000114176511477691
9.5953933638973e-05
7.23210093610882e-05
1.07673383659202e-05
9.10150291971352e-05
7.5683111661826e-05
5.05107197195564e-05
6.53766017867537e-05
3.52990114802618e-05
7.61729708499674e-05
8.49412722516782e-05
6.99966252688136e-05
5.68285235421685e-05
6.61216574194775e-05
7.21863831236292e-05
7.66417267012702e-05
6.72101398012147e-05
0.000111402307242123
2.80304492147583e-05
6.79521473094472e-05
9.90378361120617e-05
8.06457512665533e-05
3.58733183581524e-05
4.25844566434407e-05
8.27424237460967e-05
7.89815662301748e-05
4.71160972153045e-05
4.32585417335718e-05
5.41433401828692e-05
2.58254700685682e-05
8.07297651254459e-06
0.000124144473808413
7.70895406711387e-05
4.24818142214886e-05
5.78293006881984e-05
7.11880436749239e-05
0.000105718488981838
7.6704928053557e-05
1.36623866085506e-05
4.2216089884239e-05
0.000104421269598288
4.62063965723598e-05
3.2695455712007e-05
5.8734068889928e-05
9.55300246243854e-05
5.10270305766193e-05
7.60072457758048e-06
9.94605433698142e-05
7.57877441452493e-05
8.67006207665007e-05
5.28963318545161e-05
7.42532141725741e-05
1.23478367838846e-05
5.88302926867912e-05
4.20098574381843e-05
1.42309353783247e-05
-3.19077211950763e-06
2.35344098429046e-05
2.14701439745257e-05
9.2273109740285e-06
0.000101843691840088
3.32933403164325e-05
9.33252549142452e-06
-1.16940277526373e-05
6.63717844397975e-05
6.43917873614316e-05
4.94390488759686e-05
5.14666736980309e-05
5.79916210539681e-05
5.4746178403633e-05
0.000119397288320442
0.000118103933662354
2.24514022632381e-05
0.000109017969700178
4.34266577741967e-05
6.84982372543984e-05
8.60829853018896e-05
-1.20807462553303e-05
0.000101869406670133
8.19554778726464e-05
8.16842941486951e-05
8.75633284632552e-05
5.44365002058682e-05
4.56929072600661e-05
0.000126401256980796
5.59822030352059e-05
3.97133238736663e-05
7.36329974292578e-05
4.09471897562602e-05
6.19247063604119e-05
4.61358720525752e-05
0.000126738714818668
2.42006119695986e-05
3.24123135186163e-05
6.30699237554414e-05
4.31336942820205e-05
6.5519748537937e-05
9.17572366797025e-05
5.52681613195987e-05
6.14712049907483e-05
4.81697020446225e-05
1.99821219703037e-05
9.46234232874718e-05
7.56505025010324e-05
4.84475979164834e-05
2.98642891938166e-05
-8.09412096813459e-08
2.55993081470726e-05
5.32562994587118e-05
3.36244178701344e-05
7.82308660166154e-05
3.42891709790064e-05
7.94670027006948e-05
-6.85573145869759e-06
2.58373985946709e-05
8.61751054707396e-05
7.04481181119379e-05
5.26332259084325e-05
1.40297268741596e-05
0.000114292805068885
6.01842117460674e-05
6.79418443083407e-05
4.61129742229667e-05
2.96179945404984e-05
2.43756072958531e-05
5.65513738315972e-05
6.30327374425123e-05
1.9182437549133e-05
7.62927580072569e-05
0.000103366560879661
9.84477278847342e-05
7.63803321350527e-05
0.000111623930943067
4.31378026579747e-05
3.03010054436895e-05
3.79523153551132e-05
4.7040092129736e-05
6.98407143791347e-05
0.000127152407519516
7.43171533126037e-06
5.18778567703385e-05
8.86213045323934e-05
5.42180159744599e-05
1.10610107390734e-06
7.46539474351571e-05
3.8916220567328e-05
5.49934194480999e-05
0.000108101780133363
1.96699114505071e-05
6.51138708603584e-05
6.4896485021198e-05
4.32418499564398e-05
3.20209974273302e-05
6.9688984061676e-05
5.95853121585234e-05
3.62473327187068e-06
6.45006798887646e-05
6.17039049680522e-05
2.41751989965758e-05
5.0648925364476e-06
7.94725991558008e-05
2.52027697659926e-05
8.76906948475756e-05
3.85648674811785e-05
9.97379579628029e-05
2.77018402511753e-05
-1.19672863749239e-05
8.87384323207444e-05
6.03738801832636e-05
8.11464681149503e-05
8.41904869898678e-05
5.19597374986559e-05
4.70125962012338e-05
5.62157316855078e-05
2.08022610890891e-05
3.459080976328e-05
7.73198388070956e-05
8.23268651540604e-05
1.22724845102689e-05
5.38342032008366e-05
4.86034046433397e-05
4.76004443926491e-05
-3.01397511428435e-05
0.000135041312070712
6.59978705065778e-05
7.4329201679861e-05
5.6489317819387e-05
6.18772513608742e-05
6.39034490257672e-05
7.56897976207368e-05
5.78752055575853e-05
4.91796319136081e-05
5.73855541604223e-05
8.57142134779173e-05
6.18386609805758e-05
7.65226900103324e-05
-1.7341868768253e-05
8.36981506345236e-05
5.38865131037874e-05
5.4492342910399e-05
4.40791227690432e-05
3.13310423000091e-05
5.19606915421233e-05
5.14365405101507e-05
6.64128460643254e-05
-3.18350908548073e-06
4.03907600785142e-05
8.06737076191571e-05
3.58012502802362e-05
2.58320574210611e-05
9.06765369644099e-05
4.11810670163905e-05
0.000120192132189627
7.1869926066279e-05
7.52265518943906e-05
5.15400232312392e-05
6.36637024547807e-05
1.62775137678299e-05
7.64018967040776e-05
3.45922442071845e-05
2.80198790003952e-05
5.27895486372707e-05
0.000111318389824803
5.96777319083247e-05
5.3087790883487e-05
8.21100496866506e-05
0.00011208385585578
-2.59823605493087e-05
3.55568416878937e-05
9.35380720835793e-05
5.53559552584121e-05
2.02135832605617e-05
4.34644241217748e-05
-2.52616883548649e-05
8.6902269230633e-05
4.16947116291023e-05
6.35575194688499e-05
-2.63567148230405e-05
2.60427488626472e-05
6.41892454415113e-05
8.77891126281852e-05
-2.43038340738479e-05
5.43849363704283e-05
1.44191994456387e-05
3.37623521728784e-05
7.59710752227991e-05
5.34313493835393e-06
3.19032329678692e-05
9.4057395854943e-05
6.32094322613529e-05
5.84057388069525e-05
6.30150210563892e-05
8.09052738299762e-05
4.36623424743417e-05
5.87715438051765e-05
6.83902815653465e-05
7.79877764823053e-05
5.62215977808014e-05
3.33940029286578e-05
6.71534108828634e-05
7.22693779173959e-05
6.6598667709594e-05
4.74370240969899e-05
4.84912838821564e-05
6.70495718648027e-05
8.44670258232155e-05
7.92181832376355e-05
4.58218297984422e-05
0.000108769609548416
3.32938584491028e-05
8.24283623337174e-05
8.42681954296116e-05
5.39005462725582e-05
8.08957020321949e-05
6.63448580123976e-05
5.53404494627795e-05
3.53503786142104e-05
6.2862854002049e-05
5.91172595748555e-05
0.000109379492452986
5.51578498833299e-05
5.79045134456328e-05
5.79070806842424e-05
1.55296263937361e-05
6.27884175235731e-05
1.56380211830588e-05
3.54037259231421e-05
1.49170979981724e-05
0.000152142715444849
6.51060136754591e-05
6.68073783102233e-05
2.89580686934438e-05
4.63912929907986e-05
0.000114447115066204
0.000124618409937189
0.000128015121006669
8.09465213914127e-05
3.3034522208223e-05
3.81251452262335e-05
3.74824272193981e-05
7.43434443496313e-05
5.89076556108609e-05
8.62418005817314e-05
8.68659930610833e-06
1.02293579896182e-05
0.000154812779411878
9.43109102400098e-05
6.4641394740606e-05
5.46124460704022e-05
4.7587620941954e-06
9.23548587320084e-05
7.12097577051315e-05
8.45657026595021e-05
7.07411365443987e-05
4.70261828715942e-06
3.76487090121677e-05
5.194578914002e-05
6.09711506076046e-05
6.58108765942464e-05
4.21336363671429e-05
0.000100944760123919
1.56487845369369e-05
8.95286670474393e-05
7.74841055441851e-05
9.60917699534352e-05
1.96844066663827e-05
4.99617797645978e-05
0.000135560543100377
8.15359216014313e-05
2.42335940050633e-05
2.88472068287143e-05
0.000110926635282202
7.0520948504598e-05
9.01547141408399e-05
0.000102698860243201
6.21202231607199e-05
6.95496269663534e-05
3.88906637129652e-05
0.000105794683359653
4.34089537824366e-05
9.19356685727914e-05
5.31226793633233e-06
2.90257972656578e-05
5.90958989562323e-05
7.41928171712424e-05
7.79481900901313e-06
7.76798024710263e-05
5.81878470758555e-05
4.7784420886139e-05
7.18098445715408e-05
3.69144374782102e-05
6.97362359675032e-05
6.29049987317231e-05
3.6592272294667e-05
6.10154495449266e-05
7.46766203574498e-05
0.000106510058145828
7.70234440767449e-05
8.97209001615646e-05
7.56682203215596e-05
2.5324548457523e-05
8.79013830792196e-05
6.20858565784692e-05
5.21638833379419e-05
8.75755821515305e-05
2.83764605406742e-05
5.7376536337049e-05
4.67334336883107e-05
3.96640469224768e-05
3.12703852964822e-05
8.48668594485708e-05
4.26833242929124e-05
5.66466800444086e-05
4.69393260528114e-05
2.95920493890588e-05
3.33363540785683e-05
2.77514090749989e-05
4.04619879268869e-05
8.19471062435434e-05
6.29682906498635e-05
0.000101731910207694
9.05110622293916e-05
0.000100543275411769
2.51253721402667e-05
6.02487712922615e-05
1.78818992867194e-05
1.21611992058721e-05
-2.19865742172027e-06
0.000101679667433022
5.37908117147754e-05
8.40949435937716e-05
6.45880314856258e-05
6.43441195086493e-05
7.43545289382244e-05
9.45553848888958e-05
6.08551205056879e-05
3.98735793603297e-05
4.49662597179351e-05
3.01669661725832e-05
6.10354729383474e-05
6.99185065712414e-05
9.20744479820462e-05
5.82424747024084e-05
4.70293524980536e-05
5.67963685645318e-06
5.7823779764288e-05
1.30448444744448e-05
2.01459261537541e-06
5.01678175186878e-05
7.75590607823922e-05
4.47480559906822e-05
8.66605238138086e-06
8.92116442306961e-05
6.46685701955017e-05
5.77213517408653e-05
5.00636116603079e-05
9.13079846029122e-05
8.94533167483783e-06
0.000102991790224694
0.000113969231168581
6.98628074467374e-05
5.44776057170167e-05
8.2612743270453e-05
2.37193943505587e-05
6.46413221925691e-05
4.65369175539631e-05
4.86453993018486e-05
7.27242428079273e-05
0.000146777561990578
0.000133386789293555
1.49943419911381e-05
0.000149681589511701
9.6874806137699e-05
5.19814116611458e-05
7.93534634661472e-05
2.77068538440471e-05
3.12699183225409e-05
3.92319591251194e-05
-1.42876991626993e-05
5.08649384330888e-05
3.56944251463057e-05
0.000131937369637845
4.10457052861713e-05
-1.07563801337978e-05
6.74831471180734e-05
6.27570419030239e-05
9.09756462635578e-05
1.6204176907938e-05
0.000113213099044844
2.90822411118073e-05
4.75952204776917e-05
5.5370784043059e-05
2.93191718984038e-05
0.000110460344371874
1.11802803719791e-05
2.01024739277795e-05
5.15034055743921e-05
2.72244172026362e-05
6.87429171665834e-05
2.21784446894994e-05
8.43541666803354e-05
5.56059089374827e-05
3.70911669930091e-05
2.33073381945451e-05
5.71091302142308e-05
5.17360608032117e-06
9.21913245486481e-05
5.10661313153915e-05
3.99946038827671e-05
9.76242310573442e-05
4.74292442172776e-05
7.06073453565446e-05
8.93322661007194e-05
4.21509334743e-05
6.42630097727504e-05
3.15135639751734e-05
8.28541840671446e-05
8.65353196147338e-05
6.89971149323239e-05
8.10594613787709e-05
6.77566359739359e-05
4.6169699199534e-05
7.46794022925974e-05
4.49219626668492e-05
4.97425538977226e-05
4.71922560693466e-05
4.68655814560794e-05
9.23695553540347e-05
0.000102370982172302
7.23086436180449e-05
5.1383366881459e-05
8.56162743575486e-05
4.60789158534025e-05
8.96037293039869e-05
3.11295878207654e-05
0.00012317548168869
2.1968924344797e-05
8.80217410577169e-05
7.17496069252365e-05
2.58172578650401e-05
5.29181941436051e-05
8.70932774149928e-05
1.15988092752505e-05
0.000102436608554272
0.000106806802659801
9.41604782753048e-05
-6.56680998810291e-06
0.000119151104160542
8.86159876280606e-05
1.88088523170045e-05
4.52674019045286e-05
5.98217815080965e-05
6.78244483140493e-05
0.000107327082834281
3.2526027481797e-05
8.14696689209782e-05
5.48698722734632e-05
2.7599823837904e-05
0.00012928822715321
3.55379039057253e-05
1.41742774748132e-05
8.62184077808976e-05
4.17922099631009e-05
4.22242768903215e-05
5.40429870795446e-05
8.92594940744948e-05
5.52509334964173e-05
2.11943211925598e-05
-5.59930352833121e-06
6.41584541949547e-06
8.18039785012814e-05
9.02983795809028e-05
6.53740137077115e-05
0.000107644326136768
7.07027841472389e-05
6.46048648717371e-05
5.48035658753669e-05
3.66437268219806e-05
7.86628866879854e-05
7.73066161583249e-05
8.51186084439279e-05
6.90093945769266e-05
5.89076689568909e-05
9.61553389167299e-05
6.48200386411197e-05
4.8293082727027e-05
8.46256085226674e-05
0.000105672662915152
7.80657475319238e-05
3.28939853315732e-05
6.72493144939426e-05
5.68797603919622e-05
5.35999919349394e-05
3.14476969816771e-05
8.12861306224416e-05
8.00260820822445e-07
4.01821479443877e-05
4.42714874465546e-05
7.53555784847534e-05
4.04330559671459e-05
6.36053895598862e-05
-9.15549335946175e-06
4.93625410719737e-05
7.97526613255986e-05
4.69057299594355e-05
7.00925814234869e-05
3.30166972476637e-05
5.21484826265159e-05
5.90162634930072e-05
-1.4130008333592e-06
0.000103025149152288
0.00010830705603635
1.49997637690653e-05
3.02596293570331e-05
2.62725975581086e-05
9.83535343215889e-05
5.17200312432955e-05
5.36849857791653e-05
3.05582365040704e-05
4.34211793699651e-05
3.84349935558963e-05
0.000103169723183251
1.36620775423169e-05
5.13474920473606e-05
8.16739570847403e-05
0.000125408756945564
5.92986359382082e-05
7.73598422191497e-05
5.96109951701343e-05
2.33216983523177e-05
6.09687079807584e-05
8.40301840654895e-05
3.07662109276769e-05
7.0434901157368e-05
4.84045734199648e-05
8.54152167955178e-05
3.21783348430131e-05
2.97130752404784e-05
7.69844984885432e-05
9.73274082207407e-05
4.30749090864051e-05
9.02560796362259e-05
2.16478208209589e-05
6.54103898610014e-05
4.9482881919064e-07
0.000110552345146437
4.63159786035521e-05
7.83980865260799e-05
7.2939994868454e-05
3.45105808006461e-05
8.88659260150721e-05
8.44453352913025e-05
7.82681380278889e-05
6.27868057491032e-05
7.98785373507452e-05
3.72928962707716e-05
8.45950070120039e-05
-1.3829183311445e-06
0.000111208797491613
1.69013550175118e-05
4.21934312503374e-05
4.8084863704312e-05
7.24590668902341e-05
-2.14455197787671e-05
8.93233086541678e-05
9.44340815959869e-05
0.000116339783123264
8.30630070611119e-05
4.41172304794216e-05
9.16397493021916e-05
9.7240186817369e-05
1.20277298157784e-05
6.41795350248319e-05
2.50341659078871e-05
6.06868549891708e-05
1.12623556438348e-05
0.000100718330465806
3.54049635321067e-05
5.22765379754429e-05
3.29505841448613e-05
4.84849106195992e-05
3.63772655811143e-05
0.000107440536319789
4.74834434067983e-05
3.9007544106762e-05
-1.14678113626035e-05
1.60957541220088e-05
2.52685083852294e-05
2.71389713201813e-05
5.72568066857452e-05
8.96179071398962e-05
6.93455101044073e-05
7.97508959206963e-05
7.0168940396015e-06
3.4060541329228e-05
1.99042551734012e-05
8.27606085941384e-05
4.50161564526909e-05
9.36196156278619e-05
6.6350702319874e-05
0.00010465068965175
1.24384421863865e-05
6.98327686686474e-05
2.8917304919325e-05
9.9396867926804e-05
5.54812454346368e-05
3.25672904252639e-05
-4.31716226124661e-06
-6.89943773544574e-06
6.66518291695702e-05
7.96979524740631e-05
2.12725231411267e-05
1.49507129020247e-05
2.6152171294986e-06
4.57281257541042e-05
4.45538962718543e-05
7.54717648752765e-05
7.64818048544823e-05
7.92931047802081e-05
9.92442129159531e-05
8.073275493278e-05
8.40452310377851e-06
5.60103296337647e-05
9.49818492716878e-05
7.08997212108948e-05
5.85948034686957e-05
3.99870248735314e-05
6.00888223816125e-05
6.03843097831727e-05
0.00011057268041649
7.34668029544291e-05
5.54147734177318e-05
9.93997298322588e-05
5.29619922876521e-05
-1.00587960113514e-07
3.06251753098455e-05
4.29262579581018e-06
3.09181597402437e-05
4.39375548833464e-05
8.85764222583883e-05
6.11110976316314e-05
1.51152519566583e-05
4.79179943883622e-05
9.616267006275e-05
3.69951979577475e-05
4.5084251878915e-05
3.19666024209005e-05
7.69150085984214e-07
6.65886726228363e-05
0.000130877759024397
-7.2169424235901e-07
1.08329256757101e-05
4.59831317132799e-05
7.28691994535103e-05
8.50998729546629e-05
8.76945456253353e-05
5.36880971156727e-06
9.54866254026246e-05
8.31577243441832e-05
0.000104070721103183
0.00010811826106786
4.26720656383087e-05
5.41555334740924e-05
4.38393302590961e-05
0.000104252186408148
2.63810324699077e-05
0.000109200443584085
8.83011703081174e-05
8.84799369624698e-05
1.59853515709153e-05
6.65016392594445e-05
7.69023118034119e-05
6.3740443949668e-05
0.000125661797376742
6.66497440484458e-05
5.2902205042726e-05
0.000166976526301109
6.90814803411038e-05
6.02176431019662e-05
7.7942404379837e-05
7.26747294209812e-05
5.96358452518858e-05
4.38642912367976e-05
4.04335965607615e-05
6.69029074285036e-05
6.63887203488855e-05
6.02792956880198e-05
5.14925016253409e-05
6.43266064240426e-05
9.6609887350294e-05
8.15341655451932e-05
9.36156071738492e-05
8.08795338012233e-05
3.38471716173291e-06
1.05476784491721e-05
1.54801088251491e-05
3.0075447587314e-05
4.37182971596046e-05
1.82096588251291e-05
6.35603563644237e-05
5.40107943189961e-05
9.04560434759277e-05
3.5563266329969e-05
1.80463732376309e-05
1.17238806984694e-05
6.39965157134978e-05
5.35310138656497e-05
9.67601076759851e-05
4.79371967102002e-05
0.000119876723067739
7.35950919058655e-05
4.37717444519493e-05
5.95080492930899e-05
6.79861336953675e-05
4.39813911980432e-05
3.99252313096097e-05
8.01717577334234e-05
1.03241719951604e-05
6.55910995555039e-05
8.39233617705554e-05
2.95850892166483e-05
7.81240380288311e-05
6.86643425328709e-05
3.92139163454289e-05
0.000108844710914715
3.44031879237769e-05
2.1459170046026e-05
0.000109688207081193
8.94107926976289e-05
4.96396712311917e-05
8.78721545143292e-05
6.19428412696735e-05
5.48456442700362e-05
5.22677930589818e-05
6.67103004014668e-05
0.000100055843715709
3.23395330352365e-05
2.63474171546633e-05
7.3573298519814e-05
6.11558544278736e-05
9.01443807890432e-05
5.04052571937335e-05
-3.74690523724341e-05
7.27656057696729e-05
4.70220109986922e-05
4.20016383444665e-05
6.64843964435329e-05
3.56611455267814e-05
4.56026852338028e-05
6.03924510359194e-05
0.000105577796511602
3.20764936369103e-05
5.69746993211263e-05
0.000155066385158943
5.83549402966301e-05
4.40601582650939e-05
0.00010382218228828
3.01114702412672e-05
6.13009369368879e-05
9.49095668434505e-05
9.89086173685372e-05
9.62408368111568e-05
9.41432049825149e-05
7.45244914473659e-05
0.000106967077901673
7.33185059946386e-05
8.4080261429613e-05
0.000101472527213992
0.000108274334867836
6.20302203390707e-06
0.000118711391155379
3.1773720448451e-05
0.00013399930165955
5.84249692368812e-05
0.000118776241671736
5.66527802412616e-05
4.53800034331276e-05
2.38242395928892e-05
8.62112325216496e-05
0.000129692522885566
2.71835988192291e-05
6.36992095833027e-05
3.22656405563944e-05
7.82959838486763e-05
1.4633920069464e-05
5.11446541760542e-05
8.86131458216106e-05
8.35655854936369e-05
9.98220275342741e-05
3.66609075081424e-05
6.23136611680925e-05
5.48211435549681e-05
3.7504171113387e-05
1.08471666955044e-05
7.07789752895557e-05
3.48699401443909e-06
2.11777287020817e-05
2.84514149954687e-05
5.72506560967322e-05
6.90223894167379e-05
2.01982676885344e-05
4.54235689063394e-05
8.97938466537824e-05
2.4566045684809e-05
7.69797992617439e-05
8.50006996734218e-05
0.000105711045564539
0.000111452184522535
6.54008565421044e-05
5.42889198926915e-05
2.37845036520253e-05
8.63085218329874e-05
1.97086652094823e-05
7.02977828317587e-05
0.000100828169496182
4.84485719257327e-05
5.71278803545687e-05
1.99904555219713e-05
3.3807040977744e-05
4.92150160005702e-05
-2.38018048580686e-05
3.15312209680452e-05
6.73056073977011e-05
8.41770521694295e-05
1.30708583389507e-05
8.7454717741394e-05
2.56215995700623e-05
4.73087007762763e-05
9.67997084158689e-05
1.88936875260155e-05
1.44927125379014e-05
3.12105183293607e-05
4.278798182967e-05
6.98303378948308e-05
5.5756366845774e-06
7.13330464563359e-05
0.000111155891108734
6.10682323092629e-05
0.000103932237827298
6.02403970129913e-05
6.14313734857924e-05
0.000103728653811727
1.19330831082226e-05
5.65450836432739e-06
4.7784157596399e-05
9.17467291878695e-05
4.00894575781685e-05
6.62928686478919e-05
8.71724240673946e-06
-1.91144218814734e-05
9.50938044336957e-05
3.98514489944333e-05
1.04680740486614e-05
5.26720030735472e-05
0.000125748548187959
6.27401505249235e-05
8.40340329287655e-05
6.31034251370489e-05
3.95405920529694e-05
0.000111318898721034
4.79732149767607e-05
0.000122810894114707
7.96375266264228e-05
3.51647197686613e-05
2.01376015282976e-05
0.000117008969897592
2.80892986969235e-05
6.87922647519079e-05
0.000105646204555113
3.14318250880964e-05
6.09879791862474e-05
6.5298252901212e-05
8.57616908092209e-05
5.3082128157423e-05
3.14529466142445e-05
1.2984699746985e-05
4.88947523051704e-05
4.4386828802103e-05
-1.02180011076078e-05
0.000103048217487811
7.83960267366901e-05
7.65354985004194e-05
1.90553192199091e-05
4.58488007128221e-05
8.36901913996161e-05
-1.47610882067693e-05
5.88744561143757e-06
6.58556330093768e-06
1.40144561727655e-06
3.36080073281978e-05
-7.21384732051171e-06
9.08591681764949e-05
7.12145057802366e-05
8.26924074751399e-05
9.13175504801674e-05
4.49977186385825e-05
4.67890175630029e-05
6.72369245101076e-05
1.18338129168729e-07
7.9090073460505e-05
0.000125566866131904
7.79729617235943e-05
2.95796852954102e-05
4.8505112893984e-05
6.3352156317374e-05
1.87235557660389e-05
5.48737101004344e-05
3.65498310624611e-05
7.86443573476265e-05
2.78144330604912e-05
7.72508812306799e-05
6.34522978222305e-05
3.222200022576e-05
5.92663090623088e-05
2.82768022736213e-05
7.8919630941564e-05
6.93314704472785e-05
4.97638927119632e-05
5.85193016487945e-05
2.52782512059806e-05
5.27032995075687e-05
4.11033784702682e-05
8.49054308718875e-05
0.000104759776121396
8.29525738013875e-05
1.74698674671481e-05
8.25154504100292e-05
0.000107227687973852
7.24239552078794e-05
-3.64551364570459e-05
7.80100013361712e-05
8.35166646873985e-06
2.56239059593335e-05
6.73662594845584e-05
5.07642406568467e-05
7.64466284502752e-05
1.96438527996575e-05
1.1713433593414e-05
2.81677350701289e-05
7.52451356004386e-05
8.48990068595207e-05
4.3931553583878e-05
5.07793740896286e-05
4.65394524866347e-05
4.35135868039353e-05
6.81218422085277e-05
0.000111485267956357
9.57065470318614e-05
3.6871939360699e-05
1.89763263919816e-05
4.62888783749783e-05
3.39043934026897e-05
5.1202916016912e-05
0.000110684313300655
3.75416227077257e-05
8.28253361508603e-05
5.12898878858074e-05
3.21727714928491e-05
6.76415299166678e-05
8.34303233189158e-05
2.61663581933437e-05
3.09915899175035e-06
5.29514780979947e-05
9.35089094165743e-05
2.74445976027599e-05
2.28487544765252e-05
2.79881009134963e-05
6.97167061285678e-05
3.77770287960039e-05
7.34342938415627e-05
5.72977830377272e-05
3.1788253759937e-06
4.84514272518742e-05
4.12100511307095e-05
4.81845185132738e-05
7.18697836264754e-05
0.000117427818293798
5.30477322280172e-05
1.52405991255031e-05
8.96998884385195e-05
7.42943373662647e-05
8.72160918994279e-05
9.51110815588993e-05
8.50189040963769e-05
7.31418176817941e-05
-4.12448179475013e-05
6.19786667545193e-05
3.11273171105072e-05
3.17604010295057e-05
-2.49502259210377e-06
2.82445512252732e-05
-7.81007794869255e-06
4.96688600122893e-05
4.9354078468267e-05
0.000104897946964596
6.44674632492811e-05
0.000118992738173362
5.2620357855231e-05
0.00010178551885309
5.5776672753013e-05
7.81782848436716e-05
8.79762437884818e-05
-4.89777883634475e-07
0.000124550694281527
8.62576701240359e-05
5.94192682770789e-05
6.76852124027851e-05
7.59953265093054e-05
5.45204817267693e-05
-1.24050150075301e-05
0.000121632987854231
4.89082568773177e-05
7.32669204924795e-05
8.1927030768237e-05
0.000124525577706927
5.67210425089473e-05
5.99318165598075e-05
4.52367491569649e-05
3.70378201221136e-05
7.82253833769932e-05
3.12050816340193e-05
5.52636438855322e-05
1.20363636409762e-05
4.20072749437371e-05
6.06274472250094e-05
7.18857395522229e-05
1.08147248442015e-05
2.55922083114292e-05
6.07285424794687e-05
6.2235190349948e-05
-9.52812309051546e-06
4.96090509363798e-05
5.89336005336311e-05
-2.59972688127249e-05
-3.11898951148664e-06
0.00013153559983762
2.17098448986081e-05
3.22344046384283e-05
2.68468665182518e-05
9.76582621756311e-05
2.8066779663539e-05
4.76940263020294e-05
3.70836685764813e-05
6.52047255235578e-05
0.000159501136251265
5.11124928882208e-05
6.04943765068997e-05
7.90708396561827e-05
6.85421725478243e-05
3.79477639793178e-05
6.97587646980236e-05
3.23447928470978e-05
5.92967667870944e-05
4.56811702655158e-05
6.30726823290311e-05
9.38445194993054e-05
0.000122640309936876
8.20628499959368e-05
-3.87021586027056e-05
0.000104303811331403
9.90062521563854e-05
6.24119434348691e-05
2.63347544831526e-05
9.46310146171917e-05
0.0001094541724865
4.20106078086337e-05
3.03171426464343e-05
2.80589510784607e-05
4.05229526025658e-05
7.27918446385307e-05
0.000198905536150129
7.8139588871539e-05
4.30346166002428e-05
4.90680285853033e-06
8.37122038278107e-05
6.86347126702994e-05
4.77571672944259e-05
0.000103993111179946
6.74669282514642e-05
8.54447027728238e-05
5.12255009302579e-05
7.63390283123966e-05
8.52374475158233e-05
0.00011847647090856
3.11632394211874e-05
9.22097567849268e-05
4.23239845411224e-05
9.55868097384177e-06
9.57028881401925e-05
8.43860401159212e-05
3.16906123894596e-05
5.45013626951311e-05
2.37463770276282e-05
4.98822203976705e-05
1.38017125894876e-05
2.55822278595681e-05
8.22247276843951e-05
4.69089531745971e-05
8.95354148472771e-05
6.50701121998688e-05
7.08088889565349e-05
6.17195121670385e-05
9.98583388958907e-05
6.0458222940462e-05
3.55001628946715e-05
5.18627956782128e-05
2.95428960757772e-05
8.38471892157667e-05
6.89684500912202e-05
8.08163573059445e-05
9.50740448003236e-05
4.19867783336797e-05
0.000114728058387723
0.000132710018683554
5.54724583660225e-06
9.9304103259423e-05
6.6557783946473e-05
8.39229357103039e-05
4.15794376736563e-05
6.89274731820791e-05
4.45623536876431e-05
5.89150536018185e-05
9.95781040731533e-05
2.26387782175521e-05
7.16596169875374e-05
3.19872864680163e-05
3.66036787300273e-05
1.81865109483391e-05
9.89667821126294e-07
5.23775466526156e-05
5.23135806913894e-05
4.28760190618648e-05
1.85690437287282e-05
5.3019454826679e-05
8.85637135607377e-05
7.51185383874668e-05
2.42290468351945e-05
7.631987641515e-05
4.91447767588285e-05
5.10502712528395e-05
1.09056723869346e-05
6.24689915740328e-05
9.89314213223207e-06
8.99342298535355e-05
5.39754909188663e-06
0.000106807424349211
5.70896290844781e-05
9.44408906722774e-05
3.31917308845873e-05
0.000112805025445753
-9.45536368303125e-06
0.000110961395232666
3.85950736511307e-05
2.802765248379e-05
7.42014771040207e-05
0.000117286727390142
6.06940905564274e-05
5.58962773124464e-05
8.27278670582004e-05
6.24680870158671e-05
3.0091213113304e-05
5.70295537395208e-05
6.42447289262334e-05
3.88999210918813e-05
0.000109412731514549
4.25355329444124e-05
1.25505334861308e-05
2.40823238260591e-05
8.94818446036295e-05
6.00561061242961e-05
9.50492227802523e-05
9.41719906839767e-05
3.47308145446171e-05
0.000107365898849261
6.80202258387949e-05
-5.02657010281633e-06
1.24496553002711e-05
2.96750917408228e-05
5.39420193097758e-06
-2.41605547016123e-05
6.74682861815555e-05
4.83708932946601e-05
0.000132901641520745
8.29624783338057e-05
6.99648919551013e-05
0.000112075404992496
6.54338623108309e-05
7.99566186657742e-05
3.06384559735569e-05
-2.55223872766671e-05
5.2636892888093e-05
6.39392692971305e-05
5.4861714288071e-05
7.03206522055429e-05
7.42405070163497e-06
-2.03619652281237e-06
0.000107670417991063
9.94237747702752e-06
4.94759732857241e-05
1.34426333679677e-05
4.40696141043327e-05
1.82620807175895e-05
9.23562691487166e-05
9.85326106236796e-05
0.000104934451502657
3.73566926116385e-05
3.25479321727362e-05
5.12170027418323e-05
2.8577537666333e-05
8.90893117636871e-05
3.35659247825103e-06
0.000109875429036004
0.000103777424128303
8.66847503918549e-05
8.23064956077373e-05
4.84111769134176e-05
3.79502749165526e-05
7.29891373995473e-05
6.75432414959654e-05
3.80594273495476e-05
8.75337269651824e-05
7.6555774922417e-05
2.87872188464353e-05
2.67298043209053e-05
5.0838908929042e-05
1.93008938007454e-05
2.19268411736447e-05
6.85187011079811e-05
2.96310955260716e-05
9.72521343836108e-05
-5.8288110702161e-06
2.94679174730546e-06
6.24305412137684e-05
4.51635714312423e-05
1.99662810806056e-05
0.000136494314269613
0.000109814708406598
0.000103291596312385
0.000109477707158502
6.48848891325268e-05
9.40413733624774e-05
1.2786371664193e-05
0.000114927330370255
8.50064519693563e-05
0.000116751658062986
6.32526485487016e-05
1.53554042889833e-05
0.000133753832022259
7.48489198863406e-05
6.68583167307401e-05
8.00724885964196e-05
3.28907627192875e-05
4.94855855042892e-05
3.28992876517592e-06
5.76345092485126e-05
9.68444238380156e-05
7.02646234541176e-05
0.000139308047566106
8.98751242594685e-05
2.80321264900026e-05
3.09267131117563e-05
5.47841941925623e-05
8.32576312217296e-05
6.1031458520297e-05
1.99972476533405e-05
9.5250268254323e-05
9.95803163354733e-05
4.26449652212426e-05
4.50449043026807e-05
5.54755566750918e-05
9.94619040239077e-05
9.50641484888849e-05
9.51142742017513e-05
2.24732193924701e-05
8.4299197000729e-05
4.83307882482072e-05
3.51439578025873e-05
7.26779260316204e-05
-3.00841261195137e-05
4.77964333582477e-05
0.000105249910551098
6.45801525864818e-05
8.1377313278722e-06
7.29712610904393e-05
7.15552384405672e-05
3.83013916830305e-05
6.35640519980693e-06
5.85545295893677e-05
4.35288459591382e-05
1.66247218065248e-05
7.79784296542859e-05
8.05343305954394e-05
0.000117792912871173
0.000122273120836268
6.14689785804591e-05
2.8448330357267e-05
1.3440778021474e-05
0.000115295038444946
7.95347904299087e-05
8.32165620710504e-05
6.46980328354584e-05
0.00012422911411466
0.000121342585847137
2.26302367533991e-05
8.30061627508619e-05
6.71336594082834e-05
4.30209740790692e-05
7.88514562710835e-05
0.000141108122754184
7.40862537016341e-05
6.52431041218525e-05
5.90886099632791e-05
7.33036437740893e-05
5.87164829805384e-05
2.95724124897219e-05
1.73101640881138e-05
4.0276190678291e-05
1.48439736466616e-05
6.3367886521857e-05
8.94912455029524e-05
8.07844322629832e-05
4.29886063623841e-05
8.40887888575729e-05
8.96379261764874e-05
7.51976899277871e-05
6.2171070689895e-05
4.71586032171031e-05
5.10897122624837e-05
7.21721799932157e-05
5.80119812770432e-05
8.55390691126263e-05
9.41676727563329e-05
4.97732269448715e-05
4.93609012402027e-06
8.71896480684713e-05
5.17203181229884e-05
3.56723019572908e-05
4.0315157307971e-05
3.61763640612689e-05
6.55828499600387e-05
9.22161268459414e-05
9.41280960943053e-05
7.03060921072017e-05
9.63636803037139e-05
7.33647779524828e-05
6.18239029547282e-05
0.000118918465086989
8.05055210291393e-05
6.44607765779918e-05
0.000103171265587372
5.47283769358021e-05
2.44122645505482e-05
0.000118816888762441
0.00011954111263117
-1.31403240047313e-05
-5.53661302133146e-06
2.0945297677151e-05
8.68461004877731e-05
9.01754533424655e-05
2.9659772940983e-05
6.45399148893456e-05
7.02029946626956e-05
6.58780646351233e-05
-9.96428758924205e-06
5.80306947234423e-06
6.13437868465023e-05
0.000105753348289447
-5.39913775231669e-05
8.75671764468141e-05
3.10810839503832e-05
4.04737759151157e-05
-5.33666731019063e-06
0.000112862351622746
3.32190727237701e-05
5.97010707488916e-05
7.01632961317045e-05
1.99815626746523e-05
4.90329212759221e-05
7.41447654789957e-05
0.000120823668611136
4.66811726230657e-05
2.29413765258553e-06
3.43439693417418e-05
4.86252051240277e-05
2.04634018142357e-05
7.22080162599469e-05
5.19394569314844e-05
7.81587733559693e-05
8.79242090645934e-05
6.27438465345613e-05
4.71117256177747e-05
8.26006691320369e-05
0.000107082528905935
6.56258929192774e-05
8.18402461295334e-05
9.32811040516281e-05
9.64011854368047e-05
3.72909481928795e-05
9.24572094227263e-05
5.66349747424653e-05
9.4300224978556e-05
4.30666224701192e-05
2.5988426840316e-05
3.96961825681806e-05
4.81755199969311e-05
2.96710930900789e-05
2.84766686370208e-05
0.000132440621075013
0.000126752844006925
6.00107727827834e-05
9.27404156895902e-05
5.39637585733349e-05
7.75933342628188e-05
0.000146205998022593
6.14440199237582e-05
5.18573593679734e-05
2.59466992856343e-05
0.000113607510099557
6.86894376355524e-05
2.01392859930603e-05
6.58980947363995e-05
9.04607026256161e-05
6.22637816104901e-05
1.54788406140655e-05
5.51685055116676e-05
7.19387847852454e-05
6.00832628036482e-05
3.03356416001682e-05
5.26784845971837e-05
1.54824445027012e-05
3.69837578821617e-05
1.94461406186782e-05
5.62513348979822e-05
8.67459785430978e-05
6.889781420036e-05
5.99296255170662e-05
3.06800584970118e-05
5.19108699775796e-05
8.38747482501856e-05
0.000138005690159092
7.24700338029744e-05
4.7611924305446e-05
2.29267461825889e-05
0.000114939391156111
6.21207743533086e-05
0.000114012514283306
5.83540020724666e-05
8.27275840968059e-05
7.11858598313231e-05
5.21031889949919e-05
6.31768123480752e-05
7.05446957763459e-05
3.59677090068308e-05
7.9178869942739e-05
3.3421211349031e-05
5.53262877399578e-05
6.05901074199666e-05
4.02543427511344e-05
3.18919580479089e-05
5.44547348391668e-05
9.31629706643912e-05
5.78379571780387e-05
8.20079529838443e-05
1.67316444780578e-05
8.80497160635049e-05
9.13230221980897e-05
3.43467840171565e-05
6.34298980798418e-05
6.51301447140994e-05
0.000132672765019721
0.00011444999123325
5.84230572074878e-05
3.77455903802415e-05
2.21150505862798e-05
7.3447816747193e-05
0.000112141897021402
7.67812663276704e-05
5.49163869771165e-05
7.12794442976039e-05
6.06172019206426e-05
6.57913434180558e-05
5.9645241840221e-05
5.03191372823542e-05
4.73264971904228e-05
5.25788517949469e-05
2.10214392046743e-05
0.000100499264742864
5.79678393343231e-05
4.96456387601527e-05
0.000105680325999675
3.11159776663939e-05
7.58598143716869e-05
2.49904543287645e-05
4.75956160793339e-05
2.80949413554179e-05
0.000120157827438844
8.35791207656153e-05
0.000109518337183452
6.64687720143726e-05
0.000117419057661041
7.20291135699741e-05
2.20917389537296e-05
1.00975039458403e-05
9.33098975969211e-05
0.000112632337658389
2.91310083906524e-05
0.000110908581590461
0.000107254856994042
0.000149671317099321
4.79211919282385e-05
3.84583383017152e-05
0.000118881590336781
6.65314798047128e-05
2.19644345211241e-05
0.000112142333410258
3.42409478463956e-05
0.000104709068668597
1.95638075849985e-05
1.25363479055487e-05
6.22766606447919e-05
2.81829123899172e-06
2.81071198024565e-05
1.1691719508975e-05
4.94825341549468e-05
7.82362845544377e-05
5.53195235897942e-05
5.63064323775569e-05
0.000118199840953107
2.19157487020345e-05
4.16794157389414e-05
2.01484089854369e-05
0.000122800198385511
4.48204042921508e-05
3.33166428090498e-05
8.06706189096052e-05
0.000110082541149486
-2.36223324445378e-07
7.15203244682171e-05
9.99679794803187e-05
4.10907183889769e-05
4.61598273965331e-05
8.60254435142179e-05
7.54720178930108e-05
6.05162723434423e-05
-2.04072472101215e-06
8.38921559560953e-05
0.000131846735280574
3.74035329073235e-05
2.34564305326309e-05
2.39536848315641e-05
0.000136708740573473
6.2259667479732e-05
-3.24831389215673e-06
9.10395920771605e-05
4.99217754127467e-05
4.84725946610966e-05
0.000104030290019403
7.45646245911859e-05
4.26638801875141e-05
0.000111380237790208
7.55226967768805e-05
3.00999844224661e-05
5.18385170414468e-05
9.51545546261762e-05
6.91572897581272e-05
5.93392325988526e-05
9.92311522333473e-05
4.46547618121608e-05
1.10142772810778e-05
2.28192210488148e-05
8.07271368160941e-05
3.75048997243114e-05
7.97848878208743e-05
9.63893630342213e-05
-1.93662771271877e-05
4.46865641124189e-05
8.48158726854775e-05
8.3238531460608e-05
6.73987535424978e-05
3.05354387143345e-05
9.13966599644586e-05
6.76944745632073e-05
4.37148192964309e-05
6.42461955459376e-05
1.8183293862293e-05
3.84358757604611e-05
6.45490536141064e-05
4.00918033633042e-05
7.40127441112584e-05
0.000103971743336897
9.15416258547322e-05
0.000124840211682209
7.80274109373913e-05
8.90676310142616e-05
0.000130400774532967
7.41133361311536e-05
9.48387921811372e-05
1.2383539593163e-06
6.17222840861681e-05
7.65797859940205e-05
7.32726263158587e-05
6.60474938873502e-05
2.05684008623473e-05
6.26166493256668e-05
5.397554251864e-05
9.49848457765119e-06
5.55574039129137e-05
7.19967675860189e-05
7.77281338227606e-05
7.99482325267573e-05
7.9337685974126e-05
6.48276626763928e-05
3.51984581242324e-05
8.88835155654766e-05
0.000107089816667702
9.90166007733143e-05
8.12980015866744e-05
4.72645147672659e-05
-1.14966940450233e-05
0.000142781092367303
7.25036827206191e-05
5.2374967173788e-05
0.000106658598929868
7.60980775353465e-05
0.000126217228415587
9.23945924567949e-05
7.31966562140433e-05
5.36891036603531e-05
1.90006541373314e-05
1.70704895163022e-05
7.6528167212232e-05
6.5910564386394e-05
4.75097133495211e-05
5.31098029149817e-05
8.83772994486418e-05
2.11735808391797e-05
3.14495129353179e-05
9.99250288696525e-05
1.8843607536011e-05
-8.24601661669295e-07
1.17525707331755e-05
1.48361216116653e-05
-2.75838240967367e-06
0.000126039639009867
5.44720183734475e-05
4.41259179735482e-05
4.96112512599323e-05
6.96240146683907e-05
0.000107791315996251
7.96977119562267e-05
6.49552103830546e-05
4.21671462763986e-05
0.000133584072196077
7.08080421719336e-05
5.89645200336131e-05
4.35196232784806e-05
4.39424284450631e-05
6.50507813842768e-05
7.21600751108903e-05
0.000138711888856215
6.96059189504179e-05
1.14262122126955e-05
2.63585500983296e-05
6.5296999221442e-05
0.000135381226973763
0.00012883039485593
6.81749528113183e-05
9.64701170066285e-05
5.37231477160381e-05
3.0765223525443e-05
9.30704006151367e-05
3.67328450902667e-05
6.07126676345129e-05
8.84924085245394e-05
6.75406438973764e-05
4.26742752493453e-05
0.000110459367327934
4.06755127309593e-05
8.98365097790295e-05
0.000100444596838838
3.39100609184941e-05
0.000114009255960621
0.000111357684599138
5.61952178304602e-05
9.43729235150131e-05
5.2213593768992e-05
7.98887822270361e-05
7.65744594067225e-05
7.73653522753558e-05
4.73020117783823e-05
4.65535062510162e-05
8.10978252082035e-05
6.49982741805967e-05
4.30906288373911e-05
0.000101020547406005
0.000104836196703547
5.38008417311874e-05
7.55497899745226e-05
9.40536288926688e-05
1.50732552831491e-05
9.61695592574986e-05
5.31305148092891e-05
3.75568097696088e-05
6.03556205454286e-05
0.000104093921774573
3.72705453116921e-05
5.64107492771531e-05
3.59114818612521e-05
5.81793957328278e-05
0.000125173474668677
7.27507853459181e-05
5.01109699172847e-05
9.63407194693467e-05
9.30417532913939e-05
7.68762247770797e-05
-6.62931698376053e-06
-8.2731099791724e-06
3.21366134897891e-05
1.8136619447836e-05
5.3840372352507e-05
5.33776978232976e-05
2.56134852130938e-05
1.43918898336085e-05
4.73623467731401e-05
2.12676053811388e-05
4.46232603912994e-05
8.58127039732839e-05
6.1414587634297e-06
1.72642149924947e-05
6.30565996167528e-05
3.04590102877092e-05
4.61248982539902e-05
0.000108128366376934
0.000148054604358238
6.31777687414275e-05
7.87813790206661e-05
3.32041379021084e-05
7.85756158347474e-05
9.59220613365736e-05
5.04093581180516e-05
0.000110815902037946
4.27459059764911e-05
0.00013890838495804
4.55200790518354e-05
9.58254555414721e-05
5.74076067059966e-05
9.70928427416564e-05
3.16157883561239e-05
0.000122991028939256
7.79931248253335e-05
0.000138272950495137
6.49449713828661e-05
8.37434331668387e-05
5.38713646879524e-05
5.29037295035058e-05
4.63801250628035e-05
2.16232274223949e-05
6.0903076245602e-05
1.32842985035098e-05
0.000107607309199613
7.37715883510267e-05
4.49643017200744e-05
8.03133422385906e-05
5.90956239023861e-05
6.3248259263848e-05
4.92334859291902e-05
9.03713851755117e-05
0.000130482479966434
6.86254284359732e-05
3.87264712138211e-05
6.64374361433812e-05
1.78303012055576e-05
3.39821174575635e-05
6.74217172289287e-05
4.43812779667982e-05
5.85197109913791e-05
3.78247972542416e-05
4.70617759939383e-05
5.63004800637779e-05
0.000123317345928505
8.40415566272441e-05
7.69431435468099e-05
8.22598524180829e-05
2.13869484585907e-05
9.97391916305185e-06
3.73678648375468e-05
4.70661758068878e-05
0.000106945466892435
4.92590699938303e-05
7.87449695901821e-05
9.30241195048168e-05
0.000114145266702198
8.88294399945738e-05
0.000104170930910352
9.16047978793468e-05
8.13888811743549e-05
0.000126338117207855
7.11485222259495e-05
3.9319417827985e-05
0.000123094468824127
1.31857032641457e-05
7.71665633772058e-05
2.5358427445155e-05
5.90867024545674e-05
3.76226212833469e-05
0.000109220963512453
8.38361243472113e-05
0.000110887230641316
8.61521934186003e-05
9.89509143257239e-05
-1.76447310254627e-05
5.76270528860812e-05
6.33524178992093e-05
1.14755536136485e-05
9.04655323375419e-05
4.46374389405125e-05
5.67533543151064e-05
-4.64549900064477e-06
0.000104945046922809
4.07696280809504e-05
2.34750675159185e-05
7.14099670301358e-05
3.59252791690073e-05
7.24506348593313e-05
8.93021842641986e-05
5.61830093720486e-05
1.12071752999287e-05
9.49521018819771e-06
5.81215365972155e-05
9.54801876566195e-05
3.9770736354499e-05
7.65744440203492e-05
4.29499847818328e-05
7.72932702258297e-05
7.26522499969029e-05
2.3215214799797e-05
3.3129151179097e-05
6.8417766174329e-07
4.40844959242663e-05
2.00932442733942e-05
3.11727638821925e-05
8.05786632316454e-05
4.58595878476838e-05
1.80748325616226e-05
8.21285736461776e-05
0.000107707551682366
0.000105730058202325
9.93144018534963e-05
0.000109565629586166
4.61817460861164e-05
0.000154417225033508
2.1059525223707e-05
8.55164829570635e-05
0.000101292676453553
5.44253321757595e-05
4.42936000780181e-05
8.69358652957736e-05
9.94912597835759e-05
