# Supplementary material for: Research on computational propagation and identification of mine microseismic signals based on deep learning
Source: PLoS One. 2025 Oct 22;20(10):e0334641. doi: 10.1371/journal.pone.0334641 (PMC12543183; doi:10.1371/journal.pone.0334641)
Supplement: S5 Data — (ZIP) [file pone.0334641.s005.zip › 000100800001784.xlsx_0.txt_24.txt.txt]

4.56845481241113e-05
4.32625862403088e-05
1.96775306472447e-05
0.000116695926261712
7.96254782047367e-05
2.18907868625113e-05
7.55275908561207e-05
-1.49371032068869e-06
3.06748436437965e-05
3.35583341748397e-05
0.000104008024332062
8.93908005165304e-05
8.29648979184112e-05
8.39314101333347e-05
-1.78834927156066e-05
0.000193366603884797
9.59226075941885e-05
6.63753346807373e-05
9.32363304299093e-05
9.27365090923392e-05
0.000127164267868253
7.00427581963409e-05
0.00011940970590576
3.72125507601564e-05
6.47971014333529e-05
9.97444216427051e-05
1.59023823198785e-05
2.62548279299839e-05
8.10795692718179e-05
0.000102021181766046
3.67313293067938e-05
3.11326269694023e-05
2.08000487762459e-05
2.14500682519633e-05
5.55426536466116e-05
5.27174652974314e-05
4.00233565121e-05
0.000137585742850317
2.46345548619577e-05
-3.98203762345593e-05
5.72974535486902e-05
3.142823069927e-05
7.68699927179755e-05
5.81837388190327e-05
3.73740001560412e-05
5.10300530189587e-05
4.34388119640449e-05
2.26583500432487e-05
7.44521883941273e-05
4.62966645189572e-05
0.000119114787027187
3.61813787343758e-05
5.65303622083965e-05
4.1653690035034e-05
4.90822853182646e-05
9.86065224172652e-05
5.42339707171401e-05
7.38066944448306e-05
8.07052502481239e-05
2.91795870963675e-05
7.99202151796171e-05
8.95969707505889e-05
0.000123491392513651
5.18174963682303e-05
0.00010002443224367
0.000130956601086196
7.90440695627431e-05
9.9572415174784e-05
9.20609498869342e-05
4.23783021930186e-05
6.92406816123536e-05
8.26555887683526e-05
8.83729151012102e-05
9.680748715066e-05
6.51781019465643e-05
8.2836270692778e-05
7.48419057733652e-05
3.46554702931508e-05
8.43161785070524e-05
0.000123958725215665
7.90474747978832e-05
7.63383161927925e-05
2.79427917594604e-05
6.95816472718453e-05
7.51718365383767e-05
2.39893156208291e-05
6.15316754221372e-05
-2.10101737722023e-05
4.30513869805521e-05
8.27473257608115e-05
2.9408857227682e-05
1.81046366739384e-05
4.5928523574169e-05
4.64951377270823e-05
7.10558077815056e-05
5.15879881748733e-05
3.84834459308342e-05
9.4994498059548e-05
0.000121060859175469
-5.15709635023477e-06
3.76896255657386e-05
0.000103958597517224
-1.97292581534605e-06
9.78400351228387e-05
9.89697665930617e-05
4.9649542973738e-05
6.53877969321195e-05
3.96089296923025e-05
3.57387555500762e-05
0.000135749535708808
0.000102818505489612
1.40825736500999e-05
1.50238753216019e-05
2.99722957324114e-05
7.299481989819e-05
6.58147248807815e-05
3.38018134378036e-05
6.48358652378304e-05
8.11809631433241e-05
2.43748186302738e-05
0.000116609472516235
0.000118410081623286
0.000113559164855737
4.94140319707981e-05
4.3432594893795e-05
7.92367589323186e-05
0.000103500557360322
0.00018064653849658
3.19067462146585e-05
9.70201635176754e-05
7.20436151548933e-05
0.000110042835033304
1.16212242058028e-05
5.07349566114706e-05
2.65104393878495e-05
6.95988634821132e-05
3.76138778972362e-05
0.000102892225674796
0.000103621857427999
5.15490759197945e-05
6.40996983933018e-05
4.20559624126631e-05
4.32141698861454e-05
7.07059527750176e-05
6.30666772401545e-05
3.60812945008895e-05
7.51029185163917e-05
4.78794817081063e-05
7.02786492957425e-05
3.66153563420964e-05
0.000101900773462754
2.48990440970188e-05
1.74304051495555e-05
3.08276037169308e-05
4.23182713394053e-05
3.5754440473707e-05
-1.85458178349293e-05
0.000100643985561153
1.1592085190859e-05
-3.89392435008355e-05
2.24686753612615e-05
9.49451123933464e-06
5.84159127049865e-05
5.61992683761557e-05
0.000115501535803009
0.00012232822357347
9.47605206453696e-05
0.000152097722408691
2.91455683894253e-05
6.01808656091038e-05
6.12058037811028e-06
0.000125453244381727
4.39026804754179e-05
5.34804854956054e-05
7.12948363912795e-05
8.43510273767728e-05
7.1525391970038e-05
3.67703624860444e-06
5.73077806308167e-05
5.65652058835039e-05
9.65130176041328e-05
6.48410063913321e-05
0.000133034151482143
1.4747248675486e-05
4.66479568642804e-05
7.50077023437839e-05
8.85253297108528e-05
5.39619218433674e-05
4.51777717296732e-05
3.85436912059576e-06
8.29938341917401e-05
-3.35705792644831e-06
2.66553262354429e-05
2.30888536797083e-06
8.72585687262175e-05
4.78697222774369e-05
7.49484882001942e-05
3.22612146985858e-05
1.15926534662558e-05
8.56907432126253e-05
0.000121684982978666
8.11217644990124e-05
5.75638419042328e-05
7.54768568176859e-05
0.000106562573995984
7.93444054782335e-05
4.81833090398609e-05
1.19404856951395e-05
1.94695550759009e-05
9.90431948439139e-05
3.41684155892384e-05
1.99156557412448e-05
8.90083734758717e-05
9.83761442634038e-05
2.8969496265527e-05
6.0029280366279e-05
7.43072585367122e-05
6.93011229620283e-05
7.75388245926347e-05
6.17049087220278e-05
7.28724455207167e-05
0.000173582004009512
2.04433083837055e-05
7.58788452477646e-05
1.81595297207511e-06
0.000114801865495352
8.87471490150756e-06
9.85710830023886e-05
7.3209510681382e-05
5.15914217390439e-05
4.53474514993669e-05
7.93128625567336e-05
0.000163032510095994
-1.9256110772621e-05
7.26917280527569e-05
9.61030408284542e-05
4.29527947623733e-05
7.51881704500345e-05
7.44342581582938e-05
-1.68234966768543e-05
5.78518507345648e-05
6.6406849613886e-05
3.40403267744216e-05
2.26143376247425e-05
-3.07083899491056e-06
6.79195852285745e-05
7.55777955064304e-05
8.40161916821882e-05
6.8922729516255e-05
7.26352166412599e-05
7.10628614256824e-05
6.5715703407454e-05
0.00013208305334888
5.58916918070728e-05
0.000104134540067255
5.24758280123352e-05
2.02282630812226e-05
4.17173713999731e-05
8.40582538113791e-06
4.04478830598003e-05
0.000128398956955087
6.86459946251017e-05
6.95373446458162e-05
6.80890010379917e-05
8.64795829798049e-05
0.000106660747464364
0.000108727363060216
7.02449422212608e-05
6.62459327817247e-05
5.84898384709764e-05
4.04141801699518e-05
7.09657324516899e-05
6.46635014846305e-05
0.000109152879311391
7.39501772287909e-05
8.73980224994933e-05
3.13043981125928e-05
4.71079720226254e-05
3.80702177588626e-05
4.61789146756948e-05
2.76059655341554e-05
3.48134293910924e-05
8.4778646666168e-05
5.3961246366759e-05
9.33286220412189e-05
9.32469488215796e-05
7.83931577935454e-05
7.72127362507891e-05
7.58675607918094e-05
8.20773479126228e-05
2.75827894834407e-05
6.4909172028056e-05
4.22372332186401e-05
3.82326286145005e-05
-1.41433474086788e-05
3.76605457076274e-05
-1.92481215006923e-05
3.6148824774122e-05
5.8509096698048e-05
0.000110417040322239
4.85694294536069e-05
-2.79974474935769e-05
9.57751423439458e-05
3.54826606029231e-05
9.1037535852476e-05
-3.29506050645922e-06
0.000148001939593239
0.000105004000100613
8.77494468011912e-05
2.503182685629e-05
0.000133997864634605
5.80240134782603e-05
0.000103997096692576
7.18865670089991e-05
2.76810994755991e-05
9.56580759950919e-05
6.21196046499857e-05
3.84038297078042e-05
6.99618100655645e-05
7.77065620361555e-05
0.000115384300901175
0.00011093454340234
0.000118457051765234
0.000159321818091776
5.22445925002723e-05
9.46665925316249e-05
6.35031290022276e-05
2.32044724510835e-05
3.23250601494113e-05
9.89951925615656e-05
2.22828470005022e-05
6.75186048589731e-05
3.64939424155812e-05
4.74452595499287e-05
2.70699170773668e-07
3.10427926195512e-05
6.74702481373148e-05
5.8240910833801e-05
4.29354502443193e-05
5.81632872303096e-05
8.8987440734212e-05
0.000119045591820149
3.44957643678163e-05
4.94048494768271e-05
5.80485483038249e-05
4.07597457480026e-05
0.000160971847610646
9.0335481008931e-05
4.97003137892157e-05
0.000148649256025658
8.17206714257788e-07
0.000111516165519566
7.58476209500648e-05
8.08868947463316e-05
8.56972959655114e-05
1.47585113285009e-05
4.49614708434453e-05
4.97939146473411e-05
5.20729604416985e-05
-8.66407743828762e-06
2.58227236239805e-05
0.000122892021142537
-3.17740496252209e-06
8.9023207026421e-05
9.40766930678549e-05
0.000114461015577711
-4.17357498004916e-06
4.49751247354072e-05
9.20408610360195e-05
8.34463699279841e-05
9.98137964238542e-05
6.46046326991138e-05
0.000122769287053793
8.92165328142127e-05
0.000144321259387188
0.000105463179727255
0.000103251011973271
6.55479803661635e-05
0.000128609120757454
0.000104253780708979
0.000123007297489126
2.19387884885792e-05
5.87808942415822e-05
0.000107564480212709
8.02746604927989e-05
4.60191633438585e-05
5.62851108697334e-05
3.54952980424638e-05
1.55071010698686e-05
8.67958328108147e-06
0.000110826477695544
2.96816581183429e-05
3.57795375839882e-06
5.84026217118625e-06
5.7553809365952e-05
7.6914929397225e-05
0.000104547138258023
4.26037553192898e-05
2.18527744160669e-05
8.71437015211237e-05
8.49978363993179e-05
-5.32376167864538e-05
-1.07396660492247e-05
0.000103625796175214
5.03790741144772e-05
9.09345642301326e-05
6.90818767465459e-05
5.08588918021416e-05
0.000103471893034303
8.22147253678593e-05
0.000124386415433274
4.95062830956396e-05
2.57039106120679e-05
-2.48548291429511e-05
2.77036448341862e-05
0.00010514775459191
3.6257342873891e-05
0.00011184482315244
6.82300078476465e-05
6.94431476373735e-05
0.000124850147054146
5.76508656814135e-05
5.06010683920051e-05
3.21893377483393e-06
5.18282780755385e-05
4.98225786472599e-05
4.80989024959879e-05
1.51230263188139e-05
7.63196789490173e-05
9.91165151325319e-05
0.000107436115019882
5.33006684179171e-05
0.000116503177881326
-2.95874764181421e-05
7.19156991073089e-05
2.4051659213164e-05
4.9094741296795e-05
0.000108225845723754
5.67920372362869e-05
9.43481792180522e-05
8.49189413320527e-05
6.29141692252474e-05
1.97581320304825e-05
1.7861389107138e-05
-1.30512295574537e-05
7.4461201272789e-05
6.32906955652864e-05
3.60299482035106e-05
7.57948950781237e-05
5.29835459760696e-05
-2.70509690428439e-05
7.4036696445847e-05
7.94591676340748e-05
9.88338529517642e-05
0.000102928306818345
9.85723019674759e-05
0.000119111877487447
4.0654183058545e-05
0.000146001196499704
7.00850296263386e-06
0.000107971269814963
6.80346219642285e-05
-2.63722869492852e-06
8.26158930827179e-05
-5.37483307995414e-06
5.42887316756179e-05
4.97518585552346e-06
8.24139704509945e-05
9.44777030859799e-05
6.88868551372426e-05
0.000124231995942143
7.84444603703501e-05
2.96569120427703e-05
5.9444898454584e-05
5.17604946709244e-05
7.8289948816378e-05
7.03662313488571e-05
5.68146808437244e-05
6.71167274297097e-05
4.6581503191245e-05
4.89544662737498e-05
0.000102668813445504
0.000122291717412731
1.89429212992013e-05
5.39249276178634e-07
4.95044711000611e-05
-1.02693118040391e-05
7.29650737802059e-05
5.95070011195651e-05
1.83838942852866e-05
6.51694895561602e-05
4.80095606869525e-05
-1.4546763869902e-05
7.1483183603055e-05
1.00453118178811e-05
7.00400079417161e-05
0.00012623906895518
8.84495705238873e-05
0.000136909914569658
0.000124378276160667
4.31248464581056e-05
0.000115140978029675
0.000152575944840501
5.29378837703048e-05
7.12378952613884e-05
2.81943220541778e-05
9.63202893239927e-05
6.05436063019915e-05
7.38999249293011e-05
5.60112991172822e-05
4.459388813481e-06
7.71550446540384e-05
7.19109330500126e-05
5.12415519248703e-05
3.65987052588797e-05
0.000123801869480557
5.23860385482227e-05
7.73512185564523e-05
1.3965812043189e-05
2.2035832976861e-05
2.44344529741055e-05
7.09845928915463e-05
2.70987625408877e-05
6.60472736520509e-05
7.49210364892136e-05
7.60057397754287e-05
4.26436087522766e-05
5.19931341029931e-05
5.66449169046969e-05
8.31898114406432e-05
1.56663837478049e-05
3.90107652049723e-05
1.89645806793318e-05
4.10104727142703e-05
1.10750903454234e-06
8.12654355304833e-05
4.13443626130263e-05
9.13314738660904e-05
-1.16102243750069e-05
9.73340038122616e-05
8.66037222060709e-05
6.19777616607878e-05
3.54464540728156e-05
9.0906539530465e-05
0.000126375794262131
8.32994796908861e-05
2.45237541961976e-05
-3.0169920911094e-06
2.25144008249838e-05
9.4930861327828e-05
4.79036490277505e-05
0.000137286899216196
2.44955023650133e-05
6.09471206320662e-05
8.06770124877037e-05
7.46071696246491e-05
0.000160358774887752
9.59919509922925e-05
6.33232528717889e-05
7.79399691464691e-05
2.38716990732474e-05
7.69091136482873e-05
3.40775650216673e-05
9.70964478952741e-05
4.56536717511122e-05
9.96040344503848e-06
5.97215363550618e-06
3.72077995698983e-05
9.52083353996879e-05
1.0723323991395e-05
7.01651806212402e-05
9.83449513160846e-06
8.93703445551415e-05
6.9006397903244e-06
7.2581824520768e-05
6.10993583875365e-05
0.000105858810053206
4.10000704053246e-05
8.22232038466077e-05
5.50633918684158e-05
7.91046865446533e-05
5.37671806419059e-05
0.000102918851729493
3.60262117350035e-05
1.79710727967082e-05
4.70425873410353e-05
1.70502530938524e-05
0.000150236295959368
6.44697769511551e-05
4.3181189863692e-05
4.65276226738913e-05
1.50516281838982e-05
5.94525570323211e-05
8.3316157105265e-05
3.74812297611568e-05
5.43650397817069e-05
8.49216238332527e-05
9.99496407271896e-05
6.59434465205293e-06
7.48620262584798e-05
7.85587582304982e-05
4.6448497356329e-05
4.71961540579956e-05
7.30930211142301e-05
0.000110476160004573
0.000170126194873156
6.83261450251548e-05
8.39578125493197e-05
0.000137604544324792
7.8816127290341e-05
4.9211119109242e-05
7.55076941393371e-05
0.00011998457869568
8.02188244484368e-05
2.92645664924451e-05
8.20340405776977e-05
6.5295449224291e-05
1.56495236240395e-05
0.000108014792031892
3.98523652841603e-05
0.000124507793260979
4.64181146981785e-05
6.97240503457022e-05
6.97266856268992e-05
1.78552589422629e-05
9.71179078527679e-05
3.73620012412163e-05
5.25413599587768e-05
4.23073083483933e-05
1.29845137626302e-05
6.3217627267814e-05
4.27837702214813e-06
7.37930766871718e-05
1.61952973734518e-05
0.000115789900380027
2.99934093764606e-05
3.71591230350055e-05
9.31846668793686e-05
7.75476607144123e-05
5.36581604775329e-05
0.000112816729343297
8.25044075357971e-05
9.38602577062807e-05
2.61577289592726e-05
4.73659994547304e-05
6.92135603219454e-05
6.63356727855583e-05
6.45464125342767e-05
7.7086734139262e-05
4.99873910884706e-05
0.000113787889936227
0.000121472721550931
2.89766257510224e-05
8.2138765922317e-05
8.81098822388861e-05
2.77872350892737e-05
7.46211757503469e-05
8.22512882656761e-05
3.93263562201658e-05
5.63422268540496e-05
0.000123438702164513
7.08404039226546e-05
0.000130223278447379
7.81209616617294e-05
0.000124608281075723
0.000116841447545787
9.6055654714546e-05
-4.94383774019026e-07
-2.17281692171623e-05
8.57891471020407e-05
3.46925764158015e-05
2.01038598756582e-05
3.41670820675713e-05
2.36987045834918e-06
3.07405392389309e-05
5.16128891315365e-06
-3.90718341260445e-06
4.27333524752758e-05
6.26277678293384e-05
6.10798351183475e-05
3.69889052166113e-05
6.26571767506477e-05
8.34716244988264e-05
9.533076744368e-06
8.57501679278874e-05
3.98766951027704e-05
4.35241359014379e-05
-1.02500805966149e-05
6.87615674068771e-05
4.21388062554141e-05
8.95292250023951e-05
3.26164828692681e-05
2.46146904265771e-05
6.29174057299203e-05
0.000133382503578094
5.13088028415268e-05
6.23039036670374e-05
0.000104786253974287
3.43657075298239e-05
0.000103770959975681
3.18920510005887e-05
6.59999929283029e-05
0.000132430641302612
4.86215271431897e-05
4.5505020847683e-05
6.43768762311819e-05
1.87980356554124e-05
1.30915807615558e-05
1.42475084523857e-05
-2.05045398823658e-05
-1.73799327447159e-05
9.80807278169343e-05
4.31348392963196e-05
2.1929156463202e-05
8.22143265561014e-05
7.13224682501719e-06
6.77070930071427e-05
1.82032506174455e-05
0.000135450469770782
2.29755298100104e-05
0.000113640078426818
8.55595452074271e-05
2.39329362491654e-06
4.74236844447411e-05
8.24204590666351e-06
4.03834049192384e-05
7.48378787432498e-05
4.94672685529734e-05
7.21365312483571e-05
7.37855949008715e-05
8.09674061700409e-05
0.000114651446099018
0.000128748539493402
6.63635925523697e-05
6.09336147856914e-05
0.000112387730809951
5.15349238657082e-05
8.56129856588238e-05
1.57648407779561e-05
5.6689245955299e-05
2.43759757597654e-05
0.000108276106701452
0.00010018458923798
0.000167633112773126
3.50882006356625e-05
3.70914362037442e-05
8.60122302104975e-05
0.000142298552128238
8.28861865514313e-05
0.000111642946360151
-6.16003600981438e-05
0.000107816541317871
9.10801087468778e-05
5.07654018553784e-05
0.000128850611923985
1.15755179674115e-05
1.41840207759336e-05
7.59895871253008e-05
4.13660532666702e-06
2.48767639658923e-05
5.00050701427643e-05
0.000112831638227967
9.86962420738977e-05
8.649996553803e-05
2.31566082330253e-05
6.509792493143e-05
0.000143457053303101
-1.65036486398325e-05
3.39435404696813e-05
4.37031759897831e-05
8.71485625992915e-05
9.46836927850397e-05
7.10262425890212e-05
3.3977329681607e-05
5.51748237972188e-05
6.69793635292512e-05
1.83679907270594e-05
7.45613365089468e-05
0.000127825423452808
9.08410182823979e-05
9.15060063619465e-05
4.94064096359643e-05
0.000114781178874704
0.00012002514271346
7.03115026151629e-05
5.46882528398927e-05
8.62951789091703e-05
6.30888143079799e-05
0.0001351281280688
0.000115896091614218
6.53701220166383e-05
9.75665133834943e-05
8.94750253814353e-05
1.53870881195923e-05
0.000101613543412304
7.90136798001286e-05
7.00023416176725e-05
5.38522459113074e-05
3.30857639691483e-06
7.20003431126953e-05
0.000115401734865081
4.90120929448975e-05
4.47911897619395e-05
8.92048633610792e-05
5.58277080679028e-05
7.22593144832691e-05
0.000120764074726549
5.23816576548169e-05
4.27360422754057e-05
7.8438823512289e-05
5.18925092105342e-05
4.13110579624265e-05
6.50528018338411e-05
4.41914483290786e-05
4.58260056310091e-05
9.74276342427171e-05
4.58103342786439e-05
-2.51465410682501e-05
7.18111182182728e-05
2.36273878776158e-05
0.000142927400468957
7.46298322791202e-05
2.72960820848109e-05
3.41682980705463e-05
8.06921161919203e-05
0.000119108214404186
3.21442926250454e-05
3.95266620027985e-05
3.73289685683909e-05
1.81175380619491e-06
0.000128229191104341
8.29764555176797e-05
7.59112676112738e-05
4.56650936230535e-05
2.78031775117812e-06
8.29398814603512e-05
2.77758406338079e-05
9.92653080946975e-05
2.62346623550741e-05
3.36820358332039e-05
0.000105834150691638
8.58096812071688e-05
0.00010801920531702
8.0264873853226e-05
7.44047591592507e-05
5.62988545964512e-05
5.97095100247303e-05
6.29053072370603e-05
9.09175909198921e-05
6.17065622640021e-06
3.31762791514752e-05
-3.39621646391638e-05
9.94478394928313e-05
0.000129371535771001
8.00303212126209e-05
0.000104046943762607
9.04085020943455e-06
7.01295804836044e-05
5.56171604387682e-05
9.60994586725196e-05
6.56939760723268e-05
3.99324131201655e-05
2.47413127540946e-05
7.98854443948331e-05
3.74611539794177e-05
8.26582586963683e-06
7.35611129772652e-05
0.000124676181448289
8.49735198135999e-05
7.44842996848663e-05
-3.59014609509601e-06
9.33639872728697e-05
8.45620917894656e-05
4.22524179224057e-05
7.76152088673407e-05
1.90462068574407e-05
7.09441045031103e-05
9.18707696112522e-05
6.10766903596476e-05
9.00409292485536e-05
5.63077004034335e-05
2.46916923167229e-05
6.03958685248611e-05
2.98650611631109e-05
3.63303572704614e-05
5.53351597990113e-05
7.71383801468639e-05
5.64652325993652e-05
7.68142195086543e-05
4.42850405176759e-05
3.02018533440522e-05
5.62370460535724e-05
7.37743013818466e-05
4.32248742465156e-05
0.000153119540995553
3.64605465517864e-05
-3.00670942893655e-06
0.00010553676104187
4.63880165077733e-05
5.71924064483676e-05
5.93358353915282e-05
1.54770552624528e-05
7.71969849500748e-05
5.9042305145908e-05
4.29097078690132e-05
9.71106637802068e-05
-1.08022227523407e-05
6.71789180094693e-05
8.63647827443165e-05
2.78922305971489e-05
4.00986498873247e-05
2.31987404867604e-05
3.37256573589639e-05
3.2741410479374e-05
7.67513707024125e-05
5.8643313219693e-05
9.22083173040241e-05
3.83320878313657e-05
7.2138370598983e-05
4.03701031613216e-05
2.26421984615603e-05
6.58488888062586e-05
6.63002576496852e-05
4.78355261339005e-05
4.61078293715182e-05
9.79935032554322e-05
9.13749142954303e-05
5.41799809373651e-05
7.41746739254948e-05
0.000122191561770322
3.74236274319134e-05
0.000110490179047637
3.50187754607565e-05
5.42145735629827e-05
0.000103718018500756
4.49771738921144e-05
3.83505969780062e-05
4.63614820250609e-06
1.60574282538406e-05
6.75943432866148e-05
5.80336742739676e-05
5.86934465018498e-05
3.85198714784255e-05
8.18468200933929e-05
3.1858226404047e-05
0.000124202032704036
1.94627633897443e-05
4.05466332574655e-05
2.22825808514684e-05
4.98325799022534e-05
5.9055869577815e-05
7.5901352659204e-05
0.000108015376886116
8.17471236411788e-05
2.55506766515527e-05
8.96785094263601e-05
6.90300894027805e-05
8.9431346537095e-05
5.30537751330831e-05
5.35760134379033e-05
1.2030519608764e-05
7.7677819546285e-05
0.000117933834849409
7.30474474097794e-05
8.91384595348751e-05
0.000131085644317577
0.000107877321161312
7.37817285194841e-05
8.35501572359659e-05
6.25325171617895e-05
1.9072446899575e-05
8.5146377080891e-05
1.12434368541279e-05
7.52503146436485e-05
-1.93589666030541e-06
3.9970592758272e-05
6.21456124596761e-05
3.17298701145423e-05
6.06897253247505e-05
0.000107921594102312
9.51966456402125e-05
4.65431416677804e-05
2.22895344798291e-05
1.51685958406658e-06
5.42823232600404e-05
8.80199550019157e-05
7.81611880844293e-05
0.000102500772423239
0.000116440989740884
2.27305875882966e-05
0.000110591375693943
5.05716745867252e-05
6.08896267127992e-05
8.11447928895039e-05
9.43758791515372e-05
4.33132484831716e-05
7.4129204369041e-05
5.76251594410253e-05
2.74660899565461e-05
1.39044094534859e-05
8.14794789816261e-05
6.10618663108548e-05
-1.30381569455191e-07
0.000100364707527834
9.78362238685561e-05
7.96899454692166e-05
5.18326917878779e-05
-3.43056023104333e-06
3.1306111940346e-05
0.000133482891974493
8.39506462493869e-05
4.61772839917782e-05
3.62759032782815e-05
8.62968189109324e-05
0.000110659121160199
8.7098221062284e-05
0.000128039023905349
5.71331362247641e-05
0.000126105538199368
9.38784895205376e-05
8.69436919344849e-05
5.52286183900897e-05
5.60116371008873e-05
1.51272328864541e-05
6.48076973531686e-05
8.51509765115658e-05
9.00861305638232e-06
7.07464290235679e-05
6.41173481217985e-05
9.30105641714946e-05
7.27294970488468e-05
8.77208632558702e-05
7.08099452285051e-05
-1.01384510447554e-05
0.000141637498605301
9.85411633406999e-05
0.000159077016919317
3.8898515443755e-05
7.34936901938779e-05
6.90441246339156e-05
5.56926981092702e-05
6.01118460096782e-05
0.000105511508209644
4.86173732003052e-05
0.000113701585461785
5.40573471503793e-05
8.21005156973428e-05
8.67417481749075e-05
0.00010577205282609
7.14152893105895e-05
-2.20720618856026e-05
3.0841442783325e-05
2.31725602108241e-05
8.42887286007171e-05
8.22647562863291e-05
7.07798413136234e-05
6.25915636942737e-05
6.87640773345252e-05
4.53602779186978e-05
0.000104488467421809
3.01482223901414e-05
4.7333857651681e-05
4.05360537301228e-05
4.56833344467393e-05
1.80548163228917e-05
-8.59411493989811e-06
-7.22232513339012e-06
7.77550191336491e-05
4.7010989136557e-05
1.43856041332951e-05
3.71526177645518e-05
5.88574132616812e-05
4.02633693982104e-05
0.000104819942135363
0.000116154018503922
2.79519972908756e-05
4.66764406292942e-05
0.000124904751442006
-6.65012872946388e-06
0.000100868901143792
6.42564590559301e-05
8.64342318052104e-05
6.66259769789703e-05
8.36956768881578e-05
4.4093998431556e-05
6.44949938490781e-05
0.000106815195624479
1.23089704999092e-05
1.57877363720793e-05
0.000135117260472518
7.85682237447098e-05
4.74094587656816e-05
7.96906178631993e-05
5.84083388078694e-05
7.48820932229426e-05
2.01604986750807e-05
6.28486022886226e-06
5.57122309141945e-05
-2.85473943801141e-05
4.6077227423819e-05
9.95932744640767e-05
1.40012448262723e-05
8.31487691208598e-05
4.38555633407016e-05
6.0522084775199e-05
6.16461508085824e-05
6.56135852787623e-05
7.71025613743101e-05
7.99005425605591e-05
0.00016495618296169
2.04627505547404e-05
1.24108538951153e-05
4.32806727735506e-05
-9.54441699823447e-06
-2.0898821276296e-06
0.000118072508167695
7.01348730338109e-05
5.72238568829103e-05
7.35755137358193e-05
5.53564135483582e-05
5.30890684333004e-05
2.63881641323728e-05
0.000130015910019171
0.000106107744560048
7.99111823514523e-05
7.67814104399304e-05
4.99168476698869e-05
5.01290883624559e-05
0.000161796507300464
0.000109506620717117
9.78268310713991e-05
6.64928081559034e-05
1.46122864977051e-05
5.09092905538514e-05
5.63847265440642e-05
6.42585371816916e-05
0.00012596683826867
4.45665491372483e-05
3.92714853861312e-05
4.63843513885298e-05
6.15755734676084e-05
-7.49068108592404e-07
7.76586884064028e-05
0.000100832962045819
5.07672862571063e-05
3.50816730000399e-05
4.59692630030132e-05
6.82646308172584e-05
2.42690793566255e-05
4.71590921117284e-05
0.000135491099571399
5.05764602015517e-06
4.3267086755426e-05
4.99150852844548e-05
3.26657749688649e-05
4.43878697101303e-05
-1.85003731371578e-05
2.17463373592899e-05
0.000133412110502893
5.75630492575201e-05
6.42746222441238e-05
9.52750339149422e-05
6.3593715199949e-05
1.32204390972407e-05
5.17891353705763e-05
2.60127842023829e-06
5.31890532390075e-05
2.32767811773796e-05
1.62577952148643e-05
8.76827054734188e-05
2.99247725807009e-05
-4.60816776782987e-09
2.41394396563201e-05
6.22301999198478e-05
3.81360982581207e-05
4.75824264293972e-05
1.72034760359421e-05
3.72276386597249e-05
2.35487302611438e-05
7.36925913647696e-05
2.21837424748618e-05
6.53138549194238e-05
3.63348298427075e-05
7.204514438917e-05
7.88047555536425e-06
5.09278219517439e-05
0.000100257280922139
9.43350127829306e-05
7.14734502330629e-05
0.000115963479887228
0.000152800295029417
0.000111424900969415
9.58608849258743e-05
9.88384035486171e-05
2.96720100424101e-05
0.000106931620259799
0.00011098923839682
6.91964825383444e-05
8.04233920258512e-05
3.90545008167044e-05
3.54244727910393e-05
2.31497580730562e-05
3.82991178110757e-05
2.35987724342989e-05
6.53572392165164e-05
9.77312880203611e-05
9.94869765801444e-05
3.46668906640582e-05
9.44488601115339e-05
5.91884510074734e-05
5.53078098594021e-05
9.702425970407e-05
-1.86386981571987e-05
3.39935568339947e-05
3.0673289787626e-05
7.36514528296465e-05
6.57502483572082e-05
5.98502827500899e-05
6.36053157805027e-05
5.54273455573505e-05
5.89882342758161e-05
3.31871153925484e-05
5.98247547583976e-05
0.000136592795349512
7.66795835723223e-05
5.55984993149911e-05
3.13304061016184e-05
8.68554162921732e-05
5.04148857698783e-05
5.06582512760237e-05
7.50435186345612e-05
3.73925698668934e-05
7.21498292529982e-05
8.17042732502193e-05
5.43646720971012e-05
7.56075657689835e-05
9.57598791208895e-05
0.000102163035172948
0.000104944491538654
0.000107767388311303
-2.34662127138321e-05
3.56365249156496e-05
9.37803193773801e-06
1.61602641111729e-05
3.01343829676642e-05
1.58863256299387e-05
8.96988632630667e-05
5.21913532248638e-05
1.23702005289721e-05
5.82770963835599e-05
6.22693716214035e-05
6.38779988171854e-05
0.000121677222684939
5.90045342349577e-05
5.77001100917301e-05
0.000157353014498677
0.00010116169302541
0.000108347353573176
1.95608451646531e-05
6.31749994971458e-05
8.03604008808467e-06
3.42311729861162e-05
7.31799875764695e-05
3.42147374450296e-05
4.16597734045908e-05
0.000105360696837535
5.94092046918655e-05
2.57561478091564e-05
9.03326541399939e-05
5.64198984338759e-05
8.10290519592007e-05
6.8499890859771e-05
3.95708455107441e-05
6.75860283336179e-05
8.82023787684907e-05
2.54979677991169e-05
6.98189399651171e-05
1.6712462502528e-05
5.74710442573808e-05
2.20663581563976e-05
6.23578235204658e-05
8.75664534282345e-05
2.73482164480426e-06
8.15231162751432e-05
0.000114569790843969
2.23804543854018e-05
0.000134314753463593
5.31829378893955e-05
6.80900689848475e-05
3.23244659111596e-05
0.000151766550818557
1.08384079313411e-05
0.000125328816675071
9.02256250285766e-05
0.000118458962302198
9.34352717129312e-05
9.43387784598531e-05
7.84016375071041e-05
4.88468333533845e-05
3.77299291707412e-05
8.5102664779178e-06
0.000142678479355239
9.80223776167961e-05
6.9016486945226e-05
7.60453059909304e-05
0.000104938028171777
6.09704498839256e-05
0.000110326746984957
8.37194539599004e-05
-1.58300383961423e-05
6.99713609939123e-05
3.57105796888772e-05
6.82300829234271e-05
9.95501507387196e-05
9.66072280150449e-05
2.75538916156834e-05
7.34011057054132e-05
0.000103307079379683
7.61040030702345e-05
-2.05703666928996e-05
2.9123818011768e-05
5.61579337182771e-05
5.31064768580443e-05
9.79631113208535e-06
-3.00598254223712e-05
3.04547132876188e-05
4.55664026551802e-05
0.000111155199537911
3.98939928450054e-05
2.79672761425452e-05
0.000107084075602434
-7.2194050405786e-06
1.37021204465365e-05
0.0001649753413273
6.80564033153108e-05
4.70343027365116e-05
5.86712620103133e-05
7.67583833889486e-05
5.15554678472628e-05
4.58570337970697e-05
6.06602027433115e-05
5.65442179749018e-05
5.3589376792434e-05
6.56628961880905e-05
5.26046634551335e-05
5.71536718954238e-05
5.02817634139655e-05
3.79484528689966e-05
6.00896358667569e-05
7.5326510082188e-05
7.19895893610372e-05
4.47166164812643e-05
1.50891164530897e-05
0.000122859700610956
-2.54804422613528e-06
0.000136823221412536
3.82905226240054e-05
7.03660542507527e-05
2.63953561719464e-05
1.18460583580479e-05
5.26172386818548e-05
5.56696882220667e-05
2.92504924171636e-05
7.2252637466626e-05
5.97961611554675e-05
3.74944008976178e-05
6.56475376520028e-05
6.66231888883787e-05
7.08841963918945e-05
0.000121118246086625
7.94992628048735e-05
8.71316527132856e-05
8.09018487277548e-05
7.24912098414581e-05
7.7941169086856e-05
1.41020751937989e-05
0.000122945884046966
7.17835813269054e-05
5.56646273263912e-05
-7.19675077459095e-06
9.0243711497321e-05
8.74080166629584e-05
1.35258688034148e-05
1.56583692417885e-05
-4.28380612657176e-06
-2.05414267734815e-05
0.000109137976595241
0.000109609208431356
4.34504804973157e-05
8.93419379246867e-05
9.20727132325472e-05
5.87524898555499e-05
5.29428334762174e-05
9.12571294252666e-05
7.77094573883918e-05
7.29368985121866e-05
9.03993682765188e-05
-2.0679516061357e-05
8.76462160792024e-05
6.08241564362221e-05
9.0542263269593e-05
6.40820243547329e-05
0.000130422491047159
5.98414375467397e-05
9.90412653436488e-05
7.38987041720791e-05
6.17824079738994e-05
6.49388193999115e-05
9.71145346243054e-05
0.000112504710991484
8.33717337695766e-05
1.90564863043529e-05
7.41945162150446e-05
2.2673401943428e-05
0.000118793133544311
6.34636922187906e-05
5.08251881281148e-05
3.96547705437718e-05
8.86998187903819e-05
-2.96785670586686e-05
-6.12373861984834e-06
7.91694445271474e-05
7.07695995622968e-05
3.26554154125217e-05
8.39320169280078e-05
7.61272741092993e-05
8.52122576833687e-05
0.000102865302651732
-9.53635633556449e-06
6.90809475526682e-05
6.55991196462767e-05
9.16600170503399e-05
5.30120458371113e-05
9.35212759913879e-05
4.84780613538977e-05
-1.61970240028752e-05
2.48982154742869e-05
3.44178433823987e-05
5.04742900735967e-05
1.70157927734916e-05
3.06037738192219e-06
0.000133646625524869
3.58049535826914e-06
6.35484742910934e-05
3.24384039384938e-05
5.88495256700013e-05
8.19200142037188e-05
8.85453930312131e-05
4.66395605153549e-05
4.22490827211467e-05
9.6137749966636e-05
4.64621586983732e-05
3.36767509822161e-05
2.80872086087199e-05
2.66176026287493e-05
8.59874592118785e-05
7.17802495368377e-05
8.9531308775302e-05
8.15369310545467e-05
7.70031250598043e-05
6.47371745980943e-05
9.47061899546562e-05
1.16912466572021e-05
3.41735279582233e-05
8.88110604541121e-05
3.68310593988373e-05
0.000102696583680568
5.99475743190523e-05
5.04584906211152e-05
4.52182478481098e-05
4.80201599338781e-05
5.46234366231266e-05
5.07715749710946e-05
4.64538507821757e-05
4.37800702803529e-05
0.000135087821396978
2.30076352119931e-05
4.49570192249932e-05
0.000100794141990595
0.000120049742831722
7.58497935411343e-05
7.99627542751162e-05
4.05438304294609e-05
9.4750371471142e-05
5.41205075976366e-05
9.78149584906023e-05
4.57713171552549e-05
8.23859669234134e-05
6.25216645663272e-05
5.60379632121315e-05
-8.05909544733376e-06
7.896300150731e-05
4.34723050602018e-05
0.000114719249831523
8.33960638736995e-05
7.51201020233126e-05
8.97054332783644e-05
5.58270308604154e-05
-3.65064435657233e-06
7.94660790801997e-05
5.99492408323446e-05
1.73213508836516e-05
4.51119461087429e-05
4.98583363116325e-05
4.72976883741153e-05
3.88265893082628e-05
7.42903102547065e-05
6.25584418691289e-05
0.000105208771559273
0.000122765409855517
0.000115259924773894
2.07940631255203e-05
0.000130351054462463
6.47816077899043e-05
8.97019896021886e-05
2.43999431019794e-05
3.84776110443347e-05
6.87750361619718e-05
7.26447370339126e-05
0.000128445781701176
3.78745959912371e-05
5.78163377705058e-05
8.1464743018024e-05
7.37968670622991e-05
6.65797548544723e-05
0.000107777979404061
0.000113138661177087
9.57986357419014e-05
4.33252706763181e-05
6.48661887424712e-05
5.75874383656243e-05
9.76148936869594e-05
4.48661939972818e-05
-6.96096273576757e-06
1.65050760359411e-05
5.39307742602967e-05
1.57577410235416e-05
8.19169931890371e-05
-2.15776133231931e-05
-1.5053853371554e-05
4.67957482838788e-05
-1.51493091550259e-05
5.91676648496466e-05
0.000139471665152599
-1.02576240351683e-05
-4.68919879003965e-07
0.000102750206605066
6.43335838220285e-05
2.94610917402303e-05
4.70874682676684e-05
6.1328446789094e-05
3.52220767262109e-05
7.84580190004798e-05
6.90430830812308e-05
5.47830899820323e-05
7.80232546018888e-05
3.96272199457061e-05
5.37560507952555e-05
3.69726219745879e-05
9.11869236575824e-05
8.49117325170826e-05
0.000146294756364617
4.92887061830735e-05
6.34617733447359e-05
4.79246606923824e-05
7.99400521189346e-05
5.73474206093348e-05
3.43795024594362e-05
8.01241159112454e-05
5.55340487112227e-05
8.64744099744353e-05
6.83019417763127e-05
3.83156878426987e-05
6.63445251713329e-05
0.000102904669221758
7.66053713230296e-05
6.67261852875839e-05
1.19224109159996e-05
0.000111454682797258
5.54158635158961e-05
4.9194126571012e-05
2.58659671060554e-05
6.90819763636397e-05
8.99223596217979e-05
4.26242685003551e-05
2.4854930307313e-05
2.80936011278982e-05
4.82219647312375e-05
5.03518503707128e-05
5.71328745365563e-05
9.5677425907272e-05
4.05334393956551e-05
4.49157941867547e-05
2.78487464956697e-05
4.59148262046566e-05
4.78528631795594e-05
-5.99564100218693e-06
0.000118035377596284
0.000117396084158524
5.1579107030679e-05
2.51014988135032e-05
6.28798068940345e-05
1.89981164157236e-05
0.000108590890330225
5.77651883221247e-05
4.14213933576736e-05
6.64649071360593e-05
8.25669228422331e-05
7.82453060854853e-05
9.45731034554759e-05
5.47096518676797e-05
7.31005323808184e-05
0.000121885975733918
0.000101570462444974
9.40735377572547e-05
8.45383957734129e-05
3.68366402299309e-05
5.32153449889972e-05
5.10637822549096e-05
1.77717044666862e-05
5.8320849676453e-05
6.75930519425425e-05
7.7063099740989e-05
9.37590999426063e-05
7.15369471853321e-05
-8.13089610109389e-06
3.02325204667066e-05
9.09773185975862e-05
8.44061946984351e-05
0.000101576246967136
5.14279874676276e-05
8.99906043583413e-05
6.35266221354103e-05
8.20011068079797e-05
6.01344726861462e-05
5.06026862683415e-05
4.61665064108415e-05
0.000109193724594194
0.000105764527599506
0.000109615650858881
6.03884475668382e-05
2.90128351330316e-05
4.3883395594079e-05
4.80222598086177e-05
5.41527289434278e-05
9.50898003020606e-05
8.84991537666419e-05
4.34591152691716e-05
1.65813223711219e-05
6.37357858119447e-05
1.49714885506011e-05
3.44600644487385e-05
4.76487893262449e-05
-3.90046851570468e-06
9.64105589905459e-05
5.30765246164917e-05
3.08019607662108e-05
-1.83639851535205e-05
-5.31927814105932e-06
1.72161246393181e-05
3.96958794620424e-05
6.7381921102944e-05
9.52145169170002e-05
8.12396472150568e-05
5.60824606314425e-05
9.51162409292649e-06
5.21196318019343e-05
1.17739317827369e-06
7.07254759219922e-05
6.82650186929116e-05
0.000143469867988028
4.80108908740724e-05
9.23816158106645e-05
1.87198099632819e-05
9.89519678679515e-05
0.000172801954056023
0.000106105466710653
0.00016413230950317
7.65866017948717e-05
0.000108429852681689
3.58370549737757e-05
7.55760667213715e-05
2.80899384651688e-05
8.02482524132789e-05
7.91236421464618e-05
-2.14746619818974e-05
4.52533801636282e-05
5.30201770189602e-05
9.5436644779838e-05
7.09821294003277e-05
0.000108941752397697
6.93756151009736e-05
7.85934063165261e-05
7.53965905498331e-05
5.88391566381688e-05
7.99493788794407e-05
8.21918752574977e-05
6.57940865281729e-05
0.000110194779256712
0.000103995843536128
7.99831442299744e-05
7.64035777782182e-05
0.000116554881839411
-1.29549919343756e-05
6.82830467202067e-05
7.05254468695472e-05
7.04591367943346e-05
9.25143023594638e-05
-3.23267239411186e-07
2.95439696594859e-05
8.22426829387177e-05
9.33419926060354e-06
6.99979414691708e-05
6.94675135423744e-05
3.6056230663259e-05
6.29648473839361e-05
3.78294848319311e-05
0.000106996372151638
8.6648534224271e-05
4.12741412805776e-05
7.02973667677316e-05
3.5890262447968e-05
0.000121849090098545
5.22580531981101e-05
7.43301362593895e-05
3.69028168660123e-05
2.78666106785985e-05
6.41220021685396e-05
8.48378859562085e-05
0.00011261215434615
0.000136600350907465
4.06531109004558e-05
5.56590199435343e-05
8.16624801750561e-05
7.80098952782073e-05
4.03283910099298e-05
6.89567739708125e-05
2.99350341213049e-05
1.43635492475842e-05
4.7396759848909e-05
1.92053508779797e-05
1.22399635968723e-05
5.05354707880242e-05
2.14951901524451e-05
3.20051979826039e-05
7.81675879764332e-05
7.37324036410723e-05
7.82112411186699e-05
7.2759164497693e-06
5.9570233609084e-05
8.67482627166719e-05
8.78831349083997e-05
1.42654286752412e-05
6.395831222097e-05
-3.62574201768092e-06
5.83633232126664e-05
9.81078896535081e-05
8.21060677398452e-05
8.44319253648236e-05
-8.73621763212565e-06
3.10179439871489e-05
6.62313110479567e-05
5.09984838789982e-05
3.98496859022432e-05
0.000136882834670375
-8.25880685267139e-06
6.76881253884124e-05
1.15442364102156e-06
6.02229436973351e-05
2.14607218786521e-05
6.66013143199903e-05
6.17810246078133e-05
-9.01235507973248e-06
7.87374592802478e-05
9.07525417150721e-05
0.000113111469206179
8.62040599667909e-05
2.968517817519e-05
4.27656266998598e-05
2.89796775177985e-05
0.000147065399094299
7.11679151526405e-05
9.0779100642285e-05
0.000102835935956762
4.46673793853921e-05
2.14207956948782e-05
4.03101346850418e-05
0.000109845551141793
0.00015937100427969
5.43835343702e-05
2.29999158149714e-05
4.69348162603937e-05
1.51178744004334e-05
9.61748371864651e-05
1.11784394325602e-05
3.07592914545341e-05
-8.14137068578143e-07
6.96579136306336e-05
5.61757626803855e-05
6.76635357791266e-05
2.57667074125628e-05
0.000117197029850601
1.8484654128125e-05
7.32087078861003e-05
0.000107145212177471
0.00010335000894939
0.000169176903153959
1.05707790316676e-05
4.19100846500727e-05
0.000111863501254122
6.31773893554517e-05
9.43461527703061e-05
9.46345546540941e-05
0.000132585916749244
7.48985393847453e-05
5.68584896080403e-05
9.14389874905129e-05
0.000162014881425489
3.95387721297268e-06
9.0636629900147e-05
3.20998248216802e-05
4.14096704000277e-05
6.01980283973896e-05
8.10904045135725e-05
1.7209639259481e-05
6.58714993961363e-05
-3.66679967456944e-05
0.000133060708551664
3.07306716074428e-05
4.93292226832255e-05
3.41007133394875e-05
6.99479324301711e-05
2.71080001880435e-05
5.67430919211051e-05
1.63984698487293e-05
0.00010554239071503
0.000161304101355513
1.34596306100275e-05
6.91527872328224e-05
2.11260038987675e-05
8.47419302919639e-05
9.03408238801413e-05
6.55279563002217e-05
1.49882108792445e-05
4.84377628796489e-05
6.74438492789237e-05
0.000136973941229364
9.92207488937858e-05
4.77427144885982e-05
0.000100575786410912
8.18053677610477e-05
5.83100879994932e-05
4.32433022151767e-05
0.000101278686007069
5.98042552480475e-05
7.80051001700793e-05
0.000103958440838974
9.08889975042755e-05
7.39184259085554e-05
8.06198340372572e-05
9.59490884953373e-05
4.86282638555367e-05
8.36523527225835e-05
0.000102518314771593
2.69021863474522e-05
6.05602119791752e-05
4.1720924778098e-05
6.85786904848309e-05
4.57858638272655e-05
6.05729943967267e-05
1.35517449402564e-05
6.22877351668559e-05
5.67406653447698e-05
8.09688446391928e-05
0.000100814311457504
2.11582813071766e-05
0.000107980445866087
7.14671216198627e-05
2.15396099042058e-05
1.25939850632507e-05
7.11476999696564e-05
4.01053310021452e-05
7.69746163736799e-05
8.68133994559466e-06
7.96463432927321e-05
4.73293826647199e-05
1.33594515181366e-05
8.71955147217742e-05
4.54447298216376e-05
7.55700805195525e-05
9.61999796157543e-05
0.000124198541391687
7.80521281716837e-05
4.56199484802682e-05
6.80290175982085e-05
9.01144484146985e-05
2.56982480208621e-05
1.08299538336475e-05
3.38226651458417e-05
9.20481369350743e-05
0.000112249749832636
-5.2744379943979e-06
5.79268265194266e-05
0.000143592095380017
8.72824444002739e-05
7.55343070256788e-06
6.26695258386585e-05
3.61680547921567e-05
1.9230390447503e-05
0.000128596261087161
4.56216134914644e-05
4.46632149514443e-05
0.000121109003796915
6.52855472749777e-05
0.00010106001021936
6.23316927432183e-05
0.000101437667057454
8.30403581100973e-05
4.25996232407115e-05
8.05038126335455e-05
6.44873259766776e-05
2.78908591118849e-05
4.23319750941768e-05
5.04179467996958e-05
7.15806247506534e-05
6.55021121102841e-05
3.9942316520326e-05
3.76944981535011e-05
7.57768100313811e-05
0.000112013988721127
8.04968603088926e-05
6.64367111505647e-05
4.34761619989722e-06
9.64778773281477e-05
9.58100731388536e-06
-1.27511240281077e-05
2.62885411504483e-05
6.49271935437694e-06
4.46935342651686e-05
0.00011278481430296
2.14285811913644e-05
8.03946922260969e-05
9.19514352042253e-05
8.94012984104508e-05
6.95344698024758e-05
5.34686050002654e-05
7.53290584598752e-05
5.30411245139646e-05
0.000117135703015292
-5.73859441459178e-05
6.14956676346359e-05
5.4234796809946e-05
7.17094588612223e-05
4.17067080183593e-05
0.000127293211565146
6.5182723210461e-05
3.71318644934541e-05
0.000132048856384236
0.000104764488043661
5.72932758942372e-05
5.57666331317562e-05
7.66293765747936e-05
2.70778981929934e-05
8.8988244061986e-05
0.000102654068681414
4.63442342276409e-05
-9.55608659909576e-07
5.85336236077112e-05
2.11415667703538e-05
3.16696979406086e-05
2.10872806096188e-05
1.0297656634666e-05
3.57190338831699e-05
9.13981106839071e-05
5.54506738190108e-05
7.66891143925724e-05
7.04887585043661e-06
3.17742006235951e-05
9.65990367943553e-05
0.000135022972079072
0.000109977052719164
9.96052995378171e-05
4.60922926122885e-05
0.000124339052076798
9.20336549895963e-05
5.90716138341946e-05
7.3074551768524e-05
5.70573594749587e-05
8.60614336846224e-05
9.29762082997558e-05
6.96508100919883e-05
6.69617558186818e-05
3.8014428587878e-05
7.90422993164721e-05
0.000140201849368282
8.90102792896269e-05
0.000125379599461806
2.68029457354707e-05
5.90376454132865e-05
7.45788524404194e-05
5.11720064312045e-05
4.48813400419327e-05
7.43517715530713e-05
4.97606106374007e-05
0.000102006197348751
0.000135936111322077
0.000172243594813631
4.63189978752085e-05
5.91000292821779e-05
9.1454020045486e-06
0.000126612450339995
7.96260650252453e-05
0.000123646192759522
3.34140007839915e-05
8.2405600319724e-05
3.26076133162817e-05
9.54482285783414e-05
7.18081394090967e-05
6.0661881034837e-05
8.60496690142819e-05
5.70091228481056e-05
9.1242067589164e-05
1.12442301742446e-05
0.000115259365497896
9.65541502802659e-05
8.33305507274289e-05
3.48922648672394e-05
0.000112248920381953
5.10523049953664e-06
3.5524264414336e-05
8.78701921917251e-05
5.76027383740429e-05
8.28195140353153e-05
6.24500565462859e-05
3.78129597395727e-05
5.90574352588744e-05
7.5322628740409e-05
0.00010996119536904
3.65209533513904e-05
4.10225749898731e-05
4.13239352921942e-05
3.04926081852699e-05
0.000110337209420017
4.2060682623777e-05
9.40312770263798e-05
7.87331333965992e-05
9.93446590415909e-05
4.16940585906149e-05
0.000105117752383307
6.72923272393475e-05
4.60795452899565e-05
5.18742028041525e-05
5.18474189353842e-05
8.86669346795866e-05
2.13552277877203e-06
5.72220854602064e-05
7.3636087327372e-05
0.000127201348154494
5.93711017949372e-05
7.82850132185374e-05
-1.43080924995667e-06
9.75245432128927e-05
8.73557735950581e-05
2.38041545094069e-05
3.27548724821921e-05
7.05311174978136e-05
4.65650339926081e-05
6.15750999942655e-05
-4.13929000554854e-05
0.000123398349117786
9.38894021154619e-05
-2.91888636652057e-05
3.10713781424679e-05
6.51705620728355e-05
4.70854309021877e-05
6.29610861646551e-05
8.74689036210681e-05
6.57804676689828e-05
0.000105130601272397
0.00011512052716673
4.7517536813931e-05
1.9895250216483e-05
4.97779532693349e-05
4.17281263252601e-05
0.00011904498915714
8.70714382572708e-05
5.00075018576047e-05
8.36303904008517e-05
8.08162287788463e-05
6.09289787827076e-05
4.1798668556474e-05
6.98733665888915e-05
0.000159744021689756
6.54656377734003e-05
9.73617557385613e-05
4.94508992488893e-05
6.88508150300145e-05
2.94825163569258e-05
2.87948939692499e-05
7.42308368698954e-05
0.000156796120495916
6.3817493788338e-05
7.50673957603239e-05
2.74410088354576e-05
6.23927001808479e-05
4.59321270574575e-05
0.000121828376671673
5.71267838273965e-05
4.13481449382685e-05
1.55369567706674e-05
7.76297499736665e-05
0.000129811493655866
0.000126713896384625
6.65868110272062e-05
4.90796778898117e-05
6.71232521282645e-07
3.10296635493302e-05
4.44169850222508e-05
4.98664374367568e-05
5.2962554210863e-05
1.3889598592256e-05
7.5958192744334e-05
2.13298370686246e-05
1.10962634935252e-05
8.43096193273478e-05
2.91368352930614e-05
8.81721276745846e-05
3.66337498439628e-05
1.2512943829235e-05
7.50364624604598e-05
6.98820557407195e-05
3.31922719138803e-05
4.56268469717243e-05
-8.23910897839011e-06
6.57426779084925e-05
8.32597098189889e-05
1.18052653967533e-05
9.99380881477335e-05
3.51057388933141e-05
5.47844066897424e-05
8.07910442470124e-06
8.65946634191088e-05
5.97053708358198e-05
4.96964286427609e-05
7.74606538940269e-05
9.05622118619165e-05
7.93660857107165e-05
9.85621908662607e-05
5.59223596883477e-05
0.000157669795762576
8.75406446504382e-05
7.93798015323333e-05
6.30477057908678e-05
8.33282423922762e-05
1.73177315194381e-05
9.54780401018304e-05
5.23531472807216e-05
3.28260281033713e-05
0.000142612627116906
0.000113582059262801
3.93978395562505e-05
2.708776337456e-05
3.29092692594344e-05
5.08398152085582e-05
0.000106885436465424
4.09642461679316e-06
4.51595945108986e-05
4.40820463251421e-05
8.58706212160048e-06
0.000110318169194145
5.03549562093593e-05
3.16744488420794e-05
6.92967018313666e-05
8.01760909316111e-05
3.60139421022165e-05
4.86530457319233e-05
6.49648551873497e-05
3.85105642193984e-05
6.68201116886897e-05
9.72870398431842e-05
-2.09063402462308e-05
6.30753485492076e-05
0.000116493942810807
4.19811001432232e-05
8.3771832905995e-05
6.83734490262124e-05
8.06934464076417e-05
4.7979938350434e-06
0.000106302668552505
3.88707326894754e-05
7.02046643631638e-05
0.000121917416184292
6.35994794338265e-05
5.34876697791941e-05
7.07670389779237e-05
7.42913115686874e-05
7.02296022590012e-05
6.63031724503084e-05
0.000101544177260024
7.5725040521323e-05
8.95430160321433e-05
8.18114709039194e-05
8.62925046406021e-05
8.34144553632326e-05
8.19528985033359e-05
2.50989668698269e-05
4.44866500747483e-05
5.68689544878463e-05
0.00012612872152866
3.94406980615048e-05
2.63729507291776e-05
5.42552594300501e-05
7.10529723781694e-05
1.06829879381056e-05
-6.84409601502503e-06
1.58002508945833e-05
-2.839106559022e-05
-2.81162452972149e-05
9.18424905659257e-05
4.30185427729572e-05
1.83268996825479e-05
7.91830867847101e-05
4.65096277086257e-05
6.28522343428626e-05
0.000123337503538117
7.68179414276064e-05
0.000113339210495264
7.50136179367984e-05
6.27026118414106e-05
0.000156769268885444
5.52710933543929e-05
1.88552837796393e-05
3.14495799976374e-05
0.000109899493282048
9.16345361206093e-05
7.61458168282718e-06
1.11600090044326e-05
7.84748671520093e-05
9.13885451685318e-05
8.11120455378801e-05
0.00010097608855291
4.56938202371709e-05
5.70873113481318e-05
6.79808857833801e-05
9.42449591456414e-05
8.46449492026686e-05
0.000142546919573799
3.51311633655755e-05
5.90902034052812e-05
0.000109073549043531
4.00397515766423e-05
8.268516371711e-05
9.34021468994406e-05
8.67282663917252e-05
1.86337670287252e-05
6.14398183773708e-05
0.00012668750514213
3.39150166091462e-05
7.56981539052686e-05
7.63560584245806e-05
3.56414759618551e-05
8.46826651566745e-05
4.84429759578704e-05
-3.0611385085069e-05
-4.72650363995723e-05
-1.02327772292229e-05
0.000102585947192065
0.000106124526827738
7.7297636787448e-06
4.8215644125647e-05
4.10500442774361e-05
5.82080880253531e-05
5.61015639169693e-05
5.36703013867422e-05
4.29774440279524e-05
5.42387073962568e-05
0.000109901255557512
5.45353301509921e-05
5.27423371793052e-05
0.00015127490792399
0.000124250421847061
7.58690689575406e-05
0.000116238639224063
7.0330932384864e-05
2.53385072697902e-05
9.76835491039489e-05
-2.02972969160537e-05
9.13986850647601e-05
8.31968549500168e-05
7.63683148898697e-05
8.66914741148876e-05
1.26627415307293e-05
0.000106652008702277
5.48542834733877e-05
0.000117232889792349
6.13844397223273e-05
3.76038822133417e-05
-1.46808531665052e-05
5.83318357951657e-05
4.29538586556534e-05
5.76168221015875e-05
8.35380019324656e-05
8.22547258257475e-05
8.51017720153604e-05
1.99373812014564e-05
7.65946982507327e-06
5.09257443162749e-05
9.60100899449731e-05
1.72719601438875e-05
7.97058971331515e-05
7.08883926850477e-06
6.86670743175453e-05
2.54828127088983e-05
2.36049431529497e-06
8.61937376320295e-05
2.32978073657412e-05
3.01318575354474e-05
9.57889524195009e-05
-1.74348740730005e-06
0.000111205097374845
8.63382471362997e-05
6.79938454247047e-05
6.10976608542069e-05
3.53875969676335e-06
1.80809128078597e-05
0.000107635706519526
6.8532081373301e-05
9.46001446122196e-05
6.68685998511682e-05
5.48515199854344e-05
0.000106981524863847
0.000121558341480453
7.43380462546673e-05
9.69398924529287e-05
8.37564065302886e-05
8.26931843811122e-05
0.000106522229863239
0.000103520245568277
0.00011349287782718
0.000127545776406994
0.000125554899726422
0.000105510362233634
0.000104562025008844
6.98874426493815e-05
0.000144074735631142
3.97691329101205e-05
5.98123801488342e-05
6.29476684944561e-05
1.09512009998204e-05
6.31311339798392e-05
8.93666422331389e-06
-2.60862309556678e-05
2.49812892019625e-05
5.34435719517562e-05
3.12663495653169e-05
-1.7607091712303e-06
5.55103696917018e-05
4.90316101680699e-05
9.1445282341467e-05
1.73920179520382e-05
5.31690313140166e-06
2.31306137169266e-05
3.79787580178067e-05
6.07465286623315e-05
7.99501418775307e-05
8.58573132873989e-05
5.65992895915811e-05
5.71940100408223e-05
9.0032205001456e-05
4.32751887988763e-05
3.27988625293168e-05
7.00755252520533e-05
4.64564562120704e-05
3.83761529669794e-05
4.8101677647674e-05
0.00012017507007811
6.88923139477922e-05
0.000131104037951212
4.87585398175304e-05
4.31937939735199e-05
9.17679160295121e-06
2.79461207585191e-05
5.14811907571981e-05
5.25379203017289e-05
4.49731782436811e-05
5.52855497519229e-05
0.00010831096806604
0.000101668291267161
0.000122438810562243
5.47220741084629e-05
8.1461761393317e-05
8.4494260973268e-05
7.50944195483026e-05
1.09321780801332e-05
6.41538255526508e-05
4.9929853483761e-05
-1.94374664426783e-06
2.32472075368644e-05
4.94830715094028e-05
-1.06537673167376e-06
5.37230418652454e-05
6.17187974229467e-05
6.70438404923644e-05
4.85024145787584e-05
6.93861270488465e-05
4.9291535051702e-05
5.36850428261708e-05
3.23300465370566e-05
2.80387916683501e-05
6.15081764924054e-05
1.18839321801285e-05
6.87982187583941e-05
3.04166882464432e-05
4.53758382573774e-05
4.97159265837074e-05
7.07455467150098e-06
5.01927987122095e-05
6.29203281222255e-05
1.51587715628369e-05
8.92441829367497e-05
8.31124255533472e-05
3.27699840029019e-05
0.000108778313547371
2.7415438599696e-05
0.000139086375136422
5.06955931151887e-05
7.41201179261997e-05
7.01714291776904e-05
8.29434913977363e-05
7.72425768434606e-05
9.77109445224093e-05
8.66218532702474e-05
3.90831717276999e-05
3.14922103347084e-05
5.31996956393767e-05
7.01296478628666e-05
8.93399430874265e-05
4.52828768200432e-05
6.69150316591303e-05
5.70247776560249e-05
9.62767890685492e-06
6.18143900608553e-05
6.20718722479837e-05
8.67684464289917e-05
5.81623129405905e-05
4.27794838626615e-05
2.51024499353446e-05
4.96293019251372e-05
1.46356811896928e-05
7.31250590369744e-05
8.34839765506841e-05
8.45344335855473e-05
5.36438683582295e-05
0.000106772010910418
1.60704546611094e-05
6.07754156041675e-05
0.000141700402890812
2.07169054570754e-06
6.08467870835498e-05
8.4203064799696e-05
3.00613444783433e-05
0.000106928247085387
5.81423906038344e-05
7.46963743914502e-05
0.000102925696174156
4.37478277908782e-05
3.06217515193688e-05
7.5576142530751e-05
7.58131790221049e-05
8.39115053765504e-05
5.98432622355749e-05
0.000142739181705081
8.48684367669338e-05
0.000112216397541365
5.1408747124171e-05
-1.20902386795566e-05
3.03265809592407e-05
0.000128574465563087
2.10846911574876e-05
4.49655834423014e-05
7.74505976950409e-05
5.91091238638581e-05
4.85778792740397e-05
4.23220135175511e-06
5.4353771830105e-05
5.24414775022507e-05
0.000124453896616545
1.87269819802588e-05
5.26010315427578e-05
3.7907064603135e-05
6.82462205546843e-05
4.57421383311898e-05
1.7542374260351e-05
2.39859281944456e-05
0.000119046584195846
6.84300032348804e-05
2.38837768197575e-05
7.34455506993987e-05
7.72703625799209e-06
2.72427105877872e-05
0.000137647123929597
7.39894926933986e-05
7.26725397462873e-05
0.000100888478368909
4.49195035769859e-05
9.43733676867929e-05
0.000105925956130776
3.29272264700921e-05
0.000125583608695235
4.16906968902864e-05
7.66017723962051e-05
4.7047655065694e-05
4.52708592613463e-05
4.43316848513646e-05
8.0496100645488e-05
8.75557196141754e-05
4.13877014502594e-05
5.67470483369701e-05
7.93380153202377e-05
7.2698187686952e-05
2.9961109436117e-05
4.73850791604032e-06
3.41337815700615e-06
8.31190927725944e-05
5.00354022272759e-05
4.58512326772037e-05
6.53088201666093e-05
3.46933557120825e-05
2.56135272557606e-05
2.56379879617044e-05
-1.99566798372176e-06
-4.43341970940179e-06
2.3329925016516e-05
-6.25026708711224e-06
4.31175856735594e-05
7.45466354642919e-06
-1.61227211680421e-05
5.20519211586413e-05
7.39283143255088e-05
6.67769618309556e-05
4.69071686442701e-05
-1.10854123028234e-05
0.000101570205719277
5.19739103453362e-05
9.11113951898465e-05
5.57196210639289e-05
4.07246252751189e-05
2.79279317146127e-05
9.27248151603384e-05
0.000156464079031541
3.43516658830372e-05
0.000119176044266296
6.51592426326452e-05
9.49573569842398e-05
7.09986147083281e-05
5.64627023036271e-05
9.50910760761652e-05
2.23216176359467e-05
9.96928800040772e-05
0.000102875021477863
3.32306517440628e-05
9.56762821015467e-05
7.67324897919848e-05
0.000122265745567744
4.13982308784025e-05
0.00013090312055715
0.000136041181464232
6.80410199287846e-05
5.00247519961069e-05
5.73499365669979e-05
5.75179833464562e-05
3.7386223734269e-05
9.08396832042982e-05
7.27544526010337e-05
6.94973510701758e-05
0.000105460497686245
-3.7721876363863e-05
3.15067337469682e-05
6.14093537012136e-05
8.51019945606534e-05
2.56613662108268e-05
7.71338709216124e-05
0.000125893683338162
6.64926722312325e-05
0.00015709374777813
0.000105220529293689
-1.30046296996368e-05
8.7537744219433e-05
2.94911268009275e-05
5.74484160627413e-05
5.00505890625128e-05
0.000104954783642246
7.05947235024335e-05
9.52173284885272e-05
5.40972457643385e-05
8.07130596902787e-05
5.04086372901346e-05
3.26556363312388e-05
4.04018255665875e-05
7.15235953824624e-05
7.70270559200365e-05
7.25043393980014e-05
2.46082926213543e-05
-1.21872717708119e-05
-1.57674802489817e-05
0.000129237707490833
8.18742961081502e-05
0.000108330258661978
4.25843620168466e-05
4.69745096159948e-05
3.85291446598213e-05
5.36247232695659e-05
3.56828379377659e-05
3.89638583695366e-05
-5.36659968973561e-06
8.65179747719638e-05
9.5035514667624e-05
6.2884098136451e-05
3.09608411145636e-05
0.000134909262365004
5.77112729600343e-05
4.41580884804636e-05
6.79202430673522e-05
1.04398657338105e-05
7.70882526859187e-05
0.000134126566986203
7.28667535972239e-05
0.0001540432348846
6.60693557183286e-05
2.4421101640929e-05
5.8128556554057e-05
7.04571182970701e-05
8.62123724860462e-05
7.88312121349464e-05
2.9592617683289e-05
4.55358234509466e-05
5.80712850321684e-05
6.89592264979811e-05
7.56782406666614e-05
6.89083072638018e-05
0.000111425658842726
5.02114888801828e-05
9.1240391883603e-05
7.3766310217546e-05
9.84097747021778e-05
2.15166739374931e-05
0.000120798518670296
7.85914970544431e-05
9.70623626887934e-05
6.14827862692953e-05
7.68731964740421e-05
1.41885511901984e-05
2.62928435287814e-05
-3.03523107337262e-06
7.06785199695122e-05
2.3391259721771e-05
1.47036587634479e-05
0.000102925199150794
7.47082041404878e-05
6.72768858290213e-05
4.63758818273521e-05
2.90541141611439e-05
2.52823828997317e-05
3.80359100423894e-05
5.01526155598156e-06
6.13274253914658e-05
5.36163480541144e-05
6.98612337701195e-05
7.02515295134873e-05
4.49463577129555e-05
6.96852465784593e-05
4.44608165442685e-05
-2.51871468400652e-05
4.52830653514207e-05
1.87355666994013e-05
-3.53287012387957e-06
6.71900170205932e-05
6.78871752937655e-05
7.51273163526038e-05
2.82415119203303e-05
3.83761509073901e-05
1.69447888574818e-05
9.40953453111528e-05
0.000130702436242427
0.000116304619792597
9.20501637833907e-05
2.26321717570832e-05
0.000152931271194549
6.26025933328348e-05
5.02796298330198e-05
0.000108330338414342
4.30355230841232e-05
9.0896264477461e-05
3.27236957272043e-05
6.36128728680856e-05
0.000114880571324623
4.50551103133802e-05
0.00013694558779268
9.48370588897244e-05
0.000143114477091803
7.97703659416413e-05
6.63254831292418e-05
5.56117230053852e-05
4.46644194743979e-05
3.12309382108753e-05
7.92739193020886e-05
0.000131007525063107
8.48457063332038e-05
2.81840806320901e-05
9.48635620081018e-05
4.22094355219464e-05
7.37208932834551e-05
5.52644360944427e-05
1.23558368278726e-05
8.15758729211669e-05
-1.18605786566201e-05
8.56380060037362e-05
1.49638769478238e-05
6.01393969855392e-05
9.32464601286404e-05
3.44530623459793e-05
8.95635198937729e-05
4.06539208185389e-05
3.22002549385419e-05
3.87785226995456e-05
2.35932473281941e-05
9.91923718328042e-05
-1.08089233489688e-05
3.59241922642175e-05
3.24231258553313e-06
8.9997816927301e-05
-5.32453533788798e-06
3.40587660717319e-05
8.21037453059181e-05
6.88624960407027e-05
1.8249175428507e-05
2.31223796836108e-05
0.000120795668869051
7.18566738937334e-05
3.83185055735223e-05
9.29743685430101e-05
4.88055075892699e-05
6.0883562716619e-05
0.000103494095093755
3.55231686099512e-05
8.8644311025719e-05
5.25823225971552e-05
9.5297243670275e-07
3.97159401547981e-05
6.18253721152026e-05
9.19955155265486e-05
4.53426022140173e-06
2.72137611238834e-05
5.44297289164492e-05
1.63157611747208e-05
5.24125280549183e-05
6.50247422016886e-05
3.92915366174962e-05
5.32583286380966e-05
7.00745554852576e-05
1.86384738148055e-05
4.04768141387371e-05
6.6198588665073e-05
4.47540747715381e-05
7.3136090173173e-05
-2.47001411687816e-05
6.433784765871e-05
1.27337581761851e-05
6.34043593330974e-05
0.000105061305302146
4.52024291525668e-05
6.06801495374771e-05
1.14040923198311e-05
3.69252869130902e-05
0.000101901941135407
-4.2768520273235e-07
4.91582734367561e-05
-1.23733783346463e-06
3.13533245311644e-05
7.48802713656039e-05
5.20043386677032e-05
0.000135649234948026
0.000141649121776978
5.59785603554198e-05
5.71633418124092e-05
9.30442827840617e-05
0.000108472263686769
9.26141296102115e-05
4.78445930962084e-05
6.05536612603458e-05
2.61820920526011e-05
2.32923378733625e-05
0.000102789888245828
3.38424251363748e-05
8.521103851304e-05
9.27193021033655e-05
4.51883477832548e-05
8.92503900848526e-05
6.3801242436332e-06
5.42938486440684e-05
0.000113891507290799
1.46479831884788e-05
0.000102997013541505
8.66639422411373e-05
4.27555353811355e-05
0.000167067968525548
5.9699541938662e-05
9.65593653530218e-05
7.72789338394575e-05
7.00900368916311e-05
5.72672978253852e-06
9.43146292855289e-05
9.05206608854047e-05
6.12686252375962e-06
4.08274698342582e-05
8.76085470562127e-05
6.72381366389325e-05
7.86159217137826e-05
7.97946979468922e-05
1.89394832537092e-05
1.74290798205769e-05
6.43636962176692e-05
5.3326612699706e-05
2.65161480499044e-05
9.4654680259471e-05
8.0179628543312e-05
7.91915532900747e-05
-2.20386562056653e-05
6.46575767273476e-05
2.42416825645025e-05
1.22107890933241e-05
-5.62742239817613e-05
3.36685885382264e-05
2.00287567845227e-05
5.15735527821258e-05
-1.68835326370605e-05
3.60735212672801e-06
5.19997254795758e-05
6.98721928361451e-06
3.88294754499853e-05
5.41014174686992e-05
1.12233166864677e-05
0.000115421366414897
6.27871404712869e-05
0.000100321116674224
0.000107890320313495
3.8605634730843e-05
0.000113580805505336
0.000104804462293524
3.86540969604296e-06
7.84351510383624e-05
0.000148901376957353
6.93917346409054e-05
0.000110516107992408
2.6297535439545e-05
9.67478751482762e-05
5.49801789737673e-05
-1.36459115416867e-05
3.32117047408978e-05
0.000126362864532807
5.12125994212315e-05
0.000134700422525319
0.000106685711396558
4.90871070306455e-05
4.58535051630712e-05
1.83449189882154e-05
3.95942867795625e-05
7.6896446501676e-05
7.29043410342338e-05
9.57631790704129e-07
2.86521822016162e-05
8.72350724144561e-05
7.34202204196369e-05
3.83265916829182e-05
8.48872226800052e-05
6.56366104122459e-05
3.3885403860094e-05
7.63443305521582e-05
0.000129788438992533
0.000127064739081592
7.73048366142727e-06
7.30614609412849e-05
7.26911885047303e-06
9.5995711958646e-05
3.76902372434158e-05
-1.46479076524377e-05
5.27536002766943e-05
2.6485113704937e-05
3.0379996999103e-05
5.3226037433558e-05
0.000116812223742613
2.12573603842302e-05
5.96399888320414e-05
3.59817553244782e-05
8.86895065640074e-05
8.98958186579489e-05
0.000107690896859958
9.15843541008527e-05
8.39196738807187e-05
8.03200272754021e-05
0.000101134003338419
8.66381424769172e-05
0.000125774914846567
1.89119582375001e-05
-2.30908695788966e-05
5.34985491152627e-05
2.99288045242896e-05
7.64796476202367e-05
7.20788043707051e-05
4.69825855773942e-05
4.27479574883334e-05
4.16240340562993e-05
5.28465233554093e-05
0.000110528214274912
4.56812446110257e-05
9.07716227543518e-05
6.55748500431408e-05
1.91793310357515e-05
2.89060129795187e-05
4.10715980477407e-05
-1.2163474611722e-05
1.97649562548806e-05
0.000100352640637624
-7.77702348369905e-06
9.1759085758943e-05
9.54745404581316e-05
7.03750668683531e-05
8.79303724984571e-05
8.47429847774618e-05
-4.04435658995752e-05
4.53581252349508e-05
3.44389747834211e-05
3.4376304244391e-05
0.000105132814164351
9.43566053667666e-06
5.92974785973747e-05
8.83475219086172e-05
7.44005750914928e-05
8.39817706635431e-05
4.32795111426535e-05
7.84886506652101e-05
0.000102027413085037
4.88366741642247e-05
9.03175781118269e-05
8.69202043963749e-05
5.85699341224402e-05
3.79783239795469e-05
6.18138500281999e-06
0.00020444400995113
1.89551260952487e-05
4.98684791125117e-05
7.76610911348383e-05
0.000110558012042427
5.76281542832735e-05
6.71980299111463e-05
6.91238923238031e-05
1.64810201513402e-05
0.000151786741417294
0.000142271730799039
3.68372151537053e-05
2.02113944284068e-05
6.09599610854201e-05
5.38366755846747e-05
6.42798099125246e-05
6.67343473281742e-05
2.86824230531948e-05
6.88482612505954e-05
-3.55943274943903e-05
3.4054147901281e-05
0.000118462421913357
3.8949624988565e-06
2.03144259987184e-05
4.98979605897634e-05
2.31250845002472e-05
9.02410001182825e-05
9.75849179695313e-05
4.232698638253e-05
-2.82443022870012e-07
9.14881614717125e-05
5.84168828206578e-05
4.10951758780294e-05
-1.41301486481888e-06
2.55774601950943e-05
2.97549134724745e-05
3.77870761429776e-05
6.815352288347e-05
6.79820187578018e-05
4.10589990512719e-05
7.69087477820286e-05
8.80800307582003e-05
5.92843070057629e-05
2.15339888566682e-06
6.28085806845246e-05
2.34402603609195e-05
8.80702381840267e-05
7.68156833761978e-05
5.80085202475458e-05
8.9017075372916e-05
5.38569484494957e-05
9.6966337105564e-05
2.78077203645184e-05
9.96779675483006e-05
3.34120259511117e-05
3.26911593964439e-05
3.36363282487806e-05
3.04501897489693e-05
5.49482185140271e-05
5.36220860813677e-05
1.08316310158536e-05
3.94556966969033e-05
7.09070947675343e-05
8.92172370908504e-05
3.13018726722851e-05
7.23859633001572e-05
7.44951590349415e-05
0.000111755222764902
0.000100392461271551
3.24633020486615e-05
5.2517942280644e-05
1.98334293904603e-05
8.27852555359563e-05
4.88413729594883e-05
2.66082521921868e-05
0.000104397451877916
3.10374698062981e-05
4.7022893449389e-05
4.02317819256887e-05
2.46084877786824e-05
2.76867365715446e-05
7.67452143927392e-05
8.20554712946856e-05
3.50904434668163e-05
0.000107632644644418
6.03869362717811e-05
8.97125555814852e-05
3.15190443917689e-05
3.85721441938086e-05
5.22856965954712e-05
0.000117685422967508
8.8718936857352e-05
9.7419134150488e-05
0.000133217900264996
4.65651088136424e-05
3.75566415783335e-05
2.82767343277254e-05
8.89352381114997e-05
8.51514793050041e-05
0.000112906549528756
0.00011805121020616
5.4844012501288e-05
8.71434007026095e-05
5.2521459833668e-05
5.07652076260428e-05
8.18981767882656e-05
7.67460872956045e-05
8.51849868596928e-05
6.37516895917769e-05
7.70846220221234e-05
2.03580390833627e-05
6.05717619288185e-06
2.43158141063656e-05
5.55573848518382e-05
5.88657415962552e-05
-4.98272122186868e-06
1.60861733131581e-06
-4.54766270744714e-06
5.45784250919562e-05
1.35972193109327e-05
9.45080265411245e-05
6.59195520792629e-05
4.39958118512518e-05
5.18797439928317e-05
0.000120736809495085
0.000103862804724322
1.91339958128278e-05
8.06639130658584e-05
2.0176307825172e-05
0.000106485882536195
0.000107754210432697
0.000109296698873503
-3.81068291169879e-05
8.83945889239734e-05
6.93018591491884e-05
-1.22831587261749e-05
6.05421130965667e-05
0.000116033150564387
3.56069479579902e-05
7.95508881971699e-05
8.59327179236101e-05
0.00012084852233397
0.000115766285439529
0.000124052165036124
4.96482292766419e-05
6.3412803722338e-05
7.12669334929308e-05
1.79232052796571e-05
3.77983019416567e-05
7.71809359407845e-05
7.40607730734875e-05
0.000166789018858203
0.000108296504980767
2.18760484724205e-06
8.28408871202246e-05
9.39930603162557e-05
7.1842020568706e-05
0.000104262515859018
7.18943440157628e-05
0.000105920642009477
7.31803167170358e-05
5.29502516087154e-05
0.000109270522175581
5.79260872871188e-05
8.14489510891474e-05
0.000116611672624503
0.000105523390894369
8.40231512788448e-05
8.54037205929185e-06
3.3640173666981e-05
1.79565789130335e-05
6.11483472107692e-05
1.50955671518871e-05
6.40565670189497e-05
-2.3281496803283e-05
3.58053181492963e-05
4.46617178058118e-05
6.50838340519021e-05
-1.74203766312102e-05
5.31500599732666e-06
7.34418218665904e-05
5.42760113569269e-05
3.20956959272197e-05
8.84040735134903e-05
2.64524103158093e-05
5.07296611417925e-05
8.49882334810613e-05
7.93067897311153e-05
5.97120039492608e-05
5.42557122635622e-05
0.000101417519963017
4.42926039173719e-05
6.86436998657502e-05
2.7427927462515e-05
6.23344290975597e-05
0.000113711480588693
2.50261759093007e-05
9.35528214100461e-05
3.92847654335324e-05
8.55960822942753e-05
0.000101928229964937
3.76539708496501e-05
9.94998458183954e-05
0.000136951709683593
0.000155408839765562
8.99387957171619e-05
0.000132528164923646
1.77619541235731e-05
4.35574781269639e-05
7.33786195263829e-05
0.000159943949741099
0.000101173664236742
9.86751597399984e-05
8.88485160805649e-05
0.000101404004532032
1.9514055812301e-05
6.48757781774246e-05
7.12480889830215e-05
3.93038345618071e-05
2.39124352639742e-05
5.20404881546371e-05
5.95893738921431e-05
5.84947020062611e-05
8.89844552836737e-05
4.42891933800667e-05
1.81127595963166e-05
4.63506602159092e-05
-1.5743651174518e-05
5.66397669648782e-05
2.36608354434095e-05
-1.50890700083523e-05
2.7602972449924e-06
4.83796483606616e-05
-3.66910861065678e-06
2.16238613161257e-05
9.09261317830381e-05
8.42746936109246e-06
4.90441035370355e-06
7.073828538002e-05
7.28620053518828e-05
1.33826067750502e-06
3.624181722182e-05
4.47311705917518e-05
4.48899897375527e-05
7.0984458712366e-05
3.78484214011983e-05
0.000101779649572537
6.92964954107191e-05
7.42446626393186e-05
0.000109781458226729
0.000152840417870287
8.8561447262636e-05
7.6932162766054e-05
5.13334953659339e-05
5.25786457425311e-05
9.04823526185908e-06
8.93314665887501e-05
7.80112885963537e-05
5.3790360688094e-05
7.40656920959917e-05
-1.89289745150524e-05
6.96614296900881e-05
-4.01417653527876e-06
8.51423640802685e-05
9.41454275548215e-05
9.41358216188121e-05
5.94638920157672e-05
4.62064111711527e-05
2.55120285150566e-05
1.16486757882434e-05
2.63539940955947e-05
3.20000284099245e-05
5.62692608368557e-05
-1.10764970445927e-06
6.8924734472641e-05
7.31786523163298e-05
-1.0856132668877e-05
6.75586349931719e-05
3.71734185258692e-05
8.4875928420441e-05
6.52747165171055e-05
1.38465985119398e-05
4.71403318874211e-05
5.93023876378928e-05
7.3420044623578e-05
3.2644248902896e-05
4.87881927278383e-05
5.6342989659555e-05
0.000173056999256442
9.97438382151753e-05
5.77369775294575e-05
3.95089719913082e-05
4.82825126437461e-05
-2.04274525083464e-05
5.26285084240508e-05
5.03268665570861e-05
3.2561142617988e-05
4.40304041372711e-05
7.08639768145789e-05
9.16750096256666e-05
0.000123163788806459
4.46409930542618e-05
0.000129422100552311
6.36374140408836e-05
0.000120955114751874
0.000146321179511119
9.43065217582029e-05
5.82321913071627e-05
6.91125339070327e-05
2.46589257782023e-05
0.000112348690560458
3.07645656950301e-05
3.38248718016423e-05
3.48930116251929e-05
-2.02243768961764e-06
6.18827419741122e-05
4.15667867705512e-05
7.44572861783041e-05
5.18184569472649e-05
0.00010872055527688
5.30039536046825e-05
9.81089431253357e-05
0.000106000351024126
0.000113975808208139
2.52463450397454e-05
7.8094615585704e-05
9.25464020129628e-05
0.000107682422073325
5.25726919113101e-05
8.00057735330107e-05
1.88086143755108e-06
2.13962901169581e-05
8.74751925239166e-05
8.57128394268376e-05
4.84326232523035e-05
5.21072864782358e-05
9.918031980324e-05
5.1446964399011e-05
6.79289422094056e-05
7.35245984801584e-05
3.3549788610316e-05
3.12709128563781e-05
6.79204863081596e-05
2.33782853330645e-05
4.96456491134945e-05
4.92334006555734e-05
3.74068139706731e-05
4.77028704798616e-05
1.73676343525398e-05
1.06163135396659e-06
2.72429278381243e-05
7.41801053263976e-05
3.36319074612566e-05
0.000105982654787609
-5.29204595929155e-07
6.25038044534895e-05
7.58933129428746e-05
5.32142617861101e-05
7.04648340035201e-05
8.66653720988987e-05
9.76992308707831e-05
5.9821004075458e-05
8.58876479011398e-05
0.000130382939775318
3.83916768850035e-05
5.01748164849066e-05
2.6114818508861e-05
8.88767170924657e-05
2.08161826973388e-05
0.000103966026149604
0.00010532748717172
9.45403790666939e-05
0.000108263140550998
0.000142280600172853
6.72921361355397e-05
8.53527910230758e-05
9.34574177073958e-05
7.87568184593716e-05
4.89812779585582e-05
2.36110563223414e-05
6.86096665526861e-05
5.32206837878625e-05
3.70468524173651e-05
3.40317341149306e-05
4.61393250314204e-05
0.000104202951518172
7.29218571064566e-05
0.000100374661703186
5.43458193119056e-05
2.75610480885611e-05
6.59119193395956e-05
0.000115194536386066
6.12695597667895e-05
5.4488790240083e-05
3.5946279642389e-05
6.19219150318258e-05
6.44496279186384e-05
2.97003339312787e-05
6.29519004596175e-05
6.99616136196565e-05
6.07922927577266e-05
1.73852869561782e-06
7.4319055321746e-05
7.7898005433902e-05
5.19307056955599e-05
5.8770786942455e-05
5.51004948135586e-05
2.78655930772433e-05
1.75587961873992e-05
9.6475581141826e-05
0.000103995063597754
4.43165668492039e-05
0.000132208047118997
0.000101562145235661
1.70637164786403e-05
-5.63886085437782e-06
2.86304577565797e-05
-3.75149080187748e-06
5.48721286124279e-05
3.57261091292577e-05
-1.89942038256842e-05
-1.47210190968084e-05
3.4040209902635e-05
6.99901706035431e-05
7.73098108509381e-05
6.43352539407906e-05
9.80114088237591e-05
9.35651300919199e-05
1.16688513134325e-05
9.44578377781653e-06
2.75041777761803e-05
2.22633788451671e-06
-1.3169368930076e-05
9.85447165109731e-05
6.23449963535491e-05
6.21754022874875e-05
3.94857361609275e-05
8.97749961506263e-05
0.000130731167190677
6.0554714964477e-05
3.75101835631068e-05
7.56611006256851e-05
0.000120564147576315
4.90822249709277e-06
3.5523081162613e-05
3.24922468419391e-05
9.18548676811893e-05
9.86112418767767e-05
1.20080749951668e-05
8.62761375273243e-05
8.33737031872762e-05
6.90030659010061e-05
6.85746785319969e-05
8.82237319947185e-06
3.99627317666183e-05
8.00294407691738e-05
9.20681026380611e-05
2.08395755302751e-06
8.48653291061895e-05
7.12957915010757e-05
8.97446569930041e-05
5.32591571710881e-05
9.42888762044364e-05
8.83847695135587e-05
3.2467575338816e-05
5.89326126429668e-05
3.49645798730235e-05
6.88813382545119e-05
1.65977165538473e-05
6.69162298490548e-05
0.000123573508000479
5.57887277074022e-05
3.70852635982329e-05
0.000119522250088293
7.44162664377257e-05
2.04621316981015e-05
6.88323235206184e-05
-1.25930301809205e-05
8.20912915416845e-05
4.02846984783656e-05
1.15050834597088e-05
7.5220806762391e-05
-3.61047340540581e-05
5.66378809042537e-05
8.63813891091771e-06
4.51734465853196e-05
7.48119134119018e-05
4.92833462497449e-05
1.04987022051984e-05
8.96424632966463e-05
4.3107264023118e-05
0.000137088504363527
7.93390470522866e-05
4.44071956412072e-05
0.000130779153851364
0.000144697520517019
6.90882070613499e-05
0.000106721747191302
0.000102941269360718
6.1820682931739e-05
0.000137081771863126
7.2180143703743e-05
6.57733718011347e-05
9.55835310121222e-05
0.000120692006400157
0.000126537720978057
5.15610670507749e-05
5.64176094075357e-05
3.79113938454704e-05
8.10654338035494e-05
0.000107032089196896
7.37578822386753e-05
5.83264453104067e-05
8.81593044767047e-05
-9.7260964775704e-06
0.000107302440118562
3.70112780610334e-05
8.30807740171116e-05
4.49124003475428e-05
6.16875737775179e-05
2.00036212512524e-05
4.49215320173908e-05
5.01683019800436e-05
4.74680083336666e-05
0.00010905270115861
2.9857561110692e-05
3.09376643612808e-05
1.8562260470599e-05
5.50118117453257e-05
1.00545741301737e-05
4.46934710550688e-05
5.83425031968833e-05
3.80843258039763e-05
0.000132936466340803
1.97770834783619e-05
4.63913833298083e-05
4.87161207398907e-05
7.21378418744407e-05
4.08409862107072e-05
6.73959880100958e-05
4.03288230629365e-05
3.66000185578923e-05
0.000138921955418435
8.1974864863105e-05
0.000110158972612298
9.56470746873971e-05
4.46646260242818e-05
4.93811836350423e-05
0.000125074151158272
4.51841508487042e-05
6.79860649342367e-05
6.77873464353465e-05
9.4929910187406e-05
5.57990740197253e-05
0.000120493615669597
0.000120363646103779
8.95735262323811e-05
9.2106114239399e-05
0.000109177096066633
9.72226794184361e-05
8.73387706530559e-05
6.83848613658312e-05
6.26852714913308e-05
0.000109473067904539
2.61754342161938e-05
8.06556805093548e-06
9.40167644121795e-05
6.73400804798009e-05
2.58192162014014e-05
6.61693182529142e-05
8.83083988642267e-05
1.29441480890824e-06
5.84451780967935e-05
0.000102916529248404
2.08984174040894e-05
0.000101986282600565
0.000105856422809469
3.06180422850711e-05
4.95207276251e-05
2.2428772624383e-05
7.13874760741021e-05
7.43955110599733e-05
7.29355145941137e-06
4.49156981720648e-06
7.13481438176673e-05
5.4213339991578e-06
6.24586401678976e-05
9.01361562781495e-05
5.3152426165933e-05
5.66336571675178e-05
8.70489373321977e-05
3.6927492769529e-05
3.02602157612829e-05
0.000100387697960174
3.23644482061258e-05
9.56508168603319e-05
0.000134490608559946
0.000127600277811542
-3.13084079062611e-06
3.53185091833092e-05
5.43382779508591e-05
0.000117065341718832
4.88582714959513e-05
6.59165305688566e-05
9.95965448459765e-05
2.10618182972727e-05
2.6370074084661e-06
6.06329159697449e-05
9.41024657213343e-05
0.000104541349491427
5.1454100613859e-05
-1.43509093849573e-05
4.9867093776081e-05
-1.36360209828405e-05
0.000148662073484581
5.36421296222533e-05
4.79483993410912e-05
5.74016872240641e-05
1.13588268623621e-05
5.16955792412836e-05
2.67554702932516e-05
8.30703917899548e-05
5.00183057540336e-05
2.0636928656174e-05
2.27513547441784e-05
3.52095508656617e-05
4.0534062447403e-05
3.57295550027223e-05
8.92588723221657e-05
8.38579070965686e-05
0.000112265870722537
8.423723406986e-05
0.000108249156366751
-3.31931826804765e-05
4.44694277320173e-05
4.47121905634591e-05
0.00012654875378773
4.86612815032002e-05
9.65230912431054e-05
9.52207266902654e-05
3.03684824658532e-05
4.44531112042695e-05
7.06841005570149e-05
0.000117919664495766
6.36599477180302e-05
6.36097525905688e-05
6.86790713337919e-05
0.000125734499532688
-2.84516173368427e-06
6.73292376976475e-06
1.99942342272562e-05
5.30536738163636e-05
9.86105545471486e-07
1.48908825634105e-05
6.59793723187182e-05
4.81010794513193e-05
8.57512159815366e-05
4.67421006293279e-05
6.0238390437863e-05
8.54111810191655e-05
5.8669418088565e-05
9.89967881969124e-05
9.89317081606125e-05
0.000107270989132004
-2.16686451361081e-05
6.0114255227355e-05
5.8609462207833e-05
0.000114311391575734
4.0744175585366e-05
3.66927265450906e-05
4.78841463874309e-05
4.84947207836432e-05
4.69548080734413e-05
4.47801100642942e-05
7.51913128389456e-05
1.2390557493765e-05
5.72685700318598e-05
7.75713024412053e-05
7.5304374305264e-05
2.70865397905684e-05
0.000126924931695166
9.93764318826974e-05
9.00902138741106e-05
4.68827431015734e-05
0.000101829382732621
4.00642313708232e-05
4.92673659340175e-05
0.000102732439343282
3.18859561392676e-05
4.94914983457277e-05
4.41750177663889e-05
9.01193034309738e-05
2.32228620956584e-05
0.000129898385120978
8.67486786761574e-05
9.82681432825153e-05
7.76921356577766e-05
6.36362678196671e-05
0.000118709279427511
9.08962846599336e-05
3.52441853637532e-05
2.95347594265497e-05
1.90770126165372e-05
0.000122467905110365
9.4651694689241e-05
4.87668061065542e-06
7.58846656378261e-05
0.000132477677635933
4.75773969608647e-05
0.000124573097550791
9.66932024250062e-05
3.65578650817108e-05
7.613308198751e-05
5.38126017131988e-05
2.59278235727037e-05
8.13855894900938e-05
-2.98874193257244e-05
4.49300711001592e-05
0.000106162394387704
5.03398556025318e-05
8.90611306253405e-05
2.56849125993674e-05
5.26024728045709e-05
0.000105868295676093
4.0374296975289e-05
6.3313095094038e-05
2.97267676572754e-05
6.77811947305917e-05
4.86907694636165e-05
1.45642590638211e-05
4.84960143281475e-05
0.000121968584008555
0.000107809034675867
3.99865149717568e-05
9.80181706528247e-05
6.75477341890491e-05
8.9105603126364e-05
6.53314445978746e-05
8.26372206263322e-05
4.21573029446687e-05
9.49501808858864e-05
6.76141725605045e-05
0.000133278596102508
3.65591793819121e-05
5.67958530707687e-05
0.000120381006700312
6.43701551081195e-05
8.20551127658263e-05
4.17367529430014e-05
1.52430355658934e-05
6.47812089407182e-05
6.74835434570917e-05
8.05045386714852e-05
8.56845618061747e-05
3.95455650331239e-05
5.31649671347864e-05
9.55827053116692e-05
3.94696317150933e-05
5.86145787821442e-05
4.30484209033437e-05
9.28531853139256e-05
6.65034079111435e-05
0.000134879665450937
7.19960350967487e-05
8.74757686586108e-05
2.69242748857063e-05
0.000104556023068192
7.47003046137091e-05
5.16563849390582e-05
7.80192780210247e-05
3.87978319990378e-05
8.77445535307563e-05
8.85537949522254e-05
3.03695521552098e-06
7.82064994680072e-05
5.41211610676954e-05
5.06160984692008e-05
6.41153269825382e-07
7.45910857023933e-05
3.89704460159259e-06
0.000125219169234269
-2.02276935498167e-05
7.09153765718341e-05
5.94424836444171e-05
4.14531482335462e-05
0.000116008704995262
6.13181562362341e-05
0.000104144806323688
-1.95341451156937e-05
8.53223488698587e-05
4.05669095517036e-05
6.37448155873061e-05
3.6085686326656e-05
9.32021068249772e-05
6.3650234312997e-05
6.25026406503621e-05
8.34859535594253e-05
6.40461880219192e-05
8.87283959784741e-05
8.57195983539578e-05
0.000128179064520285
8.73325909696312e-05
6.5744245831905e-05
0.000176246362330567
0.000103141843067348
2.99787719272965e-05
4.16113118555561e-05
7.36595404552231e-05
0.000111838141528873
4.82746734602948e-05
2.59917371375903e-05
6.44561299622524e-05
2.00678558006714e-05
-6.69426256466749e-06
5.94330158979867e-05
4.66846529664577e-05
9.88503625469142e-06
7.46234055452825e-05
8.7034196192738e-05
2.77127907844005e-05
2.81772268264253e-05
4.51704026764095e-05
2.94890434538028e-05
1.829471340859e-05
6.32678053294337e-05
6.01825929870207e-05
2.67193278848558e-05
6.44228047412729e-05
5.14137291334879e-05
8.16080722636366e-05
9.26820583451013e-07
8.09642035939941e-05
8.37999013052108e-05
5.80699169072003e-05
8.62089560835913e-05
0.000106760765485616
4.09293891414774e-05
6.33060085168665e-05
0.000106804432061544
9.43400003767411e-05
8.31099693255371e-05
2.35635303086487e-05
6.22841654712928e-05
9.68865223974671e-05
0.000102207711432533
7.12485463621056e-05
-3.04814065622362e-05
6.77212140211655e-07
3.0523784150953e-05
6.27169283274171e-05
4.75718975085046e-05
6.99905017071784e-05
7.35800286552691e-05
4.47476618524922e-05
1.5255261780508e-05
9.49994753266941e-05
8.25438899154149e-05
0.000100016045826145
6.62037746374518e-05
3.94781955693473e-06
2.43109722560153e-05
0.000115495713279606
9.27760572564961e-05
5.10813005826592e-05
1.99781954522469e-05
1.48633952322569e-05
8.53273783769784e-05
5.64996362020509e-05
3.45171325314763e-05
4.24800114417588e-06
4.98169418079747e-05
6.91082911398462e-05
3.17040540481564e-05
5.3043858133956e-05
4.16426099213949e-05
-1.01934570713807e-05
3.12461615069555e-05
6.64601292720616e-05
9.08005771589177e-05
1.04190048752472e-05
8.17517993841187e-05
-9.20121490233143e-06
4.7093354394583e-05
7.85483774467751e-05
3.60451187865827e-05
8.4908505990813e-05
0.000105255091086108
9.77514994684801e-05
6.15673114454527e-05
6.74381095178506e-05
0.00012531596169867
4.97134971087822e-05
5.71956268966604e-05
0.000101651419176674
7.2535119465433e-05
9.26140443158164e-05
0.000103733582254789
0.000112013968054229
2.19952867675694e-06
6.25538650279148e-05
5.75983509366328e-05
0.000121904134415218
9.66026456817574e-05
5.41590173922188e-05
9.50381515491309e-05
5.49025685140288e-05
5.15463450088221e-05
7.86498425247414e-05
0.000107566309903381
7.251313399635e-05
5.35013043129858e-05
2.91748926269727e-05
-6.80844312729775e-06
2.61419947298569e-05
4.58825075994232e-05
6.69020936204856e-05
7.54513871834885e-05
7.43920339007133e-05
4.50621970822993e-05
5.51092124119836e-05
7.27363989833306e-05
0.000106857683835308
9.45052744193338e-05
5.04525276825431e-05
5.03810689199536e-05
-9.79009960938269e-06
5.81786006415322e-05
3.88005439023777e-05
2.55859970199088e-05
3.15129026864941e-05
0.00012098818151461
3.33009549092262e-06
5.41820595473885e-05
-4.78229973313868e-07
1.86300954316558e-05
9.08917283490437e-05
0.000127462527138601
7.48419663729235e-05
4.53071548773267e-05
0.000130350598817265
0.000133005004728764
6.9135135615786e-05
4.84479784400407e-05
0.000107173256119964
0.000132044249723738
0.000174155885609338
5.04092678986282e-05
4.61459516764458e-05
3.98455281161264e-05
0.000108606190977658
9.84431541503773e-05
0.000101445043337131
7.88427869192298e-05
0.000104602434156961
4.00681177924318e-05
7.81032308134577e-05
7.13992381346171e-05
5.86974077901697e-05
9.58901535475655e-05
8.1054848790819e-05
-4.10308539969498e-05
1.10307158693115e-05
7.28513614124127e-05
7.6869893527437e-05
1.09623952505326e-05
5.72203568912844e-05
4.68808901973595e-05
5.42566836787222e-05
0.000121056473504855
7.72887454916606e-05
5.01112282510614e-05
5.88999785873734e-05
4.17395224707396e-05
3.66730550820255e-05
7.04446525585469e-05
8.44569321723931e-05
3.99148266524988e-05
5.64744651117005e-05
5.92947240317648e-05
4.43244814065626e-05
0.000114846954032176
-3.84359710945153e-06
6.43162074935613e-05
6.02670629486343e-05
3.28739163953317e-05
3.91754937419832e-05
4.10422746988589e-05
8.77458769136217e-05
8.12477593243278e-05
4.37197834630606e-05
6.88797024431593e-05
0.000109515032980657
4.94113717831672e-05
3.70649046761051e-05
0.000119418406578416
9.50903892086251e-05
7.21434467324048e-05
7.9385936489022e-05
5.87573051355704e-05
7.03501512423334e-05
9.47317347822582e-05
0.000124180427888645
8.62107902245784e-05
3.52925212818524e-05
4.53227716383953e-05
1.38141230322466e-05
4.96772105264013e-05
8.39749830036317e-05
2.51743424516472e-05
4.80757444806633e-05
3.5361387671562e-05
3.93057852414065e-05
0.000104761962678361
1.71018276225526e-05
8.38873935582824e-05
0.000105711410750131
5.78067045283876e-05
6.87436514256728e-05
0.000124945313012862
4.18299527195343e-05
6.88672485763922e-05
6.53829144324472e-05
9.17264406159041e-05
0.000112700513425705
5.21212423718669e-05
4.58603849836803e-05
7.95944083559284e-05
6.59206742782244e-05
0.000136578781528472
0.00011682095076432
4.3142602423543e-05
4.2509921656559e-05
0.000135809867214078
9.54327422576702e-05
6.93332111634479e-05
0.000123539553609216
9.91128044645835e-05
4.49340639881456e-05
2.80163149838082e-06
8.77111060959285e-05
5.65021778351001e-05
3.41296109032604e-05
4.53032292116288e-05
6.72731588863711e-05
8.97061613465216e-05
4.44166448575964e-05
4.27083561467957e-05
9.31913144728675e-05
6.21567085108543e-05
4.29583994494194e-05
4.79012385328171e-05
0.000143707276196012
4.70769955247187e-05
6.34423528409306e-05
6.77907918120504e-05
9.18434659498541e-05
7.5882670937717e-05
7.86804513654566e-05
0.000151297699665216
6.23619113509828e-05
1.54051851157254e-05
6.33307994176176e-05
0.000104660316648292
5.56467465642662e-05
5.08381311953674e-05
6.44368615164497e-05
7.47955687262761e-05
0.000101257011379153
8.11841495651656e-05
6.22704567308502e-05
5.99094482147327e-05
0.000101333674846848
6.66615252938253e-05
7.32171104720209e-05
0.000114372637437814
3.84835009873806e-05
9.45626322329087e-05
0.00011424627390738
0.000107488542871398
0.00012705659812176
5.04335320038089e-05
0.000100524777691011
6.75740943768282e-05
4.6949324779769e-05
4.92257253997882e-05
7.07638264649453e-05
2.64959457697502e-06
8.67630857757553e-05
6.54154645551749e-05
2.58530859442499e-05
7.53550363613446e-05
2.9820410187203e-05
9.03965079855324e-05
0.000141853158306341
9.26924345901628e-05
-2.59156405175311e-06
4.42590368135616e-05
3.44369501633149e-05
4.28900084145447e-05
1.92275764588983e-05
6.60880852963766e-05
6.02211656768759e-05
4.67304259462994e-05
0.000105702071652449
0.000106214654473215
4.71881512188583e-05
3.71118234596097e-05
7.25288071234136e-05
9.86579120363945e-05
0.000114633060622096
0.000111273023578765
1.63599581709082e-05
3.83420958826875e-05
1.31457565945725e-05
7.72273521316255e-05
8.954683805002e-05
7.51376961077779e-05
8.66899935513273e-05
4.69114351225385e-05
4.73782121968187e-05
0.000134863295723932
4.66749016234205e-05
2.73357717316564e-05
6.85733171629075e-05
4.24839231803626e-05
7.57924383544424e-05
5.06308875458055e-05
2.44745718886661e-05
8.88262248249905e-05
8.26162581967894e-05
7.95022785445025e-05
4.50042634731682e-05
9.8166446416271e-05
4.85345468862993e-05
5.30745529531223e-05
8.11319383837591e-05
6.9790732541091e-05
0.000109233569692508
9.41169339851123e-05
9.98907412474973e-05
4.16659036372805e-05
8.43251268305072e-05
0.000108110298144011
8.16230344345613e-05
8.1116880634184e-05
8.09667462511631e-05
4.75509165080831e-05
0.000111689127657489
9.76454669093943e-05
0.000133116384867889
0.000114004445402125
2.82094915016197e-05
0.000101657289771326
7.22073616153298e-05
0.000146771525133519
7.06055476849916e-05
1.83603773580465e-05
3.04986794280394e-05
3.39835988444427e-05
7.20104311776552e-05
-3.36788125465039e-05
9.54266947047505e-05
9.09605263072753e-05
3.60571360269703e-05
-2.28512139522265e-05
5.19769408158405e-05
0.000109390356045854
8.67749142420273e-05
6.08437563716762e-05
5.54357182359771e-05
5.88430251216535e-05
7.04617538434206e-05
4.76811814567553e-05
3.68837196026859e-05
6.48355284044041e-05
3.12893767996408e-05
3.16128622672629e-05
9.13661893910876e-05
8.64737258448594e-05
5.66062802435387e-05
5.07351082669437e-05
6.70344350434776e-05
9.98702449304927e-05
2.11342160811804e-05
3.96453405004334e-05
6.31424841386807e-05
7.8442304061527e-05
2.68683590933157e-05
7.67505765391091e-05
1.08532305156797e-05
3.17019070032071e-05
7.44366898340016e-05
9.46426664093062e-05
0.000106635561976238
7.7199801672298e-05
2.43957294160164e-05
1.31022858189547e-05
3.33333670256322e-05
7.43930168083562e-05
-8.41990187462388e-06
0.000100381093138828
5.58449756373337e-05
9.99647079893912e-05
5.28556001201209e-05
5.35184637498059e-05
3.73347667940458e-05
7.37214909491833e-05
5.08870978335968e-05
4.444822797208e-05
5.88522566031891e-05
7.39410153962901e-05
5.30629001250821e-05
3.9812813142369e-05
5.3607472304179e-05
6.67400748193164e-05
4.43413020574999e-05
5.0738423853173e-05
2.94690377732506e-05
0.000119860872486231
0.000136519702380168
5.54039306919618e-05
5.88695189133193e-05
8.82938197451048e-05
0.000107444867635803
0.000113222356327021
7.3966548541721e-05
5.8757540474303e-05
8.9297648880915e-05
8.37664438492264e-05
4.99868319809749e-05
0.000113177508298691
0.000100379194780517
8.94934199584904e-05
8.00379633260173e-05
5.86440768245543e-05
8.26609496810341e-05
6.59442660129852e-05
0.000122478147470103
0.000111693474626821
8.10448488402176e-05
8.21893328882818e-05
-3.14705955711932e-06
4.61900662562317e-05
6.53216182802933e-05
-8.66306883504781e-06
8.36780162035899e-05
4.72151188465484e-05
2.91986209878456e-05
4.18170135070166e-05
8.67768433473597e-05
9.18272208448832e-05
2.68099445503273e-05
4.81937854671297e-05
0.000137083826582572
6.82607158928078e-06
6.20874951587066e-05
-1.01923151964085e-05
6.58612950533241e-05
6.11818689616221e-05
6.70061850599345e-05
9.10519647010203e-05
1.38051920305856e-06
9.41014838595901e-05
0.000105424346642116
2.78398895874003e-05
0.000118635005109213
7.71941324949045e-05
0.000100014585925974
0.0001011336502428
8.01778441224561e-05
8.88591639968376e-05
0.000118755637104997
8.19366353546114e-05
7.53405502448871e-05
8.70023725862065e-05
5.87970928108014e-05
3.03759755881092e-05
7.6702823087571e-05
0.000105433965910876
4.58867706048805e-05
1.2350197049508e-05
4.40864455671226e-05
6.65911954670588e-05
5.4726123015595e-05
1.57708299277104e-05
9.45668797074069e-05
2.14786736899096e-05
7.30745512017028e-05
2.11083083170346e-05
1.35266357229631e-05
1.53556417802839e-05
4.52825112285423e-05
5.85059326975102e-05
3.28037875217802e-05
0.000111135323549461
7.25362762471642e-05
6.02537282819764e-05
0.000110333905382748
3.38072426640837e-05
3.39149838469647e-05
2.9874411101648e-05
7.9451075345341e-05
6.99227227886195e-05
9.42808090536467e-05
6.6447323637778e-05
2.14936613606292e-06
-7.95286398136407e-06
7.20316703015449e-05
4.5428941424713e-05
7.69252699400965e-05
4.55486822072991e-05
-3.77547513883327e-05
6.64923006490487e-05
7.22506410307215e-05
4.4017791156762e-05
5.79690435747747e-05
0.000100843905721695
0.000107808040348215
0.000118095159418516
6.72971332162083e-05
0.000118057212947115
-1.16768945911296e-05
3.88530381185061e-05
3.63978146495827e-05
0.000118730385737305
4.2528156718279e-05
2.59716581663125e-05
6.53436442518027e-05
5.83989030583209e-05
8.84505044905643e-05
0.000172644308614368
9.89376965552268e-05
1.03559993005645e-05
6.68860168078926e-05
3.12305434459549e-05
4.88673082972532e-05
9.41766259583377e-05
-2.26981881270582e-05
1.31444310526767e-05
4.28864081015872e-05
2.90602015612232e-05
6.42874195529785e-05
4.85738037675123e-05
5.15827893819525e-05
2.85893538215457e-05
0.000103062092660449
3.42385588802995e-05
9.13964154021522e-05
9.27678902872614e-05
3.45597639616653e-05
5.5201636830147e-05
5.34933822190792e-05
4.28510743676225e-05
4.16188108523419e-05
0.000101283686017296
6.37575545922499e-05
5.519538343699e-05
0.000108280484966661
5.12460894150843e-05
-7.77118324250075e-06
8.86866292268969e-05
5.70856217555067e-05
4.7372152031071e-05
6.58197795021579e-05
2.83391707623917e-05
0.000112348509821514
6.56639539187098e-05
0.00012052757981293
9.04335734703747e-05
6.18816402602869e-05
3.54857229001309e-05
5.03874903606386e-05
6.38264111232602e-05
5.66953005343688e-05
5.91086122512199e-05
0.000104362661938845
4.64809817141805e-05
6.16113799774489e-05
5.84229163436552e-05
-2.09825882431229e-05
6.84271165831608e-05
4.78448763132901e-06
0.000139193917535652
0.000111587332267833
9.83166259370475e-05
9.13858439848273e-05
8.92859950467194e-06
9.72847229665143e-05
9.91326424124572e-05
4.32242493660874e-05
4.42011336546619e-05
5.33544907140541e-05
5.8629112673512e-05
6.00733299324944e-05
4.00987908695378e-05
6.534398677149e-05
0.000155605121869958
7.59483536428981e-05
4.79312254562205e-06
6.39832454840008e-05
2.41766700991287e-05
6.79278457859249e-05
7.22472767502002e-05
-1.27530497524104e-05
7.32266335937506e-05
5.49280081767645e-05
6.83235703565808e-05
0.000133621175492173
5.09340824638131e-05
8.34272692533517e-05
5.25371016770171e-05
6.13641938707485e-05
7.68178323076525e-05
7.55515792011333e-05
9.00196683934479e-05
0.000124319538905358
2.74887909129647e-05
6.22426485969288e-05
3.32120987826327e-05
5.67363088272048e-05
0.000100117179428422
-2.38337990181969e-06
0.000130139938145638
8.01217254882544e-05
8.51029318454592e-05
0.000120031658751794
5.866766522894e-05
4.18763319419487e-05
6.58943738345583e-05
9.15097553522215e-05
4.5472954772559e-05
1.20520706623357e-05
2.89570395856778e-05
1.43878973378567e-05
2.96154085159318e-05
1.10259989741851e-05
0.000120938103990935
2.62544857996539e-05
4.51939158447186e-05
5.40572494243891e-05
-5.29018165412857e-06
7.14232550490581e-05
6.92686990835127e-05
3.12567273840862e-05
6.30777010936853e-06
3.65413921196101e-05
7.37148829543959e-05
5.96907333657349e-05
8.76528617737985e-06
-3.28005835849194e-06
0.000127037710725119
0.000104696463472705
3.16597335495494e-05
7.59854195328344e-05
8.66879630674742e-05
2.7066608596971e-05
7.28268923611175e-05
3.68201086969463e-05
4.77125467618267e-05
5.77136374814453e-05
4.64706997764758e-05
5.28085065121157e-05
8.48359221573634e-06
6.41529336049333e-05
6.68513649335454e-05
0.000133260444585292
4.5170190751157e-06
6.08079368979493e-05
0.000132491407505626
0.000131982433784219
2.37833547411356e-07
7.15824003868067e-05
6.35335350959886e-05
4.23513963192783e-05
2.78564056787507e-05
8.68227549897991e-05
0.000118623470092615
8.0707207922013e-05
7.39536308329343e-05
4.45474467379983e-05
1.73720333581315e-05
4.08490323168458e-05
4.76328753794409e-05
-3.11950206967042e-07
6.21242205975273e-05
9.0733821102952e-05
0.000128176779447656
4.06279704707209e-05
5.54923832607232e-05
0.000107584006911292
0.000151490075722994
4.90033124390607e-05
5.86691606328862e-05
2.38728752972313e-05
-9.35471929199315e-06
5.41950948420209e-05
4.76453451453826e-05
5.30344840931997e-05
0.000113122319552961
6.470002242194e-05
-2.4125715402896e-06
7.60482639588541e-05
3.28507367304579e-06
0.000120988385023565
3.9572906965544e-05
2.25728339624697e-05
7.85974511661099e-05
-1.0580194246315e-05
8.26053691129204e-05
0.000118883334361659
5.61616974176724e-05
2.65621771388382e-05
1.8519512695487e-06
6.29026457653161e-05
6.44546586031017e-05
6.0717787609936e-05
6.63085084221396e-05
9.23927949618976e-05
8.76210538415969e-05
2.21068358700339e-05
1.70919449280977e-05
7.39491010521212e-05
7.46153785278304e-05
5.0679757288633e-05
2.65016543285454e-05
5.41299947848872e-05
2.3412069854588e-05
2.41063553562107e-05
1.89285828397893e-05
0.000118898186016905
8.99603341032176e-05
3.99063087837744e-05
8.84475208702625e-05
1.67216907160517e-05
3.11771369247719e-05
8.84170755770765e-05
0.000109228855717589
0.000128999272519925
7.95762283777573e-05
0.000138462788241337
9.19606233357018e-05
5.52633093181367e-05
6.00934393780979e-05
6.17720159168106e-05
3.79968916267554e-05
7.11316637288849e-05
7.43019255881124e-05
0.000154089783351242
7.70597822693577e-05
6.43653136207498e-05
8.13587247414972e-05
0.000106660328270504
2.91396518745894e-05
0.000117671925815829
3.22056945242999e-05
3.66927945221724e-05
5.46466588598771e-05
4.92073061963482e-05
4.78323394215114e-05
8.21973585469919e-05
3.13189112705288e-06
5.21994479374455e-05
5.72867011924718e-05
0.000124360417072205
8.94095083446073e-05
7.21280759412132e-05
9.42845802352738e-05
5.42558827849561e-05
6.9521155551679e-05
4.87927896949742e-05
1.34973562302779e-05
-1.03636328591966e-05
1.1153818715995e-05
1.23698239667861e-05
1.09641148255608e-05
7.11975903294471e-05
3.57234910353937e-06
9.39107480791229e-05
7.51331233443408e-05
8.33356857361155e-05
6.29214411879557e-05
4.05515735141135e-05
8.5141427380522e-05
4.37516852525679e-05
6.78977723804038e-05
7.17269148292653e-05
5.55130857102509e-05
8.8528247364636e-05
4.96992961548578e-05
5.08995303593328e-05
3.21148416291213e-05
8.483882836738e-05
6.29224344781369e-05
6.02056574895629e-05
6.84775123471132e-05
8.49980777847694e-05
5.24179263683486e-05
0.000108757615548391
8.12796281559828e-05
0.00012475725920812
7.53842405344181e-05
9.05344072328262e-05
4.98241879467245e-05
0.000104152639880859
7.34440997077611e-05
5.27607267258011e-05
6.80656413816401e-05
2.47866585374386e-05
0.000103465762094337
3.75747633553233e-05
5.3043887748629e-05
3.53869463568207e-05
6.52375723517225e-05
6.97863406282409e-05
4.92475622929121e-05
3.93327591364114e-05
2.93258654264924e-05
2.85464046852952e-05
5.86225433298329e-05
6.85800758529503e-05
-2.15113704886109e-05
2.09785668646981e-05
4.57794327488555e-05
8.98238815858791e-05
0.000113655457440686
-1.8866264525226e-05
0.000136758509978836
0.000130761530555677
7.44973958424332e-05
6.5270818867783e-05
8.65009252478257e-05
5.02699646053978e-05
4.00712989719577e-05
0.000132781089604261
4.79076459490802e-05
7.38617582707158e-05
7.48277050445012e-06
1.73169521824204e-05
-2.72802064678412e-05
6.98776422169234e-05
6.90601824658217e-05
9.90565876179159e-05
4.91574773771121e-05
8.7302214105847e-05
8.48177382964021e-05
4.99465538295026e-05
8.81268035109761e-05
8.41737848048707e-05
5.16395582617076e-05
8.63332755916488e-05
4.80285217715702e-05
4.72583687559459e-05
5.40573700476119e-05
9.40349297987463e-05
6.88148721827735e-05
0.000105968605712594
3.63901439316321e-05
2.97670841179436e-05
0.000100882504563231
-3.90808052190453e-05
-9.57513632641309e-06
0.000106725706261704
-7.90059974826138e-06
1.05967942115942e-05
7.63987080143099e-05
5.94781792492681e-05
1.01832746782108e-05
1.46560599621999e-05
1.57117095498024e-05
6.07642552137497e-05
3.58815116417408e-05
2.42265772424569e-05
7.91123146671284e-05
0.000117488853898446
3.36840679012548e-05
0.000115981925691898
6.98571594312551e-05
7.6530931622502e-05
0.000106532915972796
0.000131667549125824
8.79424182917969e-05
5.47055513394196e-05
7.24455590393033e-05
8.02492320852909e-05
7.76379694899543e-05
5.63422029014507e-05
0.000102192796913879
5.64044550812393e-05
8.10861936346214e-05
5.69367900420558e-05
2.92964107287988e-05
9.06152188198402e-05
7.25137662789935e-05
4.02186022736059e-05
6.25652418700013e-05
6.91760264791803e-05
5.47990983187064e-05
6.84649105397633e-05
4.95802429975907e-05
4.96201810439181e-05
0.000135262453607332
5.97865776702255e-05
6.62803800887931e-05
8.83507991803991e-06
1.76908974233197e-05
5.88637020349692e-05
-8.38399709704782e-07
1.99933354790231e-05
7.48742515477218e-05
7.19642464839275e-05
6.30133326891925e-05
0.000157259338755477
7.11135157987419e-05
3.49203465683403e-05
1.92048723849173e-05
4.20104148061448e-05
1.95974033271318e-05
2.60408253667741e-05
5.07371577728851e-05
3.40774611985594e-05
0.000114480962260609
7.76407676286578e-05
4.87760980899258e-05
2.08322002805981e-05
1.67543088133309e-05
7.33223030120835e-05
5.69526255299306e-05
6.33615606370988e-05
4.31943563898031e-05
6.16031627133747e-05
0.00010473700498093
9.89734503356835e-05
7.8305727251642e-05
7.33148512960584e-05
2.91808082902863e-05
6.31125652072149e-05
4.29129435576811e-05
7.03680607750723e-05
6.70125937437985e-05
-6.65923488283018e-06
6.38005702487378e-05
2.56284433802775e-05
6.30344174257896e-05
5.46361100029097e-05
6.3736144369289e-05
9.87501655325726e-05
4.78463848672553e-05
1.07940767724083e-05
5.76112526797124e-05
5.58568738232609e-05
2.2356662468025e-05
4.81235429056235e-05
0.000101877935665121
5.12069734804686e-05
0.000115066210440207
6.16665588083575e-05
5.82338625619685e-05
2.75745506451661e-05
6.89164348880354e-05
8.10055114787583e-06
1.22805892942066e-05
-1.33924509666994e-05
7.15496744683223e-05
9.97357105348497e-05
5.83847621904424e-05
3.7120595055165e-05
2.06133675330507e-07
9.3759152525696e-05
4.4477335014661e-05
9.00444248659832e-05
8.76623922768063e-05
0.000100479541921562
0.000120858288453854
8.4175559138658e-05
6.28296918863423e-05
7.12671523423204e-05
6.23808922785604e-05
5.02945808284577e-05
0.000110523143367826
5.52661256318423e-05
8.41362918382808e-05
7.13316500180028e-05
0.000104877833933437
0.0001141435035871
3.57085297306249e-05
3.18995578400768e-05
7.21069148918752e-05
-2.40294696484945e-05
7.3855408627765e-05
7.4435570297439e-05
0.000109427952260678
3.03286019473508e-05
0.000111878059365019
2.22296152258483e-05
-1.4895290854904e-05
1.96505547149755e-05
-1.30010300011857e-05
4.70746950530572e-05
8.0403054841958e-05
2.34759541439663e-05
0.000123003070621797
9.80860673338351e-05
0.000107736061857709
4.68557367701857e-05
9.08645443681837e-05
5.34092220364756e-05
0.000118262318838774
8.03780213849063e-05
3.29933264091891e-05
0.000106635723802486
1.00737216738283e-05
3.98514398037839e-05
0.000118290146227377
9.82989050700675e-05
3.00070574548433e-05
7.17847994623839e-05
6.98161088246462e-05
7.35135407996022e-05
7.01450004194494e-05
2.24591893022354e-05
0.00010454018322052
5.35041394016061e-05
7.83949603406591e-05
5.47333532682098e-05
4.07888551587635e-05
9.97422942906341e-05
1.08668615491763e-05
4.98641616738727e-05
7.62571485596977e-05
6.54035854760221e-05
2.88821395233077e-05
0.000129759930748421
9.95212842382142e-05
6.1810903584848e-05
0.000104885832496542
8.5116151994061e-05
0.000109714591560997
6.9745074114425e-05
0.000113301953392202
0.000105278554356349
-3.08615252766794e-06
4.66342187361542e-05
0.000126163897974359
6.31785048426594e-05
5.35806440249097e-05
2.30709706460909e-05
0.000112117499481467
1.84187790020535e-05
7.9953226209883e-05
4.9315177026095e-05
5.6859224465408e-05
6.32761845489189e-05
1.17891135282552e-05
0.000119972465311226
4.7747988500693e-05
6.60460334822542e-05
8.62731820370392e-05
8.00157438347297e-05
6.39968954945527e-05
8.75729245221033e-05
6.35140988275762e-05
0.000104060320784783
9.96997965686247e-05
0.000116410292465578
1.17283850233047e-05
8.97970939244603e-05
3.82273609460135e-05
6.3360779886856e-05
7.55247826149521e-05
-5.97360906524162e-06
9.86760257930502e-05
8.49511255916906e-05
3.35042531052517e-05
4.09149166179944e-05
7.08514046452696e-05
2.28161053479878e-05
6.97643923100963e-05
1.36914468260429e-05
-4.70041837004913e-06
8.47549558468501e-05
0.000116318904786897
2.4547793974258e-05
4.55380985333062e-05
3.54158967556956e-05
7.254092800828e-05
5.01507164539133e-05
6.02112240637077e-05
8.37686452259954e-05
8.24145072341582e-05
4.74440980920199e-05
-1.1944168377431e-05
1.65778178310258e-05
4.15783989377837e-05
8.80847781929828e-06
-1.25128800845375e-06
5.45177010712072e-05
7.95543123602009e-05
6.43902788084706e-05
2.37244074613568e-05
8.67328229598238e-05
0.000111437391566323
1.98684549544644e-05
0.000114053628987331
9.29677827147948e-05
0.00012107560753368
3.41333725482392e-05
4.7591706419812e-05
3.30145463201797e-05
-1.456774081652e-05
6.48988454637591e-05
0.000134584242816473
6.55774897490681e-05
3.04851042982067e-05
7.77868324816292e-05
4.40573690179506e-05
1.38144403617677e-05
3.25201894647365e-05
2.09668593207085e-05
3.37388748530968e-05
0.000120896462923825
0.000125292404647136
1.8389468432062e-05
9.12324573323576e-05
8.48977615514622e-05
2.20061025091474e-05
7.71215307663969e-05
1.46075840883959e-05
-5.34176751586287e-07
7.00860619543456e-05
5.18491119772187e-05
1.09938231260431e-05
3.55320068186724e-05
0.000110890930017416
3.9766194804658e-05
8.76295345929708e-05
0.000116782112147161
7.96293922864167e-05
3.49036858120606e-05
9.34746350250872e-05
5.78028754849189e-05
2.0646721494935e-05
4.35338262523947e-05
0.000123587542647838
5.3254290364901e-05
0.000129856447329442
4.65249939832908e-05
6.45312683617147e-05
0.000105810241943458
6.44221241454397e-05
8.59942216509392e-05
6.77377931025192e-05
5.66320930465668e-05
0.000199088937744745
7.3203154114636e-05
0.000128425305072361
5.89222876563061e-05
9.72319869403539e-05
7.95766297455482e-06
9.18873178553707e-05
6.29619588062599e-05
4.97425674217693e-05
8.3687420568458e-05
0.000113766059262913
8.09679293120369e-05
-4.77349737147866e-05
9.47351124109953e-05
3.98266521189832e-05
5.53340363579469e-05
3.25066759157807e-05
6.36363241739672e-05
3.8386661551563e-05
8.70146176994559e-05
5.7871939201992e-05
-6.52625481688332e-06
7.15056269782653e-05
4.74557086063663e-05
5.65003597487759e-05
5.79414268278276e-05
8.44236476465645e-05
7.48231814511655e-05
5.40907812899997e-05
5.36876178334132e-06
6.96893660687148e-05
5.85303433261784e-05
7.8736948622105e-05
7.26250077147746e-05
5.53529682363756e-05
0.0001383647153141
7.66401192784606e-05
6.29997877627775e-06
8.62348180548645e-05
2.12105797768742e-05
5.18342067522947e-05
6.43675060475595e-05
-3.96830438397744e-05
4.04379723814159e-05
3.86676356028176e-05
5.79565181364178e-05
6.49840987999481e-05
-1.14209512469295e-05
7.75162154659559e-05
6.13516541924606e-05
7.71744531896132e-05
3.79822243712028e-06
8.42229804803194e-05
0.000126758519438337
7.39320326465009e-05
6.96629676982547e-05
0.000123808581366215
8.28636918023517e-05
6.35256992159399e-05
9.55071512265351e-05
3.11895421087157e-05
4.87547125023442e-05
7.47668265186155e-05
1.8305011617989e-05
9.40936448874389e-05
4.16565064070072e-05
0.000112666115417572
4.77001435854404e-05
9.68662051965074e-05
7.58182416976209e-05
2.66878521664144e-05
9.52768416088163e-05
7.6984848349908e-05
3.92461273165353e-05
8.9343160434692e-05
1.81061898274381e-05
1.13689515988193e-05
5.58296398392512e-05
1.84784171547014e-05
2.89650882926972e-05
8.45062921079898e-05
9.47090528162263e-05
4.71441794910005e-05
5.88347919433158e-05
8.67207366838441e-05
0.000121578615225816
3.86887096388224e-05
0.000101767586834475
6.54452387777435e-05
2.57610435480035e-05
5.1316226985511e-05
1.4979530370369e-05
1.78780432851043e-05
6.3527677146517e-05
0.000114979275392754
8.12449980108736e-05
9.28978934327675e-05
9.39695767116027e-05
3.08553732323207e-05
8.20810851302225e-05
