# Supplementary material for: Research on computational propagation and identification of mine microseismic signals based on deep learning
Source: PLoS One. 2025 Oct 22;20(10):e0334641. doi: 10.1371/journal.pone.0334641 (PMC12543183; doi:10.1371/journal.pone.0334641)
Supplement: S5 Data — (ZIP) [file pone.0334641.s005.zip › 000100800001786.xlsx_0.txt_24.txt.txt]

3.40607826606497e-05
3.89580991077044e-05
0.000111230021473048
7.13951022644215e-05
3.88995814898723e-05
6.13440526428351e-05
0.000118652034626395
5.06712070444296e-05
3.63433925080199e-05
9.89217268923223e-05
7.00932331197423e-05
0.000153715976827119
6.83818242254493e-05
0.000133586752594621
6.90647772981676e-05
5.28568053453978e-05
0.000108272228475541
0.00010863612922819
-2.26609089870387e-05
5.09121034221565e-05
-3.53675695094462e-06
8.21029402797563e-06
1.07488885883645e-05
8.26214758927722e-05
3.35887283557764e-05
3.63909017724484e-05
-1.47819563717751e-05
9.64250580115205e-06
2.83758685933004e-05
7.68834120730373e-05
8.69688388210602e-05
5.83087420473678e-05
0.000114476005656179
9.1045842885176e-05
8.24734883491468e-05
5.03768446639999e-05
4.048084489315e-05
7.13505211494765e-05
2.6521214151512e-05
8.241881095696e-05
4.93737174848156e-05
3.03073930503744e-05
9.59373411660345e-05
6.37256338583747e-05
5.78740146351944e-05
2.98707033552962e-05
5.2399523307655e-05
5.8132884215047e-05
8.15299666304671e-05
3.862151748254e-05
4.99083704237694e-05
1.7501353229372e-05
6.21751416292698e-05
4.40979164637332e-05
9.88027132623427e-05
8.862900585748e-07
0.000113772811321293
9.88230814765491e-05
2.91181264665946e-05
8.07052326568862e-05
7.85916279063282e-05
6.8966913475935e-05
0.000106098247549648
8.88545259679434e-05
9.08919152472284e-05
9.52289569030232e-05
0.000105642242060986
-3.88469926916906e-06
0.000110261727427048
1.71667572296883e-05
6.55403823490883e-05
2.4631475288123e-05
8.26514090345885e-05
9.33774548626696e-05
-2.40037947097585e-05
7.74240951924356e-05
6.66657190001142e-05
0.00010872641441779
1.18922549159279e-05
3.71092263679927e-05
3.73045001470263e-05
2.69788114401867e-05
4.24914596184396e-05
5.12080889508919e-05
5.37745554002399e-05
1.39893021119453e-05
3.11751179472999e-05
0.000138232298993332
2.09582489301794e-05
-1.17645316321351e-06
0.000122085035656829
7.9567969559735e-05
4.96136689000352e-05
7.43809365962286e-05
5.05352160921858e-05
5.99755767583847e-05
9.67545054539004e-06
4.79401023073354e-05
0.000106794558909795
3.48297679677163e-05
-8.0963508307959e-06
4.05749292725571e-05
4.53221847685069e-05
0.000107524209049247
6.26958807126865e-05
7.58084115949108e-05
5.16795843684943e-05
4.2425629048569e-05
4.29370854649672e-05
2.89307975587735e-05
9.64078845344252e-05
5.1549350150115e-05
2.49142247784755e-05
0.000110901571410623
3.38663561183833e-05
6.23142295867687e-05
1.56547257285954e-05
3.50003290060523e-05
6.73121726229939e-05
6.42190547870711e-05
4.28340774381628e-05
4.48413603131705e-05
3.26787843499404e-05
7.39847263145834e-05
1.22398218012094e-05
2.6657424827882e-05
9.36576229022341e-06
2.91070772861941e-05
3.08890490491419e-05
-2.01181005580571e-05
8.30562070726137e-05
5.5134019221631e-05
5.14657188428476e-05
4.78650509141898e-05
-1.23549290410167e-05
3.42575181844643e-05
3.9860817101095e-05
4.29511226958284e-05
4.82916620923784e-05
3.19415206162919e-05
5.2206304093342e-05
3.64215245647001e-05
3.48360103432994e-06
2.80693691932331e-05
3.55278003397555e-05
3.36839657482958e-05
8.31636676862328e-05
8.56725926308207e-05
9.2705097794197e-05
7.60072931755102e-05
7.98090172370016e-05
0.000115590958660009
0.000102993704421378
8.52161390859997e-05
6.52270924823023e-05
5.43054359125105e-06
9.25445314642955e-05
0.000118867016073716
6.67141300528879e-05
6.51546331246833e-05
0.000123438066464908
4.64842887532289e-05
0.00015419179943644
5.80367629075345e-05
9.50175726028656e-05
0.000100713573270653
2.22952305387816e-05
6.22430040118092e-05
5.81878487114704e-05
6.75578197729259e-05
9.62750440654355e-05
4.54486275656536e-05
2.82730585214059e-05
9.0217444764081e-05
6.98856915299896e-05
1.92230386303202e-05
8.27603280735288e-06
3.63262323899382e-05
4.31447899133747e-05
4.62225900707352e-05
0.000108191516175297
5.57203487891685e-05
-2.21869561117051e-05
3.51004987125432e-05
5.36309406776802e-06
3.18137717270138e-05
2.87109030159671e-05
2.12844344230177e-05
-2.16966059579843e-05
6.41628474226229e-05
2.94300686118206e-05
-2.92320227442363e-05
1.79368505722081e-05
0.000122483075012291
0.000107576373387632
5.72324741464744e-05
9.23445186733457e-05
0.000101776099428962
8.1411897711296e-05
9.47470329384881e-05
9.2367556889967e-05
6.83322670013679e-05
0.000118295083825909
8.65070509174745e-05
5.19997812063315e-05
0.000110632598096978
0.000109605189529951
9.12358548362157e-05
5.25715054478932e-05
0.000128349770218843
9.54265661322823e-05
7.710475796714e-05
8.7708061122177e-05
0.00011216324406556
6.53664296840715e-05
6.51329037444354e-05
8.02995944744515e-05
9.06941780111035e-05
6.94001239129624e-05
7.43012973422237e-05
5.53821492179219e-05
8.89833226805199e-05
6.55275308195463e-05
-8.96212949469042e-06
5.59899001105849e-05
8.5440198580054e-05
5.90361889658857e-05
5.23159280432185e-05
-2.73346344053512e-05
7.14542188578903e-05
-6.66105668078876e-06
3.14843111763745e-05
7.84030905185112e-05
7.11550862712945e-05
3.28983005898285e-05
6.9298328893795e-05
6.509337917057e-05
3.20523864269005e-05
2.13083182799053e-05
4.24097759823809e-05
2.92317169338016e-05
9.01238776740626e-05
1.78615888781597e-05
4.00746507857356e-05
3.43545551564411e-05
0.000128968750984018
4.45760616248386e-05
4.8846029891851e-05
1.41773619865856e-05
8.74488673120951e-05
0.000114528662152476
6.10456921123912e-08
5.13315251943362e-05
9.39370797062776e-05
4.63280131848085e-05
8.94902129272479e-05
0.000136237748781862
7.20861082066097e-05
3.69543316114579e-05
8.63406588793605e-06
7.72287395419207e-05
0.000115259590596442
5.50861964769615e-05
0.000127720621604709
6.65472207717896e-05
5.5352546864309e-05
4.61067087091129e-05
6.7982864357194e-05
-1.06846351255303e-05
5.58544573032947e-05
7.20005525469667e-05
3.53522074662749e-05
5.59349049271662e-05
8.46322081313868e-06
4.8615445602804e-05
6.46932626843379e-05
9.49007626903715e-05
1.78436542265979e-05
3.04182637830069e-05
5.73548770828031e-05
3.33570698571702e-05
2.86999212168807e-05
8.28275366745581e-05
0.000116335441225702
5.75300740242004e-05
5.56007127035073e-05
2.442399833473e-05
6.90042586014526e-05
9.9346975977204e-06
2.09354351218458e-05
4.6454197472011e-05
4.44155124730146e-05
9.95625745099192e-05
9.41037311415722e-05
7.09073583384479e-05
0.000108777962609705
0.000141926415191626
8.62783224789892e-05
8.31498804826677e-05
3.88390717611021e-05
8.65579683640215e-05
9.29686195801684e-05
0.000106521816235274
5.60321977064444e-05
7.64266113107219e-05
8.02448535255183e-05
4.15922832568365e-05
4.00605264098302e-05
9.60969197090885e-05
0.000114204024677437
4.98440937597162e-05
5.98251126271211e-05
2.14785399202299e-05
2.39211701203082e-05
4.07911840099928e-05
3.41479528918555e-05
2.27229559204099e-05
9.6414996430856e-05
8.69758770258211e-05
9.7616302175523e-05
3.99976613565864e-05
9.87726430228628e-05
-6.14823425639039e-07
7.79295687220636e-05
1.08312933293518e-05
2.98467179088373e-05
0.000109682504173953
6.19489355871593e-05
6.44653161720769e-05
6.6109487395159e-05
6.15401275085119e-05
4.65919606297032e-05
9.21587048450186e-05
9.0674424867187e-05
0.000118368456727971
5.24032697317544e-05
1.29211306925066e-05
7.21895939983555e-05
7.35807066412116e-05
2.25709944071851e-05
9.05267395946449e-05
6.08056125644678e-05
0.000137772378760634
7.787141206214e-05
9.07073866450531e-05
6.38704243021631e-05
6.71891609118946e-05
6.03423570975227e-05
0.00010128731198009
9.34302350737209e-06
0.000136583007140416
6.35062010360359e-05
5.3489757848933e-05
0.00011279108433074
5.51711563495787e-05
3.48161380172061e-05
9.70192862436266e-05
7.51547923672433e-05
4.5311169893802e-05
6.70421803696981e-05
2.23878244453758e-05
8.07065064975407e-05
9.01082980775477e-05
1.79527329724772e-05
2.93124330447553e-05
1.1760058787531e-05
-4.55755633504753e-05
3.23271749498028e-05
2.78196231367601e-05
6.90623262485071e-05
9.46556811228991e-05
5.44829073477034e-05
5.61673786825383e-05
9.10486970953104e-05
7.88923464123143e-06
-7.72759484315466e-05
5.06875233396969e-05
7.15154492077247e-05
4.83680139457522e-05
3.9204985889412e-05
8.49560112276507e-05
3.74471209711547e-05
7.83200874861034e-05
5.68182536678586e-05
1.68026163377034e-05
3.40721905335872e-05
0.000118907615649824
7.08500712667461e-05
9.52420065873394e-05
9.79002764790149e-05
0.000126586549594033
0.000142052017337961
0.000110290881129194
7.5404781472886e-05
0.000105327425311637
0.000100259778116687
0.000110196471708229
6.19545687951358e-05
3.74473779968013e-05
9.10683805740759e-05
4.27003779534928e-06
-3.69686589869339e-05
8.50754774188325e-05
3.41578918515329e-05
8.66148504174659e-05
-5.10989205262528e-06
2.73314013340817e-05
7.55735073765334e-05
-1.81659606825798e-05
4.71963719554003e-05
-7.84489673902759e-06
2.85890224331968e-05
1.24311483153234e-05
4.09203760905207e-05
5.99347474887077e-05
6.2363344998515e-05
4.10522686879482e-06
4.51352701521458e-05
-1.39152636698482e-05
3.90227675458456e-05
6.39822357060919e-05
3.64917370614468e-05
5.85435869436478e-05
6.97531806319115e-05
7.76626681506759e-05
0.000103822165513963
-4.69081907059612e-05
8.29148760294138e-05
8.71259053066574e-05
0.000103922029429393
8.74418235502763e-05
7.96986489031806e-05
7.92135906678709e-05
4.53534686257245e-05
7.16827176384288e-05
5.74340102050526e-05
4.6890733648222e-05
4.97162565938086e-05
6.92576127750164e-05
5.38153677130799e-05
7.67598554777258e-05
8.0442822763504e-05
8.9981751722064e-05
0.000113328317949119
6.91585132863371e-05
0.000102473423516385
0.000120458700737234
8.2831103523432e-05
0.000142214867926382
7.36216091107887e-05
0.000101574304483533
9.49563628383122e-07
3.32045049588525e-05
2.02669639645732e-05
9.19779120232615e-06
2.70096306361698e-07
7.76941908835391e-05
7.12262646403267e-05
2.20300733876522e-05
3.84531552668544e-05
1.82038682789164e-05
8.56743406245986e-05
4.02655863533968e-05
-1.98845316678483e-05
6.28004577879032e-05
5.58254207986366e-06
7.69885359807411e-05
7.21472700264136e-05
2.05451556340742e-05
8.01322693281056e-05
6.98154465969811e-05
4.20408315219619e-05
8.46362429766589e-05
7.7716740478968e-05
0.000103170673258796
5.75052565696656e-05
6.82955692897987e-05
4.6385288577979e-05
4.00702737958013e-05
2.94194369813464e-05
3.84512374826882e-05
0.0001458867655335
4.62498766408742e-05
0.000104521088431558
-7.14582787280952e-07
8.63129613381676e-05
7.65535267484601e-05
4.84908442215103e-05
7.84671775182284e-05
0.000127624278430244
6.8471948950643e-05
-3.151750239878e-05
2.13639935295529e-05
9.77010771072236e-05
5.08395884742216e-05
1.20117410621259e-05
3.85365022831464e-05
6.59317943145775e-05
8.34404633631172e-05
4.72760277626406e-05
3.88812523496272e-05
2.89761504283463e-05
5.17718627136535e-05
4.89949451053649e-05
9.10209633910392e-05
5.14240353565849e-05
0.000103447447061878
8.88397834384947e-05
5.68332275244895e-05
0.000137874819783858
0.0001020576684235
4.35084153437209e-05
5.99000862664172e-05
0.000122082239482612
4.19081962549936e-05
6.90518922670543e-05
4.89133783435118e-05
3.04978121250167e-05
9.84609257412703e-05
1.46092663905531e-05
3.36566558716291e-05
4.21414399256309e-05
2.01717926369806e-06
7.0365480727398e-05
4.54656920421902e-05
3.88861216655724e-05
9.31663091334545e-05
5.41339863494776e-05
8.82502284842223e-05
9.98355554453781e-05
5.50155008753727e-05
6.14394749215541e-05
7.65422827308279e-07
0.000110613907108953
5.11690754566471e-05
6.45585103636811e-05
-5.78246059029529e-07
4.41406436771705e-05
8.69355370903966e-05
6.27980269302103e-05
6.49911199053472e-05
3.76676953025063e-05
0.000113356473155437
9.96434790183285e-05
1.42110018923448e-05
5.32988299616322e-05
0.000139597555481608
7.98821918381476e-05
0.000104459199684805
5.18738439210939e-06
-7.76686994412815e-06
0.000104876914944997
2.15628966403493e-08
1.77212308879338e-05
9.55850779125042e-05
5.01549819261581e-05
7.29844599276314e-05
-3.7267409005107e-05
5.70043657508454e-05
8.38409908722488e-05
5.76419142028048e-05
4.15596061771047e-05
-1.14661350487821e-05
3.40144839877034e-05
4.92292846956373e-05
7.51136003228761e-05
5.55485492562984e-05
4.58995336331169e-05
4.51077733996507e-05
8.99421576397719e-05
9.65290978673672e-05
3.63060997029883e-05
-4.65073728505833e-06
3.70154721658063e-05
-1.43181769222595e-05
3.36342617276339e-05
8.29343708571631e-05
1.74809819757551e-05
1.70742228807557e-05
5.37591659997355e-05
7.3140662750435e-05
3.2378721579134e-05
8.55665352402391e-05
0.000124157223348212
2.43341037891719e-05
6.20565389267017e-05
5.08945204430631e-05
6.14954079406653e-05
-7.19351027239419e-07
3.37501591618204e-05
0.000101228194677045
1.64097029557245e-05
1.34215893177622e-05
5.38703263396916e-05
7.53849166929076e-05
5.23346760413659e-05
4.58983518403954e-05
5.22554059137858e-05
6.35348297276701e-05
0.000111064758018525
1.19750963777185e-05
5.4441103165934e-05
4.86077333895962e-05
6.03226598691818e-05
0.000123907474389839
2.33473719636577e-05
6.69590973897871e-05
0.0001065187473003
3.86523267912489e-05
0.000120796354755177
4.00671983516012e-05
8.94307635155424e-05
9.02073691523895e-05
7.53863832538509e-05
4.72408437410867e-05
8.65832398295645e-05
2.51148581689556e-05
6.29350355640143e-06
9.80420224376545e-05
4.99560308519786e-05
3.69584492697266e-05
6.34773145746513e-05
7.68847779200386e-05
8.72480043572332e-05
7.12334889720873e-05
1.65173779152418e-05
0.000149348436568022
5.15506184030476e-05
1.46663896033123e-05
7.03023683206404e-05
9.27755843378482e-05
6.79041834404305e-05
2.54236126835423e-05
5.65508725844025e-05
6.78748546046842e-05
5.50305666082814e-05
2.93923007298254e-05
7.02510458161679e-06
5.21839660062333e-05
-1.19665700003049e-05
5.48665131660434e-05
6.37193988750889e-05
3.03158691184567e-05
6.85008682877607e-05
7.06276998846662e-06
4.88381624593307e-05
5.80650989073713e-05
2.24879947275626e-05
4.06877040130993e-05
7.45634115470569e-05
-2.12904445550871e-05
-2.84950232420473e-05
8.02062409567007e-05
0.000103411783344819
0.000131180663831733
4.37243137162336e-05
0.000100510654674397
1.12704343907987e-05
5.49388678342601e-05
7.59697827299493e-05
0.000106539336100183
8.88770461397295e-05
0.000134154099271217
8.038101302991e-05
5.53512985503384e-05
7.36876572111556e-05
5.90764735611796e-05
0.000106219188361736
4.93810445929685e-05
6.09274546516849e-05
6.77508982263785e-05
8.8189756604448e-05
7.53768557332599e-05
5.04005545966556e-05
4.98183454130534e-05
8.74122982929765e-05
1.37062658290702e-05
1.63818405329929e-05
5.31368136421285e-05
-1.06086307926521e-05
3.95451355343999e-05
8.50908968947562e-05
2.9697753881888e-05
5.03400905069026e-05
1.18979329836072e-05
7.41525955525542e-05
3.49179604579824e-05
8.683488582798e-05
4.1518093639135e-05
6.08400423100218e-05
8.87628583627653e-06
1.34921927950755e-05
4.37748314440622e-05
9.62064857830923e-05
-4.05764393065783e-05
1.35874313285683e-05
3.59569808735383e-05
2.03010084179533e-05
3.55147934823886e-05
5.40745304238306e-05
3.54780297845341e-06
5.72166211431445e-05
0.000105489172190195
8.22109871675237e-05
9.43570523157498e-05
0.000107700717428757
6.05653495245301e-05
5.6013061857406e-05
5.69985859597484e-05
9.99531728733605e-05
6.9935632162279e-05
7.15376514624841e-05
0.000124564735109015
7.55428118855081e-05
6.01742715376328e-05
0.000138880343660405
6.20297017457256e-05
0.000114353903354007
6.13448650311257e-05
4.92777993064802e-05
0.000103989111701075
4.54067646575727e-05
2.4354127853517e-05
9.64311607035672e-05
6.20659433612404e-05
4.88184963143152e-05
7.68929448809076e-05
7.56160453706761e-05
2.34126139453973e-06
-1.03044251498629e-05
5.60348279220421e-05
0.000115910302470396
6.48576333249954e-05
8.80248102338163e-05
0.000101729795076861
-1.34242808905535e-05
9.98953045361479e-06
2.83765939905673e-05
-7.38771318852794e-07
6.45752811123953e-05
2.95331603236478e-05
7.80368818612855e-05
3.8946786215301e-05
-1.00679460149382e-05
4.53205704800225e-05
4.29387389607036e-05
7.31334330347815e-05
9.36404162226791e-05
0.000135087308646659
6.91223922696323e-05
1.93249933509089e-05
7.54203010774915e-05
3.7457746891368e-05
1.29803668784629e-05
1.51718053059118e-05
0.000120391937808883
3.02463373846319e-06
6.23717232801936e-05
5.7906845188821e-05
2.65413883456517e-05
2.24727307333414e-05
4.56733908321276e-05
0.000107157682708411
9.13274437050767e-05
8.27444726433647e-05
6.33930036866797e-05
7.11180474621273e-05
2.18431193675993e-05
1.16290792936095e-05
6.67979912668771e-05
4.30636819705888e-05
3.90741433799635e-05
3.20024872186735e-05
2.73869361780346e-05
5.3457420186539e-05
6.14887817185702e-05
8.41762392032654e-05
5.8185544504299e-05
6.42610595826903e-06
2.34891180562527e-05
7.07982119540703e-05
5.60598378131428e-05
9.53090698715153e-05
6.20479718629646e-05
6.96272833535867e-05
9.03702887202778e-05
-7.13998685742699e-06
4.02490408835883e-05
5.94758455237972e-05
4.79347641522771e-05
3.21809700304442e-05
0.000120229294398044
4.59862839079613e-05
2.34879254562653e-05
7.65527249975187e-05
1.77268824888096e-05
8.11201145100397e-05
4.04292205059852e-05
6.87121202977129e-05
-7.16796362354947e-06
2.38302646269501e-05
4.29245371698532e-05
2.0283538027392e-05
6.87174832955551e-05
5.23796817098447e-05
8.88233109575181e-05
4.97301240800225e-05
5.10455903424146e-05
4.08590819705582e-05
5.00822836554894e-05
5.21053942748741e-05
9.46438123719757e-05
3.79469216016404e-05
7.17296642147391e-05
9.29235928470419e-05
7.32937802648493e-05
6.52314413375825e-05
0.000101140256067626
5.8222938063584e-05
4.03858115358492e-05
6.25341956350787e-05
3.01651803432918e-05
5.90279281403066e-05
3.29953315343892e-05
8.4182701651526e-05
2.39554430410321e-05
5.68073532508621e-05
6.56503374688672e-05
7.47103008257996e-05
3.5715356494578e-05
4.28783108774475e-05
1.58865674919197e-05
9.47158706647655e-05
8.11704202961112e-05
2.29221386381895e-05
2.25237233086853e-05
1.88087855568366e-05
3.94668214415191e-05
5.14706475132391e-05
2.25850547016874e-05
8.07057090256488e-05
0.000106510621283642
9.04413346872884e-05
1.4271567608268e-05
5.40332679389747e-06
0.000100921340731984
6.22235002790893e-05
5.51800244722371e-05
5.17234215346615e-05
7.13538406510413e-05
0.000123059561798059
7.52671954196999e-05
0.000131588768430263
5.89692557547139e-05
8.01307795546857e-05
8.26427651908417e-05
0.000101369125841506
9.1943023740709e-05
7.91130364016029e-05
9.48265350734916e-05
0.000126744468501524
9.74375229600915e-05
8.4223020040152e-05
2.25637276187889e-05
0.000144239112816427
7.9946271845176e-05
7.6852850358032e-05
5.69065983418517e-05
3.46327197348254e-05
8.94493707949424e-05
5.40050576612871e-05
8.27353133971468e-05
7.3473935291197e-05
4.63692791905291e-05
2.10518453862814e-05
3.11018443317682e-06
9.51930186023635e-05
0.000110406718967023
8.63055380278937e-05
5.81127959240787e-05
7.28380642402142e-05
3.68078111378839e-05
1.81588450496017e-05
5.13164541030551e-05
-1.0034169600634e-05
2.32303990543535e-05
7.15761275880901e-05
6.40245076392409e-06
1.30058400130329e-05
5.45943819037653e-05
6.52999338839288e-05
7.2976102486467e-05
8.35462169544656e-05
8.61156188862719e-06
0.000117742753869636
2.67475452803653e-05
5.35148481643157e-05
7.67118845592364e-05
0.000101480537438535
8.48630823673895e-05
4.67617754275714e-05
6.5752712279727e-05
7.39764968781065e-05
6.79993674185299e-05
4.53273841686514e-05
6.88254220012171e-05
5.67192032652093e-05
9.20258575477431e-05
2.7847316846608e-06
3.48487379743309e-06
7.07634049546777e-05
7.456302580174e-05
8.30542648588504e-05
6.93843047921579e-05
0.000106812930556384
2.89787001387909e-05
4.78326074545121e-05
-3.80297714405763e-06
0.000111259271473808
9.25873724028496e-05
8.43823008073108e-05
3.43032962164268e-05
6.28676386268411e-05
2.69206139285951e-05
5.67216478869129e-05
2.30494539482292e-05
2.2274939032022e-05
-2.10940555476944e-05
2.3057090584424e-06
6.45254854034601e-05
3.20139629252706e-05
6.32119579859177e-05
1.09025883515325e-06
4.71999433188836e-05
-1.99638191366787e-06
-2.25600721016104e-06
7.29077238211508e-05
1.03221691558445e-05
2.11837613524249e-05
5.52144016499349e-06
1.58430571204064e-05
6.05394775776438e-05
4.00126443269436e-05
8.0573770322267e-05
5.64049681930252e-05
7.58389144720397e-05
5.45211101831847e-05
6.18042578901753e-05
2.8537620902435e-05
5.52210881276158e-05
7.57381789337372e-05
7.00960095849023e-05
3.22122974434122e-05
-5.33279066927083e-05
2.38730264231925e-05
2.47034865247285e-05
4.98203787146682e-05
4.22771499327094e-05
6.05374454899361e-05
3.92436005500787e-05
9.1745171364771e-05
0.000107536598091373
5.16435181675814e-05
0.000136637516047033
0.00011250795776424
9.84613372780013e-05
8.70988704412657e-05
0.000106769595876035
5.01999524761363e-05
5.00275736874354e-05
0.000124127037526471
2.06018987862234e-05
7.52218910728361e-05
5.37712546197382e-05
7.72405082006131e-05
2.71703865445074e-05
4.90749684619209e-05
0.000100622620468369
-9.51233842901809e-06
4.99484464948824e-06
1.21745381702368e-05
5.16910400542401e-05
6.25440545173083e-05
-2.68048236882453e-05
6.0276354559153e-05
6.0912130305974e-05
4.66272397084942e-05
5.24936753167576e-06
5.72467964722307e-05
5.7361750710546e-05
-1.20024543534483e-05
7.80321659334934e-05
0.00010557175339098
7.73307335860728e-05
0.000112706297199367
4.39112557055887e-06
0.000108295690780941
5.52190234203817e-05
9.30178062545814e-05
4.78309386345358e-05
9.84878073723648e-05
8.56041745236915e-05
3.93087010771439e-05
6.7032608451613e-05
6.3839510318824e-05
3.35056185500332e-05
0.000105289076209633
5.17676798485298e-05
0.000102225224094576
6.70571633913265e-05
4.55825537618119e-05
8.38164734083849e-05
7.51595220403818e-05
5.14849973491776e-05
1.29967226774802e-05
4.81855869023484e-05
2.83663715694947e-05
5.8533385434768e-05
6.91033090906721e-05
6.49075718459957e-05
5.08854800370723e-05
7.29362796480893e-05
3.47929971456529e-05
6.41886009167028e-05
3.55303386845251e-05
7.27285079318034e-05
0.000119951322755558
6.80011150077002e-05
5.95717222752478e-05
7.55824224199053e-05
7.0521684295633e-05
6.57272245244626e-05
8.01803774695192e-05
4.25910819522549e-05
7.07490002793584e-05
4.59735210003752e-05
8.28187745277997e-05
7.46207868606526e-06
1.59873806587646e-05
5.24860632988085e-05
0.000102915240867244
3.64471777669549e-05
0.000122556192053433
7.25303250478818e-05
5.05203308108e-05
3.1127912815324e-05
7.65322130967944e-05
8.8853731747786e-05
8.82294554648587e-05
4.98309981098667e-05
4.46901009244651e-05
5.59432439270546e-05
9.12567720561296e-05
7.6305334216655e-05
0.000145470374167737
2.96764655498955e-05
4.24330423581105e-05
2.4461590891939e-05
8.56249236981337e-06
3.88604378215116e-05
7.58924404096496e-05
7.21431554628157e-05
-3.07016264357083e-06
3.57622185017681e-06
5.26579087633555e-05
5.43273981556644e-05
3.20856294891087e-05
2.97727143800793e-05
4.72528625695388e-05
3.74811055102627e-05
7.80454108946215e-05
7.02526306775015e-05
8.15897708324962e-05
-5.41572133229195e-06
6.27885004604215e-05
6.87274369582698e-05
0.000126463848899768
6.74574842473801e-05
4.62031021470826e-05
4.62931447824233e-05
8.34592298366172e-05
1.79542189178238e-05
4.93258201889532e-05
0.000131782559888148
0.000126203976194105
4.00339191244312e-05
0.000142200198488457
4.48294013351283e-05
4.40340084183831e-05
6.4585867369689e-05
3.04300584940222e-05
9.86171660193352e-05
2.86075665357012e-05
0.000116709249533266
5.17372744484256e-05
9.1938219655989e-05
3.17900391983267e-05
6.30866263193664e-05
4.96144803624249e-05
4.18591211905815e-05
6.05363766503434e-05
6.24872329963301e-05
1.49751282602871e-05
0.000109720074178469
3.96977990592228e-05
7.40771202187801e-05
4.75817469182913e-05
8.10581078416196e-05
4.62255895916211e-05
4.50397124997017e-05
4.67851395881105e-05
9.43208841227124e-05
0.0001201842680966
6.62093615493542e-05
0.000115624221270843
1.28708875419809e-05
8.39318010363419e-05
6.99742479522658e-06
4.66190632617261e-05
0.000108013927050219
2.08481164158533e-05
9.29885196302747e-06
3.41050779408737e-05
6.24820148469444e-05
9.31448057872853e-05
5.49390378496376e-06
5.66853226584084e-05
1.33805947047428e-05
5.80944834685849e-05
6.28624612618053e-05
8.69065624787234e-05
6.84973979726369e-05
1.53105555710268e-05
4.82253307132006e-05
5.9114197044215e-05
8.96907079689993e-05
5.03197391692063e-05
-2.14712084519201e-05
0.000108462922014429
9.3103338962857e-05
2.99851957949123e-05
2.92273672004619e-05
3.58069273386741e-05
5.95837372621532e-05
-2.77720077658955e-06
3.70324474553583e-05
5.08292300324423e-05
8.06391938380042e-05
3.29944661223638e-05
0.000118922435672852
3.86550353326912e-05
9.31546464782479e-05
0.00014727296672527
6.19510360453831e-05
6.6243724644343e-05
0.000104744483198691
-7.90836740620925e-06
8.93054732129431e-05
8.31792225421988e-05
1.59336872113753e-05
8.86835252641352e-05
3.80840572007798e-05
7.10252865032207e-05
8.99910280294284e-05
8.38808144756358e-05
3.29470787332795e-05
0.000124986146388348
8.82043579421016e-05
5.29929630833473e-05
0.000113376884081578
4.12804717364091e-05
6.63385724700141e-05
1.5043769238184e-05
3.27393837858279e-05
5.64415804148215e-05
5.39345827079662e-05
-2.4927189688957e-05
8.22445252259785e-05
2.38264949745287e-05
0.000103089527820137
-1.65116421264567e-05
3.05878976007267e-05
7.80938841169789e-05
2.49708406392597e-05
1.92095859361086e-05
2.29727121606636e-05
6.25112205268386e-06
6.74654521517737e-05
9.13704639830261e-05
5.68224613274318e-05
7.66080946439887e-05
4.91322529587841e-05
5.23733894690649e-05
4.01321164343931e-05
9.21847806352633e-05
5.69590520233712e-05
4.73307981961895e-05
3.80832489608042e-05
5.31789837208829e-05
7.54236819523335e-05
1.84051580524087e-05
7.66230337354577e-05
7.11637044282277e-05
0.000102728404826207
8.59687935330068e-05
4.04245769384554e-05
5.02076721137219e-05
6.29284470224771e-05
5.75737438306572e-05
7.67358281319877e-05
8.47299739607006e-05
-1.35347189712183e-06
6.83556259270208e-05
8.47117536157819e-05
2.72257168867413e-05
2.50878112117978e-05
2.60778030925025e-05
2.38045525741112e-06
0.000126369291893069
5.58462859703668e-05
9.91014526098576e-05
6.1952077235822e-05
3.27035997171987e-05
5.27937618507901e-05
7.17829329551449e-05
2.92919018598308e-05
2.2387206866613e-05
8.70687858025718e-05
-6.87558707228562e-06
6.59791266553375e-05
8.04445557461733e-05
0.00010581810987071
7.60252719516993e-05
9.95238860467344e-05
4.01811828843391e-05
4.04945360738369e-05
6.29164746464683e-05
-1.95427791173835e-05
5.3347436264949e-05
4.66245269099121e-05
1.89706749103206e-05
9.68656524188678e-05
-6.89422708475283e-06
7.35221994554647e-05
9.93937994329385e-05
9.42933746333114e-05
6.72168533565856e-05
8.55075719660465e-06
6.95335254388111e-05
6.63605349351589e-05
4.57112272887998e-05
4.12999888185995e-05
5.82555707548477e-05
-1.56046692642192e-05
3.45306484758285e-05
3.75125879005214e-05
7.24620245362145e-05
4.81883455027997e-05
7.47285093961334e-05
6.62843199650671e-05
0.000132671386108616
5.32466948522014e-06
0.000108646502305779
4.69296171736236e-05
6.32924119727354e-05
5.57714500159072e-05
3.56448058494129e-05
3.01588328237352e-05
4.77675844282882e-05
7.42891896718432e-05
3.01032915222738e-05
3.70672964738696e-05
6.12677183529482e-05
6.61787858104174e-05
9.95291672703258e-05
6.4114385806705e-05
0.000107763849316405
5.04653028482626e-05
9.38837263666915e-05
5.58926516379597e-05
1.91571550270474e-05
3.28815713791259e-06
6.00325412282556e-05
4.47454497688762e-05
7.59252256057702e-05
-1.38628006351879e-05
1.24247599552532e-05
5.78002185550796e-05
2.73000808796962e-05
5.16637052187808e-05
8.90446567286991e-05
3.17214481924272e-05
1.31479421732877e-05
3.75961119339136e-05
3.52161763399759e-05
9.12988936197253e-05
4.33081090999707e-05
6.05904387589682e-05
5.03896149998173e-05
3.95436660942407e-05
8.80530396007365e-05
7.02438188535992e-05
4.49766429733356e-05
5.42654498908198e-05
7.6052992187785e-05
7.23383223384365e-05
7.51903751303129e-05
1.29604240964633e-05
-2.12915746264924e-05
7.74096096887747e-05
5.73773826446223e-05
6.64497270645972e-05
0.000112668920562275
1.94548732922576e-05
5.90880170117893e-05
0.000101673237706019
8.07185517309723e-05
2.35545742863855e-05
5.7105227227662e-05
9.48350080818703e-05
4.61035084553035e-05
8.80024259584323e-05
8.5254410300323e-05
3.03837847292338e-05
5.05428439200811e-05
6.17738433290127e-05
7.48460891223655e-05
3.1008382539034e-05
9.47181853720241e-05
6.11676703618532e-05
1.35787575904363e-05
8.94456384576228e-05
1.31539316708163e-05
3.62005755182301e-05
8.35440491800269e-05
8.05506741645679e-05
4.14954143907282e-05
5.14189454371555e-05
1.44544372080035e-05
9.48882237196121e-05
3.29291528651094e-05
2.61059497078208e-05
3.44031123583059e-05
0.000111293516065996
0.000137513134366759
7.98748791973962e-05
0.000102856279798198
7.45502269957051e-05
1.05576988243402e-05
2.31931601006655e-05
6.27809219285338e-05
4.51623214267412e-05
2.51180643169274e-05
0.000128486884723379
4.41673730785224e-06
2.07855251433026e-05
0.000129675331159479
0.000103049167258242
8.99691171126319e-05
2.44471548948861e-07
5.14759148246637e-05
5.33420319381355e-05
2.96111852264113e-06
1.33962974373465e-05
5.48248756435861e-05
6.49542309028166e-05
6.13995108599418e-05
0.000107162152311686
3.01518719838735e-05
5.58673927349757e-05
7.38313426664069e-05
8.54643925488954e-05
6.67612034198966e-05
9.93312479354241e-05
0.000104046608930382
5.18814893812439e-05
5.86047461735298e-05
5.89324435675671e-05
9.07666374949014e-05
9.08642993857176e-05
7.10876208874716e-05
7.69863451859985e-05
1.89851720359845e-05
6.22684577166691e-05
6.58923638666394e-05
7.46058577967426e-05
1.76616792295991e-05
0.000105573787280017
0.000121515793132438
5.27203304728787e-05
7.30160451487986e-05
3.3443364633581e-05
6.78397067773094e-05
6.36703383848591e-05
7.27144557843558e-05
0.000105691439725725
6.30854048245254e-05
5.99263343775148e-05
4.94616814072687e-05
2.2988158691485e-05
1.55425158253131e-05
3.49842712429704e-05
4.60671969145679e-05
5.0802998997438e-05
3.83870367886759e-05
6.3929848492905e-05
2.08879162434442e-05
5.36129266643469e-05
0.000102577499203773
4.85071510938381e-05
3.97408693641079e-05
7.39703037094809e-05
9.33156938631852e-05
4.6593126422987e-05
2.32549563145328e-05
5.62614210269203e-05
4.24262557781281e-05
3.47973927015117e-05
6.21893734468022e-05
2.25910010077182e-05
3.33218083658907e-05
9.23513326342421e-05
3.70510504767563e-05
3.89648525392596e-05
5.83664325006595e-05
0.000113978331446349
0.000102723713984509
6.6489202083093e-05
0.000111033296167007
9.78006973299238e-05
0.000126996688611738
0.000127960025439739
3.07616003102249e-05
8.05160526873974e-05
7.71108408485703e-05
6.22753011160983e-05
0.000100130879674068
6.17370140374686e-05
1.57305558573619e-05
2.70595893265715e-05
0.000126790332671749
1.66609652136994e-05
4.17981360997261e-05
1.1181714510246e-05
5.31310373005189e-05
2.94149167348585e-05
3.52919887208192e-05
0.000109012910352565
3.00466263093051e-05
1.34814489114266e-05
6.43278144410835e-05
3.10850470935632e-05
7.87881718609196e-05
6.81821001482352e-05
-1.35118293310512e-05
2.86743278090999e-05
8.65996978837132e-06
6.49948157234168e-05
1.42255487481309e-05
4.07192828267974e-05
7.87396863950597e-05
7.96114296151098e-05
5.99076583410553e-05
3.09896214186712e-05
8.4562720250659e-05
5.0657570430545e-05
-1.19513696707968e-06
7.78947236111746e-05
5.62145096094681e-05
2.87726507493899e-05
3.70454524646378e-05
1.33282603266919e-05
9.01034398124367e-05
-4.16697809802734e-05
2.00150864766904e-05
0.000132547177805203
8.45151113747343e-05
3.43300019280941e-05
8.40869904140927e-05
2.98952466607701e-05
5.34269898908623e-05
5.08310913655243e-05
4.20560688059846e-05
6.71362724224649e-05
-1.01343266544671e-05
3.41391133018336e-05
4.35541802892942e-05
2.46183293531103e-05
9.72213735862613e-06
9.69994532071008e-06
6.4020593091629e-05
7.15445134813802e-05
2.71156749841442e-05
3.63053438143277e-05
9.49002184335282e-05
0.000111278303678502
1.5829973149575e-05
-2.73083579316313e-05
5.96787584753153e-05
6.21501802270825e-05
5.80368955743294e-05
6.98981650940168e-05
3.47300525228118e-05
1.66904310322449e-05
3.93058261647384e-05
8.27954031284785e-05
5.2057907434413e-05
6.19552211156124e-05
6.831757880211e-05
2.68481082243609e-05
6.31979681905591e-05
0.000126062197592988
4.17768041443266e-05
8.61245341362615e-05
7.76144886487523e-05
-2.85433462265039e-06
4.39255578189022e-05
5.40340995670872e-05
-1.53973770462308e-05
2.34946904498747e-05
-2.80399909438231e-05
0.000103772298263753
5.20886308832082e-05
9.03804374336232e-05
1.71937100198292e-05
5.64900323151448e-05
0.000107102200468624
8.77062198684309e-05
3.20923506612079e-05
6.49321065277329e-05
0.000100125470662961
7.11808704046289e-05
6.58666291805301e-05
9.5934864001619e-05
8.68982755397627e-05
-1.94886151586745e-05
1.66299837106236e-05
0.000102011961071623
4.24641312372008e-06
9.18245907866905e-05
3.41783799464619e-06
-6.24794180210888e-06
2.12177849327752e-05
5.29838662004354e-05
-2.37769161851039e-05
3.73646913071779e-05
-2.10099005649067e-05
0.000146311884118826
8.45066062884008e-05
9.81473752977389e-05
6.36215840115e-05
1.71140852454498e-05
6.60671593654506e-05
5.28184558315304e-05
9.65909088189539e-05
9.98280495269092e-06
3.83998264803508e-05
1.48716712360314e-05
1.85370208012138e-06
3.48322577709785e-05
-1.41643532418214e-06
-1.51296690792145e-05
8.49335108007171e-05
6.64082650628804e-05
3.50445297619642e-05
2.18912262988413e-05
1.3245444186074e-05
9.48583476785263e-05
7.78076346490394e-05
8.12323200902774e-05
6.88476433437171e-05
7.12259726252474e-05
5.6449695969184e-05
0.000116106541841881
7.81369681991126e-05
0.000101739643569115
9.56256302059602e-05
0.000107268521871683
0.000100643017356398
0.000111204448428021
4.95161367574004e-05
4.73806258975137e-05
1.85060465643626e-05
6.46170244630149e-05
0.000106337395967576
4.37767190220336e-05
7.65032045766613e-05
8.30917316421989e-05
2.23450903593512e-06
5.62619191220391e-05
6.67674993774062e-05
3.67163536930377e-05
0.000107061235280275
1.83007940435843e-05
-1.13774539104741e-05
5.04526979588069e-05
8.04640707772079e-05
5.01290648452288e-05
6.75103627609905e-05
1.15948270730086e-05
4.89880411575503e-05
6.75727450815787e-05
7.50145608176718e-05
4.0894895708197e-05
0.000103066989630383
4.87357273268053e-05
7.87593453249349e-05
0.000102982495933555
9.94961792682131e-05
4.93278922538709e-05
2.26535404375361e-05
8.57555934043675e-05
0.000120955200790812
7.18708064884303e-06
4.85621383435435e-05
5.80794210548759e-05
6.67874895023426e-05
1.08893937974208e-05
6.59834761960571e-05
6.91380178936916e-05
3.51986117315554e-05
2.70028313875874e-05
8.5925502218354e-05
5.7395289693304e-05
9.31879785362286e-05
4.88770846824129e-05
0.000107754781507335
5.45134996675189e-05
7.08072484275386e-05
5.00867485641001e-05
-1.09601426381523e-05
6.36905867163116e-05
0.000128573149885515
7.44159199750735e-05
5.2910597471523e-05
7.71607624647968e-05
8.57618355078807e-05
2.00413594625627e-05
7.56853318753828e-05
8.56070224269462e-05
0.000112360905790723
5.82806635491555e-05
2.94737400601161e-05
0.00011434254196216
-1.78990762368296e-05
1.54239252234785e-05
8.15083197908118e-05
2.32030802650154e-05
5.57865994026787e-05
8.18024526367956e-05
3.83575416164296e-05
0.00010694956072092
8.17449317669783e-05
7.006787422147e-05
6.30307367784733e-05
3.44011757820303e-05
-6.08855894445666e-06
4.4623412418589e-05
3.5241640522362e-05
5.55051401979906e-05
9.26059460735373e-05
5.86691271638335e-06
4.03491450023788e-05
6.60689357878696e-05
0.000122018219185321
4.37879628529481e-05
5.76732082074779e-05
4.92695624837806e-05
9.05969830441304e-05
9.48636236073486e-05
9.25725168545756e-05
9.91808913782499e-05
2.82526069943206e-05
4.40421818726811e-05
1.66295095499156e-05
5.55428898351558e-05
7.28096017371753e-05
2.70210189830304e-05
7.79531418392332e-05
-9.38333603766544e-06
8.06875552233352e-05
5.14259657672078e-05
9.43098954169142e-05
7.20771638608098e-05
4.72953214569756e-05
7.72517649792329e-05
5.44238883840487e-05
7.48433688783072e-05
7.87595823080946e-05
7.36721592976407e-05
8.9501730788133e-05
4.9424077917682e-05
4.04799029090788e-05
8.23478339429602e-05
0.000106671195148325
1.87553452978773e-05
1.94552309500212e-06
6.30576349549152e-05
0.000113958557196228
6.90068988500618e-05
2.26141032808818e-05
5.00986331294676e-05
5.93879217188316e-05
6.38308238679258e-05
6.32122296914321e-05
5.2457778647298e-05
1.15533713488383e-05
7.21011224432837e-05
8.13516636429737e-05
8.57479513759929e-05
8.84194892052912e-05
4.89353379668973e-05
3.21307641163217e-05
5.01552561789414e-05
0.000106465688150772
9.31784235628226e-05
5.14699216958644e-05
6.36495191045743e-05
1.4272121110959e-05
2.15862441694932e-05
7.21316567444368e-05
5.59633003759025e-05
6.35262249164236e-05
6.93117054560643e-05
2.8091854873514e-05
7.65669062392181e-05
6.70402020332296e-05
6.03133141593933e-05
7.30421303629753e-05
5.61821314078939e-05
8.7927175434586e-05
3.16457229059069e-05
6.598674005503e-05
3.35357488777097e-05
-2.42229458056759e-06
3.35711518696861e-05
1.33087247943086e-05
4.28435138566788e-05
5.08292104656208e-05
3.82519632477747e-05
5.53898934238529e-05
7.53147122681165e-05
2.78935781111887e-05
4.66137783817319e-05
7.9023151903299e-06
0.000100724059051986
9.84284603498995e-05
4.83530140658413e-06
5.788992468587e-05
9.09503105301251e-05
6.9968645880302e-06
9.20550813764871e-05
7.77549781589166e-05
4.18445554743701e-05
7.07000882658537e-05
8.36879892311258e-05
0.000107470110939045
6.95048717645021e-05
5.67739588382974e-05
8.96486859128442e-05
0.000103586502363368
0.000124974519748837
3.79803321493329e-05
7.02317031235394e-05
5.34113459239906e-05
3.6760766536082e-05
9.05175803204387e-05
4.17634293707848e-05
5.62934870806761e-05
4.12676172699732e-05
4.45061523805899e-05
0.000120464025524789
8.89457454384236e-05
2.25232489714387e-05
3.691139402058e-05
6.3370862134828e-05
7.63785266657553e-05
2.89984582377997e-05
2.53017022068772e-05
4.3606705695504e-05
7.06967335019202e-05
7.6475215902016e-05
-7.18924892736816e-06
9.11032153364996e-05
9.68429678517178e-05
6.40172829558075e-05
0.000131665374744644
9.36276396644642e-06
8.10772020032205e-05
0.000113410454822074
0.000106509485230509
0.000143744437380351
-2.97955009771948e-05
1.53178128278439e-05
-1.08284910280844e-05
2.73299629979048e-05
0.00013330533764988
4.92139738167189e-05
5.82258443536733e-05
9.41964535139613e-05
0.000126810158106778
8.22457887646807e-05
8.01233800774199e-05
2.81787777341595e-05
3.07672581636452e-05
2.93732392490926e-05
4.9939235801457e-05
4.12623533681416e-05
0.000120205598577643
7.15297525789338e-05
4.67512935031943e-05
4.70213252278892e-05
9.95688296375864e-05
1.86864461963184e-05
1.46012956817683e-05
8.89700606803096e-05
9.23091271336114e-05
4.71164722383338e-06
2.08745594498444e-05
5.8042120622154e-05
2.29115046392057e-05
6.76322477409176e-05
0.000107794343762972
1.1983247591659e-05
7.69073571798076e-05
6.07240456372159e-05
2.70938929187901e-06
0.000107995630712962
1.50353287106548e-05
8.72079033457665e-05
6.79619477703282e-06
7.80958257474745e-05
9.84713821460147e-05
8.43333127131611e-05
6.30947103005564e-05
4.78395469282167e-05
4.43348957367585e-05
6.17265771312554e-05
5.48004617882822e-05
7.36081357816713e-05
6.93655005312976e-05
3.74439613445782e-05
4.36343482376045e-05
9.21366284149223e-05
4.34427392513655e-05
0.000119564178874491
7.20102038849186e-05
4.73727026909074e-05
6.1628652385882e-05
8.64105678015261e-05
4.25976365529066e-05
4.42810136305143e-05
5.06795983648214e-05
9.48654374182324e-05
9.766847883355e-05
4.52808561462666e-05
4.4365084015975e-05
9.22871921136901e-05
0.000165121477453387
3.69173519738442e-05
4.93040675586864e-05
8.15022933252282e-05
7.53171916398012e-05
0.000122742080691079
7.0821340594207e-05
1.85716505476479e-05
8.54362194593429e-05
1.86771117016818e-05
8.12483420374468e-05
4.89565071089821e-05
5.0298503808083e-05
9.17220150834082e-05
7.84392234600113e-05
-4.08924606938115e-05
6.96548555275038e-05
5.75945718177025e-05
-6.21571584610128e-06
-2.07502652643011e-05
-1.06226230075664e-05
-8.9095109114955e-06
6.39371129238455e-05
9.49903696281204e-05
5.55436256689909e-05
-5.7947431792946e-05
1.13369080725512e-05
2.19983901248101e-05
7.87349500576573e-05
7.83722071863314e-05
4.47584233771072e-05
2.34960375946516e-05
0.000120391591609083
0.000101548025185047
0.000101633340221675
5.21176924891944e-05
2.7167168743235e-05
0.000118914020208865
8.87688925242248e-05
4.84706534713175e-05
7.08327203778127e-05
3.29762594295787e-05
0.000105986747686527
0.000102628239053382
4.81353626622017e-05
9.43177431130796e-05
0.000109909398865038
8.03532094393057e-05
9.12023192419559e-05
9.49835228254769e-05
0.000109434804403726
3.12434411766585e-05
9.64955771576338e-05
6.03796947580583e-05
0.000132641696582428
0.000101930133986905
8.2067443445753e-05
5.2890067581202e-05
7.11858912826157e-05
7.38586289512485e-05
-3.62875151599568e-06
2.35684158367214e-05
7.48396101081348e-05
2.11713832992363e-05
6.29975949251665e-05
-2.59447489928176e-06
-5.49456433022282e-07
5.93255120900937e-05
-9.25986666242871e-06
2.22050768608317e-07
7.69769418951967e-05
6.07553675125233e-05
1.2766797369849e-05
7.76906191612286e-06
6.06404093762289e-05
3.42488589664949e-05
4.6711279020459e-05
6.43220273084165e-05
-1.41554259048632e-05
5.38559991673738e-05
8.24568399291757e-05
5.45544647808996e-05
6.23964426662569e-05
4.79976616654474e-05
1.6815253711565e-05
4.77118570218307e-05
7.61892919522481e-05
6.04014533248867e-05
7.21956243929142e-05
5.14375782971381e-05
9.93438365056645e-05
0.000104753615473527
0.000126500012328789
0.000104801043668628
0.000108993688865863
0.000112954831134393
2.00364788170174e-05
8.61117915208351e-05
6.693636810392e-05
8.1107499256935e-05
4.57032913848779e-05
7.66262570525132e-05
6.61540669045963e-05
9.81922917434288e-05
5.40083201347126e-05
7.77584790365643e-05
8.95936666990203e-05
6.08536139652851e-05
9.44573291604956e-05
6.29642233704788e-05
0.000145391972261881
6.78524466005522e-05
7.38372507970093e-05
8.55851535331449e-05
1.44577425853574e-05
4.12752382679419e-05
5.82856668742218e-05
1.29090624584035e-05
5.55018861628806e-05
0.000106013348133225
6.61696827638082e-05
1.99242467543546e-06
2.68190295206914e-05
-4.21975308589992e-05
6.89174119251189e-05
4.55705021986902e-05
2.09319509508259e-05
1.90991770721554e-05
-3.37429154251962e-06
7.35813294226624e-05
7.34230219849506e-05
6.6886271306695e-05
8.73241261261053e-05
1.575430145034e-05
8.6682922850502e-05
3.96661836814249e-05
2.96754413165992e-05
0.000121821731751067
2.88780424162077e-05
2.36195706395454e-05
2.16532807392295e-05
7.09440518830007e-05
0.00010368701198312
0.000111359427200563
0.000134544603054515
3.71002506322055e-05
7.86174899825633e-05
5.82973611778909e-05
0.000107424014597838
0.000142569297974473
8.40662137536655e-05
8.45516724043902e-05
-4.49427087197036e-06
1.78038855676818e-05
9.8555328120271e-05
6.33813845444666e-05
6.58865092105691e-05
3.65197172204039e-05
3.88342924061429e-05
0.000107775547428683
5.34367334916127e-05
9.36636118896494e-05
4.93072496662298e-05
2.16885735980976e-05
8.01137427963067e-05
7.59265257403146e-05
9.97557334502782e-05
9.21305564797209e-06
0.000112075506911888
4.10180094225537e-05
9.94198519621614e-06
7.72823105804474e-05
5.02106131277656e-05
4.05381082370285e-05
5.70235187463489e-05
2.29489792998162e-05
6.97310250315965e-05
6.02494735113895e-05
6.61771061726868e-05
5.98792378820784e-05
0.000110392914860567
7.59605911110173e-05
0.000103721761997932
5.76167646725048e-05
1.10064114214044e-05
1.4970616742244e-05
5.88072694461351e-05
2.46822539530274e-05
4.26252521928632e-05
5.27401120926775e-05
-3.47424278052467e-05
2.4659454353257e-05
7.83494050529265e-05
5.70431828081817e-05
7.84033951912621e-05
5.49826680499311e-05
3.01381942096869e-05
6.89879786062495e-05
4.83549883752096e-05
1.41127931870491e-05
4.25479309720839e-05
0.000102406161464916
7.07038526225505e-05
0.000102260489074975
0.000102342313467862
0.000111074842918517
4.66615014590299e-05
5.65322203086009e-05
4.69016421764916e-05
7.97329277837486e-05
6.91696611145804e-05
6.37676490212036e-05
5.45464895221779e-05
8.97280604207006e-05
8.17152753435973e-05
2.27222143630673e-05
7.47872846760236e-05
4.21984193017283e-05
2.13190977330679e-05
5.35508427357128e-05
2.50757166765977e-05
5.57947342741613e-05
3.97828884828079e-05
7.06433248890731e-05
6.18331963288359e-05
3.20927026826314e-05
7.89061384634096e-05
5.59326378567226e-05
9.89482371343351e-05
7.30015043217759e-05
5.68759301381214e-05
9.05150134346892e-05
0.000101230972489478
8.85375701773983e-05
8.76596827804604e-05
0.0001653940400292
3.17005917724719e-06
0.000151642162575174
4.75564803099816e-05
9.25702113876271e-05
0.000125383833701899
1.82668094997132e-05
2.76349212975477e-05
3.03125025633915e-05
6.04049801006966e-05
9.43894288717131e-05
7.37024155534758e-05
7.41753328729521e-05
7.37180070741715e-05
4.43966812577685e-05
6.04388357382556e-05
4.00779145263042e-05
3.20335381297718e-06
-2.16748409953228e-06
6.44700473680991e-05
9.80049736297906e-05
1.04853118312551e-05
2.05213224654831e-05
8.26246603772675e-05
3.670712848958e-05
4.88180451402227e-05
4.76251333564844e-05
1.30915651777024e-05
1.36918579309407e-05
9.01512282780173e-05
8.7282666078914e-05
8.92855512146766e-05
6.35023145760457e-05
0.000100534806530728
8.93205053423725e-05
5.30797026281267e-05
7.84958139048085e-05
8.72967987235921e-05
8.62329617662651e-05
8.36343232852599e-05
-3.89651968843141e-06
6.6319031748081e-05
0.000144090215887107
-1.99351083392956e-05
2.47663881196064e-05
7.9972505246111e-05
5.48081185868583e-05
1.57833772039234e-05
7.33134372587917e-05
6.99150612594227e-05
2.74794018224432e-05
-1.44545602204654e-05
7.82735396572945e-05
5.80687784077237e-05
0.000126735041238313
8.12223184595634e-05
3.22975739172018e-05
4.63156804271067e-05
7.10900411248917e-05
6.68089605324353e-05
1.11287622626985e-05
3.84543648152238e-05
6.27225031992681e-05
7.86502113335896e-05
2.19095968342033e-05
5.81322464525441e-05
8.16018763721015e-05
8.78503942507468e-05
0.000113972889869408
5.87557066744419e-05
9.74598863335678e-05
9.71956238007662e-05
4.45952060121178e-05
3.37738354927431e-05
4.46957873750519e-05
4.99820906293593e-05
8.03370428680183e-05
4.74826966285596e-06
6.29958329924873e-05
7.84269943730219e-06
4.52191116005576e-05
4.47505460640213e-05
2.8945118836999e-05
9.73086433504258e-05
1.78631897680608e-05
0.000101564820253695
8.55994589227825e-05
2.64129275786855e-05
3.94402197259364e-05
6.41153397908862e-05
0.000100685250893043
5.60183260852885e-05
0.000137543622807443
6.53526343947438e-05
4.99645482342845e-05
3.14513171744051e-05
6.91427871540786e-05
0.000101876046713205
9.79694180162425e-05
6.61358719378717e-05
4.72941850432124e-05
9.82912064509572e-05
8.52563806851826e-05
3.19353742645516e-05
3.77867773840189e-05
0.000103739480194719
6.81051488069696e-05
4.29264096642889e-05
3.83249182046047e-05
4.78925808427747e-05
7.63377142613957e-05
6.16330316132676e-05
6.23449738844525e-05
3.12309850648531e-06
3.58129568175915e-05
2.04456780236521e-06
3.72028272504376e-05
1.69295316155826e-05
5.78949569282747e-05
0.000112174940807854
5.14423557208353e-05
5.60501677873897e-05
6.65542991948036e-05
8.1138451246994e-05
1.06225705609828e-06
7.22524351605078e-06
5.33444324960325e-06
6.23303753512797e-06
6.06640610498204e-05
3.25121218929741e-05
5.98661773492433e-05
3.1003630268271e-05
8.05249788010854e-05
3.22742847947495e-05
0.000106733900732269
5.71723176380279e-05
8.03387357592789e-05
0.000104891400605028
8.35271457973668e-05
7.42282211656008e-05
0.000106076389390234
7.49695037382438e-05
0.000102847274631605
-1.81448326196135e-06
2.15224539871028e-05
4.02708636156783e-05
6.36539126044771e-05
0.000119770013145189
6.84258021279167e-05
2.79982495009082e-05
0.000102602127927072
0.000101613509954454
7.57551856527877e-05
2.01452224801785e-05
6.69323995176611e-05
5.22365713027506e-05
6.53053839278267e-05
9.02890822971636e-06
6.85921283913277e-05
8.84887970130473e-05
6.16238301924733e-05
6.83291227402627e-05
5.04991851752349e-05
9.50051712224191e-05
6.63315713747692e-05
8.10205852474061e-05
-2.36721994790126e-05
4.44873957149635e-05
-2.24104275576631e-05
2.08835000241729e-05
5.96064346714988e-05
5.77891300951909e-05
6.34071873429077e-05
8.20723840774784e-05
9.38172470577469e-05
1.72622266315006e-05
7.69155621508193e-05
5.57388314299676e-05
6.41928158487614e-05
7.03650367779684e-05
1.61227038299011e-05
3.42810780201236e-05
7.95439999353725e-05
9.18516415771288e-05
9.25018190676954e-05
0.000142411204913375
7.01315842800083e-05
2.50905001400921e-05
9.48643946124986e-05
5.6320182619315e-05
9.69028818522363e-05
2.42496483365256e-05
6.32242319034604e-05
9.0906524456163e-05
9.65118795477156e-05
0.000103144462431152
-6.64133658155513e-06
9.68460702670426e-05
3.2372635279873e-05
5.0192357848833e-05
9.04534913587458e-05
0.000104139072691556
5.32804850793932e-05
8.21495046924811e-05
3.42202180452157e-05
5.61774433283817e-05
7.02913784013093e-05
1.94326519517708e-05
6.74130385597458e-05
4.33436059418679e-05
5.48777491182941e-05
6.78560035749726e-05
6.4218830015669e-05
7.62571358160968e-05
3.24632480037553e-05
5.86233637747784e-05
4.10900935675967e-05
3.32419694356367e-05
4.53652131910085e-05
5.00790507146448e-05
2.97874243183565e-05
4.89450424010413e-05
9.38031489278484e-05
1.91220097866506e-05
3.76562093664628e-05
-3.59494131688228e-06
5.16110239930877e-05
3.7118646043476e-05
6.02680864991403e-05
7.18213321181563e-05
3.95837892767982e-05
5.46679382342448e-06
6.12697763002319e-05
2.67494379128904e-05
5.92170638289837e-05
7.48762250046095e-05
0.00010891500492165
0.000123512762424815
0.000106738424710957
0.000106567683841716
6.55638399300128e-05
0.000114431923283735
4.59878642518908e-05
0.000100875098371323
4.55415936393004e-05
4.00570962046837e-05
-7.01558231391016e-06
8.40493077538881e-05
3.57283225714669e-05
4.17412361145004e-05
-2.65965150935452e-05
8.02447579802448e-05
7.56099373521121e-05
5.99655425613078e-05
7.58868457960743e-05
3.23243031202213e-05
5.23833414368803e-05
5.2496650835059e-05
5.89684578965201e-05
9.83021868646034e-05
3.40803846207908e-05
4.55658375404297e-06
3.35090340525695e-05
4.86989352953741e-05
2.97297394409486e-05
4.35992430636664e-06
-6.23542171979144e-06
5.00506322432808e-05
7.55642668232449e-05
8.19835368866376e-05
6.49379412002081e-05
5.47399383196278e-05
6.38524562069749e-05
7.55331115561282e-05
2.04579297048405e-05
7.0866170765478e-05
8.8035115790346e-05
2.45721295340132e-05
3.05877092458838e-05
6.71743929343238e-05
4.21109700464449e-05
4.56663596068647e-05
7.34994348235711e-05
4.56619299935618e-05
1.52180073684287e-05
6.56671481770205e-05
3.99574439988811e-05
0.000101140817047614
4.3872630926428e-05
8.14290747581466e-05
0.000116027124663458
6.84751063878797e-05
6.56175810383818e-05
-7.89320019196056e-06
3.97115721272888e-05
0.000119211608306284
3.43116246823635e-06
6.45638911570973e-05
0.000131978493120734
2.7763390693538e-05
5.60920887673232e-05
7.99320919642373e-05
6.69590386808119e-05
8.92596983366937e-05
7.3366623171084e-05
8.14730231541206e-05
2.72043182380528e-05
6.69134003091152e-05
8.14513652625769e-05
8.36799915823737e-05
6.49214806050487e-05
8.23513714439978e-05
5.85597397454455e-05
6.7737199857638e-05
5.09370259652909e-05
9.73854727578239e-05
-1.95533063559303e-05
5.83480622505496e-05
0.00012246505664556
5.42646249474706e-05
8.71101045569398e-06
4.42190236587101e-05
5.45338308693117e-05
4.20879842453247e-05
6.2097272517404e-05
1.58359682077963e-05
-8.73062726452437e-06
1.36234198314882e-05
1.60975554137863e-05
5.58265138776052e-05
4.9188124679231e-05
5.41018663286747e-05
1.57162689413643e-05
7.75463901577656e-05
4.83962712941342e-05
9.89583336574622e-05
7.65697057600672e-05
0.000110971518750715
-3.15452441253602e-06
1.76053833764957e-05
1.31898065799691e-05
5.87366263713485e-05
7.35233504678382e-05
6.26707401867748e-05
7.81145275342405e-05
5.85116447929756e-05
5.08869806535157e-05
4.24945903857555e-05
4.00369245824113e-05
9.87176966566075e-05
6.16718031828817e-05
8.76810530332978e-05
6.78633189949324e-05
7.06374767131534e-06
9.08636246141621e-05
4.15111521635245e-05
8.97254348005495e-05
0.000111898146029241
0.000129248738339154
0.000107436815015728
3.50327441324622e-05
0.000103686306589543
7.12524488048086e-05
0.000106550830590934
1.66282876426344e-05
4.23066782295506e-05
-4.85458250115707e-06
-2.1950569745901e-05
5.96742782475507e-05
5.33659476690296e-05
4.04416316120518e-05
5.91163348200501e-05
6.92889678904122e-05
8.58929769899796e-05
0.000103037684823186
6.16984581444211e-05
7.97240922112732e-05
6.08869967077601e-05
6.17786699886226e-05
3.88220047167327e-05
6.16940913480179e-05
0.000113016243032347
6.4183718657099e-05
5.82348734572391e-05
1.83807364607337e-05
0.000106924348337997
7.90655603875876e-05
3.26914275178321e-05
8.02382626205761e-05
0.000110136193998282
4.88102300249835e-05
7.48610551057677e-05
0.000115131990677857
9.82659200733428e-05
4.8590019330024e-05
9.0704158322546e-05
4.14135969592945e-05
6.24325863538981e-05
3.46978417356008e-05
1.93560730591026e-05
7.09060773002438e-05
5.79145742956047e-05
5.3229719614742e-05
6.90395644504894e-05
9.07091430267931e-05
8.28145343692121e-05
6.29324725299112e-05
5.00357357467231e-05
3.8447253547309e-05
7.87077712726385e-05
0.000113689420165164
5.70092822077734e-05
6.692012995561e-05
9.1038928357368e-05
9.46297854143599e-05
9.71295938144608e-05
8.88228929249607e-05
6.5052477017371e-05
6.29666629934862e-05
0.000131505388623597
8.75228831953641e-05
5.27568340393752e-05
0.00010602532655145
0.000111686824680952
0.000116309240952873
6.28031075141074e-05
1.68776285696579e-05
5.68118266036052e-05
3.91391995283555e-05
7.18883659369624e-05
5.87683586465249e-05
3.18929513604334e-05
9.91537906350854e-05
5.41917043620978e-05
5.50421971878894e-05
-1.89104172394134e-05
6.04131187967106e-05
8.87030955866203e-05
4.74098329780527e-05
7.1541746165657e-05
7.81110526772731e-05
4.34656695100565e-05
9.77791732385989e-05
0.000127356632926781
9.07866275715752e-05
3.56594071546583e-05
5.58118707950548e-05
0.000138277726818046
3.67154667562521e-05
6.98554787706548e-05
4.96696708819423e-05
5.6817131383569e-05
8.7529699984588e-05
2.43105817147836e-05
6.9741195420578e-05
8.92260268703804e-05
7.51411789617727e-05
0.000106910523474626
8.57407511237391e-05
0.000112654249494973
3.69042220665886e-06
2.47411058584086e-05
-1.26411446835765e-05
0.000117763112093627
8.39588251104335e-05
3.82775379151275e-05
0.000105593928571524
3.2866875566442e-05
0.000154619161689119
5.39379113370664e-05
8.56836355740017e-05
7.72989861610704e-05
4.99806069791593e-05
7.97894082722207e-05
6.54421720904434e-05
0.000153758426599693
8.21759945505126e-05
0.000105589121316978
2.18504795464358e-05
1.56125629901264e-05
0.000117337423699302
2.72026617394045e-05
7.29587113358602e-05
2.98283981106009e-05
5.96246686703211e-05
2.63015576625715e-05
4.66533820606413e-05
6.22350887240116e-05
-2.5457591062197e-05
5.14332159565103e-05
-1.81264423691806e-05
5.15662939977534e-05
2.67705945074254e-05
1.30338976154366e-05
3.66656229515106e-05
3.29044397165845e-05
4.57406108595267e-05
7.47092245936822e-05
8.86718593792247e-05
0.000115181743027224
3.84177454682078e-05
7.53704569889609e-06
7.21373229294408e-05
0.000107656321445888
7.70864887077255e-05
2.34575544188471e-05
0.000154903093004894
7.80345649631792e-05
5.60945165010454e-05
6.34189491857419e-05
5.48449413858818e-05
7.50098030615757e-05
3.21905753884e-05
2.41505029213232e-05
8.97151445378669e-05
8.40594425497211e-05
4.43957359068939e-05
9.19399026372691e-05
0.000113007032533695
7.02559314491514e-05
7.20929423012198e-05
9.95009582101737e-05
-5.80764409622045e-06
7.60363861712232e-05
4.35497314853005e-05
7.52623305156125e-05
4.10944706097759e-05
7.84140328292516e-05
7.53991778647274e-05
0.000100513360448732
6.18978808512984e-05
4.17081228556777e-05
7.06832680344612e-05
-1.23191997241358e-05
0.000113060286082212
5.84547914935854e-05
5.89268699917534e-05
1.81095571417427e-05
7.77488883071755e-05
2.66451105721443e-05
7.75069085132875e-05
4.57038110083637e-05
1.01980541545632e-05
7.26269932544191e-07
3.29599138720168e-05
9.31546431829528e-05
5.23803601193461e-05
2.30246257134799e-05
5.49539377083092e-05
3.54921866039693e-05
0.000104465990441738
2.42715368526278e-06
4.1889261488874e-05
6.08282372566546e-05
6.60663133519107e-05
8.1678215181266e-05
9.85380590071906e-05
3.55180904433272e-05
6.50741375155543e-05
8.32122510011035e-05
3.20659295030434e-05
5.64212025812203e-05
5.60620266423524e-05
8.57456808832183e-05
7.13191009168224e-05
6.00521678020276e-05
2.00299257034856e-05
0.000114983665744935
3.12090924797967e-05
1.81974280320222e-06
9.1641777164029e-05
0.00012625079867279
2.95133144894288e-05
7.39905593681459e-05
5.36677783981182e-05
3.39156969330876e-05
4.75619149713302e-05
9.84212971722224e-05
9.61838596359894e-05
8.19744022806816e-05
8.66206048274831e-05
4.61927878795985e-05
7.23150921738502e-05
2.46974651983204e-05
4.02356836406727e-05
2.51593212533155e-05
2.60623248921057e-05
8.63504506275899e-05
4.31220099153946e-07
0.000137842594543374
5.01772313767796e-05
9.0206900545283e-05
6.68858674678395e-05
2.50260037713906e-05
8.66491648883436e-06
8.38584564680717e-05
6.74186031063904e-05
3.81593227324097e-05
8.37373526043086e-05
0.000107516731979907
2.53039306959205e-05
5.47842340025568e-06
2.12839347000333e-05
5.57648205874821e-05
9.52272279140347e-06
5.73927730174529e-06
3.20241085660411e-05
1.73218330504337e-05
7.25628723724044e-05
3.34294895635249e-06
0.000173151438583818
2.67633907782968e-05
1.27716335210756e-05
8.76758795954546e-05
6.9076820010954e-05
6.0315198967711e-05
8.83119216808996e-06
6.36553018607725e-05
0.000117802688658255
4.1768847050647e-05
9.89225693227074e-05
4.0586488356129e-05
6.79871797986505e-05
6.98180104759566e-05
6.21610108114539e-05
2.14656986164024e-05
0.000143927999138807
0.000116780607473837
0.000121666943112868
1.8594532174026e-05
8.64719287292468e-05
0.000125017558748152
9.83711679058349e-05
7.98173028998512e-05
-6.86538380745287e-06
0.000118175557212864
6.75060886658822e-05
4.24741382080083e-05
8.22173651338839e-05
5.19057239210835e-05
5.22421148159001e-05
3.94441372063544e-05
5.49162585222829e-05
5.33016149551281e-05
1.82172627442703e-05
4.24585433156657e-05
6.72118336624595e-05
0.000100301910582546
0.000104170183541878
5.08739057882843e-05
1.40487561321243e-05
5.45194973452428e-05
4.59331909961729e-05
8.24355935559066e-05
4.32479208936422e-05
8.57803903435996e-05
5.29623567394847e-05
8.06322104203531e-05
7.94127178305589e-06
2.84650842343814e-05
4.58240976744757e-05
4.50497220055818e-05
6.16993147173907e-05
2.24898159957515e-05
-2.7232360512475e-05
3.05228507470008e-05
0.000110635663243046
3.44759331783271e-05
4.52795202173727e-05
5.00522494958582e-06
7.98510667480017e-05
2.85693537639962e-05
4.30338917823009e-05
7.83375062298919e-05
9.80911831808498e-05
0.000106958314744892
8.4251889733136e-05
9.23052370886575e-05
5.56744743289828e-05
2.97414199333406e-05
0.000112229041142349
9.98949014512736e-05
0.00012996335214754
7.21043241739555e-05
9.91173384251563e-05
6.96810144795663e-05
8.53519023012594e-05
9.84687903250575e-05
0.000103736059564378
7.15640972794322e-05
7.05636076465833e-05
5.21942322046197e-05
3.98655305566932e-05
4.63330443040332e-05
3.50561158551642e-05
5.6851235317498e-05
2.25759451238422e-05
8.18318604265635e-05
6.42678380432699e-05
9.18002402877642e-05
3.40841229792738e-05
2.6313861536316e-05
5.33074525130773e-05
2.05500221065694e-05
9.20166476000176e-05
3.96159483789915e-05
4.64904391373422e-05
-9.69543036738186e-06
0.000104236052601676
6.01114051394673e-05
3.89793683364481e-05
4.97845778772693e-05
4.14568208588913e-06
3.69468613901963e-05
7.67652682914542e-06
9.89114684673629e-05
2.86477322206599e-05
1.46064666107396e-05
5.01856379657283e-05
1.57021222556155e-05
8.50681195490357e-05
5.32411163692414e-05
1.10789029180039e-05
2.65973164680133e-05
5.69359484245538e-05
9.66493372401463e-05
6.98990267804694e-05
7.91654721391322e-05
0.000134965289040086
0.000105543981005747
4.40724868716705e-05
9.84829666478599e-05
5.90753135461299e-05
9.52220527161474e-05
0.000133551724611761
9.4740480201492e-05
5.86687882752187e-05
0.000121801463391391
2.51947178839008e-05
6.02265893949092e-05
0.000103286667456475
3.74124778170133e-05
9.54304712100279e-05
9.55186137748633e-06
1.72714649279953e-05
4.89155324001407e-06
6.62363655184432e-05
4.71712946803681e-05
4.31048144320668e-05
6.58208779770389e-05
4.12238807047607e-05
4.3886400303379e-05
0.000119576691619633
3.3629099222095e-05
5.10997207867515e-05
5.12820510260086e-05
6.64035077440006e-05
4.7845189329739e-08
0.000107350284097087
3.79190255012043e-05
6.55178179853047e-06
7.00961248072022e-05
8.87728381736911e-05
1.08119014865817e-05
8.67938358618181e-05
7.56834154840954e-05
7.57418109754286e-05
0.00014463765240205
4.01512518584295e-05
6.59725755874862e-05
4.75559640830335e-05
3.04128139857685e-05
8.79146945898537e-05
6.99279638275804e-05
0.000105201801048658
3.59352789791893e-05
4.47654271774429e-05
3.48522657694668e-05
5.6190757993264e-05
5.45543750419958e-05
7.54639261057637e-05
1.02610790861216e-05
0.00010254871415178
4.25435606702701e-05
6.62963582387801e-05
3.87365173434357e-05
3.02835160184644e-05
3.96409190528456e-05
4.6680003196638e-05
5.95336891869219e-05
3.00888944804195e-05
3.7065265728076e-05
3.7155530395256e-05
6.31951313218534e-05
0.00010413100006657
3.33476377885787e-05
5.47616250858438e-05
0.000103668458844146
1.71685043093653e-05
1.12019416877251e-05
4.57610136919883e-05
8.90911944488361e-05
2.66976282698034e-05
3.43221798549332e-05
4.96693502880172e-05
8.47276334104303e-05
-8.14122364895533e-06
2.94293365134345e-05
2.55440916576775e-05
5.42809777974143e-05
0.000112536234107722
1.41616028733634e-05
5.00609773617994e-05
4.65573935658473e-05
-3.73498782280252e-05
4.735409115785e-05
0.000103535002995936
2.9378435643323e-05
7.70877217096534e-06
3.20456267357137e-05
9.01278695776118e-05
2.58110309830039e-06
0.000109969975104929
6.95706670995023e-05
1.93169214965641e-05
5.49928604746165e-05
7.9275015898465e-05
3.49831646373839e-05
8.76631869792047e-05
3.05761702302029e-05
0.000119116263458488
4.12028709071753e-05
4.73822313676583e-05
5.93474716536383e-05
5.89662001386231e-05
7.9773637336115e-05
3.7629468205977e-05
7.18801783769065e-05
6.47798512712537e-05
4.19747229680772e-05
6.78702413510377e-05
1.27088652481622e-05
3.2560545776055e-05
2.8538283661253e-05
8.98799284616541e-05
7.70719761605166e-05
6.44993827524598e-06
4.14601193558052e-05
-1.89618257289046e-05
8.68824460510931e-05
5.87554540166133e-05
6.34271354240644e-05
3.42680386102864e-05
7.65812097567219e-05
6.84344021738694e-06
2.28110607269674e-05
-1.42230294393366e-05
4.71950266254663e-05
4.40326943674734e-05
6.30530073624703e-06
5.33216296212845e-05
-2.78334776439756e-06
1.51193962412867e-05
7.06821258013163e-05
7.20018537665007e-05
7.32205349435964e-05
0.000127505514651499
5.86447484807363e-05
0.000129756973302909
5.38603877232709e-05
7.86519476768979e-05
0.000113234569960235
7.86525247287425e-05
1.07312095575833e-05
7.01330028054044e-05
6.04723092986126e-05
7.91462855522727e-05
4.42385161029095e-05
8.83512853244572e-05
4.11854880910272e-05
3.30301108951678e-05
3.97961979694366e-05
1.92641332263677e-05
3.56576204864206e-05
1.85967702513611e-05
5.9591436407887e-05
2.97060364978986e-05
2.87921532269648e-05
4.9150369306578e-05
6.36435215091272e-06
7.76502994657404e-05
8.28557390918276e-05
9.69457909449268e-05
1.67280904969358e-05
3.02012924699553e-05
1.67164786834447e-05
7.25642998690267e-05
7.43894371062173e-05
5.5335107520032e-05
5.61683097996835e-05
3.95658442595366e-05
4.14553577630899e-05
4.39352196971e-05
7.13944452001878e-05
0.000108693405865948
6.54239553413107e-05
1.2673002447919e-05
4.18062209047072e-05
5.72288302853954e-05
6.80076828518916e-05
9.68683350512975e-05
9.14168308642727e-05
9.3360509395688e-05
7.10521349413302e-05
2.37776522188589e-05
8.85191687873487e-05
3.74646269071126e-05
0.000129517122125712
0.000102084904202509
2.89215321608563e-05
6.24249349903089e-05
4.63995264177331e-05
1.63770190100756e-05
-1.57628531151462e-05
7.68255485261937e-07
4.27196097287382e-05
6.32570907120121e-05
8.80832701676125e-05
4.25558664616933e-05
0.000125628020791806
0.000125172963463558
8.84741769156356e-05
4.16048140062762e-05
9.0231800253141e-05
5.28841701310447e-05
1.15524656328957e-05
8.14661445089633e-05
8.93844469724684e-05
8.30756867354759e-05
2.06234697096688e-05
4.22465799445081e-05
8.95631159599308e-06
4.38458028669482e-05
-2.68537542333867e-05
3.31071738877879e-05
-1.81123042466647e-06
8.44977063127922e-05
3.73991689638726e-05
2.85704463431659e-05
8.48744296308309e-06
5.62512921045651e-05
1.48828185387293e-05
0.000112050657744944
6.22288876911058e-05
6.17400503282626e-05
6.41477585715944e-05
5.61884883048209e-05
7.23466025230079e-05
7.3980139093365e-05
5.0774226602588e-05
6.82947072602016e-05
3.14367590785625e-05
7.36662330560792e-05
5.75976717081809e-06
7.90645470706152e-05
4.75184723019858e-05
2.58766098840601e-05
3.33101021531441e-05
3.68659001155884e-05
3.67633478120371e-05
6.22105509007914e-05
2.19451927334476e-05
0.000123189238729865
8.4964205940912e-05
3.36826802141541e-05
9.1928951322506e-05
0.000106883256062893
7.85643076294838e-05
4.3151793961509e-05
6.46782307332863e-05
3.42482467500519e-05
6.12034532693517e-05
6.90714007490308e-05
0.000107628196018262
2.89310134141189e-05
3.34072897201761e-05
5.05297602272163e-05
4.54581472265092e-05
0.000134534855449258
6.52772490342521e-05
4.5051907482104e-05
4.36792016049371e-05
2.12280256228566e-05
-2.34422591419076e-05
1.74919104672863e-05
7.32273027857561e-05
7.83963379254195e-05
-3.29196399581065e-05
2.30351267233294e-05
4.15974507132618e-05
-1.38297503169485e-05
5.5115505164067e-05
3.53306752605044e-05
7.75046985581171e-06
5.60914663465117e-05
4.34028091722591e-05
2.74543948751364e-05
1.21582500590473e-05
5.94010093451827e-05
4.79166301615732e-05
0.000118793039086296
4.91440954728963e-05
0.000113305076801405
4.85704573467796e-05
0.000139332025611408
3.17188539179006e-05
-3.34269938044983e-05
0.000103970545518202
0.000108049176072342
9.84527187642372e-05
6.33240936659279e-05
7.76356942968458e-05
3.79778279653938e-05
2.39976584572528e-05
9.58660121903732e-05
7.37356932437945e-05
8.94925183381821e-05
4.48430533191971e-05
0.000105259698716009
6.26534646967016e-05
0.000114700628859673
7.12861273332768e-05
7.88637003108485e-05
8.11737400295597e-05
2.26185525937941e-05
1.21394441884955e-05
5.08013023172897e-05
8.2535348379901e-05
-8.56196632881466e-08
4.45086443694473e-05
9.19736099856833e-06
0.000118966815011554
2.2398062953455e-05
6.03071031312859e-05
0.000104964273120028
6.82045843196891e-05
7.368141546134e-05
0.000118545088913905
9.79495176278736e-05
-4.48386158637109e-06
5.0261280450553e-05
5.38806299942479e-05
5.1914031024517e-05
8.57564395982073e-07
1.21445631435126e-05
4.0754546036821e-05
3.96579359192928e-05
4.60088784433261e-05
6.1156893381641e-05
3.34711410399393e-06
2.25912275579389e-05
8.21588133323747e-05
0.000124503378476706
4.79398735187658e-05
7.31480174558395e-05
4.60179690110169e-05
5.36442185623119e-05
8.00638748102115e-05
2.67406981321828e-05
5.21967849340467e-05
8.40892106995736e-05
9.95865043220568e-05
8.25483729696002e-05
8.7452049525587e-05
9.27829829344261e-05
5.2632284754179e-05
2.42254555201323e-05
5.56658220615145e-05
9.81846267262975e-05
7.44937458071937e-05
6.97279045174732e-05
2.29696419745047e-05
8.78947149035451e-05
0.000120887513319938
0.000123978078340984
4.21822306129537e-05
2.73493868351592e-05
7.87046659923525e-06
0.000115676611660245
7.15899499000868e-05
9.77139771669822e-05
6.48278901217034e-05
8.64521123629421e-05
4.35817181285269e-05
6.49975138138141e-05
2.59936749705079e-05
9.01448046288064e-05
4.59510533579153e-06
4.33309233819513e-05
0.000105389141047226
0.000102426336083344
7.05328850999615e-05
7.13158585242621e-05
0.000131362073184532
5.53132026610755e-05
7.62227447556093e-05
2.59499994235535e-05
2.44072648767159e-05
5.43464769397068e-05
5.14572534672231e-05
4.95467868807997e-05
5.40155713156104e-05
-7.84183146911187e-06
6.27746820474566e-05
2.53365558224668e-05
9.24082804233219e-05
6.17591965799106e-05
6.86102769918462e-05
1.07351262646602e-05
8.05228097189209e-05
9.29130122989714e-05
4.1944060317879e-05
3.1850327573263e-05
5.41059123966063e-05
7.46288461669677e-05
0.000113920006651852
4.7539779095967e-05
6.98458521243845e-05
8.60168109651911e-05
4.50481154173132e-05
3.98487066646651e-05
7.61521104529549e-05
2.09824956086157e-05
4.04779664651842e-06
5.18355807250463e-05
7.38286344048645e-05
1.15425453474617e-05
7.41926610674267e-05
2.71587631424644e-05
3.404062845403e-05
2.89489098179224e-05
4.19792601051044e-05
5.06685503918497e-05
4.33294800178727e-05
6.11601245712653e-05
1.58402592427918e-05
3.56644804498647e-05
2.41072190501857e-05
6.84703235056317e-05
7.48476333789723e-05
9.30074266808494e-05
6.09862514004821e-05
8.65194267369991e-05
0.000101642696586636
6.83765045207909e-05
4.99372006371486e-05
0.000112362380210695
4.33293676929739e-05
0.000105574764555536
5.59352002702927e-05
7.40010486881023e-05
8.90941632132169e-05
0.000117065163084288
6.39694397328845e-05
5.39344162554235e-05
9.52910133790632e-05
7.83022073978454e-05
0.000104560595905779
6.2311659676883e-05
3.59435541477985e-05
0.000122913426812565
7.45579747412709e-05
0.000108775057682521
1.18795865242033e-05
7.31805968083665e-05
8.58314638623265e-05
4.72353101103491e-05
5.12835560044588e-05
6.36197351479969e-05
2.25372554158698e-05
7.9854214882595e-05
-2.5318645091415e-06
3.688252968036e-05
1.79429176144084e-05
7.12197207362456e-05
3.57715929478312e-05
3.65544616636978e-05
1.28227849249926e-05
9.0392721078034e-05
2.77287333326595e-05
2.72431669641957e-05
6.74969707548488e-05
4.18947685315073e-05
6.48868884423327e-05
6.8180487069669e-05
0.000109303328675362
0.000102788596345059
4.11872797254832e-05
0.000105205645060537
1.77869547234139e-05
9.5220978638955e-05
6.52472975592883e-05
5.20196079730365e-05
9.96370491263108e-05
9.28050578046234e-05
0.000145627005591235
5.85940873233571e-05
9.45460853707559e-05
7.43546706739951e-05
0.000133932724028813
7.87427070330836e-05
-2.70519687857121e-05
8.8136664767946e-05
1.7255769686547e-05
2.09798670423144e-05
6.30538479644585e-05
3.07225520237333e-05
8.26046975992206e-05
1.93395719625237e-05
2.96987955695605e-05
-3.909370812136e-06
4.93343807985912e-05
4.57400959761923e-05
4.04626922957475e-05
4.50548101676991e-05
5.3990866079637e-05
6.86927214658751e-05
6.83468982892014e-05
3.11918532161891e-05
0.000100876864298683
7.3449826026113e-05
3.47793825886238e-05
-9.27273323330238e-06
2.81950774102456e-05
5.4427177307688e-05
0.000122091810759839
1.78055307393649e-05
3.47588489646657e-05
0.000109685287517075
5.02842613272928e-05
1.92102522409788e-05
3.68416406345455e-05
4.45364419522508e-05
9.71134504425777e-05
5.56458607269646e-05
6.35037522007019e-05
-1.97943481907939e-05
8.23734391894848e-05
3.41740472274316e-05
8.68000697717892e-05
8.43520055973677e-05
6.90457667625165e-06
0.000123365766621737
6.49842132763045e-05
7.26283165809734e-05
0.000100530079810982
9.59010247685714e-05
0.000119904733323853
4.70350816263011e-05
8.46218930070316e-05
0.00011454802071624
4.97470462989021e-05
0.00011344886583536
6.71372938109113e-05
5.1253961095016e-05
5.84311915271616e-05
6.81404152541121e-05
5.96222180779776e-05
-4.71372577229914e-05
9.26650700911834e-05
8.5176478194482e-05
-2.29750398187079e-05
2.3254018189544e-05
0.000116743654361019
8.76218895980774e-05
0.000124867373116784
9.09862470160768e-05
5.21506520326269e-05
3.62683152600471e-05
8.18308998930418e-05
1.6949471534869e-05
-9.6274213402922e-06
-1.04304302968649e-05
2.5888557651464e-05
5.49472138594518e-05
0.000100145523382602
2.29051155052845e-05
0.000106727199543885
3.26964336977921e-05
6.61401064469232e-05
3.08717522859493e-05
3.53627929460867e-05
2.37488527176431e-05
6.52857220532025e-05
4.51099514723642e-05
5.43909876844899e-05
8.02395215403675e-05
2.42371195032939e-05
7.62477602841832e-05
5.34984996345019e-05
-1.69018054746745e-06
0.000107040513556783
8.62757927285616e-05
9.28446568418401e-05
9.59753915438168e-05
1.35438927807207e-05
7.89961125526616e-05
6.21068692859652e-05
6.11933806502427e-05
6.67576665499755e-05
5.22418421323892e-05
3.49457391168826e-05
6.80895033482105e-05
-3.43485120598523e-05
6.14054633581674e-05
3.18268955850632e-05
7.96401599860879e-05
3.57219880016974e-05
3.80794075531193e-05
7.66886950876789e-05
0.000107643676590785
-5.33487586082688e-06
2.85941065903428e-05
4.65940050262886e-06
0.000105742427807609
8.9639567873401e-05
9.00208955620364e-05
4.02369328790492e-05
1.85245511013868e-05
5.06790756602825e-05
0.000104821727516046
1.00443319267167e-05
4.46138589648654e-05
4.96923193569284e-05
3.56219008471699e-05
2.62101872551622e-05
7.60455684562977e-05
5.45128195081189e-05
0.000105258893832078
3.62508720051372e-05
9.91476424468965e-05
0.0001018370991468
0.000116176774553318
0.000128256221082339
0.000134062569638077
8.7776343440955e-05
7.39513726321093e-05
5.79558989254359e-05
0.000126981065592953
4.56634152413889e-05
1.63985422978837e-05
5.028750640343e-05
3.44239701972864e-05
5.51974083599995e-05
1.77017442464668e-05
5.49028831675231e-05
4.90965186525236e-05
0.000108344918354894
7.84404388851744e-05
-6.28422158156689e-06
9.51197951854432e-05
3.98067280119767e-06
4.44609504746375e-05
5.00834445631956e-05
9.58580302750074e-06
1.37110002191838e-05
6.82811623306061e-05
3.78168142414841e-05
5.54430917162728e-05
7.24087647216932e-05
7.25900380613095e-05
7.00004614311994e-05
5.70847491082695e-05
6.5494771792404e-05
8.73788911288511e-05
9.63235446504638e-05
0.000109312138085205
7.13379897245973e-05
7.70725399232266e-05
0.00011586172163132
7.83291183230231e-05
2.02338426776958e-05
5.12991856241714e-05
3.95953551911268e-05
7.44573194755392e-05
2.74389098599925e-05
5.03647366573909e-05
4.10601936212456e-05
6.87862805245879e-05
6.04824744521894e-05
4.21425272147865e-05
-1.02711550143948e-05
8.57579676946413e-05
0.00012061183154635
5.07904126990022e-05
0.00010672698527516
0.000108507331948709
5.28827561648516e-05
4.88024444584933e-05
7.63016469916318e-05
2.39022382631912e-05
5.19643007971214e-05
5.8149638988887e-05
7.51179073647927e-05
2.77264954911664e-05
3.58119570427567e-05
3.55543487832623e-05
6.24898828064924e-05
5.8191869555026e-05
6.62987133727953e-05
5.99415527194896e-05
4.36993651450845e-05
9.8316230482288e-05
1.51123828795463e-05
0.000123944827406037
8.68097909804284e-05
7.81482690524659e-05
7.50659163796539e-05
-9.80244065630636e-06
9.09861222205757e-05
6.78614845920675e-05
6.4859125434198e-05
5.12760034419105e-05
0.000110701113351952
4.6598037523014e-05
4.69436380528415e-05
8.00827195179035e-05
7.42223213419338e-05
4.06051301906936e-05
6.98391875808563e-05
2.47921540728658e-05
9.706885914503e-05
8.79417606696647e-05
4.10617991354101e-05
2.54564760054775e-05
4.34400695149052e-05
7.44512353877691e-05
8.37015578151843e-05
6.45997158666767e-05
-7.48183230531929e-06
2.99157287664499e-05
5.21907600389823e-05
6.83579787807257e-05
-4.22795632608385e-05
7.74938932377633e-05
0.000109162007014945
7.88809066930254e-05
-3.49371029392715e-07
1.94436426861648e-05
-1.08563425109308e-05
6.90199211568718e-05
-9.38474042463608e-06
8.2722507834291e-05
5.6548448204018e-05
-2.97599663128419e-05
4.80194442322163e-05
4.07428170718956e-05
6.92596615850064e-05
7.17191432920759e-05
9.60827806495284e-05
8.41541908004131e-05
4.45096778335348e-05
7.44374101127643e-05
6.70179540860492e-05
7.08124634041019e-05
8.31912225533153e-05
0.000153246022710066
5.0174103870033e-05
2.92885508882971e-05
9.55534621122759e-05
9.9255035882544e-05
0.000103472558497569
4.18970859238357e-05
5.30297647827918e-05
2.12275168938303e-05
3.22792898001725e-05
5.92993740215155e-05
8.65418854565032e-05
7.34554007892628e-05
7.539967304053e-05
3.99045864648312e-05
3.42657887558991e-05
6.30812613468463e-05
6.77658177286955e-05
3.35483563395579e-05
0.00011503885543252
3.37044874307545e-05
2.89608312614819e-05
2.16758715743481e-05
5.2995292740252e-05
6.70211049728035e-05
5.1304244977214e-05
9.11736577802586e-05
6.65100294627797e-06
-4.13639534803445e-06
6.07415428979166e-05
5.33748620635796e-05
6.91943598896934e-05
2.50834183711669e-05
8.31167461139137e-05
5.07368579638468e-05
7.93095544171969e-05
-2.45964997958815e-06
9.9349908908702e-05
0.00011208494572752
6.51225632535862e-05
6.57417225372733e-05
4.8232330561499e-05
7.46926756655202e-05
6.1105491028912e-05
1.6261878776738e-05
4.40554922537903e-05
0.000101644467302853
5.9337439909176e-05
2.82254065900117e-05
6.4874794554004e-05
0.000113162169620431
8.89135640597637e-06
6.27225563122367e-05
4.93233354241704e-05
5.44722015987794e-05
6.85792945991279e-05
6.20362006884857e-05
9.31923044065472e-05
5.94835900666321e-05
7.44159746795277e-05
-3.51729847426287e-06
8.39261574718432e-05
1.82847556977984e-05
2.13206580753537e-05
1.40953398651878e-05
-7.88192070228817e-06
5.90689660573707e-05
-9.22799075109431e-06
9.65869322623119e-05
4.93525501821515e-05
0.000107078573859723
9.73373797569644e-05
7.05225668189057e-05
8.22946561732308e-05
2.26949704090561e-05
6.75378835786391e-05
4.56906503838879e-05
0.000136668055858097
0.000124465150167965
0.000115950388701095
1.94171042122346e-05
9.95103026425107e-05
8.69136569872949e-05
5.90308437038035e-05
0.000124740747761886
0.000105702022692953
6.87875073196251e-05
5.63028689340534e-05
7.43857600403991e-05
5.60795258475911e-05
9.85344619944396e-05
6.57670325347592e-05
-5.66547595123445e-06
5.75072880482238e-05
0.000100727375137633
8.37332024383654e-05
9.04949585985473e-05
1.41377056710139e-07
5.92135977676173e-05
7.10565732665547e-05
-6.26665784744572e-06
7.72580920550833e-05
6.11680734497139e-05
8.67056464467955e-05
7.72264192891673e-05
3.88116347392153e-05
8.09607279088849e-05
9.95618701867835e-05
6.94538033641055e-05
4.540741833074e-05
3.43665391953165e-05
8.12280759075905e-05
0.000127012633038306
7.11912183888882e-05
8.86692402254746e-05
5.3516115158539e-05
9.12150113398456e-05
7.84296318385491e-05
7.13656765329921e-05
9.29155629358799e-05
2.76577058790194e-05
5.01763881712881e-05
2.75171099047224e-05
5.45376278696503e-05
6.48045185420416e-05
2.78607555126079e-05
-4.38373612004504e-05
6.32002080334488e-05
1.35564452091155e-05
5.53004733819823e-05
4.20243600091942e-05
6.8785174694864e-05
1.24237509719404e-05
4.59674157241783e-05
9.47147418576615e-05
3.18851212923444e-06
0.000100403984365095
5.9478433650924e-05
2.6217873001336e-05
-1.10889383374662e-05
8.59105917971904e-05
6.1668234933854e-05
8.76137012132135e-05
0.000116480396306891
8.14647432554109e-05
2.79979138365583e-06
6.47263615305535e-05
4.31578921034285e-05
8.31817508765016e-05
0.000135621954645329
8.80116100346303e-05
0.000124599052368687
9.38110269788403e-05
0.000104273241525607
-9.79850485597646e-06
0.000103214034647161
3.13269757607452e-05
8.47858664012351e-05
8.01951867983654e-05
8.778191962671e-05
8.45655423396109e-05
0.000110327197718649
5.08016535012654e-05
4.94628784452066e-05
4.60328154027984e-05
3.81135751705135e-05
4.52314735893578e-05
2.79159844885447e-06
3.43745685756574e-05
6.89826742227693e-05
5.46047147502524e-05
4.24717086608362e-05
8.37613152151877e-05
8.59754353824474e-05
4.43107196154713e-05
7.94543614700062e-05
7.44183006835659e-05
5.34693212126659e-05
6.44772922059444e-05
4.00021489903175e-05
-3.21428304365159e-05
-1.15136656668672e-05
-2.39429207024308e-06
4.34098521686612e-05
8.55096000824991e-05
0.000139145880309378
0.000110131008033633
7.31482219445559e-05
8.09721663557395e-05
8.06237534207485e-05
7.07560818956744e-05
7.02177721583828e-05
8.0359749675639e-05
4.31306660708878e-05
0.000101724458398794
2.71977270865521e-05
9.87898698579662e-05
2.00956839202787e-05
8.7077772885114e-05
0.000127391138455856
2.52868217203004e-05
0.000153666212643402
5.8865076572196e-05
4.08539446163108e-05
7.71493937382514e-05
0.000113572854672893
1.19778293968607e-05
4.44278830194677e-05
0.000101868496410092
2.92748834744704e-05
9.24654327744385e-05
1.86927347644814e-05
4.19158000100271e-05
7.95761259736367e-05
1.66433503125732e-05
3.28070552898946e-07
8.38561248479345e-05
6.81507874015328e-05
1.20997574640116e-05
7.71190366591152e-05
2.4767069726918e-05
7.40552402554086e-05
9.77798376012601e-05
9.38284086320988e-05
6.00229721187275e-06
6.36962100798182e-05
2.32901547748378e-05
0.000109861366811649
2.63923777745479e-05
6.58586441869166e-05
-3.73964331797346e-06
2.16385453612452e-05
4.10943794384335e-05
6.93041500938175e-05
3.79310326029983e-05
3.02382074768019e-05
5.04683914577645e-05
3.4013348856894e-05
4.41668454229332e-05
6.62569286485923e-05
8.08078963921016e-05
7.21496307578563e-05
6.11315628517005e-05
5.39470925406201e-05
6.84104236470215e-05
3.17749948182274e-05
8.15249897882055e-05
4.32529277037307e-05
9.09185792289268e-05
3.864219497402e-05
8.06641764854035e-05
3.69503507326599e-05
1.57391114647356e-05
7.53850534194159e-05
0.000108344658441168
0.000100209734570252
7.99573972844658e-05
2.41829728357836e-05
8.02807107976191e-05
0.000104472828396342
0.000102691427891144
5.53947483397096e-05
2.46021301798418e-05
3.22708011247603e-05
9.0028488794798e-05
4.12157776415779e-05
3.42723309808171e-05
7.45617349028363e-05
5.72867425903907e-05
7.86046243092741e-05
7.10388084365078e-05
8.24142350036019e-05
3.9822270639078e-05
7.33849171618038e-05
5.42322384025215e-05
8.37445476786061e-05
2.91166784677675e-05
5.34009105324194e-05
9.08642610034399e-05
6.33127912138764e-05
8.02915011433075e-05
6.00498278877645e-05
6.63197559816538e-05
2.22443614268888e-05
2.6984691635564e-05
3.09687318411578e-05
6.80467698066937e-05
7.91004554236174e-05
1.3708828223985e-05
7.63678208539637e-05
3.99487010971131e-05
6.55429317320286e-05
5.18412532389288e-05
4.74822274818033e-05
7.47351809376169e-05
8.7851178543031e-06
8.29764905621697e-06
5.41186647378793e-05
6.0470818190015e-05
9.23489885035821e-05
1.37046187486864e-05
0.000117228161199011
8.71340502476231e-05
8.3266194426849e-05
5.86662654978328e-05
-6.71814362842489e-06
5.09318292668088e-05
8.18001030775907e-05
7.92307906504823e-05
5.27093017672215e-05
5.39480700474456e-05
-7.30956115403011e-07
-7.56193745775282e-06
3.45761278551903e-05
3.65391505128756e-05
0.000104164443176186
0.000106810611047441
9.79943271929879e-05
4.68934808617432e-05
4.67794872361545e-05
1.58287752139715e-05
8.70624862304761e-05
4.93129703412503e-05
4.25090026394517e-05
1.31999626731006e-05
9.70733697936565e-05
4.19925358309032e-05
6.99806526166413e-05
5.13372489535077e-05
6.66387854412524e-05
3.33215003175787e-05
2.97893969076166e-05
6.50547585365224e-05
3.89288084643693e-05
7.3538626616327e-06
0.000108605921262613
7.04685440115742e-05
9.70646065883188e-05
6.33238699759159e-05
9.32021771599354e-05
2.76874036252018e-05
0.000104554961675065
2.55937616594395e-05
3.41608310386394e-05
2.84654776935559e-05
1.47420618488278e-05
4.48724161680814e-05
1.92517822746859e-05
4.33182990758726e-05
6.69489128831996e-05
2.96148073375209e-05
5.52136443111733e-05
9.57816078578254e-05
0.000113799822769896
9.39682295780403e-05
6.59992796211159e-05
5.78841331067027e-05
5.60615131274064e-06
8.87255003938325e-05
9.54189196918868e-05
5.74168150459588e-05
1.44695065840562e-05
-1.77028152162144e-05
7.77648356570313e-05
9.10756650895365e-05
6.45524600438016e-06
4.42120944642154e-05
0.000108152097025653
7.34891927345118e-05
6.45887866632311e-05
8.56400282005184e-05
0.000104848705850672
4.59277665736204e-05
7.69227598623856e-05
3.03291241787251e-06
8.68422558928468e-05
3.44105967155393e-05
9.78261969679307e-05
3.40969854805437e-05
6.01751504621003e-05
7.68265277888501e-05
-3.67124037371316e-05
5.60097871014236e-05
8.28219321246703e-05
2.54192657920979e-05
1.22680421341637e-06
-1.00527650917736e-06
3.16703422605577e-05
0.000105334803938673
7.94152895285782e-05
0.000111311355784192
0.000112185700880082
4.99219177759253e-05
1.83322498921125e-05
5.62473085254467e-05
9.39560012229016e-05
7.67300888290263e-06
2.70204694283675e-07
0.000108304324609128
8.15530809957198e-05
7.19094794395182e-05
5.65276300537132e-05
0.000114007809864878
2.02997943039219e-05
1.82369338807596e-05
7.50929019018842e-05
5.25467495571774e-05
7.02407144489073e-05
7.3848072068989e-05
6.59492428780673e-05
8.67244438766132e-05
8.51107302395448e-05
5.6994892727381e-05
-9.22074514637051e-06
5.21661962839339e-05
3.45902836755937e-05
8.39467744441255e-05
4.67477915441129e-05
6.99728486174804e-05
3.27753922758294e-05
5.60383977765186e-05
5.61827491678112e-05
2.40949732803144e-05
0.000109453802365745
7.00593826438259e-05
5.31597855335106e-05
5.00331477690714e-05
1.95874818191791e-05
7.51004584978216e-05
4.71881169502518e-05
2.52805226264656e-05
8.3930918030637e-05
-3.23837553432288e-06
2.93542335145326e-05
3.34906109914405e-05
6.40788292370159e-05
5.54572574348204e-05
8.78126790790876e-05
8.71681619906802e-05
7.04505533448379e-05
3.5591717665213e-05
4.1008974568539e-05
3.30530881164097e-05
4.21627337396003e-05
9.75228019408017e-05
2.34147974265413e-05
1.9022779347652e-05
4.48985894186752e-05
2.84820422063967e-05
9.15167086759242e-05
6.03165231112037e-05
0.000114609517328364
3.2972423359694e-05
3.627332526631e-05
3.0526839796726e-05
5.95307170389077e-05
2.26963372912026e-05
3.7213530568111e-05
6.8239401701538e-05
3.08926898984019e-05
5.44576239936323e-05
0.000111379885211081
2.47225034792944e-06
0.000100281658154348
5.03391907579776e-05
8.78810554005452e-05
2.92527435426387e-05
0.000132044501100161
5.28254956269874e-05
0.000101872255877676
8.66513790141291e-05
6.92196059402391e-05
1.80831402689305e-05
9.78852739493562e-05
5.30745696257361e-05
4.84350154007716e-05
6.51598798324472e-05
8.70074119393651e-05
3.15571416167543e-06
9.35850974009913e-05
3.21389871441386e-05
4.03648773591441e-05
2.78320936943958e-05
2.4473874575053e-05
7.1347259807183e-05
6.01648198052644e-05
6.41580097929418e-05
5.87950438480779e-05
3.33643798909571e-06
9.24349685582542e-05
4.64778571948563e-05
1.75785100731604e-06
4.69198394677872e-05
4.75900097507968e-05
6.53586204167598e-05
3.54751377507126e-05
4.90610531275505e-05
7.53150477104448e-05
1.29478250176333e-05
4.87877996475698e-05
9.57584773625898e-05
5.41092425671253e-05
5.35449700901472e-05
3.02207985331236e-05
1.02073541961661e-05
0.000158068431357574
8.6163781074968e-05
0.000116549085116461
7.43750181621221e-05
9.41985718147968e-05
0.00010718300687849
5.71204563896022e-05
8.83954414724115e-05
5.69183309654616e-05
6.1696999185525e-05
3.17044424851483e-05
5.40387722653324e-05
4.63772977895184e-05
0.000108490153161362
6.24601954245413e-05
0.00011069703037952
6.59282404501492e-05
4.05723429161369e-05
5.45392609606552e-05
2.72320256598065e-05
0.000104849866230701
4.23873213088474e-05
0.000110386412979881
3.55532334373804e-05
8.5102008869385e-05
4.94935160184029e-05
-1.39071349440709e-05
3.06509756544503e-05
-4.09533545581033e-05
-1.71837108765849e-05
1.02392644248831e-05
-3.00952708676049e-05
5.6063769173456e-05
-7.18727738082203e-06
1.61572555670969e-06
0.000107066214638108
8.67584666521903e-06
2.41511964872376e-05
9.61177300906484e-06
3.89804656708185e-05
7.2061811625889e-05
1.65004243892123e-05
5.7030151207949e-05
3.39178080410901e-05
3.49308872636913e-05
3.24519845861882e-05
5.06529497121742e-05
2.70437710048288e-05
6.88869865660943e-05
0.000107222651688228
8.70514458558816e-05
0.00010133174516444
0.000116284431238558
6.27089697237604e-05
9.93341611299455e-05
7.63557947939129e-05
6.55588384682198e-05
0.000172129459111412
6.12668321466045e-05
7.68950827603196e-05
2.09408644031933e-05
7.89198581501325e-05
0.000126679137950211
3.80243060695495e-06
8.93192921468817e-05
9.69104435475861e-06
8.86190218773887e-05
1.04297456323127e-05
6.83154599503409e-05
2.62670287877529e-05
4.7797747905035e-05
8.59984649350372e-06
3.38440740555237e-05
4.16287571396059e-05
4.12606056913201e-05
6.26040185051566e-05
8.29681229152841e-05
-8.31364230987756e-06
3.98646291200055e-05
6.09504495443476e-05
4.19583563453386e-05
-2.35882595752715e-05
3.68574790387783e-05
4.08355212488196e-05
2.72086355251574e-05
4.39086722365677e-05
9.14879910735555e-05
6.94747301203109e-06
2.58176557076861e-05
7.61412010963984e-05
2.33621516225603e-05
7.29302344351114e-05
7.81631407372176e-05
0.000137645140377732
9.32525332698893e-05
5.50193443418609e-05
8.26177013241568e-05
9.1899222388052e-05
6.25395544963454e-05
0.00012789699625822
6.87843499117379e-05
0.000123281479938879
4.60060625963038e-05
5.47523473371064e-05
9.00603610717215e-05
0.000101914543182548
-1.97978725283783e-06
7.36400237746399e-05
7.94169756230011e-05
6.91115017598554e-05
4.19241750836477e-05
8.26563662007528e-05
5.01871307202617e-07
-2.75265287928405e-05
4.72691732902047e-06
4.69152474678119e-05
5.86038028154504e-05
2.09316576447504e-06
3.32961342108916e-05
6.38320694255912e-05
5.36791087119356e-05
9.67631258991286e-06
5.32645980934802e-05
3.16103916904023e-05
2.79422413565355e-05
5.09394421015296e-05
5.29948521093601e-05
3.08579434458392e-05
8.8301172495024e-05
3.88273793375909e-05
9.70551674435816e-05
9.80464829080593e-05
4.32802827663021e-05
4.42505022547982e-05
5.53689527543276e-05
5.73321627492016e-05
8.83445277181965e-05
4.97052139248681e-05
8.55265469115974e-05
7.14383807951821e-05
7.61949743658923e-05
6.00826800397825e-05
8.41597923915633e-05
1.60455984115762e-05
7.27630830609815e-05
0.000107219969116106
9.13950445681703e-05
8.87009359390966e-05
8.09559597115888e-05
8.23043746742503e-05
5.03597564402183e-05
9.62999742449623e-05
8.26964039063585e-05
8.2315170391096e-05
5.09691214460082e-05
0.000117859791017474
0.000110421506040996
2.39949257604717e-05
5.65822517208882e-05
5.43483498332318e-05
4.42950929329852e-05
4.16871897745027e-05
0.000106947285210144
9.67179569505401e-05
3.63332915094068e-05
5.81301606499977e-05
6.70509917702425e-05
6.54778170851832e-05
1.62273095441667e-06
4.39874504781583e-05
0.000112455394717829
6.81887907825179e-05
0.000101584091016055
9.90149215461905e-05
6.07961490864675e-05
0.000131160014638979
3.12862518747126e-05
3.48381274230829e-05
2.92138484187919e-05
7.75797910371043e-05
8.18828980482756e-05
5.13978028419743e-05
2.00572907917614e-05
2.72674289273417e-05
2.72421796138099e-05
8.18943676641493e-05
2.8917970575447e-05
6.63609520418698e-05
5.77533495103538e-05
4.42504590573927e-05
8.41046131430828e-05
6.74707695010119e-05
7.22857545658826e-05
3.34725115347381e-05
7.6698601513249e-05
3.51268639659458e-05
0.000102158387936192
9.99862809446401e-05
4.42753683151171e-05
0.000135320174888362
5.20709461007446e-05
-1.55885959507694e-05
6.51217460407429e-05
7.14720567232454e-05
0.000127975815637655
0.000119323324972099
9.32224253041937e-05
4.73298066054872e-05
8.90136383768923e-06
5.75979915784523e-07
9.58406540517653e-05
6.2520969560751e-05
4.83286558731144e-05
1.50757160316637e-06
0.000138750081223809
-2.24378313193971e-06
6.38374658734952e-05
6.83224635964884e-05
3.83144921493386e-05
8.26667138243408e-05
8.52750511471416e-05
1.28061186448394e-05
6.38060086988825e-05
7.08761918419847e-05
4.20796641899464e-05
0.000113748543395581
1.46694884022542e-05
2.13076334858191e-05
2.28963570757783e-05
7.10721594818458e-05
7.68725519731738e-05
7.77095665542984e-05
7.93705657182937e-05
2.97911948786808e-05
5.73960579818704e-05
0.000100581313318036
0.000110933043899666
-1.72394388935906e-05
4.2342228414374e-05
0.000126231082308916
9.01474823418203e-05
6.87355336282787e-05
9.73837605687597e-05
5.36937822286549e-05
0.000114220197180145
0.000117837218863863
8.47227157286368e-05
4.51258140114456e-05
0.000117470179075831
5.98244518433132e-05
5.56854901463168e-05
6.05105708177189e-06
-2.32723505873167e-06
8.97538381895332e-05
4.30468814679847e-05
2.07193024472934e-05
6.4186913851073e-05
7.87364445888018e-05
6.61529100120636e-05
6.16217405272277e-05
5.83454727633158e-05
0.000104331169785084
-2.67540447553244e-06
-1.2883036778287e-05
4.6376852538371e-05
6.73256492631836e-05
6.81566878682232e-05
5.88088403802654e-05
1.55152245769808e-05
1.6119637316694e-05
5.91803371497484e-05
7.97016437561347e-05
6.10994459747707e-05
1.36776946434832e-05
0.000104143077584917
0.000125343613764769
7.17752869087796e-05
9.53299839795762e-05
9.295660959498e-05
0.000109884873396117
3.45615202869805e-05
5.58584068234103e-05
3.964980239581e-05
0.000127814365587211
0.000101012369045499
-1.79410101022444e-05
2.13283550843277e-05
5.13225230935392e-05
8.5696135262377e-06
7.05538988396004e-05
-9.05148608799904e-06
8.39870842535031e-05
0.000101998551618153
1.34044957112596e-05
-2.99657144990586e-06
8.06117553435231e-05
4.23315094507319e-05
6.97357375576088e-05
0.000102395962800168
7.70245687603981e-05
9.65893232179932e-05
4.2398349560218e-05
2.28141039876419e-05
1.59889931884573e-05
3.14074050970567e-05
8.17878420507997e-05
4.31737528522989e-05
3.64334404478046e-05
6.3012582530565e-05
6.76811585196431e-05
1.25146425107244e-05
3.71036150805334e-05
1.74003704296197e-05
-4.52514444149425e-07
0.000112968336465255
4.85513729886672e-05
0.000106208825927049
2.25221935799951e-05
5.65348192456448e-05
3.16424745608304e-05
4.66269147215926e-05
3.04046674574436e-05
5.37082050308797e-05
4.86109353267754e-05
7.23852803790395e-05
6.16172646715503e-05
5.38258958165838e-05
0.000101561964318719
5.92198304440201e-05
5.56381493802708e-05
4.35620508773549e-05
1.84037896327406e-05
4.73865948808256e-05
5.78498548009925e-05
5.67060686741848e-05
8.37135592218533e-05
5.71509816270505e-05
4.97958050317501e-05
8.65188066588035e-05
4.33083244858894e-05
0.000117018425562776
6.0319387836378e-05
9.85196110535328e-05
3.92534551486053e-05
8.69201374612683e-05
-1.38209614780705e-06
4.67473126246098e-05
9.64754822060328e-05
2.25907562161872e-05
4.85833451296316e-05
1.23514812816076e-05
9.47304498837339e-05
8.68617190139391e-05
9.12619677635185e-06
4.59481954838438e-05
3.19661970169906e-05
4.94958771519973e-05
-7.80546097604385e-06
6.96915227734453e-05
7.94956430510853e-05
3.37025949581692e-05
5.99422061927686e-05
4.46241112109752e-05
3.59755257921978e-05
2.38215353882237e-05
5.96489455035711e-05
4.23729906923373e-05
5.00288490300712e-05
7.43829569355393e-05
-3.57341460060476e-05
6.79338506157811e-05
4.83187172901508e-05
4.35624890252034e-05
6.81437394490987e-05
2.6920615290285e-05
6.6419950381952e-05
6.07688008361746e-05
0.000111166317161498
5.75514516845112e-05
4.600047707993e-05
5.37202789776163e-05
4.50113124489216e-05
9.74157204997816e-05
6.71011650242704e-05
6.86138788073202e-05
2.14486794027391e-05
5.42583203072858e-05
9.51500621264725e-05
0.000125014859004689
5.14737293643376e-05
7.29379751923547e-05
0.000102157217341211
0.000116701595152257
8.93312377507347e-05
5.56024341496546e-05
8.62169824073868e-05
9.11907496846317e-05
2.39604456155091e-05
7.22781322543272e-05
8.4485672304218e-05
6.64413468897653e-05
4.34173070666224e-05
9.87788074176028e-05
0.000106525885337994
6.84737890104377e-05
6.557484642899e-05
8.27677553557449e-05
7.2096557795819e-05
9.82872137382255e-05
7.1448925556777e-05
5.1947146134567e-05
0.000119992248689299
6.73999956254266e-05
4.88706490238706e-05
5.5915753114324e-05
2.4031342745845e-05
3.03539410237984e-05
9.79962662915212e-05
4.13034356086011e-05
1.72681762335259e-05
-1.36033543558937e-06
4.17258268429358e-05
6.18289216397578e-05
3.81541376095532e-05
8.38433124523343e-05
7.53898595906542e-05
3.86864214149333e-05
-5.76250198608983e-05
5.37084322065386e-05
8.58193210788522e-05
4.63834027898174e-05
4.71998647377349e-06
0.000102289703310418
8.38704863993591e-05
4.12960947524248e-05
5.77942371081909e-05
9.5014827287251e-05
-6.44449031801511e-06
5.12103463801951e-05
0.000127756135292621
7.86092078193964e-05
5.04489042497682e-05
6.807802074477e-05
4.27277257965631e-05
5.78640868853456e-05
6.80824583210936e-05
5.96832590062158e-05
6.74890112048872e-05
9.01993476110315e-05
5.14913689267768e-05
8.62501052901618e-05
9.39982259051984e-05
6.65562864664334e-05
8.09336614531833e-05
1.59506649259884e-05
8.92017819258035e-05
3.55052276854525e-05
6.6735438098139e-05
6.7883962573966e-05
3.81017088390127e-05
4.02040416144755e-05
4.60746460869112e-05
2.00144437077938e-05
1.41080150247888e-05
6.61171792603093e-05
6.39636046034766e-05
6.33634139610747e-05
9.98769012655756e-05
7.50585180371177e-05
3.03632628649386e-05
3.61770991594652e-05
7.67737120816496e-05
4.54054399309795e-05
8.610517548228e-05
7.32190295689727e-05
3.15604478682892e-05
9.75198295868968e-05
0.000110481027538225
0.000108655723320135
9.18361157736328e-05
6.45666019319462e-05
4.68889655219619e-05
6.70595100325665e-05
-9.12316756966297e-06
9.655371865384e-05
4.01377018073123e-05
6.07827199049444e-05
9.33670005023266e-05
3.7380148977723e-05
-2.87395347385694e-05
7.67387858463049e-05
8.22723907355715e-05
-3.05265018516124e-05
5.18663228121611e-05
0.000126128621045391
6.6998303070429e-05
7.03427248366049e-05
5.03595452635056e-05
1.96076851038456e-05
7.04148632904911e-05
6.60263681634005e-05
1.04732342370706e-05
8.85325283911398e-05
1.71119030695687e-05
3.76641552051751e-05
3.09472280527872e-05
3.4034988290563e-05
0.00010512160761797
9.26070897499102e-05
3.2184793814807e-05
7.81381940826994e-05
0.000120593105429721
0.000151595631262633
0.000136698587852408
2.24151635663066e-05
1.26602113995537e-05
0.000109482383003329
2.77464231950022e-05
5.85814867321068e-05
2.12651634957571e-06
1.16398472157291e-05
3.67505119096634e-05
6.98070535808026e-06
7.91823220830323e-05
6.51495628086857e-05
9.11655243820343e-05
6.9849271948365e-05
6.61907886402965e-05
5.27408659915654e-05
0.000122068266623201
4.3912625481051e-05
0.000100236998537908
8.85242365660935e-05
8.42918771994975e-05
5.81360057678398e-05
1.59537956391884e-05
0.000103526954758633
9.08106508102725e-05
6.03275924449611e-05
0.000111422952734898
0.00011928677001627
8.60935544379949e-05
6.95833785582797e-05
3.13333125816846e-05
2.52184153395968e-05
5.6619017119967e-05
4.98698213288636e-05
0.000134724709451118
2.41197231958608e-05
3.4882194542895e-05
-7.43220386641873e-06
7.92007661981985e-05
9.08296729165251e-06
5.87593754133358e-05
4.30744448949926e-05
2.12846020319116e-05
1.37030532530645e-05
8.24565380560016e-05
0.000103140359763025
2.99682102846393e-05
5.48344338215995e-05
4.87339212331288e-05
9.11998997019011e-05
0.000115024470380964
2.23617823328401e-05
5.3685507814537e-05
0.000109881757478718
3.87939259176435e-05
8.96891341710869e-05
5.10301061632829e-05
6.4929946351715e-06
0.000122486557683959
6.3027289090898e-05
8.66656175494231e-05
0.000107838310680378
1.29978386356484e-05
6.38504170962554e-05
6.26994586510927e-05
0.000114193939765208
7.77462234593178e-05
0.000121778417057002
3.83516185005957e-05
6.24761664536006e-05
0.000106232884558758
2.0146250192578e-05
4.93559038272787e-05
1.83368360691108e-05
7.14375143353625e-05
7.85330395104064e-05
6.61245586338821e-05
4.00978031548609e-05
4.71275583588351e-05
5.20569877315652e-05
6.12222826985416e-05
9.06097087309083e-05
7.05328641373365e-05
8.84454722496042e-05
5.41697829686833e-05
3.34029928572233e-05
1.24435547352274e-05
0.000114676239821322
1.53041108825739e-05
0.000123333215406265
-3.98739521697508e-06
5.37506122535205e-05
6.48468277157241e-05
6.64729524935559e-05
8.64453250527805e-05
3.59758477371592e-05
7.35564721110464e-05
3.0511958594283e-05
0.000108507798769409
5.96511528273586e-05
-2.56304206268599e-05
2.56121660345903e-05
7.64080693809507e-05
5.80135750193234e-05
2.59079907053299e-06
2.75393385707696e-05
5.78981625261092e-05
-9.21486894485962e-06
-7.28933775276116e-06
-8.22499874186842e-06
2.34655070914845e-05
5.97551856890335e-05
7.29533786964855e-05
8.1009439718671e-05
-9.659548162466e-06
9.58660266092156e-05
0.000141739788707866
2.66035547799364e-05
9.37773841197156e-05
0.000111027961129682
4.88957711619368e-05
1.63527677252413e-05
3.648506385487e-05
7.51937191875617e-05
7.0089638702924e-05
5.19260567073773e-05
7.4083931713881e-05
8.16874623168111e-05
4.58351695429909e-05
6.77092251431433e-05
9.61623300456998e-05
2.81199297755807e-05
4.21921834292613e-05
5.18042411645822e-05
1.34638678305861e-05
4.73936203777535e-05
8.41223677857658e-05
2.71539016951097e-05
8.49307236095235e-05
9.04861590828745e-05
0.000100006429743023
7.18010620728042e-05
6.3462778152705e-05
2.57010483474495e-05
8.37336198386937e-05
7.53035442281442e-05
9.78866623969841e-05
-2.09578061949078e-06
4.60811701653121e-05
9.51945527304936e-05
4.30043216920859e-05
3.22185932690354e-05
-1.10863016242358e-05
5.34909075308423e-05
2.39133780294276e-05
6.91276051234903e-05
0.000101779002736641
0.000112706697093861
4.28337511239114e-05
4.67871831271301e-05
4.5936444376123e-05
5.04490475091162e-05
1.67723029272638e-05
-2.4196704894383e-05
8.08308730724913e-05
2.52873570819061e-05
8.47513063960383e-05
6.49849329871507e-05
4.09436518292458e-05
9.73371343759468e-05
9.07004343259363e-05
6.52119908001858e-05
6.56007459698341e-05
3.83862171887756e-05
0.000107834281571446
5.88861579157286e-05
7.64201450198201e-05
8.31813425279803e-05
4.99786909742742e-05
1.39484743538464e-05
0.000144611499186361
6.64800581035124e-05
7.82465864602106e-05
5.19975506777439e-05
1.58988896839517e-05
-1.49834202096544e-05
6.8484139617011e-05
3.96317548250159e-06
3.46398834365827e-05
0.000110887661330972
6.66896358743317e-05
7.42453260742083e-05
4.31224313590992e-05
0.000137204431441531
9.50124771083929e-05
0.000181351368829655
0.000110554320049408
3.81688121595398e-05
0.000136201098065659
0.000103186753238333
4.71886865001943e-05
9.14427097633193e-05
8.13242582418377e-05
0.000103881157329398
5.38150643053276e-05
8.31941604167383e-05
4.00994063740082e-05
8.0592826289005e-05
3.58249642040407e-05
5.17700246292604e-06
5.13316695424816e-05
4.62754015572992e-05
1.17663688045947e-05
6.53025367627331e-05
4.73878407456754e-05
3.55831030689125e-05
5.48194420692065e-05
5.69809869696886e-05
6.77034015170902e-05
1.92520503937754e-05
7.08434219896535e-05
-6.81359594656141e-05
7.77905199633711e-05
7.02478204634097e-05
3.6148537916504e-05
5.90713464385566e-05
9.08100045763663e-05
2.01585391603796e-05
2.99013558873841e-05
8.12204486342712e-05
6.52953570339121e-05
9.1545527388661e-05
8.224241054604e-05
3.75973943450859e-05
-5.02256635214103e-06
7.47788277766691e-05
2.824212414208e-05
0.00010868418254663
4.97301362305287e-05
7.4236371832883e-05
5.17148094587358e-05
6.23233137303277e-05
7.53243688839223e-05
0.000121390441611679
8.64573546803951e-05
7.23694536736609e-05
8.3535850784751e-05
0.00014720987726051
0.000101908256145152
5.87645744101343e-05
8.61146698063474e-05
2.50090354633554e-05
8.42445010409002e-05
1.60666969076689e-05
9.54264722376224e-05
4.6042802994533e-05
8.93924727608329e-05
2.03665864730066e-05
0.000131988306350552
2.53867474576724e-05
6.52353000317857e-05
-7.80999667945572e-06
1.12751449163071e-05
6.94814234252805e-05
2.18133566785041e-05
1.28818799488841e-05
7.29670533432268e-05
3.56917985779694e-05
9.52052211245102e-05
0.000118409254931153
6.9073023153629e-05
3.03110092427633e-05
3.4127096490299e-05
8.38461008954108e-05
3.0943891528807e-05
8.96885964014772e-05
7.56182041948604e-05
8.3432206780549e-05
2.43875412676104e-05
0.000107759615960569
4.8251568633742e-05
3.21787053362791e-05
6.61611535752098e-05
0.000117796356174792
5.33330228609115e-05
5.57310823398808e-05
3.38279827592365e-05
6.36016025653272e-05
7.63667172643338e-05
5.13544192270902e-05
1.87338369077634e-06
9.42937009965949e-05
5.81370613200309e-05
6.73183625366346e-05
9.53409184591082e-05
2.36123355750444e-05
7.53334146231117e-05
4.26913368203822e-05
7.01748753791827e-05
8.09799789116111e-05
0.000139856699288702
9.14690565766874e-05
8.86314963792323e-05
9.83528619347784e-05
2.44906812564576e-05
0.000111979954702216
5.62670307714361e-05
7.32126900524348e-05
2.75839738375405e-05
7.57412100249478e-05
3.82106352811595e-05
6.06973389375658e-05
6.04550284671442e-05
6.24946473810418e-05
7.86596340649961e-05
6.00850989042382e-05
3.19301416639727e-05
7.93854134107908e-05
6.27113362242864e-05
1.03402055316012e-05
3.25253964027773e-05
7.53597885901169e-05
4.29668447084211e-05
7.83281223639214e-05
-1.41477987363926e-05
3.56466557185239e-05
-1.00815193906457e-05
7.24052212555979e-05
4.92651584234847e-06
3.36355138708223e-05
-4.47961492917277e-05
9.64755677252276e-05
-4.05464577007623e-06
1.20655769117015e-05
5.5021835805202e-05
-6.48110450796147e-06
2.80270857871962e-06
4.11835078697563e-05
5.81205353627487e-05
4.66748453880303e-05
2.43726756987384e-05
4.71250768262502e-05
6.61402568220653e-05
4.89169801426069e-05
3.6310846783507e-05
8.52786048524443e-05
7.93906316790383e-05
0.000110725853072523
7.29235730032845e-05
7.08540178779602e-05
4.83983825993109e-05
7.71172266473213e-05
8.29059803016075e-06
4.71184575945912e-05
8.28864805367096e-05
8.74101340558484e-05
2.3073780081786e-05
1.28739582639048e-05
3.54380518804462e-05
9.60862212188708e-05
4.54321069027691e-05
0.000105713906261919
9.17983953225679e-05
5.11538899153599e-06
4.2126185238524e-05
8.78879833213864e-05
6.71503615304587e-05
4.61699758101173e-05
9.66462361042357e-05
3.7218301304212e-05
3.63637158561464e-05
0.000109742918412778
0.000132943500441776
-1.10906528804402e-05
2.77358105863442e-05
2.32124484387062e-05
3.31068060871232e-05
9.03163375502604e-05
9.77750928916637e-05
9.57611807135736e-05
5.3659424697801e-05
6.85949086102807e-05
5.28628434607142e-05
9.5242755947825e-05
7.3716677452635e-06
8.29917060495239e-05
6.22362866909797e-05
2.90797924577136e-05
7.15560640001828e-05
3.28759737478174e-05
-3.87078900406825e-05
1.40433289393575e-05
0.000103993278362162
7.29561248774292e-05
4.0200822162353e-05
9.52104719466221e-05
5.50376468390402e-05
8.5483410733725e-05
4.73610371473336e-05
9.65245063037994e-05
4.42701308201306e-05
9.4840524976158e-05
3.00203816730225e-05
0.000120745142437529
0.000108824444178147
8.16799902212426e-05
8.49690408539196e-05
0.000131084968539627
6.43426207131326e-05
8.44360350403048e-05
5.6977029132374e-05
-1.16929428600606e-06
1.60282635905927e-05
0.000134681780120189
6.12722502126992e-05
5.97254133698196e-06
0.000100951151176758
9.0742269105789e-05
5.73481137602386e-05
0.000114769216944626
0.000102233562484754
7.99534008387907e-05
3.15398272128829e-05
