# Supplementary material for: Research on computational propagation and identification of mine microseismic signals based on deep learning
Source: PLoS One. 2025 Oct 22;20(10):e0334641. doi: 10.1371/journal.pone.0334641 (PMC12543183; doi:10.1371/journal.pone.0334641)
Supplement: S5 Data — (ZIP) [file pone.0334641.s005.zip › 000100800001790.xlsx_0.txt_24.txt.txt]

9.2429755941697e-05
6.8466484837632e-06
5.66069514441272e-05
4.38885046630868e-05
0.00012111962635886
1.58116095330929e-05
6.77111684317132e-05
5.31450528026657e-05
8.88953010701782e-05
6.33835143617947e-05
8.51131300819057e-05
0.000103181513096658
8.3709843684782e-05
1.84462823718913e-05
6.25655708810286e-05
4.74058839211561e-05
4.8327701030525e-05
3.93836865293461e-05
2.18860489108919e-05
4.44100743213775e-05
4.31394991538324e-05
7.45618311373154e-05
2.52931519380809e-05
7.01091056928666e-05
3.62330268965318e-05
7.95189157396611e-05
7.76781943982922e-05
8.43390793064042e-05
4.52551298337915e-05
5.3582139935489e-05
7.76778572285507e-05
4.99230180182733e-05
8.53330879091702e-05
2.62418623712636e-05
1.34924562718513e-05
3.06826588852218e-05
-1.4022257285005e-05
6.63451961896959e-05
5.77241339266535e-05
8.15438715483669e-05
6.76895234887861e-05
3.98667885657379e-05
3.65329482103762e-05
5.22835499331113e-05
0.000119625900906948
8.77927096149287e-05
6.52887151797397e-05
5.47630756403187e-05
8.76360484972526e-05
5.95626402459382e-05
3.54200315134181e-05
5.17937903492106e-05
7.28445591165089e-05
0.00011651606175435
0.000111469780210364
4.11657109962875e-05
8.19461123016526e-05
0.000136383020676684
4.58393546508736e-05
8.06055516642671e-05
4.00441532063371e-05
0.000149600845070792
5.14054914937329e-05
7.31618217447284e-05
5.26291447364566e-05
3.05083912620365e-05
6.72991331930286e-05
5.10152182590223e-05
-2.19760713549987e-05
0.000103880223512518
7.86891879766201e-05
4.21322377511179e-05
4.68186699071319e-05
4.97106369633187e-05
4.35275564131597e-05
4.83149067392134e-05
2.34475244315113e-05
5.20906706057238e-05
6.86886763706885e-05
7.04854578347571e-05
3.78395554963424e-05
5.09293597620361e-05
6.62427041585877e-05
8.43693385743476e-05
2.85671119869812e-05
5.96848767352281e-05
2.7598314569201e-05
3.39463152775288e-05
3.12045337809036e-05
6.37605442611669e-05
0.000101482547673325
2.54434762925179e-05
5.55891234011881e-05
0.000114309673147073
2.58883590763662e-05
4.38583775144231e-05
2.02723059244999e-05
4.68913598399334e-05
6.40038246011749e-05
7.33235914945611e-05
5.28898830075457e-05
8.38936722320646e-05
-4.64378583723921e-06
8.03442494906975e-05
9.47634327133713e-05
5.16223500435682e-05
4.53782686730567e-05
6.84850473530195e-05
3.41840900328939e-05
7.63444104071699e-05
2.49496554146651e-05
4.45826682595989e-05
6.71329756067366e-05
9.45470533715926e-05
2.43569047050911e-05
0.000102622639899766
7.36977296008026e-05
4.89431744790319e-05
3.8915830199134e-05
6.99714189088765e-05
4.73446825229091e-05
5.67584327998305e-05
4.55094613049769e-05
5.63442528653509e-05
9.47800703973682e-05
4.52954238784306e-05
6.22918263213724e-05
3.60319800033409e-05
5.32034835533683e-05
6.76292376058016e-05
5.35450933860706e-05
8.85008378445404e-05
2.45442652841419e-05
8.65202170609556e-05
7.74251605924618e-05
0.000144183122485451
6.19036705855544e-05
4.41197040101104e-05
8.80273303920799e-05
4.09044498130402e-05
2.51709024924178e-05
8.19589868459835e-05
9.66151186819987e-05
5.68981560422326e-05
6.22619068507762e-05
9.15092869479414e-05
8.90301212623003e-05
3.68684753505428e-05
7.49291221193229e-05
4.18659206898805e-05
5.66906283851233e-05
5.50697997783638e-05
7.40687190544414e-05
1.53280708287462e-05
9.81500820658818e-05
8.10381517477948e-05
0.000115107077241284
4.77446948474809e-05
6.04169700168626e-05
6.2403311557196e-05
7.23751588430372e-05
6.65933401404013e-05
9.29670941373733e-05
7.7362366670202e-05
0.00011243607588441
7.1940135846767e-05
2.4432776380961e-05
5.71765517987187e-06
9.34145860241497e-05
6.28176173697022e-05
9.09567554961502e-05
7.7537881537191e-05
2.74897805462565e-05
8.88710039618361e-05
9.64345644098678e-05
6.98397930116443e-05
9.78253489850364e-05
4.11659300481133e-05
0.000134486833528393
9.28770250545451e-05
8.03057810985614e-05
0.00013256040173083
6.18818545777654e-05
0.000114162662673891
7.61840167079913e-05
0.000106038110415985
0.000100761828723161
-2.47970186273784e-05
2.72585724772173e-05
4.92132024735944e-05
5.27101107271457e-05
9.92492088003596e-06
0.000104908103044646
1.34208576328879e-05
6.63123720696667e-05
-1.35993924320777e-06
5.08676944369709e-05
8.08525880698507e-05
3.6958263497285e-05
7.2921259539528e-05
5.6121304997057e-05
6.9324877648538e-05
2.1987537727223e-05
0.000101879276471902
4.5791329981709e-05
-8.07361261093349e-06
8.80367121659502e-05
4.2803498465052e-05
8.05536814350702e-05
2.37792956125146e-05
5.26650808363865e-05
5.67256225317144e-05
9.88269256355422e-06
7.83578505737442e-05
8.3504820711659e-05
5.53664718438867e-05
6.03370412553228e-05
5.66675887200842e-05
2.89511897476127e-05
4.49162894138872e-05
4.63982389470724e-05
6.41903088553431e-05
1.47919192051549e-05
8.79379484913983e-05
8.19751703461402e-05
0.000121429658814993
5.78460765702082e-05
2.07145179154473e-05
8.37369580009182e-05
7.66863972574195e-05
8.95340918081147e-05
9.56050464831351e-05
9.61709774960767e-05
5.59645459482307e-05
6.51918128756702e-05
9.52677739152404e-05
4.85997407573496e-05
7.59846361025819e-05
0.000111906912189259
1.9115690829622e-05
5.81628453395511e-05
5.7339529978126e-05
1.79045637783575e-05
4.15085559618774e-05
1.68608702244285e-05
2.65088800022164e-05
5.83458551922607e-05
1.51300884481219e-05
3.1179199611027e-05
-1.17803271104349e-05
3.56480502565289e-05
8.31184206396646e-05
1.95005445893269e-06
5.22762881257658e-05
-2.6951779001809e-07
6.20057388658174e-05
2.19417598664528e-05
2.87662927340332e-05
5.62319315044246e-05
4.81099497204097e-05
7.25178372615676e-05
9.44260707518467e-05
7.10325059889276e-05
-6.92658814802621e-06
0.000114574289083479
9.05227931424209e-05
3.20848132663356e-05
3.38468680388414e-05
7.10564051764739e-05
1.64007074063918e-05
0.000113087408432072
7.84028713828815e-05
3.9471552741765e-05
6.57038438598218e-05
6.58657408708694e-06
7.15726448512379e-05
5.65537141647995e-05
4.57641160830875e-05
4.54413435737255e-05
3.25376142829417e-05
3.72370200928723e-05
4.85181021353345e-05
4.45081222375687e-05
-1.20985691216093e-06
6.97180976477063e-05
1.93821126357498e-05
7.33312381850662e-05
4.85918805935974e-05
2.69759744989112e-05
5.14627096834943e-05
4.1634270096973e-05
0.000119730146727657
2.41684039519396e-05
9.07592108095654e-05
4.62418825070862e-05
6.75434293786612e-05
6.23493989166719e-05
0.00011577435197694
7.51689537112118e-05
1.78835037118514e-05
5.25839290340444e-05
1.73199491401449e-05
6.76577976925477e-05
8.00323128424503e-05
9.38385469956332e-05
8.44692612357358e-05
9.07583889930471e-05
2.08461350192059e-05
3.61818829506206e-05
7.52417494802733e-05
3.52060716520973e-05
8.94523821981037e-05
8.20775391163644e-05
6.02567528689671e-05
6.27255405406378e-05
5.6100271744002e-05
9.61785800180674e-05
4.16715186654956e-05
3.77508496174135e-05
6.6506911772245e-05
6.33832442171379e-05
9.28812441873856e-05
0.000100645631884687
7.9183353229166e-05
9.66100795616568e-07
8.77991421930212e-06
4.52559712886003e-05
7.57173459604217e-05
9.05291314809727e-05
2.62916485085162e-05
8.18821978950624e-05
7.18343937653438e-05
5.66271886483948e-05
0.000108444760069751
4.16120246168693e-05
6.78256857982826e-05
9.82840220667973e-05
5.81382298892513e-05
0.000108805692548698
9.50797851891148e-05
9.80012297708713e-05
5.0105693808588e-05
9.24758489966628e-05
8.0273712427588e-05
8.21786019721135e-05
4.87155283462374e-05
3.26924666494837e-05
8.82423791009576e-05
6.88785027711477e-05
3.70801018525427e-05
1.36115590977551e-05
4.12902547368607e-05
-1.66559233616302e-05
3.18313374343833e-05
1.22528170602622e-05
4.82445428083662e-05
2.53986880616225e-05
-2.00669906400852e-05
5.81100233374566e-05
2.19055948112493e-05
8.66475641743586e-05
4.16927931351289e-05
5.03785872028868e-05
7.1826602024462e-05
4.95536964479505e-05
3.71530173041967e-05
9.02392261373252e-05
0.000120674275037077
3.05608054687637e-05
7.84181657092592e-06
0.00012468099355164
5.00450184596939e-05
8.72376901983662e-05
7.69603158657854e-05
0.000116357046257167
8.08109653597965e-05
1.88275007505627e-05
2.98830242783627e-05
9.72615131960747e-05
3.35224928358416e-05
4.91402888306982e-05
5.05247392962698e-05
3.13686409403933e-05
6.64754487247849e-05
2.93819927478497e-05
5.4113644382794e-05
7.2774835756071e-05
5.63571895425417e-05
5.30294050517281e-05
9.41213889706577e-05
2.05868649745014e-05
4.4428394254436e-05
5.63213951219484e-05
6.1806736463315e-05
6.46847601692476e-05
7.87960759011027e-05
3.13257543709098e-05
9.79638725000299e-05
5.55027389146201e-05
3.87384731930998e-05
4.99163418597636e-05
0.000128777409012865
8.72111082066446e-05
5.84761463071361e-05
4.07098042148778e-05
8.96886339177233e-05
4.27283794054869e-05
0.000113818712079492
9.34966577186076e-05
5.157623585195e-05
2.62078458378741e-05
0.000105503594749734
3.91750236823511e-05
3.29199240624749e-05
2.63612958428608e-05
6.78667555734911e-06
1.0672937411351e-05
4.56893433314004e-05
4.14177233568468e-05
2.56073809681624e-05
3.3646309512597e-05
5.44291076573176e-05
9.21573203152371e-05
1.03756234450077e-05
4.94981564092451e-05
1.72241255307601e-05
4.29834697852194e-05
1.416609531116e-05
0.000106053185576764
2.35557041211414e-05
1.02633342085137e-05
1.75262965614749e-05
7.46274157143968e-05
7.67333319675928e-05
9.26537030084735e-05
5.92695457416056e-05
5.25146887611019e-05
5.64180508129219e-05
8.31058389930279e-05
8.12482569707811e-05
3.33367877833942e-05
9.31051872880616e-05
6.47465149262998e-05
5.25898180539715e-05
5.85258036492537e-05
8.82927177782961e-05
8.52575326699279e-05
7.30105600798718e-05
0.000107091469249302
8.56088730299128e-05
4.42843705114995e-05
9.98439056183348e-05
0.000109683242396946
3.27888305397664e-05
2.37936712984874e-05
7.41134864461544e-05
6.46084936990171e-05
3.11732478130802e-05
9.41991739544531e-05
-3.67452440558039e-06
2.04714387804507e-05
-3.76557916239457e-05
4.11502223509607e-05
0.000110293625315655
4.46179108664588e-05
7.37072637919389e-05
3.26585992974983e-05
4.89328172471657e-05
9.30032348048395e-05
-9.71397031857344e-06
2.23566114156485e-05
2.98169228875916e-05
3.11122517376881e-05
8.23168894063748e-05
5.77943354881069e-06
4.35450894923453e-05
-5.99245913308501e-07
2.41163230157356e-05
7.60378346950783e-05
5.9991901290531e-05
7.98784731911927e-05
0.000109268176190708
2.05011557609428e-05
7.63673536291377e-05
6.4991495691511e-05
0.000104223895116758
1.7992471814819e-05
9.11918828384664e-05
9.48530639975709e-05
3.79066601702431e-05
5.62847907583191e-05
0.000124742525543179
6.31848351316948e-05
5.5252414527898e-05
8.27349662934128e-05
4.31664485108553e-05
8.30677086488512e-05
0.000117785962311921
3.52380646956298e-05
1.91390029514272e-05
6.45802627059226e-05
9.70153979442519e-05
2.53976999968961e-05
1.55219356972995e-05
8.18403572671089e-06
7.2913704620397e-05
6.06124578041174e-05
9.59746873855541e-05
4.17240944819209e-05
4.96021406898176e-05
3.06130113777453e-05
3.72516789409246e-05
2.94566626467248e-05
5.51230607061312e-05
2.36620722857837e-05
1.67112830964184e-05
6.08209279397087e-06
4.37220635148333e-05
5.37861548390636e-05
-1.82119151936291e-05
6.46713204730473e-05
0.000123467247055053
3.10790522214641e-05
9.79251649385417e-05
8.66592859663806e-05
6.07284145069681e-05
3.41091098861094e-05
2.34247358925768e-05
0.000100524896832138
0.000123942358665186
8.37880381659254e-05
5.9593508374455e-06
4.47936468561487e-05
2.39276245574996e-05
4.14748203543369e-05
4.29344358243493e-05
4.33143517290481e-05
4.93526727027355e-05
4.27998440675896e-05
8.21043534983364e-05
3.98046364706258e-05
6.78322142987375e-05
9.23385020003387e-05
0.000104460783958845
0.000102838637515667
5.67517375324438e-05
0.000124646745314814
6.59360263244329e-05
2.43689766928103e-05
0.000105678704472493
2.05124586774659e-05
0.000107782668390052
5.02897504338231e-05
4.95623308014541e-05
8.7748537966082e-05
6.19069219604203e-05
5.66128900135741e-05
2.21817462598131e-05
8.53373250623192e-05
5.7547130581212e-05
9.25309014382165e-05
8.38273162308657e-05
4.08933585396731e-05
1.9191145355691e-05
4.51235555645866e-05
0.000104406721883248
1.48971856082143e-05
2.77019436631238e-05
6.76350191067286e-05
6.26401968705047e-05
7.59009323566599e-05
0.000116632154326207
1.28378564208222e-05
6.35595204121819e-06
3.62079698897776e-05
0.00014456427426801
2.49481379732386e-05
-2.77447218482448e-05
4.7809958101945e-05
2.62320288520938e-05
4.99260474985188e-05
7.09160118580386e-05
-1.83474478445469e-06
3.00316499023239e-05
7.51088451707997e-05
0.00010253515019457
0.00011009152651646
0.0001195666822388
9.5438504538946e-05
0.000103391750202815
3.27474258395199e-05
6.8835428009344e-06
6.48198183643589e-06
3.00743732751957e-05
0.00012533876667601
4.59604273039507e-05
4.62296523805919e-05
8.46989456636856e-05
5.35801105057119e-05
0.00010337042001697
2.50244196587659e-05
3.98104014797859e-05
0.000121618282983373
3.22588633523489e-05
5.86466022990489e-05
5.70654838608514e-05
7.17195163413224e-05
9.82713291756372e-05
6.61172309109533e-05
5.51614193329477e-05
5.87193825650563e-05
8.89260012733881e-05
4.71917065741816e-06
6.19462521431736e-05
3.48684034169986e-05
5.13432224444618e-05
6.31399577801732e-05
8.21362643688999e-05
7.48524495711738e-06
5.44872979799041e-05
6.45897898868307e-05
-2.09370577768784e-05
8.16593700113031e-05
1.15325311037668e-05
6.60571024347774e-05
1.59838219488239e-05
0.000107757229277073
8.31667687257035e-05
2.08875948277283e-05
2.46775474984605e-05
6.46871843161884e-05
2.56572398045802e-05
7.71708259430583e-05
7.26050881564194e-05
4.46081749269346e-05
2.47785231111897e-05
7.78296793251478e-05
1.4706561159157e-05
3.91577199220562e-05
2.39904171979771e-05
5.34148723642219e-05
0.000123198713535574
8.94501670361583e-05
4.52907592309412e-05
3.24930862359917e-05
1.53491754492954e-05
6.85109033168718e-05
5.50275473601359e-05
7.4661725990903e-05
5.21397448237448e-05
5.06572522951936e-05
7.12719434084966e-05
3.75830157850233e-05
3.34305437950064e-05
0.000152761958435789
3.14434706073927e-05
5.54160924438633e-05
4.35775039645787e-05
6.40783110489041e-05
1.71972727818971e-05
4.36414652379876e-05
5.9228971127444e-05
9.33430599777102e-05
3.76881433693775e-05
2.83598660927124e-05
3.85079391355439e-05
4.24509845325519e-05
8.07178533766521e-05
2.7581122004908e-05
2.31911363517524e-05
5.46026229640803e-05
0.000119121883067096
5.31071976321324e-05
3.69687622317302e-05
9.38996354766781e-05
4.17067319782994e-05
1.18226121344145e-05
2.57777788451776e-05
6.96172100901076e-05
5.02008194005203e-05
2.99363251899492e-05
7.24427940915755e-05
5.10008139903729e-07
2.2208850777812e-05
2.39357898661284e-05
2.19993750705441e-05
-1.03709110772464e-05
0.000114942004749693
6.47519944571621e-05
8.28622299709057e-05
5.18026947675712e-05
0.000117437825595627
2.65946793550355e-05
0.000122972814560169
8.91558490771915e-05
8.96973019160533e-05
3.77396832148666e-05
5.61667054340523e-05
6.2541809416362e-05
7.02339219425812e-05
8.70705322389502e-05
6.6538627789802e-05
3.34495850706828e-05
6.07344687526414e-05
9.55379767165868e-05
2.24642528826862e-05
6.0910634891454e-05
2.20697627359425e-05
8.3824435858538e-05
6.6616509691861e-05
4.36585264034583e-05
5.48715182604905e-05
7.71660826190339e-05
2.72143657911288e-05
5.75759778461164e-05
2.43998050052058e-05
4.37069680617258e-05
3.10066107124129e-05
6.98045016665644e-05
6.51434481557438e-05
-4.73089273502154e-06
5.54879376574723e-05
9.01644765697225e-05
8.47196310217452e-05
5.78660089865845e-05
3.39956378197835e-05
3.05002221543992e-05
8.28283007331773e-05
4.20927062312813e-05
0.000108531238245425
6.80151356818649e-05
4.4962326591375e-06
0.0001424635436779
2.58128628572315e-05
6.72347239840914e-05
9.88812194923093e-06
4.06622218786072e-05
4.94042713665285e-05
7.43096645561591e-05
4.74787598529509e-05
2.07364481929364e-05
3.72479316195821e-05
0.000101040320590263
5.97228901284791e-05
0.000102608162263452
8.50446423360274e-05
5.09182204641578e-05
6.73581304826428e-05
3.14818843124776e-05
2.35413344387786e-05
0.000108931780899801
3.93431454380178e-05
7.94536552083975e-05
7.48883546861591e-05
0.000169400261117068
9.4698051477301e-05
4.09293221038313e-05
5.02252355016333e-05
0.00010050672365118
3.87760806501483e-05
5.39753427738164e-05
2.55317473113518e-05
6.06463651349128e-05
8.21808839841128e-05
2.04654789847273e-05
6.91343990191563e-05
8.75354719446483e-05
0.000119763063910092
6.71885992651315e-05
4.01317443699244e-05
7.7763743774934e-05
6.38971858856255e-05
6.38220044701906e-05
-2.3648555108715e-05
0.000111159889533051
4.70867447575718e-05
4.46833605744664e-05
7.38314878503662e-05
1.51578590158605e-05
5.42310522565496e-05
-7.60778464912449e-06
2.96666726718337e-05
0.000105117126615134
9.2875492915468e-05
5.59044687701329e-06
3.87620530397371e-05
7.1436128090482e-05
0.000109879560802865
5.57020654641515e-05
0.000150539519107818
6.62087413983625e-05
4.47179561201558e-05
7.62651100385537e-05
0.000103111345932582
7.77938546912539e-05
0.000113486846759944
6.79473443856109e-05
0.000120718683071179
1.64126333934445e-05
9.61874084480304e-05
0.00015658172934751
5.1909229752046e-06
1.20100646268709e-05
2.62132466264949e-05
8.55310299228419e-05
7.43734852801144e-05
5.73579297418719e-05
7.94787953462282e-06
7.87089450284949e-05
6.29635326902379e-05
3.98402218939076e-05
9.93989358506745e-05
8.54553684525434e-05
5.54994080953691e-05
6.53801526946768e-05
5.42201419882756e-05
4.80476503613902e-05
5.97204391200906e-05
-2.88859525183176e-05
2.14245145808878e-05
3.11390896541611e-06
9.41000680081649e-05
4.37683578514766e-05
-1.19771415508699e-05
1.21243054573868e-05
5.6591491184174e-05
0.000106692111202484
0.000111265336510927
5.4026367954084e-05
1.93332543360785e-05
4.41247153978208e-05
3.94104115393916e-05
1.64838164567676e-05
7.8681333923509e-05
8.53307335843921e-05
-4.62744110681424e-06
7.87978788295692e-05
6.76421464793509e-05
2.48995557184937e-05
5.95464879640272e-05
8.97435572976899e-05
4.82973896639527e-05
0.00010498455218151
0.000163559739509679
4.04874123120861e-05
0.000135210374609621
4.96868754312197e-05
0.000104171021385846
3.64320965723848e-05
8.88193699353756e-05
8.31175667423759e-05
0.000125935155219802
0.000106907086272192
0.000108172853276539
0.000114893314181616
7.33694010968405e-05
0.000109811214900765
9.604753721212e-05
6.63071364711183e-05
9.69847858494071e-05
1.85757350403785e-05
0.000100821641514999
1.48373482277544e-05
2.69906560818244e-05
3.04940824606328e-05
2.50529868199118e-05
3.54156288171739e-05
7.65156712151211e-05
7.07651878841877e-05
3.13082262338855e-05
5.22536913301506e-05
9.28957423456406e-05
4.95185531118505e-05
8.44885876988017e-05
2.34406487967435e-05
3.52554370621448e-05
7.39815232625174e-06
3.75061979947752e-05
4.15301420291741e-05
5.08275360556183e-05
-1.84929875260255e-06
-1.04602527506107e-06
6.27844221300045e-05
1.49261938709292e-06
2.19425394079179e-05
7.03800243368251e-05
7.39085394118739e-05
5.44732511133083e-05
4.64569536737297e-05
3.97527893840618e-05
0.000110718188928927
8.46737102949328e-05
0.000106363361589502
6.80143492596134e-05
3.61740887703686e-05
0.000120598602527049
0.000104222446926589
0.000149634967235875
7.31066960966825e-05
2.67786582596529e-05
7.59514361175398e-05
0.000122956860890731
2.11486743792579e-05
4.99056694262828e-05
6.49440138652719e-05
9.71157801164252e-05
9.0735687082038e-05
9.10434593071734e-05
-1.66757466768552e-05
9.92797185640541e-05
8.45496413227561e-05
4.91181239568903e-05
0.000116217112604379
6.9497997734838e-05
4.71967498896824e-05
2.01940469850996e-05
8.91464200803763e-05
5.27169014749556e-05
7.39168755196422e-05
-4.39292121005265e-06
3.87973648060413e-05
3.2430594115452e-05
4.03569149309795e-05
7.48761175277877e-05
4.64083064684922e-05
0.00010117988801994
1.31000299075646e-05
8.26254196438335e-05
7.5629756327871e-06
0.000114636468275234
5.40451286099597e-05
5.88128955937172e-05
6.67087270944144e-05
-4.66450660268169e-06
2.5265544593621e-05
6.48688069087396e-05
0.000101770645349212
8.44370578129911e-05
6.20437916125534e-05
1.31060111384713e-05
4.21815439430475e-05
5.94642035318467e-05
7.32067717240099e-05
0.000127679277610389
8.36483976451264e-05
4.09867911060888e-05
7.84949935760581e-05
5.07473528210201e-05
6.50274138976645e-05
8.33469858663628e-05
3.10849197786954e-05
3.91073745428971e-05
5.85872145831213e-05
-1.27740353842299e-05
5.49610886037122e-05
8.54336760098173e-05
4.9549071477992e-05
0.000129447723686271
0.000103907985383505
2.79184180345194e-05
5.50800198418657e-05
7.45710345717584e-05
4.35667179682411e-05
3.80168629228796e-05
5.87500988117972e-05
6.48067957381207e-05
8.97190191131077e-05
9.26292662148194e-05
5.1481804111585e-05
8.05834828017398e-05
-1.32418331990098e-05
4.45881289156835e-05
9.11103714167139e-05
8.39262271008537e-05
1.98872072892574e-05
0.00010826121756748
5.69378278620566e-05
7.95517549826191e-05
6.43716506557332e-05
2.87844939099695e-05
1.41999714417473e-05
8.98126159987427e-05
5.9404137419758e-05
9.14318522463216e-05
7.71215100411826e-05
2.05313095986543e-05
2.29559726911913e-05
7.3704148753536e-05
8.57127041816487e-06
2.33092933845846e-05
2.17710414698115e-05
7.89369259411513e-05
3.81970945045552e-05
0.000111878284089083
6.654518343013e-05
4.13119595670008e-05
4.03549803221857e-05
6.47008946779241e-05
-1.12155953707551e-05
9.67927748183651e-05
5.33584880133545e-05
6.67183981062232e-05
3.31848743300344e-05
4.84192900539289e-05
9.43077910691335e-06
0.000110955740802643
7.33969816308699e-05
0.000105128984178353
4.8097302451483e-06
2.45351008281407e-05
7.6765437379117e-05
9.52265904128554e-05
2.34829813848424e-05
9.07048617832952e-05
0.000104791424088122
4.92491771503396e-05
8.22018660036985e-05
7.32524423639789e-05
6.3212597079096e-05
0.000108022321986957
1.91657730056924e-05
3.64622819625599e-05
9.75162968975328e-05
4.91786403555822e-05
8.11776090200478e-05
0.000114893916335384
-3.33490737419861e-05
7.12232483826161e-05
5.81473520644554e-05
3.00079332074293e-05
5.31325684725981e-05
2.56337188129792e-05
9.39895019863499e-05
-1.32706074100963e-06
7.1771709128082e-05
7.12337387897274e-05
3.83377513519535e-05
3.86534537482666e-05
9.29102122178375e-05
0.000110458992959752
8.2149425209788e-05
3.52284497920464e-05
7.61514834984467e-05
2.48467375886272e-05
9.8263421748986e-05
4.18520016205671e-05
4.88212744792264e-05
2.85428298661039e-05
6.22739718487484e-05
6.01307678413616e-05
9.95695142004715e-05
4.40112882793742e-05
0.000145199465446483
0.000132173893259385
8.6126275574466e-05
6.83493473813266e-05
3.38199962150979e-05
8.54001876511307e-05
6.73261173677508e-05
4.94422165067908e-05
6.68122601462695e-05
4.5466939811048e-05
5.24391145444364e-05
7.26190219988972e-05
7.55298024082756e-05
8.00098010411821e-05
6.6270120527783e-05
4.58338113375244e-05
4.09036933747536e-05
7.56242557665387e-05
9.4406094131291e-05
3.89390256310888e-05
6.77509556900668e-05
6.52165937217476e-05
5.73779376421491e-05
0.000110841639167191
5.84483302168491e-05
4.60767043282215e-05
6.34914984985703e-05
1.38529319727367e-05
9.71486937734501e-05
0.000125909729994649
0.000127763133738196
0.000118440338222776
7.69297618179116e-05
6.82021838110045e-06
0.000106433775556372
4.34962908176818e-05
6.60110199970434e-05
4.69003207737072e-05
1.1636637620244e-05
6.95644280843703e-05
1.60937418852246e-05
6.56633528197837e-05
8.80119207637871e-05
6.13330211215859e-05
2.97865644236121e-05
7.5924050734036e-05
8.81645668494418e-05
6.6248614584192e-05
8.21811017243831e-05
3.80449681706887e-05
8.78131397472311e-05
0.000104698502224709
6.64717374465238e-05
0.000118089164654044
7.73517716679216e-05
4.20868697336274e-05
0.000113841210034965
7.70159834190523e-05
9.7806195196439e-05
6.77626368113221e-05
6.28000849917345e-05
-2.96603693109489e-05
7.51823533778615e-05
6.77479647244921e-05
2.86024808423859e-06
5.10905373716647e-05
3.81648408387465e-06
4.98986196890929e-06
2.01278845511908e-05
1.50205755941567e-05
7.68951252851758e-05
5.19142988423124e-06
0.000102750021770892
2.51665585274755e-05
6.61992480311612e-05
4.74332735551489e-05
6.80508029754971e-05
9.01130040155304e-05
8.53174489621665e-05
1.14728266036042e-05
0.000100088454809404
8.79242863172766e-05
3.60365361531395e-05
3.07003867781738e-05
1.36766029408047e-05
-1.49630432254597e-05
-4.56564878488157e-06
7.96849211624748e-05
4.30469038810529e-05
0.000107913026523654
3.06681236066927e-05
0.000135488832712982
9.43352323404777e-05
0.000143005691818728
4.39211140164155e-05
8.48171743691547e-05
0.000119197494022122
0.000110464770077219
4.20214393556369e-05
0.00014785413265036
8.74953457890307e-05
4.97448246923286e-05
3.12476796224728e-05
9.41198982986065e-05
0.000103262932104618
8.45260896961697e-05
6.42161936921504e-05
8.7791260198453e-05
9.77871883705861e-05
8.60273802131464e-05
4.80444611839004e-05
8.26082582959617e-05
3.61877230866285e-05
2.26590993406426e-05
5.85321406638645e-05
5.95158886268982e-05
7.56084266339953e-05
-2.7839528037696e-05
5.22128554423941e-05
4.45974069826755e-05
3.02882288773812e-05
6.37916347027553e-05
7.89927468200561e-05
4.06275442720576e-05
0.000130628187089841
9.69503979578879e-05
2.87204006256361e-05
2.3202471842927e-05
7.23045558457647e-05
6.33149125679358e-05
5.95297876122744e-05
8.03451011547088e-05
5.18653731249588e-05
4.42944557701523e-05
5.55405480731636e-05
5.97943594745727e-05
9.44594414459015e-05
6.96256190688476e-05
5.80054018374219e-05
0.000156164264816962
0.000122197461600563
0.00013882393901927
7.4668841880353e-06
7.25253414443676e-05
4.57570789325976e-05
9.52449684104174e-05
8.00680173296761e-05
3.41426407492159e-05
5.09460357910865e-05
-1.85956218729583e-06
5.39427653037828e-05
3.79637067612935e-05
2.90819738472034e-05
7.3317873904489e-05
4.62960283464369e-05
8.92142931420144e-05
6.75060540427655e-05
0.00010132968997753
6.8516517583234e-05
6.78938933858826e-05
3.60538111643114e-05
6.04080245726505e-05
3.99640619912908e-05
1.02592189273171e-05
5.31667291191446e-05
7.06909331731994e-05
3.98478317401148e-05
7.97189531910701e-05
4.15088284987865e-05
1.23881784061924e-05
0.000117239254043107
9.38690540429376e-05
5.47183499562351e-05
3.55066916893576e-05
5.01634787026856e-05
4.0735358106288e-05
-1.58544013912167e-05
1.9658430760153e-05
4.20977785174765e-05
2.78129801429681e-05
0.00012924553306027
2.64599159938829e-05
0.000186766260139835
5.78232521775715e-05
5.73314111410191e-05
4.75554640343279e-05
9.84456255667738e-05
0.000110663130974907
8.52613093317271e-05
8.21671330740861e-05
5.32228303165935e-05
4.49689815966602e-05
0.000100706452071192
3.37268429819365e-05
3.34785279154512e-05
5.50538310424423e-05
8.25852006756389e-05
4.03279728608975e-06
2.67120681283965e-05
-1.16607165578457e-06
6.29790197207469e-05
2.97385936654324e-05
5.81009979087122e-05
6.24145343416404e-05
7.60172402977045e-05
4.13581725028615e-05
6.37836443090065e-05
4.45842684254116e-05
1.36454806791197e-05
8.66657893305233e-05
4.35692345172837e-05
0.000113215251580137
4.46922024564172e-05
1.71340113933455e-05
-8.82733067308683e-06
1.24045007602717e-05
3.54549616683933e-05
0.000101448087658971
6.00116969078127e-05
0.000128052392073351
6.49097260776663e-05
9.90393716872997e-06
5.41848860419407e-05
8.08836340393659e-05
0.000122011294195442
4.18309930071674e-05
6.59196419267664e-05
7.60045713001197e-05
-2.44444894158235e-05
2.17894750499682e-05
6.12900709266001e-05
2.87074091476671e-05
8.43731303586443e-05
0.000106490200931297
1.68331473307837e-05
5.52149934968012e-05
4.04957928985249e-05
7.74149573532775e-05
9.51351844193385e-05
5.6499577590995e-05
4.29052562264915e-05
9.57748158885069e-05
7.03156750663661e-05
6.95567591023957e-05
3.88374198028919e-05
2.84798431079405e-05
4.77380548071986e-05
0.000112512057604497
9.25973904200303e-05
6.48734600269439e-05
8.72116743538388e-05
7.75828979914349e-05
9.13546203731847e-05
5.47742626888799e-05
4.67019489859585e-05
7.731183112745e-05
3.90085041472509e-06
3.86338617676014e-05
6.80253377704317e-05
6.93415028503211e-05
-5.69222550999218e-06
6.16484546191965e-05
-8.41681119231492e-06
9.98100978830659e-06
7.33849176260297e-05
0.000105641574489331
-2.57112418898487e-06
3.7960852673078e-05
6.12028815877632e-05
3.17269933417482e-05
1.98791298902359e-05
3.97475583852343e-05
2.91751494258215e-05
6.58942895089807e-05
6.5278319636325e-05
9.34924901871087e-05
4.9736417744166e-05
9.83709227882754e-05
0.000114996575526056
4.88152408487323e-05
9.18521544889691e-05
6.93506758332303e-05
6.59807539633111e-05
0.000101961003776036
4.63359378833169e-05
2.70722266488908e-05
2.64149656208907e-05
0.000110698747006177
-1.10821068838107e-05
9.24389421608408e-05
5.95940222266344e-05
-3.60088930348907e-05
7.54469271850971e-05
5.8991192347387e-05
1.93496306337576e-05
6.782729553768e-05
6.69136735854002e-05
-2.06991427864169e-05
5.63596693634268e-05
1.66049740645985e-05
-2.18522211858741e-06
7.40486955125093e-05
2.90600514365113e-05
2.75794262963422e-05
1.18491503981448e-05
3.95921145575743e-05
5.63263014909311e-05
7.42185928583209e-05
6.42615507797131e-06
1.2873717361332e-05
4.9787946069992e-05
5.39716286494859e-06
5.80677477199294e-05
7.0938391927825e-05
0.000149054724695577
8.50313896096238e-05
2.49886132180049e-05
7.94688218537638e-05
1.94578117539262e-05
6.45916043941373e-05
0.000102562326492927
5.1896340307786e-05
7.63752498254375e-05
8.69611218042941e-05
8.16565528790252e-05
9.13318679027223e-05
4.91079868010971e-05
0.000107964772117266
5.56699478034723e-05
4.49705224510079e-05
7.38070104801692e-05
6.830317742005e-05
6.85681949901278e-05
9.81847407917249e-05
4.63973915179757e-05
0.000103370682833557
2.6238586105965e-05
9.36317312053819e-05
7.314685462402e-05
7.68216697594737e-05
0.000118242549739936
6.31872587539466e-05
2.80436053916623e-05
8.78552081393557e-05
1.08019748408673e-05
8.30427496450729e-05
4.53244775998723e-05
1.37317584749733e-05
2.31576840633114e-05
0.000114182096152257
2.42089270938709e-06
5.04387558003899e-05
7.01519281587559e-05
5.09834588632373e-05
3.5533244533973e-05
7.96544380953295e-05
-1.58295906902332e-05
5.46633314239618e-05
6.68249291711715e-05
8.25237126209023e-05
7.1700434399971e-05
3.14904703346627e-05
1.42415627473852e-05
-1.80625649323098e-05
0.000105440838470622
0.000117895915555745
6.18124508147917e-05
2.25252737511006e-05
9.80161427780633e-05
6.67900824225454e-05
0.000101527640695697
8.68920823624032e-05
1.22427616110276e-05
2.2484056892338e-05
5.51731156589741e-06
4.05145169284319e-05
5.53834915640261e-05
4.20502438004422e-05
7.81331505067064e-05
7.05661139667842e-06
6.93088093274722e-05
8.58734540806769e-05
0.000140100893351883
0.000124412224360817
4.75251112790506e-05
5.55816339247433e-05
-2.94948901882617e-06
1.18916977806368e-05
0.000108087502969255
5.72040710662618e-05
7.14164787854794e-05
4.29479124350763e-05
9.53563305798635e-05
5.67664116395732e-05
6.12935015168052e-05
3.18949314584865e-05
2.88261728340573e-05
3.71049315441382e-05
3.01529426081914e-05
7.62719620899729e-05
4.86913511291987e-05
0.000109305405851034
2.10691800426562e-07
6.93394301757506e-05
4.32290052828353e-05
3.66145381614429e-05
0.0001079101968191
1.11346058192224e-05
1.68274217582091e-05
6.25758813895292e-05
6.57424047997943e-05
4.27174537304603e-05
3.33342070319267e-05
3.80386931478184e-05
-3.73995418778792e-05
9.58467396271076e-05
8.10322821534892e-05
7.99814907977041e-05
2.07211951088453e-05
4.65867280047246e-05
1.22794499464945e-05
5.05362635157936e-05
2.42373344495647e-05
2.93139609733998e-05
9.45556901722176e-05
9.86602585402298e-05
7.33343714242154e-06
5.30817008717484e-05
8.70131937098991e-05
6.0707471159848e-05
0.000113545990046239
3.98172152745545e-05
0.000100273056788998
8.31988862193678e-05
7.33727755557703e-05
2.62917006662173e-05
0.000100884758699845
7.35255121591072e-05
6.19772640326801e-05
5.969366283555e-05
6.60574660499527e-05
7.38050911832568e-05
6.67947423770459e-05
0.000104694251631029
0.00011517696283061
9.9630123370535e-05
4.36786003504683e-05
8.11508293443167e-05
7.37493211952537e-05
6.62559866574483e-05
5.66544313326859e-05
7.47248495709282e-05
-2.92301706771367e-05
8.01801661853153e-05
2.94098488093048e-05
-1.34153306601313e-05
-8.54908898141627e-07
4.88865623287921e-05
0.000108823365114455
8.28075885746205e-06
2.2858934199145e-05
5.98818167298283e-06
9.60162044818255e-06
5.96089949999779e-05
8.79629765376949e-06
4.05634392399535e-05
1.44227458137537e-06
9.16586040143509e-05
4.19732817507544e-05
3.82949282929546e-05
0.000128224648581985
0.000111309680391986
0.000149966653408468
9.21196297253709e-05
5.01153288746195e-05
6.63033485955505e-05
5.32779002332386e-05
7.18946049549384e-05
8.15605033208454e-05
2.47870096215804e-05
4.7418939742764e-05
6.65882739198057e-05
7.56201041108362e-05
0.000114536810103728
7.6384515905441e-05
4.10762991260822e-05
0.000124598554952656
9.21831012324275e-05
0.000134680895732554
2.75215214644014e-05
5.6325867412951e-05
9.52883562831698e-05
7.04726756720395e-05
5.27423308239104e-05
5.42995301685697e-05
0.000115179376392984
4.26691926316221e-05
8.17501359613058e-05
5.34965712290391e-06
-1.66710807776245e-05
5.47634789521984e-05
5.73784326820591e-05
5.81175415831214e-05
3.43410041106241e-05
4.41206157709805e-05
0.000101100336353296
9.93477731404035e-05
-1.60640336110669e-06
6.90236667242756e-05
9.29147901491931e-05
0.00012005844978385
8.30521572287139e-05
8.27349823426611e-05
8.0196355554173e-05
0.000100737162060045
9.68446716828525e-05
8.89516797857335e-05
8.094356065685e-05
0.000101312548120341
6.31610239514884e-05
6.08145874611362e-05
3.74184998873427e-05
4.66174876196978e-05
4.39581254155239e-05
1.52341784860164e-05
6.3965505414068e-05
4.97959422131552e-05
2.42101704429217e-05
5.35805624481112e-05
2.76995833870677e-05
2.66039212531856e-05
1.87249388372636e-05
8.80909236591524e-05
1.88800215541288e-05
4.76435237421164e-05
3.33478371036281e-05
5.40358695370218e-05
8.86749176494643e-05
4.76633392996119e-05
8.99602821680129e-05
6.5231150834506e-05
4.28450792718227e-05
8.72645654772837e-05
2.87986507659603e-05
9.63834659336161e-05
5.40145198466858e-05
0.000127714822582752
4.72366288517612e-05
8.32700173108149e-05
4.03308085221732e-05
2.74337990967918e-05
2.61824142583367e-05
5.85459838752329e-05
6.92138835477031e-05
5.99384038047175e-05
0.000118877661140726
0.000157563078622729
9.20481909447993e-05
6.36759581239664e-05
0.000106205973547076
6.01213763600067e-05
7.60819223510947e-05
1.19298160516562e-05
4.4487734239085e-05
-1.70708837057612e-05
1.91083230142992e-06
4.38319259724087e-05
8.14392747331781e-05
3.97440245521404e-05
7.5570488645473e-05
6.25204933617793e-05
2.45231304681733e-05
6.21308230225073e-05
6.872716461377e-05
1.75433371298744e-05
3.17677213358151e-05
7.43152516916439e-05
3.25814876726299e-05
-6.87465095441505e-07
4.39248635110461e-05
3.40689345012441e-05
9.39035935493901e-05
-1.19269596091955e-05
0.000105072318621077
1.33427956322283e-07
4.35795816344061e-05
2.36428810810126e-05
2.65514581893918e-05
4.3124626511819e-05
6.27286963671564e-05
1.9662118704429e-05
2.40278275897304e-05
0.000114053768080803
3.99081110436734e-05
1.2621218786561e-05
0.000100359519888806
7.86475501804055e-05
1.04076919535103e-05
3.73275778070741e-05
9.16270689454338e-05
0.000159126119198226
5.78984029714494e-06
9.61991809802617e-05
8.40139484004509e-05
3.99699895166158e-05
6.4661360753813e-05
6.34811306268758e-05
8.08825657723082e-05
2.73366358696901e-05
9.44915032614638e-05
8.43865700379453e-05
2.43291761357529e-05
2.79422054021119e-05
-2.33827911780732e-05
0.000131163447509553
1.57448381236849e-05
8.37732655797415e-06
8.15192684798855e-05
4.11602269302e-05
6.69169929385918e-05
5.0361833045364e-05
4.40681502891493e-05
7.04971079229963e-05
-1.04380828121967e-05
6.03979979340381e-05
6.41406063539272e-05
0.000111205270754258
9.05626264423127e-05
9.35658466180156e-05
6.81485658691971e-05
9.32298597238039e-05
0.000127839425025804
2.96378888237045e-05
6.03025579054665e-05
9.23971466435267e-05
7.89274775488788e-05
5.09077419681811e-05
5.48357164199912e-05
8.86485621120715e-05
7.18349883778401e-05
3.4508644105668e-05
-1.17958546527863e-05
5.1800094684704e-05
1.44323551442162e-05
5.53291687504671e-05
2.44159030859644e-05
7.34482531762752e-05
4.48112370710508e-05
0.000115470616056663
4.36588584483994e-05
4.91960556250732e-05
6.20440287951577e-05
7.50576099338816e-05
6.82691760992347e-05
8.02466904396889e-05
3.92177778436839e-05
4.40217795759012e-05
6.50119338550324e-05
4.30809089151465e-05
0.000122292734994483
0.000111337674585613
8.33863020211072e-05
9.98254668405333e-05
7.57957074754374e-05
6.39552401268243e-05
6.01850770601897e-05
6.24257326442148e-05
4.26278416090769e-05
1.32710352109376e-05
3.33899328472858e-06
-3.35345416310432e-05
2.54669974727963e-05
7.38869703602893e-05
5.73292998542344e-05
5.96656973729627e-05
9.38115469439179e-05
2.07668084032758e-05
7.30013813852137e-05
4.31864036454878e-05
7.71158305920798e-05
0.000100050673431543
8.52811774412759e-05
0.000135715847340464
1.59240841983643e-05
8.66114295496079e-05
0.000103980764289331
9.55917280657678e-05
0.00011059497543944
6.24690805977605e-05
9.14540797057574e-05
4.59860192855732e-05
3.92577346114815e-05
2.08706667671373e-05
3.89307019541034e-05
3.77897686783965e-05
7.41990721151515e-05
6.56739105840021e-05
4.91462389026546e-05
7.88795163445501e-05
2.20027102651882e-05
5.46253750760906e-06
7.95571098916928e-05
-1.26347373354786e-05
2.92550142479578e-05
1.60694994525401e-05
2.09153371236659e-06
7.48136359500945e-05
5.42592112453239e-05
5.6976851304681e-05
5.41789683191053e-05
1.00192335522052e-05
1.89419025059461e-05
3.36626818164963e-05
3.59346558374959e-05
5.73225666875023e-05
6.14854098863645e-05
5.35051350559165e-05
6.05310025487023e-05
8.26889697610574e-05
3.72643938770712e-05
6.98429311318189e-05
4.170911283388e-05
-1.10273100951309e-05
3.83188598059723e-05
3.56190015386665e-05
0.000135634660407538
9.26342342374056e-05
0.000131329692951881
7.91977498993759e-05
9.20898251193718e-05
4.24678327908466e-05
0.000107955136222955
0.000104205050954865
0.000134122383012875
5.71468652967687e-05
0.000105076110174238
9.95975384466771e-05
0.000117913774526921
5.74709371012127e-05
6.69589321143648e-05
5.00755493433468e-05
4.81802300340629e-05
1.29878199012e-05
0.000110154565831389
5.09525171282466e-05
1.93486004475864e-05
7.84348870788704e-05
4.8855001714743e-05
3.52284594449974e-06
3.40179652966251e-05
5.43963905945651e-05
6.22405350515454e-05
2.43564279744504e-05
7.94203562335781e-05
6.12990636601924e-05
2.92228531180178e-05
8.67270266597906e-05
2.35429311112929e-05
0.000100524084018799
9.69207423260768e-05
7.57629592014677e-06
3.36997957770526e-05
7.20504942488967e-05
6.82586856970884e-06
7.55300060523313e-05
3.13217982597823e-05
8.86042153265652e-05
0.000111179753184111
2.93571120945671e-05
8.10751363679066e-05
9.05413837865579e-05
8.04640032787022e-05
6.81550968312406e-05
7.69971155383386e-05
0.000116901601424689
0.000105330588921448
8.02429855260575e-05
6.16457761082158e-05
9.40360973059142e-05
3.58460379594121e-05
5.5837242543754e-05
8.91146321397371e-05
2.57336734849444e-05
7.1685068461931e-05
7.56837155712954e-05
1.26864388153766e-05
-1.32156908807474e-05
9.50299747988051e-05
0.000102007445451404
3.97287628676443e-05
5.63697639087527e-05
4.05147118030318e-05
4.65838830008757e-05
-1.42450317876401e-05
7.17802486547395e-05
8.61131762399226e-05
9.97827145096609e-05
1.10548189736995e-05
5.59573840603279e-05
4.39539697523126e-05
5.24586431017013e-05
0.000125629550178926
7.76290644032934e-05
9.54177574469366e-05
2.04509256020161e-05
0.000125871152111124
8.75984164261361e-05
3.26615443912199e-05
7.08653830222746e-05
7.90570069957542e-05
0.000125038329102015
9.26429602749361e-05
5.48782650292351e-05
3.79308936581624e-05
-6.60513997425716e-06
0.000113470196579619
3.74167450435767e-05
7.31453344186901e-05
4.9923115657741e-05
8.22618659874423e-05
2.57984868859361e-05
5.56858041150497e-05
2.99974721086421e-05
0.000114638992676547
6.90620536999008e-05
0.000115908874313116
3.10121199382183e-05
8.55985532939183e-05
7.36669428167117e-05
0.000108648587531165
5.48494140049999e-05
3.76767217885637e-05
6.81384005329588e-05
-4.95033327938759e-05
3.63911742984717e-05
5.22741982400727e-05
5.05905566647862e-05
5.76317676004594e-05
1.09589122566551e-05
9.90119941756874e-05
7.36717319406045e-06
2.51903850818299e-05
0.000100372070452451
8.24410035362375e-05
3.52879228907714e-05
8.98624054161976e-05
0.000133211081152945
8.99163606068431e-05
0.000106608918807336
-9.03590640599613e-06
7.20882671622865e-05
0.00010240263583055
1.77496893969659e-05
-5.33430360444889e-07
8.46424633086738e-05
3.21871507919318e-05
7.59721499705075e-05
8.7133538335447e-05
8.78706686626632e-05
7.09000531974763e-05
6.81379760964138e-05
5.8159816881506e-05
3.53008195578327e-06
8.62621002473292e-05
1.07459674822356e-05
6.07776920643624e-05
1.654056842455e-05
0.000124302175675433
0.000134221797133987
4.39201055614912e-05
4.63279602604051e-05
4.92610561499895e-05
3.66317867010551e-05
1.73970634308139e-05
0.000116263471350462
8.06429974029748e-07
5.98843946238586e-05
8.78990477400352e-05
4.97402694383312e-05
5.89275277094309e-05
7.70339370652928e-05
8.63611356250071e-05
1.3286742592102e-05
6.42267617535911e-05
7.33464840125113e-05
8.96749082785614e-05
5.98170840925276e-05
3.16943699682521e-05
1.60045603815106e-05
2.81662181472362e-05
7.88865645371686e-05
1.4684749149869e-05
3.46384470223158e-05
-1.74162689834779e-06
6.27454973407656e-05
5.8881834724392e-05
4.93875413054428e-05
4.3806287452374e-05
6.37023038303631e-05
0.000109437863438717
0.000123227658906639
6.78218366814121e-05
5.06337129876644e-05
0.000103985666220008
8.45369589128912e-05
4.86134303435467e-05
8.84795433903621e-05
8.27229635330204e-05
2.50367137590985e-05
4.72665153692708e-05
0.000100804686686673
7.69016081710881e-05
-2.85619491137009e-05
9.35631060261643e-05
0.00011679068103981
5.20949784636515e-05
0.000103459168525962
3.45831343822359e-05
6.46662656839488e-05
8.3024274010469e-05
0.000114855448695376
6.57380462744956e-05
1.2795212798392e-06
5.6635446181604e-05
9.3175690548005e-05
0.000112893578079646
6.65142607819231e-05
4.61982336946372e-05
8.49969776315278e-05
1.57376053624698e-05
4.93856349485927e-05
4.43378687598651e-05
8.42591908435685e-06
4.06383461383628e-05
3.24973335879151e-05
4.01102407815555e-05
6.83538852608903e-05
8.58113178908276e-05
4.34808769792454e-05
4.7692107390126e-05
8.84188263598709e-05
0.000115893032201112
6.94110591113295e-05
1.59231208741532e-05
5.51513156012368e-05
0.000145417912755156
3.0518401013789e-05
9.46115831680942e-05
2.70459291560864e-05
0.000109429248095931
8.22339061915928e-05
8.38105329917106e-05
7.04846673175916e-05
5.98400507321928e-05
0.000100000758301654
7.96660878396152e-05
0.000156386775707487
0.000157620281498853
0.000118567546250426
0.000108542350640196
8.65121016327401e-05
6.4450920928259e-05
0.000101129796259765
0.000138473628719578
8.28574106379441e-05
9.52443494700667e-05
8.25780385817868e-05
6.11690394572384e-05
8.64019401418748e-05
2.31947576535195e-05
7.96378180825984e-05
3.3354474581766e-05
3.02400041946075e-05
3.4389240614905e-05
1.17296856406246e-05
7.40428246860643e-06
7.53482015230298e-05
6.81450314597987e-05
3.50716538416462e-05
9.40687434956928e-06
9.76784364973748e-06
4.43966827110485e-05
0.000109932178921118
6.42382695159339e-05
4.09814102161493e-05
0.000100889851745205
5.99185072813466e-05
-1.84369288163181e-05
2.70904438465734e-05
4.56385596221399e-05
0.000101769784433753
4.41791646982227e-05
-1.45979125075588e-05
7.30771242340806e-05
7.56736515124411e-05
6.37657205535972e-05
8.40597402922822e-05
4.69591780628178e-05
9.68748749511291e-06
8.69044590395269e-05
1.30734619228178e-05
2.88458282010284e-05
3.70835918862787e-05
3.42110191914682e-05
5.97575427561826e-05
8.24914108199972e-05
3.25205736660896e-05
0.000137639880880119
8.75609057658153e-05
0.000144892333582692
6.09878446347755e-05
0.000110660323829221
3.7868839602589e-05
0.000107002889324609
5.08000404554792e-05
8.27575170407067e-05
6.9934639858159e-05
3.83118783839144e-05
0.000129225306909193
0.000101450504845134
7.00043187974157e-05
3.8658077385333e-05
3.03482961529177e-05
6.3690468718195e-05
4.78491659755775e-05
8.97092412293529e-05
6.94072023187929e-06
6.7799455903618e-05
9.81762653053962e-05
8.96306831878298e-07
7.86031517076118e-05
4.04982997298111e-05
9.65605743967284e-05
-2.94938902104476e-05
8.2248202684965e-05
2.52186483696806e-05
3.0798748531868e-05
2.76287797114393e-05
8.35010908655805e-05
5.94692030618727e-05
7.5393175708594e-05
7.61992280272889e-05
5.21572928161369e-05
0.00012522620051985
4.00771162115171e-05
3.953278668346e-05
0.000135696697143471
8.16977651456451e-06
9.57141537700593e-05
5.18678309264821e-05
5.26741825517044e-06
6.01054620116092e-05
4.98511775197698e-05
6.38786791704779e-05
8.35148400502523e-05
-8.26808680158186e-06
-1.02442079962761e-05
5.02069691608903e-05
1.44407056290157e-05
3.00546057385144e-05
1.25728277086092e-05
0.000123721963359531
4.05258554889838e-05
8.68272043296046e-05
3.66600387578831e-05
1.3242810883379e-05
9.27928524665424e-05
6.70354141051377e-05
9.51202619108857e-05
6.85755074417661e-05
0.000103372833121061
0.00012046900257316
6.19905809285244e-05
-1.70975499935443e-05
5.4218971636268e-05
8.28086516697606e-05
0.000115300098132905
6.98266103711815e-05
6.40334079326383e-05
6.75002434287844e-05
4.01943579138537e-05
0.0001296752621777
6.12651543557313e-05
4.7653005772644e-05
6.13218096927615e-05
6.34846378138521e-05
5.5120269444134e-05
2.99339503990305e-05
5.89722945405554e-05
3.46930493977827e-05
6.48074094503789e-05
5.86328134651126e-05
-3.53217484880231e-08
8.8734085362658e-05
5.89008388421151e-05
3.83751745314223e-05
3.90061087962393e-05
5.52827933623112e-05
3.9191296655573e-05
0.000113687220707675
5.40601222553071e-05
-3.68225220360429e-05
0.000102389517443068
5.17299297761321e-05
8.61339407880806e-05
1.70741480525764e-05
5.26681404569375e-06
1.71979310791972e-05
7.5163520801296e-05
6.51551415175993e-05
7.70050362635863e-05
6.1377235903076e-05
7.27942064356271e-05
4.36398670687477e-05
-4.32581432867746e-07
6.94518513345457e-05
5.51940622579379e-05
7.74561830647776e-05
-4.98198908101846e-06
9.39862284182198e-05
0.000133472017088746
0.000110885413905471
3.22064347897779e-05
3.62537687292882e-05
8.07767601214359e-05
7.49991216556477e-05
2.25480392572721e-05
8.91441553070766e-05
0.000128887470112692
7.69298918161605e-05
9.2964070127259e-05
5.68842095983077e-05
5.17066782425161e-05
6.91840580246442e-05
7.69513530771388e-05
5.34864978669576e-05
6.39657131805792e-05
0.000101274550599257
5.25249673219051e-05
8.48921537232552e-05
0.00011986014053241
7.48186934963044e-05
9.67901880370579e-05
7.15434639803124e-05
3.85218359806385e-05
2.7418030443351e-05
7.93973851804497e-05
5.78839202831521e-05
1.78723736709309e-05
0.000117598461302497
3.75899643035021e-05
5.02852639857796e-05
4.94455641692688e-05
-3.08054306823629e-06
3.89564854650359e-05
7.60395454561545e-05
6.00550004954453e-05
9.12873081624849e-05
8.10393505033797e-05
4.98284600796849e-05
5.3951392368491e-05
4.74113530403769e-05
0.000110003285840932
-1.73578202494255e-05
1.58103728963663e-06
7.31688124440551e-05
2.91014447168676e-05
1.11837517504998e-05
3.56251979181923e-05
3.15925209180546e-05
4.03591157731976e-05
2.5141317197029e-05
6.54658518396732e-05
7.51643776692037e-05
3.84858903443848e-05
9.95000125651011e-05
3.52020463805269e-05
9.32519575106017e-05
0.000111889705964034
0.000123923981081598
6.54510014167816e-05
7.28329098949857e-05
4.39536186631324e-05
4.83620973174069e-05
8.89183562016399e-05
0.000101037106207502
4.90257668948486e-05
7.00226315472365e-05
7.09919556082325e-05
3.31712223500645e-05
2.76921143046185e-05
8.89782754303097e-05
0.000110709105912403
6.77961500166681e-05
2.73272647920414e-05
7.5201529947301e-05
6.1243087457408e-05
8.44053565080426e-05
5.80021874198312e-06
0.000118464273249114
8.79183407075321e-05
4.239371198504e-05
1.4889243861198e-05
8.28798240131778e-05
5.19941495462545e-05
2.45991199727749e-05
0.000115057292829398
8.03053575010911e-05
-2.68358068637492e-05
8.87674547223442e-05
4.55524695168421e-05
4.96168974984346e-05
8.98804634824677e-05
2.43442902045786e-05
6.11213991218786e-07
5.10607332993141e-05
1.91003269875814e-05
6.27229249728483e-05
4.15364128374532e-05
-2.47132920207674e-06
-5.65417925682715e-06
5.52247734528394e-05
2.28462051031579e-05
9.23604524489491e-05
0.000115673206432878
2.87080902379403e-05
5.18971951916501e-05
8.69707660684126e-05
0.000124244172965354
6.0331046973875e-05
4.96063050183868e-05
3.25400920949915e-05
0.000116847597624531
0.00012318496059335
0.000101394654935077
0.000127786134370156
6.34232305969251e-06
5.11372672907715e-05
8.89739248763191e-05
8.8146449921032e-05
7.8491686184704e-05
5.39486800146479e-05
0.000121585577630271
6.97302778965504e-05
0.000102379484574639
1.72731270871422e-05
9.75420830428988e-05
0.000105640833312894
9.13188110101392e-05
6.13129658355519e-05
6.94437620779046e-05
5.85991728306633e-05
0.000112692079431459
6.97518476663435e-05
8.84424876829405e-05
2.71229830052234e-05
3.19160876368458e-05
0.000109901106250713
9.18171536325783e-05
5.64616132136665e-05
5.1656190602301e-05
7.45091594863845e-05
3.21208740422283e-05
5.64463107831453e-05
5.99391562928177e-05
0.000135899171180429
0.000118123972900468
-4.44476467359724e-06
7.09665963997228e-05
4.6989338246367e-05
2.93051804135877e-05
1.67915752639017e-05
0.000133266714976751
3.87101827549122e-05
9.05335913195029e-05
7.28859310575599e-05
1.13910805045724e-05
8.44334465047684e-05
5.82306309386708e-05
7.11962192408682e-05
-4.43289191393784e-06
7.61394673138589e-06
0.000100207881953162
5.18201108020788e-05
7.86968862665329e-05
3.85873584163803e-05
1.01257989198723e-05
0.000118039529101321
1.15285161845264e-05
7.3239967955706e-05
7.95023301621977e-05
1.71850783557824e-05
8.53219442844551e-05
3.41393562034674e-05
2.43007985255256e-05
6.86939941662177e-05
1.69628757404471e-05
1.97091022025122e-05
8.87355451883079e-05
3.57405749229504e-05
0.0001394044310879
0.000147843283757085
5.67817321130221e-05
6.39258092090636e-05
6.4803680017147e-05
4.09322254803519e-05
0.000154534590468008
6.3123831043509e-05
6.9736882640512e-05
8.5366397376755e-05
2.08034897654502e-05
6.31977618308944e-05
5.87484114206951e-05
-2.88703726267674e-05
5.55103681534859e-05
-2.93135693138346e-06
1.80702967335393e-05
9.83515621586762e-05
9.92712951627811e-05
7.22296333750635e-05
3.76774341265707e-05
6.91447329938087e-05
0.000108773555708641
5.67472727432341e-06
9.10148957511483e-05
-1.73933203047805e-05
-2.58612638732485e-05
9.24959840727912e-05
7.1209949906034e-05
0.000124455957051123
0.000115396124894706
4.34895509471426e-05
-1.47380805377951e-05
0.000101378935398167
5.75642717412665e-05
0.000107829156034375
0.00010947592054655
5.96078894401846e-05
0.000122109044919169
9.22097265088366e-05
8.83090054709215e-05
1.94346617664142e-05
2.55543218381633e-05
0.000100605182771488
7.07731972388316e-05
2.76896649012188e-05
7.43178537170154e-05
3.31719135169291e-05
4.58969623002984e-05
4.57981389338911e-05
3.86263751358227e-05
-4.37537091442629e-05
4.68106934270994e-05
0.00010909260660858
4.66898722562629e-05
9.94377903403998e-06
3.46247918187425e-05
7.56249204885485e-05
5.11705702316506e-05
6.55201466468981e-05
6.4800923818173e-06
5.6515873985215e-05
9.69517567432307e-06
6.46238974721872e-05
6.77620460914773e-05
7.91734457841102e-05
2.35637896219628e-05
9.45397938920174e-05
8.95098584786466e-05
0.000131597157811236
9.72070122496896e-05
2.50261025386279e-05
0.000118820213556722
0.000121747118969028
0.000137887155154706
0.00011045158367055
0.000116954831604358
4.81886855308789e-05
7.79391687702384e-05
5.43213280195408e-05
9.21968659913325e-05
3.25334991544868e-05
9.23616726312981e-05
5.54940717366743e-05
3.80384153132737e-05
7.62255277986963e-05
1.4416176636765e-05
4.46911917431933e-06
9.06462808392984e-06
5.36597777265677e-05
1.90734758072159e-05
3.27622602243776e-05
0.000101880305494322
4.69765297594257e-05
4.87027762192595e-05
3.81451602914077e-05
4.71112314275918e-05
4.3636446987662e-05
2.67649132414878e-05
-6.86502003410437e-06
9.03997485783653e-05
7.3292385120873e-05
1.94762377825867e-05
1.35693984381499e-05
7.00890979012025e-05
8.06249031462437e-05
4.76885321293523e-05
1.5163300719205e-05
4.28044181587821e-05
8.79190613763499e-05
9.26111964853351e-05
9.42705498289035e-06
-2.16624288829883e-05
4.85804993991322e-05
0.000103895376146444
9.25024123825297e-05
7.5274858158669e-05
7.47261990144021e-05
6.26820180182055e-05
5.40339430553818e-05
7.94691086373381e-05
0.000129027073210729
4.1759843836246e-05
1.95149548263698e-05
0.000126412295076327
0.000130516478489059
9.7486477832175e-05
6.59924510568854e-05
9.01025723678267e-05
5.05712720630988e-05
8.5603849094669e-05
0.000110116282951322
4.25051788207455e-05
8.40552791346825e-05
9.912698428158e-05
6.85868909345803e-05
6.58059328822576e-05
5.427703365962e-05
4.95268538719189e-05
8.49861196598686e-05
4.71587938989777e-05
1.5473414526162e-05
5.09747549998613e-06
-1.54649734831395e-05
6.13282086127578e-05
5.68319467193994e-06
1.85288249626063e-05
-4.48922787670365e-05
1.4364338202334e-05
3.12698536316589e-06
5.90394107239116e-05
7.14210432589612e-05
4.99789669101162e-05
4.74131065334526e-05
4.39355024252627e-05
2.66119965944232e-05
7.68863413104932e-05
1.8324317152496e-06
9.45792779592514e-05
5.96651850951405e-05
6.77906141624384e-05
8.47747465871673e-05
5.86289207690648e-05
5.18284927571376e-05
0.000117182323893922
5.85866672376367e-05
2.07131189891123e-05
0.000110153044036656
8.78258389719673e-05
4.05569535685396e-05
9.76367730611061e-05
6.10012626043796e-05
9.39252578753569e-05
0.000110784500500277
9.26871027787147e-05
5.96458596289467e-05
8.12914939838934e-05
6.18288163864492e-05
0.000144311560307595
5.84830613398935e-05
7.232696144459e-05
0.000107173038378251
9.1593044807584e-05
8.08593466310797e-05
8.55468595128269e-05
2.92105845112468e-05
2.57027486466341e-05
8.30426147500359e-05
1.71854378046316e-05
6.81418565503473e-05
5.93782626366306e-05
0.000129025431789322
8.98732043558895e-05
5.04214515861438e-05
7.40702785321139e-05
-1.5275780290836e-05
2.58165813323055e-05
4.26934212036984e-05
7.75786962270392e-05
8.736209636909e-06
4.64691615710397e-05
5.51602932736344e-05
5.89503231838794e-05
0.000114781232055408
3.77710353582484e-05
9.19502096346461e-05
1.31954161289166e-05
6.85173809554441e-05
7.72939694150301e-05
5.3969377497414e-05
-9.68672150553652e-06
0.000113615855923713
0.000113053061068304
6.12711236066848e-05
0.000185844782439944
3.24217987923296e-05
4.88198560825898e-05
0.00011884590212529
7.58555234517487e-05
3.58792466727341e-05
0.000108575154641329
0.000143269771999137
8.08369359575539e-05
3.5385425907104e-05
8.26972407976743e-05
7.69435459323479e-05
4.99898735462966e-05
0.000100808667573613
7.83814775009339e-05
-3.28347272428704e-06
7.97087696137355e-05
3.06449563435096e-05
7.55752290484266e-05
5.34836011999983e-05
-1.23814475195077e-06
4.92797358978237e-05
6.46754397369242e-05
-1.9507627030941e-05
5.65579825972647e-05
5.57403290726481e-05
1.43096985179554e-05
3.24759397404313e-05
-2.95079522534353e-06
5.54436255944564e-05
5.34658754950058e-05
8.48793319454478e-05
5.58588670518805e-05
2.72029877812704e-05
8.44806835558744e-05
-4.23979991011496e-05
3.33206722919552e-05
7.34446279134539e-05
6.39873548112176e-05
-8.96706779493783e-07
7.44888505989091e-05
2.95959212330951e-05
3.7943339436597e-05
2.20856912593435e-05
9.79096917231039e-05
3.62570644562109e-05
0.000104906644632355
9.79470624187325e-05
9.15145253531956e-05
4.83448743017274e-05
8.88916071320584e-05
4.21159026195301e-05
0.000133555704971748
0.000125747121081608
2.82640139062177e-05
0.000102527151851048
5.13052617130634e-05
8.88499836907064e-05
2.91445140707035e-05
6.12977942709988e-05
2.27930539456975e-05
5.21489993201802e-05
-2.38261877569638e-07
2.8205040726173e-05
-3.53936729690744e-06
2.12517104819661e-05
8.08030970986112e-05
7.93386481086197e-05
4.94472099446218e-05
4.62692330642976e-05
4.52385906353938e-05
2.9942162857966e-05
9.07521243794178e-05
3.81661463635067e-05
1.67321453369565e-05
0.000122294763002397
7.84703839644855e-05
7.03366215994175e-05
2.85550456046635e-05
4.86540654585642e-05
0.000139356161455072
2.41481765983397e-05
8.97231746739491e-05
0.000119654067759656
4.47092266076178e-05
7.46675285953648e-05
8.06309445132394e-05
6.18137502268061e-05
5.94820590445784e-05
8.44003664958783e-05
7.35204247438709e-05
0.000118897873057139
9.97950973552177e-05
6.94700781472346e-05
3.88730444178828e-05
8.21964604210583e-05
-3.64958181501693e-06
6.3271073979096e-05
5.72807741084999e-05
0.000108322569125324
3.7122218575033e-05
0.000112758939869142
9.64564792559367e-05
6.5988277240567e-05
9.40090371388722e-05
1.51516739942477e-05
1.7480572439406e-05
8.93620246548872e-05
6.71018566138947e-05
3.45911340844971e-05
4.4677786819518e-05
-2.88462903226608e-05
5.25634219212734e-05
6.74444706923118e-06
7.14512948113579e-05
5.35379344686375e-05
5.62697010055983e-05
3.4033465879687e-05
3.53904144142166e-05
2.64502384613065e-05
4.35394906792936e-05
4.9854483651662e-05
-2.02195936633208e-06
2.70892511083068e-05
7.54474245185335e-05
0.000137511357869457
1.68661164766231e-05
1.65434131652605e-05
6.72051214215422e-05
3.51263821774344e-05
6.75061125365344e-05
3.48116642019177e-06
0.000107023265069044
6.84005915668369e-05
6.97252636768093e-05
3.61455709273058e-05
8.66372032932488e-05
7.90969039152263e-05
7.13534529421988e-05
8.52474010943808e-05
-6.60343712178888e-06
4.59806727433217e-05
8.59187164056853e-05
6.11980310591372e-05
6.35312247912165e-05
5.13207332128397e-05
7.90307773132941e-05
2.86165314777824e-05
5.20276388743796e-05
9.37046661110259e-05
0.000124297355616924
9.03213131336812e-05
-3.81505692955621e-06
-6.00827162250845e-07
4.94285932163819e-05
5.05284588700694e-05
5.47899039116756e-05
8.97089759495917e-05
3.65813734933511e-05
6.18125048324869e-05
7.36841654003998e-05
3.72210677311896e-05
5.48543683878408e-05
3.99544296868367e-05
5.81351954360195e-05
6.90809759850774e-05
3.80053068915086e-05
5.08805336246023e-05
5.05146763052416e-05
6.48142454100234e-05
3.34984498151144e-06
9.97683660753901e-05
5.22096375648135e-05
7.17369527184804e-05
7.90822269279501e-05
7.49568668038857e-05
7.20463489821885e-05
-7.06878346635379e-06
9.76536253972724e-05
2.37644307307247e-06
8.66750751078345e-05
0.000101474439536114
4.34038025041339e-05
4.38051470566902e-05
3.70886838783399e-05
8.85712617509405e-05
6.21540229966612e-05
7.42688563702992e-05
6.91187243566107e-06
2.70171136315786e-05
0.00010660024520364
1.66407149307407e-05
4.17513762439171e-06
0.00012822509126373
7.38528180304684e-05
4.54044004275173e-05
7.42636208445313e-05
6.64804338531499e-05
6.48510986617491e-05
0.000130636971733757
8.89993632368802e-05
2.82648678165735e-05
9.3934870320893e-05
7.29486578782705e-05
5.51664399932946e-05
5.26983416774868e-05
8.14104571730143e-05
9.2038966660333e-05
7.22270020201424e-06
3.37622562143136e-05
5.21937356913546e-05
4.36507653685077e-05
3.84901615766552e-05
4.67406488104582e-06
7.9156900421741e-05
6.16654258782635e-05
3.87560876656744e-05
-4.01962824502673e-05
4.67816448732413e-05
-8.03801337801168e-06
8.02958734546743e-05
9.230194277947e-05
6.88965082328942e-05
0.000107331783761023
4.13005471728171e-05
7.1085233986999e-05
4.37779027126309e-05
-8.87166914128635e-06
5.39578274202532e-05
9.00796587531716e-05
5.77428897594194e-05
7.14289982668453e-07
4.7770809294522e-05
1.69208349932918e-05
5.29037554108622e-05
4.52391910988797e-05
2.9770490222213e-05
1.95092490401709e-05
0.000105859372800275
0.000114771793031532
4.66668707748456e-05
0.000132062870978083
5.56335517879729e-05
9.17509252047949e-05
8.61122683882657e-05
4.70855521821745e-05
3.25534434130905e-05
1.67646834346656e-06
2.5140320237752e-05
4.63620676036353e-05
7.30876346503388e-05
0.000112299781005337
4.33643434829327e-05
7.57280506631499e-05
4.48224486190682e-05
-2.58850466146959e-07
-1.23809224680167e-05
9.74636897899271e-05
8.10004612164926e-05
4.04221894467563e-05
2.4894390898973e-05
6.31519128058946e-05
3.66127175608193e-05
0.000103462317065327
4.51993432842636e-05
7.78781236209228e-05
7.35105968141327e-05
0.000101609335579471
0.000102208434518545
1.09003647076598e-05
1.32160506492498e-05
9.84394457246242e-05
6.61254986368617e-05
8.41801339489576e-05
0.000115772878440337
4.45627287025548e-05
6.06053232177965e-05
8.86599403542884e-05
6.62664403276737e-05
3.87399814732873e-05
6.87611473671051e-05
3.15674920517599e-05
1.77348892601884e-05
7.78335868547518e-05
1.88144493103913e-05
5.61749924376935e-05
0.000103728340857504
-2.22417210974152e-05
0.000117199510019757
4.94061834395961e-05
5.520276708374e-05
3.4835121043422e-05
0.000129706890896644
3.1562958572934e-05
5.03332643196617e-06
5.17253567976728e-05
4.84068295597645e-05
1.43569992965581e-05
9.32499160044314e-05
8.35695011610168e-05
2.63709444998891e-05
1.65277754382261e-05
6.08878282377338e-05
3.63217568445036e-05
8.9124994781432e-05
5.94749228884135e-05
5.09285871121443e-05
1.93422091535819e-05
-1.27484674521598e-06
9.04014717255846e-05
4.20398512019533e-05
3.06435122651473e-05
7.31969164253958e-05
9.40901394787555e-05
6.43482189540783e-05
5.1986056207171e-05
0.00011221206861975
2.97040282826754e-05
2.03724669219464e-05
5.60707940604644e-05
9.4016852843024e-05
3.20708048933584e-05
8.18945632163705e-05
9.38766539327932e-05
9.52872746725451e-05
7.55772108218719e-05
1.66374581746067e-05
6.87788190019962e-05
7.1576250900775e-05
5.21943331773881e-05
6.30325092420085e-05
5.85719610362068e-05
9.51664647887473e-05
6.59898404552063e-05
4.71185021155379e-05
5.3595873200132e-05
4.84257301017662e-05
1.30561141217713e-05
5.23206642429801e-05
8.18167140167336e-05
4.3579705005144e-06
9.87057860680992e-05
6.79988096913366e-05
3.5397336041714e-05
9.77884587999365e-06
2.9027507955977e-05
0.000136110242910689
1.82348889024365e-05
3.54250183494076e-05
6.74186979905855e-05
3.21115362655025e-05
2.72981107344971e-05
7.89639710080147e-05
0.000105492673899021
7.48704336184107e-05
8.65948775759655e-05
4.34644008300683e-05
2.59119082255683e-05
9.04177891126613e-05
4.55008708494821e-05
-1.94210737901005e-05
4.98075497551391e-05
-1.80001859807631e-05
0.000108180644543152
-1.17666095376813e-05
6.92016520045024e-05
1.199219329265e-05
4.66429245602457e-05
8.92733535531549e-05
3.42733903205331e-05
9.04417839667854e-06
1.9285051274823e-05
3.50280099505911e-05
5.81954315110656e-05
8.54236544116596e-05
5.17505571951288e-05
9.92283217001297e-05
6.82132751244055e-05
8.43843392923195e-05
6.36842842408251e-05
9.23135819316964e-05
6.46297204614505e-05
8.4001348334839e-05
0.000136920609418232
2.1968938376577e-05
2.40987282590878e-05
5.27154717800017e-05
3.6883133065903e-05
7.73672698036651e-05
5.28578710481613e-05
5.32011533433318e-05
-7.28890584443583e-06
7.24789977723473e-06
5.45729775839133e-07
6.86705445172376e-05
6.61802166185274e-05
5.84098680874361e-05
7.47187800866824e-05
6.39297469787531e-05
7.92548881115476e-05
8.66053227174906e-05
9.55767174581846e-05
3.67498773736033e-05
9.57286901300446e-05
8.51112850212708e-05
2.86048985404581e-05
-6.62544962634082e-06
6.46585909886124e-05
4.2305363125996e-05
2.13267182219059e-05
4.18587329926398e-05
6.33763397303297e-05
9.97915742177593e-05
4.75211617825303e-05
4.10093024325604e-05
4.15248661858995e-05
8.95807264452782e-05
5.39384327284187e-05
9.9869646054741e-05
0.000132796569638218
5.64953539113272e-05
5.35204858620124e-05
6.10076639882934e-05
5.73212214941218e-05
6.95862154264428e-05
7.7083056293802e-05
9.65549038843352e-05
3.31347552010301e-05
8.78890467590033e-05
0.000139150781077425
1.93578901475612e-05
5.09688795905e-05
7.01027735504623e-05
3.98311672394406e-05
2.45408471792419e-05
4.29634372173966e-05
4.65042608154508e-05
4.09695991358709e-05
1.28031145518842e-05
3.43462068280781e-05
-2.45680367138521e-05
3.71034121429105e-05
5.1579417868146e-05
3.93713097693398e-05
-3.38158451293599e-08
8.56454449030761e-05
3.55518651664779e-05
3.66728783491321e-05
7.42972214552815e-05
0.000163751063601963
4.1694050938189e-05
2.6943458169821e-05
4.87963985508897e-05
0.000134795770011746
-3.02112315264903e-05
2.4426859294285e-05
0.000114477934975214
4.98404253557223e-05
2.79011155874678e-05
4.44631472056591e-05
4.25239542695123e-05
8.48879187002193e-05
8.68372336297867e-05
3.11304282917939e-05
9.55464475719746e-05
4.39744872203173e-05
8.30912120366337e-05
7.35692898569412e-05
9.07859460589604e-05
5.57646648687475e-05
8.34100748726727e-05
1.98077137171276e-05
9.06112003264999e-05
4.69713708492428e-05
2.06112345705064e-06
9.56207748946328e-05
5.60613365194397e-05
5.81632600820689e-05
3.74395097425496e-05
6.58421089583858e-05
6.23922656059198e-05
9.6670511463674e-05
9.12845103800632e-05
9.65802461232433e-05
2.07893025047071e-05
4.73413045287181e-05
5.50098446097043e-05
0.000111375452521215
1.18143363558762e-05
4.87355547444917e-05
9.78097273057611e-05
4.98648323959349e-05
6.18147091190129e-05
7.36535573378861e-05
7.72149092726654e-05
8.23081405072734e-05
9.91431701174153e-05
9.93395666444526e-05
5.69728201243858e-05
9.47951611260163e-05
3.69770606437026e-05
5.65236163747349e-05
8.55719894192051e-05
0.000124943234848664
0.000150234089837401
0.000132793109293903
6.62725917176578e-05
5.34791706032207e-05
6.67848041368204e-05
1.1279855611996e-06
5.35384381535508e-05
-2.31488479832751e-06
-3.34786330227226e-05
1.74308083186004e-05
7.57641310673328e-05
8.10271408504128e-05
4.51773606503016e-05
4.94828168811909e-05
2.85071942097191e-05
-7.36291522118695e-07
0.0001279566046012
9.55664153984812e-05
7.95743964813977e-05
4.43911980717449e-05
4.27584480084971e-05
4.01480810657802e-05
0.00013455073190777
5.64933526766052e-05
0.000109445882761368
4.37134476810302e-05
0.000108640004105977
0.000108833349771576
1.64895647323749e-05
0.000106712461130074
3.96061244139065e-05
5.45391587887654e-05
0.000112231206321339
4.10576337986701e-05
5.28638271007356e-05
7.99224597490441e-05
3.27578653652981e-05
6.62541125789512e-05
3.84323099957493e-05
8.81865237938799e-05
7.274157156525e-06
4.93776661425358e-05
8.15127624617756e-05
8.71782170130863e-05
2.03064105390166e-05
6.74942810745887e-05
-4.0034120912766e-06
2.30106555864545e-05
1.84523153903532e-05
5.09638408525212e-05
9.82288335851066e-05
3.94009538750407e-06
1.93678871014004e-05
3.36872146213271e-05
3.14830969388059e-05
9.77964518273215e-05
4.24872906169843e-05
3.16326617498485e-05
8.39715578088157e-05
5.13694157050695e-05
8.18728190623908e-05
4.84628841887891e-05
3.84596788674965e-05
8.93946278197456e-05
8.65238170640078e-05
0.000115856545754586
3.01806265893074e-05
7.95143524177081e-05
8.92769672384116e-05
8.16840359813915e-05
0.000147508718873751
4.2239416166432e-05
5.17544424035472e-05
-1.08948167057421e-06
3.96087516528404e-05
1.48940822934973e-05
1.16973521186058e-05
0.00011324044539581
3.75503793368062e-05
3.85222096609916e-05
0.000102111502958364
8.93001672898238e-05
0.000101388023939576
0.000103013562355364
9.11708837523429e-05
3.34284286358015e-05
7.49541206771539e-05
5.20068453751103e-05
6.88214790539444e-05
-4.3156278720651e-06
-2.62741344961974e-06
4.92598053964414e-05
8.04469386161597e-05
5.56468173436821e-05
1.06704815372468e-05
-3.81360447526979e-05
1.48304817823764e-05
5.67464828148671e-05
8.70641153629918e-05
7.83601548152426e-05
6.36765554660262e-05
7.90220442999059e-05
3.71156263868535e-05
9.26702101720295e-06
7.11946422256332e-05
7.52801996138112e-05
0.000136701867979062
4.50309975797849e-05
0.00010721563008966
7.1092571353649e-05
7.66244788862224e-05
8.06100696049602e-05
7.77676190396172e-05
0.000133185242003016
0.000119426558164035
7.08650911268497e-05
0.000104770699812237
8.31799872022306e-05
8.45160219914059e-05
6.88512367377849e-05
6.67628677771474e-05
0.000103378306746699
7.76178734983726e-05
9.43421098771455e-05
7.21648394668478e-05
1.74337082649774e-05
7.5895567214761e-05
7.15247032849304e-05
3.19390545704417e-05
6.52166875392858e-05
8.0608354494126e-05
1.63903159493881e-05
0.00010186558981272
1.96793172882552e-05
0.000100175804618187
-1.18674363898086e-05
-2.96138891462538e-05
3.77046563520646e-05
6.65373364271719e-05
2.40557476812994e-05
8.87659809180096e-05
6.09338453484038e-05
5.04756158774645e-05
0.000113355798550856
5.03512082566296e-05
3.05703121559685e-05
9.23414022990304e-05
0.000175064339593444
0.000187615266496595
6.52619911078384e-05
2.48320298620399e-05
5.18416433019837e-05
0.000102549196886355
7.39832393322477e-05
5.67840259538766e-05
4.8486505045313e-05
2.36648793786359e-05
5.19097112120237e-05
0.000103093879171195
1.00246319164964e-05
5.56340049312166e-05
1.8676785204317e-05
1.33596874627931e-05
4.43950452201777e-05
4.05519862856519e-06
4.29494531767757e-05
6.16085504170812e-05
1.53396249225567e-05
4.90805515070265e-05
1.68250850564005e-05
5.22477537451857e-05
4.27258254592656e-05
5.95516350895431e-05
6.23745029066533e-05
0.000105277350277988
0.000127869229598574
0.000107840324636053
0.00010576524465828
0.000105752562403021
9.77079772672346e-05
8.05308242610639e-05
5.77635792831861e-05
0.000112433408197427
6.53870270694804e-05
4.00674463937768e-05
8.96647707473827e-05
0.000111856159469725
2.09916938271371e-05
-3.410520775282e-06
9.23756974408415e-05
-1.06156725466433e-05
4.57846808725432e-05
9.02127015381531e-05
5.82548820367281e-05
6.34582474941655e-05
1.86829849944098e-05
6.46416591722106e-05
7.08524784904094e-05
8.5169967328997e-05
9.42752034987988e-05
3.83394536671794e-05
4.76293513821521e-05
7.75699720902758e-05
4.0018593592169e-05
8.60777136620028e-05
7.78260684692862e-05
9.81081182771844e-05
4.58971743018785e-05
9.42557931223526e-05
4.03264883048907e-05
0.000115877017489108
4.31321890466717e-05
5.84110803611333e-05
0.000109992585220537
4.7849518055723e-05
6.12619318696136e-05
7.82866635803171e-05
6.90136404959892e-05
5.39334918532096e-05
9.05833155481202e-05
4.37604853909598e-05
4.86359344262091e-05
8.63668563490445e-05
4.4874475322068e-05
2.31063627085895e-05
4.73023121264637e-05
5.99202999183373e-05
4.41542923210453e-05
0.000123101289318307
3.88256674531238e-05
6.18594148733117e-05
6.9112019158496e-05
2.96491312830077e-05
9.02822845709813e-05
-1.75643171537455e-06
5.06586852745266e-05
7.76687279200636e-05
3.85605256711121e-05
4.9821643609613e-05
5.29051680007934e-05
2.08088181173732e-05
8.43621654273829e-05
8.32498841918904e-05
5.41381540176355e-05
8.13495316488922e-05
0.000112602631628341
8.95666665568883e-05
-1.05370811206557e-05
8.21760178236371e-05
1.89550986533682e-05
6.98204687227255e-05
4.06958176403273e-05
4.2120930757827e-05
3.55032769028502e-05
3.69303225691643e-05
0.000141160587889628
9.96360251831142e-05
7.33494326779257e-05
8.87887836947276e-05
8.6913775536483e-05
9.00235779765002e-05
9.4821450283444e-05
2.99846562045854e-05
6.72989711921541e-05
3.8618390745435e-05
8.3060253576063e-05
2.34426061280081e-05
5.3930352532303e-05
7.94889692205587e-05
2.2457341072562e-05
0.000105196994933662
0.000101556703206896
4.22682141731678e-05
7.67496642676411e-05
3.59247993295006e-05
3.68086885945112e-05
3.50009078777425e-05
9.86664280334132e-05
4.22677282045849e-05
8.23419193942507e-05
9.97200641493363e-05
-3.66129512750741e-05
-2.22116849234895e-05
5.50211528953852e-05
4.6288607158257e-05
6.30180846365782e-05
0.000101629065338962
6.8928035238275e-05
4.69492517003508e-05
4.5918055748527e-05
6.55055031507833e-05
0.000129074715746158
1.72736626344556e-05
6.44863941798855e-05
3.20852620884919e-05
9.02314468211382e-05
1.2105570098003e-05
1.50830549304677e-05
2.88127020762513e-05
3.32720036171741e-05
0.000115386446640467
6.55231553584879e-06
2.84565830785721e-05
4.2987589201535e-05
8.01829629846705e-05
0.000142754181169135
5.48969743956295e-05
9.70628102528968e-05
0.000118884322143763
0.000104585743793899
8.71627124213484e-05
0.000110719451256275
6.96753058549635e-05
0.000103038926404119
3.89265662988719e-05
0.000114736470104581
9.96791530255002e-05
0.000102722776553368
3.15202835165596e-05
3.06010580144871e-05
0.000111330767758061
6.45606557810161e-05
3.63866005311107e-05
6.17724225775976e-05
8.81866492335674e-05
3.2708111843386e-05
-6.64469650928852e-06
3.52926259289904e-05
6.10942396869355e-05
5.57756934712153e-05
6.6787022827375e-05
1.58321746322229e-05
6.50978850216831e-05
0.000126333271487536
6.07297837567482e-05
8.27193894147454e-05
-1.00928422411897e-06
6.96024994538397e-05
3.83373539429102e-05
9.22108727027517e-05
2.51082786784143e-07
0.000110205106519067
8.91145423018525e-05
-1.46330991079001e-05
0.000120834550723558
2.76967967090829e-05
8.59159066326235e-05
4.77453707124996e-05
6.33017491241902e-05
4.47641428055822e-05
3.38532650529318e-05
8.3133521366557e-05
3.9346168308823e-05
7.76165209714977e-05
0.000104468480967034
4.77419775897731e-05
5.77260624718204e-05
2.57777717078964e-05
2.23744857685694e-05
8.44700030531387e-05
7.96605927686434e-05
6.09104306035946e-06
2.13265403033783e-05
3.10712217827723e-05
6.65783426333993e-05
6.73200384833206e-05
6.2001534273218e-05
9.31670674317564e-05
4.90252444862468e-06
4.27730989129187e-06
-4.30781512344209e-06
8.58848288175028e-05
-2.84701594400299e-05
8.77061295025131e-05
7.82088661935894e-05
4.00993126815251e-05
6.49707641203025e-06
4.71784708063623e-05
2.60476237046919e-05
0.000108758352514159
2.32727270337219e-05
9.40386115531349e-05
5.57549972918922e-05
8.12487054959093e-05
0.000105348130315512
5.19074267636609e-05
9.49112934159139e-05
3.08472167128485e-05
6.66945055940744e-05
5.53201884139846e-05
8.38069978677191e-05
2.19070654279544e-05
0.000121941716595047
6.69442165658116e-05
7.11585297368993e-05
8.2390987799983e-05
6.4475114524941e-05
7.31982152179931e-05
0.00012939843894545
9.14461318044709e-06
8.95736898098744e-05
5.81851057694531e-05
6.47813287541019e-05
6.7209863901257e-05
5.34816434424485e-05
0.000119900662081471
3.60897411007226e-05
5.83946311481923e-05
0.000104720021590563
3.14870251674182e-05
4.16164127876711e-05
9.32018122023419e-05
2.61794540587457e-05
6.90398495681905e-05
5.43530647171778e-05
7.76764345553109e-05
8.88615894512361e-05
3.72128017636414e-05
5.65379976460415e-05
-4.12312545759665e-05
3.36050091596853e-05
1.21171679399716e-05
9.89180543449671e-05
6.55200765410467e-05
3.60054536298692e-05
7.99034635823736e-05
2.3466745893171e-05
-2.91101450330971e-05
4.90452180364532e-05
8.4854140169904e-05
1.43491622921285e-05
0.000118585442091897
3.13778967233795e-05
9.6890207836626e-05
1.25442137535449e-05
2.93087034656028e-05
6.56309797961553e-05
9.05881754119928e-05
0.000106619541186807
9.73164789543354e-05
8.15552569934806e-05
-2.07972792133296e-06
1.50383139475781e-05
7.73777295032654e-05
5.5714084402464e-05
9.65649755140328e-05
4.53364978358156e-05
8.41843280827918e-05
5.52275703960954e-05
3.82032547809184e-05
5.19365426462164e-05
5.91594712051577e-05
4.97771526500788e-05
4.13288165639222e-05
7.20681742855223e-05
0.000117969029290319
5.80502725271388e-05
2.79116515521401e-05
5.14127677584056e-05
1.27898973978137e-05
0.000112574717451503
8.46711719553996e-05
5.92559140643687e-05
3.08723224576703e-05
9.64943448860616e-05
5.97266992609551e-05
7.47545090478122e-05
1.77710745725626e-05
7.49369108192152e-05
9.82564961558789e-06
7.40328770745783e-05
7.60214480185263e-05
2.91946041201337e-05
3.4141493856394e-05
3.12809115752956e-05
3.22354189172999e-05
4.49326820572522e-05
6.60361653381269e-05
-1.13490010843041e-05
5.32780283313066e-05
0.000104723909794972
6.2183982850161e-05
2.82082737313982e-05
7.31285793885084e-05
5.68104611547525e-05
8.80354513639953e-05
8.29637692386418e-05
2.28371503503498e-05
5.90488487059228e-05
0.000112951132122717
4.77925125649868e-05
4.32117551282359e-05
6.34720388234011e-05
9.77122329802877e-05
4.91369275768564e-05
2.79095178460478e-05
6.86759226472754e-05
6.50097364829864e-06
4.14148517697519e-05
0.000136923766064674
1.66141782359877e-05
0.000107313788272796
3.83403819640994e-05
-6.62818894273042e-06
5.19542564203311e-05
5.53813968802698e-05
7.87534582573133e-05
2.7131888442953e-05
1.9900298972431e-05
3.64885318445806e-05
1.50740782590663e-05
2.7768963374628e-05
2.41452907110677e-05
7.96253161082413e-05
4.70833166839637e-05
3.86858862416978e-05
-3.7453309175593e-05
8.80007083425901e-05
8.70572283628978e-05
0.000108737378703488
3.19687365016778e-05
3.20673709714065e-05
3.17213593886659e-05
6.95472017174347e-05
0.000120245892552908
2.77293350821231e-05
2.26319127167476e-05
5.00393576572929e-05
2.8010741454883e-05
0.000109187572225697
3.40072652124089e-06
6.79690290035272e-05
8.01142277510806e-05
2.52556063916854e-05
9.84078364951749e-05
9.51460266071901e-05
0.000114906943019362
7.04483056617041e-05
7.65006944236e-05
4.41170624368941e-05
0.000124335570703637
7.9212718156578e-05
0.00011879968004784
7.98730288064266e-05
4.28702871739611e-05
5.16120079740719e-05
6.63093528149162e-05
4.94652827078988e-05
1.04439097745066e-05
2.12095466596635e-05
5.25192128131017e-05
9.16458964297781e-05
0.000139131827293382
0.000101394732756046
8.55774366003815e-05
5.88344698312786e-05
7.29456625892999e-05
6.90204666931081e-05
8.66668071317947e-05
1.28436264255454e-06
2.19269564676737e-05
6.90795752840536e-05
4.26414463250599e-06
4.72995035183263e-05
5.9474695688857e-05
6.06306725471871e-05
1.13669490099083e-05
-1.56869948534967e-05
5.59548269113683e-05
4.53811971277511e-05
6.35312448060909e-05
4.6202240563073e-05
8.87237684112612e-05
5.27946438421916e-05
0.000107381363363646
3.51228947686763e-05
3.94197638299618e-05
8.96760999368059e-05
5.85968791286621e-05
5.24553847056297e-05
0.000115774324021682
-9.01364267636258e-06
4.43987675021977e-05
3.22810938636496e-05
2.80416225878184e-05
0.000120791123017262
4.67175361036893e-05
6.24083949910796e-05
8.17198961830681e-05
9.58987622060904e-05
5.18040333954196e-05
5.69589188960225e-05
7.85631249813118e-05
9.379059141257e-05
6.12529217363371e-05
4.44623132825091e-05
6.29644705172008e-05
8.65484143247288e-05
0.000101400539636305
3.53087748336128e-05
4.37521774858852e-05
5.94991623626865e-05
0.000118886892255526
6.9921972175757e-05
1.61927836384852e-05
4.32817046237767e-05
4.737777816085e-05
5.39527042550344e-05
7.47723724049236e-05
1.40009832495825e-05
9.32799870936166e-05
2.90561921681286e-05
-1.03654534540908e-07
3.40852345968217e-05
2.36201631292649e-05
7.59705990979889e-06
7.80158382773069e-05
7.51424958131259e-05
6.418149641304e-05
8.52773259873806e-05
7.92057461773285e-05
-1.14035847301517e-06
7.71672625592469e-05
8.88606774521679e-05
7.18215026929818e-05
8.01287691983214e-05
2.0769979796675e-05
3.97449652615039e-05
3.39286621197299e-05
8.37343536382156e-05
2.56751965643477e-05
5.74034040821883e-05
-3.86471489281635e-06
9.963756421143e-05
5.52250721524231e-05
5.42327480228432e-05
1.57809218799236e-05
9.82831322720429e-05
6.99833690481116e-05
0.000106141439556695
0.000117749139615833
9.47364463673318e-05
0.000138140969024177
0.000113892145095993
5.41672964486766e-05
2.36230545593205e-05
9.04869063291446e-05
5.39166578991243e-05
9.54262150061094e-05
7.04106277587834e-05
1.52732275858938e-05
-6.39292748792051e-06
-4.49195988788414e-06
0.000148058798150458
5.46964819287291e-05
8.05886737290322e-05
4.00924766614551e-05
8.86244365330654e-05
4.43113424714995e-05
3.38484701627949e-06
5.2468894802242e-05
5.1425946470644e-05
7.14542669921229e-06
7.35343458636488e-05
7.30242388941271e-05
3.2421112690663e-05
6.39043382267217e-05
7.62092781353222e-05
7.44963925014692e-05
0.00012410336376672
9.93892608704345e-05
5.92699643057399e-05
2.84043819863006e-05
4.74851924941267e-05
3.00202345407886e-05
9.40056575533805e-05
5.93890510906942e-05
5.80059180916126e-05
4.66611600628426e-05
3.73713474158495e-05
3.66017942831833e-05
4.07395050920704e-05
7.44395813026305e-05
1.88527334284397e-05
3.75670253050738e-05
1.33777566982491e-05
7.92453405452289e-05
8.51366666248111e-05
-1.25193947092263e-05
6.72377705642036e-05
4.54024353574235e-05
8.73891257436894e-05
6.71733815602398e-05
3.88236556034515e-05
4.4727050725637e-05
2.56159978640307e-05
2.27958016579523e-05
2.99214547364876e-05
6.71498619093619e-05
1.12818215970696e-05
5.91267150913466e-05
6.97118313232495e-05
-3.83043257254838e-05
6.00989444440786e-05
4.09822668130052e-05
6.52825799830072e-05
0.000118478120762701
6.58611352880736e-05
7.30384330135049e-05
8.3660343608007e-05
5.35774772984462e-05
6.16371633621567e-05
4.30971366404944e-05
6.53845046491104e-05
3.25048010261299e-05
7.26344196288066e-05
4.14777225346054e-05
2.5104645549563e-05
3.3724444598174e-05
4.24353906605639e-05
-1.27441672412872e-05
8.09519504980197e-05
7.37224329171957e-05
1.54707767468342e-05
4.08332411488324e-05
7.29240340268981e-05
4.82021191168928e-05
6.51417688956939e-05
6.16863905703478e-05
1.09638830269011e-05
7.19240633411692e-05
6.70826173338689e-05
3.11620275874505e-05
8.14245044401768e-05
9.60579480790378e-05
5.18162680863608e-05
0.000115187395700394
9.19674411430484e-05
8.17558840911472e-05
7.59514291330751e-05
0.000116068401348415
3.83989620840288e-05
2.91016122857878e-05
0.000108963140879317
0.000101957109955109
5.22928007314537e-05
2.7218753001691e-05
4.90134120221435e-05
7.26002172138105e-05
5.07841774624517e-06
6.08014067006365e-06
4.52663621167343e-05
2.73530923214652e-05
1.08122381338878e-05
0.00011599091043025
8.42213785078942e-05
1.80703333919379e-05
7.44235662833401e-05
2.17131918668969e-05
0.000104698479876315
0.000114308294635812
9.52186771450861e-05
9.92491871455498e-05
-6.10230064207453e-06
2.68094973941201e-05
5.55297259260672e-05
-1.19684994503282e-05
2.37134953246077e-05
1.40419286781759e-05
3.48772688337175e-05
-2.73494878626784e-05
7.60278407961899e-05
4.78444496397903e-05
5.46924437789891e-05
4.01378406167748e-05
2.29885606348748e-05
5.42279297950967e-05
5.09715569358937e-05
4.34497873540032e-05
0.000154253926472565
0.000101113948005764
8.20778018616319e-05
6.33344894857105e-05
3.70953291699469e-05
3.12418601059841e-05
8.48516580670849e-05
7.00712461605737e-05
0.000102712726474344
8.24781345499439e-05
5.71749149152511e-05
3.38010001866887e-05
7.79468036203973e-05
7.08963411025881e-05
5.56086999152325e-05
0.000146290975101037
5.9318859869326e-05
7.2036408622487e-05
7.86194084657018e-05
9.80290526426707e-05
5.83782717170862e-05
1.45245588110725e-05
3.83889578153999e-05
5.07999316160055e-05
6.3790140993541e-05
6.14416014603867e-05
6.81243389054064e-05
8.30438690273522e-05
4.39890430232538e-05
7.48891209883315e-05
5.35793559266813e-05
8.13213577927229e-05
4.41065760237774e-05
0.000100990706585359
-1.85375224381624e-05
6.30126124365888e-05
5.66810597601274e-05
7.31888731702781e-05
8.50091724450117e-05
4.75229534196944e-05
6.23124834441622e-05
7.65667617571692e-05
0.000101361168820005
9.84292391134679e-05
7.99110281023969e-05
2.29817551550933e-05
7.12161660982863e-05
3.57100633131493e-05
7.84571481690201e-05
4.19587219131571e-06
1.03168773169352e-05
6.77324915696565e-05
-3.03626612369881e-05
4.15592747340154e-05
3.04715592351706e-05
3.94165432027011e-05
8.08668850489024e-05
4.01815564002312e-05
2.06287277394631e-05
6.36996202824587e-05
8.2591652711541e-05
0.000136917265806187
7.14443242581776e-05
6.4390334056312e-05
5.55920141098288e-05
3.86296986557792e-05
4.5527877041121e-05
1.77862276522188e-05
5.69053830928231e-05
5.22239239366746e-05
6.73202588540408e-06
5.63426934407177e-05
0.000106240926125002
4.02700258964117e-05
0.000120663196723641
5.60235004772137e-05
6.7560709365379e-05
6.99425330187534e-05
5.8288563860485e-05
5.2212723228481e-05
2.18805267168179e-05
1.90652314374797e-05
7.22114387132475e-05
4.52136386146208e-05
0.000174885736158244
8.25861354353641e-05
6.1865882482383e-05
7.96500375667964e-05
8.93492721992138e-05
4.63073264796668e-05
5.41105753520677e-05
6.03636757045902e-06
8.00555729817819e-05
5.26761621504747e-05
6.64771096839287e-05
0.000115172534977297
5.13610851924143e-05
0.000142170622250945
8.54164143037318e-05
6.5083961461751e-05
0.00010415888774485
5.69838806623602e-05
5.91758792924582e-05
0.000108925600820358
-8.94273046382954e-06
2.35388746744851e-05
7.82691558753651e-05
7.86753524082531e-05
5.25029112807436e-05
-1.83788931196497e-05
0.000142374695905945
4.08164961911666e-05
1.81631050261622e-05
6.01236717179381e-05
6.44723401793e-05
0.000103726687321349
7.96265670940194e-05
3.00596930132649e-05
0.000100919600238787
9.04592260668202e-05
7.69744555964106e-05
-1.39282335272542e-05
4.94050778633469e-05
-3.41087555381126e-05
1.72138817330662e-05
7.7754799848299e-05
0.000101717506141737
6.39702192600768e-05
2.13090486105396e-05
0.000119394351569083
9.22628004995602e-06
0.000109755646217716
3.12976698994479e-05
8.35317764207994e-05
2.5296221944317e-05
4.35968857570014e-06
9.8660733119149e-05
1.11749492631124e-05
-7.29203504784204e-07
6.551201934717e-05
2.70215656259134e-05
1.41708754330632e-05
5.82558250054122e-05
1.84719380751624e-05
4.10056104812251e-05
2.05414156920621e-05
6.92670289749694e-05
6.74417517711434e-05
7.33714683301462e-05
8.05296561537971e-05
3.11151326509115e-05
9.55876950423828e-05
5.78733762427409e-05
4.58502925331893e-05
6.32750945161676e-05
0.000110098672661285
9.18828929109983e-05
1.99659313199976e-05
4.44841756090936e-05
6.77829308768922e-05
0.000100189104039366
7.4720405600436e-05
0.00011252279507629
4.77897385665834e-05
0.000103726083148699
6.89275137712318e-05
-2.05910944504468e-05
4.13030691816126e-05
6.79145112142829e-05
0.000124692417618037
1.78166787048055e-05
7.06731390452968e-05
3.23018299295579e-05
2.00346789490319e-05
6.14222411065917e-05
0.000111024970861273
6.84752194260018e-05
4.56990858191442e-05
6.37595338063769e-05
3.60073036376983e-05
4.65722867319115e-05
9.72640010515845e-05
8.23799362445426e-05
7.7168008603794e-05
3.57905854153181e-05
4.89384393239351e-05
8.62303740535333e-05
5.78584594945659e-05
7.54139571282291e-05
4.79711443395365e-05
3.49624869607882e-05
4.11984171567561e-05
6.05303229955651e-05
5.71253108132263e-05
2.04088772397988e-05
0.000133647188782265
0.000117518238335362
7.39290585876133e-05
5.45275530094164e-05
4.39682401368168e-05
9.47812665231912e-05
6.53507210521613e-05
8.38685643206794e-05
4.69972814199626e-05
-2.30946083851146e-06
0.000106844241120898
0.000105330952783239
4.7983885339555e-05
4.84581494516942e-05
0.00011409256996473
7.61783347052659e-05
7.64218245756265e-05
9.90643093733683e-05
8.70901877552611e-05
8.63750408475339e-05
2.84273611696068e-05
2.43395603334853e-05
5.19794401199533e-05
0.000101645216176238
3.03736223825132e-06
6.0501186416575e-05
7.64671442159043e-05
3.99395713783718e-05
9.07973021261359e-05
0.000127733504229041
4.32305751701414e-05
9.7106456976943e-05
2.13372746649152e-05
1.56983539858279e-05
2.13009054141052e-05
7.18665067983935e-05
3.57703661903999e-05
8.70804841344405e-05
7.44022334116613e-05
-5.21483446261588e-06
-3.38781866559199e-05
1.90597247197382e-05
6.35428377996685e-05
5.77031721277221e-05
0.00012697054244901
0.000103081780221583
6.73322418319385e-05
8.25776156375636e-05
8.53739883192546e-05
0.00014097551875053
6.31837627538757e-05
9.54199399790179e-05
7.66376720673062e-05
9.2641226800908e-05
0.000108224849316941
7.66954310192587e-05
9.23437260675462e-05
7.40397271494629e-05
0.000122244665928447
0.000126508658583794
9.57979739127235e-05
5.42821031109202e-05
9.83550080168086e-05
6.49005618389262e-05
7.01179516830166e-05
0.000127576321678554
6.10789023969706e-06
5.55095163059026e-05
2.3360438028719e-05
5.14533652221429e-05
8.69392378703079e-05
0.000109771246861003
2.00942033583438e-05
0.000109192597538596
1.95124333987955e-05
0.000114242918112867
6.40272229448841e-05
0.00015264799951719
7.4123201350827e-05
8.0655631810278e-05
9.95152301734039e-05
3.8086438389716e-05
7.63935220145663e-05
8.12917633205067e-05
3.21160850151664e-05
8.02375873916167e-05
4.73352290341394e-05
8.24164214223467e-05
0.000142007316955205
7.40752654086298e-05
9.11958521826489e-05
0.000117409380125983
9.08929603069484e-05
6.33875281312743e-05
-3.27843646131728e-05
6.06966270518466e-05
8.26116135763188e-05
6.14956735843282e-05
3.99689273853171e-05
8.34830009139648e-05
8.67140177006406e-05
7.06915470361247e-05
6.50589215447319e-05
1.82278464955988e-05
5.20988701868249e-05
1.89775046624467e-05
-2.75745723651893e-05
4.94964797924509e-05
4.40417392331697e-05
-1.33961306643009e-05
0.000108812680373816
4.91930765033357e-05
7.59847896205684e-06
3.26099570632283e-06
8.56447499570362e-05
1.85551126931628e-05
5.89344945192749e-05
0.000132854447162298
4.18230536581526e-05
5.51043826550285e-05
3.74825548841353e-05
9.43119384848357e-05
5.05392034911955e-06
8.5383398425992e-05
0.000131273763512264
5.85418373410613e-05
7.05144653171904e-05
6.79100305978304e-05
9.05994490238248e-05
4.52015469029074e-05
2.6566616954017e-05
7.58545610335454e-05
9.03032842677507e-05
5.61357071231588e-05
0.000106517079847074
4.86331863649612e-05
7.82209130581077e-05
5.03047423078826e-05
2.27135236863516e-06
2.60042746147112e-05
0.000107684196528628
7.10458786092258e-05
9.31221497025109e-05
1.55695856011616e-05
-4.45643004908635e-06
1.98046846121236e-05
-6.67764634691701e-06
6.57296818029742e-05
1.91131420298774e-05
-9.04026962457903e-06
2.52431828831173e-06
8.52181013556644e-05
6.0441516182097e-05
6.88363599049905e-05
-1.73464785942858e-05
4.83698588193751e-05
7.09424027768646e-05
4.89738382733144e-05
9.38734305244669e-05
2.51909974365372e-05
-1.06436592161525e-05
9.63247781742951e-05
1.2666003149059e-05
9.12850227951278e-05
5.72999874337769e-05
4.67727899962323e-05
0.000139451317507796
7.06233348608889e-05
1.46461822946739e-05
0.00010383517077956
1.17764657781804e-05
3.39105709019837e-05
9.39324535083555e-05
0.000118306653969317
9.3277398911158e-05
4.94534302439867e-05
5.23770742139462e-05
3.32915898872115e-05
3.6060233962336e-05
4.40634391368587e-05
3.85973158237471e-05
4.22049235542454e-05
8.67879121777093e-05
9.3763615807131e-05
3.5281168079316e-05
7.31988148174637e-05
-1.50079508038401e-07
9.04964454616779e-05
3.04514428163119e-05
5.75335216980906e-05
7.50241186021232e-05
2.65505071567259e-05
5.50562331119291e-05
4.20893389089859e-05
0.000137719151232273
0.00010035837117455
8.05496477505043e-06
6.48566008737824e-05
0.000107962519790819
5.33103028143902e-05
0.000113699663132074
9.12081563107622e-06
3.5806153244488e-05
8.89370439987031e-05
6.86268124517781e-05
8.65040895766572e-05
5.36989607969455e-05
3.78741716411412e-05
2.51063245159877e-05
4.58144294761064e-05
3.71046852023643e-05
0.000100737758963927
1.73906048519312e-05
5.72674669384751e-05
4.88089298543519e-05
2.26059830398155e-05
6.6480771262222e-05
3.34691603397545e-06
0.000101648286493125
0.000100522103230454
2.44229162944315e-05
8.49717790724171e-05
3.76255146084814e-05
4.11547247185373e-05
6.36705049498558e-05
4.13939818319363e-05
6.7001862928566e-05
1.10692740522091e-05
5.81694635973067e-05
5.85342921485627e-05
2.61771553435262e-05
1.94086530032659e-05
2.38657551084122e-05
0.000112265083747183
0.000119060023867289
6.98725958819902e-05
6.64067898126106e-05
9.79625903534452e-05
-4.27799219541456e-05
1.45092130469763e-05
2.85482954782432e-05
8.42022609772741e-05
4.8480420884994e-05
3.53776019475178e-05
1.793725908103e-05
0.000155570695861471
6.05598300481506e-05
9.82351658676316e-05
4.23670205482255e-05
6.57276790226843e-05
0.00010471504840018
2.49064701662577e-05
2.66585007878953e-05
8.58095686709478e-05
5.53418084952958e-05
3.75850852535958e-05
7.54748055946295e-05
3.94714259509362e-05
0.000119638470369068
0.000100656143911382
7.6010953691526e-05
0.000116929332758279
0.000106717943005747
5.9669254577697e-05
6.93009459847602e-05
7.6153704303122e-05
8.04094995896459e-05
5.95399699736131e-05
3.34449778280009e-05
8.42528993954169e-05
7.11907065193062e-05
5.96043253140796e-05
4.65782831897218e-05
8.68647987137841e-05
4.37043997978923e-05
3.96037019632699e-05
8.24706816452724e-05
0.000118053474928111
3.64498350146938e-05
-5.14330128697664e-06
0.000121162296499533
5.18410865781866e-05
4.38662469564772e-05
9.45281985361981e-05
7.1947533931204e-05
4.87768284083485e-05
0.000101275778466872
3.53232351338558e-05
2.9558071249557e-05
4.75601094211275e-05
0.000104048622029601
1.34053120130562e-05
6.75955280366058e-05
5.35517379789678e-05
5.99791764655628e-05
8.93433652358629e-05
7.63146571481406e-05
4.40897110569246e-05
-1.6194577408268e-05
3.55090965591272e-05
7.35438596154937e-05
7.78006356259053e-06
6.37774170457909e-06
5.79620547199289e-05
6.78481010345226e-05
0.000127515956019896
7.98234073533063e-05
4.56543498470959e-05
7.76579800309486e-05
6.83162365866506e-05
6.92212162460198e-05
8.19350463146527e-05
4.55024497771699e-05
8.8935492751261e-05
1.82012501353322e-05
5.00213147322966e-05
1.46082379616181e-05
1.79485990361272e-05
4.58856050940394e-05
4.08921732063483e-05
6.50703996254834e-05
0.000105993975782003
-2.0654687852963e-05
9.64954163188605e-05
1.46240497644163e-05
8.68310641369233e-05
9.30827642948196e-05
3.13702867771529e-05
2.82713841619308e-05
-4.86936286979533e-05
4.06955716326349e-05
-4.6023971450413e-05
2.60625799847386e-06
4.93272462042396e-05
3.94913529478944e-05
4.01447563648108e-05
7.1667560736524e-05
4.97307824986309e-05
5.91319544957304e-05
2.21473221924223e-05
6.96985549601488e-05
9.38203835977143e-05
3.96216802098434e-05
5.07692454658582e-05
3.3739912750534e-05
3.00761798573954e-05
8.18856483967233e-05
4.30785764631729e-05
7.51702055385179e-05
4.65247493722031e-05
0.000102550442150903
2.42395830680596e-05
3.04519337504296e-05
7.98385702990536e-05
5.37431294396821e-05
5.77811179855748e-05
8.18540703271254e-05
9.40110328339629e-05
7.99540797078521e-05
9.43357396196763e-05
6.36677150874096e-05
7.45808620831225e-05
0.000122195539416671
0.000104751533145612
7.35527871250184e-05
0.000140552933532899
8.60741490640292e-05
9.95977041324072e-05
1.46238504994289e-05
4.54927527608137e-05
6.28242283529175e-05
2.70936886163253e-05
3.34634719698766e-05
3.20945255900785e-05
5.58899020328345e-05
1.3749019396812e-05
4.72655501972813e-05
2.03168359100764e-05
6.57205182605195e-05
3.97067282823249e-05
5.56154484867516e-05
3.25190791726168e-05
3.26641359115792e-05
6.38899801279119e-05
8.50335463657747e-05
0.000107173631639442
6.52083336053843e-05
0.000103291867213476
4.70089946397903e-05
2.92210936813549e-05
0.00013038275233867
5.43615730843135e-05
7.92311862487107e-06
0.000150321029067928
5.55364347603583e-05
0.000107400275807179
5.89133190033023e-05
9.55471648948165e-05
3.08155887091585e-05
9.39250890504095e-05
2.06362260062814e-05
3.02900336831685e-06
6.00918873330873e-05
0.000120552957445081
9.061297801725e-05
8.02888251308182e-05
6.1930886429195e-05
4.96421863241628e-05
2.98522190293452e-06
3.85406350354434e-05
3.77798006283317e-05
5.60576401791213e-05
2.42116192468541e-05
1.63406310563403e-05
6.78924556519684e-05
6.9526361622032e-05
9.68804876478078e-05
4.95317792009346e-05
7.26613846143201e-05
3.92776816036002e-05
2.02199014805567e-05
5.24200272449948e-05
4.32702375010926e-05
3.32959097863178e-05
2.57307792942917e-05
7.6792545663395e-05
0.000147677875093374
9.50654189816618e-05
8.39497125090421e-05
6.22995917484469e-05
2.22736088219757e-05
3.06975815549276e-05
5.01153573860711e-05
3.09246311873619e-05
2.31849403961792e-05
7.24858378583782e-06
0.000110396005582934
9.68123340248474e-05
3.25173919101665e-05
4.22947153549602e-05
3.77869425157086e-05
4.80311305634645e-05
5.09474838124951e-06
2.3222814010535e-05
2.39035094635042e-05
6.12689544379638e-05
9.56163737781334e-05
4.18577229398385e-05
4.97677194214362e-05
9.5081937360584e-05
6.3509926794555e-05
4.72086400150202e-05
3.84488893874659e-05
4.73113781112859e-05
0.000127577577499131
9.15878271200915e-05
-1.50402853165905e-06
6.20128841642197e-05
5.723736071924e-05
7.19293895179487e-05
3.23426512083767e-05
-9.24206940684691e-06
5.90173925568843e-05
2.68467808725517e-05
4.84362582271033e-05
5.23137771343187e-05
3.15849486993759e-05
8.10638034218614e-05
1.614794469578e-05
7.16874801730625e-05
9.7902232677552e-05
9.06197975647759e-05
5.57975626091883e-05
0.00011734693004363
6.66922688549805e-05
0.000126311145072032
2.81125630901277e-05
5.10500765179499e-05
7.07356534608784e-05
4.3202616976948e-05
9.97609729838082e-05
5.45926575856898e-05
2.4816539644989e-05
8.40908885357645e-05
8.97904309590059e-05
0.000100661673358745
8.24466945818324e-05
6.58759554542075e-05
2.19879440237616e-05
2.47439351829432e-05
5.47492504281104e-05
4.18295579213809e-05
6.61928129575067e-05
5.69028331425456e-05
5.9277322063297e-05
2.96645361841997e-05
2.33541174219842e-05
7.85283191785913e-05
4.89672490828889e-05
9.41060580732938e-05
3.2796587008457e-05
0.000100648616693953
4.10123080400995e-05
7.50114199349181e-05
0.000101898011889672
5.68602146052478e-05
6.81455453387627e-05
7.70209897525868e-06
4.94309284745453e-05
4.90416027021612e-05
3.82952005447148e-05
9.84958408941355e-05
2.7530412359019e-05
8.6616388108881e-05
9.19183619131811e-07
2.65393525869118e-05
7.3055923090997e-05
5.42589595794075e-05
2.20846292281068e-05
6.54624710236552e-05
2.90538015511736e-05
0.000103172130329448
2.42096351123073e-05
5.68925525484789e-05
2.29016700853294e-05
9.97828311587691e-05
8.96555751451225e-05
8.59391794311704e-05
0.000122239885566092
7.23430095736375e-05
7.26477510456964e-05
0.000118751571611685
3.80300480237357e-05
6.80109113689476e-05
7.50510856070684e-05
0.000119676431866193
3.12928102723082e-05
-3.21762627012417e-06
4.9815284497359e-05
5.92681242066401e-05
-3.7294797956247e-06
5.71701969565654e-05
7.2232688563094e-05
1.26929064566874e-05
3.09517179567144e-05
7.60506800883435e-05
3.60136230610357e-05
7.47661899064957e-05
1.200416160798e-05
1.86569141735052e-05
3.1554708983293e-05
5.02489665947572e-05
4.2882459907918e-05
0.00010089000213089
6.45919301728859e-06
4.76874984518438e-05
2.13295591550629e-05
8.99701896158185e-05
3.98126806410123e-05
8.61068286164277e-05
-2.90696262749037e-05
8.2841274037642e-05
1.21642171292501e-05
3.08369470397863e-05
1.31161237883466e-05
7.71858351153322e-05
8.1162798155124e-05
2.77564948269124e-05
4.01046643780494e-05
2.64009786043386e-05
9.82318817464543e-06
7.50873517973728e-05
5.75721753648794e-05
4.85190487868577e-05
-2.37396738064073e-06
0.000121985075612242
3.33444644039963e-06
4.85089968446087e-05
7.31136129332444e-05
4.7611675306444e-05
0.000134532029259652
7.38125402122771e-05
9.42412802069449e-05
6.06169690585577e-05
4.89320371165951e-05
5.80951107226742e-05
6.12722399996308e-05
5.80991251057987e-05
7.81663063859625e-05
7.39923663649346e-05
0.000125575686239027
0.000129688571906872
0.000124911476569368
3.85869153080185e-05
3.03866269652636e-05
5.73587274329774e-05
4.78893112771639e-05
1.9191201730369e-05
0.000110376795707679
3.88273880193894e-05
7.1767876704736e-05
4.30694998915467e-05
9.1866462045637e-05
7.8863193666595e-05
5.73632699723555e-05
3.15915582874249e-05
0.000108461609120727
4.58143770349217e-05
8.01926244618329e-05
4.11490009221547e-05
0.000115394986824265
5.84571618279753e-05
7.31943216001032e-05
6.5956139846217e-05
4.6081075218881e-05
1.82591998016138e-05
1.20990021040058e-05
-4.56605287234058e-06
1.59749605059519e-05
1.6341699059793e-05
7.58983367206946e-05
5.34451881844949e-05
5.83260124497277e-06
5.61949872765688e-05
2.32989111902412e-05
5.42087507088012e-05
6.66884282070722e-05
8.14918859866057e-05
7.71738062692967e-05
8.66629103470385e-05
3.65666786141738e-05
5.05792736392682e-05
3.81139061047689e-05
8.98503135478633e-05
0.000113891877024881
4.94194813213058e-05
1.20834096590727e-05
6.33251569955689e-05
1.16366949969363e-05
0.000116395462654006
2.60865175239666e-05
5.68468634825213e-05
7.93496847566185e-05
3.38531227036272e-05
8.76411484524307e-05
3.66169330044286e-05
0.000102404104933701
7.49017114844672e-05
4.82989267733029e-05
6.36744875677599e-05
3.20740556074923e-05
5.82051835915054e-05
3.81036158998212e-05
-4.28574007118044e-06
5.24863823424762e-05
6.19739933573977e-05
4.82353115591548e-05
7.97644355226917e-05
0.000114484765958888
0.000108331309392548
6.98624324940142e-05
4.92688305924579e-05
3.37385162922213e-05
4.31285045054394e-05
8.27683706142823e-05
2.63648784406988e-06
2.40998812008133e-05
9.5713360804637e-05
6.09779323985987e-05
4.31880509895573e-05
5.15343172274662e-05
-1.25772123220588e-05
5.72388831736954e-05
5.66459593771985e-05
1.41175799050762e-05
5.02622913780695e-05
5.91716792451768e-05
4.95697121775417e-05
7.85886496789666e-05
6.52191974727464e-05
9.31054265735891e-05
4.58440489134445e-05
3.61496279866732e-05
2.72416869676287e-05
3.83855822974368e-05
8.15685140517433e-05
7.18645317185847e-05
2.7073097254621e-05
1.724865572341e-05
4.6696530827772e-05
9.37811741835498e-05
0.000102738491706932
2.33387895343911e-05
4.17132559469532e-05
0.000119979883788528
2.4334508719527e-05
4.27082014215251e-05
3.73352721907003e-05
8.33878190674453e-05
0.000101135070908044
4.95063607876688e-05
8.17396805109695e-05
6.42434852356498e-05
5.50374931933425e-05
2.64927470699378e-05
9.37633269053454e-05
0.00012727940834899
6.28236567081211e-05
9.69055131278237e-05
4.41601377287605e-05
8.21008917401855e-05
0.000129599393821691
6.01931122005642e-05
0.000133487678306178
2.5013227629058e-05
2.9014399800123e-05
7.84311726217811e-05
5.34322670091356e-05
1.38363955811935e-05
7.23267137295844e-05
0.000135141516517715
5.25013267301709e-05
5.47654364115577e-05
6.4098607643468e-05
7.91645417352674e-05
3.13504869206854e-05
8.4985212440162e-05
0.000125141499506869
5.00881216387208e-05
5.50014084262705e-05
0.000120507904861147
8.27725100337179e-05
7.76217432100638e-05
0.000108866992811809
4.28939871057194e-05
3.71871214019141e-05
9.58992320019372e-05
2.47817039703646e-05
3.05209373704943e-05
8.48672739819514e-05
6.44557103521965e-05
8.39543204454136e-05
0.00010568354402542
0.000102252825889906
7.94301832841145e-05
-4.62415103310323e-06
-1.53812460334778e-05
5.8900865740634e-05
3.29324194381184e-05
3.35110851556442e-05
3.0486905112229e-05
0.000101752127196828
0.000136276697039907
7.58016525872102e-06
4.42154530594348e-05
1.35462308972148e-05
6.0252534368117e-05
6.63359501110821e-05
4.05058700786178e-05
1.68770280407419e-05
5.44723956253656e-05
8.85630715341828e-05
5.70219070027026e-05
4.50698275299103e-05
6.37259214468251e-05
5.87778037871971e-05
6.38746427596505e-05
8.24533165392782e-05
4.92051495895539e-05
5.18331193789163e-05
8.27334277303436e-05
6.33482188216628e-05
9.03948349873407e-05
7.03928513129509e-05
6.08134746810976e-05
0.000122509506382919
3.767907781756e-05
6.63744834883733e-05
5.32828699726581e-05
4.93447375192994e-05
4.10820906372253e-06
-2.50968713282212e-05
4.22709201223227e-05
0.000125753939816004
5.00921197466661e-05
0.000100026571978228
-2.88030493088826e-06
4.2256836492065e-06
-5.61535855422111e-07
7.449462992877e-05
9.95776143950836e-05
7.19922287711625e-05
9.53264396117303e-05
3.86519930862736e-05
2.15795378073301e-05
1.34590948756283e-05
4.68560802775994e-05
6.62963625687516e-05
1.19222805015565e-05
4.5936503864582e-05
3.84265083262474e-05
5.38918432966333e-05
8.60445650619626e-05
1.77797634810636e-05
3.02178669644245e-05
4.76118603430203e-05
9.86815037308325e-05
1.24416978173118e-05
2.83686689645026e-05
0.000115566014699244
4.5607704315445e-05
6.60724070956462e-05
8.47839626121003e-05
6.08808505012632e-05
-3.059981383737e-06
8.25118159807281e-05
3.5111814489565e-05
9.4327548384492e-05
9.93247375553768e-05
5.43410862294304e-05
0.000118081445615121
9.3247749627946e-05
7.97707068454673e-05
0.0001243061902894
0.000162676272254121
6.0951519730559e-05
8.88913975981596e-05
6.56275463863528e-05
7.08676442820954e-05
8.14508062521628e-05
3.54951474019745e-05
5.68523156336056e-05
0.000110680006882859
9.03543121661855e-05
7.51178085062638e-05
9.61620470727681e-05
8.06772676580178e-05
3.45841015297853e-05
-7.84801299275819e-06
0.000109584852342829
6.41748137295595e-05
3.12242464687674e-05
8.82799959054857e-05
2.57792142805674e-05
6.30097233613297e-07
7.63572562262873e-05
5.15293668036169e-05
1.43978219150504e-05
2.34041585794003e-05
9.01312431133299e-05
9.66737231612308e-05
6.4171924676865e-05
5.98134774962828e-05
2.00380175343182e-05
5.83222242001365e-05
7.76397465510637e-05
0.000100706494530411
9.01863324334402e-05
5.8757988936408e-05
-1.05616001733053e-06
4.49205711939862e-05
7.49966241309544e-05
3.31804006738953e-05
7.97046032755377e-05
3.78360919166522e-05
4.96416895027355e-05
-2.72647107965518e-05
4.10702517999239e-05
6.44748284285504e-05
-8.69441485303048e-06
6.93561384142145e-05
8.3712348185089e-05
4.44370021230486e-05
0.00012042378999642
9.05841660371365e-05
2.06883653385624e-05
5.31268027779147e-05
0.000108943226735993
5.39339189256071e-05
4.92876783763315e-05
5.29489398480495e-06
3.59855243320241e-05
4.81402621041712e-05
8.65004563858134e-05
7.06784209969922e-05
7.23187103940845e-05
7.21831774541938e-06
2.99357274453894e-05
5.72033674649177e-05
8.03336468587645e-05
3.48276806525891e-05
7.70628956750306e-05
-1.19722933278012e-05
0.0001001837039482
8.96492222602881e-05
3.21329949811089e-06
6.03034648123186e-05
5.05040043642731e-05
4.67181260113759e-06
8.76138220267433e-05
9.66712529493304e-07
6.06874745643278e-05
6.7884009391241e-05
3.88503212630369e-05
8.47513978925402e-05
5.94103201435546e-05
-5.11546340847981e-06
6.33573433731575e-05
0.000107086847756283
1.63923157951378e-05
0.000118860905987281
5.88108158458846e-05
0.000112944942011456
2.72858171348853e-05
4.72295065069414e-05
6.94075129302463e-05
7.38832345822623e-05
3.56752044398697e-05
0.000103119346886381
0.00010455218974753
6.96453555962887e-05
4.98945214766113e-05
5.76377287519508e-05
9.93211364755955e-05
4.00788404578453e-05
7.77095606075848e-05
8.3309497372763e-05
4.9906702508821e-05
4.24191658066242e-05
3.01168089050142e-05
7.45127895259531e-05
2.44544832557561e-06
6.68403796848334e-05
-6.51030652848032e-06
4.78576965931559e-05
2.88755777819175e-05
-4.41250864690483e-05
6.30041014962739e-05
5.51315246093364e-05
5.05098864408371e-05
6.9274074415865e-05
3.79610695935564e-05
-1.46466717639619e-05
0.000125172481980306
3.30898066798745e-05
9.64819033597517e-05
5.5591797001215e-05
4.327392876105e-05
0.00011838108904826
8.100895396324e-05
5.27943597820555e-05
7.88385883156282e-05
5.04604855603469e-05
0.000126597760521258
7.27600171156342e-05
9.79562801235771e-05
