# Supplementary material for: Research on computational propagation and identification of mine microseismic signals based on deep learning
Source: PLoS One. 2025 Oct 22;20(10):e0334641. doi: 10.1371/journal.pone.0334641 (PMC12543183; doi:10.1371/journal.pone.0334641)
Supplement: S5 Data — (ZIP) [file pone.0334641.s005.zip › 000100800001794.xlsx_0.txt_24.txt.txt]

0.000111363575897783
3.95466308622194e-06
5.6296695204688e-05
6.65508903313499e-05
7.14060450322076e-05
4.17611360886208e-05
7.19686174660626e-05
7.6189199589783e-05
4.34412399223698e-05
5.03344747073182e-05
2.8232680968532e-05
0.000104168548130182
7.88179596373598e-05
8.20829499793813e-05
0.000110529623301259
9.762365568325e-05
2.44196642522835e-05
8.76682216046601e-05
7.02097413937007e-05
5.3831122782423e-05
-3.60431818519799e-05
1.62255739301261e-05
9.60158897819974e-05
6.10293646289363e-05
7.02729065933462e-05
7.00430979565638e-05
3.56090986264183e-05
9.41910377642837e-05
3.60041706444998e-05
3.79972930931213e-05
7.08569809470353e-05
3.06287081133505e-05
8.9506344103879e-05
1.14414449587674e-05
5.97195531973e-05
6.53848616439433e-05
2.76380136759098e-05
6.28915330714156e-05
5.71908986465593e-05
6.23456399259664e-05
8.50079346238694e-05
6.0501417546227e-05
0.000108139938544544
5.68817155144278e-05
4.37431863326487e-05
7.05458490967919e-05
6.44074594308954e-05
6.44455028918278e-05
7.03094833341527e-05
9.20957738463317e-05
1.61824783882533e-06
0.000101261453472037
9.67183459981114e-05
0.000107856162406565
3.85496141896999e-06
6.21888742390204e-05
7.11207351592162e-05
1.63364178071239e-05
0.000116390775628784
4.68492881535118e-05
8.21714546012288e-05
6.77794576941893e-05
8.12198663893175e-05
9.39682772039596e-05
5.18649889915938e-05
6.6459387131058e-05
2.31151030685585e-05
3.78848938590539e-05
3.06307343251358e-05
7.45984832671677e-05
3.03279895177575e-05
6.0866173032402e-05
0.000108060378076147
1.66693098554051e-05
6.66396229581621e-05
7.45405500670847e-05
8.85939323657256e-05
6.41227157066429e-05
4.153976444128e-05
5.02855713520163e-05
5.72285300471515e-05
0.000100237560248432
5.65674885956867e-05
4.80328124094767e-05
4.81357869132334e-05
7.61257770147773e-05
3.36281465931474e-05
7.20682456640491e-05
6.12932899965116e-05
5.97917371465929e-05
0.000130542707885982
-2.16169684663087e-05
6.84963294897067e-05
5.32601606556937e-05
1.76970737901642e-05
3.3912906456261e-05
8.37118531194692e-05
3.93658150364513e-05
-2.27889272807488e-06
7.63754768460637e-05
7.70284557460315e-05
8.2152897200126e-05
5.18169065462263e-05
6.08864379683506e-05
5.69247176838199e-05
-1.33999424582761e-06
5.42218680179536e-05
4.42707665347462e-05
5.236286377948e-05
6.27587077094251e-05
8.75928419451705e-05
2.87063495348966e-05
2.41768211397728e-05
9.00767435366993e-05
7.53630047772179e-05
8.97866266376825e-05
0.000123951753737241
9.19563928741989e-05
8.71220220167771e-05
4.6813331091458e-05
2.35685724096934e-05
5.95270403442957e-05
7.45876115053609e-05
9.13629077450847e-05
4.25214326623454e-05
1.02472008652273e-05
9.54111821600974e-05
9.69815904156463e-05
2.60135902092264e-05
5.40698619023827e-05
0.000113063230158878
4.59092970316096e-05
3.35987417123168e-05
6.7178073099511e-05
6.23657407698436e-05
4.24498891809585e-05
2.59466013408387e-05
7.37322634260062e-05
7.97410259591055e-05
3.63912488303768e-05
2.15744106129284e-05
2.63052855562907e-05
6.43441138457799e-05
3.4379184975797e-05
6.13410866421392e-05
5.73513576836166e-05
3.10106696270952e-05
-1.13196145405944e-05
4.12317563477744e-05
6.83703665893809e-05
7.07920669822997e-05
6.61050063370462e-05
4.70105344022386e-05
5.54556386134715e-05
4.12833467455324e-05
7.8126627130366e-05
1.85966108081609e-05
3.79722231645547e-05
0.000110159883822399
6.63843756456801e-05
4.72411646528016e-05
8.69327649404676e-05
8.87729516214084e-05
8.06626415114711e-05
3.28223919116954e-05
9.32985040516546e-05
5.2803295669082e-05
3.5289533329046e-05
7.03880680546418e-05
-6.11087305814051e-06
0.000123917580010579
8.43751823699922e-05
1.32070767755192e-05
8.6664048990414e-05
1.501034641063e-05
5.21667334575975e-05
6.41411950717078e-05
0.000103253786093867
8.33252228354158e-05
9.88592137630061e-05
7.77582532636671e-05
7.69293238766381e-05
8.54938695659243e-05
8.81395824837105e-05
0.000101492232537031
6.37437262681658e-05
1.33625500449069e-05
5.50643166652825e-05
5.77237007785614e-05
0.000100161864910278
8.22897788845646e-05
2.19829830217244e-05
3.42735183986281e-05
5.20437896878368e-05
9.81006176191829e-05
8.23349317710506e-06
6.36000904999041e-05
5.815777655475e-05
4.25548028448531e-05
5.61136663933024e-05
1.54487903346427e-05
-1.05127388042e-05
4.17930325289715e-05
6.92929092905134e-05
6.55989981711155e-05
7.02891895433784e-05
1.01200764865521e-05
5.31814637433107e-05
8.6544422776059e-05
9.05593980838288e-05
5.89854907173595e-05
1.62913783095709e-05
8.79833773081854e-05
4.24760141403675e-06
1.83206001691499e-05
8.54741434334774e-05
-5.42366422440577e-06
3.16475339386281e-05
8.77421370775862e-05
4.37045767092449e-05
-4.16848732681476e-05
8.48342128426572e-05
2.33485747504528e-05
6.421337532675e-05
6.96637228581929e-05
5.07629319118669e-05
4.52815179716523e-05
2.65691221431366e-05
8.23399860948009e-05
8.8508712901775e-05
6.57893243789874e-05
6.72340264215277e-05
5.75265598577205e-05
5.38703076565503e-05
6.66758146273719e-05
3.32045316120506e-05
3.41129290312875e-05
0.000115131427002984
7.87207707219248e-05
8.50422520433503e-05
3.28648630749043e-05
7.92251771348679e-05
4.20170181669489e-05
4.12584475154059e-05
5.17815513116775e-05
1.47383952371138e-06
5.54207694424424e-05
2.6697712399503e-05
-4.02970907669438e-06
7.26437954457832e-05
9.48419529870335e-05
5.66548498866107e-05
2.47587466575431e-05
9.51076072584019e-05
4.28290814284873e-05
1.27982091564367e-05
3.12405449066312e-05
8.87641885358852e-05
8.43056211781105e-05
7.56716334353471e-05
4.24542602030198e-05
2.11132648251392e-05
5.51486740324697e-05
-4.70859738542952e-07
0.00012456585464236
6.87174655278796e-05
9.99912986280206e-05
9.31185866165486e-05
1.6222448646065e-05
4.72068018059816e-05
9.03118628534702e-05
3.27421376122576e-05
2.13150002305805e-05
4.35052739799346e-05
8.11599659136076e-05
5.30106930983535e-05
0.000104793404724781
5.2089154378886e-05
3.39693298717372e-05
8.63560192558162e-05
0.000126814927064595
2.07422747973669e-05
3.858879195798e-05
1.43505093359701e-05
1.60786915554009e-05
7.76725462839463e-05
2.06361778804465e-05
1.4664204935345e-05
8.14138249322416e-05
8.05738651654718e-05
0.000128053661385918
3.96286858139795e-05
7.81728098531073e-05
3.64745259193126e-05
6.82218667606473e-05
7.21958243479124e-05
8.48800383574675e-05
6.34561820823525e-05
3.55556770244372e-05
5.68010000376599e-05
-1.07759301950354e-05
8.10810204099902e-05
4.07862974166611e-05
7.95610620885329e-05
6.11659439303409e-05
3.12783823686368e-05
9.72996615732626e-05
4.6119429605139e-05
3.29230758171234e-05
-1.73311023540203e-06
6.29692674737505e-05
4.48147655951228e-05
0.000119770134594568
0.000134641436417363
6.11951983517405e-05
3.23443970663834e-05
6.61741322270243e-05
7.12396128312614e-06
4.46099281466339e-05
8.72747761331469e-05
6.69561157473685e-06
2.4611835905345e-05
3.1073925769362e-05
1.39873805996012e-07
2.19263983581207e-05
6.52224532284447e-05
9.5584777653783e-05
6.37527421878758e-05
5.77443645675652e-05
5.68546492874715e-05
9.87174471918957e-05
6.32046994980154e-05
1.64064153580395e-05
0.000106014803009778
0.000109558944551311
4.73668928372962e-05
3.63444562354095e-05
7.02004278356513e-05
5.48049698136259e-05
3.00399220201111e-05
1.12311473652052e-05
6.76714574239036e-05
3.63298364063317e-05
2.75289639463137e-05
1.25285528324179e-05
9.21141889319533e-05
1.97750502570277e-05
1.37199756007213e-05
6.05392295738971e-05
0.000113290152812492
5.42289943192425e-05
4.49921621804495e-05
7.29812822923524e-05
9.76865994285881e-05
2.31671885927825e-05
0.000120805256613268
6.05053127341438e-05
8.7798640947047e-05
6.73941603264826e-05
5.11999291442338e-06
4.51941701000101e-05
0.000137204411477405
7.57126641338582e-05
6.83700468495633e-05
8.27744108136601e-05
-8.58171045930574e-06
6.11660603995914e-05
6.37001288291677e-05
6.66240452927691e-05
-6.15074030288257e-06
6.05586977879397e-05
-8.77051485115092e-06
5.38062705955788e-05
1.78319100093784e-05
0.000103018525067006
4.50287941610573e-05
5.31149728241078e-05
7.96898820280271e-05
3.8070788585559e-05
1.78830906095554e-05
7.49743195672257e-05
1.9084266838008e-05
3.31126169531978e-05
1.63088858488015e-05
0.000114608073442685
8.02707004951162e-05
7.25849875091974e-05
7.85545644686746e-05
5.55804364406649e-05
0.000119105342560651
5.8971302687144e-05
3.04329019650441e-05
5.58895762512402e-05
5.63488581486694e-05
7.5246082052665e-05
0.00011060841275269
5.70491000244381e-05
6.30857692477107e-05
7.38952074271395e-05
6.20440312262522e-05
5.01241328890298e-06
1.02582381820111e-05
8.93804466215554e-05
5.28576235190518e-05
2.457037035874e-05
3.86120661775886e-05
6.15755017803497e-05
9.68495255981154e-05
6.81595759958248e-05
1.48265698843894e-05
1.87157907799711e-05
4.27230037340711e-05
7.77382869593612e-05
0.000108578765107671
6.80185567744016e-05
6.82225919151934e-05
7.6201030140592e-05
6.02450495786415e-05
4.59440202897081e-05
3.41536299213864e-05
1.5244247258778e-06
6.78672171845134e-05
5.2289977085014e-05
3.19869747315662e-05
-8.68837035128979e-07
2.33511805609325e-05
7.33307186742432e-05
0.000152544310279129
3.61132185471932e-05
0.000110002097946698
6.95965716467191e-05
5.69155413429382e-05
5.40579370401454e-05
5.78439442167237e-05
5.06413216601807e-05
3.61575876231189e-05
6.75491488784558e-05
7.99025085669849e-05
2.27884704591824e-05
2.33458358404163e-05
7.74008827261466e-05
5.73135798229621e-05
5.08160964009492e-05
3.25732073975694e-05
7.08301809920353e-05
7.74439348390254e-05
4.20255817261203e-05
3.46351583036216e-05
8.80708225157492e-05
7.12709241445869e-05
4.15245481368456e-05
-1.20296733287289e-05
2.49748053437186e-05
9.64789116120555e-05
6.28090907637362e-05
2.79967907055966e-05
3.93422727224065e-05
5.94798730942542e-05
6.42909160057165e-05
4.46759613987416e-05
6.60591925273901e-05
6.75534802816766e-05
1.4286417893517e-05
0.000121233948731924
7.94528587057589e-06
-1.60607186357608e-05
4.22847438894567e-05
9.44544982554304e-05
0.000136721814597583
3.49243732389608e-06
5.06567313870622e-05
9.89827361506345e-05
-2.75364911386465e-06
0.000113077645754714
2.98129471180807e-05
5.83551950778443e-05
8.50153525466825e-05
5.61357499125645e-05
4.73501374245123e-05
4.69727915840265e-05
8.87880031386248e-05
7.26228029324656e-05
5.34877414523612e-05
6.91593246311265e-05
4.90261893630012e-05
2.93411327080652e-05
-6.82912892650265e-06
0.000110383238157978
6.19773383891168e-05
6.15143815206414e-05
3.85359217861542e-05
2.9604741242014e-05
-4.05932640831602e-06
0.000107735110503335
4.67879538406775e-05
5.9571689624625e-05
5.12435756346499e-05
9.41897398104507e-05
5.61529834343401e-05
3.3939608374589e-05
8.35318908268237e-05
9.64010341821843e-06
3.71415212797002e-05
6.38037642854242e-05
2.48799037445518e-05
8.10617510232654e-05
2.33682559324983e-05
8.86066416952784e-05
3.2573938325567e-05
2.69658586463704e-05
3.38321740986191e-05
4.37556916396147e-05
2.9100212905171e-05
2.24911168546847e-05
6.98153273905734e-05
8.35708837372483e-05
4.90741524202618e-05
9.40381660586283e-05
0.000112637279421981
8.06604013571596e-05
1.83872259226436e-05
5.64727686070585e-05
5.94125353275916e-05
5.68494611611432e-05
2.49009571420188e-05
5.97108890719224e-05
7.31205457085676e-05
3.18372920820647e-05
5.79538173843084e-05
8.10813359469545e-05
4.17717767523453e-05
0.00011691351473627
6.31119306218156e-05
6.00264262287025e-05
9.27462471873518e-06
0.000110076685655387
4.27894120172288e-05
5.143111999085e-05
4.39996218645564e-05
5.23574476331229e-05
5.24759870640437e-05
9.7505260528674e-06
7.72495825911801e-05
6.17501003772951e-05
6.62218229515141e-05
9.35450856613313e-06
-2.04706390055937e-05
2.50828418562284e-05
0.000151864314300116
-5.96773053726e-06
3.02031748555187e-05
1.45161673999207e-05
9.13872887949559e-06
5.88370002025141e-05
6.36028411050436e-05
4.5651739785867e-05
0.000130296653999452
3.44183417072248e-05
1.50322136938995e-05
7.80248024502971e-05
0.000100717964861542
4.38615252369787e-05
4.44966915308767e-05
6.93930035469123e-05
9.63013567976594e-05
5.54193604902485e-05
7.60569812931141e-05
1.94434201326781e-05
5.58603572501009e-05
4.18476339394509e-05
5.99377267836401e-05
7.52881122667088e-05
3.75078051349847e-05
3.56191440683423e-05
9.5378736007801e-05
4.34083629856421e-05
5.2065784431188e-05
3.51580709107861e-05
3.16247176580573e-05
8.29287602456309e-05
7.76378056748543e-05
3.00847521134422e-05
5.29349743727969e-05
3.72583611728369e-05
0.000102319342672305
2.09937158153672e-05
5.84664275788553e-05
6.84591910176794e-05
2.62713575871706e-05
5.68739216567231e-05
6.40287621246884e-05
4.48775007480396e-05
9.86789068420423e-05
5.56391148255663e-05
4.66018136811619e-05
3.53896071177213e-05
2.46667315740113e-06
6.04961662747222e-05
6.73818433551151e-05
-7.43110496486844e-06
5.96379084560875e-06
7.02129457703781e-05
3.64693769753894e-05
0.000111664470008176
8.64370995689475e-06
7.59234197180485e-05
7.59555303898576e-05
6.89927772639827e-05
8.90963540056154e-05
6.82342043023361e-06
-9.46263558572591e-06
1.86797423629174e-05
5.98456670637183e-05
3.52143346827471e-05
9.60624537255793e-05
9.82655260531542e-05
3.08812608438136e-05
7.29915203850049e-05
3.12182889932983e-05
8.5736114386545e-05
2.75512342646121e-05
3.96853705599992e-05
8.16286097991804e-05
9.248995574462e-05
8.84338538379426e-05
3.61880463200466e-05
8.61327343563417e-05
7.12928594562097e-05
5.69094038374123e-05
8.76209319147843e-05
6.52084667185644e-06
9.69289169549108e-05
6.52787887588362e-05
1.82221062489087e-05
0.000102196548035481
7.29476814985212e-05
3.84004572862744e-05
6.91185440123964e-05
6.24934726204486e-05
4.70841475772555e-05
2.56679908372356e-05
6.45644316243658e-05
3.95753547700408e-05
6.54418203649823e-05
5.03192740765227e-05
9.15772741757628e-06
7.24013246365968e-05
6.71904605891256e-05
-1.12280803941766e-05
5.50775170618687e-05
7.24377538840399e-06
-3.48867951553686e-05
5.54593576026154e-05
1.08765153515779e-05
2.58776505137844e-05
4.6095206727537e-05
6.55064290840631e-05
6.53063992771731e-05
9.349930565608e-05
8.38605996011807e-05
6.52640402346684e-05
0.000102290727462644
1.72890395925944e-05
0.000137332374353551
7.66910181808495e-05
8.76911648792193e-05
0.000124778217751561
6.66622781664834e-05
6.51640531555659e-05
8.5282083590653e-05
3.50583097488085e-05
9.46582299927348e-05
9.10374454146006e-05
1.54194351485072e-05
-7.84654766282424e-07
6.96864918039099e-05
9.72033177669823e-05
5.95142973576036e-05
7.01045853700375e-05
4.95769214606665e-05
8.23005652745726e-05
3.67000379520861e-05
4.61875192526511e-05
8.55471417012621e-05
6.66300974013703e-05
4.7219899552362e-05
7.48240110094398e-05
1.52165065181967e-05
9.59675320332862e-05
5.83588586174774e-05
3.4346387588541e-05
1.10368782675832e-05
5.52082735897209e-05
9.07957205289527e-06
7.50838572679881e-05
8.84252162363947e-05
5.4141131862981e-05
9.45808912789363e-05
1.92019542551111e-05
6.410700972517e-05
-1.6652099135711e-05
1.5439027720379e-05
1.27293023984684e-05
8.81041440233872e-05
2.92420911188931e-05
5.67627702332296e-05
5.37609168021431e-05
6.90082160822892e-05
5.17470942534114e-05
2.50409155806283e-05
-1.08334691681965e-05
9.48947706077629e-05
7.60335691072188e-05
5.05956201841873e-05
8.28355967312825e-05
5.81344608053477e-05
7.20473484422329e-05
4.13643580452449e-05
4.63204885031854e-05
3.74620594475913e-05
9.31354177159279e-05
6.96931288294092e-05
7.10558783608547e-05
5.61824571566672e-05
3.93164994911744e-05
8.70004972883428e-05
-3.55364149395293e-06
3.98060182365391e-05
7.84621611061937e-05
4.63644134515233e-05
6.08194662293046e-05
8.47298227635175e-05
2.99200741904294e-05
2.9082929174334e-05
3.08517843803361e-05
9.40753710296897e-05
2.71969644469733e-05
1.41671050454292e-05
0.000115404721233274
9.02558665343268e-05
6.69199761730339e-05
8.76364933833287e-05
1.35354346152074e-05
8.06151865451279e-05
3.40077253222807e-05
3.72307097000169e-06
1.48388163324718e-05
5.38683662218982e-05
3.13945343778271e-05
-1.80284777358457e-05
2.00240989802918e-05
8.4687333621353e-05
7.45779448274289e-05
9.44195357797037e-05
2.75099232810072e-05
3.87109573063766e-05
8.84734998300487e-05
4.85398526120873e-05
1.87555524335037e-06
7.8599792762119e-05
3.65896296110551e-05
8.2715121180906e-05
6.32922079415523e-05
7.66816389366865e-05
3.32623227252384e-05
2.93528477913811e-05
9.76468626316855e-05
3.2330915352543e-05
2.63736083355161e-05
3.69870517344051e-05
4.04977751435346e-05
3.3607813898121e-05
8.08566728882462e-05
1.93309888914709e-05
4.25976031641293e-05
2.73334762900565e-05
2.89974768092467e-06
8.21109725616021e-05
4.74145948807243e-05
6.76661395017627e-05
5.75936520551435e-05
-1.42214605665141e-05
5.47685548516024e-05
4.75274145025146e-05
1.02474251956063e-05
3.8525880431866e-05
5.64577287386904e-05
-6.22124524088378e-06
3.16107424816011e-05
2.04988586987428e-05
7.01720207902616e-05
5.39241059328198e-05
9.31852698640754e-05
5.44159265858574e-05
0.000111900286768253
7.63204686913611e-05
9.61104782337967e-05
5.07687607031636e-05
7.70840161727371e-05
7.35234170080079e-06
8.72617564801175e-05
7.15057653919544e-05
5.01943738730869e-05
2.78129354152117e-05
9.94959560410833e-05
8.75125077396613e-05
4.74216141791085e-05
0.000109280651739073
5.96468924781536e-05
9.90539751168316e-05
6.21490858217974e-05
6.72698827192612e-05
4.95992716873194e-05
6.61651970661151e-05
6.44521640971041e-06
2.49438634826823e-05
3.14251858848717e-05
1.6910385161741e-05
5.99854204157863e-05
0.000179172653778616
-2.04961862014018e-05
6.88120455266283e-05
-1.1705254516285e-05
7.07175081452709e-05
4.00318917245483e-05
2.76672386482876e-05
4.92641889523508e-05
4.79653136130515e-05
4.11650531972661e-05
6.04175256410246e-05
2.45772105089953e-05
3.87608640935018e-05
4.92243893799972e-05
6.79572698323271e-05
5.82097137554793e-05
3.62752291603757e-05
3.15194142560465e-05
0.000103706765348316
3.31478874943667e-05
6.73888373468084e-05
6.46179076875284e-05
-9.79522738332709e-06
7.22960729076646e-05
6.29434594094882e-05
4.71518719969979e-05
3.32584760210722e-05
-2.62841246208748e-06
3.78615546872407e-05
3.47646306742053e-05
6.969685991238e-05
-1.6898995033592e-05
6.32288573981764e-05
2.7973512446159e-05
0.000100963699947146
6.29959077071213e-05
7.9901996696395e-05
5.2490644287012e-05
4.06558473137819e-05
9.66441286323245e-05
3.47293159445804e-05
4.53208499294911e-05
4.68245009652479e-05
0.000104347949470983
6.17191319581092e-05
5.96407443930254e-05
3.96881728062779e-05
6.76279584418312e-05
5.25981140544278e-05
4.0288644499974e-05
0.00010685870513819
0.000132310029912299
5.6896076666949e-05
9.8739655734506e-06
7.20104359716873e-05
0.00013362404536262
5.93153249557572e-05
4.2746611731497e-05
7.56592578430534e-05
6.72729318216725e-05
0.000107482188945376
3.77215623423952e-05
5.92036214294864e-05
3.16963843365663e-05
1.76360784756855e-05
1.43766173771602e-05
0.000109377270576891
3.75742520873325e-05
6.7705414322364e-05
6.69749208979982e-05
5.13327033433875e-05
7.51468184146755e-05
4.84316046525851e-05
7.4047112290353e-05
6.31367715976565e-05
5.99465215228093e-05
0.000116609814581733
2.09333807514325e-05
4.91381729940097e-05
8.30827037265981e-05
2.39074514926688e-05
5.11804927045082e-05
8.67477120530802e-05
2.32012949162035e-05
3.5157662022299e-05
3.57458668739609e-05
8.87264191312043e-05
7.15301746403923e-06
3.62534986185146e-05
0.000111201490318488
4.80564224853823e-05
6.79204784998831e-05
7.483411429418e-05
1.17245689318569e-05
0.000105657356606004
2.87654817118258e-05
8.12031896396226e-05
9.38289948318378e-05
4.21279103630503e-05
0.000109834802995199
8.06106211030831e-05
6.62708016507409e-05
-2.55123153098345e-05
6.38758752961549e-05
7.56292768522108e-05
8.1259622833755e-05
6.90305335168453e-05
5.16231621500162e-05
1.89067986230896e-05
6.70249474314105e-05
2.81902120135456e-05
6.00050860745321e-05
9.99360497725584e-05
4.98000931967298e-05
2.71597563624468e-05
5.67407915350776e-05
7.29069912053771e-06
7.71320759407442e-05
2.5107810823414e-05
6.72678359315701e-05
0.000156988613849401
3.39289342028157e-05
3.92653336733966e-05
5.96597154739265e-05
3.56580789035919e-05
5.95250710721912e-05
3.97115562290863e-05
3.38212091775266e-05
3.38688887475517e-05
7.36794482657744e-05
5.60558812837548e-05
0.00010893283039941
1.87880711202473e-05
5.41360011306214e-05
4.89639080946443e-05
2.60235911646931e-05
5.57346455085723e-05
4.82774250360405e-05
9.50177864073445e-06
7.50101112620071e-05
6.00338612283165e-05
3.87958922986522e-05
2.67541504127737e-05
9.03747952343068e-05
9.03686579292641e-05
3.91247767247467e-05
1.44715264512332e-05
6.2308662609314e-05
0.000108170166182375
4.36785597331868e-05
5.88646564475177e-05
0.000114871601501938
4.39042897058569e-05
5.97136580839171e-05
6.80476164823316e-05
5.64090824131108e-05
8.78040554233874e-05
6.86674954414304e-05
4.24500651165337e-05
8.87381030202603e-05
8.48249545547247e-05
5.39450245935299e-05
6.35317597059131e-05
5.85936515423421e-05
7.71282801196865e-05
5.61703910714145e-05
6.14869554011741e-05
3.139229056777e-05
6.06757995903949e-05
8.38416285100533e-05
4.9354919162303e-05
1.43466627328445e-05
0.000121156360676924
6.3087552264961e-05
1.18060821858414e-05
9.91667894307936e-05
7.35313287683132e-05
5.94882711249741e-05
9.37820148621589e-05
4.39374687839224e-05
6.29689564930836e-05
8.8231738240225e-05
4.73033026958153e-05
7.74056289182592e-05
0.000109100600259844
5.16821164122542e-05
4.25210835955365e-05
4.44761388007927e-06
2.50966344615702e-05
5.60564992843784e-05
4.07626331520038e-05
3.54775869139936e-05
4.22098304027558e-05
-1.07990711033215e-05
9.30129626601683e-05
6.05159689392703e-05
8.02799602056342e-05
-4.11311254952167e-05
2.67303469004802e-05
1.41807385207328e-05
0.000106108242218092
6.97540496938283e-05
8.07675795030512e-05
4.82113443950882e-05
3.90301084259368e-05
5.05590783862604e-05
4.10954305057858e-05
4.42927244067188e-05
4.87422751816779e-05
1.91270054497487e-05
8.79703496330107e-05
-8.80774149836646e-06
8.62838038818734e-05
0.000101199863135681
5.03701496386913e-05
1.7757010235004e-05
5.80366598553227e-05
7.67450580245791e-05
6.30502040383714e-05
2.38084620169795e-05
5.91560325429386e-05
7.47597035275504e-05
0.000111551855715063
1.46269676505315e-05
4.32299621532854e-05
3.5673201683366e-05
5.83713437071082e-05
7.34377397433114e-05
2.31639617682e-05
5.2761908819138e-06
0.000127287425381009
5.57340214337818e-05
7.55742181196641e-05
1.18834261962454e-05
1.33941314480223e-05
4.17764263738666e-05
6.20574396342639e-05
7.48663519384692e-05
9.08591804298547e-05
7.3367141111251e-05
5.45760225254579e-05
9.89456202877926e-05
6.80394183456069e-05
-6.15915305346212e-06
6.258793425432e-05
6.73521207596333e-05
9.6820907203126e-05
3.4665671839587e-06
7.0652011903134e-05
7.64284367584829e-05
6.41747146606932e-06
4.99019044635886e-05
7.80843531139863e-05
7.17631159505895e-05
-1.13515804359193e-05
9.73089019868708e-05
1.44388660958246e-05
2.88194046755017e-06
6.54437760312905e-05
7.37692206488623e-05
-4.30629195521307e-06
4.50878640305393e-05
8.92804822812414e-05
0.000107739609994375
4.48596494102713e-05
0.000119632748055053
2.7895323880096e-05
5.84791289020592e-05
6.96761624296812e-05
3.60972184141805e-05
4.37990717139589e-05
2.53292495749917e-05
3.72727497581181e-06
5.04503665007553e-05
1.49844833889453e-06
8.05451397522113e-05
3.87600416464112e-05
1.03660182589859e-05
7.63639811755122e-05
-2.37273574248849e-05
3.73089158685041e-05
0.000119551740165875
6.12235235643865e-05
6.96885941836324e-05
8.00604484555195e-05
2.25848554691079e-05
0.000100519820896921
0.000139480330496453
1.93028222232123e-05
8.41670363139452e-05
6.11715051825397e-05
1.19548271179473e-05
6.50240164756495e-05
6.55243287382503e-05
5.68154155079214e-05
0.000109082133087688
3.78374329620503e-05
8.74363813816926e-05
3.18794097672052e-05
6.64877309160979e-05
5.53738161772222e-05
3.83559251462434e-05
8.95683070770948e-06
9.96971944343362e-05
-1.87656629081971e-05
6.39193957407226e-05
2.14713455465646e-05
9.70441155849012e-06
5.14036731466136e-05
0.000105721032693345
8.71508394326309e-05
5.46394215971849e-05
4.24061389229606e-05
8.35447219396566e-06
5.97145849332371e-05
8.09435731569664e-05
4.31815196017364e-05
8.27884492511419e-05
4.27793901847765e-05
0.00010467826639936
5.20131389989637e-05
6.24903068507827e-05
7.12220974124801e-05
7.80946668907005e-05
5.1072140408424e-05
6.96152355688453e-05
3.33811121512387e-05
9.13837739624023e-05
4.15625485155781e-05
8.40300028256435e-05
9.60141160663611e-05
5.76802090688103e-05
7.21716436596526e-05
6.60905845657124e-05
-1.21587012487381e-05
3.95549287238481e-05
9.44283222860647e-05
3.91879615206499e-05
6.17206294184138e-05
3.77216287316128e-05
2.488279028381e-05
9.59728274285864e-05
4.28053130224752e-05
7.97104030041854e-05
3.07092365569646e-05
5.55769684249788e-05
7.86487937422916e-05
0.000102205178467284
8.33734339605717e-05
3.33981624142317e-05
0.000100779722339374
6.45866669151138e-05
7.26915954424045e-05
4.09776485963693e-05
9.25429064613224e-05
8.21112778168139e-05
7.41200801360392e-05
8.54775946465285e-05
7.52149724462126e-05
8.28587884452993e-05
7.46953941378778e-05
1.17974206043317e-05
2.47007998565774e-05
7.69129991843716e-05
3.74869250323229e-05
5.56549869737988e-05
1.15785448318069e-05
8.29756227507824e-05
7.83052513827571e-06
8.60990648929164e-05
5.51117975846461e-05
7.90203753922456e-05
3.47785312999311e-05
3.35586569825514e-05
4.60155334652216e-05
9.11428099013678e-05
5.5194961031828e-05
5.78780091231414e-05
7.9135920039112e-05
8.66403076298682e-05
5.06003834681158e-05
2.25928008433978e-05
-6.90814344426502e-06
-3.87683282855567e-05
1.39980514445708e-05
6.64419697109e-05
3.1879501608149e-05
6.44073470838893e-05
2.54050428605375e-05
5.20548874868526e-05
7.11660342820911e-05
-1.04665700774123e-05
4.79306116628586e-05
6.16194851477449e-05
5.54447512777443e-05
0.000103189383527508
0.000120933176778183
0.00010429552245081
8.51405655140633e-05
2.52636268504067e-05
7.56310287292705e-05
0.000133113769299994
8.72313616479004e-05
9.03201785607543e-05
3.65792604712641e-05
4.20216052905791e-05
6.64803037214061e-05
1.18440659159546e-05
4.89041519062835e-05
1.98450485129774e-05
9.49447123652748e-05
4.23558520634641e-05
4.06846212543237e-05
8.51760625227263e-05
6.30256501083717e-05
0.000129058424759591
9.27647466529567e-05
5.03333579053669e-05
6.87738227420152e-05
-2.50283445641544e-07
6.01683001973365e-05
3.85708335962662e-05
3.87745796481192e-05
7.62701383371128e-05
-6.54546202885756e-06
2.37263744552966e-05
-2.9683205633878e-05
-2.00641008780633e-05
4.83568865980809e-05
9.27289297555491e-05
-2.719374625372e-05
2.31753355270573e-05
6.9184455391154e-06
4.99969322582759e-05
5.17311246302866e-05
3.80120847624965e-05
9.97574280474144e-05
8.33356822045845e-05
-5.27867518216141e-06
3.09187895389962e-05
4.64080773770826e-05
2.70583672475565e-05
3.6258909807609e-05
5.14039201143144e-05
4.99796206267015e-05
0.000139966736850693
4.55654610996615e-05
7.80260915905441e-05
0.000121304166040155
6.78460447129546e-05
6.85150823848472e-05
7.86157851221785e-05
0.000106382577427353
7.85959215052637e-05
7.68395151466419e-05
0.000151996547551822
0.000111929227963992
8.54507533342704e-05
1.82763773355162e-05
5.61679740410789e-05
7.12626616748331e-05
3.95776308570915e-05
2.07046379604222e-06
8.51852032476143e-05
5.97806888496059e-05
7.19338950823547e-06
3.33179161863068e-05
4.18661972911621e-05
4.6207897386527e-05
6.96001449009443e-05
9.42733659751563e-05
5.17335470771228e-05
7.59290476249664e-05
4.67960133081713e-05
5.66164918753753e-05
6.67725715024889e-05
1.64934620338344e-05
6.74078701380309e-05
5.76686874958569e-05
5.653783998798e-05
7.1655372421573e-05
2.58794041856054e-06
6.07573292640279e-05
0.000137532635051662
1.27252198579068e-05
2.89279727753323e-05
-3.50088802909958e-05
0.000104645493818672
4.71232214505272e-05
8.53954190690035e-05
3.29723047747054e-05
7.41627330634137e-05
7.7094905058003e-05
3.71719912553012e-05
4.69427851368946e-05
5.70147734960619e-05
8.90879871302223e-05
6.82412796483009e-05
6.70288818836921e-05
8.11078940531456e-05
0.00010780829035431
4.43582671942839e-05
8.95922006783099e-05
4.02079520051285e-05
0.000108441667140738
2.93465268055468e-05
5.79770248639811e-06
8.13326262925416e-05
3.62413732681195e-05
0.000119497774349352
5.50350210598849e-05
0.000100929897142244
8.6636272684988e-05
9.79064014613881e-05
0.000119168143635571
0.000123008206545131
0.000128616566428587
1.10825592682623e-05
6.95770361101404e-05
6.11565730846975e-05
6.57983654533237e-05
9.13438487458238e-06
7.58547583752942e-05
8.6179076333499e-05
3.5976972428495e-05
4.22041258237883e-05
1.90529116194192e-05
4.8542847584904e-05
1.32499182378717e-05
2.41285965086198e-05
9.29158282584662e-05
2.56714261356606e-05
0.000110791760816376
5.65024022847584e-05
1.06544662037909e-05
8.52395689416478e-05
1.35377662514288e-05
5.55454206463265e-05
5.38314265865533e-05
4.52797740325879e-06
6.8029406982003e-05
2.1539493874626e-05
4.08462135026865e-05
3.30884379027517e-05
8.45600123942781e-05
0.00011830545965063
4.45439125711828e-05
4.14091972483479e-05
-7.01623523652805e-06
7.76435044765571e-05
0.00011544486830897
3.62372390361131e-05
1.16146988445257e-07
-1.87935563600165e-06
7.33982559186344e-05
1.07772215486755e-05
8.29866218174987e-06
6.34739902635544e-05
4.84449168375181e-05
1.19585387396555e-05
8.61725457372915e-05
4.55647245426892e-05
1.9257263145267e-05
5.20115209779982e-05
4.08734489401381e-05
4.87029325719844e-05
3.14555977529446e-05
5.18299338429585e-05
4.15425635901295e-05
4.62059225705715e-05
8.14971529457502e-05
1.83355526496887e-05
3.91231854152915e-05
6.99088166900097e-05
3.94785631362399e-05
6.64279981477347e-05
6.32605737669813e-05
5.25220214265094e-05
5.92012427940555e-05
4.7321403580503e-05
9.54636851196028e-05
4.34937977984601e-05
8.71493420528324e-05
3.40863524571974e-05
6.27929034678898e-05
7.48225575869586e-05
4.20651452754331e-05
9.20845335056695e-05
2.08654197207329e-05
8.108633113281e-05
0.000105981539616509
8.2241672965674e-05
4.17258810565572e-05
0.000115236795210624
3.36168715534994e-05
8.58087496979042e-05
1.74993749763882e-05
5.03210013047558e-05
8.31236432684941e-05
3.66300998602436e-05
6.13390552723508e-05
5.22575198536516e-05
3.4096661284133e-05
3.97586072161353e-05
0.000107967863943925
1.47691551295815e-05
2.40982349087843e-05
4.24078476659061e-05
7.97386768578898e-05
4.46479662707643e-05
4.05333037352222e-05
2.12750665924745e-05
5.31140148151146e-05
-3.79124528270265e-06
7.8205670350006e-05
0.000100232324461417
4.04462235297207e-05
4.51743193823842e-05
3.97529256910197e-05
0.000106560099896731
7.74573425803216e-05
1.63318375319335e-05
3.57690943905192e-05
7.53206934922991e-05
7.90486136316796e-05
3.98939395406287e-05
9.20498259830598e-05
7.83091569932611e-05
5.99889875149889e-05
5.9342450810155e-05
6.13699098004516e-05
-3.83981895536521e-06
6.29416919453805e-05
8.24787208008943e-05
3.83938560250378e-05
2.31933881435468e-05
7.88864432210438e-05
6.70717218343404e-05
8.20606000762494e-05
2.77304770300504e-05
1.53404270240227e-05
5.78365096835583e-05
7.22207813225081e-07
6.76712623249414e-05
5.18429099463789e-05
9.04035192274634e-05
1.98577385715494e-05
4.69440969943097e-05
8.60128891161544e-05
5.40675180665118e-05
3.1734191401058e-05
7.93456980799508e-05
1.96323771782935e-05
6.97342672683285e-05
5.08924414556388e-05
5.4211004744686e-05
5.82774731339937e-05
-2.62225474848985e-05
3.35299229733828e-05
8.94039683604587e-05
3.3579587799834e-05
5.43486195528223e-05
5.39830813764341e-05
3.81573043520842e-05
5.36087268924611e-05
8.00263379853771e-05
3.73488393771167e-05
6.52824885121076e-05
4.59874271710112e-07
5.56954439234627e-05
5.96149072479536e-05
6.84801884329928e-05
4.95311300473046e-05
5.67712878480192e-05
6.24602689145599e-05
-7.48354349461951e-06
8.94141645333329e-05
4.61514645516976e-05
1.48495130960359e-05
1.42948682951132e-05
8.53245090642509e-05
3.94528495891143e-05
4.98935224849138e-05
6.35981292218658e-05
0.000121923840623987
8.2091378968451e-05
5.90936711821247e-05
0.00010869047987861
3.4706799590845e-05
9.15492927381349e-05
9.72922977291564e-05
3.00262698132876e-05
3.54415650046635e-05
4.7159262131744e-05
3.33659575547524e-05
7.90122831393507e-05
0.000108148663639868
5.44479378072706e-05
8.71693343313079e-05
2.78311547990061e-05
8.47920049247844e-05
8.21483843065098e-05
0.000100158798762959
-2.64981212191976e-06
3.80551050882321e-05
9.49352115218917e-05
8.98407952308802e-05
7.68721988343775e-05
3.69094663433111e-05
6.90093391815641e-05
9.25474016451021e-05
8.18769910504363e-05
0.00011055009012923
9.0631883739691e-05
2.46844218361784e-05
0.000109930148829638
2.62657418831943e-06
3.89546922111937e-05
3.67129877507204e-05
1.01841544975989e-05
3.22515613210967e-05
3.177630014212e-05
8.33808015276064e-06
6.01809506260344e-05
2.95687951430321e-05
8.48760638122368e-06
9.26426811145966e-05
5.72969072486041e-05
-3.37543774796064e-06
5.11551494830144e-05
8.76370054200719e-05
9.40999361224082e-05
-1.12105050865957e-05
1.57496733373881e-05
9.30186736046486e-06
0.000117674308218595
9.1697697068748e-05
1.68330665643159e-05
6.36753986264835e-05
7.76261948312127e-05
2.29756018618365e-05
5.27898082486142e-05
8.48915815126784e-05
6.66448964178603e-05
6.61321163555072e-05
9.06163068179271e-05
1.6812530200845e-05
-7.43267000376717e-06
3.89244014316353e-05
6.46620142160255e-05
8.32705433792935e-05
4.6318899209792e-05
4.49394449328054e-05
-3.02158844889369e-05
8.36215730570534e-05
6.59471222449717e-05
5.59052385369698e-05
0.00010380944070527
8.33769996842541e-05
2.07086638853068e-05
6.69563340053197e-05
5.44525208295913e-05
5.63908642483697e-05
-8.78801787340891e-06
6.36962734913014e-05
0.000101547058118491
6.28363843162149e-05
3.03864581686425e-05
8.96488789258128e-05
0.00011655926960598
0.000137428955486868
8.62654431597021e-05
0.000118156593250694
1.36117568777283e-05
3.16903241430463e-05
6.63470988011908e-05
0.000100458048564057
3.61261779154476e-05
5.41229174464896e-05
8.18696887812976e-06
-2.75317571937616e-06
6.42349109718191e-05
7.12435014952738e-05
8.16391046557345e-07
-1.40912410596894e-06
6.46038279285628e-05
7.51906171548063e-05
3.06065444883917e-05
5.80355406707534e-06
6.63405533573475e-05
3.13450893864889e-05
5.97303690939679e-05
4.40828957278456e-05
9.39002595989218e-05
4.01739180123393e-05
6.92422390819636e-05
9.67477604596592e-05
4.85890154389682e-05
6.32688206042091e-05
6.38953894817998e-05
6.33549531375056e-05
8.78181033031711e-05
8.26774265836743e-05
3.97979890248181e-05
6.53623689478509e-05
5.18157925234133e-05
4.43436520531123e-05
8.92571078449888e-05
5.85527362189909e-05
7.72508923219198e-05
1.80235022590774e-05
8.5946373731927e-05
6.7732960400717e-05
6.14613033088435e-05
5.24259308644594e-05
7.69900923377931e-05
0.000108174194762608
-1.01798788686148e-05
3.16119930650043e-05
7.01297163716965e-05
5.94168754477586e-06
0.000115117615232653
2.76033734909893e-05
0.000104256147185852
6.72205961170436e-05
6.44694705923492e-05
7.89684441990981e-05
6.40233093613751e-05
5.94951291441843e-05
4.76364749601031e-05
2.35784710393318e-05
1.01816909469909e-05
3.08245721845294e-05
3.33388375884977e-05
1.27128570991464e-05
-4.90938044121581e-05
6.74291930440632e-05
7.92814235391569e-05
1.52359806138433e-05
3.37886388705097e-05
6.69320769075598e-05
2.86789273363156e-05
9.53579940322572e-05
8.70570360850032e-05
8.08885660215992e-05
3.11551841276298e-05
4.63625119621217e-05
-1.47131772430914e-05
4.79874112380842e-05
2.66844439746067e-05
3.500148870974e-05
2.6598531522224e-05
5.08626772303878e-05
1.64296466763811e-05
3.88303976304254e-05
9.32396139665742e-05
9.75134995763017e-05
8.82016572105889e-05
9.33125078738387e-05
6.48068233322904e-05
2.15314619184992e-05
6.4681131516468e-06
5.75121232289948e-05
9.22519531184689e-05
5.0573513535069e-05
6.14083153775941e-05
5.90399177909022e-05
5.68318958783286e-05
4.07115901227414e-05
4.77945687141986e-05
5.37944116729513e-05
3.71017217847186e-05
9.68764442797589e-05
1.34586739869347e-05
5.52890378553745e-05
1.59777241466517e-05
3.94261517816337e-05
3.31339369535299e-05
0.000118186682860203
6.48111425360024e-05
6.41647720239899e-05
6.06065272314319e-05
-4.73835753863008e-06
7.44504757982169e-05
6.80965646961142e-05
7.78871949710916e-05
5.05278092079827e-05
6.12508107147325e-05
-2.32765167546133e-05
4.18150948153041e-05
0.000106239483155143
0.000109698787989069
4.69936199771848e-05
8.17223355103336e-05
-1.1260256057459e-05
2.844134739562e-05
4.76838370711626e-05
1.60925278684082e-06
3.52767381167336e-05
3.46090735404881e-05
0.000100634290027865
8.15750518090991e-05
6.20695754973731e-05
8.22518077083038e-05
-2.58439538813625e-06
2.40213417347517e-05
5.29348702492217e-05
-1.10241896806445e-05
7.93306603055721e-05
8.53022244521846e-05
8.03449563190527e-05
6.70791958920172e-05
5.46814984516049e-05
2.66484694460872e-05
6.18247847457036e-05
4.19015591333821e-05
3.32914267087987e-05
2.59130765691203e-05
9.62592904483185e-05
7.92002306561272e-05
3.96762678646708e-05
6.79249698380609e-05
6.40799177722258e-05
5.85800409501699e-05
7.66252266050561e-05
9.52487001697631e-05
2.17780238860166e-05
7.40498567204192e-05
7.10643157462304e-05
1.28111197516901e-05
3.62439446062592e-06
6.69528185010931e-05
5.91494457319001e-05
7.08812169460344e-05
1.01359163252933e-05
9.29056650127276e-05
5.95261562896663e-05
9.37453778425807e-05
7.90364034060651e-05
6.78345724055681e-05
6.30104397608319e-05
5.87954106574263e-05
9.22213359832324e-05
5.49433828829081e-05
1.24512204455488e-05
3.88884864716562e-05
1.76925944051317e-05
4.04933084352559e-05
6.67190550892894e-05
8.18379049774024e-05
6.64168112250165e-05
7.90889962735197e-05
5.66770563332279e-05
4.65598318083181e-06
-1.36799325672261e-05
6.13155396984727e-05
4.74217964204962e-05
2.09303555769811e-05
5.98417454537727e-05
4.03201555369057e-05
5.99885909278376e-05
1.31897388175219e-05
0.000104191486011535
7.11483771758899e-05
6.66594347077817e-06
9.2078953575684e-05
6.2629269344947e-05
6.60569593871143e-05
9.28435339373399e-05
5.80775093745628e-05
4.80432195061994e-05
2.67756651688517e-05
1.38420325679434e-05
2.40813129442063e-05
4.85772177603601e-05
1.63054073369134e-05
3.68325779541793e-05
6.91179183932199e-05
5.36090256326058e-05
7.14238544457723e-05
8.44438387116119e-05
1.90306936448294e-06
5.85635333575223e-05
6.96493836848359e-05
2.58647601069829e-05
8.17563675954447e-05
6.7678059386438e-05
1.39856152538812e-05
4.52792104772202e-05
7.41473868892461e-05
2.08391312000033e-05
0.000102190133526482
6.5087286681117e-05
3.8073899439037e-05
4.38247757332107e-05
2.10758966794804e-05
4.69709498031143e-05
5.37520633423972e-05
5.60193633770308e-05
8.82930101624554e-05
7.44190703725537e-05
7.19744719617733e-05
7.75673835157555e-05
5.45091338827549e-05
5.8821527772685e-05
6.39575004424693e-05
2.64080441717855e-05
5.9726136758938e-05
7.90689390042602e-05
3.64571323518e-05
8.16760983168547e-05
4.5624448824869e-05
1.15077391283987e-05
2.64795552954502e-05
2.33402278226649e-05
7.16382673038911e-05
9.41504023470238e-05
4.93259877622562e-05
0.000119820515332264
3.9332035275915e-05
3.86140708044913e-05
4.56122239744653e-05
0.000109201253319577
1.41446933143367e-05
9.95618409290485e-05
9.76373475509033e-05
5.37201341748137e-05
5.53408785035455e-05
3.0125952577288e-05
8.20723230199658e-05
5.72839943448074e-05
0.000150224214601716
5.92090685812575e-05
6.59234313188325e-05
7.48668121999999e-05
4.79834106397022e-05
0.000116404067097723
0.00011791609585879
0.000100452691974349
3.50007801337593e-05
0.000130358044179324
-6.62209639539914e-08
4.65194922713612e-05
1.26663344634544e-05
-1.10560518461951e-07
1.33338702223964e-05
6.83493210507657e-05
6.58199770629932e-05
0.000115219475359787
4.07564043106086e-05
0.000108028469522046
0.000125980939188821
4.70716823224224e-05
8.10262380442623e-05
6.39651831603648e-05
3.70314382292816e-05
1.83202235284607e-05
7.34949684509977e-05
9.69217308706626e-06
6.30450601755534e-05
3.11416181322224e-05
9.60716207244333e-05
2.20358788586183e-05
2.14537160558493e-05
3.10691982187073e-05
0.000118496589401469
3.59704463953953e-05
2.55208086097139e-05
5.17963822814348e-05
5.18348168651492e-05
3.82047462426098e-05
0.000107216421308406
0.000124448017465554
9.74544281791857e-05
0.000100820902528036
9.40002041776053e-05
6.50155819475961e-05
5.73014283650616e-05
9.3618079735269e-05
4.47555384861289e-05
4.77346540538337e-05
4.89372446316357e-05
7.00891828860439e-05
8.67430323566863e-05
1.46337270087938e-05
6.40784051194542e-05
6.33386967283251e-05
6.57386791739632e-05
5.14493321984694e-05
1.45288343424659e-05
5.05936206129633e-05
4.26407936563422e-05
6.53529543925783e-05
-1.05323229204816e-05
8.49506299803811e-05
-1.12108915031941e-05
5.42592533565221e-05
6.44228329772038e-05
7.25173319419983e-05
7.59648622035322e-05
9.08369534690295e-05
7.10965329358087e-05
2.31666011730953e-05
1.60585708644386e-05
7.23479117895486e-05
1.05463677256048e-05
8.95589406110966e-05
9.45652140037872e-05
6.04592696545367e-06
7.22554328690962e-05
6.61965727294529e-05
9.8010891130745e-05
7.29853720910961e-05
5.94527107144664e-05
5.85054179838382e-05
6.30196802709478e-05
1.5220178906052e-05
7.22379125878296e-05
6.77881841536168e-05
7.647905444764e-05
4.76118847583174e-05
9.36810731255399e-05
9.34166853021876e-05
9.18407590618415e-05
6.10041427373899e-05
2.07805545234611e-05
9.93166816845196e-05
6.71555978483659e-05
7.28674144592294e-05
5.28532308781295e-05
7.24160059112734e-05
9.82919537837693e-05
7.86851966531448e-05
0.00010843443321876
3.70524138922863e-05
9.51436653296332e-05
7.45590898285923e-05
8.75585237711764e-05
0.000106896662889255
8.63244660750108e-05
3.52721810018311e-05
2.12544478408773e-05
8.25689340455122e-06
8.12473198843636e-05
8.1696946784248e-05
4.76727446337112e-06
4.67465299838712e-05
8.27443718581481e-05
6.02028913941696e-05
2.86228707318853e-05
4.27065497494402e-05
9.08079855535026e-05
9.93014110257611e-05
8.02449825811784e-05
2.40403588814092e-05
9.65963632889175e-05
8.08095171397671e-05
9.83212663755507e-05
0.000131298238728982
1.19129901283006e-05
6.17964443649272e-05
4.84115979690953e-05
-8.50474225162218e-06
5.60264107585782e-05
6.66579309674565e-05
9.66641700298596e-05
3.72103550733306e-05
9.74045559987618e-05
7.11260621967929e-06
2.0459367414584e-05
-2.65222290604448e-05
6.72124929369153e-05
1.20141585459051e-05
6.48417933071746e-05
9.26166623432674e-05
0.000115806109328941
8.33179655356601e-05
2.62168333388155e-05
4.10301703354668e-05
6.64762737734105e-05
0.000104107825570127
0.000142914182428102
0.000111526135272739
2.63246893232205e-05
5.61553599400176e-05
0.000102142260340009
0.000105077755500397
7.29578317842749e-05
9.12504006641848e-05
7.16195569560647e-05
4.62508788162286e-05
4.22107236860913e-05
0.000105708973985328
7.14469902350964e-05
4.3934257456493e-05
5.08571751405135e-05
8.92116055692193e-05
4.10631998612629e-05
2.85160132014925e-06
3.05556209732996e-05
7.42173120132295e-05
9.23781881179712e-05
9.93386775844624e-05
7.35803507195049e-05
6.09263058205678e-05
1.29589126929984e-05
7.46448826997776e-05
5.34953461852286e-05
2.06289813643348e-05
6.43204608279307e-05
7.83619410903474e-05
6.06379421435661e-05
7.88789452391347e-05
7.9933007724184e-05
5.12914718760164e-05
5.63768039252706e-05
7.70163099645801e-05
4.26353178237034e-05
1.11973773245662e-05
4.76923376313823e-05
2.48937065170924e-05
4.86563426355188e-05
6.83394273066859e-05
5.32492751944472e-05
0.000111080604797477
2.76793858047657e-05
8.68802891476549e-05
9.79078829444406e-05
0.000120354881010374
0.000119433742412316
2.63833299028984e-05
6.17674391323231e-06
2.96331885345783e-07
6.09310709682887e-05
7.98372203601639e-05
2.2626327080618e-05
7.77036949886301e-05
9.83767722416982e-05
7.61457933096221e-05
3.67353328940381e-05
0.000138470473050978
0.000128903860555249
1.13521756875374e-05
5.21437057112994e-05
2.20091959841238e-05
9.04585423079568e-06
4.42594900774683e-05
1.73636677947545e-05
5.36883993726544e-05
4.53548175541742e-05
5.71749966505866e-05
5.83912645741087e-05
6.24925018752807e-05
4.32534697150073e-05
3.81242594929462e-05
8.24216463003591e-05
5.90091110357486e-05
8.49621410203245e-05
-4.59047679358529e-05
6.19577973352229e-05
5.64463540584122e-05
8.45411079694187e-05
5.37049574390133e-05
5.44648520451345e-05
9.19927588071069e-05
4.39536972178405e-05
3.92631072644316e-05
6.90287443432518e-05
6.21357707428043e-05
0.000109829027433932
6.15538406247501e-05
4.56380801366506e-05
4.52217448576288e-05
4.22671561273772e-05
5.53139454507923e-05
4.16355936263707e-05
4.74270677196099e-05
6.96481875788681e-05
9.30699363497555e-05
3.4065683283971e-05
0.000102096823658045
3.12829303841943e-05
8.24145646894543e-05
7.96514924931602e-05
4.81341015994188e-05
6.9481349299339e-07
7.78261945366465e-05
2.5179087910581e-05
9.248071450146e-05
5.73749115273203e-05
9.13127629632044e-05
0.000118709189802357
5.96785549582045e-05
2.30780288759369e-05
9.48134138113146e-05
5.35519765445507e-05
9.57149895058653e-05
8.12089655234372e-05
8.58884011795417e-05
5.63420263003407e-05
5.17321540721676e-05
4.1624253777762e-05
-9.52792078934777e-08
8.8431230433388e-05
7.76342493616089e-05
5.20666569069893e-05
6.04040942354767e-05
2.98878879061778e-05
6.33596336910343e-05
8.22267391633231e-06
9.34463966004683e-05
9.50283058291311e-05
3.73703474462966e-05
3.12644185320189e-05
9.23113754099436e-05
7.95524941074182e-05
4.91352939577302e-05
7.41363959059676e-06
3.58126238627779e-05
8.9368852918345e-05
4.23755337337627e-05
7.11845222375769e-05
6.33850161620624e-05
8.3867923013939e-06
2.12048433110734e-05
4.00090764472562e-05
8.9338331885939e-05
6.99209682590182e-05
7.29193336644916e-05
4.08722843479814e-05
2.43032894140315e-05
6.50182224380085e-05
-6.51837949786574e-06
2.98881572403315e-05
1.5859273314444e-06
5.91873504774377e-05
4.95355536570666e-05
4.67504789821788e-05
0.000105124275205239
2.76159402797587e-05
5.31505039920221e-05
4.59473272159652e-05
5.78841525398979e-05
5.57139933599124e-05
5.49841629043712e-05
3.92128768118604e-05
3.6798730595894e-05
7.89310534326393e-05
6.2931193470284e-05
5.74679620805925e-05
5.13295666343468e-05
0.000149970752703862
2.54693112782248e-05
6.9263566442914e-05
-4.93596704499301e-06
8.37270057705679e-05
6.18029955164833e-05
6.74623878165701e-05
8.70963988009801e-05
4.29037797142531e-05
7.005173014515e-05
6.10966556049884e-05
8.04234652212327e-05
0.000101467732490192
5.63070706161015e-05
8.01597160136693e-05
0.00011593800002375
5.56212792563066e-05
6.54152273043649e-05
5.61899916128403e-05
2.31695672234129e-05
3.4091389106537e-05
9.3347488258239e-05
8.74959696444694e-05
2.79323069164995e-05
7.83154801087478e-05
9.5555757347528e-05
6.35661522559027e-05
7.40869334557898e-05
-5.68520639754899e-06
5.96088254059626e-05
8.67688771865103e-05
5.37599044582995e-05
0.000103104761499501
9.57561803921416e-05
4.89342739363317e-05
2.182270160647e-05
6.64377000736736e-05
4.79369346471143e-05
6.95862622200073e-05
4.38006784023075e-05
5.38914096762044e-05
8.46832205941712e-05
3.11479650943409e-05
1.5728145486657e-06
3.80378291104639e-05
9.50884493929392e-05
2.27503778433594e-05
9.15697440589801e-05
6.16176265007262e-05
8.79950304582959e-05
8.5766184891033e-05
4.67447803264753e-05
4.90623151465652e-05
1.21948750526169e-05
6.18282645291519e-05
2.73467338831139e-05
3.90477471837515e-05
4.63330425288569e-05
1.09482427482852e-05
9.28899610975604e-05
3.41288777343908e-05
0.000125637482109903
3.7620994299305e-05
2.50654420522e-05
8.15724800802607e-05
6.93400860630451e-05
5.51694224198936e-05
3.90520828982978e-05
2.78145969736612e-05
4.18154437685837e-05
7.55866908806795e-05
8.45095522240206e-05
3.5569614474703e-05
8.08761206825e-05
9.32039143708735e-05
0.000112038543193817
4.98056997840207e-05
9.49204209016111e-06
7.05279966618585e-05
6.2101326309876e-05
2.71508068382226e-05
0.000119615746809844
3.84834067371683e-05
4.02603488722187e-05
1.31905108225131e-05
0.000103420855669133
3.8744853932198e-05
6.50737856422046e-05
8.61171374883972e-05
3.27788244717233e-05
4.46063280986551e-05
2.70072240474759e-05
3.02140734202355e-05
1.88531910229415e-05
6.19683836283663e-05
-1.12653389085843e-06
8.20469310578799e-06
4.71357167959812e-05
2.81181190320897e-05
3.17554853803479e-05
8.95782384089638e-05
4.23630252076381e-05
6.80609348065586e-05
8.51739178481691e-05
6.24681121830972e-05
1.26614843847983e-05
9.69509918128359e-05
3.6122275535802e-05
1.41877770290508e-05
0.000100878156424451
9.00332829361085e-05
4.4209250722954e-05
3.12414475753503e-06
0.000120245003311388
5.27351408173521e-05
5.47302877091364e-05
6.45178968831757e-05
4.01828005155259e-05
7.92318448771251e-05
5.27300201970015e-05
4.27472046126418e-05
7.41558679014486e-05
3.7790646440051e-05
6.60397084153787e-05
0.000121760257166902
7.50788475871356e-05
6.07141074204951e-05
5.25200374717703e-05
6.56539678611506e-05
4.18387500670923e-05
7.82847099136416e-05
7.70803338637332e-05
7.12430127105896e-05
1.3375489713122e-05
0.000164911979989905
5.68078233108366e-05
4.8151703895094e-05
0.000100113786586636
9.90431508487377e-05
5.45134078040078e-05
6.32507310252277e-05
5.61718261970278e-05
8.12178326793924e-06
7.70076011595732e-05
6.65265620094855e-05
5.94736092988346e-05
7.42636796528967e-05
1.43816068850708e-05
5.54568519018201e-05
3.79864049056679e-05
6.23995861867814e-06
5.31604636941482e-05
2.99158495002601e-05
2.92502571178377e-05
6.62763428703789e-05
9.1035871543402e-05
5.90740648453143e-05
6.04305819813394e-05
0.000113918197390724
-1.14682705458766e-05
4.4694173868624e-06
7.80282809643403e-05
6.36560890290738e-05
4.75060532154382e-05
0.000155734655046128
0.000110565389634009
8.42779871923806e-06
4.75582573892999e-05
7.92099423395641e-05
2.21745894204407e-05
8.79766984546838e-05
0.000124085308015622
-2.75930913733238e-05
5.54986522151567e-05
6.14588735789675e-05
7.08136950289388e-05
0.000105929820435582
3.93795679936445e-05
0.000120491113136557
7.42321735241019e-05
8.16935381698256e-05
5.78995398510907e-05
4.96343689708094e-05
0.000116010727320135
5.2358681659876e-05
0.000104453651309553
7.90001849148557e-06
2.15588745605408e-05
6.21950275528178e-05
2.91690119473375e-05
4.66450956361192e-05
6.45334882376155e-05
2.840970085165e-05
6.27592587196982e-05
6.99479218283296e-05
-2.23592842359242e-06
6.20175717534781e-05
3.86386714466289e-05
6.87916053846416e-05
6.25885202590655e-05
5.85204934915225e-05
8.03744525790711e-05
9.36945397153727e-05
3.13141703801939e-05
7.78232337970702e-05
3.56927148875632e-05
6.68767815609668e-05
7.6368848762718e-05
1.22869046020193e-05
0.000122954805282512
0.00010675715813168
1.81348474447002e-05
9.39031537627421e-05
5.5636437467126e-05
7.75495903586236e-05
7.67440723391993e-05
3.22790302485211e-05
0.000131895210373532
7.85151542617692e-05
7.98337735801228e-05
1.53966847091423e-05
6.70296453105609e-05
6.69736325870362e-05
7.53026341871455e-05
3.06199712511654e-05
4.53093627513699e-05
5.80026532989408e-05
7.5495627134056e-05
4.12880048439649e-05
8.34975587606433e-05
2.50766455138536e-05
1.22275010661704e-05
4.86060197941315e-05
8.40769135961873e-05
9.47473744685453e-05
5.81109419347019e-05
0.000101571333535197
4.45814079165649e-05
4.5484200206699e-05
3.06433474989157e-05
2.03327904238041e-05
8.10471416084289e-05
2.50050728545725e-05
8.78266347957623e-05
6.62665634027673e-05
8.34198268578904e-05
6.71406223254862e-05
0.000128346784630821
9.77834333106904e-05
7.2088292516132e-05
0.000111996840355368
6.75154687222774e-05
2.4007893566116e-05
8.37522158123816e-05
5.93004140519277e-05
1.0222001566655e-05
8.22306458140329e-05
8.54754717181107e-05
7.81169412848734e-05
6.5644131708373e-05
4.85464337374489e-05
8.80717346402771e-05
7.98955940192661e-05
4.38886227129658e-05
9.71976734041243e-05
6.85642465082316e-05
5.23870869091519e-05
4.86104439121732e-05
3.8626087157741e-05
3.04417561649459e-05
5.42792843511416e-05
4.19571910733219e-05
5.47451292259092e-05
-9.18431418867179e-06
5.30682053156805e-05
6.79640016190836e-05
1.5289226111906e-05
5.95359021555555e-05
1.99483624774951e-05
5.13018362665399e-05
9.91761279626516e-05
3.67757523822507e-05
3.38638212206897e-05
5.45636074792995e-05
1.63818457085843e-05
8.92161071010725e-05
3.54229885174148e-05
9.11553522972282e-05
5.42770630729611e-05
6.8025156531488e-05
5.49182800541022e-05
0.000109127493660054
9.11221459733963e-05
2.74984509870675e-05
4.71701715894013e-05
4.22085829411865e-05
5.68427644537089e-05
7.74152213166785e-05
3.05361379632093e-06
9.85584803501245e-05
5.00198480843357e-05
3.40745962611117e-05
3.8943358496383e-05
6.15564213739678e-05
7.98827199321896e-05
5.73414703468997e-05
8.17005455362709e-05
5.4194674574261e-05
0.000118910863837262
6.3256632714874e-05
0.00010662776758188
3.79111375933748e-05
9.49916580274602e-05
5.10323692311179e-05
7.0432623762813e-05
0.000133823243630519
3.12528269324219e-05
5.29679485267819e-05
3.72072723554475e-05
0.000127368092103193
4.17299349518684e-05
2.16600417035311e-05
4.9091974744631e-05
8.4168994893066e-05
6.59786033042386e-05
5.97222393848004e-05
6.01983142803201e-05
-2.73163185217738e-06
9.66034539033217e-05
0.000146164509692683
7.86842575297181e-05
8.22821360948337e-05
7.1055939987358e-05
-1.93349877033393e-06
7.62270609543541e-05
7.02969525349697e-05
6.04822741755726e-05
6.79703033848817e-05
4.30248882799476e-05
8.21756497474198e-05
9.23602141618733e-06
8.93496168236917e-05
2.29153821739259e-06
2.59913221443278e-05
5.0046230668764e-05
2.65716932352553e-05
6.28998054006157e-05
6.90345474749744e-05
2.37806395070642e-05
-1.5467006715785e-05
1.60708515710026e-05
2.25113697399243e-05
3.87082218893029e-05
5.35523915129286e-05
5.96604093296618e-05
9.0127717362282e-06
1.45370859828522e-05
3.33300707884999e-05
4.74560978832689e-05
6.71647629805492e-05
0.000134134504686269
-9.90220390516813e-07
6.14996254765474e-05
3.85697157219625e-05
8.5782653921266e-05
7.33956918495259e-05
8.70139354230141e-05
5.0672722251707e-05
3.14629892162235e-05
6.28347857916301e-05
2.12391027005983e-05
3.3712865351146e-05
6.87706124400166e-05
7.13979182095685e-05
6.25748147338532e-05
7.46721193151432e-05
-1.03058159156902e-09
-1.0812596259913e-05
5.95164509623413e-05
4.63950302511821e-05
2.39089514543081e-05
9.30913370746183e-05
1.45943835742337e-05
1.12577925294927e-05
5.27130907837217e-05
1.95723276608043e-05
2.09916496052642e-05
3.66242019588726e-05
7.80916166945477e-05
2.98243489846638e-05
5.86838466497866e-05
7.0186606548799e-06
0.000126682347609293
2.91828705762902e-05
8.73205278295612e-05
4.57656276519502e-05
0.000139898870256732
1.83656401397978e-05
5.8854613834343e-05
8.99706200567288e-05
5.87379485539343e-05
4.18328575127634e-05
0.000111302695882591
1.71752103038033e-06
8.25720601785534e-05
4.76036891480404e-05
5.93097959676585e-05
5.46769987267836e-05
9.47744015494616e-05
4.45641239884092e-05
6.69763508517903e-05
5.53494436034967e-05
3.63903643031547e-06
0.000113094956706298
5.56863416940534e-06
3.85507344003939e-05
0.000100296960761895
0.000107699765285934
2.46707296072553e-05
7.29489911308535e-05
-1.15706237817624e-05
6.27559527092149e-05
0.000108779965404271
2.6000171134093e-05
6.09995606902103e-05
9.77507955152668e-06
8.75792886076127e-05
0.000123527574343742
8.38530147748362e-05
5.82180686878605e-05
8.04494533025068e-05
0.000102292599122904
9.03003490158821e-05
3.25124727538681e-05
2.2589532807867e-05
6.59292881502827e-05
5.32064120578197e-05
8.54792198044058e-05
6.36882393944569e-05
8.90468678059025e-05
2.91377921178611e-05
9.36747503802505e-05
6.61471358305183e-05
5.64957147630284e-05
1.31750410968537e-05
9.54831549480845e-05
6.91145218032228e-05
4.2336529228723e-05
7.62438109738947e-05
2.98330840921003e-05
8.51715061403649e-05
6.32581585743311e-05
6.21559769902263e-05
1.63479469610033e-05
0.000147187194688461
3.90787731750146e-05
0.000101691421532611
6.19073296137238e-05
0.000104315886742776
6.02035696343786e-05
3.3572673413164e-05
5.10011525732381e-05
0.000104093558059259
2.99479102454423e-05
7.45860720457497e-05
8.31478503959519e-05
4.45063069011131e-05
5.21504600948346e-05
6.08342649569988e-05
5.61297197556442e-05
8.40220929885857e-05
8.99288469032388e-05
2.27411763507785e-05
4.03482049700371e-07
5.73259013791255e-05
9.99774683451267e-05
-2.41164648534059e-05
0.000102546472892093
7.36946865692606e-05
5.58141027865028e-05
3.66089837483379e-05
2.40231138267625e-05
9.61837946460392e-05
2.12643595308352e-05
-1.02171294014681e-05
8.67357737406282e-05
1.62407405677041e-05
0.000108865233665847
5.64303094728086e-05
8.77850535358722e-05
5.34749231148016e-05
7.43139144515504e-05
5.28516637296065e-05
6.97654162235914e-05
4.9908022275519e-05
5.87804836155705e-05
2.87015346181658e-05
3.47905394564937e-05
0.000100357528592687
5.86334638996293e-05
4.22698332889355e-05
1.01120436648679e-05
8.64131082125476e-05
6.99376759642427e-05
4.15568551146855e-05
4.52243203735442e-05
3.54769123470322e-05
7.2944769705331e-05
7.57663400175564e-05
1.66156657253461e-05
6.19944971538549e-05
7.95280461963118e-05
9.14004933670426e-05
5.29494250177744e-05
7.36537732451188e-05
4.83938709101061e-05
8.21967667656317e-05
2.63081302198779e-05
3.5498845973922e-05
0.000120135475714634
3.87360529675652e-05
3.11972288475475e-05
3.36572792430598e-05
3.25073245086763e-05
6.97436718600576e-05
2.46634535941821e-05
6.24419400062114e-05
3.02212819417903e-05
0.000111894584542188
9.32148832702762e-06
0.000105354869809782
6.19669488607064e-05
0.000101279601345341
7.91045595816573e-05
0.000101297779051386
2.62009307042014e-05
2.87350913211952e-05
1.98139374434749e-05
6.49483396090221e-05
3.16262200411768e-05
4.00247678417603e-05
5.75392587544402e-05
1.10933539517411e-05
6.1457643765801e-05
4.15388071661858e-05
9.17708663218199e-05
5.09672916435227e-05
-3.69524430430489e-06
2.9461152933101e-05
5.98091706936055e-05
3.27547340027255e-05
3.30559553086316e-05
7.97365136151786e-05
5.93159169865242e-05
8.85249739331215e-05
7.65841413634344e-05
2.01031650040188e-05
0.000125169612682215
5.40112064257867e-05
7.99243004610697e-05
9.48583907167056e-05
3.91205349560086e-05
5.66836551310349e-05
3.51657072413676e-05
8.36590555785473e-05
1.09164416110436e-05
6.43155227594121e-05
3.67134561727362e-05
5.74601968340871e-05
8.71409081578949e-05
5.02792116999185e-05
6.84667006676041e-05
9.48321894206208e-05
6.39914274711594e-05
3.11806901808013e-05
0.000124520594637646
7.742167002365e-05
7.50104567030174e-05
8.95631297826672e-05
6.11691047280198e-05
1.88100849507489e-05
5.47896005494917e-05
8.40188778046583e-05
4.32023571543042e-05
7.07661916800084e-05
5.11114580976017e-07
2.04307262232097e-05
6.78221976531178e-05
7.19647913104642e-05
2.56497190738862e-05
0.00011194027567422
3.46817392503246e-05
2.81963476512839e-05
6.29430523265448e-05
7.06807506882847e-05
0.000107643219440793
9.63916777956476e-05
3.63445000690636e-05
5.44739172223968e-05
6.11328440616785e-05
4.4547401607919e-05
3.59864812479483e-05
5.26220439174484e-05
6.38460258409147e-05
8.87614124056691e-05
0.000101952433902358
4.75403480865862e-05
1.38620431766367e-05
4.27103424749963e-06
1.10069338566984e-05
6.88551102981809e-05
8.41824778348739e-05
2.1889025126581e-05
5.68716012882053e-05
0.000116475496506997
9.30757369775015e-05
-1.78012905562628e-05
3.04261738696367e-05
5.14114223729578e-07
6.13101444180441e-05
7.16667920564674e-05
3.32959883616849e-05
5.86058171891608e-05
7.84941967812696e-05
4.01856423991358e-05
9.07149877449241e-05
3.57100491236439e-05
2.1995518849084e-05
8.31794825930097e-05
0.000109208021866102
0.000110529004181503
8.89181073531867e-05
9.62371322635637e-05
-1.49891710039943e-08
3.12730805086741e-05
6.87245049339989e-05
7.46066694538454e-05
2.17117639337237e-05
7.12562818379681e-05
4.85765233238424e-05
3.29990902127558e-05
3.34476590778896e-05
1.23560127791373e-05
8.59789374080552e-05
5.31012363866883e-05
7.51031910980681e-05
4.8797791452746e-05
8.01528876270063e-05
7.02831935174376e-05
5.26569485850362e-05
7.75060491130205e-05
4.12015967577625e-06
3.37418047171734e-05
3.75717365847183e-05
5.37971831146442e-05
3.41778002507827e-05
2.03036013146198e-05
5.52531182124724e-05
5.08249643205647e-05
7.57591368764903e-05
9.28755159490617e-05
7.06102841368196e-05
0.000118145472508505
4.60297695633692e-05
7.81253405197826e-05
0.000115852729217188
1.02272797152862e-05
5.49319695751118e-05
8.24778462135097e-05
9.75160520159349e-05
4.23870137202465e-05
2.39738483623684e-05
-1.72793600681155e-05
3.72832071234699e-05
4.70189708384771e-05
4.67774035674572e-06
3.95717165165157e-05
3.61475524960088e-05
0.000112253141188282
4.88449159750001e-05
6.52350526413313e-05
0.000113650565083203
6.76074678978403e-06
0.000104731560146358
6.76083948397855e-06
3.69449903761795e-05
4.70273145097673e-05
9.73400739691849e-05
-2.825415986616e-05
1.6669886636858e-05
1.8047862350364e-05
4.77122287118065e-05
2.10916107839185e-05
5.214330360705e-05
5.44193096906639e-05
3.53841633569414e-06
2.09532204699675e-05
2.52415166999656e-05
-2.48929994201676e-05
1.18448083701173e-05
1.18584856650096e-05
4.9714463379761e-05
2.43546821835993e-05
6.37970726352558e-05
6.72697511618099e-05
6.57884324484018e-05
5.45340536766041e-05
3.29950138741367e-05
1.88849307689078e-05
4.58288192063252e-05
0.000110952706726844
5.48197588901616e-05
1.46046659722541e-05
5.37086914365157e-05
5.72336906432875e-05
5.74378100492247e-05
2.46527521994346e-05
7.58337563518373e-05
6.10806022706271e-05
5.47842549808e-05
5.04332143715934e-05
3.22461617167487e-05
7.42085356136479e-05
9.90746538276527e-05
5.51034544227184e-05
4.8594676103408e-05
0.000122762571412465
0.000120724692768308
6.77187351679589e-05
3.33540652614495e-05
3.86844444010453e-05
7.58462573917262e-05
0.000111545203262277
7.06847177260711e-05
2.89426009166061e-05
5.79557753570799e-05
2.73374960369353e-05
4.57922286029257e-05
5.7691598081857e-05
7.60293437454126e-05
0.000104715682791023
6.08511279702578e-05
6.59692455075336e-05
8.71990806671564e-05
6.68361648958973e-05
8.37687701724984e-05
9.62417713665103e-05
4.32160097969927e-05
0.000112765483445288
6.49411395187219e-05
5.73201983867169e-05
7.86349751140827e-05
6.80911343574538e-05
7.89185258510364e-05
6.5849213919001e-05
7.37808845389542e-05
6.93711442722267e-05
6.14987933038332e-05
9.47594649078983e-05
3.53612705245276e-05
4.09567234594426e-05
5.03445581206912e-05
5.43853508625738e-05
1.68351777130201e-05
0.000147675164359636
6.1932098415495e-05
5.42183792752423e-05
7.74228055676129e-05
4.6080289413306e-05
7.03373443206426e-05
7.87929491791616e-05
5.48392542988535e-05
0.00013553454224682
0.000112897633217521
0.000103281631493915
4.795266838576e-05
4.13886558448865e-05
4.69306319008723e-05
4.66283358749829e-05
3.94884042001894e-05
4.27008341246968e-05
6.33311389358657e-05
3.70632011390869e-05
6.78611904283142e-05
2.15104357041761e-05
4.43793894167844e-05
6.18444509219751e-05
8.33397735354566e-05
3.64166813218635e-05
7.35338299911105e-05
4.23204700463083e-05
5.92133979786707e-05
7.20012225826714e-05
2.83878118277977e-05
5.21010411978565e-05
9.37747923926077e-06
9.19850139019849e-05
7.47690178978968e-05
7.73349609376427e-05
7.80962793160881e-05
7.38467085669741e-05
7.88009747730714e-05
6.53212749230727e-05
9.72977320641054e-05
8.44596470901145e-05
2.58975501166159e-05
0.000119873027315842
5.1153425985371e-05
7.0899246303247e-05
4.07088168533993e-05
0.00011793414793262
4.11219436963589e-05
5.86007120721477e-05
7.27653167851995e-05
1.9181260102138e-05
0.000115119895036902
6.7702542529362e-05
4.34971441822671e-05
4.5225581592591e-05
0.000105505392693242
9.84495207144754e-05
8.67125003050807e-05
9.20380469392466e-05
4.8490466494934e-05
6.63751285878022e-05
5.23767283947302e-05
5.03790859734416e-05
9.65468932973028e-05
0.000118635484825545
3.65314024287982e-05
9.84496569837871e-07
8.57670417326323e-05
1.91872156638581e-05
3.12683779600019e-05
4.13019048640316e-05
4.59010130488774e-05
0.000103403030074374
5.05646079469078e-06
8.83164214543717e-05
6.3554123581609e-05
2.1892401114983e-05
-1.58419982700484e-05
5.55669083471791e-05
9.31286122397685e-05
4.83769023872149e-05
4.85881191552597e-05
7.74755297974237e-05
5.00493673504885e-05
2.726284790665e-05
7.1678340286859e-05
7.15549976068875e-05
9.06164738892397e-05
-3.54499875873366e-06
7.60393721156361e-05
0.000113309259510517
4.37596658387666e-05
-1.72748867359691e-05
4.84314834974752e-05
4.46369780108641e-05
6.36457879981745e-05
5.83888091546206e-05
2.32406561732432e-05
0.000115513907188332
7.52180863218259e-05
8.73738335935315e-05
0.000100193162465999
5.59234035330218e-05
4.87964406907635e-05
4.76197713704956e-05
5.59596216776512e-05
3.34297778896682e-05
7.15708772300103e-05
4.61364887904389e-05
5.94348526303464e-05
7.71221889707201e-05
3.80007709718775e-05
6.28115697025872e-05
5.51745384394532e-05
5.77067323378805e-05
3.85465023005718e-05
2.68465218947519e-05
4.66455415591234e-05
7.85025110017549e-05
3.12976647382402e-05
3.54076453687314e-05
7.51122982402395e-05
8.85088802594496e-05
8.10375785714508e-05
4.14358866848793e-05
2.5923613513807e-05
5.97389724734752e-05
0.000101293039580022
7.78122660124451e-06
0.000123836184769804
3.36926034065484e-05
-2.57693981019396e-06
5.46691187987535e-05
0.000102138337362265
3.73614806392205e-06
6.13677857586984e-05
1.27774122410795e-05
8.02001449858999e-05
0.000108001062242445
6.17646750895821e-05
0.000109583326806683
5.70653980978012e-05
0.000124325784858406
6.71152436823069e-05
7.68214863866204e-05
6.7097505517025e-05
5.6502449573957e-05
9.32960714274817e-05
5.93559408621274e-05
5.2866111715609e-05
6.62225769210686e-05
7.42018399637165e-05
0.000152192571837215
5.7107665920383e-05
4.18533549334446e-05
2.07868684294516e-05
3.13684522021021e-05
4.30863005766969e-05
-4.22882644533953e-06
6.59677430725336e-05
2.19784952099695e-05
8.02626436441193e-05
9.74568321450595e-05
4.84307356634988e-05
0.000116883886359081
3.18064127051687e-05
8.2513974803151e-05
7.40476440669857e-05
4.96960353850197e-05
4.12769877497137e-05
4.85485310495793e-05
5.97025796511331e-05
6.7329513801465e-05
5.27605978996818e-05
0.000108671257046462
6.81028616020618e-05
8.7205286195008e-05
2.23739395557014e-05
8.64926439542389e-05
3.01818764297926e-06
5.25145083456715e-05
2.33132888770934e-05
5.43605010206578e-05
8.32293354231043e-05
3.63488373820593e-05
3.84836860180238e-05
1.26654983630824e-05
5.35220143208206e-05
0.000122382672688043
3.72463764297004e-05
8.18509036772862e-05
6.51569901285845e-05
4.24726225386828e-05
5.42776669195067e-05
6.65624058619064e-05
2.70602663136253e-05
2.8549271174386e-05
8.88901815161643e-05
4.97693559321216e-05
0.000141206327211271
7.75063006158126e-05
9.53363638983135e-05
1.95803736051196e-05
7.09197383276333e-05
6.89436786373703e-05
9.47239338702942e-05
-1.45645502244064e-05
9.6215571129647e-05
6.25527994605984e-06
8.96791777479518e-05
3.84367316972465e-05
2.24817131216383e-05
0.000106060481933652
9.45982242136506e-05
5.61619795150338e-06
2.91826302556871e-05
3.56344589814433e-05
6.50078013510763e-05
4.21867032266532e-05
0.000111111097721158
5.8589268072231e-05
6.37702085802416e-05
1.54745906204797e-05
0.000106979149508439
2.32313984331336e-05
0.000100516485790034
4.43719827453944e-05
-1.79784302993574e-05
8.39535400127794e-05
0.000110704410628563
6.76446297205275e-05
8.05720257999117e-05
7.5262314865454e-05
2.04446002653483e-05
1.58920886211124e-06
9.3452273875944e-05
4.53098800238903e-05
5.33159217342454e-06
8.81142162203943e-05
8.23435569250908e-05
3.60777154712172e-05
-1.97517444415895e-06
0.000106777724021722
5.27514157508327e-05
0.000121277340706981
4.07974595415984e-05
0.000129028482809296
6.91421921310427e-05
2.18603739065523e-05
5.88032429858405e-05
0.000110212279203933
2.91692552323096e-05
7.75227969755857e-05
5.90262352038635e-05
5.9621421495708e-05
2.8865615589677e-05
4.74696088129979e-05
5.6294442225953e-05
9.6601456122977e-05
4.88310288402434e-05
0.000109339593666278
0.000110667883240542
8.81968519336749e-05
5.76853098921695e-05
8.56198831362849e-05
7.15953639771536e-05
4.12753002390329e-05
4.57953389179284e-05
6.29455064523557e-05
5.05761321220858e-05
7.08596299319561e-05
5.82668208872711e-05
5.11092176975143e-05
6.97690922777831e-05
4.80359412115822e-05
3.42654795976382e-05
2.08084524608658e-05
0.000101235876192183
0.000121160590395601
4.96900746887598e-05
6.47841172930511e-05
0.000132848165837076
0.000101053725047436
5.21669770964107e-05
9.39557732717837e-05
8.29474930675811e-05
3.58794845447991e-05
4.99240298387286e-05
0.000107964572867823
3.93904589884501e-05
0.00010935417638011
7.66417654836192e-05
7.18531112373751e-05
0.000124883859430586
4.89320640795192e-05
5.82412355537274e-05
6.13542352263018e-05
2.43487920048821e-05
8.2408100112162e-05
6.74196528901872e-05
4.64386691151071e-05
7.75459447809932e-05
5.57340849157192e-05
5.4200925603981e-05
7.79754986042641e-05
4.65793166978134e-05
6.27091546418827e-05
2.90185004904873e-05
8.97625270412756e-05
5.10485831767712e-05
6.35735354941429e-05
4.82313999049083e-05
0.000121639715744934
9.85082538006135e-05
6.91380697657426e-05
1.87106052989898e-05
4.76667670142049e-06
6.78509297726533e-05
6.27680387585441e-05
3.30462724946491e-05
4.48719672539668e-05
-8.42768616124277e-06
5.20792597169681e-05
8.55546379110308e-05
4.87101387248689e-05
8.69346156310546e-05
4.5983111899489e-05
8.06707435043319e-05
4.69461164279235e-05
9.06613123993021e-05
6.74669785111769e-05
6.91196619468259e-05
6.19101277630889e-05
9.07566108757549e-05
2.42312602600428e-05
1.39377555302706e-05
2.95825122618344e-05
2.53012939803206e-05
3.45342748867766e-05
8.45418029397264e-05
6.77086467946261e-05
7.45103301816492e-05
8.5755251279097e-05
7.29960867540135e-05
7.18404177812024e-05
4.26611923284095e-05
8.17413019992359e-05
2.24796704521374e-05
7.83453461455396e-05
5.03363697284552e-05
5.85564760258828e-05
7.96843881344855e-05
7.5765254350394e-05
8.59336072856901e-05
5.11512168663114e-05
5.79727546799068e-05
4.69420106200745e-05
6.9274012315945e-05
0.000112338000045884
1.93812179162691e-05
0.000116634231562024
6.71728573114249e-05
5.87059798211225e-05
7.85276665172669e-05
7.05708383398974e-05
3.09571446192488e-05
2.07455831975531e-05
7.23977347671618e-06
2.84785095495183e-05
5.73642114341133e-05
9.21719966390825e-05
2.67589868862284e-05
3.16708616913121e-05
9.87316440214942e-05
5.43647261357233e-05
5.55856562127068e-05
3.33289792376348e-05
1.22291644094234e-05
6.14626588441351e-05
7.17039892661458e-05
8.36900116218029e-05
3.75865775772734e-05
2.03897031394308e-05
0.000113030781739581
1.11245649233805e-05
7.75866649085714e-05
5.50145176268906e-05
6.25480319685217e-05
5.02912209901844e-05
2.42331858090532e-05
9.96739445294835e-05
5.26801414704111e-05
8.20595066791825e-05
7.35574726194129e-05
0.000102009705866149
1.57693263534984e-05
2.79528662246268e-05
3.64415689131478e-05
6.63810006667931e-05
5.88379146765298e-05
0.000106973035413096
7.95634219023166e-05
0.000111677905523166
7.34467058540588e-05
4.43233273547921e-05
2.44233198530808e-05
2.6604800758882e-05
9.94917303541535e-05
4.21407873635207e-05
8.55146044819423e-05
7.43008483266168e-05
5.23906628295684e-05
0.000101531674557526
-6.69386337119694e-06
3.68538242925174e-05
6.03909451304492e-05
2.85117968480893e-05
6.3386406994161e-05
5.23832588300829e-05
6.01485584667006e-05
6.34570126920808e-05
9.1849677575431e-05
5.82978846531786e-05
9.63283965116483e-05
3.42217067932154e-05
0.000108434325647977
4.26263338319794e-06
5.11852234232653e-05
0.000104061779118356
0.000119918250567277
6.28980253696061e-05
7.28180597443587e-05
4.2609225436159e-05
6.39003115236486e-05
2.99140885531013e-05
4.06624272525799e-05
0.000105350043990835
5.91690263118113e-05
2.66831409477433e-05
8.18921975623997e-05
2.4265532187005e-05
5.1052082195497e-05
3.59593586468008e-05
2.59709749518336e-05
3.96443376047057e-05
5.39070072346124e-05
-1.25287179725499e-05
4.6248217429538e-05
1.37982500654559e-05
4.68009258316771e-05
0.000100045300963486
4.15920394044034e-05
7.67458614411031e-05
-1.72098456413046e-05
0.000102001575825072
2.85582206782916e-05
1.27749011995862e-05
0.000113023539116114
4.28215702253846e-05
2.44739149040027e-05
-2.65952424221104e-05
2.36492493234588e-05
1.74707839848768e-05
5.81761810250381e-05
5.60896836040859e-05
2.7599192443535e-05
2.07989822209087e-05
7.5105219807456e-05
4.15476614157369e-05
3.86411527683723e-05
0.000104262165997562
1.81784516936055e-05
6.23347269497248e-05
5.53076847510205e-05
1.65483200861737e-05
4.96064539208756e-05
5.95308548834599e-05
3.80904430818915e-05
6.0415116876305e-05
0.000122570330762439
4.94026213553311e-05
7.79362319499301e-05
3.61754889325538e-05
0.000133459346447975
8.9981596022361e-05
0.000106155197452561
4.32575340859519e-05
7.47439727968654e-05
3.07400617074934e-05
6.40448252617625e-05
3.57695063374077e-05
3.51467734651041e-05
6.12169872966248e-05
1.48655273743125e-05
9.61372271507221e-05
2.18824219997144e-06
4.75437541726374e-05
-6.78557323217177e-06
1.64405257408022e-05
1.24694749774316e-05
2.1570773067483e-05
6.29835547715142e-05
5.14008136166688e-05
8.32972886180477e-05
6.21924028323324e-05
6.8338821393202e-05
4.3918514379267e-05
5.51796270301039e-05
3.27399088668938e-05
3.91467471703939e-05
3.05399982825093e-05
9.6487811763941e-05
5.25739725313056e-05
7.47699134527356e-05
5.05738064331196e-05
8.57263206201621e-06
9.87413003483611e-05
3.67544092503321e-05
6.96967787423828e-05
2.55282115024798e-05
4.63752666604366e-05
5.60077298807854e-05
0.000120560446568967
1.35496728063156e-06
2.9250199933928e-05
8.03110393118103e-05
1.95017279230232e-05
7.10294506645481e-05
2.51514153797876e-05
1.93470227525887e-05
9.35661080736824e-05
3.39856788459422e-05
6.35791108571404e-05
2.90770433506479e-05
7.57966903563572e-05
6.01599458979302e-05
4.24588361005073e-05
5.93002858194925e-05
2.48978818774373e-07
9.60683949346708e-05
9.17349319809484e-05
1.22640477279086e-05
7.90872630709892e-05
9.03036505779046e-05
0.000112072471290075
4.98977419855212e-05
5.17236912477844e-05
0.000110782485052269
8.44132138969531e-05
0.000113092257910055
7.04656188710208e-05
6.25279207493191e-05
7.32000723363464e-05
6.98325890223078e-05
4.24590421748633e-05
6.85801829617729e-05
0.000124798204086574
8.72859504499637e-05
7.1680728653464e-05
4.23987159809855e-05
2.80057933022326e-05
9.43235269948188e-05
0.000101421673901204
5.71449888216621e-05
8.41972950356836e-05
9.15616086321511e-05
0.000104620686861621
6.6835696979772e-05
0.000107440867121271
5.03107348000004e-05
4.98086841294403e-05
2.50411899623779e-05
7.47152388273702e-05
8.52672726610225e-05
8.01383349692249e-05
7.4605166242419e-05
2.43445005502027e-05
0.000113599879392274
8.51470537235275e-05
0.00011232224495672
3.25910375624637e-05
6.47887487002148e-05
5.65605380362969e-05
-2.30269036136929e-06
8.46546107798318e-05
3.36084012019022e-06
0.000167549595126494
9.3214799869643e-05
4.08635681055425e-05
4.95181879588313e-05
0.000105181703685049
7.14694377202271e-05
4.74368745615794e-05
1.23852912921614e-05
6.94379387734697e-05
5.67179261612994e-05
4.46522793978774e-05
7.57775559458579e-05
5.39150171075492e-05
7.73780292793581e-05
0.000127489012748755
7.88495504562019e-05
1.24236097095374e-06
5.16418622462601e-05
9.03788553135992e-05
3.7475888217321e-05
9.54548186439536e-05
3.42936984327153e-05
5.83592412646557e-05
3.56865446069094e-05
5.72046940225172e-05
3.14361692036262e-05
6.38622635170501e-05
-3.06784692430873e-05
3.24970444597998e-06
3.02001180153121e-05
4.69914017437222e-05
7.14779866212012e-05
6.15533840078394e-05
3.50228358241381e-05
5.71984466182912e-05
2.13008574701273e-05
5.95279576660797e-05
1.99595284844749e-05
2.44237096273659e-05
9.06466981702193e-05
7.8458334240269e-05
5.33331340738327e-05
0.000100261501122973
6.0617645561336e-05
8.86192180495585e-05
7.65747991363849e-05
0.000101439353877275
2.87155160656017e-05
5.92790762924964e-05
9.00528222826733e-05
2.4812427596439e-05
9.09378205162231e-05
6.63683774092981e-05
4.84831483878941e-05
6.66509947579938e-05
5.76253301958419e-05
5.60822695653347e-05
3.43797472453915e-05
5.13228366466208e-06
5.21108025093493e-05
4.01536514299627e-05
9.58755679638959e-05
1.5336396275829e-05
9.49150645406705e-05
7.22984393388375e-06
4.61517989403536e-05
8.69791480368307e-05
0.000113653854432154
7.41261258277943e-05
4.04222257752472e-05
3.98934008634463e-05
4.11940267849044e-05
2.66631952265411e-05
9.46534314491426e-05
7.84154284999433e-05
0.000102974676623737
3.18626699863054e-05
7.29277148499543e-05
2.3850480964344e-05
6.55174580773107e-05
3.8505123305544e-05
4.2205198652987e-05
6.20658113557068e-05
4.37376713947916e-05
9.12061414198592e-05
7.09107928719075e-05
2.61635113135577e-05
2.88373971857833e-05
3.56530492171372e-05
4.98085065991238e-05
5.96325690373811e-05
6.0116203866403e-06
4.34841425848075e-05
8.60201318955199e-05
0.000100380971007296
4.47840605654749e-05
5.98912615220114e-05
3.53953917329862e-05
6.21611767332815e-05
5.3341027284827e-05
6.48477259536703e-05
8.82173312025335e-05
7.18342617578782e-05
0.000124346361015725
7.97630281721197e-05
7.80511577441477e-05
6.23390827834483e-05
7.09873751437015e-05
2.49486060772499e-05
0.000146425124838706
0.000125075671962689
0.000119998454356264
3.11940817445779e-05
8.77923269875232e-05
2.55855572274284e-06
2.20878478136785e-05
9.11867106920844e-05
0.000103471582580539
3.12574433671201e-05
0.000129136457837103
6.28522072421163e-05
4.6468240215832e-05
5.55088889811052e-05
4.44553319501519e-05
8.21348353886681e-05
4.96197559278982e-05
5.09312403004536e-05
1.55400774329972e-05
6.15180956198038e-05
5.19469976315194e-05
0.000110486771198119
3.13400385678973e-05
0.00011430614172083
-2.67208948375762e-06
3.39990696690471e-05
1.70421879790174e-05
3.21993602141061e-05
2.79389473546952e-05
3.81974511896838e-05
3.50711911644898e-05
5.72498547907979e-05
3.85898761779246e-05
2.10936638965864e-05
4.7916163303109e-05
6.22648448381766e-05
7.52360105594698e-05
7.06441297095582e-05
8.09601820097592e-05
5.81404230185458e-05
0.000110236386153442
1.20570788221835e-05
9.04883935357948e-05
0.000116044631795888
2.32955674523398e-05
7.12342420448621e-05
5.89531495472137e-05
7.07232995343081e-05
5.29367306915651e-05
0.000103308607442091
-6.95723311567945e-06
5.7294027763739e-05
0.000119785976288751
8.01279204409167e-05
-2.62321831304518e-06
3.89227528020976e-05
7.89156766814477e-05
9.96765357642114e-05
0.000134736337586405
2.58290732279346e-05
3.74224997992772e-05
5.20698870435301e-05
5.09404480504315e-05
5.90724291643657e-05
0.000101032523472246
3.51375117635916e-05
5.03786527168867e-05
4.90737409453675e-05
7.0693304200077e-05
5.4954220131087e-05
2.69164018023798e-05
6.39604090210315e-05
5.94634409376825e-05
8.39669860141809e-05
6.40623784093716e-05
4.00238336122374e-05
2.60238972018065e-05
8.92535867948254e-05
3.09686429092663e-05
9.62242045249468e-05
6.5126174464219e-05
3.88096658362148e-05
0.000111323515214861
4.73874324417337e-05
7.07102163943305e-05
7.03489775456532e-05
4.24611171135209e-05
7.82798705238141e-05
7.42446216617771e-05
3.33114535069949e-05
0.000107471959394525
5.63981017859016e-05
3.28792062168766e-05
6.01272723516588e-05
1.03229012921147e-05
7.11931628842636e-05
9.56956586661775e-05
8.71594866457076e-05
8.00211414642053e-05
0.000128348677059231
-1.0359843575079e-05
2.50770054581266e-05
7.34568266483094e-05
0.000116452874461508
3.76114842961324e-05
5.88204465351122e-05
3.93308229958059e-05
3.73637072392831e-05
5.00360684167039e-05
7.92148316139807e-05
8.12226125962123e-05
5.97368668437591e-05
2.94137392437167e-05
4.73369671098801e-05
3.9157973175784e-05
3.3198255785914e-06
7.59406409594936e-06
4.50324571553483e-05
5.25550295711399e-05
0.000110425138433671
3.0670811724278e-05
8.13839465656316e-05
3.27296551629755e-05
1.6758808926231e-06
3.94326731658478e-05
-2.55464606702306e-05
-1.33822666815335e-05
6.91354269276306e-05
8.08243909070788e-05
8.45839418610671e-05
1.9590586124785e-05
0.000116491925347812
6.51306177314043e-05
8.65891482534992e-05
0.000115919105485373
7.81979494950256e-05
8.89605655724127e-05
6.87137307196951e-05
7.79231256683948e-05
3.51544793279533e-05
-1.28631476783141e-05
5.86410068289662e-05
4.7774599650389e-05
7.04217825938515e-05
9.68524866333149e-05
6.70480840850377e-06
5.31821962976897e-05
2.59653540679324e-05
3.63824309415959e-05
1.95246943289294e-05
2.36656565142476e-05
6.37449313688031e-05
9.99923420152529e-05
3.07668983360305e-05
6.78323619815672e-05
6.12994657704411e-06
6.24732053991553e-05
3.63936645615929e-05
2.91194787888322e-05
9.70514734365279e-05
8.104704184161e-05
8.68884916474106e-05
4.05414600121308e-05
6.14841095383189e-05
8.92022128718135e-05
6.36691039845434e-05
1.17862866161137e-05
6.72450150651915e-05
2.76701857128268e-05
5.04712236525575e-05
9.96107270461247e-05
-7.11033928466597e-06
6.46410237104525e-05
6.24837481359064e-05
3.57194033827987e-05
1.4933650860614e-05
3.58498179963899e-05
0.000128871801227134
5.34247937570371e-05
4.34055534480272e-05
6.77882378106984e-05
6.80180165885145e-05
6.43893738612808e-05
1.37170703667702e-05
6.01289472806555e-05
2.79341702083686e-05
6.36364346895096e-05
4.34309424914253e-05
5.82495461554565e-05
0.000102011207981589
5.02638719871066e-05
7.27877257650483e-05
5.33280446989237e-05
4.54490154162748e-05
6.34091406700261e-05
4.96493571357787e-05
9.1690732382382e-05
6.81138863657571e-05
2.68453236029708e-05
8.29711623923883e-05
1.51646974834876e-05
9.02998208510049e-05
5.06354928552197e-05
6.70095561057025e-05
7.74831447463868e-06
5.30294884055882e-05
6.17549700128254e-05
7.02947879086691e-05
3.81337092189787e-05
4.20456502524464e-05
8.0975279158569e-05
7.47416387077096e-06
3.87223733701972e-05
4.24421040074641e-05
7.08038448474997e-05
9.4499515583519e-05
9.37510398089328e-05
4.66461088620014e-05
6.99255581894977e-05
8.35828176041538e-05
5.99672449869404e-05
9.17546145661606e-05
9.18727917466965e-05
3.73966648108306e-05
9.74749082125487e-05
2.68083194011827e-05
7.53053022016493e-05
9.35803404213155e-05
-2.95869147474558e-05
6.29952159604295e-05
6.97309693823692e-05
5.6891692125608e-05
0.000113969880296079
3.60358849573444e-05
5.25931355962015e-05
2.36629702784567e-05
6.49047523146415e-05
7.21212350644116e-05
6.32419527650888e-05
-9.43204656872791e-06
6.58294960386156e-05
4.23126993848761e-05
7.03561846094924e-05
0.000102887987692205
8.87790584970449e-05
4.69731371315883e-05
2.89106152725107e-05
3.92062935388552e-05
8.04008751592934e-05
3.5489039081352e-05
5.78969157724403e-05
7.97541395877826e-06
3.74670786101548e-05
7.4792151547033e-05
3.80220450302396e-05
0.000108807969963348
4.59337863161675e-05
0.000106138009315729
2.39834833884879e-05
8.72997317937311e-05
7.34659294822248e-05
2.65865510086274e-05
9.68546662894189e-05
2.43494849790529e-05
1.31282206249233e-06
0.000104366531045832
9.05753545146063e-05
8.06445611619528e-05
8.09245823858964e-05
7.06571252770618e-06
5.52545619901867e-05
8.51562751229492e-05
3.73446736608928e-05
0.000104812046924658
4.38582775477281e-05
3.8191615558378e-05
9.78068149244738e-05
4.78732853971572e-05
5.24983097778882e-05
0.000130476396029633
8.36534551072614e-05
0.000105658301291962
6.68778277430263e-05
0.000135092322601198
6.07530780556287e-05
7.50210952888465e-05
6.65969782743594e-05
5.16983296954798e-05
3.67326171276033e-05
0.000144234595994055
4.80039780767797e-05
9.55249294437029e-05
8.39408960367714e-05
9.65381191981804e-05
3.63118220381078e-05
1.44834721718984e-05
1.68061260337129e-05
6.54728597947828e-05
5.50145930100382e-06
7.89405014325656e-05
0.000104189005566717
7.16358065520814e-05
8.96948801317483e-05
1.14499273899487e-05
7.21709490193083e-05
1.82918246894795e-05
7.69461919411566e-05
6.61702155104526e-05
5.02233049650801e-05
6.23811407414512e-05
3.91404299808542e-05
3.70180274875028e-05
4.91882707898368e-05
6.6737812602391e-05
7.6632443107795e-05
4.81791039136274e-05
2.69489223459909e-05
2.6308559342639e-05
-1.11247540159017e-05
8.02871593031785e-05
8.11719144557779e-05
2.62459210908265e-05
5.22059117311326e-05
4.19778094034028e-05
4.54512693587753e-05
5.18638619794047e-05
8.06913819952236e-05
3.60528156916672e-05
9.95604807617679e-05
7.80878759471661e-06
1.41166571976356e-05
8.03188830633093e-05
8.13906291150771e-05
4.97735063735025e-05
7.10558149518817e-05
5.10099630382988e-05
0.000138202069107382
9.67435446834599e-05
1.68314675986288e-05
1.52450542862994e-05
3.92228004026489e-05
6.95147825933733e-05
0.000107651278540716
4.55967886511783e-05
8.05595459070213e-05
4.32952597430024e-05
8.19155565968257e-05
1.9110417963141e-05
7.17531745725239e-05
0.000145423881901372
9.5851689561601e-05
-3.48925077027239e-05
6.10399629862387e-07
-9.64975547410352e-06
-6.93860085713203e-06
2.38595676037323e-05
5.96275290914926e-05
9.49424058970432e-05
7.82102386515673e-05
4.69010622417184e-05
8.33751419002278e-05
-3.74500406147969e-05
4.44009741247197e-05
3.39904504382175e-05
4.16723929827093e-05
5.83788137139779e-05
-3.10692006441898e-06
8.53768168424204e-05
3.45595957648011e-05
0.000106273728312033
5.46531123020133e-05
5.40908951078064e-05
9.45479175103636e-05
1.20006840311982e-05
6.81067544827534e-05
8.59953826374619e-05
9.54068295553166e-05
9.66668419602901e-05
-7.14588880076885e-06
-9.93102148353224e-06
2.60330509956829e-05
7.07333755760659e-05
8.18379120689946e-05
2.10329702960431e-06
7.67296985337983e-05
0.000114789801746747
7.19977592409691e-05
6.61620123716271e-05
6.10824615181046e-05
8.76637701589445e-05
4.86233976806313e-05
7.97247861550693e-05
4.88257623060887e-05
7.2268760606177e-05
3.11818372201348e-05
7.82272461556228e-05
0.00012850005327089
3.9058533032364e-05
0.000132520593372541
5.75633471109923e-05
6.15809388846127e-05
7.11875250470048e-05
2.72572329371757e-05
0.000128546679207054
2.93124659894782e-05
0.000125970735301406
5.62552200948197e-05
4.02752411665883e-05
6.49394292107222e-05
2.87244617568291e-05
3.39458518472007e-05
4.21914226573164e-05
2.28704291586114e-05
8.7166847432213e-05
6.86499339565822e-05
8.82599101827496e-05
4.64727365358281e-05
-8.42866504203709e-06
-6.73765304713921e-06
0.000109903354814109
0.000116875447528824
4.9014773546599e-05
-3.41394547207563e-05
7.14227275824492e-05
8.90410026747109e-05
4.83347540605673e-05
9.07121723090789e-05
0.000101245313254275
4.32715222562827e-05
0.000107746927123316
6.9033254836088e-05
3.2806161819405e-05
7.64410651197816e-05
0.000131777564638526
4.07912222378729e-05
7.16019736745595e-05
8.51194124548976e-05
3.39142341517875e-05
5.74876267597148e-05
0.000119982741527489
5.72825812104247e-05
7.65481576844525e-05
0.000120923798032041
0.00011321606221445
0.000106796595385926
3.64360314223972e-05
8.73172801907762e-05
6.71479845268674e-05
8.08846279134602e-05
7.83681686738828e-06
5.21134308103392e-05
2.55052604114511e-05
1.00849119624351e-05
1.22120841919363e-06
3.22069245770864e-05
3.53831908514231e-05
3.73726205693132e-05
8.74551592508354e-05
6.05453917389023e-05
4.79927777814188e-05
2.02704010492356e-05
0.0001030319608484
4.65240921228956e-05
5.04680176080452e-05
5.97127971538308e-05
7.28875647134031e-05
6.20913915614269e-05
5.24345140807324e-05
5.89145330868849e-05
7.74976502732162e-05
0.000108890532487306
4.33491573994524e-05
8.21578732625014e-05
9.84883217888542e-05
7.04916848330605e-05
7.20153099929448e-05
5.41232394662331e-05
4.73114560691663e-05
9.98071705913818e-06
7.84337640024891e-05
9.71957416180622e-05
8.99913834916286e-05
0.000129914439390438
2.2924396969339e-05
7.05980475025073e-05
9.2177273605829e-05
8.37463941526687e-05
6.27878007150214e-05
4.68972786190909e-05
7.83110049400443e-05
3.73236783977806e-05
-1.52592719370458e-05
4.16811301960589e-05
-1.78790867297604e-05
7.30349358422171e-05
7.05051242705619e-05
4.70243551427713e-05
6.8916323840857e-05
-6.99744566724979e-06
2.36907503354578e-05
9.76142885536032e-05
5.83103612233374e-05
9.01479260284611e-06
2.84775046641368e-05
2.80088146822229e-06
6.83045414575654e-05
2.52698727249794e-05
7.52829100815407e-05
5.60706842141877e-05
6.30421061694392e-05
4.42819080006473e-05
3.74844024247107e-06
6.14320054342592e-05
6.36505224421033e-05
5.71781938621876e-05
-1.91107214217871e-05
2.58284741749819e-05
3.17311419686348e-05
0.000144498385535648
9.65257404922425e-07
8.96008805740412e-05
3.37429501963866e-05
7.68649417194324e-05
8.13227941907979e-05
8.27632736919509e-05
8.85607840969033e-05
4.56441361068414e-05
6.87044510424096e-05
8.61795901680492e-05
9.00322763942349e-05
8.92922008841362e-05
5.78260053777901e-05
6.00138138554429e-05
4.38488831564177e-05
3.26229291210201e-05
0.000131005065273694
0.000123823823020823
9.06733922786794e-05
6.36073026842622e-06
5.23887512857024e-05
3.65605120115704e-05
3.41261654411697e-05
5.24245841358279e-05
8.13642965039163e-05
4.70606689880545e-05
6.36650982759624e-05
1.08616419806917e-05
8.12259023663517e-05
8.24546881704607e-05
7.65023555486185e-05
1.98328152385883e-05
8.28930301871395e-05
6.07849171356802e-05
5.52288107157087e-05
-1.69270118980999e-06
5.96056656782708e-05
7.70196764915939e-05
5.37423939358947e-05
3.34644421819624e-05
7.52967728247741e-05
5.63742024625915e-05
5.6291157659056e-05
-3.0366178382716e-06
1.56658494391832e-05
4.90458523777458e-05
4.32170571160797e-05
8.91798878308917e-05
9.93718764602711e-05
0.000111456581291561
6.35769721738607e-05
1.24297260587112e-05
4.0227974402276e-05
1.15719566712634e-05
5.52787007640737e-05
6.40428804482441e-05
4.11427468874544e-05
7.83138759104949e-06
9.31645851310998e-06
5.04636152680954e-05
3.96118636211708e-05
3.50123969064345e-05
7.14919512224375e-05
1.98730570915423e-05
1.11978644741682e-05
3.87682028418548e-05
8.69845278403875e-05
0.000103653854428345
4.69350738839124e-05
0.000131111950797223
7.87112396702712e-05
4.12863723556979e-05
5.09713689553435e-06
2.5709078900086e-05
2.31019852145968e-05
9.93058091833309e-05
5.67751720177236e-05
2.61424085441621e-05
5.04185865272311e-05
6.72548866877157e-05
1.39032268813085e-05
7.31674381935416e-05
5.46482247604636e-05
4.01583376978927e-05
5.77685338752295e-05
2.34321976516904e-05
7.1840567351298e-05
6.38269663990546e-05
1.24424282250033e-05
1.79656925647905e-07
7.26364921339354e-05
4.99033577860584e-05
6.95573197222831e-05
3.99702626573964e-05
1.56653533067956e-05
4.44532308589894e-05
0.000114966081458185
4.96281980687037e-05
-2.63885236116926e-05
4.22037691803932e-05
1.29352292045865e-05
2.30096109040673e-05
3.42903742986521e-05
3.30692042535442e-05
7.21822207620488e-05
5.00416785585059e-05
7.49477695223683e-05
5.66308856780082e-05
0.000106989164528683
3.68895564229414e-05
2.23055387257493e-05
2.87829750570859e-05
0.000105565451901473
9.29776662390019e-05
2.72820535693611e-05
9.36615424452596e-05
5.12544978799331e-05
6.78060193185172e-05
2.6046096292047e-05
7.97266693770545e-05
4.29029144029384e-05
6.524826591324e-05
7.20423091450445e-05
2.79093978184364e-05
5.97245397987017e-05
4.39974195365321e-05
4.72643922275361e-05
9.83432788248221e-05
4.94170962101122e-05
8.62085025272332e-05
4.5817294964285e-05
6.54279658611262e-05
8.50324791232448e-05
0.000126452595351873
2.85336196628177e-05
2.43532553401169e-05
8.36972277472809e-05
8.04356767845791e-05
0.000152518130167946
7.33012564138023e-05
0.000110123834209929
0.000115087230548018
6.9631878107897e-05
0.000120216715029193
2.23457707803262e-05
9.8606830505966e-05
4.6185329511201e-05
3.38537245544595e-05
6.0932208146736e-05
7.48497646466609e-05
2.6396951869942e-05
7.66635366735849e-05
4.80579965258497e-05
6.29058752252706e-05
1.10654413370047e-06
8.17100002863475e-05
8.08477800329442e-05
2.21984196425615e-05
4.48147429322945e-05
0.000109473688862212
8.85252238805274e-05
7.05017862747069e-05
7.21821616102222e-05
9.75694770512697e-05
0.000120182126611991
7.68747584261809e-05
0.000130751431892545
5.0582272654505e-05
-2.25294333670043e-05
8.3004416776869e-05
8.72914571307462e-05
9.6496009408648e-05
3.92702150291091e-05
6.86946338182133e-05
7.04096038278298e-05
5.41765160756135e-05
4.50027523852631e-05
1.30423801066325e-05
0.000104432604643712
7.00291258092672e-05
-1.21800190433302e-05
0.000144412457705791
5.0866342193659e-05
5.51512214678654e-05
0.000112056106760587
5.54737293485981e-05
4.17759001454451e-05
7.85479326374571e-05
9.15344883323457e-05
4.01168858910915e-05
6.79968511555181e-05
4.8774960527802e-05
4.75410144617716e-05
5.44536946933353e-05
0.00011118252073881
3.700311458531e-05
1.232934210223e-05
6.09557746339185e-05
6.16091819809066e-05
9.79991494943019e-05
8.66822841138979e-05
5.40500316347951e-05
6.33151454920598e-05
8.97262006729946e-05
6.02669334993713e-05
0.000110360856652086
5.31752074209433e-05
3.04877943381504e-05
0.000123790873130104
4.20765418925925e-05
4.90368539162498e-05
8.38225123847708e-05
5.57726386485984e-05
4.39615433336907e-05
3.6739052297717e-05
7.70885421539103e-05
4.29236388974915e-05
5.35880286737252e-05
4.02984502895696e-05
4.33480694862376e-05
0.000100777159665839
7.80585611338154e-05
-9.28705266792842e-06
3.72234811638478e-05
6.57167788363317e-05
7.0298417234046e-05
2.764680251043e-05
-3.25571068039712e-05
-5.73799304813345e-06
4.90511322108835e-05
5.81426860665955e-05
2.39428997755411e-05
1.70915406781592e-05
9.54909065439634e-05
-1.2726406316975e-05
9.46508731164145e-05
2.44683232134842e-05
4.71629921637668e-05
8.23846344405739e-05
7.91380845468562e-05
4.58419417592301e-05
5.93660548741629e-05
5.55675521630747e-05
9.07452256159637e-05
-6.57891076821234e-07
4.35579660068752e-05
1.41384885742701e-06
2.3806940705854e-06
2.00587117755169e-05
0.000114514810613499
6.49254480385224e-05
0.000101581577879019
7.93644581823088e-05
1.02496088812516e-05
6.50043423439837e-05
5.33778623165465e-05
4.38186330473896e-05
3.96651626329006e-05
5.77295039693319e-05
3.63864908577486e-05
2.05362879518656e-05
3.0860613153441e-05
1.75204036879718e-05
7.09761512342678e-05
6.81538915429171e-05
5.46686017422618e-05
0.000108209481645691
3.05981324496785e-05
7.19116026049589e-06
0.000102377786628028
4.64773952974918e-05
2.91938494303557e-05
3.91100674901162e-05
5.18131626288839e-05
4.01245022519738e-05
4.91006326213031e-05
4.10585335555058e-05
3.81570107307211e-06
9.78565475834519e-05
6.78154522631533e-05
0.000100776457149074
-1.17891054256451e-05
3.18338813950837e-05
2.06156926530413e-05
2.63161099240254e-05
9.61826277308262e-05
3.26636742269088e-05
8.54145823694077e-05
5.88648060631594e-05
0.000115234265935268
5.01598221426088e-05
7.28256086996596e-05
5.14859033784133e-05
7.87394052956708e-05
5.74864215988462e-05
6.56367513014074e-05
7.73812347173862e-05
3.69976427448555e-05
5.87683159657605e-05
3.80315892549855e-05
0.000103553070314118
4.76265141796626e-05
7.6456722857815e-05
4.82202470122962e-05
9.2265123423992e-05
9.0572677422274e-05
8.61332567108889e-05
2.01265019770402e-05
6.00382274166519e-05
9.07516465413975e-05
6.5328181467508e-05
8.92892110631854e-05
0.000102835408506375
6.20373508826352e-05
9.66366532855193e-05
2.20421003192238e-05
9.2474047589216e-05
4.99920784218253e-05
6.19571466537882e-05
6.68939492837647e-05
2.53987360506048e-05
-3.30563147598299e-05
1.72978019190261e-05
4.93280331368974e-05
1.44117918807526e-05
0.000109899687905745
3.07559980785451e-05
5.90260734934841e-05
-1.27109660162632e-05
4.83112680640399e-05
8.11996455814973e-05
1.59225293171333e-05
3.6589477293512e-05
7.99439231884921e-05
5.23367677876182e-05
8.49286290116174e-05
5.47663451131347e-05
0.000119936773189437
6.48110543469792e-05
5.4285496208112e-05
4.48792762095084e-05
3.10477665516359e-05
4.45719952068768e-05
5.89600601699309e-05
3.08303882272655e-05
0.000101231687918089
1.1962817297135e-05
-5.37284033356317e-06
0.000105432225305067
6.15550762899687e-05
8.84162775643042e-05
3.29323106923368e-05
8.75258600976448e-05
7.16001788915487e-05
7.0207027190727e-05
6.78486392154052e-05
7.5561682018222e-05
2.87273883201463e-05
6.80156653528709e-05
2.07035697101091e-05
4.80809885146413e-05
9.80784046189162e-05
7.31358893638285e-05
8.50150633400993e-05
4.49716291743501e-05
-1.08766893530768e-05
-2.05524192612433e-06
4.70563978482398e-05
4.20911761797355e-05
7.30049268479375e-05
9.564310331223e-05
2.45379951972492e-05
0.000102295196368687
2.24751631690393e-05
9.40347780468392e-05
1.76842999265615e-05
7.01562093556064e-05
1.26819046378338e-05
6.39478429524097e-05
4.78510122371847e-05
1.52526688522063e-05
0.000103598392547951
7.75614666657268e-05
4.18677438977398e-05
6.70261582606443e-05
8.45508715365497e-07
6.3527159207665e-05
6.39016512870557e-05
1.35967055235219e-05
5.2203605111753e-05
8.6742414232871e-05
7.1527791783974e-05
8.10388689614115e-05
7.28707192126281e-05
7.54171389414445e-06
2.26743054565915e-05
0.000108928947499993
2.73740791440742e-05
5.20961337090121e-05
0.000104983933626648
2.63871662466223e-05
1.44020451138941e-05
4.8369787704407e-05
5.05863783197422e-05
6.21812039350803e-05
6.51812399392106e-05
6.96682536947942e-05
5.71304314772576e-05
2.34909779112388e-05
4.76691149732447e-05
5.7033664348957e-05
7.74637923604161e-05
8.38378534917604e-05
1.98771114960113e-05
9.4490842447872e-05
3.70937630617991e-05
4.1841899475085e-05
-2.26954858353137e-06
9.96079411464036e-05
7.74537952727831e-05
5.1763992968799e-05
6.7554497046484e-05
8.21356418327891e-05
5.72800876194472e-05
9.37202598876433e-05
3.89555243405042e-05
9.30581318785476e-06
5.17569287213223e-05
5.04695631028775e-05
6.12845543808362e-05
3.66962685795332e-05
-8.04483551202178e-06
4.47112291161569e-05
5.88379232282612e-05
5.49541754887576e-05
5.72829630797444e-05
6.08017584915613e-05
4.63129307281724e-05
9.40120169519987e-05
2.77453933347529e-05
8.39064828809666e-05
8.61121941196265e-05
0.000100024062410045
5.81363386828925e-05
4.66345897827648e-05
7.53148481974936e-06
1.61034575499785e-05
7.5162408497583e-06
5.01974397383818e-05
7.38381751778625e-05
5.0834361508215e-05
7.0505130384197e-05
2.82672812173357e-05
1.27698771249162e-05
5.93305382052317e-05
7.93780821072006e-05
8.9427340665692e-05
8.49286203573391e-06
5.62625837296713e-05
8.49256676743319e-05
4.20811002330883e-05
7.01654848972995e-05
6.93032364390661e-05
6.7000673912091e-05
4.43343831024024e-05
-1.41572098672609e-05
4.40251669580902e-05
0.000105854531778619
6.58795699668565e-05
5.47201024037409e-05
8.62385617070391e-05
2.16501504003297e-05
0.000122222154361009
0.000127265505127793
5.55957755166641e-05
2.32022486163839e-05
1.06420230250061e-05
9.11627358050948e-05
6.56235112966466e-05
9.25912147047804e-05
-2.83296203418648e-05
9.31118387827093e-06
7.69873179182269e-05
4.83057654081694e-05
2.99198017776135e-06
4.06071521791327e-05
6.79069497863529e-05
6.8688539223963e-05
5.52287647454884e-05
2.64597962649736e-05
0.000122614939763588
5.55218377157717e-05
3.65421338064184e-05
8.52251722638746e-05
-1.89225640709553e-05
0.000103824433370261
-1.63537695382714e-05
3.23759435145452e-05
8.36730805019971e-05
8.02222243384825e-05
9.51996760732662e-05
4.33243263154198e-05
7.94617858499118e-05
5.36067984589278e-05
7.68330792256491e-05
5.48868606876255e-05
0.000145011404271971
5.43644199208322e-05
-5.74956861129689e-06
8.9503403033648e-05
0.000127883379048205
2.21305583498027e-05
9.60762787767396e-05
5.53155880585957e-05
1.46563554394725e-05
4.75042187012408e-05
9.26147126680464e-05
6.02778515427168e-05
0.000115965009085024
5.1269106056981e-05
6.90036377700123e-05
2.0243749562356e-05
5.87759820164363e-05
7.03752983060184e-06
0.000130116598949567
4.21052018525073e-05
3.73244637969166e-05
7.81194058262358e-05
8.55573497208593e-05
6.45803968298473e-05
6.85475634962623e-05
7.27405298105281e-05
5.25523173955699e-05
6.31317086755774e-05
5.18386630527975e-05
2.62494877820249e-05
4.48123381759225e-05
5.04044938405281e-05
6.03674361322174e-05
7.84831251701089e-05
0.000106105276085729
6.23305382934865e-05
5.68402767627674e-05
2.53336813257805e-05
3.28656683533529e-05
5.73157615260526e-05
5.57993944099969e-05
7.50300026069029e-05
5.59583914118571e-05
0.000111028097950296
8.9608079376313e-05
5.20338565668058e-05
9.49782491824292e-05
3.20831622693817e-05
5.86982431800177e-05
5.06083931158351e-05
7.59011680480383e-05
0.00012210876815857
8.061188408822e-06
8.56972727665693e-05
6.49452797297309e-05
6.37771241931134e-05
0.000136289951568487
3.19932103258419e-05
2.18247640163333e-05
3.03214303843897e-05
2.52760914346317e-05
2.08933277321148e-05
0.000111672327510349
5.31924388156092e-05
3.77822605822334e-05
0.000106747254902098
9.22258134670617e-05
8.83078569180269e-05
5.93012128274777e-06
3.15452095255835e-05
2.30186055425287e-06
7.47298592570161e-05
5.13391955538337e-05
4.45534405753006e-05
8.28749669676711e-05
3.08935045524936e-05
7.59553913712388e-05
5.58921359538058e-05
5.87853338879347e-05
3.64897790860628e-05
8.12163812527238e-05
3.65321569412992e-05
6.53509704191158e-05
6.50510070928246e-05
3.93386803534242e-05
8.66891394811486e-05
6.75323311242228e-05
2.6000765615208e-05
3.84525736724347e-05
-1.95997555784523e-05
7.27505724790706e-05
5.84034821293439e-05
2.83685822848461e-05
6.94660847737664e-06
7.83065523797134e-05
9.50285777630319e-05
4.92826556959468e-05
0.000124365772670279
3.05760693315983e-05
5.61791948870986e-05
8.97366460121817e-05
4.42096258122347e-05
6.30137375957999e-05
2.04588641949309e-05
0.000114842786313517
9.73976364951922e-06
5.72369649281958e-05
2.16959928653213e-05
2.69408361149651e-05
3.09019507894881e-05
1.06031448063846e-05
9.31147265438372e-05
6.26119684046214e-05
6.7879784245435e-05
-1.21521690089492e-06
7.11234871115787e-05
8.68963002059216e-05
0.000101562892674674
2.56724636143929e-05
5.37887661101947e-05
3.74282579724615e-05
-1.84204606337001e-05
2.89575028401667e-05
2.42207840498716e-05
8.39020143366459e-05
9.5830396302961e-05
6.73299015282514e-05
6.57383921310623e-06
6.84030953784828e-05
5.13923195674289e-05
2.14606163135528e-05
-7.3542383427082e-10
4.44990486859784e-05
5.93823152669876e-05
4.66243479729031e-05
6.62513186058663e-05
8.61605005837795e-05
5.05848348043967e-05
4.20862743615859e-05
6.6922305466289e-05
2.21035900406315e-05
4.14051792300779e-05
6.47429779704181e-05
8.59615710266318e-05
-6.10489967102181e-06
6.44299779129013e-05
3.10774672602344e-05
5.45177133162642e-05
6.91958307269963e-06
6.06313708412387e-05
8.56492940515072e-05
6.61791088167465e-05
6.96481406633835e-05
0.00014647202740459
4.59947798804273e-05
6.99299008174223e-05
0.000101422649042234
8.9120888399623e-05
6.88183378589094e-05
0.000105070696017411
6.10514359019425e-05
6.20545636032875e-05
9.42202919669819e-06
2.96393825007085e-05
5.81575911729272e-05
4.22423382428731e-05
5.22032562133585e-05
4.2830353588464e-05
7.66579467102007e-05
5.00199847608639e-05
9.93119851165609e-05
2.11942426216255e-05
4.62778259485688e-05
8.58917894329198e-05
7.29503147567346e-05
8.51274815558338e-05
6.39297826388242e-05
4.27571328727799e-05
4.70837382465326e-05
6.11560087375264e-05
3.63842306992955e-05
2.04305097399904e-05
5.68023094564934e-05
5.48177125459239e-05
1.9018617577008e-05
6.30781358649754e-05
1.13366170991747e-05
5.81661621293063e-05
0.00010280411994482
3.9258799417509e-05
8.46834674508485e-05
5.36256724599305e-05
6.55321025314663e-05
4.02355595988124e-05
0.000140421188421041
1.62289148486993e-05
5.93889030786807e-05
2.47940155640414e-05
5.78228594033972e-05
4.23453776178804e-05
6.05193516550522e-05
4.4702719801021e-05
5.21679858266256e-05
5.24218507514403e-05
4.57165605338365e-05
9.00610580874002e-05
4.26185894410277e-05
5.95898928375697e-05
7.80059264374376e-05
8.38775001004051e-05
4.87577221126708e-05
4.98618991582668e-05
9.11946217317142e-05
7.62663532495481e-05
4.02922204020896e-05
8.7763321408828e-05
9.62648769317928e-05
3.49888994439033e-05
0.000112855710973257
-1.36413109985358e-06
3.64873192159421e-05
6.50544597551017e-05
4.19562445494459e-05
6.2289135253157e-05
4.65675462505871e-05
5.00643016466663e-05
1.64217272812664e-05
3.3110890875719e-05
0.000117651760186176
9.5839215619955e-05
7.2149323315555e-05
-2.0535749956345e-07
2.92588795756077e-05
5.41559741736626e-05
5.08184849922262e-06
8.01599175021454e-05
5.91910796481128e-05
4.8014756390056e-05
5.20343881439858e-06
7.87153858480764e-05
7.4959478932772e-05
9.04182687404839e-05
7.7101325417115e-06
5.40714206331926e-05
9.50214896787549e-05
6.28311546618954e-05
3.39356631173555e-05
0.000151116615142845
2.82483991170999e-05
3.78229118736752e-05
8.46458701026544e-05
1.67899629077973e-05
9.82665140326634e-05
3.10517423159078e-05
6.40347041104092e-05
8.28475233598343e-05
5.51254149921986e-05
0.000141338504887419
3.89587093576636e-05
0.000103766819137652
3.372200401452e-05
6.49776227780939e-05
9.36431055272166e-05
4.41512189798671e-05
2.89626985475007e-05
-5.76883745675471e-05
7.81229793263903e-05
5.29037945669415e-05
4.49827074169336e-05
5.41158315786201e-05
9.93058756242069e-06
0.000121483304972682
7.67808821133619e-05
3.40132837722457e-05
8.67724531348877e-05
0.000162348812518819
3.58222286184918e-05
0.000121601902728904
9.10823222715055e-05
4.99444860192017e-05
9.50673429391097e-05
3.75205794663279e-06
3.8422667218799e-05
2.28497696630256e-05
4.29190950240893e-05
8.9246678695895e-05
8.0121526486745e-06
5.97110114206392e-05
6.20788340617678e-05
7.86219374950893e-05
2.83557099357358e-05
6.73177004716147e-05
3.78048298625532e-05
5.99910842979913e-05
8.64348591026685e-05
1.41651174320348e-05
3.94934976255999e-05
7.19180229845999e-05
5.10117797274725e-05
6.51520391941694e-05
4.84821761706889e-05
0.000119204152759452
7.97963365919765e-05
7.40549709763699e-05
8.00503689243389e-06
9.50174002823663e-05
8.75854112728631e-05
5.9410580231768e-05
6.53164282638776e-05
1.95144881081078e-05
5.80675716424273e-05
4.55435287524048e-05
7.27527798292608e-05
5.59886746272436e-05
8.04641764708277e-05
7.90919654088983e-05
6.36537625503707e-05
0.000124834954540967
6.53980314538733e-05
9.1630881465358e-07
7.95169066751666e-05
7.97726854579168e-06
8.42771668761255e-05
8.03438029007602e-05
7.85547958854751e-05
4.16589777834699e-05
2.8720596831322e-05
1.06797028620923e-05
4.16348604289872e-05
4.98233770778275e-05
8.15720818941017e-05
2.13456286564287e-05
8.4578288690769e-05
0.000127614334513004
2.04125262520427e-05
7.07528403064779e-05
7.59915203759245e-05
8.2029171782448e-05
8.72224756144156e-05
-2.09855405378929e-05
1.96458327205718e-05
6.81055069842032e-05
-7.90670467949809e-06
5.34517088903696e-05
3.2755724634843e-05
8.32131125735678e-05
