# Supplementary material for: Research on computational propagation and identification of mine microseismic signals based on deep learning
Source: PLoS One. 2025 Oct 22;20(10):e0334641. doi: 10.1371/journal.pone.0334641 (PMC12543183; doi:10.1371/journal.pone.0334641)
Supplement: S5 Data — (ZIP) [file pone.0334641.s005.zip › 000100800001795.xlsx_0.txt_24.txt.txt]

5.73099766577372e-05
6.12342039355477e-05
8.68167125268255e-05
2.31843213042581e-05
-6.40800584377386e-06
8.27206184523131e-05
3.53074451145711e-05
3.89234387494477e-05
2.74524624588211e-05
-2.93322005034423e-05
0.000120141222936016
6.30163076954539e-05
9.30960197329004e-05
2.42097439068625e-05
4.90213858151981e-05
7.20583715237431e-05
8.49714066956533e-05
5.03338238656506e-05
8.801318212295e-05
1.88322698808068e-05
0.000103343212186555
0.000102268139928172
2.51929816645126e-05
3.54803731031234e-05
9.54336882249339e-05
8.01416673444757e-05
1.87060800811884e-05
4.10781940014068e-05
6.73479561512186e-05
9.49827564988577e-05
5.72197523139825e-05
4.48041170934275e-05
8.39763138689024e-05
4.90616310728353e-05
9.98239495154716e-05
8.82976171336537e-05
5.96513416853752e-05
-1.31723023619867e-05
7.39118265613728e-05
6.58456554121694e-05
0.000147779411667889
7.85197512023876e-05
4.72319786460507e-05
6.55735805766192e-05
4.79732192218703e-05
1.73313608019594e-05
4.39432317839483e-05
3.35654623683492e-05
7.12672780559036e-05
0.00010459783025984
8.56015691191408e-05
9.34676377408789e-05
7.0018524048201e-05
4.90630956395739e-05
1.61190517985242e-05
1.18759085141076e-05
0.000143963183204582
8.22829806127579e-05
6.96809203423668e-05
9.37586487195119e-05
4.26901269188496e-05
7.06190372133069e-05
6.48593745943241e-05
3.71323675309447e-05
0.000105664806549265
5.74159933991859e-05
4.86953445626041e-05
6.66236461584639e-05
3.37023356688228e-05
0.000106619501903021
5.84697566702414e-05
7.95290939351839e-05
9.1698229718535e-05
5.78504159776872e-05
4.79645587867564e-05
5.60027577977706e-05
1.27557601281033e-05
5.11649683762078e-05
4.9086292366997e-05
7.15283165545824e-05
7.48505796443362e-05
8.2495829258026e-05
4.97060154643469e-05
4.99637847783229e-05
1.99702959684434e-05
7.67268432406683e-05
6.43347339415348e-05
9.74444593662371e-05
3.56667385139632e-05
9.4877199937798e-05
-1.0112341681612e-06
5.48559462136678e-05
5.35419748118127e-05
6.54763022721443e-05
8.78814071347788e-05
7.78770201029676e-05
8.93838917263467e-05
9.9267590268978e-05
0.000122286961155014
3.77007060709611e-05
1.53687932939596e-05
2.00309765020205e-05
4.52768157362969e-05
4.38832452533423e-05
2.10016581666942e-05
9.50855259181792e-05
1.58544870558241e-05
3.30772024747708e-05
6.1454679187055e-05
3.86076566062723e-05
-1.37681415480929e-06
3.23976858659788e-05
0.000105475823071018
6.9678226002372e-05
5.46806533062579e-05
4.66922583620589e-05
0.000136464606272615
8.59031750823157e-05
0.00011217055688737
2.35974092922909e-05
4.47474572939308e-05
4.63747189471816e-06
8.26433630630879e-05
4.50465503662344e-05
6.04128707271727e-05
6.24527146220539e-05
5.09654465449823e-05
3.07740432228481e-05
6.71847335944698e-05
5.41291881246196e-05
2.05435081402953e-05
0.000118663145874909
2.99447128151071e-05
9.46427244918073e-05
-1.69371163871427e-05
4.3266085578269e-05
5.8820599151315e-05
0.000109190794818524
4.68837784912526e-05
2.58774126158982e-05
6.29069968435494e-05
1.5667004529048e-05
8.88513432502067e-05
8.35236023272927e-05
8.91590688066951e-05
6.56339969027953e-05
5.44720151452101e-05
8.62528378742329e-05
4.21210433266222e-05
0.000117929215782781
7.71503077124429e-06
6.847164783697e-05
2.14814759901252e-05
9.74849631639527e-05
5.78816999240762e-05
7.03944307080762e-05
-1.30939414317908e-05
8.63922557830825e-05
8.15532892742841e-05
0.000116973225794437
6.60677637736754e-05
6.84042485447977e-05
7.16705546298698e-05
7.59871487994595e-05
0.000110225181587977
6.07117459248973e-05
3.24508302211547e-05
8.34773895798014e-05
5.46939117335107e-05
5.3675531376403e-05
8.6457296462517e-05
4.89074137933678e-05
8.00342234386615e-05
2.57353187549437e-05
4.61155495813816e-05
2.60401067965492e-05
3.77812817772631e-05
3.73589624655986e-05
-1.50904847552624e-05
6.65041569173981e-05
8.67460548727051e-06
3.11675370494678e-05
1.00518423368512e-05
4.0990841984252e-06
0.000125978987863394
5.61305479999777e-05
3.92111856841242e-05
4.94819162569966e-05
3.72701354131915e-05
4.6330720179591e-05
3.5421191509177e-05
4.5976294007854e-05
4.85927826803156e-05
4.0753498188691e-05
0.000106841049734975
2.97458148807724e-05
9.33267715744392e-05
8.76406672667311e-05
1.97016481207519e-05
6.78675557205015e-05
6.6978436887752e-05
5.08585214924276e-05
7.54040492230838e-05
6.33090232358393e-05
5.67372983199099e-05
6.40322839285105e-05
7.9484604010594e-05
5.01518798301447e-05
4.25636507540703e-05
8.33949707566337e-05
4.4028110508392e-05
8.87181299666326e-05
4.98968783294329e-05
4.94608064984262e-05
2.21975626739992e-05
5.46590998794288e-05
0.000108006144449408
4.05349437983605e-05
6.70523686166026e-05
9.56335734298606e-05
4.72935543762133e-05
9.80433314420592e-05
6.89084029099391e-05
4.77537622850484e-05
2.52277704217208e-05
4.63636750160587e-05
4.45789737283365e-06
4.70113892815102e-05
7.06625382328119e-05
4.64919564119713e-05
3.67483093300959e-05
5.38400564328765e-05
0.000111512555431013
0.000142591145920026
6.76371454108005e-05
8.96742412736708e-05
5.56384674117633e-05
4.8985886872981e-05
5.99535191623973e-05
4.68584623267753e-05
7.3229050986173e-05
2.59914419557464e-05
6.33187037714568e-05
5.24120230432082e-05
6.85015108812591e-05
2.24586337724582e-05
6.16201140140696e-05
9.36711354056432e-05
5.36325805082908e-05
9.95137051885057e-05
9.06203756839777e-05
7.15881591594062e-05
5.23454174334149e-05
8.47253944762804e-05
9.02266423966628e-05
2.40175345512888e-05
5.03974293687499e-05
1.70586677358565e-05
6.03659886670377e-05
6.92189654272371e-05
3.01669229900075e-05
7.78903652104399e-05
0.000101642985164987
3.47353009658538e-05
8.52466424163177e-05
0.000130682751228714
9.06660834789422e-05
5.48327448754584e-05
3.91200670249903e-05
7.47463640960287e-05
4.02597314118234e-05
5.75638656592428e-05
0.000100547197020611
5.83332284922482e-05
3.38751083402689e-05
5.86009144594686e-05
6.19525782792117e-05
4.91710499913517e-05
8.82408907651607e-05
5.26966234954708e-05
3.61820014491735e-05
7.99582322429856e-05
6.43718151998056e-05
4.43718662476114e-05
0.000157885261202055
6.92063324489586e-07
7.60061292673904e-05
3.13346379730495e-05
6.01708214193226e-05
5.65794913320816e-05
0.00010127645091431
5.31081100778474e-05
7.81421206494589e-05
7.66947010185487e-05
8.21950199678419e-05
3.39174995667683e-05
0.000115249760001413
3.34156654587372e-05
5.81510305490334e-05
4.93803499236451e-05
5.60828685300239e-05
0.000115325036018661
1.94273599381592e-05
8.86545179264124e-06
4.51313202313891e-05
4.8267816281575e-05
6.86065309870487e-05
1.84338884935458e-05
1.26049491589544e-05
2.59803143034549e-05
0.000101383146460806
2.71872388032813e-05
9.87104459669476e-05
5.28197374659323e-05
0.00012150435181324
7.57147741332665e-05
6.37070684519399e-05
3.99400189291737e-05
8.02221284039467e-05
8.17180406187762e-05
7.63772784121341e-05
7.8508545403885e-05
9.81814550869946e-05
3.14142714559329e-05
9.79471975373727e-05
2.20673086916368e-05
5.50924883077097e-05
6.06083957662977e-05
3.93414924883603e-05
6.57367527370181e-05
6.18010073426712e-05
1.74088405186149e-05
8.7254048062053e-05
6.59611225430087e-05
8.76503369211843e-05
3.92998326449676e-05
5.99282577671848e-05
8.1142542666419e-05
4.70955494503928e-05
5.68868854183072e-05
5.45702903428876e-05
5.5217896041206e-05
9.56016602940119e-05
6.60509004034149e-05
4.22541688704681e-05
3.83658601089105e-06
4.06630798240196e-05
5.0033612594579e-05
9.832844600741e-05
0.000105105413637956
7.52261283092039e-05
7.38536824278657e-05
8.06435956645327e-05
5.02289943580171e-05
5.3462726216392e-05
0.000112696711733556
6.48315881270943e-05
8.16207999952127e-05
4.18877813696002e-05
3.8056073861275e-05
3.15518606343724e-05
5.0157580753378e-05
4.54318955302383e-05
7.64536072133324e-05
6.3249793548656e-05
0.00012167762895076
0.000103881238280962
1.89305592214241e-05
5.03450379726701e-05
6.82492139391892e-05
8.72627734682948e-05
5.27052277980629e-05
7.38861456056491e-05
6.08793644017109e-05
0.000129898203773338
3.4370407222994e-05
5.51374411325913e-05
0.000102206733431122
3.25548372586323e-05
3.08682813496e-05
9.94847028192721e-05
0.000126467329405093
0.000102387436413088
7.58219023201707e-05
2.20866714921986e-05
2.75326905053223e-05
8.86372826307044e-05
8.78326139085481e-05
6.43168617963909e-05
0.000115776030443867
3.99123099744966e-05
2.28301594673178e-05
3.1572666453397e-05
0.000105941213840518
1.52555687015064e-05
4.32515731832567e-05
6.63518486975324e-05
8.31219370809321e-05
4.76152256140441e-05
0.000108888853578202
1.82936627542712e-05
6.8557812835844e-05
5.63829056731135e-05
1.9479163666288e-05
2.77460530345589e-05
9.72302620722074e-05
5.486351943013e-05
5.68019346302288e-05
9.80751695394261e-05
2.80218727813554e-05
4.07487483164117e-05
2.72572858712471e-05
7.70262136712761e-05
8.95870523809953e-05
-7.19206157822721e-06
0.000108696081955149
4.64250894628825e-05
7.7578403223284e-05
4.89555355546277e-05
3.50982553069635e-05
8.66457107362587e-05
7.76616334221572e-05
0.000112262715607569
5.59934557371366e-05
5.50393358308343e-05
5.56712818937519e-05
4.4906978486595e-05
0.000109292248804575
4.68401976098388e-05
0.000113542095218402
1.03219045372344e-05
5.44485812940152e-05
6.0006509891302e-05
4.78994544952749e-05
9.97995129610198e-05
5.93546319903449e-05
8.09693817966216e-05
7.11502824376121e-05
6.5956512981987e-05
3.35061633644785e-06
9.10996544796718e-05
4.78914638633247e-05
7.76380753194932e-06
8.82470243714714e-05
5.54270705696741e-05
5.15926404121177e-05
9.66782636777211e-05
2.0544635303731e-05
0.000121067082555514
5.77887304063011e-05
9.65301372110635e-05
9.31497862883571e-05
7.39455048276279e-05
8.03729823094837e-05
3.14894222888373e-05
4.50982011349239e-05
8.89559665582255e-06
4.68682684530221e-05
1.47471892717255e-05
6.16123371919206e-05
1.01727390426966e-05
7.11410613161594e-05
7.75456435419274e-05
6.77718070261595e-05
7.47776789252035e-05
1.45147808718853e-05
9.67774220123321e-05
6.5208588804088e-05
7.07231573526391e-05
1.4258405681247e-05
7.02783279703147e-05
9.23337329756293e-05
0.000108918219800347
8.70328472760473e-05
9.98196495840076e-05
5.02526152478791e-05
4.62662356059884e-05
5.59542537799066e-05
4.74194392341771e-05
-9.89548225703969e-06
6.00013252907876e-05
5.08707383858659e-05
6.31646322496411e-05
2.73358674301571e-06
8.42495034331554e-05
9.80173094363416e-05
3.45948308451582e-05
4.22016883444305e-05
8.32520775451408e-05
6.88132534420678e-05
0.000113099231211113
5.68022939291291e-05
6.65479478311622e-05
7.9309413041562e-05
8.63544284436776e-05
0.000113689681516469
7.42589040190564e-05
5.80745065309541e-05
0.000132035833266358
1.43788753720732e-07
8.12066656521793e-05
0.000100196846472626
9.62199977380173e-05
7.62020290195781e-05
7.58325913715883e-05
1.44822129833143e-05
3.88580388614659e-05
4.11458670624076e-05
4.10729782292471e-05
7.95106709008864e-05
8.17055334497487e-05
4.35153929503425e-05
6.04782378482646e-05
5.86010022705464e-05
6.43922558583281e-05
9.1353816144039e-05
0.000115591601176273
6.57810064664605e-06
8.06234525437449e-05
-7.2606376058704e-06
2.34629246250019e-05
5.16787444840337e-05
3.20718917112526e-06
4.10995836854461e-05
7.91813942289584e-05
6.94916232719805e-05
2.08283144518465e-05
3.53245470216747e-05
5.82047806118438e-05
6.86827992288531e-05
5.02543272705172e-05
3.48245026272235e-05
3.0314116777942e-06
8.32684948204634e-05
5.91422406115655e-05
8.28105239082873e-06
4.73436239696685e-06
6.36011517909057e-05
4.72507624733417e-05
1.13122545450988e-05
8.18511205736835e-06
-2.21557772984839e-05
2.63942902573338e-05
8.77662159942166e-05
3.3314213519677e-05
2.95988054129573e-05
5.28880851148631e-05
9.83096765276757e-05
0.000103691786294402
6.69375754104598e-05
4.43046721359857e-06
4.5106233021413e-05
9.62604491068032e-05
9.47428355273457e-05
1.39757274167886e-05
2.77460470877038e-05
4.97232471177597e-05
4.09326691415583e-05
4.36241566308088e-05
5.13150451071167e-05
2.00250932302467e-05
4.79882155536937e-05
6.64963711241633e-05
7.59830168763644e-05
9.95618987320548e-05
8.46150583661887e-05
2.01099442400096e-05
6.6193352062322e-05
3.13356679041104e-05
0.000104956203326163
5.2605526916557e-05
9.45038699172427e-05
2.9936051951702e-05
9.06347767143969e-05
3.51530242907221e-05
7.51352262815725e-05
6.37357922890564e-05
2.22344868610413e-05
3.82627902841259e-05
6.66798091541541e-05
5.59093150560577e-05
2.26601448314401e-05
7.49573047558514e-05
4.59654922887947e-05
2.7506578819731e-05
0.000111012384103475
2.0027104300453e-05
6.42839429994703e-05
6.0206328716658e-05
6.92163789047146e-05
4.80482343927167e-05
6.81610146425646e-05
2.13060753560115e-05
9.03719326376696e-05
7.8540611847627e-05
5.91829170306528e-05
8.90471670183798e-05
4.21888763955655e-05
8.02404647881966e-05
6.64761002155934e-05
9.48927971787038e-05
7.76529386664597e-05
9.93511729852663e-06
7.50738855844622e-05
6.59581194724669e-05
1.43733171993406e-05
1.46585567719271e-05
1.86357283988403e-05
4.25425707962085e-06
5.63322040845017e-05
3.10941461426484e-05
5.64646342576263e-05
6.5897805155699e-05
3.79262953814461e-05
0.000104303727285608
8.03017644198757e-05
6.76838186162974e-05
2.09981124815582e-05
6.52360833351622e-05
6.74146692754904e-05
8.66258977720292e-05
1.43603974538139e-05
9.57877689682736e-05
4.91784528561495e-05
6.47664860584214e-06
6.82722825952495e-05
9.47929586136018e-05
2.48494936942052e-05
-4.42779879319704e-06
4.60843146894692e-06
-2.98757679612939e-06
4.85515103998646e-05
5.28864880293761e-05
8.36925127658021e-05
7.18011291322158e-05
6.36402553835713e-05
8.04385933473394e-05
4.02526467815733e-05
6.25171008340217e-05
9.78779942568621e-05
6.73879043290447e-05
6.8109915365003e-05
7.18449231144221e-05
9.4961063535754e-05
7.13704853489232e-05
5.90989287040118e-05
3.93530233163844e-05
4.34722154421316e-05
1.99245967627731e-05
6.97420421916974e-05
1.38742509932755e-05
5.71258243337327e-05
7.48114645901071e-05
6.16565261048117e-05
8.09985337397668e-05
1.84250510819124e-05
4.28137347051082e-05
3.33324371652319e-05
5.25974815526077e-05
3.67827321523323e-05
9.890845908185e-05
9.18137542284477e-05
0.000105886149879349
8.96566721530139e-05
2.41148809960724e-05
8.59677422953583e-05
7.41702215776257e-05
6.17243294983827e-05
4.72297735393916e-05
-3.03702702845235e-05
7.47675916158036e-05
3.80395251405717e-05
3.34965771485615e-05
6.53401118124219e-05
7.48120156710504e-05
1.9735337978787e-05
6.9277955624393e-05
6.98399797015252e-05
8.30172978265078e-05
9.1078180256365e-05
4.16455279173341e-05
7.35732573606226e-05
7.76015631437809e-05
7.45167619319597e-05
6.83085662975787e-05
4.54906420064553e-05
3.38447351527117e-05
8.18163877401633e-05
7.65108391433488e-05
2.02665471222517e-05
7.45180798692297e-06
6.50546727574377e-05
6.38477398290558e-05
6.37837114593528e-05
5.3400772475527e-05
4.89464792474482e-05
4.86601596870735e-05
4.60271504850489e-05
3.12343615089787e-05
2.00473257131974e-05
2.61380919067756e-05
6.15206761887975e-05
7.44614074411205e-05
-1.53744968424781e-05
4.44687571478809e-05
4.48054714021023e-05
4.70989444501658e-05
5.45690939884539e-05
1.82193419708027e-05
-8.55183651401903e-06
3.31760967842516e-05
5.2297637502501e-05
0.000102120167623103
2.37949867291798e-05
8.71116123804148e-05
6.08205026169608e-05
6.9124599050453e-05
7.8314520972048e-05
7.42064012411024e-05
9.45833183822578e-05
4.23945909026539e-05
2.41052710942863e-05
7.09434437704181e-05
1.62777291367294e-05
9.41832321860218e-05
6.40327777994354e-05
1.08565952373613e-05
5.93064068134334e-05
0.000106676558824869
9.56972652317098e-05
-8.30745475787699e-06
6.51541906080637e-05
8.70457427308166e-05
7.79985150698261e-05
5.32971156894745e-05
4.60831851875495e-05
4.3898153737108e-05
9.27468169504877e-05
4.64561605289383e-05
1.35161809853769e-05
7.93067375173469e-05
7.21384790835793e-05
2.25023069728985e-05
0.000118645934215455
3.97453547314377e-05
6.50713256874405e-05
5.86959044236808e-05
0.000124447707894677
3.50543992081831e-05
5.30056013907898e-05
4.76098548165367e-05
6.55829385655231e-05
1.72801749494122e-05
9.47210805519184e-06
-2.51728775165379e-05
4.77076722246e-05
1.52298813568244e-05
6.94157253415696e-05
8.44971116717507e-05
7.41024310727463e-05
3.53632018634262e-05
4.08350068142336e-05
3.9344358626304e-05
5.83927248467935e-05
6.88797467516913e-05
8.58084966951746e-05
5.97069116446388e-05
8.19864888450456e-05
9.33148115594262e-05
5.41582457881525e-05
9.25599430869881e-05
6.04529177934098e-05
3.79836571585952e-05
6.00650950050945e-05
9.05472334367736e-05
1.83905554621398e-05
0.000138950984076994
0.000120583425399072
9.44341841463806e-05
4.29299338472145e-05
3.77668019726092e-05
6.66490068457875e-06
9.98419254534946e-05
6.88828107209861e-05
3.09231520525213e-05
4.30592069472702e-05
5.1306469186109e-05
7.91022903977929e-05
6.99293602136039e-05
4.9139414604643e-05
8.33739361349833e-05
2.8806287000353e-05
5.7689986536849e-05
0.000108065682195927
2.90951662475768e-05
4.24647610314428e-05
4.31992881427227e-05
4.49986138111376e-05
5.38560825026079e-05
8.89521206222709e-05
7.05885532161691e-05
7.79636552046255e-05
2.95019059987405e-05
3.76388309234268e-05
6.87533194262892e-05
5.84225101559855e-05
4.25320621446335e-05
8.23902758129283e-05
5.21611706167971e-05
9.98218625237194e-05
6.7154770081792e-05
2.22782283849545e-05
7.30891273601873e-05
7.18965923488254e-05
2.83670630914897e-05
6.5699130577482e-05
6.35881487379243e-05
3.82125459666659e-05
2.40432098543939e-05
7.19397241831549e-05
8.04287847084086e-05
5.23790571660109e-05
6.2000367669636e-05
6.03477583766324e-05
4.35193119410568e-05
6.62730018779654e-05
7.59654283636232e-05
3.68661607385694e-05
3.64759606815446e-05
5.06963066523418e-05
4.26153985764042e-05
5.42051619260201e-05
4.40529462749253e-05
4.67278393897575e-05
5.0418207798358e-05
4.73881417801752e-05
3.53911911160332e-05
5.13886114024871e-05
2.98365164107316e-05
6.4142872630551e-05
7.47784589705664e-05
5.11226997375095e-05
3.61807479799166e-05
3.37864168786244e-05
3.61621717833966e-05
8.59256874302364e-05
0.000107527657478171
5.84751615150454e-05
9.95821226560928e-05
8.92996442375889e-05
9.76882563189807e-05
3.97626562676137e-05
2.75871745298139e-05
7.02538643167779e-05
6.09870962135973e-05
7.35373431758048e-05
4.11034791918997e-05
4.42098793794796e-05
7.77392290049704e-05
6.94732980676662e-05
2.56789679066992e-05
3.93838130345663e-05
2.72350870578568e-05
5.16284564593824e-05
3.74080973791083e-05
0.000100374239635756
4.0556788140136e-05
3.79307544692225e-05
7.75160147748419e-05
8.4344934199861e-05
9.35778703869255e-05
1.5496970697339e-05
7.39879971810839e-05
8.26157913776608e-05
6.56470201400298e-05
6.11352049898458e-05
3.80581411739691e-05
1.3693539542358e-05
4.17610012586321e-05
0.000110513757965208
8.5963664116171e-05
-1.50994714554976e-05
9.53532557784664e-05
6.5222073236319e-05
7.77023433147899e-05
2.88377103792561e-05
9.69038185897909e-05
0.00011662224491844
8.76200923822439e-05
5.99672392025866e-05
4.64629154180163e-05
3.94894824791461e-05
7.83188072283404e-05
7.9815276711929e-06
6.91110656980708e-05
8.36309405336063e-05
5.58196002138999e-05
3.7377679283522e-05
8.12604215788523e-05
5.00780637270442e-05
9.24576977430268e-05
2.10932140549806e-05
7.35328132432513e-05
5.90637584215958e-05
2.43492463251881e-05
7.72914347465679e-05
0.000100636161204655
7.69079110160981e-05
4.5897294271954e-05
3.05417712574513e-05
6.14483455074733e-05
3.8193926891114e-05
2.91555418917312e-05
1.85136760507333e-05
-8.95385069620495e-06
3.01722893578053e-06
4.9944579102911e-05
1.62447068422517e-05
2.87760858117246e-05
2.35929545339135e-05
4.56740493071095e-05
-1.02325453683118e-05
9.92513656562167e-05
2.25446946822335e-05
7.87775251354673e-05
2.60944534647924e-05
0.000108738916095008
2.83491056289813e-05
6.074298931308e-05
0.000104421217363935
3.48605630586891e-05
7.67609760898532e-05
5.4773322537217e-05
1.61553329223799e-05
6.45500186168551e-05
2.8933439197592e-05
2.82584319820947e-05
2.9694323855895e-05
-6.47770694273476e-05
3.56421632369433e-05
8.97691082212696e-05
3.78566976947526e-05
9.48899143792003e-05
4.42179677783394e-05
2.92821670663655e-05
6.96725609445267e-05
2.98888830250006e-05
6.32629322890343e-05
0.000113046967912893
9.8236389224009e-05
6.71740559133606e-05
9.06941202289146e-05
4.07683067384685e-05
5.23495247514424e-05
6.2074846281442e-05
8.94239564555661e-05
2.54164933846302e-05
5.37075486427635e-05
5.66082466870253e-05
7.33661910413373e-05
7.38635563329006e-05
3.39787967999956e-05
1.52078399190006e-05
4.69008254425952e-05
3.52319045448967e-05
8.06914086732994e-06
1.7336309190428e-05
4.19996176835005e-05
8.68454572733151e-05
8.6694910388963e-05
4.27294106801631e-05
9.07335399623868e-05
3.90095636130111e-05
1.11779764915191e-05
6.04934936624307e-05
5.52676090985104e-05
4.22028205573043e-05
4.24215294156122e-05
8.72916794517201e-05
4.28676496421066e-05
-1.29615714446256e-05
4.61035171467935e-05
3.43496043384542e-05
6.51057290405923e-05
2.6729687960352e-05
0.000101908048534718
7.04444812455835e-05
4.88476679236374e-05
7.02089954663927e-05
6.79977700349968e-05
6.72759483069495e-05
7.40110400074196e-05
3.22971952578818e-05
5.15050311601332e-05
-8.37723587911369e-07
-7.71418804873761e-06
5.94569578859008e-05
1.91165247885668e-05
5.28212093725415e-05
2.39046448843202e-05
3.60600372556163e-05
6.67867228200597e-05
7.50439886242772e-05
3.17887228812141e-05
8.73472079243443e-05
2.88841721088527e-05
7.28150757704427e-05
8.9167183284023e-05
5.72070549707306e-05
8.07150009461167e-05
7.01808954143138e-05
9.9086541573396e-05
8.67989685070495e-05
-6.00765574968774e-06
0.000108965686721685
6.90321708124343e-05
7.01909179102141e-05
0.000120052991703635
1.50109493097274e-05
4.17553129803537e-05
3.67558966586281e-05
0.000102325973737117
8.57182038436564e-05
8.33798439792659e-05
3.43258455498544e-05
3.1946342228834e-05
3.33043210813489e-05
3.7011620415737e-05
1.99862640662641e-05
8.21440065674765e-05
3.8952996405962e-05
8.67905452380865e-05
4.87463551220504e-05
5.27180998746803e-07
7.9405996131296e-05
2.487771813612e-05
4.88474116816863e-05
7.9644182272039e-05
0.000128217144908474
1.95563381481876e-05
3.14857932321544e-05
5.64708553286538e-05
9.12115916986963e-06
8.43601293352444e-05
3.0155485333276e-05
-9.84907526322661e-06
5.37756050186502e-05
8.34248379735548e-05
-2.6970904035742e-06
2.19731947188419e-05
3.79536713258093e-05
0.000105057426714642
0.000102429311287027
0.000128747972673917
6.44115900283625e-05
8.5956369301695e-05
7.71824062542411e-05
-7.8934402887032e-06
8.75583304972388e-05
0.000131794956552698
2.69621297199379e-05
0.000101036926751376
1.70581182407872e-05
6.56988223977919e-05
8.38605283297951e-05
6.32214461105317e-05
4.66761831035334e-05
3.5679404229195e-05
6.02301272303794e-05
3.29056900887298e-05
6.95568376430157e-05
5.69285815935215e-05
7.58562095660644e-05
2.78278988192787e-05
4.60224776139943e-05
6.16095151234277e-05
5.44978918386043e-05
-3.58343626536142e-06
4.00037330881206e-05
9.72979184565632e-05
7.65626727868638e-05
0.000107118526221456
8.3158951040754e-05
9.63521419608188e-05
7.50810871339873e-06
5.80006428631755e-05
3.81099331600352e-05
8.7298073081949e-06
2.85705950484693e-05
5.71528863850339e-06
0.000116230688874455
4.27176332983356e-05
3.27673170047702e-05
7.99056087880399e-05
8.14337978236856e-05
7.62641690852837e-05
9.46817728095585e-05
9.15882288024276e-06
9.51467291031136e-05
5.21339494211974e-05
3.19586785514829e-05
4.01875943051993e-05
7.66099804866352e-05
7.33227554883367e-05
3.1787475262458e-05
5.9808755001116e-05
5.05101273281747e-05
5.31441209296583e-05
6.96569868661284e-05
6.68529104513759e-05
1.75319917713767e-05
0.000102114910186318
0.000117107803739973
3.51927756826724e-05
7.21611493304941e-05
2.96817131876679e-05
3.87230135848632e-07
3.71222372579613e-05
1.76223465810922e-05
2.69108825527955e-05
3.63983113008346e-05
6.67899717424695e-05
3.85186206087159e-05
5.14715353028683e-05
3.30113981010562e-05
8.22889755937968e-05
9.56560708978548e-05
8.57976429846005e-05
1.68544137176217e-06
7.5810127747252e-05
0.000120552859796951
7.50114923933936e-05
2.43342060067158e-05
5.45320912957584e-05
2.57121922958069e-05
5.50518388514819e-05
4.58245055547939e-05
3.46827332750208e-05
6.00085359305994e-05
2.79046294475046e-05
6.45676087121157e-05
-2.68130810252142e-05
0.000114649151200957
3.21895279844665e-05
7.20526485937428e-05
4.11043783894399e-05
0.000150688084327636
6.22469066416144e-05
3.73554847084902e-05
2.42095596888045e-05
4.78622065572303e-05
8.55023655524163e-06
2.56901932524523e-05
6.99180351982712e-05
9.76218249394389e-05
2.0449315500296e-05
3.01456593672323e-05
4.66832561249094e-05
0.000103724039701303
-6.93035716049052e-06
7.44738937586539e-05
8.14538985692848e-05
9.85396265222237e-06
7.27232165614419e-05
9.60559485897761e-05
4.44160147843354e-05
0.000108475687951999
5.78167213349851e-05
1.29624513150664e-05
5.19800615730272e-05
4.39004705091811e-05
2.09997884039349e-05
4.71384866078318e-05
5.77519218651478e-05
4.74041007347583e-05
5.96344973680834e-05
0.000103189329712416
9.64562973295776e-05
2.85778062219678e-05
9.63900170532549e-05
6.7825798948669e-05
4.54772311872203e-05
5.9123586969432e-05
3.00866756278145e-05
2.56627130035933e-05
3.16450874170191e-05
1.02308248203635e-05
3.16679572294943e-05
9.90526054093637e-05
3.42139531785421e-05
6.64532771524104e-05
4.04829422885865e-05
8.33005012492022e-06
6.57803808834503e-05
7.21632189019367e-05
3.53189733368827e-06
1.57760436871647e-05
2.24623171416648e-05
3.97829839530488e-05
3.84715631000091e-05
2.37611229808661e-05
1.97462120837516e-05
3.18322149309643e-05
1.59816797372099e-05
2.93770521944096e-05
6.2919221651147e-05
8.2783912927897e-05
4.54631754187645e-05
5.423160522781e-05
4.95857228600121e-05
6.75322329918363e-05
4.38789602779692e-05
7.51110771016341e-05
1.77358144020705e-05
6.4735935271061e-05
-2.93019592735897e-06
9.97549667172238e-05
0.000116532034971034
0.000104315955548249
-6.14466524587121e-06
4.95631685314488e-05
5.29851347674313e-05
2.59154132728392e-05
3.59001138180625e-05
6.85723993663235e-05
6.59184425422884e-05
0.000114036162214517
3.06047786323253e-05
5.94319015297437e-05
3.03050351117838e-05
2.8875753521138e-05
4.59084273625151e-05
3.03017546441301e-05
1.29349738572592e-05
6.08044317897172e-05
0.000105627101340869
6.68332862386663e-05
2.81492378574982e-05
3.48032381439188e-05
5.65479534712746e-05
4.08639173619228e-05
9.08484357231287e-05
9.36006482024336e-05
-2.72665182762844e-05
4.61859270795058e-05
2.245861815971e-05
9.30751274880201e-05
9.21060213724865e-05
0.000118558082914805
4.19997439523345e-05
6.88228228566997e-05
5.42141851148895e-05
6.63350766023573e-05
2.32531478437513e-05
0.000106332257980513
5.4757084624469e-05
1.05233174823597e-05
6.80128341016775e-05
6.40036421375905e-05
0.000100026576993911
9.77051876498409e-06
6.60704905014807e-05
0.000103078887319424
6.273708179263e-05
1.83673334850356e-05
7.94224861338412e-05
4.51330080046018e-05
7.75718040324123e-05
9.30056725231943e-05
9.37287932844199e-05
5.08463196694344e-05
6.21063696959084e-05
3.43995792496237e-05
4.44161789206012e-05
2.09605901963047e-05
4.29641485300746e-05
4.42932483314435e-05
4.58130961411522e-05
4.26165931184917e-05
4.13851483941651e-05
4.46688976611992e-05
7.0154075168685e-05
6.07119576109039e-05
1.34443023878342e-05
5.60225696977536e-05
-5.35195674359413e-06
2.8824750267509e-05
9.88518679724376e-05
3.5688623868582e-05
4.3934438166919e-05
6.4113809279296e-05
2.1022145267028e-05
5.83709526862578e-05
3.56955541168478e-05
3.43510879115651e-05
7.57689020840035e-05
2.43853182192597e-05
5.61586092556863e-05
8.67247564379771e-05
6.44299575135975e-05
5.37668376817094e-05
9.94878429829567e-05
4.14177404758191e-05
0.000106677143048153
5.07952181782135e-05
9.15258416489389e-05
7.36420207032128e-05
7.13791274132765e-05
6.41263400431898e-05
6.91036572625577e-05
-1.83284630979024e-06
3.88874226613228e-05
6.67545187888943e-05
0.000123667147454041
-4.27677162472164e-06
2.74492771369135e-05
5.44185703976159e-05
3.07800976163058e-05
7.01391504772208e-05
-7.20018633043594e-07
1.46639769286568e-05
8.61456360248766e-05
4.95370730182468e-05
4.8510723919363e-05
6.28663174423904e-05
5.77106055526398e-05
0.000101918102965131
8.08642977942849e-05
5.20992155294281e-05
9.40808682261316e-06
3.94408834512216e-05
3.11584016444689e-05
5.51815207678664e-05
4.48212960016523e-05
4.08839302427409e-05
-1.03824043649556e-05
5.99898331731065e-05
4.01481945085054e-05
-2.81131711911783e-05
7.20118569748505e-05
3.18101310854343e-05
8.63886597266346e-05
9.1387550128117e-05
7.64364826134008e-05
3.65542009993408e-05
7.91475907375941e-05
5.76877523133439e-05
5.72137569362565e-05
5.28415879634474e-05
9.38306722787121e-05
7.91877726132776e-05
6.79042679044818e-05
4.77032311644299e-05
1.96657334774747e-05
6.53567492562976e-05
-5.04965494012051e-07
5.80672744038339e-05
1.23435679774733e-05
7.43779715785224e-05
0.000113088370817748
0.000138157141351822
3.2993757337936e-05
0.000133108624536023
1.23046839472422e-05
0.000121527720132394
6.94067142494226e-05
0.000118355028969693
2.95176498716318e-05
6.3838030117741e-06
1.4738614764012e-05
3.67051668942328e-05
5.61139014207964e-05
5.35740638466576e-05
3.54816998275283e-05
3.51896811992164e-06
3.40445010361715e-05
7.21916150047406e-05
9.12902915415307e-05
3.90039285912095e-05
7.88650696295429e-05
7.4200446204991e-05
4.72309686847574e-05
2.5515749781528e-05
3.2277739450086e-05
7.12897892441704e-05
2.53640005129625e-05
3.71208624222783e-05
6.16789559843759e-05
6.57669401333296e-05
-4.57863939689578e-06
1.53290931351739e-05
5.96182226219238e-05
3.75466012889908e-05
7.07326666872e-05
4.47151957935924e-05
9.34278940834726e-05
5.42245849189585e-05
6.18738158281337e-05
7.85262595952292e-05
3.36899877708899e-05
-1.7667573495043e-06
9.04059816187946e-05
3.58913309610205e-05
7.31079179621641e-05
2.30989354971243e-05
6.4706176791719e-05
8.56772869270005e-05
6.99742374541108e-06
2.81993772866511e-05
4.53888469767045e-05
4.51469143769918e-05
5.02781470052969e-05
7.69990315928877e-05
4.56782384501865e-05
2.07921838652151e-05
6.07160145046283e-05
9.94268513944202e-05
0.000124614877098333
8.97852871168316e-05
4.5590607058144e-05
9.97429322960618e-05
8.2043494627812e-05
6.24721897073871e-05
0.000113511956620972
5.82720660769649e-05
2.60587565588387e-05
8.6943825007098e-05
3.71207968551547e-05
4.03229468788092e-05
8.07591980096096e-05
4.2661053309376e-05
0.000120347904571646
5.46955139283113e-05
5.14443322118581e-05
2.49068166137358e-05
7.40130432384549e-05
4.5820153833906e-05
7.04422663098424e-05
4.85441706746278e-05
4.57177188281605e-05
9.51129121837121e-05
7.12733851873611e-05
2.03496187907259e-05
9.21176107012347e-05
8.99097039924837e-05
3.63764461799407e-05
7.33898106330693e-05
3.39267840339343e-05
4.66571375400573e-05
8.63167121047178e-05
1.60624220841948e-05
7.23066214623455e-05
7.76838641403532e-05
5.9343407768754e-05
5.7828067683203e-05
2.62209532328169e-05
9.66102077583109e-05
3.05276775238239e-05
9.43066478132994e-06
6.71388332060651e-05
7.39767901032198e-05
1.59808937538766e-05
9.65608044237216e-05
5.03536380336288e-05
0.000103560765803948
3.72518457068716e-05
1.98053597318223e-05
2.79087599005342e-05
7.99903680916433e-05
9.6666500782023e-05
-2.27036131429561e-05
4.08262869367027e-05
1.55099310907765e-05
1.87274264071697e-05
3.8245427833538e-05
1.53831082125286e-05
6.80640722687582e-05
0.000151637989680803
9.17532294975862e-06
9.41276893512133e-05
8.26264248718645e-05
7.26015991102025e-05
3.22168992080886e-05
7.95649641341268e-05
7.32509988360748e-05
4.89796908632462e-05
5.36420674522137e-05
4.95147543801578e-05
8.57931322428261e-05
3.69252756915212e-05
3.52393647885963e-05
5.24624666606729e-05
7.68683052401608e-05
5.10007544699431e-05
7.41685261400767e-05
4.96919509724887e-05
6.97539011461672e-05
7.92241457768033e-05
8.30426177803489e-05
-4.35460748628079e-06
-1.96394611370369e-05
-1.28401697122131e-05
5.91677449031521e-06
9.88728261942028e-07
2.57559356364883e-05
9.4475011305669e-05
-1.44494582954652e-06
5.11347245306154e-05
5.06488870319669e-05
5.21921701869636e-05
0.000105125176571946
9.70608526343118e-05
6.25695801635937e-05
6.64046325223264e-05
3.35545584703268e-05
1.63086145154653e-05
6.19571000911357e-05
0.00014020476395852
0.000106804671467343
-2.03557824902369e-05
4.70257938244795e-05
7.09751350856992e-06
6.21869408872216e-05
0.000100158538566022
2.47895087321007e-05
9.42863441083559e-05
3.59387120538981e-05
6.49751912421532e-05
9.99218047625557e-05
5.72510088302411e-05
9.48777202365793e-05
5.47063621089821e-05
-3.84309390993407e-06
1.70644957074328e-05
7.75169771786097e-05
4.26805069294707e-05
8.56067324622699e-05
6.89977972689154e-05
7.66452646174541e-05
5.69304426180169e-05
7.34381232429857e-05
-6.22509579921764e-06
5.31667625384162e-05
0.000201154280849037
6.03252351298911e-05
2.48900881817191e-05
4.64655711759332e-05
5.34710542246616e-05
4.97475264480959e-05
0.00011566806014342
4.30644379933995e-05
5.25951453637725e-05
2.77983941688087e-05
2.51530971215617e-05
7.1993959290137e-05
8.23634495051909e-05
0.000106539026248022
0.000102714507269509
3.95183518097862e-05
3.44463596548259e-05
0.000128480788510489
3.83457432237524e-05
7.35056031355975e-05
6.02130545459038e-05
-1.18860838954617e-05
2.19838336970276e-05
0.000104249340055487
6.84885784237521e-05
7.39131681679397e-05
8.31773394942513e-05
6.06817407374821e-05
8.9849030042054e-05
4.52596765758129e-05
4.05796413504729e-05
5.89520637788613e-05
3.35080765618016e-05
4.71245443160665e-05
8.77581204663692e-05
6.99022441830643e-05
-2.127889595226e-05
3.59722357096198e-05
0.000107598622283369
5.12600058744456e-05
-6.93784359727167e-06
5.39191909074232e-05
8.78391914428145e-05
6.17888332914269e-05
-1.91210017514885e-05
0.000114824054226106
4.37954832443756e-05
7.37283149268619e-05
8.06737033076439e-05
7.77711518552279e-05
6.34865843142526e-05
0.000124030205122043
9.70783375769741e-05
7.56905544202232e-05
7.66685062557483e-05
6.60829199925931e-05
2.83588178891847e-05
5.07904861128239e-05
5.06495128597569e-05
8.64671854897548e-05
6.45762428241392e-05
5.54350425500536e-05
7.47582681077337e-05
9.5010630119352e-05
0.000139772335400017
7.78615282535167e-05
4.7084301501574e-05
7.56246843635192e-05
4.76040075510534e-05
7.50933452406379e-05
6.25070003358889e-05
4.13464904561226e-05
6.12445961196931e-05
9.06308553823049e-05
5.94435836009093e-05
5.6854996744e-05
3.39417549437893e-05
9.16603208618883e-05
0.000111558712518657
4.73291949360292e-05
5.90527854792604e-07
4.89635251952627e-06
5.91822518536208e-05
0.000107886836648685
5.87996015802162e-05
0.000103255804829072
7.0400621794263e-05
8.49182171320756e-05
5.93736594546684e-05
6.11727661348609e-05
0.000107038987548911
0.000100269929618637
6.18089824736496e-07
8.56089179329996e-05
8.41817165255369e-05
7.47750641987032e-05
4.76169982464291e-05
9.82331100641979e-06
8.46074358131344e-05
2.21630939797481e-05
0.000108899283019141
2.25237125288399e-05
7.52912471035531e-05
7.8910451101378e-05
5.82646119450997e-05
7.76234777564989e-05
9.17322735708986e-05
3.57592157179675e-05
-1.51597392230501e-05
8.70154145324553e-05
8.53451550841033e-05
6.84239373342632e-05
5.57437776976067e-05
9.33374952496804e-05
9.09412676731992e-05
2.62158874941827e-05
0.000112478932988975
8.87701160039621e-06
6.19701565315936e-05
4.02972174059618e-05
4.57327246063097e-05
5.01853902716616e-05
4.11459678539877e-05
5.81263462003936e-05
2.17638285991675e-05
6.5471252206315e-05
5.49779332000411e-05
4.7391958687251e-05
7.44875742996348e-05
6.98250485264994e-05
4.01627763711543e-05
1.62775082113108e-05
6.29213584654715e-05
2.63282937369089e-05
-1.36490631766093e-05
5.82359030731878e-05
1.19143322453265e-05
3.69860406941842e-05
5.5265797597924e-05
9.44277775295744e-05
4.23016207220568e-05
0.00010535058417153
6.60383456570284e-05
0.00010969489716304
5.79608308463822e-05
9.18956852633865e-05
7.62098234727509e-05
5.74291905879272e-05
1.71735930588882e-05
7.6379400919895e-05
3.86484793559372e-05
0.000133002377511761
1.57815689405856e-05
0.000143494631931938
3.41781986979539e-05
2.64320109556101e-05
6.13094211132849e-05
7.13386595634685e-05
6.86338860139474e-05
5.78967923413117e-05
7.08704848938677e-05
4.66139227922178e-05
7.37489751289644e-05
9.04769082757077e-06
3.81268304446694e-05
4.5006900858053e-05
7.78690979925714e-05
3.93347651465965e-05
8.82764877813179e-05
9.47482105568304e-05
1.57599243818329e-05
3.64324766025428e-05
7.20029906612406e-05
6.62040311097913e-05
5.66902238457249e-05
0.000103247255440159
0.000113398987350812
3.76631393586191e-05
7.75906975502838e-05
8.65123554609432e-05
6.70786794357602e-05
5.50405042169639e-05
3.76978266374704e-05
5.11209990194813e-05
0.000141554380783811
6.66921951328808e-05
5.14887192610795e-05
0.000106346026311156
6.62797177971258e-05
9.29976676000283e-06
3.02666675544247e-05
6.04517030641324e-05
8.55830428671211e-05
3.98708020419994e-05
9.88206854731999e-05
6.23622108530953e-05
6.01774374920844e-05
3.37909750808058e-05
0.000153211645720421
3.48379621985888e-05
7.88886753432828e-05
5.48197774565215e-05
4.12201530184967e-05
1.59014240054607e-05
8.49208258688782e-05
0.000131480072152807
8.791043535238e-05
0.000119684652041615
8.44794215288298e-05
8.59042159386555e-05
4.30830369748086e-05
4.85636192106827e-05
5.76784596742083e-05
7.02982352049895e-05
0.000112944011581163
2.88330942170188e-05
3.71861555351752e-05
1.7895512352144e-05
5.24833265262034e-05
9.9246532431689e-05
4.42455018502187e-05
0.000101780659105495
2.67754898550052e-05
2.90157912321481e-05
7.6955190015715e-05
7.50348641842271e-05
7.8390966193353e-05
0.000113441895964108
6.57484277096498e-05
0.00010345042899844
3.7222571690783e-05
3.41477001844139e-05
7.9520576252295e-05
1.32149705384295e-05
6.7775457234492e-05
0.000116374019611667
7.98624973756427e-05
8.11263783456871e-05
9.48631354356521e-05
4.90374064533418e-05
8.83115490698373e-05
2.28086827364102e-05
8.08731808746281e-05
8.97913721711146e-05
1.81741654668662e-05
8.34299031914437e-05
5.32664851197285e-05
4.63392512441069e-05
0.000104447605182362
7.25466175808839e-05
1.12395100126339e-05
7.90800873969628e-05
3.95586025091807e-05
3.08752390649475e-05
3.47415673534061e-05
2.33231264257851e-06
8.0396104332833e-05
3.39535005538477e-05
3.77893974574883e-05
7.00799286182781e-05
7.13960987300243e-06
5.0209178210895e-05
4.49296496704286e-05
4.74561295432102e-05
5.42902911062621e-05
7.72327812338977e-05
2.88454092962873e-05
4.82643299646205e-05
4.25908524055986e-05
9.09301541124162e-05
5.99912696402555e-05
8.20850364941413e-05
8.83501712183368e-05
0.000116363339725049
4.29028203426629e-05
8.47658626475489e-05
4.34288443336046e-05
4.90935791411561e-05
0.000116420884008862
0.000110218960341872
4.09951660479694e-05
3.62612659292367e-05
2.80567160868903e-05
2.19991864067757e-05
3.7299676574506e-05
-9.96582079137317e-06
5.13700288513735e-05
4.52076262950258e-05
7.52946485162893e-05
0.000111756492289916
5.68593177522055e-05
7.95521939709139e-05
0.000111215540868513
3.74944398530964e-05
5.33445222275577e-05
0.000114441479335213
7.32607870341947e-05
0.0001271934774413
7.98639240288073e-05
6.92654650493677e-05
5.82288427832084e-05
4.72226209996905e-05
6.37894784321012e-05
3.65284665809226e-05
6.21054361769153e-05
0.000106726729663503
2.35036416216454e-05
5.49396322165603e-05
4.3332025435222e-05
4.24765184230759e-05
2.85527500633336e-05
3.48653023337687e-05
7.79892511283592e-05
9.16976970381662e-05
5.42570374512374e-05
5.14255880771037e-05
1.17411020948805e-05
1.92328752167676e-05
7.72555372554478e-05
1.28112300219278e-05
4.49906780632943e-05
8.86428629823222e-05
1.60624482866586e-05
3.48497594760607e-05
6.37402379029841e-05
9.23840876837474e-05
7.0681516192365e-05
0.000108299966722382
2.64483176018325e-05
5.3723920135046e-05
9.24120576040288e-05
0.000151930704879621
8.05207983793192e-05
7.52965898477528e-05
6.29998366056151e-05
4.97864002451691e-06
8.80885374283279e-06
7.27805720174499e-05
5.07045198967818e-05
5.95919028332371e-05
7.73898036183502e-05
8.07943039307237e-05
9.44472478539207e-05
7.55999872427093e-05
7.9020169095554e-05
0.000105662575023438
5.10202521001374e-05
6.25277267328851e-05
0.000107833167885985
6.00356349095103e-05
-5.24285422297235e-06
6.12593209445458e-06
2.59623133571891e-05
9.8553207679421e-05
2.34953342124501e-05
2.23011214452269e-05
6.64473524065096e-05
-2.77825615055332e-05
5.45599967554134e-05
1.23214894112138e-05
4.40203277208864e-05
1.53139165298729e-05
8.26655644546564e-05
6.85260097270452e-05
8.57249824154964e-06
6.78739956945426e-05
9.16210271038208e-05
9.03434750599507e-05
7.26348057218855e-05
9.02636383610496e-05
3.4155123008296e-05
7.34300391619409e-05
8.91855914702829e-05
3.22080379568635e-05
8.41522156324391e-05
8.34953442735614e-05
0.000110377123264006
5.27419269938673e-05
7.25060429483976e-05
8.13515581029881e-05
7.81838358277377e-05
7.07740166737296e-05
0.000103848186278281
3.99291334410527e-05
3.22348508498225e-05
9.61496811721168e-05
8.61481541747786e-05
4.70104770047977e-05
9.83385889998049e-05
9.04820700579781e-05
4.43081943236891e-05
1.78429695618861e-05
0.000154363383714838
6.22738770613231e-05
1.29250394243682e-05
1.59763807511323e-05
8.60946354255857e-05
1.30096052810603e-05
7.76202226475296e-05
0.000107337754599096
0.000100138603966119
4.84322842271416e-05
6.28182508871469e-05
4.91835659307812e-05
5.55951583231913e-05
6.56531974071069e-05
6.96348200613813e-05
0.000103456935265985
-1.33103227105644e-05
7.96193526986233e-05
4.60336453141063e-05
7.68254885679026e-05
2.33519905687204e-05
3.43006949172323e-05
1.67518325788443e-05
7.15250489049541e-05
6.41334246419599e-05
5.94490576907569e-05
0.000112715854212551
4.26188627033194e-05
6.65557372316063e-05
6.9443362953686e-05
6.56171885703115e-05
9.2192546646498e-05
6.97590465570427e-05
9.34769080729594e-05
9.19875364297724e-06
6.27645151649829e-05
5.64349456734527e-05
0.000110853572976835
2.56736713400985e-05
3.45760309427214e-05
7.10449895320057e-05
5.04050489138102e-05
2.00428428080954e-05
5.36323594093234e-05
7.76962456304779e-05
3.69539994475035e-05
5.65686715757431e-06
6.67974920347261e-05
1.45742664634815e-05
-2.84972627321273e-06
2.06163659961299e-05
4.24261534361913e-05
0.000122297257892875
3.23459389182483e-05
2.41280748536963e-05
2.54619319770255e-06
0.000109530080173187
0.000103462020118646
6.63135442632922e-05
6.68039962187785e-05
6.63470506790956e-05
6.04954930269343e-05
2.49305932614466e-05
8.31428340758806e-05
5.19601489662357e-05
0.000103571585589263
9.31289340165993e-05
9.51238459924947e-05
4.28111028299477e-05
8.78862851563067e-05
0.000105349812620915
6.95429779813232e-05
0.000128602427384845
1.73717342082878e-05
2.71270878653788e-05
1.07756897771003e-05
6.52466919798047e-05
1.36034202799422e-05
4.89895156452023e-05
-1.7887896894444e-06
2.61811430852088e-05
4.70370604029861e-05
5.65999930173113e-05
2.21337229941405e-05
7.23483796090605e-05
8.8498684195506e-05
3.08737933609171e-05
-4.54976827811729e-06
2.84604978147615e-05
8.37124092061048e-05
9.75545467164997e-05
8.32819539212769e-05
-9.40229442240314e-07
1.39562636165268e-05
5.53557058840053e-05
-4.45661908247005e-06
6.69109827085945e-05
8.65305186275603e-05
7.69015780225431e-05
0.000122660746546755
5.54646345012163e-05
5.9722672242224e-05
4.75535734627008e-05
-1.09837183019291e-05
0.00010948577816691
7.56098999712125e-05
0.000111340360733669
2.6400773995743e-05
5.16004770298398e-05
6.02756787842318e-05
4.25404078927293e-05
1.54563711996535e-05
2.25087917122708e-05
6.12184594130605e-05
1.47391268905436e-05
7.12249667837497e-05
3.77292201593781e-05
3.88685636151763e-05
0.000107828384019115
0.000113670728390823
4.48502705471345e-05
5.43397250537423e-05
7.2824667196648e-05
7.85674632114697e-05
2.45421093446058e-05
3.73321788592785e-05
4.18223389137728e-05
6.47238204082276e-05
5.11960882290142e-05
7.69885781865996e-05
2.9896703240499e-05
3.4869658422703e-05
8.75507982141854e-05
0.000112952105142145
8.24952565048479e-05
8.21594385928653e-05
3.51160903756046e-05
7.76551414804354e-05
6.82547511153453e-05
4.21939645201832e-05
5.80593065075949e-05
7.92447359867368e-05
0.000107360027352244
7.14029603609512e-05
1.44733027288318e-05
3.39789420956785e-05
0.000111809599066959
0.000139454914163372
-4.43959503660618e-05
2.13209649865569e-05
-4.48903170404606e-05
0.000110897393201871
4.9391115226778e-05
7.02658218737329e-05
6.3774836193945e-05
4.0776037700814e-05
1.86218669970027e-06
6.50230468397237e-05
4.28108818588889e-05
1.16951629850987e-07
6.97665228102072e-05
6.56780006462633e-05
3.43007191107876e-05
0.000119474913790571
3.8774914832161e-05
0.000105587753612818
1.0713687207867e-05
8.00490661238762e-05
8.33400412916411e-05
6.85831234152331e-05
3.39025544292047e-05
2.3174943825538e-05
6.58305251003493e-05
8.37674953860963e-05
7.78081067479686e-05
0.000109096636243498
1.73338496300668e-05
2.79652988270102e-05
3.05532209662736e-05
6.58733616622485e-05
2.18997755080239e-05
2.33519676654853e-05
-2.1175479840326e-05
1.51662051614652e-05
0.000101266987116302
6.1071188575705e-05
7.96941913133976e-06
2.99737422190778e-05
7.33950338819702e-05
6.52268389491718e-05
8.33713425911746e-05
-3.4303180782316e-07
5.20446397578397e-05
6.92919739530773e-05
4.82743586783128e-05
6.80372265772527e-05
1.0167779901682e-05
2.7227582711285e-05
9.2031830375567e-05
3.99500881952234e-06
5.0302262112553e-06
7.07936248073542e-05
3.98221220133462e-05
3.37433559611331e-05
5.349537129288e-05
5.24406272339917e-05
3.60447362355216e-05
4.05090581683394e-05
3.34041265866482e-05
4.72099597478433e-05
6.20675172767318e-05
4.42185708819529e-05
0.000124650071515056
2.96404111688177e-05
4.01925335952746e-05
5.12558739005984e-05
0.000130472137504901
4.44952316669583e-05
2.30118466667739e-05
3.64179724112033e-05
4.0766365853423e-05
1.30503121151332e-05
0.000100966374843007
3.94239444591932e-05
2.80593480741528e-05
3.21310173074009e-05
0.000100820191751165
6.72537538837976e-05
4.83218174284584e-05
-1.87872928815737e-05
8.07429465613495e-05
8.8991315244649e-05
9.83063255440699e-05
5.57478151055384e-05
9.94541902950453e-05
6.62763058620038e-05
1.16214548356816e-05
5.81945086002816e-05
0.000142098922479552
7.66270698883839e-05
7.59857727139716e-05
4.04343058333204e-05
3.90582770124979e-05
3.93481195540481e-05
0.000118565520569792
2.20463519194166e-06
6.30499500292457e-05
4.53214883475335e-05
0.000141069783249514
4.37172902634613e-05
9.38872894121449e-05
7.42719939695855e-05
5.30153310619535e-05
1.34406547700525e-05
4.33877160688175e-05
7.97037035045319e-05
8.09241341429848e-05
6.56851808834487e-05
-8.11533252736757e-06
6.42371191868489e-05
1.7422110933963e-05
3.22177276001775e-05
2.00433948947608e-05
6.44516384837614e-05
2.08775066201413e-05
4.59062648122459e-05
7.80309651333901e-05
8.92131056920349e-05
7.93260766104632e-06
3.98700920858602e-05
9.26628384352815e-05
2.20788235287772e-05
8.89837017175536e-05
5.18713901466855e-05
7.36613897997275e-05
2.77756570638724e-05
1.88395601555479e-05
0.000104582003883502
8.37179003991421e-05
5.16947928549606e-05
-3.17743160154688e-05
-1.27412706340272e-06
3.69201474054859e-05
3.45115413368343e-05
1.54681196977667e-05
6.74578581742273e-05
6.80814468141471e-05
6.20592416891711e-05
1.8074927396838e-05
8.18262084003372e-05
8.61629135567438e-05
3.17500966738566e-06
9.46897123703268e-05
7.14297566392411e-05
8.44225417175447e-05
5.64094480734806e-05
0.000127189433807451
3.37692084732962e-05
2.29561532481701e-05
3.08398247900625e-05
8.86955694823587e-05
5.94798484831628e-05
9.7429203138779e-05
6.82166701996662e-05
7.30711644105065e-05
3.75798493367949e-05
2.53640301888499e-05
2.60679914555502e-05
4.85200421222093e-05
8.63265977612342e-05
8.14656062332378e-05
1.88546226737103e-05
2.99082031328377e-05
9.93824733898598e-05
8.41409692780102e-05
7.43065515111495e-05
1.15203080426413e-06
6.58352813391292e-05
6.09210253536583e-05
2.61575646185439e-05
3.05153816398719e-05
2.74461719460728e-05
-1.16510200662964e-05
-1.35841164486973e-07
5.12392384105226e-05
0.000100331544835988
2.25593636081221e-05
4.60610652657326e-05
2.2437415360428e-05
5.87942861571168e-05
6.94607068556818e-05
4.78955780892102e-05
7.15078053616197e-05
3.76498339665485e-05
-6.51540747439249e-06
4.47550383360939e-05
6.40648811268266e-05
0.000130407955865701
6.04266389869488e-05
4.85151371603162e-05
3.59869997460198e-05
5.84690963956679e-05
9.64932331954255e-05
5.39053841303647e-05
8.11117274781458e-05
8.03636113204591e-05
6.62722040470716e-05
4.30759340962904e-05
8.32315088073341e-05
-1.21664169239374e-05
6.15403574557605e-05
6.78672236467641e-05
1.35921669153953e-05
9.94440053823175e-05
5.81701869021615e-05
0.000116049657044271
8.81422037833156e-05
5.17163244572556e-05
7.24494447666544e-05
8.05743850762012e-05
8.36589965313565e-05
3.47783070553563e-05
6.33956243490797e-05
4.52663889705022e-05
8.38550303650984e-05
4.1651801519721e-05
4.93720804875159e-05
8.15627131260435e-05
8.62341577554018e-05
0.000108143053600724
4.86422335532035e-05
9.08851900817764e-05
5.14862183370959e-05
1.58656114987564e-05
7.40634799507367e-05
2.14903901674207e-05
5.10808208940129e-05
8.26318473435997e-05
4.59376149210422e-05
4.96909719708629e-05
6.46958918609019e-05
9.97585460936396e-05
6.43321321932244e-05
8.68371890260603e-05
5.13197518062149e-05
0.000111325831451509
5.44283479292894e-05
3.87473786596243e-05
2.26089324483667e-05
5.43950223834293e-05
0.000142867050724138
6.77971239470863e-05
6.18706842215879e-05
0.000130139873072833
4.56235179094814e-05
0.000118106593019488
5.22187085433752e-05
3.7332155006242e-05
8.29783050035539e-05
9.83251534477005e-05
7.05546662421929e-05
1.12957464992682e-05
2.40174908946082e-05
3.3372300090359e-05
2.74837809258346e-05
7.98545191244787e-05
3.27205762316622e-05
0.000109207764115535
4.42660108186901e-05
4.50361112771119e-05
7.11471119824654e-05
1.79503106178132e-05
7.86862355607055e-05
6.33645919718223e-05
1.16316855300683e-05
3.62196532545385e-05
5.20231788115442e-05
-1.22380842691097e-05
9.42776131790576e-05
2.40921658423843e-05
5.16682957857282e-05
8.5536222252435e-05
5.52899057226246e-05
3.10076305275943e-05
3.09870535004766e-05
0.000105306017243061
4.44317947097581e-05
8.12350931029881e-05
6.05966955855674e-05
5.22541512769065e-05
3.68528413461764e-05
4.10266688414975e-05
3.82076204307658e-05
5.02590043071664e-05
1.55822775096603e-05
0.000102675941557892
2.68893798006024e-05
5.62972268719719e-05
6.77509460369247e-05
6.31395000424753e-05
7.48232028564031e-05
4.40288843529122e-05
3.40456780668603e-05
4.647271707813e-05
0.000147022923742896
2.90695539680415e-05
1.89320043474847e-05
7.32447794828948e-05
7.92730827693395e-05
3.93736091399313e-05
5.1289896908406e-05
8.16010241254288e-05
3.97992036651191e-05
9.74304107444154e-06
8.92526250985947e-05
4.26790291942498e-05
6.1227182564135e-05
0.000128597183336812
5.65098502998494e-05
9.59883409855607e-05
1.48156162876533e-05
2.11332370133913e-05
6.64987738701357e-06
8.70679640389309e-05
5.21827214561528e-05
8.7109004248748e-05
-5.99080369791849e-06
8.44476317141488e-05
6.83478674042536e-05
4.83044107832945e-05
3.8687159706621e-05
-7.15791722485573e-06
-1.61893921912705e-05
0.000108109134072302
8.08048300467868e-05
2.80069876000937e-05
1.85357943519251e-05
9.49746093917719e-05
7.47863757178245e-05
3.38353350120571e-05
3.59389314699301e-05
6.10562968154207e-05
7.40415976701507e-05
4.82486558616782e-05
1.46167724634265e-05
3.54313106565685e-05
4.35859069698449e-05
4.28037947203787e-05
3.24006709153832e-05
4.82391503527514e-05
3.28447388821277e-05
5.35612140883454e-06
7.62349825780033e-05
5.30333939032722e-05
0.000119846798737702
5.60857548692213e-05
4.47560567523809e-05
9.96549128116334e-05
2.14976736984919e-05
3.30100586880913e-05
-5.63947699562582e-06
6.84251273132956e-05
8.89935952753437e-05
7.40016099814562e-05
8.51755498405678e-05
2.11451346721269e-05
4.1585182511083e-05
0.000127561401888074
6.41889701313668e-05
1.79088817393452e-05
7.07340302892013e-05
5.7556328518573e-05
1.39216613903366e-05
0.000123237349973014
1.51916630483614e-05
7.24749464667807e-05
1.12055865320918e-06
-4.23025598787477e-06
5.93047287240032e-05
7.45931442170318e-05
0.000118469324632019
3.05863166983373e-05
7.61127768776089e-05
6.44781631388536e-05
5.38481607649901e-05
7.17328416101361e-05
2.00155865274452e-06
8.76042031983858e-05
1.62656603325225e-05
4.3459948873149e-05
2.80087188537513e-05
6.57500128145135e-05
4.19378930639281e-05
4.06551678874032e-05
9.97182105064468e-05
3.68072244984851e-06
2.82557077265986e-06
2.13377156851422e-05
7.75621994910379e-05
7.86950586956187e-05
2.96263377439791e-05
6.66636867872927e-05
6.30432028208463e-05
2.52520089278774e-05
5.19816090470918e-05
5.6286002435635e-05
2.45945302361134e-05
1.85238660954665e-05
4.67825810979696e-05
1.45154798790525e-06
0.000111385266998211
1.70941667161747e-05
9.2632802736955e-05
2.66912857544816e-05
6.67398499881086e-05
3.25576852201103e-05
1.85526265774711e-05
4.49620971227332e-05
5.91781568025737e-05
5.95244936612713e-05
4.22656555960427e-05
7.24928497153438e-05
3.82271184552146e-05
1.04028423705504e-05
8.02588527862783e-05
2.98447573223487e-05
8.97073148385343e-06
2.93828262081316e-05
8.80054623575055e-05
0.000112112773918459
2.51589344335673e-05
5.52135994814262e-05
9.05013372049416e-05
-7.79565957774271e-07
4.8941147805969e-05
5.65312492099944e-05
6.78345936250215e-05
3.19072438719337e-06
6.23675135900181e-05
2.60270951362432e-05
5.10739632748869e-05
0.000116784303629919
5.05887438067846e-05
4.50635336697864e-05
6.0904155381994e-05
6.16353425192636e-05
2.17975852163519e-05
2.59667175065239e-05
9.12753724545248e-05
1.4610694654384e-05
5.04441147105636e-05
1.13988871121994e-05
4.05818835422962e-05
0.000120484883430594
0.000123915759033054
5.69370362507659e-05
3.01967905250174e-05
7.71500418256508e-05
1.12938356285482e-06
6.69594427639654e-05
0.000107589587085053
6.94827967308407e-05
0.000108137311933699
7.54166882725345e-05
9.90642739233386e-05
6.21073775203164e-05
6.04161916887099e-05
6.11986112073857e-05
7.25967249073896e-05
3.73776316357094e-05
5.24591574414932e-05
5.78894748919758e-05
0.000111074996762988
0.000124109396612838
5.2383314567703e-05
7.37184468873654e-05
2.29839711349132e-05
4.02312738401175e-05
0.00011647360798995
7.6068284915204e-05
7.42094947499007e-05
1.22924572508998e-05
4.64743698141256e-05
0.000113505568175121
4.05271918081154e-05
3.58205766165315e-05
6.78776919134297e-05
4.81696617873505e-05
9.63479330228578e-05
5.64069817339545e-05
5.98360818281906e-05
5.12915693384414e-05
8.74576365672318e-05
4.89238834232101e-05
0.000109650230860415
9.07378093139671e-05
9.06242711861139e-05
4.32542432624543e-05
0.000107764462669815
9.13636279183441e-05
9.04665409855758e-05
7.34275035609148e-05
4.89385529223831e-05
2.59976682372045e-05
0.000145632995237729
7.14503187739933e-05
6.97580048545876e-05
5.78188883734455e-05
0.000103380535693544
4.38501170837936e-06
3.69609747126357e-05
8.68081698146016e-05
8.32721566860849e-05
4.76487133633787e-05
9.17788218514254e-05
1.89282792452935e-05
1.7549938981093e-05
7.34908922431477e-05
6.86152517452389e-05
0.000110023447047843
4.59267028496042e-05
8.54683647713883e-05
2.311855688087e-05
6.5227895569815e-05
9.07332792098822e-05
4.32507346335224e-05
7.10493895633736e-05
5.69897953366182e-05
6.2910279089238e-05
6.14076530643112e-05
4.46417888653635e-05
2.93503225436305e-05
0.000117930906770907
3.60146790190683e-05
6.36166137433034e-05
0.000110868629004008
5.74196561873571e-05
5.77273302575565e-05
9.90552388364228e-05
4.5923242531265e-05
2.7010801706032e-05
0.000114470760609791
6.81657889363317e-05
1.58155405895545e-05
6.54516459024135e-05
7.02566442895776e-05
4.74244253824936e-05
1.85463631676213e-05
0.00010322357547166
6.45728932124651e-05
1.12028146877897e-05
2.78025976739248e-05
7.73577063353316e-05
6.52034047042404e-05
8.79063926098937e-05
0.000100284929608289
4.00202005957721e-05
8.39066933939152e-05
7.16564751725096e-06
5.42663451781145e-05
2.85792214796093e-05
5.35308726706677e-05
4.02820729840968e-05
4.15727422789965e-05
6.63202073016065e-05
0.000124017468697517
2.68175558561846e-05
3.45343342330011e-05
6.835077203774e-05
6.74015318075956e-05
5.74563035209256e-05
2.90288396041674e-05
7.71384818256847e-05
8.24115925496308e-05
0.000142189071649627
6.16907765964923e-05
2.49196377470269e-05
8.10964029334359e-05
5.02768822305816e-05
7.03081608742068e-05
4.30281864579853e-05
4.83901013556689e-05
6.11757649456333e-05
7.93492839552926e-05
9.14959530035086e-05
6.99991743038504e-05
1.14553045258625e-05
3.11501197030075e-05
1.57621138967624e-05
6.41770317670468e-05
3.30373919517171e-06
4.67733520125562e-05
5.73335765625419e-05
8.72080834981078e-05
2.89522696715578e-05
2.78931621511795e-05
5.18427836961514e-05
7.08348515354963e-05
5.87075756052474e-05
0.000105388646071156
3.50383562407197e-05
9.95207478149815e-05
5.09721572457477e-05
4.78644187477245e-05
-6.64945150649216e-06
3.77529729907791e-05
5.04931053954867e-05
5.3574217612518e-05
6.95677211064467e-05
4.88378258321526e-05
8.64412333701202e-05
4.33438850099511e-05
9.37712045806577e-05
0.00012542263000452
3.95319642561619e-05
1.11250232243503e-05
5.54348514949276e-05
-6.37044260366152e-08
6.33435730429737e-05
3.90549358105931e-05
-1.70219360349494e-06
4.98509010926827e-05
6.71826617173396e-05
9.69326144344878e-05
-1.57629011474875e-05
0.000112599050931592
3.28576638141975e-05
1.29689846738402e-05
5.66485026410132e-05
7.26529429385059e-05
4.50619383783096e-05
1.83506426534906e-05
9.05894120202451e-05
4.58232293734399e-05
4.37690544384281e-05
3.01733547863553e-05
4.65265721476881e-05
8.66710713339746e-05
3.48371630304707e-05
2.10477811410366e-05
0.000128123241772262
2.55465586247724e-05
5.75805760156695e-05
5.79927906764922e-05
1.60252525868464e-05
9.39203471858135e-05
5.23069657100812e-05
8.66077353983769e-05
5.73927752171979e-05
8.26640967702928e-05
9.06938037040375e-05
0.000145386097743464
3.11106566829479e-05
1.85224128560101e-05
6.66905841321338e-05
7.60678550028676e-05
1.82426815516286e-05
1.04576482717389e-05
5.4916828209193e-05
3.17950559826229e-05
9.39118778708686e-05
2.21068224217225e-05
4.98334039773643e-05
1.83489393100834e-05
6.32412733697729e-05
4.03936700447666e-05
9.32089726967596e-05
8.78336784268886e-05
8.38169539068263e-05
5.71017955184046e-05
7.28119159155032e-05
0.000109781763400857
-3.63624669377342e-05
5.66534023923882e-05
0.000105716440102009
2.67281708436877e-05
3.58609987916323e-05
0.000106796166951432
6.63054492615343e-05
2.70479753633195e-05
7.34475253103608e-05
6.37447140934643e-05
7.18872402028261e-05
8.01615084607371e-05
-1.93664398930882e-05
7.77162411757564e-05
4.64693773664102e-05
5.01239791221146e-05
3.92713510108873e-05
6.55703239854795e-05
4.93013871707839e-05
3.8332674433759e-05
4.57509164736371e-05
0.000118978047340691
4.04468765980612e-05
4.42739788468686e-05
8.66043492549355e-05
5.93612191288944e-05
7.88652656112654e-05
7.97469014667442e-05
3.16100387602354e-05
3.67913164273501e-05
4.18231685088934e-05
9.19283260697017e-05
3.4933049548402e-05
9.72075748416165e-05
8.53859929006655e-05
3.38712148103553e-05
5.25433485928743e-05
5.91155863591133e-05
6.4595259756455e-05
5.10587714568726e-05
7.44888289031969e-05
5.74184554779466e-05
6.03513940097632e-05
4.41683248014439e-05
0.000116703043233649
2.81164259084401e-05
4.63727345001739e-05
9.08440131721618e-05
2.45831986857916e-05
6.07733605539032e-05
3.67748350446846e-05
-1.13199601500501e-05
5.0080704878565e-05
5.9168989916065e-05
5.06932426228859e-05
0.000100708046869802
4.91569223059964e-05
5.7218033461217e-05
5.89338986623818e-05
6.50031689027478e-05
8.02556761387458e-05
5.73274281723016e-05
4.16114192340569e-05
8.40762904117978e-05
9.99955764403352e-05
4.8049506329954e-05
7.07491759996334e-05
8.76372339049177e-06
4.89356773571733e-05
5.79170233271105e-05
7.76706291492613e-05
3.02754474731558e-05
2.6593641240545e-05
5.83128843076508e-05
4.67306928722155e-05
0.000119126892785002
0.000114293786493769
4.71377613341977e-05
0.00010326876116799
7.59944435951719e-05
-1.05983589278185e-05
9.94219882218626e-05
7.07852480700749e-06
9.52289933692752e-06
-3.61548890595404e-05
6.08803384460262e-05
0.000102476622715722
7.13366000400431e-05
0.000129221593560514
3.07569768617737e-05
-1.07232493475218e-05
3.667552919232e-05
7.91861609199948e-05
5.74926989533474e-05
5.93898562398478e-05
6.81241761670263e-05
0.000102856713858439
5.28037330381774e-05
5.98810099527261e-05
6.68927510933133e-05
5.32341065506349e-05
7.82096166948985e-06
6.77320977501288e-05
3.37194052545609e-05
2.11719255810259e-05
0.000118499780038473
2.38418932485266e-05
6.87422809715402e-05
4.47952899150929e-05
4.74891622435948e-05
8.5573347556394e-05
8.31092984498832e-05
5.4274901805601e-05
8.0140164164879e-05
8.95586082137112e-05
9.30876230794936e-05
7.4838610346445e-05
5.93192887800159e-05
9.19099094041376e-05
7.25824514995893e-05
6.10366162926575e-05
8.31542838169392e-05
7.28356934827306e-05
5.80645138464375e-05
1.79159572298976e-05
1.99235315839074e-05
3.42079746136032e-05
6.6125414137784e-05
4.33376053985888e-05
7.40608697677814e-05
3.97659048589274e-05
7.8752882682794e-05
3.23472815701961e-05
8.57456704283649e-05
6.90710055195741e-05
2.86876056792587e-05
1.02802974782486e-05
2.5005959152135e-05
9.48843612816233e-05
6.20943255754692e-05
-3.13552564393027e-06
5.25512131008631e-05
6.72934124368084e-05
3.92010401182852e-05
9.71980756338114e-05
5.94801851840499e-05
4.55076705855846e-05
4.69768330760137e-05
9.38450102547673e-05
5.74724091109247e-05
6.45409635220336e-05
4.23012284418856e-05
4.99020348585449e-06
0.000116191468316364
1.9609816147756e-05
4.05334993349335e-05
0.000106728529781702
3.8237127218968e-05
3.55999680582273e-05
5.63283450017949e-05
3.05416843457222e-05
0.000143105012766852
7.86736434454805e-05
6.25563114665227e-05
5.18807451593605e-05
2.88536165888933e-05
0.000109234820842177
0.000100313283689022
4.02369149911452e-05
6.10573285560658e-05
4.33271964727929e-05
7.95975478463585e-05
6.23983277598214e-05
1.06952340742689e-05
9.91026623060401e-05
5.60586838954253e-05
6.57761932482109e-05
6.22300627254938e-05
7.37935711272014e-05
7.34939591156544e-05
1.71262624181928e-05
4.77620245121507e-05
7.86450195145574e-05
5.61748784909977e-05
1.88782161353909e-05
4.65493635490545e-05
4.75587767405727e-05
7.85889985873507e-05
2.51924864149795e-05
-3.35526478990819e-05
4.45360400657258e-05
9.39474825032486e-05
0.000113749053454544
7.32971655574372e-05
7.80856297981841e-05
3.75076727104795e-05
1.53586541243577e-05
1.57514533674905e-05
0.000124798408443208
7.83865141761944e-05
9.93156465601029e-05
4.22415817631485e-05
3.18256940976696e-05
0.000100083630566338
2.64166330100039e-05
6.45714890494801e-05
4.66837757702105e-05
5.53303889982314e-05
4.44799139609508e-05
6.76959052247973e-05
1.51502684375347e-05
7.49810286550844e-05
2.48122928648316e-05
9.15336809466952e-05
6.58592699255754e-05
1.67600378668479e-05
8.40551181157346e-05
5.9091614455556e-06
0.000127850014677068
5.36435567027041e-05
8.94008239851539e-05
7.24032856742766e-05
0.000149288513161513
6.71508931648036e-05
0.000110789307149302
5.04200095511901e-05
2.18693563892507e-05
0.000104015146586339
5.43812985474203e-05
6.20778396527892e-05
6.93065340735701e-05
3.24625544251989e-05
1.63342599492208e-05
9.06208270868947e-05
5.22328959687865e-05
4.47265087995555e-05
5.29430039660086e-05
6.09668869450136e-05
3.59382751090286e-05
7.19225761082061e-05
7.44218406036971e-05
4.92149479300657e-05
4.55200920818843e-05
7.00213866358199e-05
6.65673463003955e-05
4.48822853450352e-06
1.43509433111565e-05
4.10934913721822e-05
5.77640988227805e-05
8.69380054741808e-05
5.03035504851279e-05
1.52276159583099e-05
4.8023967867912e-05
7.79659330627598e-05
3.26082485946699e-05
8.29229501518754e-05
0.000126405993059849
3.3665785645515e-05
3.83869693510717e-05
4.58795003219933e-05
5.80558684082971e-05
7.03511974081686e-05
8.80094634100934e-05
8.30241538290063e-05
6.64994733401474e-05
1.41244793415468e-05
4.08954396748058e-05
3.27027646122922e-05
8.30469073670085e-05
-1.15371795716346e-05
5.44252727447041e-05
7.17133750525018e-06
0.000109887337442015
-1.49133059554982e-05
6.50137911892012e-07
2.67854478640789e-05
0.000109163917656481
7.88311145094234e-06
2.32626700007853e-05
8.76085244768326e-05
6.98041773396454e-05
0.000106642558229906
0.00010202776230952
8.39186453907088e-05
0.000103208582129401
2.8012345987183e-05
2.97823984106749e-05
3.78735994423806e-05
4.02426519062925e-05
7.34752353916978e-05
7.81817704093256e-05
8.73293213738602e-05
7.83437806564034e-05
9.73625250446179e-05
4.14685420608658e-05
3.70032713088393e-05
9.35772237832592e-05
1.18566213115357e-05
2.40457503474077e-06
8.80479103473267e-05
1.81041248840266e-05
3.24072217600529e-05
2.9885870857696e-05
7.29610336826119e-05
8.12930824321906e-05
4.1429646476097e-05
4.09248348224799e-05
7.95653513838896e-05
1.8888538984867e-05
7.77675241826319e-05
7.10380810650238e-05
6.02921782559784e-05
8.52646676659467e-05
6.81670818232228e-05
8.16731523229891e-05
-2.03550577057163e-05
-1.47676032250186e-05
6.67723544791845e-05
2.5721986377594e-05
1.7951672384869e-05
2.2602668464797e-05
6.14528671355778e-05
5.40395993407823e-05
0.000134141966920008
7.05812122194465e-05
0.000107850848580797
0.000137540546715077
7.85297169426002e-05
-1.60149055245796e-05
0.000112300651408424
3.92362828566913e-05
8.51727109696561e-05
7.56201200692647e-07
0.000117807050794701
5.34271968684148e-05
5.97684075557517e-05
0.000153240050878257
8.61801909360022e-05
1.89233379037032e-05
7.37085293977438e-06
8.97585678956016e-05
3.84317161517742e-05
5.99882941013257e-05
5.37709191888719e-07
5.20273234181252e-05
7.25264592453295e-05
0.000108474452872545
7.3879354617714e-05
8.14011759875834e-05
7.9731601198038e-05
3.59289236892346e-05
2.63437776502546e-05
5.08974763872052e-05
8.73192197163887e-05
5.98799096700192e-05
5.79224227941908e-05
1.11618901173565e-05
8.62907761220923e-05
2.21648564150605e-05
-1.29100612436561e-05
2.3001958199029e-05
1.47434959768366e-05
6.2100737638087e-05
2.68153384696079e-05
0.000109204498679377
1.31163601220935e-05
0.000103194763902786
-3.03977927347724e-05
9.13682871538757e-05
2.10338617463435e-05
4.72465618103441e-05
6.22746699557282e-05
3.49622896183265e-05
9.75665885193949e-05
8.86140495537879e-05
2.58553605547253e-05
7.50816356232098e-05
-4.00040288138418e-05
2.22059983838312e-05
2.9508602554714e-05
6.61325581391003e-05
7.20906466965927e-05
0.000125135357469103
8.32074621310303e-05
8.41689245772827e-05
7.54819027438207e-05
4.99874550258207e-05
0.000100770317445835
4.68755285352239e-05
3.7135461643504e-05
6.4277012826877e-05
0.000101847075542902
4.0898806806685e-05
0.000102226142416223
6.17246641189607e-05
4.56418258152686e-05
9.54213535006962e-06
4.95317125071452e-05
7.0266599379364e-05
4.15424251553143e-05
5.27967085777727e-05
7.08521227725219e-05
2.96122425463863e-05
-1.15580925701291e-05
1.6331157611739e-05
7.04644233305935e-05
8.1050889805049e-06
5.88441264817538e-05
9.03842341946545e-05
3.17610591632745e-05
0.000107158542196468
4.93561978095522e-05
1.19740115372172e-05
1.52831745275137e-05
2.42420967994786e-05
5.51396627201332e-05
8.50610285125374e-05
3.8920854969033e-05
6.69434617728745e-05
3.68374916143085e-05
2.14207976089231e-05
7.59821093520325e-05
5.25888424134706e-05
3.27421455013808e-05
3.90525603774583e-05
5.47128470374391e-06
9.64883808676331e-05
6.86900243512814e-05
7.83608511019824e-05
4.81475204689848e-05
5.53908062272224e-05
5.86575170953283e-05
4.55769054386604e-05
8.61196703588104e-05
8.29140366950913e-05
3.35231461670739e-05
4.92805703791434e-05
6.90676507527626e-05
8.10587675276921e-05
2.77719594927344e-05
3.80326639438026e-05
0.000119572134324566
3.11421857651916e-05
0.000132506679481331
5.13859450469174e-05
4.65358274531425e-05
3.01490660093575e-05
4.63724270165829e-05
4.57322384004658e-05
7.6730548995298e-05
-2.43310764920778e-06
-7.44325713121637e-06
7.43367699828471e-05
2.22913752488933e-05
6.83573113479551e-05
1.33345847927609e-05
7.71219775039397e-05
0.000147786670004693
6.32386494207185e-05
9.57742393656995e-05
0.000118625153138536
9.12278392351565e-05
6.34571984570392e-05
8.05337948597283e-05
6.96866833076441e-05
6.31302250175167e-05
6.18752057741284e-05
4.68192909085702e-05
7.31857295630603e-05
6.43921194193988e-05
-1.64992810911995e-05
4.75973083008932e-05
9.25952818899261e-05
2.53709869225773e-05
4.44735163490746e-05
8.83341390141247e-05
7.7930777969181e-05
6.91266692779908e-05
4.09773042715996e-06
7.97681320287183e-05
2.53503487431678e-05
5.89728706516819e-05
3.87740026645777e-05
-1.75000853562109e-06
5.22843975954462e-05
0.000116738513703197
7.5999525909865e-05
5.01738030764575e-05
4.16841197383417e-05
1.77207073295068e-05
3.18921267125404e-05
3.81545046091651e-05
2.31021640746827e-05
7.98335804403479e-05
7.69861082856042e-05
0.000115803289537513
0.00010006445713107
8.83380258242352e-05
4.24017557497251e-05
7.48264357952658e-05
4.13193896437123e-05
7.88227461887478e-05
7.00085991614447e-05
6.22504315561066e-05
0.000110715919817122
5.77608981734322e-05
9.2958879389664e-06
6.225307423105e-05
8.53034614774058e-05
8.23838293070042e-05
7.21038136521732e-05
5.09660426897091e-05
3.54113950524059e-05
4.42030016224934e-05
4.24744798308877e-05
3.65944968728104e-05
3.0988861200472e-05
9.38328768072691e-05
0.000109596076491703
3.82072866819511e-05
2.92561464409704e-05
0.000110357319108994
7.6420128211934e-05
1.74452129040348e-05
7.60106668797531e-05
8.28216688788125e-05
6.87875752341404e-05
6.32224158604895e-05
0.000114734834022164
4.9934644209225e-05
3.81122904554266e-05
0.000114956606687094
6.32582949877948e-05
5.66753370412181e-05
0.000104788971449401
1.38859455457102e-05
9.03888947420646e-05
4.29115233528843e-05
5.14113856755595e-05
6.2785974907181e-05
7.79893758738364e-05
4.15859918437134e-05
9.87949261512675e-05
4.75449847085384e-05
2.0066680968695e-05
5.33148527879137e-05
7.6053681142705e-05
7.55662879990516e-05
5.45345845424879e-05
7.3994730981766e-05
6.46029649248453e-05
1.8213011917951e-05
8.74052014111651e-05
6.43475073028031e-05
0.00012746206114226
8.20307020493079e-05
7.31033551939457e-05
6.64078815193181e-05
2.94206564397126e-05
0.000106475972631742
4.53430889931694e-05
7.35016841875883e-05
-2.57040505174536e-05
-9.68106467813229e-06
0.00010723448991238
7.2392401473905e-05
6.13040412346911e-05
7.7736692870713e-05
4.29453708354319e-05
-5.99528398524851e-06
3.26108920887486e-05
8.73220479447149e-05
6.61196276297421e-05
0.000103257270094464
5.58158222525723e-05
8.28061423949139e-05
5.97767535321438e-05
3.77890843259514e-05
5.40494441640081e-05
7.8253087248671e-05
0.000119835020065621
8.55587370949856e-05
-6.04726016195357e-06
4.98079452942177e-05
1.2691122242059e-05
1.30314796089924e-05
7.25805285922806e-05
4.79643710452145e-05
0.00011545233532083
7.9035851646622e-05
0.000127805312944006
8.27488880667607e-05
9.49733714863906e-05
4.10762824658339e-05
6.16208132835137e-05
5.53442522672856e-05
3.93798929992104e-05
2.37617882432415e-05
3.28844077154694e-05
7.90574080664355e-05
7.52811153275012e-05
7.06790387770317e-05
6.50276260057144e-05
7.23629515871369e-05
7.69746006509687e-05
2.96904427231084e-05
8.37028992072648e-05
5.68566095850794e-05
2.35254703852017e-05
6.91867090166749e-05
0.000131401074002422
4.54575269104664e-05
8.62293910074445e-05
4.12201145244371e-05
5.88154282841973e-05
7.88718747999646e-05
4.50266845354085e-05
0.000103851558008919
0.000102138669967213
8.02916816747002e-05
7.59693209921589e-05
3.13265160756335e-05
-1.70162113047281e-05
3.01543196600963e-05
7.94722630824056e-05
0.000113822174778058
6.07759766081838e-05
6.43638832898369e-05
2.90641600408445e-05
5.79920740604664e-05
7.76249013573875e-05
5.96230860614132e-05
5.76083129824992e-05
8.686973883803e-05
4.85445871104862e-05
3.15244274776514e-05
4.56647192074686e-05
2.57033291174673e-05
5.298832336997e-05
0.000118659126949983
3.93595060040295e-05
2.49710244442623e-05
-8.00835838478805e-06
6.36487257894874e-05
0.000117187254507202
8.29842897184472e-05
2.97693917195436e-05
1.90807501559789e-05
3.62905658490251e-05
1.31306432059652e-05
7.43253377037317e-05
2.89705474968439e-05
8.10873310787497e-05
2.92386408408421e-05
7.99606394874233e-05
1.91431633973993e-05
7.02817322087854e-05
8.18690183679836e-05
8.34674010062439e-05
-5.9791488451384e-06
4.40809509640773e-05
9.32283859493139e-05
6.94883488614045e-05
8.01320217475582e-05
2.12241395699985e-06
4.12118053947693e-05
6.42919527657038e-05
3.66665131790867e-05
8.22048260378825e-05
-1.66699759245907e-06
4.14686848391069e-05
1.10846267720546e-05
0.000129395303427167
0.000115960159740942
1.17409496164344e-05
3.78633786122332e-05
6.44484245805979e-05
7.72256847975254e-05
5.37231120875321e-05
7.46542799805991e-05
9.60299467902111e-05
0.000100909847826234
4.64660826089527e-05
5.86197929338858e-05
4.93463069506891e-05
7.466412165956e-05
7.328815579162e-05
5.47369214923282e-05
6.95796231440026e-05
5.40466953061026e-05
3.42755796882925e-05
3.83487084886726e-05
5.89299127489832e-06
5.74728876776543e-05
7.93082023683546e-05
5.23677478611791e-05
7.53759498195823e-05
9.21593835305848e-05
4.86716966021742e-05
1.51354679466249e-06
3.53463271086222e-05
3.96482584152474e-05
9.20986717789832e-05
4.14525348153104e-05
2.48754625644494e-05
4.69978600494816e-05
8.89055014670171e-06
6.8329356825752e-05
8.06877335144748e-05
5.61931249687349e-05
5.97043408153445e-05
3.64007367331132e-05
7.75731624031121e-06
7.15288842307597e-05
3.9132843712755e-05
6.97225778852061e-05
6.15578042255089e-05
5.2559779213309e-05
2.18880576271462e-05
4.19668423312026e-05
7.86479361656548e-05
3.40933380217818e-05
0.000134310335452765
3.51185017983013e-05
8.7040894205615e-05
9.08066970948788e-05
1.40958590565582e-05
0.00010940783052002
5.53958124880911e-05
7.14856337775425e-05
0.000104975530591334
6.87549464345424e-05
2.87626424139109e-05
8.01157313245485e-05
3.62343471652823e-05
0.000104632223439868
1.8127021272998e-05
8.13124974517028e-05
5.44466965323829e-05
8.87439470895071e-05
7.77647896818919e-05
5.73897384997838e-05
2.57350424078277e-05
4.13228398274057e-05
9.22203225327412e-05
9.25283397530631e-05
-1.21707987612475e-05
3.35466411686134e-05
7.85171644469343e-05
4.8254582436108e-05
0.000101431512707264
7.68094942314173e-05
6.4866466923505e-05
4.06138374297045e-05
7.14088859412854e-05
2.41887778593046e-05
3.5414972349863e-05
2.15723904757278e-05
7.48459065501661e-05
1.13020160601904e-05
-3.66868792811326e-06
2.11440524846654e-05
8.52221844825466e-05
-1.93264356290455e-07
4.68721900673705e-05
4.26039212318712e-05
4.96413508487411e-05
8.9832470837067e-05
9.06631778719743e-05
4.01605514451065e-05
4.19470418718548e-05
5.56918744922663e-05
4.94829658718167e-05
3.09671435618929e-05
2.40976912924836e-05
6.13564741467222e-05
2.76133992647007e-05
6.36661625281734e-05
8.60887367466652e-05
4.78594558181409e-05
3.10061774007218e-05
-8.63856758205608e-07
9.45357922372477e-05
9.45514837250816e-06
4.98579918230831e-05
4.80023063357602e-05
8.20683976840694e-05
7.91916778059822e-05
3.67683328840344e-05
8.26631734618349e-05
0.000115511304758262
2.45641207659697e-05
2.93492443031416e-05
6.36149722891016e-05
3.96576953628368e-05
2.86294764549732e-05
6.0952629551032e-05
9.30000462407841e-06
4.40173225016666e-05
0.000105014712988228
6.90585954208642e-05
6.47793176357459e-05
7.23940516465287e-05
3.71906583128734e-05
7.18740089849874e-05
0.000100326717788175
8.10095384465721e-05
4.42936171142159e-05
3.18004266525274e-05
3.86517965371955e-05
1.19787807443314e-05
5.5043737786715e-05
1.55534581445654e-05
6.59347489034521e-05
7.80587976765837e-05
3.72868217453121e-05
7.78452810225265e-05
8.21620950501794e-05
8.97828869693405e-05
9.63622817609035e-05
8.25619738551305e-05
3.32231960410866e-05
7.18818946970123e-05
0.00011081530069414
5.37031822833506e-05
4.56013519484581e-05
7.34063071509032e-05
3.50238620128187e-05
4.05111797949468e-05
1.11013280688325e-05
8.39868208446832e-05
5.51424227906079e-06
4.58660753789813e-05
4.42514465220739e-05
4.23364256115461e-05
8.23657669895107e-05
2.91590593197205e-05
6.1917083868611e-05
1.46374051120569e-05
1.02218332305783e-05
6.53661494144469e-05
6.75265600605129e-05
6.82967336555263e-06
2.79490438490325e-05
6.97457316784542e-05
1.08133800221785e-05
9.45378363815152e-05
9.51450433082894e-05
6.6198108637865e-05
8.21195397086231e-05
-3.9963428893592e-06
4.11306486919364e-05
5.71548258077234e-05
6.85531188330027e-05
2.79861349516105e-05
4.34050742534895e-05
8.71111074056719e-05
6.35528511649877e-05
6.542296205099e-05
5.95667218703059e-05
8.65167770565101e-05
7.54268785050879e-05
5.09411529879827e-05
2.21302226590892e-05
6.28604424871018e-05
8.25635467489314e-05
2.66076542727379e-05
0.00012848424521673
2.82983730001376e-05
2.0245223452075e-05
2.06293678094336e-05
-1.36830605741591e-05
0.000119505613951633
1.70119139478146e-05
3.17476873828603e-05
3.59508494110462e-05
9.96126360150885e-05
2.28001392448912e-05
2.77174342906151e-05
4.59010652596773e-05
5.75350395328534e-05
7.90221361686667e-05
1.45737109858097e-05
1.81438686685564e-05
5.77695826017959e-05
8.08951708678394e-05
8.91419564876555e-05
7.73283580392643e-05
2.20095426323823e-05
5.13903311165808e-05
5.0014244707809e-05
8.65494743723625e-05
-1.42387091561288e-05
-1.38807020011061e-05
4.35730425903783e-05
0.000113134413460944
2.77371321570188e-05
7.59976263053707e-05
0.000111373651812435
1.04909708874938e-05
6.1129776564277e-05
2.63055277234006e-05
7.12556612759142e-05
8.85550533243221e-05
6.33233964222337e-05
3.25623003838729e-05
9.3908156975946e-05
-2.64737728165109e-05
3.9056665081646e-05
1.68146879694237e-05
4.95211001234981e-05
5.64894922375476e-05
0.000126145366560446
5.02162447407761e-05
5.20980178555999e-05
7.26178970375679e-05
3.99006680145702e-05
2.02032221613987e-05
1.37005890622628e-05
9.81589194959957e-05
5.99127219831203e-05
4.54469497892192e-05
3.89996622245971e-05
7.08804768858022e-05
4.14210134665735e-05
7.27725072042592e-05
7.37970479552747e-05
3.48480243834654e-05
9.17793940917562e-05
6.68731545019326e-05
8.88581904849849e-05
9.48303471632593e-05
0.000122112270355909
4.41108978603715e-05
8.64926095356229e-05
0.000117974999118083
6.45307985392348e-05
0.000106399646723303
-3.15771555923873e-05
5.06074151908264e-05
5.41350737992759e-05
1.68672307442202e-05
8.82383531730802e-05
1.797800300776e-05
2.67731316580137e-05
5.78889178582808e-06
-2.20125934227021e-05
6.21641062506243e-05
7.36740975608643e-05
8.61417063269098e-06
7.89589672333739e-05
7.93725125367118e-05
6.6800234207981e-05
2.79511833863727e-05
7.12887903195489e-05
6.21342638031239e-05
5.00412794848458e-05
4.56583483162174e-05
5.65677589246704e-05
0.000100628368452253
0.000139655233963226
4.76018273432482e-05
1.79850876903982e-05
7.40860751690843e-05
2.2635095876447e-05
1.93056897308124e-05
3.36973943520744e-05
4.24921500230347e-05
8.99413668352709e-05
5.40822297573321e-05
7.0603713290658e-05
4.48636269167411e-05
3.77852757298642e-05
6.09751357488479e-05
1.98191562630756e-05
7.51478786114279e-05
5.01766540259071e-05
7.64750813409069e-05
5.05572354504037e-05
-3.35166374122214e-06
6.7618568730082e-05
7.81843222450509e-05
1.11172543526642e-05
9.84796397446562e-05
4.77290232183885e-05
3.44893727084259e-05
2.80579634496661e-05
0.000102375959861775
7.99752975337042e-05
4.34659113491829e-06
4.52594246676573e-05
1.86726000211854e-05
6.76855606849885e-05
3.62747591853466e-05
5.51437045030296e-05
6.276041011374e-05
5.49553327676769e-05
8.49427315806378e-05
-2.29831898949404e-05
4.36709248761593e-05
0.000110106759528661
7.28985021617352e-05
8.03799114527821e-05
2.43887213486862e-06
4.273232304498e-05
8.18936118300178e-05
9.23204199742245e-05
9.09399917208027e-05
8.61470413251041e-06
8.77494858829191e-05
6.99749011806241e-05
8.58728801384016e-05
2.30176134811646e-05
5.9624656398209e-05
2.95773171164855e-05
0.000116280178030192
4.77062441651697e-05
1.11955055495334e-05
3.11838620505869e-05
6.8559732935018e-05
0.000128094601775307
8.29895966170728e-05
6.47399006229248e-05
1.70308130636485e-05
0.000132808894604956
5.89248657641869e-05
5.54188933376632e-05
8.99286160391919e-05
8.53522503063274e-05
7.92048854925758e-05
4.98243277964189e-05
1.9292204400698e-05
5.95123960363066e-05
6.99477793436198e-05
6.6252223191613e-05
5.38219387944916e-05
2.84870668419205e-05
1.51482657673974e-05
7.62123011834948e-05
5.56405776509087e-05
6.69990634598417e-05
2.47215971485058e-05
0.000105026909450153
0.000103815939173156
0.000133853530914806
7.95833035670268e-05
5.96568141519805e-05
3.98358920244241e-05
-5.44236726664032e-05
4.02749197447145e-05
6.6528332398387e-05
5.04346126433472e-05
6.65779118975326e-05
3.4344494070072e-05
2.78839147993082e-05
1.97317370494132e-05
4.01686531897479e-05
2.58430401268154e-05
7.42973079742181e-05
6.1909186561826e-05
6.93890434257815e-05
6.60887392415682e-05
6.42489686466355e-05
2.12505902020608e-05
3.82243453384331e-05
0.000110835177406261
9.46324330627865e-05
8.4824544345878e-05
0.000111925086880967
5.86513058613273e-05
8.11180371331162e-05
6.60291585657818e-05
9.68810464044125e-06
6.02000844719012e-05
-9.56804844598845e-06
1.00405642801793e-05
4.58792084639286e-05
3.01503762837879e-05
2.3193083137896e-05
4.29213244398644e-05
9.28405657812617e-05
4.76224418971909e-05
2.78372918991524e-05
8.30742316902368e-05
6.50249965889301e-05
1.14690467091268e-05
5.19908261559931e-05
0.000122933425095274
9.87944304116617e-05
6.00664259109465e-05
4.68750807413927e-05
3.19094794428862e-05
6.07264287100257e-05
-7.68597815483974e-06
6.77977753749641e-05
0.000100145286044497
4.65282907527211e-05
5.67272165662488e-05
7.91425664716086e-05
6.20179086486472e-05
5.25636730373085e-05
3.81547329973473e-06
6.74508000454091e-05
9.90084461535086e-05
5.86106260754371e-05
8.63156351477155e-05
6.07395161698346e-05
2.96345669068246e-05
0.000116727869604709
9.50916085080056e-05
7.44294368318491e-05
0.000102824211958985
6.94427805850295e-06
8.09622243666741e-05
5.79348351041714e-05
5.86463636473267e-05
6.82634078274922e-05
0.000108859530664028
6.52757776790839e-05
7.85825086980369e-05
0.000102591198341048
-2.05317869339915e-05
3.0058480801381e-05
7.12211979175982e-05
1.64725310517148e-05
6.58887673858162e-05
9.25172105008449e-05
3.41564295020546e-05
6.65140079977001e-05
2.37696350744065e-05
0.00011891860346892
2.29515523720346e-05
0.000109727197434645
5.88435402515906e-05
0.000115077442857392
3.3062493502664e-05
3.25242937960711e-05
6.49068527326575e-05
8.14120558942483e-05
6.1886037581962e-05
4.72825364016693e-06
4.52568997193225e-05
1.97080065273438e-05
8.15417516771888e-05
0.000100844922709162
4.34578676750854e-05
3.71067006008619e-05
3.94975825073685e-05
1.56300842350134e-05
6.20678014875792e-05
1.12684155575484e-05
8.84735906188943e-05
5.92712177675682e-05
1.1596601854336e-05
2.41849214762101e-05
7.26098037736177e-05
9.24027156343683e-05
9.26958835068649e-05
6.1677606039384e-05
8.80960707555681e-05
6.00566525046853e-05
9.44325321241417e-05
5.84992438156766e-05
6.87441868863463e-05
8.90906206513935e-05
8.17444835856183e-05
0.000105495559902975
7.42038849801115e-05
4.29040452798243e-05
0.000129480367321888
7.78267368670756e-05
0.000108573423763255
1.44678655383995e-05
9.26980988951784e-05
3.26264915484967e-05
7.21638671389877e-05
5.90475700375069e-05
7.86031949441432e-05
1.45094458913856e-06
2.47011238402069e-05
2.52028318431852e-05
9.91103861843646e-05
1.18659937216897e-05
4.44083528804909e-05
3.67822547151845e-05
2.25638194487591e-05
6.99522546701083e-05
-2.50806172110227e-06
6.96187619407465e-05
2.85575010422908e-05
6.76760725913572e-05
1.77900501454088e-06
7.30578960387849e-05
0.000106928397838634
4.40934076467687e-05
2.95868279909405e-05
6.51694991376276e-05
4.11521657218942e-05
9.54371785282181e-05
7.93551740212277e-05
5.94627349668771e-05
7.84288561185254e-05
0.000121476881344901
8.69351430368437e-05
6.8399265289152e-05
1.63795556480719e-05
4.17534327273779e-05
5.33270439832337e-05
1.85945570812222e-05
2.13456134412755e-05
4.38046474298917e-05
7.12596307944755e-06
1.51557637709328e-05
-5.37278123902955e-06
8.19094283976603e-05
3.31410485849298e-06
9.37016762769483e-05
0.000137752819413283
-2.52109604735343e-05
4.31578032212881e-05
7.1297741107677e-05
5.89140261421218e-05
0.000112092768114226
6.65426560835036e-05
9.2285507479848e-05
1.29409951991077e-05
6.84552869102268e-05
2.3269048035137e-05
1.24554520408381e-05
5.59221142103375e-05
2.35231895480848e-05
9.11934055592693e-05
5.86435881795606e-05
5.95417204947975e-05
8.06305437853034e-06
6.44623033896514e-05
7.16718651428178e-05
4.44372449805253e-05
7.73293599744853e-05
6.7098403056057e-05
7.4345068527809e-05
7.45905252300043e-05
3.28064216690417e-05
7.21147048407112e-05
9.17587723785786e-05
9.6785814248671e-05
2.75742204355415e-05
-1.08250716824586e-05
1.97576591083043e-05
2.70200241641766e-05
2.56286327830685e-05
4.3893806757304e-05
-4.48596221363406e-06
9.26121690133977e-05
6.26542515271086e-05
6.74131098322577e-05
3.603956529899e-05
3.77411485685749e-05
4.89738138744112e-05
2.75658945460824e-06
1.18606132314376e-05
3.43442294251672e-05
0.000108239237514999
4.71654621297227e-05
7.24235732333551e-05
0.000103039899093317
8.82860629102915e-05
8.19939682358521e-05
8.23560554534704e-05
7.68388553884301e-05
4.46102016194215e-05
0.00013948428501742
2.22143918559113e-05
4.1401741356121e-05
0.000103152180918253
4.47569600528312e-05
1.09506060675038e-05
1.7075274019373e-05
0.000122704548796421
2.18071546778366e-05
0.000108574143945783
4.50528154305876e-05
8.86980754106078e-05
3.89223672409901e-05
4.64355923242687e-05
3.98553755757261e-05
0.000104275101884811
8.05999980829909e-05
8.37240752189744e-05
0.000115399746230827
2.28909443362762e-05
2.53808834154112e-05
7.95132329218783e-05
0.000109133526889054
3.43531683175861e-05
6.53185855332778e-05
4.55049075436397e-05
7.98512416211181e-05
0.000110324042546134
0.000131506643896384
7.36174106760909e-05
6.3056577779498e-05
8.84735733904724e-05
3.74410619321539e-05
4.85951713398291e-06
6.82664150629828e-05
8.11059333937031e-05
2.97310955274584e-05
6.5881834743723e-05
-1.13166103213208e-05
4.07914362198627e-05
4.83526321453185e-05
5.58682944870636e-05
7.54679563190191e-05
7.64915169942851e-05
5.3925737546916e-05
3.99872860343247e-05
7.04845321183005e-05
4.66297611007413e-05
6.97204282486066e-05
0.000103419672836316
6.72972096670911e-05
4.28857743240333e-05
5.8327521295887e-05
0.000102462805145513
5.79727943980811e-05
6.7098652212189e-05
7.60727634256106e-05
7.41577010677756e-05
4.530487234216e-05
6.52570628900931e-05
6.6446899763502e-05
7.12552757367807e-07
0.000105651708490232
9.27879354530728e-05
3.03335894523965e-06
7.51840544498842e-05
1.46862307692284e-05
0.000100548451028948
1.78570651097967e-05
6.93379282366405e-05
8.31380349620912e-05
4.87304052072331e-05
-2.43884278323761e-06
5.93825484650651e-05
4.48579368994609e-05
-6.00200092096414e-06
4.85710974318392e-05
8.27941062925126e-05
5.02184999765075e-05
4.73802991984871e-05
0.000101492377222125
5.02684909232332e-05
4.16880493192763e-05
4.51663642507961e-05
1.33764033845694e-05
2.46769258513439e-05
4.79137938364267e-05
1.62186193605196e-05
6.34386965570951e-05
2.03750819292537e-05
-5.43098015036783e-06
2.26645907224784e-05
5.48493069050051e-05
6.24504366799895e-05
5.85559348430637e-05
0.000106341970830343
6.93966015194441e-05
2.94330980120787e-05
0.000134626146094966
9.67161289672559e-05
4.084750727839e-05
0.000110683989725038
0.000103423435079939
6.6703884849395e-05
9.56310804749895e-05
6.59807184956098e-05
7.62698198164767e-05
2.02902804248703e-05
4.95755826398084e-05
7.83343165403522e-05
7.12584009343073e-05
3.42240111971101e-05
7.20430580424319e-05
0.00010084924096295
8.4503219252312e-05
7.62115881616938e-05
0.000116770699609126
1.23955318321734e-05
6.43050441106757e-05
8.07987964193289e-05
9.24583361802654e-05
0.000117936792307103
0.000109185919254275
2.92118488194089e-05
3.72118008368908e-05
8.04319664938053e-06
6.22639949686005e-07
7.26377823380956e-05
7.32788928370278e-05
1.3863291689033e-05
4.06777492666287e-05
3.1362972691835e-05
0.000112492938894742
0.000118202795812099
8.14273119214037e-05
6.31622393747914e-05
8.03120482378048e-05
5.11344012542261e-05
4.49460577236072e-05
8.72983759052939e-05
2.67109943323291e-05
4.00141091046995e-05
6.57399815801051e-05
-3.54868689343898e-05
5.18231570178666e-05
0.000107865350254564
8.54569171006847e-05
2.10869913225449e-05
4.52661553629263e-05
0.000148560908222887
4.42098195951391e-05
6.99098249499822e-05
3.36704678739277e-05
3.71394306829888e-05
2.54143747734103e-05
2.37169881337863e-05
5.6587166069477e-05
-9.84565373343566e-06
7.13650471447286e-05
4.73576972153336e-05
7.6835481087097e-05
7.67752278905277e-05
6.90326399311877e-05
3.17212862773234e-05
8.19231789283928e-05
9.11061172891912e-05
6.04225661707236e-05
4.42992402688519e-05
5.19675828517517e-05
7.99916101470566e-05
7.38124701078431e-05
4.85832132968053e-05
6.40868626841386e-05
5.64488390946954e-05
2.64069052387447e-05
5.08282644477592e-05
4.3916099650218e-05
-7.83289872907315e-06
6.90208063084806e-05
4.75537543135749e-05
0.000141293692157633
5.16717752707104e-05
4.23161606479901e-05
8.20879652381007e-05
4.1675607906231e-06
6.82639225858382e-05
9.14213536257528e-05
3.83048194920464e-05
5.49647229582711e-05
1.22688387900412e-05
5.79804300310043e-05
7.64321534738966e-05
3.32867190884964e-05
5.64142446669636e-05
5.70035216291449e-05
0.000102663098484272
1.79617456067158e-05
8.29877892021486e-05
2.93226904892567e-05
2.75355623539453e-05
4.30696440071971e-05
7.4790044812369e-05
1.45656839097198e-05
0.000100563438946617
3.43523265670983e-05
5.14356151507226e-05
7.04902740289664e-05
9.31764240699111e-05
-9.50915009829646e-06
4.61507954633323e-05
7.42146812391702e-05
2.28972690654712e-05
3.102088111064e-05
4.20958170544275e-05
8.46668292089784e-05
7.26228332639292e-05
5.99902668101133e-05
4.63570277639565e-05
8.69387206486768e-05
6.05140867164332e-05
7.95833793782873e-05
0.000128418379330595
-1.82150262387493e-06
6.00744815427943e-05
6.01722825514321e-05
7.39410900586885e-05
4.81595857753923e-05
6.57778246484045e-05
4.51998822541873e-05
3.5019284631313e-05
7.82443748762047e-05
0.000117770313578322
3.53320049237921e-05
5.20989282858317e-05
4.81868367569415e-05
7.96753263443735e-05
3.97383922640138e-05
2.52901902347453e-05
8.84801606387262e-05
-2.76305748012962e-05
4.8112852403134e-05
9.31023788324056e-06
4.53761774667714e-05
5.74902032876886e-05
7.00106652737952e-05
5.03394217510338e-05
3.45536438625874e-05
9.4584321178915e-05
5.30263443548879e-05
7.09691758104794e-05
3.7574799190756e-05
0.000103001380977158
0.000108151334541693
0.000110008090355852
4.0756674481134e-05
7.73877586410057e-05
3.74205774322909e-05
6.82719476144377e-05
6.34485539164193e-05
7.70712033037052e-05
0.000101188111534164
-5.86566541190955e-06
1.70338529465352e-06
3.93945730271857e-05
5.6058700094314e-05
6.62025807185092e-05
8.00662369007894e-05
3.30308747613494e-05
0.000105314713769089
3.47194382569282e-05
4.03124850607478e-05
0.000116092164314072
2.01347988108612e-05
0.000133394871313441
7.14746788769417e-05
2.71417044465598e-05
4.64758127306832e-05
6.05394312357745e-05
6.70167453497225e-05
6.51610336473352e-05
2.70250221284641e-05
-7.67684328952179e-06
2.48988563939604e-05
5.9653629217429e-05
0.000100571486958436
1.05933166843851e-05
5.67228154788238e-05
0.000105078287580763
7.04462651822537e-05
5.26090518968623e-05
2.94270404508985e-05
3.77180752194591e-05
5.60795394861474e-05
1.48801461342131e-05
7.55334865178016e-05
1.37832119924771e-05
1.17367418846451e-05
5.50134088494983e-05
4.63981242560412e-05
5.05505561461474e-05
2.22849291319987e-05
4.73841918933499e-05
8.7565066682404e-05
1.7878156424594e-05
8.37003201297542e-05
7.2043880676856e-05
4.11858053076244e-05
8.30484119846416e-05
8.19110939920482e-05
5.78169010376742e-05
1.52826955468067e-06
4.9173678800515e-05
4.35186172819877e-05
7.19698395433079e-05
9.93986381176262e-05
4.10202385360216e-05
6.75337418987078e-05
7.59679531111332e-05
2.22939228911791e-05
7.93157966240666e-05
8.81054078138204e-05
5.97510331825541e-05
3.07541576896186e-05
-5.29969029314807e-06
4.16871186630076e-05
8.82037125697244e-05
5.24629883362698e-05
7.94470483552845e-05
3.32577377135671e-05
1.52343110645292e-05
0.00013267698357619
5.19768013712737e-05
-4.21782379022669e-05
9.51821459521748e-05
5.02598349835326e-05
0.000140289028629844
3.51938994887405e-05
-6.56647898538132e-06
8.34618096353111e-05
8.44052909252478e-05
4.01881760020443e-05
9.86305149689413e-05
9.46126301894839e-05
-2.66012085877526e-07
2.49989964364316e-05
1.20997274893271e-06
5.8801885964057e-05
2.25563083077969e-05
5.93848351413797e-05
3.55307272239838e-05
9.7512315109853e-05
9.29737879807702e-05
8.38567586703231e-05
9.05750537940504e-05
9.46225678645924e-05
7.96943343688079e-05
7.15623844646581e-05
2.16641925099288e-05
0.000107148758801355
5.37309361250673e-06
7.6760273335905e-06
3.91540729915359e-05
8.53686113812547e-05
9.21948387628357e-05
2.50795680024643e-05
4.57811337736577e-05
0.000125630685223549
4.66354657646121e-05
7.80049760305574e-05
7.79810093810079e-05
-5.62932537268803e-06
9.29405884764697e-05
2.96623761634139e-05
2.52727614108867e-05
6.60754500006193e-05
3.29698268690988e-05
5.16779924538348e-05
5.30794357492249e-05
-3.19449882351649e-05
9.74949922125137e-05
9.06163821650197e-05
2.93888739579913e-05
0.000127316728741283
8.89598678874833e-05
4.08912439820044e-05
0.000112876439942671
6.39454252455617e-05
5.89814173519341e-05
7.85343864770859e-05
1.91506579136122e-05
-1.86467863012538e-05
1.26791587900144e-05
6.99765632168612e-05
4.75711880248011e-05
7.96480582880358e-05
7.37051962623891e-05
6.2146888900884e-06
7.71950014955558e-05
1.23567382168127e-05
3.87775725342586e-05
5.35135997319725e-05
0.000122251645392086
3.32670897088318e-05
0.000156784813181309
4.06346691649145e-05
5.28405892367519e-05
5.29858388409039e-05
9.30319898072273e-05
9.70620296166471e-05
6.83474421895822e-05
5.75429753251958e-05
8.18827165121286e-05
0.000128858622456452
5.13831860502279e-05
7.78137824285279e-05
0.000100753625638798
-1.04498557960012e-05
5.48748565900877e-05
1.28506066755511e-05
6.85380448379262e-05
9.61899882506385e-05
1.73485168736257e-05
1.25693689586934e-05
8.58630550710295e-05
3.5999842689634e-05
1.31591296139501e-05
7.33093998603015e-05
1.49340327443784e-05
5.18146275558956e-05
4.50640583663867e-05
9.06374592522593e-05
7.3294037405154e-05
5.52109126571907e-05
4.6272484084436e-05
4.07369355457674e-05
0.000100644538946224
4.75917210403694e-05
6.62989846738548e-05
7.34617152937306e-05
-2.04251238669326e-05
0.000116152471379684
3.84419474738298e-05
1.33646202107134e-05
6.58586798240679e-05
8.94739328713163e-05
7.67729036801815e-05
6.68848423051234e-05
4.58437152250879e-05
4.15289342202522e-05
3.96037656603886e-05
-7.10019966533655e-06
7.46844089238827e-05
7.96006283905575e-05
0.000102369088731948
9.07200401883869e-05
4.46006417432762e-05
8.15734345985318e-05
0.000127969171672543
4.87226588974798e-05
1.33392204398623e-05
-1.66706269485585e-06
0.000111454074518993
5.30272713339715e-05
6.02245525788062e-05
6.20692142754824e-05
5.742344353387e-05
3.80602627011775e-05
8.18611507350942e-05
6.10040959439237e-05
0.000100561399189043
6.52688187002675e-05
6.25325583615514e-05
5.22407764836693e-05
6.34175261964564e-05
5.54380468198513e-05
1.57995497054625e-05
-2.15787102480975e-06
0.000115659682460994
9.58252564722217e-05
9.24781925996981e-05
3.18062823038231e-05
5.27515049033728e-05
1.92301780912943e-05
2.05838731872069e-05
3.37588865023826e-05
0.000112627857736383
7.1701416508745e-05
3.94145751964892e-05
9.33575037932826e-05
6.31041732999243e-05
7.01942023815333e-05
4.67701673696103e-05
8.47220950954953e-05
6.75410855187451e-05
6.0290674440839e-05
2.32327811229493e-05
8.56712911840461e-05
0.000104145577018967
7.07498339005584e-05
5.28524909703735e-05
3.6022295275516e-05
8.79113984984487e-05
7.96891736781967e-05
8.42980771195951e-05
6.54462154648303e-05
2.52935819975759e-06
5.82131754333359e-05
3.67569041731666e-05
3.44864978309196e-06
5.63744811382596e-05
2.42311930520191e-05
2.46849057463101e-05
1.34561014661915e-05
4.03721525115574e-05
0.000111390412057692
7.02120501473586e-05
8.3192095744738e-05
4.16602355374504e-05
5.73054831954507e-05
7.50385421922032e-05
3.03271769979122e-05
0.000110699677601576
2.38753806385188e-05
7.8063398063593e-05
2.63752874451861e-05
3.72148980264347e-05
-4.58896396495113e-06
-2.32114877435581e-05
4.5930813081621e-05
9.4517045446303e-05
7.92352512669208e-05
8.25585063002868e-05
1.72961019584644e-05
5.3612683541151e-05
5.99627234623882e-05
3.9649662136509e-05
6.54737486380188e-05
8.10936632299186e-05
9.05939832495441e-05
5.11594835797501e-05
9.66559130718105e-05
5.45081374234207e-05
8.40403399280906e-05
6.53239048785159e-05
7.13074144077717e-05
2.83694803266147e-06
-3.69791117033637e-06
5.83834027497899e-05
8.54029527584044e-05
4.78197072297594e-05
5.53367902349835e-05
4.73281218751183e-05
5.37374361527235e-05
8.69410531093775e-05
-3.56650565537163e-06
4.59783780939637e-05
2.57306151395482e-05
4.34998844491506e-05
7.39937581463466e-05
6.0740615684195e-05
1.5356644980868e-05
7.45071087940859e-05
-3.09852460640409e-05
4.36229246944551e-05
4.01240652676487e-05
6.00683291206363e-05
5.29960411890939e-05
8.01691819844208e-05
6.45165061224786e-05
6.67008703906778e-05
0.000107791084139504
2.44909049127439e-05
0.000101395002252169
7.146265792633e-05
0.000110861310851891
3.1373462799533e-05
7.92244240312009e-05
6.35920960185368e-05
2.72443166031213e-05
8.91319176293781e-05
5.18898648731912e-05
6.60296762956213e-05
0.000151220470988066
3.55734381385275e-05
3.71554657943824e-05
1.78661827541473e-06
7.37305927956829e-05
-3.69873723954328e-06
5.08559514241544e-05
9.31721893541615e-05
6.16788503699288e-05
2.69354807660451e-05
4.98545306649885e-05
8.27608318081355e-05
0.000102907089393372
2.75304120831053e-05
0.000101808102056185
7.18221193331173e-05
6.57547896032908e-05
6.41680672125356e-05
7.67270087067061e-05
8.13105012644752e-05
4.20536234530171e-05
6.97054270238448e-05
0.000120561535175111
1.74558548751799e-05
6.40563796558671e-05
6.25516959117206e-05
0.000109117927404916
0.00012478357000567
7.50658687344475e-05
4.68460481199049e-05
3.88649147502405e-05
6.2825431212825e-05
7.30976255943864e-05
6.28860313389888e-05
2.40453564837109e-05
0.000156033588426172
-4.54916402756227e-06
4.72130478476184e-05
8.98402618091904e-05
5.90418440625365e-05
4.69704850390866e-05
8.3046944125058e-05
3.38503910140072e-05
-2.10962595695923e-05
3.87379988207897e-05
7.68504016505092e-05
7.03394723890648e-05
9.1542631998683e-05
5.82689414443383e-05
4.52719288517828e-05
6.64987305951445e-05
7.02176710581062e-05
-1.46430300608548e-06
7.81467320020838e-05
8.10655826790257e-05
6.18751771565907e-05
5.01231599315795e-05
5.91821241304491e-05
5.66507561666754e-05
6.14541060702236e-05
6.79317740954232e-05
4.53563408592609e-05
4.36884213301154e-05
4.86536626032795e-05
3.59815848555066e-05
5.24892036821961e-05
8.7663853192927e-05
6.11593146440306e-05
7.42821257415254e-05
7.68434975039359e-05
5.0750655542999e-05
5.99854864016672e-05
2.66901753138926e-05
-1.64780973834328e-05
6.07604882558781e-05
4.0898686775277e-05
4.25667028289695e-05
6.85156860561902e-05
7.31094967694622e-05
0.000126439881451884
8.71214629452378e-05
4.63571209776854e-05
6.72420890816126e-05
4.75181755945013e-05
3.27642198053329e-05
3.32506963021938e-05
0.000111379796341332
6.24454642608379e-05
0.000111587123286422
8.9519571560794e-05
4.41429706341181e-05
4.2592773231811e-05
4.38651296627993e-05
7.51283337827835e-05
3.87337247102543e-05
7.06932830287092e-05
2.89519662328403e-05
2.88180278936499e-05
0.000146395531868135
8.33699840691012e-05
8.99966039670108e-05
7.1545948897146e-05
4.64778146265718e-05
7.17680419092364e-05
5.83688623145128e-05
9.94798416674933e-05
4.19985815779629e-05
0.000107976621555868
5.54275119987743e-05
6.72711872166887e-05
6.79294173568229e-05
8.84210819097955e-05
2.98117954752982e-05
-3.84930776748849e-06
-1.83057824157445e-05
8.09799820096457e-05
5.41446577319302e-05
-1.47926622985315e-05
7.32940179909383e-05
9.35785213365035e-05
7.54889403277548e-05
4.52036520189733e-05
0.000109751004459718
0.000111079680522863
0.000138714997440567
3.88428420800866e-05
6.40523820166993e-05
6.77595339271355e-05
3.75770905831545e-05
3.7356950679847e-06
0.000103402823984932
1.01597428602477e-05
0.00013505701137158
2.24690599426902e-05
5.49108862321674e-05
1.61133252008979e-06
7.85484223065038e-05
6.15235935532043e-05
6.5550321950874e-05
8.93640677046503e-05
0.0001091567355138
5.89693900739248e-05
5.79123693659605e-05
6.61178215790341e-05
0.000103058247307374
6.36417482139003e-05
2.08397103744228e-05
6.44750223436444e-05
6.01556609567918e-05
2.6320159764281e-05
4.11669219954478e-05
2.76319429752905e-05
8.78925377628376e-05
7.36076751445586e-05
7.10945038423597e-05
8.75805814723368e-05
1.7104220835978e-05
4.39720190479231e-05
0.00011703095165121
5.09764431581032e-05
9.15542483363553e-05
9.85995082226928e-05
5.7984573285293e-05
0.000106023709823833
0.000119012596705783
0.000105844095282091
-3.44220642842703e-05
9.67652382245408e-05
5.7769554892275e-05
-5.83525284994412e-06
0.000112392046315532
5.35166907467088e-05
0.000127674961250585
4.12613795825345e-05
3.51699330346354e-05
7.58821211037748e-05
6.26842530043529e-05
9.89321398992879e-05
0.000103400259473019
6.06280610791848e-05
5.42131039869872e-05
5.42180247387361e-05
0.000110943247099155
3.54301668892454e-05
9.76438386673904e-06
7.2128490827861e-05
5.41783469695605e-05
8.6860565788961e-05
8.48135896764217e-05
7.33127396375224e-05
2.99492083908105e-05
6.22207914073097e-05
1.81044315006625e-05
5.56049112864078e-05
0.000111064273403516
2.45127818093933e-05
4.45154930428774e-05
4.71509530536985e-05
5.18822164897897e-05
2.26699793133012e-05
7.28037820504054e-05
5.26822125554988e-05
7.78623121235935e-05
6.07133952097644e-05
0.000113274958518481
2.72672917978519e-05
4.20674127183166e-05
9.95082497995268e-05
5.65350787969465e-05
4.69389289430898e-05
6.69218366710413e-05
3.17431557796498e-05
6.55731318167864e-05
7.01698535670702e-05
7.37968866104784e-05
5.29643585028179e-05
2.40223380503283e-05
6.25590177491438e-05
6.85209297353801e-05
7.29921510885001e-05
1.60871485674239e-05
6.7673863751225e-05
7.2158205928231e-05
5.16087166113382e-05
0.000117245676022016
6.04255993008228e-05
8.44221444894446e-05
6.81739745204305e-05
7.60791755840034e-05
-1.21148568482552e-05
2.01312700574591e-05
8.53426148835105e-05
7.35282254957219e-05
3.66479631978101e-05
4.94911378562075e-05
3.7002663205263e-05
5.35802890983725e-05
6.3135051496074e-05
4.90578882709989e-05
7.85031013235956e-05
3.19506004583409e-05
6.316375872205e-05
8.6274459908472e-05
5.74365003481363e-05
6.54045678798596e-05
6.22339274870087e-05
-3.83762979314812e-05
-2.89329646117885e-05
5.8873811232184e-05
6.70391153369501e-05
5.16654340126516e-05
4.96716160393722e-05
8.58742249119561e-05
2.97024793360858e-05
4.71410369143981e-05
6.07161572073575e-05
3.15346578068604e-05
0.000118564160545297
0.000129193883699634
0.000105550639052869
2.4684412727918e-05
5.78826105381094e-05
2.13161797738266e-06
5.6191425346968e-05
7.92304631363774e-05
7.18627670908016e-05
3.59428560763911e-05
8.0611171491734e-05
7.60557016336473e-05
0.000145015616518296
-2.3599145128089e-05
7.05394562476186e-05
5.27877361496752e-06
7.67928370945122e-05
5.2526291958683e-05
2.87761028955015e-05
6.19880635941952e-05
6.58148737932044e-05
7.89390088794616e-05
6.60325154496494e-05
6.76325377848434e-05
4.69263242988307e-05
7.90153424900502e-05
5.88531086731412e-05
3.05128897553075e-05
5.71999671925117e-05
6.23484823808743e-05
5.5631407875627e-05
6.40428027585382e-05
6.3016213239118e-05
9.87740429703164e-06
3.01657186911685e-05
5.4813178282367e-05
1.88157416366425e-05
7.3963570299999e-05
4.64274274147966e-05
6.86653091282746e-05
3.46530870646869e-05
7.37169781398575e-05
6.57046405735695e-05
0.000101127645009483
6.43512278227388e-05
4.92288153597966e-05
2.5242040637755e-05
6.93270937376882e-05
7.87271174724173e-05
3.90201711742578e-05
4.03352060497643e-05
2.74545162273037e-05
0.000113229472482198
4.53098024655044e-05
5.44229367094242e-05
4.66286811222704e-05
1.79749936602051e-05
0.000135275778919007
4.24126848722847e-05
0.000162983587536221
6.86295227015703e-05
-7.47592761791498e-06
7.74989164367155e-05
6.94408344484361e-05
7.88430015815491e-05
6.04812453926842e-05
5.61513441303211e-05
1.5141575842435e-05
7.67997783928305e-05
7.7598150123578e-05
5.28662356584118e-05
2.8452212601967e-05
8.44865097980939e-05
7.74576671750499e-05
7.43170790099676e-05
6.95912806804929e-05
9.09693046568517e-05
9.80783680644134e-05
0.000122849847675181
0.000102527685729739
-6.557715391837e-06
6.05699796819767e-05
4.8079075383203e-05
5.31603381980378e-06
8.10395052530366e-05
3.72716842434633e-05
0.000126166569427696
9.69814558068113e-05
4.6639116180553e-05
-3.58225093155577e-06
4.64520946733121e-05
5.37246807578485e-05
2.92544176112561e-05
6.81339012399463e-05
4.70787601851397e-05
6.35313923080941e-05
0.000124754398928475
2.06013655007836e-05
7.6072115020935e-05
0.000136703153286975
2.29924031635787e-05
6.57622734788444e-05
3.90401607218672e-05
0.000116279032201494
6.14426344711554e-05
5.05203062549521e-05
8.37773174218726e-05
9.90115017773539e-05
9.18945973459328e-05
7.65984464938055e-05
3.79808987880641e-05
7.32051388302185e-05
5.87714846857808e-05
1.89140019032885e-05
1.31437915677001e-05
8.36682338299377e-05
0.00013508481213162
2.35802269028702e-05
8.43487401614664e-05
6.20406199754674e-05
5.50198482108464e-05
5.87557730881119e-05
2.20377594288526e-05
2.08140656056848e-05
5.45302918953226e-05
2.94041865411878e-05
7.73798925567222e-05
6.2195390652267e-05
6.64979091242628e-05
6.15511396405645e-05
9.27764372620548e-05
8.38875764192254e-05
2.40140688598528e-05
7.23980746558125e-05
7.92814569383691e-05
3.78093226476329e-05
2.96104079668824e-05
8.42178509586487e-05
8.04429781337139e-05
-6.79221185619196e-06
5.15983402556632e-05
3.80254134189915e-05
4.55272384103919e-05
