# Supplementary material for: Research on computational propagation and identification of mine microseismic signals based on deep learning
Source: PLoS One. 2025 Oct 22;20(10):e0334641. doi: 10.1371/journal.pone.0334641 (PMC12543183; doi:10.1371/journal.pone.0334641)
Supplement: S5 Data — (ZIP) [file pone.0334641.s005.zip › 000100800001796.xlsx_0.txt_24.txt.txt]

7.72423891588787e-05
-2.21800936217089e-06
-1.09607352021286e-05
8.23250057650289e-05
7.0128288434861e-05
7.7065740960799e-05
6.027303235787e-05
7.9039776837392e-05
4.96202402938166e-05
7.46326355439251e-05
3.90483110528398e-05
2.44028296699483e-05
2.246839707819e-05
2.70264434444198e-05
8.64011074643073e-05
3.52272447157587e-05
8.06163052531185e-05
7.09557428389656e-05
4.42022986600838e-05
0.000113635859532548
4.83358765671493e-05
5.44789530286767e-05
8.1982558423921e-05
3.01562369827704e-05
6.97112936338807e-05
5.91779844220128e-05
2.86345928483297e-05
6.44754009554895e-05
4.69665555641433e-05
2.15157232068355e-05
1.81199171900474e-05
4.82810446835437e-05
6.12172663049177e-05
4.22836542385721e-05
7.37387057479354e-05
7.26440583479516e-06
2.68743586299215e-05
9.11790070018876e-05
9.34185277152768e-05
-3.11645135936235e-05
1.76683411940786e-05
0.000150179124544622
1.09360970604607e-05
5.00240782873374e-05
3.64830022160722e-05
9.88295761456818e-05
2.99845623250916e-05
6.01348669862821e-05
9.3773831387733e-05
8.14733510465678e-05
9.66634269944853e-05
4.84855413558771e-05
9.27570137805781e-05
6.8229951144733e-05
8.60983945587369e-05
3.75907410844429e-05
7.23470999544428e-05
4.46461721475638e-05
6.27360329540253e-05
7.76264925694109e-05
5.66910038863008e-05
7.46865691583378e-05
-9.57553114941783e-06
6.43855666398997e-05
0.000117844720592264
9.67151698259165e-05
5.34632720082598e-05
1.66485867869893e-05
6.67909805792239e-05
7.48284732693368e-05
7.62864624907619e-05
4.89278844856701e-05
0.000108883964339873
1.56974756694495e-05
7.52573248048115e-05
8.60291116802217e-05
7.44961227386553e-05
6.78555104839735e-05
5.66618946715038e-05
9.22123546008318e-05
3.86104307569253e-05
5.15283984297375e-05
6.71911940768684e-05
7.92627988552025e-05
9.48008794415848e-05
8.10470242022662e-05
6.45492665461673e-05
0.000105387662959154
1.73624548981328e-05
4.65210072781587e-05
3.38791686642944e-05
3.4250176074448e-05
-8.17392321922895e-06
5.13509227758431e-05
5.48444118128823e-05
9.4905657985504e-05
7.71167020685298e-05
6.3239492691668e-07
4.29398034970653e-05
9.43747950038794e-05
5.49372966686217e-05
7.21688409818091e-05
8.1764723422641e-05
0.000120027106158525
3.89598067146322e-05
0.000111443579351055
-5.96867075357905e-06
2.3461124297588e-05
3.01818591591278e-05
6.04378815791364e-05
6.58650711818823e-05
1.41675463351153e-05
0.000101017722535925
7.76479184789839e-05
4.89440222149651e-05
0.000105140362290582
-3.01490929871231e-06
0.000127953893890783
5.96853968449101e-05
0.000102601292337226
0.000111725521513202
5.77236783897181e-05
6.48544881867301e-05
1.80670432218184e-05
6.04133169629153e-05
1.51010349751359e-05
4.22939406855574e-05
9.71921622644487e-05
5.07225085427015e-05
3.18570546430781e-05
0.000104888249101015
-3.12878771695503e-05
6.95083446866416e-05
-5.45012990629286e-06
6.83462842407676e-05
0.000116127113326452
4.25122347503254e-05
5.63256038154905e-05
6.06218526599528e-06
2.85139712672298e-05
3.26240419198774e-05
-2.400094195448e-08
8.35283663683225e-06
7.52128204887552e-05
5.08188376737878e-05
0.000102402268699399
0.000103230157228577
4.3806658516714e-05
7.61175618190179e-05
2.5388829292773e-05
5.44421203269419e-05
7.25646356839465e-05
7.32177572707747e-05
1.68916193961609e-05
6.2464454536291e-05
0.000106434605667987
4.55646857058732e-05
9.08742817402902e-05
4.75984510827941e-05
5.91560140294627e-05
9.06639255019542e-05
3.586207235154e-05
7.46798694353233e-05
3.39957369998595e-05
6.44906532330187e-05
0.000118218316512907
8.78795330014552e-06
2.73865421249712e-05
7.6395682898095e-05
6.30218987769535e-05
9.16698774841479e-05
0.000111542105219006
2.24610978875168e-05
5.52390434508003e-05
5.15132982416667e-05
7.95427906592717e-05
6.09261298289575e-05
0.000117034959592618
0.000139044277253029
4.71646986706852e-05
6.65832310665576e-05
6.0960083497941e-05
8.47874876449433e-05
1.33382578977067e-05
9.24819199639735e-05
5.00625142121072e-05
6.29941161020347e-05
5.58282652676018e-05
4.16479762170171e-05
8.25544664634197e-05
3.91915203156584e-05
0.000102156499371128
2.54924665216016e-05
6.82881246588655e-05
4.5718676666371e-05
3.82225528481694e-05
8.53873132630519e-05
2.31445984914562e-05
7.61487041984346e-05
3.16043674431456e-05
6.51283706749589e-05
5.7874387615105e-05
8.88129542088983e-05
3.43362618277246e-05
2.90437085018864e-05
5.92497148882445e-05
0.000105125827907538
9.75785662480664e-05
4.26930006786548e-05
5.53833974224858e-06
5.02239211435075e-05
4.26773438241983e-05
4.29069538210392e-05
9.13499206084496e-05
9.4104314754609e-05
9.62057597993717e-06
7.48272934396869e-05
2.64142837932529e-05
0.000126204645444534
0.000101799431984798
7.46271491204537e-05
3.01623669198987e-05
3.387314123421e-05
8.79635621808443e-05
1.96926357647604e-05
1.50473023333174e-05
5.47219174667249e-05
5.27934872528816e-05
4.51655116890899e-05
2.24550734381986e-05
0.000103254461052085
4.04564448757292e-05
3.02912211109059e-05
6.08853934975237e-05
3.51124958675156e-05
8.33561329636892e-05
1.26114877644366e-05
3.69244668056201e-05
0.00014178132588476
7.34082414811226e-06
9.11008031860624e-05
5.2742545423571e-05
1.00373394757188e-05
1.60364969562852e-05
8.15724266357411e-05
-2.41128838936649e-05
1.46790136953036e-05
1.95315202189008e-05
2.81686156451887e-05
6.81935604970753e-05
5.54916167785228e-05
1.52961157302193e-05
5.96106548384876e-05
-1.95183801778759e-05
8.35256942028312e-05
6.6325115518959e-05
5.18600809702787e-05
8.67024053387787e-05
0.000123459839993282
4.7599908985945e-05
0.000122294539553628
8.42820455914257e-05
3.62406875886066e-05
0.000109194152178222
6.97365816642806e-05
4.14354860222198e-05
7.29051763488537e-05
0.000108349575218135
0.000123232772852544
5.20843582851899e-05
5.37467883431464e-05
5.67402695989586e-05
8.32439851888706e-05
1.44250397747154e-05
8.74475352053982e-05
0.000113763914858009
2.0345702460957e-05
6.87340459853418e-05
-3.71086752047232e-06
4.39155695658983e-06
8.72259158749089e-05
5.93931316406048e-05
4.03000299138694e-05
2.80941760758695e-05
7.73955857203057e-05
2.41104659707093e-05
0.000108273473357641
3.77945508951965e-05
0.00011515404984604
4.67895035494434e-05
5.11108370180707e-05
7.11412170371149e-05
8.75738625204452e-05
9.4083814604177e-05
4.74393902664943e-05
6.96765987513026e-05
3.82892058359662e-05
4.64822912452099e-05
7.12022213995397e-05
5.56373894418666e-05
8.27298017172452e-05
3.43711582562056e-05
0.00010292181813558
2.09522597173616e-05
9.41235064671581e-05
4.40595712341071e-05
8.08930900153743e-05
5.68456276399148e-05
4.63474881275163e-05
3.95404971819314e-05
-2.60600375112456e-05
9.56952074994347e-05
6.73777670853007e-05
6.49073905525192e-05
9.71059635778898e-06
7.05912507814653e-05
7.60582755982157e-05
5.34184963162376e-05
1.12698342009723e-05
4.11770095470499e-05
5.72054149941671e-05
9.43041963561389e-05
7.45683995989398e-05
3.46935430817093e-05
4.41001786154949e-05
4.06650365081803e-05
8.96088368928254e-05
6.92079412249708e-05
6.70414052438013e-05
-2.36894756871508e-05
3.50974970563404e-05
7.08248304391625e-05
9.77695080026714e-05
0.000105267083826549
6.38233359551625e-05
2.00561919631506e-05
3.90140938855014e-05
6.79194790396117e-05
6.06826866278282e-05
8.1665770122133e-05
8.74696541507936e-05
6.54563575745329e-05
1.58807304189332e-05
5.78199076064961e-05
8.26086027518608e-05
6.59352620736101e-06
0.000115457785709421
2.85237007652024e-05
5.30238705042507e-05
3.88819663433431e-05
2.65533710829203e-05
7.57780369147763e-05
5.51698246006064e-05
3.18461284150764e-05
7.5298198583395e-05
1.16576366620629e-06
5.96721949838956e-05
5.10494344689584e-05
6.32317841058007e-05
6.62264896446585e-05
8.43376679742727e-05
6.1589451849268e-05
5.57967070458509e-05
8.4009918301264e-05
3.14089692028494e-05
2.80594538374287e-05
6.75677986489239e-05
9.26001371331422e-05
3.92886300185454e-05
3.39718657976234e-05
5.5757333414822e-05
6.55564942704326e-05
2.1319187131412e-05
3.50167281830403e-05
0.000105731256679512
0.000101757773336985
5.20155163762737e-06
1.74381740677291e-05
1.78027363042657e-05
2.07353275125435e-05
5.78781206508068e-05
5.36158303630012e-05
9.96656383519854e-05
3.52307648121376e-05
2.10981972432419e-05
4.1872106126969e-05
9.51961699164685e-05
3.63164829083182e-05
3.56196753847456e-05
4.63763677717338e-05
0.000107832223256885
6.07470638395602e-05
3.2480590844542e-05
6.76087618598628e-05
0.000104227078984536
9.5295734137207e-05
4.80969664198991e-05
9.4998997086272e-05
3.92708727452385e-05
0.000130368916679876
3.61888052917872e-05
2.51579371269491e-05
2.80713954101635e-05
7.20829389199521e-05
8.73749511136375e-05
0.000115566836879955
0.000127691069737717
-3.04120324929744e-05
1.58574182062467e-05
9.83758284082801e-05
1.97314694181876e-05
6.66187377266427e-05
4.08639157707618e-05
2.91563567940787e-05
6.17769442528896e-05
7.44002064401014e-05
9.39308383578273e-05
4.58314017311805e-05
8.08795049042232e-06
7.86645020968699e-05
1.04230290291423e-05
8.73531245617732e-06
6.50939501914113e-05
6.35753800464863e-05
8.40292787260172e-05
6.24315333938178e-05
2.98944137018113e-05
2.97749286755588e-05
-1.5586457133366e-05
7.4979275515182e-05
2.35400566829548e-05
2.97328301824855e-05
0.000104608707328765
8.73629391353045e-05
0.00013230769321324
1.62459073426197e-05
9.30861482837594e-05
-1.48930871773506e-05
7.01623700504501e-05
6.03131955021263e-05
4.08421039047737e-05
4.6799493914372e-05
-2.31385006895732e-05
9.3359799246971e-05
2.72075778338761e-05
2.17943211052443e-07
7.82279253622851e-05
0.000103354144493891
0.000112451222871866
0.00016265076155621
0.000113686151229389
3.57097010864869e-05
7.62570448811299e-05
1.99267825737053e-05
4.25800985176198e-05
5.90830300836795e-05
3.66833749410325e-05
3.62102363453448e-05
0.000119768224527405
8.404629621796e-05
4.92604086886167e-05
3.48641215883045e-05
7.47265895387013e-05
2.53797817964978e-05
4.09994506235261e-05
6.50883369375412e-05
6.83051312016001e-05
7.67940836958486e-05
3.25655427753584e-05
4.92819711946635e-05
5.1322186595024e-05
1.11532728410947e-05
9.44615743093699e-05
5.24391987552554e-05
7.74429539221092e-05
8.9186116216755e-05
7.22509704857613e-06
-1.20378657060001e-05
-2.44218165387161e-05
9.5086944033662e-05
-1.05719520015845e-05
0.000104658322731563
4.62459695724624e-05
4.31788088437229e-05
4.38424017959685e-05
7.1733525018472e-06
7.1327565577412e-05
7.25825281806385e-07
6.766713638106e-05
4.10867981687459e-05
-3.75829065006462e-06
4.33684848840437e-05
6.10969832700634e-05
6.22008031080762e-05
3.62344594932576e-05
7.03849027832636e-05
2.51198852912033e-05
0.000109082362157899
6.71061886326895e-05
3.02612987205679e-06
8.31896557209875e-05
3.20832563745468e-05
-1.38740568818543e-05
7.60322629727961e-05
2.88092874679541e-05
5.68705173297766e-06
6.82626894197718e-05
2.35759113228013e-05
4.31153150468129e-05
6.47259619162748e-05
7.78124783388028e-05
4.72768914032788e-05
4.99461699009373e-05
2.63060044708583e-06
4.62438020568615e-05
4.80114118108744e-05
5.83759401268943e-05
5.68545391727013e-05
8.9698127213532e-05
9.07742740363871e-05
3.32149415016097e-05
2.76623884729585e-05
4.35667365374934e-05
4.81798738798476e-05
4.28811334892853e-05
9.13102238095166e-05
6.11506885828175e-05
2.63705448936913e-06
-4.50703515183378e-06
5.17552638689283e-05
6.48640894267311e-05
-6.34205483276631e-06
6.3057953917062e-05
6.65218198617156e-05
5.57765065741095e-05
4.8283302215162e-05
6.37517247550374e-05
4.73220405776677e-05
5.34775638674421e-05
8.18620805049344e-05
5.64481399726262e-05
5.20833166570386e-05
6.68889425446202e-05
4.98669312963375e-05
4.64750401266889e-05
6.15656723732817e-05
8.39404188571879e-05
3.84343427081497e-05
9.76501615539608e-05
7.84431946556302e-05
2.91481979284711e-05
4.87273990284165e-05
-3.82286393904305e-06
0.000119494651939179
5.39110611666915e-05
8.57868079138654e-05
9.8361677845101e-05
5.53956951592066e-05
0.000103346495216827
4.14382989278968e-05
4.64004636900951e-06
1.97145707269706e-05
5.31610712756082e-05
3.0768486622327e-05
4.57911576459766e-05
6.13525530321525e-05
1.91454556457548e-05
4.94449793999176e-05
2.07885295163316e-05
0.000123633786439518
6.9530169252253e-05
0.000122164557410608
3.65731365639071e-05
3.08288189006207e-05
9.271408645795e-05
4.50000278948726e-05
0.000120902616740388
-1.43914565046781e-05
7.1320731045952e-05
8.42457638344235e-05
0.00012467413821453
8.59038058134376e-05
7.90008882734749e-05
7.12048473826582e-05
8.10554398499841e-05
5.55065696831918e-05
8.84275722378671e-05
8.91573368552028e-05
4.66740799496809e-05
4.63775355718989e-05
8.73453299571937e-05
3.97731863659236e-05
0.000100455497634295
6.36532280933947e-05
-5.58765756734091e-06
5.16970962337277e-05
6.77004114388968e-05
8.2654973557058e-05
5.73989126228097e-06
6.62210283748535e-05
2.21513958050237e-05
7.54182059789429e-05
5.65248050657987e-05
3.30973656566014e-05
6.81115455255929e-05
7.02258669992139e-05
-3.3917342014491e-06
3.77872773001025e-05
7.92994671251978e-05
3.43837945254697e-05
2.27219548002067e-05
4.57871310009635e-05
7.8552366622502e-05
7.56540392399077e-05
6.85243956098643e-05
8.29858624694542e-05
8.8174523802885e-05
0.000122746739763203
2.39788123581762e-05
6.75906594707594e-05
9.66966115204419e-05
6.36241256285567e-05
3.8105796395349e-06
7.20931706600631e-05
8.43107608899862e-05
5.05944442786154e-05
5.30646039715039e-05
4.42520472329704e-05
3.98200578939645e-05
5.27657363330269e-05
9.04271707775164e-05
3.39117526669627e-05
0.000109428819172913
5.88652169108233e-05
9.22424061539587e-05
8.14781203616827e-05
7.96569894117368e-05
5.88901938315927e-05
8.39350348461036e-05
5.80103156607032e-05
7.33427044688506e-07
7.94659331225195e-05
4.32916425609057e-05
0.000111804615923255
7.45077694222016e-05
5.21942556563413e-05
1.63719104111487e-05
6.3077405947266e-05
5.90812735430814e-05
2.65725227510815e-05
6.93200227098915e-05
5.50229962581415e-05
5.08452432604625e-05
9.57573261820197e-05
5.25658324024999e-05
4.41278389702871e-05
7.67097589703647e-05
0.000105764169430005
-1.1753162179419e-06
3.95811114721087e-05
3.39426944775666e-05
5.01355036674851e-05
5.28349934149714e-05
0.000101821870944561
3.78910270276682e-05
0.000111045414172656
3.02565928932693e-05
3.77258848111342e-05
5.99969465999788e-05
0.000144564846743789
9.54031064211394e-05
6.68969062139768e-05
0.000100269550059728
4.89072965856187e-05
6.2667666877042e-05
5.73903219015121e-05
0.000105241755686262
1.04857142681963e-05
7.81701250486978e-05
7.67220979718299e-05
-3.4681613020446e-07
4.81842593670568e-05
5.33125350501797e-06
0.000116268026223312
1.11675184982335e-05
7.30052793826801e-05
8.71510136865227e-05
9.43790176300738e-05
2.49915435085461e-05
3.32487105622086e-05
6.3109978362531e-05
6.46049928144723e-05
7.37575516665033e-05
-5.31551000900366e-06
-1.25751543518962e-07
8.09512657448664e-06
5.5128341227527e-05
0.000107386405270227
4.72666083446082e-05
4.96940332610481e-05
4.52629756228661e-05
8.99489657247549e-05
3.22954542155459e-06
4.34453107571423e-05
0.00011364560894742
5.82520984758342e-05
5.68365817853601e-05
5.13088701912868e-05
4.68534067435179e-05
2.0566811389252e-05
6.27370531611912e-05
5.9571467635002e-05
4.04057454222849e-05
0.000122737698473313
0.000102737857313669
6.07575174793392e-05
1.07283642697203e-05
-3.14534883284595e-06
5.25780287411449e-05
5.84317786351344e-05
2.57074623876536e-05
6.59086881969009e-05
0.000116655371447711
1.13879221858218e-05
0.000116722748255509
7.96518533131544e-05
6.10073338538654e-05
7.8301317395859e-05
9.41204992710305e-05
6.7218674289337e-05
8.1893957801544e-05
6.40760006931618e-05
5.75976986485733e-05
1.5112753352602e-05
7.04708518597831e-05
-2.68265000143755e-06
4.76623353727607e-05
6.36608922151198e-05
1.96631093888168e-05
6.261785700415e-05
6.63173410762613e-05
7.85868598593347e-05
4.59287675011233e-05
5.44452493870298e-05
0.000100543006547809
3.98099634632907e-05
6.49386635349046e-05
4.38683471906399e-05
0.000102503084791074
7.63068232667413e-05
2.26489526241224e-05
6.88821540819126e-05
8.15264871550371e-05
7.57686127979252e-05
4.66812455685742e-05
7.62448254869059e-05
4.84406930208033e-05
4.69060379932588e-05
3.14674624500895e-05
7.45999669591331e-05
8.23210082135337e-05
9.01469470849182e-06
2.67267248603668e-05
8.91300682078914e-05
8.87255775403264e-05
9.17955472321926e-05
7.19924674811573e-05
5.12597525909482e-05
8.72824698536714e-05
8.70436056664402e-05
8.63721137738249e-05
6.1602934734792e-05
3.86916378077768e-05
8.46836708394006e-05
0.000105586153709233
9.63400147176611e-05
-1.71136375879839e-05
2.39095023842237e-05
5.96183154220476e-05
8.51402531360861e-05
-3.43256567733988e-05
5.82984991933788e-05
5.28100332874737e-05
6.95738225362787e-05
7.69360128758999e-06
0.000119154993425321
8.48347974870882e-05
7.3999472310717e-05
8.07409291955575e-05
6.48651108393149e-05
3.98486657914399e-05
1.27158038312477e-05
6.53162712702999e-05
7.29357119755536e-05
0.000110648111217993
6.27877888231537e-05
0.000103899428722511
4.45357255299925e-05
3.85035934728216e-05
6.39986423918909e-05
8.68767675104948e-05
6.24077817045426e-06
-1.65151551550142e-06
-9.13121683887983e-06
2.11779682533037e-05
0.000108426844551602
7.56187225831963e-05
5.58362185303664e-05
7.62795716659866e-05
5.64586441505823e-05
8.06551137121027e-05
1.35903364216571e-05
1.59646361132263e-06
-2.25587514943311e-05
3.09794863407419e-05
0.000112645006285581
6.96882741041378e-05
3.58024429509788e-05
7.39275980007512e-05
6.16479321354735e-05
0.000136398403186657
5.24629963663276e-06
7.29353272486634e-05
1.0762293020042e-05
0.000122540762642336
6.62740023062941e-05
4.1224172130126e-05
2.0749181621237e-05
5.12948458636375e-05
7.44076575071031e-05
5.85427991412868e-05
8.77531293952917e-05
6.62224523159295e-05
6.83762317425022e-05
4.29716460203949e-05
2.63475256195062e-05
0.00011250568073163
7.52489580046114e-05
2.6176151512819e-05
6.92124424120672e-05
6.65912795001666e-05
-2.015987701839e-05
8.93050561589955e-06
2.35165801373655e-05
5.89722140395589e-05
5.58888267939806e-05
5.78731505550094e-05
8.24214052460132e-05
6.14645379583411e-05
6.79797279801733e-05
6.11547725741446e-05
3.79929535011593e-05
6.80386215222518e-05
2.13074969668987e-05
2.34760879236838e-05
1.30554094122487e-05
9.3720043788465e-05
4.40375679896062e-05
1.75062118262674e-05
8.81857710866381e-05
8.78793222840754e-05
0.000109561791355195
8.45260592540988e-05
5.26232817616384e-05
8.41581705926151e-05
5.13570276319125e-05
0.00010570601356622
7.41752839227603e-05
4.09856534430655e-05
8.58968999352281e-05
8.41660637444109e-05
0.000125158029830068
2.66326348752657e-05
2.12579323963137e-05
6.74268836337872e-05
5.2259615980878e-05
6.19279715372031e-05
2.36341437201178e-05
8.84213772319898e-05
2.98599697863737e-05
1.21838503664842e-05
6.45324755045922e-05
2.74856965133336e-05
4.57090972480671e-05
6.47329510471258e-05
8.04250675457405e-05
6.77496172860493e-05
6.11865382576997e-06
2.74795235378237e-05
2.27878679385113e-05
1.48634458608362e-06
6.65484891611705e-05
3.31820724769014e-05
0.000109907510374329
1.78169394733545e-05
3.68723114080113e-05
7.64435503621213e-05
8.42840000587279e-05
4.86589437766174e-05
5.69552064240777e-05
4.94652168736187e-05
8.28878136200977e-05
-2.01184199948276e-05
0.000115266447490721
1.60929770303576e-05
5.70927814713805e-05
9.57114570491607e-05
5.59404316039798e-05
8.52794666754405e-05
2.1970686430967e-05
2.28028376893769e-05
7.06875103864819e-05
1.02701875403781e-05
5.66865359435533e-05
-1.47238693805477e-05
0.000133877515286739
8.81712296423125e-05
5.19279301087319e-05
3.59665550338981e-05
8.36260542164307e-05
1.91093115515812e-05
3.70627599808744e-05
3.46063132700486e-05
4.92622698181708e-05
6.98525736035913e-05
9.49930303823153e-05
3.54732118900677e-05
2.73620211086787e-05
0.000100224343396604
0.000104742292991443
4.34429499286009e-06
7.29734703538068e-05
6.66176596641997e-05
7.7749182625573e-05
8.91634118271341e-05
3.12251946776636e-05
9.2104009635397e-05
9.34398415130179e-05
4.23515770902583e-07
0.000107325035217864
9.43988489238052e-05
6.51124846816058e-05
8.84898705125556e-05
0.00012967419422585
2.83993604231594e-05
5.29718168122989e-05
3.67670349310096e-05
5.57890001117547e-05
4.61182495704769e-05
9.85142712267329e-05
6.24548684442494e-05
5.85769180708806e-05
8.24327580191799e-05
9.27883073110665e-05
3.36648964437744e-05
4.71045758885368e-05
8.05527603398578e-05
4.11835308666029e-05
0.000133557695195564
2.87794118307586e-05
5.83078447406034e-05
8.26302981968554e-06
4.55048667902671e-05
8.76370126334419e-05
6.39681641167838e-06
7.24645396341771e-05
-7.74448639262224e-06
0.000123455735617682
7.82849254210358e-05
5.87523655439e-06
8.21378110204275e-05
9.86246554667908e-05
0.000181427348585497
5.30229219277202e-05
-4.11068652591759e-06
6.75102000860988e-05
6.0319628510445e-05
7.56987106832367e-05
9.86898445526889e-05
4.21930754936893e-05
6.09444702187147e-05
6.34032142104696e-05
7.87795232085688e-05
0.000120819488001251
8.27229651377751e-05
7.0170418507688e-05
7.2577741269185e-05
9.92448893738954e-05
4.91328343591047e-05
0.000136106594363511
5.07962672546915e-05
9.87647687517955e-05
8.62049335427155e-05
8.6922355377303e-05
9.14933057449402e-05
5.89472338891744e-05
6.22016207013193e-05
5.71401934265075e-05
6.67140779356755e-05
0.000139599333765389
6.24896519930778e-05
5.09446165600319e-05
5.72472564604128e-05
1.60313865205924e-05
6.49993352376224e-05
6.49548722287846e-05
4.85689939763484e-05
9.18948801866869e-05
4.06668754030437e-05
5.83185032399156e-05
6.46629677642419e-05
4.14955381566269e-05
0.00011144960045764
3.43294773718384e-05
9.11150198167988e-05
9.40417390057024e-05
4.5919368764716e-05
2.6294273229798e-05
1.20061568015975e-05
4.00175148199241e-05
3.94137514906883e-05
5.30094600046981e-05
-1.8833149083659e-05
4.17778365082463e-05
7.42806340729493e-05
9.88950014240276e-05
3.92067128915992e-05
0.000100297033734793
4.34696058020539e-05
1.51532122129936e-05
-7.49582599844428e-06
6.74179375366042e-05
5.91905060414813e-05
8.27126592443864e-05
4.0035922590479e-05
4.36033557243026e-05
3.01357945914477e-05
4.13479910953637e-05
2.51765243476024e-05
4.28054981905965e-05
5.37550161118392e-05
0.000106137405398364
9.39362084239904e-05
7.8757841155539e-05
4.76682440398027e-05
0.000107149047122053
3.99400106113521e-05
5.21792315363926e-05
1.64262089859339e-05
6.21807817573363e-05
9.0902708038228e-05
8.91046759047625e-05
0.000110320449251607
7.34121919808054e-05
4.87174674227318e-05
1.72816441630446e-07
6.30830605344121e-05
2.48865472294285e-05
6.38372878800916e-05
5.55173894190606e-05
5.66764817349047e-05
2.99496435934798e-05
8.27224907014353e-05
8.34728749208532e-05
9.02337865988828e-05
6.14620258031899e-05
6.41228465069055e-05
1.41700011635288e-05
2.47632780422566e-05
9.45192759070133e-05
7.68172680797009e-05
7.79393037601459e-05
5.81412836788531e-05
4.29787516230342e-05
5.01844076360443e-05
4.06935573865981e-05
3.21905591935624e-05
5.0776616755787e-05
6.9085379167409e-05
5.51784148943916e-05
0.000100974823635068
3.1722260327558e-05
8.14716996454315e-05
3.76147509668265e-05
5.60350426745739e-05
9.94610039667349e-05
6.61396947256635e-05
4.26828218185325e-05
2.47493975330521e-05
8.14690628636783e-05
6.99256717463935e-05
6.59041959521391e-05
4.78235060045421e-05
6.71026050410334e-05
8.43231776593732e-05
9.98050332167863e-05
1.3607846826823e-05
8.50378741120672e-05
0.000101554693729436
6.87688625751028e-05
7.60582109049544e-05
8.23375914413897e-05
7.5006811286541e-05
4.1517173502211e-05
9.91224418513635e-05
9.4594591074423e-05
7.85986916368212e-05
8.89468852197692e-05
-8.91688562696268e-06
2.26166831062637e-05
7.43260093203715e-05
6.77652831226378e-05
8.78136873101497e-05
3.26304964355645e-05
4.00841660116613e-05
5.85044048284173e-05
6.79679935863104e-05
2.01779984947762e-05
3.29850246922677e-05
5.31150246009584e-05
8.81505176498555e-05
6.41600522080879e-05
0.000104430471851727
-4.89119270938334e-06
4.14076740799785e-05
4.46814033465165e-05
9.77879743183195e-05
4.63560207856175e-05
2.0321818385951e-05
9.08336430734154e-05
5.48074112443127e-05
7.14767165874766e-05
7.78309062845578e-05
2.47062837649149e-05
0.000107031729198116
4.10448466851963e-05
9.60843777337602e-05
7.23707225716146e-05
3.79003136927e-05
0.000113155944849342
7.90692828806183e-05
7.34224021902146e-05
4.6918197675942e-05
5.25989703451318e-05
4.04524538664448e-05
7.53585267973577e-05
0.000114384264625857
9.75425498714075e-05
2.60241667490428e-05
0.000118546106386963
9.35332384864391e-05
3.38951009092863e-05
5.63842483696456e-05
3.80521171636757e-05
8.48399402658731e-05
6.76323434081657e-05
6.5518665195386e-05
4.89867364805283e-05
2.12044268763842e-05
3.81423177751453e-05
7.68911017343782e-05
0.000151846227643228
7.34129146769238e-05
5.89812973169787e-05
4.86617139440302e-05
3.28247911960814e-05
6.6742321872183e-05
5.38039496244578e-05
6.7592875954311e-05
7.66510970374164e-05
5.45204174733985e-05
7.25641930896919e-05
0.000119075313730828
5.39445656539349e-05
5.56960898609514e-05
4.78694905861448e-05
8.90758148793913e-05
6.90254644673866e-05
4.87326903024361e-05
1.80081544879598e-05
3.21286816083793e-06
2.13628450263416e-05
6.12853176081751e-05
0.000120348652262598
3.46268424981894e-06
5.61818894001613e-05
0.000109797333615846
7.10599698790963e-05
0.000100422357564242
6.18904994287513e-05
0.000105833328111878
3.02489429374562e-05
8.96412391972619e-05
4.21571238277038e-05
0.000104595705215741
3.29734966627676e-05
7.56750221886542e-05
4.60106257126272e-05
8.87862574268692e-05
2.52604666673963e-05
8.62269853252173e-05
9.26327018992577e-05
4.13674758117489e-05
6.58190758677211e-05
8.25741555644782e-05
0.000100671673842792
3.84303098872219e-05
9.20333725804624e-05
6.08408475815794e-05
6.48640141136798e-05
5.03049519518212e-05
4.34032963268395e-05
0.00011361364927973
3.58659479339228e-05
5.0280587250239e-05
1.51997761162389e-05
7.56760491170766e-05
5.30357981922611e-05
6.21302080308358e-05
1.01622140017045e-05
0.000103923400334059
8.15566956061433e-05
5.92827969971987e-05
6.43090090045506e-05
7.59507786507376e-05
7.91302526004404e-05
7.54726829847749e-05
1.12756118303705e-06
-1.61202277155863e-05
3.00314859498061e-05
1.43253851750738e-05
6.13345176869846e-05
5.25837973488633e-05
1.99969489182173e-05
4.00418200280909e-05
3.26457594310955e-05
2.53636652340564e-05
4.94116391497372e-05
9.1701527288994e-05
8.22875808367596e-05
6.11408613927888e-05
0.000120942224819781
3.80814198368448e-05
6.99735049586276e-05
4.76100490886299e-05
0.00010943101586041
5.39686779712197e-05
3.07111465948986e-05
1.18065768504997e-05
3.86984514859599e-05
0.000138539642859527
8.12767223240974e-06
9.60712558482699e-06
8.3143983105536e-05
5.74065348968171e-05
8.56340159662084e-05
0.000108921480851346
8.46091804451415e-05
7.50376192232521e-05
5.51822985797367e-05
7.86578518587274e-05
-8.36629334945192e-06
6.85325614233378e-05
5.77983285653335e-05
2.58879178693737e-05
4.99314371564538e-05
6.28496021934254e-05
4.52850765164811e-05
8.03409933834708e-05
3.04119955843177e-05
6.68642628698182e-05
3.83562034437689e-05
3.89061723682337e-05
7.99181876137311e-05
7.35179204466519e-05
0.000101021084607417
7.98752948096981e-05
5.92927328520208e-05
7.66837324973152e-05
8.71115305776876e-05
5.72944094305446e-05
6.46401792224775e-05
6.8499708163271e-05
1.68670502405422e-05
8.06798167393638e-05
4.02542640211841e-05
3.12900940094689e-05
5.07563546811016e-05
4.32879651818106e-05
5.61198448149673e-05
9.5917312873555e-05
4.7948770244084e-05
3.4595027852537e-05
4.63272238019721e-05
8.69125844113764e-05
0.000109542084667701
5.48778922667347e-05
4.66220835865695e-05
4.28166220403584e-05
2.99122598794306e-05
9.44137617849225e-05
8.28856832874003e-05
5.62922173577873e-05
4.5331783259337e-06
8.78669950817334e-05
9.24952248619224e-05
4.82041379727169e-05
0.000107394321650076
1.77168770402505e-05
6.38461017948081e-05
4.72332492124979e-05
0.000114630549323859
8.94307638879911e-06
5.28963693346422e-05
7.61788601963671e-05
3.87777202206675e-05
1.42540076302001e-05
3.35376618090707e-05
3.38318123964642e-05
0.000154716049469648
6.54570668443984e-05
7.52534023102398e-05
4.66699127587569e-05
2.33891692077617e-05
8.22280062165407e-05
3.26421872046452e-05
-1.33242369845075e-06
7.80038484089799e-05
3.31844451888537e-05
5.96964732837173e-05
5.16398942361927e-05
8.99735430383551e-05
1.24824800738404e-05
3.16049746905099e-06
1.61413702961688e-05
9.77134867130705e-05
-8.90258586813088e-07
8.34408037204098e-05
2.69752540609928e-05
0.000136708830913771
3.85344554878649e-05
8.90869641707467e-05
-6.88254183969892e-06
6.81170148411259e-05
9.85177203419634e-05
6.68024674821899e-05
3.59313554791376e-05
-1.33591226908911e-05
0.000133098415532269
8.9678533599418e-05
2.17051848828545e-05
5.29539656947406e-05
6.05574834523835e-05
2.68659649419266e-05
8.68525564169204e-05
9.37576532887529e-05
4.66671726957909e-05
9.07325128135009e-05
4.56897430846301e-05
8.81417734563352e-05
8.15286802463686e-05
2.22891288039308e-05
5.82687066355994e-05
4.7148287612891e-05
8.71405132859116e-05
8.86256788972762e-06
4.07400152349777e-05
4.20559686779131e-05
-1.02568405728651e-05
1.63757123310447e-05
6.5027810168944e-05
2.82981683005593e-05
-3.69593882277623e-06
4.79429051998353e-05
5.75017910875563e-05
9.27144654164393e-05
4.03837940067782e-05
3.59595737716173e-05
4.23303862706196e-05
3.40114210501844e-05
8.61222024001564e-05
2.28202111564868e-05
7.46558575755997e-05
0.000122064279125873
3.22284415746394e-05
2.5856829103569e-05
5.76521269797745e-05
4.6172941152268e-05
2.07087608008817e-06
1.74819132688152e-05
7.99042482062327e-05
0.000115888029447293
2.75731643677867e-05
6.22641502454482e-05
9.19534570708826e-05
7.17230150301531e-05
3.33495867152925e-05
7.92292495131942e-05
6.83934414506218e-05
1.32190435395708e-05
9.85220383625766e-05
3.80820927855502e-05
6.99583601311949e-05
5.67122838004836e-05
6.26187260108038e-05
6.19327864321155e-05
1.59048149168306e-05
7.72892224582405e-05
3.86618313820475e-05
2.92081782338365e-05
8.96004006283304e-05
3.84031856321324e-05
4.59389045925548e-05
4.80468534816053e-05
5.58364944955544e-05
3.81259113461923e-05
4.27645468401444e-05
9.12589330315348e-05
6.508671600302e-05
7.04588275338798e-05
5.69443673192749e-05
-1.60980926069085e-05
7.09064525152953e-05
0.000107391059067128
-9.50892176676602e-06
7.89884605844769e-05
1.68123123432053e-05
3.35949985129246e-05
5.104082237045e-05
4.79693444823418e-05
9.03451654216519e-05
5.83224276622019e-05
0.000110067876874689
9.69218822117825e-05
1.16697383834537e-06
0.000103150747813964
9.24196880404895e-05
7.97793044863354e-05
2.40582789688128e-05
-2.75184153057346e-07
9.57538349117321e-05
8.68048865257843e-05
0.000103292665777208
1.90150831100537e-05
5.93311504580289e-05
0.000100393338769144
9.32789496742053e-05
2.27548912850033e-05
4.92799038136136e-05
4.36550579659921e-05
6.3006121498995e-05
4.9549028306457e-05
3.47659916262582e-05
1.54306602185915e-05
5.84984007292475e-05
6.28825745886651e-06
9.27523997311323e-05
2.56137489404162e-05
6.23444339942435e-05
7.6133862554325e-05
4.62112717080491e-05
2.83866737439113e-05
2.39493884123588e-05
9.15878694736116e-05
2.80340393694699e-05
2.6110590613988e-06
3.4561553422532e-05
6.81299468371989e-05
2.93073133737901e-05
3.69336002438294e-05
5.65648005642496e-05
7.27153687523821e-05
6.16534671490259e-05
8.7220850751075e-05
0.000142297767364328
7.42376819881329e-05
0.000103966179296771
8.50990236308768e-05
2.77555487050595e-05
2.18059307725412e-05
5.81175742096973e-05
8.55941826548824e-05
0.000103772194094275
1.16468186040565e-05
4.94905984128552e-05
0.000110881617518807
4.06912986409702e-05
3.90448439667013e-05
5.24978099395992e-05
9.60850030373965e-05
5.78078570859687e-05
5.12376449556918e-05
1.65217379479858e-06
4.76033580882236e-05
4.58079116793204e-05
3.01082981734504e-05
3.8132209452288e-05
0.000108273688470859
6.70322874845862e-05
4.68462737836705e-05
7.14753125230073e-05
9.30837418409454e-05
4.49382284024254e-05
5.3500577863251e-05
1.9977598220382e-05
3.03911112058147e-05
0.000102924173040242
3.97376578176618e-05
7.95726450340811e-05
6.06437252407334e-05
7.62267963667415e-05
6.92291322133063e-05
3.99139766865052e-05
6.36035303045994e-05
7.80591822432248e-05
7.96492068988971e-05
7.51385929232583e-05
7.54221452044153e-05
0.000159966422716542
8.35578612347774e-05
9.24071352998701e-05
8.65881476033373e-05
8.69724428768389e-05
4.00832441688405e-05
6.97013863233649e-05
3.02704491280234e-05
3.12434333152666e-05
0.000126488230542593
9.30545124309621e-05
7.29261561984199e-05
5.39964648028195e-05
4.90443569625868e-05
9.77167610164653e-05
4.51850648469535e-05
2.93485863638574e-05
0.000107893914645131
5.86465331134759e-05
5.53953480213106e-05
5.01372180475786e-05
6.77717541623929e-05
3.92461739917603e-05
7.49563406118099e-05
7.50491776356824e-05
9.93017488490198e-05
3.92298025700638e-05
9.03357831143117e-05
8.15899308826294e-05
2.45411209705218e-05
3.99382048446635e-05
7.22460538028275e-05
4.09352924803804e-05
2.26987168633686e-05
0.000106285117009137
5.60549314810742e-05
9.73040024692605e-05
8.66112683843234e-05
7.47344071114461e-05
7.96822127671561e-05
6.88240701341381e-05
4.07157668163981e-05
6.02856276010892e-05
7.97494917346039e-05
5.21307910523277e-05
1.7133851350086e-05
8.3828268165583e-05
5.16487747206938e-05
0.000113175650536835
3.56138376829823e-05
6.29821898907268e-05
7.31478872888199e-05
6.85801943958375e-05
3.12324748913381e-05
4.72800007344732e-05
0.000126443522689726
5.72030798308246e-05
9.15856493220071e-05
4.33178888193005e-05
7.0435051293622e-05
6.42810814378392e-05
6.81718746274492e-05
6.52586442163331e-05
7.83891033159752e-05
0.000103548733137107
0.000118137393543547
6.52484840516698e-05
-1.28428416915498e-05
-6.8629314684354e-06
7.03873230959701e-06
0.000122802621428647
3.32390802935205e-05
6.34934723260999e-05
7.48458885842252e-05
1.60684486602257e-05
3.60521609373338e-05
0.000104738532016019
0.000101690475127487
0.000105061826076101
0.000102977952360625
4.04372445834299e-05
2.38653415748776e-05
6.07583568323781e-05
7.67838996397575e-05
3.39394167462259e-05
3.57696359843951e-05
1.50878070608533e-05
3.42640986861581e-05
0.000113315577813776
7.04510177474756e-05
4.55755175456154e-05
2.44873548930385e-05
6.89569217850846e-05
-1.07449274090241e-05
1.83309120678868e-05
2.15766366969495e-05
5.48580897421315e-05
0.000108361451115334
2.78339603361974e-05
4.05128436969028e-05
8.31789322552886e-05
0.000113305987071698
1.805345203552e-05
6.37049650519617e-05
8.36487785787147e-05
2.79705940905982e-05
6.22003649543563e-05
7.78366900396325e-05
4.12620545759243e-05
6.44263946882574e-05
4.29593149533242e-05
7.52226660017482e-05
6.75302590472108e-05
4.97480838246575e-05
2.44250381567637e-05
7.98219329410192e-05
3.53788843295474e-05
4.0290627342185e-05
5.33621686842482e-05
5.90902024780684e-05
9.52668642851607e-05
6.29609144345472e-05
3.44727128973759e-05
-5.97478324237012e-06
2.9666191184314e-05
5.84618032042818e-05
9.50455959330055e-06
5.45844153424295e-05
5.02426990054473e-05
9.17551381940721e-05
5.08491025401389e-05
7.87889770686045e-05
2.51021859317683e-06
4.16067400932219e-05
4.63493218564789e-05
7.6477637984135e-05
9.34058785616126e-05
6.52115329443539e-05
6.27080343923341e-05
0.000131590237019069
4.77907013548297e-05
1.90880021427042e-06
5.63274026816342e-05
7.22909678016409e-05
5.71282699580714e-05
6.47119884707225e-05
6.49579180616495e-05
4.62742472929335e-05
3.80983438008796e-05
7.17136673303365e-05
7.84127775577592e-05
6.90988213795303e-06
6.2850078638228e-07
5.69263463343574e-05
7.23245892420436e-05
5.96043691097551e-05
7.49014122284014e-05
8.99714337046108e-05
8.93054883838248e-05
7.46253282793823e-05
6.75556151600872e-05
8.94828646090782e-05
6.99196975635392e-05
7.74707746072566e-05
6.39631908122715e-05
3.77338093973539e-06
0.000113197975695939
4.90705850158976e-06
7.42914079520754e-05
6.31044406084505e-05
5.55475151509206e-05
7.85401866468432e-05
8.50251263122737e-05
7.19867622533599e-05
4.7555169839711e-05
-4.65092462991384e-06
-3.68155263847283e-06
1.25709804079175e-05
-4.81125883339939e-06
8.80276806785032e-05
4.69618065540752e-05
4.995188895911e-05
0.000146750212650124
3.1209539016748e-05
7.13287144492585e-05
-1.74454063591346e-05
7.269713083411e-05
6.7943116288991e-05
5.42232129392784e-05
8.24408146044563e-05
7.43657670349428e-05
7.42216872099961e-05
3.37334848054309e-05
2.63663237966419e-05
3.73575539905677e-05
8.11251290264598e-05
3.26990498888892e-05
7.48132151408879e-05
3.80504388383859e-05
8.46831642786322e-05
7.67416936043229e-05
3.22001020694761e-05
1.3999035892661e-05
4.41873547039339e-05
7.46451953388079e-06
4.02647779782916e-05
5.53517868859964e-05
6.8461851377484e-05
-1.53605079542906e-05
2.168966191232e-05
4.48003279630551e-05
7.37679409834665e-05
5.28647073451562e-05
7.09025710170606e-05
9.46126269040618e-05
4.17943350829962e-05
4.50698675624441e-05
9.39523778815995e-05
6.7709576972796e-05
4.15099477243064e-05
2.91559015688651e-05
6.66285688943608e-05
2.5808553757819e-05
4.59693310065565e-05
4.19387016909527e-05
-2.87776814459951e-05
7.49698477659917e-05
8.48198743023812e-05
9.25126119431979e-05
4.48324951462199e-05
3.85856709233884e-05
2.72371947889841e-05
7.76438475292818e-05
5.03939406363742e-05
7.18560297455774e-05
6.87010707781595e-05
0.000120380296468123
6.45510936556338e-05
6.7179983973721e-05
0.000123752090829923
8.13204774511971e-05
0.000104838257436361
3.23476587159973e-05
0.000139656722630812
5.46096104352761e-05
7.07253580386949e-05
2.38425143008125e-05
7.3137857955307e-06
7.40993684715491e-05
0.00013387091791532
9.913923774126e-05
3.06932745803522e-05
2.44825644375247e-05
5.84117453690964e-05
4.58152264905337e-05
7.41581834316549e-06
1.39276921422651e-05
8.19159395003742e-05
-1.26442297041168e-05
3.21767986823349e-05
2.00168148721673e-05
7.65249335714039e-05
6.08960071035261e-05
7.90918715812832e-05
3.40346523188866e-05
-1.72551875267537e-05
9.50804350777685e-05
0.000105629679738953
6.28482463727624e-05
4.6688814881441e-05
7.82444190334123e-05
6.39922068935495e-05
4.02450870145752e-05
3.18834595836759e-05
7.10197530810865e-05
3.57611619962696e-05
9.64795451448265e-05
1.27706892477123e-05
1.45822506632321e-05
5.38165279489992e-05
0.000114412315646849
2.5468046222199e-05
9.64681766276164e-05
6.8910682496501e-05
1.72644642829981e-05
7.29565999795709e-05
4.84104564366318e-05
1.86397159387445e-05
8.34761916324567e-05
3.25966684037493e-05
9.44183151378966e-05
-3.96994570692995e-07
8.2164043003367e-06
8.95314452437985e-06
1.17388862566878e-05
5.26387176495102e-05
7.84551905525261e-05
6.62209548555242e-05
3.48615231051423e-05
7.56965706185123e-05
4.66067297487406e-05
8.92338424748611e-05
1.80248329701001e-05
6.10522947500567e-05
3.95069717463698e-05
8.27019968628364e-06
7.40685985421755e-05
5.61937106298209e-05
1.57609511718201e-05
0.000129290180716207
1.80580903437699e-05
6.91741231524593e-05
2.51951020954132e-05
9.17418654373167e-05
5.81641136827507e-05
0.000112178907433388
7.99127603299076e-05
8.49929814884659e-05
9.35185455375809e-05
3.30229203854131e-05
2.47922862832371e-05
7.66687504147548e-05
0.000113306725837087
2.18849908659091e-05
0.000125280527011395
2.02485185876893e-05
1.09546563333671e-06
4.65390144176253e-05
8.15908036788765e-05
0.000132505448449418
0.000108736036235914
1.07012957002815e-05
6.04459835176833e-05
3.20703042583798e-05
4.91146909499414e-05
7.4434130118292e-05
4.39789084578648e-05
6.35276075355625e-05
0.00013013887256371
6.33628721573385e-05
4.64863591282208e-05
3.32948159280914e-05
5.18476509883751e-05
4.76677581987658e-05
3.04128315542798e-05
7.59803073610079e-05
8.47431736374742e-05
6.09888031870586e-05
4.34176192551399e-05
0.000117380536600263
6.48794294378675e-05
8.93257729009518e-05
4.09376902166499e-05
8.15830478734521e-05
9.4218479721813e-05
1.61425439460623e-05
6.17199012747977e-05
4.59846072774472e-05
8.76160448127242e-05
6.6591221225512e-05
3.54788496992135e-05
3.33665432303157e-05
0.000103485791982841
9.26973953158866e-05
8.53494024858568e-05
5.18081980536794e-05
3.43259413562781e-05
3.62329870834055e-05
4.64142324411749e-05
1.06462668518882e-05
5.33349943868133e-05
8.26351529289938e-05
0.000100079433499212
1.31524872584352e-05
8.83555122023989e-05
6.08418705525142e-05
5.16030193810008e-05
0.000140538535504829
7.28895576461124e-06
8.05102989749607e-05
2.51837406167106e-05
4.63640349559331e-05
4.4110008673381e-05
8.45836613362774e-05
5.51203696539402e-05
6.07225863633565e-05
-2.31852570435006e-05
9.37869262848131e-05
0.000100020140954723
5.22670813637659e-05
1.39164892673268e-05
4.18190961522534e-05
8.00687166010378e-05
4.04740841990682e-05
7.15144182641793e-05
5.36395621303828e-05
8.62101236999398e-05
0.000124798690616855
6.48030056466807e-06
9.96798131504483e-05
2.00686649405793e-05
6.31219194315892e-05
2.81766044244391e-05
3.36401541405226e-05
6.01923435718658e-05
3.4109672824937e-05
-5.68956772810585e-06
3.29445260112069e-05
3.87710383645371e-05
-5.94178435625766e-06
2.74174163427194e-05
6.17323777615464e-05
5.02820402352371e-05
5.71643725364613e-05
9.92915834026324e-05
1.49693019166135e-05
5.1888496859294e-05
4.27701180835181e-05
5.83276323658982e-05
7.94275182273535e-05
4.36553138706957e-05
-2.03460122516444e-05
5.24318181868652e-05
2.13223241104483e-05
8.68790595848417e-05
6.72675915425977e-05
9.58623988174788e-05
5.97369798813036e-05
8.57845645360397e-05
7.25998494005895e-05
3.86051442272105e-05
9.95020568638251e-05
4.30644373654057e-05
1.11392493300436e-05
3.01867864281797e-05
6.85424390054998e-05
6.05746226303951e-05
0.000113912311373451
0.000107182611200017
0.000102000772217925
2.24588374806251e-05
5.32568655366028e-05
7.51299711812695e-05
2.55761054689692e-05
9.31025654293219e-06
4.56653294373309e-05
-2.50200154831792e-05
3.94695668029345e-05
4.76746131540774e-05
6.28322798563332e-05
9.18520714481432e-05
1.18103585483272e-05
-2.84170152244254e-05
6.66276700253892e-05
8.30166654928988e-05
3.73006861605663e-05
1.51518902180989e-05
1.44818403304298e-05
4.64756824122613e-05
3.5446840370785e-05
5.81615899235337e-05
5.68849246825597e-05
8.83677164002319e-06
6.57682646711494e-05
8.32038594597519e-05
4.24341035412009e-05
4.9355369292019e-05
5.77027575937935e-05
0.0001540111633315
6.09279689552511e-05
7.23578801810707e-05
0.000125075825751696
6.19234710746682e-05
4.33514693267591e-05
7.12619997566055e-05
3.54550894261092e-05
0.000101587141524556
4.20485004257614e-06
4.45046891782805e-05
1.32394698082419e-05
1.71049635410965e-05
8.27625449616895e-05
1.22671154020369e-05
3.15353943193869e-05
5.7281793198039e-06
4.36963497146088e-05
6.58822692895201e-05
8.03788419700191e-05
8.26837887798702e-05
5.62407146663645e-05
4.32096486919102e-05
6.826261139562e-05
3.88831342390008e-05
1.22045332170713e-05
2.70207378153489e-05
4.75897247211989e-05
-2.12726498942249e-05
7.82616901968455e-05
7.83778047055401e-05
9.02826389797072e-05
7.29321332430592e-05
7.16609338516996e-05
3.05910751008975e-05
8.13752824903975e-05
8.62358562900266e-05
8.42755090060618e-05
0.000106765985575809
3.99399875526311e-05
6.68726584529448e-05
3.91026983494923e-05
3.90896337278071e-05
6.29073678132222e-05
5.00159564998856e-05
7.1832130719127e-05
4.515177221368e-05
3.78440725873833e-05
2.95063766480591e-05
-1.28440175299889e-05
5.95589847363743e-05
2.62715527951435e-05
4.92536854358775e-05
0.000133944458577384
3.14453121025576e-05
2.86510593968627e-05
6.24367910830188e-05
2.20640706525491e-05
9.04409822194589e-05
7.15497080256795e-05
7.15646637602894e-05
2.66662063887784e-05
6.85377377632229e-05
2.5183979137084e-05
7.80010222522322e-05
2.80946011388178e-05
2.70934556429184e-05
7.54583095436405e-05
0.000103145024282421
-2.23258311725331e-05
3.96720178099386e-05
-4.6200067181666e-06
7.84727272473709e-05
1.77767118530108e-05
3.0044726297023e-05
5.27269523263332e-05
8.94135197662076e-05
-1.44264857419252e-05
5.49928693743371e-05
4.92464461292787e-05
8.78421249271694e-05
8.46120868985539e-05
8.32542596175405e-05
0.000128263981887061
8.93140472951493e-05
5.98851413350045e-05
7.69873478987039e-05
2.911289781254e-05
4.93384336979183e-05
6.57254236784163e-05
1.4544264795134e-05
4.07688472221395e-05
2.90960252810415e-05
2.83370890923543e-05
7.34225066262937e-05
4.69838130095925e-06
8.06144447570843e-05
6.75996962041681e-05
0.000124867050237798
-4.420636146393e-07
4.26252313281195e-05
3.48642845847619e-05
6.46558687428299e-05
4.38311563257872e-05
6.69054145051534e-05
4.19922517092567e-05
7.71166557363226e-05
7.4016206948134e-05
1.53213502399735e-05
2.4448342004099e-07
6.12332573003168e-05
4.03309015872122e-05
5.33626345443144e-05
9.06161590639508e-05
1.12958226403312e-05
6.41027281365166e-05
-6.60042779791445e-06
4.83253074067196e-05
0.000108981672931946
2.27371456377801e-05
8.8210710598113e-06
6.01045799999505e-05
3.1284541849143e-05
4.75780455680166e-05
6.77248167884527e-05
-2.1798770652967e-05
2.93627154592877e-05
6.42173309417777e-05
3.48878442827566e-05
8.10990828567202e-05
2.84993467445254e-05
2.32430535342205e-05
7.89369110136513e-05
5.11022279564935e-05
8.34388779149035e-05
7.70952524891694e-05
6.28876608683066e-05
6.32955183890164e-05
1.85068093307288e-05
4.34659559198178e-05
8.64065738113634e-05
0.000106317964243578
4.69680328979006e-05
2.49349716994955e-05
4.1910151660459e-05
5.03278018141313e-05
5.49843627680502e-05
7.21443330809654e-05
6.39735939762829e-05
5.07332697205934e-05
7.57592596863349e-05
6.62137294957719e-05
5.99735302473927e-05
3.03186353082879e-05
5.91656111944097e-05
4.49740134556395e-06
9.00149315596292e-05
2.57917895850709e-05
0.000101773437036137
2.90385140408667e-05
3.97227555477883e-05
8.54278886231652e-05
7.27159598042445e-05
4.48231495471103e-05
7.33054441463822e-05
-1.20852327906544e-06
5.58281998374993e-05
3.51275652583819e-05
8.62627124284828e-05
7.75699101030324e-05
3.5536912396539e-05
8.09401081026783e-05
9.79328432920386e-05
8.52973616377419e-05
4.82680546314691e-05
9.31923797652595e-05
0.000116462793171177
3.48948381714917e-05
5.47784548526208e-05
5.51680072290325e-05
-2.81693453591805e-05
0.000100698078329316
9.18846689823221e-05
5.12085552616807e-05
8.29308821740813e-05
2.37450063834718e-05
7.68382744496032e-05
4.80426289312821e-05
2.82889749123125e-05
8.48314583829693e-05
4.84380638820417e-05
0.000124735285108069
6.66440928116859e-05
4.6805931146718e-05
8.19196750648975e-05
4.12290682298801e-05
2.21025598874944e-05
6.52244655147236e-05
0.000102154359872734
7.81699184614473e-05
7.48646558838273e-05
8.41000771977764e-05
3.91566742182497e-05
5.76937710652819e-05
3.46871610199408e-05
7.1318402535529e-05
8.27978746131259e-05
-3.20421324825626e-05
6.56944277909482e-05
6.18358315641842e-05
-1.15831188635522e-06
7.71050277168202e-05
4.98548046201745e-05
5.727149192263e-06
3.45068225414776e-05
0.000141521802995221
7.61642726290567e-05
3.46706964368824e-06
0.000110346642388033
-4.78259242427502e-06
4.09240637587668e-05
1.7553526790194e-05
0.000104268073035073
-2.62969581018451e-07
5.58065192961092e-05
2.41837231973508e-05
3.10950977869674e-05
-1.25555128347808e-05
5.74319868033488e-05
4.04988032695664e-05
4.50855220992233e-05
5.61028080694291e-05
7.91900329426626e-05
5.80073332495777e-05
8.47718119715152e-05
7.46503028482595e-05
2.59113816131334e-05
3.69827427178302e-05
5.24042870394208e-05
5.08018666726083e-05
5.22145219823334e-05
6.78896692705519e-05
7.06521510371318e-05
3.54788114072347e-05
7.32423137650601e-05
4.9641337049569e-05
7.61142964773875e-05
1.93852164287255e-05
6.29606686511277e-05
3.86530242463632e-05
4.22908388546456e-05
8.34261403734811e-05
4.66084217140977e-05
3.86046526992211e-05
2.10711169908969e-05
9.58505551842317e-05
6.81693729578019e-05
5.73643229094224e-05
0.000141707950333244
6.19579730444292e-05
4.46270827384257e-05
5.36540892296013e-05
8.8190426174727e-05
4.47050796519291e-05
9.80101364319851e-05
5.19617091401663e-05
5.63151789685853e-05
2.37719801703163e-05
7.19701321825703e-05
0.000135861593934434
5.34913048671682e-05
7.5899177879038e-05
3.57207444427477e-05
6.04294530037402e-05
8.24805271985357e-05
0.000105576543373932
9.34228336709684e-05
3.11111733741939e-05
7.22088737161338e-05
6.34204664599957e-06
2.77243448277919e-05
5.22095224562018e-05
7.11082271075061e-05
3.43017300759647e-05
5.86197371332916e-05
5.67797630105617e-05
0.000129620023154236
0.000109035795135496
4.73594632143175e-05
2.49959042493618e-05
0.00010980841282586
3.14773634049445e-05
5.174880813995e-05
5.40297949324539e-05
1.00084647664617e-05
9.24856519389777e-05
8.361569378527e-05
7.97726719650204e-05
-1.83348804650376e-05
4.29895326028369e-05
3.0312004971743e-05
7.21932388515114e-05
6.651177771289e-05
7.45332847933685e-05
2.86523041975599e-05
8.21827472359325e-05
7.99248824836027e-05
4.27723753187677e-05
3.73045681863321e-05
3.74563030171101e-05
6.18820840479725e-05
0.000102810751607424
0.000128511608742686
4.06187387386946e-05
6.02502144218015e-05
1.49488185728223e-05
1.46878650733437e-05
5.66018391302332e-05
4.92699083770319e-05
2.88950116512585e-05
3.46710938459652e-05
9.4734181642422e-05
5.48865736286201e-05
2.00936768492875e-05
3.58443994188435e-05
3.14143058734473e-05
4.20636207736344e-05
6.32633253068379e-05
8.55406424907076e-06
8.16840068155281e-05
5.46837368328161e-05
9.54507859976917e-05
7.31468399760686e-05
3.29396285921832e-05
0.000135770647111387
5.46314621579616e-05
2.86327774994049e-05
9.8236784028389e-05
3.35761358686163e-05
8.04913833213894e-05
5.62446389825598e-05
6.45220962641634e-05
4.58578455134609e-05
5.93707362674797e-05
2.29641541522917e-05
4.45631362608375e-05
1.69605917600796e-05
5.99987323518603e-05
7.16916147599115e-05
7.75883991676535e-05
4.40968780938187e-05
9.50953785667619e-05
4.99327751731006e-05
5.16212436232453e-05
7.69452776104185e-05
2.56059031686013e-05
0.00010450740148829
8.06056264895977e-05
3.867629326255e-05
8.19111659313045e-05
1.71388730314701e-05
3.33546409473977e-05
3.77420729146834e-05
4.31430553246213e-05
-2.02021465502715e-05
6.98579186294187e-05
0.000123853574532628
6.01792834351721e-05
3.24319470520753e-05
-3.2680887185612e-06
5.67906217130863e-05
0.000157644371058264
5.96092507625623e-05
0.000106133501812293
-5.06067859911884e-05
4.42747191061423e-05
5.48156784121907e-05
1.80752234949301e-05
4.21996816208542e-05
2.30072403012933e-05
1.71338306558217e-05
3.27469000514186e-05
7.60601736124646e-05
2.0773479247253e-05
7.45190793474139e-05
5.80593500497707e-05
5.16240514227554e-05
6.43553592241833e-05
1.55952370969782e-05
1.85812739428073e-05
5.05171000061396e-05
4.10991648028588e-05
5.09789885963294e-05
2.96535729682381e-05
3.74321896070211e-05
9.32548295627031e-05
4.89265942149239e-06
6.59450676424459e-05
9.59045642763615e-05
5.10418207349862e-05
5.4529220582083e-05
2.89169427681791e-05
0.000106622267486584
1.63212631679035e-05
7.55937372610254e-05
6.12701711475154e-05
1.83502876954631e-05
7.14867910665514e-05
6.49176728237046e-05
3.1446201097266e-05
4.90221081290592e-05
8.15264866640354e-05
4.56870398862891e-05
0.000101414751749782
6.36144117365352e-05
9.32980330378638e-05
4.49936392913309e-05
9.28575639366063e-05
0.000109941696509695
0.000102031873303765
5.02602931503981e-05
2.38972564065941e-05
3.17407382278445e-05
7.38450185644366e-05
1.40583463989198e-05
6.78275661187019e-05
0.000105181624366334
9.63796316998018e-05
3.56222887223292e-05
9.82188279003031e-05
8.44210337687631e-05
8.27702910589007e-05
6.81756384780933e-05
3.45199189128528e-05
0.000122738621300739
4.52063056735665e-05
2.95746699489486e-05
4.84032114197803e-05
7.50962467851483e-05
4.41308123607781e-05
8.52595832041537e-05
0.000100062918101144
-2.91487440187844e-05
9.51444627222612e-05
6.99255041349951e-05
8.33856682741578e-05
7.86972130678649e-05
5.51975039501289e-05
2.76749176196343e-05
9.22144538050328e-05
7.40680719786584e-05
5.90287589506535e-05
9.90917872411732e-05
4.95123419424886e-05
5.63919349442203e-05
6.18682757361082e-05
6.67063627615666e-05
6.83009575327934e-05
0.000102995212171264
4.66670101417264e-05
6.65421089696863e-05
6.54840457707349e-05
2.45071584405626e-05
2.13518119981008e-05
2.40245894523606e-05
4.90950572173936e-05
0.000128001177749946
-1.87767250864592e-05
4.21621494976834e-05
-2.9910803708035e-06
9.83628737990588e-05
3.22909402428353e-05
3.85297313698e-06
6.38555486777811e-05
-9.15127044674391e-06
5.2043811254783e-05
4.9334450516402e-05
-1.43470026550391e-06
3.1574977706748e-05
1.06667869764073e-05
8.31948462937122e-06
2.69903279739595e-05
3.68229877609288e-05
7.26670616975488e-05
4.43092001975729e-05
6.44127916752496e-05
9.79451466418864e-05
6.57423753736402e-05
7.12956556639761e-05
4.57278743834584e-05
2.42401502202347e-05
4.71807092111812e-05
1.41036807976938e-05
0.000109955511827071
0.000110811606667604
4.19287658236067e-05
9.18370897384971e-05
8.62293590317936e-05
4.78556496142208e-05
2.29344075439833e-05
8.57786924419757e-05
-8.93867909969179e-06
2.98384978261957e-05
2.79101557592284e-05
9.13104552508193e-05
6.58475928003153e-05
6.1351980009492e-05
8.62209914340602e-05
5.41407374390994e-05
3.87849263819629e-05
6.94061259144e-05
1.20626646898363e-05
4.41789428592363e-05
8.86906519472327e-05
7.36594320579261e-05
2.97512702247419e-05
3.23340729732737e-06
5.6979160987814e-05
5.02381454135506e-05
2.23341224981312e-05
-1.29206012971564e-05
6.63424744311626e-05
4.87202300019719e-05
1.85360630157394e-05
8.77014973903881e-06
1.51294532450647e-05
4.49698171378476e-05
1.51083417849321e-05
3.85980368756074e-05
8.110674400103e-05
1.43019469102658e-05
5.43513628016863e-05
3.29785292194435e-05
8.66925961531634e-05
7.43225729362336e-05
1.9580254975372e-05
6.98232083577397e-05
0.000104931267364031
9.01536137019107e-05
1.55254042876494e-05
0.000145018200791607
2.40487545773694e-05
7.95360457487984e-05
9.11227656529468e-05
2.49771395377109e-05
2.66844406288777e-06
8.34133540452144e-05
0.00012073646048611
7.71587475489975e-05
5.05223278526185e-05
2.8561062609619e-05
1.41555372238693e-05
-2.57610835875054e-05
5.55273189720696e-05
9.83070203244141e-05
7.97630651494263e-05
8.54062530987436e-05
9.6026778178853e-05
6.29076709010335e-05
9.36506074025598e-05
3.89726754062382e-05
5.43301256791493e-05
-1.23491551161542e-05
3.06854727924169e-05
4.11454889545467e-05
3.27372899679771e-06
3.08149286211845e-05
0.000127580197965431
3.6297224049185e-05
8.41317552540249e-06
8.70665835111352e-05
7.14344770254788e-05
8.93240500139126e-05
5.65687822249055e-05
7.4910556662544e-05
7.62790131367307e-07
-1.08452532812082e-06
0.000115812089616405
0.000115628770788236
0.000127968683393367
0.000103096212435643
8.57933616975939e-05
-2.71700887948319e-05
0.000143086787818525
7.61174730611147e-05
-2.98484344314026e-05
-6.39919798379309e-06
7.29801329895265e-05
6.26906458577783e-05
5.20370197842759e-05
4.23833411627821e-05
4.60986738896444e-05
5.72576928130483e-05
3.41898055392788e-05
8.0478783692794e-05
7.09054533135447e-05
7.10502460317425e-05
0.000102736393447075
1.38078893698679e-05
5.32623408910337e-05
1.75436728837957e-05
2.50986867064552e-05
6.43998918279731e-05
5.70501900247422e-05
0.000109294796980324
1.44669839940017e-05
4.94778061590483e-05
-1.02073502172743e-05
1.92994548321012e-05
4.0098940707638e-05
7.67758974092728e-05
0.000108837221310978
2.27425402970115e-05
7.14738218163997e-05
9.54246235690296e-05
5.59204644295932e-05
6.9134048697378e-05
7.82791621642357e-05
9.66185085459811e-05
0.00010878392740731
7.73605008410417e-05
0.000129942087263924
7.31719633047194e-05
5.15896334997946e-05
0.000105093979520426
5.63312569321387e-05
4.43080877349962e-05
0.000113978158034254
4.12377945779347e-05
3.83055157354245e-05
2.06761386185163e-05
6.73881748543845e-05
0.000101858973547108
3.19550882814589e-05
5.58565176885941e-05
5.96147262397451e-05
7.02304884742102e-05
8.85053678332502e-05
6.25554184518404e-05
3.70749992863368e-05
-8.26277031683457e-07
9.30463582479782e-05
4.76501460545397e-05
4.33019725546566e-05
4.64562049852391e-06
9.6326754642179e-05
6.93074823064172e-05
3.90433127290767e-05
9.29632332988828e-05
8.79336648115737e-05
4.44028733126569e-05
7.27518552386601e-05
5.16345141253146e-05
7.76965768758081e-05
6.50316372605209e-05
7.68005103402969e-05
9.4541956317163e-05
8.23542533808604e-05
5.91918739281034e-05
1.48732170834599e-05
5.92205323419666e-05
6.61146749592107e-05
3.493460247947e-05
6.55778059349831e-05
5.88242783713628e-05
9.79778906969387e-05
6.15622156488939e-05
8.31160693306544e-05
8.68790514327253e-05
7.31556911262429e-05
7.57547256653726e-05
5.89000873910541e-05
1.98797938258041e-05
4.11145668804291e-05
7.0205233765698e-05
2.70797019399477e-05
0.000107300814699761
9.83093106769974e-05
5.02033186603356e-05
5.37121038883769e-05
1.07165578731213e-05
4.39956073996865e-05
7.84965089399175e-06
0.00010191812346729
8.77910431969323e-05
-8.38778600875147e-06
4.19048414391063e-05
6.83973873986369e-05
5.15547370091751e-05
5.35941539303832e-05
5.45767367132055e-05
8.787053945239e-05
5.53240472791302e-05
0.000101490130595173
5.15311487794982e-05
7.55780588964901e-05
2.05539333943174e-05
0.000137472062622863
5.69926612999524e-05
5.3815374401826e-05
5.68737740726143e-05
2.19090723522552e-05
5.49619176944055e-06
7.72827722796535e-05
3.59316164961662e-05
6.14580695956613e-05
7.56500500751415e-05
4.74368783468552e-06
9.92805733981792e-05
4.78928978803067e-05
7.58481298404404e-05
0.000114208084755044
9.60111591498226e-05
-8.1551767326879e-06
8.65401329423691e-05
8.42269343322462e-05
7.16580259288227e-05
7.02542014413092e-05
7.7193252750661e-05
3.85194970774327e-05
3.5253397434996e-05
6.23343644778553e-05
7.68141224703827e-05
7.22430384251815e-05
5.27321017955415e-05
5.87641344275416e-05
8.31166262699358e-05
2.97530217798664e-05
7.1890319445479e-05
7.64731391984896e-05
0.000113357077909033
3.79104590971241e-05
1.65830654599005e-05
-1.00656257020691e-05
7.17798755703466e-05
8.65004467176667e-05
9.36032665837729e-05
9.04491569224927e-05
8.11450236102778e-05
6.08382103291947e-05
0.000125331181070412
7.55221891759832e-05
6.24318318146036e-06
2.79946444549713e-05
5.60514565002769e-05
5.52925095511483e-05
6.95556959229984e-05
6.2265989131386e-05
6.13428723122785e-05
6.13371058014435e-05
1.53737702363227e-05
4.71490774379776e-05
9.91683233443079e-05
5.63263478808351e-06
7.3394745442847e-05
7.17317575827312e-05
8.16018745380279e-05
3.34595426769997e-05
-4.73539270676144e-06
9.69925570893483e-05
6.95662124944802e-05
5.21470911540621e-06
7.46741794438307e-05
0.000120468973101565
7.6123302584422e-05
8.23558630747207e-05
7.05820422500352e-05
3.52966391400787e-05
2.08962391422319e-05
3.74725589391807e-05
2.76390996263448e-05
3.63797327351481e-05
1.93293676131296e-05
3.59586475513467e-05
0.000118016422112744
2.11810140818471e-05
5.40538714279013e-05
4.4368550055294e-05
1.66189668887713e-05
1.88365243324167e-05
2.51366070806211e-05
6.67960717705387e-05
7.10150003766012e-05
7.43677627597959e-05
6.26625840047001e-05
8.25310304465474e-05
6.3346079050614e-05
8.6033157457391e-05
3.17251494565288e-05
6.19242697837351e-05
8.95930424096634e-05
3.01135016493557e-05
5.35296367593549e-05
-3.83947601792297e-05
2.78575805931387e-05
1.00591538506485e-05
0.000102445692658091
7.1575356616781e-05
5.1827624174571e-05
6.63191211004774e-05
8.37074943636013e-07
0.000105974481782319
6.25305085934377e-05
7.09162522043794e-05
5.45136844056379e-05
0.000135210067009858
7.17509203475026e-05
6.23432130620565e-05
5.63964975280902e-05
4.74598683466724e-05
5.79301990143411e-05
-7.95419276956844e-07
-7.05782204741884e-06
9.86911370154976e-05
0.000135128502958718
9.59813604666087e-05
3.42835875537389e-05
5.86959438323006e-05
4.22846325370729e-05
7.94964023017072e-05
9.76191399213576e-05
6.28702454452003e-05
3.55044281868458e-05
5.69846839514804e-05
7.64872301842739e-05
-4.06667541199251e-06
8.687007285957e-05
8.37489713458029e-05
7.29149802403702e-05
4.61903286551283e-05
9.80352441195299e-05
8.57282140045362e-05
3.09128058982159e-05
-1.0435978066332e-06
1.97506821110429e-05
2.0851305169216e-06
4.60136290671267e-05
5.79976176949554e-05
8.70861325233667e-05
3.15752114832148e-05
4.23435662811497e-05
0.000111756862637225
7.60390378207369e-05
4.93192198977959e-05
-2.07277365967155e-05
9.28464439220921e-05
8.43862397418122e-05
7.07303816194218e-05
7.87625296150606e-05
9.31404377873721e-05
9.42974395694842e-05
3.55612293000298e-05
6.77899312376999e-05
5.01975260947831e-05
2.23892777183747e-05
7.60460846029832e-05
8.88752441502627e-05
5.72411296430496e-05
2.10705020877572e-05
7.00260360065308e-05
3.43749479589119e-05
7.50534881008073e-05
8.72626121370794e-05
1.63440296341081e-05
7.1874262573667e-05
4.65992648730843e-05
0.000111320513752727
7.89104200644244e-06
9.18307467292055e-05
6.01483392701558e-05
5.45000072631118e-05
6.45299431720499e-05
3.7323073268419e-05
6.14272982735954e-05
3.43237843259145e-05
3.23570161107282e-05
5.78031443092301e-05
4.33676069460265e-05
0.000100130619080936
4.30704543335016e-05
7.49618440776872e-05
4.88364027663109e-05
8.73428219537652e-05
7.27828861564583e-05
0.000106510594891401
2.2585375972841e-05
5.77169384469598e-05
5.57180144163302e-05
5.98049782427439e-05
2.40306441917567e-05
3.07219396896126e-05
0.000126297008687061
6.39842934757362e-05
0.000119946628782311
2.38282523339442e-05
7.8214964365667e-05
0.000148111567748201
1.68828693920558e-05
3.81055461649753e-05
9.05069654522896e-05
8.33606580168306e-05
4.16543255061101e-05
5.49590218726814e-05
5.60137582835832e-05
6.22026005040771e-05
5.07552918999331e-05
5.22681672780802e-05
5.90071155282261e-05
9.88659864381273e-05
7.77334321345096e-05
7.08039656896206e-05
2.19033154138278e-05
6.57518625167442e-05
4.82325915617805e-05
4.87549099604271e-05
5.00212395437083e-05
3.08684037833311e-05
5.84507339182831e-05
0.00012558332457087
5.99416434386429e-05
9.21605678006187e-06
8.64863891243249e-05
4.32048338656402e-05
8.82704996668464e-05
6.39532297054415e-05
5.54847457227912e-05
4.80812681518418e-05
4.21501055052013e-05
6.53182578554564e-05
6.53051397166564e-05
4.95748001366784e-05
4.71607172906598e-05
6.15813833772902e-05
0.000113469300372162
3.63401027216017e-06
9.11213641367594e-05
3.16187026581139e-05
6.51006409326726e-05
0.000103099682118099
9.22608588036322e-05
7.32615674122005e-05
5.06491207854081e-05
1.3484603621639e-05
2.64742088411356e-05
1.16921959071357e-06
2.22027593353927e-05
3.50579295773519e-05
6.95031366242623e-05
6.91637029082357e-05
6.59553799721713e-05
2.56668116735315e-05
9.06543014001046e-05
7.80131575112638e-05
7.15432498810642e-05
6.27485607000783e-05
-1.24445350275407e-05
8.51380760458508e-05
6.73452408333398e-05
6.25012111015672e-05
8.92817488759392e-05
1.98048332551273e-05
3.52956423376842e-05
7.03095200849397e-05
2.05058994185141e-05
4.70512933048247e-05
2.80658067023525e-05
8.18689518135202e-05
6.81829765734407e-05
7.56348462414331e-05
0.000105489353738129
7.5212889605512e-05
6.81879731434275e-05
7.68977490720993e-05
0.000134497566134062
6.35601778092853e-05
5.90427587291623e-05
4.17227499246825e-05
8.10609706952103e-05
8.64425440659452e-05
6.26009679616506e-05
-1.29727054018661e-05
9.04027924942625e-05
3.27973769580908e-05
9.59425299080467e-05
7.24595492220091e-05
3.00730191565671e-06
5.13237883050358e-05
0.000114296086420534
6.51845450929365e-05
3.82320551028086e-05
6.85090187567602e-05
3.22965198731838e-05
-5.64843705576357e-06
0.000118058742419711
5.10703376654014e-05
6.09509811241749e-05
2.06278727657771e-05
4.12733445349767e-05
5.87278257406019e-05
3.15268022522239e-05
8.95832117518508e-05
5.73958337235543e-05
6.47159233399336e-05
1.79560488238613e-05
5.93362035972351e-05
5.77879791965506e-05
6.71192647324914e-05
0.000159031921789548
5.12702553624314e-05
2.42933657602488e-05
0.00010164166001542
4.0121841022448e-05
8.3482499641721e-05
7.03147982937975e-05
6.62932284228204e-05
5.92468683305515e-05
4.40586478392677e-05
5.48942471166521e-05
5.59771597659086e-05
5.38581217640703e-05
4.88481907123895e-05
3.6009690000624e-05
8.55983066651842e-05
7.17249463269463e-05
8.92269394974284e-05
0.000119711547747483
8.03714818491878e-05
-1.04503956178971e-05
9.97170536321799e-05
0.000101166562388771
9.79408998817996e-05
5.65659217890787e-05
6.71804760797892e-06
3.62090823493674e-05
0.000134785914753114
5.96282145688631e-05
0.000100384036331087
8.42001713392593e-05
0.00011904773645924
2.15183484140458e-05
-5.00698080739622e-06
6.45714804278119e-05
6.65838956149323e-05
2.80572326500466e-05
0.000119538138925884
5.8542737301665e-05
8.71946770233177e-05
6.08728225043228e-05
0.000105104600371013
6.4050970350051e-05
2.8376437024069e-05
4.48746718826792e-05
6.61836947240967e-05
2.04216939115445e-05
6.59616212667294e-05
4.33635132470803e-05
7.97889351753861e-05
5.28254664429523e-05
1.69865077164845e-05
9.11760603974528e-05
4.27826995823775e-05
5.15366741784113e-05
5.57369727750997e-05
4.10793899827851e-05
3.92925999259168e-05
4.86562173520102e-05
5.92829159038521e-05
3.71286073618772e-05
4.87190338400061e-05
9.32369650120791e-05
6.84692921764023e-06
0.000116233680985697
5.72922999917932e-05
6.68552940514699e-05
1.91432226093496e-05
9.82721971350683e-05
4.90489967960505e-05
4.73155423753115e-05
4.22871602008808e-05
7.90888567691839e-05
8.02002147361155e-05
5.08869277228857e-05
6.95063546053008e-05
8.20741513538629e-05
6.64599922747009e-05
2.63788196765834e-05
5.89662956466518e-05
5.18100325040771e-05
6.45172288364445e-05
7.12400718629317e-05
8.70170142225488e-05
0.000123164492518275
2.49836600458986e-05
3.90302115521862e-06
4.52359964279331e-05
2.55745008264478e-05
5.66639161708555e-05
7.31142958935585e-05
3.48190185009027e-05
4.75974195739422e-05
6.2933649415389e-05
7.13848988968711e-05
7.46409079153726e-05
5.58149519823778e-05
2.51541323922568e-05
4.5620556223733e-05
4.3697860354886e-05
9.61457414792466e-05
8.47541698537327e-05
1.3970367030372e-05
4.60838689850744e-05
3.32365047011121e-05
2.54801437991082e-05
2.50184467190811e-05
6.66072825282018e-06
6.97542089802752e-05
0.000126722162276273
3.24894769918507e-05
-4.93907417439321e-06
0.000103170424490026
9.62781727142266e-05
2.6864992265959e-05
2.94472802988614e-05
5.05346084961295e-05
7.46894321905228e-05
3.79872367306791e-05
3.08855128496767e-05
8.75382782057989e-05
5.87502154970618e-05
8.0689423718104e-05
8.25256028218387e-05
5.94696582028324e-05
8.27835153641731e-05
4.80609799385534e-05
7.7159092768846e-05
9.59310348905148e-05
9.12704713601386e-05
6.81283856455583e-05
0.000114646574642015
5.18526419778654e-05
2.62862095674611e-05
8.70738952267896e-05
7.77849987132965e-05
6.58966082813778e-05
7.38935138610415e-05
2.10979311208696e-05
8.32267004667273e-05
5.5371167784891e-05
4.03822405199944e-05
7.4378791304416e-05
5.89523315381226e-05
2.98265071580112e-05
4.85294570091671e-05
5.32176275434293e-05
6.62242381580229e-05
3.61926106332456e-05
1.18252550912471e-05
6.76554152111635e-05
1.24499928011496e-05
7.68953792662133e-05
5.63597468978924e-06
6.29827426283096e-05
1.24003902330388e-05
4.69579715149211e-05
4.22864775000651e-05
0.000122075758495509
4.72917970755825e-05
8.0699634591527e-05
2.80705899728957e-05
8.85995331848732e-06
1.38558286951876e-05
3.56063939322968e-05
7.10126432019454e-05
1.69645476595514e-05
6.19056760253713e-05
3.82686753605322e-05
5.24281413176461e-05
6.83070628749472e-05
2.45616597792627e-05
6.20052374785483e-05
-4.1587125468335e-05
0.000100805911000299
0.00010658959431684
9.67143100347831e-05
3.98670007615197e-05
3.64224115786394e-05
5.13185407825136e-05
2.9702647676606e-05
4.36882026026986e-05
5.67809917804131e-05
8.61211944594987e-05
0.000137820923962237
4.68986858136928e-05
8.77420202461514e-05
0.000122050844379889
5.57521465515296e-05
0.000108650461351046
3.65019546453021e-05
4.22644767631213e-06
7.03322865773449e-05
8.09070767959488e-05
6.09140572395427e-05
9.02766878789717e-05
3.24387196781137e-05
5.76553523181981e-05
4.42443436317834e-05
0.000109127180241343
0.00010683687607962
6.50716703077046e-05
4.0996052945263e-05
4.9244530611047e-05
2.27897135563803e-05
1.65412524917533e-05
4.50012697533805e-06
7.91995147365273e-05
4.55365830371723e-05
7.58899516285779e-05
9.46122492207162e-05
5.73032573820204e-05
5.14734301336236e-05
6.15953418275842e-05
8.2783874728305e-05
1.62089752360559e-05
4.82059205206505e-05
2.50948534105558e-05
0.000112757238127887
3.69213790200636e-05
5.49220780832284e-05
8.69003955025469e-05
5.91057075503091e-05
0.000103616441141609
0.000120840992954648
2.93263529558179e-05
4.88238510448519e-05
-6.82851732017512e-06
0.000110480406635605
4.4280410803433e-05
3.75556919989874e-05
6.46080555034939e-05
7.20947718136499e-05
7.64208620324186e-05
4.27983087987266e-05
7.06971549074538e-05
7.53225262359929e-05
7.11702258687276e-05
7.78819561440208e-06
2.02724467221998e-05
3.84164213463622e-05
7.73233021257496e-05
8.8062082493396e-05
3.42210014227614e-05
4.28838862501662e-05
5.96381701501506e-05
0.000119598055816521
7.0619327377274e-05
5.93510624226891e-05
5.19212014134172e-05
3.48802545696467e-05
4.08619462687365e-05
6.6422379251533e-05
6.22802912687692e-05
7.05020940304878e-05
8.8557518896229e-05
0.0001111230305771
5.14357334212213e-05
8.31738728895771e-05
7.21596775283308e-05
8.42258993375683e-05
1.3365575556776e-05
1.77286360834804e-05
7.51570127360002e-05
3.6611171658426e-05
6.53220527863987e-05
2.75656225465263e-05
6.76485955596256e-05
3.13975187062599e-05
8.5862266813507e-05
3.19136527325438e-05
7.65301228142234e-05
7.40082144815149e-05
2.20212934600356e-05
7.48672879434564e-05
6.90376442277604e-05
0.00013111903695966
5.14442064865927e-05
5.66375798392314e-05
0.000122334358106583
6.024910965387e-05
8.2215423623674e-05
6.9031430935317e-05
-7.1927883627365e-06
8.09251623906503e-05
6.12239183941652e-05
5.49207898921182e-05
4.71771099269545e-05
4.67843954392301e-05
2.76416872379627e-05
5.21782106549368e-05
6.85444992830109e-05
0.000125342556039023
9.83790966913433e-05
6.19977293785387e-05
0.000105958736818277
0.000113417032659788
3.82194092149304e-05
3.95067114972289e-05
2.37312317621732e-05
3.40221001541062e-05
8.2642390877774e-05
-1.0650672118337e-05
6.08701675820559e-05
5.4891751476774e-05
9.76147634883751e-05
9.44483370407609e-05
4.16653470619842e-05
4.80998670604426e-05
5.02995038230964e-05
3.74082867953569e-05
4.42595064927789e-05
9.43695988146892e-05
9.75660734405317e-05
2.47922568824334e-05
4.31024473051307e-05
2.00653595810002e-05
1.22309787949546e-05
5.71108652617154e-05
3.95528713041232e-05
8.50689978788122e-05
9.03751682400272e-05
4.21329813697078e-05
3.84143435976916e-05
4.29436483862985e-05
6.51865079265334e-05
6.9356534585417e-05
6.11647799396319e-05
5.06202493683372e-05
3.97030705660199e-05
2.38448478882128e-05
0.000108395514409903
2.51241673380906e-05
8.91364680612559e-05
5.23826527575968e-05
7.02647089860448e-05
5.53566874832045e-05
0.000100819183815662
0.000102055404396978
7.27939772413864e-06
6.32551450540446e-05
4.37935094239828e-05
2.87822938691265e-05
1.03206571189656e-05
4.66483293959313e-05
4.70632494204407e-05
-3.32937837057033e-07
3.72401581815169e-05
0.000103318445664136
8.51617109135328e-05
2.7586568434544e-05
7.23303454214844e-05
9.48161142620161e-05
4.85035198538761e-05
2.60761887601206e-05
2.75017803337106e-05
6.75273973064336e-05
8.59093540044056e-05
2.45761430426115e-05
4.63823862790962e-05
6.20403383214983e-05
7.39991994607673e-05
8.03239723119301e-05
0.00014454055018491
6.53669965230843e-05
7.25093149184636e-05
2.47219732085847e-05
9.9579361106059e-05
7.6504659095896e-05
0.000118447224463126
4.18988605451131e-05
8.21086309215791e-05
8.91962987036044e-05
9.71971917843614e-05
5.45570284365578e-05
7.54509422155038e-05
-4.752602799856e-06
3.34509657907885e-05
3.08630073230246e-05
3.32070819687119e-05
5.64868532305418e-05
8.77554680100046e-05
-4.63783129374458e-06
8.10511203244563e-05
6.70581779681367e-05
9.18651263379853e-05
6.80620113413135e-05
4.1403640702206e-05
9.27123950857067e-05
8.66227304325939e-05
5.30696756743201e-05
6.70900006702864e-05
5.29782614904682e-05
6.80806592979487e-05
4.00773633655317e-05
5.85726738160622e-05
0.00012279973109655
6.27819443382797e-05
1.70598165035709e-05
3.21477050149901e-05
1.99179272437305e-05
2.80905762281657e-05
9.28895323510163e-05
0.000120172820375263
5.83388197971463e-05
9.75998851491086e-05
9.60278319873405e-05
9.27901745895164e-06
3.36715197280288e-05
5.30851188287339e-05
3.7690286774375e-05
9.48827214676591e-05
7.81148340559783e-05
3.63993099195324e-05
9.34982021723407e-05
6.79487352352137e-05
8.80469268264645e-05
0.00010132799975865
6.08419419952961e-05
1.99723117803804e-05
4.5800953369919e-05
-2.43333283670176e-05
4.05387127887718e-05
2.36229203547653e-06
1.73203480115948e-05
-3.20874514922988e-06
8.65151164923375e-05
0.000103685305332506
0.000106776836443477
-1.75947191267896e-05
2.74763333310188e-06
4.78859927144617e-05
1.9594976092751e-05
1.92076655892575e-05
4.53615004855212e-05
3.10602381841508e-05
9.96315305333426e-06
3.18101759863151e-05
8.81156494217674e-05
7.09353548164455e-05
2.66426629090912e-05
4.82688904761284e-05
4.45292495944839e-05
0.000106710171897284
2.85032112123387e-05
6.26900034184152e-05
8.28557490575607e-06
3.71399190735129e-05
1.74003871429355e-05
4.21459702175411e-05
9.12641913798743e-05
5.21569038550442e-05
2.47626269367921e-05
4.53990049341577e-05
0.000117957089043513
8.93763397036106e-05
7.29370969633462e-05
2.52609658233759e-05
4.82101750966623e-05
6.0453342604419e-05
0.000111915300636238
6.75477956919316e-05
6.11927250939551e-05
7.79269235433438e-05
5.87048225163968e-05
1.40229715069305e-05
6.79652107525117e-05
8.54216636352038e-05
4.56738945552007e-05
7.10352454957732e-05
5.71809619935679e-05
3.58380681880682e-05
6.20106961069367e-05
9.93627396924169e-05
6.89244636983253e-05
9.88902257889486e-05
0.00010053583351534
3.03850703494311e-05
7.15555033636225e-05
-1.59091810861124e-05
-2.15353053078439e-05
0.000137700249289981
0.000132766956831435
8.33505043067053e-05
6.23483410970049e-05
2.84024073682479e-05
0.000108338718771152
1.57329553794773e-05
-2.92032263948025e-05
4.77892974396994e-06
8.18919775142294e-05
9.08427919595154e-05
8.52360143184063e-05
6.05808940288477e-05
5.61836803228988e-05
2.72937966206867e-06
5.16175347065971e-05
6.1152262082372e-05
4.97242412763494e-05
5.334298301392e-05
1.58909939320272e-05
2.86351964498578e-05
8.40890216161035e-05
2.05770770780464e-05
-2.09155023299072e-05
5.25205323835651e-05
8.33867545495175e-05
6.54038724897201e-05
5.59716723223472e-05
9.24658119552217e-05
4.7378781027488e-05
4.92352531592057e-05
8.19851044417507e-05
2.22923411892733e-05
7.18369656857391e-05
2.98373052398781e-05
3.48285848484564e-05
7.68864380293664e-05
2.23673022196538e-05
5.95055486260467e-05
6.57658327662553e-05
2.75762890047183e-05
0.000110289543002332
4.79582269016442e-05
2.45985691200194e-05
2.93338782443511e-05
9.03499186442467e-05
4.23662707059017e-05
8.13521858776657e-05
0.000133559752414499
6.91006628369734e-05
6.68695206188219e-05
1.425300271604e-05
4.35160357358336e-05
1.10673798305722e-05
0.000101846702451824
8.42723452740404e-05
0.000101882193899882
4.91050187413751e-05
6.15378005157408e-05
7.77134924404458e-05
4.62864428384918e-06
7.02998667676554e-05
6.0802066408467e-05
1.33889443139691e-05
4.78299365202016e-05
4.16189200153689e-05
0.000110746311710674
8.74286461417022e-05
2.71084791327082e-05
8.61893203428517e-06
-1.62699326559351e-06
3.40729367434197e-05
8.98241405296516e-05
-7.4845205648372e-06
4.94148420348036e-05
7.18674859794054e-05
6.44000171123954e-05
2.7013110726671e-05
8.64805910516231e-05
5.39854730779567e-05
2.57133976007247e-05
6.27006697368219e-05
4.36255623041392e-05
6.38210586845442e-05
5.75836981948018e-05
-1.66451370385199e-05
7.87602441037695e-05
5.88163817610839e-05
4.66187738172247e-05
-5.86500939754238e-05
4.95315283483713e-05
4.60136234291634e-05
4.84829170808439e-05
2.00679591161729e-05
4.38517660221662e-05
-1.32738113997043e-05
2.4696636070569e-05
0.000100567940408841
9.21203369037247e-05
8.09650975830302e-05
6.625189399501e-05
6.61343470508625e-05
7.73238276683468e-06
9.34395801985873e-05
3.64342882099883e-05
7.93586499906819e-05
8.9935483288291e-05
1.55569770289335e-05
0.000173144466733918
5.3588456824574e-05
3.31138695007254e-05
7.38890290743347e-05
4.4308441388931e-05
5.94931690408256e-05
5.07323274949113e-05
3.88832033050807e-05
4.75294506032324e-05
5.26279773747147e-05
3.7716754304792e-05
3.39304379359952e-06
5.76622418897294e-05
6.14948183677178e-05
3.3720911140423e-05
5.66864948538779e-05
2.82501199162943e-05
7.88539071916273e-05
6.33172491559726e-05
6.13485732471272e-05
-1.53725701351416e-05
8.17094554150729e-05
5.4307631211565e-05
6.40307973143913e-05
6.66836474108874e-05
5.41327395386226e-05
8.29264922852146e-05
2.62131001637843e-05
8.57928967861657e-05
6.80687273806003e-05
8.30926498246943e-05
6.55242065278732e-05
1.12395929009159e-05
2.218340520097e-05
1.48861463309888e-05
9.48148199562388e-05
6.14568281342089e-05
0.000116812240436348
7.43912535110257e-05
-3.46251034847107e-05
4.3990686323301e-05
7.23919666890018e-05
9.10749959448305e-05
9.74345858414332e-05
6.20837108486508e-05
3.58286165600247e-05
7.64355036771587e-05
3.74627392509343e-05
6.90724431458371e-05
7.27741354714179e-05
6.42574606713138e-05
5.24638628450014e-05
6.93048381544077e-05
8.59548947443997e-05
0.000144680630031111
0.000116472731321216
3.50477116458374e-05
6.54113415718662e-05
4.16142633949542e-05
-5.95334504720652e-07
3.49535533035873e-05
0.000134522129492903
3.70334246934368e-05
6.28518233993818e-05
4.59883453430378e-05
4.54792749615619e-05
7.46822417951152e-05
3.36070360624372e-05
7.49850423093038e-05
9.20921545319185e-05
8.22182478163012e-06
8.77800438926427e-05
4.33998121610287e-05
6.35293335343985e-05
2.32764137827579e-05
3.05689753128851e-05
-6.05674038100229e-06
1.14917323601199e-05
9.65935059585317e-05
6.52859914829582e-05
2.38569983335329e-05
4.76023125563002e-05
1.38248410801114e-05
6.29822797016667e-05
9.74437154890818e-05
5.7833011709716e-05
9.25329158600665e-05
2.78285358488313e-05
3.89406477335559e-05
3.44387419813892e-05
0.000101531513983618
4.21628769029223e-05
6.9868787969773e-05
3.18256872803843e-05
0.000102471665480058
4.35461381408178e-05
7.54202106481642e-05
8.37456422034227e-05
8.94598605224057e-05
0.000110256752989416
0.000128961940175462
7.33773884341581e-05
2.15095870063652e-05
8.84669843098006e-05
3.76033304445109e-05
-8.80987686363609e-06
8.47065701783352e-05
6.3048528661104e-05
2.87494021994068e-05
7.42905704448312e-05
-3.83788110700111e-06
8.53239485315989e-05
0.000131753323718803
3.79229073077448e-05
7.85204298109238e-05
3.52278572493633e-05
3.06045075580542e-05
6.23025154405675e-06
0.000114996962935822
5.51872461595883e-05
1.68137361082656e-05
7.44694216137769e-06
5.97295735234814e-06
8.2560355147069e-05
4.44511492044327e-05
3.99451216968084e-05
6.07314046561862e-05
3.06029119451082e-05
4.97270767519979e-05
8.22757905931787e-05
5.95861301089307e-05
5.40906584495993e-05
9.22551101030868e-05
6.14751628347693e-05
4.11512322652547e-05
5.57067022317175e-05
7.06960096904794e-05
7.01213798572285e-05
3.81335188693876e-05
1.99276878003797e-05
-1.61565016396129e-05
0.000112546984704292
6.83493361010015e-05
4.95796329357751e-05
4.80912410782775e-05
9.51827315732509e-05
4.83429419357043e-05
6.76825770336607e-05
9.17685799476363e-05
4.1574870919257e-05
7.88254277304189e-05
5.03736818708802e-05
6.78847542622844e-05
3.51561604712923e-05
5.41114245697714e-05
0.000105898159548405
5.95617565780325e-05
1.78785680526212e-05
4.41778313974047e-05
4.75541343862246e-05
7.34324173871023e-05
7.76389849698872e-05
9.79552429821528e-05
1.31743934381067e-05
5.16811948240503e-05
7.61169655266611e-05
2.37252212082031e-05
4.54535967273e-05
5.02416853127542e-05
1.04228104839135e-05
-8.66359242905727e-06
3.93821602648934e-05
6.02607538788811e-05
3.55570053107422e-05
2.49910686100553e-05
3.08715334392929e-05
6.32775184202531e-05
9.99463816792359e-05
7.57506832766432e-05
2.87841025321866e-05
0.000105101879304886
1.63725965505109e-05
3.31538547545036e-05
4.74456485187359e-05
0.000111607989749588
-5.66743893848398e-05
2.24793113735414e-05
0.000120522458442068
0.000106165409747863
5.08290723994254e-05
5.30428971256232e-05
8.90714102492437e-05
4.58060104921209e-05
7.00332034006393e-05
3.88822348457605e-05
7.27450062736773e-05
3.76502826433262e-05
1.14193267848328e-05
8.98099642890693e-06
6.60147160311714e-05
9.22733049004678e-06
3.67783111721098e-05
9.20371254283437e-07
4.15284684332787e-05
5.52764659325899e-05
7.95074446722874e-05
4.82261259665171e-05
6.87960793269361e-05
7.9810779387796e-06
8.46362579040643e-05
2.06654092709483e-05
4.59971719263353e-05
3.73171964252491e-05
5.22562856471724e-05
0.000104568478806824
3.69786458028274e-05
2.87682103948003e-05
4.17263616080762e-05
9.87825134036501e-05
9.83590119065396e-05
2.0066893250372e-05
7.22817529376638e-05
4.33391409027687e-05
-4.97265027595401e-06
1.54682929316824e-05
5.04221600735516e-05
7.19963899654917e-05
6.89209168996433e-05
8.29299932870644e-05
2.99505838159518e-05
8.05552383375623e-05
4.02213768081034e-05
6.70798337369104e-05
6.14151656336448e-05
8.69985286728338e-05
5.05341990529305e-05
6.22686709637773e-05
2.81401424662917e-05
1.90382441022424e-05
9.43804421035048e-05
2.192855222223e-05
1.83476951747651e-05
3.54253183458287e-05
4.32706750816698e-05
5.03258631828728e-05
3.77395666187781e-05
1.75187509931029e-05
9.53743865327965e-06
4.14823850662258e-05
4.20530950308107e-05
2.12002950192958e-05
0.000100037560829067
4.97202419176301e-05
6.48510845184732e-05
7.75969271951665e-05
5.67967285456799e-05
5.16196851297991e-06
0.00010137242626997
6.27732489933533e-05
0.000113795464315363
4.52706052790189e-05
7.16929314289218e-05
6.20773725876937e-05
4.42310907535744e-05
0.000142604736967452
4.1942234435645e-05
0.000103006238065284
5.27810541426077e-05
7.43690345989683e-05
5.43079573854761e-05
5.28890034301284e-05
7.05618049433205e-05
6.51658993014239e-05
1.39635992253191e-05
4.84299595326447e-05
4.33616881348525e-05
4.1905352708721e-05
5.0136786480609e-05
2.04081043364922e-05
8.02218476443489e-05
7.51526032726717e-05
1.07474343730893e-05
7.90183502314529e-05
8.10819733766286e-05
5.2768160263506e-05
2.04942867052913e-05
5.87909080487878e-05
8.9357612568558e-05
1.25895255189101e-05
8.27212109186503e-05
7.75139082216543e-05
0.000105023540934852
1.90399817597089e-05
4.55870556914258e-05
6.58266794958099e-05
7.0999305342884e-05
2.02365037334287e-06
5.79210078004244e-05
1.30257843517154e-05
2.80142744373583e-05
4.17425515480347e-05
1.22228223921738e-05
2.75126526224256e-05
6.70528003985733e-05
6.99920876754542e-05
4.8782651080539e-05
8.62377016991328e-05
6.70956446646119e-05
7.80342976354278e-05
6.57748299330983e-05
4.3108759704466e-05
6.70977878064e-05
6.94142917537837e-05
5.91700188970711e-05
4.81928924026981e-05
0.000132369360721878
4.92024771139842e-05
8.56536119813384e-05
9.31715261178979e-05
9.87019979521127e-05
5.64698301639613e-05
6.15718893516945e-05
7.42062725024086e-05
5.37508958752698e-05
9.46169998474926e-05
7.46535925778279e-05
5.03584382207022e-05
1.81537384582713e-05
0.000117864283593143
8.35968142996103e-05
1.87471619950333e-05
0.000105884748156779
6.75383644636521e-05
9.77623097260925e-05
6.04731879060616e-05
4.66390464314832e-05
7.80504247894537e-05
4.7884190634254e-05
7.8526888748841e-05
3.41347717270044e-05
9.30236338244379e-05
2.46130851276403e-05
7.99338524227449e-05
5.65195826318055e-05
9.16507575487181e-05
8.30043618117455e-05
8.93638816142189e-05
6.90321759455846e-05
7.17357585461059e-05
2.678331400017e-06
6.4265856305072e-06
5.13153497113378e-05
6.53956058009401e-05
8.86847167137173e-05
7.35678407067255e-05
9.02168044306959e-05
0.000112926445219348
2.81773100237401e-05
4.40776388748796e-05
8.75470003835301e-05
7.00328487018916e-05
-1.54843570221389e-05
6.85127140979844e-05
4.91989927683632e-05
6.64774664818946e-05
3.82128147531358e-05
1.75394205658527e-05
7.99043570173204e-05
2.41014334452496e-06
6.54275118669407e-05
5.37761381911009e-05
6.24744933666096e-05
4.31939360593066e-05
5.83896188689996e-05
2.23058380354405e-05
5.39192177700157e-05
7.81229749172269e-05
8.18005390238708e-05
7.74878550289303e-05
2.35265725663621e-05
1.17583836579982e-05
-6.20304038754161e-06
6.66542419180804e-05
5.14166048324287e-05
7.63699388877164e-05
4.12718305103415e-05
6.83064855744612e-05
7.72970594277726e-05
6.72204456664885e-06
3.99437513577894e-05
5.13354084788321e-05
2.37700130523277e-05
5.10504704446697e-05
-7.32200077151516e-06
2.06205474467697e-05
9.36925255254855e-05
7.31630599747704e-05
6.42278621405746e-05
8.45383701171409e-05
6.21127403898254e-05
6.23303745710848e-05
3.05640683620569e-05
1.91260629129904e-05
7.36625475585024e-05
-2.51680631987197e-05
7.30565884492102e-05
5.52241625681879e-05
7.16943612960814e-05
6.90080339276134e-05
6.05504149961623e-05
6.30345709504614e-05
4.4160232731532e-05
2.42019391644128e-05
8.8985888773563e-05
6.78139479324282e-05
0.000106217824852949
8.37118855258165e-05
0.000129800970378134
7.14733391942999e-05
7.5227570654739e-05
8.27123369314773e-05
6.83469558821393e-05
5.3320211323936e-05
3.95199594552984e-05
6.76480040833329e-05
3.62368094853708e-05
3.64634405836677e-05
7.22351937141603e-05
5.99205029592377e-05
5.47358799642703e-05
7.3233034079006e-05
5.78359077135596e-05
9.69515463607044e-05
2.72204573882427e-05
5.93045052247168e-05
6.53235475381481e-05
8.16245876475035e-05
1.57973130745176e-05
2.5461707585845e-05
6.51335104609308e-05
2.6982731271886e-05
3.8828266496105e-05
4.03344772111056e-05
-2.21397822920035e-06
9.90368107789159e-05
7.80124088529874e-05
4.42762333541223e-05
3.46623785347651e-05
3.36025050792052e-05
0.000122536778022495
7.49207099929357e-05
7.83164892373255e-05
7.09601782821918e-05
4.51898203154819e-05
-3.47062818374858e-06
9.60442375383738e-05
6.52078888108158e-05
8.63961330091825e-05
3.09653909080477e-05
6.83208804367121e-05
2.9585437038999e-05
6.72068912126426e-05
0.000113761744803853
2.02451994215103e-05
7.82931902264125e-05
9.96051227749056e-05
4.1648472098303e-05
9.89356599346361e-05
1.19656930469732e-05
2.82307201634803e-05
5.6126070788735e-05
0.000111236972883907
5.45440634940171e-05
4.93736746823865e-05
5.51067922102941e-05
0.000102973624819014
3.74950865088352e-05
8.51201651045814e-05
6.12353671351752e-05
5.89474774584116e-05
6.36731018054012e-05
4.89803864462152e-05
-1.41632259824924e-05
3.85217393931195e-05
4.29150345337429e-05
0.000105849916867954
9.30497720934139e-05
1.87700259522817e-05
7.32296568498756e-05
3.13265230895304e-05
4.33424303431821e-05
6.22203319375489e-05
4.99163815983666e-05
8.9542492882399e-05
5.75019497553261e-05
5.23115774608056e-05
3.76174416313981e-05
5.06513484626946e-05
9.67631435649727e-05
1.94598864169003e-05
3.84688374795407e-06
6.46514727297115e-05
4.65802172079886e-05
6.76721831700534e-05
7.63538248066609e-05
7.27654055764548e-05
2.78347352005521e-05
3.24854389347685e-05
1.84333130135879e-05
6.79601776193366e-05
0.000125212426126151
6.73922937078158e-05
3.39756278549489e-05
6.86523933833073e-05
7.39508009785994e-05
4.98341685423863e-05
7.61232180289134e-05
7.95705875720219e-05
5.98491052881015e-05
8.41611812558955e-05
3.66492517997933e-05
4.55250997631963e-05
-1.0134711766339e-05
3.12778683364171e-05
6.71331904597262e-05
6.17766090451578e-05
5.25541448587078e-05
2.87728387683373e-05
4.90203158336844e-05
8.05649284910488e-06
3.42597210435084e-05
3.98851015491237e-05
7.84418724388535e-05
0.000102166541504381
-3.86579808470605e-06
2.62273329427276e-05
5.02955073926152e-05
3.49116550687523e-05
3.69105348201596e-05
0.000124255290822841
7.77611525005352e-05
6.99849008577738e-05
3.62902240744793e-05
2.15993604989205e-05
-9.79781267914899e-06
4.64519294491624e-05
6.3706587671502e-05
5.33608693325667e-05
7.508744393259e-05
4.97966471978669e-05
4.97888863240815e-05
7.52491610912561e-05
9.87972480949194e-05
7.67934405345964e-05
3.29584801540968e-05
3.75623014686054e-05
8.07124766918341e-05
8.82127973480866e-05
4.96191528816135e-05
7.3181820965016e-05
4.25818311637512e-05
3.22548220667056e-05
2.98370884540184e-05
6.57314987458464e-05
6.6896409583767e-05
0.000108645029847691
6.09885815687988e-05
8.23874988529937e-05
6.83949708095365e-05
3.2869043474968e-05
8.28333045939809e-06
0.000117021900059315
4.68290603322823e-05
7.73050694894482e-05
0.000108105948414993
4.97936313132959e-05
2.86980877886698e-05
0.000105487169458827
0.000103711941215579
2.84584433215692e-05
3.5467321388223e-05
1.34908585859891e-05
4.06141374958644e-05
0.000118099918226815
9.88565216748158e-05
5.92925170842405e-05
9.63674568568142e-06
1.91813860927573e-05
4.6115850999288e-05
8.09518420152421e-05
3.45766207705122e-05
3.82468209945392e-05
5.95165972977238e-05
7.28579748323191e-05
7.69648680549853e-05
7.05004529833897e-05
0.000128331242484569
6.50504897512475e-05
3.31464567539408e-05
0.000108929248742098
8.81824869643695e-05
7.95563871951807e-05
0.000118697992571671
7.32096812031663e-05
0.000110720974671175
4.81856644731388e-05
0.000140742499866196
7.84376866948036e-05
0.000110385472225705
1.79495941170215e-05
9.16051245414106e-05
2.64281491092034e-05
2.3524292533742e-05
6.39778719757271e-05
7.01530647280354e-05
9.81590899981661e-05
0.000123440027716924
8.32626225673114e-05
7.54632751030254e-05
5.2942026002894e-05
1.48577156713848e-05
7.0738519685301e-05
4.79806654016712e-05
7.48249147036244e-05
3.53370049680655e-05
2.0853277580637e-05
6.7744288586681e-05
0.000100138876193259
2.83447939572063e-05
2.69397753187291e-05
3.79136588620004e-05
-2.39401013438047e-05
5.19349943904378e-05
3.88460110155375e-05
5.62391343826826e-05
2.73168933245461e-05
0.000109329270036309
3.54184257450604e-05
-1.98289566086377e-05
7.51288333250365e-05
7.56143518910305e-05
4.75413397189793e-05
1.6422835933573e-05
4.96156812250223e-05
2.1083931598173e-05
4.73202448242556e-05
8.16284370738192e-05
7.51545561872126e-05
-1.01091379513135e-05
7.76326505816107e-05
3.6202285546486e-05
0.000100389874506564
5.90171726308331e-05
1.15351303410386e-05
3.15263315092296e-06
0.000101805859991479
2.78518338585003e-05
9.76989628946461e-05
8.87239328022357e-05
-1.9235626482069e-06
2.109748725759e-05
4.97187436569874e-05
6.96569206121052e-05
9.41296460127261e-05
0.000122354076052714
9.70458576093704e-05
8.82449885234967e-05
7.17415236688419e-05
4.0263817182869e-05
5.31229102560447e-05
4.15410271179182e-05
2.19290633155977e-05
2.22119592629373e-05
3.18181343117614e-05
3.81359704413758e-05
-1.32563623676859e-05
3.75939055994393e-05
-6.81846402156718e-07
6.95532020488976e-05
5.91390642656361e-05
5.54819421258113e-05
9.46923718480428e-05
6.08231211872367e-05
7.54855225863015e-05
0.000119156700321729
3.42011805605512e-05
4.99690361377449e-05
4.32598057179841e-05
0.000111310862719103
6.36252749603251e-05
0.000103421263141522
0.000122066359146974
7.03388772251658e-05
6.04756581242938e-05
0.000107884076810771
7.35870006473724e-05
0.000113386680007738
4.6060051817165e-05
5.62218741048298e-05
1.26095128067416e-05
4.50921489562303e-05
8.65023683961113e-05
3.98387506264581e-06
8.57588204889527e-05
3.40433296791742e-05
5.48281300250007e-05
4.9992458631913e-05
5.55305190976991e-05
9.01902536402735e-05
6.05191473603929e-05
3.16196799939499e-05
5.1849344476495e-05
2.02030066474534e-05
4.31953364591094e-05
3.44421639419033e-06
6.08956026414462e-05
8.32226629656747e-05
7.98921501463085e-05
2.8939301239756e-05
9.65841231586857e-05
5.96303160472894e-06
2.61443911209481e-05
5.13858530728169e-05
8.17160191547026e-05
3.05878134421014e-05
6.3041778040919e-05
5.90642989447475e-05
7.1544644404616e-05
9.9997980401577e-05
6.42404461059374e-05
6.1850414749931e-05
8.77221388320601e-05
8.69931436421423e-05
6.5625436013461e-05
7.61183740103064e-05
5.43036603817836e-05
6.29037291553147e-05
7.67421956290214e-05
2.43658898337507e-05
7.76735001922065e-05
8.04399526204897e-05
9.88758409845489e-05
5.02755776765847e-05
6.43027517304019e-05
6.40864962244041e-05
9.2946134586748e-05
4.60447954709862e-05
1.14530396313916e-05
4.84460286278027e-05
4.99053459754006e-05
8.27846733960392e-05
5.71530878387327e-05
1.68245704589243e-05
7.00314767477373e-05
7.60418746023149e-05
5.65439592358102e-05
2.70931246362102e-05
2.70985657511089e-05
8.04100265733709e-05
4.26745279610191e-05
7.7178534001804e-05
3.4316943264355e-05
8.32032953126318e-05
5.09918395615208e-05
2.21998682858843e-05
7.70181385061118e-05
4.56105162226947e-05
7.4052984544231e-05
4.37508265207792e-05
6.62115568130175e-05
8.8641792613978e-05
0.000148177665126486
8.04301715173778e-05
0.000145437906831248
5.42232734067516e-05
0.00011623502509035
0.000116847105449424
7.89420833144233e-05
3.16266028812742e-05
7.65701999635569e-05
5.03700734126153e-05
7.24150240311019e-05
4.66927707187182e-05
5.17846581287911e-05
4.04008638205438e-05
5.50566546423772e-05
2.81594098042873e-05
6.49059189875471e-05
4.48174496019722e-06
2.83078790325296e-05
4.05441048969013e-05
5.20971959351294e-05
3.03534915679036e-05
-7.10726785562878e-06
1.79218949924891e-05
7.00458693453158e-05
8.28462627582048e-05
4.15571007134356e-05
3.24255735380963e-05
6.43036350368794e-05
3.98980906327957e-05
7.26906739412078e-05
9.7486365863193e-05
9.93498246648182e-05
0.000105486787227492
8.20176514367056e-05
4.83523839622292e-05
6.89624923438552e-05
5.99293356512907e-05
0.00010166373073152
6.10001782716328e-05
-9.26826092523177e-06
5.46426888481836e-05
9.61241849873119e-05
2.97761027880667e-05
8.62456236947581e-05
0.00013833169670899
6.86330629252195e-05
1.61959562539587e-05
8.06449356406526e-05
8.25296774149894e-05
4.55631018129085e-05
5.4355947278488e-05
5.89830443388694e-05
3.03004626836887e-05
8.50794122214588e-05
6.1483579733042e-05
1.19638591088675e-05
4.52415397085182e-05
-5.60001804440043e-06
3.64123965558082e-05
3.7745328540789e-05
2.56194155187246e-06
4.21034585511068e-05
7.36615932156273e-05
5.12625286526451e-05
7.82124083923186e-05
7.92560426791361e-05
0.000125911577476535
4.63679015038127e-05
6.52220517586493e-05
3.40403959119958e-05
8.46512866330477e-05
2.7100603500005e-05
6.56679448334271e-05
6.61525778432523e-05
8.07579843705745e-05
-4.35276904450564e-06
6.25342088692578e-05
6.12084594217347e-05
-5.64197020964822e-06
5.7889399160486e-05
3.71202287028431e-05
0.000132805534629439
0.000112186380691565
5.21339291920665e-05
7.99902606960401e-05
6.88332536839726e-05
3.10421793775305e-06
2.36233528337294e-05
5.36655227584157e-05
5.31452427221059e-05
8.89763927438102e-05
7.62258408556354e-05
7.68651601916021e-05
7.96342770497319e-05
8.21900692351691e-05
8.54011066957193e-05
6.40875615419963e-05
7.43990949311556e-05
2.30227488370862e-05
3.22912558840269e-07
9.41468907953703e-05
6.60636621884808e-05
9.88501310994729e-05
9.60249680662919e-05
6.30725071082963e-05
2.64265984542422e-05
9.10657289731938e-05
8.18713182309588e-05
5.52596127528351e-05
3.11761554222893e-05
6.59284550020119e-05
2.68638981739448e-05
4.39222646556134e-05
7.78138070381898e-05
4.7187238938983e-05
3.25433283663147e-05
4.98134249911653e-05
7.30831600930662e-06
4.85567436601915e-05
4.25968389587331e-05
8.66280340679145e-05
5.9262523156929e-05
0.000130669811936694
6.21092903790353e-05
4.57920394307051e-05
5.79066902564768e-05
4.14079477134445e-05
-2.94793084250258e-06
0.00010612366825023
5.83356602389316e-05
3.45554266256314e-05
3.55297106795383e-05
3.06772647251508e-05
5.9198936195583e-05
6.24230865702131e-05
6.0397991688365e-05
3.14887553146501e-05
9.55246630274171e-05
2.87137595426182e-05
4.08175985145695e-05
6.93861603769527e-05
4.93267847513374e-05
5.9087601223543e-05
2.76965631943187e-05
7.49812131479946e-05
4.57649604531655e-05
4.53760425780466e-05
7.93945470651297e-05
5.78321086789638e-05
2.84091839523887e-05
0.000114774514264868
9.53932505277479e-05
3.34315828832512e-05
6.77438276215656e-05
2.00348300566335e-05
7.34997786520859e-05
7.72686004617024e-05
3.68158765986126e-05
0.00010425447810389
6.02044727714773e-05
7.03336291579236e-05
5.4505487584446e-05
3.56157191493963e-05
9.05284668779758e-05
2.84673865066284e-05
3.19427420127371e-05
7.31667641256533e-05
8.83455439414537e-05
4.98918370455347e-05
8.96238226598325e-05
5.85439702258847e-05
0.000104318570865113
2.83307785377785e-05
7.21194611625053e-05
6.83963392368323e-05
4.10179330306541e-05
7.75385866457874e-05
0.000100982772182729
0.00010996539397419
2.1603200507734e-05
3.17045022339265e-05
-8.62306115920182e-06
0.000128247914963684
7.84447374588501e-05
4.88953617896573e-05
3.57925901332981e-05
2.69564305775524e-05
6.56570518721294e-05
7.77047438011775e-05
7.51988886069893e-05
5.399836258924e-05
6.75135299418989e-05
6.96211698283803e-05
1.11505096389982e-05
3.75217032993481e-05
7.56030780429163e-05
9.08823995489358e-05
2.61165543694803e-05
-1.1062616778059e-05
8.09538442325444e-05
8.40993231045816e-05
5.21718400346853e-05
1.82833025117518e-05
0.000107446385444624
6.38665936295232e-05
9.72169129248587e-05
5.69954818757264e-05
5.6859170449158e-05
-3.78352025596232e-05
6.17064075337276e-05
5.56290539375206e-05
8.53837559894041e-05
-9.50012940972226e-06
0.000149111045589816
4.96244592324857e-05
0.000102018270333065
0.000109364448545373
4.92464763744844e-05
7.20682975381523e-05
6.48461437760791e-05
7.27781885517682e-05
5.20618020642283e-05
8.50902754030702e-05
5.93763830950015e-05
5.42553244010504e-05
5.69460993976223e-05
3.30212321385925e-05
2.04083661314862e-05
2.31142592683187e-05
3.72696458377611e-05
9.03762050282923e-05
3.12286935005012e-05
3.70119614768531e-05
5.20022755073108e-05
1.53041668723444e-05
6.96401974861902e-05
6.01540925819485e-05
9.6768137738208e-05
6.5524172760429e-05
3.64338385586677e-05
0.000103447484152173
7.38057749509287e-05
3.77707207983525e-05
4.70448506956074e-05
5.57932614788427e-05
7.32125825887841e-05
8.35386755269382e-05
6.94362655037469e-05
8.90939364518078e-05
8.96191135466614e-05
0.00012583785269615
1.26353150358166e-05
9.95906829460705e-05
7.1343716360628e-05
3.90894739828171e-05
6.71820120244029e-05
-2.22525998691406e-07
3.97770307974091e-05
7.27101565190098e-05
-6.08857222573218e-06
7.11171340837459e-05
5.61166455535044e-05
8.59865759872917e-05
-9.71116336975746e-06
8.76334057401302e-05
4.84550927634393e-05
-1.37899767582023e-05
0.000123305749724753
4.36131665561725e-05
2.13484061682451e-05
7.05364454510324e-05
-1.67249127223935e-05
0.000109067594919564
9.52353390392105e-05
3.42762430644419e-05
6.19391829244343e-05
3.39594562782919e-05
0.000128236325937557
9.22664060472113e-05
5.34373380613854e-05
4.69235492821955e-05
6.78150113846224e-05
7.77698225213788e-05
6.69933028931484e-05
3.17203415762403e-05
0.000120579704638956
7.6590080739129e-05
2.50293272443776e-05
2.79850114131332e-06
7.36484014739532e-05
2.80735754265294e-05
7.68820569438021e-05
1.47154721194768e-05
8.07133287227944e-05
0.00011480467925569
7.73216777213379e-05
4.22625187709241e-05
3.67426875531079e-05
0.000116273797339244
5.12554587952132e-05
6.58997347686341e-05
7.60737883368103e-05
0.000104483513575056
7.48705597094322e-05
5.62493049557296e-05
6.77710937052612e-05
4.20567796577876e-05
6.89769984268833e-05
6.36940172040976e-05
6.10386175975702e-05
7.63416097364599e-05
7.06657148889919e-05
2.39044529671505e-05
9.62445677774502e-05
0.000100103868549249
1.89498486716817e-05
-1.78662284080176e-05
6.05753140052998e-05
3.0924655694067e-05
6.6775251705391e-05
-2.83642515009362e-05
2.64701133827567e-05
7.90578128304463e-06
8.58808669943232e-06
2.35194956413714e-06
2.2937427249424e-05
7.12365407672835e-05
5.73253346513454e-05
5.07634119586412e-05
-7.22452221951719e-06
8.02746794985936e-05
3.82048256436296e-06
9.114964689402e-05
9.50258620966054e-05
8.06564481567561e-05
6.46538740907673e-05
4.42473995718521e-05
4.41039025082554e-08
6.03915538538373e-05
8.70067725746138e-05
2.41081753363354e-05
1.98256961917295e-05
0.000105112296650513
7.47576198462475e-05
1.20932546756966e-05
9.37641923112616e-05
7.74789435266412e-05
6.51302555698429e-05
8.96958789078438e-05
0.000100357280466192
5.5698842154547e-05
9.58629661395453e-05
6.37114980009883e-05
7.51186095911695e-05
2.4553781164797e-05
6.76864789300966e-05
-5.71407397429208e-06
4.3433690482117e-05
6.9311865859283e-05
5.51662532018357e-05
9.33778823301848e-06
-1.72852477686808e-05
9.19643574862361e-05
7.37166058870954e-05
8.30599326974388e-05
3.14274445912486e-05
9.00237393698059e-05
5.34744083324818e-05
5.87996260862706e-05
4.1350597869227e-06
4.69916975481487e-05
7.90457416774035e-06
5.13655112799323e-05
-5.23447856463437e-07
5.34162587128078e-05
0.000117413922266431
3.96566617547844e-05
0.000105974593282364
7.02908731259431e-05
1.37632690890963e-05
3.81633017401759e-05
4.21472310706614e-05
0.000113198582864932
1.81388573311033e-05
8.68812747437264e-05
1.59433169861878e-05
6.25534772054096e-05
0.000101827063724706
5.91743920118442e-05
5.09808044997127e-05
3.3136781801901e-05
1.95560055525624e-06
8.1342720831302e-05
6.30969145091095e-05
7.33636025766672e-05
-1.83658675093152e-05
3.26119599538216e-05
5.90115162203123e-05
5.61713623860267e-05
6.05756759720205e-05
3.97002124678983e-07
1.70098952861545e-05
6.97304667924388e-05
5.2231415731116e-05
6.86799687911054e-05
7.06890684976201e-05
4.27908070467033e-05
5.1723624159699e-05
4.113182478764e-05
2.7999797522942e-05
6.61800367384338e-06
3.37826347463587e-05
5.24373949539054e-06
6.61713695982549e-05
5.12908673130902e-05
5.57033356101698e-05
8.50124734759001e-05
5.10740966800487e-05
4.52258815238806e-05
0.000113657313593978
6.63499164121482e-05
2.38202643691956e-05
3.67119402738317e-05
6.63982676588123e-05
8.93271008040523e-05
2.13361966283234e-05
4.91081332862139e-05
-1.10197055851883e-06
5.71777648761289e-05
8.30965962772035e-05
6.36999627744226e-05
5.86224686209858e-05
7.61326766266755e-05
5.88388324089966e-05
7.63053672077267e-05
5.32057758471893e-05
2.28244110416815e-05
5.87381407707863e-05
2.73353521011985e-05
9.84367979022892e-05
-1.01858708325097e-05
9.7493487643349e-05
7.33808415806312e-05
8.27775794994045e-06
0.000119166284412578
4.17622730453805e-05
0.000134198634279487
4.76440330759545e-05
3.95084062598315e-05
0.000120211837772759
6.75251352370207e-05
0.000103927381398593
6.7461827388483e-05
7.25413367116573e-05
9.43130684127699e-05
7.43506664376169e-05
2.76339026560906e-05
3.67655560853962e-05
2.08091269105993e-05
9.76654757759951e-06
3.91293297192226e-05
4.88346125755657e-05
5.44363777509413e-05
0.000129066699228961
2.33539718830489e-05
3.59819021888399e-05
6.98731782597164e-05
6.1036117106617e-05
8.23874476083614e-05
7.48474098908971e-05
0.000100825856934531
3.01633370891715e-05
5.29830472851428e-05
8.50344680295857e-05
7.10192053744848e-05
4.35258907271322e-05
5.24352263958152e-05
4.98824022086973e-05
2.82240831869704e-05
2.08828371628196e-05
8.92541584296937e-05
-1.97817076496357e-05
1.13409498154716e-05
9.03658789708255e-05
4.40057416796331e-05
7.95756114729489e-05
4.42364509526688e-05
6.97115777170171e-05
3.93127765181158e-05
3.79103312176171e-05
9.926997437975e-05
4.63103433936557e-05
-1.85839276042056e-05
3.33302146301003e-06
7.06936483389135e-05
3.10814072993761e-05
1.58479633571677e-05
0.000109310029921954
6.3379824267342e-05
0.00011299740612355
9.27452400473901e-05
6.33717295822841e-05
6.17534493193346e-05
-4.94579435655605e-06
8.2782986897322e-05
7.33868911976343e-05
5.87877735366988e-05
1.71367636275919e-05
5.16509673455496e-05
8.95957947062727e-05
4.54959446447193e-05
0.000117005579238549
5.57715155395695e-05
3.86706869370843e-06
7.46261180022228e-05
8.88828297955182e-05
3.26064036904963e-05
0.000104982681521814
-3.17025768674617e-06
7.7003518574839e-05
9.97156615923462e-06
3.86950258673806e-05
2.07437562306112e-05
8.00672390519782e-05
9.76018586666404e-05
3.70934366965067e-05
8.04249040494094e-05
8.26407453882441e-05
4.07078756617386e-05
3.41662863545499e-05
6.08132570813089e-05
0.000108414391307983
7.36639048942194e-05
3.84333470636355e-05
0.000120012488610059
6.38231624171437e-05
0.000106881705734789
3.01882422456954e-05
8.18369003224493e-05
6.9641243897711e-05
9.78333151251916e-05
8.95586017556018e-05
8.17587263062507e-05
5.06981977669245e-05
4.27476201956915e-05
6.14874118819463e-05
7.47698402434452e-05
8.01926388068873e-05
2.79835289022605e-05
4.50872723203182e-05
6.08658537411127e-05
8.06690867718806e-05
5.22673183486494e-05
4.15395396198038e-05
7.87707586392294e-05
7.16943119125112e-05
2.35544699775445e-05
6.69999025730794e-05
0.000110432724061496
9.11034828493907e-05
8.62361779901666e-05
0.000104759340923911
-2.58278678672023e-05
4.8097059515007e-05
2.1007505251358e-05
6.05879603432364e-05
6.62839691578107e-05
5.77025698614594e-05
0.000122199673626967
9.42713459946586e-05
3.3530502531689e-05
9.04708718943518e-05
1.42439869241274e-05
-1.90582760138656e-05
8.61218091630818e-06
0.000112828995444909
3.74541255254981e-05
0.000116927367685204
-1.59235248761113e-05
8.29785266763826e-05
9.81692917829733e-05
0.000121751875214521
4.74437304925278e-05
-1.59008808460087e-05
7.54134331458807e-05
6.83529255758937e-05
4.39360137513354e-05
0.000102309036847549
6.86276022539281e-05
6.85508457482918e-05
9.02586918076859e-05
2.21800337792088e-05
5.14450532407165e-05
9.30295780991273e-05
3.43073689786551e-05
6.98506713080197e-05
3.13945268204503e-05
7.34503739594272e-05
0.000137955908775073
5.15857155683501e-05
4.49620591984127e-05
8.09787133227183e-05
1.75215535459812e-05
1.72162881080795e-05
6.1167716600611e-05
7.945290270354e-05
3.18776687610324e-05
8.90529437872758e-05
-7.97255869770622e-07
2.48736217292732e-05
9.55044129080101e-05
6.35768558759565e-05
1.23455221236584e-05
7.88693566575825e-05
0.000101250067729529
8.32924938708456e-05
1.23251030679965e-06
4.78288485019355e-05
2.46548377973031e-05
2.52524803377031e-05
9.23261743983351e-05
2.7467917715359e-05
5.39637218528372e-05
3.10242992997778e-05
5.16226493312658e-05
4.19481763286637e-06
2.32287182810695e-05
7.22983526625364e-05
-8.94344065616959e-06
2.02684605849152e-05
4.17572355938758e-05
5.27328378233668e-05
7.50909587825559e-05
4.15616924532777e-05
6.75660890317981e-05
6.75522127502456e-05
7.24881595383337e-05
4.29757811823166e-05
8.62410221867172e-05
6.31227729017924e-06
3.20483584055474e-05
6.91828118519345e-06
5.4823363650191e-05
7.00499590026976e-05
8.07907450073937e-05
3.73951052748902e-05
