# Supplementary material for: Research on computational propagation and identification of mine microseismic signals based on deep learning
Source: PLoS One. 2025 Oct 22;20(10):e0334641. doi: 10.1371/journal.pone.0334641 (PMC12543183; doi:10.1371/journal.pone.0334641)
Supplement: S5 Data — (ZIP) [file pone.0334641.s005.zip › 000100800001797.xlsx_0.txt_24.txt.txt]

7.81987983343813e-05
5.30527873059143e-05
3.46193459430328e-05
8.77034793278541e-05
8.18786847199709e-05
3.3577099743231e-05
6.51922626503734e-05
6.83987993057181e-05
7.66084275664626e-05
7.91691658771594e-05
2.14977698676445e-05
0.000119963034650538
2.63134879658185e-05
4.72864922633788e-05
3.35396504772512e-05
4.87727249046967e-05
4.22966551588412e-05
5.88485841858216e-05
3.02544619566651e-05
4.14991539725989e-05
1.01828920152783e-05
0.000120171495844945
3.79834836401785e-05
3.20061047928499e-05
9.11205865570218e-05
9.20745608697337e-05
1.8723258092664e-05
8.17200871952754e-05
3.15532414740328e-05
5.36960159627057e-05
-6.42243937502168e-07
7.0094914883145e-05
5.26158729597768e-05
9.36746213756037e-05
3.53443260740974e-06
5.95973165529827e-05
7.86351671948672e-05
5.67850335742538e-05
9.37905914919617e-05
3.89282743965919e-05
2.15797555870705e-05
0.000100521826375515
5.93875178818765e-05
-5.71849329780159e-06
7.43616701131791e-05
2.26038029695079e-05
0.000117711331508754
7.22807733176935e-05
6.28623233716224e-05
4.35314809075249e-05
7.10897924864053e-05
4.85202316544951e-05
4.92235080183013e-05
3.91615650431619e-05
5.66538136104779e-05
0.000122052108149614
5.20797861134969e-05
0.000113509934159087
0.000109061693091073
4.81227173655408e-05
-2.59912214539207e-05
5.34328883818252e-05
3.10784444538638e-05
0.000123878250136245
6.30456190600466e-05
6.49399601722195e-05
-3.02867628050253e-06
7.15571681277496e-05
3.61900493420637e-05
4.37423197432736e-05
5.0632372340522e-05
0.00011295303902205
6.45181591861674e-05
5.8445743883967e-05
2.32790046736936e-05
-8.38322981705471e-06
-1.23151117282437e-07
6.54955741438768e-05
3.07567671619804e-05
7.09693425412938e-05
7.44658987529924e-05
9.19623094234794e-05
-4.35870107180764e-06
9.9988220549255e-05
4.55393278821898e-05
5.82210805434178e-05
8.12852995404339e-05
3.99199808982281e-05
6.71197964990119e-05
2.65777402956623e-05
0.000110508462616942
8.63305371295081e-05
4.83410307060561e-05
8.61258133928907e-05
7.95847726157144e-05
3.65603609006701e-05
5.94431830617006e-05
4.86788453826272e-05
-5.91646929196929e-06
0.000111516605666578
8.10973903835165e-05
8.74763950981434e-05
1.45814743788031e-05
7.15343008804691e-05
5.23621197957438e-05
7.91147085573726e-05
-1.78370559101148e-05
5.44858932734028e-05
-6.21921851769602e-06
8.75166512928099e-05
2.38395009040094e-05
7.69947717659295e-05
3.20333044528321e-05
8.82391517895806e-05
1.35705487336683e-05
3.04368683126029e-05
6.57506889656596e-05
4.00409810224341e-05
4.19757413829089e-05
7.437381291329e-05
5.38653190048288e-05
6.77339047307033e-05
-1.06668096182695e-05
0.000113593621888609
5.4317369038446e-05
3.81393781246667e-05
4.73151315424443e-05
4.24989133733932e-05
-1.76908070729499e-05
2.62804641914102e-05
5.5408826239439e-05
6.51550525160902e-05
1.78325473710565e-05
6.90495680946103e-05
0.000124052641057342
4.81061960600806e-06
4.8567536228869e-05
3.44174808433698e-05
8.58496440667799e-05
0.000111688618347943
5.34608460505888e-05
8.94625283459443e-05
6.23421274294628e-05
2.42435696604341e-05
7.29694771276292e-05
0.000111071195349222
3.97530380936882e-05
4.96168398793975e-05
7.36425356371213e-05
5.95340817974476e-05
0.000113544161385575
8.81088467919708e-05
9.32523219240231e-05
7.80114229752192e-05
8.08809468438573e-05
2.46204714009911e-05
9.22911274929195e-05
6.56307594231347e-05
8.80623908373148e-05
5.56420436818773e-05
5.71901700891834e-05
7.26181583641153e-05
8.52526494595907e-05
7.92445647431312e-05
5.26758621418611e-05
3.86932819105115e-05
4.32630736117845e-05
7.08736837932783e-05
1.98812564078061e-05
9.4583144473111e-05
8.23279260484578e-05
5.00962250365327e-05
6.0180011770846e-05
3.53184383843419e-05
4.53756050593894e-05
2.60876163237045e-05
4.67960603893509e-05
6.63849451702196e-05
8.2529395325528e-05
3.14842018033524e-05
7.21382622422053e-05
1.18238087101985e-05
6.8092457629155e-05
6.84027258149904e-05
7.17581414696665e-05
7.03328855940682e-05
6.54260072203833e-05
5.91608619594201e-05
5.47996799960469e-05
5.63482555016076e-05
-9.48879606709361e-07
0.000103601699815693
3.79256843072015e-05
4.92845970254932e-05
2.28713154491467e-05
-2.37706042997818e-05
6.5091969157213e-05
0.000106905178541273
6.42976908368388e-05
7.56917053476422e-05
1.97006162602036e-05
7.31241649067087e-05
6.55569600314653e-05
6.05894048819798e-05
5.81517564028408e-05
8.46800610089039e-05
3.91435195845182e-05
0.000116969437943866
4.54980375154199e-05
4.08445116484082e-05
1.29777895943422e-05
3.63871039790827e-05
3.75335366314849e-05
3.4304638109492e-05
5.18277785024192e-05
2.92826228534186e-05
1.89417733115955e-05
3.66040595985257e-05
-3.71097431218865e-05
3.73766521686972e-05
6.38370114870957e-05
4.79987225638945e-05
2.17738052151716e-05
3.7748357638558e-05
8.64126176406411e-05
9.6967518607424e-05
4.78253027849236e-05
2.53717415050683e-05
7.71681509930972e-05
6.01560755218161e-05
0.000132008700483461
9.41687476134987e-05
6.54431141541522e-05
6.37294618700272e-05
5.18181635821736e-05
6.1162207980243e-05
5.50433438419688e-05
8.06006391303325e-05
5.84278379452111e-05
4.33857718914678e-05
7.34846909228171e-05
7.00206058441749e-05
6.06107103941504e-05
8.19831975021866e-05
-7.13370631969444e-06
2.79750435659076e-05
5.65390123906098e-05
9.91418264469831e-05
5.27441969005893e-05
6.05808273556101e-05
8.11631557475245e-05
5.74238116855231e-05
6.05671849936482e-05
4.80944144426287e-05
3.16950776119125e-05
8.60714691902851e-05
6.2706109861654e-05
6.75517697490162e-05
5.74535985605541e-05
8.2186909378022e-06
8.51576060226978e-05
0.000100291248893308
2.64012325828613e-05
6.95639489088876e-05
5.65334877131035e-05
5.73972374304434e-05
0.000106021354312419
1.63531182424076e-05
8.81967368216503e-05
1.24969364614737e-05
7.79857157014508e-05
6.26147113941189e-05
1.99970495097225e-05
8.41246473320883e-05
2.47035968343109e-05
2.13329187677006e-06
9.61020376377105e-05
6.0817944890379e-05
8.92198180639876e-05
9.25683610393069e-05
5.81344501076486e-05
7.03287546962364e-05
9.89710959420963e-05
6.85297113950337e-05
4.02886148165572e-05
1.66802636208826e-05
9.60366684396413e-05
2.527163559699e-05
2.36467290473971e-05
7.85675683349184e-05
8.21114108848364e-05
2.43271660842513e-05
5.61202127540787e-05
1.51791222119707e-06
3.45190291297861e-05
6.53492762578321e-05
0.000118590716768613
3.90221648619849e-05
7.25733452958499e-05
6.97394758557226e-05
8.18505651105712e-05
2.24523188286828e-05
4.00809844816218e-05
5.43394685601454e-05
8.59978440288457e-05
1.95309781262702e-05
5.82360336806004e-05
0.00014357870526163
3.27999110546273e-05
3.60813820907703e-05
2.77870979583889e-05
6.24741584644524e-05
5.67685257811562e-05
5.62992424116325e-05
5.68670770486538e-05
5.33556746126081e-05
-5.38084081729768e-06
0.000102680143364638
0.000107817381249076
5.34426106793087e-05
5.34599963815958e-05
1.659982401248e-05
9.97015661524562e-05
4.00017559874332e-05
5.64889217290704e-05
6.37880178247682e-05
6.89878163578248e-05
2.87599968871109e-05
7.51664991151308e-05
1.92173483885335e-05
9.57727995398282e-05
9.38264095343097e-05
4.27295475542611e-05
9.77235256765263e-05
8.05557590809433e-05
4.60705020538975e-05
4.19032455315748e-05
-4.55344608035747e-05
1.80806642618784e-05
8.55447596735192e-05
2.78596795183832e-05
3.56719105758567e-05
4.22161786553672e-05
9.29968595886352e-05
3.61843840355483e-05
6.01536937673193e-05
9.01197760038773e-05
4.51036093707381e-05
2.98150696419506e-05
7.04741568062061e-05
7.83337419982626e-05
6.5414627153773e-05
8.61063568642674e-06
-1.84866594907699e-05
7.77016183162919e-05
3.16166846908057e-05
2.52861149607573e-05
0.000101637229752315
-1.14787720077474e-05
6.10695309253802e-05
8.5430796661059e-05
0.000124422040141351
3.82988065689209e-05
2.95227277268155e-05
7.9344684740085e-05
6.22186017203888e-05
6.37354357739623e-05
7.8213651213218e-05
4.79601981327115e-05
3.76695008737835e-05
7.5579005867929e-05
3.4301609911121e-05
2.14339284094719e-05
7.03237306632982e-05
8.45562793653096e-05
1.34002492512124e-05
3.20478938988758e-05
1.45439285425193e-05
3.30538232384729e-05
8.89431710725549e-05
6.14411350156745e-05
3.3963763638595e-05
5.63315789095975e-05
5.56048525006137e-05
8.18530190110812e-05
2.88619418395797e-05
0.000178563302116993
2.13770312057844e-05
4.9931831205958e-05
1.81255566426736e-05
2.43767210205035e-05
0.000125290449882372
6.76229680659052e-05
0.000115542111652952
7.54226378602978e-05
8.65809864035184e-05
6.57279508196115e-05
4.08154891771172e-05
9.67026044517956e-05
0.000121234920931206
4.421032832325e-05
9.30253274612136e-05
6.52450062435261e-05
5.02448845066809e-05
6.4468582669526e-05
1.34737415291582e-05
7.99657601439855e-05
5.62940883937198e-05
7.9170912467079e-05
0.000101774438254309
5.06926374570717e-05
5.92390326123098e-05
5.08184497441172e-05
5.28036460810693e-06
8.63738779892346e-05
0.000109071384601985
4.0388302760676e-05
4.52208805919214e-05
6.8444663117342e-05
2.65595829924384e-05
7.71758520277479e-05
8.14649759004702e-05
6.37698955628946e-06
6.02002553762004e-05
3.58106027917305e-06
7.08181324721298e-05
8.82181799745111e-05
0.000105083648722474
9.75552413908481e-05
2.36825585480188e-05
-3.43697997012427e-06
4.62636751032909e-05
8.01355355003895e-05
-4.84841977048245e-06
6.81833186597314e-05
-4.054565059487e-06
7.13601104943631e-05
5.70438596948614e-05
4.85134618125267e-05
8.5792653704285e-05
1.66669151041863e-05
9.94886072311015e-05
8.95514694666301e-05
4.98824688167763e-05
5.50311469237351e-05
6.82194476342964e-05
1.51196718843139e-05
5.71844267318842e-05
2.36140875009387e-05
2.73057898205823e-05
3.91424971965897e-05
2.69595695908573e-05
2.82107386181105e-05
8.31741263232692e-05
6.6795457568012e-05
8.82269437170942e-05
1.37151288016251e-05
5.3465365451884e-05
5.89861995125297e-05
1.25271047617595e-05
8.63897733114278e-05
-2.25198875897511e-06
6.93793826833702e-05
4.1771820141817e-05
8.44369557762886e-05
3.69771285186267e-05
0.000104268372824989
6.40189831210029e-05
-2.97209174973044e-05
2.86205955786311e-06
6.49002810524205e-05
0.000106982686590823
7.11392081777323e-05
7.16524415365523e-05
4.35129645058826e-05
7.0837160853584e-06
6.03280618300907e-05
7.32108538071574e-05
2.59214416366598e-05
2.42663225575745e-05
6.24470622741244e-05
9.15661984860429e-07
7.32757440798306e-05
8.33392723307607e-05
3.14456871976371e-05
5.84839649070833e-05
6.71730923700096e-05
4.36189503235105e-05
7.02087416840055e-05
2.88659439646171e-05
8.8210502684042e-05
4.86537307535219e-05
4.69834644999396e-05
5.83765818641228e-05
4.170716398272e-05
0.000119717637861983
0.000121531497924516
6.60328264600793e-05
9.8026163022964e-06
7.95691493108813e-05
7.01089412552789e-05
9.80661061021995e-05
3.53257568807033e-05
4.73180547505698e-05
7.22449950665748e-05
7.42223089091412e-05
2.74231428345426e-05
3.26852906172162e-05
6.98107002192306e-05
1.90371471453568e-05
9.4726545848464e-05
5.44316922494851e-05
6.15632169825951e-05
4.67876886520331e-05
1.22264764357886e-05
4.54958797826539e-05
1.84561208318248e-06
3.99651031221205e-05
0.00011807369060366
4.77485824033401e-05
6.96287316574237e-05
8.96215509540832e-05
1.58975547516033e-05
8.57679577742846e-05
2.33931519626856e-05
2.89515529738808e-05
8.84105776189368e-05
2.15662720910648e-05
3.77359835863637e-06
4.64688725628103e-05
3.59883300989194e-05
2.45411749368905e-05
6.28800441057506e-05
6.66548103740759e-05
9.95207043909926e-05
8.99011579703762e-05
7.96930513257133e-05
7.87480303624828e-05
5.39457452570502e-06
8.58750446340227e-05
3.99282817125985e-05
0.000114570322457583
6.14066880255789e-05
9.10055719334162e-05
5.87262835659983e-05
2.4462693580632e-05
7.56686313571967e-05
7.60722091534703e-05
4.02500432004417e-05
2.90978282754768e-05
3.36202634787899e-05
2.53131973857754e-05
0.000122008797303801
7.62677997927641e-05
0.000149297024528185
6.46651078362575e-05
1.03425032773166e-05
2.17455088140993e-05
5.43651688632478e-05
5.80959791072354e-05
7.46965269342046e-05
9.34894791233885e-05
3.22075811063014e-05
7.03026917557303e-05
8.61687333611579e-05
8.0694757172886e-05
-6.97869366183848e-06
-3.26956240879726e-06
3.5701756826183e-05
6.88351067528222e-05
9.36676136828013e-06
7.53795467555229e-05
4.42805313505815e-05
0.000150318298941048
8.78095642109108e-05
0.000113211049222801
0.000128142888359738
1.87924925823706e-05
7.94950614695734e-05
8.9086242437127e-07
0.00012451489080916
3.61553587959636e-05
6.72443534502038e-05
3.45441841177541e-05
0.000102319610047161
7.88675983583525e-05
6.83787083805994e-05
0.000105338027032874
4.76006602636961e-05
5.31802575380355e-05
2.88511723031399e-05
8.83891488850397e-05
3.68891257563595e-05
1.92559663706963e-05
-2.05428688832938e-05
6.2575684988991e-05
-1.74483927754329e-06
3.39751929156753e-05
4.97520969458349e-05
3.64580834122006e-05
0.000103063466287353
1.39678427001894e-05
5.21363052091842e-05
2.37079284534374e-05
3.51509411889828e-05
7.49231351253092e-05
6.63256856783887e-05
7.90920606933058e-05
4.78056511260719e-05
1.98546614891747e-05
4.19288336378589e-05
0.000109666160987914
3.29759380823803e-05
8.54849916188946e-05
7.04054760839604e-05
1.52532060066916e-06
7.16324297828913e-05
9.34232042401474e-05
7.16710468057867e-05
3.17142423787384e-05
0.000119079916802223
3.76690645734108e-05
6.79624413226285e-05
6.40144949956315e-05
8.94570564798763e-05
2.27817240969224e-05
7.11648805341755e-05
8.69530262349966e-05
5.42190697534232e-05
8.56663154709401e-05
9.88257938017141e-05
7.05111676402797e-05
5.20948152853264e-05
2.85023246593248e-05
2.24789299465847e-05
9.80916036645734e-05
2.39296733822828e-05
2.5735108822153e-05
0.000117163136328534
2.14612436796056e-05
7.42556120141214e-05
6.03411066558981e-05
3.31178108243985e-05
1.68107160152173e-05
1.57235726192496e-05
5.11792493638978e-05
3.36062830304384e-05
0.000103025104570728
0.000114019949273178
-2.20964768528033e-05
4.65063173211285e-05
8.63203281739617e-05
3.16478748606981e-05
8.3905511008022e-05
9.59355446076955e-05
1.38647943791536e-05
2.94133081081881e-05
6.79252390099706e-05
8.71357404304568e-05
5.75772517235228e-05
5.85136298649425e-05
2.91161572425125e-05
1.06347117235202e-05
3.79522046178676e-05
0.00013785131582943
0.000105817836972739
2.45666055037141e-05
5.5373076710102e-05
3.34207254206658e-05
7.4911205990993e-05
9.62414742704646e-05
1.0269406505602e-05
6.31765627364842e-06
4.49070461146505e-05
1.07139590220766e-05
3.35712894993364e-05
-4.10284528579827e-06
4.74768619857733e-05
7.13577432593567e-05
3.31295647514423e-06
5.89315710249169e-05
6.536919492227e-05
2.50237188293804e-05
9.36993040519557e-05
7.95384370411796e-05
4.77559449711475e-05
0.000110994713058949
9.26826050586799e-05
5.30769919131959e-05
6.04064801144461e-05
1.65039838723213e-05
4.52136752305467e-05
5.89369608147117e-05
6.78028693941384e-05
2.30220977124409e-05
3.93312993524701e-05
1.07331559555387e-06
-1.31153004321331e-05
1.61316659511424e-05
8.89880340830905e-05
9.56921693083902e-06
3.44074858727666e-05
5.26702721144376e-05
-1.15926382775244e-05
7.03724118711476e-05
4.92799843991851e-05
1.77486889757053e-05
2.02401774250514e-05
6.94395019744787e-05
5.30039745129559e-05
0.000100669846377262
0.000120902417082167
6.90101672008095e-05
0.000108922510824733
2.68496668084799e-05
9.0859652294638e-05
6.09188627945682e-05
2.60984588336428e-05
4.8526801711508e-05
9.66067788779458e-05
4.73372685354946e-05
5.37705020166945e-05
7.92210870382295e-05
-1.78492376587642e-06
4.62639988295489e-05
5.62530080967051e-05
0.000132020434710608
5.14560893375086e-05
5.80879907012055e-05
4.67180121154062e-05
5.73144597842634e-05
6.54985179484592e-05
7.90653874647692e-05
8.38506986652127e-05
4.09250591833195e-05
6.09000025852998e-05
2.22919571737401e-05
0.00010727066498824
5.02993657834143e-05
6.70721905093099e-05
5.8255494144495e-05
6.71801574097367e-06
9.35850211935863e-05
7.70735325568218e-05
6.51986094230234e-05
2.8655071423791e-05
5.41153798008158e-06
6.05803084379499e-05
8.28585498597086e-05
8.71464167280222e-05
2.20029582740197e-05
7.92330574935692e-05
0.000108499580583655
5.89458699713334e-05
4.03082815192993e-05
0.000144603094050413
5.93970943665501e-05
6.19163826071838e-05
9.79775191525483e-05
6.50799655918966e-05
7.87284907831876e-05
7.34989635464962e-05
5.14514884380518e-05
2.40009755165759e-06
1.2747146145858e-05
7.22590892433018e-05
5.0047966280813e-05
6.47746053626603e-05
1.60743621814501e-05
5.08011389810388e-05
7.71840693698514e-05
7.92078877761434e-05
9.12748199489398e-05
7.74324253278088e-05
2.25724597210611e-05
2.21082077466035e-05
7.00858214610315e-05
2.61540654339739e-05
2.19486287855458e-05
5.3296517456676e-05
6.97603549503976e-05
8.29165702392082e-05
6.23817722055242e-05
8.64099882710339e-05
2.02514729922889e-05
5.51627217788088e-05
7.51310994214575e-05
9.00509801143724e-06
3.85706570497832e-05
9.49631110441466e-05
5.52202214398779e-05
6.18144775681049e-05
5.44351003322162e-05
3.77340560517441e-05
6.37203612326706e-05
5.55725707793265e-05
4.30149304458697e-05
1.67938974577919e-05
4.73824037979604e-06
6.46552162640507e-05
0.00010474097389858
0.000103116579642726
5.67012044788413e-05
5.98290514719026e-05
6.15672726630086e-05
1.48598851324623e-05
6.59364315343961e-05
3.0501845076878e-05
7.9167132593452e-05
5.04045615526064e-06
7.28229344868718e-05
-1.61332148184205e-05
1.98121802364912e-05
2.72260843966337e-05
7.93902770049902e-05
8.31060672344206e-05
2.77384176501212e-05
6.67056951188851e-05
5.48463748050647e-06
1.19203041603167e-05
3.78004903417189e-05
3.67786576882984e-05
1.96585416948316e-05
8.83905264583081e-05
8.23204336963416e-05
8.1936971005458e-05
3.94031219633403e-05
8.70222168953892e-05
7.83756780496217e-05
9.93708977885189e-05
6.57712580599764e-06
-2.19524394859728e-05
7.51615192999792e-05
9.08112387205158e-05
2.53993348351496e-05
0.000114972543597241
3.82594997793397e-05
4.5252564277958e-05
8.01722007355102e-05
5.3388594129447e-05
-2.36217162750023e-06
-6.34944374200868e-06
7.9107376733004e-05
2.29499907385313e-05
8.22714052073329e-05
7.43821481771982e-05
7.22008894358516e-05
0.000118390369918679
6.77869315229857e-05
1.27813203840718e-05
2.77296637120908e-05
1.99727976231521e-05
9.76523515096131e-05
5.18971284339799e-05
4.12613753423914e-05
3.92139649195185e-05
7.49737410268814e-05
6.00201259035046e-05
7.89631670621657e-05
0.000100314844577019
0.00010743478274801
5.57491637581265e-05
7.44016465435725e-05
6.88375962407772e-05
7.47455553724896e-05
4.09324031357512e-05
8.49388942029023e-05
2.67618981589731e-05
8.07922525891577e-05
-9.94934042067429e-06
0.000104620332074338
7.63140212246513e-05
7.57502602170859e-05
6.06803175750732e-05
6.2784632618616e-05
4.6689025295164e-05
5.54616986883685e-05
2.82819423336804e-05
8.43533183133937e-05
1.67182836006449e-06
7.3461051916017e-05
4.54235408291003e-05
1.06811228272744e-05
0.000104313016036524
2.32573182903253e-05
2.01361018428783e-05
6.75432033856754e-05
6.53003905010387e-05
3.37359718719511e-05
-2.00280233459352e-05
2.19708648693666e-05
9.55552469058e-05
5.40879798364558e-06
2.97269819169161e-05
1.25132094725298e-05
1.85492014768629e-05
6.81187743274531e-05
0.000128169053714714
6.38576442451534e-05
4.57253601254364e-05
5.33552146821162e-05
2.70847146864127e-05
5.03044629872043e-05
5.48978836169543e-05
5.68270456966787e-05
0.00011583185073886
8.65918079933841e-05
0.000137455844215811
4.83984113536116e-05
1.66274251630498e-05
7.85247819185795e-05
2.85388361199643e-05
3.99200605632596e-05
3.8032902668981e-05
3.33314690747535e-06
6.23399080685398e-05
-1.47233981624575e-06
8.41765991107482e-05
2.9625110597135e-05
4.98494695221926e-05
6.63974722836746e-05
7.75190892831615e-05
5.01112478009126e-05
3.32299331034364e-05
5.84061921140982e-05
2.93212495011404e-05
7.31729208745485e-06
7.0042529114335e-05
9.10572478389551e-05
-1.27764451969882e-05
9.51539909363226e-05
3.09990913639319e-05
5.70793855576353e-05
7.98154684674022e-05
3.43794354003704e-05
5.90935230337292e-05
3.84016037281336e-05
3.49750900262571e-05
9.39414239165861e-05
2.54155367321531e-05
3.7451414786918e-05
-1.45793755405329e-05
-1.08057302711983e-05
5.34577008233235e-05
0.000125482789390354
5.97816150195001e-05
7.35944425014259e-05
-7.9610341639083e-06
4.68169454016118e-05
2.79467485174619e-05
6.58951338406607e-05
4.49359512669972e-05
5.42814177871005e-05
4.56463448014547e-05
1.18080256275752e-05
9.00258700914244e-05
9.46991000335455e-05
7.75033390308312e-05
3.02180995690641e-05
1.88546036725209e-05
5.9168322225827e-05
6.33381914924803e-05
0.000115795782967317
6.99354030167278e-05
7.25478597568527e-05
7.88743075612807e-05
0.00010312040560259
6.06498115926695e-05
5.90234408553518e-05
1.61784588753839e-05
4.0937917421416e-06
7.28512275906159e-05
6.48499352834332e-05
2.69170062872736e-05
2.84390468044635e-05
5.04424350381472e-06
6.58522852181895e-05
2.37615120378753e-05
7.54422701614433e-05
1.65060021759247e-05
2.46038496742837e-05
1.9289438949194e-05
-2.32552490594534e-05
5.26919425056159e-05
3.33059225534077e-05
0.000102695499293397
6.45576321231594e-05
3.98515607970893e-05
0.000108028294652927
8.83332420095901e-05
-1.29157666935425e-05
9.9354109581545e-05
8.34583230520316e-05
9.58636861151501e-05
5.99748906415509e-05
5.1079675007455e-05
9.56672385679686e-05
3.12267539353287e-05
1.9716135670681e-05
9.97964190024383e-05
0.000105075119707923
3.76085118328378e-05
7.87931474957516e-05
4.3991222112909e-05
1.93284110617494e-05
0.000102583996484138
8.55524184867931e-05
7.90913247559523e-05
8.30390533323584e-05
4.41518352835359e-05
2.73191432205704e-05
7.6445076904986e-05
2.33359949306719e-05
6.30748913142137e-05
5.33609888512862e-05
6.69836470858993e-05
7.55224236161701e-05
6.61247900915844e-05
4.76728808185456e-05
1.60350504417309e-05
7.28721115949281e-05
2.52295155909939e-05
3.65948794238775e-05
8.42715968306497e-05
1.9287086332365e-05
5.48047633619303e-05
9.07524234503841e-05
5.01987523880476e-05
1.14355748134716e-05
3.53257255218933e-06
6.22406223381353e-05
8.57668941571179e-06
5.85461235913864e-05
7.4747850055055e-05
6.87881696738677e-05
2.85576795359682e-05
2.38355676449239e-05
5.85440792630053e-05
1.01351493788676e-05
9.98222658097009e-05
4.2510472969092e-06
5.24218025219858e-05
5.30168915522778e-05
6.73909610954127e-05
3.99709858923689e-05
9.61267910440599e-05
1.15589148359898e-05
5.39005080075691e-05
6.41961091264462e-05
7.96532782887908e-05
7.57262697169908e-05
1.02643637104387e-05
0.000111972496178154
6.24563944770097e-05
-3.84187452800689e-06
8.16429220927438e-05
6.25600045336301e-05
-3.05273715219994e-05
0.000108842059069053
3.6770166548577e-05
0.000101677814089441
4.10527350636364e-05
2.88908832823997e-05
5.32267826054892e-05
5.14489522839735e-05
6.31907717379885e-05
-2.27731724040357e-05
4.2913630126971e-05
-1.71341460005936e-05
0.00013354873677856
4.46274962162615e-05
7.45079936670754e-06
6.63797823903661e-05
2.47205868007211e-05
1.07081827662695e-05
4.35621185339909e-05
9.61561230447277e-05
4.82147436872673e-05
2.60033446803015e-05
5.9621227621248e-05
1.8409364118503e-05
4.98501019947919e-05
5.28746429950512e-05
3.39114690398561e-05
2.7650004470345e-05
5.06249161565075e-05
4.0184399456588e-05
7.96624751242249e-05
7.22543104974301e-05
5.64856565403088e-05
4.936716631512e-05
6.28763460629947e-05
3.39881688075455e-05
9.46821223364342e-05
4.56927322243749e-05
4.75501844492147e-05
-8.62317854010595e-06
5.90718756487825e-05
7.29766169872232e-05
1.61406706704566e-05
6.43721726175469e-05
8.0241506594339e-05
0.000115331651906142
3.75042319365722e-05
9.1107853920322e-05
7.57094698410065e-05
2.17913618826978e-05
5.09860341910509e-05
6.61012317562961e-05
2.30467649729513e-05
3.52305450936423e-05
3.57950811261569e-05
0.00011809288880526
0.000103162365923819
4.80149739800292e-05
6.57793417018954e-05
3.72666345534114e-05
2.13705550880902e-05
5.64315904163878e-05
3.22068364038809e-05
7.73812168514674e-05
6.0976614499284e-05
6.35084498333968e-05
9.51849488871435e-05
2.54533395064939e-05
3.31698858885229e-05
3.43662946572498e-05
0.000106631201032032
2.44004713948217e-05
5.48372187542197e-05
4.24968987194791e-05
1.41866442412919e-05
5.21548694060453e-05
6.55836158881258e-05
7.9720338221156e-05
5.43619085361891e-05
4.58080413426608e-05
6.73341506612565e-05
0.000101455161093473
4.98402435758759e-05
-8.8613347379414e-06
8.0586988501798e-05
4.88284606287144e-05
7.92113080116681e-06
8.73522199138469e-05
5.19886541431305e-05
3.63580649474534e-05
3.9266344397355e-05
0.000107227416171468
8.60820700385644e-05
6.19653787045069e-05
2.83138524119107e-06
7.2929426689783e-05
3.89601507206343e-05
6.52674620584804e-05
8.18330471491685e-05
9.8372067566864e-05
5.75269545936908e-05
1.96059493847483e-05
0.000106855335198938
5.95354925256853e-05
7.52394556406079e-05
0.000120738636756627
8.80794194154761e-05
4.22382202641162e-08
7.33748644862993e-05
6.83448733687643e-05
5.97192222964339e-05
4.79817947202858e-05
9.52551320174377e-05
5.22683505603002e-05
7.05884952264533e-05
0.000102490398515552
7.70395323662877e-05
1.73489242012845e-05
5.50386375287434e-05
6.50548410469419e-05
5.26912364475782e-05
3.42723598643497e-05
-8.23263517843426e-07
9.26075187099934e-05
2.18114218448928e-05
-7.31179895461649e-06
6.33344177118583e-05
-3.07833098766009e-05
0.000105388832133076
6.27046284156998e-05
6.59705678458885e-05
6.81125410838127e-05
7.43617721715315e-05
0.000110135337402425
2.84499956586474e-05
2.39993847461506e-05
0.000114618765250568
0.000101755253833707
4.42866832524552e-05
7.95791442688362e-05
0.000101101132970507
9.16816663641281e-05
7.07083568874781e-05
3.47689168743881e-05
5.94845027083303e-05
3.29325129740557e-05
7.07956064846634e-05
2.71794697374132e-05
0.000114086981724369
8.93450404255835e-05
5.72316114894302e-05
6.95947702340676e-05
6.05885668668675e-05
9.56791586082115e-05
0.000101459670722765
2.76047775706478e-05
0.000111893817698431
8.74573789052138e-05
5.14133752528553e-05
5.33520817288954e-05
8.98029962824915e-05
4.28483981256415e-05
0.000127260096927803
7.52128972800529e-05
0.000121355765415248
4.03475918887639e-05
3.1362387335018e-05
6.57435935788432e-05
3.60771846960796e-05
5.2080881352393e-05
4.03582349667478e-05
6.48681485875298e-05
8.87141005600072e-05
7.79658700403844e-05
-1.16098507939397e-05
4.47294849928332e-05
8.84046793461218e-05
5.11471226369258e-05
8.4751023847188e-05
7.64563485796263e-05
3.24069372622363e-05
-1.80120667137673e-05
0.000104637710042933
8.41547954008911e-05
1.10474084964081e-05
7.23215130030338e-05
0.000111650162009169
0.000105807417668448
9.82781031494414e-05
0.000104034351496877
8.14970186409349e-05
4.10742191585489e-05
1.32111036025977e-05
6.13823555160792e-05
4.45249384485611e-05
6.41273366710649e-05
-8.24437577006442e-06
0.000114227128864209
3.07880558939028e-05
8.54746928130956e-05
5.74217524883723e-05
5.40881809577651e-05
7.75868983607058e-05
4.1295844025301e-05
7.45232242743791e-05
6.36891570090948e-06
3.02601190409783e-05
5.44488110592458e-05
9.94406183268424e-05
5.73079500353958e-05
0.000126633945940503
6.11086605917305e-05
6.22256600478748e-05
7.98411824918688e-05
8.77282583741575e-05
6.9579030298188e-05
-1.94643913096128e-05
4.70181323992314e-05
5.93447168099004e-05
7.24162669096016e-05
6.70182469988781e-05
8.9703189665534e-05
1.79346333910012e-05
1.010983723378e-06
0.000102716569682545
4.29606084225297e-05
7.30536934725677e-05
4.83158220262047e-05
9.43809508921657e-05
8.48498949760844e-05
6.14223396084558e-05
5.5284380215222e-05
7.80019894917446e-05
6.01715938724005e-05
0.000110857577707936
1.57340352759313e-05
4.55100797590143e-05
5.81527725692582e-05
-3.60597434402872e-05
0.000122277129040128
2.63082246566571e-05
8.24940177548038e-05
3.05675236002102e-05
0.000110980927738988
4.62489612838398e-05
9.63601653096294e-05
2.18416430542039e-05
7.32867521540265e-05
1.43907584665932e-05
8.92763795568397e-05
3.5363597552496e-05
7.32809668254951e-05
6.00614175854053e-05
8.93595000775073e-05
5.40004427361709e-06
1.25525353434304e-05
8.47818441052503e-05
1.87009861966123e-05
1.5548375958377e-05
9.1133066376978e-05
9.25366672069794e-05
6.70107274630711e-05
8.57089364837162e-05
7.03275312886859e-05
8.61846340193592e-05
8.13195401814831e-05
9.88441004926203e-05
4.11361488780753e-05
1.0796043768579e-05
7.83610025510345e-05
7.34663987456395e-05
1.34667872850432e-05
4.6809875688172e-05
-2.45626638810936e-05
2.38774197176957e-05
5.32520123106638e-05
2.85597885923518e-05
6.42769356430547e-05
7.69431802835748e-05
4.62463680527575e-05
6.35073695772988e-05
2.07756549126013e-05
7.82352448122111e-05
6.39565642531955e-05
5.90651147398572e-05
5.61996644784882e-05
7.60237377357429e-05
6.8485046418487e-05
1.65151710539246e-05
7.43061111923212e-05
0.000104144924629018
8.03647281783443e-05
7.14112340019897e-05
5.72944405050751e-05
3.3187473544878e-05
0.000114369596486786
5.52657132885372e-05
7.28652470547357e-05
6.94924515985744e-05
4.27141926641215e-05
5.26460056792026e-05
3.28814777944001e-05
-1.38999312544877e-05
4.71570529210904e-05
1.45645971226111e-05
6.92322345194909e-05
3.55756902088065e-05
3.33954856058617e-05
5.21386642333975e-05
-1.19556307121296e-05
-1.5376261102459e-05
3.48230155174094e-05
-1.44643554009442e-05
2.78568971812268e-05
3.4475637649822e-05
7.12169473347635e-05
2.51379379454899e-05
4.45323295954561e-05
-1.04783034610152e-05
5.45928276228941e-05
7.04490530644285e-05
-1.749055023628e-05
9.25105028092311e-05
2.66960790293505e-05
6.18578821079697e-05
1.75935921446671e-06
8.0582410702979e-05
8.76386696925352e-05
1.64245034566173e-05
7.28606937785631e-05
5.45000568332879e-05
7.78728491227973e-05
5.28971659947125e-05
9.29476582253708e-05
6.06840915626905e-05
0.000100083336658107
0.000108197341990952
8.76209587326827e-05
2.6654870145386e-05
6.8132954858257e-05
9.11252801055439e-05
8.73493665523085e-05
2.98247977851742e-05
6.28910671235154e-05
4.8205172135321e-05
4.37036663414271e-05
3.65842354490943e-05
1.38482740444317e-05
4.80370603348797e-05
7.70735605101571e-05
8.95904415975314e-05
4.19198239719621e-05
-1.91341290808518e-05
5.59176319149752e-05
6.07776542374651e-05
3.97102494364478e-06
0.000139731341121297
-1.49827815377632e-06
5.41898757215756e-05
3.34956118181233e-05
8.30957292641474e-05
2.90277015730256e-05
6.83723421810852e-05
6.94618595840158e-05
6.71192054080284e-05
4.42256374915151e-05
7.12979793265786e-05
3.45860234710093e-05
1.37550530267738e-05
5.3168242583066e-05
2.09236141258058e-05
0.000126843922059878
4.70350152713391e-05
4.90725761759379e-05
6.94906338646308e-05
9.27567314599817e-05
6.59840229742986e-05
6.47779153447344e-05
0.000120736018143266
0.000132951610807878
1.93121919806135e-05
8.63524944728909e-05
6.00094852122752e-05
2.98803749068941e-05
1.95442572727945e-05
6.30831286051851e-05
5.83957978289568e-05
8.87503560003624e-05
9.28012757682073e-05
8.35535155122728e-05
6.81265096441243e-05
0.000102857943568508
4.19458282578874e-05
4.70282923260905e-05
7.05581772061003e-05
8.04294851022482e-06
3.68045714374035e-05
8.24144453001376e-05
3.7095907924095e-05
8.28414560870251e-05
6.32626604273723e-05
4.61912789244634e-05
7.8184786957904e-05
1.88155872554362e-05
5.1740544977566e-05
4.74187481258237e-05
0.000107908092451472
8.31479054941252e-05
8.691081546251e-05
3.6393132966856e-05
8.3792224962269e-05
8.3804296157661e-05
7.79459958420858e-05
1.54833938081262e-05
6.12839277732414e-05
6.06223001968673e-05
-1.4837523293785e-05
3.01384844870546e-05
-2.29025238236932e-06
4.33990028158659e-05
3.51103825830995e-05
5.67330779115896e-05
6.83628146606806e-05
7.47396637300641e-05
3.1035289968672e-05
8.67422707715839e-05
0.000102298649156101
0.00010447265238523
6.74983825399954e-05
4.0004351856672e-05
0.00010768673694937
5.12311982744775e-05
8.26842716859304e-05
6.50674839472741e-05
9.82402184530659e-05
6.33101934034173e-05
0.00011686058196204
7.57752218962146e-05
2.76194895123541e-05
2.35363570731454e-05
2.30864213569521e-05
6.88282135285733e-05
7.46800387107965e-05
7.35376305384587e-06
7.78674934884318e-05
3.80955932554166e-05
1.89799386253458e-05
4.00181077858591e-05
-2.77024204117697e-05
7.36590374992066e-05
5.70971470413142e-05
9.88600643778284e-07
5.3411807383331e-05
0.000101246493045778
4.96383745728073e-05
6.54401890576378e-05
9.34679689529314e-05
6.0663764286013e-05
4.07750255275659e-05
7.31493360991186e-05
9.75539351534066e-05
2.57875939807262e-05
6.71873677040962e-05
4.36932842356916e-05
5.21914314088328e-05
8.82837852168537e-05
9.16613256456809e-05
9.24862764908939e-05
2.10389906790956e-05
8.39027357708663e-05
5.57812683531023e-05
-1.81713274972495e-05
4.89835249160375e-05
8.99953149273852e-05
7.30956732500987e-05
5.88803610056461e-05
8.84508845549647e-05
4.85591256500083e-05
4.44231020097563e-05
4.78285866951631e-05
7.0666494810196e-05
0.000120731180480023
4.83228108603792e-05
9.06813467962191e-05
5.90361254499895e-05
5.14811443184621e-05
5.86801300851632e-05
6.5142737102418e-05
0.000111994422797562
4.89230687082491e-05
6.19250411147007e-05
0.000104325629718526
7.5688817784102e-05
3.95233726523335e-05
7.97969796242695e-05
7.19774570985518e-05
1.08472011557982e-05
7.37744345740328e-05
9.64321962209195e-06
7.11428022445676e-05
4.24236775876881e-05
5.33230491699245e-05
7.29136854643475e-06
5.28755252942158e-05
8.27983610717899e-05
4.54276942899368e-05
0.00010149760818554
7.22053385338004e-05
8.87316977629574e-05
6.44446168517192e-05
9.85261224241102e-05
9.38651548680772e-05
6.70390665941568e-06
0.000105203632082465
0.000125610463391349
5.53324193816636e-05
7.00219100474738e-05
7.0237688196537e-05
6.37061847947947e-05
7.12906707928347e-05
6.54161262587761e-05
1.82711210434814e-05
0.000101015297764919
0.000162903917707441
2.72597223929835e-05
8.46400732512426e-05
1.06659977425725e-05
4.73547478917106e-05
3.17232462241988e-05
1.27990538932651e-05
0.000180466438078283
3.91069075965539e-05
9.09653080312524e-05
4.77108894836023e-05
3.57877434529213e-05
6.6108585077458e-05
9.16970535639886e-05
0.000106189755403303
3.36684852767225e-05
3.06746760068375e-05
6.37248116408086e-05
8.4994936905515e-05
5.2290393945845e-05
5.83790542199555e-05
8.44838531277018e-05
2.25736309048646e-05
3.69715918818072e-05
0.000101932669570397
6.93505156213221e-05
8.12658515359536e-05
6.70863497341923e-05
6.79468302001841e-05
1.90573931199486e-05
9.02166132271834e-05
3.97001339298279e-05
6.68448210620311e-05
1.66444643698124e-05
2.38277174072329e-05
7.35080545635683e-05
0.000127494581706927
8.31915556043936e-05
-3.05278695213839e-06
1.05184764524536e-05
5.64568828911802e-05
6.66102615476421e-05
1.89871178480591e-05
7.92836430363583e-05
2.8894399436241e-05
4.45949303224933e-05
7.71184518627007e-05
5.84061106966073e-05
3.37198840661835e-05
7.14548478759752e-05
5.07948736867592e-05
8.15996742439559e-05
0.000106048555006139
2.47912258848327e-05
4.74052424739094e-05
0.000124902360223533
8.74619021529998e-05
7.15885421246813e-05
2.08697733983648e-05
6.80834728871724e-05
8.38968078906426e-05
5.47109586384349e-05
3.49736535233977e-05
8.24210288691135e-05
3.66151493196623e-05
8.25626358252925e-05
5.53951404050295e-05
2.35246759272848e-05
3.97083556687563e-05
6.03843759609429e-05
6.19524869776173e-05
6.83674436310118e-05
0.000142160255584229
4.05207401664676e-05
2.6152260313944e-05
5.11379014875624e-05
9.37513382639842e-05
2.69840137796811e-06
4.83003334779525e-05
0.000121079115470704
6.28709990740802e-05
3.0300069815634e-06
6.8490400748426e-05
1.43513890124086e-05
7.16943682003233e-05
6.66588456162676e-05
9.27978523361688e-05
4.64269940493343e-05
8.1594712159324e-05
6.6561569996708e-05
8.37679496090644e-05
3.06887784290022e-05
8.81477011339438e-05
3.7130036110538e-05
4.64117315084671e-05
0.000121748173148406
3.77767607597316e-05
5.40507185353487e-05
3.6450429352901e-05
6.21494169815217e-05
9.63645391263753e-05
4.95912615669889e-05
4.50028331001099e-05
8.81632896181115e-05
6.64091577497705e-05
4.27170014506668e-05
2.97767954898011e-05
7.24798961398168e-05
3.69528045548084e-05
6.38394432189205e-05
-5.8790157545702e-06
3.47266947902698e-05
2.97319520227412e-05
2.21968133127928e-05
5.55264960258076e-05
3.87258887142994e-05
2.94551693635977e-05
5.73444582830288e-05
6.23757818569074e-05
5.19308254243016e-05
9.13263116794695e-05
9.2842726440206e-05
4.98122102197708e-05
1.80225594656494e-05
6.41065509513081e-05
2.7946984024887e-05
1.82088237127622e-05
3.11843939933983e-06
4.5459605509354e-05
-3.4419376706566e-05
1.64014532291166e-05
8.83727120717481e-05
6.13017086542726e-05
5.71154104246815e-05
0.000109238992066559
5.69768716855117e-05
7.64265332978495e-05
6.97231703083129e-05
3.9234986956444e-05
6.49822787329947e-05
2.53162239146761e-05
6.40738546701941e-05
4.86206834104009e-05
4.98051375704574e-05
4.03776196423547e-05
7.15116782185483e-05
5.54987106490512e-05
5.5159149326085e-05
5.85660360672512e-05
5.24394897405236e-05
4.41763409125132e-05
7.02468704372079e-05
1.68315807090964e-05
0.0001440387536721
6.20486560555991e-05
-5.51842188172301e-06
9.19920717532781e-05
1.49754480263184e-05
4.11733410981947e-05
6.46142463948461e-05
0.000115761483758423
0.000102758789122944
2.17653758176582e-05
7.86883447475936e-05
3.63673142841501e-05
3.73942615655469e-05
5.01190893927169e-05
2.57981970732652e-05
6.03060620386974e-05
6.7468028125087e-05
8.88004410485502e-05
0.000106909128486929
6.44115113690715e-05
2.52459920499592e-05
3.38938827079719e-05
3.05420146997894e-05
-1.09032586853225e-05
7.82462336859347e-05
4.73604823782891e-05
3.4300710391855e-05
6.1501726164789e-05
9.34495527041238e-05
8.95934388222375e-05
0.000129250598568398
0.000106759843532071
5.85618033085035e-05
2.98003828111406e-05
5.78125236010116e-05
7.25965750862752e-05
4.28146551018257e-05
8.12967955205787e-05
8.48454123105309e-05
3.91160591249839e-05
-1.16565140404213e-05
6.57159403550443e-05
5.40961652117662e-05
9.78302809813507e-05
7.94232360789654e-05
9.29785425539397e-05
8.2801255424307e-05
2.71585608679773e-05
4.76771751133249e-05
3.99414442665865e-05
6.85845504580009e-05
6.42770538857299e-05
0.000119768929660564
9.70685986739038e-05
0.000102089406730253
8.70763282071843e-05
7.00681563463292e-05
8.3836191256211e-05
2.77366482953551e-05
4.02904026314095e-05
1.88345065125503e-05
8.67523391450425e-05
3.22287074071742e-05
7.86363133873046e-05
5.03536583713389e-05
2.71436929675807e-05
-2.51825909637898e-06
4.50860154008785e-05
5.04237073662942e-05
1.36646602851389e-05
1.02188881966876e-05
3.21809531612892e-05
8.63660448207344e-05
1.70821817950807e-05
1.83486211300755e-06
4.17947803419964e-05
9.13476956707524e-06
1.89510414523379e-05
5.83983401543793e-05
0.000114525088707297
5.62692107573795e-05
6.57619288992008e-05
8.38922837849185e-05
8.61328640920787e-05
3.95110269328677e-05
6.1765944192775e-05
3.06660260948079e-05
7.79334793769274e-05
3.28253666786186e-05
4.33620452978707e-05
4.18665345491644e-05
3.8419576548182e-05
0.000108950505255448
9.06484736761654e-05
8.66402836570799e-05
0.000121283885862443
9.22004997049251e-05
4.89177891855986e-05
4.12718731126507e-05
9.16834443695337e-05
-4.39418094989906e-05
6.83350789044123e-05
7.48183928029627e-06
7.06107839920369e-05
-8.75558979461227e-06
0.000119001667632534
6.36256846975124e-05
6.00243612923122e-05
1.23413371802433e-05
6.33821988669586e-05
0.000105659154862262
5.73921499966645e-05
7.50080404184397e-05
9.37267312296104e-05
4.10409711535419e-05
1.44113193640876e-05
6.29015563813586e-05
8.14392921820526e-05
0.000106097976139487
2.68952911768684e-05
-1.63167855021957e-05
4.81365468636068e-05
4.270767527366e-05
4.64021403114249e-05
7.90709790071732e-05
7.87247241259569e-05
7.41715313502843e-05
6.10519462072117e-05
6.78690256462839e-05
9.18896528747505e-05
2.0401161542296e-05
6.69855813610803e-05
8.48968361246004e-05
3.81873449635e-05
0.000113181481345791
9.22589705366016e-05
4.38910100746687e-05
9.84026104226307e-05
7.41393966928591e-05
5.85125872802587e-05
9.49921005252003e-05
4.79886463077505e-05
1.36388155626955e-05
4.45469646894895e-05
6.21144512322425e-05
9.69090261071612e-05
-9.48272073576748e-06
0.000113565916014637
4.66081621528645e-05
6.76856178506878e-05
0.000101236417429406
5.40135349858371e-05
6.88230037543518e-05
3.39234326459433e-05
3.1782595851585e-05
0.000111849239748403
5.37000245287266e-05
-2.00163128543725e-07
6.81179611439526e-05
8.6099258545507e-05
8.90441893624513e-05
0.00011312026728778
5.17649827704215e-05
0.000134255515951495
6.0213512503317e-05
4.0893522732251e-05
9.57675240900102e-05
2.07522395216462e-05
5.02783363693878e-05
8.31066585688955e-05
5.68608373634535e-05
1.5675950898898e-05
0.000137638427302721
5.97536522532944e-05
8.93431531647993e-06
7.64952096139994e-06
8.21828491911712e-05
6.70290000559197e-05
6.14534353504809e-05
6.24341410381974e-05
3.79166586993151e-05
3.31567677685153e-05
6.32635879373991e-05
7.20765694950471e-05
6.5208287511603e-05
0.000116631994648544
4.31857808088205e-05
5.96646188730282e-05
2.86762291195411e-05
3.8096360916529e-05
2.43235219058722e-05
0.000114987862020777
2.83574694231454e-05
7.97363902012855e-06
0.000109050251888707
8.25201169279834e-05
6.36743233846238e-05
8.51219899124554e-05
4.47383989307216e-05
7.16189356603938e-05
6.75264451283806e-05
5.51969926812496e-05
7.95688315269715e-06
6.32002974700883e-05
1.42544234649993e-05
-4.03144014332477e-06
7.48876939329781e-05
5.05731052988557e-05
2.30331976355901e-05
4.6260343877079e-05
5.95056113114912e-05
3.80403958724095e-05
7.47940067271304e-05
0.000137594792618083
0.000106101589739442
6.7270065421098e-06
9.9866276754351e-05
6.49772789960474e-05
8.05059879908923e-05
9.01334967741385e-05
0.000104754160448344
7.42222293382016e-05
0.000127425482186075
5.45395937799503e-05
2.40092452592304e-05
7.38634959099444e-05
1.12601327268598e-05
2.21414919514025e-05
9.70281297199983e-05
3.7709670883796e-05
7.52465223620692e-05
5.71054284963897e-05
4.51821731008216e-07
5.01806081303228e-06
2.55143171312285e-05
5.49855898871454e-05
0.000104839538759809
9.81173268767246e-05
9.49285741369348e-05
7.65829408694615e-05
8.45933038239295e-05
4.5691850308138e-05
-9.66085182039239e-06
5.54889497114175e-05
0.000126370619632087
4.41101141748768e-05
6.36346995624536e-05
2.92495624905784e-05
9.48084157442562e-05
5.73200341230805e-05
3.87852278361329e-05
0.000117730295620394
9.99903527453764e-05
4.97603690256954e-05
7.99428570894929e-05
3.07868026387146e-05
9.06435330697583e-05
3.05805450385591e-05
4.01004880735615e-05
8.85509548529424e-06
0.00010308142632933
0.000124959949637265
5.76993374682854e-05
4.33506056550344e-05
-3.35758158009859e-07
5.14743154176832e-05
6.00860992210802e-05
7.868859540056e-05
9.01541369403887e-05
0.000126709255214104
7.95413098912264e-05
4.34507284824378e-05
6.37996415429662e-05
4.10946497503357e-05
5.83450077191332e-05
6.08218838192921e-05
9.25427914317846e-05
8.49959960289839e-05
-3.4485235338701e-07
2.15768548006821e-05
3.90289576294476e-05
7.16858056503234e-05
9.87402313619781e-05
0.000121731992201052
8.36434543394633e-05
7.71219866360477e-05
3.96745154420695e-05
7.0058563063571e-06
4.19914335088967e-05
5.21239949400242e-05
5.93749580554769e-06
2.48976030332525e-05
4.46345145616082e-05
9.42191022776173e-05
5.56621991406446e-06
4.53532609248461e-05
7.98545968117882e-05
0.000102168895338556
4.84442660721835e-05
-9.51623974456222e-06
3.08036121603592e-05
3.44349016200872e-05
7.33947265367853e-05
6.24477165999751e-05
8.09625921236424e-05
8.48693132076218e-05
2.39900033002424e-05
5.17559417716541e-05
7.44276695136543e-05
2.01060718337253e-05
5.54965511650866e-05
3.73128519011822e-05
4.97347750814291e-05
5.45900156220308e-05
2.70571578199471e-05
5.18104671426296e-05
8.97767540273465e-05
9.8852364798189e-05
3.45940907203483e-05
6.92837891081168e-05
0.000116551331273288
5.7111198046666e-05
5.95080473430514e-05
9.75983144586431e-05
6.76451002050537e-05
1.57283534344032e-05
-1.55329599186115e-05
4.2555494998025e-05
7.13083272162758e-05
6.19388402079063e-05
6.38216454554612e-05
7.43814780977971e-05
6.03580814958818e-05
5.63447133813583e-05
7.3714363721204e-05
5.47531602743087e-05
1.50233211073255e-05
3.80575147766087e-05
2.0697392403459e-05
4.86582083818818e-05
6.62334336209339e-05
9.98964303811344e-05
0.000103958550625705
-2.96988210099996e-05
6.88630704254818e-05
4.55111124366232e-05
0.000110413802145878
8.81073637392643e-05
9.39243816066883e-05
8.62806466188284e-05
6.67701910369135e-05
8.02428259669288e-05
7.42381513903459e-05
0.000117891079377274
2.64836475431745e-05
7.51773996874331e-05
0.000105717039351878
2.23847439572038e-05
0.000106192881074189
9.57820554232006e-05
9.09122560308694e-05
4.48028925784809e-05
5.09857740176191e-05
1.9003125979653e-05
8.31476150418461e-05
7.31205237266974e-05
2.98641244262856e-05
3.78951894094209e-05
3.72556465767254e-05
0.000126195988288546
7.9111041385349e-05
0.000105987905761634
7.04894133110654e-05
-2.70010667959241e-05
4.78724374810864e-05
6.16556175824132e-05
7.31382233596889e-05
8.25896661507074e-05
6.10456854281495e-06
0.000119857247708733
3.29203207107566e-05
2.0271668991479e-06
9.80025224556801e-05
4.39673712159239e-05
3.15839149436829e-05
4.55271517785367e-05
1.69893976706157e-05
6.4544405305145e-05
7.61004949981941e-05
7.89996143433509e-05
1.77935223277137e-05
0.000143518978057578
0.000104896027485942
8.06267438737763e-05
3.87559119128235e-05
7.07928769321431e-05
8.06041099736267e-05
4.83900634779123e-05
1.24926729245795e-05
2.41340113916689e-05
7.82135642673502e-05
6.01126388932039e-05
0.000137537948106251
8.51665818151104e-05
1.48222236414158e-05
8.23168942788452e-05
4.1788924025574e-05
5.04904645940864e-05
8.28094879201895e-05
1.15930130039964e-05
6.71621208346035e-05
2.51578374821773e-05
5.88714042142372e-05
9.09975695331289e-05
6.26370900922135e-05
3.79014917172336e-05
4.02818555150029e-05
6.52933777303387e-05
7.23508211849503e-05
8.96706394630835e-05
0.00011325724586845
7.9208747863122e-05
9.77052816542768e-05
-7.63602654754292e-06
0.000110855590975196
6.65840982146324e-05
2.66464615101236e-05
0.000100416185578862
6.71600118738274e-05
2.43402275127187e-05
7.24255629930569e-05
5.32243755712253e-05
3.47369122681324e-05
9.18176160160966e-05
8.99823815039123e-05
5.92304378300847e-05
4.6965479184435e-05
8.88208771969491e-05
8.36651442035208e-05
0.000109948146753011
3.67491080810278e-05
7.8451992925016e-05
5.79012721687159e-05
0.000135827302278671
6.60994701164079e-05
6.30134303604782e-05
2.53307090301876e-05
2.79590779969356e-05
8.30282303036065e-05
5.76280058891725e-05
0.000113182400570339
1.60858582089634e-05
2.13177598526524e-05
0.000108371315548981
3.28274297786065e-05
4.69990948107701e-05
8.23653012880885e-05
8.51330029288992e-05
5.694258827298e-05
6.49093580946285e-05
0.00011129872505639
7.29883769310944e-06
6.64464512196964e-05
7.93143606750351e-05
7.3399720148349e-05
2.25143803291664e-05
1.61183356606333e-05
3.49777128820412e-05
4.92505749489306e-05
0.000107224988512966
8.08365515905538e-05
4.10238173948894e-05
7.18411889648451e-05
5.86203574415598e-05
2.82163397063081e-05
7.7369559140959e-05
8.8975748977689e-05
0.000153898180090895
5.02603560404858e-05
5.01001379004767e-05
7.93392004442728e-05
0.0001004726584671
6.19043482016556e-05
8.38058294254115e-05
7.24295165035628e-05
6.00548187041489e-05
6.86661678898545e-05
3.95602244629534e-05
6.59095938719831e-05
9.04053375026501e-05
0.000107776518320615
9.79597263109689e-05
7.10992155880016e-05
3.40557522271501e-05
3.36241161883226e-05
7.2542334568882e-06
3.42553482435755e-05
1.4257422209525e-05
7.84881260179855e-05
0.000115403147297255
-1.18769982221733e-05
5.23110779483861e-05
5.56985866130282e-05
3.11719512866402e-05
1.89023976341502e-05
5.30244262085618e-05
4.37447996307135e-05
0.000102133047467886
5.77853162485484e-05
6.75701334466172e-05
-8.07997513488002e-06
3.87212753712949e-05
6.66155664887283e-05
8.25924694816068e-05
-2.75755206147338e-05
9.41429454425041e-05
6.86784326117946e-05
8.92819659197424e-05
9.58125279606895e-05
0.000112848207945615
0.000119372684426725
5.77822727437984e-05
5.40126637585677e-05
8.67424282201597e-05
4.28628343148386e-05
3.62243421800563e-05
0.000141829107448874
8.05246415497893e-05
9.64754760975985e-05
8.67023212386255e-05
9.13720611178826e-05
6.76029827036029e-05
0.000128013338831677
4.2814528278029e-05
5.84640602729332e-05
3.07354688400026e-05
-2.27461092862219e-05
3.95913043440216e-06
1.29814072923972e-05
5.76403593015268e-05
8.43594236342136e-05
6.42605187219394e-05
3.03834845615281e-05
4.33284662255408e-05
2.31449212938593e-05
4.85122709993328e-05
4.42054341703805e-05
6.36917836240423e-05
7.53546029707977e-06
8.40444718039609e-05
4.02863408273295e-05
4.1835438702249e-06
3.09070057745028e-05
5.71335917230321e-05
1.31927406097376e-05
2.51077545388094e-05
2.5871119840473e-05
2.7810423913211e-05
8.70408993911233e-05
3.46923870532769e-05
-2.28352856824109e-05
2.99273235524109e-05
3.18008716793118e-05
5.90545381654116e-05
7.3848146709351e-05
3.56293078761062e-05
4.68840152558801e-05
7.89697588446707e-05
4.24225802045733e-05
4.0122293294297e-05
7.90824644397011e-05
6.38065643265245e-05
0.00012092567640223
4.94818100945752e-05
4.13994924324158e-05
6.28173277095612e-05
5.46712701825597e-05
7.00597656170471e-05
2.58325540520531e-05
8.14009003604313e-05
6.12248729143248e-05
-2.11088002804871e-06
2.18050690320344e-05
2.97925134508519e-05
6.30387151967704e-05
0.00010870948029478
4.45312018315162e-05
0.00011860151232473
3.58945540218303e-05
1.69467165401271e-06
3.62596225529872e-05
3.5736003786942e-05
6.57577336877051e-05
7.67307370931182e-05
1.93459885447513e-05
3.90368790551463e-05
3.20027824335586e-05
7.61985262035812e-05
6.06670015251951e-05
2.22205489872852e-05
8.75350660199035e-06
6.4499432303899e-05
1.96513715820146e-05
0.000113745189320067
4.33191520852728e-05
5.76691972429324e-05
9.23599410707273e-05
-1.48261342150753e-06
6.0881770430342e-05
3.67751946426038e-05
5.71531191111052e-05
3.08300318345696e-05
3.75778599566171e-05
0.000103302732211804
6.57377664998683e-05
0.000125583081056174
4.86165894299745e-05
4.23658870700145e-05
5.78270787131699e-05
9.95063026071643e-05
4.43534147401886e-05
7.94543965811852e-05
1.28998223287962e-05
2.52255223930188e-05
9.6763383819219e-05
1.63963734325332e-05
6.61638249035476e-05
3.10125157127867e-05
4.99793286209427e-05
8.43226110990139e-05
7.22286269088325e-05
5.46359360375974e-05
7.20325215163582e-06
0.000104826538065191
9.4774764984518e-05
4.53490985404508e-05
3.45240931726822e-05
5.60554959119774e-05
5.68240302451496e-05
6.61834661604207e-05
1.71063290952196e-05
7.84671391509057e-05
7.67630456804907e-05
6.69753335360398e-05
4.57628721610506e-05
9.94399275268911e-05
9.31349029244712e-05
8.93442950701001e-05
8.77946070088569e-05
6.2337459918626e-06
6.26136591553227e-05
1.2316705073744e-05
2.33681892051735e-05
9.57376953342216e-06
8.14605599702293e-05
8.91909576876584e-06
7.41375763532943e-05
4.59396099014764e-05
4.03954604254373e-05
9.75452354468848e-05
3.67131026039376e-05
0.000117634053513745
8.22704700487999e-05
8.75683745312974e-05
4.93885933407479e-05
9.43883951720622e-05
4.47069258683011e-05
6.32678483291487e-05
0.000108624136740027
3.77487674853056e-05
0.000113855095815118
4.53002295486544e-05
9.09382767949633e-05
3.18763121091831e-05
9.15379546551951e-05
8.35084008439316e-05
4.88094755766239e-05
4.65048790064929e-05
4.84208267587613e-05
1.78367227878228e-05
3.6735074560705e-05
1.67820210448003e-05
8.26080768268864e-05
2.07447240984645e-06
5.11602626732687e-05
3.69407145524451e-05
7.11825487308743e-05
4.75872075891e-05
2.62970629497414e-05
4.22085223769454e-05
7.54441454067581e-05
4.11240216131089e-05
-3.32191254702722e-05
7.23076625932726e-05
3.59355726425279e-05
5.86797439642838e-05
5.6486855435281e-05
7.99884730158163e-05
0.000103105550703817
9.7411276369128e-05
0.000101820130084958
4.82341738842006e-05
9.19391258842563e-05
8.67972262197578e-05
6.19359223233146e-06
8.55795509443659e-05
8.34840230680854e-05
-2.40394663729726e-05
4.93269948893775e-05
2.58230468472442e-05
4.70579355160274e-06
0.000109347264821826
7.77363152885545e-05
6.70415488317876e-05
9.64615123105738e-05
6.63175429500792e-05
8.37576447524833e-05
0.000101575551529854
9.72070359009309e-05
4.60671394578425e-05
7.29005916313347e-05
4.27957762500656e-05
7.67614233212332e-05
8.12760419949301e-05
2.35573700580033e-06
7.72939535826592e-05
7.24207320133012e-05
7.82935559804905e-05
8.10648224087311e-05
5.34716025666684e-05
4.55205874795051e-05
3.54504333369481e-05
4.06230185738613e-05
6.30316142753543e-07
2.03726833998589e-05
3.05657720081027e-05
8.18257319092147e-05
3.53809630816941e-05
2.12577398789887e-05
4.61199876729191e-05
6.28379307070779e-05
1.23723900135484e-05
4.20672666466109e-05
0.000108118027238995
3.9677510457313e-05
5.11849543406455e-05
8.14036904975728e-05
8.54207414214586e-05
9.20902146149231e-05
-3.46776845020804e-05
6.24659978316145e-05
0.000122911310231944
9.10128297821233e-05
5.40436775253284e-06
3.84625585409845e-05
0.000123843248879509
4.85818385912373e-05
4.11884015372165e-05
0.000106760301723388
6.12239870014561e-05
5.12464673979968e-05
5.41182179663576e-05
6.49914125884568e-05
8.26489671233943e-05
4.9950304343396e-05
7.12443138504192e-05
-3.47242711356037e-06
2.42666851313038e-05
7.2892255376564e-05
5.19125235026203e-05
6.09210875268701e-05
5.69801164074246e-05
7.70442194705787e-05
0.000136878174550437
9.67666783720184e-05
6.66696878915882e-05
6.14352781217143e-05
8.37027253564319e-05
8.61130766118401e-05
8.55918121093184e-05
8.72525441313367e-05
0.00011479578295633
5.85195440702639e-05
9.60898826417479e-05
0.000161866238743916
5.53074434223215e-05
0.000100197747352538
7.61225932411138e-05
1.54385493042184e-05
3.75251181936537e-05
2.49703051868224e-05
6.5439766927098e-05
5.05827062914988e-06
5.71028366374317e-05
7.76579051357628e-05
8.977162207261e-05
3.24044219833891e-05
7.22124612714078e-05
7.78224802877879e-05
8.90318903156086e-05
4.03398665376328e-05
8.32771416155957e-05
7.28894112640949e-05
6.06598510004463e-05
0.000105051653667823
9.07506053115976e-05
6.78931550169429e-05
7.98990830685648e-05
6.96708382733608e-05
7.15255531489785e-05
9.38457098963526e-05
7.87796482698582e-05
8.12065863471022e-05
6.95427100993795e-05
3.29499416592829e-05
5.26856780473038e-05
3.44934424662106e-06
7.12386684000121e-05
4.4405581909379e-05
7.09517385701945e-05
5.59306034387537e-05
6.04868213020467e-05
4.82515050632616e-05
7.84315910817163e-05
5.85534108636723e-05
7.2728674362812e-05
6.65228217886768e-05
6.8745362975974e-05
7.96734290299287e-05
4.47503215923563e-05
3.19177174580053e-05
0.000149079128303486
8.05750322511055e-06
9.91612984598716e-05
4.59168216956538e-05
3.93601875304158e-05
2.96146500763173e-05
6.0022660304804e-05
-1.45960658141462e-05
7.5645157853965e-05
5.97762780961412e-05
6.45072023874157e-05
1.26936857001359e-05
5.29189845043755e-05
6.21042512238037e-05
7.73622554215588e-05
2.24754894253348e-05
4.85421592748707e-05
2.64442524035824e-05
8.62340499259226e-05
4.22469597647308e-05
9.56678609291594e-05
8.68034821788765e-05
9.53684037114677e-05
3.98238966551083e-06
1.94062538909585e-05
7.97257995625248e-05
9.12211269745796e-05
2.07256278919863e-05
0.000100056389903231
4.47043318309789e-05
0.000111957825565985
8.84981022934127e-05
9.51164943598434e-05
4.31345739410666e-05
0.000116487881478816
8.86666892598471e-05
1.60816531990081e-05
4.40522900678887e-05
-2.87974076237567e-06
5.6938383282216e-05
3.79600863693037e-05
6.46273274221551e-05
2.90996869979631e-05
6.69333309662792e-06
-3.67480571955004e-05
2.70605846564603e-05
4.57351537627995e-05
5.68616665640611e-05
8.24439036188453e-05
5.28968605150849e-05
8.82944859552823e-05
5.23023264892432e-05
3.95645654047723e-05
8.74115775194035e-05
6.27834655343012e-05
2.15300319118205e-06
0.000124919549899486
6.12370276096178e-05
5.13230520984032e-05
0.000132006096546423
8.86180921828724e-05
5.24769855797367e-05
2.42761568802829e-05
7.33779736236084e-05
6.22409271336769e-05
2.90237593060633e-05
7.02232339433958e-05
7.51196088511619e-05
4.02401136360666e-05
3.78482894163851e-05
5.29284320876839e-05
7.47683920885609e-05
8.69153423535866e-05
3.23371230195783e-05
2.61267357074284e-05
5.7928013519493e-05
5.83306301886006e-05
3.84337397620473e-05
5.48219742966293e-05
9.39977105544388e-05
5.2279735328232e-05
0.000103707239535527
-1.23180638595591e-05
4.8169984592103e-05
7.12483757046953e-05
1.22689335629331e-05
4.09905278664724e-05
2.1178752867798e-05
6.98281710770732e-05
4.47962227637103e-05
5.3167194383663e-05
9.34735686250776e-05
-8.96752864163146e-06
6.86028051997665e-05
3.72997866801872e-05
4.75135102282505e-05
4.62247901308178e-05
7.02107083952936e-05
2.37518668883626e-05
4.70428820377955e-05
6.80538653242369e-05
2.96253871961609e-06
8.50160822676803e-05
7.90411723924253e-05
6.76767538335305e-05
7.07945439614006e-05
6.43996228195835e-05
2.61958140055029e-05
4.083187580426e-05
9.05738701912622e-05
8.16359860141906e-05
4.31395357282005e-05
6.72334412934238e-05
6.48120747241451e-05
1.4950333231857e-05
0.000119418752527795
2.43472944083388e-05
7.13456675686521e-05
2.37846046624761e-05
3.7788364548621e-05
0.000100586685268119
-4.93166311298026e-06
8.31202863152189e-05
2.08020761234776e-05
3.31711107694585e-05
6.32761660022892e-05
4.80471619977875e-05
7.93031776337929e-05
8.11006588634902e-05
5.54151074672895e-05
0.000112364818502221
5.11645522461924e-05
5.81932433769675e-05
-1.68241001306113e-05
2.6517073579432e-05
5.52122525802759e-05
5.04768332505411e-05
7.56220400370436e-05
3.25548319379977e-05
6.45279914325399e-05
-7.30031702060997e-06
5.03699725706778e-05
6.31173325030644e-05
2.64199613764832e-05
6.59320600611824e-05
1.62193008907289e-05
3.3645502122491e-05
7.27872701876089e-05
3.32307091833248e-05
5.21597368545611e-05
2.38730880798835e-06
5.56752673166665e-05
7.0157423838476e-05
5.26018852326554e-05
1.56173068044284e-05
4.67090581192026e-05
8.43728810193957e-05
8.50356822774214e-05
7.33500606033209e-05
0.000116513184087954
6.72207879455404e-05
5.45718608601408e-05
5.4123704556702e-05
0.000114111955963914
3.33450799037042e-05
8.92943124165347e-05
8.6508100657498e-05
7.94277132979927e-05
9.37702244085929e-05
7.14146702887162e-06
5.75552759269738e-05
0.000113561174322428
5.81199370316439e-05
4.28731080528268e-05
7.32330510374258e-05
9.66968417753675e-05
2.26820321976014e-05
0.000101078151410425
3.37890923423203e-05
7.3515834253765e-05
3.02330254657723e-05
2.93163521404219e-05
7.07211610069231e-05
8.19773477456908e-05
5.15386192029808e-05
2.86865044728523e-05
3.50022686820497e-05
2.73111248287588e-05
2.84681952476379e-05
6.7416821278916e-05
8.57737588916856e-05
2.63441862006783e-05
5.34001816728874e-05
9.62600130762663e-05
0.000134770860070926
5.36741120634869e-05
6.62924676816349e-06
4.00714873166628e-05
6.75151059266689e-05
5.81391828702892e-05
7.85273028369746e-05
6.99476731283202e-05
7.08298981676787e-05
3.89220439937205e-05
5.9558466259244e-05
6.58657842314122e-05
9.09180211419833e-05
2.78312811863488e-06
7.35894569391798e-05
0.000101539148062816
2.80093442081335e-05
5.8921552067632e-05
9.86131279717079e-05
8.50176590177747e-05
9.20757984973708e-05
6.48128354901239e-05
8.03023416063132e-05
2.90413776864415e-05
6.53110908221308e-05
4.97343725638239e-05
1.85808050916622e-05
6.32004700665044e-05
3.94536448177125e-05
3.88813162741684e-05
8.1023871612612e-05
7.5390044964713e-05
3.98138764512126e-05
6.66472261861486e-05
5.4021429644717e-05
1.57592168373117e-05
5.47126147436221e-05
8.3278956545258e-05
9.15783888329575e-05
5.98366133460757e-05
6.65966316547281e-05
4.49629154137995e-05
4.08204489411049e-05
2.42749456497246e-05
1.60944760745583e-05
7.34331059315873e-05
5.32043346902033e-05
8.13975632418677e-05
3.40548186707936e-05
2.59794325060395e-05
-7.35654344913769e-07
3.86309739383217e-05
8.53494967932893e-05
5.15329742514387e-05
6.87210148054215e-05
9.48534471923013e-05
8.85560496896817e-05
4.13744283310906e-05
5.89678974088926e-05
2.03304153778506e-05
5.94366983488752e-05
4.70011225051498e-05
3.93336557459932e-05
6.38490002320131e-05
8.96536357248304e-05
4.67053875643359e-05
2.15116358070579e-05
3.95870344195558e-05
6.19797271426483e-05
2.26515399864875e-05
5.23665016997589e-05
5.10721234001047e-05
5.9536528782479e-05
9.16586276421071e-05
-1.04658879944329e-05
6.76808269158193e-05
0.000128448204416035
3.09664664908457e-05
5.95117947865807e-05
2.31123987639827e-05
6.53397937367661e-05
3.67404481408305e-05
3.45287184138926e-05
9.462132574253e-05
8.03774054711974e-05
6.62688350065598e-05
3.81815034597879e-05
5.03990551383095e-05
4.91306187621424e-05
2.01135362500171e-05
9.52982773212621e-05
8.60051082677437e-05
8.0667065354894e-05
6.90816859619482e-05
0.000122755260165564
1.30807016726877e-05
9.57467897369076e-05
9.99449121760461e-05
7.84074520299542e-05
5.15151429766804e-06
3.39557483880533e-05
4.80093544194079e-05
9.64127808453799e-05
0.000124753573701562
6.36588536506124e-05
-1.53880912827087e-05
5.04388893639813e-05
7.20816713076756e-05
7.17088732039282e-05
9.01871475836104e-06
4.16035822853064e-05
7.48647170718121e-05
4.3121695466675e-05
8.78600951172645e-05
8.54451422388635e-05
7.23191498566272e-06
6.46713351941735e-05
6.105821647405e-05
2.73103750799059e-05
2.70698425624535e-05
0.000101450381935989
9.68991305309399e-05
5.9973553880384e-05
6.94717709761959e-05
6.90083457973103e-05
3.8445197083928e-05
5.84157526800966e-05
7.95833466675829e-05
7.46664400576356e-05
4.75278338372165e-05
-1.75758114377465e-05
6.29001606839574e-06
-8.91989122029624e-06
9.00798482557188e-05
3.58595002973615e-05
1.97468301576119e-05
7.58615343816577e-05
5.44276251285606e-05
3.57266474475887e-05
0.000162544931934263
3.08581007244374e-05
5.67371061607181e-05
6.31390797098685e-06
1.34565659726742e-05
9.99813859291304e-05
8.49976773866764e-05
0.000118038485820467
2.19092592752232e-05
2.35002779283984e-05
1.97450537677194e-05
3.96017117055552e-05
8.85482780906193e-05
7.62411170692766e-05
5.94051436746024e-05
5.00662089315872e-05
6.18373268162032e-05
5.30335393061096e-06
5.7730239138784e-05
0.00010452026690779
6.52562791329063e-05
2.62643358027146e-05
7.45885771643867e-05
7.18805438530303e-05
3.66579067002508e-05
0.000115857745626817
4.75014189145249e-05
6.29756104203459e-05
5.23007102804476e-05
4.83654431234067e-05
8.48416948940382e-05
0.000101508705252699
5.22877651069098e-05
8.74015534648941e-05
-2.84615019964064e-05
3.25588413171235e-05
8.36037517634886e-05
7.918953248367e-05
0.000131838657152658
7.8742283707138e-05
6.3370172678653e-05
6.16519887799218e-05
3.56322888313611e-05
0.000119549013333809
4.09842146989523e-05
-1.22844715386738e-05
8.6620111424321e-06
7.23351498201837e-05
7.3144951653984e-05
9.56177771822902e-05
5.27691005791754e-05
4.80848148525441e-05
0.000148696957873722
-9.0641901755248e-06
9.51521787213024e-05
5.07836540918104e-05
1.76863635783177e-05
7.37160132036635e-05
6.58580530344281e-05
5.74623213176276e-05
6.4214345644814e-05
8.69406442007416e-05
2.91699483007133e-05
3.77383085047003e-05
4.23660495342684e-05
5.68417972654356e-05
2.48739204785753e-05
5.63026856969747e-05
2.64664632973373e-05
7.80696421402061e-05
3.66561384161485e-05
2.5631786578356e-05
5.69624953157678e-05
3.79796988734171e-05
8.64251101810601e-05
0.000130097565961986
4.77002638598772e-05
9.7964833926766e-05
4.59694884433456e-05
5.61491532081016e-05
5.80430140465483e-05
1.81493576864385e-05
7.41999024622916e-05
8.48792618681704e-05
2.61268474675623e-05
3.28521325931046e-05
5.18300517680567e-05
5.48065104857644e-05
6.08915306529074e-05
5.99802893447201e-05
1.82342148547875e-05
5.15131270861471e-05
6.185169002672e-05
8.68326794390206e-05
1.89456410624892e-05
3.58367764320827e-05
0.000165149630308111
5.29002856637209e-05
9.49767897290143e-05
2.99881864804781e-05
7.07992080870841e-05
5.55121743612404e-05
5.21808270592886e-05
3.6956529249162e-05
1.00886402311988e-05
4.8028457675876e-05
7.02173852211933e-05
9.65161790206647e-05
9.27041203720872e-05
2.49322524872851e-05
7.65120122489253e-05
2.34812147966609e-05
9.22227683638328e-06
6.96429197319987e-05
4.75249774674394e-05
5.8624806318125e-05
7.12646578413369e-05
5.32145451178878e-05
2.81619742234025e-05
-2.66295087910684e-05
6.4516552118165e-05
3.0224575652188e-05
3.5055739063517e-05
8.10996247636554e-05
8.93385580641634e-05
0.00013298393887094
4.60034490838603e-05
-3.05021170448578e-07
3.94793191013269e-05
8.70328458485118e-05
8.46758559455638e-05
4.71287872070131e-06
6.64894423174004e-05
1.09023915870641e-05
2.78723469126155e-05
0.000127209519376182
5.87127796636556e-05
8.61547287632486e-05
0.000103090367667608
5.54623751909327e-05
4.48420091127364e-05
6.8339354654241e-05
3.48719362725719e-05
7.89326799549158e-05
2.80323393663549e-05
5.57284567995845e-05
3.46333879906819e-05
1.72515020510021e-05
2.05441431132885e-05
5.83514385490573e-05
7.1629674297404e-05
-6.13306658003867e-06
3.36444774807215e-05
3.56654566167183e-05
6.9674479438756e-05
5.0268545519975e-05
6.20413481190824e-05
1.70481565572635e-05
2.0163060918403e-05
-1.8370835704571e-05
4.56720944378889e-05
5.33297344092698e-05
5.00943857138487e-05
5.25850855065594e-05
8.8864565092991e-05
5.52033624041288e-05
2.79365180398407e-05
8.19302481887354e-06
7.18006267897313e-05
6.22202377119638e-05
4.6757084030611e-05
4.23927785042367e-05
6.01738643429358e-05
9.95566457287711e-05
2.7103871576759e-05
2.74627822096716e-05
0.00011003742705197
7.92927286797344e-05
8.3753374746107e-06
5.99522740049867e-05
4.75417622210908e-05
5.30603478517992e-05
3.68058634319052e-05
8.06883829831996e-05
3.44785094425595e-05
8.56665320982062e-05
0.000111942090747627
5.93263530662605e-05
6.75768873790676e-05
5.91987546104261e-05
4.54005631783354e-05
5.56014061695213e-05
3.19392666226883e-05
8.58529180999945e-05
5.30797938082322e-05
6.13665069711343e-05
8.72394142109729e-05
0.000138218722308588
7.47292227950311e-05
9.359834508313e-05
8.60601755274115e-05
7.26828560377636e-05
6.72263503276866e-05
0.00012974430699743
8.77045928014335e-05
8.79038412406219e-05
9.73517877857069e-05
4.98743537031107e-05
3.56848818908066e-05
0.000112603180244963
3.19795180426948e-05
4.44070683341794e-05
7.18750582273406e-05
3.09535509586548e-05
2.57570405862901e-05
8.61519596938693e-05
6.90270080128773e-05
3.44574732247394e-05
7.80469084395548e-05
3.13706383118528e-05
3.70846892451919e-05
8.88532506907793e-05
2.56893911680519e-05
1.19924442540051e-05
9.21723293841324e-05
7.94606189252809e-05
6.42600770629672e-05
7.47343474241663e-05
6.92191750581486e-05
6.37816390225813e-05
7.20388699146707e-05
0.000131232661373563
8.26976326251989e-05
7.40148241837736e-05
0.000112686170315637
2.16029348223726e-05
6.45108678072351e-05
0.000112355719251556
9.40346115997164e-05
8.44506311495684e-05
4.46141576731705e-05
1.75883349614075e-05
8.99498256421535e-05
7.46749540739103e-05
7.19950304211225e-05
2.32012305491421e-05
4.77601079199822e-05
6.92528598734652e-05
6.96484839779569e-05
5.33886281252005e-05
6.06902273972884e-05
4.22435426159794e-05
3.96672611945999e-05
2.72527757776347e-05
0.000108550543909061
7.1613490898192e-05
8.0215306883638e-05
2.16979589064691e-05
0.0001118274063919
5.01554154429295e-05
0.000102439265647268
2.51317244019788e-05
6.88878133751613e-05
7.15168297516618e-05
8.94822783602432e-05
7.96853760391954e-05
3.93346145019118e-05
7.81740182335197e-05
4.93766394190104e-05
1.89173196131586e-05
0.000114025030891961
8.76073105551056e-05
8.11979123876625e-05
5.44831245050735e-05
1.48419812052486e-05
7.62535297767423e-05
5.82182617537496e-05
7.26668849891398e-06
8.57129615160148e-05
0.00014775531727735
-3.07209172717531e-06
3.49585292787751e-05
9.06452774799179e-05
-9.54388378012519e-06
-4.00240116214053e-05
8.73004328640881e-05
3.65289818515524e-05
3.11748678120498e-05
0.000108213125731781
5.38777569704417e-05
1.31360455003756e-05
4.81837941868938e-05
-2.18401828566808e-05
5.72212124041333e-05
2.13347460093957e-05
5.49432714434281e-05
2.40082085702979e-05
7.05153529085883e-05
7.27244568481744e-05
5.49978163598575e-05
6.3172624484992e-05
6.52038006406936e-05
9.86081778557837e-05
6.92288996547094e-05
7.54962425516884e-05
2.64943073590405e-05
7.46855121184314e-05
6.45641564859247e-05
5.37598802963235e-05
5.47283114476669e-05
7.96586637971331e-05
1.31558652801406e-05
3.56773845664118e-05
7.7204877988543e-05
9.99289090204382e-05
8.23245704738077e-05
6.59491921969306e-05
4.7115703760388e-05
5.16169601812586e-05
-5.73407512275828e-06
7.80046116668841e-05
4.32074528061502e-05
8.84515282876213e-05
4.24443679477128e-05
2.3142844719968e-05
0.000107719210175303
3.16661666402083e-05
9.28501359534869e-05
4.58886915438849e-05
9.52660260604634e-05
9.01895472978139e-05
3.82169986729109e-05
9.90487493986246e-05
5.24092559088052e-05
0.000127587390109051
8.94261232591259e-05
9.02281625644804e-05
5.91107448365973e-05
4.55065682965646e-05
3.15556838875383e-05
3.3876848260694e-05
9.92862359857778e-05
6.26813781942743e-05
7.34585741540167e-05
7.26368144140247e-05
2.57856936448113e-05
-5.94891590625987e-06
5.69883908511834e-05
3.79605911851453e-05
6.7151404936498e-05
8.59743727076888e-05
4.71235857366257e-05
6.82781319478214e-05
8.94154448426717e-05
3.48719412023542e-06
9.68044811300973e-06
9.46623476598375e-05
3.84028510019271e-05
-1.18895317126717e-05
2.52670618459639e-05
9.67893738710487e-06
4.59699050444298e-05
2.52573827385801e-05
6.04070968551372e-05
4.1147947386858e-05
9.45218316070832e-05
6.38145808313616e-05
9.73761747398669e-05
9.05903181846364e-05
1.8243739054462e-05
4.64768759441135e-05
1.16304364853811e-05
6.98808224884786e-05
1.60583280375331e-05
4.67040168130885e-05
4.02502378688799e-05
-4.26930981549585e-06
7.21211669102262e-05
6.16265772079528e-05
7.71083053556682e-05
5.24561722192815e-05
6.71972689588996e-05
1.26660977395419e-05
7.1828711984527e-05
8.32531781473242e-05
9.20532377946596e-05
0.000106214067447518
6.748204330916e-05
7.93661126285719e-05
3.33882851146418e-05
2.80125939238534e-05
0.000109539027098666
4.50467211817792e-05
3.51260303873572e-05
3.57850895909804e-05
0.000103110393397826
3.99428445612497e-05
6.27907276268813e-05
7.25816282464232e-05
4.17987434425108e-05
7.22150824522921e-05
7.11302775007645e-05
4.2432808067815e-05
3.97989287370078e-07
8.83160096270881e-05
0.000130633097066633
3.88290810288352e-05
2.51494291273452e-05
4.74445940657635e-05
8.89416472891601e-05
0.000102009993949427
0.000113939062117521
5.80790445503493e-05
4.90417831639278e-05
6.69229842152096e-05
7.36540755331849e-05
9.54493992486314e-05
7.18485225670049e-05
4.93800802133278e-05
4.11899549679451e-05
8.53909049028112e-05
8.92960010255661e-05
8.90256263458198e-05
7.66547571027413e-05
2.46135884031682e-05
6.27475013558634e-05
6.28600394315256e-05
5.53207478115562e-05
9.90658149288726e-05
0.000100579319004301
3.36019101846015e-05
7.20407985953701e-05
8.08358384622425e-05
1.59140392636858e-05
7.35508092857647e-05
4.89042957915741e-06
6.45956083521538e-05
7.12549039459507e-05
6.86088436190476e-05
0.000104777841331949
-3.23921913374902e-05
0.00011382998072164
5.56547870018821e-05
4.71700155208355e-05
4.74000159411133e-05
7.29027700763116e-05
4.0026161954089e-05
3.43401474928985e-05
5.21428149908908e-05
6.11942651756021e-05
3.26610675252616e-05
-1.91741441822484e-05
2.37103559937003e-05
7.75803503586163e-05
3.10327966617224e-05
1.46944020821316e-05
0.000108051214081971
6.08103074644931e-05
7.69740514186428e-05
0.000118469605191933
4.88276053413427e-05
6.00604428147265e-05
8.6043243075258e-05
5.060130385879e-05
9.40717303310917e-05
7.3631971773737e-05
2.33259975893219e-05
6.91668857412978e-05
1.78843382506497e-05
3.20667583402345e-05
6.27456681925034e-05
6.80805637010437e-05
2.27593865463398e-05
6.30853717021638e-05
4.8956817593083e-05
8.7424123329158e-05
5.61362447416469e-05
3.25940205014336e-05
6.40197801181391e-05
-1.50990538138162e-05
3.41606571330129e-05
3.87146066741067e-05
6.2456437971161e-05
1.75801741414208e-05
7.92141047232519e-05
9.51656370907389e-05
3.30826678650441e-05
5.03753823705238e-05
2.93545420346152e-05
4.69062552492003e-05
0.00010149025604721
0.000103150509145648
5.31600869669311e-05
8.05475872890444e-05
6.35631677372921e-05
5.93264935204109e-06
6.91725821582294e-05
4.21758464071733e-06
4.36412685152637e-05
2.52927472624254e-05
4.18927531427063e-06
2.81595697953326e-05
0.00010818665436427
2.99271820349194e-05
5.28784573079951e-05
5.16263078525545e-05
6.48936588619832e-05
1.83991200512214e-05
3.2734060627703e-05
9.141593900614e-05
4.11197204396863e-05
0.000111953737069107
5.24330143720423e-05
9.72783017715507e-05
9.13579222089838e-05
3.95259990347005e-05
0.000102781061585568
6.9730304217825e-05
7.57693890704206e-05
5.79465516195242e-05
1.11517548381681e-06
5.40727088624746e-05
7.34903798905133e-05
4.63251682343981e-05
5.68079272181129e-05
6.65296231404909e-05
8.81872669153705e-05
8.30024134737127e-05
8.7863725426026e-05
8.60785539005456e-05
4.15530474624781e-05
4.71380484480207e-05
4.67088965735036e-05
6.19880157051972e-05
7.51614220306893e-05
4.00287096187264e-06
3.50396759576729e-05
3.80983239749246e-05
1.67977359683396e-05
2.46708418040308e-05
5.95701374464998e-05
8.31292524611749e-05
3.66229370516144e-05
8.41658707205183e-05
1.62617978860894e-05
1.23439308451643e-05
5.8621233177842e-05
7.07950923899779e-05
8.38726778740005e-05
4.29404747200109e-05
3.62207667788897e-05
5.38103945067935e-05
6.52611071836513e-05
5.99963936707678e-05
0.000120253965341201
1.44946754619703e-05
8.79820226249649e-05
6.71681273226542e-05
0.000115822675894212
4.81385660787309e-05
2.55200919699802e-05
2.58529642455904e-05
8.64083086128024e-05
7.57675564405098e-05
6.65500058001799e-05
3.80029793244607e-05
6.04752076242015e-05
9.28205427751562e-05
7.5083790670852e-05
5.19927821714697e-05
3.04542869643243e-05
9.54528850465338e-05
7.12754724284948e-05
0.000118141870669994
3.03081876209255e-05
0.000115998266565325
7.48438293212369e-05
4.52175682033474e-05
8.32013219476977e-05
3.00844242558286e-05
7.12859701440307e-05
4.55716915274488e-05
1.78598052457471e-05
7.75631718269633e-05
7.61698947689562e-05
5.11476339298463e-05
8.50849633202241e-05
3.60958986345373e-05
9.09537465013206e-05
4.1415657239815e-05
7.90361062066795e-05
9.0747002559834e-05
6.38823297167959e-05
7.99015771949765e-05
6.83697969017191e-05
8.17404325359119e-05
2.95839938577734e-05
2.95647991189828e-05
4.66392798575944e-05
7.68038664072642e-05
4.84778269070102e-05
2.17173334388525e-05
6.35995641990727e-05
8.09122929609498e-05
5.55154405557873e-05
0.000115668159391419
7.87317908949897e-05
8.22788643553389e-05
4.51515148861385e-05
4.50649794821079e-05
1.47935579879178e-05
0.000127960325999804
8.38606656834116e-06
2.96100896101765e-05
5.83960770763686e-05
3.55043250670628e-05
0.000134572118065177
8.25442025945155e-05
8.08032218120798e-05
0.000111403222650016
1.91605679389557e-05
8.65212342117933e-05
3.01768333191063e-05
8.63907704986138e-05
1.45964901267317e-05
1.60789746384186e-05
9.52463821654896e-05
-4.77941422914134e-05
8.30150546740486e-05
5.53293210902185e-05
2.27361470968125e-05
9.48969499925422e-05
7.29759380146401e-05
1.60769867340807e-05
5.37081643239669e-05
-8.26342073542241e-06
8.89660627761389e-05
4.94909982642423e-05
8.12116378115523e-05
9.43288765993412e-05
-5.41488525904689e-06
4.65360850154376e-05
2.11388060193818e-05
2.67056223206209e-05
7.84023387975666e-05
7.20714592201353e-05
7.01237851280613e-05
4.39361790547378e-05
9.88301153048113e-05
5.70317318061571e-05
5.87290642113602e-05
3.67213533002472e-05
0.000105164949065044
2.03422861281053e-05
1.06497395218349e-05
7.75885358056043e-05
6.72794264106998e-05
-3.59510443741033e-06
5.60244726724246e-05
5.07527250891048e-05
9.50034988560023e-05
2.83027380793705e-05
4.78786650717184e-05
6.731577557358e-05
4.87396408692819e-05
-1.45567368952613e-06
2.96596073976391e-05
5.71753325999377e-05
5.31412328146969e-05
6.20437077561801e-05
1.29852507632308e-05
3.20857519951253e-05
8.8527885122756e-05
3.33287771208782e-05
2.75398573465166e-05
8.19894353695557e-05
9.69009855805947e-07
5.94869996068005e-05
6.53890949040092e-05
3.36082043898814e-05
4.92363243330083e-05
5.16401041962549e-05
3.73050788186948e-05
4.32149141135503e-05
5.84667839632156e-05
6.50114541892239e-05
9.86786776821612e-05
3.79387399467803e-05
8.85203358341827e-05
8.56321492891434e-05
5.7728768591766e-05
5.10741348097215e-05
0.000138148713222539
1.2211349338402e-05
2.4966686813451e-05
1.21389565264981e-05
6.82987153780119e-05
7.00482022620939e-05
2.92071546696556e-05
6.88124778253645e-05
1.15225645676313e-05
7.17779645775264e-06
-1.41490642943267e-05
-4.07126261223401e-05
4.86104100710625e-05
1.69344006024801e-05
7.1194726786244e-05
4.3220701680174e-05
0.000124435440166361
5.328221741278e-05
3.98546830594114e-05
6.78175997776803e-05
7.47796086673923e-05
2.68176936918412e-05
8.04796890532144e-05
9.90539076740346e-05
2.8010867894125e-05
2.78376942967345e-05
0.000107714392409439
2.55363306302064e-05
9.70342966462952e-05
7.50747533435406e-05
2.19275929465259e-05
4.57072395435183e-05
3.42448656157392e-05
3.99896121100091e-05
6.90221842065439e-05
6.77907118821142e-05
6.04014076224257e-05
2.16160151532331e-05
1.06622927925082e-05
6.54959644105461e-06
4.85916827865541e-05
6.67953943509285e-05
4.92842282859668e-05
4.78393365522765e-05
7.12279858978503e-05
6.07365108807399e-05
0.000108501347168875
0.00015650829740354
3.24447432840803e-05
5.30490294314116e-06
4.06213528062646e-05
4.82530230995362e-05
1.51759856628753e-05
6.28027489238754e-06
8.80688817211133e-05
9.77582106431168e-05
0.000101307732373638
3.10104314085359e-05
5.0101644302147e-05
6.38201740832899e-05
9.13823797884011e-05
6.36155826166643e-06
2.27904947441589e-05
6.78861426949344e-05
2.48132300875286e-05
4.72628287479082e-05
6.65008609745353e-05
3.77703525286986e-05
3.13158398953669e-05
9.35375920588209e-05
6.78643492184076e-05
0.000104158940496292
-1.94161482564878e-06
3.72956129242789e-05
4.36063524246002e-05
7.0537076387026e-05
7.32420240605857e-05
6.76074449684054e-05
6.69898109884928e-05
4.49750863616929e-05
5.57565870939979e-05
5.09215511819139e-05
8.10635828926574e-05
4.29417883350207e-05
1.94832583963379e-05
3.84467145010616e-05
7.72129227507118e-05
1.32294152656528e-05
3.93848859762566e-05
6.91095502748153e-05
5.69130986386432e-05
2.5525078331082e-05
9.51920833386068e-05
0.000101135720257104
0.000101125408343899
5.19796387379944e-05
6.28763759915309e-05
7.05423141078631e-05
2.79418461419428e-05
7.41522498567759e-05
6.22303960299934e-05
0.000104970345863637
5.24821822213719e-05
1.57109915843311e-05
7.64997001807951e-05
1.98665605845948e-05
4.09402401359567e-05
7.61133824585616e-05
3.15133579947803e-05
-1.00715826571045e-05
2.391038271289e-05
5.14109933282708e-05
3.60971026787097e-05
2.40150275105907e-05
4.75689977941523e-05
2.4558294859277e-05
4.16386801936576e-05
7.7554955558926e-06
-4.92167361327872e-06
5.49171388056578e-05
6.11200867859644e-05
7.69384590497862e-05
3.82552225969044e-05
0.000102528305538072
4.65002601655569e-05
6.37820014216307e-05
4.14150259407276e-05
9.76188486127004e-05
8.6221519132356e-05
4.23658384254731e-05
7.14085141333364e-05
6.80627053564857e-05
4.44132907929736e-05
5.11190539215472e-05
6.93340926686356e-05
6.31193292565616e-05
5.84245313781243e-06
4.85646220562476e-05
-3.69034601858326e-06
3.74284690612548e-05
5.19958454139183e-05
4.21203623336047e-05
7.52309829229087e-05
3.20767781532459e-05
6.06698038697974e-05
9.29514112235834e-05
9.34412566865883e-05
8.30922272756019e-05
9.69126200334241e-05
0.000129719647338306
7.68835904740086e-05
0.000102604106950042
6.46267869303754e-05
0.000103993426038246
0.000118287997371832
4.96035173800355e-05
7.7790302000283e-05
0.000112612786113692
6.18755728421745e-05
8.83442833572005e-05
4.33051113826307e-05
6.77279649902913e-05
8.21016393010819e-05
3.06011488915366e-05
5.03734374076076e-06
4.03163932537585e-05
8.73360350776398e-05
4.27648515924006e-05
5.93817035032591e-05
6.84964045076102e-05
3.6670377651544e-05
7.82368112912082e-05
9.77254365229767e-05
4.3594387719991e-05
3.79171687746611e-05
2.80217724910098e-05
3.40531356568187e-05
2.14300846749466e-05
9.74856716789908e-05
7.496818423545e-05
5.24690924073287e-05
6.08707778633238e-05
5.28723843084235e-05
3.10116350065028e-05
4.50042369275351e-05
3.24913969927895e-05
2.19809870035659e-05
9.56578620025615e-05
4.24804690236433e-05
2.34664581044687e-05
3.62066298651707e-05
6.63088517192313e-05
9.47162258566742e-05
2.52319166504399e-05
2.73613296738439e-05
3.29358855117722e-05
7.1717754955088e-05
-3.85183694404106e-05
7.46511151139535e-05
6.21145831931612e-05
4.13313822501195e-05
6.39524787605114e-05
5.53363143736408e-05
8.37368460499279e-05
4.71144792649961e-05
4.92176998916734e-05
7.92138300561993e-05
3.23696158642528e-05
0.00010450874161358
7.39915770933323e-05
4.80078340754611e-05
8.75418966072063e-05
0.000112809853271114
6.07404253129087e-05
4.2430961726985e-05
7.17635061470647e-05
0.000113618141851652
0.000100812731760952
6.0522108297861e-05
2.47994943261827e-05
5.97103147500409e-06
4.50545300807299e-05
2.13605909034592e-05
4.79718834291415e-05
7.36265868254147e-05
0.00010599291939437
6.80531679248283e-05
8.51188179669165e-05
4.24486468887767e-05
-5.96939556721182e-06
6.92083346911556e-05
8.45147102783203e-05
7.15400667146065e-05
2.26410045865453e-05
0.000105463366291619
6.44035671508845e-05
8.95868749685674e-05
1.08253439013231e-05
1.72407113079392e-05
4.84218100448191e-05
6.67133852053783e-05
-7.11518260178072e-06
0.000100950287704618
8.71715120800687e-05
6.11379767820497e-05
4.82129647090174e-05
6.31851525441524e-05
5.08910956036673e-05
3.94137048171731e-05
3.77036997226239e-05
7.08749394850433e-05
4.66453893312514e-05
4.50504629114944e-05
9.48216503384131e-05
6.82128313713896e-05
2.78842405786228e-05
3.64919134876511e-05
6.75429795072154e-05
7.05894229410044e-05
6.68195299892745e-05
2.94536999279035e-05
-2.9907750116177e-06
7.34781576707806e-05
9.63719422969195e-05
5.26658129279163e-05
2.6609149395826e-05
7.49169612270482e-05
5.61880949747179e-05
7.62563198002766e-05
8.21958054718014e-05
9.01073751600886e-05
7.02675490168756e-05
0.000101067267236369
2.5637178781233e-06
-3.83339726152286e-05
3.4475123879372e-05
1.28388969863467e-05
9.64863531733987e-05
8.40227395331533e-05
9.95172919103944e-05
4.15784248403653e-05
-2.17695256181229e-05
5.51945740126868e-05
3.56131735630222e-05
4.85057699722958e-05
7.49341138615788e-06
8.93649150106728e-05
6.21218636123106e-05
-3.44362982782242e-05
9.99573297553934e-05
3.54760676700384e-05
6.92841101399764e-05
6.63841783329153e-05
0.000107103024849941
1.84628247023462e-05
1.75718896476902e-05
0.000106800229292458
7.20241091865969e-05
8.97137816059519e-05
0.000103686854995535
5.95172735559162e-05
8.59603777906222e-05
9.49340474128477e-05
9.46114550156715e-05
4.63635285567329e-05
0.000108002217234281
8.38390974710567e-05
5.86301470072324e-05
1.81811956071267e-05
4.2418726168514e-05
7.67708767438391e-05
0.000131769854318946
2.14263795486397e-05
-2.31701159328817e-05
0.000145065475898851
-1.17290083328174e-06
8.59455674236955e-05
4.52081777721429e-05
8.93594919797988e-05
6.59183451883001e-05
9.09526734961042e-05
4.54415033330785e-05
6.50263710570076e-05
8.07732332799594e-05
-2.93968364543824e-07
6.27859262851198e-05
8.69291147382641e-05
1.09675342716027e-05
6.3137820751407e-05
3.40659186191901e-05
5.75948832310423e-05
0.000106800757284214
1.32377442878519e-05
-1.28057473168059e-05
6.13197033916577e-05
5.56179804638095e-05
4.25439583663018e-05
4.60911537742177e-05
2.3856886642594e-05
3.97975248021807e-05
6.11094535590251e-05
6.71866282147937e-05
0.000101755857343104
9.2961456855475e-05
9.31355533030921e-06
0.000127809543192289
5.04358369840622e-05
4.31755982644462e-05
4.29989534901176e-05
1.20318105429492e-05
2.87106816243949e-05
4.06673180139902e-05
7.05105919365984e-05
8.69736237508979e-05
7.42234385332455e-05
9.52883350860831e-05
4.30024136548283e-05
5.07356732462198e-05
5.36233884324139e-05
9.5962682650467e-06
5.62873764996118e-05
8.5298869314143e-05
7.21535817346864e-05
2.12187758081659e-05
9.16291616358812e-05
1.27838250150093e-05
9.16537153451713e-05
2.57376429042161e-05
5.02896943383142e-05
1.12114894684577e-05
2.1622003547192e-06
7.46252265383785e-05
2.95853195047722e-05
3.30627159498904e-05
4.16918687764778e-05
1.20151186668796e-05
3.81308486834702e-05
7.79296280037531e-05
6.8145621327089e-05
2.25327717493215e-05
-1.82629215894302e-05
2.81300233678568e-05
3.67692253380322e-05
3.74657167898506e-05
2.65170251863727e-05
0.000106996086207398
0.000111324371768281
6.56529295793706e-05
6.53021049049022e-05
0.00011349337958294
8.66249866007058e-05
-1.1906747395415e-05
1.51176407008331e-07
0.000129614907609459
0.000135328186504245
5.47857472030408e-05
7.54225626783647e-06
8.83760848199928e-05
7.34563191698579e-05
8.39373949020101e-05
4.58959083862714e-05
0.000116125276738218
1.60366839734621e-05
6.84075726531598e-05
6.21838780016735e-05
7.67077449695467e-05
3.58476693121649e-05
-4.5041654299286e-06
5.90721374850705e-05
6.2497556972627e-05
4.66890060484696e-05
9.57315771196891e-05
7.41325446952282e-06
6.10857291859055e-05
5.45568854155016e-05
4.51375758171236e-05
4.94694536607059e-05
7.24717290045575e-05
6.30294201402732e-05
6.62187292423945e-06
4.79496148528161e-05
6.14431653826158e-05
6.34312979594175e-05
0.000107572883982993
3.12250977113104e-05
2.32749589082215e-05
9.73153749479656e-05
2.20652723354135e-05
5.66473872462962e-05
0.000134184642169992
3.68331195713008e-05
2.03023950249667e-06
8.83594317853935e-05
8.77427740669326e-05
8.3271291997079e-05
8.28950958278109e-05
-1.4922228234678e-05
7.79586682314534e-05
0.000119520954023673
7.17761832452152e-05
4.9612328737393e-05
4.75071805202018e-05
4.47901201307173e-05
4.42563043787431e-05
9.03586259091819e-05
2.21457240352437e-05
2.94586860828164e-05
2.08337684099804e-05
9.47274101324209e-05
5.40542113500542e-05
0.000117626339197208
-6.69301797784111e-06
1.19529091166348e-06
8.89073066762615e-05
4.67431252346923e-05
0.000122496255920197
6.46910095499482e-05
1.84431277875753e-05
0.000125654956888009
3.06019316303735e-05
0.000129141655999026
4.84814785335809e-05
7.27310997642212e-05
8.70945737446179e-05
5.57305678222237e-05
8.28488967236536e-05
4.72567329552936e-05
7.5255181931805e-05
3.71326285420848e-05
3.86118741550466e-05
6.6090940512854e-05
4.00582486617867e-05
5.61603254720179e-06
6.29252341849288e-05
6.24076577680962e-05
8.90269865234048e-05
5.82445711399811e-05
3.45201307138314e-05
6.65157119259212e-05
2.79709913957979e-05
2.51164312537972e-05
0.000149242257749391
6.35607161941657e-05
6.53179323368351e-05
7.64000894794884e-05
8.33391304823242e-06
2.53587228024157e-05
9.48104445770471e-05
5.28042778302523e-05
6.9045756502181e-05
3.20357910189334e-05
3.45468014161359e-05
4.0409624441628e-05
6.78732724720324e-05
3.52818331108542e-05
0.000114018171262104
8.22942703021056e-05
6.70122737191971e-06
6.85463327122414e-05
4.64769698880323e-05
2.80396953454537e-05
6.3877698716936e-05
7.99116129222415e-05
0.000122719039671514
2.6394348607733e-05
6.21555888842529e-05
6.03962715783631e-05
2.8164157460307e-05
5.13416530442858e-05
4.38214854243527e-05
4.67697493962296e-05
1.02077618201623e-05
1.26080845278832e-05
6.86445139296031e-05
6.82202541248248e-05
2.33820736329079e-05
5.17311295608377e-05
-1.12009305789728e-06
6.9197261363192e-05
4.24169013332507e-05
7.53073492112552e-05
2.67921246647083e-06
9.86758861387925e-05
6.19794082633332e-05
2.25059895091301e-05
3.94704465809803e-05
6.18514910805838e-05
-3.57552106566392e-05
-1.60716530865656e-05
4.24960486027647e-05
0.000100524889844604
5.09361697763123e-05
3.56424294793298e-05
0.000110477769514554
6.79183200990383e-05
6.82244517586282e-06
-2.87672703894213e-06
5.08819905978022e-05
3.6987473850757e-05
3.11136139494444e-05
-1.93269272083816e-06
1.01093821439142e-06
2.30150523638726e-05
5.85383171768392e-05
5.63069096952493e-05
6.76326280666019e-06
7.28926475216012e-05
2.57307032986307e-05
8.48519735226494e-05
2.11126695199494e-05
8.01729746576406e-05
4.75698219568036e-05
4.5502669009728e-05
0.000123676170031821
3.10922033148439e-05
6.57814020748972e-05
2.81960146428177e-05
-2.32392669844432e-06
0.000156483962793887
2.34591309398479e-05
2.04436240268451e-05
5.56975903756008e-06
3.99016360361911e-05
4.33737587704044e-05
4.12151078207838e-05
7.17162865677607e-05
2.52840355158109e-05
9.41991376891887e-05
5.16296458372123e-06
4.30286315385354e-05
7.27006129164357e-07
7.34876060000544e-05
7.80334281778976e-05
7.0795628786678e-05
4.32669554226687e-05
8.30086941789486e-05
0.000106848513630255
4.87722308452981e-05
9.35729899760221e-05
0.000103779098632522
5.91744474339348e-05
6.79315405142383e-05
4.7816813512081e-05
7.09231179790889e-05
7.78035031880415e-05
7.50720284776076e-05
0.000110097750245458
3.66967241615308e-05
2.586707702331e-05
8.71065459641651e-05
1.88269862157934e-05
7.31214204749803e-05
2.65119935430953e-05
9.19936069888376e-05
0.000124346309777657
7.42707264734327e-05
6.33811442591637e-05
1.92123716282621e-07
6.15703285507969e-05
8.34852134342874e-05
6.30887660237549e-05
2.04200358591283e-05
7.77108906137439e-05
7.44896192352619e-05
3.23381615630968e-05
4.02409282756388e-05
2.55057776014459e-05
6.77185660439179e-05
7.79816512504841e-05
5.18809096890612e-05
3.14875835848298e-05
1.83798671166055e-05
5.60447901145583e-05
3.69492932446665e-05
7.48251951191096e-05
4.6152819047135e-05
3.02197739086365e-05
7.31503632055947e-05
9.16894053976664e-05
7.26370394579148e-05
5.08561500896668e-05
6.34115551765745e-05
9.20541528978668e-05
0.000119767002086502
9.46288029757664e-05
8.20437239574137e-05
4.96429506329147e-05
4.04841102047888e-05
4.24371828844512e-05
2.40670850253321e-05
3.94042569074335e-05
4.8614003510694e-05
6.25541387694199e-05
8.93059543466201e-05
2.48128977240163e-05
7.4428063169472e-05
9.82721742196799e-05
5.27428168013774e-05
3.40960375806999e-05
4.71479152419254e-05
-1.47871334564867e-05
6.37542176700014e-05
5.22867022554114e-05
4.90637655772241e-05
1.0133111606335e-05
6.60352460742559e-05
5.97387578032967e-05
2.81548651629552e-05
6.20758099695034e-05
8.84318497698616e-05
8.61308561525696e-05
7.1298591438913e-05
4.29840425427539e-05
3.04365324546073e-05
0.000107557368562794
4.90851020664496e-05
6.55469678293366e-05
2.24294492033854e-05
4.49225386504659e-05
-1.23644041235856e-05
3.07549905212392e-05
3.55189585853583e-05
2.47713187580327e-05
9.69675098294601e-05
3.27928784380068e-05
3.54394834456532e-05
8.18170908337885e-05
9.06920082998085e-05
9.05441752510757e-05
5.46774058759804e-05
5.65464857331745e-06
3.81938157216852e-05
7.25011371168022e-05
9.83747226294661e-05
5.99541368863541e-05
4.36349670555014e-05
6.91319878323975e-05
6.05860258579243e-05
0.000111543037371806
6.43512981578162e-05
6.17106552865564e-05
8.95593823426394e-05
6.9825692715452e-05
9.96716674743361e-05
5.58248097819015e-05
2.94912531478646e-05
4.71865754845788e-05
9.4860416674568e-05
0.000109438275664268
8.10980998304339e-05
9.3351207678998e-05
4.92405684252635e-05
7.65389507647493e-05
3.75076724709736e-05
0.000118442016130786
5.78092281274318e-05
7.25678095469651e-05
7.74772681309339e-05
0.000125581042498937
0.000134706765250615
3.65193342068052e-05
8.10628469558479e-05
2.78783162746901e-05
5.27184299097619e-05
0.000106589608983021
2.97881737160791e-05
6.07470257549285e-05
0.000128486468484358
0.000124497701878141
2.70727633088934e-05
4.10468656649446e-05
3.56402688723633e-05
5.34699133401048e-05
6.95372801597179e-05
5.86129606452631e-05
-4.9426152504641e-08
7.90144524793162e-05
5.93266457379254e-05
4.90429941803052e-05
-3.8225726769958e-07
3.3572783302349e-05
6.85940359893283e-05
1.15446204719652e-05
6.68512812955672e-05
7.98284253101837e-05
4.36246966739638e-05
9.39026070609639e-05
0.000113871631086315
4.77902674449422e-05
5.38899389988175e-05
1.16847623693705e-06
6.19205667957216e-05
7.91238075003506e-05
7.26013915999107e-05
6.19774331189751e-05
0.000168288462817634
2.81749199410503e-05
0.000122889369089944
0.000112984557804409
0.00010489856626731
2.381741329958e-05
9.55964489568826e-05
2.57951518107805e-05
3.14457568253198e-05
-1.03733728052222e-05
2.36676464903126e-05
8.73040597397862e-05
7.60873226266785e-05
0.000107856985356424
5.38853096908379e-05
6.39947608626136e-05
-7.20068541069436e-06
5.32711970774306e-05
5.43723734846425e-05
8.0598253178567e-05
4.43338111117545e-05
5.33460602384065e-05
7.10327438181492e-05
6.89081975733292e-05
3.6935542381203e-05
7.65455284264486e-05
7.99660460743672e-06
6.89208935857732e-05
0.00010254037250628
0.000103659917319967
7.8022338499261e-05
0.000121718688264116
9.15728732152027e-06
6.74496283508491e-05
0.00015196747473008
-9.43104697280072e-06
7.94659439339921e-05
5.98841632206112e-05
6.68965643020049e-05
2.95307522178781e-05
0.000101325015029434
5.79365745838861e-05
1.54475016133763e-05
9.18881543477431e-05
6.51181123749443e-05
3.5551831205248e-06
2.78111775168966e-05
-9.04570829355768e-06
8.9958985434255e-05
6.16969327743447e-05
8.28566570424067e-05
2.38293340333997e-05
7.46609410502289e-05
-6.43941453310786e-06
8.87932428713213e-06
5.35363627456462e-05
0.000118843008187861
3.33215485687853e-05
0.000104560096593955
8.3607158426165e-05
0.000110127243248606
8.01479549828056e-05
5.1720627647232e-05
0.000162589034173005
8.88328462721379e-05
7.20549147256109e-05
5.419282766279e-05
1.50028704315113e-05
2.70992788047653e-05
4.67787867158799e-05
9.0763732209164e-05
6.63665488467748e-05
6.70310020842019e-05
2.54804754117625e-05
0.000120461112762908
4.51972024024888e-05
3.40979667110882e-05
4.85436180950801e-05
4.46327609807641e-05
3.16133787225938e-05
4.60934748246291e-05
2.19626971831029e-05
-3.05770350741168e-06
0.000106249506698569
7.46050571848029e-05
8.54682414779942e-05
2.51068643635544e-05
5.6153730323891e-05
4.00344430452625e-05
4.93979632483661e-05
2.61165668213241e-05
4.71768949489524e-05
0.000117823409199777
5.64804741429081e-05
9.07709298870068e-05
2.63165965615988e-05
6.70797115605723e-06
1.09038052670825e-05
6.51047617495623e-05
2.93904028771601e-05
4.78621113001585e-06
5.24320338499024e-05
2.35359031257361e-05
0.000134744402876442
6.874894766213e-05
4.12900300812216e-05
3.14171246457203e-05
6.02221266218771e-05
9.49423946718289e-05
1.54172463301596e-06
7.89678169348322e-06
1.2177423221532e-05
6.96259187146411e-05
2.05534291655535e-05
7.26910883175764e-05
8.91039012525803e-05
6.2570783134483e-05
1.99140323293342e-05
-2.59529939382096e-07
8.99135175408875e-06
0.000121450207812641
5.90831410079749e-05
4.68187972959318e-05
8.08691850367382e-05
5.57341223003839e-05
2.1696379979892e-05
3.524294754695e-05
9.11792780426011e-05
0.000103280523936765
7.82567476190711e-05
8.35239482734751e-05
7.39555460566412e-05
2.92345666438582e-05
4.76210842983176e-05
3.37759198555079e-06
8.05839625862374e-05
3.59389454146492e-05
4.88604086432341e-05
4.8453376444718e-05
5.61095150611634e-05
6.43847370077326e-05
5.26995782172522e-05
5.02904888426557e-05
4.45710562769286e-05
5.61631444952302e-05
1.93441586039687e-05
2.81654599082263e-05
9.62956087623292e-05
5.27700968867828e-05
5.34562939750875e-05
1.74250327124554e-05
8.69430410293995e-05
5.52352913401268e-05
5.46304151453355e-05
2.07706096129343e-05
3.13515982667116e-05
5.28013943739e-05
9.02486649002883e-05
9.68860914331098e-05
0.000118236747496938
5.91293349438393e-05
4.75886917210863e-05
9.68076702469801e-05
2.71809279923808e-05
8.83575214323956e-05
7.80020837067651e-05
5.23313016266004e-05
8.20667940331686e-05
9.53625149184614e-05
9.97139502703879e-05
8.59092060998188e-05
0.000100364314537894
0.000130623099452976
4.63904779099796e-05
5.5518926465367e-05
8.16597594549334e-05
2.2210543746727e-05
9.13970123006616e-05
5.8901135785788e-05
2.6988229587411e-05
6.67649002461338e-05
8.52395240374465e-05
1.58404214709532e-05
7.58215057718401e-05
-1.4208154730612e-05
2.96446562930876e-05
8.30990257121109e-05
5.01040761922588e-05
7.74538951812414e-05
3.49133187209121e-05
7.97657426374937e-06
8.62812200804017e-05
5.12363699973911e-05
-2.28776366698882e-06
1.04100784664627e-05
7.1015526364915e-05
2.06404923516638e-05
3.85208264265807e-05
-9.88120136001825e-06
9.50937365781855e-05
8.53428587353038e-05
0.000118341841616665
6.64113422174238e-05
5.64790618220078e-05
8.10284069453284e-05
7.64842794707234e-05
6.74455372572393e-05
8.08676183994682e-05
9.02858988323009e-05
8.69516262877133e-05
4.73203274109909e-05
8.61000158797961e-05
3.05573749976234e-05
9.22529773885003e-05
2.97148241572853e-05
2.22178395320414e-05
6.43252210318722e-05
1.68282116480194e-05
5.87254118760899e-05
0.000118687984581645
4.51359213821097e-05
6.5133323592096e-05
2.90432708842635e-05
8.407500232552e-05
3.56894762902582e-05
4.38415482756015e-05
1.88550406113878e-05
0.00011003843331023
6.1450070288807e-05
5.46596221038504e-05
3.23597343106639e-05
4.49043199665696e-05
0.000109066711793263
2.5668853645109e-05
3.19298078928228e-05
7.56729275303517e-05
8.47920237011759e-05
7.29261506958795e-05
4.32619066788314e-05
2.62631860748197e-05
0.000104412129527131
0.000122318195478502
6.91661039760718e-05
9.55630129946219e-05
6.80918374236963e-05
2.50143527785638e-05
6.23276651002363e-05
4.36238018591463e-05
4.91954676189628e-05
8.22032242751274e-05
6.12860736847051e-05
6.86007969716931e-05
-1.87527564359576e-05
0.000123464770277143
8.72622776138473e-05
5.55014526539484e-05
1.30014456042152e-05
3.28946379319128e-05
3.47806047827537e-05
5.05530226616399e-05
8.00177938666733e-05
7.01645024919797e-05
3.40417957368237e-05
9.50929233531816e-05
4.8500478635304e-05
5.81591750928772e-05
8.36252825767032e-05
6.79966006846779e-05
4.59163332797032e-05
7.41662440205368e-05
0.000108524022080925
9.43750136010366e-05
8.92306135871937e-05
3.15836538713775e-05
8.30503260699255e-06
1.44284445379436e-05
8.93391219526506e-05
7.57296143066107e-05
1.67298396889802e-05
3.01338843313136e-05
0.000131266332527654
7.03330063196783e-05
8.88993185642724e-05
8.37722829469449e-05
2.11139566715059e-05
7.26678199686221e-05
3.74892416037695e-05
2.63382940775085e-05
2.46598003969424e-05
8.69575818201725e-05
1.82278153102136e-05
6.29046976255773e-05
-1.32650645573499e-05
5.82040832741912e-05
5.18629385546191e-05
2.07862804761197e-05
7.02549792317618e-05
4.94512140121638e-05
5.57546792944918e-05
-2.39156896776222e-05
5.57496410359606e-05
2.86278367556865e-05
6.33967062148142e-05
7.18455972071226e-05
0.000105771155305688
7.15182258425071e-05
4.80017927003258e-05
7.90303132221387e-06
8.15863504230822e-05
-3.03997684840422e-05
2.18271965896577e-05
2.79560252823951e-05
2.76729379217088e-05
8.85831906039233e-05
0.000101179460078519
9.52288713372648e-05
7.43831779638873e-05
7.1533661508039e-05
6.42386608610101e-05
8.03762504247543e-05
8.17972963285051e-05
4.93654683875443e-05
8.93852806464308e-05
7.91371892932598e-05
8.88319825461587e-05
2.42919197421057e-05
2.68600432815057e-05
6.15223128354485e-05
8.7533594246566e-05
9.43076767363919e-05
6.99538061186509e-05
-6.09873887848824e-07
5.5860999420864e-05
6.92509328638509e-05
8.53435825933424e-05
1.50436125401902e-05
0.000108084587719129
5.22004935940703e-05
2.25602018196239e-05
9.41975893538751e-05
5.28602889480871e-05
8.30156724383651e-05
9.38344855874074e-05
3.11103227439209e-05
3.13726646813608e-05
9.06321459594556e-05
2.63814542871273e-05
0.000153290787698526
2.72247862251633e-05
-1.26014547008794e-05
1.57232062889272e-05
5.14974539554329e-05
1.47197556758811e-05
0.000101673060988435
2.3748963244779e-05
5.094174680931e-05
7.70937813518114e-05
8.17934016078897e-05
9.83470446810992e-05
8.6650221661755e-05
8.52779428766279e-05
3.66045465574542e-05
2.41143848997391e-05
8.57846013707687e-05
2.93662437468018e-05
3.60285616125019e-05
9.20747330928913e-05
9.30819908848716e-05
9.134437769359e-05
0.000105320995315372
1.93586843341581e-05
0.000108006180048068
0.000107012211638344
8.76245227330727e-05
4.35083423045979e-05
4.20525886747225e-05
5.88293933232622e-05
7.05963911638067e-05
2.89937509768332e-05
4.21862959902395e-05
8.60979129960026e-05
7.7836469418704e-05
2.83991708064833e-05
5.13177724348712e-05
4.70028991136382e-05
2.35388460489247e-05
3.17446361599923e-05
5.80529191119605e-05
5.20172904182186e-05
2.22868677977491e-05
5.21987382128592e-05
1.98146478701803e-05
5.99573413201259e-05
4.78009952214952e-05
5.25562391586222e-05
0.000115520939463804
5.35253878283937e-05
8.90989458726425e-05
6.37056559778753e-05
5.96728391855963e-05
8.74915651403434e-05
4.01571871648167e-05
5.17482489420892e-05
4.84263826731449e-05
1.29121090981372e-05
8.08435810461015e-05
8.50569020284613e-05
0.000121029893498456
7.92439407511665e-06
0.000102505581606808
8.54711419630529e-05
4.51299254099472e-05
1.00665237164434e-05
5.5745847665037e-06
0.000112565071096875
5.52636214043647e-05
4.6419106091374e-05
5.14070139731973e-05
3.8604452062542e-05
0.000103355218416359
3.11556643713108e-05
7.13964189262813e-05
8.43895817315321e-05
6.97052583651923e-05
1.63893353768533e-05
8.47545034518471e-05
5.43770961767412e-05
7.37016898962068e-05
8.53391208380017e-05
-3.04337451638232e-05
5.26819563225185e-05
6.42515460805743e-05
9.03623377654067e-05
3.40778444032531e-05
5.90190224625791e-05
-1.54635538744326e-05
5.00661424207751e-05
9.97005614783736e-05
4.93655818061842e-05
8.50677298605291e-05
3.11131530280983e-05
9.73798605834569e-05
0.000115884398423891
6.49676380640475e-05
1.76425390581756e-05
8.98759037138371e-05
4.41836306369573e-05
2.05234700402359e-05
3.81511623159514e-05
9.32031318521595e-05
7.95954523288622e-05
-1.52736815884867e-05
3.26169769455668e-05
4.57603685410082e-05
0.000117724052793324
5.69253836123846e-05
6.34757727929701e-05
6.1976355611945e-05
3.46118454921036e-05
5.76992325702496e-05
1.92826194488972e-05
2.67149291955592e-05
2.90998369509839e-05
4.254919654958e-05
5.97850412644127e-05
5.58233865612586e-05
5.05172509543713e-05
7.99339594140117e-05
5.23420156262106e-05
2.00273850085033e-05
4.07605136333288e-05
3.8747967201539e-05
3.04084357786567e-05
7.37589502601708e-05
5.95763163880295e-05
1.21309612318621e-06
7.65008294111586e-05
2.51063120898798e-05
4.88654185120062e-05
4.11237020791587e-05
7.37907396748264e-05
5.92768247965445e-05
5.7886330135473e-05
0.000115639857990573
0.000119639187492406
0.000132604210372059
3.86206482310373e-05
1.14557821000545e-07
6.82930202024751e-05
6.54981418751899e-05
6.40995730710789e-05
5.10535090562313e-05
0.000104360990074596
7.14632343785185e-06
3.90118033565121e-05
1.49723336712167e-05
3.75898137701485e-05
6.7348115427937e-05
2.43227303211263e-05
7.50424636355842e-05
2.77096158862862e-05
7.43724962265934e-05
6.93807707588633e-05
7.30634460825115e-05
6.11155856498314e-05
4.80996071125402e-05
1.38854811765039e-05
9.8489451535244e-05
5.51681909771993e-05
7.8226656456017e-05
6.27277485420408e-05
0.000112966453650007
9.73029518203381e-05
5.17651163583873e-05
4.70995439853249e-05
4.5661179578418e-05
3.5787277999364e-05
9.96042049525409e-06
5.33067619810837e-05
5.58406049121958e-05
4.82141019413779e-05
0.000159408964155544
8.40491734805442e-05
-1.53680692392855e-05
7.34005097773309e-05
8.78620160881398e-05
7.07454984511718e-05
5.49304877434873e-05
6.05089226597969e-05
8.55392824853236e-05
4.82687026790986e-05
0.000112635289480581
8.14100791213429e-05
6.69858755301129e-05
0.00010952301189644
2.51709213014869e-05
3.4330365962117e-05
5.38440639526164e-05
6.83147163206202e-05
8.23389992576026e-05
5.53714329575183e-05
6.8102355866097e-05
-5.96018512204713e-06
5.80605662479109e-05
9.5044000199581e-05
3.63248844986241e-05
5.75033605085254e-05
7.43896082739789e-05
7.53745405062339e-05
0.000106076993197904
7.01106988508156e-05
6.44726896890804e-05
6.63175782209474e-05
0.00011000245700904
3.64676531180738e-05
2.79731522382594e-05
7.02395117578257e-05
8.14200242599465e-05
8.06531445581748e-05
3.10219461466754e-05
0.000103168247941568
7.94584860260132e-05
6.37289212261327e-05
4.19040216868202e-05
6.0700755419749e-05
3.62478483433112e-05
5.73312536886954e-05
3.95839830211776e-05
8.06100790466768e-05
0.000134947943387606
5.0089370309564e-05
0.000131640414716532
5.17059941544186e-05
2.48743422262544e-05
3.55875161802991e-05
8.06177781322934e-05
3.57011461037344e-05
6.01222989895253e-06
6.10101432259169e-05
5.75576248626779e-05
4.10845562718128e-05
3.84795495970329e-05
4.15773689720566e-05
0.000101902181514789
9.86680459868323e-05
7.94951412539924e-05
3.12314010364593e-06
6.87739768615916e-05
2.27052600972841e-05
8.4953418803214e-05
8.46987618625732e-05
5.6608424814868e-05
2.61303683647987e-05
6.77467811138492e-05
-4.57651094517059e-06
0.000129108124070771
2.95792705579546e-07
-1.32411309500757e-05
8.27866078925376e-05
5.9673434369843e-05
7.01205851427482e-05
4.10192971964986e-05
7.99665867358007e-05
5.65598226741773e-05
9.52110810557165e-05
7.86246041814977e-05
9.03796469667969e-05
0.00010475717438202
4.87137861904474e-05
5.96795592764246e-05
0.000111806539953033
7.82035460446329e-05
8.83525601836676e-05
9.66815809039055e-06
0.000105300627465052
-1.22130512510004e-05
4.72217019472392e-05
-4.29993224655111e-06
8.28020726609958e-05
7.39278986285424e-05
2.24593622829848e-05
2.26636726110077e-05
5.46187977139216e-05
5.87343588759179e-05
7.50244900577089e-05
5.5654807663605e-05
4.88927474025997e-05
5.10708478777848e-05
6.5051340979018e-05
0.000110630595564494
2.83335088141562e-05
3.95241322238001e-05
6.60950815737685e-05
2.87293868956725e-05
5.36390965814716e-05
5.05774317061532e-05
2.68761619086705e-05
-9.09640220980345e-06
2.71012552946789e-05
4.22592927308196e-05
4.71545856900457e-05
0.000118585883382984
8.06921503255411e-06
8.33720163200511e-05
6.01304570465494e-05
7.61464194453408e-05
0.000127004118251924
4.62982626126492e-05
5.73903782897863e-05
9.09997428897271e-05
5.95565618581376e-05
7.12153684221599e-05
0.000123770062555621
7.0305768507989e-05
0.000111475526942832
6.91544241945193e-05
7.55461984239754e-05
5.57296576155164e-05
5.4947841594539e-05
8.59924982456809e-05
0.000107720040676454
7.09611639912021e-05
2.16956186567344e-05
8.45393575449572e-05
4.82586157353195e-05
8.39410955371708e-05
3.67867312741362e-05
4.47949153461921e-05
0.000102986908356108
8.27869876140405e-05
0.000107405506532
5.18433355644266e-05
3.92766231976092e-05
4.29736669740504e-05
1.04907927292584e-05
7.46651504266932e-05
