# Supplementary material for: Research on computational propagation and identification of mine microseismic signals based on deep learning
Source: PLoS One. 2025 Oct 22;20(10):e0334641. doi: 10.1371/journal.pone.0334641 (PMC12543183; doi:10.1371/journal.pone.0334641)
Supplement: S5 Data — (ZIP) [file pone.0334641.s005.zip › 000100800001800.xlsx_0.txt_24.txt.txt]

5.86512831099078e-05
3.56736871731096e-05
2.16455056981422e-05
6.68481657171343e-05
4.98649752641559e-05
8.85638091880315e-05
4.35416350689323e-05
0.00011420780852193
1.40381188614284e-05
9.58326167326096e-05
6.20914410679687e-05
4.85831356209622e-05
5.68980092786153e-05
8.10385009005513e-05
3.19911427491745e-05
7.69520983227785e-05
9.99196271881426e-05
8.4427844145942e-05
1.66690231615167e-05
2.97264300126205e-05
2.88503839818502e-05
2.34185567721314e-06
7.98332322630217e-05
6.1894311982011e-05
1.97376543807838e-05
1.61118586701474e-05
6.87412092021991e-05
0.000162443962737351
3.63965079310707e-05
0.00013069359530426
6.47162386232696e-05
6.70105582422114e-05
6.72965179017751e-05
0.000106408276921443
7.92594518398169e-05
5.83611038344178e-05
0.0001092741551989
5.62297678173168e-05
7.01249072788413e-05
9.12368011556494e-05
9.03676938012872e-05
3.33678253506924e-05
1.45401471556465e-05
2.90529956699064e-05
7.50206651381596e-05
2.53849185285801e-05
4.35575363766431e-05
6.20916523177256e-05
2.3776009128827e-05
0.000116775148554971
6.6862340764239e-05
6.29600224738804e-05
8.26595553815851e-05
6.71636135457006e-05
6.8373148017598e-05
4.29624857857665e-06
0.000107445131569013
1.53204461609959e-05
4.63508545592887e-05
8.57795787475501e-05
9.96178285141086e-05
2.92182129956268e-05
9.78768421878021e-05
6.12000817441801e-05
9.29060898745521e-05
0.000104437205393672
0.000107772818698414
9.01615035549627e-05
0.000117410177657224
5.57661739272518e-05
2.04119468903601e-05
8.70904245904873e-05
0.000128342723720399
5.56979032000718e-05
6.19828685003114e-05
8.59416748962249e-05
5.85364016520877e-06
0.000126331542244786
7.96898412772107e-05
7.53237243138435e-05
0.000151901200756309
8.27548179837766e-05
9.75096373806723e-05
8.70473034465884e-05
9.91435342421811e-05
7.93704465726272e-05
-1.48925133182557e-05
4.99075067739662e-05
5.02699338111424e-05
6.01121402178307e-05
0.00010639124003223
4.9952599208867e-05
6.05638116218072e-05
7.99604380387207e-05
3.15148649874175e-05
8.72116369740604e-05
6.48792263041505e-05
2.10480697834435e-05
7.34833531882207e-05
3.99461490487586e-05
7.72522490484305e-05
0.000101312699181355
5.44376395727367e-05
7.49215634679825e-05
4.8946305230471e-05
8.94484985446027e-05
8.11660895685558e-05
3.60726899333989e-05
-5.21377692029776e-06
5.79074635019621e-05
3.84747117368678e-05
0.000103895323058637
9.57870256261819e-05
6.29277812005103e-05
7.34193533231001e-05
6.07274447625105e-05
7.65224098820252e-05
9.36741963726824e-05
8.57126686294237e-05
3.42088779525446e-05
6.5993969413561e-05
6.81153434500522e-05
7.84578583851332e-05
1.94899516094117e-06
3.55413871723712e-05
6.62703213747417e-05
1.76791242566858e-05
8.79671998631309e-05
6.40717460308148e-06
5.17070178885063e-05
-1.73525200013457e-05
3.29741271928818e-05
6.40746972641129e-05
2.72487486809296e-05
3.99020615407046e-05
6.83793499828761e-05
5.29847137093159e-05
5.73784268233159e-05
2.94180074521092e-05
7.47941310151342e-05
5.91309757888158e-05
8.40852135019217e-05
6.90339437592443e-05
8.60525343723614e-05
0.00010675659251333
4.28732849274302e-05
5.43151931025516e-05
9.16508008991815e-05
0.000113607870715362
3.42201626241265e-05
3.3157415822005e-05
2.52147489199197e-05
9.2147564211962e-05
3.5900173717246e-05
6.02952421333956e-05
2.49501283307794e-05
6.58349875097846e-05
4.29033042484425e-05
8.15495952102542e-05
7.66464662142727e-05
4.39084575504916e-05
3.80167191126984e-05
0.000101491774614328
2.04102456385952e-05
7.76461051253357e-05
7.37894492762397e-05
6.86867812738872e-05
6.54981307032664e-05
5.47960008860705e-05
1.03845018966006e-05
7.45197909670889e-05
0.000143766659434518
6.66853637080436e-05
3.07162970551089e-05
5.08791134807375e-05
7.48843050583834e-05
0.000109175679730919
7.60399691668976e-05
5.22741576952075e-05
0.000108763362779772
5.45770653480228e-05
2.33930903318387e-05
4.9745653275224e-05
5.24886919909214e-05
5.95565631705713e-05
3.65467943762089e-06
0.000119973043318883
-7.1691733677003e-06
2.90113177828644e-05
6.33674378819477e-05
1.96351978328519e-05
1.05198043235139e-05
5.28694689192426e-05
6.05134805495648e-05
8.92551204754826e-05
9.06968530431471e-05
5.0051015774395e-05
7.74206346367763e-05
5.65874950029566e-05
5.46323460663485e-05
6.90487071919318e-05
8.93933644538079e-05
1.54348578462198e-05
0.000139218051308582
2.50295149652875e-05
3.04240624459869e-05
3.97152435136838e-06
6.74835986866237e-05
7.56228847597031e-05
2.53906848834576e-06
2.52863358322161e-05
5.29560781690845e-05
9.34042565095458e-05
6.98133467507814e-05
8.72131952697616e-05
4.27069991879502e-05
5.49832324511455e-05
7.0738393985184e-05
3.16870001837261e-05
5.01343335075421e-05
2.58709362658355e-05
8.91425177758147e-05
6.90127564385202e-05
2.0891961973006e-05
5.57441810758264e-05
7.86876058475826e-05
9.84434551587773e-05
4.46512857403254e-05
0.000109176751046237
6.34287616647177e-05
6.63334065031663e-05
3.85625310969169e-05
3.68241666552818e-05
2.18732550183687e-05
1.13769903651171e-05
2.34606977728632e-05
9.19745794377066e-05
4.84455069590432e-05
8.75070841145094e-05
1.21349021173707e-05
4.40097684942518e-06
3.53407622106332e-05
5.19870184668934e-05
8.49429627012028e-05
5.87824852778711e-05
4.81606680335584e-05
1.79716311126678e-05
3.5893374979862e-05
3.91151241772216e-05
3.30156373104404e-05
8.58049394780325e-05
9.01260881590302e-05
0.000105583198091348
7.46358335681063e-05
4.62948065736244e-05
8.59079178215636e-05
3.4353974161112e-05
6.70650675159954e-05
4.14733261906997e-05
7.77501970790371e-05
1.7755875399488e-05
3.39646875954685e-05
6.37856018523659e-05
4.03658426211423e-07
2.2344448123735e-05
4.71179841493874e-05
-2.32194444595714e-05
6.15503656449188e-05
1.46205860108871e-05
7.36367702116274e-05
1.45087998257961e-05
2.49010465781741e-05
3.56907573179055e-05
1.3388013525639e-05
2.31772160758838e-05
3.14504674113872e-05
4.75821529894761e-05
2.3195875149284e-05
8.29758210676789e-05
0.000109383123326234
5.7067248551005e-05
7.41938603996507e-05
5.61592082968658e-05
2.74038981047727e-06
0.000101576851370752
4.25905306848696e-05
4.19018081780709e-05
0.000120235139837041
6.29987733447807e-05
0.000127613712894444
5.4069175915734e-05
8.6151281010393e-05
4.65544201423169e-05
7.52557653529852e-05
8.44015724771479e-05
5.18223345046877e-05
4.42731755798354e-05
9.23322703497917e-05
0.000148229576560745
2.65361467083958e-05
5.62150607634986e-05
1.36646137526406e-05
4.31024047176565e-05
1.32073345631612e-05
6.69320810399826e-05
4.83693980122042e-05
1.8124874861066e-05
5.84427820865202e-05
7.99518597238264e-06
8.30095192187699e-05
5.44751054066206e-05
1.61058640984231e-05
4.36779129481373e-05
6.62613498934056e-05
7.33552629995719e-06
3.69902558120219e-05
9.92951879140438e-05
8.43185726412267e-05
9.40797955559863e-05
-2.98184448489276e-05
7.74289343020044e-06
3.06118175253069e-05
4.43051655687008e-05
4.73508338334072e-05
3.96865092364412e-05
2.29384215548682e-05
7.32291729177629e-05
9.87196702357052e-05
2.16920971263367e-05
2.661548553943e-05
5.37569269774863e-05
7.4161127057505e-05
2.1434188230954e-05
8.2762841898779e-05
6.61539367087079e-05
8.43744152567382e-05
8.58556526283424e-05
8.09929181078293e-05
6.32192737382398e-05
7.974612424058e-05
4.23745982469313e-05
9.71702901608684e-05
-2.33480277360579e-06
5.25025232639732e-05
3.94897629157578e-05
6.28057977333507e-05
8.7634437681268e-05
3.67305041876305e-05
3.55646491712582e-05
6.25780680308658e-05
0.000103208117893189
3.73457190239977e-05
7.56197499320979e-05
9.98623290428184e-05
6.02761346812772e-05
5.28565253233043e-05
4.53817495161153e-05
3.91420093207626e-05
9.52274528353869e-05
9.3081930718616e-05
6.24805466326801e-05
6.99178845179663e-05
5.54202347031805e-05
3.85733370159045e-05
4.14891634401247e-05
8.67842325536203e-05
6.09373808032347e-05
0.000117128417012049
5.4267975108412e-05
7.9515829326683e-05
2.80495672498169e-05
-2.54772498066794e-05
0.000121181139061327
0.000160084484443319
7.99032468349993e-05
0.000102319350715837
1.45234592083666e-05
9.62318616779697e-05
5.66812844861671e-05
4.64940547151028e-05
-3.61976352478128e-06
7.41074190589901e-05
0.00010270028352176
2.69866390619375e-05
4.30203904029605e-05
5.76596554985718e-05
5.66170604233605e-05
6.07305249828189e-05
5.34839356534144e-05
1.74081128733173e-05
-3.14810843020426e-05
5.84959000307437e-05
4.56569079020719e-05
3.90731009707186e-05
4.13216522884618e-05
6.41104286779888e-05
3.20794151878563e-05
9.38061553826421e-05
6.69335125725341e-05
1.85785631271442e-05
2.55856911727529e-05
7.62725770726168e-05
7.04358772256209e-05
7.85053201151288e-05
6.19871699944143e-05
0.000101829903086362
2.51071299269511e-05
0.000100399459198241
8.29240471273351e-05
6.00903234781842e-05
8.7617171910119e-05
7.08811506724349e-05
6.37690225423882e-05
7.08909534538712e-05
5.51757381172212e-05
6.81577378532374e-05
7.99463434156759e-05
6.70084369600947e-05
6.09738971029882e-05
7.70250348145465e-05
7.70384773756522e-05
4.54614629686592e-05
6.19428289561939e-05
3.32539511998107e-05
9.15883837617368e-05
1.67631472095787e-05
9.02103102223441e-05
3.0925519473139e-05
3.23565242180629e-05
7.64081370147772e-05
0.000123610607252505
7.38648707044877e-05
7.49367541254784e-05
6.91948163986201e-05
9.11301374131643e-06
7.83669967005712e-05
0.000115247773688759
3.51689264967517e-05
0.000100658921513558
5.84598261067579e-05
4.91731015303874e-05
0.000144395168594875
5.57494475163364e-05
4.66995361053342e-05
1.9605646920999e-06
9.81982195736958e-05
7.23991141891999e-05
5.27664768345568e-05
4.38802821561535e-05
6.24180004381222e-05
0.000100179542648195
2.94227453512608e-05
6.4085443954033e-05
1.86555963703839e-05
-3.17909670819537e-05
0.000103912567810348
4.33083794730031e-05
9.37736322404038e-05
7.17481181031833e-05
9.42451471243233e-05
1.66974140807403e-05
3.57780119931417e-05
-2.59051973445245e-05
1.91315452391767e-05
4.36101077430509e-05
4.42266220664472e-05
8.76389543140331e-05
4.38918252115589e-05
8.40913773756177e-06
-6.79136078481387e-07
4.20435215613832e-05
7.20517332835804e-05
8.3388015614577e-06
3.31431966306786e-05
4.96415632453644e-05
8.03760983494497e-05
7.89812255208218e-05
6.28461485248811e-05
4.3945155280469e-05
9.25221087913859e-05
2.88398214619792e-05
3.73759975275058e-05
8.17220766197957e-05
5.48170998069679e-05
9.436167747261e-05
6.43839465685749e-05
2.09631962442731e-05
5.36879483460965e-05
-1.39946096564218e-05
9.12291302851844e-05
2.15616877046822e-05
3.00616630854447e-05
-3.22855669245185e-05
9.75827310930832e-05
4.6865990505494e-05
5.26436600694145e-05
7.85889626989038e-06
3.8941064885969e-05
1.55894286951036e-05
-1.12275337559767e-05
2.3808335950739e-05
5.44182853895134e-05
5.83669156228955e-05
2.02940237183456e-05
2.36976997282882e-05
4.15591011389589e-05
3.99769485580098e-05
4.5799587039874e-05
3.332516115132e-05
4.31044722670464e-05
7.01509138754788e-05
7.57084467471829e-05
7.08170124988289e-05
3.44358983617736e-05
8.57214017067115e-05
9.71981960561159e-05
8.78822135882715e-05
3.48906466032087e-05
5.73723468421472e-05
4.36398562446695e-05
1.72625543064148e-06
8.66436902992595e-05
8.81665983134709e-05
8.06197193239911e-05
9.25335093489267e-05
6.28398524239722e-05
6.3726048368477e-05
7.49675603214053e-05
7.33229001504609e-06
5.16498259788792e-05
4.13943960701072e-05
7.75341552947421e-05
4.36313717457896e-05
4.22927106833721e-05
-1.70250004121807e-05
2.75297780902428e-05
6.85646410849377e-05
5.4407429165031e-05
0.000110045863002079
9.33001555344579e-05
4.92419963909869e-05
0.000116636868304215
0.00011222933117219
8.2408238692593e-05
7.14636438249858e-05
2.16111340216186e-05
7.7765442191291e-05
8.4552131886285e-05
7.72730662911291e-05
0.000106039917647644
0.000101722304458661
0.000136698565614984
3.59894945075829e-05
8.42712515003316e-05
4.17768244369003e-05
0.00011428866724958
-3.15486778317808e-06
2.41039097532406e-05
2.98007770173867e-05
7.15511194223493e-05
5.75973417823035e-05
3.41707985609665e-05
2.14156402194812e-05
4.21048867296272e-05
1.96852975559377e-05
6.92090890644609e-05
3.56133498636108e-05
0.000111138083327725
3.72418744869403e-05
-1.79874879295137e-05
6.2404522301177e-05
0.000112520927609282
7.40918572511683e-05
6.9695562608294e-05
7.00468626282449e-05
3.4764868168548e-05
5.41713471290174e-05
8.1253511136561e-05
-2.4311615169177e-05
5.0090725693347e-05
8.80413674071951e-05
5.4897788797237e-05
3.09962407561684e-05
4.815993580666e-05
5.62709437150569e-05
1.43204567792394e-05
4.88430703689952e-05
-1.49278445372382e-06
0.000103173490732236
5.1337149507252e-05
5.34633344630326e-05
0.000101061002185851
6.88383722011685e-05
7.96999518008624e-06
3.54910336937743e-05
6.55302977765413e-05
2.95335727191983e-05
0.000136808036464008
5.63212018099283e-05
4.12755710459431e-05
4.32024820097907e-06
8.3270059623248e-05
1.38747903120244e-05
6.28142350020453e-05
8.77916716691831e-05
5.68282045178148e-05
5.50969968294361e-05
6.29621143079845e-05
9.3181795744062e-05
0.000100693887574923
9.42818941382121e-05
9.80558922894932e-05
5.74342661510564e-05
5.02453744016603e-05
7.19374507283713e-05
7.28912547483564e-05
4.97442846510242e-05
1.72968444741855e-05
5.49208798433687e-05
1.71608749819534e-05
9.52643678786501e-05
6.03111794616405e-05
6.20630356268096e-05
7.80170153680513e-05
2.79322350229185e-06
9.55669315590666e-05
4.64944563382793e-05
3.14943725344788e-05
5.6508863965889e-05
7.99515319598472e-05
7.96741254725845e-05
9.27014618547666e-05
0.000100655475963556
5.13244759808214e-05
9.73705626529176e-05
-1.01728031286006e-05
7.63181920065694e-05
2.07458010601881e-05
2.49480561132713e-05
8.26703300739857e-05
2.23158097750889e-05
-5.08302163718622e-06
0.00011626033090822
4.37330018664425e-05
8.58208498640426e-05
5.45561309178864e-05
4.82637736385101e-05
4.52089903826755e-05
0.000109498616392342
7.60805367753027e-05
8.76917984325233e-05
3.13943347119936e-05
2.34872469598151e-06
5.76413826642463e-05
5.24841437310362e-05
7.1196205629622e-05
5.29656480895808e-05
7.59584405902665e-05
8.83908225798347e-06
3.72692837384542e-05
5.93236554044933e-05
7.29940582960212e-05
6.92660739480936e-05
1.38845043898754e-05
6.37909757596163e-05
6.0623464447735e-05
0.000107778934232677
6.18704188318157e-07
5.53523603588803e-05
4.8819318170561e-06
7.4230534766365e-05
3.53772787908188e-05
0.000110657423140328
7.32317994737745e-05
2.34859513578217e-05
7.13508000581392e-05
-2.90996097338082e-05
5.09896102604862e-05
4.35245818653447e-05
0.000148700668523824
4.40690095613896e-05
3.98780032632732e-05
7.98829477582345e-05
5.53940872218354e-05
5.27528901430497e-05
7.69135754162767e-05
7.25098257698537e-05
6.25188497948814e-05
5.64313950468631e-05
0.000104470679616985
8.10386358837891e-05
4.10661061596573e-05
4.00638575978445e-05
9.40019491973054e-05
1.77481533014024e-05
1.37478391564604e-05
3.35368603670009e-05
6.21648251476714e-05
9.50539494576327e-05
9.85328863126276e-05
5.2187594166149e-05
0.000101735128049356
1.62149472567479e-05
4.2565823697535e-06
0.00011420521045006
4.36903027587336e-05
7.43851348180716e-05
8.40205914026172e-05
6.4818822156489e-05
6.19991110242943e-05
7.21291100589868e-05
9.71637501693919e-05
4.18551779148449e-05
6.36652231597179e-05
4.60027622563168e-05
4.13042924252492e-05
2.03722347728761e-05
4.5954751081053e-05
5.45728066450222e-05
8.31501972604833e-05
8.38040918966541e-05
7.49857818549434e-05
4.67074959580795e-05
7.14005333754318e-05
7.79967949204294e-05
4.4146242343351e-05
6.20603820473067e-05
7.02531378253037e-05
-1.35754727290055e-07
5.6581216759807e-05
4.379676806315e-05
6.48043235246679e-05
3.80495296552987e-05
7.16178888099342e-05
0.000108730013066195
5.05194369243948e-05
1.75190804011283e-05
2.29517257701841e-05
3.96932459872618e-05
5.75861921028056e-05
7.27679557161162e-05
7.95604775701846e-05
2.79853490623558e-05
1.39642676753694e-05
6.25653759718492e-05
9.69334248333202e-05
6.67808779365562e-05
9.50807116904513e-05
2.99293586320599e-05
3.71381458009484e-05
5.48116521374966e-05
-1.85059400475111e-06
8.33806631103697e-05
6.44413991062642e-05
0.000102595797008547
1.10536296913397e-05
2.39822296015206e-05
0.000109388647453342
9.60987627082472e-05
6.40483377495646e-05
7.28814790502089e-05
6.34150173001678e-05
4.94383771797461e-05
0.000100919372834788
9.12075666066559e-05
5.73952488718678e-05
2.52510366743487e-05
7.1604603701389e-05
9.95090657825536e-05
9.76607307681617e-05
1.75388800235857e-05
4.66662226373009e-05
6.85105671933606e-05
7.59842864507932e-05
6.71208887309439e-05
5.58327957535786e-05
4.11940906763428e-05
8.85651110597061e-05
6.5841567307614e-05
2.17891296312513e-05
8.14206931518014e-05
6.82199397319798e-05
1.13366486783669e-06
9.07524975814031e-06
2.2825866875308e-05
4.40159926032644e-05
3.92705892567791e-05
3.90698941829668e-05
6.94878352167334e-05
5.90214902264038e-05
9.11000555905059e-05
-2.80791959851238e-05
6.38816683993708e-05
2.10666388625488e-06
4.42074155607559e-05
7.31033887043032e-05
9.32212271158199e-06
-5.20536062701596e-06
6.9547140615204e-05
6.21868077792689e-05
5.24158011497042e-05
-3.69113308600806e-07
3.20395060802461e-05
5.01592882210637e-05
3.45005724940063e-05
-6.91696093477796e-06
3.18115897982764e-05
7.1695833313018e-05
1.22800380622962e-05
3.00931941513654e-05
0.00011414546998799
2.70392613083103e-05
2.37954203687121e-05
6.70525584614544e-05
5.82261107262584e-05
9.90412792780534e-05
2.78559430195945e-05
3.50550181275396e-05
8.12785768891081e-05
0.000106846550124225
4.41184369523568e-05
9.82311922226409e-05
5.61342955779492e-05
6.99483659965339e-06
7.19322832617076e-05
4.36329614709031e-05
9.92330875237303e-05
0.000102500581460863
6.87605501653205e-05
7.17482299436101e-05
6.33072976424384e-05
4.77613709601604e-05
6.17826511199879e-05
4.57855111888053e-05
8.36818339615732e-05
0.000100829297425667
6.086764013442e-05
8.84972374688463e-05
4.94331877142459e-05
5.60708075923686e-05
5.54066936445371e-05
4.45549448342517e-05
3.49911439424056e-05
1.88632325261159e-05
2.53119412251587e-05
5.86286413288771e-05
1.80122586079511e-05
3.04659917613194e-05
2.60313536844781e-05
4.96975166891241e-05
-2.45805142044924e-06
8.95193112492315e-05
5.92921454085741e-05
3.01217261395796e-05
8.1918027328022e-05
7.27906132766075e-05
2.89292044089029e-05
2.33815287994305e-05
1.90881981522693e-05
8.73387828694867e-05
7.11824621093536e-05
4.82908688784466e-05
7.50267952393745e-05
6.16857700626998e-05
7.37753160976396e-05
5.9865609272388e-05
5.08010928016656e-05
8.41169949284536e-05
2.47233010154939e-05
4.60451274450826e-05
8.58024270166356e-05
0.000112939846713541
-2.96278873207459e-06
1.29764831115432e-05
4.52771242747956e-05
2.35451045222477e-05
7.87198459084171e-05
3.62204961684624e-05
1.0399017162888e-05
2.32294262667963e-05
9.37156706994944e-05
-2.05810612077008e-05
8.41992315143891e-05
6.91967133212604e-05
2.20604664781618e-05
5.50360306503013e-05
9.16548411781394e-05
2.87521937740824e-05
2.46945500998956e-05
5.45960931167419e-05
8.66276054159214e-05
-2.05269386771198e-06
2.43938458862512e-05
7.25116155981332e-05
9.83331708899813e-05
6.49811330770333e-05
0.000105294652843419
5.93109792587629e-05
4.23773742959845e-05
6.32145058218419e-05
2.80922418957564e-05
3.25139475725165e-05
8.1498324635632e-05
3.94016551374065e-05
5.4416412542615e-05
9.48081670626716e-05
7.65375670556691e-05
8.2169206340796e-05
6.62158781206388e-05
9.96563209307687e-05
-1.2847720394561e-05
1.33652123175089e-06
7.73311389328727e-05
5.13665060211123e-05
0.000106350342147497
0.000114440226293337
6.73221830078685e-05
4.24204292686374e-05
8.3312662908143e-05
5.02968434692578e-05
4.76155797737453e-05
8.57036596136661e-05
4.50052910988914e-05
2.69135262721272e-05
4.34016747431588e-05
6.1702394321685e-05
6.67179090466604e-05
5.15866217664095e-05
4.28606925106823e-05
6.81290980758229e-05
7.78572342173839e-05
9.67815005219764e-05
3.78926888315755e-05
9.84372063608574e-05
3.7870862877032e-05
5.7897545987982e-05
6.18565903119517e-05
4.67245551122719e-05
9.42808076297595e-05
6.76095519618059e-05
1.89195317131739e-05
5.24326239186328e-05
1.5590799312559e-05
4.99760811525577e-05
5.76716803547652e-05
1.80077320146114e-05
0.000100154281812221
3.78378327224894e-05
3.57724320809014e-05
4.83849192945931e-05
0.000102261098538248
5.8008727805154e-05
4.73847191332873e-05
0.000108855546078854
8.50268343720079e-05
4.56297254818171e-05
5.60507574286855e-05
3.68021407630614e-05
9.48616275466351e-05
7.42652071747897e-05
8.43313234738193e-05
-4.77747528471716e-06
6.6781604550687e-05
4.82392238936146e-05
8.07706076285121e-05
4.84490712504641e-05
1.70489845418536e-05
7.8170830398672e-05
5.44171961570947e-05
9.88963410623692e-05
8.83340289489502e-05
1.068977568977e-05
6.87489568795058e-05
7.40830103757079e-05
2.73430529767781e-05
1.86978783883179e-05
5.71307629665206e-05
5.69350979412163e-05
8.32630581031022e-05
6.68002188407051e-05
8.09010796406275e-05
7.92162209261913e-05
7.55329690038125e-05
8.69915338710061e-05
7.65231957849671e-05
2.24759743791767e-05
7.08999074680245e-05
3.29976036162978e-05
5.68472308450117e-05
2.31333523652825e-05
8.82475345885382e-06
5.34073031808967e-06
5.20606439438613e-05
8.32824525306367e-05
-3.55273541639884e-05
8.63797819750391e-05
5.39625282088601e-05
8.57504163740472e-05
1.86586110624272e-05
3.53122818748437e-05
3.69847743272716e-05
2.66363443230277e-05
6.03533090192574e-05
7.45301396411589e-05
-3.72377923268072e-05
7.27393476933536e-05
5.23380431517392e-05
0.00010022833027286
5.57395812924841e-05
5.25948769843918e-05
5.98567985319169e-05
8.84176190851645e-05
0.000126158093875315
0.000117506370143368
1.07377681609485e-05
4.63028883292699e-05
4.4068270634894e-05
3.42318038887073e-05
2.18394664075802e-05
8.58287240437671e-05
3.0162229242862e-05
4.76546038295513e-05
0.000113264665991582
4.23228305339585e-05
7.90271640048191e-05
9.28405930992534e-05
2.31620519428619e-05
4.88790024443251e-05
8.53630276766041e-05
0.00011882321429693
5.66532549598998e-05
1.18170129808742e-05
0.000119203809207915
8.50879431191055e-05
3.37234838536771e-05
5.23436440410841e-05
2.97292076883118e-05
9.68670569108143e-06
3.40300185733923e-05
4.52585130987378e-05
2.49136188500696e-05
8.26498326162533e-05
0.000102176819948503
1.7201978811393e-06
0.00011930472166513
3.57270543982128e-05
6.54615812326039e-05
6.38851928865164e-06
5.38884299335144e-05
7.21591744053045e-05
9.24675152185575e-05
7.27209062267856e-06
5.47735084963748e-05
4.53802168998624e-05
5.20404575420416e-05
5.77324538872305e-05
7.97665579702191e-05
4.66675800669082e-05
1.25958344116997e-05
1.54089840582615e-05
6.62521611723969e-05
0.000100408371901072
1.91224277189827e-05
2.74778700747332e-05
8.55574440977823e-05
5.62726570489731e-05
0.00011076069576853
5.87584116972715e-05
7.21187810164416e-05
-3.36825105316174e-06
-7.58183112295572e-07
5.23526396218066e-07
5.34823998731532e-05
0.000117069400359464
0.00010904420209526
2.85303688530818e-05
2.88614138504264e-05
-1.42232847213561e-05
2.86041488605966e-05
9.36797990130435e-05
3.29423336163226e-05
6.48031403007281e-05
6.54520016813454e-06
0.000111785470042583
7.39028496323351e-05
3.79803969311135e-05
2.73848564094161e-05
-1.11365126072944e-06
5.14894258238162e-05
0.000102154327954486
5.78843275846313e-05
3.28304389954755e-05
1.27327853746948e-05
0.000102505426208209
0.000100297908672833
2.43778089199719e-06
7.10043939603856e-05
0.000108760196424037
5.46768663357687e-05
3.80154442087038e-05
2.82460326571161e-05
3.23278890353192e-05
8.65676358235427e-05
8.00069731549039e-05
1.61397890222578e-05
0.000102983394645789
0.000103623999447616
7.42580087173852e-05
7.92617895302374e-05
3.79830506376915e-05
7.11645179495832e-05
9.18249994517015e-05
8.1559363058612e-05
2.79717283868647e-05
6.21494443121801e-05
6.86763096255711e-05
1.4792384813958e-05
4.98849700781188e-05
6.41365040743425e-05
0.000123548956700308
5.32441140321174e-05
6.80165043478385e-05
4.04040834842233e-05
8.88962478110252e-05
6.21474022887981e-05
3.02739961073847e-05
3.61673136285698e-05
9.46071639272003e-05
4.20709132041862e-05
8.09162874970918e-06
8.74234935594288e-06
2.96928944666396e-05
-3.4343643377804e-06
6.69018029443507e-05
8.72633965090486e-05
3.66457596431478e-05
5.52583847362394e-05
3.20910709411204e-05
2.10294939367072e-05
4.75651585422003e-05
8.86771650892198e-05
3.77688046336629e-05
7.53635239624788e-05
9.25304668882635e-05
6.77279872834752e-06
7.81384444489966e-05
4.85336789812582e-05
2.36952689628645e-05
6.68499385228326e-05
-3.55824279974995e-05
7.80967459362034e-05
5.49774516923515e-05
9.50112539489579e-05
1.100858071008e-05
9.58084741626339e-05
8.50547712070902e-05
3.10909599931517e-05
3.86555117377957e-05
4.45730854108176e-05
4.75889375498495e-05
4.32399073031192e-05
6.77516596516547e-05
0.000139410562787633
7.89379222040353e-05
8.64983531149798e-05
4.76680643466873e-05
9.07023557120823e-05
3.81724647519453e-05
5.78608532013158e-05
0.000112091656799365
5.75145344963451e-05
8.67266272328659e-05
4.76966609673548e-05
5.66966882570122e-05
5.00894116328313e-05
-1.26244125887936e-05
7.79215465360341e-05
1.35659612796221e-05
7.37686653095548e-05
7.59883500661523e-06
9.37303439182225e-05
2.93435227397816e-06
6.75138942829115e-05
3.9777614637396e-05
8.58858436942932e-05
9.82462012321436e-05
3.67365420790593e-05
4.93403680953312e-05
7.81635544006238e-05
5.17342221245563e-05
0.000108486225292395
5.32095167026477e-05
6.49083810160372e-05
6.13587951452343e-05
7.15121153429854e-05
1.71616447745173e-05
6.9010530266626e-05
5.50193405951216e-05
9.87612494829782e-05
-2.3268561530249e-05
0.000112921284965261
9.53418020281237e-05
2.15076688078655e-05
4.12692647498181e-05
3.56324556924251e-05
0.000121189423261555
8.74517198380509e-05
-5.83067165514296e-06
3.73185734174438e-05
8.92681804491248e-06
8.27449766086933e-05
0.00010124408581994
0.000102874070127643
6.08278842137203e-05
-4.88872831490502e-06
4.79643606236303e-05
2.94686560180644e-05
5.71721523403218e-05
4.48911263097049e-05
5.63702756778795e-05
4.71095906242838e-05
7.34041016725529e-05
1.10557127766324e-06
2.77003029724459e-05
3.27424600002813e-05
5.37510356189239e-05
0.000103167523240232
6.62290370684164e-05
-2.36515000663333e-05
3.09522004133733e-05
2.96509938689375e-05
3.86882420889722e-05
0.000101832497222369
4.07941999919681e-05
0.000101031705915166
1.01767754845406e-05
1.71845109923448e-05
6.43436892385692e-05
1.75266131946359e-05
5.41064370657842e-05
-1.72053653426857e-05
7.61508174498011e-05
4.73756314891982e-05
2.08013373361633e-05
0.000106261033292438
8.73201457345122e-05
1.2257881883144e-05
6.79716359370875e-05
2.23271709766998e-05
7.97897684210308e-05
7.07024726442415e-05
7.1110051804828e-05
5.26154995143379e-05
3.89210383930616e-05
7.22679680258772e-05
7.23132443046025e-05
3.56220090949361e-05
6.7743718487265e-05
5.97887273168268e-05
7.72511788357587e-05
7.60406789459797e-05
4.45256378078703e-05
7.12239478615696e-05
4.32586750539202e-05
3.69241521203628e-05
3.39486740593731e-05
5.73596577978412e-05
7.39159624287997e-05
3.39331554927113e-05
2.95362522700521e-05
7.62144195424464e-05
5.94115354320477e-05
8.9141115082892e-05
6.59632429785838e-05
3.96575321586212e-05
5.52526793109282e-05
4.71631534168273e-05
4.8115226126449e-05
0.000139417775301758
4.6170968091023e-05
6.22181259671244e-05
6.84530980571324e-05
5.08931058961733e-05
0.000111356783005717
5.31658643094815e-05
2.46590041817381e-05
8.23880891718516e-05
4.3094645852947e-05
0.000120297876532312
3.40409503722981e-05
4.33392371685018e-05
7.11296762758115e-05
3.34241079678439e-05
9.50259782294615e-05
4.48956357835041e-05
6.18227191920003e-05
4.65553760603965e-05
7.5774375765072e-05
5.52945075886571e-05
0.000106345695957107
4.99578555460073e-05
5.07157807930814e-05
0.000153437669892185
2.85129432475543e-05
4.65804559435073e-05
4.31366428108752e-05
2.34133398513317e-05
0.000109156698027599
7.08264411159848e-05
2.62327344388014e-05
7.409500484565e-05
6.38181360727158e-05
7.86560526889748e-05
-1.75639630995792e-05
3.23183893395973e-05
4.85887220946361e-05
5.85752971305422e-05
2.40250713790693e-05
6.35979793571793e-05
5.54513442531238e-05
9.05380936805417e-05
5.03891160985694e-05
0.00010361350880018
5.72610932089685e-05
5.79978909011886e-05
-1.80760320262887e-05
3.46813733640621e-05
8.39981853786945e-05
5.7682030813615e-05
8.13586179315058e-05
4.3548874525489e-05
8.87266852589811e-05
4.13927791836668e-05
4.11004145638942e-05
3.39779283196658e-05
0.00010835674499186
2.20293966048073e-05
0.00012052124542777
6.56169033251421e-05
6.35806537391837e-05
3.70580512826332e-05
5.82804970679491e-05
1.39290353573357e-06
6.03197801272505e-05
0.000106594587875096
2.64036309081977e-05
0.000117529151434809
-1.44840074952033e-05
6.72642621390432e-05
4.94857234780734e-05
6.75679284256903e-05
4.32295974040436e-05
5.47109109300051e-05
-1.24523577209752e-05
0.00013111840437423
5.12348377955739e-05
7.79620201639661e-05
3.89380835443319e-05
7.00035689523162e-05
1.85171573650823e-05
4.88467689931996e-05
3.30387904597242e-05
8.44851709558302e-05
2.63039036017171e-05
3.45616114508352e-05
3.67452713488231e-05
3.87182024891033e-05
5.70641943547474e-05
0.000133236984951253
7.58869760254335e-05
5.59287417209145e-05
5.67225258108322e-05
5.24434304791125e-05
0.0001028061259555
3.13018625394307e-05
3.07858234159714e-05
6.64930358741542e-05
4.76821699064877e-05
9.15322004615409e-06
1.67004213065605e-05
-1.55331949785458e-05
6.78515439903331e-05
8.00029453880523e-05
1.41426555958317e-05
8.02624813347721e-05
1.17038880933901e-05
8.4507020478941e-05
8.09557620426057e-05
7.96534879262387e-05
0.000113024989465475
5.84587278450077e-05
7.68170084066994e-05
3.17840459477025e-06
5.62442889249457e-05
4.36209317915491e-05
-1.0951856263993e-06
0.000123036673404079
5.23774378786447e-05
1.49739006722562e-05
5.19401363248937e-05
8.77815337657181e-05
9.75075949091418e-05
6.05434744216639e-05
-4.05217900052316e-06
7.36989022423228e-05
3.03035104556896e-05
9.13243249890624e-05
5.36191119137593e-05
2.92189092607008e-05
4.95954453250771e-05
3.7656209494919e-05
4.26761276206157e-05
5.66040637958911e-05
7.09948852024031e-05
6.64924516479188e-05
0.000102515324011211
6.93820826354433e-05
8.85091207551537e-05
2.4879975555106e-05
4.42357943328146e-05
2.58844117380713e-05
6.57115562829313e-05
5.75344550050644e-05
0.000172670437953195
5.70284684003882e-05
4.06964975292258e-05
3.32026517176458e-05
9.24133037587445e-05
6.08776370499509e-05
2.30096716922099e-07
0.000153017310341439
9.21376953342884e-05
7.11861019463841e-05
5.80691993625214e-05
6.35651604460471e-05
0.000143148263646712
6.70410683830035e-05
3.36065064307145e-05
2.02580923771868e-05
9.7035817992116e-05
7.0559580563538e-05
2.33866111008969e-05
3.05724113703168e-05
5.70680578550861e-05
-3.38819559749969e-07
8.66578685261648e-05
2.41117926501369e-05
4.61023774191732e-05
7.38443413714669e-05
4.92114858282105e-05
5.05412746817345e-05
-6.55496064405447e-06
5.31249499087024e-05
6.90953525654071e-05
3.86341118268591e-05
9.4089858250277e-05
5.08825299235993e-05
4.58699580031135e-05
0.000124389602939976
-5.98533145137522e-06
6.49362801501037e-05
5.53136600120655e-05
7.67429560180921e-05
3.22708372066215e-05
6.19513585688091e-05
2.99735397161768e-05
0.000101409467490701
5.92441179906849e-05
8.02761962338549e-05
3.77573448950358e-05
8.93787329857369e-05
8.57153257877899e-05
4.87421584905494e-05
3.32711424535595e-05
3.84342452224964e-05
8.59248030366157e-05
9.15542550080822e-05
4.92104492468755e-05
1.07625399932667e-06
7.81125240660409e-05
6.28722076167052e-05
5.06883476695406e-05
2.91343120896439e-05
5.74417981039092e-05
5.75597684715146e-05
6.89082735827777e-05
7.51219916098125e-05
2.33021826519162e-05
8.17066515471393e-05
-9.64446539285695e-06
6.37183864700683e-05
2.79397098613228e-05
3.38676250164526e-05
4.99666458578341e-05
7.61701736723678e-05
5.64443269143709e-05
8.79479917727861e-05
6.01245923950015e-05
7.25323868628976e-05
7.33914893095837e-05
2.33037074095687e-05
3.24810033423231e-05
7.40892646375848e-05
6.58201161854997e-05
1.80088139326311e-05
3.97497524297319e-05
3.58661726676312e-05
0.000119330850378183
4.2581067750398e-05
3.12603780604876e-05
2.59522447221969e-05
3.33706399088835e-05
8.3565190256029e-05
2.57292096893194e-05
8.00195569087093e-05
4.03778980603431e-05
4.42193743546669e-05
5.78698436668427e-05
0.000100570443609022
2.8505517503423e-05
3.55554977796735e-05
-6.40786371638311e-06
0.000117169393668039
-1.99713409140224e-05
0.000122085532084205
7.51575943751998e-05
6.4815495782269e-05
0.000101129551572679
5.00880862307748e-05
3.12436535676982e-05
2.47708760730158e-05
0.000120210422584225
3.99846114976558e-05
9.19569785479906e-05
5.10545052943517e-05
7.3982225169268e-05
4.60464217231056e-05
3.8284602446983e-05
1.10785811919791e-05
4.09274313141602e-05
4.4961585131392e-05
9.90963741709806e-05
7.93147939821728e-05
5.77332806748435e-05
6.10536412436391e-05
9.67153112743483e-05
1.16182141561974e-05
5.3246152348238e-05
4.77474010069949e-05
8.57101831164153e-05
1.81235489212711e-05
1.25452197166695e-05
0.000104645676392423
7.3009687076289e-05
5.49547295944311e-05
8.36521940819706e-05
4.4563373610531e-05
6.43858156345753e-05
6.41476784930821e-05
1.65254748974311e-05
1.89026260302484e-05
2.11455047742415e-05
6.97542492997999e-05
5.02776214512589e-05
8.40825251744254e-05
4.27405105226894e-05
1.56011549946463e-05
4.09124895513503e-05
1.40074095188182e-05
5.61587672724518e-05
0.000112480468414826
3.30961482052972e-05
8.07161643351114e-05
6.03927663720037e-05
0.000128517282814587
4.74556698731195e-05
-8.70139934446006e-06
4.7667927317361e-05
3.92335177168626e-05
7.7036667423508e-05
7.17444197904509e-05
4.53059260188995e-06
-2.31636049957236e-05
5.35512758560726e-05
2.77049508046176e-05
3.63697470601784e-05
3.51911317362743e-05
7.76167961718827e-06
6.44242524213661e-05
1.43969384453255e-05
9.37362402822529e-05
4.96035775181474e-05
9.18284890165227e-05
3.4276995820602e-05
8.50554678379823e-05
7.26840601016499e-05
5.71640136026103e-05
3.55186339923616e-05
4.57515128804961e-05
4.43691165799987e-05
7.95526113546764e-05
2.90412210332315e-05
4.2511959489053e-05
4.24111383723614e-05
0.000104107587843704
6.2515546353318e-05
2.45715805389061e-05
8.52611129180071e-05
4.32487731910976e-05
-4.92220465239868e-05
5.35166031064014e-05
5.59813034995594e-05
2.37964512657689e-06
3.68233925557036e-05
4.85469053054331e-05
7.39511778698369e-05
8.96883133157386e-05
6.22534121269456e-06
8.83521092970171e-05
3.0615961637639e-05
7.32563205838424e-05
8.74785658769848e-05
3.49311649390438e-05
5.11436174169825e-05
4.69445471763023e-05
5.68357881419949e-05
4.53409493161458e-05
-1.21784105279358e-06
3.77458472193518e-05
3.25608156308542e-05
4.02924860601381e-05
4.63656043878607e-05
6.37514571290735e-05
2.05586041501115e-05
8.39667066371809e-05
9.26029880345515e-05
8.97504331747286e-05
7.51693371312187e-05
8.377949560157e-05
7.31752256165069e-05
6.04062118562389e-05
4.69354466767803e-05
0.000105116712425452
2.47945827246542e-05
3.72132326879794e-05
3.81976408284486e-05
6.72127890560485e-05
9.78108146890501e-05
4.39723076968886e-05
5.31148453567046e-05
0.000106555332670181
5.8082126316598e-05
0.000103028220819006
-6.0907836658173e-06
4.60484720156759e-05
6.382024245944e-05
-6.80337360660326e-06
5.75647557076749e-05
8.05002354203225e-05
2.48043077110993e-05
7.38278775593516e-05
2.33662720079598e-05
8.29609357321299e-05
2.68421189253932e-05
4.54604020651008e-05
1.48463316786938e-05
5.9724494138695e-05
6.23119393652786e-05
4.18819947331787e-05
6.77113098882431e-05
2.08676370718071e-05
8.02435830991661e-05
5.41806472868916e-05
2.3816740061148e-05
8.8120709081702e-05
2.88329817189744e-05
0.000110974144813939
7.48947339518406e-05
5.20636905075757e-06
4.26259497514125e-05
7.2158392289717e-05
-6.53471709595186e-06
2.87254264981924e-05
6.77603334761621e-06
1.34522940235674e-05
6.13562409518183e-05
7.52429615735964e-05
3.17735811572573e-05
-2.15101190447265e-06
0.000116018424423682
5.60981855943242e-05
8.88509556795514e-05
7.11505018557108e-05
0.000108205657600002
5.23318200665056e-05
-6.61605473874978e-06
9.07986053893912e-05
-5.75254326099826e-05
7.21563675971563e-05
4.72742842524739e-05
0.000110034152526792
6.10113227681198e-05
2.06412861249244e-05
0.000124202184336795
0.00010850184819655
6.91658688773462e-05
6.45687936856574e-05
7.2643150646734e-05
2.78689411405238e-05
4.98009033166227e-05
0.000100313304370719
0.000111700193539775
0.000139790885278971
6.61494227525797e-05
8.96623872041556e-05
9.78364826476482e-05
9.71400553358346e-05
4.63242968466222e-05
6.78298278462957e-05
5.36432500522891e-05
8.84727640130423e-05
4.88065564999344e-05
5.35519691373393e-05
3.83641570617237e-05
4.1853573649306e-05
2.38317718729007e-05
0.000103502004989414
8.90712563570625e-05
4.60561736420585e-05
8.82286451277042e-05
2.89446177065469e-05
6.64646826424293e-05
-2.41797065426242e-05
3.8299323828065e-05
3.53241075927002e-05
2.40037598452191e-05
-1.91643045647872e-05
8.37857150779168e-05
4.40252505840209e-05
6.36182521660721e-05
2.94017382678093e-05
5.06576643148145e-05
5.41315551040231e-05
-6.8511654762217e-06
4.68318799171846e-05
0.000100316812236168
5.19574226357783e-05
8.86796204276431e-05
4.22810103866977e-05
6.24515978847755e-05
7.82050663864599e-05
3.40378865139859e-05
6.01890259212877e-05
5.73141902701388e-05
6.0183376341727e-05
2.0768806610081e-05
9.56444328034994e-05
6.81450101346137e-05
0.000102244138331986
3.29755838133024e-05
5.13487683874336e-05
9.63677242193608e-05
5.57119053454788e-05
8.55713189841904e-05
5.31186384249893e-05
7.19769456313842e-05
9.72972607876834e-05
4.08049293190413e-05
2.55933606796333e-05
8.60081457565014e-05
7.49129858559809e-05
1.99976652169679e-05
9.14529748550558e-05
-9.12033710248869e-06
4.35952850485584e-05
6.97496136722272e-05
3.73954528987707e-05
4.08872541481422e-05
2.91273156446851e-05
3.50256617986463e-05
4.26777725897782e-05
9.93322007316742e-05
2.59674640691323e-05
7.85205371206143e-05
0.000100592330103837
4.13770625443314e-05
6.97685764162297e-05
5.34391744035216e-05
4.13216350827277e-05
9.73268345820475e-06
8.7475411726759e-05
4.87159703206383e-05
1.80860431891889e-05
1.00235359176795e-05
6.34557283812863e-05
6.02147992365449e-05
9.27343050783503e-06
8.49702939276418e-05
4.76635594386499e-05
3.30264758407872e-06
7.68510262924018e-05
3.9458622591785e-05
9.02275285336867e-05
8.15309255291049e-05
4.68694936067153e-05
4.91486440714677e-05
8.08500979312466e-05
2.5222871663852e-05
5.73954823958403e-05
4.99056056363636e-05
5.74742433264368e-05
7.40796838057671e-05
2.63672125071373e-05
6.60186616621452e-05
0.00011877376983597
5.45004279334018e-05
8.32921380921882e-05
5.94140031462901e-05
6.53048737780613e-05
5.30251166104102e-05
0.000103570306174656
6.90566686043781e-05
0.000118003511891634
3.91345576063101e-05
9.72280289488546e-05
3.65396959583016e-05
2.93001324256658e-05
-1.50339547544201e-05
-5.2583997704948e-06
3.71116905518689e-06
6.22552517602246e-05
7.06879239224465e-05
7.19582032967631e-05
8.58106260070101e-05
7.43109301369543e-05
7.06031570611092e-05
2.30643532346435e-05
4.06121852899806e-05
5.15256513820754e-05
5.14470240786049e-05
2.94407850905988e-05
0.000112589099429466
3.89561687156791e-05
4.18604428597278e-05
8.85183226068266e-05
6.32794870665067e-05
0.000101948055235541
8.0442289246318e-05
5.6758459819896e-05
1.89876663886197e-05
3.32791767422172e-05
0.000118906260717877
4.58489871615969e-05
0.000126323256384575
4.18544333638005e-05
0.000112289346775605
-3.32701493620086e-05
3.3670464435963e-05
4.58466845004932e-06
1.72788754985416e-05
3.56142242605119e-05
7.87227854496899e-06
0.00011320319388566
3.08889388374264e-05
3.40671009238261e-05
3.16958706521409e-05
5.51549703199759e-05
2.24880600718707e-05
4.36031825641065e-05
8.64493828523413e-05
4.42371607821796e-05
0.000108920679882945
5.99281250677765e-05
6.37902946826251e-05
4.73766208883537e-05
5.68180366785481e-05
1.58621403892248e-05
6.21656530350387e-05
3.24689129922763e-05
7.321967005829e-05
7.48725733735829e-05
9.16464537016709e-05
8.26937481261214e-05
4.32828215844061e-05
-2.28165858861718e-06
1.99261444688095e-05
0.000123557622617719
4.04635427574556e-05
6.79144715281681e-05
9.10231063274406e-05
6.42314152470001e-05
0.000130504206954243
4.12313501277099e-05
5.99107166094436e-05
7.29039143831265e-05
6.36542740085888e-05
9.5306550287934e-05
1.50995374073616e-05
0.000111757456434718
7.06233442708229e-05
4.26455689617053e-05
9.74403796772462e-05
9.51144458625598e-05
4.59312731365113e-05
5.08601744936053e-05
4.18078180819009e-05
5.95985512502284e-05
-7.38964907477823e-06
7.91210525377559e-05
1.935471093485e-05
3.42622405471215e-05
5.74809971708679e-05
-3.34797472654052e-06
9.11599035323467e-05
0.000104822589642913
8.96476010192999e-05
8.03564130127592e-05
3.63002445972668e-05
3.72218776551349e-05
3.34953765560597e-05
6.96564601960044e-06
6.35522067293031e-06
8.84323223725085e-05
4.55058899743125e-05
3.41650614364523e-05
0.000107335205170377
2.79423214838448e-05
3.29282252424492e-05
1.12905896237569e-05
4.02065258722135e-05
6.99638874313506e-05
4.80038216875711e-05
0.000139449508401525
9.76265146187228e-05
8.40055896614249e-05
7.89612636093793e-05
3.92623833328529e-05
-1.14217602418602e-05
2.93293000104597e-05
2.02085166112242e-05
0.000104918241447223
0.000112826906497414
2.80536744283824e-05
2.61453198652263e-05
6.92168395460749e-05
6.63058785332223e-06
0.000138086143175771
8.18712005212601e-06
9.37248257559922e-05
9.42604313262841e-05
3.27993278890335e-05
1.77521878213442e-05
0.000121032215719111
2.88449185855731e-05
3.36321182926709e-05
6.9281234897823e-05
3.78811007991467e-05
6.03270612957467e-05
1.61306977505151e-05
3.34581927574047e-05
7.13083210433421e-05
0.000100336549983177
2.75021171364902e-05
0.000106049622289329
7.25924290524112e-05
6.49523879003238e-05
-1.72717272326834e-05
5.03617139489948e-05
7.36006460118114e-05
5.05045141084477e-07
4.75842693200977e-05
3.95482683429495e-05
5.62648658209246e-05
5.50799877758053e-05
2.88110315801715e-06
9.09262853322681e-05
6.36040641351401e-05
0.000111351203754837
5.86116444165214e-05
-1.138283717677e-05
6.81764926115872e-05
4.43556116966628e-05
3.4811677945942e-05
0.000100235370844136
8.93470842839108e-05
4.69186501545079e-05
3.37333535723992e-05
3.07981740766678e-05
0.000113772351714118
3.28597839351073e-05
3.82268431732291e-05
-9.09264887764128e-06
9.25162986794387e-05
9.21778891863793e-06
-3.20371543966785e-06
5.00869032276659e-05
2.29845978258448e-05
7.32386958404789e-05
5.82780475551162e-05
5.03019704607561e-05
4.13922450541218e-05
9.41179333431607e-05
8.70963424262239e-05
7.43710801357246e-05
8.72110724758537e-05
3.86174482291279e-05
7.0086039689418e-05
7.99655101027039e-05
5.96320978857743e-05
5.03493652610546e-05
6.7484093610556e-05
4.55639057234349e-05
3.85537917660659e-05
7.52792543787311e-05
2.45842866055647e-05
7.20929330720587e-05
5.21903205114988e-05
5.57946859478347e-05
4.23198176066838e-05
8.66585334312864e-05
5.78830492974054e-05
5.203474148902e-05
7.22360790187576e-05
5.89686585320245e-05
3.85443184714036e-05
6.07388345337395e-05
3.87470905585205e-05
-2.17491787818451e-07
4.75603576315769e-05
8.95293688783581e-05
6.53918923087005e-05
9.50895445082596e-05
9.30426332999813e-05
2.28238108995309e-05
8.24895949590819e-05
8.38956031883269e-05
4.35849462464139e-05
6.38637702729834e-05
8.38780048157579e-06
4.03204860606652e-05
3.46262877292227e-05
1.64781613247645e-05
7.96456550903514e-05
8.53463617576526e-05
4.81641102763506e-05
4.46203657055184e-07
4.73105419067181e-05
3.41832291769131e-05
8.14562323396321e-05
2.59029273794157e-05
6.27172582898626e-05
7.64885067733999e-05
5.49823930233454e-05
5.55116446971022e-05
7.29113345277462e-05
9.14915606566384e-05
2.06084094617347e-05
3.05055339033164e-05
6.38382979525849e-05
8.64499227625088e-05
6.93076461501466e-05
4.60886623096209e-05
6.12826920282447e-05
8.23404510120351e-05
0.000127947535588801
-3.51042836103414e-05
0.000109420983928151
2.21193415461941e-05
3.88319966423308e-05
7.09606451416634e-05
6.07852363276209e-05
5.96805161971833e-05
9.44381340099135e-05
7.83431768762759e-05
3.41783777094468e-05
9.97086624209061e-05
0.000107244391503115
2.98206403382766e-05
9.09621988811847e-05
6.90793359170877e-05
0.000120417351793081
6.07763519631301e-05
-1.126231630495e-05
2.72784865723001e-05
2.89035781958805e-05
3.19546902876779e-05
5.8388443188097e-05
2.58876771593728e-05
5.69948947301727e-06
6.60201711306157e-05
0.000108711086148723
5.71483276411872e-06
7.61954580970859e-05
4.75780171781977e-05
1.41339180546285e-05
7.29013882043022e-05
6.46865623257594e-05
8.87329507886431e-05
3.18071188613621e-06
-1.08926808343697e-05
1.38136698444899e-05
7.87021314284065e-05
4.57041430092349e-05
6.07723477457088e-05
4.02111646988099e-05
4.39987600642951e-05
4.54693081414066e-05
5.4123715339859e-05
0.000105069907058736
8.61843337743769e-05
9.90760636706498e-05
0.000108992897193163
7.45491390333164e-05
5.87385258481844e-05
0.000111291529910039
8.7519214056193e-05
7.29777428990016e-05
3.01256181151852e-05
8.37096493407408e-05
0.000109162724560789
8.31091221620775e-05
9.45056011754722e-05
3.65509860643767e-05
4.72307278759844e-05
4.32557722629401e-05
0.00012010417759998
8.06887647574823e-05
-2.41357600481968e-06
9.94376619752184e-05
8.35133268282542e-05
3.77039885462162e-05
8.49898852024676e-05
7.11208897039066e-05
3.10621781569821e-05
7.6567103076107e-05
0.000114336303853922
2.61077054290083e-05
4.44753683096188e-05
0.000107076384249505
2.904511098094e-05
6.70731423277845e-05
8.80716876902413e-05
5.51017951364652e-05
9.11363487042965e-05
2.24364239334757e-05
4.93436101828518e-05
7.74045035092347e-05
8.92560603325026e-05
1.14547393258985e-05
3.34216593580431e-05
3.27453822632118e-05
4.74153553634565e-05
7.57464329667873e-05
5.37036799037215e-05
5.89511960962676e-05
8.58221702563125e-05
2.0079048013951e-06
3.49229035714341e-05
3.05163716469368e-05
4.28815951759983e-05
0.000100820634573339
2.74613157091987e-05
1.45109002868355e-05
7.34220712983614e-05
8.38017607121916e-05
0.000103278669394651
6.02957811768423e-05
6.33869620909308e-05
7.79073858680927e-05
5.63232764111183e-05
-2.2841555513807e-05
5.47405154107388e-05
8.61419547422818e-05
8.757456404294e-05
4.99633302919295e-05
5.72315488438478e-05
7.36301228336387e-05
4.97068742897358e-05
8.75119195722771e-06
2.18347912352015e-05
4.06467132368602e-05
2.26017125129948e-05
7.0067205689622e-06
9.66863591919217e-05
0.000126966236558973
5.71757187743884e-05
5.57957758754066e-05
8.19990322161415e-05
5.34769854544595e-05
5.106282416765e-05
1.89913992516002e-06
1.34863972785748e-05
0.000133219441934596
7.99137795990353e-05
-1.34366559025074e-06
8.50355756304049e-05
7.93735681960327e-05
3.18255055792825e-05
8.77724072441807e-05
4.78635517378897e-05
3.75499313118145e-05
4.36869133321176e-05
8.43161291605188e-06
9.20215489926073e-05
0.000132902225107052
7.03527640365941e-05
7.28767259740153e-05
6.5188593407135e-05
2.43275512786934e-05
2.94427381973611e-05
2.20993492457524e-05
6.89159130965515e-05
7.89257984089944e-05
8.64434998819132e-05
8.85383128939061e-05
1.96572238861491e-05
3.17800549542163e-05
5.18969537921571e-05
8.43137170011338e-06
1.61241156280089e-06
3.5590585327318e-05
4.03407348236367e-05
9.70210979130073e-05
8.61327240024599e-05
2.02855256834729e-05
2.25716423325676e-05
7.32669054223825e-05
4.84050644003364e-05
4.17708767300208e-05
6.10400594228092e-05
7.19457753683112e-05
3.87728001806771e-05
1.05071792597919e-05
4.54235422948563e-06
6.84099372352321e-06
5.081529979707e-05
7.73050485244822e-05
7.5165407610135e-05
5.0948741223282e-05
6.85863647997295e-05
4.94109356460848e-05
1.35031452405697e-05
5.27310444100455e-05
9.44644075537742e-05
6.43498752966691e-05
1.9764387926274e-05
-3.52004720882201e-05
6.95137199550322e-05
5.11072621871038e-05
2.14115277245884e-05
8.02230783141545e-05
-1.82158871293427e-06
6.83024476820359e-05
0.000130010004327511
5.25481118208627e-05
5.50111730659581e-05
4.77907595305674e-05
5.79266013159142e-05
7.84601913185878e-05
0.000103242214415893
6.05510616511974e-05
6.34994526615779e-05
8.71913661157573e-05
5.38572387490416e-05
5.16737414447806e-05
5.20654295822272e-05
3.46665236003576e-05
7.90113535793707e-05
2.43961413129868e-05
3.78823369712471e-05
6.9452588725186e-05
5.8416033978934e-05
4.84373120964879e-05
5.6542175508026e-05
6.97056233979345e-05
3.84742587236543e-05
2.97486633368152e-05
5.18078977761242e-05
-4.30613904022406e-07
4.65912571326636e-05
3.00153774711964e-05
6.39781894531334e-05
6.67692713839224e-05
7.53881684073115e-05
-1.40866768165175e-05
6.87237256442155e-05
3.84044421467399e-05
4.36814036282426e-05
2.06831286437525e-05
8.16061148387686e-05
4.75009718575816e-05
4.95185798312237e-05
4.7196886219206e-05
5.25820491662298e-05
5.18199621371657e-05
6.95433670769776e-05
7.22453684397485e-05
4.82832978202384e-05
8.01111056713703e-05
3.83098078133272e-06
7.01916201223798e-05
7.40755281765264e-05
5.54059575213587e-05
0.000102482690890548
3.67771375624915e-05
4.74528893673895e-05
2.72051709060224e-05
4.27686166923942e-05
8.62807779722326e-05
4.45348390932982e-05
8.23462796087415e-05
8.27174457055055e-05
0.000100537542276535
5.33894340952286e-05
9.91848092002276e-05
6.69864589644801e-05
2.46402200756671e-05
3.10913227446696e-05
0.000134702584041508
4.1344186612239e-05
7.85920950806483e-05
7.72606057732033e-05
7.21187170816206e-05
3.85263828368761e-05
4.1577088744285e-05
8.12321909153225e-05
5.82081071732757e-05
5.00728120583953e-05
9.97995074841684e-05
5.47051457218135e-05
9.20282778877286e-05
7.09780243187351e-05
3.95846894103349e-05
5.86281748014297e-05
4.72342810192207e-05
5.39985581804077e-05
4.87222263437251e-05
4.83219171260186e-05
9.62480589569505e-05
1.95519063780997e-05
7.35418848294787e-05
-4.23288955242629e-06
3.24012635089555e-05
8.23835183214651e-05
7.36904040607067e-05
7.34123711438061e-05
5.26936415694622e-05
-2.2980393613247e-06
4.72709582065252e-05
1.46185144717469e-05
1.62454323658877e-05
4.72843570770741e-05
2.59108935674301e-05
6.30881912779044e-05
6.59666931315918e-05
7.33238870086355e-05
3.99298743630583e-05
7.22799365764974e-05
9.75076366525446e-05
2.86749649676593e-05
4.51636086364742e-05
6.36969470272272e-05
8.34694770402526e-05
3.86592146821713e-05
0.000120718143046528
3.06680334211781e-05
5.45483384561855e-05
3.12261275323485e-06
5.25389694848385e-05
7.21950849288746e-05
2.32435341912154e-05
7.81748613609452e-05
4.74858961795147e-05
5.51311419965382e-05
8.29286313691031e-05
5.06493265824391e-05
8.89974974629438e-05
4.2576346598346e-05
6.39387800071395e-05
4.03758194532828e-05
6.16024241669741e-05
6.49681087420858e-06
5.48270228560063e-05
5.8416002258956e-05
2.99561916580046e-05
3.46045539322381e-05
6.17095494890858e-05
8.05369603442175e-05
0.00019579333614851
8.43801228847893e-05
6.33265611826549e-05
0.000111668746936053
4.83343541920777e-05
0.00010513180430256
6.33261626098603e-05
6.72836046640571e-05
8.24930258937217e-05
5.04189441136456e-05
5.83860311753414e-05
7.6302571834576e-05
4.71961118591341e-05
4.83068373619048e-05
-1.2919316176262e-06
0.000128015296837834
5.01592852259825e-05
8.69954303638975e-05
3.32090897810375e-05
8.68423005554952e-05
8.98760831696042e-05
8.17327238423685e-05
8.79391113551654e-05
-2.02185046896135e-05
0.000110262875801375
8.09759557522531e-05
1.23451093572852e-05
9.23003797138978e-05
9.03364610160549e-06
5.09715419718363e-05
5.26927024735437e-05
2.86678704980415e-05
5.58939201590522e-05
5.9551443964786e-05
4.81806458220292e-05
7.0095306609433e-05
0.000103914731340153
0.000112408021345354
6.06229591111183e-05
0.000108029046435878
0.000119190939620579
7.08759530447707e-05
5.93306021104503e-05
3.49854283156985e-05
5.58492141651879e-05
3.84006118979835e-05
3.20524181846728e-05
2.7889457707201e-05
4.74899984719948e-05
2.96367178781357e-05
6.85654724709248e-05
8.96547453560168e-06
3.23314690338668e-05
5.82258955311488e-05
0.000135470674554461
3.54564969329493e-05
4.42285694886015e-06
8.58387606355746e-05
3.20684641549632e-05
6.6154469213821e-05
7.08564312823632e-05
6.59133342960046e-05
5.36921105665368e-05
7.24470080251203e-05
4.02631559073154e-05
3.06576511534891e-05
0.000103877733106369
4.04362470265675e-05
0.000107891828844517
2.04308352702982e-05
3.14007910061004e-05
5.13567105913471e-05
7.27824334467825e-05
6.13555386568626e-05
5.8473903903881e-05
9.36653854718434e-05
9.28950597026007e-05
8.55249295455531e-05
6.15805979660469e-05
7.27510315938873e-05
5.82821545825112e-05
3.94152378406854e-05
0.000121459119121538
0.000119368903588395
0.000102568704689278
9.31779755589721e-05
9.12418615853085e-05
3.79193197952738e-06
9.31783844102745e-05
4.46388060404545e-05
7.87813550556494e-05
5.37355735781342e-05
6.07234708558647e-05
4.58462457855373e-05
8.36161915525088e-05
8.90315361981879e-05
-9.06308980422384e-06
8.05445569749524e-05
6.18304164115318e-05
2.50340477213922e-05
0.000105353455003427
5.88302141941962e-05
4.71517544922605e-05
2.78077574307408e-05
4.78551739512803e-06
2.74514693901341e-05
2.63159691131816e-05
7.84460220782669e-05
2.86093903957548e-05
6.53329150865803e-05
3.88531702828615e-05
0.000106787505505531
1.98200448327978e-05
5.26857716243183e-05
9.50787115082901e-05
2.61413382643762e-05
6.27526855580005e-05
5.26942713607312e-05
1.72424252065047e-05
0.00011929244362244
5.57879883456502e-05
3.3943667013475e-05
0.000102736361075233
3.33869749006503e-05
0.000149321837631239
2.54379936723802e-05
6.7590237848327e-05
6.96692698154859e-05
6.02738888001966e-05
1.85972665819709e-05
9.8968068441471e-05
4.95509089014613e-05
8.51524303156818e-05
4.2059334282053e-05
7.22216185165757e-05
5.99161845648479e-05
3.74410347965599e-05
2.85296558626476e-05
1.26134221267273e-05
6.2733947195527e-05
4.63108535209387e-05
-3.3408099191572e-06
-1.25190858757295e-07
7.68216160136431e-05
5.2186098399833e-05
5.72520979160949e-05
9.12541470375122e-05
3.76459684231204e-05
2.25590377928457e-05
4.26013347100318e-05
8.92441787029168e-05
0.00010677388907114
0.000118620780839508
5.26438627652077e-05
7.54548033054368e-05
3.86889996725197e-05
1.40439089455321e-06
5.09898759187741e-05
4.80506188184451e-05
3.1521035489746e-05
5.06475900326116e-05
8.94052846493464e-05
8.5907174113452e-05
5.83807007512753e-05
0.000145760425877834
7.85863658305016e-05
0.00010742401906509
6.42371314033166e-05
0.000105732613178489
3.95896201316047e-05
7.09966447306133e-05
9.46445248394349e-05
9.60171695180597e-05
9.81540685112826e-05
7.50035883150199e-05
7.22804963596459e-05
5.29038886020056e-05
1.77021832704886e-05
3.31479853607024e-05
1.58200046672023e-05
3.70376043018413e-05
5.51594814337789e-05
9.93014144602088e-05
4.64405812186589e-05
4.26531011716193e-05
3.03965762374252e-05
7.89596143677178e-05
3.42831096741167e-05
5.06945567047633e-05
9.13434991571326e-05
2.57178792300806e-05
0.00011916104264748
7.89870667075035e-05
0.000120692531778362
6.00223974112096e-05
6.93201129843553e-05
7.02877459305631e-05
4.9764931067384e-05
5.70617047970149e-05
9.49549993558656e-05
1.17151308238462e-05
6.28384243098334e-05
9.44585456887897e-06
6.66648255085632e-05
6.20393144813768e-05
5.51655003024243e-05
7.2150182369623e-05
4.5434680130949e-05
7.23123682744455e-05
4.2738892042537e-05
7.99806578821578e-05
5.21197375456461e-05
9.31374949347743e-05
8.20677796867368e-05
6.1983938272134e-05
9.40150405482216e-05
4.05455418090063e-05
7.24841441867291e-05
6.85324344833986e-05
5.99702119754285e-05
2.68504303172485e-05
7.18501395158341e-06
3.97697294281745e-05
6.78409593958231e-05
8.15651792194209e-05
7.56360633561985e-05
5.93762426866247e-05
6.53288778221138e-05
5.40358021927453e-05
5.00269887264558e-05
7.01519249222772e-05
1.95006435058914e-05
5.43904857408377e-05
3.49185587940881e-05
4.49571614653502e-05
1.79387710645133e-05
9.69855350797028e-05
7.79651030390754e-05
0.000107506452183954
1.15667840757189e-05
0.000103902829324759
7.51964188869161e-05
6.82886555162607e-05
7.29673083981677e-05
0.000117519627362219
-3.83208712725341e-05
8.07393641037168e-05
7.03301210558861e-05
0.000140724316954049
4.35510880458365e-05
6.69802136221964e-05
6.27307772857291e-05
0.00013398334851576
8.99084923470046e-05
6.85053944387655e-05
4.09790046781657e-05
0.000107046979085879
5.89685344116321e-05
4.89142869803169e-05
1.99819529066097e-05
-1.12895986708655e-05
4.49701629205982e-05
6.78100095618686e-05
9.59093943992235e-05
6.75558023828371e-05
5.12391200375988e-05
7.19424516429233e-05
9.49882480662861e-05
3.25001896637138e-05
8.7899418949931e-05
5.84775501112865e-05
-1.22425102950344e-05
1.71486982051249e-05
3.26081755601969e-05
6.77602820186599e-05
3.99693374279565e-05
8.08254520690072e-05
8.34604571302474e-05
4.53721088785523e-05
8.4170245936666e-05
3.63579628376222e-05
5.04856068286811e-05
2.05505652034786e-05
6.48365011886259e-05
4.81794523232284e-05
2.44373648506238e-05
4.45071000772039e-05
7.20203670093299e-05
2.35813699744699e-05
6.3505173200693e-05
3.87986425943009e-05
9.08624766040301e-05
0.000109074455960407
3.25791791456748e-05
9.12125188626375e-05
3.70257438474965e-05
0.000114498188957992
7.79742146684761e-05
6.7293105831141e-05
6.61027223065075e-05
0.000107756150961593
6.13868905969157e-05
4.73949680136846e-05
0.000118073346952227
9.57173258429752e-05
5.80952317751672e-05
2.6438523866256e-05
6.06727373355173e-05
7.81111874384185e-05
6.48512089960762e-05
0.000101515366719236
3.88945968764358e-05
3.75294616460567e-05
4.6803649587771e-05
5.439588504191e-05
4.04306296275532e-05
8.26283239509854e-05
9.21559494220185e-05
2.90844923123913e-05
5.9313566592399e-05
-5.47265093486089e-07
4.42379616419437e-05
9.52397396857074e-05
2.35386262646034e-05
0.000110211981154128
8.33901296210558e-05
6.14660003971351e-05
8.99934351738007e-05
0.000110427264136623
0.000122797652484887
3.55620222945666e-05
4.67507239943283e-05
6.09281988245663e-05
0.000132274667613621
7.19974806792068e-05
7.33138614974401e-05
6.66581590058517e-05
2.118283594456e-05
4.05349318379791e-05
7.59588710783564e-05
3.42341868497262e-05
6.80675832627903e-05
5.47011555455076e-05
0.000102559999976734
8.52559370588113e-05
8.36625236607741e-05
7.44305178702893e-05
3.89294738339166e-05
0.000120476826339287
6.93592283248807e-05
4.97843575445852e-05
9.14285692134685e-05
0.000104479346178382
0.000109535083940175
5.78808385493648e-05
9.58073096785732e-05
7.42260501163244e-05
3.76052841447152e-05
-1.17917058793644e-05
6.3294314716626e-06
4.48959481632183e-05
1.0746538484858e-05
9.79830811438722e-05
4.86433219131381e-05
6.83733899830432e-05
2.55203915219449e-05
2.27594325058651e-05
0.000155761347416691
8.71787707892657e-05
2.88508192176615e-05
9.32421903467835e-06
2.16779568330216e-05
7.49474858289254e-05
5.40289437683669e-05
2.35630615810903e-05
0.000156965087460769
6.97418963019081e-05
0.000102993754122576
7.13833228840934e-05
1.19644134155633e-05
5.16166507488415e-05
0.000103122014372219
4.28861034206848e-05
4.60164799999153e-05
7.39776728118132e-05
6.52761771145221e-05
6.81481714393038e-05
6.77202494846443e-05
3.73858499061061e-05
7.87767014810369e-05
3.02360499496207e-05
2.99221820921456e-05
5.67775336100493e-05
5.22841500394074e-05
0.000120114825532514
5.40226203408494e-05
3.68447319827623e-05
4.3434082248472e-05
2.48087718466049e-05
9.62452741526122e-05
5.26428407015045e-06
0.000111812486412453
2.24164007436062e-05
6.44960942449036e-05
4.27818226540517e-05
9.37731816864202e-05
4.32129512592964e-05
0.000114061865066317
4.6443059983658e-05
8.0408338856545e-05
4.40060671344647e-05
9.62028356914621e-05
5.70834968412572e-05
5.35469892175188e-05
4.25522741920927e-05
0.000105733941560735
8.82138388341928e-05
8.55967446396977e-05
4.927564938859e-05
3.65850334383323e-05
0.000131922353234072
9.47471883129074e-05
6.41320934484576e-05
6.17315688997982e-05
2.30478104049319e-05
5.35330016269978e-05
4.08333188056658e-05
0.000113926358478828
0.000112188784263448
5.8846102910615e-05
1.71926349954121e-05
4.96138284324363e-05
7.40096051267958e-05
7.90467839967105e-05
4.58334244733862e-05
5.46408011303939e-05
3.0815864292814e-05
5.07395946663229e-05
8.23860784904109e-05
9.94168614317883e-05
9.10241068013303e-05
1.40604576692567e-05
4.5386340732213e-05
0.000107077041688016
-1.44650919594594e-05
8.14261521481355e-05
3.13971544967598e-05
5.59670982838343e-05
8.86212525519724e-05
1.91031386230628e-06
7.10143993432268e-05
4.56142668009417e-05
9.27366215815238e-05
0.000118589773685146
4.28307557314096e-05
5.50716639377678e-05
5.85095552366543e-05
7.67579268060347e-05
0.000100220218871425
7.86927974040764e-05
5.6613412907066e-05
9.50931600867589e-06
4.93361523177619e-05
0.000112956730744395
0.000100037956163579
4.09254288081638e-05
-1.44918326117835e-05
7.43545027919253e-05
9.05352233268893e-05
2.45222468056404e-05
9.70204576718617e-05
0.000118109493337347
4.80079577787839e-05
1.78757720532139e-05
5.11256308562112e-05
5.08130706667795e-05
3.82457760850305e-05
5.77796236985431e-05
7.23740157957762e-05
7.98458209124202e-05
6.59765139220367e-06
3.36989638255317e-05
5.70207537576955e-05
1.09557336492041e-05
0.000114848615433745
7.30162346351347e-05
7.4663403495688e-05
6.05997946966666e-05
9.93996775696991e-06
0.000113323537352293
8.06333026717315e-05
5.99591987671978e-05
-3.72576711749548e-06
2.85057734201912e-05
8.91624835452866e-05
4.91975290790503e-05
6.54550138793643e-05
2.35886835010575e-05
3.78103583617678e-05
-7.88265116781799e-07
6.7013286381541e-05
5.37520847551561e-05
4.12484730927547e-05
4.56228793865648e-05
6.9998924166806e-05
4.25371794267632e-05
7.2444939933324e-05
6.88977783571051e-05
5.07451701710724e-05
7.33008958506053e-05
7.37794856938265e-05
2.64366063366002e-05
0.000101994404704149
2.34599636789774e-05
4.41559620734852e-05
1.20595626651942e-05
3.59802075888626e-05
0.000100668983952564
4.99414378007965e-05
-6.46446406942597e-05
-2.58961954372925e-05
5.54529726585652e-05
2.37729286408067e-05
5.82802363083868e-05
1.33328980130786e-05
6.8391483169101e-05
9.12796230096978e-05
3.04733883121359e-05
7.00004309412806e-05
2.27518452889943e-05
9.4758561876319e-05
3.87704560947655e-05
6.37328790111435e-05
8.84410771676659e-05
7.24642069343549e-05
4.19062549080056e-05
0.000101825292821824
5.9340977013753e-05
3.61867911985335e-05
5.03356119402916e-05
7.02058577020827e-05
7.72430863898908e-05
3.01546391091205e-05
2.88216896283673e-05
-2.08106662776031e-05
1.57531259021469e-05
0.000102979483825997
7.58189722718411e-05
3.65668870085472e-05
0.000129637026837651
1.59336891173246e-05
0.000101349623099968
7.9489411626792e-05
4.1257564453703e-05
5.56043938050357e-05
3.17737649676039e-05
5.80449349467745e-05
7.24595367940958e-05
9.47088336012497e-05
7.87432776870319e-05
1.91761824153386e-05
4.79080301316622e-05
4.77232127231005e-06
9.83811518146816e-05
3.88976386173157e-05
3.1042881310227e-05
0.000129922268953724
8.06186244232645e-05
4.4465161233675e-05
4.92090396044284e-05
0.000106583553123844
5.19733547205874e-05
2.36025923236205e-05
-2.21395364254154e-05
3.90327924194496e-05
-9.10267610873005e-06
8.35233826013023e-05
4.82968457068252e-05
0.000117125605265948
8.17737940914048e-05
1.02757739060822e-05
5.52915705730374e-05
3.8969771003023e-05
9.02673864746877e-05
1.55246689812217e-05
1.4584076365692e-05
5.16965985210134e-05
7.38943125325249e-05
7.1556884633535e-05
4.26028295167729e-05
6.88060773870634e-05
4.83726817999011e-05
0.000100314810927318
5.95403031195712e-05
8.92697688790044e-05
6.57754587256924e-05
7.69437132037163e-05
5.44142346685293e-05
3.65343587080774e-05
9.01911362230565e-05
7.27508518153624e-05
5.49302966943515e-05
6.5862180710119e-05
3.397946301284e-05
5.9485110744346e-05
9.66394575619644e-05
0.000103104011674385
7.47785882569425e-05
1.79959389996143e-05
5.81968186730823e-05
5.90047924695276e-05
-1.37721955391174e-05
6.37360710076056e-05
5.54706502195641e-05
5.33564262630988e-05
5.15102306226601e-05
7.26965528101456e-05
7.98520663354287e-06
5.91635201411767e-05
7.9072628823307e-06
7.89333759504428e-06
2.56531311544851e-05
4.59585480381014e-05
-2.97463252903488e-06
9.23599363210594e-05
0.000111179162822865
1.94163980678837e-05
6.69680894938029e-06
2.91687959411617e-05
0.000115448425912124
9.22736864086392e-05
9.46418268711639e-05
9.12443174853723e-05
7.42264099092665e-05
6.4003148147474e-05
7.76609713339312e-05
3.2831471655444e-05
4.02208867458723e-05
8.48386105541362e-05
8.60146464228687e-05
7.97014000506226e-05
0.000108805213328545
8.25584863946884e-05
6.1725151721062e-05
4.08163935299346e-05
7.88358155005894e-05
7.25745974861223e-05
8.66956118215207e-05
8.40487816804013e-05
5.11873087997662e-05
8.15475396029524e-05
1.19212858779408e-05
3.46125245097643e-05
9.80564042159916e-05
3.43422752518938e-05
9.84207161605103e-05
1.58545105754327e-05
4.31204690557988e-05
-9.92208841330758e-06
0.00011173018412314
1.37702657753512e-05
4.86791247331708e-05
-1.39999688812197e-05
5.35176745242969e-06
4.09457935443426e-05
5.85495841853175e-05
6.7156709390962e-05
5.74122868952156e-05
8.81850222176914e-05
6.5931385433423e-05
6.27857998973938e-05
0.000126837087352744
5.90141379476289e-05
0.000120381041153947
5.0840085388139e-05
4.08986331741076e-05
-3.21271096384489e-05
1.07228898914387e-05
6.04957931650829e-05
7.20966659533423e-05
5.59146297486402e-05
3.36352723879926e-05
5.18123522944215e-05
3.84191626989991e-05
4.57013393248193e-05
5.80249777106456e-05
3.72480840518662e-05
3.27075244609438e-05
0.000105685636112464
4.8192846418251e-05
4.29704364927316e-05
6.81510620273284e-05
3.63624516402701e-05
7.71706713235784e-05
4.5873246554657e-05
9.34748722044074e-05
0.000103814149904857
4.03462958246827e-05
9.45644215333972e-06
-1.63056377684298e-06
2.58618285505719e-05
8.37157897698463e-05
2.02356670184859e-05
8.9077730730416e-05
8.23622571849362e-05
4.74826574979198e-05
3.15790351773104e-05
7.2576135671296e-05
7.22437290278951e-05
3.93701806897397e-05
7.67799383586665e-05
4.97557012240735e-05
6.33054877734982e-05
4.88521729624328e-05
8.16197689438354e-05
8.48423492826336e-05
0.000111033310578483
5.04316985503502e-05
7.3154756738801e-05
8.76648474135739e-05
7.59897396206427e-05
6.64434851947402e-05
5.9224943103679e-05
2.38820077845841e-05
8.87625664076084e-05
-6.01472900598831e-06
9.71620758770023e-05
8.42425754415969e-05
0.000107394695062766
5.18295438004337e-05
5.94013769187876e-05
5.97329501073362e-05
5.68962248770981e-05
2.64254833618041e-05
1.5400914751501e-05
0.000108727505034548
1.09282779423843e-05
5.23860664499211e-05
6.52756479338961e-05
5.22818392997744e-05
8.59353126206918e-05
6.23296774857543e-05
6.26398287039243e-06
-1.03980344606151e-05
8.46137001363629e-05
7.13605638835757e-05
7.58013638563908e-05
4.03204243551659e-05
8.27744465756988e-05
-1.26128897213703e-05
6.73353904665185e-05
4.94164693576461e-05
0.000100994348177583
-2.09395657481493e-07
6.27406964290519e-05
9.9763722623056e-05
1.9512289944183e-05
4.0985990487721e-05
4.87357337817176e-05
0.000103226546202465
0.000138248898524415
8.66046589857681e-05
0.000116910203199483
4.4083918287214e-05
8.62150304650682e-05
6.51029386704033e-05
3.81500741715586e-05
9.07070693340584e-05
8.44035673342773e-05
4.19701846376466e-05
4.83186674961553e-05
5.62852528043872e-05
6.68513735224112e-05
2.71414030406916e-05
7.73660528216637e-05
2.89843383195386e-05
5.50709083178895e-05
9.4332130330553e-05
7.01340089747594e-05
-5.63110216246402e-07
5.01527110877724e-05
6.69064640714298e-05
7.27958189063362e-05
4.42061188000076e-05
0.000105990236301631
0.000111599418659196
7.56708500740102e-05
7.60622064256535e-05
8.51254278835271e-05
0.000112922425287388
5.60724824624327e-05
6.39602012643735e-05
4.27953852466134e-05
6.4718283320051e-05
5.74051121590761e-05
9.03878770236185e-06
7.2743807126832e-05
2.12185884329356e-05
7.51849955566203e-05
7.95990302875202e-06
7.79734223395529e-05
9.34729040563611e-05
5.66947135285825e-05
4.71031884423443e-05
3.75093549405045e-05
5.248471210215e-05
9.79619569487795e-05
-6.07269785025401e-06
2.25795978153027e-05
6.43955461720751e-05
5.42301334792793e-05
8.11973592072608e-05
4.34849694507983e-05
7.48417012214603e-05
7.36020496331082e-05
9.89579168222992e-05
0.00011204728205047
0.000146601431717546
5.70117598849854e-05
9.7441420895816e-05
5.49077885513796e-05
5.32697670316934e-05
4.77861211277691e-05
9.15797172311454e-05
6.69212036192599e-05
-9.15547491428563e-06
4.4761810252475e-05
6.31566381506231e-05
1.70242350242435e-05
5.57827075268641e-05
3.66275286423704e-05
7.47902128433442e-05
5.40006067786919e-05
2.80352020356822e-05
6.61854806699599e-05
3.97634328495144e-05
-2.99413419649551e-06
3.06500648689086e-05
3.5746113085878e-05
3.94747456686933e-05
7.94032089137978e-05
4.89448885509933e-05
0.000102942333211908
6.40041396041464e-05
8.74662080573063e-05
0.000127311270152647
9.42075790187807e-05
8.70572110369241e-05
3.23915714593022e-05
2.39520402981964e-05
9.31390089713281e-05
3.45076112579825e-05
5.68210584335557e-05
8.02054589464571e-05
7.83775887223303e-05
6.52561293227076e-05
1.80540323811957e-05
3.9834722611316e-05
7.29329184187195e-05
9.09994519800387e-06
5.96213988555248e-05
4.63823873810795e-05
0.000130032832580258
1.50113108742634e-05
5.4392537639503e-05
2.30691614793831e-05
4.23655006546847e-05
4.5730523158743e-05
8.85955011027256e-05
3.30360117920615e-05
7.57711855214255e-05
5.40839546716162e-05
8.17009663100337e-05
-2.52136567137708e-05
2.14512311506416e-05
6.25353606317467e-05
1.89734934881741e-05
4.02611980886635e-05
6.31479415619317e-05
5.59945143273374e-05
2.5711892501085e-05
1.09349639281924e-05
5.42209399655516e-05
4.6220015796564e-05
3.32685436815731e-05
0.000103366358912038
4.61514932461498e-05
5.28970686855656e-05
9.22523191768565e-05
5.9347700475237e-05
6.24232207318342e-05
1.49653038321695e-05
6.83403259117613e-05
2.8568056955866e-05
3.17384563317399e-05
6.19877568694756e-05
7.08564969622027e-05
5.95166920164851e-05
8.59637759971191e-05
5.47540716847877e-05
6.61564271231925e-05
4.45640678972558e-05
9.18584994561492e-06
2.81063504802135e-05
2.77923801182747e-05
2.23063547633626e-05
8.00781679074838e-05
6.94754580026534e-05
5.03785842412488e-05
2.71366254507842e-05
8.85021222133439e-05
8.31266902489698e-05
6.77615714787503e-05
0.000166809710863869
9.30182142512159e-05
7.43308019997135e-05
-7.24591844557178e-06
7.26089464354535e-05
2.82480789770421e-05
1.99828605583351e-05
6.30798941648969e-05
8.12051900499255e-05
8.63028026134135e-05
5.65166877219317e-05
-1.12020138676914e-05
7.50863615142581e-05
9.55044060673035e-05
5.17798877958569e-05
5.2467624800561e-05
4.61419465109151e-05
8.18426318088335e-05
8.36145260577364e-05
0.000126806884197884
9.34616066753211e-05
3.45072512768495e-05
4.12945843544774e-05
0.000143363539851734
3.77173258676583e-05
7.35643781007347e-05
4.53900424780728e-05
9.60331194004825e-05
8.1986278519949e-05
2.84468402910228e-07
-1.26917946603343e-05
7.85310861846613e-05
6.84564596624615e-05
5.32796962969464e-05
0.000118223787846957
9.0067038057059e-05
6.67525019157811e-05
7.63535239833915e-05
3.39103930091865e-05
-3.7599810196311e-06
3.5183269292406e-05
3.96721147269374e-05
1.50672452577583e-05
9.08119011437465e-05
2.42347069767567e-05
4.18247978126877e-05
9.86397644403801e-05
0.000108773729165534
2.67784809433131e-05
8.3648360221616e-05
4.50956175780053e-05
4.08750192182847e-05
0.000140601457405447
0.00010201655175221
5.77439574021263e-05
4.99289689481907e-05
6.27404727641237e-05
4.11204086448995e-05
2.60694995524685e-05
9.81653400025751e-05
5.91102679377782e-05
0.000112641510864334
2.25140423188719e-05
7.18150707005053e-05
9.34069413900707e-05
5.79999932935868e-05
7.24984441526903e-05
6.33448824606646e-05
5.72804645452091e-05
5.46639259277977e-05
1.24989753472104e-05
4.26975415524432e-05
7.49808428923579e-05
8.39378816082155e-05
6.87341727268587e-05
5.9630333393954e-05
9.36111451768301e-05
2.15937719803265e-06
7.34928522602282e-05
-1.49965342659246e-05
9.60323897750378e-05
4.88810406358478e-05
9.56652805680709e-05
4.99616284026795e-05
4.19809044237296e-05
7.03135004471525e-05
6.29000780701949e-06
4.7116247236606e-05
8.75302754105012e-05
1.82355615906727e-05
2.6905132659385e-05
3.04480891671418e-05
5.95281508240364e-05
-4.12668681234226e-05
7.08219601975043e-05
3.20261610029125e-05
7.0040802675049e-05
3.75848501716617e-05
4.49841662451919e-05
8.38515857731471e-05
9.45308331375988e-05
0.000124790841267632
5.02454863127797e-05
5.52616008512819e-05
4.08547810649227e-05
5.78254001104273e-05
2.59960954243541e-05
4.02282277839102e-05
7.00788531910831e-05
0.00010067681865764
5.80276768836729e-05
7.70411601806447e-05
3.49365895022384e-05
4.46330812829632e-05
3.72775681321454e-05
0.000104085573578101
5.33881571488951e-05
1.38495639596848e-05
0.000101563791595549
2.16037104199066e-05
7.27431782004739e-05
3.10911839244431e-05
3.71930464533363e-05
6.74747275617692e-05
8.96361335642629e-05
4.81261255325936e-05
5.40796487420987e-05
8.06628935429318e-05
0.000109738981054374
8.47777618806264e-05
2.70657153165451e-05
4.03213035236518e-05
5.70375477161104e-06
5.19733887587989e-05
4.6596814815724e-05
0.000137953792418018
4.1753024913963e-05
6.72375238644721e-05
5.10503657540273e-05
1.03338264653185e-06
7.63368338431751e-05
0.000120033736205951
0.000117850038978355
7.96064011590932e-05
5.01095109690006e-05
3.51568071609648e-05
3.88695682271736e-05
8.76620137130861e-05
4.3880296754048e-05
0.000129581373968204
-1.73317344327087e-06
3.55400384085946e-05
7.76954672133178e-05
9.17689599124178e-05
5.17897447149334e-05
3.76040481274696e-05
0.000145408212418552
5.889512372746e-05
0.0001154173273785
0.00012688896493563
7.10141653895979e-05
3.34429580462498e-05
6.44835896718338e-05
9.59493134346432e-05
2.73929276956108e-05
4.14054992966193e-05
2.70980470932582e-05
3.01442293429559e-05
6.69888075357617e-05
0.000124305363542485
6.43083510242189e-05
0.00010909095841727
7.90176810125262e-05
7.29224581945583e-05
3.16358047174902e-05
3.5092661895449e-05
7.76390604993506e-05
0.000108666783550988
3.51763093309598e-05
8.80362007063607e-05
5.23257760413089e-05
5.59422794011694e-05
0.000124907293848288
8.55163657489966e-05
-3.08661701163713e-06
6.00556934246771e-05
7.67312896624236e-05
1.67587340052734e-05
3.08590394259185e-05
3.53974730471109e-05
6.40342632696292e-05
8.41967869971655e-05
2.73243298243073e-05
3.03351326872474e-05
7.11723044406142e-05
0.000121824708343123
3.82868660519748e-05
7.30745430484847e-06
5.33670403546034e-05
7.37670026211372e-05
8.42769784080297e-05
1.54866418310622e-05
0.000110323143922462
5.56916683569919e-05
0.000108557837450535
0.000115984576989937
7.68908109194456e-05
0.000109616330720885
3.16583210346216e-05
1.7547940634082e-05
4.25984002972829e-05
6.82176553522634e-05
6.332859140197e-05
-7.17219992018146e-06
2.23579452259786e-05
2.29974882566031e-05
4.26095194191705e-05
5.758776238958e-05
4.59684705554488e-05
6.77829773391019e-05
2.29772277292873e-05
1.54623727917621e-05
7.37171251331068e-05
4.43629704193845e-05
6.57840074194532e-05
3.43423696087336e-05
2.12702924000749e-05
0.000123953895795488
3.13098012396592e-05
9.72695472835934e-05
3.80843278923271e-05
4.47741460843536e-05
9.58892032317011e-05
7.99486782065887e-06
5.24653124955953e-06
3.39400926546867e-05
8.09274710662591e-05
3.87922519911697e-05
2.4569834965518e-05
7.11986986491101e-05
3.26834005418596e-05
3.12304027320703e-05
5.53666886113355e-05
8.11656641447595e-05
3.98320309284591e-05
0.000119635302540095
3.26632584101707e-05
0.00012794189312981
1.05359431749911e-05
5.60295288323947e-05
4.0677601609652e-05
8.31359275132983e-05
2.9653308973878e-05
8.51461495546038e-05
6.77602224822911e-05
3.08594076582054e-05
4.16283921171479e-05
8.68969575102788e-05
-8.93233832799865e-06
2.13840054924702e-06
5.25017093706256e-06
0.000101957709334897
6.04879221947481e-05
9.35214348622152e-05
1.66779742888061e-05
5.51644696509945e-05
8.78645726479538e-05
-7.93761570970736e-06
0.000115674063416968
-1.67196985780735e-05
2.57899976411415e-05
0.000118023824350164
7.81951731725051e-05
5.46082074188209e-05
8.72812746030838e-05
4.32267326574889e-05
7.39456049896013e-05
-1.83750235234734e-05
3.43641556853612e-05
3.01726572510754e-05
7.56006226141494e-05
3.94800111282095e-05
3.83952161604012e-05
9.41980216139479e-05
5.79032232556539e-05
1.18113558839065e-05
4.16711879453875e-05
3.74758636362146e-05
8.35312965710946e-05
3.04143810162643e-05
0.00010986303825014
5.60761388990767e-05
6.98079999771191e-06
4.33688239810436e-05
6.06510646773993e-05
0.000111943077710481
7.9815054403566e-05
8.40163004522545e-05
3.8827905901967e-05
7.43077608260996e-05
5.6825604627293e-05
4.62719058329979e-05
5.47720173403617e-05
7.05844330509504e-05
0.000110059513286709
1.0086130796814e-05
9.67358890810452e-05
0.00010979923756126
6.91589262240215e-05
-7.5053074277649e-06
4.53345856786599e-05
2.98579714931997e-05
5.27977435756346e-05
5.20136217577756e-05
2.7160175532436e-05
3.33696687926412e-05
-2.91850268310434e-06
7.93628567179405e-05
7.34708698345458e-05
6.29522569423032e-05
5.51848797713317e-05
6.74341034543612e-05
6.49049623658151e-05
4.27589570819212e-05
4.92426760137574e-05
5.69615783051254e-05
9.92387714562125e-06
9.64452473788645e-05
4.37330448990335e-05
3.48641793123319e-05
9.00842517680029e-06
6.07856018083841e-05
0.000102146522543184
4.99558401443802e-05
1.01487199457074e-05
4.42743711488958e-05
5.49663694392456e-05
-6.84302359601416e-06
9.26612432988676e-05
6.0626523703123e-05
8.61917455028727e-05
-3.31785608651638e-05
0.000108584007536584
8.83579445076554e-05
7.71949541428953e-06
2.80525330834522e-05
0.000120302457766975
4.5540792475703e-05
0.000100712690755035
1.84011256490634e-05
2.71575576458482e-05
4.31859749611349e-05
5.1408840104413e-05
0.000135837090476216
6.0267506384693e-05
5.31631883954925e-05
0.000114319759471681
7.65053689501391e-05
7.48764568773814e-05
6.461908398643e-05
5.02415143040925e-05
6.31225142981145e-05
0.000125270642130524
4.82216098415525e-05
2.50272430149573e-05
6.69964463641748e-05
3.06357343585095e-05
5.72079873482435e-05
0.000109659292179981
2.97367393203925e-05
2.83788372910614e-05
0.000131673794449132
2.06011915794351e-05
7.89194815151893e-05
9.92808415931571e-05
4.61502595373676e-05
2.41779783938853e-05
5.52321337547443e-05
5.69588070480075e-05
0.000120040354727348
0.000154507591189008
2.03848902506215e-05
4.07884815512019e-05
7.29004589546755e-05
5.16580541432675e-05
8.34151080125616e-05
4.38412781014739e-05
5.41480768234143e-05
3.53682994193654e-05
4.01025229650759e-05
6.17487791914344e-05
1.69229946034363e-05
-1.91923327272931e-05
9.60976702034879e-05
8.6891542853919e-05
1.35936732583816e-05
-1.5323409919583e-05
2.50740805229236e-05
8.32824660063546e-05
2.51071348082383e-05
4.2808490453173e-05
8.4665729224811e-05
5.64434465160424e-05
6.17314460669155e-05
9.37284663949485e-05
7.4636332265326e-05
7.25737305570881e-05
0.00012210859954937
8.18292976793666e-05
2.37128444144759e-05
2.67416123128576e-05
5.25545603671557e-05
8.61387275541799e-06
3.41632455869115e-05
0.000134635752679362
8.67997188386084e-05
5.87487661662464e-05
8.75109729002745e-06
2.22346399421556e-05
4.34189178799429e-05
9.48239671465556e-05
6.1995499577428e-05
5.31591370713343e-05
-1.03528782880898e-05
2.39299456248099e-05
4.59302733778714e-05
8.67087984939536e-05
4.47352138647736e-05
4.1503343799304e-05
9.44478509124935e-05
5.15305560458834e-05
1.94745803945344e-05
4.83092033477115e-05
6.20633222775306e-05
5.62826657359203e-05
0.000133918311007199
5.82135604599558e-05
4.59343189884797e-05
9.28442334805582e-05
3.02951661669126e-05
6.54232954115381e-05
-2.52824723812679e-06
0.000131991143952563
8.63724960569855e-05
9.26148760519039e-05
0.000102046861789476
6.74610243342908e-05
3.40579042000036e-05
6.76193769407191e-05
7.68263216065536e-05
6.09974079945008e-05
3.18262541855887e-05
1.66994268655315e-05
1.26905708106709e-05
5.33825774105482e-05
5.65656160236851e-05
6.45614441970891e-05
5.4955727254497e-05
2.03196117556454e-05
4.26386603444493e-05
5.99931629972413e-05
3.88216872153502e-05
6.7495254445214e-05
6.20151024676316e-05
0.000100902577711193
6.41875355025015e-05
-3.20409548223981e-05
7.8874187983002e-05
0.000112520280124385
3.45959438548987e-05
7.04320928653913e-05
2.78386811227334e-05
4.79344541567629e-05
4.31441299536967e-05
3.17276229907385e-05
4.50847955746562e-05
3.17277868978482e-07
1.90834345587985e-05
7.90376599148757e-05
6.57286245924618e-05
6.90787713935031e-05
6.70983415618475e-05
2.69727709314506e-05
5.8889442731339e-05
0.00011995996308678
5.42554149930528e-05
2.88418460218774e-05
6.6636588013875e-05
9.71013770170229e-05
7.89899443587263e-05
5.77973650999461e-05
4.6438912050797e-05
2.88243147990001e-05
9.13715411774854e-05
2.3231550999927e-05
2.0006215037565e-05
0.000106702436783456
5.84194444608133e-05
6.31085388539169e-05
1.48812794535435e-05
-3.01793988533379e-05
4.59233437823231e-05
-8.46218568021795e-06
1.80596578512607e-05
6.08729580390367e-05
6.40841493445222e-05
6.11269406858909e-05
3.69678489823747e-05
1.47488884776094e-05
-4.12943545407684e-06
4.79474966544908e-05
3.42167086242739e-05
3.89576130868722e-05
5.42952906861091e-05
-3.8163778036427e-05
5.21636808999787e-05
8.83914357927707e-06
3.73260077473623e-05
1.2562621228671e-05
4.55276396869446e-05
2.74485166296258e-05
4.9466522002209e-05
6.23501680191555e-05
7.17518103676121e-05
4.83256985023995e-05
1.165773273475e-05
3.82738909057128e-05
6.95079738775653e-05
0.000161468861005331
8.42386683695606e-05
0.00011218631147604
0.000105239770294858
5.67235302436874e-05
3.95986796060322e-05
1.28962207718162e-05
7.039756677947e-05
1.44780093637425e-05
7.00318625942553e-05
1.53822669189803e-05
9.35107265015407e-06
5.52569880630165e-05
1.57771830749936e-05
8.70671278354922e-05
4.6327237119119e-05
8.13129202700967e-05
0.000111702562611234
9.90304607145152e-05
9.80004169842382e-05
1.45350429156497e-07
-2.37544904287677e-05
4.31062989739675e-05
7.04741198614374e-06
3.18502440205287e-05
7.66971300399062e-05
5.0402663937599e-05
5.45328519555062e-05
6.95828710419034e-05
7.85908000369975e-05
9.13902737672797e-05
1.54760953920435e-05
5.12823764978479e-05
8.61147944759822e-05
3.213164667797e-05
4.74021132642405e-06
7.34408031238865e-05
6.7074668458879e-05
9.13620882798984e-05
6.20445511804331e-05
9.01476328073388e-05
6.46640119787218e-05
6.09561809078563e-05
9.91382235582669e-05
5.04208533847792e-05
3.51349048094288e-05
8.86537919131946e-05
0.000108150422224856
6.64391151193023e-05
3.86492180675849e-05
4.80386467574106e-05
7.92740022863967e-05
7.09743575245614e-05
4.03568261989922e-05
6.10716249147655e-05
0.000121787281260837
1.02150995580918e-05
7.56305984652917e-05
5.47444162705893e-05
0.000122515286616932
6.6036265590438e-05
5.80319062440205e-05
0.000101332986707863
4.59368214878309e-05
3.70444502636095e-05
6.63418424839389e-05
0.000107581408694828
4.89198955688627e-05
0.000103375086419308
8.53655174237982e-05
8.26359920918006e-05
-1.61161997845313e-05
3.16932734345024e-05
9.54028246612446e-05
5.46416641384937e-05
5.07185283585913e-05
9.55013126301613e-05
8.06606459662232e-06
0.000100277461181891
5.87082303991953e-05
5.96897062368443e-05
0.000122881954029488
0.000102395015618653
6.88391576628592e-05
7.76987827298263e-05
1.56332331702505e-05
6.07452861833008e-05
8.82769686448817e-05
6.84310886919741e-05
7.92297854454982e-05
3.37173477631789e-05
6.54868752135292e-05
8.23932955631684e-06
0.000107288384426255
2.86259906500065e-05
2.41057663093888e-05
0.000134978309837963
6.46816204928267e-05
2.06511444318816e-05
5.48812032099445e-05
8.32785595301078e-05
5.732463588364e-05
0.000106747182790333
7.49314347633995e-05
8.44207830048736e-05
1.01276703938452e-05
7.17511869073187e-05
-1.38747898699814e-05
2.29558139442062e-05
7.29617521289692e-05
0.00010608096302628
5.44791586565779e-05
6.74266288968475e-05
6.73453556058724e-05
5.97054018820871e-05
3.04028575074417e-05
7.25678958714787e-05
3.86153203851895e-05
6.63985073885563e-05
4.7177389689741e-05
6.49410130935716e-05
5.10092961479189e-05
5.38886505024591e-05
0.000135738644085393
-4.08379305018816e-06
6.07015365467026e-05
0.000103486654492505
7.26285147743037e-05
8.33097811012372e-05
3.57708823990126e-05
4.94565843589037e-05
8.17501323510629e-05
5.31610346168997e-05
6.36501064294326e-05
4.02544998013057e-05
-3.33680265898644e-05
4.68719123637004e-05
0.000111726825521383
6.26229525359326e-05
9.94480186474558e-05
6.01490170607969e-05
4.65524313790083e-06
6.59018143342425e-05
4.98022891508228e-05
3.41625575312257e-05
5.79068808629697e-05
7.50174775368842e-05
7.20025455636014e-05
4.04679407718022e-05
0.000113962983420477
9.42664170430084e-05
3.27544190805621e-05
4.76666791679774e-05
7.95739312032736e-05
4.90572512863071e-05
-1.88493276941217e-05
5.99779350354105e-05
9.82285566793086e-05
5.64762572995181e-05
8.54154587329873e-05
7.52605915354534e-05
0.000137124716923748
0.000101476393365422
1.16645561120698e-05
9.07649552212013e-05
9.75399948050441e-05
2.07118652352264e-05
5.72335467933414e-05
6.62228604552691e-05
6.48112946216014e-05
6.93460515718899e-05
7.02525932646981e-05
4.42036782797652e-05
3.40460803357096e-05
7.46260956661699e-05
1.10078276337721e-05
0.000104454464094404
4.35639162819184e-05
0.000104470359923346
6.43192192126228e-05
7.95841037603166e-05
8.78654431616966e-05
5.57898266107322e-05
0.000104831158048126
0.000126162936961814
4.43144020098898e-05
5.60038215497433e-05
7.45821321445717e-05
9.77527600674557e-05
9.15155646103749e-05
6.30921358438109e-05
5.44552144998387e-05
5.40990879524123e-05
0.000130816528571981
9.95601907125421e-05
4.60448339655151e-05
4.1752089990723e-05
4.16682330175869e-05
6.50509542699084e-05
-1.16564976854447e-05
4.67414425195751e-05
5.97720220040219e-05
0.000130422278337594
8.69035500893551e-05
7.05718766988388e-05
-1.41482840907053e-06
1.72462195552706e-05
5.83290533683534e-05
3.06754300335616e-05
7.35551995275401e-05
5.34931933064909e-05
5.56640921415235e-05
-4.90530437896385e-06
8.12367563808366e-05
5.22113599376226e-05
6.0537834759503e-05
9.82836099164057e-05
0.000105559709118484
3.55481154205948e-05
0.000103443059260193
3.71884073601217e-05
6.93585513628367e-05
5.26568094889519e-05
9.31572924317852e-05
3.65334262506024e-05
0.000144661477900758
5.73249124898464e-05
8.09362118125159e-05
7.31821023803661e-05
2.56779598157304e-05
6.50742144126052e-05
5.86040923772325e-05
7.67734294788602e-05
8.64682385729928e-05
8.57361230019819e-05
2.51751674864686e-05
8.32650285322582e-05
8.161286864963e-05
6.98787559217381e-05
7.69962781037293e-05
1.03619400844979e-05
3.77484837101346e-05
2.72592136073667e-05
6.58268272087201e-05
9.09283132730616e-05
7.45420056102146e-05
2.1996138826313e-06
6.54230346812903e-06
4.6641987232907e-05
9.9619460566916e-05
-1.46960907359714e-05
6.42845796840595e-05
0.000124952338783036
2.92867592473226e-05
0.00010892187673781
8.77692306936722e-05
7.08718662596604e-05
-4.23766947152321e-06
9.35329645881449e-05
-1.41119554843524e-05
4.60915168626795e-05
7.73646538169236e-05
0.000100123701748099
0.000100771044136786
9.10328784093343e-05
7.74177795521117e-05
-3.32239516078154e-05
7.54168294553922e-05
7.0439650077682e-05
5.15636866104883e-05
6.30948775891413e-05
-6.1600605124033e-06
8.6819528844012e-05
7.59662784910412e-05
3.36081464874759e-06
5.01490481829649e-05
0.000122447988459761
8.24696358372922e-05
9.25229440899965e-05
3.63794164282429e-05
0.000121368486460934
-1.69290396830023e-05
4.03308492597698e-05
7.04196169856479e-05
4.91189365755354e-05
6.45672032472759e-05
8.88406543791963e-06
9.75899207989443e-05
9.43421438106317e-05
7.13357469023183e-05
4.56468355471682e-05
5.0580355072879e-05
5.84414934301599e-05
-2.46718278250724e-05
6.62435170232185e-05
1.77641056371486e-05
2.84077004701703e-05
8.15282757701682e-05
8.68484885644497e-05
4.07589987065733e-05
7.22258966209486e-05
0.000121849199839947
2.54739379790807e-05
7.74447737651894e-05
6.69893136861302e-05
8.87493568545607e-05
2.72842320792048e-05
5.75480124501487e-05
4.5010892888238e-05
0.000112408504783915
5.46783641766858e-05
3.81478231543694e-05
5.66644438303528e-05
8.08259403610016e-05
8.23956116835636e-05
0.000111433875017889
8.73346882507612e-05
2.16351457520243e-05
5.34309623594514e-05
1.2447998515218e-05
8.32552349173242e-05
2.84009718772368e-05
4.28285817448265e-06
4.10751262520459e-05
8.3886400513784e-05
9.94748364006528e-05
4.05816763569451e-05
5.36257653997589e-05
4.51661881289221e-05
7.76660500969076e-05
2.0717444022626e-05
2.47749176669196e-05
7.55980898492417e-05
7.75195630569547e-06
5.33208862150912e-05
4.41519592664793e-05
8.62223231916839e-05
5.7384925966184e-05
2.96526759058202e-05
4.58520658726061e-05
0.000103062930019404
7.53404535386474e-05
9.47301494534027e-05
2.03228507447013e-05
1.71676535539725e-05
1.1801091412273e-06
3.76889308653471e-05
6.58246912745155e-05
6.67961048509533e-05
7.60464993558433e-05
7.50982916860086e-05
7.2441607612417e-05
5.21700107464723e-05
7.16458057053964e-05
5.31276167328202e-05
0.000133026446754046
6.25949624194675e-05
3.34136622631481e-05
2.04926608688413e-05
8.62326570825976e-05
6.78489625529282e-05
9.24809514405261e-05
4.9878395969548e-05
8.60292553275634e-05
0.000117280772122179
9.3581342507866e-05
7.5482670588233e-05
8.75476746466306e-05
4.60257487496967e-05
4.82803613809177e-05
5.06684212549423e-06
9.03111873884919e-05
6.04167232156605e-05
5.39114162852544e-05
1.68431204687464e-05
9.54192488763352e-05
6.13573840260082e-05
2.70066490959577e-05
6.50548690129666e-05
1.57974058118512e-05
5.70156469173564e-05
2.89950103698042e-05
8.30347985918305e-05
6.75044659906555e-05
9.84878338099877e-05
5.79807324175383e-05
9.99309152847366e-05
1.30726868854554e-05
6.13633277961919e-05
4.95287512379747e-05
1.40348535375817e-05
4.43770205309718e-05
8.53135612168559e-05
0.000107478396439081
4.69391443779341e-05
5.81861807822103e-05
6.50911876410898e-05
7.45191257831371e-05
5.76493133508675e-05
8.59330354596925e-05
4.72334622018271e-05
7.10105912555493e-05
8.94094320611889e-05
9.01977847719813e-05
4.70049711813518e-05
2.61701296657427e-05
1.73261221194979e-05
8.55420787609168e-05
6.39659464265883e-05
7.11734543174497e-05
8.9470946966883e-05
7.0278314544202e-05
0.000113395957788575
5.45690534297617e-05
3.98999816565869e-05
9.01650251469081e-05
0.000104150485330582
6.00808509716679e-05
6.38023908883811e-05
0.000120326902165523
7.29954876933246e-05
5.59291204536688e-05
0.000118571194704795
6.94498376106774e-05
5.53877481355743e-05
4.69183977704432e-05
4.81479709662084e-05
3.64272114067672e-05
2.99140259623591e-05
4.50751759434801e-05
3.2502374976515e-05
8.22615982425665e-05
1.99300796011296e-05
5.11860094135049e-05
7.05755696436476e-05
0.000138464956719905
5.8050899004923e-05
0.000101436564352611
4.62249975249883e-05
1.98577182536747e-05
6.1313395861833e-05
6.96043663145089e-05
0.000106410876175545
2.19175453507911e-05
0.000106269846147096
7.32725351713239e-05
2.69332875778301e-05
8.04062304713382e-05
4.05831407883941e-05
6.93493451298237e-05
5.06488456220959e-05
-3.14850625234486e-05
0.000103576707067876
4.88034744850242e-05
0.000154868328571344
6.92135419572555e-05
6.67096592905923e-05
5.39449246129677e-05
2.08215263029001e-05
5.36389602471279e-05
4.23064231402011e-05
6.00896885131519e-05
0.000159015137741164
0.000101191553443319
5.1784538203307e-05
6.71972950612054e-05
0.000116807937177941
-1.82049731149622e-05
9.8030161927805e-05
2.51562018843194e-05
6.00146839447494e-05
3.84957359133634e-05
7.31195661505029e-05
2.56858201469158e-05
3.39493962719389e-05
3.40912367699241e-05
-1.36454948927358e-06
4.63422432432919e-05
-2.07283703092906e-06
-5.24375957334585e-06
0.000109754569419763
7.02939944165462e-05
3.34731553650119e-05
7.27668571216089e-05
8.1274812337788e-05
9.74560682793989e-05
3.40011905783637e-05
3.40357489233547e-05
7.78957198613145e-05
6.29866753770921e-05
8.55197281351333e-05
3.34764969451016e-05
0.00010834684083441
6.63360689278272e-05
5.68664743432792e-05
6.87040915760395e-05
8.88479735597186e-05
4.55598912394897e-06
2.55585673831574e-05
0.000107361777396276
5.17182011624897e-05
6.9460728484272e-05
9.86494799110946e-05
3.49692266504471e-05
5.57731180243257e-05
4.86473225763447e-05
1.56585307685603e-05
4.89210013614e-05
2.34034617499052e-05
7.48301605766266e-05
2.24491813234731e-05
3.28013876469103e-05
3.53211447281095e-05
5.03239688003289e-05
9.96124164836786e-05
1.40518899035142e-06
6.84681554114871e-05
9.93421423523763e-05
4.54415522605189e-05
6.88816981121081e-05
5.73956889418617e-05
8.19031412959681e-05
7.33125791851127e-05
9.20889588516197e-05
2.89690165549121e-05
5.7345096082065e-05
3.41963035823431e-05
9.09764547975859e-05
6.02055410911927e-05
5.86715774423368e-05
2.554445953187e-05
8.37445188514762e-05
5.75139596094389e-05
0.000100490434691865
6.19543200363891e-05
4.00033861765645e-05
3.50690868536916e-05
4.48843617070044e-05
5.32443257554251e-05
6.36239712050093e-05
6.01812655400477e-05
4.59699680445828e-05
8.95293021685263e-05
5.97647067233148e-05
5.73709946507318e-05
8.50899276746391e-05
6.2763357966878e-05
3.99354761725698e-05
8.34504535465474e-05
6.35953248722843e-05
7.77414469376281e-05
5.29077908993534e-05
8.91964655668655e-05
0.000121445075323156
3.71042292353658e-05
0.000133730587305843
4.0601071194786e-05
0.000103974029826161
7.10536538094554e-05
5.21580926486189e-05
7.62075871627998e-05
6.41197007828722e-05
3.45019710310016e-05
1.10986816540368e-05
8.70613982590726e-05
5.20038561586904e-05
2.58873262437704e-05
7.10196746694494e-05
0.000105256498123781
7.33049419704492e-05
5.37311883892913e-05
5.73299571742277e-05
3.28751682816489e-05
5.08084268926266e-05
1.72887879016044e-05
4.49401138218988e-05
0.000111303118511814
7.03035793233509e-05
6.39424382482363e-05
1.77720090384368e-05
3.27250075783539e-05
8.56199771982553e-05
7.1419814195541e-05
1.40586445175304e-05
4.01455591113979e-05
0.000112647256890995
0.000124274642282876
7.56730260746927e-05
4.92467618478718e-05
3.75033543293301e-05
7.41633716377736e-05
2.66992807346137e-05
0.000135421935430548
6.14724912140302e-05
7.84325782079005e-06
4.97221821337655e-05
1.63697583321796e-05
1.57721003090384e-05
5.78681868650062e-05
9.98449413696056e-05
3.35126709677073e-05
5.32960443908391e-05
6.63281718361586e-05
0.0001196836611151
5.39873672125852e-05
4.46268353150275e-05
9.30366851820187e-05
2.95139193452823e-05
8.54720435143618e-05
-8.81693880762491e-06
1.01133532592047e-06
5.06261351914856e-05
2.19151416331783e-05
7.98863661097714e-05
3.12826106078156e-06
3.68493154907748e-05
3.58520625382861e-06
4.13123600474142e-05
-1.2886565889708e-05
5.52553331035456e-05
5.5079596803745e-05
7.90624682564209e-05
7.2518048579572e-05
6.10548843910484e-05
4.50611592629155e-05
3.15984219006459e-05
3.61212704812762e-05
8.61709759844096e-05
9.75162314522651e-05
6.20324565688744e-05
8.68230180655257e-05
4.04368531927315e-05
0.00010557432510802
0.000115068521188743
5.59745153811456e-05
0.000101704533898112
5.26588342041578e-05
7.13386941831466e-05
5.53089258806937e-05
9.98056300155482e-06
2.70147092591232e-05
6.44065986895987e-05
8.12102806866434e-05
6.10492441155147e-05
2.20289977162527e-05
8.85505560670481e-06
4.55591772890641e-05
3.64102719356441e-05
6.77031905755794e-05
7.71952313464745e-05
5.79983526835928e-05
4.73074217058371e-05
5.39076882630636e-05
4.39090848665905e-05
1.63682792152589e-05
5.34693137081305e-05
8.62591495509954e-05
3.76490368715972e-05
0.000121506198258606
5.83180281613347e-05
7.04750319720364e-05
3.21007207048997e-05
8.97304400401308e-05
7.28185892207808e-05
5.49370422965999e-06
5.33763887251643e-05
3.39554173498962e-05
5.89676306555985e-05
5.29868957936699e-05
5.98717086207981e-05
4.16488547663413e-05
8.74304272329085e-05
5.03377344444625e-05
6.59001210104872e-05
3.6117770250296e-05
6.58405730165997e-05
3.02748624950322e-05
1.2012406826538e-05
0.000128809732619026
4.84281674955054e-05
0.000100210767776827
5.85342836501792e-05
0.000104046100118968
6.33234466942333e-05
3.87431851364384e-05
1.43877064242745e-05
6.47521358688272e-05
2.48939920743827e-05
5.35109701965257e-05
1.54468697351722e-05
2.6523599388017e-05
-1.73405522228404e-05
3.45719332469129e-05
7.0511448001753e-06
4.07803607286565e-06
5.7285419403986e-05
2.52886887680311e-05
3.80198862101015e-05
6.2979475844066e-05
9.41889351733135e-05
8.80453700117204e-05
4.61323519266653e-05
5.74527461293496e-05
0.000110328366291151
3.17280594750337e-05
5.46661661106741e-05
4.22889105794611e-05
5.37607756544985e-05
7.00251239111357e-05
2.15663404633611e-05
6.1951855056947e-05
5.04775489807679e-05
8.9824899901974e-05
7.38055949601137e-05
3.47985506835429e-05
2.51693488053439e-05
7.39049646296734e-05
2.0205826939386e-05
8.64259650231297e-05
4.76849482816853e-05
4.09937245140284e-05
7.22649017512278e-05
7.79921269470582e-05
7.28726232181465e-06
3.62587558451925e-05
8.62892528331145e-05
4.67739163106398e-05
6.74096866832232e-05
5.66348212882493e-06
8.45536524030535e-05
8.98529399394022e-05
4.61304593040607e-05
7.22824152871501e-05
4.11535983234888e-06
3.37545259470493e-05
0.000105928137034755
9.30940383945737e-05
8.17528326883649e-05
6.39664489758559e-05
8.74052208773621e-05
1.99830652620695e-05
5.32342548559512e-06
2.8262662333215e-05
4.66465294560719e-05
6.25595452695068e-05
3.62428993976796e-05
6.97582717755166e-05
5.77798185655214e-05
3.72151932557641e-05
3.32712673608891e-05
8.4091070327438e-05
7.07745112787722e-05
7.6992405988741e-05
2.4715258060519e-05
4.63028602758213e-05
0.00011168338317237
6.54496791882701e-05
4.77361080647804e-05
9.18632256536495e-05
1.87226227422038e-05
0.000140571652754426
7.43426159262489e-05
7.77511052646451e-05
2.27166036637263e-05
9.97688242385503e-06
3.04991985183555e-05
0.000130448293184067
9.76355361710468e-05
6.69444116822532e-05
0.000142024207659463
0.000101729771584751
9.44346342703916e-05
3.70213279122979e-05
2.53250941476181e-05
9.07906480851108e-05
7.13647119667909e-06
1.22468489382545e-05
-1.01468641997499e-05
4.6998023364663e-05
0.000128776678945116
4.85324524386994e-05
5.79464040869442e-05
4.65425736479899e-05
0.000117135657358832
8.08678464052646e-05
-1.82106016784377e-06
1.92665702548884e-05
5.69304189962085e-05
9.81836826445155e-05
9.32854192591159e-05
8.60722751041428e-05
4.33782228470976e-05
9.1422887668468e-05
6.93488429532157e-05
6.03042588359984e-05
8.87925903165594e-05
1.4994747595403e-05
4.14444252899977e-05
9.7116886843079e-05
3.29287047700814e-05
4.19964250903436e-05
7.24238410281186e-05
7.81085969750485e-05
8.1268002406426e-05
4.87563057205763e-05
5.16427681724724e-05
8.61694448016362e-05
2.10085494748252e-05
0.000105182387517417
-1.98161015588648e-05
7.4485701137249e-05
3.49349344047548e-05
1.05034088623664e-05
5.06110312326713e-05
0.000103153993351408
4.80018880578442e-05
6.25370498184585e-05
5.98428266648299e-05
0.000104437056972783
2.7719798463249e-05
5.06709417725226e-05
2.10802117363589e-05
4.57845643757096e-05
6.85230042969046e-05
7.04415895566127e-05
3.16508657931585e-06
4.21335463251024e-05
7.05343432771169e-05
2.41618673266642e-06
8.92803114947844e-06
0.000100408964662442
3.47903791865698e-05
2.56601006576659e-05
6.12252741521373e-05
6.08540013611594e-05
0.000119262615502693
7.9245491074398e-05
6.32105102934479e-05
8.09286399239639e-05
7.51073501636722e-05
4.13788850210556e-05
1.91299124419294e-05
7.73700843320435e-05
5.67841113870247e-05
5.69924817463797e-05
9.38143659082323e-05
8.28739162854802e-05
3.90075924298011e-05
3.28465974862009e-06
6.63854150541496e-05
8.30313134166782e-05
1.58483852493047e-05
0.000107618255924873
5.41085513779338e-05
3.47121520175977e-05
0.000109264795470637
8.25900163355106e-05
6.81772419405487e-05
8.98461244113612e-05
7.05471586154804e-05
9.10134268335929e-05
6.4763929279222e-05
2.77810590343784e-05
6.45426793887185e-05
3.57155719598606e-05
5.25483465954004e-05
5.97986011508952e-05
7.93240092328373e-05
6.78403268861562e-05
4.14401417125947e-06
6.46413713220349e-05
9.56378251294139e-05
-2.51264328654064e-05
0.000118133034437429
6.20989273671469e-05
0.000112881816892287
5.36196215086235e-05
0.000106173734500872
0.000102105526548841
3.3335802620365e-05
6.14987487209936e-05
5.92027685185775e-05
3.07629003653253e-05
4.45021339179431e-05
4.35835018429575e-05
0.000100365883018813
4.68534522352516e-05
8.94430790774317e-05
-2.80727775199961e-05
1.58608142919134e-05
8.61393121354053e-05
9.4840329315872e-06
8.23205946606397e-05
3.48298462440999e-05
6.43519665982657e-05
7.55417147357688e-05
-7.77864920192885e-06
6.80328791312591e-05
5.33132495951242e-05
6.62408482759183e-05
8.45979455546441e-06
3.57091166359156e-06
1.383767153633e-05
0.000101953833952209
-2.25012566295816e-05
8.56800146995598e-05
9.35501073589651e-05
2.95120707088124e-05
8.17928337546028e-05
5.43608957907618e-05
4.00387568069517e-05
6.72727521178304e-05
0.000105015746319996
2.05425505387995e-05
0.00010010024268864
7.08867894890689e-05
6.08599249580467e-05
3.97209812801142e-05
7.5926432977425e-05
8.06439380839855e-05
-1.79721480560355e-05
4.17104254115343e-05
6.50925601402207e-05
2.72323528016626e-05
5.45369993424027e-05
4.74876944851187e-05
6.29247601776264e-05
9.38047733056152e-05
5.38850059979133e-05
8.61582868305184e-05
3.61763192637083e-05
7.52734656853906e-05
3.56166571657826e-05
3.15953651980848e-05
3.67289812458888e-05
5.99101659147875e-05
5.27410958480592e-05
9.39971807557552e-05
6.69238778972452e-05
4.95477070482185e-05
0.000100570706234775
0.000159831818595504
6.6608761533229e-05
4.18311379955687e-05
8.38316588207325e-05
0.00010550601867854
1.85428340762042e-05
6.99252076716175e-05
5.38573365182978e-05
5.14044229353479e-05
5.48444267706413e-05
6.93806881283094e-05
4.9578800352738e-05
5.7368609031221e-05
3.49532409282243e-05
5.54676885819853e-05
5.55775007334705e-05
0.0001173895503185
6.77941355068129e-05
6.8298078715368e-05
7.74614570315059e-05
1.95754199302141e-05
8.93435019113382e-05
4.27929817105495e-05
0.000128532963344987
5.63683037607759e-05
6.24977741012868e-05
4.57198724981802e-05
3.80099910921294e-05
4.78664872503644e-05
4.7314325959422e-05
3.65153422993273e-05
8.44465594521533e-05
4.58627173091283e-05
9.80613373273057e-05
6.92043667988695e-05
5.87413406338938e-05
0.000109572489312878
7.61338156666592e-05
4.88057741551493e-05
3.57970841420422e-05
9.38089288157755e-05
7.60275007386342e-05
8.86509988409459e-05
1.7386476256094e-05
3.09679136625141e-05
5.68207355205796e-05
-1.90922705267572e-05
8.15190978876732e-05
4.43664641137614e-05
4.31165907650009e-05
2.27688922770792e-05
3.36302338468526e-05
4.97312333523271e-05
5.2750279731732e-05
5.29422884611636e-05
6.70834709551718e-05
2.19078081033169e-05
3.67290761613124e-05
0.000122790172234773
4.86302173256799e-05
3.29209351241892e-05
4.61652466360918e-05
5.80539401098628e-05
0.000111661052278126
8.2282224120268e-05
4.64485471214519e-05
6.25752096832313e-05
3.11603638263701e-05
0.000100959622042032
3.54080869682015e-05
6.86285534267481e-05
5.95197142073948e-05
5.41334330027535e-05
2.73287002528193e-05
5.12501106797324e-05
2.69752270748059e-05
1.88351481361853e-05
8.82990733173614e-05
9.11871797226467e-05
8.08094308706302e-05
9.36639284588224e-05
1.04693034132715e-05
5.32471978556121e-05
8.65404308033724e-05
5.23302693741363e-05
3.4450679971758e-05
1.7490436187547e-05
3.0312280631608e-05
6.88373103134702e-05
3.92218194769784e-05
5.83209977095525e-05
2.37275552039809e-05
5.00095563632377e-05
5.80034179220138e-05
4.42392770919079e-05
6.68800454616006e-05
5.92209093059556e-05
7.9045422044935e-05
0.000107455688242619
0.00010676517856853
8.33063964529642e-05
0.000107775033869222
6.83798021955057e-05
9.87848928298062e-05
5.82735282983944e-05
5.22590230331321e-05
8.51206459056751e-05
8.41100873962593e-05
5.55128579878289e-05
5.55871091285835e-05
6.69643901367132e-05
8.59973899299074e-05
5.08746097022211e-05
0.000108888878842812
8.58957204489897e-05
3.89345366336173e-05
9.97011666603432e-05
4.44017140931614e-06
6.46531771435129e-05
5.59295858869026e-05
5.67288680767393e-06
9.08845258628687e-05
3.61328224152038e-05
7.19374809220552e-05
5.46486055985608e-05
3.37078409180622e-05
1.57052935394953e-05
2.21556944807742e-05
-3.3421240417839e-06
7.29415966650807e-05
2.7428352190668e-05
7.34267723752216e-05
-2.57255013121963e-06
2.79221933681031e-05
7.22325837337237e-05
8.34502515416353e-05
4.69843856092219e-05
5.00301762345059e-05
8.52530348463083e-05
5.61059265915729e-05
0.000103839977029698
5.76526859004066e-05
2.08687599823629e-05
6.23876783815937e-05
2.41299256092882e-05
3.92834378412172e-05
4.8489301661217e-05
9.39824102470232e-05
4.25391329491881e-05
8.7365496323107e-05
2.63106654983809e-05
3.09817077595043e-05
8.15682496644186e-05
2.34663748752958e-06
6.34752669131557e-05
7.23977791143691e-05
0.000132677151284304
6.64494961438878e-06
5.37521688468e-05
2.90480354360009e-05
4.37875039255152e-05
0.000116095610926579
5.96406042949044e-05
5.78143974138079e-05
3.7399474651757e-05
8.36117784771759e-05
0.000113324032192439
0.000101347017322183
7.10458766820184e-05
-1.43082039184897e-06
7.61866761183354e-05
7.23460108613086e-05
7.01928411631697e-05
0.000102033790621248
4.04552983340502e-05
7.81772269402475e-06
9.70582435589327e-05
2.82723332316545e-05
3.62940177952282e-05
2.09491924068913e-05
1.29562661055813e-05
0.000115263059073878
4.68647510566277e-05
0.000132047964436419
9.33572756718039e-05
6.28553621624394e-05
-1.74353164915224e-06
7.52484039051297e-05
6.70049842081124e-05
6.42585768035426e-05
3.85648844708753e-05
5.65333613878696e-06
-1.13121708340707e-05
0.000104931808595964
5.84874934696622e-05
2.53253688551455e-05
4.31891807430554e-05
7.1759926553484e-05
6.21675196581334e-05
6.19474160433481e-05
5.2362959243329e-05
8.89500025867228e-05
5.74239352726802e-05
7.52496667495465e-05
0.000104014933026511
5.01101486109075e-05
8.48498226247423e-05
3.43908211976168e-05
3.54902766366594e-05
8.67804128831922e-05
0.000114279038500432
4.64521239472627e-06
5.11763608905443e-05
6.66149837826887e-05
4.69746266140417e-05
3.95011055281108e-05
6.27042839395321e-05
7.82859336072918e-05
8.6241720974819e-05
9.19376300821621e-05
3.40952985806981e-05
5.62323585744596e-05
8.30475109318271e-05
9.7873427675066e-05
4.65695594913267e-05
3.10443373719974e-05
2.91022894259798e-05
3.01705261969097e-05
8.61429653067654e-05
0.000109917809608527
