# Supplementary material for: Research on computational propagation and identification of mine microseismic signals based on deep learning
Source: PLoS One. 2025 Oct 22;20(10):e0334641. doi: 10.1371/journal.pone.0334641 (PMC12543183; doi:10.1371/journal.pone.0334641)
Supplement: S5 Data — (ZIP) [file pone.0334641.s005.zip › 000100800001801.xlsx_0.txt_24.txt.txt]

0.000100754008105554
9.21872223888435e-05
0.00011689792333316
2.04939050497139e-05
9.57906838181662e-05
3.32516510527936e-05
3.78430016512929e-05
4.4110861699629e-05
3.52137013466203e-05
0.000101191386251473
7.55045274554114e-05
0.000104134299104024
6.20387905409905e-05
7.34581018975599e-05
8.10180735004341e-05
6.56319013266881e-05
4.54024965433774e-05
4.38893167875413e-05
8.24284199400883e-05
7.26543851548151e-06
6.56455572246657e-05
9.24040944753433e-05
2.94526371242754e-05
0.000102169321334828
-1.03622383485513e-05
-1.37333971440373e-05
8.92025043150964e-05
2.47719689752406e-06
6.14887203448262e-05
7.89686895313641e-05
1.76550519674956e-05
3.73440807068993e-05
8.53914614608716e-05
8.35769863568111e-05
5.04532445102768e-05
0.000106626821212208
8.63749122776478e-06
0.000116193520565855
3.07820473351288e-05
0.00011474936050048
5.01276612988737e-05
5.90635925654937e-05
7.13751649012574e-05
3.77234441646822e-05
4.17188247731485e-05
0.000103561612495176
2.2382925924373e-05
4.19817827807605e-05
8.70538958583184e-05
5.83303015235973e-05
4.82410250640004e-05
7.12980535480049e-05
5.83575334586979e-05
8.78755983300183e-05
5.95086282217958e-05
6.21545809066275e-05
5.76905647077728e-05
2.87324082442516e-05
8.04973639965304e-05
0.000107859971845796
3.91881076635306e-05
3.48205122037368e-05
4.39350749384644e-06
4.90483980697897e-05
6.08269640528201e-05
-7.54393473040712e-06
1.12033184029271e-05
5.41599465058484e-05
3.22391175861656e-05
0.000130251861810042
0.000104002607364294
2.87805376952656e-05
2.33105836153066e-05
-5.66274622415991e-06
5.45870969770214e-05
1.83837165158404e-05
7.0138550708072e-05
7.56968517040463e-05
6.46264747625325e-05
5.0734158434524e-05
2.18359688830274e-05
4.09700315922745e-05
7.54213322163711e-05
2.43910980523835e-05
2.8082442975829e-05
2.72252309508707e-05
8.49804514199667e-05
4.2105912934375e-05
8.90176942828342e-05
7.38400601316234e-05
4.9768517067543e-05
1.15730384450795e-05
4.26540692077525e-05
7.10327446995068e-05
4.04221175542611e-05
7.27584517717024e-05
5.34213324857588e-05
7.7073878265161e-05
7.6195342936138e-05
3.51135458235565e-05
6.29647314539108e-05
5.99322877134967e-05
2.51780479236759e-05
6.11803719413611e-05
6.79319264283251e-05
7.27664255827379e-05
8.36704804981362e-05
-1.15250714837666e-05
0.000117020483686572
7.70199545527316e-05
9.09718729193047e-05
1.13944917149053e-05
7.58138930339296e-05
1.13589695985403e-05
3.61147716809133e-05
5.52951449776465e-05
3.33868682527321e-05
2.23801132928944e-05
3.71981128970375e-05
1.14996546545523e-05
4.89702309040125e-05
1.08334732525014e-05
6.8734342317243e-06
4.5836834297167e-05
2.77144428741338e-05
8.2475071121481e-05
-7.63519861936404e-06
3.84414979588226e-05
9.42581610699873e-05
6.29152944952832e-05
1.96175931562649e-05
8.6390611809098e-05
7.42616011867158e-05
3.47144109151418e-05
2.5525453159874e-05
4.57999318984271e-05
4.65587234098903e-05
4.07728535733323e-05
3.81097194949959e-05
7.97991616982553e-05
9.09765263291768e-05
5.4645944934094e-05
2.18056634555061e-06
6.77832579977026e-05
4.05280530361256e-05
5.57491258375339e-05
6.68709611399719e-05
6.17281584037802e-05
2.55473005394908e-05
6.63905734402036e-05
6.35275773308334e-05
5.15340671411076e-05
0.000116378162333874
0.000144658775984409
0.000104542000693873
0.000100760868286472
4.12486806892872e-05
5.02589215720206e-05
9.03657095079709e-05
3.68012563117072e-05
3.58269577450697e-05
-8.96582975228753e-06
3.7869110906559e-05
1.07666711872192e-05
6.32129936726887e-05
9.74211547705218e-05
0.00012436264851863
8.01773471236887e-05
2.98219176122674e-05
5.70169160363118e-05
1.94947777046475e-06
3.71150608171966e-05
1.6406430735258e-06
7.66329960364661e-05
5.29097363970892e-05
2.95644887377031e-05
3.50416214857371e-05
7.96407920275095e-05
0.00012630154693648
4.28575981884996e-05
0.000127963489823841
3.05719898778956e-05
9.58791278663679e-05
0.000108069069086058
1.93685689311385e-05
2.3977560494666e-05
7.73111631460329e-05
8.51416187781092e-05
0.000133868380374585
7.35932989003276e-05
3.98761999281495e-05
3.67211116429943e-05
8.19461403626547e-05
4.25832237040063e-05
5.09404077135258e-05
-3.37086397887421e-06
1.67235532529393e-05
6.15995624836662e-05
7.21883458948277e-05
3.80925585469842e-05
6.06688631156489e-05
3.88044430787093e-05
5.4015226602733e-05
5.83958696057934e-05
9.56084128649267e-05
1.92036073923401e-05
9.83764964158732e-05
5.34539851006531e-05
0.000117587350331675
5.90450720219356e-05
6.44637209889443e-05
5.00950448615412e-05
3.29334208663548e-06
8.81429775089438e-05
1.07666448479487e-05
4.88687123103688e-05
9.75029340496259e-05
2.80734662692778e-05
4.70510392159324e-05
6.82907862023838e-05
8.56407606267324e-05
7.49518493956111e-05
2.45924584710042e-05
1.50153164975605e-05
4.73946694827801e-05
0.000122134635435703
0.00010637549757674
5.54777428634885e-05
5.73584180932396e-05
8.91368101351723e-05
6.99816487069913e-05
0.000111007013682089
9.86842344492082e-05
2.10177005657014e-05
8.87338187071668e-06
9.80338051640811e-05
3.31319249410282e-05
5.28047400598821e-05
9.31766176803584e-05
-5.91328900250478e-06
7.47716055132886e-05
2.97597542592516e-05
4.16662868054303e-05
4.18807905317117e-05
3.48570727480621e-05
2.1384219248053e-05
7.37939300220086e-05
7.32556502475813e-05
0.000105048241435306
7.00982131930114e-05
1.83503419821629e-05
0.00010304121875792
1.41811784860303e-05
0.000100720790956075
7.48785620759007e-05
3.58863462432063e-05
5.1989839225601e-05
6.97697791900152e-05
6.99138520664638e-05
9.06890489624818e-05
7.1143627009077e-05
5.73653410527136e-05
3.68000775134687e-05
3.47230488988565e-05
4.97240239368356e-05
6.15219188732566e-05
3.49162887352653e-05
6.36289428795644e-05
3.93927176175184e-05
1.52159338404276e-05
8.01481080929382e-05
5.53229172277675e-05
5.60985127802047e-05
5.11739853358316e-05
5.51552920038711e-05
0.000102287577952094
3.75523136197832e-05
7.99056160040057e-05
2.87702356323773e-05
9.67257026072153e-05
9.4984279907549e-05
6.48789309807102e-05
8.24672349622664e-05
4.96659908430564e-05
8.48854084559267e-05
7.47108226101511e-05
0.000101868779767201
6.02052308378479e-05
0.000105355691844473
1.86277910266328e-05
7.92467229762795e-05
9.73834368052225e-05
-4.44133678734331e-06
7.50940741426118e-05
4.19843150925054e-05
3.98062430010668e-05
4.19250482770725e-05
5.89678956247845e-05
6.11525084203863e-05
0.000109353838788864
7.9593068988725e-05
7.82826946633427e-05
4.77709158559237e-05
4.84478331708194e-05
4.45393767403107e-05
7.17712732516952e-05
4.50486747754391e-05
2.78289880434812e-06
5.64034843675657e-05
7.38532572616865e-05
2.82905871472881e-05
6.57292840404989e-06
6.30798032141948e-05
5.71067951917216e-05
7.34519135622609e-05
5.21087289439915e-05
1.60383789871208e-05
5.79092007034242e-05
2.54846842773377e-05
5.83254772772242e-05
0.000104464643482091
8.03898697575775e-05
9.31527512329716e-05
1.42636294861362e-05
5.39622116321771e-05
5.77974491285299e-05
3.4751051689845e-05
6.85010190473137e-05
4.29471630131102e-05
6.2018946767657e-05
6.43562552632038e-05
4.07853543751505e-05
0.000104062310793104
0.000108834141132173
5.21175350998071e-05
9.53421269079723e-05
3.59791790736401e-05
5.01584157239294e-05
8.03375997579171e-05
8.95118021229724e-05
2.33547362768417e-05
8.76878875076977e-05
-3.02590613532498e-05
4.082645833097e-05
3.65268078022652e-05
1.29803888474985e-05
5.73420649277984e-05
5.23634871176874e-05
4.56256673022608e-05
9.52625845583387e-05
0.000106759076391067
0.000101019895225695
3.84689354329721e-05
8.58682706402975e-05
5.23116144180327e-05
6.3257755113328e-06
6.84236343317744e-05
2.86562036229199e-05
6.86585469116007e-05
7.13290044876769e-05
5.72572353354143e-05
8.9919933886174e-05
7.2510661283342e-05
2.36874307118506e-05
6.34898515641806e-05
7.75116940873316e-05
5.51894722343579e-05
3.38291697238976e-05
5.7266622324435e-05
2.02931368350776e-05
3.84410997738558e-05
4.99557994619795e-05
9.66250410383834e-05
3.66628236793314e-05
7.47917173300979e-05
6.22516916366682e-05
5.98504469831638e-05
4.26518661780503e-06
6.54022272067719e-05
0.000101864569679228
3.36293266769839e-05
7.20462004316155e-05
0.000123050782182305
1.58619566214544e-05
8.12018452641852e-05
5.14256887656856e-05
4.98549354540148e-05
7.36641885523156e-05
6.88149860408208e-05
7.25615267177952e-06
7.68192018564881e-05
8.64549117471284e-05
8.66228237277557e-05
-7.81468019762609e-06
4.0368677809874e-05
4.27793151719274e-05
1.33047168551355e-05
6.56600316085689e-05
3.57672180146895e-05
7.81097088867566e-05
4.76723323239504e-05
5.56869597947422e-05
5.45657095550968e-05
0.000129462893286802
6.53691608941877e-05
4.10467165036209e-05
7.45356248255767e-05
5.81170564523388e-05
6.08561604094636e-05
1.71124350471835e-05
5.92459663656413e-05
6.51207563827172e-05
9.25873385803075e-05
9.88576906654381e-05
8.1122453566261e-05
4.55568504055837e-05
6.88253866468132e-05
3.8181869846959e-05
4.55827633666166e-05
7.18301428443257e-06
8.83154967391441e-05
5.92209512093993e-05
5.32322348224085e-06
8.70773035079813e-06
6.25720260125588e-05
-9.66897801127713e-06
4.89416530520019e-05
4.04367472037455e-05
7.55508854270786e-05
7.40122733246913e-05
9.76076186019896e-05
1.81614344304991e-05
3.00590858488918e-05
5.91048302709784e-05
7.92227168027256e-05
9.64298746857505e-05
4.97419475077698e-06
4.01037148717696e-05
4.70152297624672e-05
9.90986455098319e-05
5.5478043800923e-05
0.000108715975490755
1.5260935840579e-05
2.12627632623769e-05
6.36883104242268e-05
1.59934929647493e-05
4.19272048177756e-05
6.94241403848741e-05
4.04362940119094e-05
5.47773641765571e-05
6.15588195317231e-05
2.58387762798307e-05
7.99397284943608e-05
0.000114786534714878
3.4176106188447e-05
0.000111698111266106
5.83396167316306e-05
8.63393342427153e-05
5.94237758657022e-05
5.05867563919257e-05
6.96373740984046e-05
6.08338414468108e-05
0.000103731997043829
7.57388994602096e-05
2.79709914332404e-05
0.000118845697091439
6.18322282674116e-05
6.03550927210895e-05
2.972009104051e-05
4.59011128394518e-05
9.75095707112711e-05
7.28405479081187e-05
8.51270019460265e-05
9.65127449648976e-05
9.15519118126352e-05
5.65760884570943e-05
6.15828226652567e-05
5.13680367106166e-05
6.31128046682728e-05
1.31019620111105e-05
3.85504803067273e-05
2.06599383811391e-05
4.59582280230338e-05
2.86813558489942e-05
4.10739614221238e-05
6.56262509227386e-05
6.94932386005266e-05
5.62661362871358e-05
9.55637417919103e-05
0.00010451081062855
7.40841780822947e-05
6.69699490229576e-05
4.09292636674446e-05
6.62997185002332e-06
2.28268167084669e-05
7.58073817965192e-05
-4.48728818611272e-06
5.37507171693102e-05
-2.77295274997433e-05
8.43248661628989e-05
9.04718317055021e-05
1.18453016445954e-05
0.000112981809661409
2.71319704455684e-05
3.34184976466219e-05
4.09082225911106e-05
-1.64180406879748e-05
8.1127949317492e-05
8.52193555186216e-05
9.26733091041889e-05
1.28584876181396e-05
5.07357920448906e-05
1.88472095238606e-05
5.84099121414691e-05
6.77962147685607e-05
7.22588086263423e-05
3.15874508297856e-05
6.67464711521306e-05
4.16908947225734e-05
3.02222009652305e-05
1.9033064916507e-05
4.77546861544248e-05
0.000120592741938609
2.43070615835705e-05
4.60569892648401e-05
6.8079398437193e-05
9.37236971286104e-05
7.21726645245969e-05
2.84807065780593e-05
2.23121609308759e-05
6.40708063623325e-05
1.32142977122244e-05
3.51754884040551e-05
5.96282331293164e-05
6.07068991042481e-05
5.71771839937038e-05
8.78157205860459e-05
9.68945097590391e-06
5.04587850186511e-05
5.40912027770983e-05
6.31027765702831e-05
0.000118068627017201
2.45245256585836e-05
8.07671784211503e-05
4.4678079262592e-05
4.78333488243028e-05
2.92631439017792e-05
6.54074667636533e-05
6.16537821083305e-05
7.12057632005451e-05
7.21433160658062e-05
6.506241825497e-05
6.21435021005902e-05
3.89314243814921e-05
9.86063536981806e-05
9.5865993296667e-05
4.64988044559283e-05
-2.56261399178072e-06
7.3457521694946e-05
8.85551296049136e-05
8.82375476539625e-05
1.25215123536865e-05
7.92528076810454e-05
9.88727845459281e-05
3.56217364702456e-05
4.05105527430345e-05
2.96984412079132e-05
1.84804214242095e-05
8.57365888355601e-05
5.10604228818041e-05
3.74916308839996e-05
8.20611170798333e-05
4.96580934586859e-05
5.43819314988445e-05
-1.07444910345567e-05
0.000103351880128078
7.12788424460296e-05
4.02703231757349e-05
0.00011548115577335
0.000100349607153303
0.000109749266773936
2.56512073476951e-05
6.43686567767541e-05
4.06574223877702e-05
4.46427901168862e-05
5.0397502887002e-05
7.93036267813414e-05
5.08205984370086e-05
8.10009405766876e-05
7.51852140826903e-05
9.58308239993443e-05
3.89724736402541e-06
4.59870447104741e-05
5.03882586628744e-05
0.000148513167059291
0.000129704133982086
1.55754045040014e-05
7.23053492478181e-05
6.48500314611543e-05
8.75247334641292e-05
6.12541196993979e-05
6.59088640333095e-05
9.32445908301529e-05
6.06262814966953e-05
2.09411693010229e-05
4.36806520852152e-05
8.50453021205813e-05
3.54594843610258e-05
0.000104501455933053
6.32451775976253e-05
7.30263546685641e-05
1.43790214437904e-05
3.29777225342184e-05
2.94168017576508e-05
4.32584300640303e-05
2.51608397709957e-05
8.37333126549468e-05
9.12495370655475e-05
2.003418141027e-05
9.05514062950755e-07
9.2511726113083e-05
5.11680836968982e-05
6.23210211801721e-05
2.98165561629151e-05
4.79243444803545e-05
5.25220548244749e-05
9.90419118586617e-05
6.40081388774154e-05
9.37906960609595e-05
7.9272353753713e-05
6.29072421771676e-05
6.60379169219472e-05
3.42141524734674e-05
6.99229134909506e-05
6.89406622212445e-05
4.23199201306389e-05
4.17584004328686e-05
9.29284502499711e-05
-6.26734206910066e-06
4.02599184304001e-05
6.23359568040295e-05
5.48859657136259e-05
6.83808138174772e-05
5.69878734857036e-05
3.489895723795e-05
7.07356160440045e-05
5.19088170280615e-05
4.99720365946098e-05
3.68864911008642e-05
6.38051828344421e-05
8.34359161596246e-05
8.03204469312674e-05
5.61677634175689e-05
5.80141736956995e-06
5.70570842223779e-05
5.4894842627212e-05
2.22860555258511e-05
1.57429691545172e-05
4.61684617015409e-05
9.26722176756147e-05
7.36025952688123e-06
9.50903970401618e-05
7.2113295463967e-05
-3.29944490235848e-07
2.47878844372352e-05
5.32274478768711e-05
4.49819054345423e-05
6.56789564326458e-05
1.04567683797849e-05
4.36795313408696e-05
7.25232053124268e-05
8.03659465574681e-05
3.96180771504317e-05
2.46308462153676e-05
7.93789006957508e-05
2.69449802439937e-05
4.82130359182548e-05
4.37878278427026e-05
5.43655172970093e-05
2.30134210740558e-05
4.43120016243814e-05
8.82327182426918e-05
5.55455993394304e-05
2.39264308626402e-05
1.80247393494798e-05
3.88943474981268e-05
5.02677478844223e-05
9.94323708100877e-05
4.7018140301703e-05
3.1673763683016e-05
2.14411889707859e-05
6.05238773367176e-05
9.11920579809101e-05
8.2191954572032e-05
8.56302108190881e-05
8.31350570173541e-05
3.53338322329642e-05
7.89550613621581e-05
5.9250185131492e-06
2.08678790151098e-05
-6.22837478113786e-06
4.78592572413316e-05
1.71977293209407e-05
8.91405189085076e-06
8.13406744616274e-05
2.4826861153897e-05
6.76109765054492e-05
4.35813645939875e-05
4.66210630548227e-05
5.85708047507721e-05
5.21192528286747e-05
7.92412019389735e-05
6.00309101587602e-05
4.35898171936396e-06
1.17102095525695e-05
1.01994630600161e-05
6.90809759689902e-05
6.19537771820512e-05
3.97386188595372e-05
2.99466179481775e-05
8.19346117270423e-05
6.65272009083962e-05
7.35338325600414e-05
3.96122821388379e-05
5.62316975398903e-06
7.81127537841358e-05
6.02731072846813e-05
8.92058476025234e-05
2.72389981559761e-05
5.96171450976874e-05
1.64965909378772e-05
4.38761860672991e-05
0.000103043863229295
4.23716410400533e-05
5.24227450767433e-05
2.21547933535338e-05
9.8991585978476e-05
8.04544512178891e-05
5.46798743812426e-05
3.6726432952607e-05
9.08832839000765e-05
-2.10857161544959e-06
3.35591895644467e-05
2.83379062157671e-05
8.29487773460571e-05
8.73699351290906e-05
2.72778031430044e-05
5.93159890667442e-05
8.66012007407957e-05
7.54576462478338e-05
4.57664335536603e-05
9.63018737410994e-05
1.04889538399941e-05
6.97791474344579e-05
5.01739170805108e-05
6.11933961075287e-05
9.31147755866408e-06
2.89738932814729e-05
0.000132673237622234
3.33169218813856e-05
6.32730968975954e-05
6.52041196970177e-05
4.9210764097025e-05
5.16141626072994e-05
7.08017509814876e-05
3.28254107667842e-05
5.33839836053517e-05
8.92212166789183e-05
2.97279343969002e-05
2.84511084478853e-05
5.56894781020013e-05
0.000117975244802383
9.36700952650147e-05
4.63613375209409e-05
3.89796216534595e-05
3.90680353433193e-05
9.17150451717725e-05
8.42548414186198e-05
7.01666137924622e-05
0.000112559265632632
6.36426818754439e-05
5.48260131145281e-05
4.01781296345183e-05
3.83721774431016e-05
0.000138813898199292
3.4501861998753e-05
5.93467862569804e-05
8.11083777645321e-05
6.20597127059836e-05
4.95671259885185e-05
7.71823206958243e-05
1.50169218222644e-05
0.000119598974357788
3.51808101579735e-05
2.7155347128381e-05
3.75956041481953e-05
4.93182489247909e-05
9.89255685478495e-05
8.69085015609563e-05
4.46544952711395e-05
4.66932318261429e-05
3.63635277521807e-05
4.44283406641404e-05
4.83734012728046e-05
7.87100212089992e-05
7.3289079667402e-05
9.3184065009137e-05
3.99347922676075e-05
2.85317674220889e-05
9.19630794497302e-05
4.50251586317615e-05
5.15420767316765e-05
6.84720376030064e-05
3.23236755752961e-05
6.69441109346606e-05
8.60421432767039e-05
4.54935295152241e-05
-1.942123738349e-06
3.36312203001429e-05
5.29593961855826e-05
0.000104002358661023
7.70625826413429e-05
3.37389964523563e-05
-7.8066698972135e-06
2.67963610472158e-05
4.4265381546838e-05
9.46708152070444e-05
5.0999192826325e-05
1.46640855053851e-05
2.30653540197744e-05
2.0039843352463e-05
6.71360361316972e-05
4.35313361068779e-05
0.000143778662305521
7.02622017264486e-05
8.18167064910368e-05
8.62075296680656e-05
9.81844776854893e-05
4.25393466989511e-05
3.25887585837159e-05
6.03570586688424e-05
4.34242542746965e-05
6.21690590233034e-05
5.2901900417553e-05
7.64268599135609e-05
8.50381290815593e-05
6.43599909465159e-05
4.931535606164e-05
1.68959707682631e-05
4.57273065312016e-05
5.7906341779122e-05
3.7877975320698e-05
2.41029139298737e-05
0.000108716421253031
7.10834236024066e-05
6.16239231598145e-05
5.98082619450682e-05
2.33234864996448e-05
9.43186288073702e-05
4.93944615584074e-05
0.000108832191926118
7.61668125513937e-05
4.98876826551119e-05
8.88096483772771e-05
5.62631949378132e-05
5.52110159644366e-05
6.52887763892062e-05
3.67050552678446e-05
0.000126128925546785
2.66189740412279e-05
8.61801842957136e-05
5.6132956667806e-05
-1.35791457904771e-05
2.39924665543159e-05
4.35617402363371e-05
7.87884422083107e-05
5.97365255706224e-05
5.76961163326812e-05
4.79071656941774e-05
6.81298223446795e-05
6.66530141040369e-05
7.83668525681138e-06
4.14824368594518e-05
7.61463215626291e-05
5.32420502280771e-05
8.88548584050176e-05
5.04555806240472e-05
3.57398248304564e-05
4.8082000536769e-05
5.29794946237258e-05
7.26885844810563e-05
3.42417580761021e-05
8.37670491711827e-05
0.000110305330727705
0.000102646028950425
1.7865158039091e-05
8.94232403475792e-05
2.12929804183168e-05
8.18154789262053e-05
6.80673272819846e-06
9.20622448491713e-05
1.99193297677231e-05
3.83405301223509e-05
6.13792633782504e-05
-3.34752114962832e-05
1.09724139701315e-05
4.48314717272502e-05
9.31316141244924e-05
6.91731757432259e-05
7.28609443926424e-05
5.56716162647536e-05
4.68723025765068e-05
0.000126671538437017
6.05835371974469e-05
8.16741964259903e-05
4.28709466708749e-05
5.1859241432887e-05
6.7060877533635e-05
4.12395536236011e-05
6.07650905611819e-05
8.0083781358698e-05
8.85267649897333e-05
8.93537356907968e-05
8.69915547873356e-05
6.28947912439392e-05
1.42439064425677e-05
7.48398293183159e-05
0.000110750590404836
2.45424362626403e-05
7.05334038965376e-05
4.11928461904216e-05
3.68537381335801e-05
8.17621683436025e-05
0.000112814713926735
3.08385443194624e-05
2.76649050499107e-05
2.7404942669866e-05
3.08698444747049e-05
8.1063944691249e-05
8.78585120187217e-05
1.75494823364199e-05
7.80572974430964e-05
5.14783273943753e-05
8.03166731329051e-05
0.00010182707471124
8.0357697188539e-05
3.26835196612387e-05
7.34567575734604e-05
9.15833286718725e-05
0.000108933452134576
-3.45699372624493e-05
-1.31642512894394e-05
8.66370180881876e-05
0.00012604284022862
6.98216011204039e-05
3.67608103853434e-05
0.000104177275725694
8.03368637211447e-05
7.4997982968824e-06
6.97824797629753e-05
4.96018149482393e-05
4.35763719427241e-05
7.0158675387126e-05
4.05048540182943e-05
0.00011776867837576
6.22831796368642e-05
1.47544704809994e-05
3.68301849778061e-05
2.19367765146996e-05
0.000106280034683159
4.84782403267601e-05
7.89766304819568e-05
8.36300062384849e-05
7.0586170674602e-05
7.73760532767441e-05
2.53246104318669e-05
6.31084312711935e-05
8.91887564958407e-05
6.86039035876632e-05
9.62309028715279e-05
1.6336849716216e-05
5.22714433796983e-05
5.93657119716376e-05
3.61132904744971e-05
7.89810372338624e-05
6.45850344726949e-05
7.53610192589979e-05
-6.42153435599029e-07
1.72742882494212e-05
1.94552812927683e-05
2.42965616100928e-05
5.12291290168042e-05
3.95516000613727e-05
2.91583939481256e-06
3.44552457670205e-05
2.28245502511147e-05
5.49620169792941e-05
-5.81021629937902e-06
3.35255508089591e-05
2.38901190979901e-05
4.02227588308329e-05
-2.97510643555056e-05
5.14264233826137e-05
4.52090092095308e-05
-1.4663110198404e-05
6.75459166901893e-05
1.93886434657412e-05
8.88850515347209e-05
7.97041991238529e-05
3.55641827655857e-05
8.00022959668431e-05
2.34046757930946e-05
4.7656919943014e-05
8.93997549112002e-05
-6.15358859611603e-07
5.05232954472006e-05
7.78364549331788e-05
5.2438122031134e-05
5.35623259099571e-05
8.59641811150706e-05
5.17084257928401e-05
7.78891821496122e-05
7.45095112130615e-05
-1.34454251102284e-05
9.13011922918974e-05
6.60943304143399e-05
4.59785611417881e-05
0.000100908564267569
6.70688110285773e-05
7.0339051101349e-05
5.73330104373755e-05
7.4023625312637e-06
6.61761309198809e-05
6.18095528923729e-05
7.74376013311386e-05
0.000107426336422391
5.36221802610078e-05
0.000120150388735301
1.96337013419428e-05
0.000108674269003535
-7.98018209119022e-06
4.0735929720618e-05
2.8349883365672e-05
6.63077264574796e-05
2.96904416390501e-06
5.65617448063951e-05
3.95850015881608e-05
5.86682109080325e-05
4.94357823315355e-05
2.46564768013895e-05
2.54034321994048e-05
2.79968130727389e-05
-1.87777906172817e-06
7.62918760673512e-05
2.161615974157e-05
7.07219153268197e-05
4.3979442755241e-05
6.70348958038568e-05
3.18059033297936e-05
7.25328921246937e-05
5.33288009805914e-05
6.77452897495758e-05
2.08852659372479e-05
5.37238389691826e-05
-1.06614728099169e-06
2.43495734274414e-05
4.75188080096487e-05
2.48056785120309e-05
7.77967573066069e-05
8.51356022495452e-05
1.81821274608193e-05
2.47511274944972e-05
6.27614876098503e-05
8.02526854734738e-05
6.02834556868361e-05
8.6655280016185e-05
9.95104095548259e-05
8.02614174079113e-05
5.11616466866398e-05
7.88868417184436e-05
-2.20153810755577e-05
4.32149404238181e-05
8.70371155118118e-05
8.59124190255952e-05
0.000104643310502152
4.26717262364138e-05
9.27989650815761e-05
-2.74941653735364e-05
4.6582878135489e-05
6.65119527012005e-05
2.86114344336715e-05
2.26466547297793e-05
5.94066701398419e-06
7.23371067437845e-05
3.71048294370295e-05
7.11221185879957e-05
3.64913965862936e-05
5.6562462842895e-05
0.000136202395052847
4.15076449404439e-05
6.28478045325165e-05
0.000100512605871801
9.06979169868857e-05
2.3183880677351e-05
7.80284171892939e-05
5.14395704957905e-05
7.39792304892632e-05
6.06256609304647e-05
6.69163079328834e-05
2.7366611170517e-05
0.000120881969783446
7.96822918855743e-05
6.78245350939906e-05
8.52305154227972e-05
7.74373426882085e-05
0.000112655982626967
7.69242016423746e-05
8.22029313421346e-05
3.26224999824636e-05
6.27567539035424e-05
6.45780542348607e-05
0.000117151849231494
2.17523271450808e-05
8.49043656798304e-05
0.000143403777040444
4.44643711451558e-05
5.35528730471205e-05
0.000100770903897068
7.23191654462422e-05
2.25872830296391e-05
6.3401222671196e-05
6.36196315675278e-05
9.0493770499051e-05
6.12305526116637e-05
6.76370504726484e-05
7.18172794838172e-05
7.03063656725079e-05
3.14958198199788e-05
3.93982976295173e-05
9.03230752525457e-05
6.21354947914264e-05
-3.28854718712349e-05
0.000112581045893756
4.48836936664962e-05
0.000101835761849755
2.98481617903928e-05
0.000101975820355984
8.95340883638456e-05
1.09844149642681e-05
8.92550575998243e-05
7.87035767335765e-05
3.70903609721359e-05
2.04108007043549e-05
3.14921062722788e-05
8.87362738584192e-05
6.92011147028801e-05
3.54953259199489e-05
5.12943207187202e-05
4.8355753336665e-05
6.99700702094877e-05
8.37671775820282e-05
4.1992422837432e-05
-6.07911620930789e-06
1.83716722227588e-05
7.54423018529765e-05
8.35900497685987e-05
6.41528982273176e-05
9.88617039822377e-05
5.03305001199847e-05
-3.13362527040617e-05
7.14074695787272e-05
2.51522128960908e-05
8.69330988169427e-05
0.000102120443261881
2.90248077850104e-05
3.05881574290341e-05
2.04759317950183e-05
4.43150499264191e-05
4.8680021306289e-05
2.93997269844651e-05
9.86392638701916e-05
4.28487601097294e-05
9.78023417076146e-05
6.24227794270099e-05
2.74771317038143e-05
4.22288158080099e-05
3.94978219967409e-05
5.82005965424528e-05
5.05040169123455e-05
5.84846048319101e-05
3.82091999435477e-05
8.33444720143677e-05
4.95005125753837e-05
3.9484501668e-05
9.24472411600544e-05
2.23347539275639e-05
6.01011420672649e-05
9.22095471719579e-05
3.25992258494871e-05
-5.30231500624176e-06
5.8980035597597e-05
8.26216667488763e-05
4.60545418166194e-06
4.79661604726488e-05
6.81918277697239e-05
7.83480319238751e-05
3.89722320344692e-05
7.27036445245325e-05
2.49234594230545e-05
4.59195118624055e-05
7.09938039487838e-05
6.42702908748813e-05
9.17202432553571e-05
4.36900820040236e-06
3.23160810086368e-05
7.94573299982528e-05
6.96708394276231e-05
4.8988617802714e-05
7.47807474313663e-05
8.87504640766295e-05
8.0407529400075e-05
7.00657372332566e-05
0.000103385389367018
8.76958120081361e-05
4.08182444588631e-05
0.000115501939742445
5.37116228265224e-05
9.05548213903484e-05
4.71983050385617e-05
4.67922779651255e-05
1.82316623778699e-05
8.88241651593626e-05
3.93004011714156e-05
5.32962600179042e-05
3.82510332651348e-05
1.82990230542115e-05
9.59294736964011e-05
6.28721221110463e-05
7.18906799919447e-05
4.26459923368332e-05
7.28351522959271e-05
3.32152403880221e-05
8.23884615378982e-05
4.40588468194001e-05
3.30151482655511e-05
4.37810109641637e-05
6.93763745822716e-05
6.97787958193991e-05
2.32224306761018e-05
4.36353714000926e-05
5.55049491045533e-05
2.98695712987288e-05
9.05751715339291e-05
3.20752504868073e-05
9.41480658822566e-05
0.000109124353373302
7.24704694919242e-05
0.000125380084447857
8.43165932575709e-05
7.09930364709234e-05
1.83468381576093e-05
1.06689039646944e-05
-8.69221475140855e-06
-2.47783436010911e-05
7.13431853749344e-05
8.80209969138495e-05
3.199472760717e-05
3.75980249623179e-05
7.9269367055916e-06
6.15577506396363e-05
5.57122697186612e-05
3.42423880300201e-05
1.81940563571269e-05
2.66138963931411e-05
7.64180302292637e-05
2.88824380296124e-05
6.50329208572836e-05
4.92255787645396e-05
-3.29861266706943e-06
2.8510549260149e-06
5.15041490076609e-05
4.09421763338052e-05
4.07807683328731e-05
4.96298621286618e-05
1.98743830364053e-05
7.16314525860651e-05
6.6944500852918e-05
8.65556072429086e-05
7.57160209213842e-05
4.76525547376165e-05
4.17513612143836e-05
3.17042120229242e-05
7.24400847260624e-05
3.91762161150165e-05
2.91359530698081e-05
5.61583513626734e-05
9.9260214016554e-05
4.1789858466367e-05
2.17172941281108e-05
5.86767963368127e-05
6.481740402838e-05
9.1838720303732e-05
7.89122468704421e-05
4.81250083117399e-05
7.11051419280254e-05
5.07993988996811e-05
8.45263981684608e-05
5.40500975648244e-05
8.11122033874338e-05
7.77159127412402e-05
7.64015437174969e-05
4.55129108228343e-05
3.25036744438833e-05
6.82730863795205e-05
4.20293196010563e-05
8.84830922257453e-05
4.26011565843548e-05
3.45616852393773e-05
-2.11547313926337e-06
6.75558941027311e-05
5.80974231066939e-05
2.77328039126709e-05
4.42823407611156e-05
8.88706935384504e-05
2.59514287775068e-05
-3.31728125885119e-05
7.03528130971458e-05
8.04758784854665e-05
0.000118231396241991
5.16290511054226e-05
0.000111388694620552
5.48222386539247e-05
8.39718127126341e-05
7.24859056190669e-05
0.000116000208624312
2.73038518379924e-05
7.92245188682785e-05
8.18434291883825e-05
9.14810751121017e-05
1.89977157256795e-05
7.90013102903154e-05
4.57580808254615e-06
7.00467270910493e-05
5.41919341135496e-05
-5.6695410886634e-06
7.46439407719993e-05
7.17674273816117e-06
-4.19756857384687e-06
0.000118413132570702
5.88603104606302e-06
6.97628247803242e-05
4.17601427103061e-05
5.26735328900741e-05
8.08211614866589e-05
3.65486130965433e-05
3.11858940748117e-05
7.89807988543825e-05
7.66424427222924e-05
8.25579442463121e-05
4.59280579925421e-05
5.66168196593856e-05
2.33880274339429e-05
1.85255014180081e-05
5.90781517228918e-05
-1.0909774940693e-05
2.20763687519842e-05
5.41869747218223e-05
3.81652067665338e-05
1.87788331564742e-05
7.23088140609115e-05
5.77871094573081e-05
0.000104010258090105
0.000116855175521731
9.61737128026876e-05
4.85238112903552e-05
7.89885074639663e-05
0.000105536370240639
-1.56937235140685e-06
9.36163263877984e-05
4.98957502060757e-05
0.000128561035483604
1.13423466412664e-05
1.61105642522653e-05
1.5598504080796e-05
5.57019284459587e-05
-3.68883588695252e-05
8.03161445050914e-05
5.2117389088178e-06
5.67454946287079e-05
-1.36500139880175e-05
9.00489317399433e-05
1.88126169679962e-05
2.02612642605594e-05
8.33630925126213e-05
0.000123472108006569
9.07006494817547e-05
1.27696706013122e-05
7.89648629025992e-05
3.21295957003732e-05
8.78121020644645e-05
5.89476780490466e-05
9.12675613485076e-05
0.000111835256159033
6.01773316803277e-05
8.67600253070993e-05
9.49194490593268e-05
3.0061459997645e-05
6.64087038781257e-05
5.83992685785791e-05
4.30225853106007e-05
6.3799662321187e-05
6.01033436255464e-05
4.20757015397718e-05
0.000127581057198725
7.38676764165128e-05
-2.36360221085697e-05
5.22788218775873e-05
2.47656082964564e-05
7.31203933895122e-05
5.85950610710463e-05
7.08831561075284e-05
9.58922098109344e-05
4.87063793040867e-05
2.73929197619863e-05
9.07864310772337e-05
4.4852075259675e-05
2.46255412205968e-05
2.07977942975419e-05
9.47487053919888e-05
4.39333412428741e-05
6.43465827981227e-05
5.50630607098329e-05
5.66256825415601e-05
5.93592587731752e-05
9.13042908791726e-05
9.11289580247438e-05
3.01543137300697e-05
0.00010479105030556
0.00013254502185687
9.17077530605178e-05
5.95002242996292e-05
8.80880042330766e-05
7.33215789377331e-05
7.88617795854639e-05
2.47308652460719e-05
9.01371078671939e-05
4.06610393686313e-05
3.5316696732198e-05
5.18269746904906e-05
7.0181648619561e-05
3.15430627813182e-05
3.68859289860159e-05
3.78428678342173e-05
1.0979380842489e-05
1.09663089485035e-05
7.47207549356687e-05
5.84040397114082e-05
8.85735502490167e-05
6.72563149475971e-05
0.000118954202951927
6.14812424618574e-05
7.78847397140668e-05
8.44344702477892e-05
5.70786435661223e-05
5.94958447721795e-05
6.5122151084176e-05
3.08042822368638e-05
5.38479124934994e-05
4.378687547635e-06
2.32988746853506e-05
7.86861714728352e-05
3.75234511224674e-05
4.59814033783898e-05
6.06847993750329e-05
6.26818763736217e-07
0.000126797791923658
4.0901443238824e-05
3.88454977714875e-05
5.79999077747228e-05
2.79422569960452e-05
6.92443540275928e-05
4.6082439696253e-05
6.50551039940448e-05
8.71470248457617e-05
6.57983703156134e-05
8.96788097233917e-05
1.19132197707548e-05
7.14981171786062e-05
7.01774806685373e-05
6.42085260018414e-05
6.44931481959314e-05
0.000110158333074447
8.5727021974745e-05
3.92868775563541e-05
8.84959944061388e-05
8.25995278999689e-05
-2.62615423793889e-05
9.54740058298278e-05
1.54553479584967e-05
5.20850373804478e-05
5.91166018115694e-05
4.91707318656057e-05
8.30866197718876e-05
9.93726456053998e-05
3.2273497980145e-05
7.07779844669337e-05
6.49945071473597e-06
7.43658669394511e-05
0.00011294698173692
8.68969852875635e-05
8.37822500107042e-05
1.02037839052271e-05
3.86351430987951e-05
1.48250818390309e-05
-3.92582960648906e-06
5.13840072208808e-05
8.87765521195762e-05
3.27369549188077e-05
6.49215030209158e-05
6.58175816945748e-05
3.95507242143703e-05
5.38285511963119e-05
4.60062049013111e-05
0.000106462145611352
0.000106758871001286
6.1720570723308e-05
7.08655554326448e-05
4.18562861581418e-05
6.34695259960604e-05
6.66350580895438e-05
8.84527290017897e-05
7.07811715304055e-05
1.16950745338426e-05
3.27742596992785e-05
6.04249816805097e-05
6.38858384076072e-05
4.57535636953562e-05
6.33207561189915e-05
2.11494040258984e-05
8.86055654597584e-05
-1.37830915116704e-05
4.23288756107899e-05
-1.13062904713472e-05
6.68093328732177e-05
4.22669033334797e-05
2.94492665955189e-05
3.39677309675936e-05
6.24885349350576e-05
6.13782365496413e-05
6.15949358506981e-05
5.68508915667441e-05
4.73411665475972e-05
5.91415415320724e-05
8.47901563609263e-05
6.02732060797479e-05
5.45490553522301e-05
6.72451185593667e-05
5.22729426774458e-05
6.42813437433696e-05
6.78242187547268e-05
1.48335758497575e-05
4.70137206692314e-06
1.16245461804029e-05
5.04427872061634e-05
7.13535046063194e-05
4.00387355525724e-05
7.61497030778859e-05
5.85243502992577e-05
7.84450403190525e-05
8.56667556600386e-05
7.19609912442859e-05
-5.26102242192346e-06
3.86740779409882e-05
6.23840996800435e-05
5.99256957776121e-05
7.06725393531023e-05
2.68189473701664e-06
4.9719042055456e-05
8.37050099742524e-05
6.80690782670874e-05
7.93365381368825e-05
5.12239374467213e-05
3.81937818055104e-05
8.63569951466861e-05
5.19993718536426e-05
0.000106726308322304
0.000102313474283572
0.000129023730464311
0.000102223348199929
8.13602081162955e-05
4.70467785762736e-05
4.20847347021454e-05
2.58479620067475e-05
6.38112034111877e-05
4.89127520215171e-05
8.26445197740197e-05
7.09918086475589e-05
5.26997989450707e-05
9.09149963183101e-05
-4.76260060652958e-06
4.35954184885169e-05
5.8944961077257e-06
7.42512542808988e-05
2.48108708400749e-05
5.64055088001511e-05
4.23246112969885e-05
8.45205641793278e-05
0.000103278146042702
9.10903900740729e-05
4.34920189075186e-05
5.89682873524957e-05
2.25468715149578e-05
6.85948177705439e-05
2.07280152844495e-05
3.8523198653546e-05
5.34263934137641e-05
5.21075025556853e-05
8.07724096017193e-05
7.08823864277416e-05
2.81021243181028e-06
0.000105970092443509
9.33571863388324e-05
2.09942648198e-05
9.65883539511096e-05
0.000108774713232168
5.51140378590041e-05
5.52390575296729e-05
3.18051804053143e-05
7.02828444882119e-05
0.000107674623606742
1.31056960615498e-05
5.0300579441559e-05
6.62996771367908e-05
5.81702906600624e-05
4.37813014204348e-05
1.85660612446397e-05
0.000102168277778747
4.26164068930157e-05
6.59418338721463e-05
8.2614751494702e-05
8.82911007333838e-05
2.16868618440164e-05
4.9979078958617e-05
0.000148707008766324
0.000107079427034658
4.8524950958283e-05
4.66560453740267e-05
0.000140248274881231
2.57890131400068e-05
5.32139428956598e-05
7.11578512875026e-05
7.68865501732546e-05
1.9517562226608e-05
3.43635940876013e-05
-1.30198742333141e-05
2.1028474956994e-05
7.27254194716156e-05
0.000107817908099515
9.52623941819987e-05
0.000158443435597831
3.76133738007079e-05
4.29175973038676e-05
7.81078360270711e-05
5.46302671987572e-05
8.43025544367328e-05
4.38949665796976e-05
6.08507003572948e-05
6.4527593236734e-05
4.80956835828764e-05
7.85165904145115e-05
7.18993929820016e-05
1.88771017964013e-05
9.92228731288762e-05
9.40777536582538e-05
8.05746478086934e-05
8.81211419382346e-05
2.66836752131292e-05
8.17195072182979e-05
8.12301701657936e-05
3.44922672265488e-05
8.08032226530447e-05
7.41057761612385e-05
6.86087663675883e-05
0.000109473875434204
9.98136404469883e-05
6.96315407829111e-05
2.66496460036082e-05
6.27405472590156e-05
1.18195964819796e-05
8.97190461294387e-05
9.6924301893819e-05
6.80508552137137e-05
-4.17000754291263e-05
4.55655163569658e-05
7.85958728837301e-05
7.71300657306476e-05
8.10017172013432e-05
3.61833770899281e-05
5.13519403163225e-05
5.56940415593074e-05
5.22903593589541e-05
8.33747459649828e-05
6.67080367514587e-05
5.08624930281316e-05
3.17745181629774e-05
5.99852059686131e-05
0.000114289078605224
7.68985978093872e-05
-1.96357756943554e-06
5.34262891599749e-05
2.17631651036567e-05
1.20926156147735e-05
8.98957638418182e-05
4.54018069581402e-05
0.000117139596124045
8.26498129472368e-05
6.67373758915364e-05
-4.52894422917363e-06
5.73666755619367e-05
4.53723472389781e-05
5.19515763089137e-05
2.67664356202383e-05
6.3130354465215e-05
6.37051564659687e-05
5.23174447853979e-05
-3.54366220035183e-05
5.28371635634022e-05
6.67178494431183e-05
6.07155546513321e-05
8.35752167843869e-05
0.000100200804330554
4.6332424894378e-05
4.79541805568496e-07
0.000118127471590159
7.1237941280659e-06
5.95056965038011e-05
9.95417997093189e-05
6.35500764259237e-05
6.73693095347207e-05
-4.05492266520141e-05
-9.61801584059579e-07
6.66719385250926e-05
9.12260217892481e-06
6.48180244311673e-05
9.11405125101791e-06
2.8249050499079e-05
3.16310178282329e-05
0.000132537574220184
0.000101067204307482
6.95952382035705e-05
0.000112126595318165
0.000124150496719793
3.59902980192109e-05
0.000122346126430743
6.13750942651871e-05
-9.6771951951241e-06
6.16270650178457e-05
9.92990623536056e-05
7.3786985706681e-05
0.000116773611884
7.77934677707811e-05
4.65158703847509e-05
-1.75340572389237e-05
5.72553683423083e-05
0.000113509639332373
1.93973823862693e-05
4.01247661452925e-05
4.90880274901135e-05
0.000106014277089018
7.61536901432315e-05
-1.13010941732214e-05
8.21416347489295e-05
2.24511251203333e-05
3.46163645782889e-05
3.69130971048085e-05
1.76225047490873e-05
9.18056819823199e-05
2.77194618209279e-05
9.06227018287935e-05
0.000115498408415278
3.4904212735195e-05
-3.51544822799372e-05
4.48081969366295e-06
9.59578553816776e-05
4.57052545022562e-05
-2.95269824753772e-05
3.32333684033848e-05
1.14406228166247e-05
0.000111334045004719
2.94400213659357e-05
2.51083303572473e-05
5.07566566245731e-05
5.83019326772605e-05
3.99639217721123e-05
4.08095886651394e-05
7.19371978488473e-05
5.93673441703317e-05
5.59421993508507e-05
5.31944039003173e-05
9.44088557739074e-05
5.13793403838662e-05
3.76010848516264e-05
8.63920903750354e-05
6.83860123368923e-05
7.8951192049201e-05
3.54402626760977e-06
7.76445126208778e-05
-8.5577724367684e-06
6.83754221493653e-05
8.85803847481471e-05
3.54919590722973e-05
9.09364257180358e-05
9.87203806040219e-06
2.81225415853987e-05
4.87321206932093e-05
8.22699830699172e-05
9.23240637413288e-05
2.87647085218574e-05
8.20217153453548e-05
4.20572191673999e-05
3.07241159889858e-05
0.00010757751118609
6.52668723249365e-05
6.98908356339345e-05
8.25839409397738e-05
8.76343814542832e-05
2.11412530093104e-05
3.56385040215909e-05
3.70453380144038e-05
2.53723530288946e-05
7.21022372245302e-05
7.95762478948917e-05
3.61368394590648e-05
9.56593562316693e-05
6.83970060481533e-05
4.38240367652756e-05
0.0001079634063894
8.27245148891053e-05
3.55040187330706e-05
-1.25368744687205e-06
1.64361453602319e-05
7.53590302514454e-05
5.67783896927497e-05
5.21049964061558e-05
-3.96362507543219e-06
8.49950458199956e-06
7.29147478152305e-05
0.000103637207698242
6.04566053804749e-05
7.64207756330447e-05
4.10181157063251e-05
0.000105473104865701
0.000122621720881763
2.9937207635394e-05
6.64750518861265e-05
1.29853535314452e-05
5.52872684085542e-05
5.00960963976365e-05
5.26284970242018e-05
2.85158248047509e-05
3.66606812395667e-05
7.67946705308321e-05
4.07159545207045e-05
6.22132498052e-05
3.92256709600554e-05
6.9679788848873e-05
9.67381096827936e-05
8.0297393778021e-05
2.32282744962219e-05
4.58002867807829e-05
5.47237074131366e-05
0.000111451727238001
0.000115677600224947
2.72570611008911e-05
3.28930296518083e-05
3.88052401445905e-05
0.000111662367721365
7.11379432359194e-05
2.69059108300106e-05
3.646965515876e-05
0.000106370775538746
2.78182419010738e-05
5.85813777046413e-05
3.39033581202621e-05
1.5053511608612e-05
3.39611375149527e-05
4.17768987016556e-05
9.43248385141479e-05
0.000100970278771024
4.91813389290499e-05
0.000119723133257508
-1.4838026257823e-05
6.12924940987329e-05
0.000111709974190554
4.00148996814985e-05
5.82851119860468e-05
9.78975990887811e-05
6.48170889952848e-06
4.77648284756824e-05
8.30821204972934e-05
4.25863532178537e-05
2.33577174890276e-05
7.68935443094369e-05
0.000120220996215365
0.000100359515787011
0.000115453463737599
4.24698311904519e-05
4.22096672218063e-05
8.84769318835009e-05
2.87853411243676e-05
3.46094433178423e-05
3.17911487561762e-05
5.24866366415446e-05
-1.45288905262322e-05
9.23072926547425e-05
2.62478199582462e-06
4.588156351361e-05
7.92531889727237e-05
6.38917180193493e-05
5.54663562971842e-05
6.488352586009e-05
5.44866011159828e-05
9.3479681006743e-05
9.43374770275428e-05
4.35084775243462e-05
7.8338402495921e-05
7.815213353491e-05
4.68899321133227e-05
8.09993137645097e-05
6.96968140054165e-05
9.96135259328767e-06
7.18321552063074e-05
4.91947232995928e-05
9.52044512741046e-05
6.25493112841152e-05
6.31929179974578e-05
4.44134755063168e-05
7.17220557715406e-05
4.26694067793187e-05
1.51895076839857e-05
4.4054149363498e-05
0.000121010700042922
3.82140750587988e-05
4.11572891834425e-05
5.6825764126195e-05
2.12537870266741e-05
3.9382791235506e-05
5.79846064381536e-05
0.000142007880880458
3.56309444468597e-05
3.54688250251462e-05
1.44914025560768e-06
0.000129061249332836
7.32264323600222e-05
3.15057920446419e-05
4.24695886580519e-05
0.000116159484722894
6.69151162643839e-05
5.28773380497298e-05
3.16007452613536e-05
3.75409494839246e-05
5.37890456824065e-05
5.37495319034527e-05
8.00798423000817e-05
5.20301902030015e-05
7.32365828309147e-05
3.15631188131289e-05
0.000115327563377003
3.33203411566464e-05
5.01477066880893e-05
7.54365514068516e-05
3.86221071109711e-05
4.98851411916238e-05
0.000109960281956005
-2.79293606715468e-06
5.31458908426076e-05
5.39092739653834e-05
8.87524500124991e-05
6.50471226803325e-05
7.47715906105127e-05
6.8251952249321e-05
5.90559755939119e-05
8.82413987882977e-05
7.8793126011237e-05
4.19056434460592e-05
4.65254875807533e-05
0.000103784000166271
6.83847411461132e-05
6.78856904627882e-05
7.27948312258441e-05
4.57264012411081e-05
5.80936956149734e-05
6.16716567710238e-05
9.68545318083609e-05
0.000108360258315646
3.61935923184689e-05
7.37769401585713e-05
6.96937704662389e-05
5.84798237060985e-05
4.1610046121407e-05
7.71378906880018e-05
6.04744805368491e-05
7.47071300629007e-05
4.19204332147734e-05
7.99799239073181e-05
6.57466510474679e-05
5.065388291086e-05
4.81675939819406e-05
7.46732837140097e-05
0.000101238220979872
5.5234968749812e-05
2.1610626213113e-05
5.3071220120742e-05
5.64079457657478e-05
2.76114708058596e-05
5.86257008689085e-05
7.5540763542919e-05
5.88801374006161e-05
6.91827820974917e-05
4.93777614899747e-05
8.64420487300037e-05
4.29159124285429e-05
5.86637824429662e-05
8.13548696977276e-05
4.95300504493215e-05
5.41521130004972e-05
0.0001215883703545
7.60115309260876e-05
3.05315175696383e-05
5.26283365194957e-05
6.95307516857309e-05
2.09348735598024e-05
4.02370007378455e-05
7.65228516159066e-05
9.72470826485654e-05
5.54674156168931e-05
8.0927227899902e-05
9.50072375833018e-05
2.34391948881056e-05
5.71265080347669e-05
3.87378659573616e-05
5.49536251295322e-05
8.24340873233365e-05
0.000102036805012824
4.54602865164404e-05
2.64713291817054e-05
6.91637675863498e-05
7.71845370292849e-05
3.8768868918052e-05
6.55733665847105e-05
5.78886538406056e-05
9.33144687212435e-05
4.95857025631729e-06
7.47541300809565e-05
0.000133667591318322
-3.14462105245241e-05
2.23187880885856e-05
4.47164786323166e-05
0.000111432325938421
3.57283923251661e-05
9.99352408744615e-05
6.98902147138526e-05
9.03812705615184e-05
7.62933400578484e-05
8.24008615578875e-05
5.13213858785839e-05
1.10390758224894e-05
4.98705430237044e-05
-1.42527084699141e-05
2.48719827432877e-05
5.60959027652927e-07
7.81269159088029e-05
9.07781669782334e-05
4.11946715342393e-05
8.50823420888257e-06
1.0895418817671e-05
6.08764057223246e-05
7.29332083067102e-05
5.9060352100464e-05
0.000110216379711745
7.05028168551816e-05
9.49389079411774e-05
5.05649855528213e-05
7.83488610192185e-05
9.83178482141251e-05
7.74156632280577e-05
6.62395135166043e-05
7.33218014182514e-05
6.36263922891406e-05
5.1620496314857e-05
1.05335853223825e-06
7.38774860740967e-05
0.00012283295820183
0.000123775477270671
9.91812146375714e-05
2.09092299262298e-05
6.52132621825524e-05
1.56685592385591e-05
3.51264525155874e-05
4.36953748002611e-05
0.00011447703619189
3.18547457742787e-05
8.71028308244911e-05
2.79287422123674e-05
6.29171658331223e-05
4.87175019973093e-05
1.08791210225806e-05
6.40575623814557e-05
-2.49820345267563e-06
1.91224719822258e-05
5.80449239239017e-05
9.21898910073048e-05
7.51567417481337e-05
5.88314168831927e-05
7.06799756865924e-05
7.39203849644557e-05
3.49280217009657e-05
4.26857516658341e-05
6.67238618033949e-05
8.49213215109706e-05
7.16499319643193e-05
2.21209747565047e-05
5.09426040943536e-05
6.92252688647299e-05
4.33460667541854e-06
6.61102277354177e-05
3.30593851713227e-05
5.55094586508092e-05
8.44397824910767e-05
7.52777297753578e-05
8.5114930217126e-05
9.87414210798461e-05
8.32670522240514e-05
0.000116566071450833
5.75169112940553e-05
3.14727525684695e-05
6.94233800323506e-05
2.01862808346138e-05
6.95108214620559e-05
3.95265533999679e-05
-1.71106198368599e-05
1.8992786471897e-05
3.2157614899268e-05
6.14779272901994e-05
4.52424587522674e-05
4.85170363199713e-05
7.97505719554954e-05
6.33100062623027e-05
6.14245352102159e-05
3.75411379711566e-05
4.9239335451466e-05
8.14320536235143e-05
6.32596825440581e-05
3.11786373737876e-05
3.09560284602897e-05
1.52357953928386e-05
7.55421435840582e-05
3.35361288837589e-05
1.29775243598535e-06
2.39514823290953e-05
5.55615421337081e-05
2.5651934758722e-05
8.90960880636766e-05
5.98447154422871e-05
6.72416145107687e-05
3.33202990924292e-05
4.26710920829071e-05
9.61302255057328e-05
4.85959051607485e-05
5.4710056654445e-05
0.000104290649946352
4.82972703913446e-05
4.64795016461065e-05
4.11378401138663e-05
9.54552941000297e-05
9.16813420958633e-05
6.12528090776247e-05
0.000111478886143147
0.000128451919332713
0.000110128522712281
4.57251277307793e-05
3.36669987337584e-05
4.89171589024834e-05
5.62855214165299e-06
2.22794646648022e-05
5.31388770583019e-05
3.06135465264842e-05
7.71871029823726e-05
6.2540029966981e-05
2.86843177898311e-05
2.66577019369026e-05
6.93345113443785e-05
3.55804616010248e-05
7.49236441924616e-05
2.71772485284322e-05
5.75253225283767e-05
0.000101250561815338
3.02800099366851e-05
0.000115878393174068
9.19659501399217e-05
2.6392257599964e-05
9.75937882273937e-05
5.84001342647731e-05
3.57549065548283e-05
4.27470777118787e-05
4.49338148093752e-05
3.45617025926798e-05
2.79674621609128e-05
3.12983259765442e-05
0.000103552450698564
3.83649959787878e-05
6.37392413918199e-05
2.76865318647817e-05
8.13230266492288e-05
5.49563716439736e-05
2.85014486146e-05
8.65728610828282e-05
8.80748967630725e-05
6.53577458558094e-05
3.37271341787516e-05
8.2603768586176e-05
9.13430077669471e-05
7.82989391258912e-05
6.26410661152879e-05
7.73909277542623e-05
7.62454435499438e-05
8.90599121288691e-05
4.77741658448254e-05
4.6268789785524e-05
6.83497297393494e-05
4.44537819780589e-05
3.90046676619439e-05
7.11874020402543e-05
6.14210587994712e-05
6.14788602517694e-05
5.73602373150484e-05
3.78050320099556e-05
7.50801038962375e-05
3.85594268954133e-05
3.10995373766423e-05
7.55493295047875e-05
7.91156578526128e-05
4.55539383549711e-05
1.45068153743478e-05
0.000103974763025074
7.72150533103565e-05
0.000119453220219588
8.59796667577621e-05
7.78622149336293e-05
3.49512339251033e-05
6.59864064023841e-05
5.6541897946248e-05
4.21773650723263e-05
9.5864619451425e-06
5.87355196367083e-05
1.77870044634139e-05
9.1170911248757e-05
0.000112207143603751
3.56153725125129e-05
1.75857636261992e-05
9.00941478470749e-05
3.90728998841835e-05
3.44762648185022e-05
6.23600315680811e-05
0.000109601259197314
1.33211309526907e-05
1.89598978864547e-05
7.0300664703854e-05
6.78465649980879e-05
6.02918992707673e-05
4.10573254644753e-05
5.79790313130439e-05
8.09814499084626e-05
3.0348128514578e-05
4.95555230065314e-05
3.21034091325307e-05
3.96541898166654e-06
6.23073483796268e-05
-2.56798433510374e-05
6.08775969922697e-05
4.42752141062396e-05
5.63903139537676e-05
5.1988846184335e-05
6.92551518129583e-05
6.73976088251639e-05
7.94138835933886e-05
5.59725563124148e-05
2.01200877857569e-05
1.15562358333844e-05
-1.55313673133345e-05
1.79252651077991e-05
0.000101865432141114
4.97086759993367e-05
4.20130873330967e-05
5.4380946342255e-05
8.05796005919202e-05
5.28218485741139e-05
8.42924737365757e-05
5.085898471571e-05
8.15060787222879e-05
-2.93536983943047e-05
5.16021977513051e-05
7.6992819448816e-05
3.22260453473176e-05
8.46255088121555e-05
5.00435360387645e-05
3.47145038648151e-05
2.35124971189164e-05
0.000100759774084393
9.74918836151819e-05
3.62539357537491e-05
3.47474529125666e-05
3.31000549691684e-05
8.86040563793489e-05
1.1147408891816e-05
9.06161844448947e-05
2.66137617143271e-05
4.48146336389503e-05
9.13767668353806e-05
8.25523354468754e-05
6.22938417912358e-05
0.000125619423867898
5.14401306068329e-05
5.969315600721e-05
3.03675091371404e-05
1.67971625769547e-05
8.75106226274653e-05
-1.92943018489056e-06
5.27462846088753e-05
3.85273827185819e-05
1.61537305480508e-05
5.0430139588496e-05
1.63484262284717e-05
1.69168599294945e-05
0.000109225841336368
3.87189254442205e-05
8.43051687042957e-05
1.44828855268487e-05
8.26346659590549e-05
4.99854469027508e-05
4.3984442459796e-05
3.34703279787112e-05
6.37866973023521e-05
7.53784544546419e-05
7.20279517196059e-05
1.10293208209632e-05
0.000103855574543019
2.46885382393558e-05
8.526498514174e-05
8.23482795371888e-05
0.000105593210625302
5.8000079572842e-05
8.24722604433479e-05
4.02603173563713e-05
0.000149829630134552
5.93962290548124e-05
9.21361296506322e-05
5.92565708722605e-05
8.97794763686683e-05
2.85448849574135e-05
5.72585385972133e-05
6.2076297963464e-05
-7.04845702095768e-06
4.10122402914407e-05
0.000101154210419495
7.69278050091632e-05
0.0001008872044462
4.04999641883859e-05
0.000148249361977662
9.59474574501592e-05
7.76098123130502e-05
4.15842148782765e-05
4.27480481590276e-05
8.41384566707783e-05
4.2366546503675e-05
6.34802833315699e-05
4.15556499764524e-06
8.73732123559439e-05
1.50798354735482e-05
5.03289679934289e-05
8.10074051932604e-05
8.07656759234841e-06
7.58208152254301e-05
0.000117488415393003
3.90679988557843e-05
6.65611548577319e-05
7.3748356916273e-05
4.97568853859242e-05
4.04791215172469e-05
4.93422108953095e-05
6.17310777413045e-05
4.24840075920149e-05
7.82281440514843e-05
4.27594566101231e-05
9.04853584583473e-05
-1.00483005495561e-05
6.20758823726815e-05
4.32009390728249e-05
2.85838749784806e-05
7.28733923197469e-05
4.04093387497382e-05
8.81822603204812e-05
0.000117229365691387
1.82987863733076e-05
3.04184261919795e-05
1.8999685007485e-05
6.2768017522605e-05
5.42894532449947e-05
3.71837307282132e-05
8.02618815474231e-05
4.31567486126125e-05
8.17108778690839e-05
5.52176973834831e-05
2.88780961859223e-06
9.00204489384136e-05
6.72182715391304e-05
2.03868785199131e-05
9.17679576657321e-05
3.1991161372844e-05
0.000115138066269591
5.06319284085473e-05
7.54377871249362e-05
6.0035566991992e-05
7.76924865420345e-05
0.000116544771720264
4.90375734133113e-05
2.80528725815669e-05
9.99749197415532e-05
3.95555464090795e-05
7.6745896021411e-05
6.03489207343829e-05
4.76109312346419e-05
6.70773060583983e-05
5.40722572366352e-05
2.46878409436222e-05
1.90782881600506e-05
5.32806357964802e-05
8.76329297259307e-05
6.97680184223663e-05
9.00499967262578e-05
8.51775594605032e-05
6.60162905839297e-05
4.29074008208302e-05
7.19987333527258e-05
3.65363356071902e-05
2.24657306272371e-05
7.13414241566687e-05
3.01973802169654e-05
0.000117632971374806
7.93122475622543e-05
3.97112907437237e-06
6.1446376394682e-05
5.46055777586146e-05
7.3360978262571e-05
6.5219716892507e-05
9.15509050938129e-05
8.11999704114461e-05
2.10647838738386e-05
7.41682480124017e-05
3.96368028951768e-05
0.000135747727011614
3.71037046148692e-06
3.13239942491035e-05
-1.36590581875049e-05
1.20529929459303e-05
6.31746383952185e-05
4.43978676081445e-05
-2.71825923084059e-06
4.00215285095197e-05
2.56849741903892e-05
6.21157872412032e-05
6.59034468978198e-05
2.84489998351885e-05
7.66457861029002e-05
7.3872466694488e-05
9.35713303325747e-05
0.000102804082197249
2.14548925238073e-05
2.28538614201272e-05
5.75690336702075e-05
2.57042972514004e-05
8.51808778268489e-05
3.89992906801973e-05
1.20196648722559e-05
2.21240707799129e-05
8.92494196690314e-05
-7.33910142469952e-06
9.99530375653019e-05
2.81168091623254e-05
4.15210817080415e-05
4.96950880278936e-06
2.08000258606381e-05
2.96364663522986e-05
7.03621381945598e-05
1.19472849354275e-05
6.95863859821943e-05
5.06657109999331e-05
7.02423963516273e-05
9.43959503019579e-05
5.0505049922084e-05
9.21800632696312e-05
9.95871776518923e-05
1.85906896710417e-05
4.98959953189565e-05
0.000104481162081
4.24463402353387e-05
0.000100413284099738
4.3356071823268e-05
1.47016470569299e-05
6.80508940581385e-05
-2.58175369781492e-06
3.08737594640784e-05
5.60217073259032e-05
0.00012084945049671
2.94393411733422e-05
4.23734860573394e-05
4.14713364544068e-05
6.01592583825739e-05
5.3619611046763e-05
5.7424621406663e-05
7.07692747385274e-05
4.45173901897431e-05
6.51282907845394e-05
2.00250100725746e-05
1.82366023507912e-05
3.90669835447003e-05
2.28853293661395e-05
6.66171801805459e-05
1.17489244493294e-05
2.9185795287863e-05
9.4698314372212e-05
6.90274170441919e-05
9.56123198225838e-05
3.88420805123038e-05
6.29428629141069e-05
7.94885944843414e-05
4.92818524004182e-05
9.21188719649861e-05
3.73816933219922e-05
4.82995036874826e-05
0.000142100261229715
-8.99966531959163e-07
7.32780823176634e-05
6.59462913796951e-05
5.92714624912709e-05
5.53130740621431e-05
4.53807347698303e-05
7.23471472702366e-05
5.01941052369844e-05
6.81793347835672e-05
8.53974063949824e-05
1.45230540275842e-05
0.000117960274402452
0.000100697400506834
3.77657124572496e-05
4.242619222449e-05
8.37879996261744e-05
8.23317877334099e-05
2.97823765936928e-05
5.42758846458956e-05
6.69990719929192e-05
2.97709003892294e-05
4.22063478134084e-05
8.52237886619656e-05
9.80955772936581e-05
5.12562297390034e-05
0.000106285972006068
0.000112563831881434
5.59707002947807e-05
6.53748067923176e-05
3.81883272061032e-05
7.27762733318254e-05
5.29204341061136e-05
8.11439015003246e-06
7.60248960433545e-05
2.43867249485908e-05
1.72351518946806e-05
5.85391853414125e-05
4.52691694980181e-05
0.000107631690381407
2.10792483469522e-05
4.98459058515474e-05
2.66809684444705e-05
5.20799216096087e-05
-9.92748483224509e-06
2.94477520096111e-05
5.07151430683659e-05
3.64024506795335e-05
9.61171106905978e-06
3.65887499061878e-05
0.000134560081432525
4.52448750690848e-05
5.52234030273687e-05
4.61363403014836e-05
9.91135059650609e-05
3.90063324680597e-05
8.42444061519604e-05
7.0474492362913e-06
0.000119576384485086
9.20909609268357e-06
2.73893963767933e-05
0.000120751611513269
8.02781112485369e-05
7.36908865025802e-05
6.24861509199295e-05
3.28983390414654e-05
6.59774773241143e-05
8.1828148620356e-05
2.50298258960555e-05
9.21769510934945e-05
8.39909127381212e-05
-1.12602590013895e-05
1.73408020250048e-05
6.8320735332048e-05
-6.36695358381415e-06
5.66188516809996e-05
9.19342704040269e-05
9.73924522466383e-06
0.000138179063620712
2.8671543011301e-05
5.06467714304987e-05
9.85945236504008e-05
5.75610863093619e-05
2.8397864636596e-05
6.97874892921559e-05
4.8616715247981e-05
7.05542427890776e-06
0.000106759556508782
8.11551876684864e-05
8.13542375711515e-05
6.66439312201481e-05
7.89193664096121e-05
2.65934232956071e-05
2.30613263538289e-05
5.06505356201164e-05
6.45811280164678e-05
7.19647392772504e-05
9.11112319856701e-05
0.000100535791566166
8.63720337496015e-05
2.69165412995553e-05
6.26239589041528e-05
6.31704543895732e-05
1.08178602369797e-05
6.83842994655747e-05
2.716010201452e-05
4.90046173419925e-05
8.06092107342664e-05
8.06664001407244e-05
4.78035217152808e-05
9.29961898230585e-05
8.0990730781172e-05
9.15162833433489e-06
8.51191988458521e-05
7.59382351453578e-05
4.44774580349112e-05
7.67310130679812e-05
7.81992634938994e-05
3.82823973099508e-05
4.58854969558706e-05
7.5316426425535e-05
3.62916613989101e-05
7.58896162651251e-05
9.68723795781928e-05
7.38851924624618e-05
2.26407531702995e-05
4.09113256256016e-05
-7.77430386657259e-06
0.000101913076435691
0.000130579255884176
4.49866942946856e-05
6.92272793493734e-05
3.28138688267596e-05
7.15656980785193e-05
6.57636764213054e-05
0.00010096538354801
8.65881912832132e-05
7.48115251514212e-05
6.92745364151299e-05
5.02409698080598e-05
4.19089379654491e-05
3.45570621083167e-05
6.39206059730908e-05
0.000133522258393027
4.7676276646533e-05
4.13259182325033e-05
6.05146574277097e-05
6.41851588636961e-05
3.34716125697442e-05
5.85564297092678e-05
2.17278724340341e-05
3.85065291379034e-05
8.15526779020076e-05
7.86360574301701e-05
4.03530448432192e-05
9.28747569812195e-05
2.31210309423495e-05
7.72264143543728e-05
5.85685424129701e-05
8.01399745187132e-05
3.54702878812047e-05
2.49033884614709e-05
6.95730242392245e-05
7.39137248909253e-05
8.45491066598741e-05
4.70831516778914e-05
4.59523631649998e-05
5.26908171089227e-05
8.381189867532e-05
0.000102271117812284
2.2940485485524e-05
-9.31531954021111e-06
8.01223925110181e-05
0.00010652070274174
9.9797947111204e-05
7.76816076343734e-05
7.29056631120002e-05
8.07063469409382e-05
2.08551951213781e-05
7.42217473034133e-05
5.77020947444255e-05
2.72419905870717e-05
4.29932856210275e-05
3.3844309721646e-05
4.84210895384703e-05
4.64843224743685e-05
4.59870003546283e-05
3.93332490832525e-05
-2.13561855591283e-05
8.77968225451206e-05
2.91695315612752e-05
-1.18089643852729e-05
2.1538758146615e-05
8.4382537356122e-05
9.67883891499921e-05
2.90575951038751e-05
0.000113083357709444
9.67649771765292e-05
-4.2335505278307e-06
4.23960626847128e-05
6.17992681260186e-05
4.98092347520958e-05
4.7182859735944e-05
7.33590338683956e-05
8.7365608296517e-05
8.46791245376214e-05
6.83625373393899e-05
4.87034264739744e-05
4.58562085434089e-05
5.52113224152774e-05
3.05956455260195e-05
2.31355383679079e-05
4.60751583114665e-05
4.88906033947797e-05
2.59385701299156e-06
7.25337638341482e-05
2.76609042149175e-05
0.000136137849983015
4.35145510530047e-05
6.4776987782812e-05
6.64760791359167e-05
0.00013390652158256
-3.70333207361291e-05
7.41600219464837e-05
8.69049720358898e-05
5.02955753179409e-05
6.75586619408045e-05
3.1890138299528e-05
8.4986984408595e-05
4.8054741037263e-05
4.93773341764585e-05
-1.73276708384637e-05
1.15692146514995e-05
-1.58781932680986e-07
2.60666250377098e-05
0.000106385108054374
6.9185892872566e-05
5.47422780278275e-05
8.07807316929663e-05
8.47062980989405e-05
5.57612596577871e-05
8.78021922950561e-05
8.7353136421583e-05
4.1399423963488e-05
0.000107177470939089
8.67959237388403e-05
4.66385798132218e-05
3.90211402978798e-05
0.000100509785909313
8.70881231864482e-05
7.69356497226668e-05
4.2203475974595e-05
6.74270535510362e-05
6.0159672649981e-05
4.95620051327702e-05
2.42142861520342e-05
4.77993816915464e-05
7.84461777935182e-05
-7.18956010292273e-06
2.0067180464987e-05
8.84564270350745e-05
8.86508616116441e-05
2.49429868293449e-05
4.62077355544705e-05
6.70637156713398e-05
9.9409183405982e-05
0.000116531046388465
8.47790833596264e-05
6.36876659827631e-05
5.69040442113067e-05
0.000132052345254715
6.04426771644604e-05
2.65045826651032e-05
0.000125498378225818
6.35155037106012e-05
0.000138980396829575
8.83666733009691e-05
0.000110566247164927
4.52677426173343e-05
6.16101719103922e-05
1.0708782595379e-05
8.71479657458887e-05
2.29252476073309e-05
5.95739824401726e-05
1.0058232808522e-05
1.94271268003252e-05
0.000104627139479588
3.0053254806615e-05
5.82957391115606e-05
2.84956467073012e-05
4.05137775468008e-05
3.55815597621782e-05
5.16686167838476e-05
0.000110311391936688
-2.38759933465768e-05
4.83775950499175e-05
4.15632717737758e-06
4.96803232628723e-05
8.54246568290457e-05
6.59512178456207e-05
-3.85133882599288e-05
2.44128126127839e-05
6.5963554772435e-05
0.00010727294944892
4.18356519649312e-05
0.00012432957656906
7.45347523408135e-05
0.000117254047864067
4.48733604491337e-05
6.02586254814499e-05
4.50712024842368e-05
4.90135718370847e-05
6.20685099449736e-05
9.02000918228955e-05
0.000105548894788932
5.74492787338344e-05
9.70725910279429e-07
4.08719511867389e-05
8.10052931262249e-05
4.75469372794736e-05
2.63235928330725e-05
-1.98400042576608e-05
0.000100720317867901
3.89877437017235e-05
0.000107038020339819
9.30567417791885e-05
-3.420968988446e-06
7.22554897850268e-05
5.21999346402908e-05
8.37665305665589e-05
2.01885863891076e-05
4.87763331096703e-05
8.72020026600946e-05
5.28437368862498e-05
6.88804692511226e-05
3.61528055171738e-05
3.68569870497993e-05
-5.64714557659531e-06
5.85448643434692e-05
7.6505533789629e-05
9.31829418393847e-05
7.64862310852708e-05
3.4665859604091e-05
6.24687389052552e-05
6.87033892223189e-05
7.86168886034997e-05
4.44286803666585e-05
6.18977765137009e-05
-9.92278738464365e-06
9.84664910071645e-05
3.70578620278945e-05
-3.76804782253423e-05
3.70276194592575e-05
4.23533252271484e-05
2.9059579040116e-05
5.20956588461491e-05
-1.28593880101082e-05
6.53727206072698e-05
8.47566526443711e-05
3.76512146198456e-05
4.49733993498594e-05
1.83303694761759e-05
7.46558417128973e-05
4.97504752321631e-05
6.78856249923052e-05
9.88051922618138e-05
5.4540662162324e-05
7.56237402155688e-05
7.80837627664304e-05
9.67956601160735e-05
7.73716114662361e-05
0.000104351914755169
5.4672045230033e-05
6.14690042217355e-05
5.30683155019192e-05
9.96859902092932e-05
9.88309117238916e-05
2.78814150473314e-05
6.74298226765285e-05
8.58781299110533e-05
5.47003322342837e-05
0.000122538074510392
6.67379930453483e-05
7.72425904220879e-05
9.53708015699876e-05
-3.7925132116227e-06
9.38818397625468e-05
5.44035582798182e-05
4.20018535270322e-05
4.46374114468085e-05
4.32305316111788e-05
0.000139360779735403
5.43947525632367e-05
3.40961875543091e-05
1.60009735920652e-05
4.19747737518651e-05
3.3655085310023e-05
8.78642569832194e-05
5.30355987684117e-05
2.75973929686532e-05
1.24925980475104e-05
2.95368998313961e-05
4.32458723711193e-05
2.15363572963535e-05
3.58446914104754e-05
-2.11762240198885e-05
6.91845466651294e-05
2.96799191413057e-05
-1.48849367342154e-05
5.48200811727385e-05
2.84546040533626e-05
2.17956444832273e-05
5.99501327843155e-05
9.50876968672618e-05
4.32793861198664e-05
5.10544638424867e-05
5.95777511311139e-05
0.000105322571183504
5.8574925112358e-05
7.37508322299656e-05
8.73596653546657e-05
7.70404512774752e-05
0.00010730706447761
8.08013005880123e-05
6.03214452047952e-05
8.47854178269401e-05
8.00884774677391e-05
4.35600169661505e-05
0.00013054193127619
2.55523488101493e-05
5.03931796083465e-05
5.4254501695443e-05
5.50246516026446e-05
7.90553993018078e-05
-5.20635806545849e-07
2.1949926221357e-05
2.3366258951553e-05
9.39766733442665e-05
6.37831556733473e-05
6.8390121451423e-05
4.39856081597105e-05
6.79766879677851e-05
-2.95292165752154e-05
7.56002567610857e-05
2.86485554237392e-05
-1.37379162666236e-06
0.00011598427483891
7.33433952465094e-06
5.28494593621929e-05
8.2427984753393e-05
4.00150957523716e-05
6.93692717038433e-05
1.97624511669964e-05
6.96458362517074e-05
5.31050261881266e-05
6.32054308396901e-05
7.23973446436156e-05
6.8575876905154e-05
7.81919835554142e-05
5.23855270417931e-05
0.000113665114253257
3.80633701578646e-05
3.51626461973368e-06
7.19835075326973e-05
5.14325777374359e-05
5.61632946113937e-05
9.33344126349562e-05
0.000107882458453554
8.16317174183757e-05
3.0852700010961e-05
5.96849176502412e-05
6.28395390796371e-05
0.000162978099217478
4.26150158750053e-05
4.87319681074245e-05
5.97992648094388e-05
4.80426566581156e-05
3.84570335250625e-05
8.73810654149379e-05
6.60210440366013e-05
-3.75319014594116e-05
8.06958968671857e-05
8.8894684297414e-05
3.90945314429563e-05
4.1957397426998e-05
6.00275642482365e-05
2.66586258453519e-05
5.27636714612909e-06
9.31754950605999e-07
-2.73839983045842e-05
9.78849597717405e-05
6.43680331849827e-05
3.6982524275622e-05
9.96162408256333e-05
6.69837621087687e-05
4.14628612981739e-05
-2.34824496752998e-06
2.65257133322598e-05
7.74941734619036e-05
1.31177102444809e-05
1.65694276726532e-07
4.49925294350194e-05
5.97353471244273e-05
-6.45742301109049e-06
9.77374672528565e-05
4.19187654790383e-05
4.02329382644747e-05
4.47038808078926e-05
-2.03417135798305e-06
3.84550763275047e-05
5.22513935465416e-05
5.76522866163956e-05
9.80732946610122e-05
2.30566369149371e-05
5.16798987853109e-05
8.68155680574897e-05
9.85215216818221e-05
7.90837642026818e-05
5.33181147013962e-05
5.34635217318898e-05
7.0617604434554e-05
2.11287959582898e-05
4.24960165863288e-05
6.31914750242146e-05
4.47130811001409e-05
4.85331901776109e-05
6.06339379293572e-05
8.93298698854383e-05
7.67452390269551e-05
8.68872615056587e-05
7.68140655941893e-05
-1.90950238738758e-05
5.85191678741766e-05
4.97564799394446e-05
3.14877187911306e-05
7.54097481230377e-05
7.56214724037002e-05
2.27768915998289e-05
6.73972523377481e-05
7.09574371549379e-05
3.98679986984828e-05
3.53918732763362e-05
7.10468123901364e-05
4.36454192964577e-05
5.92871475484498e-05
4.93478016599936e-05
2.12447416072332e-05
7.63143937138952e-05
6.19061270968474e-05
4.84671109670432e-05
6.44379064346886e-05
1.77694732009924e-05
9.79576166389367e-05
9.29132846729287e-05
5.53628152666434e-05
8.93142268979039e-05
0.000135904104045113
1.96459892974853e-05
9.87007777518057e-05
6.30468397087276e-05
-3.0578006449065e-05
5.61986799297762e-05
5.98620593519262e-05
7.52528270200039e-05
9.48034101084445e-05
6.97542232015276e-05
3.94627338222401e-05
4.91020891793613e-06
8.17408710393375e-05
8.72074569847426e-05
6.00975845015873e-05
6.36313306169219e-05
5.61670723655999e-05
-1.05506891626037e-05
9.94501548147169e-05
6.55690699978898e-06
7.64727843004922e-05
3.95718397298804e-05
4.66811845349054e-05
6.09190470501871e-05
5.96907115562558e-05
7.77144913953853e-05
8.36256916898151e-05
-1.55896190995229e-05
5.37740295105468e-05
2.73683767726534e-05
2.42378984040584e-05
3.49702227192367e-05
9.42178864571376e-05
1.7871216309233e-05
7.8035523526728e-05
6.27460231285764e-05
5.2700607945712e-05
9.2149538606336e-05
7.20482506265094e-05
1.11453757587783e-05
6.26146796114885e-05
7.85464604449835e-05
5.43291685112532e-05
-1.30145945035764e-05
8.11981575233465e-05
5.66388034082783e-05
6.6937005491237e-05
8.01487011118459e-05
0.000139905298213945
6.38644948229235e-05
6.22145763409745e-05
4.05705180213279e-05
2.94386597606346e-05
7.05075444347202e-05
8.86199221420586e-05
2.49525324052816e-05
3.2420764822055e-05
9.84483719046683e-06
0.00013286549227701
7.72431160773125e-05
2.85400027860732e-05
5.42631380393715e-05
4.09778013553929e-05
5.8622144815938e-05
9.55540868944845e-05
3.42723922753197e-05
7.09556117893843e-05
3.74482288933892e-05
5.71310687500419e-05
3.2221421932159e-05
4.53801426633572e-05
5.8234960763744e-05
5.39856911859275e-05
7.81920600582715e-05
3.38425811537302e-05
6.22596893282899e-05
8.65801918468491e-05
7.48337250507406e-05
-2.34087778496496e-05
7.47952926210925e-05
3.68764605876697e-05
9.53593257764157e-05
3.52243431171574e-05
3.18456095764111e-05
-1.0084896897673e-05
5.9181110629386e-05
2.92367532385827e-05
6.08218796242966e-05
7.35511231116308e-05
6.21034786935357e-05
3.33989815336517e-05
3.55603490372432e-05
1.36347234429072e-05
7.53853162697347e-05
2.25947326345225e-05
0.000104019112275548
9.88834469652735e-05
0.000106464269955723
8.36376536956478e-05
5.04746533156929e-05
0.000123109064416088
6.13485478109213e-05
0.000100554984011264
0.000105845534799101
5.44794508498407e-05
7.40904401627782e-05
7.42053414763557e-05
9.34779777080696e-05
9.13683716842964e-05
5.59363650895543e-06
6.55559137221757e-05
2.1356538092788e-05
5.30531458686533e-05
8.41562605499252e-05
7.9286067853397e-05
1.50417207312019e-05
-2.72549953761374e-05
1.41409932017864e-05
7.8331038286026e-05
3.52923394238282e-05
1.44470309265779e-05
6.01262166313053e-05
2.18895438749089e-05
5.66067434169124e-05
7.58848912249473e-05
3.64471947181506e-05
6.43088775429908e-05
5.1630151806749e-05
2.75215808653328e-05
6.33624458240993e-05
6.0071630311738e-05
4.6176070267215e-05
1.24275235632233e-05
9.69874027359177e-05
8.91725464376543e-05
3.02899000902938e-05
3.82737454761619e-05
3.67813002554158e-05
5.295411466992e-05
2.11616080113802e-05
5.07395864914669e-05
6.21458851563789e-05
4.51665511994162e-05
7.90984297053227e-05
6.86819811068308e-05
4.22487141330968e-05
6.69181291636136e-05
4.25202462237723e-05
6.47231763450078e-05
1.29497866825706e-05
7.91964385247298e-05
6.70564699220384e-05
5.23591293305418e-05
6.88152692223225e-05
1.2978844675943e-05
3.48663889710986e-05
3.8545554248264e-05
1.56225547798775e-05
7.66669417745419e-05
6.87525589207312e-05
3.3708403227772e-05
8.84998177352349e-05
6.84548400163408e-05
9.28806190664316e-05
3.16441690983945e-05
2.81903207942234e-05
6.97931866189285e-05
3.71790923918376e-05
5.52092714731923e-05
8.03279145896358e-05
4.40325296212019e-05
-2.78088280911737e-05
8.63377557901052e-05
9.8194353941535e-05
6.2570442343366e-05
2.92800891184243e-05
6.750628666157e-05
9.55485206498507e-05
1.62127178635693e-05
5.92830434668338e-05
3.69219557846311e-05
7.22611920915281e-05
3.20568981500972e-05
7.79543738182534e-05
8.44785769211885e-05
8.77051853323414e-05
8.77230486451974e-05
6.06796908946884e-05
6.95965376128466e-05
6.46311542263081e-06
7.92569634172159e-05
2.1628779509392e-05
8.51174995116302e-05
0.000112916759189388
-2.54165461753005e-05
-1.29834550002567e-05
0.0001006193785645
6.39336430160481e-05
3.61677953184141e-05
7.08712443657781e-05
0.000110962250311616
0.000137385638344352
4.7556711019407e-05
-3.65791410192392e-05
7.35661710397466e-05
6.4286889493068e-05
5.47133790665756e-05
6.38938490013251e-05
9.2438686276309e-05
4.62716382257421e-05
5.13290846181323e-05
1.80224499604322e-05
4.60349882556379e-05
-2.08017172199582e-05
0.000111269671832114
2.72734601040364e-05
1.74863008421577e-05
4.41826907565413e-05
3.30087344256001e-05
4.32970681438454e-05
8.58588425898765e-05
3.52187423609428e-05
7.15567820653096e-05
7.09696509093073e-05
6.19207127721484e-05
2.93973097925526e-05
6.34871625490685e-05
5.9570681250566e-05
3.77628086874293e-05
3.19168070711871e-06
5.84804589431011e-05
2.69049041681191e-05
5.33316951437315e-05
4.07508605044823e-05
7.85423050190257e-05
5.86721146855866e-05
0.000106073806662363
5.5161040103134e-05
9.98609350670827e-05
1.82749518195226e-05
6.98475217516715e-05
0.000125779191392464
6.66836039303593e-05
7.10460662136278e-05
7.10731258734165e-05
5.04907132867743e-05
6.71459377284976e-05
2.16507591755299e-05
2.9552588339105e-05
5.78206855378724e-05
7.1910889559562e-05
8.43614761024893e-05
3.6048846316319e-05
3.35946745015289e-05
7.94987872209685e-05
6.83173412402498e-05
5.60393818868178e-05
1.84889198900775e-05
3.20509751726377e-05
4.42294069969251e-05
6.81810220853727e-05
6.59279694690503e-05
3.40103489480307e-05
-1.10753446946318e-06
2.68508754451375e-05
4.61041836729047e-05
5.70725457003437e-05
5.94884370847318e-05
2.02721600080028e-05
3.99046100260568e-05
5.55589737114605e-05
-3.67994386903947e-05
4.19369140879089e-05
4.91201931616661e-05
7.74467050448721e-05
2.42649614262273e-05
1.63706912487761e-05
4.83284699749042e-05
6.8790963013608e-05
5.16901118222381e-05
4.20249873041947e-05
2.82168491246332e-05
6.03260429853271e-05
4.00469355847914e-05
-2.48832599695398e-05
6.93031246225368e-05
1.8692908345791e-05
6.58795310026511e-05
6.15005409649216e-05
4.55347185812561e-05
-9.44333033264717e-06
3.97255871608358e-05
-9.6773143920508e-06
6.3515623042715e-06
7.18684431361272e-05
6.14465349544222e-05
0.000133856391156716
7.08923608013205e-05
6.77030885302469e-05
5.3920543269176e-05
3.05523893574514e-05
-5.76249176689342e-05
5.63747743363269e-05
3.5227226555598e-05
1.86390303254547e-07
4.73017099502211e-05
6.34614765936877e-05
9.31808115066521e-05
9.51058999710259e-05
6.99653356114587e-05
6.30634371255901e-05
-1.57853266774048e-05
2.04721590184201e-05
5.22951703095251e-05
4.99846648543344e-05
-2.0255034885199e-05
-6.75319018802354e-06
8.24356291641636e-05
9.53682009894277e-05
0.000116399266340757
3.86549927052458e-05
3.00006024026638e-05
6.41194323530872e-05
5.89346977615956e-05
2.18461477648275e-05
7.9453652901036e-05
6.77727948933981e-05
8.17841318211365e-05
2.60359304979278e-05
6.21097256816219e-05
1.72611461894924e-05
8.69591794725659e-05
5.58107432931025e-05
7.64110202190432e-05
5.85704708895822e-05
5.02053868718028e-05
4.82047321499176e-05
4.1932524743894e-05
7.30455975876406e-05
5.24800877281017e-05
1.0430867993914e-05
6.25894228916459e-05
6.94736819057191e-05
7.77673623175472e-05
9.47715755674435e-05
2.1708081655572e-05
3.33913991672077e-05
9.14336682550885e-05
3.69836214471077e-05
7.06998093266755e-05
4.05460648036468e-05
4.55152746635355e-05
4.12966043292123e-05
5.84798506167488e-05
8.88349290819186e-05
7.24014996084541e-05
0.000123003256659913
3.5311264838072e-05
0.000103228391095229
5.66272061690518e-05
4.40158028361335e-05
3.07614119299197e-05
6.63294987983436e-05
8.03041250101776e-05
2.7403955336667e-05
0.000119055788465731
5.59414426756094e-05
8.17158888449847e-05
3.04709770515669e-05
8.63434885499037e-05
4.13934168034147e-05
6.35589715711967e-05
5.10368563876233e-05
1.93506043003958e-05
5.99306678854867e-05
6.5321593548779e-05
3.62452906339025e-05
7.501836355979e-05
-1.44742275617221e-05
7.77137676742663e-06
4.62459978973532e-05
6.83784300865551e-05
9.04164706440823e-05
2.34071491487435e-05
9.78298920839778e-05
5.9549163507573e-05
1.06936095190128e-05
4.26122920730521e-05
7.48758654504887e-05
4.13604853939875e-05
6.46475447274386e-05
0.000146181268549644
5.12022219483328e-05
5.09964624145646e-05
5.4900934008852e-05
-8.37147880385257e-07
7.77236291291443e-05
2.70714636527643e-05
1.62563886503129e-05
8.45302973141051e-05
9.68458699869297e-05
4.92865744179619e-05
4.93106891807068e-05
6.37528236149625e-05
4.70612413457459e-05
0.000108660040017479
7.62623561950972e-05
3.52115270437469e-05
-8.93518415823152e-06
5.05121199728178e-05
1.25678319082737e-05
2.34877389946945e-05
3.13238064300976e-05
5.70882379280394e-05
6.04759181429901e-05
1.96146551428347e-05
9.66109488482371e-05
5.56275745206014e-05
7.22104973873458e-05
8.85481204583459e-07
0.000107308185892893
9.08542767545336e-05
0.00011388905024558
4.332374468491e-05
1.87831961595667e-05
3.4721393171906e-05
3.04757178424293e-05
7.08961705963291e-06
6.09472231367571e-05
1.14044628964447e-05
4.34745344069344e-05
5.32004850247112e-05
7.33635386484815e-05
7.24063105530716e-05
5.52505742227623e-05
4.67548129404264e-05
6.70098014525584e-05
-1.1391252988366e-06
6.8713271303937e-05
-1.22738708882699e-05
4.78913389935112e-05
7.63161920626404e-05
6.73637485016916e-05
8.2880819637309e-05
1.64735023911879e-05
5.07626250896126e-05
6.8358712068099e-05
5.33928017202267e-05
1.75939643150294e-05
4.67394870936496e-05
3.83608226200141e-05
-1.35683797324504e-05
3.18395720406963e-05
2.78359124753786e-05
6.62334028225024e-05
3.69982970101901e-05
5.64866298869135e-05
6.32837333467479e-05
6.40142786597259e-05
6.43471127649884e-05
1.31128648111502e-05
8.09615748543991e-05
8.3627681243645e-05
1.27247469490188e-05
2.11919935694441e-06
6.82766513380776e-05
4.43704297878233e-05
7.66804078098466e-05
8.27277586105723e-05
2.78646975854864e-05
5.54023098970037e-05
4.18727312490482e-05
3.045307345873e-05
5.77272354218421e-05
0.000128887963885393
3.96065080630782e-05
4.28343366468677e-05
3.98095865052412e-05
5.88680686203515e-05
-1.17795626077017e-06
3.6027892629724e-05
1.94605392983307e-05
2.81539696600931e-06
2.98899220708596e-05
3.18067484705572e-05
5.49495303130558e-05
8.02728847826071e-05
8.30842837961199e-05
4.50100515401462e-05
3.04531204978082e-05
7.93139384813324e-05
5.48240682459533e-05
-4.98966683159869e-06
1.0091988929112e-05
4.38088324115494e-05
3.19975591673571e-05
4.8306084964487e-05
4.51058309856318e-05
4.62572980022779e-05
9.44750245159501e-05
7.01346002124126e-05
4.90548707795581e-05
7.00503599003488e-06
6.02861717932315e-05
4.02938759564112e-05
-7.94443850080522e-06
8.75747643663319e-05
2.58076134099821e-05
6.36637370190466e-05
0.000101426309911532
7.11909713145183e-06
1.50982579642448e-05
2.6511837210481e-05
-2.70719234399169e-06
0.000102456575709112
3.05822730702786e-05
-6.24076780172288e-06
2.56541914797078e-05
2.26509363679016e-05
8.01488259581623e-05
3.71367977259095e-05
7.49871410070401e-05
6.69477187818347e-05
9.06669303519014e-05
9.65683783162573e-05
2.51854225776518e-05
-9.1744788160005e-06
5.10818614983165e-05
5.31559382008188e-05
8.14733153754593e-05
8.16049052442634e-05
5.19902521662007e-05
4.63535116409153e-05
4.55110454301072e-05
0.0001038465385931
7.35036298195646e-05
4.46495378880444e-05
7.43876625871338e-05
8.02553514856965e-05
0.000120461151534824
3.91211687923594e-05
5.94857257633396e-05
9.99583609204532e-05
8.90146564166664e-05
-9.72156394525153e-06
2.85844587953639e-05
4.86609489280113e-05
-2.38556147448512e-05
1.25054330287299e-06
5.41085265514722e-05
7.37171404877389e-05
7.25376346129435e-05
-3.58107907668436e-05
4.92736597607875e-05
5.90253355767368e-05
9.69406063540969e-05
7.86286263713985e-05
3.16704689248756e-05
4.10829726366731e-05
4.18884623495664e-05
1.29894392181538e-05
4.35661779001125e-05
-8.47045797517048e-06
7.08832020008105e-05
3.18483948598687e-05
9.27564715771529e-05
9.94931065447644e-05
7.42241872336789e-05
5.95838164302994e-05
1.39951878579112e-05
1.5564627063972e-05
3.51843949878657e-05
8.20980174669575e-05
3.88707854960768e-05
7.45995931706125e-05
2.32268100383562e-05
4.61149944872474e-05
4.6015132856338e-05
1.57859931926067e-05
5.47791438799941e-05
3.54449237612747e-05
3.82290406683983e-05
2.20441986758954e-05
4.83141246462957e-05
7.8338976053013e-05
6.12736062106715e-05
5.33031690269017e-05
7.08245112222931e-05
5.20254151848395e-05
6.56919416066362e-05
5.56027914606378e-05
5.27785734459532e-05
5.64773535111279e-05
4.13059971334163e-05
4.93545059120414e-06
8.2185937353487e-05
1.53368183258798e-05
4.38042048254347e-05
3.07968737919831e-05
2.90774564255132e-05
6.01446769970457e-05
4.63096351157926e-05
6.15702520053559e-05
3.90184848839347e-05
8.81402661432447e-05
5.69608091760092e-05
4.96325808001188e-05
4.27441198539551e-05
-5.05614653617297e-06
6.01422120263872e-05
7.60932693567556e-05
-4.96493095032419e-06
2.962488309743e-05
3.1468056872955e-05
3.22588941309044e-05
4.91914978072552e-05
7.36232591535503e-06
3.23288049130765e-05
-2.61092734146894e-05
4.22923459634683e-05
7.48637504036548e-05
1.18183720607343e-05
2.71736669690978e-05
3.50102357469156e-05
3.88289847848304e-05
7.04577585210749e-05
0.000128045598306116
5.29739254755356e-05
4.42147374366039e-05
4.27686155481291e-05
3.95505212453679e-05
6.71012298961957e-05
8.80843825585762e-05
5.12769182202281e-05
6.0920729330914e-05
7.06331599076113e-05
1.99377734501797e-05
5.57352653769195e-05
7.53094610567332e-05
3.58987290374502e-05
0.00012664654569466
5.46358259895524e-05
4.31460606153207e-05
6.7226376650471e-05
4.75827864037099e-05
3.30199814821642e-05
5.94558927081736e-05
3.8025630649827e-05
8.37188647111563e-05
3.74971991112804e-05
1.64557889421773e-05
2.26765706832886e-05
-2.01830314790095e-07
5.67248240341418e-05
9.97235055148429e-05
7.32710865950063e-05
2.13709564386028e-05
2.10205171739138e-05
-3.17236996941873e-05
9.41170832500419e-05
8.16651383974575e-06
3.70219227760831e-05
4.26587600334155e-05
0.000105996306419056
7.37857889942823e-05
6.44944706321341e-05
2.88971135484911e-05
1.69236316813728e-05
6.66912847955851e-05
3.85012548260449e-05
5.88340224918849e-05
1.9950430816702e-05
6.23184492371675e-05
8.13366163453036e-05
0.000136052477381987
4.35844228102718e-05
4.06075791522043e-05
6.25461930416305e-05
2.5383000662908e-05
8.90110376828813e-05
5.22909757292672e-05
9.08404813156131e-05
9.94533754880528e-05
-5.98278067457772e-06
0.000100041971928256
2.42490350327798e-05
8.70800694841833e-05
7.16322384381022e-05
2.07783578572251e-05
4.91414726892289e-05
0.000103331767225704
3.18731921133494e-05
5.83993666631876e-05
4.31891103248252e-05
5.78021833905195e-05
7.26139488697825e-05
8.05250776299744e-05
6.50072606301654e-05
8.81093650434058e-05
3.75323831707844e-05
-1.69939624600709e-05
7.85784058371243e-05
9.01728779075429e-05
4.85495475745608e-05
4.92449590760405e-05
7.3738529710264e-05
4.60610909214974e-05
0.000114683260673711
6.74243918578983e-05
3.13493930603359e-05
4.13936521624559e-05
9.85256790595555e-05
6.89507358069385e-06
0.000103842594864254
4.01763972068947e-05
4.10641576696356e-05
2.89735114666696e-05
5.08183518548639e-05
3.98805732397001e-05
7.52897178608614e-05
7.27456749584496e-05
9.18049397140977e-06
2.2000293141253e-05
6.77579160668736e-05
-4.4045187597196e-07
3.95911439003418e-05
1.71172472471132e-05
7.2053708798772e-05
7.16279717663528e-05
7.10539926261413e-05
4.21607866934121e-05
1.41341979425108e-05
5.42487528720312e-05
2.99507840185094e-05
3.04856695836629e-05
5.29972343949069e-05
4.9980675109821e-05
2.56444826128561e-05
-8.84416854476149e-06
9.76199960754854e-05
7.14708496214811e-05
2.31008712126746e-05
4.81311246562781e-05
9.48292115692843e-05
8.10715728750489e-05
3.75941932396224e-05
8.71106018172691e-06
3.59143192154703e-05
4.4537176132398e-05
7.40224096888829e-05
2.2595535479866e-05
3.26408613582294e-05
6.50353359309441e-05
1.88709529059729e-05
9.5005380940027e-05
7.89458193058177e-05
6.54968195691765e-05
8.5248588886026e-06
5.50454934232e-05
3.31933961641258e-05
9.38793568153916e-05
0.000118502966462629
6.64012127318207e-05
1.17218463937537e-05
7.42193646933613e-05
4.75371787141208e-05
4.18945914488214e-05
5.947781304666e-05
6.10397178489034e-05
0.000100628970399455
2.74216455279048e-05
2.12878649237844e-05
9.20778032863374e-05
7.6564712667831e-05
3.43311818220662e-05
6.39860674833886e-05
7.28520201034987e-05
1.34227312545386e-05
7.01411753301282e-05
2.20026803648826e-05
9.65650553793481e-06
-2.43197640826552e-05
4.70548740528898e-05
1.91792683617825e-05
5.16856401552818e-05
8.87983514546189e-05
2.70441408853041e-05
8.70162731526796e-05
1.88858423984817e-05
4.99678532454291e-05
8.17665782675598e-05
2.81670137996864e-05
4.25457526783533e-05
8.66940095965864e-05
1.69140528635879e-05
2.28973704763707e-05
4.43994094266202e-05
7.58158546410574e-05
2.77205996842275e-05
4.1745809230583e-05
7.45660584038909e-05
9.26874041586125e-05
7.92631602739261e-05
2.6113181914337e-05
6.10906082788177e-05
7.3309390280187e-05
0.000114964394720047
0.000100618707151504
8.98068659495802e-05
7.4789967106902e-05
2.70654081521025e-05
0.00010900745430366
0.000127723345273362
0.000129677212026358
5.70218401761333e-05
5.83796818668538e-05
4.1233107118442e-05
9.86845816839504e-05
5.50953119606643e-05
5.84010512601182e-05
0.000102796552616247
9.24648177800399e-05
4.17145987482819e-05
7.61967210508246e-05
5.41030726305837e-05
-1.34080708239655e-05
3.83564327975801e-05
0.000104358676402598
4.78129412118374e-05
8.25892555438018e-05
8.44707345303333e-05
6.12960201344232e-05
8.70125976388924e-05
2.59716497094294e-05
5.74315166579715e-05
6.61304568520735e-05
7.962287849688e-05
2.04299097596033e-05
1.22723235222596e-05
1.47091924832367e-05
2.72721742738713e-05
5.51907821825326e-05
4.67311666247079e-05
0.000100150781170335
5.94722538458246e-05
8.99422029834929e-05
0.000130946365185205
3.38361003578062e-05
7.78524215430365e-05
6.12514833211928e-05
5.53259340910214e-05
0.000112554436901068
3.61486349493424e-05
0.000105427244480324
6.07009070452971e-05
1.92117031975782e-05
7.43381267631639e-05
6.72674463920323e-05
1.94155013323872e-05
8.61674622047642e-05
5.54159407480294e-05
0.00011408014444596
-7.22638557664614e-06
9.04039215477754e-05
9.00131270246962e-05
0.000124310301383987
3.83295022445338e-05
4.0776193810706e-05
3.44733787307154e-05
3.47511920997819e-05
0.0001086749231141
4.74651791571248e-05
2.06424609171444e-05
3.33327107920407e-05
6.09166330687368e-05
6.99419877392598e-05
1.03917672071542e-05
6.53699718892549e-05
0.000108594609077842
4.93615628715205e-05
6.01927639489137e-05
3.70410126874757e-05
-1.95410975299786e-05
6.95380452590558e-05
6.28859234821444e-05
5.36299539217902e-05
3.61471845662398e-05
2.97703105018754e-05
8.68759611857388e-05
3.48240336063758e-05
3.6873100675779e-05
6.78801478061906e-05
-4.34726957636323e-05
8.40071331816847e-05
5.26462762942907e-05
3.81738538391956e-05
5.5702155002279e-05
4.15279954116922e-05
7.92221983054643e-05
8.32967811830999e-05
6.63463872177781e-05
1.39651890276622e-05
7.64693390494675e-05
6.0488340019776e-05
5.04733072702633e-05
1.2781491758733e-05
7.29910870012765e-05
9.42112865410479e-05
2.692217954006e-05
2.57822898613153e-05
4.57101579164543e-05
0.000111279297641477
7.67996973944025e-05
4.05643652788981e-05
6.72193947447186e-05
5.87902432487376e-05
4.68441776995322e-05
7.83277514563732e-05
9.19438913832177e-05
5.30117618133099e-05
3.07481071941483e-05
1.05345634954165e-05
1.76013782183846e-05
8.03943964981952e-05
1.69336434130994e-05
8.08142662268206e-05
0.000124806434726634
-1.82636722857716e-05
7.20509643073859e-05
2.81333709834946e-05
7.99812174457416e-05
-5.558664175247e-06
8.02629703168804e-05
2.57615019348651e-05
5.40005165935468e-05
6.49612783139584e-05
3.03082207633999e-05
7.36321320584161e-05
3.74062412732684e-05
5.26220851788634e-05
7.15870892165634e-05
4.73783790733495e-05
4.85349875007908e-05
9.42937732785611e-05
2.93381902343127e-05
4.66052737268386e-05
3.13220270053093e-05
6.59784009617213e-05
5.63397050975462e-05
3.3057560636609e-05
4.2575058640978e-05
3.5380882046236e-05
8.48675343303616e-05
0.0001213504037715
8.71293502383573e-05
2.81774227851267e-05
8.58920240144154e-05
6.44665050273998e-05
9.96583231385322e-05
7.46552611711869e-05
5.65395404951348e-05
2.09230053479486e-05
4.77909130721886e-05
0.000111605654791925
0.000118211418781157
6.75374395925663e-05
5.31108426767997e-05
-4.38794616494435e-05
8.92686141826298e-05
7.1642148140951e-05
3.73353371963955e-05
0.000140429254759233
6.10188177981075e-05
6.4770355846451e-05
8.10175810310495e-05
5.34019547176751e-05
9.43625646037083e-05
1.39676331490408e-05
4.11283028380503e-05
5.11871163828958e-05
4.76743434103886e-05
6.14838620929691e-05
8.32369865277384e-05
2.77457443879624e-06
3.61515424673022e-05
2.21101321032941e-05
0.000102162267687113
8.12019738615827e-05
9.04936321456661e-05
6.49111908784759e-05
8.84942749907916e-05
8.80105867421977e-05
7.16583598464942e-06
2.71302619865636e-05
6.08569924541997e-05
-9.48211587117366e-07
8.74681998474591e-05
3.08895064151867e-05
6.96681396630617e-05
6.1014736893072e-05
2.54175786044999e-05
3.11464610013146e-05
5.38590598204263e-05
2.17339982370825e-05
2.07479719566524e-05
5.2786106732842e-05
4.753169618329e-05
4.74945458933624e-05
8.61570917193246e-05
5.06092431015476e-05
5.11458702679588e-05
4.91455832812036e-05
4.89315942609758e-05
6.67093774812326e-05
6.82987649444713e-05
2.89469698373713e-05
4.40539757536363e-05
7.29508062892652e-05
-3.77049218730133e-05
3.44360397880881e-05
3.31832750715667e-05
4.22361037357558e-05
0.0001070015438556
4.71634545586001e-05
1.03021734577202e-05
3.49633969852944e-05
0.00010291131267567
7.74136437156164e-05
5.56515348742406e-05
2.49787374200228e-05
2.57588685829977e-05
4.17423020211294e-05
8.22140638437573e-05
2.42962802059898e-05
0.00010837944766665
7.94023726469413e-05
7.55765137962307e-05
8.2487007475854e-05
1.93623270506401e-05
7.85644815423854e-05
0.000102913241610812
8.83195969200758e-05
1.97830827822371e-05
2.57493080821987e-05
8.39216142603986e-05
2.16722610877584e-05
5.48105581411642e-05
7.33598335743115e-05
3.82147513520954e-05
2.2410938484886e-05
9.85503798075916e-05
8.56184838036593e-05
-6.48794715051228e-06
-1.40409628670992e-06
3.48892833053828e-05
6.46582091953952e-05
1.43839028278042e-05
7.807605028012e-05
0.000134065852204294
7.58623604996766e-05
5.05313627881791e-05
2.17159943646759e-05
1.30683306582156e-05
1.19524276756685e-05
8.60924086309521e-05
6.6858525365796e-05
2.50103394780892e-05
5.31706728020958e-05
9.08917821144768e-08
0.000113091260114519
1.12186945084171e-05
3.38288314151174e-05
3.66870547765504e-05
8.70511842212863e-05
5.23717863894838e-05
3.6035024821014e-05
0.000101846166824834
5.6527831980717e-05
4.2374067957613e-05
6.3488800480183e-06
9.52058059247851e-05
2.26547415413898e-05
3.13449596107897e-05
5.99838008173565e-05
8.88949120386143e-05
4.9230568776973e-05
9.65350375070756e-05
7.11800039979198e-05
9.56539474015983e-05
5.73692457892355e-05
7.55933643270558e-05
7.17106244734888e-05
3.91932749598929e-05
6.09586691876171e-05
7.11817123061364e-05
6.45052443769935e-05
2.22093862328426e-05
7.96998140686764e-05
6.33770000185107e-05
5.97252310937588e-05
6.57348094690404e-05
7.53485633391583e-05
5.9714048537203e-05
7.60983050236119e-05
3.56801454960518e-05
9.56354682184473e-05
9.54229742299574e-05
2.35972238612263e-05
-9.041386153282e-06
1.03583174518245e-05
4.52777608374838e-05
8.23955875814589e-05
8.32011584035693e-05
5.85197821383048e-05
8.73846325498651e-05
3.63962924510972e-05
4.83517485810252e-05
4.89511576658272e-05
0.000105189649001731
5.90009036220714e-05
8.25332548889227e-05
4.50849766255594e-05
6.83148768350522e-05
8.81010224544517e-05
7.76547313462708e-05
0.000103962810802592
4.07124919728308e-05
1.28768180037116e-05
5.8330178976422e-05
6.54137063138835e-05
3.32965020917132e-05
6.02469172840938e-05
0.000100388210208291
3.42408311367059e-05
4.76888226975376e-05
8.25367697177405e-05
2.74907584243449e-05
0.000104518792501436
2.31652648335825e-05
1.33202239298196e-05
0.000101877393715896
6.95578665506537e-05
5.96625402331985e-05
5.88934101131438e-05
-1.52758890772331e-06
2.56507029122561e-05
3.60790900495718e-05
2.04214571340493e-05
6.89855454169817e-05
7.06987176696943e-05
9.27945402554805e-05
7.9623083142954e-05
3.10854088663561e-05
5.72838708092756e-05
4.63696761152944e-05
7.4539950123466e-05
8.56732756421803e-05
7.52089283452189e-05
8.90544795732545e-05
7.81584741651658e-05
5.97764658597159e-05
0.000124954521678464
4.84883185385286e-05
-8.79825302845292e-06
6.93705563888696e-05
0.00010528969922688
5.02185710963285e-05
8.20596361875386e-05
3.76439031524546e-05
2.69902933501954e-05
0.000104519899890321
7.00397073450067e-05
4.95168323943074e-05
0.000144635584429029
2.21423277013296e-05
5.2933937414396e-05
1.22957377454698e-05
6.01861760482674e-05
7.29051821746085e-05
0.000108229493925435
5.0993818738623e-05
6.38723919215995e-05
4.42485368502876e-05
6.8658726722364e-05
7.58692550498629e-05
5.45492382062523e-05
0.00010215927067072
5.95922115957483e-05
3.84214691074298e-05
-9.78175686413932e-06
7.45778540868011e-05
2.85489019057786e-05
6.26398665271881e-05
4.34175628000768e-05
5.36507485265885e-05
9.03110887754014e-06
5.91094530488857e-05
3.81669134681969e-05
0.00011440471841156
7.09819402647581e-05
4.37047265397446e-05
5.97476689610172e-05
7.92880479371765e-05
7.25734083387525e-05
7.43490096541903e-05
2.3721161560891e-05
5.51031927768925e-06
7.61196028794983e-05
4.90919731397129e-05
1.03231494814634e-05
6.64996665511504e-05
6.69815929712313e-05
3.60357078362475e-05
8.63408753672585e-06
6.2281404614671e-06
5.17671539259951e-05
6.78446595386477e-05
7.64749959109951e-05
3.98264487889975e-05
6.22485464802821e-05
3.59990102685558e-05
7.67434612479162e-06
8.08107024003593e-05
6.97134279842252e-05
5.97912086045159e-05
2.96226662697869e-05
6.8130154728849e-05
4.11611110012912e-05
1.8706655552112e-05
2.53070144958086e-05
0.000110195988237023
4.98130724872969e-05
3.48480331395609e-06
2.08039426606744e-05
2.86874729942287e-05
4.4968208913049e-05
8.13709338906135e-05
3.73637440039817e-05
3.38088106051097e-05
-2.84143305911387e-06
9.72627605568648e-05
0.00010117800275609
7.64115227844204e-05
6.09077352293617e-05
7.24184972080715e-05
4.05445804109233e-05
7.09286657063041e-05
3.59370186859784e-06
8.71522648335334e-05
4.61430368250753e-05
5.83498835439964e-05
0.000116171519424683
0.000116293610422748
8.38341320472267e-05
8.06960410044206e-05
2.22725874108423e-06
3.80319092537055e-05
1.92497052203813e-05
2.74820457867055e-05
2.55639838597194e-05
5.58682563783512e-05
6.54288958894514e-05
3.89216914892334e-05
2.79403527325381e-05
1.85756877154296e-05
6.17392263323819e-05
5.37377963251316e-05
1.55066396354627e-05
3.30554806055616e-05
5.54529881451021e-05
2.76973200065583e-05
4.9245522611917e-05
4.98685097252075e-05
3.68114715146992e-05
8.25619099077412e-05
9.98432634025501e-05
6.66074849793852e-05
9.86831146508428e-05
4.71120160523128e-05
3.54268572686291e-05
6.578025020225e-05
-4.79219577366929e-07
4.81820790300921e-05
4.20593435046174e-05
4.78698876548739e-05
7.46692655365164e-05
7.8731088228472e-05
3.2847320417852e-05
4.74431968958289e-05
5.33329015231522e-05
1.98444983983228e-06
5.30430655688375e-05
1.3557742699207e-05
8.68475972380687e-05
7.11472502143775e-05
3.09414897402882e-05
1.80363125251636e-05
5.50511486263865e-05
2.9862771178884e-05
5.05546498067451e-05
4.51456377817142e-05
7.75372912993525e-05
6.64329796821466e-05
8.77106352100365e-05
5.39214138596536e-05
3.11765586234376e-05
4.44985899826151e-05
6.35274597447584e-05
0.000111445635821103
9.65512750591994e-05
7.31022424551807e-05
2.73910960145815e-05
8.28028563151212e-05
5.63114548084603e-05
2.63000174973984e-05
0.000146034544696847
1.25249933479898e-05
0.000107300141073241
6.10737825322955e-06
4.23013469725471e-05
9.81672249492037e-05
3.23325984387931e-05
7.24758328019392e-05
2.61023178479215e-05
4.97749025398606e-05
2.05025574487253e-05
6.7994430576199e-05
2.81281106384999e-05
7.047956231874e-05
0.000115482673738188
3.53199432103132e-06
0.000129114320061939
6.86065520850091e-05
8.12995007250707e-05
4.82943112484764e-05
3.51142398164096e-05
2.2420604729011e-05
4.71812773938969e-05
6.23762295431628e-05
7.15449033828889e-05
7.39790783851751e-05
5.62048792468602e-05
8.28357158318893e-05
0.000100928940093405
5.00624807880753e-05
3.84663745512914e-05
4.42618688486895e-05
0.000115478114512681
9.10347669687055e-05
5.20115670781021e-05
3.51659099952204e-05
6.12517073425824e-05
0.000100544494391854
9.22855053102257e-05
6.26932499021328e-05
6.08685545360163e-05
6.13495301011647e-05
5.14249694715311e-05
6.4853052418036e-05
5.43655753427606e-05
4.64209080529472e-05
6.29186623594322e-05
4.8310468471141e-05
4.42073362245375e-05
5.36344933184523e-05
6.92132427508142e-05
9.98232510598777e-05
7.91828280108033e-05
4.25997350547595e-05
-2.17798427243713e-05
9.64717666824703e-05
5.66910786760082e-05
4.55917064665237e-05
3.77530487012166e-05
5.22032065037035e-05
2.27145875576358e-05
4.36077484271947e-05
6.30811792977571e-05
3.84809520250037e-05
9.13543614658769e-05
4.62728871204834e-05
2.25368535380448e-05
4.85020393496253e-05
6.53232648441543e-05
2.74016143033368e-05
2.05326269804175e-05
9.64502835440485e-05
7.66236713618219e-05
3.37171701974384e-05
3.40484643278296e-05
6.05025003753172e-05
8.24721283309235e-05
3.69420560865113e-05
3.88435457614527e-05
5.21018969832026e-05
3.98510883204685e-05
3.28708085292561e-05
5.19464488021299e-05
5.39057768210703e-05
1.75344570124563e-05
7.58167367585011e-05
1.40108261122739e-05
2.44402586326327e-05
5.79705678298545e-05
3.69298501451999e-05
4.63290468495431e-05
2.43051940208501e-05
7.90083878979599e-05
8.10009629952067e-06
8.00161873636299e-05
3.75935187089204e-05
4.27506485725386e-05
8.32126883450146e-05
0.000114109357306646
7.09812560403011e-05
5.35274583417623e-05
2.8478861338469e-07
5.73049036202232e-05
6.62228563006224e-05
9.22326522582794e-05
4.20602396083143e-05
1.19728310719054e-05
1.51382785917058e-06
1.17444413616643e-05
1.47531854252009e-05
3.35337051499218e-05
6.20937876430582e-05
7.91856822816596e-05
4.95921202594213e-05
9.61094685611443e-05
1.31544471234436e-05
5.70523323093494e-05
-6.08064145932701e-06
9.57180876148175e-05
0.000107045988722981
6.00069473986563e-05
4.06852288797541e-05
2.37033055358769e-05
7.35287581569989e-05
-3.37084825073936e-06
5.25792624002098e-05
8.49519739997881e-05
2.44880973646873e-05
2.88551963633129e-05
6.47022583142076e-05
0.000105400480330006
6.66262632952597e-05
5.82052021645394e-05
2.16596787181015e-05
7.13142569561385e-05
2.6043744544465e-05
0.000116262867254024
3.25879297994872e-05
0.000110079825073378
7.59987475446222e-05
5.64648196394218e-05
7.85767240183759e-05
4.45892494451926e-05
8.39808322173689e-05
7.97393727927069e-05
7.90546744395763e-05
5.47158229893225e-05
2.58299689018133e-05
6.55680075715223e-05
3.01291887455067e-05
4.86458600531798e-05
8.14878234374897e-05
6.89493522426989e-05
2.67870122207138e-05
7.32605688854814e-05
8.93278055288449e-05
8.50063061332368e-05
4.71980505339831e-05
3.92571548112469e-05
1.84110021055669e-05
7.63393102430231e-05
0.000101109027676847
2.11093189624244e-05
7.4467097800855e-05
1.55816733895334e-05
6.8529577498771e-05
7.55934148017594e-05
8.64099934446661e-05
8.43523451267648e-05
6.39558935061724e-05
2.33758931938958e-05
5.18072723872159e-05
6.4064137583722e-05
1.84404413911056e-05
5.11612401777414e-05
-1.60893672755817e-05
6.84851159087009e-05
7.99978557590403e-05
3.00535988366748e-05
9.0946643972535e-05
5.25445893165642e-05
7.12255193870272e-05
2.86552127650969e-05
8.11945397120104e-05
-6.45780080149923e-06
0.000113803314826787
3.01399049771529e-05
1.2684300369043e-05
1.91033223591342e-05
5.47517932934082e-05
3.79657146116797e-05
7.08190163622832e-05
6.86326176533297e-05
1.76990990562907e-05
8.91969045685004e-05
5.71739220313447e-05
4.59520940933176e-05
8.98012570891896e-05
5.66527894906185e-05
7.15967801401854e-05
6.90682989407575e-05
3.26384612455616e-05
5.37496610338929e-05
5.6139240497584e-05
8.84299553594308e-05
2.32986114636919e-05
9.34021259649708e-05
1.82763031112935e-05
7.68323640640066e-05
7.52271485983202e-05
6.41466132603336e-05
0.000133470495736992
7.93980297885055e-05
3.89480675365778e-05
6.01448516909651e-05
0.000100782898256079
5.14865716203019e-05
5.30145708663879e-05
7.57608624567337e-05
3.00405096779151e-05
1.25819719555268e-05
1.45547848847198e-05
0.000110945105228832
9.23475354965363e-05
3.59599967845249e-05
1.69305207311078e-05
6.81031358023475e-06
7.24652328064757e-05
1.71611042763219e-05
3.88207361883741e-05
1.88991560590666e-05
9.293775767526e-05
1.97950377498838e-05
2.15344629982829e-05
8.42076374859109e-05
0.000107791072261841
9.14739894632221e-05
7.45918953466155e-05
2.45468301755887e-05
2.05729064509121e-05
4.34054789926414e-05
1.95116081437835e-05
0.000100411522779921
-5.73312503179495e-06
6.38678950617005e-05
5.37476405215273e-05
7.73135196832019e-05
-4.9729165094054e-06
3.99840984080929e-05
7.38975921000006e-05
6.45251575388817e-05
5.40213290064044e-05
3.67595434425951e-05
-1.56970025105953e-05
4.64515084195756e-05
1.59747981035778e-05
1.45159563191062e-05
4.53057533830584e-05
-3.18414998519679e-07
7.19361843261007e-05
2.04460403082292e-05
3.84590879285206e-05
4.7027027070377e-05
5.28165113850154e-05
9.93945159499263e-06
6.05490579444091e-05
4.60126489103492e-05
0.000102148385228123
9.81383211494633e-05
1.92375334210643e-05
3.7000581735073e-05
5.82058088916257e-06
8.21483914764683e-05
2.47928231839468e-05
4.19658374055128e-05
9.23405232735505e-05
2.19405565653414e-05
3.92400387597424e-05
3.6731830919937e-05
7.28742743807797e-05
3.40742884892086e-05
0.000112820144281936
2.95869597257584e-05
1.62627823188703e-05
5.66435349813034e-05
6.46347330342464e-05
1.41365265557752e-05
7.42498827894325e-05
3.58580614608537e-05
6.65578793885617e-05
4.25895968494824e-05
3.50178511598943e-05
8.96208197170316e-05
7.49285969939898e-05
3.02297457500997e-06
4.88494148529561e-05
5.07403185746634e-05
4.12864113352078e-05
0.000107352623756185
7.26763403417342e-05
2.4832941977968e-05
6.32639560533654e-05
5.41780151584935e-05
6.09199476128654e-05
4.26029540880043e-05
9.50404942515111e-05
4.32450751123031e-05
3.5521579010205e-05
4.1944899733382e-05
9.96296469807578e-05
2.73746563030884e-05
5.51638186199451e-05
6.2670069825669e-05
3.96200811753335e-05
0.000112528175717803
2.10496737638235e-05
4.30064144673436e-05
5.31780720582784e-05
4.76218391961947e-05
7.47041645525604e-05
7.3524900315616e-05
0.000108550031167563
6.66763995008771e-05
4.43561212619238e-05
5.91507910799955e-05
7.21764526195795e-05
5.00934122617609e-05
7.85723088499245e-05
3.0565870183486e-05
2.86164359363835e-05
7.01766447203166e-05
7.25702689974826e-05
5.78808506964593e-05
5.16306130437695e-05
8.01006786072392e-05
6.2295668545028e-05
7.98688520658466e-05
5.53273800334782e-05
7.06030208751505e-05
6.98005686985918e-05
3.9750160523948e-05
4.21747382362078e-05
4.12536672815445e-05
9.390200659807e-05
6.64761718518167e-05
6.40417859310292e-05
3.01670265943795e-05
6.59641239050181e-05
7.19937223994655e-05
7.74988757067763e-05
3.68758048964073e-05
-6.88060095696231e-06
4.03593240091664e-05
6.93831536683392e-05
5.07205611938428e-05
6.71240055403243e-05
1.63006233515234e-05
9.04575083567662e-05
5.46690470370073e-05
7.68569704576617e-05
5.28342003265561e-05
6.42298490317293e-05
9.52960117384054e-05
9.60140981526921e-05
4.19575044358746e-05
8.22031892040532e-06
-8.22991361341371e-06
0.000123869225993763
7.42944007007795e-06
6.56515066215048e-05
9.92107933662437e-05
2.29015500817612e-05
3.21378605636028e-05
7.88003957327645e-05
9.57538555280732e-05
7.93717341005886e-05
4.60911461278824e-05
2.51791045669213e-05
9.86880342519062e-05
4.78365250692145e-05
-3.74207119975501e-05
8.67027178544612e-05
3.75107156294722e-05
-2.65037492736993e-05
4.43900694452333e-05
4.18386785090599e-05
4.12851314324856e-05
3.70494796633341e-05
7.11728556942543e-05
5.44066632918175e-05
3.07650294130904e-05
3.55544031380705e-05
6.20985606559005e-05
8.77787685277342e-05
4.08405323098282e-05
4.45847527355706e-05
3.58314482325302e-05
2.76143985832637e-06
2.29105655795759e-05
2.58971617645293e-05
0.000117117300482503
2.69502299788114e-06
4.70331775963054e-05
4.87258886824744e-05
9.87139011502321e-05
6.66138538292145e-05
4.81445121383682e-05
2.26845655139864e-05
4.37863380465187e-05
1.55187533824942e-05
-1.1229340241881e-05
4.75336406522584e-05
3.26597903375529e-05
8.65198902727924e-05
4.86972873552893e-05
-4.79250003118231e-05
8.3399277144688e-05
6.70494388855951e-05
4.91197686576887e-05
3.82666747670984e-05
9.18895660341788e-05
2.93326828762634e-05
2.27787232948146e-05
7.33958881564678e-05
3.01708170151221e-05
8.02694829683192e-05
5.99837668806214e-06
7.00570089533701e-05
3.48112055468695e-05
4.3512742142853e-05
2.54772510322892e-05
2.82745467614401e-05
4.76814410860564e-05
3.71366919237753e-05
3.00574353294113e-05
5.72073762381254e-05
2.63628278774898e-05
8.06884792788766e-05
9.19956718231226e-05
5.72121218468732e-05
4.40174509236361e-05
6.58681150619239e-05
7.10576602451192e-05
-2.0158044781292e-05
9.78892426583495e-05
1.28453122785939e-05
6.23281190154215e-05
6.77367463453262e-05
7.59433302585792e-05
2.76762042133588e-05
2.72859372154212e-06
4.17198602005664e-05
5.37164683973691e-05
5.23747480094017e-05
0.000110479478254321
4.18420600532941e-05
5.27256103677187e-05
5.36183407668666e-05
6.46916615362426e-05
6.03012259296609e-05
3.71483288233452e-05
1.90638366949922e-05
0.00011293220017174
8.22105280123071e-05
3.86530107729201e-05
7.27062577305911e-05
6.5517290847018e-05
0.000120967106522113
3.35513819488615e-05
4.65413807278695e-05
7.75192371365282e-05
5.99254139208618e-05
6.02133074805842e-05
5.7336252832951e-05
3.49263572774641e-06
8.67053891130921e-05
7.10863562692923e-05
5.74376462512789e-05
-8.38131584068762e-06
4.30342583138574e-05
8.70704366452008e-05
6.6889534075908e-05
3.01369583876281e-05
3.47740151596738e-05
0.000139041385167351
6.13491052816213e-05
6.18449872798806e-05
-6.36067222094805e-06
5.91133290074924e-05
5.18752849670939e-05
8.11553876061633e-06
2.78763253001198e-05
3.86641809544449e-05
6.58824900916893e-05
3.66810963057715e-05
4.59820552077202e-05
-1.12236285784788e-05
3.02384263758917e-05
-1.38196642428818e-05
2.44306296962682e-05
5.62380762526224e-05
3.6461891292513e-05
5.00490358899508e-06
3.73715163967756e-05
9.55235363811049e-05
3.29951011259452e-05
6.09308098885192e-05
4.78176117790612e-05
9.66455268101454e-05
8.53684307643816e-05
3.67960441032254e-05
4.62011366932321e-05
6.85305987467966e-05
8.25510631819677e-05
2.70586691132356e-05
9.8190777418682e-05
1.67732477287583e-06
9.28566457064129e-05
7.21655085257094e-05
5.39057253509311e-05
5.2366703135628e-05
4.70380693578211e-05
9.48296781416465e-05
5.3135863660524e-05
7.14072877741161e-05
4.22003735254908e-05
4.87356418808274e-05
6.54306716346646e-05
1.84044357324028e-05
5.41876992496912e-05
6.64454429787457e-05
8.78582719628886e-05
6.30387890615194e-05
5.87300457280744e-05
6.66424414651343e-05
7.07419745458045e-05
8.56448138807963e-05
3.7030116340783e-05
3.58846459085203e-05
5.90272676729282e-05
9.55537861966695e-05
9.26930925782444e-05
0.000102315674903692
0.000109492995356528
-6.30987020590523e-07
4.91867799340965e-05
3.65315693281001e-05
8.68085172488871e-05
4.69085672629452e-05
3.27869782502693e-05
8.61746702798477e-05
5.55762682854694e-05
6.11810735768696e-05
5.37082004639233e-06
0.000115002655699274
-5.01357800189807e-06
8.83901134719344e-05
0.000107772150249281
4.37120705810315e-05
7.71921212302001e-05
8.55158104367756e-05
7.2792552247119e-05
4.70543801187227e-05
1.40600537982429e-05
3.09637581097922e-05
6.79591492063795e-05
3.79397244037946e-05
9.01906457937038e-05
8.95201382702324e-05
7.73814542868358e-05
0.000101144395479539
4.97061915108324e-05
3.3013242226229e-05
3.6743145489558e-05
-2.037397519828e-06
6.97289827978372e-05
0.000142351896858339
9.16553379477357e-05
4.78034735610319e-05
2.02352716420608e-05
-4.72694631918292e-06
5.43519344136135e-05
5.9885787765991e-05
1.99375617423932e-06
2.95138857380192e-05
4.70613646119578e-05
3.44716336377533e-05
0.00016370313087047
5.92474326190458e-05
