# Supplementary material for: Research on computational propagation and identification of mine microseismic signals based on deep learning
Source: PLoS One. 2025 Oct 22;20(10):e0334641. doi: 10.1371/journal.pone.0334641 (PMC12543183; doi:10.1371/journal.pone.0334641)
Supplement: S5 Data — (ZIP) [file pone.0334641.s005.zip › 000100800001802.xlsx_0.txt_24.txt.txt]

4.10939313697307e-05
2.81699593987135e-06
1.90230655751465e-05
7.80806686136452e-05
3.70732738069819e-05
7.22062197907241e-05
8.43226886886394e-05
-2.64321414129189e-06
-1.44208325189464e-05
2.45138483200676e-05
8.01667004866675e-06
5.62793821728055e-05
1.14342755322151e-05
0.000100850961347422
7.46468932959919e-05
3.52962162410185e-05
0.000111041189338393
9.80358756312897e-05
3.69821788496467e-05
4.5194337844878e-05
6.09269056582952e-05
-1.29276647568859e-05
-7.41194279872897e-06
5.27325947579873e-05
3.25543632342477e-05
1.28212050609584e-05
9.57002631397885e-05
5.6255719940186e-05
3.86993200383786e-05
5.43146705964992e-05
2.44478322719817e-05
5.11854775282588e-05
0.000105095646029212
-1.45643878438131e-05
5.79606287701077e-05
2.72689242339885e-05
8.10383688389387e-05
0.00010542607488214
4.11902246942777e-05
9.01397605641584e-05
4.94830470330339e-06
9.1286145002666e-05
4.66478982316341e-05
6.1408024944057e-05
4.30774170863993e-05
5.19059471807415e-05
6.64793347230923e-05
3.01493799163506e-05
6.86154180003801e-05
9.50977922015381e-06
4.71483517677574e-05
7.98507417871687e-05
6.58278867088596e-05
-2.01525455665666e-05
8.76537149610884e-05
0.000119461570774316
7.31775195915107e-05
3.46829222060101e-05
8.0082531569526e-05
4.12836149212766e-05
6.69938424375901e-05
3.55398140709835e-05
8.90516090797269e-05
6.59273837253986e-06
8.78338097486018e-05
4.37872204027666e-05
2.5677570424817e-05
8.77202976609835e-05
4.60743924394823e-05
7.64968250146648e-05
5.90638207743414e-05
6.8308625027638e-05
3.07611642186627e-05
3.84562320414621e-05
4.01783650570693e-05
4.68439209227716e-05
3.94789483398749e-05
3.93755474348446e-05
6.96469267998972e-05
5.36651816685918e-05
8.92555615589598e-05
1.61765589044521e-05
6.40630248700397e-05
4.57978758650325e-05
5.52461632985869e-05
0.000108421295793759
4.75290902813383e-05
3.06340544447878e-06
1.9804512145763e-06
8.1222911576219e-05
4.39067679579677e-05
2.70102986112132e-05
2.11447843995006e-05
2.18736803906906e-05
5.05137900962983e-05
1.63827427103915e-05
5.25199017493962e-05
3.54728683650032e-05
8.61250347234916e-05
4.89130392101802e-05
6.57961388797102e-05
4.02318171397506e-05
5.18074838038622e-05
7.85908251029636e-05
3.18269472961368e-05
5.41355708642266e-05
0.000113459378621205
4.32826469557561e-05
2.42173717156326e-05
4.98610945287319e-05
9.0411173765479e-05
-1.10531006052712e-05
6.52718106794997e-05
6.14500145094641e-05
0.000137126058504093
7.38687414189363e-05
0.000101183612584661
2.21091841297775e-05
3.65843470928911e-05
8.47503777027975e-05
6.29076538251627e-05
4.09082669003385e-05
4.49027244919551e-05
6.57452806854263e-05
6.22510191935285e-05
7.04860821553932e-05
8.64726375761971e-05
4.97874652923639e-05
0.000114072583683839
0.000118368259874751
6.76748591324961e-05
5.7603356256867e-05
2.06700904463847e-05
4.35405404663681e-05
5.8577151917885e-05
5.47544825743826e-05
4.1505661722974e-05
2.24178043470752e-05
7.63360473446055e-05
5.49076933348484e-05
6.78079159820625e-05
3.53718700678757e-05
3.22368680692835e-05
7.65345879218272e-05
5.58495903883204e-05
8.19453851112343e-05
5.91744879145968e-05
5.60578884467989e-05
7.72429916362884e-05
0.000102600858821981
3.13222841915701e-05
6.78570780327793e-05
4.59969018816056e-05
7.41758372524729e-05
3.7788022470086e-05
4.64600672936554e-05
6.76199465461277e-05
7.93928206324242e-05
2.45363809868062e-05
8.58658422494174e-05
6.85309173859052e-05
5.00434703478399e-05
9.77359440462658e-05
5.47479345111325e-05
-3.62647102167805e-06
8.41873240659014e-05
2.97720806782005e-05
7.93715799796183e-05
8.27546991609577e-05
5.51839619148484e-05
6.66706447344944e-05
3.42246372466379e-05
5.65867933569252e-05
6.31122185325125e-05
4.18550681455909e-05
-1.97933619534484e-06
6.08513460019823e-05
9.87737004189745e-06
5.86758406333788e-05
3.38939001847808e-05
3.05614522584238e-05
3.81088426634946e-05
4.30187289211221e-05
2.37420575686482e-05
8.26472587076332e-06
0.000101634043961098
5.92409287995747e-05
7.03593679966228e-05
6.26792237511893e-05
7.52996971206781e-05
4.12535169314956e-05
1.47078871779296e-05
1.38651078186234e-05
6.08586943250871e-05
4.28430320515644e-05
8.38102937162816e-05
2.34086089956677e-05
7.51056003727785e-05
6.67258606108457e-05
0.000113161982456425
9.77832948165226e-05
0.000104828428137163
7.89921602514739e-05
9.75423547303665e-05
5.69588117779027e-05
5.8962393993958e-05
2.36617562679404e-05
8.74665896888103e-05
3.62995363411042e-05
5.53078781502601e-05
0.000110899478936897
5.12123696515802e-05
7.03302299525002e-05
5.87694595436814e-05
8.43013160160011e-05
0.000135935441896722
9.49514056991547e-05
0.000109091200465971
6.12759684046902e-05
2.44604915734775e-05
0.000108698570062752
5.59864575520129e-05
8.44966089128579e-05
2.83049811643927e-05
7.49109710964494e-05
4.98221267025124e-05
7.91945898723003e-05
6.76437613699362e-05
0.000117198102150986
7.75954987457369e-05
9.49653722118567e-05
8.89143319843773e-06
2.2676634653441e-05
8.1507729909721e-06
3.35475483722264e-05
7.13720596886443e-05
6.88677603523067e-05
7.40308560746325e-05
1.93204678770597e-05
6.41968596347452e-05
5.82326881057971e-05
0.000111468149770487
1.53478072709762e-05
4.62372633511347e-05
7.77787863705899e-05
3.03189069798562e-05
8.30216684239048e-05
7.84469999696511e-05
5.7190811220082e-05
1.78207406655178e-05
7.46829870401358e-05
4.70018157637914e-05
5.22415320173839e-05
4.85181219103818e-05
-9.18805190971929e-06
9.01652505099361e-05
3.46400684244451e-05
2.83313545704005e-05
9.61061174346385e-05
7.89663128301415e-06
4.8910210492405e-05
5.77164251899251e-05
4.37423760809599e-05
4.89478373328826e-05
5.96184213050771e-05
4.76601444375268e-05
8.88942357397833e-05
4.01315919882386e-05
8.06002396807491e-05
6.58633290991091e-05
7.32037382244675e-05
6.09994140834883e-05
-1.80551766491439e-08
8.01610655210011e-05
7.34010066160525e-05
9.57302964435957e-05
4.15978334399313e-05
7.00253919301442e-05
4.38280636049339e-05
3.09606796147612e-05
5.63159142282142e-05
3.87510098290821e-05
6.38805990747986e-05
3.47407114002612e-05
3.46466061813986e-05
3.42730559321403e-05
1.7081800357794e-05
6.99085835615201e-05
4.53869251898189e-05
3.87738617853772e-05
6.41404861216018e-05
8.50049067184381e-05
-1.62782397451995e-06
6.26061634450488e-05
8.22386067284216e-05
5.62512354130891e-05
9.89902230392698e-05
5.62809232712291e-05
6.71079821696418e-05
6.85061235068186e-05
7.21265976972606e-05
1.68942193516346e-05
4.67767133899255e-05
4.75204681368253e-05
7.09595153403439e-05
0.000144374295310498
6.0558304520704e-05
8.01042330215173e-05
4.32854394581991e-05
0.000119297032696427
9.15760145841529e-05
0.000113493666128823
6.9362177667355e-05
3.79471210836778e-05
3.9433445543974e-05
4.24931809508995e-05
6.40735275409583e-05
2.75267726629503e-05
7.82221506896784e-05
7.89351910018342e-05
3.52482924248133e-05
2.99414372620294e-05
4.63465023636123e-05
6.87723748264942e-05
5.23311607934019e-05
3.72803156248771e-05
3.46034370133389e-05
4.22659500984289e-05
6.22768365761769e-05
-1.93868867051714e-05
2.67740726180036e-05
7.6324085189349e-05
2.80659031396992e-05
5.84988705490129e-05
4.71843190227348e-05
3.7830701171389e-05
1.3630909594265e-05
5.66291827544315e-05
-5.37016197939733e-06
7.34038506012954e-05
4.33405923545062e-05
3.78264410324477e-05
4.25393780839887e-05
5.39567242426524e-05
5.85670609543904e-05
6.99614865582435e-05
3.69666314889604e-05
6.07962435113543e-05
8.38647178728814e-05
9.11834177462424e-05
4.27489257372105e-05
6.83076003312427e-05
7.73970623249366e-05
5.22608606452745e-05
6.27654295061785e-05
5.39700216628202e-05
5.61312792651751e-05
8.51530772610433e-05
7.92787068640202e-05
8.14460321086714e-05
5.09563142754569e-05
5.7695736812708e-05
8.19080041072767e-05
6.20531317501659e-05
3.09938718558576e-06
4.84122580756938e-05
9.06640675171124e-05
3.05791969480362e-05
4.93085231519317e-05
7.05921386267944e-05
7.89709388495888e-06
2.88418062800859e-05
4.73966008346141e-05
2.01761195257032e-05
-2.14590432433686e-05
9.82770436887526e-05
0.000100890290450578
5.25105657819752e-05
4.450796969511e-05
3.73651917135167e-05
0.000106416076335704
7.99675836793973e-05
7.69129119952052e-05
1.91138345605225e-05
7.3130248296598e-05
6.10388847477513e-05
5.8923146483645e-05
6.56907450457635e-05
3.58910429199723e-05
2.40814049580309e-05
2.0548230621911e-05
5.00788096650678e-05
3.68841973704716e-05
6.02522167515084e-05
6.91342267161397e-05
0.000108713421227124
7.08072664241516e-05
0.000106237494712865
8.83786756909483e-05
6.84408356543598e-05
6.74725382637387e-05
3.77822553695308e-05
3.14995451419857e-05
7.69543121167824e-05
9.95310112937283e-05
3.37597537096435e-05
4.53936667102592e-05
5.7882214333857e-05
4.7974549606524e-05
-1.23898170698477e-05
2.67590332073711e-05
7.15200082201711e-05
6.581928019497e-05
6.45616951316604e-05
4.63317166704785e-05
2.26130703916753e-05
3.76332503481318e-05
4.88734250443347e-05
4.50069598710843e-05
4.441180498753e-05
9.7713834417684e-05
8.88644608272686e-05
3.03329480842535e-06
6.16097881003931e-05
5.3573473036685e-05
0.000108647901237171
6.54310620416275e-05
4.66118129053703e-05
0.000100293819618661
4.72037429253348e-05
6.94488688937382e-05
5.33620649680124e-05
9.13821243374684e-05
1.72454931032141e-05
8.5401950230605e-05
6.04446636277137e-05
4.72127083342032e-05
5.33768281521435e-05
3.65812853978086e-05
0.000104119448117907
-3.6388730479433e-05
9.8509979985834e-06
5.94397682270788e-05
6.70773939272578e-05
9.93822273509969e-05
2.17422497608914e-05
9.76449577548628e-05
7.89220347756727e-05
7.2892417560238e-05
3.90504135740699e-05
6.90521986750698e-05
9.12538201688706e-06
6.22025120392015e-05
8.67049654720518e-05
-3.33279877450743e-05
1.15780100126034e-05
6.48126895183336e-05
4.48535253815759e-05
5.91192588160702e-05
7.63069414559673e-06
2.69620184056185e-05
2.29528747843075e-05
6.76381205238497e-05
3.46960088896891e-05
0.000105029176086327
6.92115297607519e-05
4.51300522545065e-05
5.28560740625238e-05
5.75650621386954e-05
8.82973726653025e-05
6.60163961433576e-05
1.45039998971014e-05
5.4545040094004e-05
8.3430033072997e-05
3.40650967102111e-05
3.11633031822922e-06
6.41118420202651e-06
-1.00121503693922e-05
2.02055373528381e-05
-4.0942226590262e-06
3.93216467901286e-05
6.70753356239772e-05
6.8632589756317e-05
3.27952610893961e-05
1.22039880965203e-05
4.18121892001562e-05
7.88584046162968e-06
2.66356773418084e-05
3.2407096852452e-05
7.25943625904644e-05
3.69631966073615e-05
3.6545617943186e-05
5.68839239972528e-05
2.42993237255212e-05
3.38978125777499e-06
4.44168142073451e-05
8.64783823773718e-05
7.84200734034377e-05
3.36142358675904e-05
2.07636971921233e-05
0.000113140715545657
3.09677258975846e-05
3.5430131393502e-05
2.98788193417828e-05
2.7340575897236e-05
2.27911300474662e-06
5.22924437217663e-05
3.71849848307912e-05
4.761760800046e-05
2.52087803502502e-05
-1.09411197829593e-05
2.93175003517278e-05
7.80908186080811e-05
2.89104204961892e-05
7.37240037999316e-05
3.30708865991482e-05
8.12751656663763e-05
4.46182801975172e-05
5.59358194557328e-05
5.45397555649492e-05
6.01390211988447e-05
5.28446377946482e-05
2.75834149669487e-05
-1.08670761611945e-05
5.51276834638844e-05
4.82329213814231e-05
2.6986511939563e-05
5.57876397940198e-05
1.72480001623522e-05
5.8213366848311e-05
7.95242082852265e-05
8.13859173208735e-05
4.13408636200936e-05
3.12576230489325e-05
4.28512312087573e-05
2.02240464526616e-05
5.59404052982228e-05
8.58220790468853e-05
2.76201406146716e-05
9.73263726751795e-05
7.76121274120935e-05
3.80048007852378e-05
9.73480961773884e-05
1.30419153025734e-05
9.3723154440045e-05
6.2417109005673e-05
6.56463942269324e-05
7.1866668193059e-05
7.66172230010875e-05
6.56111236872524e-05
9.4878414744929e-05
3.56642083607406e-06
-5.73063961192301e-06
5.48379323705892e-06
1.58252741187059e-05
0.000123508029005649
4.35932562051691e-05
7.76027462101835e-05
8.96316693161021e-05
7.90857411896801e-05
9.57755537974328e-05
8.0525380677589e-05
6.84533239215088e-05
8.21778357597819e-05
6.84627370367037e-05
4.4819777980014e-06
8.12307326843926e-05
9.63429608962599e-06
3.71907478239056e-05
-6.27700804822517e-06
6.06080342021207e-05
-3.73291703630694e-05
6.67301752390677e-05
7.66018998479383e-05
1.29858030393368e-05
1.50582903997877e-05
4.34088443484242e-05
5.82740938326513e-05
6.03266321868841e-05
8.66209628934967e-05
4.3830930564629e-05
4.19023783883794e-06
7.61997314583438e-05
-2.59401830682026e-06
4.92111886363073e-05
-6.18816266975282e-06
5.10524528520248e-05
5.3618225643847e-05
3.98329545704128e-05
6.2764473151562e-05
-1.7944799097491e-05
5.3908709568186e-05
6.22101536816614e-05
4.33547851111917e-05
7.50441447200588e-05
4.66417629851941e-05
8.40115504614578e-05
1.66294681274769e-05
7.76683085055054e-05
8.93457227493427e-05
4.90069250819187e-05
8.78006688684631e-05
4.494161263104e-05
8.27454439937714e-05
9.81529067855291e-05
6.22083615692545e-05
6.09938466829781e-05
6.96324079503948e-05
9.34115312998708e-05
8.70879358794177e-05
6.71812635900708e-05
6.89609611387052e-05
5.9214945748023e-05
5.05957024343182e-05
8.17585733594006e-05
5.1489199976188e-05
3.13021877535969e-05
2.37845879427578e-05
3.92595871262901e-05
0.000113198978048542
0.000104037357614789
3.48312624662521e-05
2.60793217433362e-05
5.32340783443454e-05
6.41317891714712e-05
2.49437702442367e-05
3.60176748948046e-05
6.13341684851577e-05
-1.23780139213091e-06
3.24739560746454e-05
2.16632174355614e-05
0.000103546351818728
5.36974068066231e-05
2.77430569505777e-05
4.39462786556563e-05
4.7928657415383e-05
1.72078170123932e-05
2.65452706877401e-05
2.50259730270395e-06
8.08677621773961e-05
0.000117533700862856
6.33169942204053e-05
5.43852135371655e-05
8.56742222449879e-05
6.40016058040267e-05
7.45576667645845e-06
2.68293205918364e-05
8.51245452625435e-05
6.74712735434088e-05
3.44192799537422e-05
1.39702210654278e-05
3.20525539651164e-05
5.13625648134424e-05
3.40923038106627e-05
8.28354149248648e-05
5.02814106947381e-05
4.33848827884165e-05
8.02094036827472e-05
6.15605095430482e-05
6.11641488081318e-05
0.000100876637884098
3.65797035777034e-05
2.13564549249923e-05
2.69697145432971e-05
3.70485597589268e-05
7.65644213297248e-05
1.60747164338927e-06
3.35413843155492e-05
0.000110310879899379
7.66850003965292e-05
4.31949830633935e-05
-1.25443985239249e-05
1.56866734814805e-05
4.97357852823519e-05
6.15650800523824e-05
3.93933472800967e-05
1.78537287536052e-05
9.40860826694945e-05
7.71949445216124e-05
7.65394095115785e-05
3.40845586444984e-05
7.25238597431302e-05
7.45573346492178e-05
3.35683563880253e-05
6.89862764542866e-05
5.145499541583e-05
6.15936270935938e-05
1.03270306394615e-05
8.09760296464212e-05
7.05138340730123e-05
0.000100487703303195
8.0707883535674e-05
7.61118288185066e-05
5.17659688346912e-05
4.90117502295108e-05
5.79166797681471e-05
5.10003423928069e-05
6.64830261865129e-05
2.88118926308701e-05
6.98951170952985e-05
5.42090848502407e-05
0.000133960053287039
4.27749231412098e-05
5.27482980706635e-05
5.44181384411436e-05
6.32063395503227e-05
0.000112687068955113
5.76857758508796e-05
8.22421982765576e-05
0.000112295605749897
6.5041730389809e-05
7.84436302463831e-05
0.000103990433623986
1.74241842660485e-05
5.12201481187884e-05
3.54462595880295e-05
5.80105950193481e-05
5.43918126590261e-05
7.05901109466897e-05
5.47143427611008e-05
4.74227549600299e-05
5.46533346829469e-05
2.4847056464824e-05
4.84723732180834e-05
1.70532640535361e-05
4.30445086265703e-06
3.59747200172057e-05
6.86615563532896e-05
8.29753596621498e-05
3.09959042744362e-05
2.9235750058097e-05
5.65514388984556e-05
7.17096856738124e-05
6.42794886646142e-05
1.68728141368181e-05
0.000118235238932617
2.12717701761057e-05
1.29770147175277e-05
8.36728475340499e-05
3.84023907454974e-05
6.18514552280767e-05
3.08241198554738e-05
3.27613385072616e-05
8.24687047011274e-05
9.18770258423644e-05
6.12904038281878e-05
5.19089943582033e-05
1.88628671243075e-05
0.000121575387389627
-4.16722928433544e-06
7.0630554520394e-05
3.718890334161e-05
6.74825042475699e-05
7.94767428926945e-05
8.14769369428611e-05
0.000100749540313953
7.78328722399989e-05
7.94489144463944e-05
4.96351236927276e-05
4.41654983397638e-05
5.51800947516173e-05
-7.14475469767607e-06
8.28101436993396e-05
6.07021009533373e-05
2.33038249713533e-05
8.9076423438061e-05
6.48671158988976e-05
8.72524042387269e-05
7.78416197599807e-05
4.74955837826413e-05
3.39888566508275e-05
4.54298005825225e-05
8.49383146220189e-05
4.99060025063301e-05
3.46688733165646e-05
7.29221541875566e-05
1.17395382907312e-05
4.43271096106927e-05
3.80352154905061e-05
1.64016935541342e-06
5.7145096632171e-05
7.15574911025148e-05
7.76182383049474e-05
8.80237503581482e-05
0.000107495064213818
4.71423576901785e-05
8.73956598680606e-06
5.371531794192e-05
2.88151281236648e-05
4.62266559467086e-05
4.44572526864207e-05
9.55398066700652e-05
8.44428033835e-05
9.33728955185265e-05
3.14616801556565e-05
6.61901843789879e-05
3.53550127372574e-05
5.44705106817544e-05
8.40902238667466e-06
0.000104330638055921
5.1650086174567e-05
4.21804630737083e-05
5.04596102947179e-05
5.19222185911998e-05
4.25920630071258e-05
4.11563549666034e-05
5.91798610536605e-05
1.61348181043139e-05
6.876223599427e-05
-7.87151452980623e-06
7.74510297837066e-05
2.22329220205904e-05
7.84864155654727e-05
3.55145092795581e-05
7.40300674203256e-05
7.49822170891579e-05
6.15661872831968e-05
9.36881854609104e-05
4.71122729211753e-05
9.09801879875838e-05
9.77328703229128e-05
5.51207856477486e-05
2.01751989923612e-05
8.31849309554015e-05
2.52529504149969e-05
4.80436693359889e-05
2.6107618283728e-05
4.93431368793829e-05
7.26754424196402e-05
1.77832289997243e-05
6.10946179414988e-05
0.000142038967504804
4.69146843635062e-05
3.18942011397708e-05
6.42057100228199e-05
9.4418534590872e-05
9.58415801006273e-05
7.53456196888127e-05
5.93728086078786e-05
8.15908163806579e-05
5.65090135200497e-05
1.50077655804136e-05
6.86851320927552e-05
4.38273030759919e-05
4.68101256293972e-05
0.000114872120022055
6.87423933156828e-05
2.86592056694862e-05
8.30747297311537e-05
6.09599003562876e-05
5.25811421835263e-05
3.15092488324378e-05
4.5627380972917e-05
8.45583537836292e-05
4.59427873691363e-05
2.5648559674027e-05
7.19743121817723e-05
7.31175856167407e-05
8.76414702471568e-05
9.58575542668678e-06
6.29397007682856e-05
4.20990650262606e-05
7.28328332941722e-05
8.0894703574088e-05
6.28588848249516e-05
5.89145380486039e-05
5.17808282100921e-05
9.90750470791841e-05
5.30158487879483e-05
6.42793670124738e-05
8.02119553597614e-05
6.57338886707772e-06
3.0529883728732e-05
8.59243339572832e-05
4.76003044577898e-05
9.3028809075189e-05
3.30585517476413e-05
7.235053736155e-05
9.92866889397824e-05
4.62430647178777e-05
7.65395752316779e-05
6.79811808777739e-05
8.16389063873083e-05
4.58719431295313e-05
7.30544694331924e-05
1.0421667921484e-05
-1.29708514252413e-05
6.12912505233949e-05
4.40419866742541e-05
6.25708130420646e-05
3.02357724151391e-05
5.49173552885853e-05
2.78920203449347e-05
4.47905934856016e-05
4.83622162318307e-05
7.8618598799335e-05
2.54940238034322e-05
2.74425467247295e-05
2.04741624969613e-05
2.44355189433754e-05
4.22224862813203e-05
4.72999372279213e-05
6.31531252412156e-05
2.8151449883548e-05
5.79420878224071e-05
5.01473502809136e-05
5.92919791806397e-05
1.56048375701214e-05
6.11981496442959e-05
8.54369974701433e-05
0.000120653324453077
6.98267809207585e-05
5.95577267405122e-05
5.37504646938318e-05
7.61273412150625e-05
9.2401321485624e-05
8.88830362080769e-06
-2.38291065238922e-05
2.17744219470798e-05
5.51690097067769e-05
7.75598352010691e-05
6.37076659403665e-05
9.92174421511256e-06
9.62521789312668e-05
5.41502918177068e-05
5.54474112708527e-05
2.16850465462877e-05
5.80272970702513e-05
8.32398959351189e-05
3.71672680725739e-05
6.2926953942137e-05
9.44236023078505e-05
6.66954888215598e-05
4.62671116414391e-05
3.20661008648982e-05
-6.89485304156218e-06
8.02058524723692e-05
7.88009740313426e-05
9.05407489819875e-05
6.41228473034848e-05
7.27019003609574e-05
4.5290565171136e-05
8.46238677217918e-05
8.69468927749054e-05
-3.42076161234727e-06
6.92626241240218e-06
5.44739482509791e-05
8.0172400914284e-05
5.28643175636222e-05
5.07832116581829e-05
5.86143807544567e-05
-2.14533563531124e-05
7.52723366148082e-05
6.03895332496346e-05
4.44218905627735e-05
7.27654023155142e-05
4.5486894522279e-05
4.1780875823162e-05
5.74046198392591e-05
3.02995998495604e-06
6.530620074867e-05
4.78327288471997e-05
2.74179693315933e-05
4.21987278844429e-05
1.5982393697421e-05
5.50393032888087e-05
4.04555410471957e-05
1.97691544367406e-05
4.6315196949395e-06
2.5205383183954e-05
6.4955610196095e-05
3.32518640223782e-05
7.75720075704181e-05
9.68560513917615e-05
6.75774663256112e-05
6.86386497038103e-05
2.41515762848059e-05
3.78018192489144e-05
6.90482544001485e-05
4.47970896495458e-05
6.46034173812547e-05
2.4815460790354e-05
9.40364549197753e-06
1.70048744153374e-05
0.000101567391501041
5.74185791626341e-05
6.81525335547264e-05
8.67734581521585e-05
5.40035151275335e-05
8.61553745215758e-05
6.82353965759552e-05
6.34319713910657e-05
1.93576365506048e-05
8.53526801362202e-05
4.65601889862436e-05
4.15930739001991e-05
1.90654320309517e-05
6.76785821916862e-05
7.21845998454344e-05
4.9663544246483e-05
1.72390253080755e-05
9.99364379349133e-05
4.49063618532325e-05
6.50849703031445e-05
6.37548347057036e-05
4.48446215171091e-05
8.4792758931463e-05
0.000109974421220294
-2.85651272816388e-05
3.08573925162474e-05
1.9046653646273e-05
-2.18389814256331e-05
8.72412688874295e-06
6.30951750696868e-05
1.65106229379419e-05
4.87203519508687e-05
5.99676757745103e-05
7.06771474735611e-05
4.59688418799109e-05
-2.37150653295167e-05
4.83500904802189e-05
6.29634391198162e-05
6.07928546389459e-05
3.96163591189132e-05
4.5098332061732e-05
9.34313464402526e-05
7.79202591495901e-05
4.53822551515879e-05
-7.30210839642636e-06
9.03515910624444e-05
8.56262997480173e-05
2.07298345212992e-05
3.76893162648887e-05
7.77678937720894e-05
6.01751803483207e-05
5.27667735449049e-05
1.83253488203485e-05
1.88245812275222e-05
3.34220829706586e-05
9.49590738426888e-05
3.72020683352781e-05
5.04200674866141e-05
6.5241832658488e-05
5.92642338740278e-05
5.29812456231987e-05
7.5626057173922e-05
7.30120778835303e-05
3.35326083892531e-05
4.42916181061477e-05
0.000117051220965591
3.36500900558052e-05
7.94608315213928e-05
9.79596905489215e-06
4.2059279695142e-05
7.54299546853554e-05
7.4843047551612e-05
9.61890246079109e-05
1.66778906423919e-06
7.95706499071825e-05
3.25406646607382e-05
9.51841876949861e-05
5.3731961231287e-05
7.2608639463352e-05
5.71441390832113e-05
9.5018983353392e-06
8.03599524936752e-05
3.82462737441488e-05
1.65664993071798e-05
9.47854522792559e-05
4.4663260234706e-05
4.84776048024749e-05
5.6976219785765e-05
2.89917861736256e-05
5.05228318756518e-05
7.95346816721618e-05
6.42093820783959e-05
-6.07878043539238e-06
2.31262155954436e-05
4.5458256747718e-05
8.60009849453491e-05
-1.06490464834937e-05
5.28285175814392e-05
3.26859799044357e-05
1.77245488983473e-05
7.2189119124673e-06
1.94117154956662e-05
5.24650533016468e-05
7.90794919593939e-05
1.81956974882728e-05
2.20473578850427e-05
6.54514529193012e-05
4.94034004890693e-05
6.35721113064979e-05
5.69790934671077e-05
5.02462167180734e-05
5.90749953557515e-05
8.51288748495267e-05
4.27486176076019e-05
4.1245492743905e-05
8.09226650425482e-05
3.26782568403255e-05
4.03920055629217e-05
9.96242298607428e-05
6.54605795490937e-05
7.73302520542152e-05
2.75659371912873e-05
-1.84904441173099e-05
4.09211692180531e-05
-4.25338967451637e-06
7.80403560982566e-06
1.30755707832396e-05
-2.08010699586199e-05
5.64434581965534e-05
2.50592838171311e-05
5.65476705049486e-05
7.18723347485439e-05
1.92185816785258e-05
4.09095009418597e-05
3.46576207709332e-05
8.40415449639528e-05
8.80530963094865e-05
8.62139603101176e-05
4.84143929937656e-05
3.17195868010465e-05
2.99545482561212e-05
2.78392279012558e-05
-9.55877566499351e-06
6.36694178108826e-05
-8.94665918276431e-06
1.14265613476798e-05
7.35982086100864e-05
-2.10837349883618e-06
2.03095975633808e-05
6.27076317916839e-06
1.52957903467019e-05
1.46365551396885e-05
4.35888723572571e-05
7.45127858254681e-05
-1.37657709662652e-05
5.20008333935608e-05
9.68947187066819e-05
3.76994117221644e-06
5.93553044986139e-05
6.97885042483568e-05
3.86807759719429e-05
3.40394238450628e-05
4.95415760018377e-05
4.96059170318307e-05
1.94804109733461e-05
4.18771667612581e-05
6.16192861062957e-05
0.000121340049163007
3.1714897356794e-05
4.68848097819876e-05
2.82192785059659e-05
8.96759859254891e-05
2.65494670397725e-05
4.41386902181883e-05
8.24018220277664e-06
5.28142953698553e-05
4.48713190655333e-05
3.83139747089415e-05
8.32211353035576e-05
9.24599459484662e-06
5.24680536130499e-05
4.56121858338503e-05
3.21991895573505e-05
5.32666723616316e-05
7.08600139180279e-05
4.17867176541719e-05
2.95805614048419e-05
6.33716519675517e-06
8.10740200419287e-05
4.53429830343861e-05
3.66001098031475e-05
7.41099147312032e-05
5.44468402082133e-05
8.088290185949e-05
3.86488516501721e-05
-4.48449266275182e-06
2.96366452363602e-05
2.11126870528396e-05
2.04558203440598e-05
5.92141154960815e-05
2.16148436788041e-05
5.67130475384859e-05
9.60919523500961e-05
6.86167944789468e-05
7.14733951407176e-05
7.6517383027596e-05
2.43510819767184e-05
1.79722108970911e-05
8.88459090465907e-05
4.71495447006108e-05
5.56274515731843e-05
1.60647871572132e-05
6.94456986180941e-05
8.91559236452855e-05
6.16782259970539e-05
2.8191121965565e-05
0.000122464241939715
6.35281875745391e-05
9.45310638842668e-06
0.000114869640396422
4.59562442472807e-05
5.67160991467449e-05
6.3622416366035e-05
8.18480858084073e-05
2.23335445922708e-05
4.53286865220593e-05
9.28189701422552e-05
7.02341624257477e-05
6.45830014008201e-05
8.33849999511793e-05
-2.75843982633468e-07
4.62706910321612e-05
5.44063435398791e-05
5.94296937144367e-05
1.90826682736975e-05
2.74998150220994e-05
2.95099297604045e-05
3.85334777190666e-05
5.43653145544038e-05
3.37908880608707e-05
4.67562925472756e-05
3.91008681212141e-05
6.78206341091863e-05
3.853490944475e-05
5.88169431867281e-05
0.000104012854017735
8.56577657379059e-05
8.98018190981445e-05
3.38414032142199e-05
3.19772362870378e-05
4.46885281262705e-05
0.000102713835119298
1.01284640045311e-05
7.54148043297293e-05
0.000108300485719105
9.37658723379657e-05
5.17427869456444e-05
5.72544222151184e-05
8.71624165002947e-05
7.61464218010335e-05
7.80420057640244e-05
4.275041917811e-05
5.23194243292408e-05
4.29360448160068e-05
1.33504617133212e-05
3.69375150915897e-05
5.9728127127271e-05
2.72877708974073e-05
4.67041477254994e-05
6.81273564622362e-05
5.14293394425492e-05
-1.21417792596783e-05
0.00010075683520534
9.00311112151702e-05
5.33917823517281e-06
2.18535953931342e-05
9.27107872288379e-05
0.000121959142545043
6.63326300203883e-05
5.75350044849427e-05
2.15847091561889e-05
-2.42595762447402e-05
5.11362090581998e-05
2.40227167398536e-05
1.85206952055655e-05
7.95032943508989e-05
2.90384128555458e-05
2.41911373565488e-05
0.000102755984506352
3.8984083269124e-05
5.6758429442715e-05
7.99584249712643e-05
7.88254754248234e-05
7.52704045807839e-05
8.99988741069996e-06
1.96727986189837e-05
4.02272499945534e-05
9.50587242005158e-05
6.30609493492945e-05
4.02598908785618e-05
5.70494852945162e-05
3.66573727173147e-05
0.000104873662081917
3.29983141086641e-05
3.02828798085793e-05
0.000109947601923945
1.66417499227497e-05
-1.42256074726409e-05
1.29311253742684e-05
7.70854796634642e-05
6.264607422791e-05
2.55479590640532e-05
7.12125454555017e-05
-3.39243933529914e-06
9.41113152619701e-05
-1.90678651930214e-05
7.06573371536027e-05
5.95047055916421e-05
2.05912493389245e-05
2.7810245619913e-05
4.33422167420614e-05
2.10938975137129e-05
4.33436727012246e-05
-2.75927191367016e-05
7.87463976904627e-05
8.95263549553735e-05
4.78932480597375e-05
3.01546947127595e-05
4.90504986912614e-05
0.000121293961330208
1.44580819437673e-05
2.39177171462436e-05
3.51128761780867e-05
3.04991775196398e-05
6.03524658184277e-05
5.40910033012476e-05
7.62660265463576e-05
3.62907627238702e-05
-1.26002670815604e-05
7.82971869087935e-05
9.17423090162847e-05
8.86512506952187e-05
4.74345983345173e-05
5.98652124158643e-05
9.86660984263854e-05
0.000125908840532471
4.26267135448708e-05
7.64085548925994e-06
4.55134570290153e-05
7.16107447402043e-05
7.18904312328064e-05
4.10080635652603e-05
4.1818030764734e-05
9.18866610386161e-05
2.99924135773578e-05
7.91681567358153e-06
3.53892409792185e-05
6.12710851999327e-05
4.83138784644298e-05
5.72079418962999e-05
3.7724696698598e-05
9.27448707501235e-05
3.07700159832704e-05
7.52244264890601e-05
2.41595899588124e-05
6.58687468250996e-06
1.68250102104095e-05
-1.07370736891201e-05
7.63872775423714e-05
-2.37676901964347e-05
4.99658972701487e-05
4.95226730320499e-05
0.000108396819486602
7.03554826400416e-05
5.70938991327036e-05
5.6295520627018e-05
4.19569583675096e-05
3.51009462782438e-05
5.88928805705431e-05
5.69375746497093e-05
6.01116948966262e-05
3.20776662813798e-05
3.37955469487916e-05
1.99146245944419e-05
4.50911357182203e-05
4.76289341400444e-05
3.5075817844769e-05
1.57454936003626e-05
1.38702113775145e-05
5.88841397614763e-05
5.8683953042481e-05
5.17964070784302e-05
6.69729571031515e-05
5.07770289969878e-05
7.41193967961058e-05
6.13228537957695e-05
7.8522671133403e-05
2.14082620981585e-05
4.54233858527431e-05
4.94412615515562e-05
3.77847359418418e-05
2.74692067784416e-05
2.3506477701607e-05
9.25664412572987e-05
-2.37204644999749e-06
5.22822587000737e-05
7.15572840634922e-05
0.000126579804838382
8.74104343322273e-05
6.17690824183101e-05
9.83028438580806e-05
6.24303660879915e-05
5.43003643757061e-06
3.33804734388207e-05
7.95562267703863e-05
7.20002380923828e-05
3.20442638714237e-05
4.73907531846785e-05
9.28904262853868e-05
7.29251922468467e-05
3.85719665611448e-05
1.7337801716199e-05
5.52977586848329e-05
2.70816647172565e-05
3.92352493157143e-05
7.28743655348499e-05
8.7299157573696e-05
8.26141619035381e-05
8.51197294358445e-05
8.59148266388385e-05
1.63886957308901e-05
6.94949067764634e-05
1.54769447377152e-05
5.22084210370787e-05
5.54018089200486e-05
2.41338503077942e-05
9.56960168807712e-05
4.45289711840698e-05
5.68697812593842e-05
8.3941678830577e-05
2.20093788868869e-05
3.36057405542717e-05
4.60442000227761e-05
2.48604182635501e-05
7.53666271620901e-05
4.30191074147093e-05
0.000124923271284284
3.92706212493697e-05
5.82328335378875e-05
8.35768317634588e-05
8.53831688565906e-05
4.39372928536033e-05
9.44634884431386e-06
6.92591817874824e-05
7.03598280859417e-05
7.71850776308944e-05
4.11111524915286e-05
0.000108930421772227
0.000114734137663677
7.44913001933499e-05
8.56469076655861e-05
3.47090929553498e-06
8.64509815687795e-05
6.14471561747664e-05
9.99436483731705e-05
0.000117070399037938
2.69959329492923e-05
5.33518166142005e-06
6.42217223009657e-05
6.77449134121333e-05
3.96655660624808e-05
6.11642808850888e-05
1.14647482948058e-05
4.55081848750262e-05
-6.54313225801508e-07
2.12369622989655e-05
1.84518865073213e-05
3.52323209837673e-05
1.15454872424368e-05
5.51042842243265e-05
1.66060750803402e-05
1.90765659602607e-05
4.14293952928612e-05
7.38956959869251e-05
7.41965645735106e-05
8.46570015302436e-05
3.74998646423248e-06
0.00011947890348843
5.98605218242542e-05
5.01562720047467e-05
5.32360395745352e-07
6.53560798853733e-05
2.14244808655839e-05
1.20187224181928e-05
5.65440800765029e-05
5.68613906968468e-05
8.38427431111803e-05
7.56956091469381e-05
8.03610872830877e-05
3.48964987111848e-05
7.55175082169599e-05
4.28333909301967e-05
6.91272128521396e-05
2.32060690758595e-05
9.3321895100221e-05
2.14051593546705e-05
2.84497089200962e-05
7.18655471108847e-05
3.56543758808544e-05
1.93748936202276e-05
2.43041314752621e-05
6.83739802637217e-05
8.6545479374575e-05
9.23701419628958e-05
8.50149891529126e-05
2.83525373248094e-05
3.6860250834447e-05
3.99636170905994e-05
-8.57240531489899e-06
-6.54991100544698e-06
5.13640499242334e-05
3.54560622151325e-05
2.31288191212744e-05
2.3890859654909e-05
5.87601053107274e-05
6.5629026136976e-05
-5.41911977070035e-06
3.04613437394596e-05
6.36273432131234e-05
5.02220774085916e-05
5.47411052234798e-05
6.45303660820007e-05
-2.26718283255074e-06
6.88450495171028e-05
4.14764816643575e-05
2.45150565791402e-05
8.01702701739684e-05
8.78153910633173e-05
0.000102145632686262
-2.64200588021528e-06
6.49091802851879e-05
6.92406865019468e-05
5.73205976255153e-05
3.83746432374225e-05
5.10333871395717e-05
3.99496973641454e-05
4.00270527513208e-05
0.000116817294068282
4.24387458145288e-05
6.55200535631948e-05
6.03606897954623e-05
8.48988983248834e-05
2.11767437931267e-05
3.31573123527501e-05
7.75921248026007e-05
5.27361130322906e-05
-6.42212198939139e-06
4.7545358253715e-05
0.000123654463581009
0.000124785488183966
3.58731403574367e-05
5.84793845772336e-05
0.000107524782821351
0.000122733673449361
5.71838923843853e-05
5.69182475566457e-05
7.51228662927291e-05
4.07040865603796e-05
4.70966702983676e-05
7.84100697787913e-06
8.89516987650448e-05
-2.44811137736374e-05
6.353012621295e-05
1.022695892362e-05
4.75002853802675e-05
-5.76753033154071e-06
2.51987693790899e-05
6.81555432543166e-06
6.48747309808197e-05
8.76151108696729e-05
4.56576908100446e-05
3.50669141955709e-05
5.75035022366599e-05
3.47094774373253e-05
5.88886929991532e-05
0.000122581678051361
5.70017292927602e-05
3.73713535699182e-05
8.25152042832416e-05
4.45585599980273e-05
1.99713311628413e-06
4.93887735612134e-05
4.25403807430176e-05
8.05250997375574e-05
7.57511071796067e-05
5.27569022581313e-05
0.00011275045633201
9.23316868273513e-05
5.75032338350563e-05
2.0705127065057e-05
8.02882341834312e-05
1.34151707113302e-05
8.91745899022154e-05
1.93277407576557e-05
4.78605243922866e-05
7.93033173899994e-05
3.99403981063139e-05
3.01482292540786e-05
8.12566954206409e-05
4.24596843519012e-05
2.37702024417393e-05
5.94261532650627e-05
4.23415610170578e-05
6.60828288955794e-05
8.2401902988413e-05
6.24988095851652e-05
4.66284299267373e-05
6.68584207840199e-05
1.30496485896107e-05
8.19830434281739e-05
7.11626231331061e-05
1.54321804668987e-05
3.87612456122825e-05
1.37566571093779e-06
5.91549946537455e-05
4.04319371102941e-05
8.32857185581093e-05
4.2975490259258e-05
4.37075601518749e-05
7.12857607490516e-05
5.46835229527683e-05
6.62700064352486e-05
6.09037389323313e-05
5.974805158223e-05
-5.5001337961081e-06
0.000122086682830369
2.76061538232502e-05
3.99300393460535e-05
5.98440322050579e-05
4.06467292986904e-05
3.65496267496018e-05
1.74780758003227e-05
5.45616281208263e-05
1.65506218325962e-05
4.86236996316299e-05
2.86844812888914e-05
7.39891495641872e-05
1.37774821719691e-05
3.86590621454875e-05
6.81944110255391e-05
6.93612831965592e-05
3.87516635599099e-05
6.30156074880319e-05
3.8284714840584e-05
6.52396261275205e-05
4.19586079562908e-05
6.64250660619549e-05
4.29936310417025e-05
6.56733881514174e-05
7.31889273687561e-05
6.6187061338274e-05
4.85832463156274e-05
6.83595052511976e-05
9.58176388419074e-05
8.74642243153027e-05
7.03934610732893e-05
7.99311792739227e-05
0.000103072313146491
5.39026826106387e-05
2.69485140696078e-05
1.45671072898324e-05
5.71739735227908e-05
1.47617182064664e-05
8.62299476794655e-05
4.77045461404017e-05
1.98906172576783e-05
5.41462765783783e-05
3.68006138391333e-05
1.06610143006725e-05
5.23446553282827e-05
5.81159313659471e-05
7.24364125949099e-05
1.05601459311009e-05
0.00011081392222193
6.60356981125562e-05
6.95285123458915e-05
5.08611856885636e-05
-2.41936884843967e-05
9.85021338134463e-05
1.31834204279843e-05
3.38393359184713e-05
2.01213587016801e-05
8.30827720003194e-05
4.6929378503616e-05
8.10180876775653e-05
5.6605588076396e-06
7.60729913563936e-05
9.00126206013216e-06
3.18354336370243e-05
5.73916954519306e-05
8.16803812066451e-05
8.28515500768117e-05
2.78717038394549e-05
8.92699097271492e-05
8.31878805188227e-05
0.000139397117253714
8.57263802463292e-05
5.99321262932811e-05
4.59834159424151e-05
7.93290233323035e-05
0.000106414415668814
6.8277603826674e-05
3.31782357417364e-06
5.08826709226323e-05
5.91588500796224e-05
3.16422862001419e-05
8.66898224280844e-05
5.43212544638261e-05
3.98382854848405e-05
8.64672675013471e-05
6.78156642773483e-05
2.59481985330909e-05
8.92453331480081e-05
5.59261856080448e-05
8.15159928711561e-05
5.23606366095622e-05
2.15334595481816e-05
6.98938222275077e-05
5.89249737277805e-05
2.30167144512044e-05
9.33521968540192e-05
8.9507907799713e-06
4.43595890646117e-05
4.10936012257973e-05
6.15474529273508e-05
6.89560720406015e-06
4.36601351637484e-05
8.70117424344973e-05
3.27413381922312e-05
1.29467757704368e-05
1.13978327139891e-05
9.22622345196802e-05
4.77585453287397e-05
5.47536034677952e-05
8.54631831152808e-05
0.000100407464256931
6.58420726512048e-05
3.56999861871928e-05
7.06284155806462e-06
8.40059275352719e-05
8.10030147266183e-05
4.52935359396029e-05
6.71333573937834e-05
1.55548608318341e-05
0.000109435203235206
4.90406104273564e-05
9.26808069708071e-05
2.46520679610835e-05
7.40628413480818e-05
8.3590116233931e-05
8.80203065334213e-05
7.75633833625935e-05
2.91769071186113e-05
4.74156075307091e-05
9.39643238857019e-05
8.12271050290088e-05
7.67584989979928e-05
6.06384303808838e-05
6.66616394083156e-05
5.06977467586939e-05
2.68267645482821e-05
5.84711563883654e-05
4.64162789616886e-05
2.04036642996388e-05
8.23838749899129e-05
2.72005312906266e-05
6.7889412959134e-05
7.02803681072219e-05
6.39068049378044e-05
6.4911632503189e-05
7.00529506465954e-05
5.7707557629175e-05
4.89973095761543e-05
6.1333592736833e-05
-4.01249105927795e-06
5.49907385669092e-05
5.49685354997224e-05
6.43591865586305e-05
3.11959023574855e-05
3.79589490569063e-05
3.9891872182089e-05
9.47938865814585e-05
5.13442351531116e-05
7.09528180286314e-05
4.11490829567386e-05
0.000107538595293624
9.49678124682541e-05
6.94150479092438e-05
3.78133894947229e-05
7.99650605075659e-05
6.52432213480099e-05
2.92028492905125e-05
7.10807835036153e-05
2.94905239979648e-05
4.1330121917178e-05
0.000114985579234117
2.36891566929288e-05
-6.93421749402511e-06
5.73969446383846e-05
2.99384638696914e-05
3.19322463137424e-05
5.32697867128332e-05
3.56747394391397e-05
4.17675678801168e-05
4.27054963297335e-05
0.000123857762668372
1.58460513420494e-05
7.34889000793644e-05
2.66152156894771e-05
5.34895887465865e-05
2.09003052330876e-05
1.25961465984697e-05
1.73389772879945e-05
3.90185139375544e-05
5.04337712519241e-05
8.54180608005921e-05
4.65877443391528e-05
9.0329351613037e-05
2.52726289611468e-05
6.29807762085749e-05
6.24262344560601e-05
4.39992021012408e-05
6.04027274931374e-05
4.5013950786723e-05
5.18116838839345e-05
1.86206575865041e-05
2.77983246262383e-05
6.05150982004388e-06
4.98284409452175e-05
7.71652917029111e-05
8.45277143445943e-05
3.73546231678868e-05
3.21558313223394e-05
8.32799140642119e-05
5.79034860977444e-05
3.34265959343924e-05
-3.84583967598771e-05
9.80384943982078e-05
8.80649472876249e-05
8.42940284653751e-05
3.84310879893452e-05
4.72878780871945e-05
4.78075403993565e-05
3.3106469967871e-05
5.75859981171149e-05
3.76486692676174e-05
6.0245253098041e-05
6.02250490681367e-05
4.95254756000815e-05
4.65648502964486e-05
7.0235660129082e-05
4.16905140440308e-05
6.65259167228429e-05
6.52050928014373e-05
7.09820093975048e-05
3.67955390285297e-05
2.55266977815316e-05
6.48775061265223e-05
9.97088309424656e-05
8.20268048929911e-05
1.10925986517968e-05
7.2096871713006e-05
8.60825041761843e-05
1.52762039484584e-05
6.85345567587309e-05
7.1695099764597e-05
7.23647023232506e-05
5.55341659630306e-05
5.08942514302868e-05
6.71257062139249e-05
6.47873508559551e-05
9.17269213304967e-05
7.48005377030125e-05
2.51687723532228e-05
0.000117392113430154
6.65075137116496e-05
1.4086819443508e-05
3.90249434035436e-05
3.04181142675058e-05
5.46486942629388e-05
6.54381533467886e-05
7.91601036653821e-05
4.15421991757405e-05
9.73363972052692e-05
5.10049706124045e-05
3.91250658346178e-05
5.27074131379617e-05
7.38113893030801e-05
5.79708954216599e-05
-2.90471243794993e-05
3.96837594802855e-05
1.7453869526675e-05
6.49206649308968e-05
2.82854162605734e-05
6.02822718573019e-05
7.37817511437506e-05
9.65259456412176e-05
4.97746972522115e-05
8.12780687513926e-05
5.06862021551424e-05
7.21762523754496e-05
5.60038993298299e-05
7.13774120218876e-05
1.25925791844592e-05
7.25927439849165e-05
0.000103107501437682
0.000108556776539027
8.50478880744669e-05
7.00965309807043e-05
5.85858148693372e-05
5.11273635425281e-05
6.48304245638761e-05
0.000118614082374913
7.74656868819646e-05
4.0158191392132e-05
2.37533986852008e-06
5.38131840472132e-05
1.72485855982794e-05
0.000104220112817708
8.06627402874933e-05
-1.98091969303598e-05
5.64367489086391e-05
6.69863630630243e-05
5.2776206500855e-05
3.63368105383884e-05
8.66286183264237e-05
3.69369090644168e-05
5.05271624889951e-05
7.25781952385661e-05
4.53950860347051e-05
9.12899432985936e-05
7.80736106528924e-05
7.2998125406917e-05
7.2966074057694e-05
6.97723407675964e-05
9.79599614896042e-05
3.42185390711407e-05
9.53653356741256e-05
4.85823047136474e-05
0.000107191214396622
0.000110142855663457
4.67643887708598e-05
5.68821199967339e-05
8.81549055848861e-05
1.39134877487087e-05
8.74807783710484e-05
4.62008241685921e-05
7.14844332531163e-05
7.26861200081093e-05
1.2488352964475e-06
7.45301291873713e-05
4.68103789176871e-05
2.12706225024528e-05
9.25188082675477e-05
2.71716357641135e-05
7.59999255294309e-05
4.74332007232278e-05
5.35480376349298e-06
6.30290868622857e-05
2.73963668184545e-05
8.36329968378803e-05
2.79680418491317e-05
8.9382142263493e-05
9.65724389637574e-05
4.72782915711152e-05
1.2475012562413e-05
3.86354458508274e-05
3.53161368784787e-05
-8.91527287151379e-06
3.8916444953462e-05
3.69298322775847e-05
6.08063427520514e-05
3.38318512075556e-05
8.14479577395072e-05
2.21502914844005e-05
3.59058063183691e-05
1.8794246671332e-05
2.86484676290091e-05
6.55687687366836e-05
6.90401351885592e-05
3.39942398412383e-05
4.82676926710564e-05
7.55774641032212e-05
4.59314523619638e-05
1.31969415857984e-05
5.45767735855106e-05
6.88439294323325e-05
-1.73487664920967e-06
7.63179952604849e-05
3.20275741818808e-05
5.44366399957965e-05
2.17472288555473e-05
7.20818500392655e-06
4.36714358208886e-05
5.72182140575379e-05
0.000105382264918061
0.000103943115515273
7.12876767572108e-05
0.000106233642494142
6.70864623004498e-05
6.2558195511411e-05
3.285748664338e-05
4.90840941966196e-05
7.36670270223365e-05
5.22804695455803e-05
6.12302660634416e-05
3.72108773716514e-05
6.96385814626511e-05
3.44070988688469e-05
9.80035383303747e-05
0.000107467949250235
4.17517803906777e-05
9.22364694013359e-06
4.4168365261383e-05
9.27812481085535e-05
4.54183241801825e-05
8.53603509358153e-05
0.000108537780174896
6.33425745642355e-05
5.93466548182031e-05
5.25577078651271e-05
8.7243024350229e-05
5.47696455018886e-05
3.67537849737887e-05
3.71285523487178e-05
1.26134757749706e-05
6.71501455043484e-05
1.84730167762817e-05
0.000102986215537929
4.28811634268807e-05
2.04691752265822e-06
-3.46675052082687e-07
3.21182878343269e-05
4.73331872362118e-05
5.05881958834845e-05
7.5564163282292e-05
4.44015234441733e-05
3.10328151050347e-05
4.47519097968603e-05
5.01730531715591e-05
4.48568975214083e-05
5.74310609732666e-05
3.79476453784803e-05
5.5539241410874e-05
1.52569854657201e-05
5.86737881190208e-05
5.64050307583347e-05
8.02401582476885e-05
3.84180701462847e-05
4.63989516351219e-05
5.40383429476597e-05
3.89813956978076e-05
7.56107115887416e-05
8.1160671603903e-05
5.16154275625011e-05
4.28014325624806e-05
6.30427923634976e-05
5.40296708535632e-05
2.34499266870898e-05
3.11729357930807e-05
8.19368072823491e-05
6.92480183456968e-05
4.40916956636901e-05
3.92007737467138e-06
4.99009731520851e-05
7.13969802581116e-05
8.87744107407157e-05
1.81127191743627e-05
4.31111867356707e-05
1.90327185280623e-05
5.34854257480023e-05
6.94402155916905e-05
6.4491779152339e-05
5.07730947647464e-05
6.64905259929979e-05
9.20693094964732e-05
5.855438379492e-05
0.000112099177970238
4.29560940546559e-05
3.82460612959164e-05
3.99805493505221e-05
6.35912199669565e-05
5.01336477817117e-05
4.41347603357179e-05
7.42546118274094e-05
6.31886003880584e-05
4.45882608043226e-05
2.73288075187095e-05
5.47143275630163e-05
5.0192039467931e-05
6.83617143164789e-05
8.07296515521756e-05
3.79143498771204e-05
7.4191599673151e-05
0.000110995721863368
8.70783504570632e-05
3.11301122816556e-05
9.17531545882343e-05
7.73379862450254e-05
9.37646773881152e-05
4.93318149945656e-05
2.46957141455545e-05
6.0217058002552e-05
9.8352822962262e-05
9.25789840032098e-05
4.31125568166234e-05
4.6615150191702e-05
5.21911005789475e-06
4.0160642291545e-05
5.24510653152698e-05
5.12225857734863e-06
9.61775570387431e-05
9.38574430830332e-05
6.13076733696618e-05
2.91624258545725e-05
7.37410744325979e-05
5.08316607041684e-05
8.23994758755048e-05
2.49548021798922e-05
9.24994758760945e-05
3.47357486369993e-05
2.00138479561347e-05
1.49613229644474e-05
8.39938047226098e-05
5.51834630509874e-05
6.03431629858232e-05
3.6918203836635e-05
6.25958697769919e-05
8.13518377018382e-05
4.59028789475676e-05
4.60780741722222e-05
5.90036881021482e-06
5.29605040322537e-05
7.48031970372549e-05
6.24861713896173e-05
2.20724626739105e-05
2.97329409101266e-05
7.64736671289355e-06
3.86023109692342e-05
6.67630688870502e-05
2.86467151321383e-05
6.56001745556519e-05
2.60795331415028e-05
8.32292661677941e-05
9.80201216833703e-05
6.48070032147787e-05
3.80969064852425e-05
8.2880595190254e-05
2.34263597292052e-05
3.19064015014638e-05
4.66407824236764e-05
1.41522826841494e-05
2.63098835134537e-05
4.77329527797396e-05
0.000138399772423392
4.55477843449863e-05
5.99158349674267e-06
-6.51524358681119e-06
5.33282708639404e-05
8.2118310238093e-05
9.69643469670996e-05
9.94220432470803e-05
4.28539962962621e-05
6.60297666400073e-05
0.000103550869405809
7.91159637157499e-05
6.49474861024817e-07
6.10799942602595e-05
4.44992745431454e-05
7.88822286043749e-05
4.10429436430507e-05
6.69933451676515e-06
4.80375725943283e-05
6.45291814936757e-05
7.26429802230041e-05
3.95904558538183e-05
3.58981238129545e-05
6.61530969724569e-05
0.000101411266663617
7.32250684337876e-05
5.71442269254668e-05
0.000100787537432202
4.19269215564429e-05
4.33087775552153e-05
7.44538342639062e-05
3.56513708456752e-05
3.90277715684716e-05
6.5159606462786e-05
5.97681256125931e-05
2.84202563044125e-05
8.27152929792271e-05
5.20633491199031e-05
4.73689051843179e-05
4.86818918424983e-05
2.99643719611599e-05
6.60294441485378e-06
5.48117983018205e-05
6.32272279007116e-06
8.51464413525361e-05
2.20414612625347e-05
-2.87620747016308e-06
5.81671164850824e-05
2.52017625655075e-05
1.06802593510659e-05
8.14425589456563e-05
6.7113303518522e-05
2.09980367010443e-05
4.80587369887026e-05
2.71323943050893e-05
9.92084931528357e-05
4.27183006584338e-05
5.04984078454342e-06
4.46557239051421e-05
4.70389193679445e-05
9.0457084378808e-05
9.23398566979283e-05
6.77342675567353e-05
5.78448367372217e-05
5.51262016469024e-05
6.6701425572517e-05
8.17647695693656e-05
5.85515767750166e-06
5.17714714816277e-05
3.32140702714769e-06
8.62155038701273e-05
6.63606527281433e-05
6.05896633867994e-05
3.92562504464465e-05
7.95696580716994e-05
2.28397904962661e-05
-2.46250243997843e-06
5.47263500179335e-05
7.01540124934957e-05
4.41631264180834e-05
4.3659523356995e-05
6.40147841558242e-05
6.04895663702374e-05
5.06187242445949e-05
-1.89269964810368e-06
3.64853021268174e-05
7.09878075906565e-05
6.19079478121871e-05
5.15968868754749e-05
3.54280731803179e-05
4.34120497737462e-05
6.13679246922059e-05
2.86122681853469e-05
4.14386291945572e-05
9.61102815356952e-05
2.74715178983507e-05
3.89430896367001e-05
5.94988696313321e-05
6.50129150126757e-05
1.893572085876e-05
4.67468846345452e-05
8.7654345112616e-05
4.6716700802838e-05
4.7912234362056e-05
5.3383674762753e-05
7.07451622330226e-05
7.49488626741994e-05
6.69199869243415e-05
9.05228947115644e-06
-9.02583778069464e-06
8.97825166504833e-05
2.16659142605388e-05
3.49683758992605e-05
6.73631519909593e-05
8.01470540696389e-06
5.6344787110528e-05
2.58342295240557e-06
9.22417465581591e-05
8.9015694236657e-05
9.89241387926679e-05
4.07198781903246e-05
6.56569791411687e-05
5.0537390143035e-05
1.67732488121267e-05
6.1619772314013e-05
6.12807747731643e-05
4.48519512721229e-05
2.05498692435928e-05
6.27018988086092e-05
3.42823890389822e-05
5.90334199042588e-05
1.03649820912792e-05
5.09948789277584e-05
3.58293993773689e-05
5.17323804597126e-05
3.19301805413937e-05
6.64305593468162e-05
8.85925612697718e-05
1.75074543394111e-06
4.72653986987907e-05
6.8595103006831e-05
4.390656469505e-05
-6.15860400093301e-06
2.57768992732471e-05
3.57943291030983e-05
0.000112563601990724
5.33991593204922e-05
4.20465049584745e-05
0.000117275965252453
3.84228654395195e-05
1.56423261043048e-05
0.000102965739753277
-4.36843544356472e-05
1.96630996805147e-05
6.88406430082704e-05
7.42647681027601e-05
6.19814238158773e-05
3.58324004669378e-05
3.40973814781111e-05
8.61186180215116e-05
5.85214914362581e-05
6.50256217931268e-05
6.57579137725802e-05
5.71541603434727e-05
7.13376255953809e-05
3.61967682175914e-05
7.86863535242388e-05
7.63298576522491e-05
-1.76074916021799e-05
0.000114633864268268
6.59345322672966e-05
6.87338231649509e-05
5.59377856477422e-05
3.92894705132198e-05
2.96929988114806e-05
8.17821801405512e-05
4.10252130827022e-05
3.90920559013965e-05
9.83263251441528e-05
3.61805185722711e-05
5.52422806763734e-05
1.15910794502766e-05
3.03692095577853e-05
3.06950601011401e-05
5.01953219839301e-05
6.30027813347631e-05
4.63280122788789e-06
6.78642825578137e-05
8.26514998625751e-05
4.59016233046644e-05
5.92585605813116e-05
3.98094527761751e-05
8.99038108970237e-05
6.6816905438446e-05
6.02918512164144e-05
1.45575034019961e-05
6.06057639275651e-05
0.000105514410259505
5.98266782581593e-05
8.53407973297342e-05
5.13534212603132e-05
8.06501453776935e-05
3.86186361119975e-05
1.77022619609857e-05
6.2253321904958e-05
2.40525811116743e-05
0.000104682193310814
3.33375945162439e-05
1.71829630546338e-06
4.9554538457473e-05
8.84334950589002e-05
5.15309787035254e-05
6.57010046519731e-05
2.32457240383258e-05
3.45026667574474e-05
7.23455280395832e-05
8.59079739207501e-05
4.21894872823719e-05
9.29662335180005e-05
6.69077690581234e-05
6.82554929751834e-05
3.33614049387173e-05
7.17878820144048e-05
8.0755851268728e-05
6.61561522179426e-05
9.96088958889148e-05
6.1460999098573e-05
2.86590393288598e-05
4.87566175448247e-05
6.09153648419598e-06
3.85913937944973e-05
7.49160903244814e-05
4.9497155174861e-05
8.80703455057002e-05
3.26765843504785e-05
9.52221702425961e-05
4.73382871502887e-05
4.31812025964914e-05
0.000120966083384925
5.60626718830637e-05
6.6053278359841e-05
5.44221151667211e-05
8.58611675816559e-05
8.36453629121597e-05
8.26930876095159e-05
6.9108115935346e-05
2.1899230260509e-05
6.123657155583e-05
1.30980076988342e-06
0.000145490570364116
4.7912272835146e-05
4.71639972819603e-05
2.43587836376837e-05
5.06007727879007e-05
7.80857178508908e-05
0.000119167042346713
4.26615279906623e-05
8.7413544913953e-05
6.34058577979595e-05
6.44535106001724e-05
3.93608292054478e-05
3.78118739433905e-05
6.81973717454168e-06
3.01541975350725e-05
6.98453894933916e-05
2.20929875808851e-05
3.57995296482962e-05
2.37157577755221e-05
5.27144048383826e-05
5.87954608135574e-05
3.16043147453315e-05
6.82271235302533e-05
2.73285345816578e-05
2.85983164604484e-05
8.700515482242e-05
6.71328301028007e-05
3.55694169295775e-05
8.87902239041062e-05
2.59119838559033e-05
6.67505085576759e-05
9.69827604402286e-05
6.4868507265557e-05
-3.08179290444023e-05
4.53056183026682e-05
9.23354293525247e-05
6.16703268335913e-05
1.83365233578878e-05
8.33245732075152e-05
7.5877084892867e-05
8.06877352250385e-05
7.47348322115489e-05
0.000141318529785381
7.56971891737145e-05
2.44815357205564e-05
6.77484809598896e-05
0.000118421270642716
1.47178400201425e-05
8.40700716621495e-05
0.000122916576869448
6.5314735618993e-05
5.73447382783988e-05
9.48223595153604e-05
9.27495515572492e-06
8.32470308495292e-05
0.000101536823012454
7.08349415431771e-05
2.0528951101125e-05
6.66327449939336e-05
4.79876320940955e-05
6.84456265122309e-05
6.17114779764767e-05
-9.1216878737758e-06
5.38254618642956e-05
2.28362423030993e-05
1.99496370722573e-05
3.96487950420672e-05
9.68075724116978e-05
8.25807975773033e-05
9.30781057214315e-05
5.93825348688435e-05
1.13801810856007e-05
-8.59673682152417e-06
2.14423030275917e-05
5.964935203071e-05
0.000110715210644021
7.08261132989383e-05
9.21592405430901e-05
6.07681460523746e-05
6.12797342132103e-05
8.43757206944032e-05
6.13648292050241e-05
1.51917386002125e-05
3.92475038997872e-05
5.67649554722579e-05
3.88812032208912e-05
9.6135515302339e-06
8.32948176299479e-05
5.95533266062281e-05
7.47376394806148e-05
4.54204647499157e-05
4.70087705603644e-05
3.45089912252737e-05
3.83267822824146e-05
5.19209022990834e-05
4.88749929997223e-05
3.95738530490654e-05
7.86485182698213e-05
6.99814191740022e-05
9.2964854666592e-05
5.63636838289153e-05
3.74511851698892e-05
6.91887815446715e-05
3.96492375785319e-05
8.76171809858141e-05
6.99823494594995e-05
7.71824920427467e-05
-4.42632219503874e-06
4.11712718368291e-05
3.28628461352597e-05
3.80851341039027e-05
3.22712024451076e-05
4.19489524995247e-05
9.04901684238922e-05
0.000106317860775277
6.08726355360823e-05
3.81434139469337e-05
3.1768785393697e-05
5.06988249855976e-05
1.26654716546597e-05
5.66290694732641e-05
7.50002786168836e-05
2.7612775760893e-05
6.47042115657891e-05
8.51701818087162e-05
2.62156934380405e-05
5.2573436347543e-05
3.72878707425893e-05
6.02811626287533e-05
5.85065629563291e-05
7.72918753745547e-05
9.47753290283406e-05
3.31956258193039e-05
9.02348448756069e-05
8.21554097678699e-05
5.36552558682842e-05
0.000105604995813917
7.40678364768724e-05
6.45736742420692e-05
3.45219249578652e-05
7.33316528095406e-05
3.62991083753169e-05
5.04947932423347e-05
8.12669830561117e-05
6.6665663953945e-05
4.7546599192302e-05
4.68988272255018e-05
6.31704981783135e-05
5.52478255354926e-05
9.79930751435716e-05
6.99886911724748e-05
7.23168202573787e-05
4.04520543407943e-05
2.85044669805217e-05
8.86255906054088e-05
-2.06214189115163e-06
-1.15315600753726e-05
6.49683816848541e-05
6.03015156068007e-05
5.32541896666399e-05
4.35551192016201e-05
5.88476398940082e-05
9.93518865939597e-05
4.14033401680416e-05
2.56602283013826e-05
3.36477668820324e-05
6.75950400035894e-05
3.94361221247313e-05
3.42139732013205e-05
0.000125109535820052
6.01224066790754e-05
8.91341460497427e-05
4.11197850280063e-05
4.21245172246216e-05
7.88984702956e-06
1.4800802954685e-06
8.52108111188969e-05
9.74091142265128e-05
6.48448788103964e-05
3.36324530171279e-05
6.85641582661134e-05
4.95874798916856e-05
5.87741163234952e-05
6.41920625526088e-05
2.00443533280611e-05
9.88775630537597e-05
5.60244782221958e-05
8.43991296885489e-05
9.88993274204496e-05
0.000101996375228401
1.65497268160589e-05
7.95404438539005e-05
6.64818032386301e-05
0.000109883391918638
6.11508801639772e-05
7.61141825985484e-05
5.40357407038233e-05
3.3334734415675e-05
4.83616301622696e-05
-2.35182891990135e-05
5.12876535187957e-05
5.9459085734086e-05
9.18021712051348e-05
7.81260114786086e-05
2.75951694764526e-05
4.1062036778155e-05
4.62440625551855e-05
4.38375812178069e-05
5.03316481724609e-05
4.27693923691736e-05
3.12489164391886e-05
5.78057516173856e-05
9.37258440625082e-06
7.94775335870363e-05
6.24982784073002e-05
4.39719239121636e-05
8.30237178939163e-05
8.09974312990048e-05
6.85170389606311e-05
7.79887798429122e-05
1.55572018106125e-05
-3.68644106927759e-05
2.75150988477935e-05
6.82088268225166e-05
8.04675213351211e-05
5.92586306231671e-05
6.85668944346314e-05
6.34400927297433e-05
2.82375134115768e-05
1.64088247385581e-05
1.59132788685862e-05
5.40220597708879e-05
0.000100382901869223
5.39802234396247e-05
2.08665137603592e-05
0.000107601848634442
6.02782089817756e-05
4.68747964927941e-05
9.000257569351e-05
6.35880683550594e-05
8.86866935549581e-05
5.92511688922066e-05
7.59372335109925e-05
4.54280438716359e-05
9.24983876450607e-05
2.0900923596009e-05
6.71710312478043e-05
5.46855006711391e-05
7.48132986166125e-05
5.60964600047558e-05
3.1862459065032e-05
7.86453343340459e-05
-2.67323867757677e-06
6.43642161993812e-05
6.72360638207126e-05
0.000117174981116304
2.64044536266253e-05
5.76924998923905e-05
3.33052897062176e-05
8.1903132396488e-05
8.12638758475874e-05
2.36744968622938e-05
7.71768483046107e-05
-3.10929688818849e-06
6.10605681783786e-05
6.58759826652344e-05
2.78950255357723e-05
2.4421818997954e-05
9.30253970534191e-05
1.80069717692239e-05
6.83980309572232e-05
8.76645665979738e-05
0.000102902872754829
8.5973668174197e-05
1.44021311657754e-05
2.3267613879706e-05
6.79786431820863e-05
3.50418941693559e-05
8.0678682836837e-05
5.2621909496089e-05
4.19293883738759e-05
2.75766989655349e-05
4.72508587175156e-05
5.59521825799533e-05
3.55541850400944e-05
9.27200051164334e-05
1.29704310694225e-05
3.9402889533207e-05
3.55621440012975e-05
5.82425519145228e-05
-1.68943988278956e-05
1.31975634357587e-05
6.44889828168158e-05
7.70723582563638e-05
3.23709654037783e-05
9.13273595007828e-05
3.83238940131272e-05
2.33877247711432e-05
2.66444710884113e-05
4.00315391209105e-05
9.75607647539938e-06
8.22208255306508e-05
7.04516472270757e-05
3.6631377201593e-05
3.98818699745696e-05
8.85784561800008e-05
8.12993076642341e-05
3.38042625617076e-05
7.37673812913466e-05
2.66519131496701e-05
8.59802789409904e-05
3.9382608398408e-05
4.58023554220491e-05
5.19293505896354e-05
6.74171897115222e-05
3.68052047041994e-05
4.38633808974125e-05
3.04022769475833e-05
1.0699867706397e-05
8.40602636258385e-05
3.8912980450595e-05
9.81563764544192e-05
9.27421952640427e-05
1.17013509769625e-05
5.97585829191095e-05
5.41407488756367e-06
1.60273197218794e-05
2.00827658897359e-05
3.39519201117499e-05
5.54465473603315e-05
3.13111319290076e-05
5.08320862452223e-05
9.86511383324488e-05
9.51319473561101e-05
4.53741275101327e-05
9.63761104605658e-05
-1.39078749025898e-05
6.80043154835118e-05
5.3483917935075e-05
-2.61028139597153e-05
6.52207125873442e-05
6.75992543399872e-05
3.59871410588896e-05
7.68330594339275e-05
2.95621258996102e-05
4.92564080059528e-05
5.8320374133021e-05
4.83385849689281e-05
6.01507428156016e-05
1.23564921930493e-05
2.01171730934893e-05
3.1885554932473e-05
2.08881717938616e-05
1.6703077356443e-05
5.9443281971737e-05
3.4263939514458e-05
7.34513224608122e-05
4.70452423458191e-06
1.72651493578124e-05
7.94891693524401e-05
6.92085951496416e-05
4.89595464564631e-05
7.91848767727238e-05
1.60367951399063e-05
6.95083654923327e-05
5.95980929723065e-05
5.85522905007259e-05
4.37226425692992e-05
9.27258568439794e-05
0.000108756781496055
6.54260434376684e-05
7.98340215674546e-05
9.59442596132232e-06
4.68029113340139e-05
9.09075206527189e-05
5.69436476432416e-05
1.60981569343393e-05
3.68190736497049e-05
0.00013160497618536
4.51126300320704e-06
2.13035618121796e-05
2.24820453011129e-05
7.43425922952128e-05
0.00011285340280613
8.23776201225413e-05
5.13474233799005e-05
9.83698290984565e-05
7.55093305269953e-05
7.86101566587157e-05
3.65719759918274e-05
3.32095360503584e-05
7.21078401468911e-05
5.31124326572371e-05
7.30268348238162e-05
6.91085916783766e-05
9.5302305316758e-05
7.42196887354905e-05
6.81944250696332e-05
5.54867783333534e-05
4.79780163780478e-05
3.45471460521627e-05
-3.91275705255287e-06
5.383953223883e-05
3.58629209419487e-05
4.52889942510732e-05
4.17232471346219e-05
3.72406495960449e-05
3.66427765139254e-05
9.93328586193054e-06
1.63064467810061e-05
2.13508182857475e-05
4.86974694336805e-05
9.86824476795024e-05
1.05429804871361e-05
7.65378137746298e-05
9.6256708363057e-05
6.42210923129864e-05
2.77109432701516e-05
7.10666077286099e-05
1.28839823364619e-05
8.84953124100457e-05
9.61245488483593e-05
2.64021789366059e-05
9.87490746699519e-05
8.27471466898793e-05
3.27915337537706e-05
8.14462295319732e-05
5.74940875128316e-05
2.57489415019426e-05
-2.85029473330454e-05
5.59211050949627e-05
1.13934075315064e-05
5.15658052572769e-05
4.04597167031229e-05
6.15324783790815e-05
0.0001135434861589
7.45333325505851e-05
-2.77396363244405e-05
5.64906597662375e-05
8.387856920667e-05
6.99829485373357e-05
5.61996660395511e-05
2.27870952274575e-06
7.1074180773653e-05
0.000103495054214983
7.73161301899887e-05
6.04906402590954e-05
2.45558511023842e-05
5.47598024276628e-05
6.16313519740435e-05
4.5787744261468e-05
5.46186050122501e-05
8.32150103274662e-05
9.63024511466669e-05
0.000104428979326637
6.60659808473715e-06
4.83676606373991e-06
7.19674837439858e-05
6.97496146743259e-05
1.1041248677223e-05
4.17987057262689e-06
7.9335065974947e-05
5.8870148849599e-05
9.5291586668384e-05
7.17228480450828e-05
8.9785287159201e-05
7.89302825698393e-05
3.05970695565776e-05
6.59409013228266e-05
4.04341372243286e-05
5.68000769420515e-05
-5.00831256662323e-06
5.27604025384378e-05
3.9063744642733e-05
1.87514940931408e-05
3.51898830992623e-05
4.43074621480886e-05
8.00586743851669e-05
2.31714117307896e-05
6.10598356192061e-05
8.06316061811748e-05
4.90912064840942e-05
7.56032409087175e-05
5.66996087729456e-05
6.27759323048778e-05
7.67582523098005e-05
6.53958992382053e-05
4.88383345154897e-05
6.37462544955643e-05
5.95454214351598e-05
6.43722332324816e-05
4.92576063521668e-05
3.14458845318843e-05
4.26947691236914e-05
0.000103801558170081
4.07596767087645e-05
8.66028253833172e-05
6.36963617057147e-05
8.62608928012785e-05
5.38471946966245e-05
7.02385430419747e-05
6.59045965984739e-05
-3.92373948222435e-06
3.36531627288269e-05
3.35049526891751e-05
6.2654984167927e-05
3.11200658624175e-05
0.000125671600768671
6.72447433045122e-05
1.07148471480989e-05
4.43320391527328e-05
3.46719092247931e-05
-2.54597694910757e-06
7.02584042560159e-05
6.94120629833052e-05
9.84554660916168e-05
4.40682057243331e-06
3.04316431602129e-05
9.06316439940275e-05
6.33558852855703e-05
7.56818424685352e-05
8.67946185978369e-05
4.86871911381588e-05
2.29553654429317e-05
7.33260936865505e-05
7.89243663761135e-05
5.89656179771832e-05
7.54149498194071e-05
5.57529877858972e-05
1.83835920222107e-05
4.61143211832065e-05
4.37719123499357e-05
8.63811860115339e-05
8.36570283861958e-05
4.38644804816363e-05
7.12889707218976e-05
7.12706805541368e-05
5.06243924407589e-05
7.93016512472883e-05
8.18305672030127e-05
2.06550095932967e-05
6.23413519864957e-05
6.04820223921811e-05
6.1834926313657e-05
1.83274255351817e-05
3.23421670542301e-05
4.51776223524485e-05
8.58652849119087e-06
1.86510282847556e-05
5.24471802380435e-05
5.98409511399769e-05
5.01232037632173e-05
9.94712976261075e-05
-4.24276739352234e-06
5.77700190594899e-05
1.00497674037897e-05
2.79374716227198e-05
4.5219609993359e-05
9.63517759968663e-05
6.02718664902971e-06
2.91773173164125e-05
3.67909271534843e-05
7.3702615653319e-05
8.00336376195927e-05
8.71363092037436e-05
4.00179666569399e-05
4.06231508143325e-05
1.89616558623891e-05
4.58677544165715e-05
6.20819831581169e-05
3.20464341797398e-05
-1.20929190542658e-06
1.93891000232152e-05
7.01176860374486e-05
9.08596244476679e-05
3.40720376890347e-06
5.32491422594061e-05
8.77824331947132e-06
4.60452843859841e-05
9.69052218612176e-06
6.23118294032176e-05
4.11822365071913e-06
3.88118066319623e-05
9.47910443660653e-05
6.07729825035342e-05
5.08468204214116e-05
8.88451139318184e-05
8.23658143863607e-05
7.85176620456263e-05
7.10564588625529e-05
2.82707016667356e-05
9.03978340407357e-05
5.81535519177538e-05
8.92807293730893e-05
9.22234902231669e-05
7.01869434074721e-05
5.69564088243616e-05
4.23045971014927e-05
2.4264574319037e-05
9.73769812041097e-05
4.81621794247716e-05
9.31931785062462e-05
8.27625145248874e-05
6.732611063642e-05
3.87328567384455e-05
0.000116620248819188
5.30447435306345e-05
2.69935778418232e-05
6.90841297293625e-05
7.64729969898411e-05
7.81483494559296e-05
4.31205990000571e-05
6.22298021536063e-05
0.000115837792083656
6.84102409753669e-05
7.82655564189001e-05
4.28256688600761e-05
6.74648270741531e-05
-1.09587839095936e-05
0.000102500199810033
4.09076513686915e-05
6.46624147288352e-06
8.42143130753749e-05
3.40891572795728e-05
0.000134355864654131
5.33992067286465e-05
4.12670707597013e-05
3.64338759982734e-05
5.53722791924778e-05
1.13607651734061e-05
-6.87520837570165e-06
4.53621288123951e-05
2.05204857289556e-05
7.91808813125604e-05
5.54979469163773e-05
6.62769741793214e-06
3.52410465725415e-05
2.6279864644808e-05
4.27434158888313e-05
9.45528871507718e-05
3.44170654604778e-05
6.21276864794952e-05
0.000101118551823241
7.51109084884473e-05
5.31877587162372e-05
1.10858332133325e-05
1.79927173069108e-05
4.70494262075998e-05
6.25713645134765e-05
5.65954411183636e-05
9.67634242644389e-05
6.59067098783487e-05
8.10368391065263e-06
4.50539443101005e-05
-9.41107492034002e-06
8.82011501082391e-05
4.99420854213496e-05
6.1121463693375e-05
1.73360464201713e-05
8.62282372703964e-05
9.68405385876915e-05
8.59038842793039e-05
4.38288911463153e-05
5.25982812493951e-05
6.4268334007745e-05
4.99115942111097e-05
-2.42266871576366e-06
-3.02932900142814e-05
9.06787451707924e-05
4.44463951899856e-05
5.67105695902762e-05
3.87232327539755e-05
1.0202681667124e-05
9.443461975204e-05
-4.67883342712115e-07
7.97104076403299e-05
5.8083815935537e-05
5.25455459278196e-05
3.42134927327593e-05
9.52425129381232e-05
-3.94327035174362e-07
3.30412788366619e-05
-2.37682139919721e-05
5.95943039563975e-05
6.03345580815989e-05
2.84808780925978e-05
8.02322549120142e-05
4.06222424271315e-05
6.11971887179943e-05
9.11653093142343e-07
0.00011632855584783
4.56996348173192e-05
6.03758095087124e-05
5.93380578990792e-05
-1.12725767897136e-05
6.90161788025631e-05
3.5412517729337e-05
-2.04494322726287e-06
3.13697180159558e-05
5.76801870582596e-05
5.03818058456095e-05
9.0359851051446e-05
6.02063116193915e-05
2.88121624149873e-05
9.16669130916093e-05
0.000108546855264223
2.92007097555491e-05
9.58509932379096e-05
3.47561231110535e-05
4.57385773123202e-05
1.25222311439205e-05
-4.08663662611478e-05
8.05445451032238e-05
8.6116548503967e-05
2.38257195324886e-05
5.26308464717773e-05
-4.63338994550146e-05
6.16362314411157e-05
0.000100897379688453
8.77797148305798e-05
3.8579345945903e-05
3.08375209902524e-05
5.11896368398463e-05
3.86702970755027e-05
3.24888747500096e-05
5.38622530578399e-05
9.69644495919728e-05
2.98595279483247e-06
2.50610471465588e-05
4.83672047215808e-05
6.03407754649293e-05
3.39420423414066e-05
3.32234493562528e-05
7.02674196131272e-05
-1.42172808466115e-05
-6.41455535798658e-06
5.20112957563904e-05
4.69673455697115e-05
4.89485347728154e-05
-6.1640424204821e-06
6.33072475531184e-06
8.6599689458145e-06
0.000112311227128986
8.85086072091126e-05
0.000111350346191332
4.48393898770506e-05
4.26127977379002e-05
8.6223543493679e-05
-2.68748679619965e-05
6.21160873745e-05
0.000104850335891554
3.81917748076526e-05
3.47384404185749e-05
5.88907582121567e-05
4.95334779995335e-05
0.000103416396132483
3.97935680899854e-05
6.17930810020292e-05
7.70332292401568e-05
6.14274243733247e-05
1.57311676958364e-05
1.88022216066194e-05
4.19635457334489e-05
1.38054611076614e-05
9.40811073179366e-05
6.61417492682188e-06
6.6272916867341e-05
-8.72912554376128e-07
1.27411558926634e-06
6.25676034131274e-05
4.18550488397672e-05
3.17413580412716e-05
1.11298117017914e-05
3.82029678363671e-05
3.81857463225676e-05
3.48744970513169e-05
3.17817406793023e-05
7.2499756912433e-05
6.72334594401073e-05
3.63366274365843e-05
5.40333099791502e-05
2.71428264335623e-05
4.97273817904478e-05
1.86365716420836e-05
9.85910131321764e-05
2.41854809670331e-05
4.33887695645336e-05
4.18594786468798e-05
1.56788894083913e-05
4.14462702738599e-05
5.27721888127164e-05
3.66449747445959e-05
6.858105630471e-05
4.70511983631248e-05
0.000103459671132954
5.61636096739814e-06
3.13999836284425e-05
5.30798881696321e-05
3.30189449674646e-05
1.01167789210022e-05
3.58267926897793e-06
4.90229629811756e-05
4.35914946008669e-05
9.0844026232933e-05
0.000132194273486572
6.27484910750854e-05
4.01562470147787e-05
2.35160222795618e-05
3.02257921518655e-05
5.03023018259668e-05
3.77728121915605e-05
6.19342049055182e-05
8.06626698200345e-05
5.16132803605886e-05
5.20616218118043e-05
7.77955449454875e-05
0.0001052434413663
8.01910085855886e-05
0.000113912672825797
6.67037926715022e-05
0.000106317503734595
4.68797397201839e-05
8.00861465519871e-05
4.9482147835747e-05
0.00010698228682071
8.97198609330055e-05
4.53451143637794e-05
2.36849201870989e-06
4.6827998639229e-05
5.97530252695998e-05
7.36210588241981e-05
7.81982999550261e-05
4.26334838746443e-05
5.89640117817478e-05
5.32220001396004e-05
5.07432293314203e-05
3.67577010660839e-05
3.74091289336188e-05
4.7156642880055e-05
3.52223826491534e-05
7.90598871713692e-05
3.71715052578268e-05
3.68872913236974e-05
5.2865395050977e-05
3.71459241638385e-05
2.28889687967759e-05
5.40935467588832e-05
7.13245442481996e-05
4.66074801003984e-05
2.68287975821259e-05
3.64796676062394e-05
4.27201669658159e-05
2.10061319867518e-05
8.1179223425777e-05
1.22449623019652e-06
7.39769565173209e-05
9.73159462735893e-05
2.13734674774051e-05
7.39655928416724e-05
8.7008499403931e-05
3.63828847620938e-05
6.12982811102196e-05
2.71970528138311e-06
6.6233927556309e-05
7.92397760316333e-05
8.5344969520181e-05
6.85671140216866e-05
5.45782812686679e-05
6.51180423416194e-05
6.32786833140916e-05
5.92748753296459e-05
8.20210517955314e-05
5.46351157767752e-05
9.49695445033317e-05
5.14271261410629e-05
4.16408307937772e-05
9.75182533422221e-05
5.43712193541686e-05
8.65274896541031e-05
1.15875216324794e-05
8.2786564086002e-05
7.31823500351419e-05
2.95564992382515e-05
4.82285085889272e-05
4.7427653886568e-05
1.63909695040592e-05
5.55197610659879e-05
7.45799636640113e-06
1.96221385992808e-05
0.00010559255844009
7.01729659552448e-05
5.24781847687766e-05
6.03578692632956e-05
4.90208233615553e-06
6.87423736849349e-05
5.83754081935218e-05
3.09080433047582e-05
5.30608374547191e-05
4.02483250093847e-05
8.51550936359068e-05
4.84676907440851e-05
2.6568850870399e-05
1.41830524752906e-06
2.96820770715768e-05
7.35223242778491e-05
4.32414659164993e-05
9.30744585569092e-05
2.88351973696261e-06
6.90521234119756e-05
6.43078211608036e-05
1.19534843763182e-05
3.26193873979452e-05
6.05354381516065e-05
1.80330139623573e-05
1.08285734450103e-05
5.72189275934597e-05
4.62935482990869e-05
5.10624311392234e-05
7.99799521423885e-05
4.33692667227891e-05
4.96117955111688e-05
2.95863373184764e-05
3.66321549524738e-05
8.76337933181026e-05
7.93667886275264e-05
3.32674319136034e-05
5.87818594136964e-05
7.41131447126136e-05
3.14624820255794e-05
3.26968359644206e-05
6.30839228448611e-06
1.3137930391606e-05
5.37871894036081e-06
7.72898685853696e-05
3.63585446617971e-05
4.95170269811142e-05
6.42727520234673e-05
5.01967937950915e-05
2.78710939884069e-05
-3.24987614096435e-06
9.68298202957868e-05
8.21557937602959e-05
7.70643528113384e-05
4.80301783200253e-05
5.78929534831204e-05
5.93243829413901e-05
-2.38922882423927e-05
2.34161346071817e-05
4.94646259982031e-05
8.1317692426033e-05
7.79202053109306e-05
7.18186386889829e-05
4.61107429556569e-05
3.00053387700012e-05
6.81964735596469e-05
6.75841121807203e-05
7.7480674122883e-05
5.44754233003445e-05
6.33548341658406e-05
3.81023185314387e-05
3.39429938903573e-05
4.63376141149033e-05
6.53680524183706e-05
5.33135560063072e-05
2.74589308794641e-05
6.13844326061335e-05
0.000101126574895509
0.000102326727317693
3.53525627883169e-05
2.68266260831152e-05
7.35540779423081e-05
1.91826166746283e-05
5.97423903811614e-05
5.82150383962866e-05
6.16741172614603e-05
9.2872535445972e-05
0.000104374740509737
2.6734034948648e-05
2.89250491299342e-05
5.01408150774991e-05
2.5722685755943e-05
8.8686217520263e-05
7.71285161648414e-05
4.72436301532632e-05
6.66670251716921e-05
0.00010191778116034
5.41669502491088e-05
8.45814856524814e-05
4.5599870041311e-05
5.56756169035765e-05
3.43637529661726e-05
0.000119828702538239
6.48250967109519e-05
2.5193719320252e-05
1.95908697698923e-05
8.27367284737239e-05
-8.53306081239763e-06
8.94914208158791e-05
5.17453200255918e-05
0.00012100589954951
0.000107100565114646
-2.62146835143678e-05
5.07541880072983e-05
4.76214883543202e-05
2.28528514896172e-05
1.57727629813005e-05
0.000108133019937679
0.000133074930686406
7.72446580185414e-05
4.45901683371276e-05
6.32546441751458e-05
2.15093701541157e-05
7.7361059901367e-05
9.37892824101125e-05
3.71229930773862e-05
4.24338682018554e-05
9.501197078127e-06
7.62817889308459e-05
3.89206981023062e-05
7.95013315162499e-05
4.41511265260486e-05
1.277490474968e-06
8.08084364653661e-05
2.8211359856126e-05
5.78707857782606e-05
5.66436248871591e-05
8.57462636677504e-05
-1.10750748364214e-06
3.31913404258644e-05
3.07408021652331e-05
8.44487077291146e-05
9.82766759407424e-05
6.5354156378692e-05
4.59731051813273e-05
3.00345413680141e-05
4.01727856887473e-05
6.18010131891348e-05
4.14162288864575e-06
6.3567102005017e-05
3.35942546311042e-05
1.76756097042382e-05
2.84017128507208e-05
6.28911931406737e-05
1.87254216586152e-05
-1.81259649413279e-05
1.57191095911952e-05
3.5501434335017e-05
5.23780079634779e-05
4.23686038088867e-05
8.4372084992034e-05
4.96499559366441e-05
4.83043682362243e-05
8.31968436319152e-05
3.34085907127562e-06
4.51840239669378e-05
6.63531141746141e-05
5.06914670086937e-05
3.8251971358198e-05
5.70602093541358e-05
5.0418443277467e-05
4.1461478847288e-05
7.01728503667337e-05
4.97445211249829e-05
6.16202160318674e-05
2.8672953344483e-05
5.87302794637975e-05
5.26533390294971e-05
3.18313777846573e-05
3.78999397244386e-05
9.20643004358521e-06
1.78178436409003e-05
7.86217423525513e-05
6.97206933367743e-05
6.82321061089969e-05
2.04887073505017e-05
4.38150982080707e-05
2.78974543614563e-05
0.0001081586397472
0.00012059729421894
6.50871147245462e-05
7.63160123554547e-05
7.22144092156406e-05
6.3780052519693e-05
2.94343900304973e-05
7.27805884821751e-05
7.24330113939512e-05
5.74079754255824e-05
0.000105917296316198
6.94686731535654e-05
5.04404711114175e-05
2.9014445088093e-05
3.4998317964655e-05
7.62200873081575e-05
2.82055243227374e-05
3.92500265551635e-05
5.70212722037548e-05
2.63620102669376e-05
5.62621331915107e-05
-3.18412090713474e-08
-8.4859542525129e-06
6.16623579799643e-05
3.52734949996168e-05
0.000114134282874203
3.79190172085792e-05
3.18492714458382e-05
9.06611008714127e-05
5.88447274267656e-05
7.86702250183411e-05
6.45848906457091e-05
2.75144268951175e-06
5.06865081728443e-05
7.69279256799376e-05
7.26546115876914e-05
1.19924090372637e-05
7.26702280591197e-05
7.15937086374533e-05
3.39475077023508e-05
1.8625402404163e-05
9.37500381904766e-05
8.02389585874704e-05
7.49657868696486e-05
3.55234929013439e-05
9.66423895419349e-05
0.000124625714114972
6.48949883708189e-05
9.83106862049022e-05
3.67563550089099e-05
-1.47730700565721e-05
3.43511591813795e-05
5.03824018613727e-05
8.57943887539426e-05
-6.97841640222683e-06
0.000109603048642945
4.80207438696773e-05
4.35271050080965e-05
0.00010126320520257
0.000101162221472473
0.000104389896998749
9.59919239942157e-05
2.69213952389784e-05
6.21798132208677e-05
5.26092671113119e-05
3.92096875021087e-05
5.85233696566061e-05
2.54953535727706e-05
3.44642710127799e-05
2.1070633854007e-05
6.88919813584537e-05
1.1657998302969e-05
6.89415229851951e-05
-8.60042099077691e-07
8.24977561788127e-05
4.66375744444372e-05
8.79654922958657e-05
1.65331522787001e-05
1.87743601666364e-05
8.11776188791848e-05
6.91728316962106e-05
8.06214163677381e-05
3.43355671015931e-05
0.000119200703373078
8.1347437372433e-05
8.36095314322015e-05
5.52479788120823e-05
4.91765319184537e-05
8.41557571316348e-05
2.32003363369195e-05
2.07761651964474e-05
4.85648749295414e-05
3.18463259851494e-05
7.58208478889005e-05
6.20716680530003e-05
6.13956101426737e-05
1.43957024586308e-05
3.65698697683163e-05
2.49386249042298e-05
5.93443620293889e-05
3.96768535649871e-05
5.65263288647445e-05
5.41098702192938e-05
6.87639925410848e-06
6.12464032846835e-05
0.000100883000957596
9.06387182539407e-06
3.20319417000216e-05
3.17417402554987e-05
1.13863330406981e-05
2.74249066488853e-05
4.66826384573225e-05
1.77450026898729e-05
6.48305826747536e-05
7.36484618679044e-06
8.30255116504678e-05
-3.70540978561585e-06
2.64960721312838e-05
7.82566975313071e-05
0.00011186535566464
0.000101658114794783
3.66137631718403e-05
4.01486737150303e-05
7.44233045380946e-05
7.37136130236323e-05
7.81839322123103e-05
4.14445279908979e-05
2.54693613911814e-05
4.13243733658515e-05
2.89281694112281e-05
0.00012430155408686
7.7602663810475e-05
5.01266870590655e-05
6.08375793379404e-05
3.24988297304836e-05
3.16168315268936e-05
4.50619797712888e-06
4.31587941995949e-05
8.32676042654943e-05
1.50167507123351e-05
2.82976507566546e-05
3.46254047208964e-05
-2.51820794839006e-05
0.000111120148479121
7.66279149182241e-05
1.39461240476915e-05
5.18438414971353e-05
4.25363569690058e-05
8.57199328808218e-05
6.93939213482362e-05
0.000126051470579652
1.51969477532486e-05
5.49757020860631e-05
4.60974172583831e-05
4.84622354875527e-06
7.46811022891346e-05
7.62137414162322e-05
4.85620076724704e-05
2.27630914374686e-05
3.05406264817181e-05
6.57216798194818e-05
1.72694573737861e-05
6.38597851822561e-05
9.15986044905432e-05
4.40137264463253e-05
7.02631630425976e-05
0.000102206813696502
6.89991826691233e-05
8.66408824748968e-05
8.02520140071438e-05
8.39051221377711e-05
6.21563375957374e-05
6.16561361583706e-05
6.09238891279982e-05
9.69552589877704e-05
2.49215203674655e-05
5.88631369521966e-05
8.93033496346961e-05
8.77593525560636e-06
0.000137884630193833
2.60110703023888e-05
6.97719842147118e-05
4.87103968579717e-05
4.08691731843508e-05
2.58969901872188e-05
3.21316005124315e-05
6.03792959970804e-05
3.13734064034899e-05
8.8963277547043e-06
6.09101193408376e-05
1.08017483920938e-05
0.000123256780268106
6.62113748794527e-05
2.05187689376789e-05
4.0455804827246e-05
4.1038598998787e-05
3.53123284533105e-05
5.69965426168182e-05
4.87678706365773e-05
0.000103004908033007
7.35038504455529e-05
8.3081794783437e-05
9.78206468939505e-05
1.49262002240423e-05
4.54876950115338e-05
8.33138208537274e-05
5.70177324886653e-05
6.30671671087852e-06
7.80044894235166e-05
8.57598583939501e-05
-2.8290562103379e-05
7.89596599502328e-06
8.18874103570529e-05
4.7448012211012e-05
4.2015830746241e-06
6.39774173818674e-05
4.4789946373756e-05
5.3191877926303e-05
4.87282199900385e-05
3.56031919820046e-05
9.21097818996661e-05
8.04671770105366e-05
7.5066175810756e-05
6.80087085589552e-05
2.59674319329168e-05
4.74195562600365e-05
8.36866278912526e-05
6.31399028326324e-05
5.49729614039451e-05
7.93949391186681e-05
5.33422427006503e-05
-1.71517374224788e-06
4.26735703998592e-05
8.56567896120703e-05
5.90822770640867e-05
7.04349676269917e-05
4.65788381629196e-05
7.09124593181135e-05
9.34191569918496e-05
8.54970549521867e-05
8.06954081022831e-05
0.000109091996628857
5.45253000569888e-05
2.76425834996825e-05
3.22168528365677e-05
1.86556827902447e-05
5.88665580427069e-05
4.98206507914615e-05
7.80578317110343e-05
5.28968129024714e-05
-6.89507173418871e-06
9.71153946668946e-05
6.33897162054472e-05
8.55175927001287e-05
0.000101271253746314
4.79715570354869e-05
7.00659743193865e-05
0.000104877983232027
1.66616710539277e-05
3.27970848299953e-05
6.97444129143342e-05
-2.88785575623264e-07
1.73936905785335e-05
4.90138470486981e-05
6.39556898933946e-05
6.29289862503638e-05
5.048304020512e-05
3.36372978233226e-05
0.000127283367029588
5.42601052126639e-05
1.1377116617999e-06
8.16607481081003e-05
6.62882266751136e-05
9.86783475824092e-05
3.92439807261409e-05
1.24788171139552e-05
3.76110456379108e-05
2.36214279060667e-05
0.00010870090269744
3.77606766296138e-05
5.67145494461963e-05
4.90596416347487e-05
1.89357143906611e-05
5.72474760916506e-05
4.33766339824866e-05
-1.96667575513898e-05
9.08033021721116e-05
4.77323368268358e-05
-3.93479268760203e-05
8.32531262526987e-05
3.3478838456577e-05
5.93027517074253e-05
3.20447210325408e-05
2.27666674937328e-05
5.78468101868647e-05
3.47384233743023e-06
1.86386463312607e-05
0.000106982396555801
4.16454712705092e-05
3.51944311955238e-05
0.000107674503741643
8.6361096666772e-05
0.000136457393232893
6.04701522243917e-05
4.71991772335006e-05
2.97821946031258e-05
4.21272773082422e-05
9.21848067201187e-05
3.59414791623413e-05
-2.51283531331933e-06
1.74554993222837e-05
7.52709204252313e-05
5.51168399252981e-05
5.5078124678329e-05
8.79334295890793e-05
6.71118056217766e-05
3.97087348285587e-05
3.75900636296708e-05
3.42244937000575e-05
3.81065870411504e-05
0.000103071533825625
2.92586746414829e-05
1.86617091034591e-05
9.23624059886723e-05
7.78956924824475e-05
9.57464368357952e-05
7.49848639999162e-05
5.60923131921594e-05
1.15653298047006e-05
5.74436835465817e-05
-1.49790257218223e-05
6.25957014096278e-05
3.68250864583409e-05
4.30471572850109e-05
8.19911810671296e-05
3.06218552505657e-05
2.85255361249701e-05
0.000118243785519791
9.06227058068528e-05
0.000118727623119151
8.02992546368324e-05
-1.76039108996527e-06
7.06126448660075e-05
0.000116723736132976
-4.25235339294107e-05
3.67548397224373e-05
1.53790271443418e-05
4.09325714812815e-05
6.46991458541128e-05
5.46932009912766e-05
2.2618575705897e-05
3.78384002979698e-05
7.04426526235058e-05
6.75353305282409e-05
5.03574107934022e-05
0.0001058989116912
2.45469620489265e-05
4.7565471808886e-05
6.74607111557453e-05
4.2774458284071e-05
2.1797916911058e-05
5.52848317548992e-05
5.521857372781e-05
4.44120293500397e-05
0.000106486186180237
9.58217491203114e-05
2.58655349175636e-05
5.97042762380409e-05
1.86742817085372e-05
6.85387360739824e-05
5.45537329324955e-05
2.02505609630972e-05
6.61100600691511e-05
8.98985216062385e-05
3.86224063532808e-05
2.88363902102424e-05
7.81162914151336e-05
5.99832152201114e-05
-5.1246375980741e-07
9.7621408281506e-05
3.66900128872827e-05
1.12629842802303e-05
4.50466442484658e-05
2.7267331608087e-05
6.5364058492327e-05
3.21187159806855e-05
-8.07762153374249e-06
1.53126778955316e-05
6.76800391228727e-05
4.39356099348627e-05
2.251558852198e-05
1.39615631801774e-05
7.63068209509046e-05
2.07482691715773e-07
-3.88443766783994e-06
0.00010308152046993
4.09277666306753e-05
8.95088433078991e-06
7.69230188386239e-05
0.000101740585401086
6.69326487174012e-05
4.55446342608721e-05
8.40298428598114e-05
4.32080899549204e-05
6.05431170937623e-05
6.88935405394353e-05
3.27146188238064e-05
4.33792495333429e-05
2.97465490854324e-05
1.80049556298976e-05
7.98105933258492e-05
2.53083315569705e-05
5.27339544557232e-05
7.16975278308183e-05
4.70293503948835e-05
9.35625729749614e-05
6.80675382568001e-05
8.80681034920456e-05
0.000111775483760999
0.000124816512490906
3.45753891775473e-05
6.48733929419867e-05
7.21486145358869e-05
3.62110462396574e-05
6.26220413431266e-06
7.97695916267752e-05
8.54398021982794e-05
1.9930694412925e-05
9.20254373046716e-05
2.12425711732048e-05
6.97820038966562e-05
1.84173862230565e-05
0.000100009910432382
6.48101782424331e-05
4.47960792822432e-05
5.93548264806233e-05
9.6435014971729e-05
0.000100455139017336
4.68155875729365e-05
3.9955273924399e-05
2.85445274416087e-05
5.33737108884305e-05
9.58305811178494e-06
0.000108596697393531
3.41506933610906e-05
1.87862271614792e-05
0.000118389412986979
5.41522623132573e-06
9.61627529401725e-06
5.65678322640579e-05
0.000108986065329676
1.72947957244283e-05
6.84327116806248e-05
7.04936204891727e-05
3.51322018850066e-05
5.85516355408374e-05
0.000103326072512598
1.38476889525658e-05
7.39339333567555e-05
2.80795620103919e-05
-1.89624584246604e-06
7.49789148495093e-05
1.0070267284898e-05
0.000144328574706603
8.03385686136363e-05
9.06689432388599e-05
5.47784905904303e-05
6.1731584129248e-05
6.53430382445881e-05
-1.57899481023539e-06
2.69106369557867e-05
6.88900327228212e-05
-1.5464100064969e-06
9.58008087735256e-06
8.63166897613846e-05
7.59902602734872e-05
5.65567297211681e-05
5.4225599304958e-05
4.42341403932518e-05
6.58922158971833e-05
9.2331684259893e-05
5.22343982577411e-05
8.97367054147781e-05
6.65310456972095e-05
3.28246249797606e-05
1.66738309386375e-05
9.31405001617871e-05
4.35125053720283e-05
-1.52036515104408e-05
6.49489907961857e-06
9.55256217248734e-05
2.21644526845497e-05
5.99631968182312e-05
3.33216018226981e-05
2.48446180966186e-05
0.000111327012233611
7.8782566520168e-05
7.27515389873064e-05
7.82618184905854e-05
4.94666333711859e-05
3.45528868856313e-05
5.25685368735827e-05
4.61459916665498e-05
9.29968532675609e-05
1.67716380583716e-05
1.83526175907774e-05
9.43806069788408e-05
2.89835347351672e-05
6.06409858017616e-05
5.9367634075226e-05
3.87841846805935e-05
8.21500696081336e-05
5.29942542810599e-05
4.8326227340392e-05
6.4022050734522e-05
4.32030490996237e-05
4.47134308763924e-05
6.12067543129436e-05
7.09372977538692e-05
8.15054988887396e-05
2.10463478799584e-05
9.1644119610785e-05
4.51012630525024e-05
9.40939740793946e-05
7.51161919654685e-05
-5.05873297156435e-06
5.73313034836376e-05
2.26481034029571e-05
8.02820839141467e-05
7.79732234610155e-05
7.528654584518e-05
8.04962650315603e-05
3.82624137691406e-05
-9.8918785719354e-06
7.64729668806731e-05
3.51178882437737e-05
7.47897213739091e-05
7.55188985080789e-05
8.7868954036093e-05
1.1440840133386e-05
3.81486333410573e-05
6.09659226652872e-05
1.1060748008823e-05
9.02028104645279e-05
8.76267352936837e-05
8.93038605487239e-05
1.421327413879e-05
5.00596216535565e-05
2.96447644465974e-05
2.39997572299511e-05
9.4390085808383e-06
4.77106605456953e-05
5.1619259575704e-05
4.09244491511875e-05
5.32982119383277e-05
2.31522089247981e-05
4.21729602150885e-05
7.24478634709544e-05
2.40952450193815e-05
0.000103219415866522
2.65106116438918e-05
6.71233500064002e-05
4.57061371533402e-05
9.27029804500715e-05
6.57834572106015e-05
6.73220030928186e-05
7.09359029813434e-05
4.17070435666612e-05
4.37297769849264e-05
6.37433717377592e-05
8.50725817406565e-05
4.7100798780325e-05
4.45834520762631e-05
-1.41057665778346e-07
4.25747064437181e-05
5.45498452679692e-05
0.000108651271413356
-5.59164139962037e-06
4.4830574038688e-05
9.76743545252812e-05
1.6004180613538e-05
1.41805808473914e-05
6.98343380227998e-05
2.45438667448056e-05
3.55596941267949e-05
4.58631908487848e-05
1.97187106632432e-05
5.66140804011487e-05
0.000110177684411757
0.000109599029848691
3.07360604302533e-05
7.07991382001567e-05
6.69507203945666e-05
0.000110945033073539
5.05246562157359e-05
2.46581098201283e-05
4.97436620517987e-05
6.70327427138309e-05
6.89363569471539e-05
-1.38629935493054e-06
6.91636658180685e-05
5.81840388934401e-05
4.02926622002678e-06
0.000109420284084623
5.6555471405532e-05
-4.63729060850928e-08
0.000102227258263104
9.03016008417123e-05
4.906117609393e-05
0.000113017885493043
0.000125776547576421
6.70094964149692e-05
3.74370367634344e-05
4.87215698866052e-05
6.86146849444933e-05
9.73466424462079e-05
4.28473168184517e-05
4.99113263955554e-05
3.72922828347922e-05
9.39091392228757e-05
0.000109062597857808
2.72278206140083e-05
6.7398899462689e-05
6.50867936598749e-05
7.72262798915911e-06
9.37711743291484e-05
5.07234406849084e-05
4.07138765858709e-05
2.7177949870766e-05
5.40962997437468e-05
2.32031437696824e-05
2.83925619292625e-06
1.85715337711436e-05
7.87225599582515e-05
6.75762026126381e-05
8.27276933222373e-05
6.66281462667281e-05
1.24291489382963e-05
5.8632362396561e-05
1.29487259099981e-05
3.92702847613656e-05
7.25414280629661e-05
3.31578992827782e-05
5.31774554865361e-05
7.4612504386808e-05
7.80235520585541e-05
6.29054554103141e-05
4.62045073401722e-05
4.17997467952867e-05
4.27065910884124e-05
3.59980095425061e-05
7.60211469425767e-05
3.96873775426664e-06
7.18944542518735e-05
2.11072679563715e-05
3.44251519787376e-05
3.72702837801896e-05
3.85374704278514e-05
7.66138361892883e-05
7.02386545915958e-05
2.54334777244316e-06
5.6415643079107e-05
-3.44688719239716e-05
3.89486170724777e-06
6.0538935807006e-05
9.65124213760624e-05
3.72599005253495e-05
6.13811413700722e-05
7.74579464488289e-05
4.08138216609955e-05
7.42320533704017e-05
-1.28488697331391e-07
3.60612643411655e-05
9.62723726632638e-05
8.9896965354802e-05
0.00010041605222583
-3.21891124255225e-05
7.42737114539823e-05
2.67647345979884e-05
0.00012462848886118
9.36518576779221e-05
8.65460264835278e-05
6.38386224453827e-05
4.28880255022796e-05
2.26464626943733e-05
6.91044295696041e-05
8.97535933389111e-05
5.50950634244226e-05
9.32112381457755e-05
9.04611799343528e-05
6.88085761828628e-05
2.75334967932202e-05
5.31865095645714e-05
6.89532676645884e-05
0.000105942771118778
4.0526385250522e-05
8.75761574033844e-05
5.2650169131012e-05
6.84293854922743e-05
4.95831801366055e-05
8.23036961532757e-05
0.000107349192292129
7.50320585188134e-05
0.000101949061232938
-1.25692967916295e-05
5.14027942455505e-05
6.06391253381084e-05
3.5536153124277e-05
2.79227195423304e-05
6.28523434197899e-05
1.78474173510728e-05
6.54108416635231e-05
4.07686091222426e-05
7.988479349078e-06
5.84062311278836e-05
6.56709424326678e-05
5.87831556318951e-05
7.66547260078861e-05
3.01728942684862e-05
8.77913264696482e-05
2.38494937990965e-05
3.08614762645939e-05
1.11478408928849e-05
2.52511738624475e-05
5.93898841271267e-05
-2.21851171849422e-06
8.6625740163565e-05
5.87801769548863e-05
5.56229484452821e-05
4.42570404063711e-05
4.54378034883693e-05
4.31303582982669e-05
1.37714703890026e-05
2.56852922879641e-05
2.81845008529922e-06
5.11302941999211e-05
3.21950956875514e-05
6.92763391849064e-05
3.56795590202026e-05
9.54660057499902e-05
6.59646474610979e-05
8.69244725428979e-05
3.28826061368572e-05
5.42708709135052e-05
6.61664467793948e-06
5.18191671305343e-05
9.89850459059579e-06
0.000105640139704553
7.85561658394495e-05
1.24787091230094e-05
9.35773386592338e-05
1.35211672004367e-05
5.30030182208741e-05
0.000106892025870377
3.16114288964458e-05
5.40545785774425e-05
7.57994029403273e-05
4.40428899218292e-05
9.67080362766608e-05
4.99627155454721e-05
8.83162345720945e-05
8.68800205224009e-07
2.49615734248509e-05
3.28488573420887e-05
0.000118191921281747
6.6772468051314e-05
8.77172657212401e-05
7.43352198661839e-05
-3.23857497629256e-05
6.9701202309257e-05
1.50689256423464e-05
9.17583334324318e-05
8.54900693798687e-05
2.69443167480319e-05
6.68316236236037e-05
6.78742282807743e-05
7.09847649536496e-05
5.82584913504114e-05
3.90589060135597e-05
1.3321439100171e-05
6.6728082712853e-05
2.47765463542173e-05
6.22907110887123e-05
7.94189688895966e-05
8.18819995363192e-06
3.36530090968173e-05
2.16239620772549e-05
4.68078053845337e-05
0.000108600980146065
2.5627533271634e-05
0.000128829407427951
2.47610413400993e-05
-3.46069961416419e-06
7.98649711333464e-05
3.3839169353049e-05
3.34156124743766e-05
6.56476509388345e-05
8.78497512046258e-06
3.83763233584643e-06
3.56708758384128e-05
7.48043479484807e-05
8.75282451727295e-05
7.95412365312393e-05
0.000105434014632483
3.80390274313575e-05
4.24381693125068e-05
5.99934680780535e-05
3.14697992745503e-05
6.43637909123511e-05
2.2302324115675e-05
6.50742100313871e-06
5.85128109709744e-05
1.73760570844598e-05
0.000107031432540303
3.15611267500168e-05
5.63204118343741e-05
4.69686053180733e-05
4.98094669811872e-05
5.83579776246e-05
7.59073899023735e-05
4.83462078882993e-05
7.60789209515207e-05
4.01540678691277e-05
6.86046082354711e-05
3.51609605490859e-05
4.8532545327923e-05
3.75168918763778e-05
8.9908379535955e-05
4.12426553852022e-05
0.000123247901044993
4.07596508110213e-05
6.99950263602699e-05
4.58215184361105e-05
5.56798698206619e-05
6.79743162058866e-05
4.38896448007548e-05
7.66924710558624e-06
9.33558067009882e-05
5.76022888261481e-05
1.82911520487514e-05
1.45055420996054e-05
8.98840876862837e-05
4.5714529231657e-05
9.22597469819874e-05
-3.21326565479226e-06
8.69089623195019e-05
3.2552618859359e-05
3.67672209735363e-05
5.05490065745602e-05
4.49510556849149e-05
2.18313686536103e-05
3.0035095455635e-05
5.31047994417217e-05
2.05172903724972e-05
6.78435076005531e-05
5.77138629777284e-06
-1.34222689203425e-05
1.88968935931379e-05
5.32813335125751e-05
3.66846272129461e-05
3.25619279206971e-05
7.6980979822235e-05
8.91537234266754e-06
8.19852837743349e-06
3.63132149414693e-05
9.59815648794649e-05
3.79921560876882e-05
4.92604515340072e-05
7.88519450776066e-05
-6.38721166179823e-06
8.6245533452916e-05
7.86993804424267e-05
3.13216977834498e-05
5.69613999394802e-05
1.81692090574684e-05
0.000102133138000353
7.22780709383932e-05
2.07162277543856e-05
4.16492016875642e-05
8.05424213709208e-06
2.77961263494747e-05
6.21338450531959e-05
1.94482039659695e-05
9.40022303514399e-05
5.97788920904462e-05
4.59646394330493e-05
6.90838417309074e-05
0.000110048414796735
1.23722011075311e-05
0.000103842638881078
3.0145425628818e-05
7.75080007806165e-05
4.79029891568756e-05
3.7713943363021e-05
5.41906697765083e-05
5.29210054752109e-05
4.71089417638683e-05
7.18747854506756e-05
4.19299777765584e-05
2.51433275744309e-05
1.30345946278331e-05
6.54319054180758e-05
2.5072817677428e-05
3.63172983374641e-05
9.44478324089812e-05
1.00372829575895e-05
6.15627825921889e-05
4.86246031926285e-06
4.28101818190721e-05
4.21010891223966e-05
4.86048150428602e-05
8.07205728824675e-05
4.67569142291668e-05
1.56521797289861e-05
9.16585351494556e-05
9.14612426967105e-05
7.66291326683208e-05
3.34611779089754e-05
-2.87230583965907e-06
0.000108026569512529
5.05208385474318e-05
6.0034612938079e-05
7.03029538558602e-05
3.6416532232311e-05
7.68012959409344e-05
7.98347669953931e-05
-1.95297176821961e-05
4.62587686196367e-05
8.89883674839039e-05
3.91913743257237e-05
3.55506675228333e-05
9.63303354230458e-05
4.21258423838221e-05
6.63460209785507e-05
0.000111675116921779
4.75280011690265e-05
5.82283250958457e-05
6.48469918762768e-05
4.28464641337226e-05
4.72680064787296e-05
6.31626076109327e-05
2.74461921726907e-05
6.63700048272258e-05
6.66676861775418e-05
3.91724167639426e-05
2.31161319346793e-06
7.58132502924517e-05
0.000105719342097485
3.45817341944196e-05
3.52587682161079e-05
2.68720004286132e-05
5.66536173936141e-06
1.99241581641169e-05
5.44274828417146e-05
6.7518309710865e-05
4.52630869824071e-05
4.68508521964776e-05
3.0246610314344e-05
7.57604902733887e-05
2.53700855101797e-05
6.09495714583076e-05
6.13120532015822e-05
7.24894923651066e-05
0.000117928596257465
5.2658029125718e-06
5.66806024630987e-05
6.97399937909966e-05
4.51180549714191e-05
7.3329531830396e-05
-5.70237332748089e-06
6.10895711423175e-05
4.13854409499021e-05
5.00584096038754e-05
6.29089955410352e-05
9.06181596921655e-05
7.03394582223244e-05
2.25999779384163e-05
3.86220287128439e-05
5.35342904404938e-05
2.68053603505135e-05
4.41618523198012e-05
0.000135019044724028
8.93850529727518e-05
3.06340918255671e-05
2.55964445853296e-05
7.8824930239237e-05
4.05907188576937e-05
2.60380874620712e-05
6.08555634312995e-05
6.37805696876599e-05
7.52129718135698e-05
3.43384840140823e-06
7.65790128052927e-05
5.38385119616665e-05
8.3562910084195e-05
9.15423685469383e-05
5.77970691703027e-05
8.0057014006401e-05
6.65164757663464e-05
4.70395726371542e-05
8.2281610914256e-06
6.47089620314182e-05
1.81382620567285e-05
2.86639955883116e-05
3.43429078357809e-05
4.46515532732294e-05
7.88727571563596e-05
3.19292411140376e-05
8.01967123294715e-05
5.68098429697883e-05
7.65762707005623e-05
9.8614901796137e-05
7.132324424247e-05
0.000101732669559913
6.11280468781097e-05
5.620958252325e-05
3.73233100280523e-05
5.47135651285636e-05
-2.78971710151777e-06
4.0302766383269e-05
4.90522201764755e-05
6.49010253841004e-05
7.51091987399672e-05
1.94148648898724e-05
1.00346243194163e-05
7.95221653700976e-05
3.84758502075669e-05
4.49054729074905e-05
7.61828588015065e-05
1.14459107284714e-05
3.12879270915239e-05
8.93099432294863e-05
3.07348688478406e-05
4.85293175143605e-05
6.71324729262185e-05
2.84632316398737e-05
2.96001858253395e-05
7.73502317586033e-05
4.07155694264562e-06
4.11692163605621e-05
4.82666763999451e-05
6.60709883424933e-05
8.67494612490398e-05
3.71803476425648e-05
8.11861917545074e-05
4.61747438789264e-05
6.827305941428e-05
-7.86794784511149e-06
1.18394574120296e-05
5.88771458378209e-05
6.94158904559258e-05
8.01703780007532e-05
5.17109903995218e-05
6.7403352395241e-05
8.87830922330443e-05
5.16332262334836e-05
4.10545545343119e-05
7.57965541577803e-06
7.86917562151275e-05
4.25487305670331e-05
4.31477929281043e-05
3.84242592182834e-05
7.40928137184962e-05
8.03021460888265e-05
6.05229096588653e-05
7.22287582157742e-05
3.36566045101734e-05
2.92841697885925e-05
5.40949530187607e-05
5.80242540024801e-05
9.07418361590017e-05
7.74096316836675e-05
1.81401561520514e-05
8.37583663027499e-05
0.000100976626019895
1.44360904719881e-05
8.25331412942456e-05
9.33769256582967e-06
6.68850792291481e-05
2.60176449516922e-05
6.44134302795981e-05
6.11803531840754e-05
-3.44569851897795e-07
6.969506299056e-05
6.96942426947724e-05
1.56597749485174e-05
6.94055096033741e-05
9.37133763262616e-05
3.61462335574307e-05
8.01386913453511e-05
7.91322487391528e-05
9.40663666232569e-05
9.14326831952385e-05
5.42982861858827e-05
7.6384885805361e-05
3.60054793424105e-05
5.74981808375138e-05
6.43061781110763e-05
5.6823780461265e-05
1.8564363938839e-05
5.13198346309758e-05
5.703942916304e-05
-5.34965493489936e-06
8.65364426337144e-05
2.1675559192376e-05
7.24321190938851e-05
-7.80326951971162e-07
6.87949081023814e-05
5.91732392012848e-05
5.40555282575177e-05
4.25037162945622e-05
5.47231416046356e-05
3.477612270244e-05
3.20399337652797e-05
6.95956023222944e-05
9.71185887319813e-05
5.79960027816962e-05
4.69324070557434e-05
5.99221552512511e-05
-1.11310472045704e-05
-4.03967546564667e-06
6.42107401595604e-05
5.81246470904472e-05
4.26360272238149e-05
5.52252766021484e-05
2.09303866842935e-05
8.84028782379588e-05
3.04102028212113e-05
2.4148590825746e-05
2.59505000904932e-05
2.84397660093789e-05
1.90468425980014e-05
8.05534598032182e-06
3.48076338555838e-05
4.29766206362828e-05
6.8350052232037e-05
6.78899753304283e-05
3.88785626242652e-05
5.35349979650928e-05
9.51899418428461e-05
0.000116670749298996
4.19017830613899e-05
3.57194239696572e-05
7.19268587720326e-05
1.5685045395336e-05
4.48023170916071e-05
4.71840872907552e-05
4.82747925855761e-05
3.43572654482085e-05
-1.22970359783509e-07
5.70460817897673e-05
4.33548534089093e-05
6.30439764750014e-05
5.6947678064191e-05
7.42844372244273e-05
3.89282941822131e-05
3.82557644981991e-05
4.6783763318422e-05
3.50318505082266e-05
5.53355500489532e-05
7.78892288410133e-05
0.000120662300459047
7.33930177621888e-05
2.04006749136571e-05
3.05503729112618e-05
9.30998413509116e-05
7.50649476777176e-05
8.23248653716353e-05
5.15359230826036e-05
4.87705086284709e-05
6.41218326589454e-05
-2.06499736163706e-05
-1.24272513014607e-05
7.51658585297041e-05
1.42717566353194e-06
3.80301705160237e-05
1.6240000222946e-05
2.60306503634963e-05
4.23319558162695e-05
1.13201772864557e-05
1.56099666000052e-07
3.54696142782741e-05
7.32781873469602e-05
-1.03481119229638e-06
3.17937827164495e-05
7.82596831134225e-05
5.64518622472924e-05
-1.46391171504803e-05
8.87221944816823e-05
6.31979106080768e-05
4.3651669275563e-05
1.12430676035628e-05
4.54771739442045e-05
7.65423275097102e-05
5.64170239278684e-05
3.77451990513121e-05
9.38070505789371e-05
6.67531664926517e-05
1.75500807109694e-05
4.77178250767822e-05
5.64460380662179e-05
6.84500590529327e-05
7.05378360092069e-05
2.85986935883523e-05
5.41352763601208e-05
3.82391423481721e-05
6.82257151586217e-05
4.87422470755804e-05
9.17056035408011e-05
1.95395541839138e-05
-1.05174135619843e-05
1.15518538290926e-05
-2.13615263136629e-05
5.22917632366131e-05
9.96333540661875e-05
5.49889434385572e-05
8.31715867052094e-05
5.88379654245347e-05
3.12099504030534e-05
1.96015456836553e-05
0.000129623548678552
9.29486991972237e-05
8.35180236755317e-05
5.37367753947679e-05
4.99147043991438e-05
3.87434366073353e-05
8.66579528798438e-05
5.44712249292469e-05
6.44305167193559e-05
0.000106139798875108
-4.98244603374718e-06
6.72237636786202e-05
6.22507228736224e-05
0.00013756333055191
8.59567518555199e-05
8.56860138899986e-05
3.98529892969479e-05
9.26024245927991e-05
9.69208185498565e-05
7.08149777605702e-05
2.338315202239e-05
3.49667607385309e-05
9.62875330773795e-05
6.75175270249319e-05
8.0676084434742e-05
5.10760514253366e-05
1.93458377825887e-05
6.94740220043655e-05
7.16191648084443e-05
5.67211058002927e-05
6.42181923019712e-05
4.02741157899824e-05
-2.64598381981657e-05
-2.08353620239286e-05
-1.58672641111754e-05
5.79608180272357e-05
8.26748320186911e-05
2.33874630297943e-05
4.61204673463215e-05
6.62174201014836e-05
4.81093744970316e-05
4.18384019136106e-05
0.000101983775641277
7.61141886819998e-05
5.4974357934386e-05
3.10846005591841e-05
9.47018088098949e-05
8.00779123097573e-05
0.000109203242162546
6.52100177343676e-05
5.78370209474691e-05
2.16277933592668e-05
5.33431829553377e-05
4.71091278541604e-05
7.69434812754664e-05
8.68654363823775e-05
6.75700624136676e-05
8.76055364072219e-05
5.89813417320015e-05
1.03948163382426e-05
7.21007101997085e-05
4.7812525878056e-05
8.74616111050688e-05
7.31032506765658e-05
2.90157591139035e-05
9.21398660367855e-05
7.62090623187376e-05
8.70162710844459e-05
2.61785086140291e-05
1.62026285963526e-05
0.000123181111874803
4.67251083766624e-05
4.81210022268213e-05
3.22067992760775e-05
-1.06099825714563e-05
-1.49102075495125e-05
-7.1649975427383e-07
9.0368251066486e-05
7.79285066347563e-05
4.64034277561525e-05
7.22781570924544e-05
8.0868871954375e-05
0.000132813620756526
1.93831067082763e-05
7.94039714173072e-05
7.0828251295644e-05
2.94090057806702e-05
7.56030495646405e-05
8.60256416685745e-05
3.80724328314159e-05
8.2138128360505e-05
8.5263607522645e-05
3.45526405416495e-06
6.28238057399579e-05
8.04667217882126e-05
3.84109219656689e-05
2.33880085449915e-05
-7.85890477654184e-06
-2.55629318235237e-05
0.000156374566945127
6.24904213584136e-05
4.04046610765303e-05
5.16275953992754e-05
6.41241695831959e-05
5.76369933575895e-05
3.99846599849453e-05
5.56577478248438e-05
7.23289040658781e-05
8.16673463697355e-05
7.53086210755201e-05
2.51792961879471e-05
4.52297321351475e-05
5.68992649646146e-05
5.62585059734692e-05
2.49418288967135e-05
4.75182440722549e-05
6.30741943550098e-05
7.05949986340226e-05
2.99960329852072e-05
7.53626352858564e-05
6.82063240778564e-05
-3.89335936234622e-06
4.13828203117469e-05
5.00943841819818e-05
5.29401561436855e-05
3.57964165770834e-05
3.50294580629842e-05
1.90192867383728e-05
7.34960051592226e-05
4.32944885603864e-05
3.05439035684619e-05
6.15019551497338e-05
-1.37184637811684e-05
7.66696116451199e-05
6.10087634961112e-05
6.94054547352475e-05
4.12664184948578e-05
7.76299586435475e-05
8.71386489569032e-05
3.76534176954973e-05
6.171381208892e-05
-2.85573052953368e-05
3.94542800612641e-07
7.46208312569936e-05
4.74187534470227e-05
0.00010170683889832
7.85271368346668e-05
5.44509257614698e-05
8.18281146698613e-05
2.53300281437307e-05
6.10878251021186e-05
6.46357486740354e-05
6.11900121370513e-05
4.27089255569425e-05
0.000113235261476253
5.93035508539398e-05
1.52180735301954e-05
3.14743523929463e-05
3.87562439113438e-05
5.83720167194683e-05
6.38964923461938e-05
4.87023924321419e-05
5.58993717121987e-05
9.90358022473092e-06
8.77072032932315e-05
5.95201437422903e-05
6.88269199386205e-05
6.62111125310477e-05
2.78268685337863e-05
2.15617570731719e-05
2.3199887047338e-05
7.59009553239477e-05
1.74937636522156e-05
2.31715937685928e-05
6.97011516405935e-05
2.7124699441395e-05
4.92321279282876e-05
4.21728182089638e-05
1.82247102055229e-05
7.46642092799067e-05
6.09268215431639e-05
6.1294740617629e-05
4.61196966217204e-05
7.6512317049539e-05
4.03200010453453e-05
-1.87995584655766e-05
3.99379371086337e-05
5.43001807500104e-05
6.21097292096426e-05
8.14297683179919e-05
5.17109095051869e-05
6.24227902341956e-06
6.51199340501571e-05
3.95886189235977e-05
8.30842298368778e-05
0.000140910494958827
6.50121722356745e-05
-4.65263159668937e-06
5.08765147582971e-05
6.31494244443158e-05
7.16371989146132e-05
2.1094764021573e-05
1.31463261178406e-05
6.33118850913293e-05
4.1710327383203e-05
9.88514879539587e-05
2.07167990980658e-05
8.3101467760131e-05
8.01710616240001e-05
7.3436138457435e-05
6.01506023246612e-05
5.16863496059551e-05
5.40675718212722e-05
6.14509788798702e-05
6.18355396424637e-05
1.80546308808976e-05
7.63288968067543e-05
2.73533581333652e-05
3.91925609717836e-05
7.10882132434286e-05
7.87852466909036e-05
0.00010953553276692
2.69226066443138e-05
2.84414296213069e-05
1.50076571489066e-05
8.38203352378154e-05
7.79344905962653e-05
8.39328663275136e-05
8.9587414708972e-05
5.20586090639663e-05
6.40874779908613e-05
4.75189217771901e-05
4.42607097030062e-05
4.90546894698823e-05
4.27906065960299e-05
2.61625676642302e-05
8.07543980901768e-05
0.000104516985975433
0.000100590544325435
5.68143424861744e-05
4.79513383309202e-05
3.15347612884468e-05
0.000123381879421911
6.66105651144949e-06
0.000114017699579984
1.55693592781579e-05
2.39664882605856e-05
5.51487938215836e-05
6.51016073693316e-05
4.46109105483102e-05
2.05016931969667e-05
5.23376357608328e-05
6.18617806335599e-05
7.38134210192355e-05
4.09517057031159e-05
7.28540125770006e-05
3.44490926649477e-05
5.11869191797124e-05
1.03242015232439e-05
7.08155602506922e-05
1.97643152063817e-05
2.77233928503349e-05
7.46010641720672e-05
5.57830962788233e-05
3.47508111900893e-05
2.77653041963938e-05
8.05858362655841e-05
7.90274784325333e-05
-1.79973375605685e-05
6.72680599719708e-05
8.4233699180215e-06
2.00387874629333e-05
0.000108930532187445
1.71740183819242e-05
6.14474375552349e-05
9.40897397665758e-05
8.73931758904583e-05
5.70968821959804e-05
4.41970509344522e-05
3.78462739492094e-05
5.61265115216545e-05
3.55828229933786e-05
4.02836767518956e-05
0.000103979450939475
8.50286473826757e-05
1.95227211569027e-05
0.000101759111440115
4.73469526658589e-05
8.97596120445441e-05
7.75636642151403e-05
4.68268037216603e-05
4.3111550271804e-05
4.55561668426519e-05
9.75630661540708e-05
8.32322118302897e-05
2.35031640182786e-06
6.1143960158327e-05
2.76422327815638e-05
6.10427554952312e-05
7.23032329297624e-05
2.76609611021043e-05
6.38562439528191e-05
5.90059603183424e-05
5.52415145544255e-05
3.31630475515458e-05
5.80240484313195e-05
