# Supplementary material for: Research on computational propagation and identification of mine microseismic signals based on deep learning
Source: PLoS One. 2025 Oct 22;20(10):e0334641. doi: 10.1371/journal.pone.0334641 (PMC12543183; doi:10.1371/journal.pone.0334641)
Supplement: S5 Data — (ZIP) [file pone.0334641.s005.zip › 000100800001803.xlsx_0.txt_24.txt.txt]

8.56485891306028e-05
2.21083844727233e-05
3.71340468623491e-05
2.90015465118012e-05
7.53102378685887e-05
7.09499100846306e-05
4.09491988792401e-05
2.89189378161187e-05
4.20746548751987e-05
6.83603527268958e-05
3.20042444404844e-05
9.29348635443221e-05
5.4627527543133e-05
5.98195187298511e-05
4.70077454849063e-05
3.58936228687348e-05
5.77360707981837e-05
5.86828468688518e-05
6.43101544790492e-05
5.20520434665536e-05
7.48708180515659e-05
3.63166516392082e-05
4.89275254120892e-05
-1.20620832104925e-05
5.74016563561298e-05
6.2774303357212e-05
3.40559624655639e-05
7.41347463455266e-05
7.94779957633009e-05
6.03199907318353e-05
4.16352071168452e-05
6.41623447551319e-05
1.31146372555071e-05
6.24356366920756e-05
3.49520208214924e-05
4.37995350005245e-05
3.71444709096522e-05
5.66684276490509e-05
8.06679236407335e-05
4.16912189156128e-05
5.83623886616967e-05
5.53536845391838e-05
4.5822799945488e-05
5.31508939386312e-06
8.12559826561548e-05
1.43976843010229e-06
1.83158755281726e-05
-3.15074991956297e-05
4.78233817349434e-05
2.9078565681022e-05
5.06294613253985e-05
0.000105732672125919
4.82338326536599e-05
8.30314789792439e-05
1.01538351820831e-05
6.5120642321357e-06
4.15408322629913e-05
3.27746660278151e-05
5.30777681076103e-05
5.54069142910539e-05
1.34079874377037e-05
0.00011442077665776
9.1043025016177e-05
8.32643800432897e-05
1.09527862122706e-05
3.53464915178161e-05
0.000106190560281216
7.57564286540626e-05
5.09241044224748e-05
6.53068721675012e-05
2.84161018050473e-05
-1.75486203580415e-05
5.78156021006022e-05
8.40513590739477e-05
-4.03915439335238e-06
6.77183977396401e-05
-2.11302317523883e-05
3.67251130093126e-05
6.26752891907217e-05
8.35898606346537e-05
7.02520543866516e-05
2.41527339135494e-05
5.95973301049785e-05
2.7755585658425e-05
7.76253833864024e-05
5.91740958971048e-05
5.48277360991149e-05
2.76271836678149e-05
2.15766287079197e-05
8.01592193261785e-05
8.07304170344321e-05
3.54506731075951e-05
6.06903490798585e-05
7.57712575791551e-05
7.56205506099042e-05
-1.38618048001727e-05
0.000142590360585353
1.46298705627875e-05
5.52986306968724e-05
3.14375951039833e-05
5.28460004334152e-05
7.12981497248424e-05
7.20029394446569e-05
3.9844408419162e-05
3.83175172012247e-05
8.75755136488265e-05
4.16546086108808e-05
2.45039990397931e-05
1.33705541693173e-05
7.04088267971639e-05
3.05967681302916e-05
3.89034944911945e-06
8.8028269167607e-05
8.43337142308352e-05
8.51395054300352e-05
4.3561182869633e-05
6.30915621649915e-05
6.36462656143826e-05
3.45582733965662e-05
3.08329907889336e-05
5.71017743416131e-05
0.000105048889301576
9.2236938200985e-05
0.000114992990037384
0.000121568982425531
7.62681509365955e-05
3.83274319343184e-05
8.4203624443414e-05
7.5328789817645e-05
5.85886431212108e-05
4.1013337838041e-05
6.45358871613192e-05
5.27219412811451e-05
-6.43201435032031e-05
1.38010721694576e-05
5.03552328084167e-05
2.65451633364353e-05
7.44105308311119e-05
2.77232887649364e-05
4.81491045442271e-05
7.54937795153246e-07
2.12120420182287e-05
1.40357216085573e-05
3.7550838475877e-05
7.28722137559724e-05
9.69730476124635e-05
0.000101916309956714
7.80638449446657e-05
8.58951334321451e-05
3.42028338579528e-05
7.25427391845588e-05
3.78432280085905e-06
3.82526892679983e-05
-2.78913822898616e-06
0.000108666601810392
7.20405771208523e-05
6.9518480758434e-05
4.21769238810471e-05
9.14803931914147e-05
3.47946406589558e-05
3.27814891895953e-05
6.3093528128197e-05
8.93522694811671e-05
7.12863118865128e-05
8.77101901692422e-05
2.10103983347712e-05
6.77193014157104e-05
9.84380503127081e-05
8.21859457607553e-05
6.27871809853485e-05
4.65532311414748e-05
3.68813117027348e-05
4.07964531452225e-05
3.43703902399905e-05
3.92619825799982e-05
2.26187537709676e-05
9.18347334427709e-05
8.38716362170885e-05
3.3367668777578e-05
4.97586229499313e-05
2.79894879653031e-05
3.07338233364808e-06
7.89449082234072e-05
3.89133183559633e-05
1.16595067734992e-05
4.42785304682827e-05
6.1132666776975e-05
7.35216503617154e-05
3.49098011384575e-05
-7.56678146414814e-06
3.28123443903892e-05
7.78636383733056e-05
6.05287238804845e-05
2.28748107525644e-05
5.8521888623848e-05
4.28995021202103e-05
3.39538549262909e-05
3.47552813703358e-05
5.84182203055762e-05
2.34135655536723e-05
6.74609230141013e-05
5.87256500418163e-05
3.9238602807928e-05
6.25333705857689e-05
0.000117569113580014
2.18959089120108e-05
5.87270996961312e-05
-1.09640639142776e-05
4.84121162737046e-05
9.95009324472268e-05
2.07472016948626e-05
6.03395207468583e-05
4.24932945140232e-06
1.662630406188e-05
4.4472273301488e-05
5.14848668185934e-05
5.61804025612553e-05
3.46299146247752e-05
1.32037467723071e-05
3.8618560521953e-05
1.27444286442014e-05
5.50128240611935e-05
7.53149112057628e-05
-2.00437716290494e-06
0.000120645394865417
2.0809357474067e-05
5.70714205146277e-05
4.64715346645716e-05
5.80439660024523e-05
9.57075740390897e-05
5.14554044841456e-05
0.000106026091475513
5.71871689018995e-05
9.22096996267584e-05
2.48572157663302e-05
4.02717658091172e-05
7.44129411651036e-05
7.98723376108576e-05
1.21346969731344e-05
3.30577025953789e-05
8.99260296927196e-06
2.45780212800081e-05
4.05102427552113e-05
-1.33599463264031e-05
6.06437503792108e-05
7.28709208400786e-05
5.2251604382095e-05
5.77216086827297e-05
8.16067565492094e-05
6.97366381331838e-05
-8.01305686513759e-06
7.87185264228802e-05
7.86380077500078e-05
5.22847238335186e-05
2.28121976119391e-05
6.81760211529623e-05
6.06379742395554e-05
5.71282326606747e-05
6.03038333717012e-05
9.99532885920076e-05
3.49207320753422e-05
6.98314873713e-05
4.11798385633349e-05
4.97822385793105e-05
4.38746330144023e-05
5.57020139664944e-05
5.55621623906335e-05
6.27936569735774e-05
5.22643765877699e-06
4.54957496263483e-05
1.2895336646556e-05
6.91299861084897e-05
8.85292412901757e-05
3.75259852572005e-05
3.56763022247724e-05
4.50244730892237e-05
5.68118554603375e-05
4.79640226978362e-05
9.91928544161503e-05
8.02042164451842e-05
2.47972880502646e-05
2.26525989632177e-05
6.49403923340989e-05
9.27042679026055e-05
0.000105981890557665
2.19235031192045e-05
6.63900765420266e-05
3.38536238226518e-05
3.33591455162222e-05
7.45272170305585e-05
7.8375837029531e-05
4.43061047829858e-05
6.64049107873563e-05
6.50916835162075e-05
4.21837589816022e-05
8.82641886430636e-05
1.3578603482951e-05
8.58402649545712e-05
6.39405199194303e-05
2.41328448303574e-05
7.30261920420152e-05
2.58257169073329e-06
3.48766336576955e-05
8.53603172739767e-05
3.79707160162592e-05
2.19435662738329e-05
3.60545440159105e-05
3.91436638609675e-05
3.12409617434244e-05
2.62317433852723e-05
1.67472151175635e-05
4.25378133490561e-05
-1.9467919045566e-06
7.00111295018773e-05
8.31532537817178e-05
2.43073403443149e-05
5.82849256263145e-05
2.04977403824868e-05
0.00012304261001515
1.99525894945866e-06
6.44389485403071e-05
6.86631773535676e-05
-2.31755275083073e-06
3.96706441515931e-05
5.71625642877936e-05
7.03612537408195e-05
9.16570931275614e-05
3.2045811100783e-05
7.94334426759434e-05
2.66394477576182e-05
1.68021059419502e-05
3.15552485638468e-05
7.48528631511618e-05
-7.1532318751145e-07
6.6474064325539e-05
7.11707655409884e-05
6.4971744761747e-05
3.92181587647781e-05
3.32320349836591e-05
-7.45935100103462e-06
6.21671514140021e-05
4.96722129468894e-05
7.57147669444107e-05
7.30558156988521e-05
6.40070507504857e-05
8.73193845111537e-05
6.04319963818787e-05
6.56602586115209e-05
-4.51278976856969e-07
7.94805310525103e-05
4.38364003024535e-05
3.31065029554004e-05
6.03441156038052e-05
4.16040889175449e-05
6.30054395428651e-05
7.18841973188144e-05
4.5481858686593e-05
8.67377914603994e-05
0.000119089547409875
1.69559132286147e-05
2.26342140098724e-05
6.71783704911353e-05
5.13768507166535e-05
4.95346812861429e-05
6.03174994642399e-05
-2.22805738931992e-05
0.00011508211232015
6.34066436527754e-05
7.28036999718341e-05
2.11941349383109e-05
-3.35009843793906e-05
3.68382893493179e-05
4.18351501059805e-05
3.11526222178346e-05
5.07402600368851e-05
-3.59776456593951e-06
0.000110453406691227
5.35196711076889e-05
6.17345980687311e-05
-1.41495382233044e-05
5.29787904087107e-05
8.83201434773006e-05
6.4709998896486e-05
6.09012148981774e-05
4.77431664004692e-05
5.45384028017855e-05
5.20892672351751e-05
5.20612827301547e-05
4.88945256600736e-05
1.63124975696225e-05
7.00904982138812e-05
4.61697090341354e-05
4.86276776624885e-05
4.85005119664543e-05
7.45002715428381e-05
7.35728528070366e-05
-5.4537179176109e-06
0.000112283349104434
3.7349280319522e-05
6.39386410264884e-05
6.07734667453733e-05
3.60425145969754e-05
8.39073950315928e-05
2.63760008821958e-05
-2.80141218986916e-05
0.000142958525558651
0.00012497291521371
8.67864582081605e-05
8.62870442224664e-05
5.64667248936077e-05
8.73786768726436e-05
2.25426187967287e-05
7.66446222106395e-05
0.000107956151942573
3.24495839527685e-05
-2.95367649962266e-06
9.20966193204227e-05
7.39139829227301e-05
2.82569767001046e-05
9.33754797920117e-06
6.49416862363717e-05
7.68101958250573e-05
4.00750442298104e-05
-1.6782864859927e-05
7.60407764603474e-05
4.10318500650471e-05
4.56681674044439e-05
7.53280171075377e-05
0.000134950034234282
-1.01573024701167e-05
9.92290881828116e-05
1.89422936414073e-05
7.051462938725e-05
9.58272971750952e-05
4.09914596602905e-05
7.59150682914714e-05
3.00341205128261e-06
7.51125739368339e-05
0.000138606161587129
4.67645303052142e-05
9.7944097002657e-05
7.38745907197002e-05
4.20348210521231e-05
7.57694001252989e-05
1.17962469022776e-05
3.06071711140738e-05
6.47417378824543e-05
6.802571675327e-05
1.2695264161802e-06
2.83951020009558e-05
1.47179545741222e-05
3.03738569355565e-05
4.12299160903563e-05
2.19809372416222e-05
4.83502052165684e-05
9.51493636979055e-05
7.11048728326136e-06
6.54028086905577e-05
8.55990982734462e-05
2.65309069760084e-05
4.764651422451e-05
5.39365861603027e-05
4.68818078517001e-05
4.00649170954269e-05
9.9778944855585e-05
4.63825869903253e-05
4.36800534724079e-05
6.48552652885776e-05
2.00154109626878e-05
3.14560039432278e-05
9.41890630918317e-05
0.000122896951631307
0.000142618761869268
6.62680025698568e-05
6.54272169538361e-05
8.9380944140339e-05
4.61982889525815e-05
6.0495138181183e-05
3.11531872693459e-05
2.93749701829645e-05
5.66727123251094e-05
1.17957608497106e-05
7.86146032561177e-05
1.57327535174075e-05
2.01094636863337e-05
9.55402890033968e-05
8.84731438908376e-05
4.60733698870464e-05
1.54149520032011e-05
4.11873187432368e-05
6.25295802897146e-05
5.39367055105815e-05
4.52340053908683e-05
5.5478953002571e-05
3.97776991229636e-05
9.75846592844419e-05
7.26591625542449e-05
3.20840376668955e-05
7.07299724372328e-05
6.6967324232943e-05
9.84030792245886e-05
5.69744904408498e-05
3.45542012106314e-05
6.45731383809348e-05
4.06605990574448e-05
9.39360351545175e-05
2.61400128356375e-05
1.65883419729207e-05
8.77101156299727e-05
4.87007427111694e-05
6.00927249255821e-05
8.21050394724378e-05
0.00011057481707317
4.27632983527449e-05
0.000100011302753199
8.4672156160537e-05
1.58527176420241e-05
9.92708659359856e-05
4.12697056860401e-05
6.13570746230562e-05
4.42814249542011e-05
8.70264554849583e-05
5.38070201454121e-05
3.13963433051864e-05
0.000113386280872644
7.16975850310358e-06
7.08527277599338e-05
9.83359745212289e-05
9.70920657589878e-05
1.58791912025653e-05
6.2208936918849e-05
5.94862425728413e-05
0.000112200579783951
4.46499017278554e-05
7.920775639279e-05
8.50386064515796e-05
4.84072598682727e-05
7.18279980329512e-05
3.39846776940369e-05
2.96077385165932e-05
8.82442327160287e-05
7.6694736500158e-05
5.77826695754744e-05
8.31628984560734e-05
5.77406650450303e-05
4.69234976724932e-05
4.16424094294276e-05
7.05213512438007e-05
5.24798011820154e-05
2.12045896718308e-05
3.13083737003712e-05
4.18630516035134e-05
5.26363600904684e-05
4.78079390730792e-05
6.0390102705181e-05
4.11679454193686e-05
5.7823456335039e-05
3.74831411039178e-05
2.3549515876745e-06
6.26417818650248e-05
5.65752578164222e-05
4.8258814488047e-05
9.77343144479333e-05
2.43987791748694e-05
5.95295116950441e-05
4.00221986995164e-05
-2.57606358026113e-05
7.89525024826584e-05
2.08993484685198e-05
6.19068660107359e-05
6.7445744760494e-05
7.11108853116683e-05
8.36923346148699e-06
1.75519184795271e-05
1.4672845308527e-05
-2.30046684494574e-05
3.10315400101171e-05
9.8723777096041e-05
7.28733569414254e-05
6.57004248060394e-05
4.2126866974106e-05
-1.1353896665959e-05
9.56881061464501e-05
-1.55004556005015e-05
4.39241463048683e-05
7.91125882339038e-05
6.5738479320493e-05
9.2835269881375e-05
8.56407110025704e-05
6.29979549020091e-05
-2.74275169604627e-06
3.10413035372377e-05
3.19545469590696e-05
3.031578105743e-05
7.25103104328654e-05
7.89033764458846e-05
4.28075143756695e-05
4.5256368070707e-05
9.16332755246092e-05
-9.86129989450716e-06
3.88973225870706e-05
7.84540558998903e-05
6.41658840106687e-05
3.99792086412754e-05
0.000132463780105218
8.0449913136896e-05
2.48696811864339e-05
2.83645579547284e-05
3.28412373025907e-05
3.69262866650025e-05
-1.16772955167316e-05
1.90689006704963e-05
8.05147455191307e-05
-5.12932739695521e-06
4.55694233126812e-05
2.36210210189815e-05
4.77990529774273e-05
5.49614316361511e-05
6.27318353662031e-05
2.68318547645848e-05
2.12334113416172e-05
5.03168709177023e-05
7.77600075209506e-05
3.74576688569982e-05
5.98579455806805e-05
6.0699594648297e-05
5.34738980719843e-05
6.00185383846352e-05
6.51926848245131e-05
3.69849978386751e-05
4.08495532892611e-05
1.17749452001373e-05
9.43870892556672e-06
3.39257427498248e-05
3.95266414229227e-05
9.80393337216215e-05
5.91949979460189e-05
5.13998781486888e-05
4.63289416120411e-05
6.56361527093962e-05
3.20585918759727e-05
3.85173105836595e-05
4.65515783222904e-05
6.52004932142324e-05
0.000126620373236202
8.10185312324068e-05
9.00845061125089e-06
1.006976311469e-05
6.04663240778908e-05
4.24426272429016e-05
1.53149957652616e-05
5.4032353398423e-05
1.34227528389334e-05
7.09945011351077e-05
6.39530126047363e-05
5.77272292428172e-05
6.76740273612947e-05
5.93810221963227e-05
2.79906785723863e-05
5.6955723531613e-05
2.469451531164e-05
-9.51634869238076e-06
4.89400520356767e-05
2.07241947285695e-05
5.35016795235103e-05
6.5406001973963e-05
2.6885413977903e-05
4.30271429670122e-05
6.47461631533375e-05
0.000103322036302103
7.64310965989407e-05
7.68820822027402e-05
5.85048605081151e-05
7.86376140541209e-05
5.6118005532108e-05
7.32632181668854e-05
1.93663282684849e-05
3.62638161172673e-05
8.10117327482053e-05
3.08146527508171e-05
0.000107849364937265
5.59884609583362e-05
7.54712872726512e-06
2.66649497324886e-05
4.96248663890632e-05
3.40492590672536e-05
5.48789485093471e-05
5.11373237868223e-05
8.61590076406649e-05
1.7628000026159e-05
7.80231193089758e-05
5.34940993266228e-05
1.91596378076536e-05
2.69974154743576e-05
5.16986329437636e-05
8.06998319505753e-05
5.04070535452549e-05
2.01732276014572e-05
8.44003278307859e-05
2.97233357400904e-05
1.58094097583454e-05
-7.82208506800154e-06
2.3963747775351e-05
5.092803945973e-05
9.3369594827803e-05
4.17884923782286e-05
2.84111538867888e-05
8.61457304698683e-05
1.43873703969781e-05
6.29785353593041e-05
5.57868095702708e-05
5.19062381658156e-05
4.70650885147992e-07
8.36783951776821e-05
8.31976299914426e-05
6.17494709725076e-05
5.53686699557563e-05
4.47964738057604e-05
4.73500155908281e-05
3.75352657134151e-05
3.84676812161398e-05
6.83416153514409e-05
2.61306777937415e-05
5.34839518107277e-05
4.54406056323818e-07
-9.14053197424341e-06
3.43518476330674e-06
7.32488871117232e-05
0.000127002293999387
8.93813997112053e-05
4.88952799621695e-05
0.000106726322096899
7.31261245694709e-05
-1.93955143707002e-07
9.00720008823453e-05
4.20372661976093e-05
5.89431259854326e-06
-3.60063850563217e-05
3.05918828333839e-05
3.97921295601109e-05
5.40147175450312e-05
7.68709786550299e-05
6.90269504007309e-05
3.69107190366255e-05
7.46156630160726e-05
5.1544181530545e-05
3.64187827907133e-05
1.57491667115741e-05
6.5924064296205e-05
3.49697362442852e-05
-1.52051337877872e-05
8.24533470060354e-05
9.49316614269869e-05
3.73441094790347e-05
3.90826936124836e-05
6.42475231873662e-05
3.59885751637449e-05
6.79964931925371e-05
1.32229710780853e-05
6.72547868645702e-05
6.97747311356554e-05
1.49313091970367e-05
0.000110904414039672
7.34494916872687e-05
5.61437077867927e-05
2.36862708098021e-05
5.26127370909773e-06
7.26805757128681e-05
7.62694616595052e-05
-6.85255313619978e-06
1.43207127622894e-05
4.66852445711165e-05
6.89838296072251e-05
0.000104645036900606
5.81188785480538e-05
2.94144909988265e-05
9.15006840715498e-05
8.63819834090599e-05
8.52655700393744e-05
4.58631211297115e-05
6.3435458263451e-05
8.56986474682831e-05
3.25909575106382e-05
8.07612731135538e-05
0.00010836897265483
1.80212234439749e-05
3.39783563932624e-05
8.60300850973105e-05
4.47483825529657e-05
2.98752083744375e-05
4.39324798614191e-05
3.50003246542237e-05
9.04721480655517e-05
3.90445521973679e-05
4.76474724545231e-05
6.45398339298461e-06
5.59720907717589e-05
7.83157867290335e-05
4.6492704078251e-05
5.46083813678945e-05
8.00473052744006e-05
7.30313734740007e-05
1.11209093213434e-06
2.63635131710161e-05
3.3043882167087e-05
6.69409804906182e-05
8.00206805503792e-05
4.97541083798572e-05
4.44471923906082e-05
5.14363502314815e-05
0.000106879479411901
2.43928628218824e-05
2.63350073024589e-05
8.08442557933171e-05
4.64254129619942e-05
3.70366081574607e-05
8.62352145677579e-05
9.15562229769649e-05
7.77373451573288e-05
3.96309712342668e-05
9.21913623625589e-06
6.80869969414784e-05
6.19736052361225e-05
6.34980903600241e-05
6.67049666308653e-05
7.85669727506064e-05
1.93744662625941e-05
-1.09590961330438e-05
3.98409364070681e-05
1.54149241960507e-05
5.27414769741267e-05
6.1587873997594e-05
6.97697134924673e-05
6.51657759454912e-05
8.51500537475698e-05
0.000105204689821036
8.04286720541039e-05
2.9173932246981e-05
7.70659601338151e-05
6.34883622042513e-05
5.49712560345023e-05
6.27077224170844e-05
5.86542051784315e-05
3.90286182998698e-05
1.17474621561851e-05
0.000109104724376048
2.7584972710908e-05
-1.75267968276355e-05
5.65484471280406e-05
2.81748771219492e-05
8.32563790687488e-05
6.17870367070552e-05
-7.602662278166e-06
6.82471407091936e-05
6.09081927886545e-05
5.52744985812345e-05
6.00968335627414e-05
8.31032476578412e-05
1.77345469295698e-05
3.86638269945022e-05
4.48469806808849e-05
0.00010403813710401
7.04254198920283e-05
3.89167427520858e-05
7.33798714519134e-05
8.09635183712533e-05
0.000128754788116331
8.47773623076099e-05
3.69788928349907e-05
6.83489276054282e-05
5.86969083952002e-05
0.000102423354037217
1.64808027390555e-06
0.000114991775996304
1.76732914454329e-05
6.99948336097982e-05
0.000132893969685938
7.33225790267476e-05
7.4690008222654e-05
3.49162067121957e-05
7.35169060534296e-05
9.28958767914705e-05
7.16304202617341e-05
2.92675246828649e-05
7.71887489518832e-05
5.20558053852394e-05
8.29382784564525e-05
7.97101406281485e-05
4.51201384386303e-05
2.82704870919751e-05
6.36285716158802e-05
8.56549934520255e-05
5.09591670645041e-05
4.7317555618021e-05
-6.08161486540462e-06
5.58558505336657e-05
6.3489504383898e-05
1.07363442900404e-06
8.31403287123287e-05
3.41438434304551e-06
4.10715121306855e-05
6.89937076679344e-06
4.19299905779127e-05
2.76132751594892e-05
2.71374503277057e-05
5.56168163593057e-05
5.10863520232978e-05
3.14044845243871e-05
6.94779880302297e-05
2.60612012657985e-05
5.66485394038994e-05
6.17087146100699e-05
1.65667827158815e-05
7.7434991758189e-05
6.71598940055582e-05
5.77244212797699e-05
2.26836954725573e-05
6.94084878829033e-05
0.00013455171070092
8.82387928333947e-05
6.96675757733838e-05
9.0906765618127e-05
9.30132896897884e-05
1.71623808359711e-05
1.27337815800338e-07
1.37811574564269e-05
0.000106597195348713
6.34735666437285e-05
5.62996415055426e-05
3.91815611352957e-05
3.25634857851646e-05
4.25598075159901e-05
-1.97798541612722e-05
6.16159583587875e-05
3.03091231563727e-06
7.35729516027777e-05
3.26253242502663e-06
0.000106732813901694
1.87736988933564e-05
6.31638154855687e-05
6.91856605146873e-05
8.57645175011588e-05
2.93826739102602e-05
8.27309897005885e-05
7.22311096651487e-05
5.61511322247964e-05
4.28907665934124e-05
7.91073943714745e-05
9.56240735885497e-05
8.33133218870758e-05
3.85847659521367e-05
3.98701952781934e-05
2.29934128817288e-05
6.38475127866156e-05
2.66424835833268e-05
4.2956185632859e-05
8.12551421531452e-05
2.8896738389077e-05
5.98216151115201e-05
1.83122971912195e-05
8.91392655423091e-05
-7.53953274819743e-08
0.000102169383362532
3.1142609158034e-05
3.84785784941882e-05
2.34542382952836e-05
1.98876278922819e-05
5.62873035802905e-05
1.94180597595342e-05
3.38330969606717e-05
4.52273971865529e-05
1.94083647155633e-05
5.3129512618987e-05
7.5646280389534e-05
4.57171975185915e-05
5.23029701815916e-05
7.90936515147867e-05
4.93353516413977e-05
5.3633983737368e-05
8.4394612764743e-05
7.84697882365722e-05
6.88668945637755e-05
3.19197696819178e-05
6.14271942296207e-05
2.82300661589862e-05
-2.08540657235505e-05
0.000103014100165146
8.85273072984655e-05
5.68701531223014e-06
7.37987734669092e-05
5.85376284438441e-05
4.46300460150978e-05
9.27683079201886e-06
2.61013773528219e-05
5.93825396800981e-05
7.36559966890151e-05
6.76053629132165e-05
1.82307894407912e-05
6.90302011814206e-05
3.26577368714441e-05
5.48355580323494e-05
5.33492868681415e-05
6.99513829297523e-05
5.70170960398237e-05
4.38178811174466e-05
0.000113532069210952
2.74315136345949e-05
4.60132446977642e-05
7.94779986148594e-05
2.55923410543453e-06
2.55534846943062e-05
9.0727484531954e-05
6.73146651440813e-05
6.01858296675544e-05
8.58472729896772e-05
0.000106890851705987
1.44578208893535e-05
5.33771072471922e-05
7.80315639076929e-05
5.40196450865846e-05
7.41790798111613e-05
0.000103927759347024
4.42879560042634e-05
4.16514677940379e-05
2.28282106785701e-05
5.97827261512416e-05
4.2719482998658e-05
4.57615000946264e-05
1.08323974974914e-06
6.66181338557705e-05
5.5882636535514e-05
1.00874756539014e-05
-1.08575816799199e-05
4.18349083374139e-05
3.68243359394813e-05
4.98546048849465e-05
3.97819080475101e-05
1.45398270671613e-05
-1.512856004685e-05
2.9818463927937e-05
1.95919716475891e-05
5.79834370031891e-05
8.6580087000769e-05
4.38974064109938e-06
4.93813371381604e-05
9.93344861804405e-05
2.40748642447491e-05
4.05936784832251e-05
8.39399272741485e-05
5.16579087250203e-05
2.24232329791996e-05
8.19180044265023e-05
5.70365672371021e-05
6.50687945477251e-05
7.94269100907373e-05
9.90206274229518e-05
4.9897755540954e-05
0.000126787055589381
3.53378876838595e-05
4.07057835009328e-05
9.29151282159262e-05
3.53497709505328e-05
1.88093111939964e-05
4.7471340835762e-05
7.38717457847645e-05
2.77985388730332e-05
2.39064019353064e-05
7.80486239848885e-05
9.68823923196742e-05
6.26974195827471e-05
1.39755258293653e-05
5.40048055940896e-05
-3.26317957868526e-05
6.38157698253231e-05
7.5066114707602e-05
7.01243374357041e-05
4.63703233858567e-05
8.6590527838711e-05
4.94849196176573e-05
0.000114110574662052
-1.82832444837531e-05
4.56588542141998e-05
5.20115216461101e-05
7.66439149112394e-05
8.33260283854885e-05
3.57081578586131e-05
5.43859675069105e-05
0.0001043140256406
6.18398588522046e-05
6.64126412216112e-05
4.97005628559714e-06
5.17105770883384e-05
2.94871269343984e-05
4.64882865948965e-05
8.35038484896546e-05
5.82070951279096e-05
6.34609301829565e-05
7.22272704472421e-05
0.000107847890364795
3.89640274102313e-05
3.94472328852614e-05
1.97907225835074e-05
2.82916909047299e-05
1.88540449097174e-05
1.32423119022109e-05
0.000128211312014287
2.38530835764462e-05
8.11344966906273e-05
3.19909221105533e-05
8.32705515056022e-05
3.06920204298017e-05
-5.94459912709305e-06
0.000106685480247526
9.03952696959793e-05
0.000103795507890503
5.98842493168716e-05
1.37222203592757e-05
-1.86575086802243e-05
5.96405869774071e-05
6.38124638509307e-05
-2.58674281750331e-05
8.19556241685308e-05
6.24582657334058e-05
2.74149932975688e-05
6.79394717846788e-05
4.08101705040424e-05
9.57756471747377e-05
5.0403213059962e-05
2.7438264065185e-05
6.50585183448062e-05
3.28501799737119e-05
1.96111360264241e-05
6.7866296816853e-05
7.82305740792655e-05
2.86382187794167e-05
2.00943771675153e-05
5.43675192660102e-05
8.72972649946219e-05
2.37637361296099e-05
7.54376354714134e-05
9.07489833461952e-05
4.99808391632997e-05
6.71147239315152e-05
6.76064296785505e-05
8.46720991319913e-05
6.19561811127702e-06
5.90699753523069e-05
1.83901549628871e-05
0.000118158311646151
5.97740457024698e-05
5.21752587931671e-05
6.92194038897046e-05
9.39903209564597e-05
2.46225956182879e-05
0.00011266860404703
7.62202632226421e-05
8.49373477476017e-05
8.73793888256427e-06
3.10356329517677e-05
8.9740635097081e-05
1.31988039555418e-06
2.41048509686266e-05
6.77453542768066e-06
7.2554628962119e-05
1.79716568485597e-05
7.47155286354935e-05
5.74678562573791e-05
4.54609654087419e-05
1.69787340468167e-05
6.97124350905792e-05
4.26275030928858e-05
3.23761898660194e-05
2.53724135078235e-05
5.13503375163376e-05
1.61864855247659e-05
7.0203971003827e-05
4.37516314241853e-05
3.32315092946578e-05
4.83925981893423e-05
4.75935713306371e-05
5.60185816094525e-05
5.93516184401394e-05
9.28283099699163e-05
0.00012692934791542
0.000104008255404999
1.66675426741098e-05
8.45155493918227e-05
6.60180123531659e-05
-1.38054200493684e-05
0.000106142996920237
4.77243532616001e-05
2.10711869615698e-05
5.62413054995642e-05
2.78510702340934e-05
4.55425099076188e-05
9.54803853755981e-05
3.3965779970295e-05
5.07386061065728e-05
3.03988614717533e-05
7.43738051453812e-05
8.5776021218001e-05
4.49308310681599e-06
1.89403366228073e-05
-4.5206056897749e-06
8.29534298680575e-05
3.37636443279139e-05
8.79805958504616e-05
5.63097218851825e-05
-6.81417011864076e-06
7.35628304528786e-05
6.66850473232539e-05
3.52978661251878e-05
4.1011856656655e-05
0.000131394485717457
8.29570599190727e-05
5.26601178597385e-05
7.16327299175656e-05
3.37359339372677e-05
8.80266975247056e-05
6.87818377781208e-05
5.8769507023461e-05
5.13498324350333e-05
6.80001826059744e-05
6.86408561685169e-05
2.30572811596209e-05
8.85415299222592e-05
7.11602417755752e-05
4.12813218176989e-06
8.47382926917636e-05
6.02971627836149e-05
5.18680042591515e-05
5.88305322063207e-05
8.60091208594967e-05
7.11341975438382e-05
4.32277573248162e-05
5.43714731809766e-05
2.6919042139379e-05
1.45190125539568e-05
2.36367729147725e-05
0.000153821766141882
3.20807852358329e-05
7.7830230332099e-06
5.72140782611451e-05
9.34176557589539e-05
7.71922175560036e-05
6.74818120258687e-05
4.69371025007639e-05
5.31143048358765e-05
3.50792386987485e-05
7.7521051224118e-05
8.20087923285787e-05
8.90929647317411e-05
2.4518384168454e-06
2.15653264097627e-05
6.35188751620534e-05
7.18939925899029e-05
6.33660627217196e-05
5.84701592794419e-05
6.11328548168159e-05
0.000104581147354708
0.000122130835000747
1.26151261822295e-05
2.63315026230808e-05
7.03158469651004e-05
3.25199649749917e-05
6.36191811447513e-05
1.7390718518027e-05
4.29952689424988e-05
6.29371513746764e-05
6.55188521894464e-05
0.000128506275762373
8.55486084299594e-05
6.80522276216186e-05
9.84962360057842e-05
4.66675660734183e-05
7.104436790933e-05
6.74652718178616e-05
6.55038856708859e-05
8.38789971763485e-05
3.39871250472648e-05
4.51905622171746e-05
6.45938042711741e-05
1.98739526355527e-05
1.71722136336211e-05
2.76950691978758e-05
7.10395818922341e-05
0.0001194447640156
2.16911421764661e-05
3.61262331059933e-05
5.35386485361968e-05
4.17502670135394e-05
3.03109271673626e-05
9.86120096380826e-05
3.36434181013124e-05
7.75477023779518e-05
0.000111817389524619
5.76866739584688e-05
3.67690100967634e-05
9.91191150679156e-06
4.74043830361896e-05
5.853517751416e-05
8.98115571959431e-05
6.34377956506639e-05
7.16997061379697e-05
4.46769961658224e-05
5.57083476423927e-05
1.59025166136138e-05
1.83572122449639e-05
4.02446792222406e-05
0.000105468110521812
7.92185783651997e-05
8.32719492725294e-05
6.84368418244792e-05
4.99903813680316e-05
8.87743940282173e-05
6.26675685254152e-05
6.57704660918604e-05
6.49738504938157e-05
6.50558245067674e-05
4.13265783219128e-05
9.39548119224572e-05
0.000116014426826646
3.99534591737873e-05
5.336758854922e-05
3.24467977311047e-05
2.77882359053452e-05
8.62044532979608e-05
4.96929074293035e-05
5.60716984299195e-05
1.32115840736281e-06
7.20654744885762e-05
1.06616359173896e-05
3.50590236413948e-05
8.66017495032834e-06
5.96567580463952e-05
9.73795078358093e-05
9.91191169352206e-05
6.62155393809246e-05
6.35502247894714e-05
3.54563791365485e-05
4.24148287923078e-05
1.72045009017003e-05
5.90333509087494e-05
2.82563965119182e-05
9.78247142896376e-05
7.71831538628893e-05
5.0542835101121e-05
3.82010035312831e-05
4.00343455753408e-05
6.31223091329592e-05
5.98350351530874e-05
8.34770500068228e-05
0.00012443415092124
8.91582727271323e-05
9.90710055071237e-06
5.32840158850161e-05
5.6892223620233e-05
2.60965428972321e-05
3.70408657811695e-05
1.85794496842849e-05
4.3412588269962e-05
6.65033027232891e-05
1.61695721705657e-05
2.80279993029722e-05
7.64273613952679e-05
1.96833055057219e-05
6.93486983056561e-05
0.00012068636929718
2.97570969020412e-05
9.4371137962408e-05
7.64841752388901e-05
7.40599343210538e-05
0.000105936546544438
5.08137588811275e-05
1.43377615318055e-05
2.870133696256e-05
5.70642159201863e-05
0.000122031333060538
4.58216337129689e-05
2.21653133357029e-05
8.54231787783279e-05
8.70899868084992e-05
5.82645196530309e-05
6.18273563763736e-05
-2.65712136801677e-05
4.83219127194437e-05
8.10365937430916e-05
5.44895636247145e-05
8.95112846215356e-05
7.56320228570156e-05
2.12432693792481e-05
2.06848856899305e-05
4.46278034881204e-05
2.38489064386145e-05
5.43132274981155e-05
7.59892761854693e-05
2.06424149665004e-05
4.59083230977125e-05
0.000119161936413586
7.32357501181027e-05
7.52993584053177e-05
1.6694451290399e-05
2.97417638904788e-05
2.6065696398745e-06
2.49377348811987e-05
0.000102800254042049
4.82838414915555e-05
0.000142514873258268
6.22539489510009e-05
5.89473232180434e-05
8.4073219336145e-05
9.56213449615355e-05
0.000112838010085912
4.6456912332482e-05
5.68430257679931e-05
1.05633470662433e-05
3.70061069797013e-05
2.63491729290625e-05
8.28162527339031e-05
6.59966594944316e-05
7.01949840923343e-05
8.87179351750448e-05
7.41655249325401e-05
7.89083948546702e-05
6.3149361696125e-05
1.10693312221349e-05
2.87207640134551e-05
4.510235636439e-05
1.88644603271475e-05
8.85468886490146e-05
5.01983372687143e-05
4.39053367022066e-05
9.13963495678346e-06
5.2976008630675e-05
4.1963887712946e-05
7.70294813271971e-05
5.77020758976318e-05
5.19541864601922e-05
1.92264639817333e-05
0.000103779126382193
7.74771829620155e-05
8.39056534828897e-06
2.16142748729929e-05
5.85995926192935e-05
7.26048060270608e-05
2.57002180217132e-05
4.83373903283856e-05
3.13475729785823e-05
6.84437532385102e-05
2.58790063424893e-05
7.43645051470354e-05
2.58622956563665e-05
2.54610042557844e-05
2.46011990182283e-06
5.68981335948677e-05
0.000114543122889153
-3.77907260228686e-06
4.83227020717654e-05
4.67305138716746e-05
5.37872225641767e-05
4.87040626202167e-05
5.01070646658118e-05
5.85199701907168e-05
6.55342300849813e-05
5.69953202865907e-05
7.00097122698334e-05
4.4554609485112e-05
5.18371656595433e-05
3.25785498418913e-05
5.93792703105385e-05
5.53083326155257e-05
2.89640105935572e-05
3.1223181030994e-05
3.69335528070055e-05
-1.16134367229341e-05
5.5198544164185e-05
0.000107272819676855
1.78901446405428e-05
-1.61824414439456e-05
0.000106274402943819
4.76566574115548e-05
1.3649105211152e-05
4.75630017145356e-05
3.40719575333095e-05
2.87267432357407e-05
2.7204184846019e-05
6.28456607142301e-05
5.83467703452104e-05
-2.66840635388039e-05
5.40175766195748e-05
6.86758925602583e-05
1.6450555009245e-05
3.87339087798743e-05
1.0253869193169e-05
-8.18576252214348e-06
3.09730242731262e-05
9.35588352252874e-05
-5.92214196712996e-07
4.10038659175382e-05
2.62429307263481e-05
7.69965364595531e-05
4.58354467752779e-05
9.10925304122366e-05
-1.63759818434014e-05
5.28718936785433e-05
6.38106103881039e-05
5.19520528966296e-05
4.02918362029705e-05
7.96428870740181e-05
9.21097741004322e-05
4.96822479750331e-05
2.79506493383473e-05
7.53507424242505e-05
6.06416229465518e-05
4.0946454418554e-05
9.66686869733124e-05
7.52481874713041e-05
7.11610595531722e-05
-4.86895950648005e-06
3.29469246190338e-05
3.89607228271573e-05
6.08596928690854e-05
8.02329557377878e-05
5.74930676337277e-05
-7.11409258272298e-07
5.04883760522459e-05
4.14637154616605e-05
0.000104172663512845
3.60339855540909e-05
4.52753936823713e-05
2.94875407345831e-05
8.17849473368029e-05
0.000117847016919411
3.26775179773392e-05
5.07419071948297e-05
4.65890996428087e-05
1.36425191561887e-05
-8.70655429911332e-06
4.09121770667944e-05
2.01341551863558e-05
2.30286646250446e-05
4.95482710636007e-05
6.72477851626482e-05
7.48895176331119e-05
3.54723419455762e-05
0.000106780429635204
0.00010230766220167
8.6483806254436e-05
4.57723379816864e-05
3.45565157216181e-05
5.33488537355804e-05
9.65683935058112e-05
7.20579959954008e-05
8.41589814916577e-05
6.00105599855808e-05
4.31341232732321e-05
3.80698254423221e-05
4.03962708013762e-05
4.93737945853771e-05
1.92693919791169e-05
-8.92881417944861e-07
7.7645854823885e-05
7.98480215998094e-05
3.47024261267417e-05
4.24126446400235e-05
5.65040210967319e-05
6.29249559979227e-05
5.83213948270351e-05
2.49215734666491e-05
5.32890696889392e-06
5.09204570715016e-05
8.18951130514972e-05
2.6839466912231e-05
3.45752111860319e-05
2.615599036781e-05
2.16346090848401e-05
5.99886628594178e-05
-3.03402307454889e-05
3.15273975621222e-05
2.98797002883761e-05
1.6292332467042e-05
4.68459325270883e-05
0.000103952834941759
0.000112424959103604
8.38434492503925e-05
4.82320603446428e-05
3.91787284298778e-05
5.12201609032265e-05
8.49786688817122e-05
4.35936461760896e-05
1.3831059777455e-05
6.51222126439933e-05
5.61679668877094e-05
0.000115382210062398
6.14902207571067e-05
6.35799692762747e-05
4.58369812312674e-05
1.24570479274291e-05
2.2672404578794e-05
1.52165354648607e-05
7.8662483183971e-05
5.71877817691861e-05
4.29537227919814e-05
2.82244367327409e-05
7.50839625546763e-05
7.07633849986852e-05
3.25184925571478e-05
5.49908527976984e-05
-7.69870187023724e-06
6.09295902988261e-05
3.78314276807778e-05
4.54612065196149e-05
7.47404762055219e-05
9.03343805868771e-05
3.02361362364041e-05
7.53997023703446e-05
4.64131983516668e-05
6.25076692324109e-05
6.43689212373393e-05
4.3364037780071e-05
7.07373840231341e-05
4.94037308856949e-05
7.21874476535382e-05
3.60774602698948e-05
2.92799275093287e-05
3.21845234870965e-05
8.37599760222665e-05
5.88903084155448e-05
4.29032319923736e-05
3.08453671804397e-05
7.83828034490263e-05
4.4141191266077e-05
4.22853270385709e-05
3.42147297522944e-05
3.27172744398104e-05
2.7521322853621e-05
4.20413967829989e-05
1.38434305832076e-05
3.2905237310542e-05
2.15139933541988e-05
5.30985684232119e-05
6.86505986191043e-07
4.40800730952431e-05
3.22002552516189e-05
8.86097800916505e-05
2.32775350576341e-05
7.09685674164982e-05
7.62726000670856e-05
3.35850716057954e-05
3.27350532062255e-05
6.87054555344135e-05
2.60316262847458e-05
6.0577195755991e-05
-5.74035123259356e-06
1.52016770240924e-05
3.05155855001506e-05
1.54815162698104e-05
1.58692198884406e-05
5.3720927582768e-05
7.66053631179634e-05
0.000100085806361303
4.891171540413e-05
7.46050909890055e-05
4.42700232167617e-05
5.72463183370345e-05
9.52188811413993e-05
9.37636289292185e-05
5.07522394680966e-05
2.65979691735087e-05
3.88200698330846e-05
4.33726476060287e-05
7.41127063948165e-05
8.0176195120839e-05
1.74779335634537e-05
5.81816793785621e-05
5.40912641592928e-05
3.36881423588937e-05
7.58832402629568e-05
5.6787554810224e-05
7.84251595658655e-05
4.16951397372292e-05
7.06219766566695e-05
9.1707159215933e-05
2.98511042310837e-05
0.000133617902738015
2.75917541109252e-05
1.87841485371495e-05
2.77935317269375e-05
4.57372810355304e-05
1.83966829257437e-05
7.85558835382104e-05
-1.1179224423969e-06
6.57984681526525e-05
4.03415174339741e-05
6.43095824544086e-05
2.97621448175876e-05
6.46219265240511e-06
5.64719543622844e-05
5.60700500612753e-05
6.36757049000786e-05
8.67537885679942e-05
4.19994669918441e-05
5.62284884645079e-05
0.000104229849884414
9.19185605674328e-05
3.36914539347111e-05
5.12591225810224e-05
7.3379111097462e-05
6.87881053824892e-05
9.77915977198833e-05
1.57839276350928e-05
5.45290718723679e-05
5.56703695248325e-05
7.03033878190973e-05
4.62706517238434e-05
8.24959492158629e-05
8.10755394919229e-05
5.00202576145805e-05
5.65854391532333e-05
8.4781929601929e-05
3.70307212446205e-05
7.71457379713038e-05
5.93409761149452e-05
6.53054557527747e-05
-2.60007825446521e-06
6.55189792229202e-05
7.76519715706546e-05
6.0941162034458e-05
2.93788237843852e-06
0.000102308371022805
4.11557927181248e-05
1.60931256194466e-05
7.07486927299199e-05
4.02726989002851e-05
1.01056258947066e-05
6.26860710816246e-05
6.49653984022578e-05
9.2779736061013e-05
3.51896543729449e-05
2.9972911226641e-05
3.89802177110931e-05
0.000109949077516601
3.64483830293203e-05
5.14961841889154e-05
7.95631787113413e-05
6.78460438271222e-05
3.19482443706743e-05
5.43588915265797e-06
5.55754992723116e-05
5.84974461467553e-05
0.000103890373047833
-4.35169309864868e-05
5.02526272184403e-05
9.42509722833065e-05
7.39784927831317e-05
4.65552423400582e-05
0.000103474451306345
7.4657457383924e-05
6.9942420628589e-05
7.23785213092833e-05
5.79256937079411e-06
7.23643835684341e-05
7.26622921079399e-05
6.93899480899418e-05
4.6439702960909e-05
5.89533802468229e-05
6.85205751952106e-05
6.42528658718704e-05
3.48723802565996e-05
3.20284323878914e-05
3.9887353877778e-06
1.98512950334006e-05
2.29309585310728e-06
3.94201716329783e-05
6.65212573851526e-05
3.82912735052966e-05
8.3436964432236e-05
3.53654155143319e-05
4.89602705290922e-05
-4.50299611285766e-06
5.26983186623225e-05
5.03204265772442e-05
0.000107628197118655
2.1001317546195e-05
6.60982865502654e-05
5.39482850140206e-05
2.72173943663026e-05
2.45865942904804e-05
3.00407793387137e-05
8.39992647795563e-05
6.03464778752235e-05
8.88100876334387e-05
3.80238739926581e-05
3.86340240646912e-05
5.88816482288218e-05
0.000100702172901217
7.23330881700796e-05
8.14390536513081e-05
2.7557668350044e-05
7.93680239539362e-05
6.38518628376509e-05
8.82087522176834e-05
5.27077880474241e-05
4.11465758206084e-05
7.91463763288377e-05
9.61025554316256e-05
6.50369161821068e-05
8.62207873958796e-05
3.78248366261612e-05
2.6093835763599e-05
4.80142685596938e-05
2.25518302048148e-05
1.82824175138292e-05
3.85187739905658e-05
6.5312578151121e-05
6.12952965827569e-05
6.14858226434094e-05
4.16220201442752e-05
6.31237505879186e-05
4.71298785945399e-06
6.82250701866701e-05
7.94267155714702e-05
5.81272716435088e-05
2.11241118254447e-05
1.10867389146072e-05
6.66396786146569e-05
7.39598502841814e-05
9.18699172459755e-05
8.343746547449e-05
-3.47043888890942e-05
5.95272882611694e-05
4.74546568275983e-05
5.83500156966209e-05
3.71680082886664e-05
7.39670081394553e-05
4.54800666726606e-05
4.63336117084125e-05
4.92108812509259e-05
4.5803474203124e-05
7.9475150684807e-05
1.13240383070748e-05
8.0137806008142e-05
6.93070570400602e-05
9.43723682806467e-05
1.02916825052837e-05
8.4935611330667e-05
7.11716479267503e-05
3.51564591626276e-05
0.000106099491038909
8.53596500169633e-05
4.21431970947284e-05
4.12401994314444e-05
3.40955149646436e-05
4.69557722124746e-05
6.51493564853748e-05
5.57537449970881e-05
1.10710077714743e-05
4.09249167942181e-05
7.57535698160202e-05
5.61523788882547e-05
5.54515015616994e-05
4.89400037331919e-05
3.25184683017486e-05
7.05938536172487e-05
7.72546926990431e-05
8.81591905995504e-05
5.46879271043309e-05
5.89315390911676e-05
0.000121278079995243
2.93209632150768e-05
7.43376851942907e-05
-2.32413418034456e-05
2.12497600586139e-05
5.24190881291941e-05
9.78940500052326e-05
5.98517576741389e-05
9.07268748754177e-05
2.23706903937805e-05
4.04324040495416e-05
7.83133972499031e-05
7.30962601238658e-05
6.49935902269131e-05
6.94002049924248e-05
1.8622245950726e-05
0.000158425390366154
6.27122731836031e-05
6.96120395911738e-05
-7.24954071151069e-06
3.50767965902138e-05
7.7225738365955e-05
4.51545086959045e-05
3.80387440461906e-05
3.03033311932242e-05
6.1791922388804e-05
0.0001118898087066
4.49504102204841e-05
5.26204669786155e-05
5.96528313494197e-06
8.66114766684685e-05
4.61161968668481e-05
4.60069647628035e-05
-3.13646663785731e-06
4.70293015275197e-05
2.29621945394971e-05
8.71159791944409e-05
5.67855729485494e-05
1.02581257129088e-05
7.18219778664353e-05
5.00840947949772e-05
4.89224585847448e-05
7.11684947469063e-05
4.08619137556392e-05
4.87836639425587e-05
1.04458440863877e-05
8.28115315137775e-05
0.000107780378202527
4.47125988824634e-05
8.95465562844014e-05
4.49025870265541e-05
5.91745452667468e-05
4.69509722524278e-05
6.62821013507423e-05
6.85441383376316e-05
6.32047317752845e-05
-3.16541522097618e-05
5.74509308612899e-05
5.91473525619749e-05
0.000148075552773489
4.49896725415171e-05
0.000107843943788425
3.49492028909526e-05
2.55690035180271e-05
5.33677070474743e-05
-1.79027714912966e-06
4.93783526139056e-05
7.5912879326474e-05
-5.268722871349e-06
0.000106521416885478
3.59185443043982e-05
9.11284203895172e-05
4.92224787060441e-05
7.42431314091918e-05
5.37121193299997e-05
2.83596742897178e-05
4.44429354500812e-05
5.91191197021077e-05
8.95536631995803e-05
2.15876557920883e-05
5.58730919971626e-05
0.000106520832793455
5.09779382437962e-05
5.39248603992581e-05
4.11434220630514e-05
7.98119568814188e-05
9.389356253364e-05
7.46001399141021e-05
5.09734995670572e-05
5.31038981066773e-05
7.4708131952086e-05
6.83842962232329e-05
3.17380500020929e-05
8.20667017430006e-05
9.41182055433849e-05
9.7265111238311e-05
0.000110078526913938
2.53681938433428e-05
1.63790536512834e-05
3.56707911398632e-05
8.87691065577231e-05
5.42384952554872e-05
7.02127237626954e-05
2.22248756938118e-05
8.3698926798381e-05
-3.61248988350569e-06
8.7722369590402e-05
3.07064090368911e-05
7.10355715581955e-05
6.63928297021364e-05
8.07663619539137e-05
9.82293989589395e-05
5.97376886038954e-05
3.30756260319225e-05
7.63064856867743e-05
1.03061234456125e-05
7.2022839849568e-05
5.76092426061756e-05
2.41565206725885e-05
8.87607790748312e-05
4.38260107003826e-05
5.20922764519671e-05
3.76855311672603e-06
6.70997876456795e-05
6.31430481514299e-06
1.93401317051962e-05
2.65419411433546e-05
3.95678610302534e-05
6.26114821566748e-07
4.30906316081393e-05
7.25716994326343e-05
4.29988242659282e-05
5.92985335133033e-05
2.06732349014982e-05
4.54552291130027e-05
6.24373028714174e-05
4.00707433175609e-05
0.000117059040529969
6.52422000628385e-05
3.9236753858457e-05
5.11583346586347e-05
4.69254338729097e-05
8.23732373815193e-05
8.86260573032423e-05
7.25402078835101e-05
5.04090506643769e-05
3.81103159792265e-05
4.9382183084454e-05
4.58192703989715e-05
7.6965484590792e-05
6.65080288158466e-05
0.000112961022937471
1.64334131251941e-05
1.06154698148228e-05
2.82897052837795e-05
0.000114433118004906
2.79704367871102e-05
8.73406450588029e-05
2.53476561729353e-05
4.37755952396223e-05
9.50678715526149e-05
-2.11390805458982e-05
2.63396793994033e-05
7.03920032377199e-05
4.53659491315884e-05
-1.1000255058591e-05
8.83345653570771e-05
5.21674067073703e-05
5.26607664862891e-05
7.14099419146963e-05
6.98620808485445e-05
-1.14930877383904e-05
2.19133775414369e-05
6.18982668607969e-05
4.34600784405804e-05
6.86304362938237e-05
5.67168866677917e-05
1.54589897316687e-05
4.48868292505285e-05
4.04003849894763e-05
0.000106775499450507
4.1815939510581e-05
7.81578594149092e-05
-1.1535810138055e-05
3.89796320364841e-05
3.85750090250222e-05
4.92090015426782e-05
3.26310353898391e-05
3.98002818507872e-05
2.11077252641707e-05
8.13766865056205e-05
0.000102275496646892
5.15568185242697e-05
4.87917699080035e-05
7.28342153570298e-05
9.15429379212005e-05
5.84802969237752e-05
7.71942476100852e-05
2.37047077988706e-05
8.41967703268342e-05
4.75446701001032e-05
3.53285517928818e-05
5.67733325854371e-05
6.41125869441002e-05
-3.07727283493802e-05
3.8765122490437e-05
7.41766257035845e-05
5.4495399735545e-05
3.25256141919782e-05
7.99397054520371e-05
8.19407275891627e-05
1.00168595253235e-05
2.97430316553354e-05
3.13336609132334e-05
8.89879600835731e-05
9.12787676952115e-05
1.79829959196464e-05
0.000115817085556358
5.11498181132925e-05
1.12992830376332e-05
5.19743433831659e-05
5.93010378317422e-05
4.29648751431492e-05
7.43878846612212e-05
2.59283617211146e-05
6.86671495429052e-05
4.23254571960373e-05
4.11543975077456e-05
-1.03967876441902e-05
4.58119314267062e-05
4.09559406024712e-05
-4.66371546692128e-05
3.41649143057933e-05
4.42582602914941e-05
6.28224764408766e-05
1.15713670425177e-05
7.1239679909107e-05
4.25602286263901e-05
4.96023642961082e-05
4.47007151865901e-05
8.20967149937381e-05
6.21597377770975e-05
3.90296795501401e-05
9.79746025241316e-05
5.82512580014447e-06
2.94935154014339e-05
0.000107240785246914
6.4564626798298e-05
4.35728051905502e-05
-3.78057152887457e-06
7.13979963717874e-05
5.46450509901819e-05
3.5531481460978e-05
1.76402988393577e-05
6.04724529820968e-05
5.41348456361871e-05
5.91446741078042e-05
1.92681983112035e-05
9.90739938908907e-05
5.6247019812243e-05
6.78496394510486e-05
3.32719258498661e-05
3.31971648133906e-05
7.94646031188442e-06
6.3865756890042e-05
9.28687922087241e-05
8.57247059617029e-05
8.34301466290468e-06
9.45963335399281e-05
6.14839673766411e-05
2.96274621531541e-05
8.70935814448345e-05
9.77805640723557e-05
4.11538976034558e-05
-6.45180843599618e-06
8.78925534063144e-05
1.00215591955084e-05
5.85423765060174e-05
8.69193565789029e-05
4.69487413498984e-05
3.00814245227519e-05
6.81679412251362e-05
2.11645258122249e-05
7.13734046741845e-05
2.61035188515469e-05
4.20022132818734e-05
5.051705501394e-05
6.53681639645076e-05
7.54629138154243e-05
4.81852572576722e-05
0.000115096386740109
7.6086315467547e-05
6.37900149611912e-05
7.87198925088639e-05
7.49563891221799e-05
2.62335922525468e-05
4.36839313374758e-05
9.07756858042149e-05
7.645260611213e-05
5.90997946306191e-05
-6.68749209246239e-06
3.78759500983864e-05
6.60228513287333e-05
3.43758767255511e-05
0.000107987619471442
3.28511190225336e-05
4.34221781531481e-05
8.90580694242582e-05
3.65997470312453e-05
2.39918271503619e-05
4.21134922763019e-05
3.01893073954499e-05
4.79945708397012e-05
9.01092240640866e-05
0.0001143389441189
3.65286811014368e-05
8.18716279496801e-05
2.49665472152558e-05
5.35655204341236e-05
5.74886676020276e-05
1.98301520289127e-05
6.86864962055196e-05
9.03217221878888e-05
4.0756310663241e-06
8.84538586517222e-05
6.34694786848722e-05
4.89711691166239e-05
8.22249947130923e-05
8.60341587812521e-05
3.63670848988003e-05
3.27881012637082e-05
9.26574736037464e-05
4.82379788963388e-05
5.46147088304539e-05
6.30158260707426e-05
3.06197495428549e-05
8.90434306343755e-05
7.66683419655047e-05
1.09537744452135e-06
6.0439097691134e-05
3.34959288770465e-05
1.10010968208797e-05
5.67277644370504e-05
3.80477221718822e-05
6.04282601430616e-05
1.71345820198614e-05
6.2160351672008e-05
2.45618543367033e-05
7.59297939750887e-05
1.18709313933548e-05
9.66072055576963e-05
4.1211847761529e-05
4.67647064327744e-05
9.19329425469051e-05
3.80389920026671e-05
2.75012064072926e-07
7.37661947479585e-05
3.19199666279482e-05
2.74852349536534e-06
5.39996573627786e-05
7.18400635623232e-05
5.1240993740013e-05
5.44079029711564e-05
5.44149028324605e-05
8.25440270785579e-05
4.92567098260905e-05
8.03795788422119e-05
7.04151768947119e-05
3.01265749971054e-05
2.79791766844102e-05
4.7599823174867e-05
7.64813423586987e-05
0.000105759816279186
6.31203917772577e-05
0.000118337268361257
5.98946878638095e-05
4.41276007911272e-05
3.09739104757049e-05
8.4765778622186e-05
8.29864725993303e-05
7.76113574827927e-05
6.12069304123499e-05
6.6745530836922e-05
4.07058241345227e-05
5.19688604164387e-05
7.69120330629878e-05
5.64227587165729e-05
6.116338979584e-05
6.41856671031328e-05
-9.6109972643303e-07
7.51949517277768e-05
4.96510222821072e-05
8.0517178170196e-06
-1.93943123815805e-05
6.01138465538956e-05
7.64755708577017e-05
2.68644249719936e-05
6.82372548044602e-05
6.07152348090755e-05
2.59845890311367e-05
5.88829529348811e-05
1.57417389309091e-05
0.00011227686463912
5.21667861921908e-05
6.83575844003969e-05
9.32097484326718e-05
4.7984883284704e-05
4.9782696713289e-05
-2.11943589532834e-05
3.49046112139901e-05
4.74342782375575e-05
5.30943767581443e-05
3.7224862940218e-05
2.48346789877568e-05
5.66279956617548e-05
7.72714074666456e-05
3.37432932364869e-05
1.78643965328846e-05
7.67275162468104e-06
9.20040062863202e-05
8.10578254414343e-06
3.28184986727107e-05
4.13858818114109e-05
0.000109964847155628
9.72786757254332e-05
-2.57571764339108e-05
5.57225095714731e-05
4.61411270732855e-05
8.16985092156854e-05
9.6193693178215e-05
5.7121581602368e-05
9.2466948433745e-06
2.38991812378306e-05
6.04773685369582e-05
5.06233583840285e-05
4.71418050709572e-05
5.24972397200736e-05
6.93704958386097e-05
6.55318237327602e-05
2.99390931042863e-05
0.000104593887623825
7.51120005319004e-05
4.44691874531591e-05
5.66091572705852e-05
8.24699364869684e-05
5.45332943385754e-05
9.64296224330062e-05
7.30914526535357e-05
4.21328728184923e-05
1.44228500614616e-05
5.38529688625414e-05
4.7343614258639e-05
4.68494049098668e-05
6.27695806572421e-05
3.62990226440544e-05
9.94101946528935e-05
7.51636178848261e-05
8.97183793062791e-05
5.04218519056071e-05
5.18409556844721e-05
5.53895451765652e-05
3.75844725021489e-05
6.21230364399267e-05
5.04909908253596e-06
1.75644653328243e-05
6.90864379847356e-05
4.49481745199322e-05
4.70832510228818e-05
3.73832946172254e-05
1.63450876774404e-05
3.83452716363351e-05
7.11029637840372e-05
4.47969225463335e-05
9.06331842813059e-05
4.95148540292087e-05
7.93794317757474e-05
6.85359411546344e-05
9.51048598131089e-05
8.7151304921162e-05
0.000112497056490658
9.54204016360198e-05
3.07810178205772e-05
5.58120982120038e-05
0.000103317647801807
8.29438556962379e-05
3.7108409075873e-05
4.80088352869049e-05
3.9314931141647e-05
4.23060157147357e-05
3.69447648121881e-05
4.96232924047552e-05
7.52968547157558e-06
8.66064481870215e-05
8.25085612498814e-05
3.53095636692535e-05
2.79455527924075e-05
2.8183587386189e-05
0.000114661994685233
9.64008556467784e-05
0.000112957201152898
5.17017393839935e-05
7.37847261430554e-05
5.61582838609029e-05
-7.2892820573003e-06
2.61933642006058e-05
5.08781515613214e-05
7.54541357259838e-05
3.27679522490455e-05
7.05531746047092e-05
7.39041261635462e-05
1.52771747102025e-05
9.960445727316e-06
3.17551980957306e-05
6.02040659013755e-05
3.13978916136394e-05
8.23018025631e-05
2.35109952870649e-05
7.26702018354625e-05
9.23576079122448e-05
6.73079762732217e-05
-1.0988276711427e-05
3.9760239500348e-05
5.54348623358374e-05
6.46768810715026e-05
5.92638715833646e-06
7.29446809922411e-05
3.0930095097597e-05
2.91627104388669e-05
3.13472171570278e-05
7.4751079190244e-05
7.10207995133148e-05
1.7859960158335e-05
0.000119679292615021
6.70428386095207e-05
6.73735182271772e-05
0.000111037475053966
1.72347661431994e-06
6.62040198718972e-05
3.24767591615227e-05
0.000110093163712763
3.52060069833912e-05
-5.11886605604207e-06
8.41935797740793e-05
8.84188702716483e-05
-9.26496161669935e-06
2.6373504609857e-05
5.52592248467295e-05
2.40476516598679e-05
6.28476216888846e-06
7.39013234218329e-05
5.93559759375647e-05
-1.82735003198899e-06
5.3164392743657e-05
3.66092709202137e-05
0.000104107562459687
9.75641401671412e-05
1.70430187462775e-05
8.89952822499581e-05
4.48616415008641e-05
6.86381883234937e-05
8.04787845419472e-05
4.7049235246079e-06
1.15613893644847e-05
4.4835177351948e-05
7.76798314700893e-05
7.01502076388233e-05
7.54671883683954e-05
2.6640090798502e-05
0.000114383116211388
6.39194612356125e-05
3.58760022527878e-05
6.47465366320238e-05
9.37305970413545e-05
6.39694991561861e-05
9.84313694558474e-06
4.07362959270912e-05
4.14644717282325e-05
6.11890582339113e-06
-1.75671657172682e-05
6.46687155674833e-05
4.58991582477373e-05
2.66924431073111e-05
5.87020265344576e-05
2.21037994424692e-05
7.93558239164746e-05
5.08022782048616e-05
6.25924311483655e-05
1.07047191493249e-05
2.66223434617549e-05
3.88129325975485e-05
4.22518249578937e-05
2.70070727929725e-05
8.99556458950139e-05
6.06066790974779e-05
6.85453541986288e-05
2.66955124032616e-05
9.72950131123673e-05
6.40136759127766e-05
6.67483104436985e-05
6.89478826783092e-05
-1.7530610186044e-05
6.45496644688107e-05
0.00011759848227205
6.70607297580735e-05
9.95928193619027e-06
8.53978388032234e-05
8.54033321106089e-05
3.04381488986666e-05
8.93818395867606e-05
3.22235046519441e-05
1.08117752900549e-07
2.95621089037189e-05
-1.66713191867479e-05
6.88969207046991e-05
0.00010088939431169
-6.48389725587276e-07
5.84285645483281e-05
5.18142427391255e-05
2.20613391700509e-05
1.55755599976418e-05
5.56087662778539e-05
3.8522335654544e-05
7.79956400817234e-05
5.85169750938359e-05
7.72008683960095e-05
4.21288838429736e-05
8.87601155377921e-05
8.80446052476039e-05
4.29354253735627e-05
4.15903393831635e-05
4.54253489393429e-05
5.97347564646727e-05
5.18616796910379e-05
3.40730937622398e-05
7.51939262208803e-05
3.59601182949443e-05
9.36148026392335e-05
8.52737439817674e-05
-8.0094347088222e-06
3.67013354641692e-06
8.85570353648508e-05
6.99691585374407e-05
3.87318662432811e-05
5.91956840179218e-05
-5.97396656364017e-06
2.84971362899626e-05
2.2544426737538e-05
6.38237164711907e-05
4.47599112442359e-05
4.02632962820524e-05
1.69737904575603e-05
9.78133232316995e-05
0.000113354330596431
1.75733489798007e-05
2.57004909283493e-05
6.8841766308629e-05
6.61979817864308e-05
8.59343879648073e-05
7.89931472021738e-05
7.43739098619082e-05
4.62253793953014e-05
8.76820542732788e-05
6.31243765606696e-05
4.58589221573122e-05
1.83399495672219e-05
1.72547240812987e-05
2.31314033991636e-05
2.20742466972475e-05
9.75868600799125e-05
1.59242412858969e-06
2.41445513409565e-05
5.01608794851704e-05
4.55654584567662e-05
3.18153735524183e-05
6.12137498904463e-05
2.36865149011384e-05
5.29821545198202e-05
3.61075224773571e-05
3.81486367086402e-05
7.58879449112127e-05
4.82825861988783e-05
0.000105074116206037
4.84221138136061e-05
2.60818373678529e-05
3.89989950829408e-05
3.52691403099158e-06
9.3877043640894e-05
4.97517202770157e-05
7.49121390210353e-05
7.62139811465487e-05
8.57652768851835e-05
5.80794379324817e-05
5.55206774043403e-05
9.29311930903204e-06
-1.17269454199635e-06
6.3725938132718e-05
1.35086316256542e-05
9.50095823246578e-05
8.34837369308755e-05
0.000105380724864924
3.71671465818948e-05
5.00646443992685e-05
7.04282798531366e-05
6.03488102897077e-05
8.335936383352e-05
1.46282969292127e-05
9.38518835328746e-06
8.12193169925185e-05
4.11582580991524e-05
5.81501348766426e-05
3.92426960600122e-05
3.50503245727415e-05
8.71843594644414e-05
4.27440496941253e-05
3.56366928525226e-05
-7.10312771176417e-06
7.34831560694847e-05
0.000105188778690747
3.97333068010596e-05
5.78397184118281e-05
6.92731132690222e-05
1.76690309064724e-05
3.01131268439502e-05
5.30020532000279e-05
2.99662508893679e-05
8.26419791632535e-05
5.55313459302557e-05
7.77813031815779e-06
6.61934885353112e-05
6.38343245970431e-05
3.50103413747267e-05
4.62970112105083e-05
-9.30986314875622e-06
5.13371038467616e-05
5.06609379925104e-05
5.55345027349165e-05
6.11650667634594e-05
3.66685201664407e-05
2.18064838595928e-05
4.686739928538e-05
6.25968450248049e-05
2.91000524293127e-05
4.23166579185246e-05
5.23639271316368e-05
3.71914791207539e-05
3.18729964586213e-05
3.96282916324359e-05
5.58890032256026e-05
3.75746782872988e-05
4.36038201015723e-05
1.85768852870002e-05
0.00010793316674083
6.39246553066064e-05
5.29640659151159e-05
8.11747866653594e-05
0.000109398282441935
3.69234382304883e-05
4.03687178318441e-05
8.84790076281582e-05
5.61322670303372e-05
8.30567062867926e-05
7.30980228412585e-05
9.84787438613536e-05
8.79484833124943e-05
5.08587934388671e-05
4.44222735239102e-05
-2.03913522872632e-06
1.80781569212431e-05
3.52952689561296e-05
8.19759950486702e-05
6.93871999876649e-05
1.67894475318319e-05
2.28770605502723e-05
-4.88603614593804e-05
7.49289566108475e-05
3.88282465942199e-05
-1.62453704764139e-05
3.5816471329154e-05
-2.28867132024078e-05
6.46770375156367e-05
5.80819256992399e-05
2.55941165767686e-05
7.00819191366117e-05
7.81241291368506e-05
5.96470694729967e-05
5.26891991616761e-05
7.85262970593454e-05
8.42737947560158e-05
7.67076783355602e-05
3.36287272400704e-05
-1.19039946176997e-05
3.72111973043247e-05
0.000127511495865911
1.60588729951666e-05
4.69658648194895e-05
7.57130067074149e-05
9.98627651279253e-05
5.33448966401297e-05
4.51432453759731e-05
3.68117528668841e-05
2.11782099275234e-05
0.000100308889875895
9.26656215113943e-05
7.2567777143825e-05
7.53296838598573e-05
6.44497550616875e-05
7.31561982171435e-05
4.31994486804925e-05
6.05682127083424e-05
8.30741151775081e-05
4.52953226065329e-05
6.02154852893391e-05
4.99283603782672e-05
6.24891206619878e-05
4.35156952423125e-05
6.48816189351866e-05
3.02229237917542e-05
0.000104506302846154
-1.61920934155028e-06
2.96681727521062e-05
4.44200004340197e-05
7.41601661713e-05
4.14237110186812e-05
2.47180745881033e-05
2.77726096634622e-05
1.41260929228722e-05
0.000110843599104928
6.47842679192388e-05
5.07002567783796e-05
6.19410189247858e-05
4.57161168483471e-05
5.83536050527384e-05
6.8333721453093e-05
4.27690817164761e-05
5.51439830085152e-05
6.53692687159367e-05
6.4776239238111e-05
3.50574885518327e-05
6.8890897160414e-05
5.69575574367881e-06
3.25568855150004e-05
4.21728189901503e-05
8.70486910930605e-05
7.73550935905309e-05
1.83707253821765e-05
2.61978556833054e-05
5.53574693282224e-05
1.40425037834913e-05
7.39195003662469e-05
5.73602843715507e-05
7.40462367023012e-05
1.93996994725857e-05
8.33598037869741e-05
7.18335345938124e-05
4.08208714085813e-05
6.80207264669896e-05
9.07035904718918e-05
5.30101928072096e-05
6.58132611103553e-05
6.67572535483535e-05
0.000113337902890395
4.89848140302824e-05
8.75643349616656e-05
4.49738618789406e-05
6.65449674453703e-05
2.19925415914318e-05
7.2292957571809e-05
2.99298657286584e-05
0.000105478660572124
3.93702154695306e-05
2.6843211722351e-05
6.35316619974911e-05
0.000101407777837065
8.45266440468711e-05
5.34206089426769e-05
4.43599825898598e-05
9.73639436837226e-05
8.35511851224745e-05
4.42807183045305e-05
4.3903858362392e-05
5.15468154528081e-05
7.61737860949347e-05
8.24430601484277e-05
5.89103867826808e-05
0.000106066944024393
-1.13761407830657e-06
3.81133565792251e-05
6.71521424394973e-05
0.000102118453859844
7.61449688394466e-05
8.20913257742674e-05
5.8521120159283e-05
5.14831410615621e-05
8.86917976512195e-05
8.8627089684207e-06
5.93399570927501e-05
6.13366553512121e-05
2.82851812941469e-05
4.05673685063116e-05
9.90478924510444e-05
7.18496021093652e-05
4.0046020394193e-05
8.7398700367358e-06
0.000105812300903118
1.94435387508381e-05
3.49401996867376e-05
7.74584695509106e-05
9.2703490759502e-05
4.51456387375737e-05
6.54115951763622e-05
6.90821718726467e-05
5.01921413880689e-05
4.8584380142017e-05
6.56376203670151e-05
3.73308609454171e-05
3.25657684035156e-05
5.50749175185116e-05
3.96207329643688e-05
6.0933956572401e-05
3.14913789082151e-05
3.49103423115359e-05
1.72048807800228e-05
6.3474585312184e-05
7.26680613000641e-05
7.76313162287413e-05
6.48907115168351e-05
3.54416846686532e-05
7.51566118690617e-05
5.74257547849361e-05
5.57071267365359e-05
6.59538261383217e-05
5.24926242357091e-05
8.92742986369915e-06
6.00384530823069e-05
4.94843349556456e-05
5.31356549325033e-05
5.12253181751457e-05
4.50497323685945e-05
6.18995516161506e-05
1.2419601821131e-05
7.20376615191161e-05
3.73550244382162e-05
4.06991172992226e-05
7.90890384634519e-05
3.52437900451141e-05
9.36855150605107e-05
4.33941629362703e-05
4.86777661420644e-05
1.21155692993923e-05
6.06536877601332e-05
7.2117775684477e-05
1.98216647183598e-05
8.58019428108516e-05
3.14000078041514e-05
4.29803830282624e-05
4.30827014386059e-05
0.000106931735745638
7.86594061752897e-05
1.64539717484357e-05
7.43438332492586e-05
8.41742482205532e-05
9.7356555371391e-05
5.85481242759251e-05
7.8942384179827e-05
5.93052142108564e-05
8.2701092011528e-05
3.98699892708937e-05
6.81477727254038e-05
3.1319993289995e-05
7.3291008928902e-05
7.01995712547636e-05
1.24171187742232e-05
7.93605291470725e-05
4.74129141299784e-05
-5.61142043925756e-06
6.80703843124587e-05
6.33100348700504e-05
1.17452521167082e-05
-1.25859300722046e-05
6.93269420005354e-05
4.80267566741575e-05
5.74295907544893e-05
0.000112205024088102
1.59729963633548e-05
6.3364733043839e-05
5.9146938055314e-05
9.01474574538623e-05
7.21054106109035e-06
9.97449695246769e-05
4.75667720328639e-05
8.16312871476487e-05
2.62059214589986e-05
6.62808700095034e-05
1.00086488414645e-05
2.93856553784161e-05
6.17193206564197e-05
4.73494221755005e-05
5.81552915825161e-05
6.3455201280089e-05
8.97128040413189e-05
8.05145224429026e-05
6.43235817718737e-05
0.000103139251615094
2.86700852382029e-05
1.35161672209969e-05
4.87480202653828e-05
6.94391205518339e-05
8.76112395580141e-05
3.208190770636e-05
9.10417086133451e-05
6.47055506109657e-05
1.73245095638166e-05
2.25288296404858e-05
6.20370394678632e-05
5.59179720114207e-05
6.62659722962409e-05
5.13788759138247e-05
2.73783374105159e-05
1.57627230014023e-06
8.14270966597703e-05
7.78285234001296e-05
5.29843164155518e-05
1.85313865940067e-05
5.65712981568836e-05
5.23662200078067e-05
2.48008800227938e-05
6.40971932701791e-05
8.33305801425501e-05
5.20667359453978e-05
5.6601665308566e-05
4.57023615277753e-06
3.61979557897955e-05
4.60102865702556e-05
6.35664266730766e-05
1.09384722558663e-05
5.62217916568093e-05
2.68995282634567e-05
8.8301294723171e-05
6.64990354801554e-05
7.39064821672514e-05
4.97085370538101e-05
7.9460925229197e-05
4.81097167180254e-05
7.62583176116478e-05
4.62622488449293e-05
2.48485568875249e-05
3.7174416741265e-05
9.19606745765399e-06
2.66618446458834e-05
8.89556807432755e-06
4.28163446154159e-05
2.64214509191011e-05
0.00012889753456045
5.19298897160828e-05
5.47533670614092e-05
2.85213752105076e-06
3.17914264172022e-05
6.47717125272828e-05
6.82890148042102e-05
6.09593641701076e-05
7.40987129892291e-05
2.10122354856264e-05
6.67603910957864e-05
4.9254979169501e-05
1.57293860033944e-05
2.81188829640888e-05
8.77793871728473e-05
4.85053552877642e-05
5.23950509929404e-05
9.11207288718038e-05
6.97503048413396e-05
3.28082882030233e-05
3.60791212597641e-05
7.83112990316385e-05
0.000123372481708024
7.92103707200848e-05
4.85908592926528e-05
6.77101395832215e-05
8.44514772484652e-05
7.11217622138298e-05
9.12116170363242e-05
8.01417987377909e-05
3.30575604438668e-05
6.85808965137199e-05
2.05514895339231e-07
4.74293264779358e-05
-6.68044664518086e-06
7.09591743810477e-05
5.53236204281852e-05
6.22986754537079e-05
5.4532272429643e-05
4.42068040219635e-05
7.17890205052037e-05
5.65196571853289e-05
-1.39451082285895e-05
4.2335519845537e-05
8.54672123183768e-05
7.68788625350967e-05
1.66886528135485e-05
4.81430061212527e-05
2.2934933029474e-05
5.37965223988384e-05
4.90364603758675e-05
-8.822366650178e-06
0.000110151066109746
3.7065065397709e-05
4.83901188971755e-05
2.24175411233651e-05
9.504500022564e-05
6.14624631506948e-05
6.46838552943306e-05
0.000108902199686637
7.54273959481341e-05
5.13508984664899e-05
8.40837877418485e-05
9.37259930081593e-05
9.22212610865941e-05
4.51808884469015e-05
6.83224818874652e-05
-1.30465520720203e-05
4.25536973883698e-05
3.96201358443381e-05
5.44383797949887e-05
3.50020181386011e-05
1.72566471395006e-05
5.36980588426643e-05
6.91705359352829e-05
3.40976883342184e-05
3.45981308332478e-05
4.27841162219522e-05
2.66117875755182e-05
4.15782162313419e-06
9.24613687860836e-05
8.2426968784972e-05
1.95620025443113e-05
7.23001053695802e-05
5.96232990611946e-05
1.85267783157419e-05
5.5054579312479e-05
3.05801147625965e-05
3.16351929368212e-05
7.06169570078529e-05
8.09551663959151e-05
9.14981456171593e-05
3.83458103217425e-05
1.65377295254602e-05
3.22173582915346e-05
0.000102419485453385
7.75368987209458e-05
6.00909987155694e-05
7.61969324738862e-05
0.000122090908869934
5.7917020240902e-05
5.49837469099164e-05
3.57225772012932e-05
0.000134300342444535
7.4353038816188e-05
9.85617721450815e-05
8.41421444220775e-05
8.51259337285936e-05
-2.02676905131389e-06
8.12248745265412e-05
1.4943375151926e-05
4.48394846814309e-05
4.15651142076466e-05
5.33998107720772e-05
8.69995666470362e-05
6.51761873792167e-05
5.89151023628047e-05
2.10974919917507e-05
6.81497804254296e-05
-2.58911019052577e-05
7.25343489489416e-05
3.8616007280296e-05
7.63877448321481e-05
3.93586936928146e-05
3.91071178077372e-05
8.18632210236607e-05
8.17038379718697e-05
4.44317306704845e-05
6.32296319817148e-05
1.13713958405052e-05
2.16365391007814e-05
4.87986089961907e-05
8.76162565243825e-05
3.43777721262474e-05
5.10961526424349e-05
4.58283889037998e-05
2.89661994083457e-05
4.79058843314174e-05
5.78001083002507e-05
2.15416350640922e-05
5.28426659307565e-05
3.38245877621938e-05
7.44636208173894e-05
3.59381680579075e-05
7.95435787175182e-06
4.25822253419221e-05
8.23571061758483e-05
6.29420978057565e-05
8.67531419013491e-05
6.35440178592106e-05
6.61741690030265e-05
0.000120362584823212
7.0504681161652e-05
5.88653030501078e-06
2.998753453458e-05
2.67856877883646e-05
7.05244015936268e-05
7.41690202664605e-05
-1.0575873455312e-05
4.19085576736218e-05
8.01002886088545e-05
5.52562591749305e-05
3.34672140527092e-05
4.73829073832631e-05
8.445853574018e-05
8.47181635236709e-05
6.96404328642776e-05
5.81089482583079e-05
7.22282610377578e-05
2.67808220879154e-05
8.71936753008334e-05
-2.9976056950739e-06
8.8778420133904e-05
6.82566365339936e-05
3.79311680055252e-05
8.10161567725656e-05
5.78360928456765e-05
3.979026614631e-05
6.99120689156368e-05
7.55216274073274e-05
5.36134890596484e-05
7.57771495480108e-05
5.011308414171e-05
7.39688418883133e-05
9.55555901580711e-05
6.37486304359462e-05
3.0813095947525e-05
4.50636914924833e-05
5.47774745872405e-05
8.81649306523537e-05
5.86271986369932e-05
3.50551032044081e-05
4.67570387895688e-05
5.04813954145743e-05
0.000100228448205698
4.48366498930917e-05
-3.03928088965679e-05
8.12524247877461e-05
7.65233047482255e-05
3.91656253362861e-05
8.69266327578463e-06
7.04740871524582e-05
8.28085127641106e-05
6.47782799400202e-05
6.77644029928534e-05
4.52621376359094e-05
3.53393706172829e-05
3.90391400097404e-05
7.30287430347814e-05
5.13005192800467e-05
4.54899377353816e-05
1.03032047285665e-05
0.000103445726322258
3.56566306324972e-05
7.99822465593658e-05
8.36832265130789e-05
8.5148848510161e-05
5.8993785193707e-05
5.13364413525696e-05
2.03747963037094e-05
5.78853117749644e-05
5.28838623698361e-05
4.70794826490186e-05
5.12717865162875e-05
4.83032546308362e-05
7.62574643595739e-05
4.0703248672505e-05
-3.68166569991744e-05
9.86284360239086e-05
6.31339564377555e-05
5.44156071606823e-05
3.88885569152708e-05
8.7587895530785e-05
5.49588846178453e-05
3.0542615915004e-05
0.000104151457665935
8.71400716001736e-05
3.64340696724196e-05
5.17624837069109e-05
5.5711518381931e-05
3.8995041756131e-05
5.29533991476523e-05
5.14676144809199e-05
3.57215308085481e-05
0.000106041068557406
5.25555003931898e-05
4.0271375233911e-05
2.28273617104195e-05
4.41193451894909e-05
3.99228325489746e-05
2.21500646534172e-06
3.1044177459132e-05
2.93577628034032e-05
8.99030131842663e-05
-3.52834905775287e-06
8.73214830455226e-05
6.73143926838122e-05
3.5231157336395e-05
5.85176733648744e-05
3.90126323397766e-05
3.66906379902973e-05
1.60860918865352e-05
8.5709777606151e-05
5.23555452440417e-05
-4.59627727932119e-06
5.95432457444674e-05
7.14051395025304e-05
7.54860336399348e-05
-1.29268767656051e-06
0.000122016470788628
2.92986562199406e-05
5.46889552817508e-05
3.57586142242572e-05
8.36048773925142e-05
4.14783908771727e-05
0.000118301072216638
5.41227575664639e-05
2.36311769953497e-05
9.69810201594798e-05
6.22926365222581e-05
4.13903045211445e-05
4.63846142319163e-05
7.58047211909989e-05
5.7584014800662e-05
6.12363159694656e-05
5.95064037567518e-05
7.06091746970224e-06
0.000102031719764938
-2.15974144449766e-05
2.24139766145502e-05
6.29943684160387e-05
8.08980506985632e-05
5.1978825540337e-05
5.33289014378328e-05
4.89612623042077e-05
3.98348338443496e-05
0.000107965675021886
3.28718076371567e-05
5.74688679725641e-05
6.66140764450028e-05
9.07824012698011e-05
8.53875095941596e-05
2.38081910990866e-05
9.01934959390894e-05
5.48785801024853e-05
9.17398075560831e-05
7.52752570609129e-05
7.56572144606921e-05
5.60744287796862e-05
7.83346608144685e-05
8.91553193754143e-05
3.89015264952648e-05
0.000107243420953843
3.79551184394421e-05
7.7617616060775e-05
0.000125658616346723
4.12323565388433e-06
2.59816715459206e-05
0.000120972178737609
5.0065964012879e-05
5.72845290018155e-05
0.000101923830328756
4.20071803654658e-05
7.12464323381795e-05
5.81262039375296e-05
2.3759284224859e-05
4.63808813752695e-05
0.00011595518880802
8.93122423461585e-05
-2.82763106015816e-05
7.70419854923303e-05
3.22481536988178e-05
9.25725387167492e-05
7.45293694576366e-05
3.59621659630867e-05
0.000102842908589776
9.06781829827736e-05
3.77084211138466e-05
8.22546115551066e-05
1.67490292080877e-05
7.32433045204078e-05
7.12764854947201e-05
6.54609685421878e-05
2.49081700532201e-05
3.37513244085487e-05
3.22157372846421e-05
3.0425984648482e-05
4.7531303063841e-05
6.28397738104451e-05
6.54564271760569e-05
5.94024109982556e-05
6.22162841473055e-05
5.43334084848126e-05
3.58813603159964e-05
3.80162547626299e-06
5.03928870252822e-05
4.32503791565824e-05
7.13696203881462e-05
3.30020804303321e-05
5.78075324188563e-05
6.63636793406148e-05
6.51892765163965e-05
4.39841806758828e-05
8.07454589068195e-05
4.32943345397481e-05
0.000132254285409417
4.63261525656666e-05
5.86418976236279e-05
7.69277089492472e-05
6.66015626778594e-05
7.57033579647495e-05
5.45653279923216e-05
3.58048324135491e-05
1.31492498455191e-05
7.58878917020666e-05
7.77783937764888e-05
8.17599969480887e-05
4.71157313372506e-05
7.01014872356423e-05
0.000131882886918084
0.00011157488857058
3.66139831887928e-05
0.000104130564946136
4.77661026790228e-05
7.89478619777303e-05
3.7525201079402e-05
8.20013330792755e-05
6.86407542420295e-05
2.96194385767489e-05
6.59677758366171e-05
2.96840810669141e-05
5.98591313599088e-05
5.7084369664746e-05
6.79590365188796e-05
3.86011429254927e-05
0.000105129632342046
9.97421504995243e-05
8.14066308652243e-05
6.6732669184062e-05
8.50717716701796e-05
5.34945278349029e-05
6.12199606967217e-05
0.00010049024968765
4.60617215419889e-05
3.65865964348417e-05
4.48643357455918e-05
7.04355089923693e-05
4.29091178460778e-05
3.43772661893677e-05
5.12717592743254e-05
2.69945739596928e-05
7.23383480534988e-05
6.65581263624949e-05
4.98956172456783e-05
3.75217186144226e-05
4.3115134677062e-05
8.0130205348578e-05
6.94455745401339e-05
5.23390239582277e-05
8.23858229918347e-05
7.86543203108561e-07
3.82098665021791e-05
5.1309000710111e-05
5.82384263363702e-05
1.90322968829568e-05
5.16180834733898e-05
7.39218159173305e-05
7.89818010960748e-05
2.17726649756071e-05
3.94071245469118e-05
6.72500053048163e-05
3.72377387936967e-05
1.40555720626805e-05
3.41022676688927e-05
5.63400927893656e-05
2.68880282710237e-05
5.07646738393033e-05
3.97588168419983e-05
7.05135458096026e-05
8.63636972588619e-05
0.000100464821806187
6.4430162872702e-05
4.57776404713937e-05
2.63130280089973e-05
0.000102206511777583
4.42418253545054e-05
9.93145355665367e-05
5.21445207261417e-05
2.21410243399031e-05
5.80615744670409e-05
5.29178313056658e-05
6.09087496613766e-05
6.0077099528935e-05
7.78076859942679e-05
0.000111427962146155
4.07499522716521e-05
5.52032558111792e-05
8.03828159839714e-05
7.87920619873166e-05
4.40441156534666e-05
6.70226635436439e-05
2.85039937234038e-05
9.42342442069905e-05
6.30262754701973e-05
-5.19118152276685e-08
5.79828755296909e-05
3.41093439955758e-05
-3.78625318765537e-05
7.58662539236837e-05
0.000135090000280894
1.47024789767289e-05
2.24919518532482e-05
2.01425468892221e-05
4.94506460672212e-05
-2.6711978944659e-06
8.81613211544706e-05
8.0580859651078e-05
9.53522124078042e-05
4.52171252557594e-05
0.00017350522779351
0.000104378820842654
0.000113670431778912
4.20295012702243e-05
9.32857574482033e-06
9.3496915411149e-05
7.43841985300396e-05
1.26939577720417e-05
4.31451875078773e-05
3.84887883845164e-05
3.11193760643821e-05
0.000105962601044395
3.03763261728689e-05
8.32348835886076e-05
4.32942832630759e-05
5.03433695233111e-05
3.7349438099394e-05
2.85989999917168e-05
5.46634329702284e-05
1.13570731359114e-05
5.22215157491749e-05
7.09823423541068e-05
2.81120024109279e-06
3.61249248164548e-05
6.1058942308345e-05
3.14434872850311e-05
5.38551280968808e-05
3.230526547458e-05
3.53504519743126e-05
5.84982510045899e-05
-7.04464553906762e-07
8.54152795242153e-05
6.41636759215489e-05
8.58432823199656e-06
7.1248451076106e-05
7.87051190906473e-05
4.34208794561006e-05
5.24500006907898e-05
1.09652075047984e-05
5.34154603291093e-05
-1.82643562156363e-05
9.43404782323712e-05
7.42419023950115e-05
-2.00443560721022e-07
7.68224224270372e-05
4.81343028692093e-05
5.98763135710039e-05
9.25335365263735e-05
8.39079210758094e-05
4.57020643227335e-05
5.03113545314658e-05
0.000111843335803683
3.58252543907959e-05
6.46070674498832e-05
3.13763441401862e-05
2.8451976961426e-05
5.65195582891767e-05
7.74764522021439e-05
7.28873228640186e-05
1.71433709128754e-05
3.77964362024875e-05
2.09328489460126e-05
5.0110798798887e-05
4.7023842147992e-05
8.88014004249886e-05
5.85880581062894e-05
3.87330983750956e-05
6.85088982521411e-05
0.000107817556599986
2.83854135548264e-05
-1.37773644659579e-05
5.30279106600142e-05
5.97074271258773e-05
5.51316856329656e-05
3.75540506419755e-05
1.96950393360884e-05
5.50061982944499e-05
5.01982564832103e-05
9.06136432712084e-05
1.71282455135847e-05
4.32488164299791e-05
5.95964956057335e-05
9.9987116936759e-05
7.45310729223198e-05
5.94605444684325e-05
5.852177520295e-05
4.00417329776711e-05
7.74703197202482e-05
0.000112393699575887
6.69527836141364e-05
6.95576960666034e-05
9.98549957529701e-05
5.78676444781966e-05
1.42538485467706e-05
7.944300889467e-05
3.25802390894278e-05
8.36991893758565e-05
3.10514905740512e-05
5.7127098185042e-05
0.000100607491318635
-2.56262954531041e-05
1.30307023781169e-05
6.98807135536855e-05
1.1965868773801e-05
4.90740610066905e-05
5.29594022122604e-05
4.01392380041944e-05
3.95265283676766e-05
6.62425120353612e-05
3.49744336717756e-05
6.58729184387632e-05
1.41128453139064e-05
4.21294734473688e-05
1.4584481818968e-05
5.10435304622345e-05
4.57894489429802e-05
3.79695675973635e-05
1.86669614957322e-05
6.04062697023908e-05
7.53740851482085e-06
3.21267086241664e-05
4.40448860855282e-05
4.10446956379117e-05
2.94102353639892e-05
4.23627238717291e-05
6.51424382427205e-05
5.58982600293739e-05
-9.22891011046392e-06
5.95849304879667e-05
4.88132144899626e-05
0.000126272773011004
5.51308771614483e-05
1.07331831089257e-06
2.62215190446305e-05
7.2679585372686e-05
7.24326831034238e-05
3.30356792943177e-05
6.7296646343006e-05
3.5204167218851e-05
2.02891753135756e-05
3.61098836968626e-05
6.7986715662385e-05
-1.2274925858787e-05
6.51908386373297e-05
7.71882630485726e-05
2.5358210000531e-06
4.68056089980109e-05
8.63501676026744e-05
4.25398940656265e-05
-7.88604361936147e-07
-1.40913556284029e-05
3.34815203645684e-06
9.63387780359522e-05
-1.77825734603595e-05
5.414630625243e-05
7.67709815136989e-05
5.01835314818707e-05
4.15133101557382e-05
2.76651248207022e-05
6.80618515270621e-05
4.91117344732064e-05
3.7585491346448e-05
4.12729552234193e-05
3.32959808671503e-05
4.15081105960643e-05
9.39876962868353e-05
2.15086153476593e-05
-2.75625062279434e-06
6.35018520244144e-05
5.59049882449011e-05
8.93148219912854e-05
6.46656542050532e-05
9.48871869936048e-08
9.59294125528997e-05
2.80070530895949e-05
8.70169239931338e-05
6.43116412069743e-05
3.64366966429682e-05
5.34017831695882e-05
6.74123121920873e-05
5.31078101660845e-05
2.41598662049043e-05
5.04574664090861e-05
3.60938068816473e-05
4.87491954600085e-05
5.09895203370104e-05
6.46790046580664e-05
7.15380323623201e-05
5.17099569074884e-05
4.21598990526226e-05
-4.09542643637635e-06
4.57161584504663e-05
7.75397364633762e-05
7.78991943815833e-05
7.46814915950642e-05
6.67724380120246e-05
4.91370070887042e-05
7.39568455230379e-05
5.43654281886877e-05
2.81869981048844e-05
-5.50408444055353e-05
8.35887677002051e-05
2.15318074180336e-05
8.89278130505887e-05
6.62918446382215e-05
1.301320210284e-05
7.36098595177237e-05
7.30373010716877e-05
0.00012368604187647
5.76203255896532e-05
7.77057030761474e-05
8.56782070004285e-05
7.49338770148289e-05
2.02462140506742e-05
3.49459544507344e-05
1.64307583198325e-05
9.61750980621555e-05
2.16682590737479e-05
4.44297909343576e-05
9.32129674097608e-05
5.99558132528121e-05
6.36776242480577e-05
5.12255136959359e-05
-2.0086266676612e-06
9.46506263867211e-06
5.80209262448213e-05
5.6781753356612e-05
2.05223291431656e-05
2.98306833742663e-05
7.26701541665421e-05
3.33047799707522e-05
3.72964936930782e-05
4.1144001130974e-05
6.88411816866773e-05
3.34024034617309e-05
8.98283456628652e-05
4.77900380576718e-05
5.65752891086628e-05
4.93430350036548e-05
3.24605235535821e-05
-2.02112714306538e-05
4.61862919786104e-05
7.31041859058392e-05
2.26914164730048e-05
6.15198498014535e-05
3.16892178838725e-05
4.97658533709207e-05
2.01152796307395e-05
1.8272615031371e-05
8.66440837747035e-05
8.43997283452482e-05
4.79480629667846e-05
8.95569674897049e-05
8.48238425115279e-05
5.93214694186741e-05
3.7961511204183e-05
1.81701961263578e-05
3.68630875744444e-05
9.48377152337303e-05
5.94823762740154e-05
5.32114173909313e-05
0.000106833138283818
8.650567066108e-05
1.46280447621146e-05
4.5619995716642e-05
5.91724625674334e-05
0.000105012283130788
8.88614119845519e-06
6.36712687921761e-05
2.86468437198331e-05
9.68697067447599e-05
7.08398083533079e-05
6.35619285797575e-05
4.45330239915566e-05
4.0054446527636e-05
1.99791118773255e-05
5.44346316305155e-05
7.02816280019193e-05
1.96151001410881e-05
5.83561830722768e-05
7.58937470340894e-05
4.90893122209171e-05
5.13867317869195e-05
8.26041549788647e-05
3.86956694408409e-05
6.29916815093472e-05
9.54938969142385e-05
8.364885627854e-05
2.50931367928738e-05
3.59218286066399e-05
2.21511654085361e-05
9.25409418816494e-05
8.9135244441612e-05
8.23047540153493e-05
5.59165077277128e-05
3.98263141116795e-05
3.40222009528653e-05
6.80100739784139e-05
7.33759454731335e-05
0.000112887432363216
2.10029880497636e-05
4.59194800620462e-05
9.10125321769013e-05
1.86982231012082e-05
8.54100733307245e-05
5.58658821961922e-05
7.12933189484474e-05
7.52773992056038e-05
6.77430292869124e-05
-1.5965463945413e-05
3.74698620257146e-05
6.97894658231234e-05
6.91033417692441e-05
7.19359587389439e-05
5.65380594127806e-05
5.62724753763277e-05
7.93223047928176e-05
2.90319194081601e-05
8.3777183256366e-05
5.08791173393465e-05
5.01992556769829e-05
3.96111973581726e-05
7.21697898356754e-05
5.00364711709904e-05
4.6182178197516e-05
7.13537441405386e-05
5.47753747322612e-05
4.31474537148181e-05
5.87434576707888e-05
6.26545030328275e-05
4.42677728656467e-05
2.57339814888738e-05
2.35992864767484e-05
1.00964690871486e-05
3.64165267016452e-05
2.71808884647397e-05
6.98638438337683e-06
4.91015625039625e-05
2.34985128606351e-05
5.24128662791616e-06
4.14491884901401e-05
7.01893837733419e-05
1.02740758758289e-05
4.05472801141383e-05
5.04284181663779e-05
0.000142124814107092
2.71230307788166e-05
3.64427617095772e-05
3.31705635772875e-05
2.2853599753193e-05
8.50501067039043e-05
9.03323173110178e-05
6.41161856394515e-05
4.64491102126461e-05
6.19352288677574e-05
0.000121070315871614
8.53657282221048e-05
4.04680044319303e-05
7.59789713917879e-05
8.96433325712674e-05
1.41659614408518e-05
3.33680330778383e-05
2.9276583429536e-05
4.13706965005135e-05
3.18978530069679e-05
9.97719489118116e-05
2.71701131828757e-05
2.61384632338164e-05
3.76796633147483e-05
3.77696103136491e-05
5.93719996017029e-05
3.65372771903425e-05
5.22638988269181e-05
6.89094182341911e-05
7.35982099220204e-05
6.0598437161153e-05
3.77697387454242e-06
0.000108852166712481
8.02046747158114e-05
3.81796024677433e-05
8.93684460275741e-05
0.000101908003749523
2.8504838288637e-05
8.35402062668603e-05
3.0996886618979e-05
3.45742504812453e-05
3.29767078047771e-05
1.50828117269e-06
5.16198588139982e-05
8.05281657995288e-06
0.000111525114281138
1.72888140734062e-05
7.20686953454436e-05
6.47959987509112e-05
8.28220966977466e-05
3.58909675051179e-05
2.48789049148747e-05
5.43718005783713e-05
5.29763063954695e-05
6.40952560902665e-05
2.64540590855166e-06
9.9768079802388e-05
8.82139637325868e-05
6.40007056774777e-05
6.48442991152843e-05
5.85104031782389e-05
2.72499539554217e-05
4.39939846672493e-05
3.74264356103152e-05
5.7536403511805e-05
7.32921996277097e-05
2.26651514391085e-05
6.29695653563352e-05
3.43381859091299e-05
6.48872233624935e-05
1.16435932491114e-05
2.00747775397623e-05
8.67013261645019e-05
5.43032492108741e-05
3.60485734263265e-05
2.51492495700539e-05
2.15623811820448e-05
3.87477209785009e-05
3.48004696551732e-05
5.22327901906289e-05
3.32955910629904e-05
4.40171346191985e-05
1.76919969622494e-05
3.91452292123154e-05
7.94179737142832e-05
0.00010435144482607
4.70815770380203e-05
-6.33514530314536e-06
3.82715752958746e-05
6.08053533858982e-05
1.74976967367043e-05
2.15882742376787e-05
1.28062302845259e-05
-2.66324478259566e-05
3.4291606463905e-05
1.81593694649533e-05
5.73712817774216e-05
8.10463892706717e-05
3.66382575011312e-05
5.307351603927e-05
3.32630140411244e-05
6.71439378224662e-05
6.45777256617424e-05
6.41466011411449e-05
6.33925447471263e-05
8.60630438776011e-05
9.68853440893923e-05
4.01422330136359e-05
7.70953489086506e-06
6.79098295485813e-05
3.75834802641984e-05
7.42977210605602e-05
1.39295915713093e-05
5.84770938725915e-05
3.5974760918451e-05
2.23064575529879e-05
8.8140386222836e-05
6.09936601860722e-05
2.23951732225668e-05
5.06941732114373e-05
2.03002656727212e-05
4.28445316471106e-05
8.21397511189721e-05
0.000114688117081122
4.28569691961817e-05
4.33568221377946e-05
6.70498772862628e-05
2.32930085305575e-05
1.21922986112447e-05
9.02209933948801e-05
4.26185003623051e-05
6.63922358190608e-05
3.72235479861269e-05
7.47513430475564e-05
-1.06142562030341e-05
4.66340938583552e-05
5.2499113896724e-05
0.000112099331010501
8.3784481136491e-05
3.71869481043759e-05
4.63204137835971e-05
0.000109298321693714
9.18035694616443e-05
2.71585101835341e-05
4.73604330961992e-05
3.6124690562101e-05
7.507027387726e-05
7.97270078014928e-05
3.86795290849581e-05
8.63809878259381e-05
6.74338375086432e-05
8.64570150013596e-05
3.98778077242257e-05
3.03154524615228e-05
1.31594306785043e-05
4.45205384197024e-05
4.21961695679765e-05
-5.97328349383349e-07
2.911757865233e-05
5.00096720291668e-05
3.9753377495601e-05
6.28882348316207e-05
0.000137909405605381
6.8255197778735e-05
1.55763187926609e-05
4.41570744644636e-05
3.300735462591e-05
6.33429334250405e-05
8.38087475436049e-05
7.08798970944131e-05
7.4246360519224e-05
7.22306852363709e-05
9.14533233276867e-05
4.6854968872411e-05
1.96812022229976e-05
6.13121534550393e-05
5.59387257409835e-05
8.98335430434608e-05
7.30924280012549e-05
1.95356872946592e-05
5.60603874324481e-05
8.52981790091288e-05
9.77122899797545e-05
2.65640014780197e-05
1.08448730199979e-05
1.2968187846533e-05
5.37261032735378e-05
1.47871018432856e-05
8.90132547535434e-05
6.52583687939909e-05
0.000120312776833796
9.5521529014933e-05
6.43532461852296e-05
3.07287671981366e-05
6.4624956753881e-05
6.82491862911272e-05
5.2904020923543e-06
3.85990187689201e-05
3.16301506935809e-05
0.000103777190287337
4.94357128210162e-05
5.32804117259912e-05
7.89930324569569e-05
0.000124941349820005
2.6065102897763e-05
2.14385344292408e-05
3.88002376181546e-05
3.89418364394129e-05
3.86826482510756e-05
5.32742587492013e-05
3.59710831729676e-05
5.65346646901595e-05
2.14462267736207e-05
2.22931588580781e-05
7.25238087162592e-07
5.72937460139679e-05
7.03594753469277e-05
2.6121937338635e-05
6.28757438743721e-05
7.21032271340846e-05
3.03162722596225e-05
2.80912157422969e-05
6.69693475058778e-05
2.72830302121067e-05
0.000106718332085603
1.70228709366299e-05
7.57797742627558e-05
4.50019696597271e-05
3.54665217569368e-05
3.3501311862676e-05
7.88977353451562e-05
8.20955651222338e-05
0.000100814599235725
6.4927441109784e-05
5.66615101714867e-05
0.000156378791888958
1.72347902796752e-05
6.33749900324173e-05
9.14833220678777e-05
3.6366699841076e-05
9.76161555789506e-05
5.16780044105135e-05
6.03857728968248e-05
9.95497918932543e-05
8.71275082796318e-05
4.57194632435818e-05
6.17105862790151e-05
0.000107211026939807
7.95011622608318e-05
2.86097461574618e-05
-7.28303954379174e-06
6.23547170845623e-05
7.28566756553011e-05
8.62618063049343e-06
9.90536184720503e-05
8.70325965217797e-05
2.59805859992525e-05
-5.58011123730783e-06
2.6823129499046e-05
6.94162742118591e-05
4.22958909296229e-05
2.15658760887354e-05
3.74230316465885e-05
0.000100832650690481
7.28760684132065e-05
6.23658981928636e-05
8.87315877545957e-05
5.60280721925444e-05
8.04809780677826e-05
8.31155551721534e-05
0.000105385943177167
7.9556765597823e-05
0.000108480050342021
2.64626638369458e-05
8.3857512243652e-05
2.0320237256099e-05
5.44839413386653e-05
4.57064616055175e-05
2.89477853005369e-05
7.55356065207482e-05
4.54571438381206e-05
4.7069121434406e-05
7.28994471343562e-05
4.15713672323626e-05
5.81162331806956e-05
8.99322514871548e-05
7.21608549279787e-05
1.37654146797493e-05
6.28473075432241e-05
2.48486078967004e-05
9.35357021677891e-05
7.99668428918693e-05
6.86449808198434e-05
3.34977789931746e-05
4.17861504518985e-05
4.52488165934831e-05
-1.19228938781226e-05
8.53607569631598e-06
3.38927539487261e-05
1.99071822042894e-05
3.86340024928147e-05
2.22224743243809e-05
1.60578306724554e-05
6.36135495877915e-05
1.80520370015713e-05
3.69990066298898e-05
1.27577864005745e-05
0.000103747835558141
8.00108851713591e-05
7.80341206057028e-05
8.0682215261884e-05
4.23912552923255e-05
5.13806462549919e-05
4.18385311551686e-05
4.02932216648933e-05
3.23424955274802e-05
2.16184472392353e-05
2.91185483251624e-05
5.22624141883689e-05
7.03060260209514e-05
3.83072098896952e-05
0.000110820928842082
7.01327421724551e-05
3.50603504733509e-05
6.5710378282063e-05
7.20462122398919e-05
1.15425508758843e-05
7.32808027722991e-05
6.03271807069542e-05
1.09137394271776e-05
3.18558630668861e-05
4.64363450838309e-05
9.04811746722597e-05
2.78377982725417e-05
6.02635940712997e-06
1.48631723811812e-05
6.8436985101408e-06
4.59168621410953e-05
5.95345972869347e-05
5.49540386555095e-05
8.88303929348421e-06
8.57290733705603e-05
-1.47747316710038e-05
5.34181903528847e-05
7.91244838793644e-05
3.03729968363951e-05
8.62259969947894e-05
9.19740258301161e-05
6.96019718097537e-05
7.01752750843489e-05
6.74983269431323e-05
4.88782193158536e-05
-9.59450147797606e-07
0.000106242133899868
5.43050853501179e-05
5.44458160850227e-05
7.6308333970207e-05
7.05041460165994e-05
6.78304246988869e-05
5.16668895135547e-05
1.84584848683955e-05
7.1264907425983e-05
5.37846153572595e-05
7.2429920993837e-05
5.65271150884251e-05
3.63597624701117e-05
5.50589567361685e-05
5.57206589345186e-05
3.30601875771855e-05
5.0710523671925e-05
6.04845059028852e-05
7.54654508899131e-05
1.23710398925915e-05
9.51979886505225e-06
2.99238517762584e-05
4.53417693895385e-05
7.44921661573771e-05
9.59492130808777e-05
4.88944604894883e-05
2.85724202304614e-05
1.97129097673542e-05
-1.66062222626134e-05
4.44804919421155e-05
3.562176246937e-05
5.80302931575722e-05
7.64260802182697e-05
7.16005063549921e-05
4.84781704923271e-05
5.48258019686614e-05
5.35852012642778e-05
4.22215686339069e-05
2.66234757813613e-05
-2.26926194370936e-05
3.87926584686366e-05
2.84323183841634e-05
7.62881959734628e-05
8.72321856171671e-05
4.02428067354595e-05
7.46786056226299e-05
1.05301728126325e-05
2.19910796612778e-05
5.04254586734609e-05
9.66898461957678e-05
4.95613562160295e-05
2.18708544482546e-05
1.61608879122366e-05
8.05949587896705e-05
8.2942236974918e-06
5.38398275446872e-05
6.36028650336843e-05
1.45325537593532e-05
1.30131264013066e-05
4.66999580765832e-05
5.92214512001835e-05
7.35762991334849e-05
1.98211545431322e-05
6.51549309471084e-05
3.44584368945604e-05
6.84171956512768e-05
6.2099788124315e-05
6.19566850341085e-05
1.51414958167321e-05
4.61196417498808e-05
3.0609473251043e-05
3.87603675330233e-05
7.27293458194727e-05
3.95842068576276e-05
3.42669142787094e-05
9.72188852710247e-05
3.20594465605213e-05
3.95663982678517e-05
4.16712961967149e-05
8.46541679167615e-05
1.31087399357242e-05
1.19700841478207e-05
4.51791404578164e-05
5.30330170384537e-05
8.52558161956716e-05
4.74316523240931e-05
6.47860399585339e-05
3.71783720957125e-05
1.27087794709028e-05
4.51080101298317e-05
2.67225092649626e-05
4.45103494136649e-06
2.94787629760434e-05
-1.32312176011365e-05
4.59580344080773e-05
6.90656589790515e-05
8.7173488482869e-05
5.18308605590708e-05
6.41755925547766e-05
6.93256428471636e-05
5.56386972754831e-05
3.40184601504502e-05
4.66786272987571e-06
0.000102381025941809
3.69884518968881e-05
8.9837146752128e-05
7.91588197848971e-05
4.5772020379851e-05
5.89213014307478e-05
3.54898255686612e-05
5.39841176685621e-05
0.000112359645233906
8.13409487042016e-05
2.33061316312028e-05
2.7550710988467e-05
9.40158671365998e-05
5.362273384422e-05
8.9230298408159e-05
9.08830161063339e-05
8.87813240384095e-05
6.54271728646891e-05
6.90460077038641e-05
2.07924448818836e-05
8.98477145885085e-05
0.000103336405981177
3.55553552449454e-05
1.71810911287991e-05
8.11778442632013e-05
6.57260834278619e-05
5.71491572813333e-05
5.47413368389081e-05
4.88259166734733e-05
6.469631910382e-05
1.77812560874191e-05
7.96777403537258e-05
4.12512796308157e-05
3.50500689392361e-05
2.23623329082159e-05
6.82112712007604e-05
-2.43715481862021e-06
2.07732333447246e-05
3.48072967179789e-05
8.95288655272253e-05
9.59496418425241e-06
6.15293921283392e-05
4.05850306464897e-05
7.75638187333754e-05
5.74533818805236e-05
6.07461510643048e-05
7.57765535870221e-05
7.54952521143739e-05
5.44245793921315e-05
1.64306854299094e-05
2.85763907947167e-05
5.56050562996006e-05
4.21582767280665e-05
1.28455161079025e-05
3.97919325576015e-05
2.95644041257249e-05
4.19362702393964e-05
3.49706444477242e-05
0.000108748278993533
3.30463165117282e-05
9.2551282687208e-05
3.23069718426596e-05
0.000124401470533773
8.37584943210393e-05
3.53301009530183e-05
6.28969965513868e-05
7.36176112588293e-05
5.63882091163304e-05
5.52042439542797e-05
2.83051993763497e-05
5.70375561564059e-05
7.92369748399049e-05
4.99983462714273e-05
5.79907480841844e-05
-2.10162386660948e-05
5.23739161932942e-05
6.33204054367328e-05
7.90427893517226e-05
7.01692159165391e-05
3.86301212022462e-05
9.22011721621888e-05
1.92574680708943e-05
7.98263900895728e-05
4.15371454579852e-05
7.13993607857108e-05
7.28570337793302e-05
-1.07098514437336e-05
2.21696244185636e-05
2.3892591849695e-05
5.5663215804061e-05
3.8311184771379e-05
7.80518681551101e-05
8.59907831514335e-05
6.55860360238016e-05
3.02908073352691e-05
4.53702902228616e-05
4.99248860118002e-05
8.92290605140739e-05
-5.71312170110521e-06
7.53286545401359e-05
6.80213064809564e-05
5.54288824357823e-05
1.36855268334613e-05
4.73172728787441e-05
3.01684967121583e-05
1.69242154173556e-05
1.29534557386473e-05
4.63175555303988e-05
9.43829719282532e-05
4.20306429983723e-05
3.15982775238329e-05
6.97798986493553e-05
4.7712313043894e-05
4.96715190299068e-05
4.12589534845575e-05
8.15329271687753e-05
5.55422536803429e-05
9.06542395911826e-05
0.000117407018241989
7.56296523647606e-06
4.10289052351533e-05
2.11606802087153e-06
4.57054711108047e-05
2.27517723817043e-05
6.49948001752182e-05
3.29425828477689e-05
6.27362102651352e-05
7.68304625087941e-05
5.37529701122718e-05
3.24749189273401e-05
9.56552298195836e-05
2.51012539787117e-05
2.2328422172207e-05
7.17639711678539e-05
3.02546927250839e-05
0.00012757548460234
2.89403656882113e-05
-4.04377186677717e-06
1.24681308581339e-05
6.85216803200341e-05
2.57700956911932e-05
0.000108438919136617
9.83310020386142e-05
5.79437588253024e-05
2.02156000285843e-05
3.19787534356308e-05
4.01450241261695e-05
0.000111063228836112
7.58784797455669e-06
2.24895269258184e-05
9.80869499243444e-05
5.96777494146658e-05
3.87193686208442e-05
5.1130688738701e-05
6.61817509470744e-05
4.70380992467292e-05
-2.18509960963832e-06
4.50124498088018e-05
6.44950516250315e-05
5.21376483665139e-05
4.61795598417044e-05
5.52694217382323e-05
7.37329743552722e-05
9.81026883801145e-05
7.12977765804772e-05
5.29012058498737e-05
6.03460749413181e-05
5.11152524316129e-05
3.44481999561691e-05
7.65652733901525e-05
6.48727170172466e-05
5.03882213457419e-05
6.88391446789352e-05
7.29727776458031e-05
1.95657266034988e-05
5.01940177814281e-05
2.90175771608203e-05
6.6832953777664e-05
6.23285467594025e-05
6.28878008070748e-05
3.80218261497313e-05
8.14396605540352e-05
6.84150028732481e-05
3.663709742077e-05
5.97538060333984e-05
5.20659375959441e-05
-1.57461848120563e-05
7.07350696145052e-05
3.72481164243241e-05
3.23865881108175e-05
5.46939649261349e-05
2.04832698954492e-05
6.99653039954069e-05
1.17191334930904e-05
9.33348244272045e-05
7.4694685617824e-05
-1.56606617082708e-05
8.53021773708086e-05
5.17080352707612e-05
3.28728675875369e-05
6.30951581992796e-05
1.48387366759196e-05
6.24430887356192e-05
1.874011253519e-05
1.60463572358765e-05
5.14645654196542e-05
9.71625101355438e-06
4.47060187348413e-05
7.21217209563672e-06
7.06527895040274e-05
-2.63498800746607e-06
3.14340152767148e-05
7.42152120417264e-05
3.52075891570355e-05
7.87349935682504e-05
2.440620750922e-05
6.79728537323164e-05
2.56954059589355e-05
8.78940751114345e-05
5.52715711741209e-05
6.37020579574117e-05
2.74952696668989e-07
6.3449759856258e-05
6.47950477512861e-05
6.59660414165817e-05
2.06129374341212e-05
7.67645676972944e-05
1.40888145858243e-05
8.21492730082774e-05
9.19287654456643e-06
8.03373984316229e-05
-9.19559943852055e-06
9.16682914721217e-05
-7.40732162606449e-06
7.84393940134478e-05
7.74785860249245e-05
-2.46783110717574e-05
8.08091542798904e-05
7.31123461651499e-05
7.57728159873376e-05
8.08116695381954e-05
-1.26419037982387e-05
4.98018781902146e-05
5.71481582004544e-05
3.64414000296885e-05
2.70933930468686e-05
0.000116943887706354
0.000104884776469463
3.14110128856154e-05
1.86787349456573e-05
4.06683849504055e-05
6.17238829699527e-05
6.46930768069415e-05
4.02891559925658e-05
2.05001156467561e-05
3.17291217132108e-05
4.53066042927831e-05
2.99124873686111e-05
5.58707386762727e-05
8.14638658613182e-05
9.36291942404025e-05
7.50434180030881e-05
1.20126588475027e-05
5.27407896950039e-05
2.35303270812004e-05
4.38957357763603e-05
5.57273652357059e-05
7.07882858113356e-05
1.04466973212804e-05
9.9043636399845e-05
4.43405352518571e-05
7.60670256975009e-05
1.301529814476e-06
0.000117138424167149
9.82968618185427e-05
4.60599433116203e-05
3.31354848356269e-05
2.54144970536302e-05
5.89005626202628e-05
6.56357265229237e-05
3.55601281814244e-05
4.33481704155721e-05
0.000114442122370711
2.15236123054764e-05
5.91339634104593e-05
0.000120338176158984
9.46127421513827e-05
8.79896966413702e-05
6.10170546806427e-05
8.49658403058376e-05
1.473528667661e-05
1.07762943758539e-05
8.62256052772125e-05
0.000104228163322225
0.000114609507006218
6.65505609012942e-05
-1.10525499238156e-05
8.8568834972259e-05
2.79847812805528e-05
8.14532697915502e-05
6.26929751602031e-05
1.04209177066735e-05
3.74138224970536e-05
5.29848305567468e-05
2.07654823728345e-05
4.33245712898742e-05
5.90856728062185e-05
9.37933646318177e-05
5.95600812560139e-05
3.6703883999495e-05
8.18156380907707e-05
9.07696155161991e-05
2.82147157923618e-05
6.13675511027291e-05
5.98556437867587e-05
3.37798836991849e-05
9.55030492354725e-06
6.01365967814992e-05
-5.60123266563063e-06
2.85562692587722e-05
1.77052494244414e-05
-1.34929874263617e-05
4.3328793874359e-05
2.50534600561442e-05
6.45126905376286e-05
2.51443891813731e-05
5.33279977934821e-05
8.97164173564653e-05
0.000139479806551366
0.000118717176405216
-7.63321353526857e-06
7.57238051644166e-05
8.84854433727044e-05
4.42708278658203e-05
4.84354566749647e-05
9.17638530714399e-05
8.37052256961043e-05
1.43882506539746e-05
4.37338800830149e-05
5.3944564935627e-05
4.63115970198609e-05
6.96864875451932e-05
6.38326277666535e-05
7.14334906141042e-05
6.58117236489491e-05
8.20836179629949e-05
5.82913892233403e-05
3.04099810523311e-05
6.21537059120247e-05
4.65214591893542e-05
1.54695169651032e-05
8.75333021634503e-05
4.05082380289746e-05
5.47844512855224e-05
-4.13877108902022e-05
6.40935357041796e-05
8.29245972366004e-05
9.28037997510949e-05
3.93416832159791e-05
5.75668476685315e-05
8.60927955855448e-05
5.56965726574945e-05
1.18863850848338e-05
5.03660073974554e-05
7.36331758991811e-06
4.61513962570418e-05
7.18041038145966e-05
2.38957078185916e-05
1.15454481147739e-05
7.35806406325558e-05
5.94398772905185e-05
8.9465532286671e-05
1.10799184469326e-05
-4.95694368285498e-06
4.79121858546116e-05
5.42377207646292e-05
2.67494725499257e-05
5.09756159834118e-05
6.37344657628401e-05
-2.25183965166881e-06
8.69335424662648e-05
4.92380006638315e-05
7.1670776056256e-05
6.18889521681031e-05
5.67464108155549e-05
4.93153790168019e-05
6.32733928520146e-05
5.92202568831036e-05
-3.36646072399178e-05
-8.25099020005597e-06
4.38238775995822e-05
4.62392951536684e-05
8.9710626244375e-05
3.72133594498778e-05
8.23313724906604e-05
5.43195995852368e-05
6.50940020165834e-05
8.94355118918689e-05
2.80942990800386e-06
7.36656029254993e-05
7.82739807240734e-05
9.31324654361902e-05
6.99442762559696e-05
3.36523024225585e-05
4.81721931429116e-05
6.67420369069143e-06
6.40467835914924e-05
7.71626853309337e-05
9.38225043652947e-05
2.41827300754824e-05
6.90871157098721e-05
0.000108467263581954
2.81673951480151e-05
4.96351605003517e-05
3.20691368308352e-05
2.18301550854513e-05
5.86150944590898e-05
0.000104667234752477
6.05709632119932e-05
5.45796802267733e-05
1.51852127022157e-05
3.6181684178945e-05
8.38521891922529e-05
3.16363894020909e-05
3.58716833551168e-05
3.90058561670844e-05
9.88429517433273e-05
5.51484929400315e-05
3.95369806371088e-05
7.21906672186698e-05
6.00452446787551e-06
4.38210277675404e-05
8.57682908273611e-05
8.00654884959567e-05
6.48524949883662e-05
9.27217813186492e-05
3.76469305347389e-05
1.26954488888253e-05
1.57969096010135e-05
1.68636602645559e-05
3.64815618469129e-05
7.18042828306878e-05
6.44357048828134e-05
4.26585917314966e-05
3.83057792739359e-05
3.07032134313429e-05
0.000104544960968852
4.67278959140841e-05
4.7703438606215e-05
2.83894027798175e-05
3.66279371954132e-05
5.58276782970106e-05
6.31090950498955e-05
6.20221551708153e-05
4.70922461764083e-05
2.97436840927872e-05
3.5714812312226e-05
2.63376611377965e-05
5.65284975067746e-05
2.73185680750288e-05
8.44813552443065e-05
9.23161215101627e-05
4.59212526760484e-05
4.74214480373701e-05
0.000116514746685613
6.85380554517748e-05
3.26273665920185e-05
3.40156906203449e-05
3.9995266227648e-05
4.74791345098103e-05
8.5806191267475e-05
5.13249930012866e-05
8.45293306935008e-05
1.84046324264031e-05
7.21128124304466e-05
5.77191833935746e-05
2.65940325950436e-05
7.08362994250048e-06
2.29540117243278e-05
6.23813801343845e-05
5.82590923222381e-05
7.64294539809128e-05
5.07272783451421e-05
2.01985488309519e-05
6.47370012277018e-05
5.773863058779e-05
7.48568846134491e-05
8.55389236524048e-06
7.85104764794575e-05
3.76381743930301e-05
6.00923468348338e-05
4.45062063133442e-05
1.20177236435282e-05
4.15209855639409e-05
5.39886232667701e-05
6.87624981860077e-05
8.17230793043607e-05
5.27449074495236e-05
8.71524720511935e-05
2.15114443896256e-05
7.00031764893236e-05
6.12954327529098e-05
9.37173489729351e-05
7.55669459562066e-05
5.20016008230442e-05
7.13244689117878e-05
5.1423021920259e-05
4.06858499000717e-05
7.09020475011685e-05
2.13690100938173e-05
2.38171580824183e-05
8.00441480656964e-05
2.82070718994266e-05
7.64563049916884e-05
4.02565098969382e-05
3.53612369918939e-05
6.59182372552363e-05
1.15623212419149e-05
0.000122638817432784
7.22848465270837e-05
4.96297945684145e-05
5.55496573593728e-05
6.63985448069328e-05
9.27529519939493e-06
5.52619226622327e-05
5.99552887546243e-05
-1.38017263577605e-05
5.72410914888177e-05
5.14480013312076e-05
3.63711003233554e-05
3.20741821800159e-05
3.45633881409515e-05
2.80444793450802e-05
9.07490302997534e-05
7.35802933829533e-05
-5.99442823518812e-07
3.86894769944644e-05
4.1935832894637e-05
5.38695072681454e-05
0.000105814984044695
6.2813135670187e-05
7.25940434961757e-05
4.41640121295966e-05
7.84408056721973e-05
5.12452952566554e-05
3.15476826307223e-05
1.55766227126642e-05
5.68712344974422e-05
-3.31605638947365e-06
2.89488222293408e-05
6.2290853888511e-05
-1.53648881002116e-05
2.42571680199827e-05
7.85142014964621e-05
-1.05210365616857e-05
0.000108705258978321
5.40121561154633e-05
3.28717767552715e-05
7.46616144850131e-05
5.17059926239977e-05
0.000107224019544792
3.15503274578449e-05
9.5137285781994e-05
2.58312621268699e-05
7.56623815183202e-05
-1.7533721536895e-05
7.01722567297986e-05
4.17270640999814e-05
5.5294591817579e-05
4.96058941540191e-05
1.72949091336867e-05
3.24574867223202e-05
4.20654066399576e-05
8.00979291979728e-05
5.12650732456717e-05
3.84819794619133e-06
0.000109382551750037
9.66216875162463e-05
9.58505518945436e-07
6.74072646830614e-05
0.000110646180435543
2.9052824559453e-05
4.53572509142124e-05
7.77127231911621e-05
6.16396247004784e-05
6.70942025644967e-05
7.69727118358782e-05
4.77153003219238e-05
7.50512421043238e-05
-1.55902053193487e-05
9.5673539860742e-05
4.07592848492739e-05
9.23113388616354e-06
2.36594210161111e-05
2.12833387467333e-05
2.62523141053294e-05
-2.7839364464993e-05
6.76293785491002e-05
6.47550265783633e-05
2.62626000361663e-05
2.39030377118341e-05
4.97537779499479e-05
4.91421223839313e-05
8.36288744139694e-05
8.86828713859734e-05
4.66435529197693e-05
6.08478695244873e-05
6.26793257734146e-05
4.92945001943047e-05
0.000110260264893375
3.58927451500302e-05
5.33571144765459e-05
6.35348246113464e-05
4.97288581440328e-05
3.39980250446519e-06
5.56933577569858e-05
4.54775085539644e-05
3.52117343402701e-05
4.34752427430972e-05
4.50626216817839e-05
3.21675916993679e-05
7.31582235549122e-05
2.92084333173431e-05
4.63182821562245e-05
2.51373410618689e-05
5.04947079999319e-05
9.85161589793516e-05
2.08899257093897e-05
6.66577075639544e-05
2.26905069472832e-05
6.15772465399822e-05
4.83777821532901e-05
8.55915898366052e-05
4.60213946024117e-05
8.87229558547675e-05
6.25806314816671e-06
0.000105777064123048
0.000106219612329642
8.00599693608928e-05
6.90744517543408e-05
6.27452358373784e-05
-1.26298519050467e-05
7.52734937954054e-05
1.79724427809378e-05
8.8545625212509e-05
4.46060660477198e-05
5.20582730008462e-05
7.59688316774016e-06
3.79931433851384e-05
5.05668429747626e-05
5.91234544896234e-05
8.2967658401974e-06
7.54755858948843e-05
4.92458496637641e-05
8.54308787785002e-05
6.96891986482753e-05
1.18468263462491e-05
6.68708676229072e-05
5.37481187182915e-05
2.97169037324824e-05
6.95411225993596e-05
-3.29459102232307e-06
3.49205002370572e-05
2.56048928613388e-05
6.26570515102181e-05
9.40254632404873e-05
0.000115961152308572
1.5428473882113e-09
1.34317259583535e-05
6.64994247602146e-05
6.3315065291769e-05
-8.17842580090527e-07
2.83840723336845e-05
0.000103877971417014
6.30689097415342e-05
3.4017829783918e-05
8.81367989770855e-05
6.65994894675505e-05
6.06594708715239e-05
8.46550477287987e-05
5.35446827469637e-05
7.03354507747962e-05
6.26995797942152e-05
7.17970605638092e-05
8.35897146866364e-05
5.38881418415807e-05
8.479967902203e-05
4.07785152551332e-05
6.03874540675964e-05
7.09037124172679e-05
3.07101507013578e-05
8.03957971721421e-05
7.85721016638244e-05
5.13161795176708e-06
6.76129974310914e-05
9.21414907524479e-05
2.06508818505068e-05
7.30115644392952e-05
9.50062422882099e-05
3.351649359798e-05
5.27382178231882e-05
6.67374816682266e-05
1.5524359779686e-05
8.1206145928385e-05
3.48577698259484e-05
8.16983780951307e-05
6.20387805796593e-05
8.34971354428856e-05
7.83369124284353e-05
5.50414471861814e-05
5.24744180732872e-05
3.07718959224904e-05
4.59645555323594e-05
0.000155241754595674
6.78184252243412e-05
6.71668262183448e-05
6.92117329661875e-05
4.71172790744396e-05
0.000107794238235492
5.84475195916971e-05
3.44451906258985e-05
4.48545369524662e-05
2.15779227370746e-05
5.07128330333995e-05
4.32041805073044e-05
8.45088502906806e-05
6.66756681724313e-06
3.89043802617271e-05
5.68288771258813e-05
9.28606380131051e-05
7.80284072040672e-05
-5.94120894160705e-07
6.10721458397545e-05
2.75578362169708e-05
8.15066181106384e-05
-2.30141856925448e-05
4.5623890792714e-05
1.06763728547643e-05
4.38895210721094e-05
4.03521810145839e-05
7.66287236818791e-05
1.69612649425757e-05
5.53948170794293e-05
6.52549938757468e-05
4.54147761890285e-05
4.75692014689014e-05
6.83724898224598e-05
5.98196932536233e-05
4.17905663226835e-05
9.18479912346924e-05
2.10955501016838e-05
6.92833272794354e-05
7.53587951659879e-05
6.98111025743073e-05
2.87032425781238e-05
8.83635245866906e-06
4.9918554468025e-05
5.62173605945891e-06
9.79389606896355e-05
0.000105006868796973
1.19887309103503e-05
4.86296945633646e-05
6.18758663465394e-05
5.11150094144571e-05
7.5402205142241e-05
6.73412701338456e-05
8.38016639967197e-05
7.6764820483676e-05
7.50830392753989e-05
4.22897046815477e-05
4.56846812024233e-05
7.29737960329352e-05
5.71151821826998e-05
5.06476665344378e-05
6.39150683700047e-05
9.17837126567064e-05
7.16078151752687e-05
-6.24735963073089e-06
6.24362707746779e-05
7.00041937074424e-05
7.96607771874569e-05
2.59484298804857e-05
2.19272933857657e-05
3.45365833517929e-05
3.74578676900658e-05
5.11737395542875e-05
3.91588384833097e-05
7.06470647738322e-05
4.67831693797608e-05
2.87730674500218e-05
7.37364423494973e-05
6.53671330241784e-05
3.79417297361553e-05
5.57126399997167e-05
3.11874833100618e-05
6.70911034205316e-05
7.1672614144062e-05
5.40154395260859e-05
-9.76945319931222e-06
4.24630974124605e-06
