# Supplementary material for: Research on computational propagation and identification of mine microseismic signals based on deep learning
Source: PLoS One. 2025 Oct 22;20(10):e0334641. doi: 10.1371/journal.pone.0334641 (PMC12543183; doi:10.1371/journal.pone.0334641)
Supplement: S5 Data — (ZIP) [file pone.0334641.s005.zip › 000100800001804.xlsx_0.txt_24.txt.txt]

3.94781544723697e-05
9.70402647785607e-05
6.7430648298548e-05
0.000111797849838009
-4.91668427387064e-06
0.000102198284720494
-1.14092069035242e-05
3.34230571656958e-05
3.35388657159665e-05
4.89751222039158e-05
2.25603380056863e-05
5.284110354712e-05
4.66699449933979e-05
2.49125171432251e-05
5.78500298249607e-05
9.68626327957969e-05
8.06666030873865e-05
0.000113446029259334
5.58458629761778e-05
1.21696789683718e-05
0.000119083976094951
5.28073540227893e-05
5.07942062372544e-05
0.000110565488149309
6.681098608184e-05
5.11026297979898e-05
4.02963007468879e-05
9.39131460951132e-05
1.97198083389402e-05
5.68717462802621e-05
8.13044868270699e-05
6.74501050103198e-05
5.65032917606254e-05
4.01292173824537e-05
9.14830194189433e-05
2.04798900082822e-05
5.8968952879324e-05
0.000129013043217462
7.17725075803538e-05
1.77520989990559e-05
7.53287065737199e-06
4.69565414869754e-05
7.8299561535431e-05
8.73136878777622e-05
2.87704190052754e-05
1.03745415589951e-06
9.69063013714116e-05
7.30364875337278e-05
7.2874682132275e-05
8.81943004607287e-05
8.91764849266855e-05
0.000118642525959233
3.63778447469913e-05
4.66235581523267e-05
7.52296304595673e-05
8.01911256559774e-05
2.35000214115002e-05
3.24243813569641e-05
5.8734867825385e-05
4.80634263509702e-05
1.34831944110477e-05
8.58980989889932e-05
4.5572419407411e-05
7.04117637141869e-05
6.26675116194641e-05
4.71651714961268e-05
5.82332080975367e-05
6.1396626093578e-05
5.98827262804028e-05
1.20619637660897e-05
4.78279822406452e-05
6.87223188767698e-05
6.75356465223192e-05
9.89805073863345e-05
3.20915518524085e-05
-1.32839946473149e-05
7.09542773243206e-05
1.06635087337045e-05
6.635311248791e-05
5.89480411363057e-05
9.20045928017282e-05
4.6126653030917e-05
3.83963428175947e-05
1.84890472123072e-05
9.28066642466549e-05
7.74073861314726e-05
3.75075435236288e-05
2.29302884633694e-05
4.75994622166812e-05
6.71260495593688e-05
3.73070233019607e-05
5.05365048221586e-05
6.9750248636954e-05
3.33055782557332e-05
0.000111327282075702
7.89429731402588e-05
5.52558242371996e-05
3.17294807584726e-05
2.56235419397613e-05
6.1765494563514e-05
5.99164291994946e-05
5.94098468253926e-05
1.88756864705692e-05
1.04257949067793e-05
1.43520161837718e-05
5.26729044067845e-05
4.29831942369733e-05
4.27918873985899e-05
5.72096278501436e-05
6.75047352920558e-05
-1.30853791529611e-05
8.37449134084088e-05
3.80838133456694e-05
5.43837108718151e-05
5.647969585339e-06
6.73677101568988e-05
6.74878322743809e-05
5.20854866807144e-05
4.44481239354682e-05
6.9197644298301e-05
0.000111696612993817
9.89084344941896e-05
1.9310104220959e-05
5.76412139379306e-05
5.9246841740245e-05
5.00422161450076e-05
5.1893509276341e-05
5.10379895360941e-05
3.15137978202307e-06
4.34231715509402e-05
3.53959677947087e-05
8.98693092890581e-05
3.9908722713355e-05
-5.26868218148598e-06
8.54682837754603e-05
4.07458904802423e-05
8.37631486237881e-05
0.000124398228244428
2.10553595783476e-05
1.76316256809305e-05
1.33549295627477e-05
3.34135640229946e-06
7.56885490763686e-05
7.06052757524895e-05
8.50760889985455e-05
6.37265622994542e-05
1.69463105058664e-05
1.70206999577738e-05
3.10727613614531e-05
6.45382630373391e-05
5.71549994589546e-05
0.000118649973188005
0.000131255286051846
6.01618312811289e-05
8.38937276547463e-05
7.67135152622565e-05
6.78973112274263e-05
6.79635595476167e-05
-1.74376901059952e-05
5.90104859762193e-05
3.47353990560407e-05
6.06363483333859e-05
8.04520878600614e-05
2.08361125346469e-05
9.97775655157867e-05
7.63529903084785e-05
2.51504367053336e-05
6.91450625555078e-05
1.61968420136115e-05
1.20774823075695e-05
6.5423487572626e-05
5.47607670610544e-06
-1.74249469526034e-06
8.94364378491771e-08
3.60074878738894e-05
4.17397392501976e-05
7.07633777669708e-05
3.53284591471937e-06
6.60006931808068e-05
2.40230076674901e-05
7.11025625286866e-05
1.74904240180294e-05
3.35942139143059e-05
9.10991216041607e-05
8.67994472988024e-05
7.63337638128543e-05
6.21560450237501e-05
6.32487365603975e-05
2.85270188793067e-05
7.75702391930937e-05
5.59496179639747e-05
4.44205148789369e-05
1.78351904901753e-06
6.39887642251224e-05
3.43791475207685e-05
5.29983492873184e-05
4.21109176675197e-05
7.06496670560887e-05
1.73160555297044e-07
6.67655720731116e-05
7.8763533376833e-05
5.38497600319898e-05
3.33344428920789e-05
2.08716353602875e-05
9.86256220639473e-06
8.77916531156955e-05
5.11147723551804e-05
8.08963685165311e-05
3.51212476650141e-05
4.10150806534802e-05
6.3073615868298e-05
8.01773725235592e-05
1.72980551795761e-05
4.38119381125525e-05
5.34183534340431e-05
7.90064140821771e-05
4.32935586884596e-05
5.79578146608482e-05
0.000105714502960331
5.53972784638515e-05
4.24915007397698e-05
3.63550780812409e-05
5.9463927052909e-05
7.644551185869e-05
2.24825536615661e-05
9.78821062598331e-05
9.30370411981055e-05
4.26640289299125e-05
5.47716143292785e-05
3.56298602816438e-05
7.11247215536186e-06
7.27403241535648e-05
-3.38023629429875e-05
5.69270218637798e-05
5.80966320010625e-05
5.90309780105747e-05
3.16819382710198e-05
5.58135066338418e-05
6.34326924105141e-05
8.51386867168468e-05
5.80029344869272e-05
2.90273855023345e-05
2.33589433403285e-05
3.24429014042041e-05
5.54515464524058e-05
8.38359742493095e-05
6.52574359071267e-05
-1.49729253617029e-06
6.36985595310819e-05
7.88555965134374e-05
5.76713671349323e-06
2.86137538691992e-05
5.97905812773028e-05
6.68541775694326e-05
6.63374450982265e-05
1.22839564840036e-05
4.12936265520384e-05
7.19889412521809e-05
9.81790026319167e-06
3.12320469287156e-05
6.5288380712337e-05
3.61208142477044e-05
3.9173013134309e-05
7.38114964168117e-05
-1.34228481470816e-05
5.51728714651314e-05
3.14996322557122e-05
5.29192593567776e-05
3.67383860015605e-05
4.93432580879241e-05
4.76705669130597e-05
5.66707653038224e-05
1.99695759632145e-05
2.80824863471081e-05
2.9697993253035e-05
7.42578921896947e-05
4.52793903223677e-05
0.0001069466119466
5.22630708125693e-05
4.94867652319297e-05
3.23582936135979e-05
1.79255304120741e-05
1.92467174856689e-05
8.73934103963931e-05
3.61818471464789e-05
9.98482640836188e-05
4.79554302591362e-05
8.43334603743124e-05
4.25792068312829e-05
4.16577182989338e-05
2.8161523573598e-05
4.46661193875402e-05
7.1426660166649e-05
4.50898098148588e-05
4.09732107676801e-05
8.75568916919987e-05
5.04526067769814e-05
-6.66398634595831e-06
9.61874262902794e-05
5.62007248036313e-05
2.64882565021734e-05
3.44694257724652e-05
5.86139331780435e-05
1.85888828179135e-05
5.04196327573535e-06
7.85938316240931e-05
7.98697206499825e-05
7.97367371857551e-05
4.3428032679488e-05
6.77480948300721e-05
9.21178013530757e-05
2.20251361297784e-05
5.86588465787445e-05
4.61369313247605e-05
2.96634512127284e-05
1.63952946493836e-05
7.35834325723944e-05
8.49071003877204e-05
1.6110423999587e-05
6.21775021546835e-05
4.57799767190551e-05
7.38084892086877e-06
1.06164746449203e-05
1.10816694440933e-05
0.000110502656444298
9.93770906645819e-05
0.000108090859007056
-4.56204754648331e-06
-1.57274889210746e-05
0.000105375096273258
7.81282629902028e-05
9.44554106912595e-05
9.54783417277628e-05
3.32397604205022e-05
5.64107410553585e-05
5.85263896462204e-05
5.33720811874779e-05
5.02868218382647e-05
4.97503371298744e-05
3.77579532355874e-06
1.79652484668124e-05
4.54472010409227e-05
2.80676248565183e-05
9.93760521484291e-06
7.00655689459148e-05
0.000113319496840916
2.63241175564883e-05
8.52416322280777e-05
3.4034928667358e-05
6.06112246990403e-05
9.27187901719203e-05
3.90494531893133e-05
2.85754148501293e-05
5.36452802745065e-05
3.51809109805435e-05
4.35508448610272e-05
3.25610452799921e-05
6.03627691571635e-05
6.04559058158684e-05
5.49592565156649e-05
0.000142757585488863
6.73205503158037e-05
1.44645152843477e-05
2.4860988351749e-05
1.66148246001944e-05
-8.55803471426015e-06
3.91614257842678e-05
1.61606920907894e-05
5.61889583862584e-05
4.58533398889321e-05
2.33720289263836e-05
7.00970092061292e-05
3.72208003379176e-05
1.36541521292563e-05
7.84681597728092e-05
7.12041059432576e-05
0.000109869729847222
7.61577973076068e-05
6.81314327084834e-05
5.56882284156546e-05
4.29238769731868e-05
7.19801280625569e-05
8.67691737603099e-05
4.09675750464415e-05
5.44129822456013e-05
6.54983137404344e-05
2.16110959404166e-05
-1.47546868661893e-05
-1.79968345751539e-05
8.47944133184187e-05
2.59106480094912e-05
4.88688244209196e-05
2.53762949011553e-05
3.64065245559391e-05
5.82305550798682e-05
1.4648331598472e-05
4.68980046082025e-05
5.40094258233244e-05
5.21497160503415e-05
-1.15679174389931e-05
6.35324454549363e-05
4.71030547794161e-05
2.78117547299816e-05
5.91857842538661e-05
8.24784015370112e-05
9.02087570479772e-05
3.20326971024617e-05
5.19630443380044e-05
5.14714427649859e-05
4.71885847216902e-05
4.32454847925033e-05
9.79713413443936e-05
1.96235457498659e-06
8.96372111475266e-05
7.19071677495647e-05
3.2593878983732e-05
9.28152794569429e-05
4.13528595898129e-05
5.46845222789984e-05
9.08508074473841e-05
8.65292443636915e-05
5.27464228032967e-05
5.25816002860906e-05
9.68971400117899e-05
2.42654026122652e-05
6.74504349117253e-05
6.87411492638171e-05
4.25389950122556e-05
8.20663806049538e-05
3.52286978196456e-05
-1.02797692560807e-05
1.69372438086697e-05
5.46463836872098e-05
3.89301732477935e-05
3.15499204702923e-05
7.04813654439163e-05
4.11659764887396e-05
6.44371593247932e-05
1.66859905987221e-05
5.27750344398257e-05
0.000105957805867491
8.74699179184381e-05
5.64202939660954e-05
3.15449572307044e-05
1.77566895403385e-06
4.84884465461454e-05
7.95684752812225e-05
4.27284241707996e-05
3.13995673929327e-05
8.9552773625372e-05
0.000109852340785458
2.40815851616593e-05
7.12137452625543e-05
4.70214842165554e-05
6.63200605384508e-05
7.12463805007448e-05
5.52079965949483e-05
3.49618243817357e-05
8.43095023655113e-05
9.32328566816527e-05
1.74980805799114e-05
-1.26575555825492e-05
5.39979444278279e-05
7.74725713919934e-05
0.000122974975626763
8.40811054827167e-05
6.72792054454268e-05
8.6796130578629e-05
5.41761459126582e-05
1.03958688228707e-05
-2.04237753819215e-05
7.5488685187816e-05
7.42668380978888e-05
5.28707321981448e-05
2.53986685865026e-05
6.46757828892619e-05
4.53103218721276e-05
7.34376117799691e-05
2.15145694624167e-05
5.38423222374542e-05
6.12545995396818e-05
4.44579688979887e-05
5.95689884729996e-06
4.57015415691039e-05
9.5742863163655e-05
6.62409771301332e-05
2.40601822108271e-05
6.18837119317273e-05
0.000108329401022999
9.32702701018447e-05
1.64983631994907e-05
6.16132825573581e-05
8.93057854183477e-05
8.08099690453726e-05
4.41645414068884e-05
9.34876474669055e-05
0.000101769270056427
3.89007890852696e-05
8.77375394839623e-05
7.78482501401315e-05
6.68658102325883e-05
6.51855676120291e-05
4.86634852179587e-05
6.83614144860392e-05
5.14249349705339e-05
-6.38620167387254e-06
2.93484502820495e-05
6.21082018950453e-05
3.88312386134624e-05
8.76996459890078e-05
4.10586934488521e-05
6.53311644121702e-05
-2.67261377589266e-06
6.52460894137981e-05
5.86520188395956e-05
6.21069683168153e-05
4.9805821329448e-05
5.1316325688763e-06
6.06174632142771e-05
7.89904581129095e-05
4.59157537037935e-05
5.93301069650331e-05
8.96403680453339e-05
6.78357700479925e-05
8.43906820134404e-05
3.79376808544229e-05
8.08169828755883e-05
-1.79965394019111e-05
7.03556915717032e-05
2.04281188809975e-05
4.54354302511661e-05
1.70536369504015e-05
6.35174102727405e-05
2.40848961617901e-05
4.10339678634049e-05
7.00408914883291e-05
6.10746596063714e-05
3.25790558067537e-05
-9.28968547318737e-06
7.10760471774749e-05
2.61560521230702e-05
1.23861454939426e-05
-5.57627478582508e-06
4.10162088780659e-05
8.42606172516801e-06
5.70157027256052e-05
6.1446056759009e-05
3.58319108771259e-05
5.10961066490346e-05
3.37849006475523e-05
0.000113957601341645
4.30884663562348e-05
3.67264343571357e-05
5.47728000510847e-05
1.30744948930057e-05
7.60973666109658e-05
7.58548124292152e-05
1.04664712345562e-05
4.63208319717046e-05
7.26101398968677e-05
4.91697804504647e-05
0.000104244970780654
0.000119150335708497
5.43765993729535e-05
9.71815429708055e-05
4.76582900348323e-05
5.70575736878121e-05
6.09337795639575e-05
2.04534282626475e-05
4.64003652082207e-05
8.18014760558284e-05
2.12276126973003e-05
7.79797600764557e-05
4.47446254701733e-05
4.24318884679883e-05
2.74394924279925e-05
3.24324312069648e-05
1.76606535424129e-05
3.02773716366767e-05
7.65779735024505e-05
3.35519558567801e-05
3.53511798702468e-06
6.97330297531594e-05
5.34830941566702e-05
1.38850017669059e-05
6.73438221076676e-05
5.53040158937587e-05
3.95658156248224e-05
7.91212099971805e-05
9.06731012467591e-05
3.65683405694707e-05
4.19877594557025e-05
7.47294511553013e-05
2.82404651501745e-05
9.10987783911185e-05
5.56883711166322e-05
8.73530744955039e-05
8.82641897481857e-05
3.78528965703736e-05
4.96686806764678e-05
4.56948301105398e-05
3.60935362123623e-05
0.000116762716278382
4.85153895670162e-05
3.37430909908787e-05
5.63751348902272e-05
5.32591127898454e-05
1.51461468784525e-05
3.44883210656772e-05
4.91158293429323e-05
5.64691318867461e-05
1.95215753887631e-05
-2.09350061299604e-05
1.08115520544267e-05
7.0008823660273e-05
7.53793224205933e-05
1.68988469654164e-05
6.23313579530334e-05
3.16132554761449e-05
2.93235667878863e-05
4.36356132636707e-05
6.78352418885023e-05
4.47927874298802e-05
-1.57746622151652e-05
4.6355366426833e-05
7.83426730028641e-05
0.000103530827491975
6.42773020708398e-05
4.0509602327375e-05
2.23582491539797e-06
-3.329464189683e-05
6.34428906601025e-05
0.000100185814555567
9.300792577541e-05
8.31303752571726e-06
2.74878521177414e-05
5.39035748031361e-05
3.05322539754483e-05
0.000101016471031816
9.58849018580342e-05
7.75765077829484e-05
2.52774441169069e-05
6.99816905553324e-05
0.000122294703702959
4.87661110970542e-05
6.73093968364425e-05
4.36324946128924e-05
1.20528030004989e-05
3.35369687931277e-05
3.89219886117373e-06
2.48872192780442e-05
1.24281561798301e-05
6.13248315617724e-05
6.27815697145912e-05
4.43488470189354e-05
6.63773255457511e-05
9.87160697870994e-05
8.95406692175628e-05
0.000109905169415793
5.82824278413318e-06
9.80757336562694e-05
3.75972456385979e-05
5.24715958519484e-05
5.49099237717447e-05
5.42428499061038e-05
3.34964502603381e-05
7.11797748643656e-05
8.07867099289881e-05
4.27479961123806e-05
2.6709793942429e-05
5.24176139293864e-05
3.30817532359552e-05
9.34473119082832e-05
5.81085304019806e-06
5.59880407068242e-05
1.3883217158955e-05
9.56098425467951e-06
7.82164026248314e-05
4.37345673865573e-05
2.80640100299269e-05
1.83729568367141e-05
1.45587092924172e-05
-2.55769208025615e-05
7.51231632272163e-05
3.61900943760549e-05
-5.27095979436319e-06
6.14590052109747e-05
9.03267384669971e-05
5.05919696984226e-05
-4.99371550398218e-06
2.44086425924082e-05
4.65841717185309e-05
2.52934319075094e-05
6.68497843564319e-05
6.41946846084433e-05
6.41931544690044e-05
6.42595434817646e-05
4.59253802754465e-05
6.50188094103477e-05
1.13157822597502e-05
2.99701167147306e-05
2.95870964385946e-05
6.87619748629182e-05
8.82931214820817e-05
7.37092648779935e-05
5.08985030118781e-05
6.69416863633828e-05
2.27495832522176e-05
5.92856342042009e-06
0.000127284641395101
-9.92695474200893e-06
9.01585781444208e-05
0.000106914373216091
4.67738655869009e-05
4.65779332934326e-05
4.97426387560545e-05
5.05788221033795e-05
6.92861206563016e-05
4.36962963709908e-05
1.28556813303161e-05
4.69954427454332e-05
4.329513011805e-05
5.98793954295394e-05
6.17007648539583e-06
7.44430545091554e-05
8.42031943659271e-05
2.82451884196281e-05
4.28672785926276e-05
7.77665085353157e-05
8.17949254010146e-05
-2.54895551660571e-06
5.75836334310394e-05
4.39458677314707e-05
3.51053235565481e-05
2.55267888330349e-05
7.42195123785214e-05
7.02188948463495e-05
6.41120353661459e-05
6.57828744076652e-05
8.28396550569697e-05
5.91450410395249e-05
1.35664382258556e-05
9.45511890524923e-05
7.01790101710613e-05
1.08099561349108e-05
4.97153635763264e-05
3.61427782329175e-06
2.5357232667261e-05
-1.46353202458769e-05
9.61727504605538e-05
-3.21785950310722e-06
1.10448863982997e-05
2.22898034377993e-05
7.90577629176011e-05
7.0265902125634e-05
4.36430745851353e-05
4.3260952958035e-05
4.30945648311709e-05
3.59281833417886e-05
6.9912090215973e-05
0.000106024652109922
8.4065536145797e-05
5.9559358680734e-05
7.61673635129512e-05
5.98431450710425e-05
5.96212778206474e-05
4.5478327804659e-05
6.12194928256731e-05
3.432675692441e-05
5.80046989658977e-05
5.37503886017516e-05
4.53884667610297e-05
4.94631514956283e-05
3.20628087319504e-05
7.46727654822499e-05
5.82086245687233e-05
2.6721545614587e-05
-2.42867282545673e-05
3.67077348369955e-05
9.5370498599367e-06
7.14446994962982e-05
3.24269639094455e-05
6.36289948469033e-05
6.9327915594772e-05
0.000125511272047551
5.61977492242087e-05
9.54678017689841e-05
5.4790836913831e-05
7.04711426576368e-05
3.46153219114003e-05
5.94427597465318e-05
5.94387464035803e-05
3.17443269482629e-05
6.94927381036031e-05
9.86776781971328e-05
3.26102196210631e-05
6.69777480564765e-05
4.51905540883137e-05
8.66838904271889e-05
-3.75921752225977e-05
6.49810199625879e-05
7.61723050636687e-05
8.81990794706611e-05
7.95379857986096e-05
8.3352179124239e-05
1.12646917470479e-05
5.7101158931806e-05
8.24606754585075e-05
2.15771836354548e-05
9.71193013434248e-05
4.49388147956746e-05
6.38637089455191e-05
2.02088684378911e-05
4.17390832364391e-05
6.71531900976094e-05
6.43699932774642e-05
4.69985946126043e-05
8.48285012675728e-05
6.395483521096e-05
9.69701958017815e-05
1.77191858402511e-05
0.000144393743576396
2.82679149228714e-05
7.18198936010376e-05
4.83885291148323e-05
3.06516845122169e-05
0.000151142200467125
4.58564201015792e-05
5.51234912836273e-05
8.10476604209959e-05
7.30035758437841e-05
6.55912901846461e-05
4.43735897134576e-05
6.35442088232886e-05
5.10203016737742e-05
3.44803335940701e-05
6.69839905419919e-05
3.43386195752005e-05
2.28461868386969e-05
9.6524146010475e-06
2.84976783970402e-05
8.61590986156465e-05
2.09955385883184e-05
3.50059783198917e-05
4.4500118861923e-05
2.49366362002995e-05
6.15351165569002e-05
6.82107980351687e-05
8.87680313015648e-06
5.90388893881225e-05
4.45002063780969e-05
8.39389822392776e-05
9.56252794441255e-05
2.94748415541297e-05
7.60281858556347e-05
2.89807752708023e-05
2.09225342578549e-05
4.90559446400508e-05
3.65573159009677e-05
1.42724773734006e-05
3.48562756539763e-05
7.19759437650054e-05
3.50420523152901e-05
8.75294172754436e-05
5.31828691619224e-05
3.28287619841848e-05
6.1973275068894e-05
3.65096211721353e-05
4.12798308467869e-05
6.02041432287754e-05
7.40692439692765e-05
2.94322000696323e-05
2.38137720127601e-05
9.84333314615132e-05
3.04061838079169e-05
5.90617529768072e-05
8.72893473628565e-05
4.4341117776054e-05
4.07418050487103e-05
6.62334463830052e-06
4.48774090214938e-05
6.25736094602982e-05
5.45990555134547e-05
5.28967728103327e-05
0.000132929395500191
4.50813437680028e-05
5.52316042351713e-05
2.85751470363254e-05
1.99465872412388e-05
4.20101935836662e-05
6.42257302713064e-05
2.39664382904227e-05
1.48759844060097e-05
0.000106734478493684
6.27060533255669e-05
1.44487840694457e-05
0.000108628940175941
9.92283149440551e-05
6.46305998269238e-05
4.45523548686594e-05
2.67140221716446e-05
2.08162974595935e-05
1.991134627037e-05
4.23564845430557e-05
6.80834988418601e-05
4.95377348625121e-05
9.09808645864107e-05
4.62862853840698e-05
7.27924866324641e-05
5.77217411105966e-05
6.68057159323413e-05
5.59308648444652e-05
5.29362917138562e-05
7.59045457179603e-05
1.69180900323384e-05
4.52728621816248e-05
2.44154962578387e-05
4.38444975967439e-05
7.80053322178833e-05
7.31199299690685e-05
2.17848727159733e-05
8.93396896461291e-05
5.19490634956048e-05
7.17544189315967e-05
0.000124127942091446
0.000100740125234175
4.72425371954724e-05
8.52312978311528e-05
7.27189605581946e-05
4.04892243438368e-05
1.55145819540127e-05
4.17051567059838e-05
4.41437436659381e-05
8.76928342526236e-05
1.69669439516506e-05
8.31844391849306e-05
3.28582533641459e-05
3.81849333307467e-05
4.96589433023644e-05
9.94016911744427e-05
0.000116269691737373
3.22320088273716e-05
1.98054553050525e-05
6.62047523190338e-05
3.95233433260908e-05
2.90392697380611e-05
4.19937893634896e-05
0.000181275745073703
5.88418479652036e-05
4.74335025029564e-05
1.03438425717277e-06
2.64952856932616e-05
8.70997771567845e-05
4.22702545860133e-05
3.68981679390135e-05
2.27972538994478e-05
5.89821220891636e-05
3.85170897494966e-05
3.54207094295349e-05
2.336954585021e-05
7.76281150102799e-05
3.13624577086243e-05
8.79889950166049e-05
6.32275460591119e-05
5.65192201872001e-05
5.2588376965445e-05
4.14931608446849e-05
6.6568634087374e-05
5.7967389503444e-05
1.61566492000834e-05
5.96213906702044e-05
9.40539615829307e-05
3.03963641220416e-05
0.000125314598031866
2.59209342567921e-05
8.7323149633638e-05
9.73565796721666e-05
7.51876041336642e-05
6.25324479283283e-05
5.39379798847276e-05
3.53780398493808e-05
3.0114971701653e-05
9.18888866991481e-05
2.19128982830855e-05
7.23669161886731e-05
1.78564164147026e-05
6.47081213423157e-05
7.50188302232504e-05
9.11121185315284e-05
7.52820668325544e-05
9.12255147978319e-05
3.09314931099746e-05
7.21837090844929e-05
3.06615787057184e-05
3.79273843811536e-05
4.52502421922682e-05
4.62565122474508e-05
2.04698042611664e-05
4.34654676070186e-05
9.33786934122043e-05
-8.97959222156881e-06
4.07634354570573e-05
3.3613209483037e-05
4.94755792073316e-05
4.81887144238532e-05
4.46615032462861e-05
6.4419223191359e-05
7.65575944549946e-05
7.29660257949088e-05
4.19072815926332e-05
3.79385457356512e-05
7.70313976747039e-05
7.39954785189102e-05
2.93264754506128e-05
2.18314135470307e-05
1.04430070005232e-05
5.45323131516296e-05
4.1079583123987e-05
3.87557889885396e-05
2.30921740372866e-05
4.7291074183571e-06
5.49064283768514e-05
6.07187152079502e-05
7.17286616314824e-05
5.89315102241016e-05
3.52629345942987e-05
4.81848993822783e-05
1.72895380419621e-05
5.24681057045313e-05
-7.26095415571383e-06
3.02878629863126e-05
5.21302644190911e-05
2.80799897969085e-06
2.09749732204357e-05
-6.64289539004321e-06
5.27674106807911e-05
6.91603807259119e-05
5.86674552170222e-05
1.27175947997293e-05
8.43491352043912e-05
3.54364851554333e-05
1.39028976549448e-05
8.74565302918664e-05
8.65429883500862e-05
6.6364551902729e-05
6.0086898050525e-05
4.20031838397563e-05
4.68542211127053e-05
3.75975400037991e-05
4.68168787940535e-05
0.000110624446422182
4.4094524079647e-05
4.56360014750912e-05
1.07039855402729e-05
4.95192481485922e-05
5.51399230440223e-05
6.00886381140482e-05
0.000110601703964408
5.18025304348367e-05
3.82626560911004e-05
5.62168834983975e-05
7.51690042769188e-05
2.95479456184247e-05
3.6605982202941e-05
1.75787963141266e-05
5.48790583145612e-05
3.34882356691938e-05
9.2595137738948e-05
6.55211903893798e-05
7.03447228548125e-05
5.74233265118578e-06
9.64001859385429e-05
3.05016559386982e-05
5.48280657608273e-05
5.57241342551076e-05
6.67194735323184e-06
-1.50300455394381e-05
2.20120782039153e-05
4.63852665098995e-05
3.69912136138876e-05
6.53664312959728e-05
7.26665816695984e-05
9.11424335763231e-05
6.35350775542117e-05
7.15916583103886e-05
6.60375394772249e-05
0.000100929855940651
9.977760484957e-05
2.85414971717591e-05
8.64228763321694e-05
-7.89332696551148e-06
4.51561725074221e-05
4.99459291500636e-05
4.90705301664306e-05
8.70491626350382e-05
0.000108982144813771
3.11183166174254e-05
5.79715086612534e-05
8.25704478218278e-05
4.11414706335619e-05
4.82996106512509e-05
5.3127833704591e-05
5.79392312520746e-05
4.53020188682943e-05
7.52340352402794e-05
8.1814267238998e-05
-1.34051366196684e-05
8.68460352964007e-05
2.98748984798663e-05
6.8009912881222e-05
9.15328114731068e-05
6.75756504423947e-05
6.84732106450767e-05
5.26973847034779e-05
5.98705570534699e-05
7.07070351239746e-05
6.2519426815945e-05
5.31273136829627e-05
5.96943918077068e-05
6.7650871634614e-05
5.41124724655259e-05
5.06168229231238e-05
8.47374272868481e-05
7.98664301964911e-05
0.000123151121217118
-9.79020825785589e-06
0.000114816635233796
7.63949486680139e-05
5.91345278783575e-05
3.51043018033976e-05
1.25030250850036e-05
6.72224222012275e-05
1.6079752630662e-05
3.47879534089947e-05
9.28841653560182e-05
6.46237890958784e-05
4.91477748286597e-05
8.44240169549628e-05
4.26776418280296e-06
5.8621281342211e-05
4.79688310939983e-05
3.95781918381794e-05
4.59445484788685e-05
1.37827838257739e-05
6.6891687727829e-05
8.36918183822218e-05
4.21575928151222e-05
5.82443676126618e-05
8.37715408327358e-05
4.93609103803363e-05
5.19417740944264e-05
0.00012091439311289
6.15321546852207e-05
5.32866639786638e-05
7.58183130395785e-05
4.5177749704959e-05
3.16519060972939e-05
4.44237051224175e-05
7.04864814847312e-05
3.31595867642901e-05
3.57421898104682e-05
8.47529238762423e-05
6.48849139723392e-05
4.10845933558307e-05
7.1186699418398e-05
7.38275115111356e-05
7.39311656545789e-05
4.77167285600688e-05
7.08875254425153e-05
9.509442068725e-05
2.31532879201521e-05
4.5149374175254e-05
4.09903539035557e-05
7.30105405908971e-05
7.10102949620589e-05
6.72159196376728e-05
4.5802264780233e-05
-4.49490847916866e-06
5.79404557626118e-05
2.65320690420071e-05
5.92079700446184e-05
6.42301378976191e-05
3.73921283895803e-05
0.000113613931010319
3.49429864726052e-05
0.000102255619672184
6.68536445636543e-05
3.38129784109269e-05
1.9300954124735e-05
2.25558178056135e-06
4.96597566139823e-05
4.22635352400169e-05
2.34892495580068e-05
3.50496510143188e-05
9.02678908399858e-05
1.06966676080837e-05
0.000104367491661736
3.60257913087595e-05
3.45502681951038e-05
2.44808968731565e-05
0.000129534227793979
0.000103453294129934
6.15643097342554e-05
2.10957245057849e-05
7.94508575424676e-05
7.24680437856154e-05
6.47770667344865e-05
2.31724889653912e-05
2.46802376732787e-05
5.02714710508057e-05
8.09521785139298e-05
7.55114171434063e-05
7.73409738808563e-05
0.000100922679319041
6.86173818067101e-05
5.71008589966579e-05
5.2685417636437e-05
7.37629560680645e-05
7.76136851991986e-07
0.000118331419919468
8.30828499513971e-05
7.41997831198806e-05
0.000104988795300657
6.0765430791666e-05
6.1956065797663e-05
2.83356582926934e-05
8.08999935952682e-05
1.67843614596328e-05
-9.82446411571336e-06
9.27747410203187e-05
5.939379007339e-05
1.16862421657938e-05
2.38049866697364e-05
2.91481128672828e-05
3.5215564139487e-05
6.53260831729961e-05
8.70013695461129e-05
2.59216619642359e-05
5.29149461964779e-05
8.0786847152276e-05
4.45792508849878e-05
8.39910911252337e-05
4.57935030585252e-05
4.52032431499564e-05
8.33427222609375e-05
8.28409418389864e-05
5.04960046188304e-05
4.01091270718525e-05
8.10456758617171e-05
7.71705261377246e-05
7.63995148620736e-05
8.07330622160789e-05
2.63711534449291e-05
5.00166566739336e-05
4.30920579190723e-05
3.92521399075928e-05
5.28737031470385e-05
3.1349623425313e-05
5.82423183153708e-05
4.47297384528832e-06
2.82347617032591e-06
4.34048824508307e-05
9.34739072838734e-06
3.5328651816473e-05
-6.53906499601435e-06
4.65303236881943e-05
3.00456484776738e-05
4.40522888550268e-06
3.93848558505029e-05
5.5379418655537e-05
5.02045771823212e-05
4.05120989835323e-05
7.30719922850677e-05
-4.22827658857369e-06
3.03206296214086e-05
6.67306436563974e-05
4.92848432039106e-05
3.42945251568805e-05
3.25539227948454e-05
-1.53484401895953e-06
5.97663597938113e-05
-5.93670576957698e-06
7.7836726143933e-05
4.24318226801945e-05
4.4571963969131e-05
6.34567728429367e-05
8.17985712147609e-05
6.47805006329688e-05
7.97308522062915e-05
4.41732652638456e-05
8.80382283943553e-05
8.60659327186834e-05
5.97088839924238e-05
3.62444978099792e-05
8.29995274875878e-05
2.71636296879004e-05
7.82658809739285e-05
6.46954223186536e-05
5.54637980323204e-05
5.57845688333242e-05
8.91849293610433e-05
8.51315918390703e-05
5.60448683107052e-05
9.37148710096309e-05
5.82619474358878e-05
4.09763316086651e-05
8.19044379143299e-05
2.51220836594126e-05
6.11392405762573e-05
5.41764920111247e-05
5.49684071381422e-05
3.76780525204084e-05
7.29328261368923e-06
4.57031173965827e-05
5.44643213443621e-05
7.13906906160091e-05
3.04454721833713e-05
6.70621337100273e-05
6.39055769562267e-05
5.66638528276743e-05
7.2915980634239e-05
8.03898830863336e-05
8.62236797499852e-05
4.05654162015104e-05
8.4527930449455e-05
0.000123917839113743
2.18316404108647e-05
5.63402989380493e-05
0.000108795427838504
3.97367329574348e-05
9.2380054990939e-05
5.85306775050805e-05
2.57982452395886e-06
7.41312530565768e-05
7.29514602536256e-05
0.000102044071777834
3.01995261906586e-05
2.86956417012513e-05
5.16935152819063e-05
5.4002636049996e-05
9.98127910989652e-05
3.94718673449168e-05
4.76506700877168e-05
-1.94223843787149e-05
0.000106956473942771
7.03360677833969e-05
5.5866980121617e-05
4.52927703547941e-05
1.048707575317e-05
8.08207771672956e-05
7.36823802628825e-05
7.28413130099756e-05
4.99121275552434e-05
9.06500413164425e-05
2.47421116979455e-05
2.0373407911839e-05
5.05708660650094e-05
2.09991271003041e-05
4.93574782568827e-05
0.000112579869755967
8.84368530220429e-05
4.85879561781376e-05
3.2721671459755e-05
1.2695385267703e-05
5.20045277035319e-05
0.000111790317322553
2.69390049006471e-05
6.58409490235135e-05
5.24356289175782e-05
0.000104182978989525
7.61902397477743e-05
2.49547212692206e-05
2.09001948955028e-05
3.63337277688254e-05
5.20064951938414e-05
1.2853638861572e-05
9.22540678591954e-05
4.17307972770427e-05
4.99433417143604e-05
9.14074482930059e-05
5.45361247166373e-05
0.000127021176463255
9.28358732627257e-05
-1.72911382891747e-05
5.73599260340859e-05
2.06180506146731e-05
6.09496871621696e-05
3.98162493781388e-05
6.81689945535504e-05
5.44912978909773e-05
4.37072523531229e-05
1.34855532963471e-05
2.36870684771545e-05
4.07735220589694e-05
9.41793472347583e-07
5.00301659887719e-05
1.11224710352235e-05
5.32527035115592e-05
1.06212573437281e-05
9.17682508860525e-05
1.74743422198578e-05
7.12482538424981e-05
9.72460807090734e-05
0.000104660237732347
6.14021400764916e-05
2.75102103913062e-05
2.31545847103083e-05
6.20347801235486e-05
3.01355530744785e-05
6.32688341469906e-05
2.87242208704866e-05
7.02361583916888e-05
0.0001063103303883
5.10578381105291e-05
4.15961084158792e-05
6.99779336880742e-05
2.49883878749311e-05
5.76986406004785e-05
2.37095101113342e-05
4.34242060855831e-05
3.66069593574641e-05
2.1762909899295e-05
7.16589908486025e-05
6.02295124564424e-06
4.87323953886825e-05
3.4994615445954e-05
0.000102600775332422
5.4707758275747e-05
0.000118877612845919
1.90964636760682e-05
7.76972308064115e-05
2.18146746273482e-05
3.64596190162845e-06
1.98207762245213e-05
8.7951975596226e-05
5.41442761897819e-05
5.62599998245115e-05
-9.23937771529337e-06
4.17838538761069e-05
7.34091825763767e-05
4.09452817645394e-05
1.95895582758162e-05
3.32281420691291e-05
8.42088176201324e-06
5.64943815166492e-05
2.12616686032725e-05
5.62167826930278e-05
6.96478116566957e-05
4.61957416211126e-05
0.000121089801537159
4.47014068082731e-05
6.67416741730187e-05
9.16687827305603e-05
3.86323183279617e-05
2.37681255957576e-05
5.54544295665503e-05
7.51194333818865e-05
5.43798833472403e-05
2.57824055774269e-05
4.13697416566059e-05
3.2998884518744e-05
5.99226329326474e-05
-2.71413167393431e-05
4.76093876256329e-05
6.31170591020154e-05
6.49583685682614e-05
6.74259722041954e-05
2.63664998421236e-05
8.63389326092284e-06
4.15390473319876e-05
4.94469526704759e-05
2.46548167388011e-05
9.37337989945244e-05
4.44323736520448e-05
-7.17026476537124e-06
7.92959371809278e-05
1.99924647528634e-06
8.55314177059877e-05
5.25506276458215e-05
3.47580466372783e-05
4.72860264639179e-05
6.13937275570511e-05
3.77147887834478e-05
0.00012728984370969
8.44863383208541e-06
1.8352591635148e-05
7.13895871409947e-05
3.45688207701958e-05
5.32752349275933e-05
9.16498651765803e-06
2.14399548805036e-05
2.30613787164942e-05
9.11251905774801e-05
7.08819205381258e-05
-4.8915450930852e-06
8.56071114985665e-06
-2.16236184883331e-05
3.10301562785455e-05
5.34949950182035e-05
0.000108732256893568
4.09867109353785e-05
5.16913423969405e-05
5.63664224385552e-05
7.40421529202238e-05
3.73884584323063e-05
3.69461953617477e-05
2.05708490609765e-05
3.76244417274337e-05
5.21202763349537e-05
5.01598545898872e-05
4.33141825906143e-05
5.96873408590108e-05
5.22708618799624e-05
7.25350480201535e-05
3.53832701183753e-05
0.00010198750210421
8.58411510607865e-05
3.96008798197755e-05
7.2757168350812e-05
8.30415919394975e-05
8.5448868543608e-05
7.57411810693687e-05
9.77446115693538e-05
7.20664410013786e-05
6.01317553297259e-05
0.000115920721424204
6.9966412004173e-05
3.73344548861083e-05
6.69381981766792e-05
4.29266195710084e-05
3.16716665769767e-05
4.46742547642127e-05
1.58573770818253e-05
2.85092228051311e-05
0.000122530389509913
5.23327933958779e-05
2.93088429757977e-05
9.07088153801959e-05
8.6498216505155e-05
-6.5168338604857e-06
8.80570511290468e-06
5.60421078599996e-05
5.40999873325025e-05
5.2451327109421e-05
2.43843454609916e-05
6.83970166246903e-05
3.36317051202593e-05
5.73110223914703e-05
8.41198952512651e-06
5.26579492234057e-05
9.54433820188718e-05
0.000128567662015239
-1.65198229876544e-05
8.5439217309968e-05
7.06379225468781e-05
4.27872602776725e-05
5.59730498012314e-05
4.99224298047728e-05
4.2554953235716e-05
7.40042817308627e-05
2.6201725269708e-05
8.19349833660148e-05
2.01307920817417e-05
1.63230227919849e-05
3.1893908366632e-05
2.95725105064284e-05
8.41676350244949e-05
3.65402770840019e-05
0.000131849479724659
8.24151963643287e-05
2.73014796784638e-05
8.36128235274207e-05
2.9357345113575e-05
6.02893700159322e-05
6.02575682081953e-05
2.78231349843546e-05
3.19615470663146e-05
6.52660100050123e-05
5.44766495217631e-05
7.00983730620946e-05
4.62160791678534e-05
0.000103199311865051
0.000101597414314265
6.37536479297786e-05
3.75968020707328e-05
6.47589595377259e-05
0.000151516933212537
4.17035512310897e-05
6.90641206872173e-05
3.71928643492645e-05
5.8258668307025e-06
2.0517651536277e-05
9.70127224877357e-06
7.30463107974463e-05
3.40440813770678e-05
-5.81766870105936e-06
-1.51791733774549e-05
3.94411503626739e-05
8.9146843922494e-05
1.28216741638266e-05
5.55486782025153e-05
9.41935182622771e-05
7.37080917478291e-05
7.76239213069605e-05
8.65583179649996e-05
6.28054464257642e-05
-1.33533698795738e-05
5.90782086659142e-05
6.4109632755114e-05
6.49701041138839e-05
6.89828900251285e-05
2.92108439269947e-05
1.33817574573333e-05
6.66167350683508e-05
1.74141831676891e-05
6.94090687990272e-05
8.22327256158462e-05
-3.47499134152192e-05
3.42641584234437e-05
4.70343792179721e-05
2.48747025290597e-05
3.09560532027161e-05
7.74133639989186e-05
8.43693019211431e-05
1.53763960618703e-05
0.000122946600806294
4.33910894615234e-05
7.93420029119813e-05
1.52850107117054e-05
5.0204695688002e-05
6.07913143185688e-05
5.69239620997567e-05
6.6502822574734e-05
4.88222795774801e-05
1.37606078055832e-05
7.54158120677781e-05
4.052344284794e-05
-1.28380363370001e-05
7.73366831274652e-05
7.62278051513611e-05
3.35945520283727e-05
3.67521746216169e-07
1.77303351380643e-05
3.44547758310749e-05
5.66278892530786e-05
1.92365125116248e-05
7.97747783004134e-05
1.07186959064302e-05
7.20586792122062e-05
3.96042226447539e-05
1.14541978727154e-05
4.82793123876251e-05
3.70277206938188e-05
5.18157327236836e-05
1.86536908964218e-05
4.22191558120814e-06
-2.71710129070475e-06
3.02709959956192e-05
7.68737638075227e-05
0.000100304122586693
2.94731281569665e-05
-4.64828916803494e-06
2.12802034089886e-05
3.20469398221662e-05
9.18920530069318e-05
5.55723470223888e-05
5.96056960709432e-05
0.000101477712355611
5.51356746160678e-05
0.000121488549875556
1.53173851331606e-05
4.30141787242955e-05
6.24236083009577e-05
9.17435481246743e-05
9.77523741260612e-05
3.38088829471672e-05
3.80064743363481e-05
7.27845353538862e-05
9.58172747119322e-05
7.68008358887663e-05
9.50112626551075e-05
2.52803260081804e-05
8.59430492099893e-05
2.20513247669699e-05
7.93492291907476e-05
5.64662341881473e-05
1.66838096026065e-05
5.51817327610228e-05
6.13900412634186e-05
4.72237225739809e-05
2.9122990144309e-05
5.33220497792976e-05
5.34667162472493e-05
4.62174212721702e-05
7.8048208166682e-05
6.88078851727747e-06
4.41790821113165e-05
8.26481903738093e-05
3.18448068460074e-05
8.29264795586816e-05
7.28597146891595e-05
3.32669573681379e-05
1.5956026118735e-06
8.58472524272172e-05
2.38009093503462e-05
8.83415492971057e-05
5.63620502109559e-05
8.58832884588021e-05
4.38730902398573e-05
2.3899019907263e-05
0.000104210562323005
4.90650538727385e-05
8.51065843819943e-05
5.89207524664337e-05
6.23181977237491e-05
7.72601072835097e-05
9.74552600434756e-05
9.15753008180454e-05
8.16262306199967e-05
8.69938397761365e-05
2.67438570848191e-05
0.000134114185415724
1.26233423223478e-05
2.72318651567853e-05
3.62454524816105e-05
6.50029494644238e-05
6.65948131075832e-05
4.97921899568245e-05
3.64102796262158e-05
5.7874023520811e-05
8.02727201525109e-07
6.17079522429935e-05
6.57525418709403e-05
2.16896180924238e-05
9.38577274550176e-05
8.37477394242246e-06
3.23030745713584e-05
4.82584044115371e-05
2.64589875234045e-05
3.00297165847206e-05
9.71913158232957e-05
1.56461853459872e-06
7.26742314409078e-05
3.08911721462319e-05
7.87350734827997e-05
8.41216815308543e-05
6.94526947746679e-05
8.11888377815835e-05
7.14698772594848e-05
1.6634584766041e-05
8.13626636086666e-05
6.8730391968645e-05
6.83682199294181e-05
4.13980799353835e-05
2.76732829929264e-05
1.59330598046512e-06
7.16468127567664e-05
6.78415315348135e-05
3.51005473961828e-05
8.41487201330345e-05
8.97030921392543e-06
0.000107232650807344
0.000132365174395571
6.01146903556502e-05
5.8910954500792e-05
3.64700152531623e-05
6.24625356031007e-05
7.69253476207638e-05
3.37673769609787e-05
3.77244148070527e-05
3.56455547956278e-05
9.66778185566181e-05
7.2111640999532e-05
3.37413836960029e-05
2.13141025201119e-05
3.01338644832526e-05
7.02002564147786e-05
2.93049934288018e-05
4.68900439779783e-05
7.04669510588376e-05
1.85706408618702e-05
8.30130428983444e-05
7.10191092435075e-05
3.85018450260748e-05
4.8391638653327e-05
4.63713961021995e-05
7.99305811490931e-05
7.27883771357098e-05
6.91285539195346e-05
8.34889605471851e-05
6.95577926384744e-05
9.47840454300848e-05
1.35991917593786e-05
2.95069654601663e-05
0.00010517687089176
7.20742594115904e-05
5.57543827065455e-05
8.93323568808097e-05
3.8098049315786e-05
8.75159738572172e-05
4.35462765092503e-05
8.58194482481834e-07
0.000117170190691442
2.4767087416585e-05
0.000101370113123499
3.53911778484465e-05
4.3595652927357e-05
6.29710909613069e-05
8.51984543389026e-05
3.75659245363446e-05
8.04463131737273e-05
8.07995033495739e-05
4.41167317214671e-05
2.88749562418573e-05
2.71816805876887e-05
0.000110924119094404
6.45429001574472e-05
3.92364269988546e-05
1.60234794254121e-05
9.33715746785783e-05
-4.18967595270598e-06
8.86390621402183e-05
1.94594141467377e-06
7.37815473759045e-05
4.4324261429348e-05
9.05044687147195e-05
4.89656562873961e-05
8.12308009481149e-05
5.65572377457503e-05
8.73079710662306e-05
1.78374948506423e-05
6.24898688654966e-05
6.82125910865866e-05
3.99611059580135e-05
3.02739527144636e-05
8.3277429987284e-05
2.37772816124328e-05
2.78588364843197e-05
5.05407875513061e-05
5.70529724094082e-05
5.69577157405452e-05
7.53415904655744e-05
4.86805521611098e-05
5.6488753024947e-05
3.89873149017644e-05
9.21800804396853e-05
9.62715306804675e-05
7.25780386186266e-05
3.43272064060638e-05
1.77146257178822e-05
9.33951307893233e-05
4.9879258174396e-05
4.63961334078175e-05
0.000119606128967872
6.66853877321279e-05
3.4729822951436e-05
5.8379661999329e-05
8.50511497897328e-05
8.1284384188122e-05
1.40736854955594e-05
3.39482465515686e-05
6.9018759439536e-05
0.000102023471984669
0.000111437865187865
0.000113985245445377
4.84506479674226e-05
5.70607004946534e-07
4.03282122753465e-05
5.5041797267717e-05
7.95158408281127e-05
1.53557719099508e-05
2.30269910044985e-06
-7.41625438460426e-06
3.34545412881273e-05
3.81803546903815e-05
6.13320545500297e-05
2.53153260457823e-05
-1.15644939440417e-05
5.84326696280075e-05
5.32412592290434e-05
5.86309250844992e-05
5.57434528337425e-05
9.97051194272887e-05
0.000103921866478248
9.28239160367524e-05
6.92215040007513e-05
1.68881685925806e-05
0.00010491667069526
8.00038545230371e-05
8.76097601089752e-05
1.23256140085495e-05
4.24951484546459e-05
5.08485664596313e-05
7.88562955853529e-05
4.68557470946176e-05
6.61324025237575e-05
2.58138203198783e-05
7.02644907950585e-05
4.36654345010719e-05
9.245331427785e-05
-1.34356820656051e-05
4.74534098393277e-05
5.85888527077356e-05
4.49938675609261e-06
-1.08005479507091e-05
6.66846859815281e-05
7.91137072415819e-05
1.90939450591436e-05
1.24741869326522e-05
8.71984106219162e-05
4.74979106272161e-06
5.94994110037944e-05
4.16382312055754e-05
4.10841049624007e-05
2.24135927357417e-05
1.72216383572519e-05
7.29338104285784e-05
4.46356683487437e-05
0.000103579349804319
3.9597662569806e-05
6.73911148433254e-05
5.31690349721102e-05
2.74711850605833e-05
5.65687946190185e-05
3.18829424342216e-05
1.52655754845157e-05
-4.08618014809532e-06
1.95345707163804e-05
7.10848697842666e-05
1.48843082175056e-05
2.12227139196199e-05
2.93299940827003e-05
7.2919873398899e-05
3.24444848536046e-05
4.65137595066857e-05
4.49686665893255e-05
6.39918460073702e-05
0.000109517688414302
3.83923420795488e-05
5.34286290132965e-05
5.27501007779422e-05
0.000126286827688254
5.76033362871566e-05
5.92769129829366e-05
6.09013189751779e-05
2.53514634496364e-05
9.93439856028413e-05
6.02321473944439e-06
6.15567787271642e-05
3.05420993959884e-05
5.13634921155571e-05
1.86285504436825e-05
6.89674358457818e-05
5.2405282304584e-05
4.13863567378282e-05
2.37262723292285e-05
4.86626215047729e-05
0.000118050987903757
1.72123988272888e-05
2.81359409377606e-05
-5.55204119251155e-06
5.55839060289941e-05
4.28755522280057e-05
5.72821477289197e-05
9.71970910617738e-05
8.7862136778744e-05
8.04449281730413e-05
9.43933336023382e-05
3.89394496632801e-05
5.06182623333382e-05
4.09449314619656e-05
5.74338298188167e-05
-3.56676676749513e-06
5.44674243821552e-05
0.000113994428016252
7.36662808746654e-05
4.97305882415773e-05
6.12734998633807e-05
8.70806169815731e-05
3.94541072750418e-05
1.32904050199449e-05
6.61398023377648e-05
2.16342490429604e-06
0.000106967824963652
7.65366699445144e-05
5.67965435175543e-05
7.85161220579779e-05
-9.23461780450082e-06
1.24731894724534e-05
2.43126410446161e-05
3.76936857204357e-05
8.73405640075943e-05
3.47437363820741e-05
4.52817795067007e-05
3.17765609549369e-05
1.31242683957101e-05
3.53037332580007e-05
3.25289292806276e-05
6.69897404989288e-05
5.1169888899098e-05
2.56839316280609e-05
6.90710382888706e-05
4.14768371664179e-05
3.74878748464091e-05
6.36271358523865e-05
3.81055194143224e-05
1.56465700212858e-05
9.61618378597042e-05
5.15121036535597e-05
-7.18886150134493e-06
4.65094063958431e-05
4.17548718667039e-05
6.51022402854531e-05
3.98649585332766e-05
7.08611946149889e-05
4.49501362046764e-05
9.73178599672664e-05
0.000105794571594453
2.07699811240903e-05
0.000110227118155977
3.3794238173485e-05
5.51603864789313e-05
8.4252513371546e-05
7.62493348869102e-05
4.11195867196705e-05
6.60447252445169e-05
4.86594953056901e-05
3.23743746905363e-05
5.15635096764974e-05
2.53842737056026e-05
7.50298372809712e-05
7.38837922553472e-06
2.18306640522972e-06
3.20286549692545e-05
1.85975614581241e-05
7.61390479218895e-05
8.86916298812955e-05
1.97563236207671e-05
5.15876019648255e-05
4.70374475980387e-05
9.09648001262281e-05
6.4039876116963e-05
8.65719409119743e-05
5.01002495543602e-05
2.22773236704424e-05
0.000111777952847417
6.03858041015095e-05
5.66870141470693e-05
4.40757877945205e-05
3.15783192624908e-05
-1.10572007416271e-05
2.89038750135926e-05
2.04013529108778e-05
1.23033381355206e-05
3.85752768056168e-05
6.43870595004058e-05
5.67819437461319e-05
-8.7852722166129e-06
8.19403733166503e-05
8.87397472639664e-05
6.27952951995514e-05
-2.23957607538805e-07
4.45844416698896e-05
3.56395323207302e-05
7.00609095776442e-05
2.58191403071703e-05
8.22467331304829e-05
6.31461005676826e-05
4.59085812722398e-05
0.000112292143016161
0.000104775881983106
9.6209246466983e-05
8.03803485527509e-05
7.06409570144737e-05
8.18660326193581e-05
9.72897019467681e-05
3.5433906917589e-05
7.36672448415629e-05
5.51492053953818e-05
5.92314765172858e-05
6.32331655643536e-05
4.56739354651261e-05
3.71887337882098e-05
2.40337756318882e-05
5.48972788435246e-05
5.13548010561445e-05
3.51936512262122e-05
7.25988550475341e-05
4.78091095109046e-05
0.000113433797006116
4.76245487969804e-05
4.02569242291276e-05
3.9865062514322e-05
3.92696045744094e-05
3.08796527513448e-05
2.88802198254003e-05
3.02431945178762e-05
-8.4967645867955e-08
1.22506047457398e-05
6.12914238464077e-05
6.15609014776481e-05
5.26159561521421e-05
3.86565297873554e-05
-1.28745305016933e-05
6.32147101770734e-05
1.58987716985476e-05
4.7095724955298e-05
9.50606826684084e-06
4.73887062016994e-05
3.4429274191862e-05
2.36394283493912e-05
4.94273770237308e-05
4.76767621143481e-05
5.50309141665618e-05
7.61060957180568e-05
9.49211593439597e-05
0.000112421779759408
6.78116789089101e-05
5.68422235193545e-05
9.38697231145657e-06
7.67339538238859e-05
9.95216366601432e-05
3.37608375659044e-05
0.000102308155286802
4.12596849568432e-05
1.7763830367633e-05
3.25311548555152e-05
6.82012514939631e-05
5.86156288794861e-05
7.20041804112751e-05
2.47795605322109e-05
4.05422019715548e-05
1.76662775492449e-05
3.92651146106154e-05
6.15181446772112e-05
6.34930769443107e-05
2.41714494235314e-06
5.73077297845152e-05
4.57620719939658e-05
1.87087471670446e-05
2.03390352846282e-05
6.04904027104046e-05
5.12431897139983e-05
-9.43352013692433e-06
1.97862773533359e-05
9.83330898050593e-05
7.08223268158786e-05
5.12771744160146e-05
1.18005974984421e-05
0.0001020167084211
8.15582630833034e-05
4.86793040428165e-05
-1.06565612479394e-05
7.53551310694752e-05
3.2545235982339e-05
9.06931185122966e-05
5.36596063760445e-05
5.31418687905785e-05
2.94624669362911e-05
5.05873866518596e-05
9.36690998198323e-05
4.70208079003699e-05
5.87598689873639e-05
5.41979510827163e-05
5.92075203607626e-05
9.58409672763581e-05
2.96977048810241e-05
5.90060716823187e-06
4.66790686450424e-05
5.66208941787223e-05
7.7910632898559e-05
2.04818690431049e-05
5.43722981623001e-06
3.41715069986249e-05
6.25614545015394e-05
4.13130251127873e-05
5.14002333038117e-05
4.17706414733418e-05
5.23094081364905e-06
6.98713581271603e-06
7.6899005743982e-05
2.20301668863623e-05
4.89383316164528e-05
4.17294853434632e-05
-1.52999523898544e-05
2.85932153348249e-05
5.92932368842949e-06
8.53077048180206e-05
9.91121785213981e-05
4.94805516580176e-05
3.60574038815646e-05
6.00258450923143e-05
3.12399253886191e-05
6.16952276347251e-05
8.62707892306623e-05
5.97776067184876e-05
8.20608030029841e-05
3.55697042574013e-05
5.80374281506833e-05
6.11150886800386e-05
7.79853939999366e-05
9.65048436034991e-05
7.63244648062239e-05
7.73972330736265e-05
-1.19212948794724e-06
6.36694707901315e-05
8.62152501623397e-05
3.16380726791588e-05
6.77571872226613e-05
7.48374741927316e-05
5.40427992142163e-05
8.80093029417579e-05
3.35888043222544e-05
5.1543717287342e-05
5.65390940393154e-05
-9.30412347099884e-06
3.42837995427599e-06
1.88151187751902e-05
0.000105417923747691
1.70669153303354e-05
7.89422787967128e-05
2.271595415231e-06
6.94902960109114e-05
8.52648669458378e-05
7.33591742776634e-05
9.04148626204213e-05
8.50563955199926e-05
7.1655401402749e-05
7.37144835614395e-05
2.83103030823067e-05
8.08321964125178e-05
2.70190626417599e-05
8.87714197739392e-06
0.000103613348318201
-1.12809171625885e-05
1.33258894917643e-05
5.26968217545214e-05
1.80470859864282e-05
6.95573079480071e-05
-1.65940750038433e-05
-2.30019134399973e-05
7.22913366396104e-05
1.08479338921541e-05
2.33672369855106e-05
2.99562097225383e-05
7.82268802367351e-05
3.15982084164457e-05
0.000113721603695336
3.98901450131111e-05
6.21977851571031e-05
3.78887070412843e-05
0.000101551218618666
0.000106463962945772
6.84259029088278e-05
9.19125480960799e-05
7.60387475926573e-05
1.46182909436048e-05
3.34528008812497e-05
7.44610703625687e-05
7.56837410712332e-05
9.76417358263502e-05
2.20980833126846e-05
7.25324345250644e-05
8.93263959708938e-05
6.98393394056502e-05
7.95743692845187e-05
8.24365446761532e-05
7.25951589712341e-05
1.84435815696171e-05
4.93734327666547e-05
8.01798777280494e-05
3.65673979800577e-05
1.8310435613361e-05
3.62420700251346e-05
1.56545231706896e-05
3.8413719889374e-05
3.02996683504298e-05
2.52730800393374e-05
4.2981674892967e-05
4.43982619013977e-05
-8.10649878931032e-07
4.22813404175266e-05
5.80128198124095e-05
5.62468933978589e-05
6.17284220557376e-05
1.05882528513679e-05
5.08209216630026e-05
8.3204627503607e-05
4.37473777558429e-05
4.02129060466401e-05
0.000111338723824258
4.07203915043884e-05
4.14629826135268e-05
6.16348817727366e-05
5.99230492466239e-05
3.80018526632771e-05
6.26743653481837e-05
9.3959912324777e-05
7.31140156750876e-05
3.23186600804557e-05
7.55434903332305e-05
5.3217015043675e-05
4.59988883217218e-05
7.36304663073346e-05
6.16360443673817e-05
5.88026233506384e-05
9.71480288788774e-05
7.07825460404229e-05
0.000117445408414141
5.2014762600546e-05
3.63063550704522e-05
2.85680077907031e-06
4.46629663999746e-05
0.000100445168230534
6.77193326937287e-05
5.57902961585145e-05
1.80661113662984e-05
6.72780222920935e-05
8.53379462091274e-05
5.20106099413025e-06
4.11831400073001e-05
7.92227792163447e-05
8.18240150858177e-05
3.93887256062465e-05
4.50983677508229e-05
3.90635442932005e-05
0.000104045535195446
3.62376519218039e-05
3.65334947927189e-05
4.95483982791849e-05
4.12355673286942e-05
8.53491049777238e-05
1.20526877673926e-05
2.43440632116078e-05
1.70480972431203e-05
1.9309118473933e-05
-1.9248497244999e-07
2.27180242195454e-05
2.17489944846582e-05
5.36068425140722e-05
3.15918973800883e-05
5.26891187585411e-05
3.45917681528674e-05
1.43534721392829e-05
6.5827431037145e-05
6.66253170144462e-05
3.11307193882861e-05
6.12780397008199e-05
1.35687413436363e-05
7.18666847191855e-05
5.56950661072214e-05
5.64019689498873e-05
9.42139317154357e-05
9.8814823979232e-05
3.67308923157979e-05
2.03762015907808e-05
8.38256564859963e-05
7.11805677920395e-05
4.41880952170387e-05
7.21278160491165e-05
1.96728639096315e-05
6.45369992341998e-05
4.19182985012589e-05
4.06144753249565e-05
1.54341211685084e-05
3.52232284349745e-05
8.33397230653348e-05
7.70762665858906e-05
7.16980050262425e-05
6.36864901079747e-05
6.28105233277086e-05
4.03145824530329e-05
2.40833210549444e-05
3.36094988196075e-05
6.35374383464017e-05
-2.04530090784222e-06
6.01024690381872e-05
1.87896380586305e-05
5.329284780246e-05
4.24710424546863e-05
4.39408078220058e-05
2.93741552508995e-05
5.26184310206374e-05
2.60023427641148e-05
7.00295995294529e-05
7.5957547866216e-05
2.41009296896183e-05
0.000115061207672399
7.73103227814449e-05
0.000113913132266059
3.9675793885586e-05
6.90329159551944e-05
7.76652363215567e-05
2.60769883936085e-05
7.39431171810541e-05
8.62999674019458e-05
4.44187872418201e-06
9.24767494433772e-05
5.23120759415141e-05
4.38377914717054e-05
9.23623167703343e-05
0.000107132879317545
7.2582068816778e-05
6.13702814071737e-05
4.27523654070811e-05
6.38726413704817e-05
6.53626027196565e-05
1.51903138817423e-05
8.14360723445285e-05
1.58626167971413e-05
3.77194681028108e-05
4.73834224855181e-06
6.89451746833353e-05
6.60425712344502e-05
6.01954342560803e-05
2.46101046110353e-05
4.49968459124467e-05
5.39057182660673e-05
6.43417680332482e-05
2.97132647756994e-05
2.69796077853305e-05
6.0216307098413e-05
3.12138920363102e-05
4.8879990143561e-05
3.67532623125859e-05
0.000101978381231526
2.30296514468012e-05
2.16717948188053e-05
6.4235860005055e-06
2.07185522102443e-05
4.44954456842398e-05
4.43574242145659e-05
1.64898700708359e-05
5.22141115231297e-05
6.57311531512804e-05
4.84209111335751e-05
9.26387840313508e-05
8.30048984319964e-05
6.05682847029451e-05
8.11437445337835e-05
7.11864913467622e-05
8.30090690314958e-05
6.84375727851255e-05
3.90983217170799e-05
7.48725210123098e-05
4.59681923272473e-05
8.57340479316393e-05
8.32737509752519e-05
5.1467734483128e-05
6.81632902913787e-05
3.42990819669563e-05
7.70212367637762e-05
4.8880415226849e-05
7.92836694773146e-05
4.64049558195409e-05
6.55905473698562e-05
6.52969945178915e-05
7.26737824246306e-05
9.13494875508681e-05
6.61948321945232e-05
2.95181708297718e-05
5.45474495205683e-05
5.14556695540234e-05
1.51416940103471e-05
4.51206418549996e-05
3.74402952982931e-05
4.61766237530314e-05
5.86098148995316e-05
1.50763046991725e-05
5.10624487266248e-05
4.8974427759576e-05
3.69759687291293e-05
3.19945321538111e-05
6.13394559165158e-05
6.38577095165127e-05
4.04018456117645e-05
6.30930005902321e-05
1.29526184521569e-05
6.0003782269958e-05
1.26182463354198e-05
6.0907937598589e-05
4.61218119708725e-05
0.000120855914495763
5.79543520417304e-05
8.83708205533807e-05
6.89127112547231e-05
5.44307468842588e-05
2.2454958810049e-05
6.27875075445181e-05
8.03857456911759e-05
5.01768537607046e-06
6.01962184079799e-05
8.94559149160965e-05
6.84434657064891e-05
3.10060641313602e-05
9.82027879202402e-05
7.74814922985291e-05
6.29260238947184e-05
9.29378949058566e-05
3.29173379920709e-05
6.1198681556108e-05
6.88415589560046e-06
1.79908113219987e-05
3.69051416850489e-05
5.58265582666267e-05
2.22712841977132e-05
3.1321826539286e-05
8.35769211761724e-05
4.56500126580553e-05
6.52527409048995e-05
1.18147887240658e-05
7.13849923137237e-05
6.74320581700185e-05
5.84824595799955e-05
4.01622182647785e-05
6.03555989826654e-05
8.78541894965609e-06
4.20626311728644e-05
2.20220187896796e-05
5.00994221249644e-05
7.72242974391797e-05
1.68529431592889e-05
7.86446983886165e-05
3.27301949430023e-05
1.43167031115339e-05
3.04286037752418e-05
2.88409881341362e-05
3.8779324339022e-05
3.96092827479721e-05
2.12555768229924e-05
5.77610561860937e-06
4.92948321849405e-05
1.26923169762933e-05
8.63178457652695e-05
2.98033951684325e-05
5.68323026077806e-05
9.77246773579083e-05
2.58155656184426e-05
6.1669082289402e-05
8.42528043462436e-05
7.00059413122459e-05
4.2114524645528e-05
4.49585574655512e-05
1.76998047589659e-05
3.8957160150119e-05
2.33850538790882e-05
5.3355574841095e-05
7.688799925949e-05
5.32200018157634e-05
7.76625085671761e-05
7.43500286600575e-05
3.46101832418748e-05
1.11706214021982e-05
4.90180366015607e-05
3.59331169104752e-05
4.3442526197477e-05
7.13919472434833e-05
3.81827085319772e-05
5.55187227489684e-05
5.2885225535593e-05
1.56899012803362e-05
6.95128577958366e-05
8.01695065475574e-05
0.00010899811307456
5.94273569479731e-05
6.66233450067039e-05
6.17247238596288e-05
-7.94285715216009e-06
2.25106975011158e-05
4.54075150066985e-05
3.17392292124941e-05
5.05689328459622e-05
4.17657974763991e-05
5.39116846850699e-05
4.83345997178401e-05
2.82804137486952e-05
5.89751523798734e-05
4.28983452156075e-05
0.000120450589197827
5.61916950550519e-05
1.55702110338524e-05
4.18990381324343e-05
9.54908601534042e-05
4.95973757486753e-05
6.87849982796723e-05
7.30494639773365e-05
0.000110907291862546
5.65385440194914e-05
8.16350072583612e-06
-8.69729516969133e-06
5.96620398039542e-05
2.48676323334813e-05
2.79902903818153e-05
7.6760407924297e-05
7.23377927817456e-05
6.86171119748344e-05
3.83718957862283e-05
7.94272916990671e-05
1.51365891560288e-05
7.039397812666e-05
9.8891150169019e-05
0.000107808227538233
5.21449613882081e-05
8.35555890679314e-05
7.12141816861576e-05
6.42039109023143e-05
3.76183058825312e-05
5.87921176259618e-05
-5.16813418825026e-07
3.31661456814811e-05
6.86481313055963e-05
1.571885698121e-05
6.30911188696693e-05
9.852912248836e-05
8.5121103760608e-05
2.67488873640979e-05
0.000107605694743617
2.3243392365347e-05
2.77947187979801e-05
7.70991805048963e-05
5.34913660353606e-05
7.75082857458574e-05
6.20096905748328e-05
0.000104836519683077
7.27636335520334e-05
5.79930245512235e-05
8.01936228850385e-05
4.81884929654997e-05
0.000125968696432571
2.49601855929056e-05
4.40539792206512e-05
4.45505235818946e-05
7.93019563412484e-05
5.65307494382118e-05
4.25260843065585e-05
7.34905878176192e-05
0.000106133092810921
3.50894357684508e-05
3.1223139442114e-05
7.603127049922e-05
9.63479737477535e-05
7.41344765568904e-05
4.3259427122976e-05
-4.12545292258805e-05
9.55754874974718e-05
8.12832758294185e-05
4.52000681701919e-05
3.00328481617635e-05
-1.97047484055154e-05
0.000114819391258288
4.11759806178533e-05
3.51684224238344e-05
1.00953729435046e-05
4.68712142760714e-05
5.56085354521402e-05
5.3796853648283e-05
0.000102735770518747
6.74204958704357e-05
2.87117068161564e-05
8.55567861530863e-05
7.07390334189844e-05
3.18515774491399e-05
3.23549181316865e-05
1.68753259277595e-05
7.13921899342021e-06
0.000119429309563077
2.65710532060334e-05
0.000110892686906367
7.19047128306001e-05
2.73961974588325e-05
7.65410741401383e-05
3.30171128583066e-05
8.91716864504439e-05
6.13807967839169e-05
8.22284837484777e-05
7.11069085080982e-05
8.6016555965737e-05
9.2032304975465e-05
5.56491462043242e-05
7.21652589163381e-05
0.000111790615644523
0.000116310241931648
2.54184889703597e-05
5.14871389037646e-05
9.31569499624545e-05
3.81508146456597e-05
2.86508557153465e-05
6.5842321456587e-05
4.37234483554463e-05
4.86581915091899e-05
4.97776370712711e-05
5.25595440578667e-05
4.47271948844696e-05
0.000131928810026913
4.55630909574428e-05
0.00012491066161977
5.52154688645196e-05
3.40108955247278e-05
8.30816490215129e-05
8.40671446489131e-05
8.03578405310222e-05
-4.33155705310642e-05
4.05969647113406e-05
5.35702457337352e-06
1.58831448421357e-05
4.19376534892691e-05
6.17058212566425e-05
3.51471358526681e-05
4.90147571636015e-06
2.60836713138468e-05
-1.53638683645795e-06
3.96015748138026e-05
2.3493681285709e-05
2.46652106254551e-05
8.18782588168767e-05
7.67401125566687e-05
6.44872133375338e-05
9.80576684993148e-05
9.0758507865464e-05
6.60417898195161e-05
8.09570399441498e-05
6.6710653559587e-05
3.0260821965554e-05
1.96559975601187e-05
3.28676520448245e-05
7.76214883573493e-05
5.3164554079587e-05
4.42562391724505e-05
2.73768533630334e-05
0.000111361581788511
4.76940125069415e-05
6.85685700712109e-05
1.39294647440664e-05
2.97125947441519e-05
1.72978513435849e-05
6.63548938911463e-05
5.83742947397521e-05
4.15027686322214e-05
1.58997648250374e-05
1.93188865857991e-05
8.4562538959453e-05
3.62527473779161e-05
6.44296861382154e-05
6.45355070360605e-05
1.25431344416526e-05
3.51181801566026e-05
0.000115645798257801
8.10090046730199e-05
7.66068768397862e-05
7.02203255643697e-05
0.000101090116187975
6.6397786101973e-05
6.27811352741008e-05
3.77559381891609e-05
6.90215913516224e-05
5.57892007497381e-05
5.54886545942531e-05
4.95959868720481e-05
3.36700952911495e-05
5.43917028462206e-05
7.80781621029548e-05
4.14179021950214e-05
5.09359387331329e-05
4.18065225116941e-06
5.89878234162825e-05
5.17267592440494e-05
8.55375676748908e-05
7.87397619297832e-05
7.83568106439614e-05
5.0767714946048e-05
6.57829754192857e-05
7.98484372947179e-05
7.41815005289969e-05
2.69352663727727e-05
2.67513673581873e-05
7.14451383046198e-05
6.69451855738685e-05
-9.50563604812786e-06
9.22602770593721e-05
3.95296960831415e-05
6.75911170359058e-05
-8.94059708429423e-06
6.36158852718035e-05
5.66023489248605e-05
2.51275691291769e-05
2.46972904040662e-05
6.91150324895538e-05
4.69951969704347e-05
7.0810468069653e-05
4.95773580194e-05
7.10686300732957e-05
-2.51428067193006e-05
5.7340214604778e-05
6.23019936629932e-05
-4.07634859446434e-06
4.8521048379093e-05
1.41310327322988e-05
-1.57731053837589e-05
6.20002674813066e-05
4.15107773701722e-05
8.91692298780566e-05
5.42135974903564e-05
7.07815050602782e-05
3.32420281043937e-05
2.37477884760533e-05
1.62226205457323e-05
0.000124102496920181
5.53423149885524e-05
8.31484412004397e-05
2.15427572080564e-05
4.11552136162176e-05
4.91196511635559e-05
1.33734278436949e-05
3.83391463603529e-05
5.5363984411482e-05
5.35907534376147e-05
7.94098285416016e-05
5.61728785997288e-05
2.2397176449777e-05
5.34340085361788e-05
6.6355714653293e-05
6.53430293390931e-05
4.14547849844769e-05
3.31872665498253e-05
4.4223509729339e-05
6.64423028216471e-05
2.42874649042146e-06
8.30467981501675e-05
5.90073676671557e-05
8.19960159754305e-05
6.76254118493568e-05
6.19818414332975e-05
9.23061763731281e-05
3.68458025824458e-05
5.0244313814382e-05
3.31331973109108e-05
4.90870451854968e-05
5.31056799082472e-05
1.06437834876603e-05
6.24853138917863e-05
3.23910554780862e-05
5.01409255499835e-05
8.65171439415496e-05
2.56967210544573e-05
4.93419161542145e-05
2.21422860060234e-05
6.9538053317736e-05
4.87270228028076e-05
7.54294396912462e-05
9.11001485774467e-05
7.47590932936167e-05
0.000112500950400051
7.48097492945507e-05
8.52531070419398e-05
8.02401286770845e-05
7.61145893143218e-05
5.51540363291866e-05
5.74298429323503e-05
4.15761234495642e-05
6.10386812583249e-05
0.000101902144080861
2.99714604149736e-05
5.13280184756023e-05
2.52289605561272e-05
3.7444453578418e-05
2.70569665834104e-05
0.000103724181434329
2.68250106702764e-05
8.73936428637592e-05
1.9182127696179e-05
8.61265906800106e-05
6.3452313705267e-05
3.22689927178944e-05
0.000116227207712014
5.87620256328124e-05
4.47232650994219e-05
3.74508224320439e-05
8.99636559769652e-05
5.17299851204683e-05
1.08189629110071e-05
6.61860052123105e-05
-1.21980778545786e-06
5.19662775655721e-06
3.93484657474663e-05
0.00010283300718424
1.19074347995916e-05
8.43884172280219e-05
4.31931229042108e-05
5.06793858380895e-05
7.1397672578772e-05
5.4071862330034e-05
3.59452970269262e-05
4.98444248393847e-05
5.60125057053017e-05
5.8669153513968e-05
8.83632145393301e-05
9.76061629439677e-05
7.81717398994482e-05
4.1277367461661e-05
6.20538394939342e-05
5.85950785488281e-05
4.93657610851419e-05
5.93936532282503e-05
8.1968598186349e-05
3.92739138570738e-05
6.24467206517256e-05
4.87438040973356e-05
1.8556599501233e-05
6.31249102363727e-05
1.70564813461548e-05
7.2315643966809e-05
3.13025527052987e-05
1.95908658367956e-06
9.13452259806708e-05
7.72666638927697e-05
4.954224890601e-05
-7.60519643245157e-06
4.35738732402477e-05
8.90586779935865e-06
6.03807926712542e-05
4.10161332328449e-05
5.20117201553404e-05
6.40595977123171e-05
3.21536697422748e-05
5.60837257912861e-05
4.34413705197441e-05
6.64534319566394e-05
8.98996051253887e-05
5.94778311158079e-05
-1.59958690955904e-05
-7.92928515491948e-06
8.19899402504559e-05
3.22212289164265e-05
3.97050012863054e-05
5.43097997582931e-05
7.90551962424594e-05
4.67412745097034e-05
0.000107460573992067
5.59595198220861e-05
6.60174555285666e-05
2.99827065956504e-05
3.09533722893715e-05
6.11601057982126e-05
0.000127628265478589
5.94806232936868e-05
3.42039381422763e-05
9.1678676852026e-05
7.70675668156197e-05
9.70912929118537e-05
9.06209569298648e-05
2.91137113454629e-05
5.94604952663121e-05
6.05076479789983e-05
4.27590313642859e-05
4.82620934652542e-05
5.94758858493006e-05
4.57217402374052e-05
6.94843611777057e-05
2.90877986561043e-05
4.51161865926859e-05
-2.1733800092962e-05
2.30425749585787e-05
3.18216338065553e-05
2.09522308916979e-05
3.02958273966053e-05
6.71146204045177e-05
-1.43299517065166e-05
6.05794944694535e-05
9.47338613921016e-05
3.04480236939716e-05
4.72963291733275e-05
3.73074295937179e-05
5.04669877523751e-05
8.53287274348866e-05
8.08972584713949e-05
7.42124525374345e-05
9.07499072172334e-05
6.29113099124792e-05
6.95329814145486e-05
0.000117454850448382
7.61598734216887e-05
1.41265987076904e-05
4.97885483563845e-05
7.93038085050981e-05
6.76269716350015e-05
6.13450340136673e-05
8.14079524729162e-05
2.18275439426347e-05
4.85543128207762e-05
8.79056988001301e-05
5.11793751188519e-05
3.75238528933657e-05
6.36342740464903e-05
3.88854680793554e-05
4.54434699999624e-05
8.51904237736701e-05
7.35009773012981e-05
2.27302648172302e-05
7.78907783555883e-05
3.41280995704855e-05
6.619088761248e-05
7.34925585471047e-05
-4.17210661104832e-07
7.37686364125827e-05
6.40098180247622e-05
2.64212193181623e-05
-1.33270329788067e-05
8.36514487376592e-05
7.44583095756994e-05
5.80275186794864e-05
3.49806928161535e-05
7.62459518779999e-05
7.6886638572419e-05
6.54119406178695e-05
-1.29322339478719e-05
2.993034894188e-05
1.67826432687287e-05
7.35823193661292e-05
4.58905203364355e-05
8.76058165422729e-05
4.17309905734605e-05
4.37317258572028e-05
7.26453813179147e-05
1.47507021538413e-05
9.62499290556515e-05
6.97650089498489e-05
0.000108212685560185
0.000130118654482135
2.95414435595401e-05
6.84282136952133e-05
9.31205981184672e-05
-9.3908240483711e-07
4.08980132743672e-05
0.000103097370288132
8.16591198999276e-06
7.14948921011025e-05
7.82136467329208e-06
5.2206733066849e-05
2.26711157703257e-05
1.41786476914701e-05
2.04853411199976e-05
-4.10370726120557e-05
3.31457599925787e-05
2.93823550406636e-05
9.27881359168665e-06
-1.39816830236969e-05
3.63262391394895e-05
1.87334895045885e-05
-1.25666140806442e-05
7.12077418624717e-06
-2.89588380862872e-06
4.43069128128734e-05
6.11986690247258e-05
6.8715208940186e-05
8.67068355820355e-05
4.585053436815e-05
5.20166349289994e-05
8.17436274810203e-05
0.000102536118469133
9.39398658929579e-05
6.01949402055854e-05
7.6483238760499e-05
8.2242637835094e-05
-4.24552217662214e-06
2.00138175352784e-05
9.77530648383453e-05
3.92831196787249e-05
9.31689434896047e-05
4.18950200214405e-05
9.70060796395004e-05
0.000111130259163168
8.88424016618976e-05
5.41723300283032e-05
5.500024250418e-05
4.73442516532593e-05
7.72892337315991e-05
8.06027482594453e-05
5.50635534712664e-05
2.84938150180993e-05
-5.64031465595567e-06
1.97926981844217e-05
6.11612285117848e-05
5.63368534768143e-05
3.87147313350452e-05
6.53951903327813e-05
9.43874657528437e-05
1.86483600809883e-05
3.71157136115563e-05
8.58980516962806e-05
3.91697162390822e-05
0.000103060454591588
7.2040431887345e-05
6.61651973853752e-05
6.14072997508848e-05
2.45327366911269e-05
3.69392727456246e-05
2.29019845795018e-05
7.20479428366446e-05
3.73667102512684e-05
2.35014109593225e-05
4.75967867785968e-05
2.52930533435124e-05
4.4719774063247e-05
5.8906782444265e-05
8.60055220159665e-05
7.24749160212588e-05
1.2071188004844e-05
7.33688053259626e-05
2.93283915542516e-05
3.77575362960344e-05
4.91005860119173e-05
3.28393586446974e-05
6.73318581917655e-05
9.68202257959393e-05
7.92131118264252e-05
9.3770782549951e-05
-1.23792150296611e-05
9.30466187696629e-05
1.04081263772771e-05
5.07695488236281e-05
0.000134765277541763
4.44737935444705e-05
5.18866700705831e-05
6.24708742570517e-05
9.53471849711476e-05
5.87390372173455e-05
8.40929821624882e-05
6.61321618310582e-05
3.94062203660452e-05
7.41516739459673e-05
7.6453748460862e-05
2.56259661716168e-05
7.28206806839257e-05
5.317655307553e-05
3.06698418585337e-05
5.12026678258117e-05
1.99197554445939e-06
5.24265786627085e-05
4.50491647946799e-05
9.40844491679776e-05
6.99597828829261e-05
1.32549440710475e-05
1.14754012542068e-05
4.23710884245482e-06
4.3904599605089e-05
5.95167658798427e-05
1.48470642401971e-05
5.54883522685117e-05
4.45574002730576e-05
2.48840230796772e-05
0.00012223611366644
2.31056566179187e-05
8.7389053922077e-05
0.000101721961047702
4.78275843300617e-05
7.43346741823972e-05
7.38185146338282e-05
6.26259275285002e-05
0.00010671500797927
6.92578340937709e-05
5.70686218583012e-05
1.64407853380255e-05
6.49345753163109e-05
3.24342867338581e-05
4.04187548532699e-05
5.1233852733648e-05
6.55152534321597e-05
1.64111009180121e-05
0.000117946248497895
-1.90291146954897e-05
4.39566342957914e-05
7.52519943100843e-05
5.46424101724306e-05
1.89078479938932e-05
3.44711106222172e-05
6.81058093520149e-05
6.19555971243174e-05
1.57486487841335e-05
8.54350772300916e-05
1.937795331982e-05
2.30611284139264e-05
5.29516075342896e-06
4.27282208626856e-05
2.14228674664509e-05
4.53041620431596e-05
-4.23621028830826e-05
4.05160558077532e-06
2.76821586695629e-05
6.97249438691008e-05
2.70901601041955e-05
5.3939271659176e-05
3.61833475649985e-05
5.12502453987922e-05
4.96914276994075e-05
2.35864052978333e-05
7.19678144012232e-05
9.44341003106844e-05
6.37698565597586e-05
7.70964431083403e-05
8.0559019182424e-05
8.88400393364338e-05
5.23418950374187e-05
3.21577404661855e-05
3.32755608542496e-05
2.31430774377877e-05
-1.22336318668425e-05
5.04329105056683e-05
2.20289679252267e-05
3.65457429837537e-05
4.02340093389807e-05
6.38111732746628e-06
7.91305677206322e-05
1.54504883940384e-05
5.81716283967857e-05
6.97966374305952e-05
3.28487238485938e-05
7.98996404070952e-05
2.99522535861996e-05
6.82178946924508e-05
7.18559048035453e-05
3.05628876485161e-05
6.76201233865557e-05
1.45172396540281e-06
1.6712301219434e-05
0.000126722073249257
5.79792892482727e-05
9.38736991820827e-05
4.14146847686247e-05
0.000110227728098011
9.30455417649185e-05
2.38626163224934e-05
4.47440852882109e-05
-1.10596470608518e-05
5.11412041686222e-05
3.90226149040336e-05
4.97507214955203e-05
7.45528446622034e-06
6.01612885853485e-05
1.74984079926569e-05
4.8468706205515e-05
7.32536008969563e-05
7.60824019594772e-05
0.000119166767605354
4.37448165920417e-05
5.34176139267463e-05
7.41783084900628e-05
7.08275007443662e-05
6.6087182205046e-05
3.59466278122562e-05
-1.24475667313834e-08
1.36163524968327e-05
6.37485639747639e-05
4.24050896061221e-05
7.16671700763968e-05
8.87168695245832e-05
1.50773889303026e-05
8.75893672510201e-05
2.34441129987857e-05
7.00889584712912e-05
9.17691684311013e-05
3.13117292871406e-05
3.86082870782115e-05
9.50844997109051e-05
8.04754282800047e-05
8.41940596635307e-05
6.72930707217288e-05
2.69570020587363e-05
9.13120930086522e-05
6.07247260455387e-05
2.32861426003147e-05
2.38427068684025e-05
3.1660925839639e-05
6.92024147614228e-05
4.69918194253133e-05
1.98818207884587e-05
4.62660450815246e-06
6.67622669677381e-05
4.3880630684019e-05
2.57552417226277e-05
8.91289781927376e-05
5.91615779828493e-05
6.47189122817451e-05
6.02750855267637e-05
6.71007248342585e-05
0.000116659525712767
8.70669500136256e-05
5.91188553943035e-05
6.2949922205419e-05
0.000105392849607268
2.9061399567638e-05
6.96925640303388e-05
0.000131130824406661
4.89946217252284e-05
8.35246272880362e-05
1.13555675306035e-05
4.47068675782769e-05
0.000123369855894467
6.84939262328958e-05
0.00013296595375336
7.14316506946792e-05
7.71028842278777e-05
0.000105565348999262
3.20389357800791e-05
0.000100965000088795
5.82574909498526e-05
2.22083676211425e-05
2.81744214248827e-05
3.32957820119591e-05
-9.72595079411707e-06
6.15015900566617e-05
4.65124495333543e-05
5.17783754406285e-05
6.88342260321781e-05
1.56303829749311e-05
3.16064759386318e-05
2.63209653784213e-05
1.87599160526971e-05
2.64145550233334e-05
3.84928008439278e-05
8.64022404797928e-05
2.44524059224584e-05
4.46415009551637e-05
3.89508996879521e-05
3.24416364035665e-05
9.16631676249237e-05
5.41750640232532e-05
0.000122135119339553
4.28719731723652e-05
4.36442728286077e-05
5.89883899531108e-05
3.45106622678373e-05
8.20721378027928e-05
5.87171106529372e-05
4.3431652225191e-05
4.34259007600846e-05
5.01647710801444e-05
0.000105937110330349
1.34814244719743e-05
8.63790439719823e-05
6.17952700782698e-05
4.84964354565858e-05
6.28047373527161e-05
0.000105783966185092
4.42595551418274e-05
4.77730161247804e-05
-1.00348433894918e-05
1.52170441523082e-05
4.9045847252683e-05
8.30420709642469e-05
8.62037539152457e-05
4.89322878963796e-05
3.33070125670994e-05
4.71697897213124e-05
6.51788064840927e-05
4.48953257932245e-05
2.88152333428631e-05
3.31968107248922e-05
4.66909312855645e-05
9.08015757642501e-05
2.7121428143282e-05
6.22318771051654e-05
9.0414327099054e-05
3.78328677629928e-06
3.34610968316508e-05
5.84478883224876e-05
4.83916633851751e-05
8.16849771946963e-05
3.36571085973133e-05
5.90656356661741e-05
0.00010476497207437
5.28482496228855e-05
4.73528940200321e-05
7.64414685910189e-05
9.00003964993042e-05
4.00207337965271e-05
5.96089708259715e-05
3.0403546922911e-05
-3.22407008143181e-05
5.90910838586724e-05
7.21718370888484e-05
4.25226196923993e-05
6.1054996573818e-05
3.18979993827014e-05
4.66988812751615e-05
1.70858832813584e-05
3.32767794398576e-05
0.000139264592701176
5.07274054091268e-06
3.40354380608847e-05
5.54384519156524e-05
0.000104533184972821
4.86239824428459e-05
7.60424158929504e-05
8.92122245346859e-05
8.72085926216338e-05
6.63352558393351e-05
8.0159502072257e-05
9.03708605522815e-05
9.53118292194536e-05
8.66082913095466e-05
3.44768495704298e-05
3.24338617177269e-05
4.81774559910931e-05
7.13435946497176e-05
6.94000191735697e-05
1.09381901026012e-05
9.62309892272277e-05
4.42791039826485e-05
4.85588415933675e-05
5.37784959256514e-05
6.96702237494008e-05
2.91708374324049e-05
2.81193198496702e-05
1.16168699519492e-05
7.93509180386491e-05
7.46220313890145e-05
8.59771361339429e-05
-1.06015426353877e-05
-1.10149368918949e-06
6.32064367261941e-05
-3.70429925871989e-06
4.3832450251026e-05
2.63326401445781e-05
5.48760395934404e-05
0.000132447816239471
3.74418972624641e-05
8.94874174368764e-05
3.85008887178571e-05
4.80975556683936e-05
5.3577020795442e-05
6.14701438804723e-05
2.39136376516798e-05
6.9659715109794e-06
8.13300338450459e-05
3.30507240813047e-05
8.41248885136607e-05
5.11045716561511e-05
5.68153281163212e-05
1.19797043051056e-05
4.11663382042867e-05
7.92022826200327e-05
0.000100126258955492
-3.47981668658978e-05
6.65647131229249e-05
4.12282337300394e-05
4.98274570632128e-05
6.64256832619139e-06
7.71214674038743e-05
4.12579026543755e-05
6.31628106295312e-05
3.45167593310911e-05
6.82724651218773e-06
7.81175983047831e-05
4.59857677891926e-05
6.76194038967312e-05
8.04433433148295e-05
5.96490499384022e-06
-2.50169394136576e-06
2.56837872983197e-05
3.19170289424522e-05
4.68744853637687e-05
0.000109495611375104
0.000102367157609036
9.61005474818189e-05
5.12023918463956e-05
8.48022218266333e-05
6.51698506764915e-05
2.07409635173374e-05
4.49957296267445e-05
5.50966257620329e-05
9.48247066254022e-05
2.71812342971906e-05
6.11303627599174e-05
6.16661277043674e-05
4.95122750914865e-05
8.65543319058615e-05
4.68213950011949e-05
5.10079764291168e-05
4.4776548559091e-05
0.000114449865498485
1.15312393322448e-05
7.47533759009258e-05
7.36104895166779e-05
0.000103850304469671
9.19886643430541e-05
4.81980938447193e-05
1.51570383289526e-05
4.44083954892525e-05
-7.49083494661074e-06
4.9613726404897e-05
-8.08498783727649e-06
5.67249128637719e-05
0.000101338580696384
6.99370201536686e-05
4.06501006051142e-05
6.05858048093451e-05
-2.36884266155286e-06
3.48954948971837e-05
5.24127021639606e-05
9.24401123018046e-05
1.51900040732894e-05
5.27744023066982e-05
7.60883395338705e-05
2.46529000646956e-05
2.24646001397596e-05
7.12273068603775e-05
6.17989248295455e-05
0.000110965589277494
9.15986197140676e-05
7.57422141099014e-05
5.54739244461103e-05
4.44109358917034e-05
0.000158100945647911
9.78078284928563e-05
3.10977729952881e-05
6.9226245401511e-05
7.86974513745747e-05
3.36271905070415e-05
5.80302816687697e-05
6.41478328742805e-05
8.68779963148527e-05
6.39002540429562e-05
3.27685550763545e-05
0.000106188328696787
3.63297810674431e-06
5.27829310377354e-05
5.40004850985727e-05
4.53307815876179e-05
3.59289586841669e-05
2.69162617606531e-05
5.66723608723815e-05
7.37656805565001e-05
3.71377658428439e-05
3.00239896638551e-05
8.2406122851424e-07
4.13559222939075e-05
7.28726622288306e-05
5.21242815324422e-05
6.79853854045265e-05
3.71955602435935e-05
0.000101701882949674
1.90121521450235e-05
5.44226780088036e-05
4.37290639425943e-05
1.10760849086287e-05
7.51840159803973e-06
8.23860661214238e-05
4.89999363467621e-05
8.02301747036209e-05
4.37524763937844e-05
5.76433211306455e-05
1.69290635467634e-05
7.27100331975068e-05
6.93864601262034e-05
7.06061360090111e-05
6.87248720898266e-05
4.92079998472344e-05
2.1720365242488e-05
2.2667057142684e-05
5.0632172894188e-05
4.2483927189445e-06
4.40898844902253e-05
4.26765775872572e-05
1.63043552423601e-06
5.54045818144995e-05
8.33581098188173e-05
7.42799185427078e-05
4.12838107816048e-05
2.33232058257683e-05
3.35947017157571e-05
8.10937851792529e-05
8.50141484554008e-05
6.72699564410288e-05
2.04039634771713e-05
8.44601901179474e-05
7.89027127038818e-05
6.48032907318801e-05
1.37899543059607e-05
7.33682956227072e-05
9.68303885225299e-06
2.72011762824503e-05
1.66292529364721e-05
1.41969193939652e-05
4.05076584529714e-05
7.24713665526279e-05
1.33387635728172e-05
2.11865554707344e-05
7.37892717746038e-05
2.44949511280265e-05
7.73615761671e-05
3.95886306751099e-05
4.57805924366583e-05
8.97608571871381e-05
5.51701665399141e-05
6.9361616605258e-05
-1.7155406978999e-05
7.19612259365158e-05
4.15168638206158e-05
7.79552363477103e-05
2.7017049006582e-05
9.41377396786729e-05
6.06543457755117e-05
8.34651780367443e-05
3.76718149412564e-05
2.55339661870828e-05
2.64683724982385e-05
0.000115078605615595
6.96054426701056e-05
8.66441389803831e-05
-1.13563642392945e-05
8.97378163018758e-05
6.14522670351115e-05
0.00010888146556476
5.29042808940437e-05
1.138282214719e-05
0.000101910905324789
9.45305541828588e-05
5.81534346969978e-05
3.37431247232668e-05
9.58642440603635e-05
2.34505247408699e-05
4.29339442635743e-05
8.17300771087527e-05
4.81660579478841e-05
8.58106659601388e-05
4.56776283640417e-05
5.11096570517134e-05
5.11560994649359e-05
5.18383115319717e-05
7.73571170420377e-05
5.67795933658215e-05
4.52859006806991e-05
1.12845185930065e-05
2.01828820364104e-05
2.94189576439449e-05
5.58519102874795e-05
5.34585504679299e-05
-7.87705815051768e-07
1.59868390437786e-05
5.15014821712994e-05
1.62355970501797e-05
-1.08841744057709e-05
8.24741482047571e-05
3.67737003878502e-05
2.61476105174525e-05
8.1091189426867e-05
4.41487197491794e-05
8.37598223111416e-05
2.9612939545783e-05
9.76541021162985e-05
9.73785626493006e-05
5.42841697053845e-05
7.79711804714002e-05
5.99671371283627e-05
9.80918168686529e-05
3.83153324123306e-05
5.64038543464831e-05
5.88307395210259e-05
1.28385197159566e-05
6.56753304512063e-05
1.72216251179839e-05
4.56436887852781e-05
5.51871341526664e-05
8.87237361856194e-05
2.17394236168345e-05
4.57747222941222e-05
5.54550805540495e-05
9.21677366107748e-05
6.61050591984484e-05
9.06529669055815e-05
9.75336952078258e-06
6.64959740140232e-05
2.99441256283603e-05
3.66135169650932e-05
4.64543340736441e-05
4.99058429898058e-05
-2.29652587442728e-05
1.18894419451457e-05
1.61961409249905e-05
6.57607611740819e-05
4.36598945924279e-05
7.90632605764146e-05
6.94988211407725e-05
3.16736011698476e-05
4.21191149495078e-05
4.61958136348098e-05
8.58414627397532e-05
7.90938430146712e-05
6.17091355134298e-05
8.63073246624019e-05
6.41424708997091e-05
2.13192600989541e-05
0.000104220035530728
3.55777560241899e-05
4.7513294420586e-05
8.70247949325426e-05
7.19565730132688e-05
6.34107934276071e-05
-1.35856926178995e-05
5.35256340411844e-05
6.20675101446881e-05
5.90174398666435e-05
6.43224118781668e-05
1.89215448305664e-05
3.88576104512242e-05
6.52720073786484e-05
3.31917033125122e-05
0.000100039670940589
5.72062292885228e-05
6.07508629556299e-05
7.46491921010429e-05
5.90905661405913e-05
-4.71774489088016e-06
-9.80702373714267e-06
2.59734044914222e-05
5.47144128571568e-05
6.37635872103057e-05
7.94772869220453e-05
-6.2740049337857e-06
1.42485092958196e-05
3.68845801130207e-05
6.76168157895304e-05
7.60500983618277e-05
6.47475053302967e-05
4.49120105996313e-05
2.24136476012086e-05
4.23948279821747e-05
5.05460930416367e-05
0.000109235136250029
5.05003363026147e-05
6.28204830613811e-05
2.26333306839384e-05
0.000114342742641365
4.51927590696684e-05
4.04604961624809e-05
0.00012806600381634
7.71665763787682e-05
6.47757825249307e-05
5.71188474348773e-05
3.92146643182737e-05
6.51377590695117e-05
6.56170999254118e-05
6.47418863342337e-05
4.04458503864945e-05
2.06162895251643e-05
-3.78390215656271e-07
7.70188446146654e-05
7.18376321803902e-05
7.65773889643589e-05
5.0585790443756e-05
7.35582691740088e-05
3.48549624807201e-05
0.000101423951337004
2.88898735383543e-06
1.54276685153872e-05
6.1780646861917e-05
7.79080778632605e-05
1.91666369095861e-05
1.0983571454255e-05
2.29956556469554e-05
4.10246394790815e-05
0.000100830325602831
3.27253156510957e-05
8.43491396220782e-06
-8.63377021299605e-06
2.75935818720103e-05
9.08096741402249e-05
3.72028951672682e-05
5.94707028429226e-05
7.24530972710294e-05
3.44313904463281e-05
2.2167512361378e-05
2.87839310942407e-05
8.58422643250044e-05
4.86781871914833e-05
7.27008670966918e-05
3.61967943994701e-05
2.50775895870469e-05
9.60316718026111e-05
6.27500069043582e-05
5.95746379598526e-05
9.04355367450649e-05
4.65574648001098e-05
5.3389650538136e-05
8.51128237978178e-05
8.67084535283538e-05
3.83436609751367e-05
2.82122596801763e-05
9.83865542562008e-05
7.14519095559092e-05
6.40013801634896e-05
5.43785751614608e-05
7.36721529976463e-05
4.19224937475052e-05
1.04698814139103e-05
1.95430811793294e-06
8.33800327487714e-05
2.66850157437545e-05
4.46940270556028e-05
5.34628937008137e-05
5.07999287587874e-05
6.34199287442114e-05
-6.78144506402622e-07
5.00633642998392e-05
7.36864280270426e-05
3.59156906219311e-05
3.02948245911565e-05
4.19991140703519e-05
6.36915585733835e-05
1.67215815670217e-05
9.08371753805943e-05
3.637638520222e-05
4.65835585340885e-05
2.83542249595168e-05
6.90380663939128e-05
6.99922781032076e-05
3.00966113439109e-05
6.4354423375101e-05
6.16740515575274e-05
2.88081530536912e-05
5.40264736630816e-05
5.31073091441732e-05
1.71700455927864e-05
6.90116191326849e-05
2.25350774308187e-05
6.42981905106246e-05
6.73367532866686e-05
0.000111123643463515
5.43457797049764e-05
8.87089785775584e-05
9.48423614243331e-05
3.03390891045986e-05
3.62232271254763e-05
0.000161846902954922
7.29656326910008e-05
3.85527378628335e-05
4.7292579869003e-05
6.05965915155231e-05
1.36390321042432e-05
4.05136186446466e-05
7.56407824743986e-05
1.47416743729272e-05
5.11393719213233e-05
4.95793336670875e-05
1.70954770237478e-05
3.47294691676043e-05
7.49040161894798e-05
5.08612633479798e-05
8.59984226872791e-05
6.88620634066694e-05
5.02789658612782e-05
-4.82815238504461e-06
2.58000978576974e-05
2.39433456137427e-05
5.90443475934577e-05
1.47313523239396e-05
5.13745854883393e-05
6.94305884368315e-06
5.97355883795142e-05
6.47997278404105e-05
6.19267966545895e-05
5.98742068962508e-05
4.76807823710946e-05
3.06328320491303e-05
3.68790209968412e-05
6.57547072449183e-05
7.78089398550999e-05
7.6932333388633e-05
4.75206991864301e-05
3.7586927952155e-05
8.34032691389308e-05
5.45753485505705e-05
6.7241904564686e-05
7.25861049679423e-05
0.000106856322927911
0.000103980476328769
6.50191425473279e-05
4.43032460427251e-05
1.7052543688046e-05
4.31759975587485e-05
5.01118489187996e-05
6.19906876419698e-05
0.00011911242935657
7.96081630018891e-05
5.54066693631999e-05
4.5101794985963e-05
4.54687614754416e-05
-1.51821223502064e-06
4.49546392718753e-05
7.10440860004202e-05
5.21754155988859e-05
3.79543080005385e-05
2.46782833675212e-05
6.094593175708e-05
-2.40109917796254e-05
3.41239934994133e-05
7.60694856329878e-05
5.41855576329838e-05
4.42508974976152e-05
3.31938448754221e-05
0.000100108101861698
6.17480322448293e-05
2.67690901989717e-05
8.56883437709437e-05
1.54494873877978e-05
9.72846490035031e-05
9.82650555438963e-05
6.72903281668412e-05
3.62115027194018e-05
9.44757989208382e-05
2.49425417944922e-05
5.43987465406168e-05
6.6391815978666e-05
0.000101483721142151
3.29092004258345e-05
7.83538484488587e-05
0.000127345863141578
6.57191758240535e-05
5.52751026662654e-05
5.68443622441717e-05
7.15172209108119e-05
-1.68648626668623e-05
9.16842568286648e-05
6.87728309844517e-05
3.54695087855435e-05
8.30553415618811e-05
4.03871677984593e-05
0.00011598289996523
3.8588965775744e-05
1.25652303944075e-05
1.53412006535171e-05
8.53928975684542e-05
2.94320896175678e-05
3.60910264117905e-05
8.26590955195193e-05
2.80742864721356e-05
4.39949639645369e-05
2.59005945317442e-05
3.76938778584522e-05
4.3133002795959e-05
8.18633068568024e-05
1.74557568045627e-05
9.76686055222652e-05
3.25523724729423e-05
5.25215840222457e-05
7.41208639146565e-05
3.26698588687388e-05
4.6125990914055e-05
7.08124070475249e-05
2.98033425073121e-05
3.095495029035e-05
6.82064791442419e-05
2.25568824401583e-05
0.000100029685420319
9.1680513939234e-05
3.45820190720523e-05
9.37646711852428e-05
7.20865756577504e-05
3.16339607650813e-05
3.59459263526095e-05
5.44419948137537e-05
8.07934557964653e-05
9.33190217548156e-05
6.88749351549254e-05
2.55506686769868e-05
9.30755528480338e-05
7.5147343667949e-05
8.62460514217047e-05
5.81727169012833e-06
0.000101893003836822
6.78071132603834e-05
-7.89212560391233e-06
5.80858931951291e-05
1.79048419153287e-05
8.06404637230772e-05
4.54136929066108e-05
8.22838099857787e-05
1.52100262746772e-05
3.77312951121399e-05
2.9568495479989e-05
4.00488510366189e-05
3.97431383217502e-05
5.5526658036981e-05
1.87024569110071e-05
6.23892395262439e-05
4.84841973249879e-05
2.32985413559923e-05
3.54952190335111e-05
1.85329558828676e-05
4.2795434762022e-05
1.8105116080723e-05
9.30289373875828e-05
6.8259130394994e-05
7.5680723901603e-05
3.86044585353371e-05
7.41476124843435e-05
7.58216432341327e-05
6.9082923528806e-05
5.61663322088023e-05
3.30266600159231e-05
6.9310055385392e-05
6.06902314039756e-05
0.000110530693762106
1.65857441661205e-05
3.25944755038805e-05
2.47594543277164e-05
5.69543301796905e-05
6.3316684943861e-05
5.84205310293359e-05
1.63400902579011e-05
6.36947998178665e-05
6.41389794123015e-05
0.000126777584136327
5.89461832946909e-06
9.3175013827158e-05
2.1281578986401e-05
3.11226455439359e-05
5.65892411448402e-05
8.20003688724075e-05
9.6769349257982e-05
2.15664637435351e-05
8.19076245166748e-05
7.5607030551462e-05
8.33298555930186e-05
5.79635914277583e-05
8.24742999760573e-05
8.28756972052387e-05
5.00006198172334e-05
8.23309320236619e-05
3.93183787239638e-05
-1.50719733817143e-05
3.17179960602715e-05
2.68472094203227e-05
-1.04700852243756e-05
1.06013860493371e-05
3.69129405141634e-05
-4.92920385211214e-06
0.000108505208369015
7.37432388170502e-05
1.66037421799473e-05
6.91427772491475e-05
4.63616223001325e-05
6.06798573639783e-05
7.30698638004893e-05
5.47534642987866e-05
3.25728055595145e-05
3.61314911376184e-05
3.83409927413061e-05
3.95594359141107e-05
6.19493764855689e-05
5.92466537395821e-05
7.09858866782625e-05
6.97474545502658e-05
4.44094080150266e-05
4.95807461171754e-05
4.47407077211438e-05
1.33852859234698e-05
-1.32150282259337e-05
9.73474416404262e-05
1.8630315293296e-05
7.50789972141377e-05
1.60863010370018e-05
4.48411335257558e-05
4.74569595200482e-05
0.000119475777632345
8.05467270607926e-05
8.77735781120755e-06
-2.94982677576716e-05
7.54516320960985e-05
6.52759986281545e-05
4.03347206981032e-05
4.43397916918833e-05
7.82263581333511e-05
6.23685841999546e-05
2.54917466373506e-05
6.25817958516996e-05
2.23954938529674e-05
0.000109163108841811
3.04328778872109e-05
8.70993277737575e-05
3.57972753413638e-06
7.8918564587988e-05
7.53346537533392e-05
8.67626430929738e-05
6.07382486793974e-05
2.98762913290512e-05
3.98241813904469e-05
4.81605466843211e-05
3.71422119228066e-05
4.32202054583117e-05
4.32685362535431e-05
9.65957681777025e-05
-2.57454092571907e-05
5.6649486334949e-05
-2.65317330527535e-05
6.43637674396247e-05
0.000115904072233639
0.00010182567139584
5.07717048298738e-05
9.91997198270189e-05
5.65733561871294e-05
1.55131613892089e-05
7.03124057689049e-05
5.81076685836091e-05
5.50832649719226e-05
5.21887962721718e-05
4.70913544863782e-05
6.20006729035372e-05
-1.79353817813262e-06
9.0603047917615e-06
5.32982244480023e-05
9.29614905881113e-06
2.90695294260627e-05
6.56691675065355e-05
6.7016283615822e-05
1.69280505531632e-05
4.53030081952503e-05
5.24722659811257e-05
9.51076121309836e-05
2.62987693837296e-05
5.57039389192899e-05
0.000109282756111301
6.79341572298154e-05
1.27767690610973e-05
5.25328437555967e-05
4.11201741093494e-05
4.37387412435454e-05
0.00011202426400483
4.9111514525827e-05
8.82203494827294e-05
7.88367856024342e-05
5.75298275968361e-05
7.52303924121222e-05
1.58584094084637e-05
4.37230585002877e-05
2.51694471281513e-05
-3.50025215229826e-06
1.35538398592842e-05
1.43771326927314e-05
2.02202963052456e-05
-4.47002607567922e-06
0.000113650066373386
9.96871919693686e-05
4.13895229426294e-05
4.26091920822128e-05
6.4793520982024e-05
5.10589341074572e-05
7.96717701742373e-05
5.28438915796941e-05
4.76731672544587e-05
9.12993899086242e-05
5.91500161655952e-05
2.46799582791585e-05
2.14702557476919e-05
4.41142186140441e-05
8.52125908602591e-05
5.99697390810281e-05
0.000113531438513927
1.37130218586682e-05
5.09352134552807e-05
-1.0161303632471e-05
5.63207433843988e-05
7.16018400050773e-05
0.000100790090325815
0.000118795913528955
5.38800969933639e-05
0.000110087855688474
6.69553074740927e-05
4.39903986350408e-05
7.75501890827303e-05
9.83596268826786e-06
9.34136183432517e-05
7.1787380391153e-05
5.40895925176461e-05
7.05608429407573e-05
3.84208277548919e-05
4.66638102841079e-05
-6.555820638922e-06
0.000113351332228452
8.61399409887912e-05
6.46954708783058e-05
1.67324770276579e-05
2.64650099562101e-05
-1.67539769129485e-05
6.07247562671885e-06
3.20813499044562e-05
9.91814150806821e-06
6.15219366412275e-05
3.44498937206575e-05
2.86443338508886e-05
2.62889831227566e-05
2.26700237923993e-05
6.92817710135708e-05
6.86221341627785e-05
7.14806729512498e-05
7.21893518790028e-05
4.02277820849053e-05
1.65992939647543e-05
5.1697307679818e-05
6.56084351937255e-05
3.00963989196078e-05
3.12612194342491e-05
7.80831746437771e-05
0.000114394423515548
1.86977947707573e-05
8.34492706730302e-05
7.08756697278117e-05
9.96880890216295e-06
3.44289446689688e-05
2.17223181460252e-05
0.000109276588201746
0.000120731918790812
9.56830613318119e-05
5.92782619880671e-05
4.59116622295273e-05
9.47991831982208e-05
6.47522938848734e-05
7.50280608242611e-05
4.00969931988828e-06
3.86921234481407e-05
3.76061824110199e-05
2.7343079281524e-05
2.71929939644141e-05
3.45797904217005e-05
6.61515769139953e-05
2.1225910983735e-05
3.13595881192238e-05
3.0741216090792e-05
3.1037956951278e-05
9.15170555007978e-05
-1.44197669275527e-05
3.66421459190192e-05
4.24032208979983e-05
2.88627379259068e-05
2.12710653589196e-05
5.94665964829249e-05
2.44226625907842e-05
9.66520690488404e-05
0.000113937480983439
2.6166639038765e-05
1.63088004858129e-05
4.98201667432358e-05
3.65974058160513e-05
8.00385323805567e-05
9.35369558873983e-05
2.13560727839499e-05
3.2548848203407e-05
2.30356713764438e-05
7.45203441063404e-05
6.68616293916646e-05
1.60117629805275e-05
-2.99389503374765e-06
7.0984476772855e-05
5.99272724055935e-05
7.86002764466979e-05
7.14920652997991e-05
0.000114497024778499
4.48058289437428e-05
3.32621947716273e-05
7.50864672437787e-05
6.72509532408778e-05
4.67422304173284e-05
1.85763281218756e-05
-3.08788471451761e-06
2.6140496455843e-05
2.44081582478116e-05
9.60460719723839e-05
1.73960951765516e-05
1.81284397040396e-05
0.000140288256388021
6.44765061876964e-05
3.00369859783066e-05
0.00010945900530773
5.41991642331008e-05
-8.58486243514919e-06
9.57561889703937e-06
8.29629694891571e-05
1.28346336680276e-05
8.15200241116542e-06
8.61703506322528e-05
7.06413993212673e-05
0.000113468059242283
5.55089942772368e-05
6.64643362624992e-05
7.02976878656749e-06
5.87043005597772e-05
6.22909871645519e-05
3.39179138711733e-05
5.48266052512906e-05
8.86911148517953e-05
3.79399908505203e-05
5.09449293942565e-05
9.43022117514665e-05
4.22143892509186e-05
4.65956802556179e-05
8.97203580242767e-05
0.000100280929301484
4.27273588951449e-05
8.5206121539003e-05
3.47429448882893e-05
3.03657796956893e-05
6.10718635742867e-05
6.07712209061498e-05
3.31647620682692e-05
0.000110811085008745
7.02787098877484e-05
6.0321873163664e-05
4.33084040633609e-05
3.3918296585443e-05
5.46918761864504e-05
7.99483195753835e-06
4.01818460451759e-05
4.1719862877037e-05
2.70278681862672e-05
3.72525110575224e-05
5.42110981577551e-05
5.59805500353753e-05
2.00325212692403e-05
4.08266064302526e-05
4.99743561617429e-06
-1.7983305831941e-05
2.20684820100936e-05
5.24636659720021e-05
4.91829909055636e-05
3.8204507981932e-05
4.05131646472017e-05
3.29530014608209e-05
2.6037922298488e-05
4.83417897739964e-06
-1.40111038683385e-05
5.6608694886569e-05
7.99209662223045e-05
5.16928354310263e-05
5.02862857576924e-05
5.7045261183474e-05
4.77723386734975e-05
0.000102441715144101
8.88131077883582e-05
2.22355596291284e-05
6.7848488225711e-05
2.15492025400363e-05
0.000106195532472212
5.44202707755762e-05
7.68675998006632e-05
5.84748561313451e-05
2.88119593524489e-05
1.95072771142009e-05
0.000103259445675154
4.09619322914044e-05
8.16719475145644e-05
8.75888009247974e-05
5.64300191305541e-05
8.91781497630728e-05
4.5881840544539e-05
3.39561195182028e-05
7.92386965149316e-05
8.49865857619355e-05
2.82203339936172e-05
5.56198084160353e-05
4.6183164636059e-05
7.0723488705353e-05
3.02484045612704e-05
0.000111553032104408
3.70142039415408e-05
6.01198982795209e-05
9.38707717710632e-05
9.12895804694909e-05
9.8850859508976e-05
6.07453363044579e-05
6.89339108239292e-05
2.86071326501997e-06
6.61522600724e-05
1.87715229394932e-05
3.83282798040239e-05
6.36581609983313e-05
5.07484407431499e-05
1.10446095421696e-06
7.99332618365907e-05
3.51063682842258e-05
2.31543686133576e-05
2.86948472646575e-05
2.12135111226708e-05
7.25764991294694e-05
2.29316461770491e-05
7.14276176651358e-05
2.83019218972973e-05
5.55056262612805e-05
6.88661409997586e-05
8.06719679558991e-05
0.00011731748636685
4.68120145777329e-05
5.54105950136957e-05
2.38888835761618e-05
4.47335275013979e-05
5.84169090105465e-05
6.19909378132204e-05
-5.71527402595668e-06
7.17098686555573e-05
4.66513056360026e-05
7.07630109849339e-05
0.000104078759016089
4.03145665929571e-05
5.09141137506864e-05
3.74077667133701e-05
8.91621985414386e-05
8.04081718528718e-05
6.42596460711525e-05
4.18447570062833e-05
7.68250487253217e-05
9.589286513115e-06
6.42144432954437e-05
8.69915183862278e-06
7.70061357633778e-05
6.10735233895512e-05
1.42200589632413e-05
6.31771054793057e-05
7.99648630975896e-05
6.13882640607854e-05
1.00512476003299e-05
2.37264948839437e-05
8.48636851276599e-05
5.14135344472168e-05
-1.20146554093971e-05
0.000111636054449365
6.24007410864789e-05
7.08845998302155e-05
2.40059748607405e-05
4.8365167942021e-05
3.37832566928674e-05
8.63094973097713e-05
0.000108715556787269
8.89240941655692e-05
6.07061411880875e-05
6.17396764154978e-05
3.53472873789036e-05
5.71386475397801e-05
5.64205899212227e-05
4.87473665397464e-05
4.93932423787737e-05
4.79487828585027e-05
5.36925960404969e-05
5.96654349616343e-05
8.23403430323151e-05
7.28050561778155e-05
0.000112335935828795
5.63452047903883e-05
1.30294479704491e-05
8.26239753823468e-05
7.97417735484969e-05
8.76498387797307e-05
8.54168355580715e-05
0.000131078605253124
-4.0477756523948e-06
8.64035825591809e-05
-1.48669435829436e-05
6.93664384506111e-05
7.1499004088793e-05
7.40008529369516e-05
1.39539410668363e-05
-1.01437408493949e-05
7.87102614237884e-05
6.48020980694598e-05
5.2678301606856e-05
8.59180365737124e-05
4.82146936825694e-05
8.4886119702158e-05
7.00332002833423e-05
4.31660503510618e-05
1.88866787555263e-05
2.90524091830805e-05
3.90328325670271e-05
9.74014623929957e-05
5.02211249091467e-05
7.00955869670152e-05
6.79641611852131e-05
2.12918045890569e-05
2.79814844341778e-05
5.36384039843986e-05
8.22808982110636e-05
3.60671536522623e-05
4.76892977507973e-05
-7.51742839761268e-06
5.73564493606885e-05
5.77427481031319e-05
5.37148941831771e-05
1.79142678356626e-05
8.7875897032486e-05
4.47631635364692e-05
5.22102479970069e-06
7.77938937827909e-05
3.52268311298045e-05
8.72252926920016e-06
4.39754107712956e-05
8.94046732853667e-05
6.54408650599858e-05
3.1199579034448e-05
9.3588922390238e-05
2.17048171174728e-05
4.63979371224608e-05
4.90698946489656e-05
4.22013846871382e-05
4.11159681258712e-05
8.45383918074768e-05
-1.34947381417744e-05
2.49445389678009e-05
0.00010714950224507
6.28983072305364e-05
1.51788810460556e-05
4.27714832474345e-05
-1.16484157458088e-05
-1.42977416096666e-06
7.4858333697124e-05
6.67747884616907e-05
4.20799180464358e-05
8.99490515811483e-05
9.42726749057078e-05
8.61421709032134e-05
6.08997265359354e-05
4.77136304077658e-05
5.65858313279985e-05
5.70213250205218e-05
7.71891817086881e-05
4.79087717277821e-05
8.15312812059038e-05
5.69918851391429e-05
8.79404189975822e-05
8.49510173120308e-05
9.08528658409985e-05
6.76072243344841e-05
7.53189891603336e-05
5.62269560530063e-05
2.97314818107964e-05
5.45253600748122e-05
6.34115833172732e-05
5.60638839532567e-05
2.58922906702063e-05
2.81490009668856e-05
7.54632898351037e-05
7.32327028191319e-05
2.87821987252613e-05
3.39194835982067e-05
9.45658528287412e-05
4.02046080106336e-05
6.20139738113418e-05
4.89712912427972e-05
5.32249504711992e-05
-8.49323645907679e-06
5.76739488626523e-05
9.08446259595835e-05
5.90200748263538e-05
9.21374067434554e-05
4.95472512221284e-05
8.86144654737524e-05
2.94842964431749e-05
1.28111655589078e-05
4.9445244553611e-05
1.24550259024075e-05
9.72434471838416e-05
4.64565089796151e-05
3.95926186523038e-05
7.66396957775965e-05
6.04521841224338e-05
8.43547139792428e-05
5.15233108167566e-05
8.74165294446645e-05
7.46686580024782e-05
7.51177816114829e-05
4.00075236311905e-05
3.25588787047347e-05
1.41595216622897e-06
4.52375595515679e-05
9.16015424075583e-05
8.314515305036e-05
3.16274077048926e-05
5.57608476949771e-05
0.000126594133620593
2.03201446728399e-05
7.10654362984605e-05
4.04803220693244e-05
1.01367790759319e-05
7.4653576132622e-06
1.06499971143733e-05
7.91304876855989e-05
1.17413648372039e-05
6.66467152592345e-05
9.14339944115927e-05
3.25978815919915e-05
3.27920731972404e-05
8.90874586916531e-05
4.39139263907737e-05
8.41155688887915e-05
4.31782840350437e-05
5.80162214490356e-05
3.52309881457857e-06
9.47798831373005e-05
3.16117211636598e-05
6.1809495965532e-06
5.78605996026734e-05
9.6835536990569e-05
0.000131275190329767
0.000126446252263286
7.58225451820768e-05
9.09392791067516e-05
3.66435405946336e-05
3.07109924489452e-05
6.76404950540641e-05
-1.44007656212356e-06
4.68032649648383e-05
3.22835032198004e-05
5.0290248195136e-05
6.37352653884492e-05
5.09824098592922e-05
4.82612169600916e-05
4.70232519631083e-05
6.20638067760167e-05
3.07734286956337e-05
5.54799622822554e-05
6.8930981556918e-05
3.86744451755433e-05
7.21579733954649e-05
3.22969793863806e-05
7.94417354197711e-05
7.98389521489241e-05
5.35467972811442e-05
9.75582160473519e-06
6.82936849110108e-05
4.49569141087722e-05
9.15649753786242e-06
6.31274140087607e-06
3.01315860511933e-05
5.91862177981566e-05
9.76637113773783e-05
6.78309655830158e-05
7.29578316263465e-05
8.8382847993376e-05
4.4685960450315e-05
3.76561973363666e-05
3.41859614338368e-05
4.78826339024721e-05
5.73135916531097e-05
3.9718627153897e-05
1.49435174007599e-05
0.000104881102639492
-8.22845133106266e-06
3.57822601333269e-05
5.68956986222176e-05
8.51186788895691e-05
7.21152704635673e-05
8.10666437579507e-08
9.85973319345533e-05
-4.01748164056405e-06
6.10152844830736e-05
7.18045099370752e-05
-1.62952172644429e-05
1.3891686374908e-05
1.9592622856693e-05
3.63246780892494e-05
4.5697793939959e-05
2.07133680693051e-05
1.8429477979885e-05
5.87940036106773e-05
4.04925413762795e-05
7.8385385358251e-05
9.9087417067863e-05
0.000100062055126519
0.000126033705117361
9.39848953120145e-06
8.4026873720361e-05
5.58645176321717e-05
4.00992515048205e-05
5.92048863241597e-05
4.1214687506211e-05
9.82537921852128e-05
3.18925344360647e-05
4.14174434280013e-05
1.93745976542339e-05
7.6285698252169e-05
-2.33543184523062e-06
4.91688561316866e-05
4.80405129674325e-05
5.43598790457184e-05
4.51488440956019e-05
3.47993936766307e-05
-2.11888524465872e-05
1.24482394926091e-05
3.46526832692707e-05
4.25433555297329e-05
5.83115634717323e-05
9.12751285119891e-05
7.7869414705915e-05
5.51375142439378e-05
4.81825974582072e-05
8.11826978686029e-06
8.19276036541441e-05
5.58999685931557e-05
4.92924218282453e-05
3.59113518953495e-05
6.2519800644803e-05
6.37301512413989e-05
-5.88647827861869e-06
7.11903070936399e-05
2.13976246448229e-05
2.48207403164155e-05
4.52227909434718e-05
4.87316173930165e-05
8.51530641067029e-05
0.00011418935993196
9.2636432110006e-06
6.10105954906564e-05
2.75285831361542e-05
3.10301043731428e-05
3.8465381022664e-05
9.86580227817068e-06
5.37813943295909e-05
4.59155653620608e-05
4.65028944637515e-05
3.73330894170092e-05
7.92552094338594e-06
4.39316876752884e-05
4.06171936364406e-05
5.6500540311906e-05
5.54475420844547e-05
7.97847503773436e-05
0.00011259881184672
4.81810335293712e-05
8.21083079276545e-06
-3.70365119761828e-06
4.72151405122192e-05
2.65226966006134e-05
3.9323368088691e-05
7.22752512831378e-05
6.3896480905277e-05
3.39609384225928e-05
-1.59349798460827e-06
7.07698604804631e-05
6.56114363533656e-05
0.000100752886626566
4.21767028820916e-05
8.35402167004335e-05
7.72566845600893e-05
-7.32177538695625e-06
0.000103942570138862
0.000103679449654216
6.73842737159788e-05
4.25583992428037e-05
7.17154938372238e-05
5.92148561698886e-05
8.04198324063116e-05
7.89233883395684e-05
6.60311950898247e-06
6.71456455701139e-05
8.41681538349275e-05
4.367657663464e-05
7.37131519844243e-05
5.58607658777628e-05
5.19702899864833e-05
0.000106640326298907
5.84590731816008e-05
4.11889894448738e-05
3.26710174117902e-05
4.00316014105669e-05
8.73272851179543e-05
0.00010112448519951
4.63708382675262e-05
8.62597723747048e-06
1.9091664512751e-05
2.53836252647245e-05
7.44065273240659e-05
3.85149362542493e-08
2.82550147093118e-05
-1.52821900858148e-06
8.37259742444204e-05
0.000112533105346093
6.48638244953761e-06
2.64872517467931e-05
6.05119397153551e-05
-2.34838346643427e-05
5.35426061886427e-05
9.255854596748e-05
5.48736951348344e-05
2.60869592837573e-06
-3.90101366817563e-06
5.74075917612121e-05
8.36745428400966e-05
1.24517754385074e-05
5.65703234958246e-05
-3.51096998406772e-06
3.20198389743411e-05
8.36597112130084e-05
-2.83051436847368e-05
4.4301576090624e-05
6.03030531449752e-05
5.57242507092566e-05
3.36054215370411e-05
7.52510930142419e-05
5.38298407180675e-05
-6.51911462168742e-06
4.42529271176679e-05
7.06877436376667e-05
6.46665431281214e-05
4.60600005976084e-05
1.65832364413556e-05
6.80034194276896e-06
2.96507024322955e-05
7.40118496349614e-05
4.99432732132412e-05
8.76272857432987e-05
7.51785791458984e-05
4.75092813645916e-05
4.20898755468663e-05
8.45481360402558e-06
3.78090474497351e-05
9.96375474152172e-06
6.23005130731763e-05
8.96304745296473e-05
0.000113618707448663
2.48700726650478e-05
6.5455929538344e-05
4.09147011471975e-05
9.04118143799544e-05
1.8925939343199e-05
2.8337202799678e-05
0.00010965912742165
4.60845573933238e-05
5.12178750305601e-05
6.63761611267658e-05
7.01557753614749e-05
5.90349028946957e-05
4.11992185291995e-05
3.76931225407227e-05
3.39763230206358e-05
-1.84022654117877e-05
6.40314224492459e-05
7.15233434834409e-05
4.66280834752805e-05
3.44051957826418e-05
0.000158248225792432
3.65237564072447e-05
4.6377575907779e-05
5.32910394198188e-05
5.24640966548176e-05
5.26935564253989e-05
4.66948769538745e-05
2.48256017762517e-05
6.12227294808939e-05
4.8752479216285e-05
4.73164607998244e-05
2.09015426888293e-05
6.94162158372391e-05
3.0230943622986e-05
6.46351735493158e-05
9.44145893709194e-06
4.07761550322947e-05
6.35508195413784e-05
2.94756342868429e-05
-7.39532854752563e-06
5.80312783181402e-05
2.1960286387439e-05
5.93379694212628e-05
4.66720709356892e-05
2.01326623991576e-05
8.03028950019595e-05
9.57333441866928e-05
6.67010508395331e-06
4.42280437746711e-05
6.82432579236649e-05
2.46544404536525e-05
-1.72687931701274e-05
8.25010957798652e-05
7.11991581630113e-05
0.000107048939193224
4.46621956139959e-05
1.60624287589936e-06
6.00683935919639e-05
1.99046153733756e-05
2.41245027740237e-05
9.78378908557621e-06
4.91538535761501e-05
6.20583788093775e-05
6.75998541157059e-05
1.18439599233012e-05
3.25616144785403e-05
4.24846762566452e-05
5.76322793305655e-05
5.7252286033121e-05
6.53310938727617e-05
8.39177872662627e-05
5.4784978454994e-05
3.13353082810234e-05
9.68964472943585e-05
8.55323378088114e-05
4.19040571094197e-05
7.84210412359691e-05
8.61687568868725e-06
8.3467290576287e-05
4.91987977284464e-05
1.08626008514593e-05
5.36605887469853e-05
5.23122778292052e-05
7.51575915503336e-05
7.45643323890366e-06
2.0486285654183e-05
7.0678043976885e-05
2.59731123729207e-05
4.75045843160208e-05
1.65251179074604e-05
7.91309779801403e-05
6.67908824360795e-05
5.34819485183359e-05
5.10139634237257e-05
9.30330378093925e-05
9.04566559197852e-05
3.39477745590207e-05
5.54924607919313e-05
6.34482236406289e-05
7.38328303392144e-05
4.71676740358103e-05
7.45322909219384e-05
8.49146024240687e-05
8.49152323447478e-05
2.79251366243299e-05
-7.68171287060496e-06
2.65680078407744e-05
3.80298750339263e-05
5.36041107335528e-05
5.28646474639834e-05
6.05406674740945e-05
2.21023865150728e-05
5.45167778352544e-05
7.81360951592415e-05
6.12318109972311e-05
8.17434849548804e-05
5.70298932125133e-05
7.39831454138127e-05
1.66402717410952e-05
2.5271048940117e-05
6.21568267457342e-05
5.54127698039009e-05
2.45197041182517e-05
3.34311307352397e-05
3.77723661307402e-05
2.58010507666048e-05
4.7486709429383e-05
4.59330525430136e-05
7.81050446440758e-05
9.03623517327529e-05
3.33980473275579e-05
7.51425645736084e-05
1.3947631062562e-06
6.73314078647152e-05
4.36431948110648e-05
1.66240723298864e-05
6.7426632207409e-05
5.95576645630729e-05
7.9030845915691e-06
2.07523266818224e-05
6.20783973003739e-05
8.37252804455698e-05
5.53187937301704e-05
7.1898287890778e-05
7.29882480996812e-05
6.42223407664794e-05
3.52189838386238e-05
6.13131347714848e-05
5.14359657422353e-05
-1.22255070693444e-06
8.28402639945656e-05
9.14677024002058e-05
5.9498813363803e-05
8.15000957873269e-05
7.00751990915499e-05
4.33124746261576e-05
1.43989118914339e-06
4.49284750582785e-05
2.64773151321005e-05
-2.21864547328418e-05
5.24205586405397e-05
3.21327351630488e-05
1.57034003356931e-05
0.000100206296043914
6.8128502333126e-06
6.0210201616918e-05
0.00012002566185904
3.87964243155304e-05
3.08652397731224e-05
6.249980991811e-05
1.91191653699875e-05
5.49399988820649e-05
0.000102738063979637
0.000113862667306948
8.35454744019808e-05
6.52973580770632e-05
7.38653527998565e-05
1.94872570816093e-05
7.95379255023611e-05
6.88748184138346e-05
8.48334588159293e-05
4.93346815752897e-05
9.24240050520459e-05
1.56424316101122e-05
