# Supplementary material for: Research on computational propagation and identification of mine microseismic signals based on deep learning
Source: PLoS One. 2025 Oct 22;20(10):e0334641. doi: 10.1371/journal.pone.0334641 (PMC12543183; doi:10.1371/journal.pone.0334641)
Supplement: S5 Data — (ZIP) [file pone.0334641.s005.zip › 000100800001805.xlsx_0.txt_24.txt.txt]

4.73672425948681e-05
9.06773271457773e-05
7.69059555808291e-05
3.83841657887804e-05
6.41702102880594e-05
8.17502226123361e-05
3.299095653603e-05
7.80494293100951e-06
7.60878303026545e-05
8.10572385634508e-05
5.88002636354366e-05
6.06379418153097e-05
2.8161437341872e-05
6.36195483173659e-05
-1.04520203147784e-05
9.18780635084139e-05
8.73832940628797e-05
4.53284167359564e-05
8.52758747775819e-05
8.30570496963868e-05
7.08185708470556e-05
1.2553812949065e-05
7.00591013695478e-05
3.24977367338842e-05
1.95844428872918e-05
9.59975106386481e-05
1.41752615045674e-05
-1.82601111764777e-05
9.03095552655178e-05
4.47222865334915e-05
4.68973542596349e-05
5.2791790485545e-05
7.03332141902656e-05
7.7813895873217e-05
3.04380284027383e-05
3.48260500950157e-05
1.50803850766661e-05
8.90983937554266e-05
0.000100421018991481
4.40448519138733e-05
4.39334781660754e-05
-7.7048524796107e-06
4.04765299660557e-05
8.51215347272787e-05
9.59695120151581e-05
2.71659723383156e-05
6.54661232503691e-05
6.1109608279984e-05
8.62005018758395e-05
-6.08753177304489e-06
6.77411387476917e-05
1.32795756426707e-05
4.90366377301136e-06
2.8647912168847e-05
3.70415838858455e-06
6.24607651464731e-05
3.88457406170962e-05
-2.96786726597326e-07
6.01512942082839e-05
3.35009479928949e-05
1.1863226290915e-05
7.29337688164759e-05
3.99714114749554e-05
5.40591876278627e-05
8.94277260822806e-05
0.00010407489927654
7.19343678027677e-06
3.96787542105996e-05
2.82156980235369e-05
8.33643080659439e-05
6.35503006647715e-05
5.24159718303532e-05
7.94211363709385e-05
9.36467490606967e-05
9.57588490584102e-05
1.09400090497346e-05
4.71928771414859e-05
7.63304401436971e-05
8.15307307349263e-05
3.9208139851556e-05
2.73099129508334e-05
6.20490689477011e-05
7.11311029653647e-05
2.3111099776932e-05
1.212967171967e-05
3.79647665147151e-05
5.78291228759288e-05
7.82216224269258e-05
2.35972223738224e-05
4.14009074281429e-05
-5.90116851189356e-06
4.41034962909887e-05
7.98106040797278e-05
5.60277494084993e-05
3.42818660671452e-05
4.91347908886324e-05
3.73068685703959e-05
7.46645991364752e-05
4.00198370136569e-05
2.66335768652165e-05
3.89182339164437e-05
5.02789547509818e-05
4.1557773688766e-05
3.29232952355479e-05
6.11443577489912e-05
7.28219787456448e-05
7.84312814516014e-05
4.7646760227134e-05
3.21620443736352e-05
2.40565572159268e-05
-1.59777440204057e-05
3.43257670708495e-05
8.05262496280081e-05
6.54706525914588e-05
5.99760785934263e-07
7.87554673370151e-05
6.57842115913385e-05
5.03913059963611e-05
6.7596133880245e-05
6.88036244965081e-05
5.61902380175354e-05
6.51117889969739e-05
4.04095004801642e-05
6.17975177547353e-05
5.54379017903555e-05
4.28457438029288e-05
4.37769919132099e-05
8.08241646341755e-05
5.49474036607293e-05
3.37640921608472e-05
7.5606443330517e-05
-3.33868010451158e-06
3.96241328434233e-05
1.26607901678193e-05
4.19695718317366e-05
9.59167390810782e-05
4.70894374965528e-05
1.24360582422551e-05
2.74607794851197e-05
8.21065467986561e-05
6.21953061875827e-05
1.82253401104895e-05
7.93613495359282e-05
7.80412842670037e-05
4.85172809995095e-05
5.32366384236339e-05
5.78122447518996e-05
7.0282375126684e-05
0.000103328596616295
6.22809464545922e-05
5.64977244525791e-05
7.75013906269989e-05
1.76008922453084e-05
8.28484158049934e-05
5.20170017271245e-05
3.67987761097273e-05
6.63977708979083e-05
4.56664758616542e-05
4.15192564830712e-05
7.99571494011199e-05
5.29674636280408e-05
-8.14573808760409e-06
5.65181190524294e-05
8.30871142600913e-05
3.56354409384679e-05
9.36624928062961e-05
-3.01091986694603e-05
2.13023765962496e-05
2.74547994431111e-05
6.72337202651505e-05
7.96521196689291e-05
6.98962492290257e-05
5.20982527661638e-06
6.15378672485013e-05
5.89080361212181e-05
6.56205690079548e-05
2.98015826588419e-06
2.20613117484469e-05
6.24475578201869e-05
7.45669004527297e-05
5.42726276976215e-05
0.000109796527005496
3.08181059741376e-05
-7.75124578429616e-06
3.73360371559985e-05
4.28488781818853e-05
7.51539900945883e-05
5.54776903359536e-05
5.72738114628774e-05
5.03463986419576e-05
9.81813326990006e-05
4.62099413775397e-05
5.47837836032579e-05
5.50254637277805e-05
1.49209879564409e-05
0.000111608643179198
6.2842541985743e-05
4.31386862008475e-05
7.15541200668775e-05
7.36587994427267e-05
6.12808308184768e-05
7.47690977302846e-05
1.48195432091032e-05
1.28355073268119e-05
9.77791621479591e-05
6.64288854736742e-05
4.9857239861439e-05
5.29376060100992e-05
5.28387260931219e-05
6.98279707513603e-06
5.91843097344258e-05
-1.86754827374227e-05
5.49622366193919e-05
4.37808655493675e-05
7.76386857863475e-05
7.05829238221939e-05
4.90674177203867e-05
5.48059096351364e-05
7.5572306585232e-05
6.06917465242659e-05
5.46676688884643e-05
5.82718061316211e-05
6.18713429110763e-05
0.000109422115342379
8.60144092421088e-05
3.20061601180946e-05
5.99940404941488e-05
3.6137608667531e-05
2.50538694663308e-05
7.37268932431999e-05
5.38313617227409e-05
6.64341311841908e-05
4.29775745278834e-05
7.86335086807423e-05
1.07966400463211e-05
4.65444300651324e-05
9.99411455660327e-05
5.82316803111946e-05
0.000132633936955428
1.67075305295232e-05
3.29089019476232e-05
5.58717617553701e-06
4.73147395713382e-05
5.79944104976888e-05
2.53232845451012e-05
1.07275784035108e-05
5.41393072135316e-05
4.19546410418828e-06
-3.69011633104695e-06
2.95603765925912e-05
7.71826149602731e-05
3.79781101593673e-05
1.28490995324971e-05
3.05012582159724e-05
2.64359372022654e-05
6.82498488636454e-05
5.10925971999747e-05
2.01480755174586e-05
6.57129364526307e-05
3.46819905428766e-05
8.1687207771212e-05
-8.18997061692636e-06
8.36317266535487e-05
0.000117976941680715
5.6233794277203e-05
5.18671586145617e-05
-1.49059266581967e-05
2.4428212502686e-05
6.2133370808581e-05
7.36806905287978e-05
6.66580424830322e-05
8.14962469899785e-05
3.42454978024989e-05
4.33736100951282e-05
3.89011486644337e-05
6.71854693766945e-05
6.67034157697221e-05
1.08501500693378e-06
8.34309981403272e-05
6.86175274967246e-05
-2.3576200764291e-05
5.76633080013044e-05
8.00278725240552e-05
6.29363466478883e-05
0.000108696550057528
7.35679117090841e-05
9.48436444572156e-06
7.21303655362846e-05
1.78539898389127e-06
0.000131419022185168
7.16575098611144e-05
7.28210744518838e-05
7.04716292428815e-05
8.49386004571245e-05
3.99562002633537e-05
7.17639894967848e-05
6.13856116717132e-05
2.93206167508291e-05
6.52486700977806e-05
1.2458795600629e-05
3.3317199602899e-05
7.69010515109561e-05
4.63605566214924e-05
-1.36887694552432e-05
3.11598244338148e-05
7.00608445483403e-05
9.19887101590859e-05
2.55117125190519e-05
9.55427707817615e-05
0.000101233060202554
6.64947922228309e-05
4.19104187691378e-05
5.48047241956472e-06
4.40897040295316e-05
3.96526126937227e-05
6.36792887212622e-06
-5.86145600070856e-06
0.000104722715794601
5.77331842809646e-05
7.34597698589662e-05
5.65847604098071e-05
4.01737249010951e-05
1.45944967494144e-05
3.46235247433672e-05
3.63700111828603e-05
5.90677036578192e-06
5.72955044628768e-05
3.79376979403685e-05
3.40492433317431e-05
-5.09670726046325e-06
6.53815975087627e-05
8.71981635404345e-05
7.37532196872209e-05
8.88093988444526e-05
6.70690049037727e-05
7.2615898920475e-05
7.52407460953178e-05
8.19621568817694e-05
5.80626897312582e-05
8.45880017783341e-05
6.65448628007906e-05
2.72630124214147e-05
8.50782315417032e-05
7.51383636567514e-05
7.46488346432925e-05
3.82136090914927e-05
3.85858578564296e-05
6.89865498484006e-05
7.87242611233484e-05
0.000104652876043489
-5.13624013366084e-06
3.13420793988055e-05
6.95476193349687e-05
6.91218204429023e-05
5.86966292773284e-05
4.57051899604191e-05
9.12067725886636e-05
3.15204234446795e-05
5.12580298753572e-05
1.3560937977546e-05
1.66224732144352e-05
5.01109310341927e-05
8.19730854826236e-05
1.530602963305e-05
4.56920961767923e-05
5.05625672735224e-05
2.52563024445852e-05
5.1809573135463e-05
5.62019010813795e-05
6.35998210908724e-05
8.80242854166824e-05
3.67667245955715e-05
9.05920944865364e-05
9.19191842002346e-05
8.65023366492208e-06
8.34368710021156e-05
5.21956024135909e-05
5.44197303193528e-05
1.99122112650653e-05
3.68914734618673e-05
4.73996863361901e-05
4.47977011454095e-05
6.16818300280128e-05
6.32420141986072e-05
4.18585705552146e-05
7.9435550401337e-05
4.06185116542406e-05
8.50845677354697e-05
6.0722432095446e-05
9.43375121121829e-06
7.18921344691114e-05
3.65688291066429e-05
7.1459019169325e-05
5.34655547697305e-05
9.40391420128544e-06
8.39489045279669e-05
2.47327292061823e-05
4.23220245023238e-05
1.41807569426207e-05
4.67838468040304e-05
4.54214730763368e-05
3.48551451342899e-05
4.71395581772046e-05
2.47281014090328e-05
3.91162190122568e-05
1.79457909461242e-05
7.67951913544694e-05
1.95884056459253e-05
1.92625798325522e-05
6.92882092299473e-05
1.90344492023017e-05
0.000105760446561112
8.15618393270632e-05
6.80358016865535e-05
7.70168945431987e-05
7.07398492910219e-05
5.97802861589069e-05
7.15002346168169e-05
8.32332874280312e-05
7.8434118485303e-05
7.01532299896889e-05
4.76259666993189e-05
6.0844893569668e-05
8.66317736325427e-05
6.01930126547561e-05
2.04009453214678e-05
6.47906488089204e-05
4.00797678449022e-05
7.37981492953764e-05
3.0875735142333e-05
4.42251694183605e-05
8.08192653743307e-05
8.15056025631445e-05
-1.50844784198853e-05
4.26808225860392e-05
-1.05663856616988e-06
5.23499568102575e-05
3.35221049771049e-05
5.76193108882451e-05
3.71788061400375e-05
4.8603970696247e-05
7.24922318911594e-05
5.34810538010028e-05
2.91580953472376e-06
8.53331762427279e-05
8.98582350233179e-05
6.60256455714115e-05
4.46588218435083e-05
5.85613756175603e-05
7.16983735919417e-05
-1.73131838592562e-05
5.98050727434749e-05
5.27298507866764e-05
8.02377800340647e-05
6.00777375567476e-05
5.91696599863699e-05
2.23875027955649e-05
3.29565114850206e-05
1.98551134651664e-05
7.4424527921222e-05
6.08887222313853e-05
3.42107961609801e-05
3.64767745383588e-05
4.18154404827904e-05
2.40290043586815e-05
2.99200723830428e-05
6.00072488105765e-05
2.21078492773279e-05
2.99069826518898e-05
5.7491425129659e-05
8.76698884546533e-05
0.000111990797800699
3.00161787062225e-05
3.31581462674761e-05
2.1267063872095e-05
-1.11716188105694e-05
4.11995488780267e-05
5.08383739987706e-05
2.4596525135302e-05
0.000106862572375959
9.05861941060042e-06
8.50295323040811e-05
6.22481624682191e-05
4.11756342700687e-05
-6.43623326684732e-06
7.51930453325386e-06
2.80266818680722e-05
3.82562663882674e-05
6.88419394249084e-05
3.66072081057099e-05
5.49620652164909e-05
2.61474292287886e-05
-7.26431051688955e-05
7.8727592770101e-05
5.8813794071087e-05
2.01910249389403e-05
4.91841625895842e-05
-9.86256507389071e-06
4.26120178046941e-05
8.56335328887814e-05
4.12253470369196e-05
2.00114042662589e-05
6.58803900435668e-05
7.27739007366282e-06
5.17973006040323e-05
7.77278287389622e-05
0.000110511486884106
4.70227924976969e-05
8.39088438448873e-05
7.60689149247408e-05
6.66984582875725e-05
7.49173814714887e-05
5.9655589055558e-05
0.000101018960948514
2.5976677670405e-05
4.32013533344082e-05
4.17395581435589e-05
4.34572866725897e-05
0.00010482161350411
5.14631593888388e-05
9.23097127766889e-05
8.2251578297267e-05
8.04584715839371e-05
5.50004304095715e-05
0.000112905232247849
9.4596371833081e-05
9.98575062835375e-05
1.1938164987804e-05
6.09714397598847e-05
3.56380379164243e-05
3.85722020521075e-05
3.48013112810811e-06
5.97102911803631e-05
2.86107406900627e-05
3.34005867166969e-05
3.9255295373244e-05
7.66570247964466e-05
-6.28945397955754e-06
2.43597401375177e-05
7.15368353991528e-05
6.2701353057617e-05
5.79513992991447e-05
-3.88878215725479e-06
5.87088250975932e-05
6.27575701498296e-05
3.4663876721779e-07
9.22469984834245e-05
7.50724268683949e-05
3.0486015364229e-05
7.56453775379654e-05
7.31490167185403e-05
9.9193653529503e-05
9.29426509144125e-05
5.12183249990742e-05
7.68235320064102e-05
5.69556426662708e-05
5.94827264815527e-05
6.91573843327659e-05
6.48995128059373e-05
0.000124540347963327
1.17022903787215e-05
7.48527581145875e-05
2.84843915592129e-05
3.60288564603734e-05
-1.02769131828028e-05
9.06579823582136e-05
5.41914820903384e-05
4.74268600834813e-05
9.08498187242928e-06
8.43044145137077e-05
-2.68324558917832e-05
2.8723654365871e-05
4.60871816549146e-05
0.000109692102854273
3.41770055918187e-05
3.12710336642414e-05
7.71637079050103e-05
2.97059436620538e-05
4.03532039861948e-05
6.81762234501153e-05
3.74792605113244e-05
2.79467915278072e-05
6.66166417742372e-05
5.7485916170097e-05
2.70646687434345e-05
4.78021834196489e-05
5.13593444798174e-05
0.000123894712381171
3.57326808353504e-05
4.75669975240981e-05
0.000119429164999534
1.98004520771857e-05
8.69730899569351e-05
4.57117207443732e-05
6.04369770010178e-05
4.50096412395286e-05
0.000113645141990284
5.91468869948306e-05
5.23464470807319e-05
3.96637751959366e-05
7.30101532267017e-05
9.90990595983416e-05
1.18426426574832e-05
7.99242881995353e-05
6.04048449384956e-05
5.25736410077032e-05
4.33912958800947e-05
3.68791952166851e-05
2.67829217853586e-05
2.47726698305826e-05
3.2923035186043e-05
2.3275495120087e-05
5.55828429245563e-05
6.66509107694185e-05
-2.34415227435508e-06
2.93952195847865e-05
6.47019504008688e-05
4.37683850793809e-05
3.02115673830123e-06
4.41311914744863e-05
4.58860247537497e-05
4.4368915505867e-05
2.96416257636643e-05
-3.80156447943745e-06
9.99625291315817e-05
5.78648646195604e-05
2.85763958128223e-05
4.52689583117782e-06
4.42549972830187e-05
4.88798875686505e-05
2.91317766921853e-05
8.35170112304461e-05
1.31403800405283e-05
2.38905277185698e-05
5.79340845704471e-05
3.74968210941482e-05
4.96826803499192e-05
4.34681402718652e-05
8.13855982735399e-05
4.87047784967966e-05
1.85718496990306e-05
6.2813608140051e-05
2.00088708800279e-05
5.83154136026947e-05
2.68850887981673e-05
4.05700931310671e-05
3.2536835960772e-05
4.35681112058315e-05
1.94189129962473e-05
0.000100131710638876
3.1994632556851e-05
5.28217089487927e-05
4.1295913755374e-05
8.85344355110989e-05
-2.5165464252883e-05
2.76731438765934e-05
-8.40296664929845e-06
2.57857674868257e-05
1.53973239889553e-05
3.31462681690463e-05
3.86971717054697e-05
5.02563044795387e-05
-1.41709437983157e-05
6.89586693971311e-05
-1.55762830370902e-05
3.74321148325722e-05
-3.84961319261785e-06
2.55554922253859e-05
4.72908352123013e-05
8.30131048817892e-05
2.90773193812004e-05
0.000103409106707903
1.29688126388582e-05
4.08128604776952e-05
5.92965374014967e-05
9.47986378864507e-05
4.38255804040517e-05
8.53019241953782e-05
4.20205153249122e-05
2.19062646904277e-05
5.51567266759047e-05
3.98427792715714e-05
7.47104287705613e-05
1.88930630599833e-05
8.8940092532606e-05
9.31351106392919e-05
8.55582972929752e-05
7.23600799674529e-05
3.53719212768752e-05
3.52071433128329e-05
4.46160523167035e-05
2.25557268844816e-05
5.57070792239335e-05
4.02986665578305e-05
4.62823354759968e-05
-1.63016806851427e-05
3.42499891909234e-05
-5.6606369167546e-06
3.60917516123208e-05
3.11224953255326e-05
9.56221245335372e-05
5.78400998841418e-05
4.79843307936262e-05
4.68084718711393e-05
5.91431600384276e-06
4.2049572030369e-05
8.0171568746523e-05
3.36105278928217e-05
6.20811615743752e-05
6.33330283690317e-05
4.49235054744546e-05
7.99659632330767e-05
5.71447825426809e-05
8.88440206915694e-05
2.91634359140787e-05
4.44215149694801e-05
0.000144000245099267
6.21381226694186e-05
3.10547702023874e-05
7.51807369512841e-05
7.69466891737553e-05
2.69633085333999e-05
7.0503881673406e-05
7.84080071458977e-05
4.1049740894479e-05
4.90440832768831e-05
9.08262285191099e-05
8.1557977927379e-05
2.11274715373141e-05
9.78674755602945e-05
4.80466884564361e-05
9.28054207180779e-05
4.33663848134926e-05
7.77990504093178e-05
2.19718447441265e-05
3.38562602104518e-05
0.000100766293952256
-1.65361249284956e-05
3.85820804118276e-05
9.22631480824465e-05
5.10498836200278e-05
3.61546992034427e-05
-6.99009664217365e-07
0.000101508319694911
5.65329978469597e-05
7.45898849209676e-05
2.31486493790606e-05
2.6827922956799e-05
2.59665659672705e-05
6.25847109574283e-05
1.27241663802755e-05
5.75754995972575e-05
4.90880019055896e-05
4.55114576591672e-08
2.79066336035232e-05
9.78400745101136e-05
-1.80875140664779e-06
7.86956662905606e-05
3.09792759332143e-05
7.69374024175725e-05
4.55911904133037e-05
4.39820178173582e-05
4.61910200099818e-05
1.55122218817312e-06
-8.14717555335217e-06
7.45664846318328e-05
9.07556667016335e-05
7.08242411440353e-05
5.06900268032218e-05
4.97023820547216e-05
6.61231377211729e-05
5.19645909415403e-05
6.04529859308506e-05
7.45626010625632e-05
5.28283433463697e-05
4.26395836269149e-05
1.59211146428617e-05
6.31663325489598e-05
5.47163061791281e-05
7.60951633693357e-05
-8.43513655024765e-06
3.74874173499962e-05
5.89648337891902e-05
0.000164796488482764
4.26725851919522e-05
6.5294875474063e-05
6.22823722040681e-05
6.8894013323565e-05
2.1633115450947e-05
3.54833592533802e-05
0.000111765781033723
4.0889272551528e-05
5.01032694686543e-05
2.40794725485639e-05
7.61119554633832e-05
5.50499926602235e-05
7.67375201611935e-05
2.13316843313337e-05
4.09962463036691e-05
-3.14663226267432e-05
3.18143386857949e-05
4.03355794005162e-05
4.25222487857257e-05
4.89807346724087e-05
7.84435279519746e-05
7.23166630550207e-05
1.16408096280699e-05
4.25784319739178e-05
0.000143779333232187
2.82594015072535e-05
0.000109827166782327
4.36246000053095e-05
-5.64159557332066e-06
6.75166051949063e-05
3.07195220166885e-05
2.19158958860402e-05
8.73173867661858e-05
6.38936724767646e-05
6.22366836436435e-05
0.00010998812193861
4.81703865497278e-05
4.89763074062445e-06
5.90422220823669e-05
0.0001074813342901
3.04910632996768e-05
5.53060231271952e-05
3.23121930245227e-05
3.55862959706674e-05
6.17135669944211e-05
1.73755293442597e-05
2.05484520863352e-05
4.09659443915579e-05
7.63519852595492e-05
4.61910542271111e-05
6.86142461907955e-05
0.000105101771695474
5.04497953509759e-05
5.9668263439685e-05
0.000104115273681572
7.43836936657143e-05
2.32310337733612e-05
6.5436296958846e-05
6.65139905319135e-05
6.5215126048004e-05
7.88244890185617e-05
4.1762291476728e-05
1.93938041007195e-05
3.19578926665455e-05
5.99485040468081e-05
7.07159258462057e-05
4.69759310699018e-05
-1.28244776355855e-05
3.81441489687365e-05
4.15614957454263e-05
4.44012005969939e-05
3.52838653957233e-05
1.66809498656233e-05
2.5620050963861e-05
9.36374297105929e-05
6.41400717861971e-05
-3.25254410827859e-05
6.93436750891214e-05
1.15154991026697e-05
7.55209170978335e-05
9.00778833267188e-05
5.1970415888188e-05
4.6224467420421e-05
3.78618409817832e-05
5.98680199964788e-05
4.42569684423641e-05
2.31649298831208e-05
7.74139252626049e-05
8.1151499799149e-05
1.51275260241434e-05
-7.58836845762848e-05
2.65563406700937e-05
4.76053870338783e-05
4.79702598667797e-05
6.11491525775884e-05
8.71420561474107e-05
8.35357543015477e-05
3.7752186183068e-06
4.52688681263992e-05
4.0577428164378e-05
2.98424924929489e-05
3.87956587858832e-05
2.03225965576823e-05
9.08142865623649e-05
3.9661626953818e-05
6.3833022277406e-05
3.77449459087758e-05
5.83082872937227e-05
0.000130123999680169
7.35859589475999e-05
7.64523091042851e-05
4.51102987198399e-05
8.35434361802802e-05
3.31618138806492e-05
1.79537306357827e-05
1.66082896077495e-05
3.88441351754709e-05
3.9882622648331e-05
3.22023726231585e-05
6.35619736899558e-07
0.000101665537205792
9.93101206116393e-06
4.98356587443804e-05
2.22059141555999e-05
7.88269312737646e-05
5.62092300693128e-05
8.63503635258208e-06
4.96697986864134e-05
8.28775289306365e-05
9.65906398434321e-05
8.16171929622356e-05
8.80219795558848e-05
9.1050815463598e-05
4.11390921916258e-05
5.5016113652496e-05
6.01090816457924e-05
3.04150260610186e-05
9.09019314244761e-05
1.09127112322561e-05
3.51282016290277e-05
5.26759710068545e-05
3.61005245254519e-05
5.97758076877533e-05
5.99542445633071e-06
7.87179716674192e-05
4.03484319794691e-05
0.000118174720123743
3.66753941644204e-05
6.51934722039953e-05
0.000104993077105157
4.4012168099478e-05
4.19063410532944e-05
5.58171987901018e-05
0.000125895245929239
7.43960453541828e-05
5.27526351735773e-05
6.09142804882653e-05
8.64861300934532e-05
-1.47090818223015e-05
4.63914377750503e-05
2.3603028443669e-05
7.32236982415359e-05
3.98390109147863e-05
5.8359884129593e-05
3.80093902257779e-05
2.68176008197444e-05
-2.43803065492062e-05
5.53387664165711e-05
6.43744908238895e-05
6.53790814221217e-05
3.30069543034061e-05
1.58007170554839e-05
4.34047629127088e-05
4.920647156572e-06
6.71470946819901e-05
1.39378415713405e-05
6.11204865838726e-05
7.55959332644915e-05
8.92563087099587e-05
2.8704895004898e-05
3.65737779960008e-05
8.45063868483378e-05
6.06840202919964e-05
6.77468465334369e-05
7.02986431132468e-05
7.11182800151538e-05
9.49154147895421e-05
4.642326504777e-05
7.07814966617913e-05
5.81684832090829e-05
5.4289347599169e-05
1.11590471252942e-05
0.000123951099666938
4.34226940695945e-05
1.68661936150678e-05
1.52743053308926e-05
7.15071905950583e-05
7.74195716681081e-05
6.67130958597202e-05
5.78125162484107e-05
1.97575391311051e-05
4.57285766309015e-05
4.79958910826415e-05
0.00010040724622426
7.02140514102852e-05
9.35966738058032e-05
6.21445766964721e-05
1.85374518347446e-05
4.04371132899566e-05
8.57399155064242e-05
1.02876888067842e-05
5.16422496540066e-05
3.06437474312762e-05
2.94468344477382e-05
3.19049021162292e-05
-1.7498156767158e-06
1.89848776009263e-05
5.01186926831919e-05
4.86842969038209e-05
7.27579626059627e-05
2.51556794652341e-05
5.35962899175422e-05
3.87236819084874e-05
6.85882909161767e-05
2.88054191339301e-05
5.1223250473021e-05
9.46399326624901e-05
9.71608722012995e-05
3.16992300482719e-05
3.32796812567048e-06
1.63373621717286e-05
0.000115671009147065
4.6748212419288e-05
8.48069135562518e-05
6.95034820323587e-05
3.75865299197689e-05
0.000103066732207463
6.8806207601594e-05
4.31285386393983e-05
3.460537361762e-05
7.99494989847736e-05
0.000116776422121628
0.000106636813933754
3.9297389257704e-05
4.482957346442e-05
4.10124846071221e-05
3.33398423069849e-05
4.61190830289397e-05
2.09466192610335e-05
1.67894097197409e-05
5.42538395905022e-05
3.23474614697618e-05
4.62313529761439e-05
5.89647057054841e-06
8.65507068410709e-05
3.55704347009486e-05
3.67397375269097e-05
3.02967715673462e-05
7.40501344654582e-05
5.05177416836345e-05
8.14266965449829e-05
-7.60465087199075e-06
4.90037005163927e-05
6.33814370603036e-05
3.60425387055423e-05
3.68678324908499e-05
7.89032383112852e-05
3.56456977703289e-05
5.40460856547916e-05
2.98725198080976e-05
3.60332295675087e-05
8.21614932696173e-05
8.62503777216545e-05
7.12235427724937e-05
2.5350211282194e-05
0.000108176849873924
4.47979960260205e-05
5.7331658786125e-05
4.12811804297165e-05
8.62635722293935e-05
6.10967732087054e-05
8.53201656085595e-05
6.05780542881423e-05
7.08453547531854e-05
2.02996043960369e-05
5.39901120395845e-05
6.42581134874422e-05
7.17054251276933e-05
9.09888528127452e-05
8.81321467012133e-05
2.44988183828473e-05
1.6865802300411e-05
3.37758899759179e-05
4.11673126805277e-05
3.75055258220559e-05
5.12511250165949e-05
9.32033438330205e-05
0.000114915132343607
5.42835235897761e-05
3.30452047615265e-05
5.89211755747648e-05
1.3950570971698e-06
2.04838707341421e-06
4.28676083139231e-05
4.49474965661597e-05
7.81564983774022e-05
4.12966634448836e-05
8.46322646749972e-05
8.64866236315922e-05
4.02668319739668e-05
7.67036037834714e-05
7.27863468487353e-05
1.08107283808708e-05
7.04296944357179e-05
5.87222269963412e-05
4.69558450542307e-05
5.30563535805267e-05
2.72998552231543e-05
3.00992632529815e-05
0.000126736210424439
-3.07994148017793e-06
0.000100459445087276
5.53953912825634e-05
3.15641232345795e-05
4.9498851376208e-05
6.36249820396854e-05
1.91729789608481e-05
6.39166169934344e-06
2.55484957927958e-05
0.000104654758378348
4.2960789140087e-05
2.35101558674769e-05
5.05747313618138e-05
4.71207254269251e-05
7.85879913005633e-05
8.1633773111638e-05
0.000109000369724285
8.86026397476625e-05
9.65283897355101e-05
4.30974703996458e-05
6.8434494104853e-05
-8.09500516645293e-06
9.18541133717289e-06
2.87484190060661e-05
2.35476756793531e-05
4.06525666888351e-05
-8.10004259479525e-06
8.56907658419081e-05
7.5710674779078e-05
5.45006884221071e-05
8.12044279777085e-05
0.000114749005918887
2.80410072345643e-05
2.11446730299903e-05
7.34460850109523e-05
3.09650982390888e-05
2.79908830483247e-05
4.09297427422831e-05
6.68148080539928e-05
4.56555372946011e-05
5.27922334915955e-05
2.46550056527463e-05
1.39363081907568e-05
-4.49887727146853e-06
3.21660412163133e-05
1.9273427847832e-05
4.5274460024312e-05
5.32476773715447e-05
5.52228065738278e-05
-5.24679254027392e-06
8.51396207836793e-05
7.78222749168961e-05
0.000115724448379116
0.000109870329748907
5.58452859830237e-05
3.65842250234548e-05
7.05694796500922e-05
4.50349852532125e-05
7.21971537476766e-05
4.32240409594744e-05
9.37768237511459e-05
6.55985082915534e-05
9.31578548225927e-06
6.03733220553723e-05
9.17907441901801e-05
1.36459764203948e-05
2.07454132691729e-05
1.20431030584378e-05
4.5676038444829e-05
8.57083055753448e-05
4.2561046740848e-05
2.28875643618605e-05
7.45624871971081e-05
6.39969280610427e-05
3.74059124827533e-05
5.73165457129245e-05
7.35362838481087e-05
3.80095836794957e-05
3.98329426868797e-05
6.09228081696581e-05
7.07941093963288e-05
7.86696496661284e-05
3.00897377740234e-05
7.60238014899253e-05
-9.69355935784689e-06
7.6388556193093e-05
6.76415595106999e-05
-1.72950074452842e-05
3.34155941546529e-05
3.72543501272381e-05
1.61006311439529e-05
5.55220359513126e-05
-4.22606796532136e-06
6.10259931945994e-05
6.80419561860385e-05
6.09845594311939e-05
3.58235051106342e-05
7.54548678774264e-05
9.72443170937517e-05
8.20346060081206e-05
6.15846880554336e-05
3.23338265974158e-05
6.92222236404344e-05
7.56828589601355e-05
2.11253051437683e-05
3.76917640940407e-05
9.32600755458053e-05
5.8597138991637e-05
5.78622715821488e-05
6.09262881623021e-05
4.288701168429e-05
6.70660948023406e-05
5.47022323690315e-05
9.39845208217092e-05
7.86016895080189e-05
8.27187653601233e-05
-2.94118067574232e-05
6.25566678833204e-05
3.52961118685845e-05
7.64239326988322e-05
2.83860192254088e-05
3.58030394936522e-05
5.12942988589576e-05
2.98514482608783e-06
5.13735488008339e-05
6.18003414221917e-05
2.04488749220911e-05
2.35753091037693e-05
2.09936946793083e-05
3.41631772760568e-05
2.46791677310728e-05
4.39492715860781e-07
4.59812414410751e-05
3.7416201545056e-06
6.3565195525396e-06
3.1106533838609e-05
5.86397820328848e-05
5.44170791419248e-05
4.55498055796187e-05
3.54087628341336e-05
3.92474464542395e-05
5.90029828393889e-05
1.87102514376076e-05
4.30253285619824e-05
7.64435482094678e-05
7.63284355860604e-05
6.61021959186001e-05
0.000106752770830902
7.10071423397761e-05
1.76535296794121e-05
5.07900745801366e-05
7.7574870445886e-05
6.02365739719429e-05
7.98926286132933e-05
6.98376125017644e-05
6.44392618491757e-05
8.1365612252824e-05
3.23997541837871e-05
9.52119537513834e-05
7.69755423382009e-05
0.00010726440483845
6.96542973598565e-05
8.85065639264193e-05
3.81815389735555e-05
1.71197643402461e-05
9.20545350522753e-05
6.21391177058907e-05
7.50055195346685e-06
9.59665741805871e-05
5.0332200871867e-05
6.47495783732818e-05
4.15979774131562e-05
4.86399542181474e-05
5.93040028787173e-05
7.44901035806826e-05
7.8798921035952e-06
7.53226675492962e-05
-2.77941228281541e-05
5.10799305638486e-05
9.2386502884326e-05
4.25603804217708e-05
5.63216432185356e-05
5.32360021891866e-05
1.81482441369931e-05
6.88807225345103e-05
4.76250104151388e-05
8.31749300321438e-05
6.4603765419716e-05
1.95131295773336e-05
2.72612635939495e-05
5.17660120390727e-05
5.02824460555614e-05
0.000123326901305239
7.14781273236176e-05
6.34569302208521e-05
9.586270621349e-05
0.000144864355776938
6.53594838122064e-05
1.0358111006805e-05
0.000126960637460838
7.16834642575492e-05
2.23967832602784e-05
5.50659979643856e-05
6.52964785209964e-05
0.000104935309948887
3.0008869536271e-05
5.09833646395444e-05
4.92336598865059e-05
6.12270026688573e-05
8.64606148766296e-05
8.56167503269668e-05
6.11048692736804e-05
5.82647151437491e-05
-9.15647940418577e-06
-6.65186102662387e-06
8.82632650920725e-05
3.97436177204949e-05
2.44088026676344e-05
2.46319312104276e-05
6.56754989400573e-05
6.17906943601487e-05
7.32005796496455e-06
0.000105554126689955
1.41505994803895e-05
3.43108152213463e-05
6.00477172394345e-05
6.95626669320681e-06
8.28592873983022e-05
5.31454511632989e-05
3.13712985250119e-05
4.3994906001717e-05
-6.28696830537437e-06
4.44091386114954e-05
4.29706218515679e-05
9.37666980469991e-05
8.57846118353922e-05
7.38296298556874e-05
9.23667789139568e-05
5.38399980903524e-05
4.81988764463735e-05
4.59196821582489e-05
7.37946892860084e-05
7.00938811653229e-05
7.95688580856101e-05
2.63298279294113e-05
0.000116007692111323
5.24583572703726e-05
-3.18019734660477e-05
6.2777870393655e-05
4.57177008782016e-05
5.4443659680335e-05
3.00470185613016e-05
6.31281195902289e-05
6.60346713613497e-05
5.8389345975002e-05
5.84447620551695e-05
5.05097241469827e-05
4.80350879165293e-05
4.89775973395293e-05
1.77822182983132e-05
3.80277525372916e-05
0.000103387603249679
2.72122653859591e-05
4.99390597359769e-06
3.93450723128612e-05
5.8596169315074e-05
7.62871956460148e-05
3.94227883743623e-05
4.74067761466836e-05
6.86852043296018e-05
5.54332940961078e-05
1.28454643411054e-05
4.20606431530251e-05
4.07163582647018e-05
7.20603586461677e-05
7.10826894924204e-05
-4.62480337354466e-06
9.82636333921204e-06
7.81298332324553e-05
8.3737863968038e-05
8.74394333800866e-05
-1.38040633856633e-06
7.83802495556452e-05
5.68896639719494e-05
5.09280155329046e-05
4.74592068790655e-05
3.74368754628673e-05
4.58605811107838e-05
5.42070371454935e-05
3.76364861610101e-05
6.08953822382394e-05
5.04415525307011e-05
3.9897351021845e-05
6.80299559646301e-05
3.16091842028131e-05
3.98091895722193e-05
3.47589109375915e-05
3.50908531551708e-05
6.42968422924854e-05
2.51902005002217e-05
6.22583897719017e-05
3.49111100239697e-05
2.95715601625784e-05
3.12464726876312e-05
-2.56499543192216e-05
4.46837328259368e-05
1.26455530179789e-05
6.10329818397324e-05
4.14124677625208e-05
5.8674220569098e-05
3.95507982781341e-05
-8.25190644016466e-06
7.89296404132851e-05
9.28169612063154e-05
6.49986157609246e-05
1.51629097450747e-05
6.6294155317402e-05
2.42046741754368e-05
4.39646422979386e-05
-8.29022713160252e-06
3.86386762093754e-05
-2.65108051871936e-06
2.44507764658451e-05
7.38315814507137e-05
7.56405063481395e-06
4.43063780107688e-05
-6.41132013460735e-06
7.15144882189502e-05
9.03149535413765e-05
8.90857789936088e-05
1.37080048059013e-05
7.00922778507242e-05
0.000105426904037169
9.39734757591814e-05
4.75284484200258e-05
2.47786222710567e-05
6.99924190522374e-05
5.79905143492472e-05
4.98401442696459e-05
4.75744009468186e-05
9.48129592746199e-06
2.78144056828875e-05
4.84105979481353e-06
1.90278063400828e-05
5.61572595309586e-05
6.66963834250157e-05
-1.59393611392832e-05
9.54128684300098e-06
1.41090838776626e-05
3.66009171178008e-05
4.39664965411411e-05
5.44304496154809e-05
9.68177218953318e-05
1.73318578512436e-05
5.51419831272428e-05
7.86063149551543e-06
7.77232147314956e-05
0.000106192182711145
4.34398990513954e-05
4.56609008546556e-05
-2.19450880911852e-05
0.000117405584687345
1.45648958133596e-05
6.24617575561161e-05
5.52770779514333e-05
7.32783838644342e-05
4.16992470111737e-05
3.7411175076578e-05
9.24608630541219e-05
0.000111768251515187
8.77640000247451e-05
3.06181513335321e-05
5.120672426591e-05
5.3639014152213e-05
6.63371698288396e-05
6.6941477919966e-05
3.93946877078884e-05
5.46409958827336e-05
8.05232304804682e-05
7.13835514161639e-05
7.36013507627041e-05
3.19194716014186e-05
2.44740882917562e-05
4.34619565107143e-05
5.16906427501747e-05
8.14393057984276e-05
7.57173030665834e-05
7.33163679703898e-05
3.70383915204073e-05
6.59497456572027e-05
1.98347148390994e-05
7.4338271984098e-05
-9.63273107609906e-06
8.80915776801185e-07
5.574191252355e-05
9.12553846862224e-05
5.21171988287666e-05
1.37980853059613e-05
6.55976148441049e-05
1.48336800366494e-05
6.77780925962864e-05
6.85331268609681e-05
3.63353274325125e-05
9.97596312277336e-05
4.98299731916025e-05
6.25174232426394e-07
6.67801296487155e-05
3.09472403270561e-05
9.80863766057527e-05
4.77308127373181e-07
4.85953348687632e-05
5.55149631771409e-05
5.52276117970464e-05
4.57992197983772e-05
3.79115810696694e-05
6.98683081746361e-05
5.77227899079841e-05
4.87568795105297e-05
4.97472280776074e-05
9.20413999493587e-05
3.66460166248073e-05
2.62228906246825e-05
-1.3181186857518e-06
2.38068829081579e-05
2.79047034457299e-05
6.74221907018278e-05
4.25563520905496e-05
8.01249006673356e-05
7.64352476429987e-05
6.4593563031475e-05
6.17374050432933e-05
7.24982721565469e-05
9.79268076669105e-05
8.26376806356269e-05
0.000100622499438895
5.17788122350479e-05
5.20287695538755e-05
8.36180629214003e-05
3.37158857826554e-05
6.59370525392615e-05
1.72183331336649e-05
2.63925709106776e-05
6.20294481189968e-05
4.49149401682537e-05
7.25652739433597e-05
5.34360070386831e-05
7.15589696014568e-05
3.39368930977276e-05
5.54573311508439e-05
1.19518599846927e-05
2.69686946090408e-05
6.00170801821737e-05
8.49694351558528e-05
9.06120175939215e-06
9.02708135113466e-05
6.72285302926289e-05
3.45298776198367e-05
3.41548367573279e-05
2.3109103465158e-05
4.92103826195716e-05
9.3313284147502e-05
5.58141432487643e-05
5.77678439184963e-08
6.04889703229244e-05
0.000111801120092971
8.80637170988878e-05
9.79324600897358e-05
7.81570693300408e-05
4.93651610322894e-05
3.16916095180325e-05
4.74038198725624e-05
5.27056287766124e-05
5.47501930120159e-05
8.32042595493102e-05
7.3527481961424e-05
8.78589817210256e-05
5.63055655097258e-05
3.22398625517866e-05
7.0855152805443e-05
-3.08008976413981e-05
6.02752771405738e-05
7.05389397705878e-05
2.33956148504676e-05
5.08541363186645e-05
7.14188417379241e-05
6.89027396283401e-05
4.86487739329031e-05
3.35800420315814e-05
5.57492331115188e-05
2.47482343593257e-05
8.4973096068315e-05
5.54292615944629e-05
3.53328549534593e-05
7.52401941418535e-05
1.66278250557645e-05
5.3412230373246e-05
5.72651904125095e-05
5.27890606629522e-05
5.20494979931579e-05
7.64512607073886e-05
3.457755718187e-05
5.14574166343785e-05
2.83075477650708e-05
5.46464248033121e-05
1.97768847628935e-05
9.38763257139511e-05
9.43186094638376e-05
2.85460354187321e-05
9.27584505222756e-05
4.1497344588683e-05
7.96366885349019e-05
9.51267070553414e-05
6.80149168803427e-05
7.82054801509183e-05
6.86869304298641e-05
4.56453941765814e-05
0.000125883217641317
6.17447335513157e-05
9.26063723398925e-05
7.98957057981522e-05
-1.45642692333976e-05
7.83273166052733e-05
4.13708080721944e-05
5.60392803682766e-05
1.14985182856063e-05
3.23909013693737e-05
5.50392715587641e-05
0.000107491223215661
4.96543037300432e-05
6.03871315023575e-05
4.61918426798547e-05
4.17655474772156e-05
4.30682769501958e-05
3.74450866839832e-05
3.06774287995796e-05
1.65880440417842e-05
5.94056675776868e-05
6.94776184794879e-05
7.56062777413734e-05
3.30505138644733e-05
4.99197783425615e-05
5.66925109175027e-05
3.83329182444465e-05
3.04487371078054e-05
-2.18057473657972e-05
1.21713422713621e-05
2.00154350701941e-05
6.62968472801709e-05
4.14354540466536e-05
4.15389334707966e-05
4.49901904797125e-05
8.5543537820988e-05
5.09885450220256e-05
9.66023468311287e-05
6.10375012699718e-05
4.02006022257406e-05
7.47381131308462e-05
4.3365261764155e-05
0.000134083918978986
3.98382309817531e-05
4.58023645616505e-05
3.62876824462829e-06
3.80758059312113e-05
7.68678954907392e-05
5.29873701345883e-05
7.72453790714125e-05
6.6879107257172e-05
4.55403400241084e-05
0.000104464189470252
0.000102911666090481
4.77712910442569e-05
2.58001839135918e-05
0.00010440178220423
6.66339269963925e-05
2.71607837048351e-05
3.09675031135034e-05
9.95431184895265e-05
1.86926136717915e-05
5.0786065542282e-05
9.84369510387006e-05
4.09973814612679e-05
5.43168713109337e-05
7.41466369693534e-05
4.27558229464207e-05
1.5944201929056e-05
6.12784282815978e-05
7.44496969834077e-05
4.04857368323592e-05
4.57091342708686e-05
4.4825542583493e-05
8.03267101148685e-05
3.77057946932331e-05
3.90895373272842e-05
0.000108986009614393
5.78401330689647e-05
8.48382305991762e-06
7.53954065960666e-05
8.23524898603239e-05
9.8310071673395e-05
6.65345400885437e-05
3.23243768636914e-05
2.56071057181645e-05
4.28974475041039e-05
4.27555045061859e-05
4.26730741832975e-05
9.31652111369746e-05
0.000147841711243953
4.95683709447096e-05
0.000110420754913378
2.736207262386e-05
4.66902093418153e-05
9.74216512494859e-05
2.0919282205295e-05
8.12966726656096e-05
3.47781690907622e-05
5.65421594001356e-06
1.50962684343654e-05
5.61729628263051e-05
8.24269780280221e-05
4.74311597266695e-05
4.04680632344439e-05
2.9081700939554e-05
6.37062180234601e-05
2.49377671421688e-05
7.79479078325246e-05
3.03390621746003e-05
5.76875431641021e-05
6.62426138212933e-05
7.96326752140874e-05
7.53119882033559e-05
7.23301656036802e-05
3.45656738953096e-06
6.21462086462327e-05
2.25080217627236e-05
8.32180841786224e-06
3.17344645306305e-05
5.25915720026108e-05
7.71836567647572e-05
7.53916921313791e-05
6.73375478561116e-05
2.62015894403258e-05
6.50526933191636e-05
4.42549518499021e-05
0.000115494022408659
4.95985480583107e-05
4.23213214325143e-05
7.08818525551045e-05
1.67771833257296e-05
3.3600667837946e-05
1.05761833930586e-06
5.84293461359865e-05
5.88374797268165e-05
3.22630168090938e-05
8.47485464031472e-05
4.04735808589372e-05
3.83723867119444e-05
0.000126399065509706
0.000100302319943643
5.47498536252604e-05
4.41466197326306e-05
1.09910105367235e-05
4.36282506277323e-05
6.19723203684707e-05
5.30335602444973e-05
6.20061090593211e-05
6.73045372815331e-05
1.80930594458661e-05
3.28709467100278e-05
5.38272106556333e-05
0.000115860520817976
5.62033623505816e-05
3.04661491014746e-05
5.70182306705442e-05
-1.87292258170353e-05
4.1243808717747e-05
3.58419509745772e-05
3.82750075865097e-05
5.72885814350745e-05
7.07616938133337e-05
5.55310814000628e-05
7.10954022479377e-06
3.65540087208081e-05
1.82378656656373e-05
2.41900815667018e-05
0.000115991968002925
2.64177789610882e-05
5.37577401700979e-05
2.56773153130031e-05
-2.33492588708458e-05
2.84309952087882e-05
8.87078777300008e-05
2.02264944125359e-05
1.04093897607882e-05
7.17132217589082e-05
7.14115913906356e-05
3.24538513953797e-05
8.74712976721207e-05
2.61715508755721e-05
7.91855127236573e-05
6.00049678743667e-05
4.8387275975409e-05
5.60084910685329e-05
0.000102204158006208
5.14018959818975e-05
2.37143928304915e-05
4.40424009008591e-05
7.32082574492187e-05
5.91152100807726e-05
0.000134487669117964
7.21557672313608e-05
6.05524289963142e-05
2.54242931634203e-05
1.1653637499847e-05
5.63163331609378e-05
4.05273239651235e-05
3.84260608368554e-05
0.000103040441620621
5.0103437226903e-05
3.7980385170696e-05
4.42938230526124e-05
2.76927567028092e-05
4.44339366261644e-05
4.17791119216591e-05
7.62934150576974e-05
2.24233654586029e-05
4.48358060147253e-05
5.43966218437311e-05
0.000107730745874803
5.81308026503737e-06
5.22294410223117e-05
2.7283964287916e-05
3.60226328497901e-05
2.03614236493728e-05
-2.91758059425918e-05
4.09441571000792e-05
3.67949142387865e-05
4.5250079236919e-05
6.44792058718172e-05
7.1556512232255e-05
5.11723449823355e-05
7.57172142936552e-05
4.14670581426716e-05
8.99058980713573e-05
4.53534293464408e-05
5.64884025852067e-05
2.33834269576267e-06
7.19935970301543e-05
6.27486982261704e-05
4.22216018473212e-06
6.39188853942497e-05
2.68470981993106e-05
6.66460906737317e-05
-1.55018096392413e-05
4.425621718982e-05
1.58632008138221e-05
5.9554483340185e-05
-5.14364773107018e-06
3.58418482772175e-05
8.9159313663414e-05
-7.47928607500434e-06
4.77874568514584e-05
4.53500685369964e-05
4.73818543936067e-05
4.50616869218477e-05
3.17683138724499e-05
7.98146344635649e-05
4.04970988710564e-05
2.47865337551678e-05
1.39286425383682e-05
3.55690684869889e-05
6.88785716147787e-05
2.92648359147901e-05
5.72338142503202e-05
2.09420267852775e-05
5.17183739286918e-05
3.31373187465397e-05
-2.23602070895387e-06
3.99895563007728e-05
7.42924265333427e-05
8.25240968558404e-05
9.14079386169428e-05
5.33041039564225e-05
7.75436698661638e-05
7.41881868388295e-05
3.45284381678039e-05
8.66455357580076e-05
0.000106507986125171
0.000108976551534314
2.88549376432698e-05
3.91066414517624e-05
5.1326121555572e-05
7.25091860519714e-05
5.79762195522318e-05
9.09742979050582e-05
2.94358580462932e-05
4.84071513681142e-06
0.000107717337580024
5.05864844547707e-05
2.16490666449108e-05
4.78954186269423e-05
8.1068957370215e-05
8.67857309070994e-05
7.41401738360235e-05
9.78998791245559e-06
8.06674726972631e-05
2.53840486308525e-05
9.36106834228958e-05
1.89840520790858e-05
5.53942456939984e-05
7.1707800218969e-05
6.34553895158571e-05
8.91465708938727e-05
6.35026993437324e-05
8.64299381198454e-05
4.38987515740323e-05
5.13904685418397e-05
4.98444869574835e-05
9.04341292602609e-05
3.72659848236727e-05
4.47959486074939e-06
5.31382747043144e-05
3.71010448835451e-05
4.19543537073887e-05
2.35191257591515e-05
3.56655676044631e-05
9.16157572876358e-05
9.29014085071401e-05
3.7885865545912e-05
0.000113341948044025
0.000114131720519988
5.79486289634617e-05
3.92462912131685e-05
6.69043755860667e-05
8.1275052194388e-05
5.34533834794747e-05
0.000114593171325494
9.20268438266927e-05
8.60209196163762e-05
9.96860838202915e-05
1.64971448818674e-05
7.28939581037841e-05
4.90770633688308e-05
2.57500280080107e-05
5.03219205140824e-05
0.000110274070912628
9.78931279547775e-05
5.24396564600872e-05
7.46329268285649e-05
5.21644761153329e-05
7.3513693706128e-05
3.12511823842097e-05
2.68154218581223e-06
5.58716324320109e-05
8.67439905486577e-05
7.04175127470339e-05
7.19030056799474e-05
6.00801841166814e-05
8.62071887771465e-05
1.87096950736543e-05
5.82350941898045e-05
9.98991793293954e-05
5.83914945624242e-05
4.06037532947702e-05
4.77877033324625e-05
8.9238705348683e-05
4.27315240932591e-05
3.75336417285545e-05
5.06051374646285e-05
3.21133317876708e-05
4.3058637782547e-05
2.88283984448875e-05
4.88328783655037e-05
7.36955209280316e-05
8.2119507570438e-05
7.49850171982271e-05
6.81320606436815e-05
2.41189783915565e-05
3.91198078250585e-05
0.00012479544544208
8.7518969836419e-05
3.61040650273965e-05
8.13669828063745e-05
2.82875756199794e-05
9.47714468110879e-05
4.47188532139834e-05
3.60360719023795e-05
4.04043461444508e-05
0.00010738927858886
2.79705932827586e-05
4.04332605608551e-06
5.33200200451469e-05
6.03736392170887e-05
8.97156891314075e-05
8.68738690139351e-05
2.01836427073585e-05
3.94742429103841e-05
4.96571645727088e-05
-1.29790912694766e-05
3.13271224275611e-05
6.66772726695288e-05
5.25042940348349e-05
1.6800229419919e-05
0.000108763335426534
-4.12924134492303e-05
2.91198912798619e-05
2.68195182852762e-05
3.10240075436328e-05
4.36027353974491e-05
2.58969807574892e-05
8.96582855063576e-05
1.35741298903514e-05
6.36770657115759e-06
9.66396015154922e-06
6.60563572223998e-05
6.26108180661304e-05
6.88853172487699e-05
5.44850937785642e-05
4.62148487699792e-05
5.66580779963454e-05
-1.25747419779418e-05
3.49444489134591e-05
-1.27177926786273e-05
4.05299254404554e-05
6.04853434038942e-05
1.93379019061816e-05
9.18206469661403e-05
5.56099074966456e-05
9.23021919457562e-05
-8.59142911137859e-07
7.15707410108834e-05
7.85245590480016e-05
5.68571724852486e-05
6.98903227150509e-05
3.4365566084452e-05
2.51802818462571e-05
3.50663734075703e-05
6.8862077406541e-05
3.52564272414109e-05
7.23370966707308e-06
1.33710332865483e-05
7.03660497617642e-05
9.73378758527026e-05
0.000111412781008092
4.89633658456417e-05
0.000117953492231459
2.46632163000787e-05
6.42221833511872e-05
7.25594184371416e-06
8.98926194445467e-05
4.54274370174712e-05
5.17839514738941e-05
6.88241766801487e-06
5.36846828822649e-05
9.36610607816269e-05
6.21607157000535e-05
-1.12646147800956e-05
2.73056002418007e-06
5.95117816830611e-05
0.000122178555650896
4.74507067552189e-05
5.58978554263277e-05
9.19205914408205e-05
3.79294669668247e-05
6.28580516828429e-05
4.58171115308797e-05
8.19039604385534e-05
6.27858055209161e-05
6.41504733331384e-05
5.56283678329715e-05
7.5623311928443e-05
6.57056899939411e-05
3.2839405556693e-05
1.46776485613624e-05
2.40264457918436e-05
5.99931804022854e-05
3.55675162531226e-05
0.000110824088593657
4.55865347481345e-05
9.5243608435592e-06
7.1095811334335e-05
4.91928060461726e-05
4.31803522413169e-05
5.96214762138457e-05
6.8552290718998e-05
1.99003324731074e-05
1.65743947138494e-05
-2.47169241457024e-06
3.00574924646293e-05
7.88941998494316e-05
2.35601136975645e-05
9.67101019619663e-05
7.62195400600536e-05
5.87384407763179e-05
7.44556560370193e-05
1.77361950038288e-05
5.25604678977025e-05
8.46122488734899e-05
1.4426580558157e-05
8.4923240693769e-05
2.4270782433794e-06
9.27423539886633e-05
5.4351272512574e-05
4.14301491943805e-05
1.05028436831063e-05
5.14736095052995e-05
4.00945324536065e-05
3.51557586083563e-05
8.1010798420893e-05
9.69824093741263e-05
7.98388023166426e-05
6.16294618974003e-05
2.17756891710667e-05
2.62167693647563e-05
5.51476817615694e-05
1.2441588970694e-05
8.58239210475415e-05
9.76862653519585e-05
2.45203120047309e-05
8.02981444431905e-05
8.45843589864222e-05
7.25786987067367e-05
6.20829130384255e-05
6.26914611344808e-05
2.31746124463754e-05
6.88865798097164e-05
8.22265929834101e-05
6.1109064563379e-05
0.000102278520862638
0.000105097536540713
7.48022489120941e-05
5.74088088063434e-05
6.52240640122094e-05
5.11154912867108e-05
-1.24764858004631e-05
3.00851354780429e-05
9.16936839840362e-05
3.11568623409414e-05
0.000101908476136192
2.22346990194126e-05
6.99289829868516e-05
0.000117861827600252
5.80338170806349e-05
0.000128123537508997
7.53218947319895e-05
4.02796631041019e-05
3.44467543485622e-05
1.93676777834383e-05
6.88548115977454e-05
9.41644405693457e-05
4.55519531784123e-05
4.75101319265289e-05
3.94312789808282e-05
5.27468805008979e-05
-1.6016864754277e-05
7.22947793847737e-05
5.82377547398991e-05
2.91938606761111e-05
8.27199065839852e-06
2.1999051447132e-05
2.37159186876592e-05
8.2482863068862e-05
7.0443860328947e-05
3.88403125158849e-05
2.2618429042337e-05
8.49992521109848e-05
2.07570145917775e-05
0.000118755007609693
7.71695687143464e-05
3.46766141216705e-05
0.00010146984768061
6.04199591023449e-05
4.12966860129609e-05
7.03393271718988e-05
1.4733136285246e-05
8.19789815775906e-05
5.80167907882067e-05
-1.00980635039337e-05
5.23925749859013e-05
0.000114182169257747
6.95652680252166e-06
6.17749418496575e-05
4.9186523237737e-05
8.042662931077e-05
0.000133234935643772
3.23655605219619e-05
6.00442841952549e-05
5.37035933173403e-05
5.99293424780831e-05
9.0526311114476e-05
2.92416471551808e-05
1.27901094418382e-05
8.81838655145726e-05
6.94672771806694e-05
4.55132115604881e-05
-1.11562958248557e-06
6.25509173869334e-05
4.27656171528185e-05
3.80191538847843e-05
2.44685790782094e-05
6.12698744260439e-05
2.32136740061832e-05
7.59306894785198e-05
6.4790405630521e-05
9.99874219020557e-05
3.59563650576515e-05
8.83620348819669e-05
4.58434578310868e-05
9.22109972749014e-06
6.26241422057565e-05
9.42052023159228e-05
6.14025654827004e-05
4.76157579581135e-05
8.42346228416971e-05
6.64695137681828e-05
3.27454674722484e-05
1.69946589645359e-05
5.58108273165929e-05
6.31222977116769e-05
9.95499272914879e-05
6.33187272532284e-05
9.8068954959834e-05
-6.29903669198056e-06
6.26044737802066e-05
0.000109167489854234
2.92771329050127e-05
4.73280685862807e-05
8.53421287489787e-05
1.45466832522518e-05
0.000118780518555649
5.84256835073745e-05
0.00011235788628126
4.19985128433139e-05
3.0863015581765e-05
8.88807175522362e-05
3.90051179366206e-05
6.48750879993454e-05
6.84486399619186e-05
3.88846364365883e-05
9.37152564994522e-05
7.64534844514373e-05
1.0593619795869e-05
3.28682918083435e-05
4.22334154736382e-05
3.91214302885332e-05
2.7320910571457e-05
1.38116569114862e-05
5.42713449077634e-05
7.74208529479901e-05
5.31702156210648e-05
1.49291600065206e-05
6.78237033028358e-05
0.00011635922899948
1.50242785985843e-05
4.79431603036433e-05
5.80741762003771e-06
5.7713980648267e-05
4.47241575031725e-07
2.79127964394584e-05
-3.35466515785691e-06
5.70422473568847e-05
-1.05832060703196e-05
0.00010495484768555
1.61686806640811e-05
5.75086000861242e-06
2.33701073454839e-05
8.82493303874627e-05
8.88547807558115e-05
2.7935071773085e-05
7.48288823697795e-05
0.000109893578148885
5.08799624361641e-05
5.02975311247803e-05
6.67769393358607e-05
4.90543134577899e-05
9.27746983321412e-05
3.08708685541475e-06
4.83176714660889e-05
-1.81025756512572e-06
3.42442818344949e-05
7.98794556741072e-05
5.88965081364142e-05
0.000103214372902756
7.32730525168927e-05
3.4484901988998e-05
8.59591595590827e-05
3.93699877152817e-05
6.35566590735354e-05
7.62252251211357e-05
5.28103527921284e-05
4.57835963777553e-05
2.0824782615832e-05
7.86030236245713e-05
3.19452934678568e-05
-2.70506864539682e-06
3.31545839167893e-05
8.8743322030879e-05
2.94856915905662e-05
0.000103040067476588
3.51680261374505e-05
5.98555169517689e-05
8.09482077065487e-05
3.08966688075127e-05
3.19257766860258e-05
1.48860448373712e-05
4.4272666649657e-05
7.86566887810976e-05
6.41405459309821e-06
2.72829920055264e-05
6.06011164217229e-05
4.3511359160751e-05
4.85197062397585e-05
0.000107447599892669
3.59438903819002e-05
2.20430433670712e-06
8.78213713292115e-05
3.21644707294293e-05
5.21390520085264e-05
1.02468360689224e-05
1.17678371918563e-05
7.65589085709356e-05
-8.36634502019596e-06
9.91285240104986e-05
-8.3411003394925e-06
4.33870422385811e-05
4.91757038271591e-05
0.000161554077421733
5.9767713244312e-05
2.9370068842538e-05
4.34496552415621e-05
2.21932204946853e-05
6.20881005580111e-05
6.64679910819486e-05
5.1330195964722e-05
7.9451522938341e-05
5.40506640190913e-05
1.24605365153097e-05
7.43787447485839e-05
4.04494934918286e-05
6.47172240049595e-05
7.00705940614502e-05
5.58583186334493e-05
4.6344918663612e-05
0.000106605497566131
9.13835289301278e-05
7.92342623613119e-05
0.000118593672580238
4.53077723652997e-05
5.37785247006303e-05
5.61490468760253e-05
5.56040364744277e-05
0.000103613614108068
2.53805333906251e-05
4.39055087273047e-05
3.97747249276186e-05
6.21601938612633e-05
6.78703965179479e-05
9.92234452338908e-05
1.26556779966324e-05
2.38739018536689e-05
-5.69181473687722e-07
2.57499424392973e-05
2.54086741205109e-05
3.21243794260916e-05
4.54178009039049e-05
3.9773803430651e-05
3.57726868014128e-05
4.45350925760194e-05
2.66606374577856e-05
4.03547167230321e-05
6.96998118595884e-05
7.7539959993242e-05
3.67429680921699e-05
2.96497043530268e-05
9.7361326707188e-05
3.97042850592046e-05
4.08696100255279e-05
0.000126783772254176
6.60261801332501e-05
1.85782989883093e-05
5.82131699741789e-05
-7.93608817920951e-06
7.43151335935735e-05
8.83829777226315e-05
0.000102687217865866
8.19821233385698e-05
7.66596060353284e-05
6.3371754373122e-05
5.16337076387556e-05
1.92578078422539e-05
1.28265673314141e-05
7.89784271589272e-05
5.53057842605934e-05
0.000122236059701102
4.34367597106352e-05
3.17160844703162e-05
3.90372782162032e-05
2.20971346237393e-05
7.00135859425792e-05
2.46964116318578e-05
5.65094547650096e-05
6.11216015883056e-05
4.77729987724555e-05
3.99655001321972e-05
2.63500797074241e-05
-2.35838486619028e-05
2.53973079177756e-05
1.9104958808324e-05
2.38948715069055e-05
7.15009156474976e-05
2.64882208758466e-05
2.31659353891884e-05
4.70136728572173e-05
2.8915399633153e-05
7.10491667134029e-05
5.07090346376871e-05
7.05948603093859e-05
9.00719921106302e-05
2.89606202473643e-05
8.00175386398355e-05
2.76978444534753e-05
6.02999817985831e-05
6.33801091415928e-05
0.000103465666598137
4.17741368819227e-05
6.97653908686161e-05
4.27056732898542e-05
6.056435375678e-05
6.48735557845917e-05
2.57771999688822e-05
2.6411360644582e-05
4.77620914938895e-05
2.13995998175991e-05
2.50220882731621e-05
2.52736556650637e-06
1.28794016622396e-05
7.92251930000742e-05
7.07094810446331e-05
8.25189013155134e-05
0.000102561787709558
8.14213573885796e-05
2.13019874331717e-05
-2.19012946463397e-05
0.00012401100211189
8.37311174457548e-05
9.78876501557322e-05
4.22673768455608e-05
9.48630420215193e-06
-5.51533156937179e-06
7.56884845679367e-05
3.7052768173894e-05
8.54670959966403e-05
1.09098010271373e-05
5.01173789399806e-05
6.82758579336292e-05
7.93167467928559e-05
4.59006108448606e-05
9.91588000277515e-05
4.62465957680085e-05
9.26678445130388e-05
4.11474323177885e-05
6.88158767846187e-05
5.73027433279545e-05
3.7042909710845e-05
4.83988244879337e-05
4.14448344931414e-05
2.88828978555967e-05
0.000111928507771485
1.11759794313666e-05
0.000122421072990388
7.66648283642136e-06
4.79797974045939e-05
4.37215773470497e-05
2.61959131606689e-05
8.94107963452596e-05
5.35855817701062e-05
1.37175398282036e-05
2.49806461328309e-05
7.89783540302415e-05
7.59395478364242e-05
8.49398216395171e-05
5.91234450420416e-05
1.82089078747218e-05
6.04688161965599e-05
4.33517471121902e-05
6.27568851967194e-05
7.95702608664996e-05
4.6690305538696e-05
6.41620214368869e-05
3.40594468801419e-05
8.35049879290076e-05
2.58010398182574e-05
-3.48002029736716e-06
8.34941734418991e-05
6.24956412247487e-05
1.74332944060115e-05
2.7537345480439e-05
4.60933057820387e-05
3.61120751631164e-05
5.34166715655648e-05
4.04888940744508e-05
0.000122769365443739
2.38905501898649e-05
7.23624661441808e-05
5.91028207774424e-05
2.14953083832252e-05
6.26624792352784e-05
1.27468119827911e-05
5.52943864536577e-05
7.64556554998958e-05
7.92986999027385e-05
5.81995872458481e-05
2.98305309994223e-05
2.29847067944286e-05
4.4101305493597e-05
4.87437528863004e-05
1.43839715692816e-05
4.79916354701342e-05
8.02951727492436e-05
7.33920784929744e-05
8.22188716702888e-05
8.38536083633014e-05
8.6319463343382e-05
7.36838682895914e-05
0.000121800377281302
3.62210158011202e-05
3.52592705056213e-05
6.84316213309927e-05
3.20446542176175e-05
3.20548097169484e-05
5.49655924835273e-05
0.000125465011890897
7.61941027341882e-05
8.88608606531369e-05
8.6529610681499e-05
3.68767315680586e-05
7.64051548345387e-05
5.9484077624955e-06
9.46599779942718e-05
6.75926118770036e-05
6.15983808295746e-05
6.43059603591285e-05
-2.64347191938381e-06
8.61541117620056e-05
4.92265383772446e-05
1.25241914359983e-05
9.11391772588079e-05
5.25927780656248e-05
4.83343376203847e-05
8.3609150028523e-05
6.89877499787307e-05
2.17351655526288e-05
3.4223972560094e-05
5.14407319993038e-05
3.86558713415731e-05
0.000109190060954426
1.07300739075653e-05
6.99788285593943e-06
4.9773096010054e-05
2.82723603551391e-05
4.64508288778349e-05
7.45581021518036e-05
9.44092500791376e-05
2.69417484047461e-06
6.81835008072287e-05
3.50231408581899e-05
1.31064468616054e-05
5.31728221235756e-05
4.48598048055159e-05
4.82475715892263e-05
4.1764926862842e-05
7.10725801154256e-06
7.44075180354886e-05
1.48070675031397e-05
4.76263393893041e-05
4.07243611117696e-05
3.10054923517936e-05
6.17934116199321e-05
6.05632213262278e-05
9.25527129935961e-05
-1.22150678590179e-05
5.40535872040812e-05
6.64990270363818e-05
5.64087269737713e-05
4.14494982153174e-05
0.000104987134819702
3.54842372989646e-05
8.55430550966593e-05
-1.93505755256481e-05
1.96544524044946e-05
5.03218367184295e-05
4.43806007992e-05
8.63022950643585e-05
7.94659557725058e-05
-2.79402309754814e-05
3.54131173907692e-05
4.45150519123909e-05
1.54234362251918e-05
6.71135946362082e-05
8.8981845133154e-05
2.47251023594636e-05
-5.14154097722701e-06
7.25701698069431e-05
-1.97300418204984e-06
2.70279651248313e-05
5.99613929705854e-05
6.79727760396602e-05
-1.06351919886658e-05
9.55839564515695e-05
6.08656664745329e-05
6.57499862053045e-05
1.7304302112884e-05
7.44101868211565e-05
8.8793718244915e-05
7.0983263084599e-05
5.30056092239221e-05
9.19487367889567e-05
4.5812781585981e-05
0.0001012428262717
5.11699512412984e-05
5.12405861309195e-05
0.000102747871453847
7.74066347068062e-05
0.000140101464351258
6.02875372877198e-05
7.49703573133318e-05
4.541858320465e-05
7.52358826373496e-05
6.87729793039294e-05
1.0811280995466e-05
4.62090479453e-05
4.72334651770882e-05
4.1724731020149e-05
6.80124819760667e-05
6.40404854662141e-05
5.16833418134117e-05
-8.36895620541799e-06
8.27011484623843e-05
3.48675389441162e-05
8.80023769906786e-05
6.02944833882288e-05
8.51329296547879e-05
1.35056599060913e-05
3.40561172521144e-05
2.9093146132605e-05
5.13278435515987e-05
4.6357222899646e-05
4.44672197147131e-05
6.53794574901837e-05
6.65735867727103e-05
4.83948616517689e-05
4.88037229799726e-05
9.88522010634439e-05
3.00450011502121e-05
6.15158930541825e-05
4.07431513724958e-05
3.20564790661094e-05
2.71839192114339e-05
5.66211695453996e-05
5.01208572181237e-05
2.87102731554245e-05
5.87318761495015e-05
2.46322057639985e-05
4.01886921198267e-05
2.51790708025159e-05
7.26436453009263e-05
3.35644609104926e-05
5.32336130844619e-05
5.3636015902972e-05
9.65219973635363e-05
0.000105202046273539
6.6395499533854e-05
5.55010174844459e-05
9.65507765100728e-06
5.8391862921456e-05
4.72827345885234e-06
5.3503410105189e-05
3.1153196256766e-05
5.71827080144582e-05
7.57578734380576e-05
5.74629602774275e-05
4.11695601323395e-05
6.30324972729262e-05
9.05235432444582e-05
6.24392086906824e-05
4.34243398818819e-05
4.54338454691808e-05
6.4380678603418e-05
8.09705814533533e-05
3.9777152090375e-05
2.19744813007159e-05
9.0339343117255e-05
3.46410316206948e-05
1.56164753584075e-05
3.25189615709536e-05
-7.32588694715925e-06
4.13336503568819e-05
9.77065292488083e-05
0.000137628830909562
6.20670569680091e-05
4.77704248651555e-05
3.12316756429697e-05
7.54393083536919e-05
7.41291272130862e-05
5.47097255492614e-05
9.43533514895101e-05
6.43342925114711e-05
5.13030517532814e-05
3.33527428092014e-05
0.000116390059992311
0.00010972267206741
7.29306681401343e-06
3.48876306516858e-05
1.27108986197187e-05
8.71532535494803e-05
6.28832343908185e-05
1.80336283143235e-05
6.63554328918033e-05
6.94744106334619e-05
6.48050657939672e-05
1.16800015961253e-05
5.10199747919435e-05
7.97359908531114e-05
8.23671584328653e-05
5.12411245460361e-05
-4.33186044612347e-06
0.000119720366277703
6.38326862174564e-05
8.9408248152589e-05
7.40981445205673e-05
2.12041603153322e-05
-1.31567307473485e-06
3.66757612675065e-05
2.16577316787992e-05
5.73926604753705e-05
5.52148447389233e-05
0.000119949936121647
9.3154973164142e-06
0.000108915491275527
0.000103915504003785
6.88991939587753e-05
4.81282594613036e-05
8.82971097752323e-05
1.90887910608806e-05
4.69983561295951e-05
5.22707631121766e-05
1.95409876191157e-05
3.53187355114705e-05
3.28463510479435e-05
5.78558222038527e-05
5.44416371345123e-05
8.72797908753448e-05
1.54597914505756e-05
8.17009753973191e-05
4.83962277146492e-05
7.65452954748692e-05
6.67087414431508e-05
0.000113562714735509
2.97939574290343e-05
8.93473783764037e-05
5.24634453897799e-05
4.18820884913931e-05
7.42667499032235e-05
5.62362202693298e-05
6.01587531100516e-05
1.78528850807315e-05
5.55407817921453e-05
6.9681768882906e-05
3.51545949927842e-05
3.27361059293723e-05
0.00010073223759525
0.000116334643816163
4.54091874830535e-05
5.04030148131698e-05
7.32820598558582e-05
1.84763129159743e-05
8.00300086482451e-05
6.07854661147261e-05
7.01668837179487e-05
2.65150170243613e-05
8.0895197758942e-05
5.50603254833088e-05
-1.22932904354683e-05
0.000113007778232349
6.67765681146298e-05
9.72399847466967e-05
1.89652230019395e-05
3.85855715490391e-05
4.31244313671061e-05
4.39268420905668e-05
5.46409422319656e-05
4.22611732532048e-05
2.5440390936464e-05
3.36252960845852e-05
7.07382575259749e-05
3.29920302108588e-05
3.61356526143837e-05
8.10204657470037e-05
7.37053827022264e-05
4.31783050437194e-05
8.63709227941568e-05
9.35897176838921e-05
0.000106547527153916
6.65212038044887e-05
7.73831907212213e-05
4.44222781231057e-05
5.99830686938481e-05
-3.61740504468161e-08
4.6531675905479e-05
6.13830652823884e-05
8.11896611176117e-05
5.62200790925129e-05
8.84895674232875e-05
2.50368720567511e-05
5.12753826007109e-05
9.80079308578582e-05
4.85756061558243e-05
0.000108160938921718
7.3360701628413e-05
7.56782204852164e-05
2.76931391024555e-05
-7.50881350046124e-06
0.000112725872421627
5.41842647456046e-05
5.27327324924159e-05
6.8598464045617e-05
3.60068725038679e-05
8.43787057675311e-05
2.0686488225563e-05
2.55588434769866e-05
4.33267527597244e-05
4.58659163156644e-05
4.03564191835404e-05
8.61612096373331e-06
5.22146066732637e-05
7.75768555281154e-05
2.81716125682707e-05
7.01849510999171e-05
6.9762270948748e-05
1.91113675645254e-05
5.52191053935901e-05
4.65320305188147e-05
0.000122434464612015
8.26086702539405e-05
7.22854277872678e-05
5.21285305956747e-05
3.67118059418848e-05
7.20459152179296e-05
7.32268302522897e-05
2.84305610609794e-05
7.12568158437105e-05
8.8738044560098e-05
7.52067018446972e-05
7.95192474571762e-05
8.44178545168507e-05
6.83857466996135e-05
9.94996456938399e-06
6.69834318503316e-05
8.24420669000902e-05
0.000105598376279348
3.11861147706497e-05
1.90926688565941e-05
5.17327634693754e-05
0.000112260643288402
6.28045097938512e-05
5.85153096646548e-05
3.70024128722916e-05
3.27318451405845e-05
8.22901447880702e-06
4.82317029011361e-06
5.6671199447514e-05
6.07358666880646e-05
8.1134510743889e-05
4.92101044735116e-05
2.45513994293611e-05
2.58908311668604e-06
5.57877032773781e-05
2.71861571807139e-05
4.95102588660322e-05
3.8362941535562e-05
6.27274901602827e-05
0.000116401105639184
2.9768266949439e-05
2.42790108256825e-05
7.89276392321274e-05
3.73681705814082e-05
7.88701141568927e-05
3.32136096691873e-05
5.82358233682787e-05
3.74717433704877e-05
6.76937979093492e-05
2.05306774925462e-05
7.13993517570511e-05
0.000115747110847749
5.60256761353978e-05
5.99671049121205e-05
5.8717387628952e-05
7.80269707431369e-05
6.6872571759778e-05
3.21783112272874e-05
4.65056327297562e-05
6.69005251446556e-05
1.36987868244688e-05
5.17178204320602e-05
3.63161427992084e-05
5.64774430254403e-05
7.74061009203302e-05
-2.58374032312003e-05
6.07764127038832e-05
5.13694234876005e-05
0.00010181809553752
0.000126128116444847
5.7862680798037e-05
8.46051816243484e-05
7.9202740670411e-05
0.000106491961413503
5.1709526240215e-05
2.52848352373325e-05
8.55805444272434e-05
5.89672360440993e-05
3.27785784113342e-05
9.64679602577727e-05
5.24120449224352e-05
7.66598631123444e-05
-5.93741365405776e-06
2.41636996591391e-05
2.39315331960334e-05
8.53753149700222e-06
6.24522832951613e-05
5.33688214656412e-05
6.46648635947699e-05
5.71056634591602e-05
0.000103952007573394
4.3820868347509e-05
6.22188613362548e-05
9.09383594736586e-06
5.39109452700441e-05
8.8381731272686e-05
8.6090675965049e-05
7.1458934142568e-05
6.00619355044166e-05
3.652155729289e-05
6.5133547829633e-05
8.68399582108912e-05
0.000104675762156905
8.12404897801001e-05
7.39990672672134e-05
0.000107832720622449
0.000135834930736341
2.62172137593419e-05
5.46642273044299e-05
5.18048550762486e-05
5.11440886340609e-05
3.45279154178773e-05
2.5558660193827e-06
8.12641892956921e-06
4.05025355129662e-05
3.77270650375517e-06
9.79543588778435e-05
8.74632497679714e-05
4.36097074543e-05
4.52605006921678e-05
6.08814007401524e-05
2.48865605970971e-05
3.79730918062466e-05
2.21709648930295e-05
1.77718822413247e-05
4.13822837968461e-05
9.1633997031878e-05
2.61913350732735e-05
1.86016427236222e-05
5.78764787471158e-05
-1.55901515305306e-07
1.89433681070706e-05
3.99260009328064e-05
2.48849761296981e-05
2.11728726995962e-05
3.85808155948517e-05
5.92949999183362e-05
-2.98146036896233e-05
4.93845437921753e-06
6.7663620919351e-05
2.35028365659853e-05
8.31512829430152e-05
8.21099891508482e-05
-9.2309944795239e-06
2.48166077728674e-05
5.43160434030758e-05
9.1630641434343e-05
7.52945196452294e-05
8.69345658210886e-05
7.72313045124326e-05
4.96976503174373e-05
7.76736977710288e-05
1.65251056046323e-05
1.48349667147597e-05
2.81958425877198e-05
9.23575905846798e-05
0.000107091256915558
5.68780490119717e-05
7.15418867605771e-05
3.17099204191971e-05
0.000112232112939642
5.90326053453739e-05
5.66369156987038e-05
0.000124469676964589
0.000117105925558615
2.63941517762521e-05
8.29431095660476e-05
6.46894902446403e-05
8.56638179052822e-05
3.02616091961195e-05
2.01445060079127e-05
6.1662225423186e-05
3.24272521045289e-05
0.000108868935334694
3.12669849649981e-05
1.22977128292748e-05
4.23419852899173e-05
4.74366859683999e-05
4.03888060339972e-05
9.06867429516068e-05
2.9338226090128e-05
7.14655416295346e-05
4.01461008173264e-05
-3.62315081967943e-06
3.4718877836956e-05
5.72300933005657e-05
8.17469111054757e-05
2.40262089963298e-05
3.13716878984174e-05
7.4535301280085e-05
0.000101361602157133
4.38304381562355e-05
2.81730089182573e-05
3.86917518688749e-05
1.06251385744282e-06
4.64257547484287e-05
8.58072374613755e-05
6.27416277915407e-05
5.22383106399708e-05
6.96388684426434e-05
0.000157723221324247
1.0180741305909e-06
2.07958540847443e-05
3.3547068099906e-05
9.11600156257589e-05
0.000103552957966003
0.000109132244266539
3.44797631827811e-05
7.18472137705698e-05
5.81945454821487e-05
2.74967476899183e-05
2.58114576489484e-05
5.01531960851563e-05
3.03355642587272e-05
2.82149063237012e-05
7.07584782785007e-05
2.51131741729274e-05
0.000101435648145981
1.35833706180844e-05
1.31390304371599e-05
4.36782443671717e-05
7.98522435944942e-05
6.34946503187954e-05
1.62945845941201e-05
2.46681496674154e-05
-4.45490959654947e-05
5.75346175392412e-05
7.79859810466892e-05
7.05931281024956e-05
4.66201358512477e-05
3.86351713632076e-05
8.92453265878036e-05
5.11394066500915e-05
1.70656375231726e-05
-2.36705537331498e-05
7.82493381252527e-05
4.01259006785504e-05
8.99177867374113e-05
1.22304043951698e-05
6.30966420072761e-05
6.79922494185763e-05
0.000129617127466722
5.31696870969142e-05
4.47418536402686e-05
7.85051472919262e-05
5.30439837059062e-05
3.92677536724295e-05
5.52369879672457e-05
5.91632932907833e-05
6.06514376082696e-05
6.36719470135258e-05
2.82471236844496e-05
9.79267563252636e-05
4.94361528786958e-06
5.54176798655416e-05
3.45860399562104e-05
0.000111673306249155
1.01194715973587e-05
3.77386310075536e-05
2.9878327569693e-05
3.79485185220041e-05
9.32370427984122e-05
2.17064523895083e-05
5.77659773419015e-07
5.64593844342208e-06
4.79767230158202e-05
1.69870775184371e-05
5.0815517081752e-05
8.43214731766948e-05
4.24794138096672e-05
7.08166002251371e-05
6.39202031624839e-05
-6.65379338590751e-06
7.76915896912611e-05
8.08722046990254e-05
4.41242020380105e-05
7.83202230127428e-05
7.04793427268966e-05
9.96998150293717e-05
4.24807653821626e-05
0.00012491311692348
7.08427797372163e-05
6.86508976611264e-05
8.14445365111146e-05
7.85921086200692e-05
5.42182289121002e-05
0.000125114819724929
5.54187794765217e-05
0.000121884773935958
7.83426715440991e-05
2.30537493634658e-05
0.000109604371627675
6.46029661133532e-05
1.67767355599087e-05
4.12543652262271e-05
4.73703087896251e-05
5.95002120544103e-05
5.49225745678317e-05
5.68085581016965e-05
-3.04811939678197e-05
9.03760941127857e-05
7.43006702638029e-05
5.53552610358402e-05
4.70906783328263e-05
1.76444197697377e-05
5.57768794524322e-05
7.93964955813799e-05
5.31344398825254e-05
0.00010567770600151
2.47291006915672e-05
7.3204355200429e-05
7.44142936107917e-05
2.79070565188067e-06
2.20936038463432e-05
5.9161680564133e-05
4.75736152126942e-05
3.25960598738901e-05
9.02230958969063e-05
4.76702501174515e-05
6.35557791793514e-05
6.6636965027985e-05
4.52772570414489e-05
1.84564951306242e-05
9.46706456886817e-06
3.19475581821437e-05
5.39849006306908e-05
3.62264684800354e-05
8.19840166330498e-05
5.59670232192375e-05
6.36454621718537e-05
2.95389734204804e-05
8.65790316159806e-05
4.22539937808336e-05
9.14988653080148e-05
8.96246137414685e-05
9.84499512076868e-05
1.83794741903056e-05
2.13354958779476e-05
4.72554795292427e-05
2.46047033224077e-05
3.3368895369932e-05
3.41213134862523e-05
2.06942869162142e-05
3.44057539508964e-05
3.0909315334305e-05
3.55894560653914e-05
-1.64397935872499e-06
6.3633817822962e-05
5.55597298160949e-05
2.12714386516044e-05
1.38341622771058e-05
4.4905334055528e-06
-7.57078900449741e-06
3.39070113080673e-05
6.75350330876046e-05
4.11138144532598e-06
1.5508076123607e-05
5.62148085573772e-05
0.000112319036599695
3.22667690028648e-05
7.50870509623501e-05
5.71281875319637e-05
4.52143185499129e-05
7.2188453030332e-05
5.19982431954266e-05
7.22365926071638e-05
7.04699667139694e-05
5.08180215175609e-05
2.74759065165242e-05
4.18362146691347e-05
7.72115972480184e-05
2.53940576655237e-05
0.00010743970781199
5.7394772336905e-05
3.1578156404756e-05
6.02672675901923e-05
9.00821091272971e-05
7.04310161132683e-05
0.00012510795044866
9.53803543240754e-05
0.00010339917381035
7.37522436121107e-05
6.82713551690603e-05
4.68353222150333e-05
5.79992984316168e-05
7.00545068646103e-05
4.22015232131726e-05
2.42420021762446e-05
8.37631339415901e-05
7.863813152652e-05
5.21110910673231e-05
3.15430994703059e-05
9.33914807675888e-05
7.8892257295289e-05
4.94579526486669e-05
0.000131626389659906
2.89552181594277e-05
3.94860640049601e-05
9.83270728364774e-05
1.22801929853031e-05
3.21482732700119e-05
3.25704099816613e-05
3.55244065003943e-05
6.98201315558921e-05
5.54420156063404e-05
3.08189549419644e-05
3.97393481070611e-05
4.0521746656295e-05
4.28491726655357e-05
9.56212774653375e-05
-6.16616188256421e-06
0.000104640330684113
7.25730599907619e-05
0.000113943373732236
4.96655454777317e-05
0.000113616965752708
4.14624140572163e-05
5.36442528902116e-05
7.50487225694272e-05
8.4248845405462e-06
5.92946601875248e-05
7.67653364563581e-05
2.46362429446494e-05
2.27461224945595e-05
7.34093389868875e-05
3.81500580806997e-05
3.91548361498671e-05
4.97355006485229e-05
-8.91964118981625e-06
8.08480038642956e-05
9.46226817606978e-05
9.96205272157751e-05
6.77806316803055e-05
4.05125624680599e-05
9.42207399804744e-05
7.00964575973958e-05
8.10653042624892e-05
0.00010026374547115
3.24655643911813e-05
9.64366671619874e-05
8.83980348203758e-05
-2.57698736448231e-05
4.52067139699782e-05
4.38097373988754e-05
0.000102557816212544
9.69109983698345e-05
3.49786473071686e-05
6.24816322415713e-05
0.00010370292206396
9.56410599578408e-06
8.06843581893387e-05
0.000108886988670765
2.67362551330957e-05
5.46126323036758e-05
1.99098655730483e-05
7.80502487946795e-05
0.000106263996794303
8.28350979460969e-05
4.7090084570266e-05
4.50498573145135e-05
4.60946329669589e-05
5.25947002609232e-05
4.08418717567534e-05
3.64535440804976e-05
6.57569698595869e-05
9.06022356348018e-05
6.96405542819058e-05
2.66145194083783e-05
9.31207680138536e-05
6.65130140305055e-05
2.23759448805928e-05
4.94431129920474e-05
7.10743780397357e-05
8.01548918611177e-06
3.21721416133572e-05
7.22516851865813e-05
2.7733889239269e-05
7.27728657894026e-05
5.6293935482726e-05
5.8818451334936e-05
7.16768853486028e-05
7.05363905603349e-05
1.75645570253295e-05
7.75337534094358e-05
-1.12328419639599e-05
5.20104779106042e-05
1.65544137855876e-05
6.95908458345041e-05
4.23884578546639e-05
6.63560302113043e-05
3.81000731939557e-05
1.44576116655808e-05
2.70737066797552e-05
2.65843577618186e-05
-5.59135207524001e-06
7.41500090598662e-05
9.3045056924613e-06
0.000114941142373448
1.80069583738034e-05
5.82236280150319e-05
8.04231670380814e-05
9.47614754588546e-07
3.01781590166778e-05
5.42665438160638e-05
5.09026335632273e-05
7.53780747499608e-05
8.169932784074e-05
5.92366050231358e-05
5.76429005979337e-05
-4.39302829415347e-05
5.11314762743097e-05
4.41248221414983e-05
8.97236856141494e-05
8.00562146750237e-05
2.81731312216499e-05
8.26693924153017e-05
3.31012471234501e-05
3.08147428903086e-05
1.93314061863648e-05
2.03592114207336e-05
4.77055329172236e-05
2.49451757873223e-05
4.2356555428817e-05
9.13530718052355e-05
8.4641845881108e-05
0.000132321187095629
6.61290764415203e-05
3.80088345378632e-05
7.5166609239568e-05
-3.37117984152701e-07
0.000110180410722818
9.09963436988388e-05
6.14152326933984e-05
7.32056327474068e-05
2.16506552900325e-05
3.19574624107013e-05
4.75376290287816e-05
-9.8748035702851e-07
0.000104875400250134
-1.89907815351439e-06
4.01984288805491e-05
4.77645163731591e-05
2.86446361716832e-05
6.99863169982433e-05
4.51688997956141e-05
4.74411263943173e-05
3.23540028834359e-05
4.2046240214751e-05
0.000136818441931547
5.87576225928682e-05
5.08557730687174e-05
5.95698425740551e-05
6.78282491850592e-05
4.82626974629768e-05
3.35799531835796e-05
3.64653667870123e-05
1.53583603197296e-05
5.31860285478268e-05
6.27060739262809e-05
7.55903671877384e-05
5.61004298341809e-05
6.34936758738035e-05
8.28894335301833e-05
8.266161719371e-05
-1.49557831091402e-05
7.31968701688679e-05
7.95377202386307e-05
0.000124615780463321
5.4216241951785e-05
8.8814108743897e-05
6.11975775999118e-05
7.86373621126814e-05
8.13592127972491e-05
3.48297711149533e-05
8.89302210510832e-05
6.01792204903468e-05
6.72772948906644e-05
5.27618240260281e-05
3.7718781852577e-05
5.04749923249877e-05
3.2667015049737e-05
-2.20782396295516e-05
2.7071763937695e-05
4.04016896739715e-05
-4.58714571689873e-05
7.60972378203878e-05
3.00917991196589e-05
3.90888232524869e-05
2.11307496405279e-05
6.51373124351826e-05
2.58159276537026e-05
7.89981813869217e-05
6.08860710845783e-06
5.34628989944195e-05
2.73436849928426e-05
6.72868943270439e-05
4.48256948779184e-05
2.83876190525465e-05
3.57359870155462e-05
6.98388953590889e-05
0.000106508547581626
9.68769923313e-05
6.44188608882869e-05
1.01235204223252e-05
1.28042544903463e-05
2.20680189827793e-05
8.64721375394852e-05
0.000121573348403784
8.41591691404733e-05
9.25876509095938e-05
0.000114173915071014
6.35007535480746e-05
4.38008034675156e-05
8.94941962382453e-05
4.37825523845472e-05
6.08109690535205e-05
8.24026552834706e-05
0.000131881455979284
2.59534831227616e-05
0.000100602046407043
8.9054401017738e-05
4.53356678010936e-05
6.54415879827886e-06
7.90343543652011e-05
3.31052967650146e-05
2.6721315092306e-05
3.80787037318367e-05
0.000100294991335806
-1.58714919973085e-06
5.06475407826995e-05
7.12616367650714e-05
7.30596763355564e-05
5.2245166432458e-05
2.05834959498109e-05
5.10340725690841e-05
5.12993340310707e-05
4.26864610624786e-06
4.95746635533586e-05
4.05914895611069e-05
3.88323890404549e-05
4.72730316754152e-05
3.35653049879337e-05
3.59756669003471e-05
9.84588393017624e-05
8.55085527292408e-05
-1.03332659509088e-05
4.96341163121641e-05
8.749392099995e-05
8.32090082046491e-05
7.22081779598697e-05
8.21756527112596e-05
7.71782677982212e-05
3.9747069058397e-05
3.51859940004236e-05
2.5510051931768e-05
7.42510169965374e-05
0.000115527915294209
8.82510279730819e-05
5.62339419023644e-05
0.000117167681142807
4.59381082211809e-05
0.00010017192951694
4.40656482054668e-05
6.06433816961641e-05
9.41155379583397e-05
4.64529365240514e-05
8.36320964794718e-05
1.94838242787559e-05
3.32149861605945e-05
5.29182697874229e-06
5.26188858512479e-05
5.24757434678001e-05
1.69048317111353e-05
2.17388401479048e-05
4.61176018775036e-05
3.90062261729867e-05
6.58240250058615e-05
9.65479444245321e-05
2.23159023314717e-05
1.03906724395552e-05
-1.87263758376063e-06
6.58253385116469e-06
1.20148311254302e-05
6.50028778185705e-05
6.19969355421156e-05
4.92152043142741e-05
4.02037697906374e-05
5.82515038440815e-05
5.68035354396698e-05
6.32444734967049e-05
-7.53022541785112e-06
3.62492711484833e-05
4.94910347707655e-05
-2.09128911615931e-08
0.000129428745202452
4.35994810557555e-05
6.85577350212699e-05
0.000100129623837639
6.60481007813731e-05
7.29782235593705e-05
8.48660786484202e-05
7.66777403784299e-05
4.73171620875219e-05
6.47079450643735e-05
7.29894787817934e-05
4.33017465021554e-05
5.19851629544495e-05
7.82733553603471e-05
8.02461352057064e-05
8.16311812684209e-05
5.90101482001785e-05
2.27806066681748e-06
0.000109662764864693
5.634073199757e-06
3.86370293456332e-05
4.02400728947131e-05
5.9032194859059e-05
3.55316669174525e-05
-2.22050159038591e-06
6.08324092869839e-05
8.02722971858813e-05
4.68777500915297e-05
1.27774971490184e-05
7.73318091803305e-05
7.14403787072085e-05
3.7333722543485e-05
-1.06971203470872e-05
3.22353533135612e-05
6.59754160460357e-05
6.71367905590364e-05
7.0618319729437e-05
3.83360721450959e-05
7.11584443745582e-05
5.57186701213547e-05
4.43707839737923e-05
-1.23706950467588e-05
3.39499447401574e-05
4.61652351633955e-05
6.360936744914e-05
6.12194287984753e-05
0.000108083153079225
3.95050335836262e-05
3.89248126293941e-05
4.34733522210309e-05
8.71175094514108e-05
7.65589104023357e-05
0.000106765531519294
4.56214263166784e-05
3.89545824624278e-05
3.62581235123457e-05
3.73740429392869e-05
9.45240898729565e-05
5.17867315452867e-05
-8.15068707885035e-06
2.15200706538456e-05
7.17132137723715e-05
5.59950428976452e-05
7.92634006285795e-06
5.24712499425228e-05
8.03403942851992e-05
9.77342855537084e-05
8.26006109311773e-05
1.65050303981543e-05
9.30774939704957e-05
4.68637133142261e-05
0.000114521508145978
5.63600353332752e-05
1.55224313810138e-05
-1.44114733726594e-05
5.94393826250134e-05
6.60649357429566e-05
7.09124646953308e-05
7.88464055041737e-05
9.1614863888775e-05
6.90772082382044e-05
4.79682145255529e-05
1.4602511659489e-05
3.72661266657081e-05
5.11779503003835e-05
7.38075602787127e-05
4.06989229562324e-05
5.63590409983983e-05
9.05044840255926e-05
7.01894530230355e-05
1.93809312242308e-05
7.072103639472e-05
9.17871574575519e-05
0.000115301652214848
8.46683363031912e-05
7.59831405540752e-05
4.57083951063432e-05
2.09968894678234e-05
7.33047977777997e-05
9.92324163991041e-05
8.77091735289988e-05
7.97921071553903e-05
9.5269733881009e-05
4.24412795803025e-05
5.00753139860697e-05
2.12776105922506e-05
4.06528839198565e-05
5.93505264890497e-05
1.10877104592678e-05
6.12987280136134e-05
6.24115643038707e-05
7.35328098688288e-05
5.55683443231473e-05
6.72865704794702e-05
5.67607074335854e-05
1.12490900798313e-05
0.000109749775810806
2.82795858208675e-05
8.21488374803491e-05
6.9037359205494e-05
6.82641958620632e-05
3.73150073304863e-06
6.02874894222745e-05
2.87729284807867e-05
4.01900072168825e-05
8.58964683796486e-06
4.1525515069062e-05
6.92300420005485e-05
6.51458214376891e-05
6.26616223232673e-05
5.76836582108506e-05
4.41429351621849e-05
7.40767235281616e-05
6.30739891496612e-05
8.68869500184602e-05
5.96001793012464e-05
-8.47709061942062e-06
2.67709071671276e-05
2.97753332415235e-05
5.16181941802573e-05
4.81506489732769e-05
2.72436046928543e-05
4.56799349876769e-05
5.902595711286e-05
4.86653804601435e-05
8.29353205555088e-05
8.46451929872071e-05
4.29282561233585e-05
5.60798961689303e-06
0.000100032282708304
9.73085789910041e-05
4.98243882005702e-05
7.55435414462312e-05
0.000103471323629723
4.57966010800826e-05
1.478299047446e-05
0.000144103084368864
4.09382905671461e-05
0.000127786477490405
5.72498949951006e-05
7.53800375713564e-05
0.000108264876857097
7.92131953036843e-05
3.94038302792313e-05
5.6063956676666e-05
3.85675132266281e-05
4.40659499310436e-05
0.000103556051979475
5.40815407675987e-05
3.27090409698475e-05
5.69009593566722e-05
8.59159666336522e-05
5.95434659104935e-05
5.12879762695049e-05
6.26704003430263e-05
5.18567954936253e-05
6.76351141812699e-05
7.74799719846554e-05
4.56011299495157e-05
3.91146788463766e-05
3.87201816413614e-05
0.000118489756995587
2.54151403331847e-05
5.53282673979498e-05
0.000102585023610822
2.16711312062508e-05
4.21411954474288e-05
8.16753156730617e-05
8.90270889119328e-05
0.000124914778163964
6.48077810655468e-05
6.30742516785122e-06
0.000100263979757729
9.09057763783114e-05
7.18818260824775e-05
2.4062719238534e-05
6.31918733435571e-05
7.29246259171695e-05
8.4182611860827e-05
5.69231341890063e-05
6.20534913308878e-05
3.14901385265147e-05
7.69092256667841e-05
7.13241524143782e-05
1.92559871681851e-05
6.53599230520503e-05
6.4153154299871e-05
4.37690653163754e-05
3.99048976089452e-05
-3.02953677131782e-05
8.4271361955259e-05
2.63466401354839e-05
7.99991655433185e-05
9.98222261653483e-06
-1.19380011348826e-05
1.06327808293963e-05
3.46057929159206e-05
2.62176577302878e-05
3.86235420487742e-05
7.96086249073374e-05
8.15152880925575e-05
6.92581453107916e-05
2.65548305330335e-05
5.67088236165348e-05
6.59095707832841e-05
8.39631318973697e-05
7.37406178869527e-05
4.58685866652221e-05
8.98299162116177e-05
3.16331479469381e-05
1.71088020318508e-05
6.87824755454435e-05
3.05590380236883e-05
8.18799800957974e-05
6.84107903035127e-05
8.03017718848342e-05
5.47034770404867e-05
8.76646310842582e-05
7.27015710207034e-05
4.94941403021877e-05
5.4154897261599e-05
5.75810006288382e-05
3.99438271723445e-05
2.96455585953188e-05
5.09790430414877e-05
4.72612656933196e-05
6.00245818638513e-05
2.642206446994e-05
7.03756070940775e-05
5.82032106851894e-05
8.20098410038558e-06
3.32670339340235e-05
4.31331016779967e-05
2.82747278078183e-05
5.73552223690681e-05
3.11600036660667e-05
9.87759615867192e-05
2.91165346855621e-05
4.72668931185925e-05
2.15064065666794e-05
8.38385801325083e-05
4.90375103432727e-05
8.17875705468347e-05
2.74698221100891e-05
8.06615881742932e-05
3.55092995385591e-05
3.14932095338116e-05
5.16365619538646e-05
0.000125517702055119
4.84217276280501e-05
5.39979552177154e-05
8.38309388031786e-05
6.54846173085185e-05
5.64236797324291e-05
7.67037186216204e-05
0.000113855450416785
6.10812056162639e-05
2.38767187652666e-05
4.12722087464462e-05
6.33093245049861e-05
3.10944648510441e-05
3.12252419430176e-05
4.74742428951971e-05
0.000111210690129005
2.85411298210046e-05
4.24352982875149e-05
6.76901839470827e-05
3.05075054722033e-05
3.43062568592422e-05
2.83791327003402e-05
3.69117523527872e-05
9.23135359856207e-05
2.34795579919128e-05
-5.68985952000517e-06
2.58347500744014e-05
1.01897973072627e-05
8.10448026026538e-05
-7.73432808409931e-06
4.73421138084802e-05
5.75972953363472e-05
5.54701539779253e-05
1.9178593193854e-05
3.901696342955e-05
7.63616915102027e-05
4.21615909374482e-05
5.03255726138006e-05
2.18551814972789e-05
2.71697047623563e-05
5.96784450582899e-05
8.08227089022618e-05
8.37268322491226e-05
4.15046222336733e-05
8.54638400189949e-05
7.65621583430203e-05
7.75734094306919e-05
4.30116255276046e-05
9.48116070455859e-05
6.40144918063638e-05
6.80546172443001e-05
7.85882451010491e-05
0.000103998404052331
7.84303547694982e-05
8.59651550990708e-05
6.05905915544591e-05
4.54062592320397e-05
1.53395662390403e-05
8.75581351064954e-05
5.65027037031212e-05
0.000100681356319168
2.64522398563717e-05
6.6548916756808e-05
6.45690460605773e-05
1.9858039321068e-05
2.73438641135517e-05
4.60408322630558e-05
9.01183619947227e-05
3.69305233630473e-05
0.000116783089836101
-5.74795235711381e-06
1.32084281928469e-05
-3.58443150283066e-06
6.81824971603791e-05
2.78715369545335e-06
6.84397313052189e-05
1.37234186086377e-05
2.87306925816297e-05
7.16223707816136e-05
5.48443933313531e-05
6.24067372590817e-05
4.10385272656585e-05
7.53723821402387e-05
9.2930032732839e-05
3.59799101690786e-05
8.09354668874762e-05
4.53071378143436e-05
5.26038459878134e-05
7.61059608870495e-05
7.91415941263307e-05
4.5430022504247e-05
7.27206011304198e-05
2.91626554863431e-05
5.56531136252939e-05
3.02915315739687e-05
3.42079535231027e-05
4.49401302111659e-05
6.72234371788702e-05
7.66545045574541e-05
1.44141169542925e-05
7.4982481642251e-05
8.94150372198491e-05
7.16457381645103e-05
8.34263842647996e-05
0.000135445210677449
8.1094803370236e-05
4.63094592570123e-05
5.17618127681964e-05
1.65481809516597e-05
7.20697368632081e-05
8.02033076310176e-06
2.18914459623459e-05
4.29607462609548e-05
-2.29310961966013e-05
5.6992559604436e-05
4.04913145995968e-05
4.32921083455937e-05
5.5769404600119e-05
1.82179326423442e-05
7.79069789317396e-06
9.74731443441204e-05
2.83655950892604e-06
3.70626996857648e-05
3.58498419046191e-05
6.22328567668264e-05
9.28961033422244e-05
0.000105179526042223
9.79000748316541e-05
3.77860119205708e-05
7.60174236755223e-05
7.67813463879119e-05
0.000104109371290647
7.7794019324457e-05
5.1740845259976e-05
6.92045824871473e-05
0.000100822352302294
0.000145901373109988
0.000104543124798575
3.6729447873322e-05
7.87905106319149e-05
5.74982042986229e-05
0.000103239778478436
0.00010036854934893
8.15552368756146e-05
7.43911509939343e-05
3.23883543766442e-05
5.3935727597231e-05
6.49355156480337e-05
3.07389859389555e-05
7.19171361595726e-05
6.30434996830989e-05
3.5777262009683e-05
6.23499522955111e-05
3.93118540557541e-05
2.94147114286289e-05
6.11665406321801e-05
4.33092029978941e-05
0.00013697201108132
1.09382643840934e-06
5.87710039054789e-05
-7.81983467693921e-06
8.84922131704053e-05
5.8855386983492e-05
6.17914734675943e-05
9.17369662800452e-06
4.13670435627551e-05
4.73906302941684e-05
7.61144143029425e-05
7.77380215758197e-05
2.71249509045217e-05
7.08989613055041e-05
2.9127414534688e-05
3.37607702241236e-05
9.56116058256658e-05
3.45973083294543e-05
3.50989601258856e-05
4.46964518488181e-06
3.65953160673513e-05
1.71350964781182e-05
1.77878788771083e-05
1.59919285607581e-05
5.31502749269448e-05
1.25564004193264e-05
7.04738312927607e-05
7.64967492185945e-05
8.69775299766131e-05
2.34029365905995e-06
7.80092815104293e-05
9.08575346304531e-05
7.51483147301946e-05
6.25122543990834e-05
5.00396671680932e-05
8.29966445193415e-05
6.21636649329014e-05
4.10688463443119e-05
1.15964750003265e-05
5.15091158216292e-05
-1.02852594631088e-05
5.91986243787534e-05
6.40560537944152e-05
4.23588438370015e-05
5.33430157354368e-05
7.58175993851368e-06
3.65940675769226e-05
8.26626459966525e-05
3.56317132209115e-05
8.36619192382473e-05
8.77322376560233e-05
4.31396884082927e-05
8.26215355008824e-05
7.12919565304623e-05
2.7002288006437e-05
6.24224164719357e-05
5.12367449680264e-05
5.14226919741279e-05
3.36474226010369e-05
4.17956571546362e-05
3.93123996849231e-05
1.28080381143208e-05
1.65283091455285e-05
4.97209901889676e-05
8.10360712795039e-05
5.16530661851955e-05
0.000141042715529458
6.95021821266514e-05
7.83187637629843e-05
0.000106355808822705
5.28659123518045e-05
5.8564919207416e-05
7.06399085023654e-05
1.76720157900545e-05
0.000100947627003834
7.7840130173669e-05
7.34501883939358e-05
2.89448699831202e-05
2.15162034087072e-05
7.76723887658668e-05
6.61931204360038e-05
3.89128300710554e-05
2.73583125038461e-05
3.00264038063846e-05
6.94391746085291e-05
4.92054358664268e-05
9.29193012176808e-05
3.84194226559508e-05
4.44069175142861e-05
0.000101090881149166
-2.59875214523654e-05
4.35963763711947e-05
4.13318900757001e-05
8.6327812349087e-05
7.54644341809e-05
2.51420492793858e-05
3.21361925210241e-05
5.77248264117478e-05
4.56432215062108e-05
3.64778041138995e-05
5.92205355927885e-05
-2.48768827491238e-06
4.64607760881179e-05
2.15503227406888e-06
-2.21750354606236e-06
3.72957052709661e-05
2.26536374627805e-05
6.79328609571755e-05
4.65835666336626e-05
6.05020476895927e-05
8.67730943445624e-05
4.19367791657305e-05
5.30193042605156e-05
6.95943372139143e-05
9.15552128657388e-05
6.67425580950073e-05
2.54308477714192e-05
9.10835595231649e-05
7.01504816115381e-05
1.06822683639863e-05
6.17979547383822e-05
7.21826003031757e-05
4.34825384267603e-05
0.000101582317355572
-8.94147395609948e-06
6.96926537408367e-05
5.94693894023581e-05
-2.04198572246994e-05
9.19259209240229e-05
7.72290933316404e-05
6.42522439274093e-05
5.7360596050597e-05
4.16971427867318e-05
7.51230986904965e-05
5.85134592109752e-05
1.59624426250771e-05
8.44203821929575e-05
4.40926231533837e-05
6.62975390217301e-05
1.92947134079574e-05
2.13623815106965e-05
-2.76067993447283e-05
4.98514415203847e-05
7.41331438153908e-05
0.00011946300940617
5.86148896969751e-05
6.11573365674885e-05
3.60572302798658e-05
6.59135818482265e-05
5.03506525541069e-05
2.45522755756522e-05
5.07560234918873e-05
8.49488594592286e-05
4.69958356033017e-05
2.00346647670362e-05
3.24853431353505e-05
3.03357343590914e-05
9.95263836485743e-05
4.84878905706414e-05
5.87150502863012e-05
8.58343807633482e-05
4.0602091003082e-05
1.29794454890715e-05
0.000134385165917505
3.18106918106129e-05
4.14530155660463e-06
0.000123823504377832
9.52568744389775e-05
6.5714954128262e-05
7.38093572896447e-05
2.14355735563163e-05
5.69333045084047e-05
0.000108569315988471
0.0001079555338672
3.50750558535515e-05
6.05551286447825e-05
3.61746420724948e-05
1.01951081252628e-05
5.09910271759491e-05
3.86393157563554e-05
7.47389645354468e-05
6.76318777093528e-05
8.10338396856585e-05
1.32639452704139e-05
5.55960257170211e-05
2.96573484625995e-05
-9.91595983576348e-06
-1.20925887118295e-06
-2.21768272019937e-05
8.87836803138245e-05
3.47850897590027e-05
-4.34630768235886e-05
4.23451844898847e-05
-1.06510510909224e-05
4.41066174901039e-05
3.89008404163058e-05
6.57103077480234e-05
3.26572756485424e-05
1.06724562838055e-07
2.00171732485834e-05
5.83466180546044e-05
6.41137266530793e-05
3.76582598857766e-05
1.51930713779041e-05
6.04523137365932e-05
5.83626764320242e-05
8.68493972437051e-05
7.85914572187878e-05
8.03743557010339e-05
6.0013124619601e-05
0.000104347196842486
9.78752422330174e-05
6.37376491472682e-05
6.62658780502976e-05
3.02679176498037e-05
8.36935049974906e-05
0.000110361499375402
3.32181345388101e-05
7.26777941482671e-05
3.1422865082745e-05
8.24842432449563e-05
5.0567346872664e-05
9.57093727293538e-05
7.20920784482911e-05
3.49151038817034e-05
7.18911222586164e-05
6.58763189174843e-05
9.14650293917092e-06
3.38004306218132e-05
6.89466478047001e-05
6.08832901909106e-05
-3.30004928140284e-06
6.71808824979793e-06
3.7942359021593e-05
4.27323705095667e-05
7.03535616055178e-05
4.73163690080066e-05
2.60350975009318e-05
1.34622111242989e-05
3.04876779495069e-05
9.63003125591184e-06
5.8579723556135e-05
7.71108582985673e-05
6.19588037219317e-05
4.31885187664698e-05
7.94336086924011e-05
7.21607417895649e-05
5.46176462570424e-05
0.000121442397233814
4.20114144275378e-05
3.98699519852623e-05
8.38884470057659e-05
5.25124567009168e-05
4.72443511082151e-05
2.07268803646944e-05
6.8883847554933e-05
9.0895759293369e-05
2.91657680172723e-05
4.94137262782796e-05
3.19517488905297e-05
8.18803659172671e-05
6.65924452295348e-05
6.70958016022732e-05
7.97918238613812e-05
6.47096723421921e-05
8.72896717198535e-05
0.000140495998396758
4.75938678638215e-05
-6.20230537466019e-06
4.31956609864346e-05
0.000101808271215886
3.20861885386033e-05
7.84445685180096e-05
4.20246539667643e-05
6.15661321914483e-05
0.000107058448200892
4.49509948014774e-05
4.70685962858184e-05
-2.12005184127955e-05
4.26741476841986e-05
3.92999347577144e-05
1.39739011269198e-05
-3.57394026724406e-05
6.2494779244192e-05
7.60341154071717e-05
4.49636117005858e-05
5.51968318611154e-05
3.43262010605853e-05
-2.06957930847383e-06
9.50931479238061e-05
2.33355134373268e-06
3.73719497332158e-05
9.00150955512431e-05
4.95104489493722e-05
6.19094485790446e-05
2.1879053298791e-05
8.84007764331553e-05
6.14701998489895e-05
7.277536527893e-05
4.54649909086948e-05
3.72978976865215e-05
5.48465182998902e-05
5.06977578136736e-05
8.32987511997143e-05
1.72688486601881e-05
6.80596022619989e-05
3.95074988512412e-05
8.17328032137946e-05
6.0585416825134e-05
3.97354820848437e-05
6.728336288925e-05
3.78328049260309e-05
2.42990025519156e-05
8.11506556477095e-05
5.91467121589016e-05
-6.81844645904981e-06
3.21396546591348e-05
8.19474251865823e-05
6.48171597381213e-05
5.91439507537479e-05
-2.61249794237805e-05
3.82547189660735e-05
0.00010946106480221
0.000107640966826421
9.29113563657314e-05
2.6566670677197e-05
1.62115444884135e-06
5.23715893176902e-05
0.000104989900117205
0.000104963443881497
7.09967196970051e-05
7.39571158455622e-05
7.68893755875435e-05
6.08453457892092e-05
6.42837180542431e-05
3.77900201895561e-05
0.000148981395181697
2.5075671832585e-05
6.21106348820506e-05
6.88010438992594e-05
1.69876199784603e-05
4.97660034267797e-05
6.15169843150914e-05
4.83914074131952e-05
0.000102634899954948
4.02602659417833e-05
3.01719537415488e-05
6.28472642324118e-05
6.61004679424006e-05
4.30130202719757e-05
4.8641537036647e-05
9.50739651071263e-05
8.22670682652227e-05
5.07600938058243e-05
7.46622951615655e-05
2.06851645403682e-05
-8.55411727484833e-09
7.10633075317109e-05
8.98046724865983e-06
1.35042214500924e-05
7.5461617915268e-05
2.82789536841313e-05
3.80522579027992e-05
3.87526980861289e-05
6.25355604312499e-05
3.20027123933865e-05
5.6441088297338e-05
4.1462545656675e-05
4.91456638318525e-05
9.61164178738562e-05
5.60054767135123e-05
4.62959210729912e-05
7.8002157567493e-05
4.72160938109801e-05
5.77093089719332e-05
4.39903002763381e-05
1.01853947379349e-05
1.604467456066e-05
5.8501609333455e-05
8.65226218085331e-05
0.000111219015525078
3.3997148511561e-05
7.07382479859094e-05
4.98050582733415e-05
3.56169890029459e-05
2.72837920726247e-05
5.88697803478089e-05
3.1018363745764e-05
1.6793568214971e-06
3.74867088725557e-05
-1.16622958971153e-06
6.91361937306749e-05
3.33677942828008e-05
1.54790812933054e-05
1.48550776160197e-05
3.12744393030226e-05
3.70324071651269e-05
7.09223320351058e-05
4.17696650165309e-05
4.66057710598879e-05
2.84233846814115e-06
4.92542227911871e-05
4.66290903392046e-05
4.55011103242233e-05
7.38469933749955e-05
6.21575518667949e-05
5.37959797994503e-05
4.35971937005248e-05
4.34337678015343e-05
8.49345559759807e-05
8.17675465969492e-05
2.39114283998416e-05
8.45724590709158e-05
6.17022579816273e-05
4.66770097248248e-05
5.20720884997763e-05
0.000132100711515031
4.33985121934363e-05
4.3031622466021e-05
6.59529096306919e-05
2.56030060636582e-05
0.000106595941541089
9.74933971937468e-05
4.8324804190249e-05
1.55372459844531e-05
7.70044202872621e-05
8.20087897061031e-06
4.9322420064699e-05
9.27299253788045e-05
4.00505295875958e-05
5.15522794685516e-05
3.09018938364045e-05
5.66657778479872e-05
2.57519682963654e-05
0.000107415222208032
5.67037271655499e-05
8.72204852662774e-05
2.25923567993601e-05
6.16509459825324e-05
3.99334809081605e-05
0.000122827262533241
3.73531649764519e-05
5.04256379879448e-05
8.72430925583501e-05
0.000113043468231959
8.62681718986997e-05
0.000113191763021772
6.08192568140343e-05
4.85474114679217e-05
5.22195584256903e-05
4.81867961713399e-05
6.8365090149632e-05
5.59446107929556e-05
2.72659285495952e-05
7.23378041529412e-05
7.0199501030621e-05
5.04788484788624e-05
3.51760602603033e-05
9.36136579485867e-05
3.16376267092115e-05
4.94333470945788e-05
3.78174789625415e-05
8.23734117226206e-05
5.28488185167673e-05
2.94169598763738e-05
3.59200810134963e-05
4.76318305263297e-05
5.39353385819985e-05
4.68304217781092e-06
-2.12565470900432e-05
-2.68416601194971e-05
2.85754757200005e-05
6.74301568495742e-05
7.51199956460747e-05
6.42380208254795e-05
6.42734556547112e-05
8.68101352096925e-05
7.71982988895935e-05
3.36208695783062e-05
5.55430261373733e-05
0.000122245360901877
4.85993790007408e-05
5.71640637880956e-05
7.90062104608564e-05
1.98886757607824e-05
5.59613309121667e-05
4.4814956870959e-05
8.14109943719897e-05
0.000123107029965538
1.29304534382166e-05
8.54179651732786e-05
0.000113207114109128
6.36118469139265e-05
9.50089407986361e-05
0.000123060138092172
4.05549799259026e-05
7.62712347615722e-05
2.46349106951405e-05
3.65340680730248e-05
8.24605624265761e-05
9.48926299799539e-06
6.96222858131035e-05
4.64538635503579e-05
4.00559388774506e-05
3.39831236182466e-05
2.27678322852578e-05
4.40696065411339e-06
3.09716716180685e-05
6.26390862783812e-05
1.94113969797975e-05
6.66839215090717e-05
8.28285833767177e-05
8.81668126464937e-05
0.000112588214583868
3.8772959828343e-05
5.26641960548451e-05
5.69953749997616e-05
-1.52653796913373e-05
2.57994667758397e-05
2.87303294889473e-05
1.54455062539908e-05
7.23105467934428e-05
5.78324951556166e-05
6.93202546646189e-05
7.23391053856465e-05
4.8522772267946e-05
8.63980306714705e-05
9.5723021565192e-05
8.3087368163315e-05
7.49964902755137e-05
-4.91745587701209e-06
5.6828915460062e-05
0.000112198074507893
5.83226297260719e-05
4.08108990692466e-05
3.35474389636971e-05
4.36774702204029e-05
5.9926677259937e-06
1.71916877633183e-05
5.34343908730288e-05
7.35690636880676e-05
9.07014643632545e-05
2.41133037809421e-05
9.59615517698514e-05
0.00012381935090613
0.00011483852830123
6.56295312598812e-05
2.34685943035916e-05
2.46764904829941e-05
4.89004594146888e-05
1.41168835167499e-05
9.50169540232478e-05
4.24526974027273e-05
1.6739079604056e-05
3.0634672101493e-05
7.34382029405001e-05
1.84035070226013e-05
6.21787562715651e-05
5.42048198059474e-05
0.000114327245789711
3.20649119230818e-05
5.64234850377339e-05
4.16228793416879e-05
8.11030865957901e-05
6.37109115574753e-05
4.49804207817674e-05
2.90249497761709e-05
4.92718803971971e-05
0.000111991250306051
4.79506947401594e-05
0.000119812255890646
1.36031763546265e-05
6.93666740041849e-05
3.11724499797063e-05
7.38822054167001e-05
7.08944704081458e-05
4.91024163811574e-05
0.000114041727591823
3.0265685206701e-05
2.84362072018478e-05
6.69550594398921e-05
9.18375385015238e-05
2.07565693713253e-05
5.96251773488502e-05
8.46127962784062e-05
3.72964750951743e-05
2.8682055803115e-05
4.36848590415155e-05
4.48416704672646e-05
4.7013102527525e-05
5.38591621203674e-05
2.80795566189966e-05
9.64287971211662e-05
5.00027677798586e-05
5.03794950854119e-05
4.57854205653317e-05
1.52081143786737e-05
5.37016186687612e-05
8.39448590494157e-05
6.74791483422736e-05
1.21346582475463e-05
7.32446801855424e-05
3.31718026055569e-05
7.04181926936943e-05
7.36719945870731e-05
8.9603576101273e-05
5.11109757837524e-05
8.56321848446818e-05
5.78110800314733e-05
0.000100952982329976
0.000101406919475084
8.09286754642712e-05
7.84401793629353e-05
6.14563813251818e-05
5.54680643249742e-05
5.19687416777629e-05
8.86173443655265e-05
8.09242279480534e-05
6.840935129531e-05
3.94094306023061e-05
6.65713938083015e-05
9.39825983097999e-05
0.000138371336215947
4.18375722793068e-05
9.49482617344676e-05
4.19175091125896e-05
8.63400168064318e-05
3.5457706565095e-05
8.06246176676318e-05
3.34146137483134e-05
6.2104155794086e-05
1.76276482658046e-05
0.000152347248151335
2.84227426129608e-05
7.17391291248108e-05
8.77680449514678e-05
1.08118640259921e-05
8.31326747010746e-05
3.65536002599434e-05
5.40624986914504e-05
2.67159319283146e-05
3.80922191547854e-05
6.65958871109091e-05
9.16101703801859e-05
4.79104072488643e-05
2.89682111733448e-05
4.75100399958384e-05
-3.5024327081812e-05
7.87079725643783e-05
3.62102178953875e-06
6.68172507815178e-05
8.13110307064778e-05
7.05971484874263e-05
7.96491678140364e-06
6.62705106794438e-05
1.95808538836683e-06
2.19802283442625e-05
5.95393329052599e-05
2.45984429205614e-05
7.32114892897236e-05
1.2721560281639e-05
6.95556401669919e-05
8.83691176825943e-05
9.2817838270195e-05
6.51222277021188e-05
6.13742619986356e-05
6.94573916119815e-05
4.42172222755594e-05
7.58132213257394e-05
5.77629917939019e-05
6.12543670634445e-06
5.26725540246438e-05
9.33829020834866e-05
6.04086689411836e-05
5.71219096269443e-05
7.61375142469706e-05
6.16854486061659e-05
6.08790757650183e-05
4.39273212161425e-05
2.66214749275265e-05
6.16394031065336e-05
5.31411739325688e-05
3.04734765632786e-05
4.62944575726503e-05
1.51279411981247e-05
3.64870134393617e-05
4.58522991998602e-05
9.61122401571555e-05
2.78217578416069e-05
3.72245192538713e-05
7.19293279824772e-05
0.000111887107323787
0.000100075629627157
4.80546702056065e-05
4.58392865620195e-05
2.36313086177734e-05
4.17358467334684e-05
4.21001084869387e-05
9.60554791910968e-06
-2.19033101892204e-05
7.40770726442214e-05
6.29686297684349e-05
2.04900131627461e-06
0.000111341725852211
6.43290756124977e-06
3.02690434183166e-05
4.09965718435935e-05
0.000119780339996657
5.29760559142184e-05
2.00891523898674e-05
1.08012435183852e-06
1.54888882368647e-05
3.07711189411336e-05
7.49380125787732e-05
2.70034969612682e-05
5.90343929436729e-05
6.98414600672566e-05
0.000142131505337885
5.1953097453629e-05
9.64508668457703e-05
4.4916489420894e-05
5.54057007927041e-06
2.10748551802599e-05
6.35232279433716e-05
-9.68499830240381e-06
7.41471160028152e-05
2.29766592027095e-05
5.92218682864097e-05
1.13425378804378e-05
2.58055557056878e-05
5.94523371407414e-05
6.9312685247161e-05
9.23269080466667e-05
6.01281741350915e-05
2.87511774081595e-06
3.25989178502567e-05
3.01621102922974e-05
3.09492064807996e-05
4.27746150627527e-05
2.92759818659932e-05
1.519460636979e-05
7.74035473351096e-05
5.17019442312517e-05
0.000112560474442048
9.17897484871345e-05
2.48838633395758e-05
4.97548508828626e-05
3.54488026647403e-05
6.94271413462373e-05
7.4047093635673e-05
7.00308241728936e-05
5.17024652219522e-05
0.000123817257594599
7.16261485650859e-05
6.20710050527445e-05
4.20352193682258e-05
7.20055914018604e-05
4.66267119448952e-05
-1.51128223878504e-05
7.73857748406576e-05
2.58519535644572e-05
9.09543307195888e-05
4.93646677774603e-05
-1.02166510965678e-06
4.52871704689676e-05
6.3120839207025e-05
5.0980811643757e-05
3.85953080091719e-05
4.03215517700036e-05
4.59146247229532e-05
5.69578843709897e-05
4.8025271603723e-05
7.33799354383589e-05
7.6721266480976e-05
4.65305503043845e-05
1.02976428658207e-05
7.96842342921706e-05
4.0894674074294e-05
5.31045695828891e-05
6.2427986446976e-05
7.31542294036172e-05
5.73724300484453e-05
5.74241795277439e-05
8.62603354128238e-06
9.02793246933279e-05
0.000102314297944611
6.6805538849728e-05
7.24232612638574e-05
5.69464438975543e-05
5.47253174497557e-05
6.00276505027544e-05
5.73553015847089e-05
7.09202068308015e-05
5.51652756731172e-05
6.61806501456014e-05
6.61031916095644e-05
4.84983086633415e-05
5.04293671004615e-07
6.12707548102922e-05
6.20208990535441e-05
5.82436241327762e-05
3.47504697726726e-05
2.63760160444946e-05
1.14815063368981e-05
1.49024173025655e-05
2.52201934723872e-05
2.46270793795692e-05
7.17146800368194e-05
4.96883611458825e-05
6.16183023723244e-05
1.52375523289093e-05
6.58120835220315e-05
2.39528615484989e-05
6.30879853879198e-06
4.585191914667e-05
2.24646345515283e-05
2.06216901400196e-05
4.27744495242706e-05
1.97726215865903e-05
1.38242126814267e-05
9.29908993912074e-05
3.16212653688401e-05
0.000103756196675145
5.56672184986951e-05
2.76949130938563e-05
8.36755786287065e-05
2.83527626508494e-05
6.8932487095561e-05
4.83156279648739e-06
0.000118154451375012
1.17472272127268e-05
9.51710341244619e-05
4.47112969314105e-05
7.56091894942008e-05
2.13004966397768e-05
1.30564913907043e-05
1.66668592489807e-05
4.01941464811645e-05
5.2815525353741e-05
2.30797682065696e-05
7.07205218368987e-05
5.23650471457508e-05
2.47042300762349e-05
7.6164193728925e-05
5.76447651324284e-05
9.55979365754108e-05
6.37245520261667e-05
0.000109399189521876
5.55959583076082e-05
4.69561262871183e-05
6.84741830122542e-06
2.87693488066856e-05
5.08761098323843e-05
3.8087288957592e-05
6.23432677810049e-05
3.28005450183725e-05
1.12209312592795e-05
-2.48948167470521e-05
5.59738416738292e-05
5.413340355327e-05
2.96903818221101e-05
5.47817392559568e-05
4.63998076552836e-05
0.000109007095279842
6.55018349577614e-05
9.88367836132759e-05
8.48679423384761e-05
5.87058041731802e-05
0.000128085637285557
4.88623517758175e-06
3.74213499422002e-05
4.79871758111056e-05
4.96617336382724e-05
8.8405287680668e-05
4.89804090996291e-05
7.43490820168067e-05
4.48596722372238e-05
0.000102921668202203
8.1038466108843e-05
4.37457223911353e-05
6.18216384139925e-05
6.8869044415899e-05
2.49665159705301e-05
1.48455491045697e-05
4.53047999397052e-05
5.91926299328173e-06
5.34678858868732e-05
3.65104747184886e-05
7.95580432463906e-05
3.31752200313224e-05
-1.40230124326161e-05
-2.41666896652251e-05
4.82352287912438e-05
5.72844962370062e-05
-5.24967220399778e-06
3.78019619266789e-05
4.4298493606467e-05
4.17458358205688e-06
2.81760359627507e-05
8.60958907785394e-05
4.85591511888686e-05
5.55208440379224e-05
7.08668634272897e-05
2.82486909184738e-05
3.51482549465453e-05
6.09716728919309e-06
7.02180650883431e-05
0.000105128231410808
8.72706971634874e-05
4.08116946563685e-05
7.74116045778954e-05
8.65218089785746e-05
4.54106685969173e-05
8.7036519733865e-05
8.55423411879524e-05
3.07611424517141e-05
6.16718314249893e-05
9.17859417780412e-05
7.33933406948072e-05
8.84188665654016e-05
4.78735068715698e-05
0.000105715293452234
5.96988695783196e-05
3.03909871929493e-05
7.28508735842051e-05
2.27570826509141e-05
3.82307065161911e-05
4.74959904455699e-05
4.56165937025382e-05
9.5157410348313e-05
5.69473786676548e-05
0.000106878098068906
6.6603518425056e-05
4.04832147932597e-06
6.07791688395613e-05
7.00693666593398e-05
8.96562654093007e-06
2.84609635108726e-06
-6.19721162072241e-07
7.78401090681791e-05
7.0763351980886e-05
1.99082429914297e-05
3.04353404190029e-05
5.21906979109694e-05
-7.54166592460288e-06
4.31035544950534e-05
8.46755606926662e-05
4.92147519261978e-05
6.26550594384984e-05
5.41531017622033e-05
5.65254051443512e-05
5.23680192184699e-05
4.07996821972962e-05
1.76072278587066e-05
0.000102138559061898
3.83593574984972e-05
7.98700307602305e-05
4.49738342194635e-05
7.74841797349902e-05
3.61023114447764e-05
4.53595099090623e-05
6.08220796269993e-05
7.70187252704557e-05
4.43476732562147e-05
8.52445324818104e-05
9.11062813803828e-05
3.45578738236827e-05
3.41277989164217e-05
4.15444681679803e-05
3.35342165392723e-05
3.85097536749295e-06
6.33574886763085e-05
8.02045107027707e-05
2.41666063638721e-05
4.6692584373691e-05
6.7361474142959e-05
3.20600856275359e-05
6.5173215628e-05
6.368837900619e-05
8.76185040084931e-05
8.77668274800069e-05
2.90821409385518e-05
5.93391199647184e-06
4.06024581978815e-05
2.37586424954917e-05
0.000111089159005133
5.94138010523618e-05
0.00010717923041135
7.23872175863727e-05
2.60688987432836e-05
2.02824431969686e-05
3.84414358028566e-05
1.04175831722181e-06
1.37449645394268e-05
3.56298943358679e-06
1.57219529527128e-05
5.79301449709599e-05
-2.43135045240273e-05
2.68832681244584e-05
1.25434279585281e-05
9.54131154655699e-05
0.000128236949537821
0.000114412721485979
8.26401893117803e-05
4.72520711142528e-05
2.25855203054423e-05
1.29351062900419e-05
1.4237247241913e-05
2.98641449831837e-05
3.48096310691052e-05
7.52232583069547e-05
1.85069022389204e-05
1.49148044106337e-05
7.71371161590355e-05
8.74214405806079e-05
3.15741403154994e-05
4.60152187401837e-05
7.61684921471658e-05
4.04035227527129e-05
4.35856435286113e-05
7.30815556106346e-05
5.18876896155459e-05
7.60327476084888e-05
8.61715212395239e-05
0.00010657739422404
5.97145822470983e-05
8.93754126818039e-06
0.000101345279333239
7.33381979949656e-05
8.37197891812512e-05
5.95644654459453e-05
9.31813893603025e-05
5.41727425782421e-05
2.22206617036372e-05
7.83584610409185e-05
4.05187475411918e-05
