# Supplementary material for: Research on computational propagation and identification of mine microseismic signals based on deep learning
Source: PLoS One. 2025 Oct 22;20(10):e0334641. doi: 10.1371/journal.pone.0334641 (PMC12543183; doi:10.1371/journal.pone.0334641)
Supplement: S5 Data — (ZIP) [file pone.0334641.s005.zip › 000100800001807.xlsx_0.txt_24.txt.txt]

1.84889396556882e-05
7.16626926845315e-05
7.29987616551099e-05
2.51789102841883e-05
0.000118641629736343
5.25537969057195e-05
1.31234379780074e-05
6.992009022547e-05
6.9612194168655e-05
6.44872916012563e-05
8.11623794868948e-05
6.74062886254415e-05
2.31125121938223e-06
-2.39554603937973e-05
7.74084685115609e-05
-3.73387892442135e-06
8.28142325516335e-07
0.000136959691852971
3.42628620586695e-05
0.000123565562957272
1.80743798039787e-05
2.89283587333431e-05
2.85848513810492e-05
8.29615293110522e-05
6.41063897240858e-05
5.39977851293531e-05
-1.21875632002301e-05
0.000107098177228947
4.60834940278167e-05
9.75188287196614e-05
3.34899510725275e-05
4.87587080660963e-05
4.20140904317092e-05
3.55223281128193e-05
7.82452890639627e-05
7.21729271265004e-05
9.09579043036949e-05
0.000100109879973795
0.000125019185197475
9.73082012202099e-05
3.22717202856133e-06
6.43095019458715e-05
3.93827278525532e-05
5.89939013221505e-05
3.78210257549357e-06
4.6007433884192e-05
3.62116857136497e-05
1.93927368977669e-05
5.91840741155625e-05
7.32301129549504e-05
4.57740077630657e-05
8.5064751965495e-05
-1.36991019275532e-06
8.90631735269233e-05
8.08651275684895e-05
0.000127072731259966
8.76005530305717e-05
3.23942119287249e-05
-5.00542885326657e-06
5.35165447765283e-05
6.43787445675959e-05
9.74511660233387e-05
2.88116984629595e-05
4.58691206040559e-06
5.89445525706384e-05
0.000105533532081141
7.46694224926992e-05
6.4560664123939e-05
8.72605566708139e-05
8.03766303270717e-05
0.000101938744623779
7.43325167232118e-05
9.2888398479777e-05
6.78725382019671e-05
2.99454967446023e-05
6.347506595199e-05
6.67506930523785e-05
7.36127486687472e-05
6.51269918485496e-05
4.4326243066634e-05
2.72504310320387e-05
5.07975272496397e-05
8.21235684774008e-06
1.98643243438096e-05
6.16174205781269e-05
3.24352953372348e-05
7.29233006062201e-05
3.94432611194939e-05
6.932886357469e-06
2.3755983129462e-05
9.38392925492529e-05
4.35971603979131e-05
3.43756537135352e-05
8.41899391843095e-05
0.000103457960849802
5.37882589359026e-05
8.21800019481115e-05
-7.90103714745672e-07
3.74007402934899e-05
1.47610984519947e-05
2.41075435530541e-05
3.61097628451721e-05
8.19915820096307e-05
3.86268036349309e-05
9.83329389890907e-05
7.51163964013429e-05
0.00011282405776076
-2.4390742271073e-06
8.99242436728786e-05
9.32447143309421e-05
5.68448285749584e-05
7.73610023754933e-05
3.84509324745995e-05
4.12800618042917e-05
2.95212350124778e-05
3.81550890718781e-05
3.58649920394207e-05
2.13450680591886e-05
3.02511186981225e-05
8.5868351465736e-06
2.63130643155159e-05
6.16323894580011e-05
6.64379313397713e-05
5.0722953794971e-05
5.51821535911797e-05
4.67747361946804e-05
6.05596865079755e-05
5.96116585442192e-06
5.25677330177112e-05
5.89156886943541e-05
-1.38077810521842e-05
4.45309270574881e-05
0.000106837093635892
2.61122510552408e-05
0.000115298766672786
4.94072625920282e-05
8.21736900482241e-05
-1.70293924455284e-05
8.96040403276848e-06
0.00010070117494542
9.27471405696125e-05
3.0768557709885e-06
7.2145137990342e-05
7.56758753627567e-05
7.29802565969471e-05
7.18123088979225e-05
0.000103596653497128
8.4110458848103e-06
6.71878093837159e-05
3.13981846883549e-05
0.000102580868927386
4.02768433770192e-05
3.52350900222074e-05
1.8179962303805e-05
4.17052083454088e-05
3.42275750175248e-05
5.79253537814073e-05
4.73459687490245e-05
1.53277929269626e-05
0.000101537055105064
0.000117371732779051
8.96936241901148e-05
5.2146067917631e-05
7.56493241008299e-05
2.65840281896577e-05
4.5674892100752e-05
6.54959978556688e-05
0.000130588639357399
9.51296521439883e-05
8.67198467529898e-05
7.51020786421159e-05
9.64484339239294e-05
7.06443349336966e-05
0.000122185813334722
9.36612567704702e-05
7.34947596528128e-05
6.4020529313586e-05
2.39982320921769e-05
9.35297417213912e-05
2.41361813748335e-05
6.74474316721047e-05
6.79491247341465e-05
3.53465370574495e-05
6.49487173051066e-05
3.58529253372236e-05
7.6836979766912e-05
7.11888250065362e-05
7.46745972823959e-05
7.3769441288096e-05
5.40516719637755e-05
5.01526373264154e-05
-4.6621107561772e-05
4.96868141989735e-05
0.00011277960707101
2.00018547877464e-05
0.000112277838214019
2.91061839085773e-05
3.29295136509664e-05
5.04619003097513e-05
7.06103116144514e-05
6.70330332135247e-05
0.000101841031673947
2.24188678406656e-05
6.84525149355163e-05
6.56379848943133e-05
3.9941777560971e-05
8.79044035105243e-05
3.68792280645427e-05
5.24939122705214e-05
3.86190353338165e-05
4.93176059954461e-05
5.92936234881575e-05
3.81440668396854e-05
5.05692900752133e-05
9.06959496035747e-05
0.000107075884293107
5.57081492336426e-05
3.69962258193147e-05
7.51937040058821e-05
5.50772405259243e-05
8.05728476416137e-05
4.59486347655166e-05
-4.99368703965802e-06
0.000104122723497377
8.54087958113486e-05
2.05192888409687e-05
9.98073656017383e-05
-3.53070244408856e-07
3.59405794562661e-05
6.31870516990774e-05
0.000132476413166719
8.75280563141524e-05
7.82749846023109e-05
8.34723171995509e-05
4.33796772909753e-05
1.22725316897693e-05
7.5229720241607e-05
-7.12673680508317e-06
0.000105185541514071
2.8179931502136e-05
-2.70596607122881e-05
5.52039222358834e-05
3.04981314752286e-05
2.93307284918996e-05
6.93156810693303e-05
2.46839882522613e-05
7.34279679493135e-05
5.51427566858921e-05
6.91711749519313e-05
4.41073688767494e-05
7.6104009837582e-05
2.71799985832159e-05
9.59906546017881e-05
6.69143913144124e-05
0.000107714497381481
6.04183130820576e-05
5.24811648429885e-05
8.99765929640712e-05
4.79177564347432e-05
3.63851029758126e-06
7.49430644591468e-05
4.32536990302512e-05
5.6206325264125e-05
8.04965199052368e-05
7.17708058079934e-05
3.79267366541482e-05
8.23867449876212e-05
2.05898097438293e-05
7.55986272088447e-05
3.75769602560154e-05
7.17802298509676e-05
8.0237654795658e-05
8.28877911722016e-05
6.30937216967207e-05
0.000101777451338441
1.33105126598859e-05
6.4799430108179e-05
4.82024994545962e-05
8.62823876995517e-05
5.67300678910767e-05
9.84475541831406e-05
7.46018269138872e-05
5.99671449948956e-05
-1.48461714126446e-05
2.16969813547061e-05
1.32978562855458e-05
0.00010895931393796
8.91749876669712e-05
3.10617020022684e-05
8.51421382934377e-05
6.15550913193962e-05
0.000140608604079489
5.38746071188713e-05
6.95945931054098e-05
5.04800819786365e-05
3.42819627686188e-05
5.78768716777252e-05
5.67808089649495e-05
3.81784472736141e-05
9.76799689190823e-05
4.44505366884286e-05
2.05132902423558e-05
6.17481237029628e-05
7.8509289932287e-05
4.52315320301461e-05
-6.78913896544259e-07
9.71956926152614e-05
7.66777645625759e-05
5.86463753280424e-05
3.96713192479751e-05
6.78308097903546e-05
7.85242930867404e-05
5.94181096880047e-05
0.000105611355809988
7.68575186090701e-05
6.62418132702346e-05
0.000100778541999015
3.02929215956353e-05
9.78346110310425e-05
6.73502047915322e-05
9.10970619147883e-05
4.08115020619717e-05
6.554767499283e-05
2.18431326752934e-05
7.45168768970106e-05
2.4994795386897e-05
7.90565435853143e-05
0.000107414235933554
3.70204092899721e-05
5.72139221306286e-05
9.32014400625645e-05
9.27131083357306e-05
-4.30121301237682e-06
5.83402085735172e-05
7.680847414473e-05
0.000134838354634253
9.8272673652122e-05
6.75687480873986e-05
2.5001290846101e-05
2.02715110986603e-05
9.4809190306852e-06
-7.87470785922958e-06
5.75692533188448e-05
1.3608037944087e-05
7.05804570309283e-05
1.09885002715163e-05
-2.85202861365535e-05
0.0001207264573653
5.55769186686306e-05
3.70650237588546e-05
6.83669202538728e-05
2.45195072554288e-05
4.23907853543786e-05
8.04050535701459e-05
0.000103189619020533
7.16678825432802e-05
8.66977110778913e-05
6.13476944082346e-05
1.87901314195867e-05
3.68607023127244e-06
1.67378344108983e-05
4.00900397827326e-05
7.17316843315842e-05
0.000137556723008135
1.01972273188444e-05
4.49268872528403e-05
6.61602488797686e-05
6.35680828557566e-05
2.65836623895814e-05
0.000104318954914325
8.64001048003261e-07
8.96834241762015e-05
5.46626153387704e-05
3.18147715875869e-05
9.34654296596859e-05
3.10030938314917e-05
1.84228540996617e-05
4.16167213119981e-06
1.8498660215003e-05
5.60981798494469e-05
0.000121363367258907
0.000109904897672681
7.16025585954035e-05
8.06432556596432e-05
4.03925557162205e-05
4.69397067045474e-05
5.53959997101243e-05
9.36097655768139e-05
7.71538472683712e-05
3.34606146784587e-05
7.97808361216419e-05
2.58211067199207e-05
3.61801262226549e-05
9.63966809098325e-05
2.61939701205594e-05
3.93444779419495e-05
0.000115618018166554
-1.57166443926014e-05
6.45553320835197e-05
4.13871090321672e-05
4.15252921181708e-05
5.47463919194314e-05
7.60595427116037e-05
3.94310460625467e-05
6.93728113925227e-05
0.000103776323886471
6.03117426303033e-05
5.96547133933055e-05
3.63380800615882e-05
3.72258099730609e-05
3.42532577008832e-07
8.34071293598369e-05
1.00518880253081e-05
6.25899982117586e-05
9.60668937771941e-05
2.29936964637026e-05
6.95705483494949e-05
-2.68581819126293e-05
4.39060625483043e-05
9.60614564951027e-05
4.11761218126484e-05
2.65410535187763e-05
7.84839582591942e-05
7.52113945284421e-05
6.38006567094796e-05
5.87830582188702e-05
4.92317024425805e-05
9.54436934126527e-05
2.03445476601375e-05
0.000100608106449648
2.91990209221023e-05
6.22477513531199e-05
4.23031139624958e-05
3.37340058499008e-05
3.24255375718837e-05
3.24268064598905e-05
5.56928062689552e-05
5.39094107357132e-05
5.21853288854361e-05
4.90948531547312e-05
-1.32465376987075e-05
6.82328176608601e-05
0.000113875114320459
0.000113840261736109
6.87442903306672e-05
7.87741562165454e-05
9.85026291656475e-05
4.33263827992827e-05
5.06068110629302e-05
4.03970115563296e-06
2.54605146783799e-05
7.74450896326751e-05
7.35349594475962e-05
7.36222120780976e-05
3.18335490089045e-05
0.00010552344394897
8.53480514968437e-05
7.17994446918158e-05
7.3032445003475e-05
2.63741017552176e-05
7.21690214401867e-05
3.03127911341697e-05
2.92983552379073e-05
7.14713122630882e-06
3.11370700345207e-05
7.0111605535091e-05
6.79629469470515e-05
8.19138462271138e-06
0.000149815424442764
4.94567452048827e-05
2.71100901282851e-05
1.58662258953033e-05
2.42125652758539e-05
0.000137203115257154
6.67847564007479e-05
0.000104190754038987
4.24825182590363e-05
6.84960921891617e-05
2.05102626615125e-05
3.85219606927089e-05
3.87791905908687e-05
9.51891941236558e-05
5.38771922365737e-06
2.01198129144703e-05
9.8207692371232e-05
5.84809729354036e-07
4.63558075388863e-05
7.62392747722148e-05
6.80670012269287e-05
2.69841055876902e-05
4.23253727769293e-05
2.24474466989482e-05
7.14571257056989e-05
7.27160459289159e-05
0.000101501664963047
-1.12281795376723e-05
5.08722321073357e-05
5.30163918569102e-05
3.32954390889943e-05
9.8798831665305e-05
6.42333377347583e-05
6.35917572709625e-05
7.86574408784003e-05
0.000107443005196358
9.38292680015423e-05
4.63359086532528e-07
8.76414407977905e-05
5.02521982741265e-05
3.89870468515412e-05
7.89613106875944e-05
2.79515910459992e-05
-5.90097746155993e-06
0.00011080472805264
6.91786613075262e-05
6.27198008899429e-05
6.72450331646019e-05
2.72731908489121e-05
3.23163590449827e-05
4.13811401736186e-05
0.00010223918553953
-1.58932416829286e-05
2.61815341440931e-05
4.58823644634336e-05
6.95365977410209e-05
8.95433848482731e-05
1.350331779491e-05
5.84928817698501e-05
8.18915550885003e-05
9.45088208870293e-05
4.49315245830009e-05
9.81393808730974e-05
0.000123489638114542
0.000104789057846584
8.23505268668526e-05
6.65414630123345e-05
8.36826554777898e-05
0.000117115723190779
9.99204212013972e-05
7.66939041201708e-05
8.93259338181971e-05
6.53896919600579e-05
8.46682908653375e-05
8.12103577795956e-05
7.1749116705273e-05
0.000118757718155721
8.09905717991642e-05
9.33996916791363e-05
6.36118211987996e-05
3.46850211098596e-05
4.37260528888445e-05
5.11059050181641e-05
2.75588000616164e-05
0.00010212586183992
3.33807042032024e-05
5.59858464555735e-05
4.38250007202811e-05
4.03571657335648e-05
3.92852763565678e-05
3.74972626682917e-05
7.48959574937319e-05
5.16934495256344e-05
5.87475854454779e-05
8.32220915988579e-05
9.29697157686487e-05
7.45004948311125e-05
2.75698756564234e-05
6.46617810700007e-05
0.000122042445021515
5.31409775528757e-05
4.85014524516915e-05
9.5121805443149e-05
3.11880786877404e-05
0.000117443062813184
3.99228507323828e-05
6.01539700369306e-05
3.67502579411858e-05
6.66507394591315e-05
1.42209235384698e-05
2.33755376797013e-05
8.71302622713899e-05
5.19519279508619e-05
8.56827385915481e-05
3.09710179612895e-05
5.24853862860198e-05
9.53437208291016e-05
8.3120987981151e-05
2.5605029056654e-05
5.43982615113543e-05
1.91263763340538e-05
2.51839327824483e-05
-5.80759473257166e-06
0.000111495704690922
3.43810309047579e-05
1.83651427144571e-05
8.32726573422034e-05
7.26108229114894e-05
2.585488954097e-05
3.66872302479787e-05
5.9391694416479e-05
6.68811325975943e-05
7.11950144057164e-05
6.66418699027936e-05
8.1681255859792e-05
6.36136011737482e-05
3.67180577114879e-05
6.40383485004155e-05
7.49551464152373e-05
0.000118531124048936
5.5622427928977e-05
0.000125985874541415
0.000107937804971165
8.7361999150387e-05
3.75911720074212e-05
8.25510989893178e-05
3.37478843347575e-05
3.67588751211087e-05
3.84230992385346e-05
0.000148007298934932
5.1356480225569e-05
2.35143480086395e-05
1.42592740263778e-05
-4.05189039068112e-05
8.10629259856933e-05
4.48959578029678e-05
3.65280047321217e-05
7.50849143462221e-05
4.40603756155476e-05
7.09412648267991e-05
4.78594115790763e-05
3.25562563978722e-05
4.42867554671629e-05
5.03310750641619e-05
4.97683468365189e-05
2.86432085904012e-05
4.20440173193938e-05
8.2955121750786e-05
5.03506811167973e-05
9.20827772760757e-05
-2.49732906581737e-05
0.000124281573922195
4.70784194852405e-05
7.96412619168608e-05
0.00015068495509367
5.72932216737644e-05
-1.31404396252861e-05
-1.85167773943302e-05
4.1874884504624e-05
-4.34524649665195e-05
6.82056349629256e-05
1.34911915745534e-05
0.00010687374298051
1.20752952985405e-05
7.20131329867008e-05
-2.40847522289895e-06
8.59747390524778e-05
8.40930403459961e-05
4.69096896719995e-05
2.08941287569624e-05
8.39552047347017e-05
4.32395685415422e-05
-9.34524032864116e-06
3.80839206342033e-05
3.32654942807941e-05
8.81586454541522e-05
6.45800458414956e-05
7.38631395583383e-05
4.29552562874565e-05
5.2499639180094e-05
3.93196216741776e-05
2.30678868231709e-05
7.61435805330788e-05
2.59964353317551e-05
9.24824271135917e-05
8.58890487287268e-05
5.48763723817487e-05
7.61270156283324e-05
-2.21248704041222e-05
5.47450941813627e-05
6.46070544194661e-05
0.000113209868158175
5.51795812955186e-05
4.96898743147503e-05
2.56369708929571e-05
4.66749971062278e-05
6.87025248008441e-05
7.07114799371701e-05
4.99647944518625e-05
8.87219355860056e-05
9.70369498906796e-05
7.51713600980679e-05
1.71427140282313e-05
9.96381243934841e-05
9.02101881866683e-05
2.82822303681069e-05
6.38074163144074e-05
8.6533085904049e-05
1.45301782838344e-06
-1.47699347023843e-06
6.5990167951056e-05
4.48222828585916e-05
2.75793244564672e-05
3.59783623982692e-05
5.8280538600956e-05
-2.30787612422304e-05
5.3101206559319e-05
4.69090704468086e-05
8.81336907337517e-05
4.00250749397208e-05
5.5092538612917e-05
7.56588098507826e-05
-1.57602976734037e-05
3.78123782557152e-05
4.24564225703027e-05
4.23435645523504e-05
5.81366016090211e-05
7.37955555597932e-05
6.73800667691274e-05
2.23244717367136e-05
6.20108969279308e-05
4.34939715578632e-05
0.000126801123911477
7.3958555251978e-05
4.69750839559853e-05
6.03383843093617e-05
7.9288915888294e-05
6.17039629324567e-05
5.08177670235332e-05
5.53527649328185e-05
7.33005403276576e-05
5.41948257796891e-05
1.06536557972524e-05
6.02348152202795e-05
7.93765349205549e-05
6.6231622318334e-05
4.57256660913669e-05
-1.50676242952509e-05
5.07921753903388e-05
1.51128078456055e-05
2.63453113579566e-05
9.07995196013698e-05
1.94716605766275e-05
7.50754174925188e-05
6.91512805524519e-06
6.48732360901764e-05
8.06941579187312e-05
7.22351856597926e-05
4.85480007452466e-05
3.0913771063385e-05
2.45453503028224e-05
3.89608737557662e-05
9.14283533424277e-05
5.68905311774872e-05
3.84301613779093e-06
5.94130255552541e-05
7.22931038757819e-05
5.20369791351523e-05
0.000103115936252503
-4.62289435194441e-05
5.23860360417073e-05
0.000102021986946218
2.89648909688718e-05
7.76126028764744e-05
5.95421675545959e-05
6.73756362246585e-05
0.00010247538151329
7.22153948611164e-05
6.96007494010015e-05
9.19059707927758e-05
7.40747491848169e-05
7.98401357426834e-05
8.45913461914498e-05
2.84482896529114e-05
9.59175739282144e-05
7.41207106091107e-05
4.13368285510852e-05
5.44149364679176e-05
1.75738468597536e-05
4.610559450668e-05
5.47067037646684e-06
2.43532445859522e-05
6.02990290770437e-05
1.12097210832005e-05
3.23340301733752e-05
8.11933812145424e-05
5.6515416524319e-05
3.50405463837672e-05
4.20212533549808e-05
5.03080855158079e-05
2.29961987011731e-05
0.000112558461517519
3.72718512236007e-05
7.07934212335385e-05
8.03030515408094e-05
2.96126300712437e-06
5.96579946356382e-05
4.54683884888729e-05
3.90788945147852e-05
7.29623651351395e-05
3.50669850191272e-05
3.13412071924675e-05
7.65457617228073e-05
3.62258914968679e-05
6.11230759993246e-05
3.83080851336352e-05
3.66543277032576e-05
0.000137213964044646
3.16822310838587e-05
2.92101299026158e-05
7.13860482416372e-05
8.84585206065826e-05
5.47243534262678e-05
4.87051744977409e-05
4.77727574985342e-05
5.48049313423017e-05
2.08430644674147e-05
8.67240170559028e-05
6.19869136065006e-05
1.21534176059124e-05
8.74196187626387e-05
8.90261168514402e-05
7.29753513288502e-05
8.95488402041711e-05
6.70586003588842e-05
7.03626227613446e-05
0.00011526512034623
5.60576013622032e-05
7.18949134045466e-05
2.34560520313495e-05
4.9306650038709e-05
1.20822909746422e-05
2.36119855084871e-05
1.63285728115834e-05
4.60278491209968e-06
6.27393800093639e-05
3.37436498583272e-05
1.01357794513395e-05
6.28667672781102e-05
7.01285369869763e-05
6.87383657834129e-05
7.57722480227929e-05
5.36312043631684e-05
3.17959880733617e-05
0.000113153035995138
4.93578955675763e-05
-6.15538366362979e-06
7.44241378416137e-05
4.40594431187505e-05
5.71553087884063e-05
6.23537506022985e-07
-1.03065300306e-06
-1.03817406133019e-05
6.56936927542606e-05
5.48317984511012e-05
4.94757025698514e-05
4.65221879148255e-05
4.334348844228e-05
8.90075541656045e-05
3.30996035307767e-05
9.10380078727194e-05
7.56861475470764e-05
6.79894996857622e-05
6.67774813770364e-05
9.46501934837917e-05
8.57147205999021e-05
5.68862864679829e-05
8.859803577221e-06
-7.09566259565763e-06
1.4435862723004e-05
8.32474347970595e-05
6.65668145565589e-05
4.4244460650042e-05
4.78274487484114e-05
8.55090832121457e-05
6.09639701129558e-05
4.83708311059488e-05
0.000123093290868293
7.51615775153418e-05
9.42103891360612e-05
5.87652306291218e-05
0.000105330260354415
8.09515634140946e-05
5.8298911535652e-05
9.83767940269998e-05
8.33433651467471e-05
9.4920421614577e-05
8.57185940005852e-05
5.10835285379081e-05
0.000107632427300187
0.000113485739774076
8.41058910179283e-05
0.000101640020212146
4.4918600858125e-05
8.7561782331463e-05
8.76459773315812e-05
0.000114235091676256
6.55194640433104e-05
7.8422431077965e-05
0.000168884073591131
9.6858225388341e-05
3.59136204853803e-06
8.0198680042256e-05
5.18378188210653e-05
6.74408983505054e-05
5.68433400829271e-05
0.000110511256111214
5.82151952543738e-06
9.48415348061838e-05
3.69418010306809e-05
7.89479572511367e-05
6.21426512050475e-05
6.3923568556998e-05
5.84085138775789e-05
3.78663096368578e-05
3.07021869998914e-05
5.87315390214758e-05
5.93158849651152e-05
1.16952173933826e-05
5.23003326418269e-05
6.84660778271206e-05
5.6973317382193e-05
9.48474185620413e-05
6.96011800274898e-05
8.09205667902356e-05
5.34832793911881e-06
8.29560525827428e-05
0.000110696821856144
3.77108974307816e-05
2.5189346560291e-05
7.18005894297168e-05
5.02876630422105e-05
7.65379283962164e-05
3.07821182289782e-05
9.51053841142653e-05
4.06263509161149e-05
7.77524306618178e-05
4.54033287845636e-05
-4.60400755544052e-05
7.70079226186101e-05
7.41137447596809e-05
6.52090569631338e-05
3.84952449810187e-05
7.5135892878235e-05
-2.5532797096046e-05
5.73552442468578e-06
9.45904889575324e-05
5.72077949256212e-05
3.72882025838637e-05
4.10818079395461e-05
4.35926976797406e-05
0.000133714583106728
2.96203933156107e-05
7.94994018192828e-05
4.58694691409873e-05
4.4422396097123e-05
5.95755891077533e-05
3.92028288362242e-05
4.82192862110104e-05
8.29884405209105e-05
4.58894454936084e-05
1.84822426918699e-05
8.75619576544647e-05
3.58651574734525e-05
4.09479007520647e-05
2.50471847620409e-05
9.91853824122514e-05
9.86030068598383e-05
6.81896076148256e-05
6.47250842747994e-05
0.000106348538475356
-2.27747457727667e-07
3.72750893042121e-05
4.2301838874774e-05
4.02570562930265e-05
2.63346491860215e-05
6.07835563160323e-05
2.21831953325312e-05
2.52122713759065e-06
6.60766165546352e-05
3.05747741579082e-05
4.07028886511678e-05
9.05796729278582e-05
0.000108940692013
4.43671648164826e-05
6.23521854101035e-06
0.000114523497781432
-1.23701394527315e-06
9.84734877093602e-05
7.56985542261161e-05
1.6688829067487e-06
8.57896136820207e-05
6.84674819756559e-05
4.80341907786406e-05
2.9335546782625e-05
8.12211546326443e-05
2.42574188127934e-05
7.21669112324535e-05
8.00287416223246e-05
9.88811779623544e-05
5.46786928019509e-05
6.87994216770658e-05
4.88354602941789e-05
8.51283883145544e-05
5.38328631705922e-05
8.93865908016773e-05
3.39186614834439e-05
4.27832675342633e-05
1.77555475383081e-06
0.00010312254618765
4.31388363792635e-05
1.77392129198563e-05
3.21205870282226e-05
8.81243766295356e-05
-2.49693489653864e-05
5.73254612891439e-05
0.000110023294352419
3.49582171671301e-05
2.61455906087775e-05
8.61903415045639e-05
7.23555183944181e-05
4.2690189021024e-05
3.08657131583478e-05
7.59413053374468e-05
4.14483685554925e-05
5.92424923147973e-05
9.01691398417504e-05
0.000123580093925097
6.05471083569383e-05
5.25571043779686e-05
1.30232793072266e-05
5.75260876652114e-05
7.60795651068968e-05
8.6948748063007e-05
5.17825323747521e-05
0.000116512663193139
8.64837851118611e-05
5.00880117502445e-05
1.35830734185843e-05
4.69396694387844e-05
3.66437562337173e-05
0.000116287206126
7.88568931000386e-05
5.39506935051303e-05
7.49777188050723e-05
2.52523852579285e-06
5.88457077061775e-05
3.34540844589938e-05
9.59912126521344e-05
1.67582529335831e-07
6.28953409049566e-05
2.18137916657106e-05
3.60815131676739e-05
9.68657528543782e-05
7.30895589352825e-05
2.13416027269227e-05
6.34087093276154e-05
3.12371157119141e-05
7.56796208797379e-05
-1.17769264851066e-05
8.96361107002345e-05
1.56813820868845e-05
7.19071351544588e-05
9.24373207870763e-05
5.32349068317382e-05
5.28565774406746e-05
1.2676101263275e-05
2.78856240141452e-05
2.67240806840291e-05
4.41743285319955e-05
7.45711518377667e-05
4.24675845253821e-05
0.000120512465556219
-1.73790810101562e-05
0.000112652213146864
3.60747666835775e-05
0.000103516951169591
5.15621409124456e-05
2.9546553826094e-05
2.80476787502567e-05
7.45028360455017e-05
8.12346883361749e-05
6.33031752621821e-05
-8.97853321825705e-06
5.58075818868011e-05
5.1699069936321e-06
0.000110826539839524
6.16534076110471e-05
9.30945950563924e-05
8.54850957166225e-05
2.73828044990501e-05
2.52700670085019e-05
4.55081642284973e-05
8.21997634232343e-05
5.71325578693179e-05
9.39335608642751e-05
5.44480343892141e-05
2.82600822280697e-06
2.36049138085561e-05
7.03488998420598e-05
1.29159667155025e-05
7.27742423064221e-06
1.30861086384527e-05
6.5022029700293e-05
2.90319544882955e-05
5.09401952295326e-05
1.34292305733493e-05
7.17296405052185e-05
2.22208623881648e-05
0.000126150038007774
9.28125594806809e-05
5.99184603149694e-06
5.55317176401473e-05
5.33533022386527e-05
5.26640368762807e-05
6.0104787952378e-05
3.94147257074984e-05
6.46709203591095e-05
5.32334615629317e-05
2.55864586456169e-05
0.000115185324950527
4.9652930764883e-05
6.89976634905442e-05
7.43729654927766e-05
8.32052181534059e-05
5.73617504014621e-05
0.000103467241529408
0.00010008886745871
4.23874354208314e-05
0.000112100618981004
3.84597218836304e-05
7.08549212562745e-05
8.21804848655567e-05
8.10095740497089e-05
3.33486066987869e-05
2.68884162368041e-05
4.49626336546942e-05
7.50871882883303e-05
2.43187144281653e-05
6.52155151017051e-05
6.34116865368918e-05
8.0539703433925e-05
0.000106154893426067
7.19539441151922e-05
5.3823820962663e-05
4.54641329409401e-05
1.67710969993615e-05
1.18842419949813e-05
3.57342838915872e-05
4.50511070638692e-06
7.4552744335786e-05
2.07234295032364e-05
-4.23385961925704e-05
3.79467516157253e-05
1.71040943525201e-05
-2.0657220624541e-05
1.30927488184397e-05
2.57166754794836e-05
4.32281340453036e-05
5.72273395007038e-05
4.85742015188245e-05
1.90352620466551e-05
2.04218723674083e-05
3.07501088051898e-05
5.60702836651965e-05
4.49925173401708e-05
1.81398558823293e-05
3.97897598948244e-05
2.63485450948413e-05
8.71122595786955e-05
8.54612870960964e-05
2.93512564467442e-05
5.71749016487311e-05
9.04389447126151e-05
1.01130868170566e-06
8.54378683228712e-05
2.48770558062011e-05
4.73062077888123e-05
1.48034592731808e-05
5.81746842311049e-05
6.60792034959118e-05
0.0001340248848542
1.71786591062466e-05
0.000127414236487856
6.20183927188767e-05
1.88884388068031e-05
2.61979057351898e-05
7.99472145140585e-05
6.18365423865405e-05
3.99445237544671e-05
3.33084684528882e-05
3.13535523915707e-05
6.57259948176936e-05
1.61235999875973e-05
1.78335846757693e-05
9.41470239095539e-05
7.08884525422879e-05
5.62424273754719e-05
4.32259566107539e-05
3.97802760391548e-05
4.20986767561256e-05
4.53534924497207e-05
4.59631882208226e-05
5.56742146619838e-05
4.51695447618299e-05
7.23676997948964e-05
0.000104655182951177
1.81722159681056e-05
7.50180538509561e-05
3.20515811930087e-05
5.08603614222648e-05
6.29186141453147e-05
6.07540751097351e-05
0.000112051504076498
8.12525384545864e-07
7.64768602394547e-07
2.5083324522912e-05
3.83186193378718e-05
4.91823411190661e-05
0.000103575738135069
2.64329871894206e-05
8.3904624938514e-05
5.92188000631418e-05
4.60332227529712e-05
3.18419925808386e-05
6.37675973405481e-05
0.000102990990977624
2.53190652027427e-05
8.33970305248403e-05
4.20028464572262e-05
5.40085740231027e-05
5.36927933595216e-05
6.93379970607471e-05
4.12690936644611e-05
-1.62285869731814e-05
8.1429275281275e-05
5.9778739766047e-05
2.02074360524655e-05
1.75395563351558e-05
3.24515164736892e-05
3.64047685002246e-05
0.000145405246543069
8.40504760916069e-05
7.61767913728457e-05
3.39426220482136e-05
3.35432811550294e-05
0.000110252678466057
4.62938339525788e-05
3.39026908398413e-05
5.95294528666541e-05
6.86590368583647e-05
2.6493954588484e-05
6.25486480847736e-05
8.00580365075875e-05
2.03866224283284e-05
1.40630347739987e-05
2.10901424872204e-05
6.48382409931771e-05
-4.81771208236506e-06
7.25800502955883e-06
5.5665394718183e-05
0.000108940414566299
3.00268506646067e-05
0.000110296143017213
9.84353537583559e-05
4.52081470600726e-05
8.98329653723485e-05
9.19254210669196e-05
6.19264706388947e-05
1.86664941340676e-05
7.58995719839075e-05
6.35604777646012e-05
7.51340822025755e-05
2.69368791692315e-05
8.58736882214628e-06
9.62008875688663e-05
-5.92891682849534e-06
8.05818763429015e-05
8.54174033106182e-05
3.51028876490102e-05
3.32088912156388e-05
2.91068291625162e-05
6.77406958787781e-05
5.03503330563607e-05
7.23156356259296e-05
4.82936373455841e-05
8.65532760674704e-05
0.000136673556246673
2.20492829781456e-05
1.86324981788753e-05
6.02464692307555e-05
9.84429913950723e-05
5.22408195791707e-05
2.61684101218657e-05
8.60485144711509e-05
1.74172821066821e-05
7.99235289002321e-05
3.34030665768199e-05
0.00010531075617784
0.000124851455394373
3.18691675524615e-05
7.79251045842719e-05
7.30735974767466e-05
5.33960791172947e-05
6.01576293998737e-05
7.08379974790386e-05
1.56908049028107e-05
9.5901772661821e-05
4.23549938788024e-05
4.68973863117125e-05
2.41767303833296e-05
4.90409961551789e-05
1.62020929355304e-05
4.17924966515685e-05
5.39162140956524e-05
5.94645384698209e-05
8.60701749643651e-05
3.77262309607165e-05
4.78807385445479e-05
3.37091741447007e-05
-1.39501265138328e-05
0.000114119958080657
-1.00759157712298e-05
5.50621519814677e-05
5.51490984593893e-05
9.16627238007525e-05
0.000176828893722368
8.91874383078799e-05
6.35698957993666e-05
0.000115836076223303
8.93932843285203e-05
1.25735671954091e-05
3.90041048038831e-05
1.78562005256599e-05
-9.85493449915089e-07
9.63175381378942e-05
9.1762022599243e-05
0.000109528007398568
3.76327520077878e-05
4.93345242065817e-05
1.7961084880516e-05
4.81361402404525e-05
0.000105802441817247
4.60823883005445e-05
7.01146412571231e-05
4.11186719101124e-05
8.98651296136762e-05
0.000161384484575256
2.58937345126205e-05
6.22195105059984e-05
8.32024430515274e-05
7.00582255376447e-05
0.000104518582010144
5.04312805710123e-05
9.19061548139599e-05
4.87608786522452e-05
4.70108375610904e-05
4.41206931698826e-05
0.00013818761261804
0.00010378032821085
7.92597810816512e-05
8.65767275073617e-05
8.54525840228927e-05
4.86076833024364e-05
5.67134559698044e-05
4.25932876127144e-05
9.17813095935729e-05
2.73591392813378e-05
8.02707340549573e-05
7.80565103319255e-05
8.89945300213748e-05
9.05804817768208e-05
0.000142226649154221
4.21137151067862e-05
7.61805554468559e-05
0.000112696493775817
6.64705443880085e-06
1.68940220033521e-05
7.09473960283023e-06
5.11301855805132e-05
7.47872017828665e-05
2.34879836098198e-05
6.80387298934243e-05
7.30482782733617e-05
6.8714462622306e-05
4.10894680491604e-05
4.93818956274844e-05
9.5541619955871e-05
9.77616810878561e-05
5.07745138517407e-05
8.71690246271275e-05
4.52313652771165e-05
8.03557707541408e-05
5.83704691799167e-05
3.79945559133344e-05
3.8467986089919e-05
1.31934025643531e-05
4.78527184909895e-05
7.55437605815286e-05
0.000123970010290307
2.99286682595763e-05
1.58291694482949e-05
2.14898957615187e-05
7.99332607148622e-05
9.07222287249088e-05
8.2172125666296e-05
6.45102606745168e-05
4.94406833415791e-05
9.56869545777977e-05
5.25976406178529e-05
6.74059937697532e-05
5.98971611057127e-05
6.47217230712429e-05
6.62602127853482e-05
8.76364105335442e-05
7.2152226101051e-05
5.50021718045681e-05
5.38589385004819e-06
3.61557850793963e-05
4.15553419134179e-05
8.26416529964678e-05
5.09131790038184e-05
0.000102584055419326
7.70454188722267e-05
0.000115283003849174
6.75365045648746e-05
6.93146648470858e-05
6.65280307345403e-05
7.4608985125776e-05
-9.16337352845997e-06
1.83589581790468e-06
5.67031405661602e-05
5.04344041491147e-05
9.49193492118051e-05
2.2715138968889e-05
4.6006625453747e-05
9.66686897385255e-05
1.57328164946029e-05
4.79208928218803e-05
6.78238731636154e-05
3.42200304421546e-07
3.90494147004201e-05
0.000105717493553203
-2.41741924346969e-05
8.13349459195388e-05
6.44583792969398e-05
5.24876855854867e-05
6.8072789706809e-05
4.67925518711328e-05
6.08456521560861e-05
5.06931638445059e-05
-1.17574168292639e-05
5.06835113361011e-05
7.47890229953117e-05
8.82155107847692e-05
6.7397270676079e-05
1.35996268388066e-06
7.89277253344399e-05
7.29255712004243e-05
2.05024830612496e-05
7.72414494989687e-05
5.71653124435496e-05
5.64292060666507e-05
-8.10409904697723e-07
-2.6649709875143e-06
3.145717662318e-05
5.59354933277459e-05
5.24234900028653e-05
3.52913692726107e-05
9.46138312019625e-05
4.54131258268596e-05
3.21676022943904e-05
6.34286133529462e-05
5.9821308270238e-05
1.48112015815623e-05
9.88554244182027e-05
4.48437427940163e-05
7.27091384449494e-05
3.85667545580694e-05
6.63667052471622e-05
0.000119446849400423
5.2823117270846e-05
6.37660097183833e-05
0.000107912169829125
6.02409858773665e-05
3.3688313618383e-05
6.85455959289658e-05
0.000132382994969254
0.000113251040970467
7.08897632829533e-05
8.82586405270595e-05
3.60143682675532e-05
5.08555435577633e-05
4.94619579469037e-05
2.0136780889655e-05
5.71192788266831e-05
8.52240646518296e-05
6.49242218616895e-05
5.40563798924546e-05
0.000113774138735566
4.55635420122043e-05
9.59464123245955e-06
7.07842883627181e-05
3.88457668358094e-05
4.98318348232015e-05
0.000117574616027525
5.32192403848728e-05
8.4513761226868e-05
3.92979900572142e-05
5.69127350927212e-05
5.39749904679311e-05
9.46543629316167e-05
4.99754605456816e-05
9.07436696908759e-05
9.8781421728089e-05
-2.73429402142941e-06
8.01668188820268e-05
8.386385515007e-05
-2.09926970738272e-05
4.60206022759088e-05
5.06141553126415e-05
5.49720228250467e-05
7.06639754304763e-05
9.16297277441162e-05
3.68424652416907e-05
2.37956811470215e-05
-1.45479774062551e-05
3.7519857256262e-05
0.000120602668324369
6.31179196629678e-05
7.02850914271303e-05
6.37774897224202e-05
3.84662290841446e-05
4.14646142440892e-05
8.080941470111e-05
9.43067372620042e-05
5.7781677665332e-05
3.16320488942791e-05
2.87836847039683e-05
2.46535217230077e-05
0.000105977215598047
7.22120107803054e-05
5.42822578865899e-05
5.30175913008871e-05
4.76726193628409e-05
-2.50037925871634e-06
8.8595351009664e-05
8.39907041883117e-05
9.81651881528205e-05
6.26350828281755e-05
4.12581437033148e-06
1.9652064425091e-05
9.35612510526663e-05
0.000103074718938179
3.97225584963198e-05
5.62549802273965e-05
1.68525710848606e-05
7.16593599408513e-05
6.64594310531707e-05
2.57508221084258e-05
1.24708499114037e-05
9.62514981645459e-05
9.84606303855173e-06
2.02535606741962e-05
6.77234752286491e-05
4.17547792925541e-05
0.000103285625924847
2.79778611075599e-05
5.31419541438466e-05
6.65868435898577e-05
4.75888202391108e-05
4.79159296759717e-05
4.01093233041588e-05
9.89031577915127e-05
9.8924705336555e-05
0.000104095248539652
6.05743294965832e-05
7.55884316314704e-05
2.00680973228113e-05
3.52100068333969e-05
4.28370346924767e-05
5.99174630401864e-05
4.06960941281897e-05
-5.31958516963929e-06
3.97542119041335e-05
7.89276595875e-05
6.20117315660165e-05
8.25395085215806e-05
5.5461191713093e-05
4.25487303753684e-05
9.22051561663428e-05
7.02324625611075e-05
4.70348672369057e-05
7.827647546055e-05
-8.2258597322076e-06
6.83878646755594e-05
4.36213457948854e-05
7.65731553941856e-05
1.28699549730337e-05
6.7801156623933e-05
3.74312452923187e-05
4.05253442353846e-05
8.67934897082157e-05
-3.46374975953902e-06
3.6422225078441e-05
1.95015275705017e-05
2.26919911537573e-06
9.55423449652803e-05
7.18430218303779e-05
2.75969265284051e-05
9.20868963048543e-05
2.63182870606911e-05
8.28588467962253e-05
5.86008505182694e-05
3.88673405860789e-05
3.04666180917405e-05
8.25173520978311e-05
3.10252945885547e-05
7.11254076717453e-05
2.71765977818062e-05
3.18404570088343e-05
9.02733322070882e-05
5.67785339054895e-05
3.87774067538403e-05
9.92026954768146e-05
1.09121746649816e-05
7.49908233581955e-05
4.75216812054018e-05
7.77337060537413e-05
7.24577373706661e-05
3.67079436891019e-05
2.39118426267902e-05
4.20025149820499e-05
8.20070379429754e-05
4.98144364732841e-05
6.75155369532042e-05
8.41966459979684e-05
2.2138705713073e-05
5.37927434358887e-05
9.53035614746802e-05
8.44626455358316e-05
2.94578729873549e-05
-2.94721234143718e-07
7.92109248584487e-05
7.63774732786788e-05
6.40352352478116e-05
0.000145122098034412
5.39358168265256e-05
9.59592645894613e-05
1.75942086892652e-05
3.83290574351355e-05
5.87325936800716e-05
9.75797369916809e-05
1.72991159469036e-05
8.128217605114e-05
6.43753054591552e-05
7.4887841286388e-05
4.75058681073222e-05
9.65928365769052e-05
9.42502682503039e-05
5.35777762821322e-05
3.66343687745029e-05
5.79121291793604e-05
0.000123794528755513
4.67863700639242e-05
7.78714072697261e-05
7.04124528164979e-05
5.33831091721244e-05
2.49281115958521e-05
0.000119502308404916
0.000106106045998162
-1.07449320383127e-05
3.59923854614241e-05
4.06645132529089e-05
6.99637527035196e-05
8.5716943092881e-05
0.000108197407466247
5.84013238523464e-05
5.48582079271229e-05
4.78776740250327e-05
4.26059113607326e-05
3.69418584249262e-05
5.21579810488094e-05
4.26559034698828e-05
7.24588268864735e-05
4.70265526756879e-05
8.53163878539687e-05
8.31898565688103e-05
3.14208513591524e-05
4.05334299482259e-05
8.4233471392243e-05
0.00010778585659932
9.58153523033949e-06
6.83650369188343e-05
6.32069614177718e-05
2.52261800507562e-05
6.07157900120827e-05
3.62232024773531e-05
7.10196162599257e-05
4.91414792213236e-05
6.07932404777941e-05
6.04700725211454e-05
6.40420025254797e-05
1.93812341501004e-05
7.15538500863682e-05
0.000107312879102226
8.00239003950359e-05
4.90578921789988e-05
0.000114998857811783
6.22945218015739e-05
7.30899060146509e-05
0.000104807548587043
6.59875226367032e-05
9.51096422876665e-05
2.9742584053095e-05
5.24926731544363e-05
0.000102970825379133
9.07247570806589e-05
3.71885638261531e-05
5.07276971602209e-05
4.61140004123913e-05
9.8166704560198e-06
5.2569256877693e-05
4.50863694395055e-05
4.85268589005671e-05
2.98633251627753e-05
4.05175898649707e-05
5.3123288621057e-05
9.74059456325133e-05
7.78431406537758e-06
5.72083433446131e-05
6.59768747590207e-05
4.86743030238401e-06
9.44647779344116e-05
5.94829754543302e-05
0.000100159084505744
3.56034443588398e-05
0.000117206906023156
5.64012915824485e-05
6.56269985939307e-05
4.53036916266567e-05
8.12374609520454e-05
9.38409877404104e-05
4.03936419519368e-05
2.13931177244305e-05
3.7879548442964e-05
6.51492367545538e-05
7.44070085869441e-05
9.30568144258943e-05
3.43903201672562e-05
7.04410638695436e-05
7.68500435917225e-05
7.49577379359457e-05
9.55970249510218e-05
2.12554583499688e-05
3.935190661452e-05
5.57556033851861e-05
1.92894459835323e-05
8.5706350897003e-05
2.87489002855601e-05
9.13303789208753e-05
3.44065272416795e-05
6.9937074076803e-05
1.90603018861689e-05
9.15966610497167e-05
-1.56168138521211e-05
2.24103115371252e-05
-3.721673462333e-05
5.56408537328525e-05
6.4257223857361e-05
6.25452308175345e-05
4.88651078522171e-05
3.11721389696374e-05
0.000108264046706065
4.60951535701547e-05
7.37493643713164e-05
0.000103631518290414
2.3528437537656e-05
-3.2357640335945e-05
5.24936337859037e-05
6.7165779860203e-05
3.85424275184477e-05
7.62247222764189e-05
9.77170911323233e-05
6.4615889481384e-05
7.40895441275071e-05
1.31434092867854e-05
-5.87230898958724e-06
1.54720090383888e-05
8.48333646916612e-05
2.41663275504733e-05
7.63181637224432e-05
0.000128790728916738
6.12325605947529e-05
4.73420504983247e-05
4.99141658396203e-05
2.24434314067497e-05
6.63355491846225e-05
3.09672224953545e-05
8.00184298519064e-05
-7.41686755681494e-06
0.000117458353713694
4.4552824706722e-05
8.32070986193487e-05
0.000104107048568483
1.59013279543642e-05
8.72736025370588e-05
6.48663594438525e-05
1.90163445227408e-05
9.67484894702191e-06
8.01104810064994e-05
3.09301312693089e-05
8.51942651385894e-05
2.63647909252774e-05
4.2360203292042e-05
4.98537315490539e-05
1.21560445586201e-05
3.44984809209736e-05
0.000100645981760849
3.17022411662306e-05
6.45627266602736e-05
2.77274603108706e-05
2.78037770551571e-05
3.60184168099006e-05
6.0323154981253e-05
3.83536501873274e-05
2.49500849451268e-05
2.39001405415035e-05
7.1563112297361e-05
6.23508363421625e-05
9.87033903846644e-05
1.60665994386199e-05
9.03335839119769e-05
0.000113404198219695
4.90471777635629e-05
4.5953165172915e-05
1.86604435391314e-05
7.30539759646489e-05
3.59107955481355e-05
4.37121397147299e-05
0.000103231601481592
6.58928606328149e-05
0.000100358615325487
6.59973571202919e-05
7.07523255372018e-05
4.79284838292995e-05
4.8881987411115e-05
4.32895166640324e-05
1.1211369621739e-05
-2.16377533525645e-05
4.60651759870342e-05
0.000114513078496007
6.86030816874701e-05
4.81284381559237e-05
9.63428143697327e-05
2.64296563750291e-05
7.58383206731257e-05
9.97419453509188e-05
6.05570329924975e-05
9.83162886881312e-05
6.24325307333865e-05
1.70089441675619e-05
3.31540970794823e-05
5.35947034748046e-05
1.67036515705407e-05
8.37200150277168e-05
1.10586326080201e-05
7.22854574941232e-05
0.000112697776800799
3.47048788064707e-05
5.26285974266949e-05
8.7455923851711e-05
4.9869267671448e-05
3.90935705266698e-05
9.59185591938962e-05
4.82338761254414e-05
9.31705225798606e-05
2.26547086948416e-05
3.68528268786783e-05
5.69088619348585e-05
2.49699182398606e-05
3.46428911612183e-05
7.67355455023379e-05
9.33888677167169e-05
1.48541957523586e-05
7.27544080561225e-05
5.14835374348512e-05
2.03418948788499e-05
4.40726267262369e-05
3.00124467111939e-05
7.6595310347827e-05
3.55074966894756e-05
6.99077718155904e-05
3.09576051974311e-05
2.54395121317993e-05
7.47934147725084e-05
7.43259671057115e-05
6.21574162316301e-05
2.79191664282047e-05
0.000110195451862073
6.88224627335583e-05
5.24537721595737e-05
4.25001813825994e-05
3.45686958219488e-05
7.79412261723112e-05
2.78602334144282e-05
6.70035203031001e-05
8.53226164488061e-05
7.7131271761099e-05
4.98059363782716e-05
8.52416385701764e-05
4.07284460352199e-05
5.2395752674725e-05
4.63196552796368e-05
6.81493269425843e-05
4.88668353803888e-05
7.33940199273573e-05
3.34763652386418e-05
6.65778679510629e-05
8.35444146247414e-05
4.99178823907951e-05
4.24506898835512e-05
8.34329829994224e-05
5.91371718743084e-05
4.01409131009379e-05
4.04885487715837e-05
5.42161342118565e-05
6.29409792846535e-05
6.63784712174935e-05
1.09282681490635e-05
5.98820556674418e-05
9.34117333512487e-05
7.67059354262337e-05
0.000102947115771462
3.03860419534371e-05
5.31762836557893e-05
3.29119078261947e-05
8.24445088094534e-05
-2.48006455807516e-06
6.76639592764634e-05
3.65957694729382e-05
8.02866046924768e-05
7.11048613455786e-05
0.000158333335064635
9.54093102243856e-05
6.80985948268458e-05
8.97439712772654e-06
8.96238280700232e-05
6.25008293805618e-05
7.12290590444632e-05
7.82179484165993e-05
2.92498499533632e-05
0.000100570394090724
7.43771858308566e-06
8.96880622527546e-05
0.000103185352369459
1.74798394562725e-05
2.73605806396336e-05
5.42462692750877e-05
5.01565109323351e-05
9.92663614153964e-05
4.61789994047341e-05
7.08950356836306e-06
5.26544728008736e-05
4.18627834598052e-05
6.39041892915235e-05
8.65315548837982e-05
2.21443958862549e-05
8.54935228181897e-05
3.7445871089438e-05
6.08447120849126e-05
6.76480650008631e-05
8.97625188054319e-05
5.80977088239877e-05
5.15928839651425e-05
7.79440042458638e-05
6.62215357201479e-05
7.36319707583499e-05
3.56746832037883e-05
2.85361484855872e-05
7.26013803582865e-05
7.24363773841813e-05
4.10670331445363e-05
5.06741697683353e-05
7.3797133519859e-05
5.01446081268365e-05
8.93994919518074e-05
7.43540400511416e-05
7.04293876046198e-05
7.2770755788252e-05
0.000110978976426429
8.25455802156771e-05
2.51431981823693e-05
2.47524767624629e-05
8.19786417570657e-05
1.7776710341761e-05
0.000117467657896895
7.63189722383165e-05
3.31585209191487e-05
9.54126976728329e-05
3.8149344367015e-05
7.96347266517562e-05
-2.62961252504748e-05
4.08705837922941e-05
6.29093927620292e-05
7.80468154560541e-05
4.07989603826269e-05
6.92657302122067e-05
9.65242608218316e-05
0.0001046519845064
5.62443888498019e-05
1.21739424212251e-05
7.11463358994107e-05
5.03551706287365e-05
9.5596925982922e-05
5.14665043986546e-05
7.91172790564801e-05
8.48677023727552e-05
4.67880568610093e-05
0.000112737925917734
8.04924830798814e-05
3.93420641363183e-06
9.45634151233187e-05
8.85171555314166e-05
9.47566605569753e-05
1.10835320112481e-05
0.000115365113917922
7.90715517535067e-05
4.85557019329691e-05
3.29940791994831e-05
6.62077194118523e-05
4.91501900006086e-05
5.70866437042331e-05
3.0934053907125e-05
5.57724416382886e-05
7.85339483473363e-05
4.84344489506301e-05
2.05010827529939e-05
6.90487711167207e-05
5.85295999264894e-05
2.59015522050069e-05
1.18067773436377e-05
3.90423638393454e-05
4.48554546743751e-06
7.68013006277466e-05
7.81459704779744e-05
6.47924783607908e-05
9.83299503765846e-05
9.49112211721054e-05
4.04132591690092e-05
-7.42608694762109e-07
3.07630400430034e-05
5.86230906120872e-05
4.97114600810997e-05
0.000122936722577323
7.11316002120501e-05
3.22265577508144e-05
7.69547173577708e-05
4.21898818107931e-05
2.77457700871442e-05
8.35277966910071e-05
5.55104323228108e-05
9.70139725892311e-05
3.79014779701595e-05
5.87280002416298e-05
5.74013680302319e-05
1.64031868897995e-05
9.4381056697356e-05
7.05557916518337e-05
7.99787073105612e-05
7.32991442275192e-05
8.72873748775093e-05
4.82691153404011e-05
7.35056830623594e-05
7.21493420421131e-05
5.06996546858868e-05
0.000105436167267316
5.38733650069207e-05
3.63975677683127e-05
-1.40657360443877e-05
5.51520721105675e-05
2.64789660068364e-05
7.40862942593956e-05
3.95883063766159e-05
1.19001737898114e-05
3.18423811995462e-05
6.58961793955947e-05
9.15286316193657e-05
2.49842527171905e-05
5.63257030414751e-05
5.80305704352902e-05
5.35804546156328e-05
3.78994802920711e-05
0.000101875965313458
4.07378898989125e-05
4.17036039837284e-05
4.57913954683326e-05
7.77595496563454e-05
4.14523964961224e-05
0.000118519439412652
5.62677959414526e-05
5.82308981778243e-05
3.68261135819431e-05
4.29640751073981e-05
7.6823161383287e-05
5.82693525249305e-05
2.60682040044512e-05
4.2128022002963e-05
4.93002150687895e-05
6.72604952658873e-06
3.93317435491462e-05
7.63590436090937e-05
6.67725709614461e-05
5.32184488277428e-05
4.84816699400301e-05
6.09815008686881e-05
1.34560352612625e-05
4.51745341024736e-05
0.000102997176205704
8.24831436485076e-05
4.43927249514652e-05
5.70689754208815e-05
-2.17088887526993e-05
4.81268932675221e-05
-7.38539083249457e-06
7.3131306962899e-05
8.29571467963269e-05
5.10080939442231e-05
9.25723854494564e-05
0.000127161578778077
4.95687487711463e-05
2.23180246127652e-05
4.94788908777791e-05
9.78875910979307e-05
0.000124573062886375
4.84289843329299e-05
0.000130883891656157
3.17909817380016e-05
0.000107647168274874
5.33825928500272e-05
6.7609591536398e-05
7.51570037254271e-05
5.02509401784778e-05
7.51617276642382e-05
7.77445737436306e-05
-9.72951238370412e-06
2.7690645075661e-05
3.9886259057924e-05
8.3450947188674e-05
5.02927714217144e-05
5.04288034937063e-05
7.07935277624427e-05
4.91413926233494e-05
0.000110021740673093
6.8630432780962e-05
-1.28951923784878e-05
7.21976092224816e-05
7.14785683943207e-05
6.55829021447075e-05
3.60016247895798e-05
2.89511621944207e-05
7.37010896686559e-05
3.63335413410319e-05
3.33378283905513e-05
6.34032863982534e-05
7.67993130920657e-05
2.19322933531492e-05
6.51882759628653e-05
2.00758513539993e-05
2.4187714388185e-05
3.16863122251953e-05
5.08946797889972e-05
8.18543946015628e-05
0.000104723520874492
5.28449008095985e-05
3.12191355088966e-05
6.086836699013e-05
7.15088512314399e-05
5.91303967024862e-05
1.25398766034239e-06
1.65904625592156e-05
7.07142569687876e-05
6.82449208065723e-05
3.78207942191602e-05
5.7824142215146e-05
1.79478539662283e-06
3.43360793661144e-05
0.000130018040956022
8.70072547955447e-05
7.74916880198984e-05
5.18566863352822e-05
7.52283579976695e-05
7.8756625374438e-05
6.82834268314384e-05
0.000109406804065521
8.00895147514305e-05
2.67292889394992e-05
2.44903416754151e-05
9.37898294067816e-05
-1.61084881793205e-06
3.17922696503672e-05
1.47164172859327e-05
1.8111218629486e-05
2.97585891857518e-05
9.09151042841672e-05
9.52455152140556e-05
5.30672691858986e-05
8.46333756126977e-05
7.68766917422215e-05
7.02724710234578e-05
7.91982183621621e-05
3.9718171158609e-05
1.82434443628188e-05
4.7372747690614e-05
4.93286773747136e-05
0.000107502124811821
6.52380302749042e-05
0.000140131788835971
8.51458811312165e-05
8.28051902647101e-05
7.50101813314341e-05
8.74368814749108e-06
9.71481441362763e-05
9.0052972037179e-05
-4.8016613866963e-09
4.03220011098751e-05
8.91526133488851e-05
3.80794622316619e-06
9.60524572845732e-05
9.92195738941418e-05
6.30727591340023e-05
0.000116186646544007
3.05361885920701e-05
2.90751979570389e-05
6.51565604263524e-05
7.68512423734213e-05
1.29699062988194e-05
8.3662390937556e-05
6.8860452162967e-05
1.30620190001902e-05
6.01596192133575e-05
3.62764701073789e-05
-2.02769857283011e-05
4.53878957751538e-05
4.68770281742604e-05
0.000133712609200312
8.31433427502098e-05
4.58621263505548e-05
5.31148411282757e-05
4.05780571590866e-05
5.16355629804919e-05
2.99702065232459e-05
3.4683908441749e-05
5.10034009357735e-05
0.000108722761455452
6.28866308269613e-05
0.00010004148124177
6.64782622130992e-05
5.06016003971751e-05
0.000119696590567615
4.78083994645693e-05
7.50245409473732e-05
8.1955069706896e-05
5.45427922176809e-05
-4.09195445375432e-06
3.48371621200603e-05
5.69216656139409e-05
7.97195359525191e-05
2.17866112685501e-05
0.000109457484446871
1.64129576314047e-05
2.43886012924371e-05
4.00515761240963e-05
2.63573782527838e-05
9.31667319317151e-05
4.01589715251741e-05
2.56134961429107e-05
3.92568892688484e-05
1.62452423941704e-05
6.28211599465455e-05
8.30705816307904e-05
5.65376133687021e-05
-1.82061085563438e-05
7.62672183007454e-05
6.68544092684211e-05
3.77097347599504e-05
4.58561149582295e-05
3.62877065926247e-05
4.85071030082246e-05
6.64067365046598e-05
5.75700634841508e-05
3.86802837279431e-05
6.12712799042094e-05
7.24650772809727e-06
4.31568984810746e-05
5.00913119607507e-05
7.20630701667141e-05
4.93312080375848e-05
8.96743237120689e-05
7.87591661855227e-05
0.000128453648392324
9.37327837750902e-05
9.2227632670699e-05
6.90770943914586e-05
7.34593256295171e-05
4.25202793783897e-05
6.15207757364414e-05
0.000103475794450212
4.92533740150972e-05
5.67759510375748e-05
4.22747074694864e-05
6.57512877658508e-05
5.55522855113291e-05
3.06691341500901e-06
3.48623899012527e-05
0.000100894178450098
3.98455174264415e-05
4.95882410042272e-05
1.15075907730922e-05
5.34846158926346e-05
6.05297824361086e-05
7.98823706974943e-05
3.00970882891843e-05
4.92006371610143e-05
7.66718278533998e-05
3.95082569123021e-05
5.3466892418989e-05
8.25532783914367e-05
4.83823729116648e-05
5.36854346288265e-05
6.64910568857426e-05
5.05113894488862e-05
4.81170491472529e-05
2.85799705532101e-05
0.000102314917314759
2.34854290138412e-05
6.64706859065605e-05
2.31731844361899e-05
8.98162579560606e-06
2.07713584184688e-05
3.0577556775407e-05
5.35213023682411e-05
4.94162949292339e-05
-3.19750127286713e-05
4.19031818680187e-05
4.60782611092309e-05
0.000121446318483405
0.00013227423525034
8.60775397488823e-05
4.61125436841927e-05
2.68603194547692e-05
5.84603489217933e-05
5.0711441982863e-05
3.72474004110701e-05
5.65986713921428e-05
1.27043023834961e-05
6.79028219364885e-05
4.54411820768726e-05
6.09719910196196e-05
6.65618763483632e-05
6.47810921017476e-05
0.000111067321073173
8.67451960669983e-05
3.89902156008784e-05
3.28397764753081e-05
5.95558431736614e-05
8.70269837696025e-05
2.88975681001652e-05
8.25720944966392e-05
7.19883915424356e-05
4.41848886300198e-05
8.03459777056765e-05
0.000116717549626738
0.000115906906861716
8.11766764840636e-05
1.98935900513307e-05
6.81156932989825e-05
8.43193438060724e-05
1.09028786979388e-05
6.48078405355154e-05
7.05195110713553e-05
5.91624239262782e-05
6.05532370621014e-05
-7.18100804212913e-06
8.70760415688982e-05
0.000114516830787804
1.88950515199548e-05
2.69919312636417e-05
0.000106980206346962
6.08040992301622e-05
3.92765446204818e-05
4.78479266059598e-05
-1.4934407123994e-05
3.84831987640871e-05
4.91404207504999e-05
4.26462576549432e-05
7.37319346666271e-05
8.73187049772697e-05
8.92765512374831e-05
7.21735277587239e-05
0.000105254539230728
2.18361052382877e-05
2.00936433458924e-05
3.6729140486684e-05
5.92575396112217e-05
4.40869440266179e-05
9.24633573098945e-05
2.99229582105313e-05
6.8966760307528e-05
0.000105313783206856
7.2577423260106e-05
5.41008352275469e-05
6.39751803416802e-05
2.51041333385986e-05
3.90521543481515e-05
4.96847841792219e-05
6.745437005666e-05
4.90057232616171e-05
-1.69415083538913e-05
3.28647014910325e-05
-2.35745002953658e-05
6.84427139661134e-05
0.000104083168908496
2.79311762170972e-05
5.5572700045116e-05
8.74167328848439e-05
0.00010624659729769
6.09012585421299e-05
7.77165069080216e-05
3.38697173373023e-05
4.4443806454212e-05
0.000114839941284733
0.000109542002309078
2.61749693960213e-05
6.24097181942141e-05
8.09435344090571e-05
7.4968711826573e-05
4.52192719598389e-05
7.34628932004729e-05
2.43717406020165e-05
6.51806352859738e-05
6.54527361140338e-05
1.96656101830312e-05
7.53507947202119e-05
9.36184289368255e-05
2.82587664943175e-05
8.53225310814762e-05
0.000105655230149419
9.72242881598071e-05
0.000141197451203338
7.35476862937431e-06
0.000106325934550221
5.89874664152466e-05
6.92673544470504e-05
7.63427707335231e-05
4.9318890950765e-05
6.35206616632232e-05
4.45589403443761e-05
7.30588418323387e-05
8.80749105973795e-05
8.74846590834031e-05
7.73289641209387e-05
6.36106161162573e-05
4.04947112288118e-05
8.26004221217656e-05
6.67329137886906e-05
8.81023583748469e-05
3.62326013331123e-05
5.96548980382273e-05
7.19501426475199e-05
4.60235161957263e-05
5.19889155639588e-05
4.68937396978943e-05
6.91982683255466e-05
5.36152118949417e-05
6.94706857349795e-05
-1.13012517624744e-05
6.00593026510156e-06
4.19146101198728e-05
8.87103937197115e-05
3.932800395534e-05
2.09440043644555e-05
0.000110936588037835
9.90836341952186e-05
1.29896277892241e-05
5.06501650039517e-05
4.70108728519401e-05
-9.0358492801979e-06
2.646133026668e-05
3.2164234403445e-05
7.45797511350659e-05
5.45502790435054e-05
0.000129393903300194
1.32047254365397e-05
9.34133008180045e-05
8.1117615201132e-05
4.47257813311631e-05
7.14888986516748e-05
2.31728506243767e-05
7.59540869331745e-05
2.7091710784499e-05
3.10739077418127e-05
2.88323607529011e-05
4.99982501210773e-05
4.41675914785071e-05
6.84834055636205e-05
0.000105574116111083
5.73165263789142e-05
9.82741125419391e-05
7.64279131019118e-05
1.92510288974961e-05
1.77557602609217e-05
0.000116288801149575
2.84890836000368e-05
9.29478874113197e-05
4.47470693185317e-05
6.84732362911081e-05
4.9009074903737e-05
4.32110634637989e-05
5.21583810321916e-05
8.29472343074024e-05
0.000103959369067421
8.66300098622434e-05
0.000111755900882723
3.82097352749473e-05
5.98375729461476e-05
3.72265039554745e-05
4.73950052586175e-05
7.19528389231908e-05
7.86793527925889e-05
7.31399692554719e-05
6.42024018989557e-05
3.05725597654099e-05
6.61225320424072e-05
3.08071979140453e-05
9.44052056575363e-05
8.26611707290814e-05
4.92562757000287e-05
7.74279081945487e-05
5.23365835237414e-05
6.27564515557837e-05
8.65798540948519e-05
8.56168377564852e-05
-1.33960453307113e-05
6.77988330403125e-05
2.17639332471884e-05
1.88510352771626e-05
5.33873613725754e-05
7.27075111881018e-05
0.000104033916785202
8.05830407644238e-05
0.00010695104558737
2.20433847419536e-05
4.82832320539627e-05
4.38770441847554e-05
0.000101510045241319
3.10183663420156e-05
4.19193541831592e-05
3.29919204756067e-05
3.32928574339418e-05
4.75197212358378e-05
6.2970830773274e-05
-3.09275586495119e-07
8.2956603583418e-05
3.0650778466502e-05
7.75655587314229e-06
9.85689474769562e-05
-1.96563002752338e-05
-9.34706722771792e-06
6.43045906346252e-05
4.56904695168689e-05
2.82598320674056e-05
0.000133573973067559
5.7457158128744e-06
9.57114662763333e-06
3.60964411265097e-05
9.61661024857287e-05
2.84770632773324e-05
4.63983074736029e-05
6.05221690786139e-05
5.82004373544726e-05
6.21956886419587e-05
6.875784148545e-05
0.000100086021467886
6.36620963809343e-05
1.55344250741141e-05
2.56617098578278e-05
5.39204925759924e-05
4.88725169733484e-05
4.526111809024e-05
8.09037999325424e-05
3.04051883224768e-05
7.5654821565693e-05
5.85917644188563e-05
5.97329012278422e-05
0.000110680991751734
4.26444364288391e-05
3.29204405719319e-05
6.68896941558976e-05
4.41701428489279e-05
4.02694514904331e-05
9.79579539987477e-05
3.35467761853799e-05
1.08417934020423e-05
5.63509079549324e-06
0.000113547158034232
6.11203992504125e-05
3.98168337516073e-05
-2.20913048664035e-06
3.29261889619061e-05
7.76155695491705e-05
1.35241111377435e-05
5.86750218993857e-05
9.25583382842847e-05
1.55365551441905e-05
4.86967838665976e-05
5.50058566619741e-05
2.10819359744152e-05
1.65982864302698e-05
7.99554703024258e-05
9.7017366915545e-05
5.93464880764827e-05
7.91466699121382e-05
0.000121516664545705
6.21706541400032e-05
2.81549143402881e-06
5.33372725573303e-05
2.14407802030576e-05
2.18225145344087e-05
6.52558978736668e-05
7.20859176818749e-05
1.85463693429969e-05
9.07006625744103e-05
8.67368243052157e-05
3.23819590226903e-05
4.17250934295835e-05
0.000132761930013108
4.73620067869436e-05
6.08033604090296e-05
0.000112998907676857
4.35639141144241e-05
8.33205571003688e-05
7.99295865040915e-05
6.15784314657144e-05
4.7083400187985e-05
6.25797401995474e-05
9.09384172196732e-05
4.90018684578272e-05
8.81733000293338e-05
6.53838629771035e-05
4.67639867003797e-05
1.31878064058676e-05
9.98007820764199e-05
3.77373504463821e-05
0.000129116607395874
4.87419081352186e-05
8.11138955657365e-05
7.36754949156608e-05
3.41951987997506e-05
9.72583757836139e-05
4.41196681678066e-05
0.000106507095857498
5.30084373918498e-05
5.4760028432094e-05
4.46701689671558e-05
0.000147963745909376
7.81552377254583e-05
4.62253614424069e-05
4.65007308156324e-05
5.21478965920858e-06
6.18701226509251e-05
3.17094521575862e-05
6.42882439637719e-05
8.53565988691074e-05
3.32922411976296e-05
3.0762980757289e-05
9.18332080669787e-05
4.88624529401436e-05
4.8596500576807e-05
8.20202876531007e-05
3.40441402252198e-05
3.59290987503806e-05
6.20302702952042e-06
0.000110769676890223
7.13570840230267e-05
4.51065086478397e-05
8.94597542943427e-05
4.29776723182511e-05
8.58766822454532e-05
9.81276682147206e-05
3.65289661419935e-05
5.93123333878983e-05
5.97396089522706e-05
-1.56621392757561e-06
9.38308264391336e-05
1.33319388297595e-05
1.72368439359444e-05
6.22033517163874e-05
-2.04492545412811e-05
6.80691613102014e-05
2.5703863694625e-05
6.46496319459323e-05
8.48645416310065e-05
5.58769038051276e-05
2.4535981146324e-05
3.51137539851735e-05
4.31468826196592e-05
5.01546091287644e-05
7.04677487679416e-05
0.000106582474531472
6.82026916421632e-05
3.51896642617511e-05
7.16545675026588e-05
4.64364344147865e-05
6.80522882281252e-05
9.91187238656554e-05
6.82890824259701e-05
0.000117888699261722
4.78449448553555e-05
-7.77970788822176e-06
1.81015736911937e-05
0.000150220579125254
0.000135280019615291
0.000105186979890437
4.29788615138314e-05
7.81135871466467e-05
8.04545094469586e-05
7.18653825891745e-05
5.11787200250198e-05
0.000116947595685936
-8.06346724076936e-06
5.63581433669501e-05
7.78902251623857e-05
5.38641329132115e-05
-2.78885827927418e-06
6.96556662588505e-05
2.89274654695714e-05
5.65545868879798e-05
8.43689707002099e-05
5.58566974669778e-05
8.37749022340813e-05
5.02939049414246e-05
8.93287583047708e-05
4.35209528144879e-05
8.52797978759289e-06
5.02775634617693e-05
3.01190757136317e-05
9.03432633086512e-05
3.94318180484678e-05
2.98265554314156e-06
8.41861772575168e-05
6.65128949591232e-05
8.79909151237546e-05
0.000121251790093255
5.38968764567443e-05
0.00011805994918161
1.3809112609814e-05
5.51465816396979e-05
7.28604099787141e-05
8.2437569224344e-05
1.84116178885488e-05
8.62761409898621e-05
0.000103345347814283
0.000100477160592391
9.91411501151825e-05
3.51376357381416e-05
6.45070899442769e-05
7.18090369851332e-05
3.86560683963062e-05
0.00010196649204649
9.75979532521916e-05
0.000100703216705489
3.39703477345564e-05
6.74048668274236e-05
9.03184068948376e-05
2.81775493144161e-05
0.000113608213507355
3.59747146032479e-05
6.500080943221e-05
6.80313103958975e-05
0.000109997404622967
0.000103057676845617
4.17283428185317e-05
5.61315050597246e-05
8.68100296766463e-05
1.97746710278592e-05
6.39667621771141e-05
6.4768376145537e-05
4.25990284616234e-05
7.32545767515141e-05
6.18732813336993e-05
0.000113824409323764
5.77736657264566e-05
0.000100099877500575
2.44909792855355e-06
6.54106770718478e-05
4.99080848110144e-05
5.22278789206011e-05
3.03470535143147e-05
2.64176333738282e-05
6.13649150860326e-05
5.11651555942301e-05
0.000124857781191843
8.69112744676146e-05
7.19354327133098e-06
3.85883471217582e-05
3.80779374676944e-05
5.31899705458624e-05
3.8814061175333e-05
3.38489756481054e-05
9.59784944975835e-05
3.90781346703842e-05
3.10593676454266e-05
9.36232140415186e-05
2.67445933532942e-05
1.80783482177908e-05
5.89024691505816e-05
8.34280239740178e-05
5.56712582275342e-05
5.03746154843532e-05
3.69708128823457e-05
4.62957524206653e-05
5.12793803811185e-05
4.58093756023811e-05
2.2300973354836e-05
7.30640946798783e-05
7.82507219339453e-06
3.08490797088879e-05
0.000115852512110065
9.33372897631713e-05
0.000142720499933998
6.96003384870687e-05
3.9001914862124e-05
3.79687001090223e-05
3.5767886386535e-05
7.78045904152263e-05
6.71393298043728e-05
4.44047971072436e-05
7.80618369101256e-05
7.08693838240025e-05
8.41488098710707e-05
9.068748966603e-05
6.73462939799118e-05
0.000108440237417559
1.04804909465129e-05
2.21356383816246e-05
6.55591813458481e-05
1.83339145656895e-05
5.43564427154186e-05
6.66954353190479e-05
6.1958570141765e-05
0.000112469748361119
1.87770936360543e-05
5.61614676943322e-05
-5.73476402838624e-06
4.28303156107205e-05
0.000112221468148685
8.92477897560582e-05
5.70360454224796e-05
3.77177036209663e-05
0.000121992448432137
5.58395003539412e-05
-1.615668348996e-06
0.000102581316791934
4.40306489345126e-05
7.19183488717905e-05
7.09957715251321e-05
9.46215119745243e-05
2.63079804306674e-05
0.000115218119891642
2.97911332029065e-05
7.50873078643022e-05
7.49392268658023e-05
4.5306872746767e-05
7.93190724835236e-05
4.48081412052023e-05
7.08447548179582e-05
3.24914296368429e-05
3.4579070757803e-05
9.68650668294324e-05
-1.53344672361416e-05
0.000116952831656761
5.36772057864199e-05
9.34394147021036e-05
9.99890748018364e-05
5.14052640379691e-05
-5.8493638666471e-05
6.07610957673326e-05
5.8647158804007e-05
1.16879984058335e-05
1.62621473566644e-05
3.6767638644544e-05
6.06908477374915e-05
6.12930560248666e-05
2.87107720220196e-05
6.60719207590834e-05
4.7492087975023e-05
5.47497474905614e-05
6.8455189599062e-05
9.72551958544472e-05
0.000110840108078069
6.54200870908354e-05
7.31551687848449e-05
7.69634339905097e-05
5.84918909524173e-05
3.4120035181654e-05
9.53368786043208e-05
9.36337005774526e-05
7.83416866722409e-05
-4.10835307596017e-05
2.85768967643954e-05
2.147518645554e-05
1.92224101819862e-05
8.44754261379178e-05
6.10982835335846e-05
5.96665604585576e-05
2.8914194335186e-05
9.51555329347172e-05
4.55523178535264e-05
6.19602288477714e-05
4.69849192366002e-05
0.000120964774535353
5.25922735745933e-05
4.78163749626407e-05
0.000111759692312745
5.55432257955436e-05
1.93419435141933e-05
9.85359402937343e-05
8.27119927595488e-05
1.05578352669004e-05
3.54072131950893e-05
8.03203675347281e-05
9.88871859089371e-06
5.17695476841159e-05
2.01590894037778e-05
-4.80183080125982e-06
7.01563899345202e-05
6.35115198623307e-05
9.49282647346194e-05
9.69311162251781e-05
2.69189334000835e-05
1.73625972574531e-05
5.13855363970028e-05
0.000115085237514822
-9.5496468467452e-06
6.42745312180229e-05
7.72677917288985e-05
7.12290914737361e-05
6.00573530313492e-05
3.90609208030103e-05
6.97570823372908e-05
5.83982443975524e-05
7.71360984032566e-05
6.097713209546e-05
8.29564266464285e-05
7.06106338024106e-05
8.43167248961624e-05
0.000104287754513161
9.74650739054466e-05
0.000120526714535901
1.72402526385563e-06
0.000129671823115958
4.27867663983317e-05
-1.44233742094934e-05
5.7178087232162e-05
1.64780640114261e-05
6.67576236238145e-05
7.7300810392271e-05
6.23996232380587e-06
0.000127904148224011
7.7859850738537e-05
2.71714319676216e-05
-1.7490524267074e-06
3.25088882695644e-05
4.4806239118292e-05
8.40837885910755e-05
7.26332900347677e-05
7.26869270202192e-05
-2.36056842330839e-05
4.46553875917599e-05
6.24855879669563e-05
6.11873214794627e-05
6.12503382285427e-05
8.8995149208424e-05
7.54719625406132e-05
8.85002864900284e-05
2.39831260159973e-05
6.90276579512646e-05
5.36240841914505e-05
8.20833434671776e-05
2.49335018632968e-05
7.47622018992482e-05
6.6640662745883e-05
3.3586877207116e-05
4.59569675290936e-05
2.74782401537971e-05
4.60301624878158e-05
3.82593089014605e-05
0.000105551080144162
9.79448779637649e-05
3.74782267248386e-05
5.1640653692104e-05
7.94652764354067e-05
2.2068899361135e-05
2.84430194313666e-05
-8.08629451420263e-08
5.19720741593847e-05
3.07764980110747e-05
6.86664810251915e-05
1.36540199828796e-05
5.16453818357911e-05
0.000118751358234602
1.37565201963045e-05
8.12127307500017e-05
6.49906221959208e-05
9.16664718974118e-05
3.65241020302368e-05
4.66645659986367e-05
9.7079522244681e-05
5.67537148757485e-05
4.39717125429088e-05
6.20250106947573e-05
3.17965525003301e-05
9.84272663346979e-05
2.8590279712217e-05
3.69877947706809e-05
7.23614281236446e-05
0.000131792192118608
1.73934629095948e-05
6.26444817921477e-05
5.66285733290506e-06
5.67780146921599e-05
5.36659395312961e-05
7.90948743601614e-05
8.16309432271068e-05
4.1759930814215e-05
8.64760784836191e-05
6.83621553810138e-05
0.000104436358677317
2.83381938667481e-05
4.10766279997788e-05
5.64463570882234e-05
2.97325720599752e-05
6.73617417846544e-05
8.45799962080568e-05
3.50237765403452e-06
8.45829331698283e-05
6.71655190751201e-05
2.62317876079502e-05
4.60275946693962e-05
7.75269705016983e-05
5.51406142294828e-05
8.01662277481263e-05
7.42805124495682e-05
8.25313818644969e-05
9.41702176833093e-05
5.41090974573792e-05
8.7474515625293e-05
8.16643498121852e-05
4.6331438433753e-05
6.58003126876291e-05
8.00265902422838e-05
2.00978126905677e-05
5.82695577849535e-05
7.88370927770293e-05
3.67326998554731e-05
5.65248840483421e-05
4.84936212093313e-05
6.95439859259348e-05
7.81158214034308e-05
5.37687241727331e-05
6.81085339489201e-05
5.19292253387354e-05
6.29457261166807e-05
8.54315367895451e-05
7.89160984931644e-05
-3.21820180836346e-05
0.000117977416304191
1.81377319955895e-05
8.38517682986255e-05
5.13386436468878e-05
7.54667089285277e-05
5.53808057234535e-06
0.00014967557998762
2.2950334193761e-05
1.85630303775318e-05
6.76791542608973e-05
8.4295893430418e-05
5.43466410110961e-05
4.45388080665463e-05
3.78547428164659e-05
8.95753408235179e-05
2.17498250987776e-05
8.67558925282082e-05
6.90157660232681e-05
4.50801999308214e-05
2.28201405146156e-05
3.37110632504389e-05
7.57941149906723e-05
9.21441642168504e-05
1.09138467448745e-05
5.77018607671202e-05
4.36834848866371e-05
5.28334328026058e-05
2.62306593484485e-05
9.4441484589387e-05
2.68764447903611e-05
0.000113788982943869
4.75624961385247e-05
5.37272389475724e-05
7.75090680446954e-05
4.20744421945049e-05
5.1776224035506e-05
-1.92574389239524e-05
6.8952638167275e-05
6.65370416670674e-05
8.99584425744632e-05
3.88470929965566e-05
6.85367057564815e-05
2.31609339540848e-05
7.08238336141007e-05
6.98556044053382e-05
5.91550501644943e-05
2.1012204514236e-05
1.91790687868133e-05
7.57180433932717e-05
3.30732910811118e-05
6.65559237738631e-05
4.22999125509328e-06
6.14463271558405e-05
2.67256097223441e-05
4.10791836160966e-06
3.14098581493574e-05
6.93849895407865e-05
5.9708113126386e-05
7.6141415212384e-05
5.632792304026e-05
9.36555096667592e-05
3.31260175283202e-05
5.31005272348999e-05
3.73651251166979e-05
7.08831073863831e-05
3.30895936673477e-05
8.606382009285e-05
-4.13699697943167e-06
2.91737642098089e-05
4.08001306917478e-05
4.22248431180785e-05
5.55589810010586e-05
7.86525591147876e-06
5.77156387098388e-05
3.48732701505596e-05
6.19724172216665e-05
5.46573076354782e-05
6.42045009045277e-05
8.80932863882863e-05
5.35943014544065e-05
7.57343977796522e-05
5.21809642228718e-05
3.89456149618584e-05
6.07364560717231e-05
4.1172180252189e-05
8.39099340900637e-05
3.76783714457832e-05
0.000104602065441754
3.28864292088943e-05
3.23980888251322e-05
0.000131892066048411
6.58304340306087e-05
5.75710120427859e-05
-1.03547375793682e-05
6.68617866196024e-05
0.000140202124033499
7.40496319227664e-05
-3.58469277120932e-07
9.60387056715471e-05
7.20183664770244e-05
8.0819957957247e-05
6.96675120709309e-05
6.89812444308004e-05
3.38896188958214e-05
4.072851246281e-05
4.40518174202988e-05
5.49427336801162e-05
2.89102164085403e-05
5.5001381212586e-05
9.96851823693039e-05
4.37816529897892e-05
3.26393522312202e-05
4.6620520952043e-05
1.9039352986006e-05
4.0994834771449e-05
6.64908788488417e-05
3.66308009794192e-05
3.79778169097364e-05
-2.20315084482337e-05
2.61367376648555e-05
3.41127095580101e-05
2.94250297247653e-05
9.82426217308854e-05
-4.42355032743759e-05
5.0511409044835e-05
3.67244699925304e-05
0.000111247972094647
5.50212510831316e-05
5.4179845371507e-05
8.66804934055943e-05
8.10317949526631e-05
7.14589284389231e-05
4.77255997755162e-05
9.55541142169737e-05
5.60470608189417e-05
8.69130467065715e-06
8.74382237412645e-05
6.43983353641818e-05
3.97063708734288e-05
2.21485341134892e-05
3.44022161868013e-05
7.69236772768906e-05
8.06139976742519e-05
6.17955204119631e-05
1.21158132271276e-05
5.88869857691895e-05
5.90203328826828e-05
9.86333486381419e-05
2.66382310829058e-05
6.05005126575719e-06
5.6666016417947e-05
7.19281170661721e-05
0.000108486804577122
6.38235606482178e-05
4.44593234719035e-05
6.30788069384007e-05
1.93748749002965e-05
2.0993689908486e-05
4.96796357597427e-05
5.11219463930052e-05
6.20616106299005e-07
-3.25102468811435e-05
4.86797230701179e-05
3.54073704474615e-05
7.54536803542825e-05
-1.45204017237999e-05
4.45717325692615e-05
6.23009175003794e-05
4.51365403839935e-05
9.31640372210973e-05
6.78227547955268e-05
6.15601313290533e-05
4.19231699547028e-05
8.22759087595174e-05
3.12959480785935e-05
5.2947858161779e-05
8.01428568810439e-06
9.06002702395879e-06
7.04542809323316e-05
0.000107927177916999
3.06452962965349e-05
6.8436672803101e-05
7.40619143911373e-05
5.22434776902088e-05
4.49871013416474e-05
6.32137329139351e-05
6.50605452807416e-05
5.86536577471567e-05
6.81174399811924e-05
2.54510521135206e-05
4.44403681172892e-05
1.59525718694027e-05
4.90320447393751e-05
6.0565484605069e-05
0.00010451773913399
8.38985293254654e-05
3.96684726023548e-05
5.10162290759898e-05
5.4677831957533e-05
-2.32151505682465e-05
-1.3676544389569e-05
5.63526729931651e-05
0.000119340879146947
1.4068026089452e-05
6.46381193880657e-05
4.83501427859238e-05
2.52749113639043e-06
2.66198952537711e-05
6.64952211186457e-05
6.22831939908181e-05
7.61055140533336e-05
6.70829084733735e-05
4.08076873819294e-05
6.14545981275682e-05
5.10478532341944e-05
2.16889684707366e-05
5.23923748079134e-05
-1.1396867396795e-05
4.83115052166823e-05
2.80083068972362e-05
4.12357119835743e-05
3.79841901750086e-05
3.75051743638769e-05
9.63054396732701e-05
5.28160111378257e-05
8.87949281828881e-05
5.88525147402204e-05
-1.15067825934016e-05
5.89160196560112e-05
5.92821455471698e-05
0.000108645769210967
4.80868623586862e-05
1.32080704685668e-05
2.96568041421033e-05
4.59851960590143e-05
-8.40359911735601e-06
4.23316081279965e-05
6.32303894795044e-05
0.000129034380436677
7.88780465526958e-05
2.99178468939824e-05
6.97525292178287e-05
3.21156322894772e-05
3.73578826885103e-05
2.04383399946281e-05
1.64852950377628e-05
4.03074953123871e-05
8.071921774634e-05
9.37582761396419e-06
9.65212287796036e-05
1.81533405217125e-05
5.66496343575266e-05
6.91204720308365e-05
0.000122970306481053
3.34622912275439e-05
4.00771558974839e-05
7.73611142241725e-05
-1.99646514963246e-05
3.85014857868229e-05
2.17095171245797e-05
5.93453538658183e-05
1.93696052469172e-05
3.95511154554968e-05
8.18353431417011e-05
8.13758935469168e-05
8.35936733079822e-05
7.04781941119652e-05
3.50615345558044e-05
0.000103694916990072
0.000100241655533116
5.07030491093349e-06
8.17456317860707e-05
7.46094115122356e-05
9.28537829613269e-05
5.22252124267219e-05
7.40581414404825e-05
0.00010107596727382
5.70429146461698e-05
4.05355684723091e-05
1.5562037666009e-05
6.15027810097817e-05
8.6428682098504e-05
4.45953536045842e-05
3.45912185327958e-05
-1.25948466724281e-05
4.09412327429729e-05
5.09720523997717e-05
0.000103276628228014
4.01845954778362e-05
7.92453622274828e-05
5.68213705474473e-06
3.49232039284596e-05
9.69491309171333e-05
8.39767556587023e-05
-3.91890812489531e-05
3.03105630378645e-05
4.98285742073814e-05
-8.80544329957201e-06
1.78116211401025e-05
4.73455439210391e-05
7.66259177089595e-05
2.57245424332078e-05
5.21426801078879e-05
4.52650564956777e-05
4.27342143726841e-05
6.15546774583756e-05
3.2722313623548e-05
7.1269547062724e-05
0.000112044144845096
6.38468425927888e-05
9.98590312057115e-05
2.74082827904044e-05
7.51863535046517e-05
6.20628345130742e-05
7.51711775347621e-05
5.53529041330629e-05
4.45697964037135e-05
9.79829701891159e-05
2.86193684802684e-05
7.43692324844874e-05
0.000145710661712313
0.000112475321999527
9.6668550007695e-05
4.8247594588708e-05
4.61515699593487e-05
5.41696582110398e-05
1.53585936295165e-05
6.52699814399335e-05
3.37598316226322e-05
8.30767831854087e-06
5.11935819044784e-05
6.09112370791318e-05
1.79600242623436e-05
7.15840016619951e-05
2.47545937874575e-05
1.17143553594149e-05
3.94842828744672e-05
4.41332129269318e-05
5.23427129909551e-05
4.2395796621407e-05
9.06024088289715e-05
2.49028152774475e-05
6.38206307977577e-05
2.35312906523628e-05
3.88450352595562e-06
1.29952546768831e-05
5.62534759306836e-05
5.20268455738398e-05
2.54730745925344e-05
1.62172178024051e-05
6.1505523497642e-05
5.35951117359743e-05
2.57820788953642e-05
7.56348816345005e-05
4.43971227517659e-05
8.16879883520004e-05
9.00246118979899e-05
5.39469684019109e-05
3.32921800915065e-05
4.70220253108016e-05
0.00011102635235357
4.75101034064512e-05
5.85727004277583e-05
6.39379448415668e-05
-3.4301156638981e-06
9.93080210496717e-05
8.72062411293178e-05
8.94926351915971e-05
3.06882542629819e-05
3.92904735555616e-05
5.16254795027333e-05
6.45320544622327e-05
0.000103453888572495
7.48438406895249e-05
3.09054801354521e-05
4.9814216232187e-05
5.43870370183652e-05
7.14569795427293e-05
5.33443900628558e-05
6.84413422877306e-05
0.000107497945270017
7.57569046991642e-05
5.38612599598971e-05
1.02085744299367e-05
4.8419582697582e-05
6.53658014082603e-05
5.0538057507277e-05
2.59435038460947e-05
6.13895677147925e-05
9.00399844615213e-05
-2.477831984889e-05
6.29177038149449e-05
8.28924790637549e-05
6.57944807626473e-05
3.38778153637557e-05
6.34116754777695e-05
7.55043593295998e-06
9.26783196765395e-05
9.04398381481557e-05
6.41955144391974e-05
5.6396156152307e-05
6.39934547065045e-05
5.45728864614261e-05
7.40769678290619e-05
0.000114602846988031
6.33360904059852e-05
-2.01181250972341e-06
8.19749390716774e-05
9.35335189824621e-05
4.72075892938781e-05
2.70730757251269e-05
4.37053327435394e-05
7.52234312960568e-05
2.09231328190216e-05
3.04071789477184e-05
8.59433699677789e-05
2.72430424454464e-05
2.77292069574658e-05
1.94543922336057e-05
6.95663854272222e-05
8.12000490007731e-05
4.19486000966527e-05
3.9848814944079e-05
-5.63818716472857e-06
9.11833341992385e-05
5.7741665208728e-05
8.35031033026434e-05
7.79029173531214e-05
7.52984860476244e-05
5.12903830351701e-05
1.8800321066946e-05
8.61707263583938e-05
3.63041573864784e-05
7.08724936273718e-05
1.83383808989616e-05
7.52215359726348e-05
1.52558874990194e-06
4.29122032447869e-05
4.67787617047201e-05
7.01841277949662e-05
6.96345727487075e-05
5.44183767633667e-05
2.51505128973204e-05
7.42080849714693e-06
7.47986128944267e-05
5.00135625880844e-05
6.66534257231639e-05
6.62083920346283e-05
8.559497027339e-05
4.15375664582732e-05
6.02595492891917e-05
6.02997373042774e-05
0.000104473518030914
3.28329386230311e-05
5.71045296082181e-05
7.51147500660491e-05
6.66622626842091e-05
5.92885385929884e-05
0.000117776585340818
3.78370566270364e-05
8.92338246080817e-05
4.92452927111721e-05
3.63828655880156e-05
8.37827255486187e-05
8.957457049455e-05
6.75785057373597e-05
0.000108033886874723
7.70031815524853e-05
9.89101950957196e-05
3.11820588448283e-05
-2.3183963884324e-05
2.62533305210686e-05
0.000104964075154003
8.47251803041502e-05
3.89632436535522e-05
2.51674220791565e-05
0.000137455844111
0.000101001170504308
1.14501033473148e-05
2.33782727640723e-05
4.85127556297333e-05
5.24855771620228e-05
2.89877444820725e-05
0.000145388551188401
5.5648657923047e-06
0.000102491267980061
9.85245106022905e-05
7.88958095834595e-05
2.37828744231887e-06
7.16060624798031e-05
9.74028960512061e-05
8.88784838034707e-05
0.000100007229554003
6.8866779701626e-05
9.62294019150085e-05
4.57984093237511e-05
6.49805473682787e-05
0.00010983140621835
4.17462924603159e-05
5.52665847840174e-05
8.19210897451866e-05
1.37132593848388e-05
5.49549363686815e-05
4.90685803597516e-05
3.60473899158807e-06
6.67465765511358e-05
6.06349774836948e-05
6.37996449266134e-05
7.48346258124017e-06
6.49054933581491e-05
3.95596225676346e-05
9.78556089468983e-05
2.78402296827238e-05
8.46843587453658e-05
9.1555816593197e-05
2.45557359791847e-05
6.12349603084374e-05
2.21767863236275e-05
5.61266304209939e-05
4.1089344438344e-05
4.74322459574272e-05
6.95698692539343e-05
4.68260044072996e-05
8.91321098868385e-05
6.70071023465124e-05
8.92444111016498e-05
9.6363721264348e-05
4.1582785190676e-05
5.25705448607487e-05
3.57518557548963e-05
-3.68328795994485e-06
3.34968745026754e-05
5.68839725624372e-05
3.40187717311072e-05
5.63224486665596e-05
4.57032005220693e-05
1.62042587197421e-05
3.93040458219755e-05
0.000103353343452605
0.000111738099842632
3.99630440026552e-05
5.81036859118489e-05
7.67815639415716e-05
9.9120087679933e-06
3.88438325497396e-05
2.3984473681737e-05
4.80218635365066e-05
3.6577376910308e-05
5.15110800927543e-05
3.71179812770639e-05
6.33310825944396e-05
8.90609573902836e-06
5.28153310146434e-05
4.75883063356477e-05
0.000105518194228585
4.83307819366066e-05
9.91879202179735e-05
9.31130533760467e-05
6.62631462168265e-05
4.85197669414957e-05
5.89893554542334e-05
2.77590050801205e-05
2.7651014512738e-05
3.69571355435817e-05
1.59199507961101e-05
4.14782525441792e-05
6.79634120938971e-05
8.682593757999e-05
5.35677762339858e-05
8.07598165938613e-05
3.18683896612006e-05
3.67498175544543e-05
4.49462130969315e-05
0.00011058759065532
3.73004081376703e-05
5.65352100163582e-05
0.000101777359893763
8.8694698286972e-05
-2.68712837035681e-06
6.86613288392949e-05
4.75215466554245e-05
3.33792126495384e-05
9.62192819551654e-05
8.95007679280308e-05
-4.48056574034731e-06
-1.0259230752856e-05
5.07382796628725e-05
2.7655798819117e-05
9.74227392322767e-05
5.66220623344725e-05
0.000112155272680685
8.71544775837423e-05
6.2680666094478e-05
4.81602410666708e-05
6.14587876995125e-05
5.99063328309755e-05
5.01606699284586e-05
-1.97611696958134e-05
5.7054780987768e-05
6.01584382254979e-07
9.72200530390452e-05
3.87989026580414e-05
6.45087062455456e-05
8.45488329765772e-05
5.91066012765782e-05
9.69947632161433e-05
8.63206386719454e-05
3.04700571792064e-05
4.47290396567218e-05
4.64065053476043e-05
6.51448445244065e-05
7.07835281174325e-05
5.94287878864147e-05
3.78703824170462e-05
8.99219269856257e-05
4.89838631315968e-05
0.000109490652638998
1.50845467264332e-05
3.35628106562944e-05
6.16870802469962e-05
5.69944453377471e-05
5.1290131785352e-05
5.1065174020019e-05
0.000105528111052206
2.98653433220359e-05
4.79491447279819e-05
2.90643990181829e-05
6.20279671786692e-05
2.21446315841508e-05
9.09714553541443e-05
9.84914700693306e-05
2.18739738023915e-05
8.13426194443308e-05
4.11478321043e-05
6.6174376161466e-05
2.74825189235805e-05
2.09757241400278e-05
8.87676432606841e-05
1.84383527178204e-05
9.07768052493092e-05
4.34818846538689e-05
2.82908019988311e-05
8.91287791644484e-05
9.40696073099297e-05
2.53805742141564e-06
8.24197674426417e-05
9.14997211117357e-05
8.06789898264398e-05
5.84813660811751e-05
5.97624390738902e-05
7.45275528028276e-05
5.17177753276299e-05
-2.81005797487417e-05
8.11280805250853e-05
2.74479653744001e-05
5.54511410864696e-05
0.000131186114216525
0.000100985927641403
5.21960177836947e-05
3.67499702748919e-06
7.41608310965584e-05
4.65970652652207e-05
8.17765376251555e-05
4.11485780121246e-05
0.000100185365258084
8.99447519177153e-05
3.88632219557848e-05
3.05890921818618e-05
-6.02295835161617e-09
3.74517347404151e-05
5.61558757393147e-05
5.2938896916142e-05
7.91280887902734e-05
4.60973687886847e-05
3.60065494080228e-06
2.76134673189729e-05
3.74174108200839e-05
4.63384085521681e-05
1.22594040043652e-05
2.00139307058488e-05
8.68611674818122e-05
0.000106658739329642
8.75908186839164e-05
5.22813285214768e-05
5.07955826581368e-05
5.02060380998205e-05
3.7750285078367e-05
5.63236050933919e-05
8.61531926490645e-05
0.000100637787309963
5.26629739029775e-05
6.54936842360202e-05
7.10512560179936e-05
2.37364877741027e-06
1.63351319862051e-05
5.12542291051588e-05
4.86952088187582e-06
4.49065697317857e-05
0.00010249367153036
9.63995218670883e-05
7.30641257727091e-05
5.48215581136e-05
5.26419298336542e-05
6.31780584068618e-05
0.000101254636025023
7.41511926360651e-05
6.90120958982637e-05
8.4915215571377e-05
5.42688373316328e-05
0.000108810158952749
1.50887278758271e-05
4.9480680111605e-05
6.30802239963929e-05
8.15863962556465e-05
0.000117919942314753
5.73376990202809e-05
1.59713398200295e-05
0.000102089272588325
7.27589643522635e-05
5.74664200146018e-05
9.04019222028655e-05
6.39313499785042e-05
1.82789990190133e-05
8.26849409009667e-05
5.09908661985009e-05
6.50412236973985e-05
8.57843011375565e-05
5.93249505239145e-05
4.49582003861869e-05
7.32543855009391e-05
-3.21062432655523e-06
7.75259455025922e-05
7.67760487079238e-05
4.76206846614293e-05
0.000107023355817084
1.07151194140536e-05
6.66529131660755e-05
5.81777840059276e-05
3.92914463290326e-05
5.08406992461209e-05
1.55086891466654e-05
7.05241419580612e-05
8.0547366754408e-05
6.53724176405574e-05
9.8794695475629e-05
4.8922596081659e-05
7.44497163988756e-05
5.891484962969e-05
5.48022486172427e-05
4.81832835794494e-05
0.000111557442978838
7.57894718626482e-05
7.93356990857938e-05
-1.76610728963143e-06
7.95882469280196e-05
5.09807476810017e-05
7.48655211517136e-05
-1.2730439360837e-05
8.49565003211144e-05
6.68849152618544e-05
2.93995049712576e-05
4.3099827597425e-05
3.43127770335729e-05
8.0927564217262e-05
2.35579689485175e-05
9.78186692830045e-05
8.28413507657439e-05
0.000128754021502942
-1.24156602549203e-05
5.12448000360899e-06
5.92078132467153e-05
-3.31385083920833e-06
0.000101476950794161
7.72140498727459e-05
3.88746459600477e-05
7.77804774847672e-05
4.30997459440041e-05
0.000103104898414298
8.71310615397616e-05
8.56067266279124e-05
4.08845764576458e-05
7.56012734289155e-05
6.77685679990527e-05
4.79306240957844e-05
9.14195296954761e-05
8.51102660849356e-05
4.93805910607295e-05
4.70761676151058e-05
8.35770853252028e-05
5.67960267407715e-05
0.000100927597990119
6.13956178390715e-05
8.4071356796435e-05
2.28109823965054e-05
8.21073574454807e-05
-1.2767631351775e-05
5.25571368314266e-05
5.50234106790002e-05
6.29956675359325e-05
8.22736773404066e-05
-2.63469388113892e-05
5.21338004552504e-05
4.52142839588653e-05
6.75243955670662e-05
7.81216317670247e-05
6.75101095903245e-05
2.82796871282632e-05
5.00661050124232e-05
8.56744705128459e-05
7.45411506779138e-05
0.000120450432870463
1.04252193351979e-05
6.76933981480918e-05
0.000100611194769314
0.000112423244279197
8.35071625675419e-05
8.88502234367734e-05
6.20280957458854e-05
0.000133456797525368
-4.51973399637088e-05
4.17909124445505e-05
2.27856426894451e-05
5.724837723523e-05
9.76956243723437e-05
9.30667050856685e-05
6.87429671822067e-05
4.07673892019233e-05
4.21308717352497e-05
-1.83397949636845e-05
6.8108853240359e-05
1.206855774761e-05
7.91095298218403e-06
7.72808904731309e-05
4.75483840652477e-05
3.28292398743763e-05
6.5987423502486e-05
8.55223932982613e-05
9.39917891719236e-05
1.00608583813401e-06
9.39590788600354e-05
5.07698748539223e-05
7.4702894309578e-05
4.72442463036751e-05
6.04985074257788e-05
4.41794135419623e-05
1.50076239539191e-05
8.2573989270468e-05
6.49139965220899e-06
8.15333759845604e-05
4.47699172755579e-05
2.12725887193115e-05
6.36313004537829e-05
5.31974087239941e-05
3.07924351704587e-05
2.77667529098169e-05
5.16494083768673e-05
5.95539254193668e-05
5.88016561496878e-05
8.65689886966261e-05
3.91918472725226e-05
5.85751911407656e-05
4.34928683718672e-05
4.16191564939146e-05
-1.36645368648313e-05
0.000105932459423539
4.51780648776443e-05
7.05292379081677e-05
7.30645053411115e-05
4.56438665454467e-05
-1.25806815915621e-05
8.07308535231165e-05
9.73733026724894e-05
4.37331604043635e-05
6.277788068382e-05
5.45628805277215e-05
5.59323238707212e-05
8.46874778433643e-05
8.2769674508744e-05
9.45505898232217e-05
6.37045636990661e-07
6.41250425300916e-05
1.57449589044391e-06
8.32152822608006e-05
5.65638499515415e-05
4.00919689370596e-05
3.66961850713359e-05
2.21307682150828e-05
5.71030311720732e-05
6.46951310889954e-05
0.000108599168332697
5.96192062385535e-05
0.000112135506213722
1.8917660825307e-05
3.39680298954713e-05
4.56489489953503e-05
5.81091648398942e-05
5.12503046637488e-05
4.34511551476407e-05
3.13772101882455e-05
6.99101930725836e-05
6.98221354782938e-05
4.48779795827252e-06
2.64475924235073e-05
4.13902446310029e-05
7.00630200160326e-05
7.53466465396653e-05
5.24981668815578e-05
0.000110125315626827
7.84716142218986e-05
9.33036801258267e-05
7.59830330252367e-05
3.84080306146245e-05
6.09333670686923e-05
4.10150698378629e-05
7.97646697441212e-05
3.31561591301324e-05
0.000126000960062323
2.22418902847294e-05
4.14772872027729e-05
6.39101782937497e-06
7.34730178286463e-05
2.2794670462897e-05
8.12083419473901e-05
3.00945280399822e-05
4.83252224937396e-05
5.69098148082169e-05
9.61084671566221e-05
6.67732348017889e-05
6.43763752502114e-05
7.44823353621553e-05
3.24515528148128e-05
3.2094679702731e-06
-3.21435879076022e-06
8.18229606329952e-05
8.15735987974866e-05
4.64224827350738e-05
0.000102761441777427
4.75348579380377e-05
5.57995235373093e-05
8.26497222922121e-05
2.11545486874617e-05
6.07634699086067e-05
1.49605038754006e-05
3.19613344139787e-05
5.73869832273579e-05
4.39089677464702e-05
1.87272327484763e-05
-1.06901948337926e-05
2.84000949732427e-05
2.22121485731709e-05
3.45401228953964e-05
9.01218567896548e-05
6.93838232509723e-05
6.56397215678878e-05
6.15028710757318e-05
7.90043155311564e-05
1.15215159830111e-05
2.94177556146037e-05
2.04685368338398e-05
5.12552957014171e-05
6.86655124799372e-05
4.22070030659453e-05
0.000101915890619449
7.82461060010122e-05
5.00696342794004e-05
3.13690798350658e-05
7.1682491957258e-05
3.90388476924347e-05
6.65049918054579e-05
6.86126568916118e-05
3.32344421257887e-05
-1.33706723094258e-05
5.6717399917029e-05
1.75556274953091e-06
9.35370808641615e-05
6.71022175710477e-05
2.30358956572883e-05
9.1198154713626e-05
2.1092930948699e-05
7.75108655233978e-05
8.02108333114016e-05
4.78165101935246e-05
0.000108821090155099
7.18011479704262e-05
-1.33251078746886e-05
3.37907932389797e-05
5.86559476063458e-05
3.86205183021496e-05
6.84419249373698e-05
7.17324906373276e-05
4.25761074032728e-05
5.15977983182259e-05
5.61067767976177e-05
6.16621444182496e-05
-3.23921930505483e-05
4.82123495519628e-05
4.18575538769376e-05
1.17662659461408e-05
5.9167848838953e-05
5.57748471061387e-05
8.5762644980231e-05
4.92323462942691e-05
1.59746746167471e-05
5.85075487407205e-05
5.00650243526329e-05
-1.28180662776504e-05
5.58612362179801e-05
6.08779392457731e-05
6.11348229510403e-05
5.25045446404369e-05
4.68708656074969e-05
0.000104778803987436
5.9732727345307e-05
5.529908775999e-05
8.13715856713847e-05
2.14013533202821e-05
5.17746790946821e-05
9.07471497901553e-05
5.2575866245263e-05
5.30263179936808e-05
8.37312333199263e-05
8.67931289169949e-05
7.21532723096731e-05
3.25491069619044e-05
9.35151392538222e-05
4.98729561255315e-05
7.65390005898107e-05
0.000121637727232566
2.81410577908003e-05
6.89842683179494e-06
4.93637316543907e-05
5.93640913408663e-05
5.11337272158682e-05
4.83571778222324e-05
7.1928131003565e-05
3.54945467648533e-05
7.02576630162458e-05
4.00772531363178e-05
3.13429485754682e-06
9.63061841177451e-05
7.65752252864842e-05
0.000109870075662907
5.53188395498914e-05
8.7612743464055e-05
8.52862744992296e-05
7.48704828369077e-05
2.84812455459913e-05
3.42474604618695e-05
5.35672122390108e-05
5.27123868938083e-05
8.13442765644184e-05
5.74553390968969e-05
6.71514857003829e-05
3.25817156355552e-05
7.99990209455965e-05
7.71498026172095e-05
4.97828497177349e-05
4.12104512954868e-05
3.31561415586079e-05
6.52943951192198e-05
4.92955654924348e-05
4.24019638890665e-05
9.64130484086755e-05
0.000113146894208715
6.81537205831357e-05
6.06266948359286e-05
0.000114732644673783
6.64974475156611e-05
5.44016300518308e-05
7.69360092724377e-05
9.51865403867504e-05
2.99803314154059e-05
8.40801671599266e-06
5.48968511860488e-05
5.56284112898951e-05
0.000103664473793215
4.37832348123597e-05
6.56736209794012e-05
-1.5519687298861e-06
5.22948412525425e-05
0.000129141651903775
8.53838626806514e-06
4.33883960778438e-05
5.79040557470003e-05
3.4536526604821e-05
9.65921589226695e-05
0.000101361949003445
0.000101636339131102
4.14240751668486e-05
6.66857046159165e-05
4.89127845632154e-05
6.67267900313435e-05
3.08968375693171e-05
2.65262014407071e-05
2.32031456765056e-05
3.4113314625325e-05
2.41002972104371e-05
4.43742051278363e-05
6.73318134323589e-05
7.32298965062615e-05
6.16646316783122e-05
1.53465579316254e-05
1.75733348940585e-05
7.67221676675306e-05
5.60640102373617e-05
0.00011826348136339
4.01958325358484e-05
6.47130335528093e-05
0.000116589200265412
6.46075415001372e-05
1.28618402299333e-05
6.42560737322616e-05
4.78848800641391e-05
6.75265530518747e-05
9.15639585885029e-05
5.68337276106708e-05
3.03800976165657e-05
9.09042608313272e-05
0.000131996404079681
8.81739941022973e-05
6.91171575982676e-05
7.50380268202598e-05
6.53311650262125e-05
4.7230084582774e-05
9.1522544481308e-05
8.69260052350285e-05
8.34451278537875e-05
7.11326691351155e-05
0.000119188416446818
7.46000270463415e-05
5.51557634859429e-05
7.5974424915084e-05
5.45505841068201e-05
7.02539605882183e-05
4.24321196423256e-05
4.49265584578069e-05
5.79951376829327e-05
5.84245864614512e-05
0.000101822467335706
2.05842056421152e-05
-2.09782720958249e-05
0.000103111750634411
3.73347795836492e-05
8.35985986036156e-05
4.84576093433809e-05
2.56540681361798e-05
-3.41284159024239e-06
0.000109380110323271
0.000148705176571333
6.03948540367346e-05
3.3836114203495e-05
0.000117302254717792
8.30712553399451e-05
6.38794399496895e-06
8.19271152902384e-05
8.92797116646135e-06
4.65736217389643e-05
7.59814770054944e-05
7.76983578046035e-05
1.93286139429286e-05
5.43524429524715e-05
7.00082365421038e-05
2.63566807763153e-05
6.53184842142735e-06
0.000127261870108674
4.20542846624353e-05
2.47251262918155e-05
4.59124772878633e-05
2.39817615007413e-05
6.83324910750368e-05
6.17813690852221e-05
5.87511479780142e-05
6.34254663644594e-05
5.76440111930779e-05
6.380931539852e-05
0.000106242924435988
4.52188121009981e-05
4.18703854289591e-05
0.000114749514460121
0.000112625095699877
5.49685342591433e-05
8.07213519935519e-05
0.000107158568938724
7.60975508138401e-05
7.86142239087602e-05
7.73823618521561e-05
1.38687449466679e-05
6.42198434559331e-05
7.42781014848062e-05
3.68213502909976e-05
4.66790439297685e-05
8.45400664456281e-05
8.26485245214246e-05
4.3052359788111e-05
9.22722636375908e-05
1.06405611442676e-05
5.52445101060006e-05
5.21763230773893e-05
6.65654994720813e-05
0.000155182167550002
5.17543082711073e-05
2.51527722711201e-05
3.56159344114683e-05
0.000103706066946022
0.000111897274665357
0.000113105429255206
0.000109650686695468
5.01708062280745e-05
0.00012317241137509
4.41335200086386e-05
0.000107669673361339
9.14730819775735e-05
5.77772555610761e-05
3.26830363901877e-05
2.29608235314126e-05
4.47389076168621e-05
6.76521077607365e-05
5.59543406867453e-05
1.91519825008155e-05
7.36647039727543e-05
8.43818110241454e-05
0.000148566669056821
-2.89219514158749e-06
7.04113481973549e-05
7.78860239723172e-05
7.01641890505188e-05
-1.11843303804607e-05
1.7903060140967e-05
7.62860685683454e-05
3.23825580104356e-05
9.17145926980886e-05
4.84637309573223e-05
7.98288193613637e-05
4.94047603964533e-05
8.72041414838356e-05
0.000109988430729696
8.35132391700011e-05
6.61316260737517e-05
6.90675940466728e-05
8.39101468799165e-05
0.000102433155807108
4.94283057944287e-05
9.82105710091612e-05
1.73827574530235e-05
2.82976980836354e-05
5.22768941444258e-05
7.82507603192887e-05
4.68954226783069e-05
4.10861037042609e-05
6.87460618547673e-05
3.44735077386025e-05
4.24515167992677e-06
4.41269894934745e-05
1.66081017784278e-05
8.43585859274219e-05
3.57089916247975e-05
5.48216730222031e-05
8.95815042976092e-05
-3.93768619935331e-05
5.05567620286667e-05
2.62412232095278e-05
3.94081942572507e-05
2.34586735379388e-05
6.15806117507447e-05
2.98161684798533e-05
5.37844097861179e-05
6.79303504014557e-05
0.000109488348277323
1.34492192114215e-05
7.00743956620046e-05
3.83650019721013e-05
6.33292977980419e-05
1.82237870614011e-05
4.00876516944312e-05
1.35357676101953e-05
2.28780238565773e-05
8.43118785244468e-05
4.3019615385298e-05
6.28140913172062e-05
3.39673543635477e-06
7.04273221931286e-05
8.17074395733932e-05
6.93255247731372e-05
-1.91375287966504e-06
6.71092845013618e-05
4.39685651398214e-05
3.31200512942444e-05
2.97620496972867e-05
5.60217065380885e-05
5.55891759850131e-05
6.35382268388953e-05
2.09241968292372e-05
2.34530333429014e-05
3.22819586497101e-05
4.9420928276606e-05
8.23675777561688e-05
6.44202376917329e-05
1.10093285560559e-05
-9.24154185025647e-06
7.71513969104394e-05
6.27185765798484e-05
5.15094644845098e-05
4.02475295548327e-05
0.000122371726360957
5.49239718839139e-05
6.75182399850007e-05
6.64333901684407e-05
9.24246556086892e-05
1.92704702051942e-05
2.17053293374323e-05
4.18275903347398e-05
7.88836363079533e-05
1.88522188085509e-06
5.51188585338203e-05
2.64656379592266e-05
8.28561644790379e-05
0.000103439940438267
3.12803645103563e-05
4.16425348237431e-05
5.43052832426056e-05
7.5524986087063e-05
8.72759355984468e-05
5.55907757896086e-05
1.22400982398395e-05
3.83486845679872e-06
3.2969312226736e-05
2.47940747773881e-05
6.9297848729301e-05
9.38963008677146e-05
4.31565658703335e-05
1.81559809535541e-05
6.82814443166311e-05
7.01891951647666e-05
7.11766836211245e-05
5.25489126778543e-05
1.94677605184757e-05
2.20844915282575e-05
1.4715672699833e-05
1.22353171176298e-05
2.7893347384255e-05
9.61062774586237e-05
5.48804256834957e-05
-1.48968504685437e-06
7.7116146894401e-05
5.49468655371156e-05
5.12924986146272e-05
7.72571204940604e-05
6.90340250777983e-05
7.23819187962758e-05
4.13802368295e-05
9.32628963132604e-05
8.47523640998985e-05
4.91464936310981e-05
1.73004926131281e-05
4.96108920544852e-05
9.90934309295876e-05
6.86300400503605e-06
5.30249514024888e-05
5.73454204253951e-05
5.29347569058014e-05
4.59243297838163e-05
5.81108869674574e-05
2.65216487514734e-05
1.80802061845926e-05
7.35933142050643e-05
5.77931882675133e-05
0.000137344330728861
7.92207229788304e-05
9.42704972661922e-05
0.000140012941580234
6.51486185649645e-05
0.000126330025905449
4.83283170602416e-06
3.06499718175482e-05
7.37177005018826e-05
1.24211506631906e-05
3.36944969306271e-05
1.71109971707938e-05
5.78130552548975e-05
4.43015986866458e-05
8.01868946755278e-05
5.17658085858709e-05
0.000101147461236103
6.19028726443597e-05
9.79316077926444e-05
8.47505312483495e-05
3.22696837601517e-05
2.84782082631289e-05
7.08012426178661e-05
2.07532107906045e-05
9.31421366286255e-05
3.52012380284151e-05
5.87669123784715e-05
6.78042611644321e-05
-2.27517348713038e-06
8.1043348727669e-05
4.86811192897879e-05
6.00647536006786e-05
5.98765580100844e-05
-2.75435718103989e-05
2.85713610724885e-05
6.91699673466978e-05
9.95196774725783e-05
5.02004554653664e-05
0.000104528365039141
5.20254949110424e-05
9.03197235507621e-05
9.16420961036426e-05
0.000114131654581731
7.5220608019577e-05
4.84988876018264e-05
7.90094929090736e-05
-7.92641853934818e-08
2.2215179788774e-05
1.80116565091088e-05
9.8460739946946e-05
4.59393372742698e-05
5.07543518234111e-05
9.56322281038912e-05
4.26827275818715e-05
0.000124191254343895
0.000120638884412624
4.95995522973637e-05
2.76741633707573e-05
6.14986362041845e-05
7.97823493267004e-05
9.29166637900826e-05
5.61340695830807e-05
9.32634293742154e-05
4.89695004669105e-05
3.78381108316634e-05
9.69929458091671e-05
3.36099900144039e-05
4.89983823798698e-05
9.00240885264827e-05
0.00014207968718672
-1.18048675446011e-05
2.22512910857999e-05
2.75101147035506e-05
5.13605363713878e-05
0.00012800323685431
9.19739001937199e-05
5.52390178837867e-05
2.2846094024924e-05
8.24944873582651e-05
8.28049748187639e-05
0.000114082083793946
7.16956112631875e-05
2.09259348984603e-05
0.000108515909726657
6.89774139118788e-05
4.79226929150256e-05
6.92744288663739e-05
7.97328678310803e-05
4.19064679095699e-05
-1.03426570276367e-05
4.59745909217213e-05
5.12076062584563e-05
4.52946162552249e-06
0.000113341673951707
3.66924188331933e-05
7.44490102732057e-06
0.000121255328320425
1.45428580716077e-06
8.92137559909554e-05
8.16922679194201e-05
7.00337909823428e-05
2.86473786743417e-05
6.00419922511851e-05
6.63145996689717e-05
0.000108778044472034
4.43314574902002e-05
9.43833019853754e-05
9.25729563494831e-05
8.33156264047558e-05
4.93114101951656e-05
9.04997635858345e-05
2.89285242648296e-05
8.66485954175386e-05
3.0051133918741e-05
1.67433735762358e-05
3.27978692059413e-05
0.000115277182072618
0.00010699964321852
3.85468261347676e-05
2.74952942098107e-05
7.81620972691935e-05
4.96274488687276e-05
1.95311174061551e-05
8.50369312274376e-05
1.73120502439477e-06
7.49910132555171e-05
8.69805823034758e-05
0.000121365224870613
5.56254407300868e-05
2.61743355274561e-05
0.000103258010876222
5.9086548380233e-05
7.96301744195904e-05
8.68239822974978e-05
9.47937719062433e-05
0.000134247337879599
4.92074258162769e-05
8.74851242847188e-05
4.75949929374924e-05
5.10269944830093e-05
6.71618881846304e-05
4.12873198803795e-05
9.00555234566808e-05
5.1819505107336e-05
4.88779267485597e-05
2.89961277645963e-05
6.0760304355407e-05
0.000102652587115704
7.98149061152607e-05
7.98978528235493e-05
4.8298180747006e-05
3.97001762722196e-06
4.33028276057368e-05
3.7987430360219e-05
6.81519558145653e-05
5.99050578404166e-05
7.37035825668172e-05
7.78784857128946e-05
8.10963094553626e-05
5.49205055846518e-05
8.24574491174394e-05
0.000117940439143184
8.4071102073579e-05
4.18975788035815e-05
7.89407599785406e-05
3.50196967777782e-05
2.35262005702835e-05
9.02524178723586e-05
4.29416286826438e-05
8.53485437547845e-05
3.05060289520493e-05
5.40676278666149e-05
1.05769722700835e-05
6.3417926017569e-05
6.62466156726109e-05
5.13647165246727e-05
2.77028544545502e-05
3.75520449182626e-05
1.40609337749828e-05
7.04486842131729e-05
0.000119365502560761
7.5521772394287e-05
6.827693230702e-06
6.01718649263483e-05
3.78078312837589e-05
5.6579126076592e-05
5.05453801306876e-05
0.0001387470650117
2.95286079155694e-05
8.45469115733101e-05
9.03952993686244e-06
5.99881256918703e-05
7.38054284578149e-05
2.32018505359939e-05
8.94359810894183e-05
5.94054605487987e-05
1.26421532759074e-05
7.02039617136134e-05
7.81204024643767e-05
3.65606221416597e-05
8.12286171327838e-05
6.27557280668686e-05
1.43652857509516e-05
7.69253356907254e-05
2.42794523145325e-05
5.91374285940618e-05
3.10776126917226e-05
6.23488595020731e-05
3.89881363731069e-05
5.0228473749497e-05
8.72558477027239e-05
2.47195684165344e-05
8.55106326575157e-05
7.8875165241538e-05
6.77715584729895e-05
5.69425787929504e-05
5.13238908257589e-05
-9.90417187377604e-06
3.50683064992585e-05
2.36917669093867e-05
8.2489119417903e-05
1.06318336756575e-05
6.84035644338748e-05
1.71692679954895e-05
7.21143306162917e-05
4.61642085253737e-05
6.89374225037368e-05
8.32969357222238e-05
-1.38083527646298e-06
0.000130863782848304
4.68250998198959e-05
6.58509956122433e-05
0.000111911617974999
8.55311165016273e-05
5.68126191512717e-05
7.19432891737324e-05
2.47509672158544e-05
9.93434117931326e-05
6.8078426190941e-05
2.98727700427329e-05
0.000100071050817922
-8.26436085802125e-06
6.12281687774918e-05
9.2938955430473e-05
6.44473301013106e-05
3.65574723365236e-05
2.86959524252868e-05
4.34940876029649e-05
7.12034463358938e-05
0.000114327572350645
4.33888635759119e-05
8.38523741784973e-05
9.49886054220658e-05
3.32001979448107e-05
8.65720958974788e-05
9.526362734377e-05
2.50542099814022e-05
5.70956325169542e-05
4.76255405632089e-05
5.64532513433627e-05
7.80379690037476e-05
5.80336236796673e-05
9.42124055996303e-05
2.24688292774339e-05
7.56466330766693e-05
6.31587761163454e-05
4.19166079268537e-05
0.000109517300957534
6.13100621894574e-05
6.25163230578664e-05
2.16035365245405e-05
2.65170795858157e-05
9.12895607147289e-05
8.87357842276133e-05
2.88483335538112e-05
6.96839605924003e-05
4.72823541856187e-05
2.94660410385339e-05
4.2301108272663e-05
7.2353358402703e-05
0.000118833904706362
4.03823275098131e-05
7.8002647525438e-05
5.28014969814977e-05
5.29221506371461e-05
8.49637668949858e-05
-1.87626661242157e-06
5.47804365163915e-05
4.39024433106687e-05
4.3364276363524e-05
2.33107169530478e-05
5.10428159963373e-05
6.71522016727688e-05
7.04897032911673e-05
6.6497794602607e-05
4.84738699415473e-05
2.63659368899482e-05
5.96413506418513e-05
7.11813180524573e-05
1.1563961878346e-05
4.89035883750242e-05
8.65859989443666e-05
2.24353382809207e-05
4.90752094101133e-05
1.81610722675775e-05
8.8412969571439e-05
1.57051714992744e-05
0.000130809233444148
6.55559279077052e-05
3.90038516353645e-05
7.7623324415153e-05
9.97762911247348e-05
3.17692785894023e-05
3.9341301249828e-05
8.29500478133851e-05
7.51764282149262e-05
7.72464677508581e-05
9.47008060224e-05
1.59464854795713e-05
7.11477706745206e-05
1.18100699584642e-05
4.77149600559062e-05
9.35745913622193e-05
8.412657917215e-05
-9.17529082297336e-06
8.20778163129335e-05
0.000110008897496331
9.11443286629858e-05
4.77253414827552e-06
8.3587496907655e-05
6.01047075549581e-05
-1.20383534048671e-05
1.70385599494924e-05
5.74119044390994e-05
-2.22755953477407e-06
-1.6520236135391e-05
2.13483038085267e-05
0.000148991126652001
0.000106360937354546
7.25076168793462e-05
7.87759874588734e-05
7.64808366218131e-05
1.4578760159264e-05
4.23052784710965e-05
2.51179932736356e-05
8.01583449344492e-05
4.13429538116093e-05
5.72643167130663e-05
6.67866576697903e-05
5.62888662171684e-05
1.48504280250876e-05
0.000102903962606596
2.09180365712302e-05
1.50027553881182e-05
-2.89545194215548e-07
6.87342347709104e-05
3.31613121975276e-05
3.93648468182888e-05
2.02145645809835e-05
5.69046499829158e-05
5.58652492419852e-05
0.000111821881444564
0.000114876276415006
6.17309399130357e-05
-4.20201363868633e-05
3.57299101851882e-05
6.97083576936627e-05
4.48790315970801e-05
5.54436258895387e-05
2.6221470139707e-05
5.03369812280426e-05
4.69966527982722e-05
1.99409594963895e-05
7.39528714852211e-05
6.65843107773855e-05
8.29566636064172e-05
7.52377265851436e-05
5.01562233904094e-05
4.33508443332077e-05
1.64042018448888e-05
4.22328841162472e-05
4.32561190956539e-05
3.99936228305533e-05
8.57027624893247e-05
5.64078793238665e-05
3.11954774486171e-05
6.55741854629174e-05
-6.66973071259727e-06
9.95565907200068e-05
5.16999191292956e-05
6.33592881180658e-05
0.000101784581610602
0.000105415820705149
9.24026129188812e-05
5.19640382921449e-05
8.29190928147212e-05
4.57770216890338e-05
8.65364564560015e-05
6.77869542827154e-05
7.4314885982665e-05
8.5538228516686e-05
7.57298291583661e-05
5.65267542425061e-05
4.1473937080844e-05
5.01877985229993e-05
3.47639359404009e-05
3.19939624777763e-05
3.13493424799452e-05
4.420816685556e-05
1.93709069033807e-05
2.25498087554342e-05
5.00364416643342e-05
1.03475642621584e-05
1.70568448991277e-06
9.39198973046905e-05
5.88947181535771e-05
6.72171018395389e-05
0.000102449092615677
6.22159194950893e-05
-2.86121772877071e-07
7.80503921149186e-05
4.27448671481913e-05
-2.28642357880539e-06
5.7427322934823e-05
9.19738228782114e-05
8.92260256680925e-05
5.71816478028896e-05
6.46793491009846e-05
5.4071699520897e-05
9.44910445468611e-05
-3.27594947244408e-05
9.66626979333097e-05
5.77405869997771e-05
9.9892876513405e-05
6.24143077212071e-05
4.75557021038995e-05
6.51790403205404e-05
7.35140171980176e-05
4.94260636015386e-05
5.86138312655857e-06
2.44893588939516e-05
1.07930210166044e-05
3.76515208099079e-05
9.20290208070385e-05
3.39186903413456e-05
6.74827971656685e-05
5.47538276116206e-05
1.6298729076819e-05
6.49935930947935e-05
6.70481849890226e-05
1.52154086047161e-05
2.99943542781635e-05
5.63961189938319e-05
-2.02375121543604e-05
0.000117244799168594
5.81167325614374e-05
8.87711817661447e-06
8.48317421521464e-05
9.0152972025553e-05
-6.51648604097174e-06
1.63622984653629e-05
5.57428804574385e-05
7.50810384845422e-05
0.000142421457201791
7.83454150053262e-05
7.77765506433903e-05
6.73029652225409e-05
6.11467123839462e-05
3.5158567171466e-05
7.64937899223846e-06
2.07746385199929e-05
4.8887622463096e-05
5.51469395616301e-05
2.65060612907841e-05
5.58701380413462e-05
8.06372547999558e-05
9.31567347139366e-05
7.94570303294046e-05
5.17782168245786e-05
6.14395952896554e-05
7.94573049436948e-05
5.08102763893578e-05
1.47476508185978e-05
5.34108727405763e-05
0.000111972049481792
2.47471335049978e-05
3.59174505371601e-05
6.04809824330042e-06
6.72678889412416e-05
6.85952705147156e-05
2.00737370542662e-05
5.07995734579554e-05
1.88975896862391e-05
4.22430385047883e-06
0.00011846849633591
4.38875782844904e-05
8.19260826448508e-05
4.87488021234081e-05
7.51986997076178e-05
4.98983293902903e-05
1.40810140355833e-05
6.72312781154149e-05
7.70400648122163e-05
7.43560591797195e-05
1.61178744581242e-05
4.33617700026935e-05
5.10962998431787e-05
7.95019997007378e-05
5.69552677468652e-05
9.08892097470533e-05
6.5682623643256e-05
4.20901217144812e-05
8.23033686284506e-05
9.43325602135595e-05
4.77343007723668e-05
7.51477929322987e-05
-1.82817399540563e-05
3.90102258212417e-05
3.71887925049189e-05
8.31407556151894e-05
2.79229080546782e-05
2.85383593381755e-05
2.21059493265049e-05
-8.78999069496929e-06
7.3138430607577e-06
3.19128424831104e-05
9.84899356080428e-05
1.66535355034964e-05
6.97457735927565e-05
6.03258026855163e-05
7.31299697827772e-05
4.59667992847982e-05
2.62765248871648e-05
3.55765802093453e-05
5.05427099330638e-05
7.71235970943098e-05
7.94281269138288e-05
1.66519514189534e-05
7.65012961980579e-05
4.2375936320621e-05
6.00509921333521e-05
6.84266374821142e-05
9.32142327740443e-05
0.000109246448899116
4.25183688835127e-05
2.19387417004603e-05
7.03243200361163e-05
7.19581149976142e-05
5.26490671800071e-05
7.7096115727185e-05
3.90444723038709e-05
0.000125129862183508
1.1050009641074e-05
5.89589276010224e-05
3.52563053122961e-05
9.84206222541516e-05
4.25122098816459e-05
3.87748885545608e-05
6.57367530706015e-05
