# Supplementary material for: Research on computational propagation and identification of mine microseismic signals based on deep learning
Source: PLoS One. 2025 Oct 22;20(10):e0334641. doi: 10.1371/journal.pone.0334641 (PMC12543183; doi:10.1371/journal.pone.0334641)
Supplement: S5 Data — (ZIP) [file pone.0334641.s005.zip › 000100800001808.xlsx_0.txt_24.txt.txt]

8.90472227599087e-05
7.20627553802394e-05
3.81157108863208e-05
2.13791027355295e-05
4.34314143663785e-05
5.52524449530532e-05
6.50283299893148e-05
7.62106417903985e-05
7.17442663138616e-05
2.68776087968568e-05
4.73938632435082e-05
5.45451259551109e-05
-2.91451444488248e-05
7.79409071432492e-05
1.91410932563078e-05
8.84585829385153e-05
1.37800771542808e-05
9.65281257697978e-05
0.000112445764635641
5.40769979291563e-05
2.58501168270034e-05
8.02598487927283e-05
-9.64175858987149e-07
1.26230032757123e-05
0.000100890058311751
3.7232418913522e-05
6.0978978950807e-05
7.39165269992134e-05
5.24975016071057e-05
0.000114435531093408
3.676270746759e-05
5.01400951139195e-05
1.50886986475309e-05
4.16827524790984e-05
2.75637524411065e-05
3.37340846056078e-05
0.000166818863348784
4.44523049182815e-05
5.78050058612494e-05
5.18448401526345e-05
3.64415816275015e-05
-2.14797756762925e-06
3.9877937485728e-05
0.000117075004479888
2.8977052708066e-05
4.88872945189327e-05
3.06743896604652e-05
-2.02221235577312e-05
0.000105570465813463
7.36036526747802e-05
8.90592185635378e-05
2.78186010410646e-06
4.08294250076052e-05
5.65270952433787e-05
3.91894046209173e-05
3.90248745480605e-05
0.000102360377297756
8.2772153663833e-05
3.12918828393261e-05
5.64433738514229e-05
0.000114564517064423
7.34390048323407e-05
-2.70430793769177e-05
7.47451757255322e-05
3.18899253903627e-05
7.45165759381868e-05
6.05057115049884e-05
5.19839063245057e-05
-3.14177863989113e-06
5.09560168955252e-05
0.000106319930964368
7.63946805189284e-05
4.0293983696255e-05
0.000127355268478718
7.88007869478898e-06
0.000149530882683404
5.56846674302993e-05
4.6651083226752e-05
4.27951618883754e-05
9.76531427812876e-06
5.42600995937116e-05
7.11802348979973e-05
2.40774132532032e-05
7.53005680796364e-06
6.78149115843503e-05
3.097433350769e-05
5.38628216908789e-05
4.44190521226033e-05
6.66282625537875e-05
5.22174894463788e-05
7.95945796353329e-05
3.97798794197594e-05
0.000104497683915342
3.10358788509277e-05
6.55532645461913e-05
7.92207958474087e-05
2.25720484514855e-05
7.61856707625773e-05
9.13424758770561e-05
7.41904748810596e-05
4.75302106283582e-05
9.76341611075881e-05
7.69209709641205e-08
5.29637085929316e-05
0.000104778898709746
8.83834703139272e-05
7.54690244092308e-05
4.03464689861703e-05
0.000113625897136471
7.2487879953668e-05
6.77936303310434e-05
6.1440585120049e-05
8.80770653782484e-05
6.46201229819859e-05
4.89088926294926e-05
4.30142861488079e-05
2.89196868888377e-05
4.57234244416793e-05
7.34790560009956e-05
3.87863344947857e-05
7.61434618821714e-05
6.30365709567998e-05
9.79864891544081e-05
5.17383157377061e-05
1.4552411072067e-05
6.80269203523207e-05
4.98248174888063e-05
5.20947939005114e-06
3.18664556456306e-05
7.152851671567e-05
4.80171377412674e-05
3.58720020275798e-05
3.23511636637203e-05
6.70539159095667e-05
5.49262062585631e-05
5.57864027664674e-05
5.55244887364043e-05
2.77027326507335e-05
3.6861333297692e-05
0.000116850681831952
9.53453113756811e-05
4.44531437485265e-05
2.79106662602989e-05
2.66822652840374e-05
0.000109294562692271
5.58624151680239e-05
3.64474743483055e-05
6.13783119485583e-05
1.62295503719625e-05
0.000102942469259542
5.50654210141828e-05
-4.03789236000925e-05
3.90107343781355e-05
4.94519390564607e-05
3.09199409346205e-05
6.0977486463315e-05
0.000101277511021508
8.70840948866962e-05
3.91094987513329e-05
9.41440343539618e-05
3.93149620736559e-05
8.40075976822791e-05
3.4397548189366e-05
5.74285160745067e-05
1.52816516074631e-05
3.05205158191306e-05
0.00012005523722303
0.000108102405919612
2.62047311443849e-05
8.96309756432136e-05
3.47932477446275e-05
1.53383596114629e-05
2.27279698343713e-05
3.50475226881481e-05
2.48900250377489e-05
5.29360305278852e-05
3.59927610509534e-05
0.000116772075104961
4.55672917709792e-05
3.55797574845369e-05
6.83335695535902e-05
5.4855004439604e-05
6.0014958211428e-05
8.8210772496044e-05
7.68343755654286e-05
9.20531386699441e-05
7.82009739566598e-05
5.26941252462978e-05
6.45381205404612e-05
5.96204342481833e-05
8.11960223827419e-05
6.20811500630604e-05
6.01060830862922e-05
7.33525438334749e-06
5.06927065240967e-05
2.8630735349728e-05
5.62616393956063e-05
0.000102139138984574
8.3221082893605e-05
7.14713131337162e-05
3.68478638090504e-05
2.79874226746609e-05
3.3835164889972e-05
1.93445498828429e-06
5.48120750560719e-05
9.22980477280382e-05
4.93020449276401e-05
0.000109337579718697
3.09100163509198e-05
9.74852882139856e-05
5.65659655222415e-05
3.5075912367989e-05
5.15793919423071e-05
7.99895419654734e-05
7.79637571054465e-05
7.80414807141886e-05
6.25778928520761e-05
7.5599204905813e-05
7.79107505533069e-06
4.43072237967295e-05
1.55291664147208e-05
5.96576960972754e-05
8.88179816418164e-05
9.62579858838376e-05
5.40455258260709e-05
-3.04180116667469e-05
8.55091170954362e-05
9.2167898680128e-05
0.00011769435550875
4.04365303326186e-05
7.39814639486792e-05
4.56640953723948e-05
8.01288518136337e-06
6.4025869234327e-05
4.53550905094388e-05
-3.49822318206851e-06
-1.06454696642961e-05
-2.23376585092091e-05
-3.19262067967269e-05
2.86930078415119e-05
6.03149852952722e-05
4.03417264055256e-05
-4.60052078142144e-05
4.07389765478299e-05
8.34437847136846e-05
5.21831287824642e-05
6.91980753531087e-05
4.50532118480297e-05
6.64055040774245e-05
6.13682314500062e-05
1.43176335549497e-05
8.78298271284155e-05
4.43702554400216e-05
3.27474687771403e-05
4.22977046435228e-05
3.46352961871787e-05
8.2202610092986e-05
7.95419099322173e-05
-4.06085709745334e-05
5.97857126306947e-05
3.18466147730273e-05
5.78468862727217e-05
7.92326293968032e-05
3.37976911559112e-05
2.83685014285121e-05
0.000103132986608673
6.75514819881472e-05
5.54239237833755e-05
9.05390183599815e-05
4.81113657841708e-05
4.12585661547499e-05
6.01823811568367e-05
0.000103548169910646
5.24354794594702e-05
5.26184253291416e-05
9.49703826320901e-05
8.37333072524853e-05
5.86037503643997e-05
3.41596366696166e-05
-7.58502969393727e-06
3.97141112521907e-05
7.0308794681476e-05
0.00010034913310663
3.84679418659935e-05
2.01227689070264e-05
8.83256064846739e-05
3.57609535249088e-06
-7.67904296136112e-06
6.32221932512913e-05
5.70808426660189e-05
2.77604483082063e-05
5.68786558839315e-05
4.44913246926424e-05
7.79251615778754e-05
7.10938763753494e-05
2.60825566208986e-05
0.00012256740325485
1.61295845104702e-05
9.13896010446921e-05
7.68175743652018e-05
2.3287766957131e-05
5.58832906521058e-05
1.92113938246128e-05
1.59640160243399e-05
5.65703260109051e-05
5.39501039742005e-05
8.70866598290293e-05
7.11981150629969e-05
4.58626538345899e-05
8.15448807461949e-05
0.00011543684581821
7.08737639894126e-05
6.75717175134867e-05
5.16257693641907e-05
9.5154788519388e-05
1.41558630479457e-05
3.86591119596722e-05
5.03097730240041e-05
4.15778787733678e-05
7.37070574295545e-06
7.49567281734297e-05
7.39895209025908e-05
5.21860405732414e-05
7.61541046689271e-05
7.72250975025491e-05
8.18334768698778e-05
1.62310074546049e-05
3.36156048254333e-05
8.0537333192244e-05
9.39192088708546e-05
3.76404634746598e-05
1.9097332536832e-05
3.66574366032981e-05
5.79625717764953e-05
2.34847014451703e-05
4.96209793597745e-05
8.71455275249982e-05
0.00012373412440522
3.62178190892888e-05
4.85944961274248e-05
2.2686909825373e-05
5.20382844746434e-05
6.57161108246721e-05
8.10662541976021e-05
-9.03658773170414e-06
6.46078239223565e-05
5.09100895256095e-05
4.15403647906466e-05
6.59250884480663e-05
8.07988878009403e-05
4.14212840509289e-05
8.40194716605246e-05
0.000127249130575135
6.46092757941976e-05
9.54978603743377e-05
4.48637565881079e-05
3.26793143830212e-05
4.85587452426371e-05
2.20018460107338e-05
3.03152362399686e-05
-2.69625933857514e-05
6.30010549823385e-05
4.40125051891339e-05
9.98362377507928e-05
1.68367744510207e-05
6.0811880413911e-05
4.16078039832919e-05
4.45496423869445e-05
5.87932712111858e-05
7.7035471894193e-05
9.53729067108724e-05
8.1910089232398e-05
4.09181893326163e-05
4.70653597788696e-05
5.31489217185547e-05
8.04529597227032e-05
7.93842740291923e-05
3.25428329770527e-05
6.51219303966398e-05
7.82648087983963e-05
5.16916848443639e-05
4.0773211885339e-05
5.58436488842723e-05
1.89462525536133e-06
3.75802685761913e-05
5.43738253950268e-05
3.86096943564836e-05
8.53515504802462e-05
4.28085629962266e-05
-7.20185728027284e-07
6.3527856581743e-05
2.8778217180198e-05
0.000102653862605888
4.4972115487508e-05
6.83267111838706e-05
8.02158643055831e-05
2.33214919452273e-05
0.000104879112799121
5.00313389807989e-05
1.72139982883085e-05
9.47949725906074e-05
-5.03279348492198e-06
6.55601557206796e-05
3.14964029164313e-05
4.98271144381419e-05
4.88937521086061e-05
4.2492339199974e-05
8.02421277166896e-05
2.86462520708096e-05
4.24157531635387e-05
4.90900347894756e-05
3.43673632074897e-05
7.10681961641634e-05
0.000104766992695817
6.16921248369314e-05
1.82691772103835e-05
0.000152178352086938
4.99244440002154e-05
6.53478015562319e-05
6.23668604805211e-05
0.000136142438160372
7.62775347724633e-06
6.13697160962932e-05
7.46696286744522e-05
5.97420046241253e-05
4.3883574462872e-05
4.38300652844391e-05
7.61219191547096e-05
7.21191364395981e-05
8.5298575090736e-05
6.71391182342069e-05
4.68810376614053e-05
0.00014643015530999
6.54321245325534e-05
6.60278121067796e-05
0.000121032755145296
5.2205445813529e-05
7.96249620063648e-05
5.95343281664308e-05
9.58462651492374e-05
3.57727458837105e-05
5.29481860937722e-05
8.02192052052003e-05
7.69998089217125e-05
1.85414489414227e-05
9.05439471806212e-05
9.81912296482641e-05
4.90441930999023e-05
2.21970214687417e-05
0.00012268680212115
3.13945924840193e-05
0.000111624642887513
6.19637185592667e-05
7.8926452894716e-05
5.40414667134634e-05
5.1427735974398e-05
5.16695070882701e-05
9.13419574307033e-05
5.33288926502145e-05
4.15662699476031e-05
5.87012500353514e-05
2.48260621401279e-05
2.19327446031636e-05
3.71824960133786e-05
4.47785390563117e-05
3.27263443674026e-05
3.06154360218187e-06
8.00426459181362e-05
3.36089615947892e-05
5.9566333750304e-05
6.21583541824723e-05
5.21664258092661e-05
5.22997233004347e-05
7.4320123561415e-05
5.37158066868634e-05
4.34604294479695e-05
1.26868030305375e-05
2.84886146085445e-05
7.9753396448981e-05
4.84907501424748e-05
2.01430473088925e-06
8.46667005529906e-05
2.23227116652329e-05
1.96453570050177e-05
7.66639215411628e-05
8.95085261922143e-05
4.15154636015892e-05
4.78986437997776e-05
6.28981608870816e-06
0.000126333819633272
5.99133458727168e-05
2.2486332866075e-05
2.4144815774032e-05
5.16707180963736e-05
-3.25334747385344e-05
0.000135102421072636
5.02235048082976e-05
2.35242773753713e-05
9.42470353278721e-05
6.120510337412e-05
3.57850032773502e-05
5.32762676424685e-05
3.88407397097535e-05
7.2539953459286e-05
5.1424320385028e-05
3.70658435331034e-05
7.60868095379287e-05
6.54616672243173e-05
6.93038581195385e-05
3.07884205463889e-05
0.000116025371494516
6.37466602759644e-05
7.75736139279463e-05
2.65547053945477e-05
4.41154045870297e-05
0.00010105809468888
6.87943077093632e-05
5.42941569873462e-05
5.83155396370536e-05
-4.05847561650203e-05
3.68400716010779e-05
3.69970016737851e-05
4.37183454771969e-05
8.60735849621137e-05
3.77673269155155e-05
5.17239380655866e-05
4.98502273765532e-05
3.81165013680537e-05
7.53005773131623e-05
8.50194128229875e-05
1.85209311396088e-05
2.65965136915089e-05
8.0842834070569e-05
6.8603981410417e-05
4.29322786025439e-07
6.64152531732942e-06
4.58006299587812e-05
9.87253726279164e-05
6.25107256241939e-05
6.84888274963475e-05
0.000107628842052532
8.38536962957489e-05
-1.04011626798993e-05
3.61415919186493e-05
7.00796856029561e-05
6.3038942797863e-05
9.88703521303326e-05
9.44327035331806e-05
9.83943221158909e-05
0.000116244867216374
5.25431560236168e-05
6.42524560753009e-05
5.95527846094666e-05
1.3275209762058e-05
5.16257350618656e-05
4.8181455332885e-05
9.07632423995992e-05
0.000100407570800018
5.51112493412612e-05
5.51232726931061e-05
-3.429834092266e-06
0.000141868247786119
1.28645986048883e-05
6.10561144386535e-05
6.88118602577869e-05
7.60457431930614e-05
5.41072823951291e-05
6.47474031829378e-05
3.08691241072898e-05
4.64651821293366e-05
7.06259906072533e-05
2.74880628700298e-05
4.78240088289148e-05
2.11650567499577e-06
5.55993681049038e-05
9.83381273459732e-05
3.57061863953064e-05
0.000104989065806855
3.28918751505135e-05
5.39701574609778e-05
6.63212808964562e-05
8.77220236761482e-05
8.54520109634189e-05
6.57365512679705e-05
0.000120443383262801
7.61950774835525e-05
6.65073918005977e-05
8.87636933759945e-05
0.000113927698306469
2.85894996712867e-06
7.53694919525158e-06
1.56385415161474e-05
7.81276768946711e-05
6.1288540787244e-07
0.000129333236313343
6.99609632710933e-05
4.16235780641622e-05
3.85521381994567e-05
3.27139530146157e-05
2.21581544638442e-05
8.04886950838486e-05
2.70394518512295e-05
1.62103245010149e-05
3.9002604493848e-05
8.58621621171215e-05
7.14223495398189e-05
3.39660965978368e-05
6.0557550387725e-05
1.09935641475727e-05
8.03684383457147e-05
6.72798113281092e-05
5.27611182719365e-05
5.30698167238126e-05
4.86230827063942e-05
0.000129133733288384
5.90017017838501e-05
3.8536099313753e-05
3.94655624468869e-05
2.41342282787168e-05
7.19476765032189e-05
6.23812792702774e-05
8.91255794418614e-05
1.22823325152002e-05
1.17206921177809e-05
6.20936572899208e-05
4.25240845819842e-05
6.58969194763827e-05
0.0001144741331425
2.86314879808643e-05
3.62794951146046e-05
9.28912238968312e-05
7.02061551370183e-06
5.48684087172117e-05
3.05135088619819e-05
-2.89739493290006e-05
9.50572134121069e-05
6.87478407360385e-05
4.70356388900833e-05
5.84681918352316e-05
8.61475341476408e-05
0.000117760242341001
1.50500044327866e-05
8.36667606148434e-05
5.55747325109448e-05
2.23333281276973e-05
0.000118660005632353
7.81732297778474e-05
0.000101065987708235
4.83560979277474e-05
6.20964655445626e-05
7.62876223783985e-05
5.12183550464731e-05
3.47262397739849e-05
1.50343532778017e-05
6.78660090353269e-05
5.06862989436356e-06
9.69906491236131e-05
4.73215042914708e-05
8.76077526433753e-05
5.73847251905647e-05
5.30244091541801e-05
2.72530910807052e-05
6.94541319570263e-05
5.87375697025582e-05
9.45025186305331e-05
5.04349509814882e-05
7.47352748433162e-05
8.9112204717972e-05
0.000114348094372697
5.521932640081e-05
4.24758347019371e-06
7.01740427414138e-05
8.34584506870089e-05
9.23356629052285e-05
4.48195832725765e-05
1.30274406301214e-05
6.96582764198786e-05
7.93197599454463e-06
8.70157624642124e-05
8.52625971856098e-05
5.53418545506672e-05
6.85638922856929e-05
8.37137516955984e-05
2.5747035008814e-05
9.74086298654568e-05
5.93318529407058e-05
6.70035466010216e-05
3.00698799305457e-05
6.79924792434757e-05
4.13132877970556e-05
0.000101627427869986
7.7610329964017e-05
4.29060003493944e-05
2.38812035863818e-05
-3.16152631416333e-06
9.16188360812747e-05
8.81533020197416e-06
7.16774615012818e-05
4.55443609712345e-05
1.66157931733191e-06
8.14463278922017e-05
6.28957134256691e-05
2.49877701942178e-05
3.4792982247641e-05
6.25716496109212e-05
7.65960398046434e-05
6.789974765859e-05
5.18787669012699e-05
4.79103841300493e-05
3.87449441372123e-05
1.20354005214904e-05
9.54689944258379e-05
6.15496507758852e-05
7.32396725067459e-05
6.51691991975674e-05
1.47333512902403e-05
5.67367112467299e-05
1.65109790156298e-05
8.03647446734328e-05
5.70849393605852e-05
5.86974449378576e-05
8.19019902753312e-05
5.76478245572933e-05
8.109966696884e-05
1.2349436995755e-05
9.41750649170809e-05
8.83868846587426e-05
2.47626321553078e-05
4.99918710752671e-05
1.78778777588906e-05
7.09677515489545e-05
2.79900451281949e-05
1.78385846762347e-05
4.30925502373973e-05
4.81913649223472e-05
1.23932234759522e-05
3.2040949179209e-05
8.88074216384061e-05
9.92751021952904e-06
5.36662679708026e-05
6.52682873643268e-05
8.88113979684574e-06
7.50703578369293e-05
5.93839156485516e-05
2.05391472395037e-05
2.06316342797119e-05
0.00013474883212848
8.62113211718554e-05
3.05049406482257e-05
5.52941558278083e-05
3.29750832929616e-05
1.01628445867373e-05
0.000106776413094352
2.6830722882255e-05
3.94105377389086e-05
5.85147239899698e-05
7.07174395095238e-05
9.98515387631005e-05
7.85718522813315e-05
0.00010110446524651
1.77180899981356e-05
7.61954770296511e-05
8.98004333679814e-05
6.86459539918733e-05
-1.26682890233519e-05
8.15159490976002e-05
8.6469777252782e-05
7.57450773238314e-05
3.81605538600067e-05
9.67548366374894e-05
8.87459440658577e-05
1.09316919514395e-05
3.91062468882969e-05
8.3067876331686e-05
6.65383157269226e-05
3.86259035796431e-05
0.000110538786153224
5.96367035455616e-05
2.43348183152712e-05
5.49948624536989e-05
2.76136147104576e-05
6.50269724226408e-05
4.42532255408344e-05
2.18896466843685e-05
6.93724333697394e-05
4.98503425910995e-05
4.36846054423012e-05
0.000148802134189991
2.24618929955438e-05
0.000122832481616284
7.06409385884588e-05
7.233246615489e-05
1.41906069847708e-05
4.85981669356381e-05
-1.26123381619927e-05
6.18837106867995e-05
9.47112781992189e-05
2.80079402805665e-05
8.58091235595429e-05
3.44687693055947e-05
1.81498114586439e-05
3.06385497996735e-05
8.68607172412153e-06
9.41520279340708e-06
2.78573826231682e-05
6.90465867985698e-05
5.94675198909134e-06
9.60325992625206e-05
9.29210703991813e-05
7.83172084742391e-05
4.61574829305403e-06
7.20508501980829e-05
7.35659044218671e-05
5.44097550524081e-05
4.79992183387825e-05
8.52059207737093e-05
6.6989995580345e-05
5.68578398265673e-05
8.35650408164401e-05
8.00336645254352e-05
3.6470476646284e-05
0.000104674593850044
6.8843127492452e-05
1.22907988041097e-06
3.58358184580662e-05
4.10217656857753e-05
-1.12774225617023e-06
5.61139465024258e-05
2.08408483902409e-05
9.33265000744599e-05
5.14963437435243e-05
9.10724486099861e-05
7.80219256178182e-05
9.80364901601099e-05
1.90907416255281e-06
7.98238610168258e-05
7.80550212596072e-05
9.91203270014525e-05
9.06309523545068e-05
3.37222952793924e-05
9.05406060947454e-05
8.14114634215259e-05
7.4938452101357e-05
8.56359527164913e-05
6.56998490494875e-05
3.47290253730366e-05
8.27911982828496e-05
6.08246193577432e-05
-2.11588338103703e-05
2.36362107856511e-05
5.61993078205787e-05
9.67161113831404e-05
0.000114511229230908
7.13381371026524e-05
4.58585181466042e-05
2.60916140891429e-05
7.2977949144241e-05
5.61778620564269e-05
7.25511612800098e-05
5.46281840707213e-05
4.94848479854594e-05
7.84708595330761e-05
5.12063929964046e-05
-2.40081797333411e-05
9.56736271622273e-05
3.52281875220386e-05
2.27788372313368e-05
4.57289280461882e-05
7.48354564037494e-05
8.34858331185731e-06
3.67162607379976e-05
5.75732936827012e-05
8.33966213413039e-05
4.63810848343912e-05
6.18161442316033e-05
9.51135780059752e-06
5.06628600953428e-05
3.02483257776046e-05
7.62965183506615e-05
6.10756298521351e-05
6.11961011724557e-05
2.97790404555525e-05
5.95090042946905e-06
5.42351403420174e-05
0.000107655631142003
3.99429471182825e-05
1.26745485342306e-05
7.22803375003792e-05
4.67234062979413e-05
6.59089328170326e-05
8.64209631499148e-05
5.01175043081787e-05
6.2865591496289e-05
4.47017885653196e-05
4.09697628433102e-05
2.62115137695136e-05
3.80705524378616e-05
0.000116925133498777
7.12051576559617e-05
0.000106087075409544
8.01854721715833e-05
4.95907763959062e-05
5.61118431010244e-05
0.000102032130010852
6.83232997251219e-05
8.02763555469607e-05
2.18734527242415e-05
1.44760355598424e-05
8.39781053529302e-05
3.03056680509628e-05
6.83389239012672e-05
6.78140613191215e-05
4.21735689464681e-05
8.85406310822704e-05
9.95594695029295e-05
8.94981914468108e-05
4.29054818851218e-05
2.03705155884631e-05
9.01111610502276e-05
8.07846917825596e-05
0.000124391054259462
8.55704122026475e-05
5.77887158866281e-05
8.92082578045915e-05
6.33895224213605e-05
9.59586131631885e-05
1.05266203738547e-05
0.000109278604224273
5.48664218470423e-05
5.71056736938011e-05
7.78218708558265e-05
6.34885335775834e-05
1.71659463004004e-05
5.4786484943786e-05
-4.34650990895633e-07
5.04581910065786e-05
8.26336420009151e-05
4.64643744625269e-05
5.19786523040771e-05
9.67123149186454e-05
6.5531642431384e-05
5.33138408487669e-05
1.50447955163164e-05
6.42788494548787e-05
4.00682569657418e-05
0.000128058542449589
5.99852586910277e-05
7.55258465546691e-05
6.87258190937761e-05
2.61098557154257e-05
5.87809041942022e-05
9.85008968345139e-05
4.72388564329128e-05
0.000119402548378684
9.21243261842722e-05
8.16300623368454e-05
0.000118115932412088
6.94174954778566e-05
5.04350325634191e-05
7.52814156141872e-05
4.45979579578235e-05
5.64953386154025e-05
9.1483972120364e-05
8.16838021433456e-05
6.30237186547196e-05
9.21050480866464e-05
0.000125071316245026
7.67836009079576e-05
5.21401874797283e-05
7.19826150121364e-05
4.38312823469597e-05
4.18796427719739e-05
9.6943423703737e-05
3.71204105726401e-05
7.40568149290241e-05
9.97871714582691e-06
9.36568240391094e-05
6.15651259277656e-05
3.952954704097e-05
1.25563279158347e-05
2.79274197412435e-05
5.0512925892306e-05
8.11792811751334e-05
4.63652383215333e-05
-7.02827624122366e-07
7.37970928527846e-05
3.43370343681511e-05
5.9743913825493e-05
3.99643595869939e-05
8.02030616095429e-05
5.27817245910753e-05
5.40848297569084e-05
9.70142030826002e-05
8.7426587181195e-05
8.55117161573188e-05
6.95168530081272e-05
4.42207132623391e-05
5.58414865201337e-05
2.91333716665242e-05
2.17009207214696e-05
7.97436472855964e-05
5.23343136881133e-05
3.94147985824287e-05
0.000103643431692116
5.32635809264204e-05
6.20092279925788e-05
5.37524689786191e-05
8.35962074499281e-05
7.33934877756331e-05
6.87342476169163e-05
7.85220789399497e-05
5.1008610097009e-05
5.04975486963073e-05
8.18337892436716e-05
6.94194285332375e-05
3.12043912682645e-05
8.91604201479382e-05
5.04384046913586e-05
5.51161614467218e-05
7.61754793926003e-05
8.64611965314297e-05
0.000100022051160595
7.29407284434772e-05
7.9833303706462e-05
7.62027204998012e-05
-9.41418338943597e-06
6.61826410631367e-05
-4.75677107812785e-06
-3.24987320645918e-05
5.84522715667828e-05
4.00282876728779e-05
3.47000430300633e-05
3.28265828074053e-05
6.13462982147346e-06
3.20511221701785e-05
2.96311054972916e-05
6.6561091830508e-05
-2.10511354968795e-05
0.000103649179445711
3.37719699768355e-05
-7.80602813955878e-06
6.61304542095603e-05
5.76387565423635e-05
5.45411336516914e-05
9.05412123443707e-06
8.20353624110455e-05
6.87724202915174e-05
3.72581679891637e-05
5.63379581265775e-05
2.19032533673005e-05
0.000111278453021361
5.88169764239384e-05
7.41936813800318e-05
7.48003600088067e-05
1.14963374616505e-05
7.36045194894853e-05
8.73273468785573e-05
9.77122389036394e-05
6.90663415946348e-05
6.98342709973039e-05
8.60860199975624e-05
7.32720758369729e-05
-4.69815480592066e-06
6.12090671255553e-05
5.92669976760029e-05
4.19311153564118e-05
5.51397151883895e-05
5.78120924378101e-05
2.21830997396048e-05
6.4884038633545e-05
2.10991977023135e-05
4.82011356410844e-05
8.8797869782509e-05
1.00400674733828e-05
7.24090160488134e-05
8.51260552181133e-05
8.37921302168198e-05
2.43573570598537e-05
5.39685926031923e-05
5.36801711815089e-05
8.37908107557462e-06
7.43607195893737e-05
7.71890543329252e-05
9.29428410775974e-05
7.36319235945329e-05
2.06574564302126e-05
3.14714939831499e-05
3.40841398460819e-05
3.91681547768535e-05
0.000105692899163275
6.83042619094638e-05
5.39266902464082e-05
6.13283766849973e-05
5.41217240691874e-05
7.7310108472301e-05
9.17537839062888e-05
9.79092936357747e-05
6.49366553683208e-05
4.42362183814258e-05
9.73017832501348e-05
6.71405203461918e-05
0.000119905368987117
0.00010076970100672
5.03746153044379e-05
5.13532024855455e-05
3.65070141441203e-05
2.78271028029047e-05
4.23226458262376e-05
4.16311010369871e-05
6.91601136290378e-05
6.12757346219236e-05
5.35147222594393e-05
8.45152995034805e-05
2.34847128665236e-05
5.26566816759221e-05
8.25948122964559e-05
7.82624257531765e-05
5.60713935561364e-05
3.21611503689253e-05
2.29525295327154e-05
8.01207777798191e-05
1.97252157517387e-05
5.7986526797358e-05
8.9610186967963e-05
5.83301868637819e-05
9.88924935715112e-05
5.30154695568996e-05
7.97994927462234e-05
8.72209413852353e-05
7.21811461856167e-05
6.99146175444426e-05
2.7412697366106e-05
0.000100149668803297
2.28437278715251e-05
4.80371009789615e-05
5.87079619854393e-05
2.56360638171807e-05
7.31984452948472e-05
6.88793528281149e-05
4.22145390809679e-05
5.2149535341429e-05
1.26877086285007e-05
2.25308400710543e-05
8.95178195738028e-05
6.22382425014609e-05
-2.46221758888819e-06
0.00010480429582231
5.43452978775053e-05
9.02320101997886e-05
5.75355664634252e-05
1.76880851371868e-05
3.77473183138809e-05
8.97062782105226e-06
1.11719469400862e-05
7.10066610658123e-05
3.72997058331177e-06
-1.88302075123931e-05
5.40595580398395e-05
6.43592016917461e-05
9.38668915942176e-05
0.000102391961018182
-2.09335966493427e-06
8.74616302177258e-05
4.92594385624838e-05
3.90280826381853e-05
4.35822153610348e-05
4.73764115522606e-05
4.28358492429741e-05
2.30765097238586e-05
6.69029488631355e-05
7.59227174188099e-05
6.01508794439879e-05
8.61578832827155e-05
4.9229799645188e-05
7.67974816485669e-05
4.78525137349046e-05
9.99255145362626e-05
5.35514836844449e-05
7.6266838922505e-05
0.000103641784067687
4.64414005302687e-05
-4.32417219788922e-06
3.79833917235953e-05
8.83020623103263e-05
1.48299021172373e-05
2.46921814521544e-05
8.65701948464346e-05
-4.81240673176272e-05
3.4231503090967e-05
7.65098224144859e-06
-1.6126659477528e-06
3.4226477917524e-05
-2.63645978750368e-06
6.06014866996553e-05
6.38979743085952e-05
8.90301790315559e-05
4.12332777966919e-05
3.30704048170106e-05
7.36696694725457e-05
2.89874469187771e-05
2.86315823267812e-05
2.91737936369927e-05
5.81898080752694e-05
5.20792146086486e-05
1.44488200594842e-05
9.11847910533824e-05
1.06492555244235e-05
2.53075796187256e-05
6.47691293603747e-05
7.97296508331242e-05
4.9960141614842e-05
8.83911387098052e-05
5.33276961308973e-05
5.37385215669828e-05
2.87040926471329e-05
4.72656335405758e-05
2.6592183451727e-05
3.6761150087783e-06
8.04980474582642e-05
3.02829713582216e-05
4.34743670814911e-05
4.81471418593157e-05
6.15924781915038e-05
7.37063444024172e-05
-1.89477305877304e-05
7.65447665473303e-05
5.4724638349165e-05
5.77458228338707e-05
7.82536252296768e-05
8.90900191169676e-05
-1.34328140355301e-06
5.12896744207428e-05
9.0773363206065e-05
1.8495955000147e-05
6.40581229205914e-05
6.1957196691012e-05
5.3305158069503e-06
9.76688934180485e-05
2.86184769614518e-05
5.08744755282323e-05
4.51809158440323e-05
0.000126539113164106
3.97718021694354e-05
7.94757207632926e-05
5.26031931266142e-05
4.93802892358617e-06
9.68927679515242e-05
8.00003343828354e-05
8.40996021652438e-05
1.82829150855492e-05
0.00011233199854434
-6.9820681050549e-06
-4.94571377934069e-06
8.94245361635663e-05
5.05579958636905e-05
-1.0637375368514e-05
2.14321909050323e-05
3.83527570732939e-05
7.83196351876325e-05
8.616413722134e-05
4.98123546959497e-05
6.47769745025626e-05
3.70031100604025e-05
0.000123327923077457
7.0619470201795e-05
1.49135958124348e-05
5.36362474723338e-05
4.89666795854884e-05
3.60849367008291e-05
6.4536090367851e-05
6.81795835506686e-05
4.14951841501012e-05
3.27817011141761e-05
3.79845717809939e-05
9.91977322268122e-05
8.46803683645316e-05
6.77742492541936e-05
4.95617185711148e-05
4.49344460451984e-05
6.17015369889421e-05
6.46165358131248e-05
3.66380805221716e-05
6.55409253675564e-05
4.84766447170277e-05
7.63911824698813e-05
3.51660498231727e-05
1.92983512482976e-05
2.28852257593224e-05
2.82289522198872e-05
4.03388475942981e-05
9.3233187704677e-05
4.54617791701625e-05
1.4575992555858e-06
1.81404426607982e-05
7.15500448674076e-05
4.95807037305513e-05
6.19008679876276e-05
3.65968613982948e-05
2.24966553670554e-05
7.0816994457686e-05
4.89985203476906e-05
4.67876732900214e-05
7.33720732006884e-05
0.00011794145794349
7.97778902846881e-05
2.15078703800278e-05
6.01823742428511e-05
2.51165912392456e-05
4.83015525286192e-06
4.39714089936674e-05
-3.45875685150534e-05
0.000128776693106878
4.60795963557531e-05
7.81045991071541e-05
0.000131501432029219
0.000103590492231212
2.98504855404835e-05
0.000104079792881973
5.45498941383262e-05
8.15535692221935e-05
2.61106156932298e-05
4.34484603176182e-05
5.99672465664391e-05
9.15738557632176e-05
3.71701356726202e-05
5.44819229191499e-05
5.25978819253454e-05
4.68697149934161e-05
4.23210987916705e-05
5.65971652660119e-05
3.34990574296613e-05
5.81731827005616e-05
2.75299789695703e-05
4.85417210910403e-05
8.70266712606866e-05
8.39727759487673e-05
3.34149580627074e-05
5.87843109302212e-05
2.73130613161884e-05
5.62888366413402e-05
8.99003806549271e-05
5.13341069832003e-05
5.19399403082504e-05
4.05226437326198e-05
0.000130609240699138
6.1173095805199e-05
0.000113530311986915
6.27003430570496e-05
0.000108573488033074
5.84190587445448e-05
6.87970152746026e-05
5.23402192474191e-05
5.22077802906923e-05
8.9621545829148e-05
6.16525804073722e-05
5.15381319519147e-05
5.78522190778084e-05
4.75926572082154e-05
8.16545081200436e-05
6.634197168469e-05
-4.72279083293587e-06
0.000111067513091726
0.000105066497019241
9.6122529416519e-05
7.42302829205531e-05
-1.14855645728891e-05
5.1879882306244e-05
5.13311464456886e-05
3.72308657750365e-05
0.000119843001610694
0.000105860766983663
3.25197899330735e-05
6.64693621675831e-05
0.000101659571896562
7.3727669186722e-05
5.60673245471414e-06
0.000105573368039184
4.68375692047192e-05
2.10918669265541e-05
7.55676090625799e-05
3.75124325761421e-05
2.92921562642641e-05
4.19852231046177e-05
3.70928308785994e-05
8.24004175251417e-06
5.39947659408924e-05
2.73506800256112e-05
6.32902058298158e-05
8.52488398456026e-05
5.43685035552424e-05
0.000144221457088109
5.51048150683736e-05
8.75994029323119e-05
7.10444178375986e-05
7.05056594765908e-05
-4.13767310956643e-06
9.50744542036151e-05
0.000125824257844498
7.19289604884213e-05
0.000114330229869146
8.6181494153022e-05
2.49735670818113e-05
5.77666081527756e-05
4.06572384738231e-05
7.59707341794935e-05
4.59359464119351e-05
6.24419903858376e-05
8.47687976629937e-05
5.6858828683245e-05
0.000101105604700204
4.4043374128956e-05
7.82159177796645e-05
7.40702710938178e-05
8.32431828480861e-05
9.15837954462635e-05
3.71662088226462e-05
6.79680302865167e-05
7.81505343218435e-05
-1.12010745866885e-05
5.97708665633166e-05
8.9335383112586e-05
-3.43596906212944e-06
4.28082194046292e-05
1.15820644692328e-06
8.69029073730789e-05
-1.26359572537838e-05
3.39614113731884e-05
5.71190646743703e-05
2.82707357861932e-05
4.08191370091444e-05
9.66750502785624e-05
7.75455883004915e-05
4.36843351859074e-05
3.95707491770256e-05
2.15744949286432e-05
6.59816550085471e-05
4.59919638456897e-05
3.15143083902878e-05
6.57901441540059e-05
9.51761735384317e-05
0.00011941522899209
0.000104952279012717
6.01417238446278e-05
8.63554752270446e-05
4.78580957148841e-06
6.24227769736688e-05
9.20558131563673e-05
7.01983368475391e-05
3.5348820865168e-05
8.10133265537081e-05
-2.96720019401153e-05
6.25048505053413e-05
6.21145029733198e-05
8.29721339168869e-05
6.61420788849291e-05
7.12898322584721e-05
9.95737180575515e-05
4.288997717473e-05
4.00532958806148e-05
4.81172787590058e-05
4.50750833614e-05
7.28872068342287e-05
4.48612005601381e-05
7.19027360898439e-05
5.85999813238421e-05
4.78399610120346e-05
9.27648355236676e-06
0.00014531073311995
3.41838705920732e-05
1.0053978220218e-05
4.94924112968334e-05
5.65787877457117e-06
7.08477769981659e-05
5.30430277506324e-05
0.000109422973311528
0.00010421672390504
7.83540004887308e-05
9.23806554835646e-05
0.000103473119955312
-7.21528004173163e-06
5.39461956812491e-05
5.51657229036961e-05
4.23985457920339e-05
-1.15789831288031e-05
3.00531492460958e-05
8.6895130367051e-05
9.64973491944136e-05
7.24204522420661e-05
1.75727877131444e-05
6.67296862032074e-05
6.9093918070081e-05
5.1547233713736e-05
7.48782843323634e-05
5.22992469106003e-05
2.67221337494904e-05
5.78708059358406e-05
0.000101816263147214
3.37638992557199e-05
6.91005202578613e-05
5.31735812826029e-05
2.71138824522188e-05
2.18425214886233e-06
5.88652808768988e-05
5.89434459754006e-05
5.68125265391331e-05
3.75996329027694e-05
6.46049265725824e-05
8.1992759213751e-05
7.85232223208617e-05
7.01837344718632e-05
7.17458804655524e-05
7.11466977985378e-05
9.11441902894814e-05
7.71908968658393e-05
9.12921276868607e-05
3.63668469038512e-05
0.000109155982035348
6.94911204221964e-05
2.15652706827626e-05
6.38583589527324e-05
6.30846738217711e-05
6.65247613516864e-05
7.96126892285176e-05
8.28996571012e-05
-8.52212890321122e-06
3.97603644355796e-05
8.55848995690001e-05
6.32161859497942e-05
5.10088082404762e-05
0.000106519878904031
0.000114969006141233
0.000137326440513824
2.87227606835816e-05
5.81317072335689e-05
9.11675537629651e-05
8.96402245282957e-05
4.34455270940327e-05
3.07174981491743e-05
5.43183225160653e-05
6.45613336664371e-05
0.000109211104766121
4.30195959288104e-05
2.70090231651754e-05
7.87277965579715e-05
6.7803942305355e-05
0.000109512184149567
-2.50581098030524e-05
6.02076522830819e-05
4.25005136598626e-05
5.75157722195426e-05
5.12258814483629e-05
5.64886791449501e-05
-8.77044688640041e-06
8.85600551061708e-05
5.17928886797058e-05
2.05128130761364e-05
5.33696367641822e-05
9.80437687303268e-05
-2.74761598356656e-05
2.87450616533205e-05
9.17268764237369e-05
4.50318069564763e-05
6.96533085169059e-05
3.11015983967939e-05
6.9327012813778e-05
5.33682859044755e-05
0.000113518067041271
6.53419229582763e-05
0.000104590901870612
3.53258182397743e-05
0.000110169450063816
5.3917508300158e-05
5.84755471929834e-05
9.30961999175797e-05
6.81771022619013e-05
6.29313642522738e-05
7.66270244975406e-05
3.34450827911794e-05
5.30493139697922e-05
0.000163781471892506
0.000120175262233252
3.49513955623903e-05
6.71871761505782e-05
5.6811157706305e-05
2.00634176079474e-05
9.14113581407719e-05
9.57305284738372e-05
2.48245872051733e-05
7.40666780797252e-06
0.000124287801264415
3.95316537086284e-05
3.76652261283345e-05
6.4736680593919e-05
1.29818941569818e-05
8.75193759468082e-05
7.34163162241239e-05
2.99816210027201e-05
4.64622434504336e-05
8.90746612248882e-05
6.52967250363108e-05
4.84477322369147e-05
2.70671784172673e-05
3.78423143190269e-05
6.79045869795911e-05
1.08060485161128e-05
5.6285604601669e-05
5.18060819038582e-05
4.62801629564733e-05
5.37295207438844e-05
0.000114117505955921
6.56646079312719e-05
3.52203025202044e-05
3.66312255990182e-05
7.73219777382336e-05
1.00677911020607e-05
7.36034157465746e-05
3.12336661786262e-05
5.59516849031442e-06
7.93912162009536e-05
6.16715747775861e-05
0.000107468557986745
4.98187640270992e-05
8.22544196618787e-05
7.42785372297724e-06
5.85937239255427e-06
1.59545019764075e-05
3.58041831535244e-05
6.62726407490646e-05
3.02291681829905e-05
-9.67848883584254e-06
1.51197763452231e-06
6.83981895394225e-05
5.87567587912211e-05
8.3061477635643e-05
4.76856772103133e-05
7.87314390063385e-05
4.68561503476593e-05
-1.65005053380367e-05
4.3291710066194e-05
0.000101424611748685
3.73615591718135e-05
3.26547745841797e-05
-3.4052103780016e-05
6.1659711245881e-05
7.65407937661314e-05
3.37825029518182e-05
6.31828115261037e-05
0.000108070552142286
1.53465895665789e-05
6.8422489776385e-05
3.95720023114707e-05
-2.47213011037525e-06
9.52169412847267e-05
3.90586804770147e-05
3.2684639474096e-05
1.579837629924e-05
1.2173296412377e-07
1.97678383962129e-05
0.000141240317785504
8.38393999836496e-05
3.89858921848143e-05
5.91547228671015e-05
6.2002521718703e-05
9.02011168559215e-05
-5.84530146359584e-06
1.03700969178188e-05
5.76848143376971e-05
6.52019334148508e-05
6.20444342385175e-05
9.16107733892707e-05
1.26956448653448e-05
6.83914732182092e-05
0.000149431268450624
-9.28250565435486e-06
1.47471071683371e-05
7.83741759550773e-05
3.92724639090146e-05
5.40642562091161e-05
5.35362012818705e-05
2.68054821091136e-05
0.000103732851966404
3.35615509983043e-05
0.000132532370646151
4.43189351969439e-05
4.77171223820428e-05
-2.54313809564792e-05
7.90048712757735e-05
6.01671268848434e-05
6.90146020121288e-05
0.000112973999899223
3.1624442682664e-05
5.21007223979516e-05
1.56369629114062e-05
6.69488967553527e-05
8.02753939085637e-05
5.91601508709655e-05
5.80715020718026e-05
8.34599214487349e-05
4.47300766735557e-05
8.52845705205804e-05
2.29323518119045e-05
9.89090957170374e-05
5.51620320838377e-05
8.42988859312671e-05
4.62004622758605e-05
5.114040485712e-05
-7.58117995131185e-06
5.97779634828349e-05
7.29037480336132e-05
4.06337873662362e-05
0.00011762161906603
0.000105298761449248
4.05590884297701e-05
7.55624406541126e-05
6.82737112108885e-05
5.81282034766599e-05
3.75946586975984e-05
3.03228095897855e-05
6.11290487531359e-05
8.40473508873542e-05
6.88171434332874e-05
7.41813806036468e-05
5.73520258018772e-05
0.000112982877485274
9.286218576707e-05
8.67754096856865e-05
7.37778135939561e-05
0.000102074470200338
6.68753367930697e-05
7.44223463120601e-05
6.43147040175559e-05
5.839326182654e-05
4.0752886324552e-05
5.06733267032746e-05
8.84215685815317e-05
3.47381438745035e-05
5.82295346014082e-05
5.0697065494666e-05
6.03423130683313e-05
6.16793004982096e-05
3.31916937827456e-05
6.92276372221686e-05
2.69713819493627e-05
2.433765314461e-05
0.000111247107963461
0.000123383673767512
-4.72918896015343e-06
3.04884513089854e-05
7.0801195857176e-05
0.00014258811701086
6.08032372581517e-05
7.11979271900909e-05
4.63634258173606e-05
6.71502953910614e-05
1.22878953952886e-05
7.74209497923096e-05
0.000102070817728331
7.77797927927395e-05
5.09507367035075e-05
4.37172091848537e-05
5.84016689091657e-05
4.18282391783205e-05
9.90195864257514e-07
0.000114893561367367
5.47777851487923e-05
2.8688200303628e-05
4.51469522854824e-05
5.27773563080755e-05
5.62807252760185e-05
2.23201504440815e-05
2.89096618182084e-05
2.88434947606831e-05
0.000107064179466639
5.09781215728778e-05
4.32436551960016e-05
9.64570241690232e-05
3.89771040298499e-06
5.43729516838897e-05
7.460403436564e-05
9.61224458624246e-05
0.000141555549979134
4.40614353054836e-05
9.81876819376971e-05
0.000108818263146702
3.81316135893428e-05
8.30014572450639e-05
7.2183011328444e-05
6.71286313369219e-05
3.48722238707492e-05
4.67723301214371e-05
9.53965315884594e-05
5.76224134624214e-05
4.38300408181904e-05
1.03491703908699e-06
5.18139129102286e-05
8.49606549340377e-05
0.000130174222973425
5.57611897036782e-05
2.58945080264659e-05
7.76285397876766e-05
5.87422669194647e-05
-1.30002084494171e-06
0.000121824933447943
6.98222221426671e-05
3.4912550703129e-05
6.70969487888381e-05
7.16208602573611e-05
3.00073946607394e-05
7.60434700283055e-05
6.8006126436444e-05
0.000125644437289486
8.71099430251967e-05
3.35499679796987e-05
2.95530703701734e-05
4.09418668884364e-05
4.67390129136509e-05
3.29256118855396e-06
2.9075295281152e-05
5.89433671082416e-05
1.95214793889008e-05
8.30551123597419e-05
9.70124264609889e-05
0.000104752717782948
6.73949023734635e-05
6.7592146132791e-05
5.45598245142965e-05
7.52354768522049e-05
0.000125111567951446
5.36203216704476e-05
5.91288357889168e-05
4.41510688883312e-05
5.00905489022533e-05
0.000101123723833876
3.15714370621607e-05
5.49809725150537e-05
6.47464722296356e-05
0.000103729593663347
3.19797621860151e-05
2.28187643732519e-06
9.40991430653581e-05
5.88686438229788e-05
1.51252309851114e-05
3.14724735807832e-05
3.01635998500051e-05
5.79788666876091e-05
7.22031265901527e-05
4.53143860085747e-05
4.9966877795523e-05
4.29708216542471e-05
-1.20126636931526e-05
5.52837955015751e-05
8.18216725063943e-05
1.78518406477539e-05
8.59688679544005e-05
6.14252684745733e-05
9.70688590082462e-05
1.7093874782403e-05
6.58237143353274e-05
5.02030311587018e-05
3.8667651622188e-05
2.54884194631008e-05
6.1799346192432e-05
7.20863238130731e-05
4.25812353047448e-05
9.09661856025262e-05
7.98265254043045e-05
5.27402386001689e-05
5.72791283860603e-05
5.31169904254169e-05
5.88431300530247e-05
7.55154004787909e-05
4.11580945099188e-05
4.77338440159829e-05
9.80215472272829e-05
3.87712260053478e-05
8.25922778851496e-05
6.84864858109626e-05
-2.45253199260043e-06
0.000130357020459251
5.81256795596138e-05
5.89741704424335e-05
2.28726942559783e-05
3.22649409032443e-05
6.58196788477661e-05
5.22591833902013e-05
5.92062987221579e-05
3.55602359921042e-05
2.35703364727609e-05
9.63710082677903e-05
0.000109174740638095
4.21919659193685e-05
6.65044904236686e-05
4.42510235967032e-05
6.90968727365749e-05
6.05809930551814e-05
2.19080181619751e-05
3.68354742671861e-05
7.94527129812431e-06
5.37382529792716e-05
7.33756177528731e-05
0.000100685463395047
2.31183543319478e-05
3.60865236111052e-05
3.80876881299851e-05
8.16134800747711e-05
1.44216462775326e-05
0.000106521193297867
4.33050256737785e-05
4.98034640453546e-05
-3.95085932123789e-05
6.59996422313312e-05
2.30872791074584e-07
2.69228688301895e-05
5.25067183406154e-05
2.66465562203134e-05
1.01810853800572e-05
3.52323497996341e-05
4.86458111567869e-05
5.51275868719924e-05
0.000119917383213123
9.74454109758093e-05
7.59904647934232e-05
5.30954223554334e-05
6.56509234227727e-05
7.71939024215933e-05
-7.27631623657342e-06
2.65809030921134e-05
5.89459794832036e-05
3.3318455896118e-05
6.88772292538497e-05
1.69762183641151e-05
8.87938800703624e-06
5.6563732631656e-05
5.88031615494918e-06
8.54082803662459e-05
1.37045087232412e-05
0.000124896155040694
1.21451382930546e-05
8.85746119505705e-05
4.90928467547257e-05
4.70083995561407e-05
7.62102949335531e-05
0.000105570737759501
4.95449931689107e-05
6.97387684876183e-05
6.12917068195562e-05
1.96444762717754e-05
3.61655186460676e-06
8.79677102526462e-05
4.53888760500496e-05
-3.27537510233693e-06
3.48638826619969e-05
4.01298094431718e-05
7.26600330537385e-06
0.000100272138144949
4.83111273520386e-05
6.59128623658913e-05
6.45560209221925e-05
5.20407302698972e-05
3.74694665516832e-05
4.93900807439994e-05
4.87916631059611e-05
2.53853678520082e-05
4.76465274330449e-05
6.48564188164454e-05
2.21503487943401e-05
8.56547277239864e-05
2.32134555464958e-05
4.94854583580465e-05
-4.52515520278774e-06
6.90577784274774e-05
4.90181306389585e-05
0.000108002577288844
0.000120860663920161
3.01349279647269e-05
8.62062590653771e-05
4.31081793458222e-05
6.30426134451132e-05
0.000116968583053718
1.87449492575089e-05
0.000104719937596451
6.86204276457245e-05
4.51610612275272e-05
4.13920340150152e-05
3.78756420144834e-05
8.33392458338936e-05
1.18564057702893e-05
6.26815057762531e-05
2.82969147537245e-05
3.04066054351075e-05
4.27688768269039e-05
1.39861852398479e-05
3.66003058591235e-05
8.59114897989031e-05
5.92612755852449e-05
3.52768409299085e-05
1.9801431296977e-05
9.9637191256616e-05
4.87302846180087e-05
1.37821799999172e-05
2.5254654928621e-05
7.04858939786056e-05
5.27029317524731e-05
4.28138438649682e-05
8.19050032501576e-05
5.85863878691365e-05
7.74365354789617e-05
9.23059768340363e-05
8.38509090329189e-05
3.24382660295601e-05
0.000100032545332555
1.15250646476287e-05
8.18642498924325e-06
6.21359303543555e-05
9.73429230336486e-05
6.79695268592931e-06
7.92435004876744e-05
8.8062955790355e-05
6.77757087177247e-05
4.429894960846e-05
3.13519424489253e-05
5.56106316726539e-05
0.00010674540816232
8.83211734895266e-05
0.00010442356446843
1.67324658619762e-05
5.67179648689746e-05
0.000101361561574776
8.85733107278538e-05
8.82525209908147e-05
1.4409514218033e-05
3.5458114739537e-05
6.13073247172153e-05
7.39743878800742e-05
0.000113510502666439
6.10142548031747e-05
8.29286520236615e-05
6.40386737219223e-05
0.000109885319161572
5.15193031240741e-05
5.6624472876095e-05
3.31614176331535e-05
6.04209384009391e-05
-8.1092831075982e-06
0.000105337729666056
1.61514860148017e-05
0.000104951485144862
7.16430617050994e-05
9.57237957431769e-05
0.000116299175829594
8.94408459443057e-05
7.42289432047795e-05
8.59077308326622e-05
3.23306832450759e-05
5.55108802711525e-05
0.000106422859330143
2.00820125853736e-05
8.74060331446164e-05
-3.58754620836763e-05
7.6832072012557e-05
8.12061114991108e-05
7.54653563673393e-05
3.98623180249946e-05
7.71872521622116e-05
1.92891621655707e-05
-2.15886835753386e-05
2.27330356056934e-05
4.3000405695941e-05
0.000100824263844896
2.87714112002422e-05
7.29540093871351e-05
6.20783439297306e-05
5.45588934902714e-05
9.82334498387648e-05
9.83974401940068e-06
3.732897146644e-05
4.21943339846426e-05
7.95004219107865e-05
4.812195902851e-05
2.7797583665115e-06
6.83115428309957e-05
5.97383483006461e-05
8.04129514878354e-05
2.95373934117513e-05
5.41712510839675e-05
4.72733077748323e-05
7.16074997370605e-05
2.79524327671719e-05
0.000114799817264651
3.7779940511335e-05
0.00013577229729742
7.226260742047e-05
5.33726446945672e-05
5.14610601842174e-05
7.81738330748648e-05
9.92110120885397e-05
9.01202944713301e-05
5.61669676066908e-05
8.61122047075892e-05
9.39662840713304e-05
0.000141845700659334
4.57931079605178e-05
9.28235713527603e-05
1.67717248120216e-05
4.29444726532666e-05
2.89192632357353e-05
3.95835465836095e-05
3.59921625070996e-05
4.01849964252261e-05
6.36498380948019e-05
2.31292865721788e-05
4.47422091485385e-05
6.10096031438375e-05
6.58436081883114e-05
-9.46479452872981e-06
-4.72269792843921e-06
5.90762915250344e-05
1.09970214454056e-05
5.06350236508391e-05
6.81467119068334e-05
8.06164619421579e-05
5.619949370124e-05
5.65969654285045e-05
8.86156819160587e-05
3.60477845771109e-05
4.5054049498885e-05
0.000106458325768914
0.000108112743384693
4.7293312179063e-05
9.55405240777639e-05
7.13441894216412e-05
2.30698786583852e-05
3.85745773235631e-05
7.7253340749784e-05
3.96925463232786e-05
3.99972756420527e-05
3.47658848291072e-05
2.1464839305116e-05
4.20071581615803e-05
2.28606757130264e-05
4.26723003022819e-05
4.85853697175001e-05
7.7075884107931e-05
-2.21691402073173e-05
9.32878454157657e-05
4.62332916930033e-05
5.67295656653346e-05
3.14551240760612e-05
8.5343169009019e-05
7.55897004084236e-05
2.81084792709448e-06
5.50603383860074e-05
-2.25523844189251e-05
9.90910250580011e-05
2.5678794303248e-05
4.31339550115623e-05
4.5353875657258e-05
7.35018078695832e-05
9.28613780394108e-05
3.5146910470552e-05
1.17114074945061e-05
7.21807845735595e-05
3.40530945236622e-06
3.91488502648186e-05
0.000101225210322346
6.69085843473697e-05
6.67755170366656e-05
5.46073226999455e-05
6.02464427939315e-05
9.73246676660672e-05
6.38411116773853e-05
4.71891573003945e-05
7.38722725670395e-05
2.17419846529107e-05
1.18182779712218e-05
5.24403137753258e-05
8.64628640624383e-05
5.00581258757297e-05
3.15115931398605e-05
6.56261128831012e-05
9.47025154672843e-05
6.25532377921543e-05
0.000132159735826467
7.32086849161249e-05
4.69171148934049e-06
0.000136861981040694
1.00860346378714e-05
5.9783433667982e-05
9.67699988159517e-05
0.000106435789973889
8.11898680819553e-05
9.04397945342949e-05
5.31065930722588e-05
6.17614965290089e-05
-5.64124035312305e-07
1.85809907007221e-05
6.42052076224029e-05
8.8188472364577e-05
8.65973516144292e-05
9.03567735070757e-05
2.09572974512666e-05
1.91714945893476e-05
5.54214459856487e-05
5.45310216238097e-05
9.40704725039983e-05
0.000100895955915809
4.30830400463048e-05
1.60580381779283e-05
5.90932190690354e-05
7.05386513254594e-05
4.74700656068732e-05
5.91225038597748e-06
9.07836196755894e-05
3.27929597189061e-05
1.67961329859404e-05
3.68371828660386e-05
-4.6023882909538e-06
7.4767387074396e-05
4.62418507711514e-05
3.34587569771525e-05
5.33814389966024e-05
5.43548894388369e-05
3.19766338294317e-05
7.78915424065044e-05
2.32306164183117e-05
1.72875168064025e-06
-6.52264232650634e-06
8.09811317009202e-05
0.000129917126421921
6.61605502041501e-05
3.33684204157131e-05
8.35472944508732e-06
3.79560659079981e-05
5.91845270079535e-05
8.05182545924391e-05
2.93725763682604e-05
8.45241964268162e-05
6.00308546693386e-05
7.09541906763784e-05
9.72196652910321e-05
4.61607060074246e-05
6.93413367425531e-05
6.27232790590741e-05
2.67455438786876e-05
2.91774282693752e-06
2.0031018848717e-05
5.57151713035865e-05
9.11661750482951e-05
3.11278371541192e-05
4.49344565909561e-05
3.33577376715626e-05
3.46639860713342e-05
3.02746184112506e-05
4.58517536008941e-05
7.91301071899573e-05
8.30461505598601e-05
4.13946058931135e-05
2.56310715076671e-05
4.48955130646464e-05
9.08948869085878e-05
9.36955524766592e-05
3.3792292793597e-05
2.0883899405151e-05
1.25362608146699e-05
5.50390610345127e-05
3.03818057910438e-05
5.75516230887667e-05
2.9097660428549e-05
9.73221770998076e-05
6.66534967671357e-05
6.54781305353924e-05
3.19892574144883e-05
6.43533630584385e-05
8.65418228933711e-05
5.87017455820381e-05
2.07373758199885e-05
2.99803864345948e-05
4.81254243625684e-05
2.62362191594439e-06
7.25876052977815e-05
3.2536048112132e-05
-7.28708947780426e-06
9.33178558078921e-05
7.84959579884079e-05
3.50317648310462e-05
5.49648367413672e-05
2.16478921848583e-05
5.6908289659248e-05
-1.73529410314574e-06
-2.40340836626388e-06
5.86041734441218e-05
0.000113342821130291
4.12907957471111e-05
5.59141814274224e-05
1.44787345909677e-05
8.29644283649985e-05
3.13040539195138e-05
6.37466643968991e-05
2.9388285438828e-05
9.01254061205937e-05
-2.22758091273125e-05
2.93425841479902e-05
6.75678761271202e-05
4.75624093871588e-05
4.6643763162143e-05
3.86737642974677e-05
4.27802123728969e-06
6.38057611341915e-05
5.72765397301722e-05
4.74092723722746e-05
6.4186798579155e-05
0.000115781957190492
9.55740745650349e-05
7.63440404409004e-05
9.27572535875976e-05
7.8976588842758e-05
3.90141294154514e-05
7.19686780982317e-05
6.24399677821377e-06
4.94663082896998e-05
7.79181817047553e-05
0.000107674624407019
5.09750360573479e-05
3.25035703071621e-05
8.04221048977983e-05
2.22612465885294e-05
3.73031848347673e-05
2.25197718470378e-05
8.08753571152913e-06
8.23308122081739e-05
4.05479321222788e-05
2.71805388736733e-05
4.45316690811568e-05
5.29250573897578e-05
1.42872380541374e-05
2.56059436871934e-05
6.53005874612716e-05
7.98528708735354e-05
6.27818531617358e-05
8.85802433697661e-05
4.45697200066246e-05
0.000101301456581425
-1.36372826725338e-05
4.53126229196201e-05
3.15222761853354e-05
3.66246884383067e-05
6.82703827258014e-05
3.68815019592706e-05
-1.91357806467614e-06
4.71779900597089e-05
1.41303776422822e-05
5.26588438119246e-05
1.67899955138874e-05
0.000112495867915581
2.88193138614633e-05
0.000107139608077761
5.28648593535892e-05
0.000115998533713124
7.40386241240979e-05
0.000105677008282365
3.7515800603916e-05
3.41552861019279e-05
4.00603323417253e-05
8.06389856125014e-05
8.40161145871899e-05
4.87450134962152e-05
6.64525670789982e-05
8.44892469183793e-05
1.32844622390879e-05
4.92355101286295e-05
7.88108051160044e-05
4.53964234538716e-05
4.55584059220469e-05
0.00011023906248121
0.00010430704807954
1.63298214740873e-05
6.71110551251004e-05
3.97281466605929e-05
3.36926040760527e-05
6.90564574705521e-05
1.04399169810546e-05
3.63761976825818e-05
3.1413572203167e-05
1.14880371127881e-05
0.000109603299743447
6.45207731299676e-05
5.72661986931597e-05
7.51853038769352e-05
3.99484983984622e-05
0.000116798086702174
5.34917052057458e-05
0.000110672090134526
5.38632515724686e-05
5.84575038998534e-05
4.84189821214052e-05
7.47987687539638e-05
2.84300189177953e-05
8.14730110485119e-05
8.04370617036257e-05
5.1870487795967e-05
0.000144306126825562
2.97067808382424e-05
7.56050237735401e-05
8.56179134731895e-05
6.70617107134417e-05
6.16288966686475e-05
3.0996584546841e-05
8.93891785535625e-05
6.10231323241362e-05
-1.16427263194373e-05
8.82980004393855e-05
5.24134436210613e-05
2.62824942867146e-05
5.8855604890986e-05
6.0248520823782e-05
0.000104521684384871
9.77566820312034e-05
4.27951089323295e-05
7.61962296483296e-05
9.29267159853899e-05
7.08341813369783e-05
3.82980531719279e-05
2.77857713018131e-05
8.04323584038e-05
8.92447035593561e-06
3.70892742300668e-05
-2.81203909573677e-06
7.43597345653114e-05
5.78333352763039e-05
2.81553784276061e-05
1.42301293021708e-06
3.51202648729871e-05
7.28113852103993e-05
6.5707693610795e-05
1.85065544153159e-05
2.97940015259342e-05
8.43982055109622e-05
2.62374195889784e-05
2.6752322875322e-06
3.71663803024297e-05
6.10098525535401e-05
5.81127880986713e-05
4.41413399905154e-05
6.53407669605813e-05
3.34091879747064e-05
3.50590806758667e-05
5.69802236635736e-05
6.28595328097863e-05
4.0242378914793e-05
3.35097105133401e-05
7.81645293342502e-05
5.21965328568541e-05
4.86968597231283e-05
0.00012374126910085
6.31447595911498e-05
5.50494829680036e-05
4.13222153433073e-05
4.56581588291393e-05
9.72837538980651e-05
2.78833964954314e-05
3.25144711154638e-05
8.68816085030051e-05
4.47747124083278e-05
3.41840666193186e-05
4.71584459069967e-05
-5.43006866243059e-06
8.26224557757752e-05
4.01444711274478e-05
4.80529416201142e-05
8.17464156605056e-05
3.23831734422094e-05
5.80192293286732e-05
4.96299210916411e-05
4.88951836654977e-05
0.000100410517987126
8.38538412507805e-05
4.03212805082854e-05
5.15600271637484e-05
4.65060337383563e-05
3.46663124014484e-05
1.1532179461888e-05
3.07251123902563e-05
7.05068891639867e-05
3.61610502042939e-05
6.23108033751744e-05
3.7965691924822e-05
5.61972754770456e-05
9.29541842682765e-05
5.09440645019841e-05
1.46305665612955e-05
5.7907704179648e-05
5.62068098556619e-05
9.76657595850563e-05
-3.33646297824095e-06
4.73498041477335e-06
7.7017595237835e-05
1.47915037704238e-05
0.000141776624814804
8.56325813326076e-05
4.50233611409903e-05
6.79301996635681e-05
6.91404491901757e-05
6.0399121545738e-05
-7.22310313363551e-06
5.7158548914887e-05
7.3824567552056e-05
7.9455206269677e-05
5.06189221556113e-05
0.000132858494026753
7.27867735147721e-05
0.000116113593243273
7.96326202321687e-05
1.7803122112329e-05
3.05940162589226e-05
-2.97715848316928e-06
9.97836834604945e-05
0.000117248347941891
4.56092286366526e-05
7.2500714625036e-05
7.23990810591556e-05
2.06878262201247e-05
8.39605839615465e-05
7.26203193823552e-05
0.000115215813501015
6.37296913294582e-05
1.37682948681283e-05
2.9950114828836e-05
5.13991627876892e-05
5.60249470636367e-05
5.85506749784239e-05
6.06629002632389e-05
1.36913854007263e-05
2.88452054650943e-05
7.04382593363855e-05
-3.79033392539427e-06
5.35399164889173e-05
4.23436064337206e-07
7.80261973470942e-05
2.20092165480761e-05
8.72084885910224e-05
9.37470473407613e-05
4.49699108325136e-05
0.000111901887338085
2.85258340659877e-05
9.07761938448098e-05
3.12740453215044e-05
1.26390645526736e-05
5.11580599977647e-05
2.6700245083836e-05
7.59002645938319e-05
9.56500697167168e-05
3.86635592492485e-05
8.51276290378529e-05
2.88031304693327e-05
9.91127211142686e-05
1.31293748881733e-05
3.01973164279742e-05
5.67761941042818e-05
4.75045327845582e-05
9.76404340887735e-05
0.000123852505252297
-2.90333654046925e-06
2.44170781842102e-05
3.17577604358346e-05
4.83037958708239e-05
2.75594056670383e-05
3.98656319990816e-05
4.55484688475826e-05
5.9448602668765e-05
7.08550242965119e-05
3.9565668406711e-05
9.0644929004303e-05
2.0256450673391e-05
8.29209769096107e-05
3.27204686937839e-05
-1.06370076614574e-05
7.02416194704633e-05
1.07073336549483e-05
7.96495546093223e-05
3.74151262747835e-05
6.96588746843638e-05
3.96113952355347e-06
5.14433914825946e-05
6.87734970144634e-05
8.34281908437038e-05
8.41275037197969e-05
1.58740604613679e-06
4.86621914172124e-05
6.61357548641838e-05
8.04059853423573e-05
2.09573159860383e-06
0.000125643895694768
2.18539185495537e-05
5.61692649078993e-05
8.17818047532771e-05
4.52392990836207e-05
2.78818994796623e-05
9.17002434709052e-06
9.86597647605125e-05
9.08311479175833e-05
8.03374765066449e-05
8.35979929060622e-05
2.00253595997152e-05
2.7137939777034e-05
6.46595788850326e-05
-3.85147226736522e-06
2.88655219076784e-07
5.9577414001702e-05
6.50875977812243e-05
2.44306757432207e-06
8.33146896763843e-05
4.81422987970987e-05
7.13821325059728e-05
9.50208557774407e-05
1.60724821612135e-05
3.90103196912621e-05
3.69326558555555e-05
6.17473909125518e-05
7.43454930037393e-05
8.71718155363908e-05
0.000100288377925291
3.60466325050881e-05
5.5770276360511e-05
3.4294673629079e-05
0.000127957340682332
9.38994497552088e-05
1.10670265376523e-05
9.54453994498024e-05
5.63919389321527e-05
2.72373963312846e-05
6.66725196371381e-05
0.000115151703147609
8.71411708478918e-05
5.09452141361441e-05
4.718231593577e-05
6.89390086355946e-05
0.000117474838297377
8.10348245306357e-05
6.82048967189989e-05
1.79706593864946e-05
6.7247924242537e-05
4.52320837368128e-05
2.65780367191442e-05
4.85980943562795e-05
5.05697588922075e-05
2.69074600139266e-05
4.33910833824679e-05
4.47124757921595e-05
4.83843169106526e-05
4.82186268358991e-05
4.34032731587581e-05
9.03577048598711e-05
0.000103992599138103
6.84924575213207e-07
1.14466449796065e-05
3.24395962790959e-05
6.4762754068024e-05
7.36967858704925e-05
7.44962135016046e-05
6.78157369891667e-05
-2.33026150847591e-05
1.71358029682338e-05
7.97635952926528e-05
0.000115668484291847
2.00123678906018e-05
2.6844896076172e-05
8.183750322084e-05
6.84143691487578e-05
7.60909214056185e-05
7.53831923244243e-05
3.55174818352343e-05
3.96780550115028e-05
8.9229864164501e-05
4.94404663935204e-05
9.49514254129909e-05
7.67413444252686e-05
6.0456833622122e-06
3.06425135606324e-05
0.000106315092575294
5.39829549708629e-05
9.88668377857229e-05
0.000121259297275388
9.75403483516144e-05
7.94170975659385e-05
5.68145579434986e-05
-6.54934645537475e-06
0.000101198691005333
6.61641984852017e-07
5.87197964722844e-05
4.94463790771812e-05
8.56611746897629e-05
7.66841461803529e-05
5.32104720016618e-05
3.79278180151078e-05
5.36912070592841e-05
6.85157477987086e-05
2.73529094125339e-05
5.69339356616352e-05
2.16605543106169e-05
2.23419178554777e-05
-2.67681970171234e-05
8.20322455899176e-05
4.6157961364491e-05
7.46619480159406e-05
9.56018505486361e-05
0.00011214134432763
5.37727213415361e-05
4.60224081186311e-05
3.40198865255169e-05
2.20380982358542e-05
5.60497006596478e-05
1.5167094289343e-05
1.78544132694687e-05
8.09070372910103e-05
5.37436238201892e-05
1.99706968038536e-05
0.000157687451582996
3.40174987570127e-05
5.29409116327615e-05
5.31354875694922e-05
7.93572910842699e-05
4.70198149657818e-05
5.20942108915184e-05
2.7011042517902e-05
7.41809834415322e-05
3.10908853697499e-05
8.03475437267318e-05
5.36648282993508e-05
8.49544952570233e-05
8.67308079261957e-05
6.7939389563635e-05
4.73037734587566e-05
1.882566390054e-05
9.45965470143814e-05
0.000119232152722667
4.95332495904329e-05
0.000127002237147429
5.60527630877718e-05
8.15182785305611e-05
6.0277116759878e-05
7.48028281744148e-05
9.14641357873255e-05
0.000101496616515458
5.43416405424412e-05
4.70492620388587e-05
3.74692247989935e-05
6.12402466542027e-05
8.70785344507509e-05
5.90176428420543e-05
4.44054360126199e-05
1.25666696171026e-05
1.89697281806145e-05
4.98772505529367e-05
2.80199410019002e-05
3.03599113767827e-05
2.59401224373443e-05
5.87213749529509e-05
5.96213181001558e-05
0.000139837182526537
3.45278254706224e-05
6.0068232201327e-05
5.96765615410993e-05
2.49235182371259e-05
2.6456793665616e-05
5.9170683224499e-06
4.54286420552046e-05
5.15203948419973e-05
4.35718692665722e-05
9.38669207198337e-05
5.69189275209591e-05
0.000131768204705644
5.25371218075611e-05
7.67790103828288e-05
8.0525516806602e-05
2.91325981924794e-05
7.80271405964863e-05
9.78089528673587e-05
6.2179143942292e-05
6.26601450950082e-05
6.9423434535302e-05
4.40450633436039e-05
8.36099728569697e-05
6.20901951507364e-05
7.4742843946868e-05
-2.62566900033698e-05
9.8979440156534e-05
8.43456192398733e-05
4.44736847050177e-05
0.00011556227147834
3.27929946707468e-05
3.8020790558423e-05
5.78220030114433e-05
6.97009195390708e-05
9.00219550975942e-05
1.66305267333292e-05
5.03001401845725e-05
5.27942866579857e-05
6.16538676753974e-05
3.67325782086084e-05
5.15553399974467e-05
0.000128685622751475
6.48143557965074e-05
1.24315239064466e-05
5.81972081739016e-05
6.40435532738542e-05
7.68589776827639e-05
2.87220259481167e-05
0.000107346339825445
4.79077903650263e-05
7.53682374559409e-05
6.2731061710956e-05
5.98409764332526e-05
5.83822221994371e-05
3.70797287161614e-05
4.6703324676707e-05
5.06878325184421e-05
8.63685376103136e-05
7.36356339311486e-05
4.95282865708204e-05
1.57796085402648e-05
2.88820232719403e-05
0.000115450243327788
1.31142407407779e-05
9.37795364515603e-05
3.75167404245877e-05
-1.15404312565253e-05
2.80226311443486e-05
3.9702499554892e-05
8.77430991363776e-05
6.07255585358526e-05
8.76591915206367e-05
8.32146720675049e-05
7.77880525690909e-05
8.92147040223703e-05
7.89809905718585e-06
7.07437638322299e-05
8.55003660376629e-06
2.08979733192089e-05
8.95259032979897e-05
2.55407135319532e-05
2.41906667283888e-05
2.67051743541934e-05
2.86007729481489e-05
6.07418139774152e-05
3.58225101129245e-05
4.82388049249614e-05
3.35252965416671e-05
0.000106346228380267
5.27022270403483e-05
-4.22794247816526e-06
7.12588307825274e-05
9.6039921784866e-05
6.91408238430779e-05
7.34701520570947e-05
8.2567584880362e-05
8.52902079271258e-05
6.73958665172313e-05
7.24050470045999e-05
3.82777923203227e-05
8.55969462800822e-05
0.000116496429254563
5.56113071499412e-05
2.04835310590907e-05
6.00940165362532e-05
6.52192140328161e-05
8.62668297797869e-05
0.000105585200561368
6.30553463013775e-05
8.59791220493688e-05
-2.63220734367046e-05
4.78445692487558e-05
-6.55716621935521e-06
9.67489832309515e-05
0.000115992024787793
5.01431827335358e-05
8.42527086853399e-05
2.95947499851847e-05
2.24218554525334e-05
3.59450968473953e-05
8.53244259089982e-05
7.33149568079377e-05
5.90759329425449e-05
3.63888448192127e-05
4.93012613858798e-05
1.99841010281465e-05
3.26602860185038e-05
4.38816388809888e-05
6.30525569879984e-05
8.49599090658688e-05
6.90671709195418e-05
7.17858181803433e-05
5.37084040661608e-05
0.000133900186052794
9.8118938769166e-05
7.28348203079848e-05
5.26689110087014e-05
6.77968203625597e-05
7.87709103268079e-05
5.87337120383907e-05
8.8392872224155e-05
4.52939348423334e-05
7.20802775336983e-05
8.09737587529664e-05
2.7591569162177e-05
6.41542100758222e-05
3.71671447745582e-05
0.000100625320852734
8.37326652915088e-05
7.65783125658871e-05
4.83980966136818e-05
1.54358339459173e-05
7.58487095029756e-05
3.12620748135632e-05
5.1426450898567e-05
4.49166129094782e-05
6.82076512806181e-05
7.74551103979513e-05
5.53504609501501e-05
0.000125860498337953
-8.83889742257073e-06
7.52169898556941e-05
6.77348951805467e-05
3.62889706684136e-05
0.000101747398326124
7.48116585989361e-05
6.13152965975208e-05
8.49736124743291e-05
5.86477349151524e-06
6.86717308122834e-05
5.62790421783536e-05
3.98897968396599e-05
8.88219347910932e-05
5.30882303566187e-05
3.67082893926697e-05
2.59493418331682e-05
2.20151525635498e-05
1.990892349163e-05
3.98901363556811e-05
4.75259564157446e-05
0.000109623702095106
4.19216034208389e-05
6.79085413579295e-05
-1.46493189389123e-05
7.23733429362118e-05
6.7938697464881e-05
6.35317800137464e-05
4.2494834690421e-05
6.09984378464589e-05
3.29034411890366e-05
2.11567722899405e-05
7.22384007818415e-05
9.60125282206107e-05
3.10966738429912e-05
3.17081468513938e-05
7.79701569201247e-05
3.96812013767349e-05
5.44577432632272e-05
7.25888303855411e-05
9.68588834371246e-05
5.71631079229309e-05
1.13017628782719e-05
9.72433984356109e-05
1.3223360581157e-05
0.000115757709409747
5.79767414341393e-05
0.000103054816808979
7.39572727679465e-05
3.88488103848233e-05
4.23190206897786e-05
0.000106973935952162
2.83601272302954e-05
6.22900414276388e-05
1.49172223421543e-05
4.22992849044545e-05
2.58003448775886e-05
2.10412515183169e-05
8.31087666475954e-06
7.52354149165786e-05
4.9081260083665e-05
5.22740791228093e-05
8.99957788740915e-05
5.56525743117343e-05
0.000112049986310594
3.47485670115042e-05
3.28501482601067e-06
6.34823363516815e-05
3.75074529364605e-05
1.87410518834628e-05
5.19858579046001e-05
2.54084425025256e-05
3.8957277699169e-05
2.0831982844336e-05
-2.58356629167541e-05
0.000122393673957737
6.40789018396387e-05
8.10353228783098e-05
8.36901829764609e-05
5.682109253385e-05
0.000121816363801674
0.000151605937236018
2.46299765341151e-05
4.58027341994895e-05
2.62370377403992e-05
4.27102291464757e-05
8.06762998563027e-05
4.67503650510116e-05
7.90900795376166e-05
9.03403262563709e-05
6.66717940288619e-05
0.000119318675475786
6.62624655405749e-05
3.5605042720533e-05
3.93774809379351e-05
4.89805758306958e-05
5.21340825293493e-05
9.51627078127481e-05
5.38628676321113e-05
9.80672651996808e-05
3.35213058764092e-05
2.95447930389175e-05
5.03461313337248e-05
4.47556483555931e-05
9.34093956276036e-05
-4.28492269392233e-05
5.79452708302167e-05
9.53412408745349e-05
7.42675294688619e-05
5.54245708696434e-05
5.51297448340594e-05
5.69506564684856e-05
5.77738551094961e-05
5.75152607111949e-05
6.58908846030744e-05
6.04280168750543e-05
3.34142674554957e-05
7.05286919637771e-05
9.04499165607583e-05
1.17030036962844e-05
8.58233011260445e-05
0.000112463126416874
5.71967480453244e-05
0.000112709118757686
0.000108137347346663
6.13290370113591e-05
-8.83043951188759e-06
6.14768493355983e-06
4.62265412789276e-05
0.000137793246513559
3.99511371526356e-05
3.51358214953868e-05
6.1709702678855e-05
9.1442123744337e-05
6.44790174263039e-05
0.000101265364645156
1.47759525007195e-05
2.36924737730114e-05
4.91343971733666e-05
4.60897629023095e-05
7.30663152108889e-05
2.54303994811415e-05
9.80267559602195e-05
1.71959446703286e-05
5.55660018335653e-05
8.48631779371404e-05
7.80344717238361e-05
0.00010183611999986
4.87591680015285e-05
5.7297551372248e-05
7.43992038150325e-05
9.28883711736176e-05
0.000123184357111144
4.78171999578091e-05
-3.40381410859916e-05
8.27295156806465e-05
9.37534145169045e-06
0.000131186604987935
2.76713671280959e-05
5.38764355616408e-05
1.51089989093092e-05
8.12201413718399e-05
0.000102725069733803
8.32313457942713e-05
7.78114742702418e-05
8.78782264209361e-05
6.79547069948499e-05
1.61289432495966e-05
0.000111391879235987
9.92853218263231e-05
8.59320461205731e-05
4.29469278475064e-05
3.05181282464309e-05
8.3572876830565e-05
6.5267866642889e-05
4.45962969970824e-05
-2.93346721352174e-05
3.82119035724685e-05
4.77451488555394e-05
4.83741206163308e-05
6.21191624800599e-06
6.43752901819535e-05
7.70185840255518e-05
3.66374167682077e-05
9.89263217898876e-05
6.08954583317785e-05
3.52805610412026e-05
9.9399233815997e-05
1.24878938585934e-05
2.61331012240062e-05
8.79711681407013e-05
5.93777879997557e-05
7.58774983010942e-05
2.62658954639896e-05
9.92731358954631e-06
0.000101079173103477
5.71726298821912e-05
0.000122064959288665
8.81558051236099e-05
9.33771135478584e-05
5.39225509966359e-05
6.53848259111403e-05
8.62915873227376e-05
1.62326497606811e-05
3.19668623177866e-05
0.000120864132196817
0.000103369606799336
2.23428445058859e-05
5.74148059572334e-05
7.00119330773128e-05
3.37167032801663e-05
9.85212383430072e-05
8.57746192926364e-05
9.20563692384714e-06
6.24410776584372e-05
7.85887037889398e-05
4.51004253590124e-05
4.96297449774849e-05
4.61419975254284e-05
4.45367905047807e-05
5.44547149513834e-05
4.96737726564634e-05
7.90941160604462e-05
7.11794429423259e-05
4.30497261226795e-05
3.06990482192429e-05
2.66536408588219e-05
5.65463495264255e-05
7.28469034962021e-05
3.0236778835388e-05
4.30553384380714e-05
-2.1738093904892e-05
5.3153514578122e-05
9.63184548796901e-06
9.11580902839052e-05
8.32715239167193e-05
5.50131584971136e-05
8.86693425089594e-05
7.61508123737086e-06
9.80691179608441e-05
6.084887320829e-05
5.65229041633491e-05
6.70490370456497e-05
6.75033640923359e-05
5.61774376218424e-05
0.000105306180319862
6.28490560617479e-05
5.71397249444624e-05
3.9079815449398e-05
8.55235167076823e-05
3.62967513890299e-05
8.9915306509261e-05
3.73136553057362e-05
6.63099806716409e-05
9.05242953848453e-06
5.87261275982969e-05
-4.53856724109002e-06
2.84134543027526e-05
9.31286867142395e-05
9.73187302704187e-05
2.94525432054864e-06
6.28931149707698e-05
4.29905910423871e-05
4.92229814937981e-05
6.06774815178498e-05
6.09776754893768e-05
1.50657992959335e-05
8.7667646922093e-06
9.58560540897233e-05
7.31839987774081e-05
6.55422966646494e-05
7.7088489014166e-06
0.000101916943090733
6.7123450427566e-05
2.99203998800442e-05
1.40839886331409e-05
2.75664342496682e-05
6.26585531087531e-05
5.27059894867606e-05
7.05473365807833e-05
1.99966475880073e-05
1.85785969805641e-05
2.1465377713468e-05
-7.65282128610967e-06
6.337703068146e-05
5.9884397114471e-05
5.0695126025038e-05
5.59389778381674e-06
1.54082968526714e-05
5.34396879115579e-05
7.79217707978759e-05
4.6012393771284e-05
5.9214337589478e-05
6.06562605322371e-05
5.50960939033878e-05
8.40118981798063e-05
7.41468322578407e-05
4.50621307282763e-05
5.37824880656339e-05
6.21045549393968e-05
4.67575963315604e-05
3.82556050843574e-05
0.000109218636610663
0.000126698810416644
7.23169399109834e-05
6.22033295665622e-05
4.30265409017676e-05
8.14298336589587e-05
5.46976205737945e-05
0.000111804623081202
7.71691068914465e-05
1.64585769423293e-05
1.36139746254829e-05
4.05896190326905e-05
7.26344652953337e-05
8.03355426938746e-05
4.68757348504515e-05
2.33230556249018e-05
8.01044181573809e-05
1.80950438396014e-05
8.97513999769721e-05
7.80243142064987e-05
4.87490662827383e-05
5.890622079978e-05
4.40897164247245e-05
3.93504282662294e-05
5.13145732479767e-05
7.35652761756091e-05
1.91977899224222e-05
4.29473565627702e-05
2.31895236543703e-05
0.000102395941114011
3.46123307257881e-05
5.38683031598856e-05
5.85093705156625e-05
6.05458195158955e-05
8.08577914558444e-05
1.18280712654146e-05
0.000127271205630363
2.96322093592206e-05
8.14153309933024e-06
4.42657230861187e-05
0.000108184081379812
8.71929131701672e-05
5.19383884109838e-05
0.000103887702592645
6.07555314299734e-05
0.000106576666304378
8.53450011450594e-05
7.96852954165362e-05
2.37863651156054e-05
1.78284992534413e-05
4.01573648986397e-05
9.16320618969374e-05
5.39480810088257e-05
6.81211741808106e-05
6.69419521684053e-05
6.87226382076684e-05
8.28173088587496e-05
8.06275089057451e-05
8.33245117845967e-05
9.7150886789933e-05
4.07622257748906e-05
0.000105727917560235
-2.32743217014141e-05
1.5253345333032e-05
7.3480516934256e-05
7.53493855412798e-05
6.2124758692447e-05
1.61127369980087e-05
8.31899696436492e-05
6.6174045495252e-05
8.3330426413086e-05
8.90978871477663e-06
4.79661267548197e-05
0.000100083120807474
-1.03888477123686e-05
5.97439645312135e-05
4.95301078577976e-05
1.38311432767936e-05
4.89556995986145e-05
5.66819575984756e-05
4.97263982732638e-05
6.97055064517541e-05
3.71296232417931e-05
4.77876759372753e-05
8.40737686225332e-05
7.23771152938344e-05
3.80592509859113e-05
5.16146818887992e-05
3.72312722936301e-05
2.00481833281636e-05
6.47883963361533e-05
-9.68678851733942e-07
-2.03719267047319e-05
7.08964334448737e-05
6.20379195988297e-05
6.35650095104579e-05
6.04628753441032e-05
1.20249660254766e-05
5.51605962641368e-05
8.26920049135974e-05
0.000131182656246365
5.49855987006193e-05
0.000100612550819066
-3.19019921974435e-06
7.0290966419253e-05
3.60101037312551e-05
0.000155092378255728
2.23287918091072e-05
6.79236693462488e-05
1.61269017814412e-05
8.60642647398595e-05
5.8060659848608e-05
6.85895532634473e-05
0.00010499845032336
2.73218474877055e-05
-2.01554311438939e-06
3.64696367382213e-05
0.000111691203023372
7.12891019199733e-05
5.04790373684649e-05
4.5003271029185e-05
6.06159349411467e-05
2.25076558185801e-05
4.25813347941986e-05
9.79640923214051e-05
0.000102107719580479
5.28165343558324e-06
8.12923665617964e-05
3.01785598184902e-05
6.65819601307617e-05
6.61833536870142e-05
4.16578763301153e-05
4.62073359385231e-05
1.28743894328299e-05
3.77833073362541e-05
6.84961570741966e-05
4.84670230223783e-05
1.67140376522935e-05
7.85159378367695e-05
4.11887811274916e-05
2.01425406297292e-05
9.77850591316947e-05
7.95978501266856e-05
4.17159928327883e-05
9.54030060224192e-05
-3.84364957542372e-06
5.9394445092884e-05
0.000105561363026861
4.010464549055e-05
9.11149995610357e-05
4.00238802511565e-05
6.63158064582514e-05
8.11489036193275e-05
5.05463577768885e-05
2.88122697241184e-05
8.06553502567462e-05
7.82153895377973e-05
6.70602521509821e-05
2.47594287243031e-05
3.1911219905776e-05
1.65286800418643e-05
5.54924573583927e-05
7.87282714663591e-05
9.23734379739988e-05
9.49160530618507e-05
4.19585936178912e-05
7.25878030534215e-05
3.9924545785073e-05
5.46815014906326e-05
6.15988834598941e-06
2.57268021726113e-05
2.41931151635828e-05
0.000107461848980813
6.4839650341981e-05
2.21666627458791e-05
7.02552533290274e-05
2.15260750664866e-05
7.89672299681717e-05
3.61737970279182e-05
9.26550838743295e-05
8.78271007394919e-05
2.54484437704846e-05
4.93679092901699e-05
9.15936312721086e-05
8.90017793375597e-05
3.33345840721392e-05
5.61709909563827e-05
2.08283224815759e-05
6.08433215874836e-05
2.27070863196971e-05
0.000105412538848117
7.53980868254564e-05
7.76545655350961e-05
-1.30742011024608e-06
3.15441783133665e-05
0.000102103574810052
2.90117285849726e-05
1.92546003512143e-05
4.92743201505203e-05
5.59737914472235e-05
5.59985735124752e-05
3.88879780484807e-05
0.000109098062233532
5.5742508545838e-05
4.4902655594821e-05
0.000123539530670658
-1.56751347968621e-06
8.92385578083431e-05
-5.70844680642105e-07
2.18086366433539e-05
8.99456872000627e-05
3.24032680299313e-05
3.39824600024033e-05
2.4081731061444e-05
6.95038180095797e-05
5.02307177852351e-05
5.43756532209297e-05
7.72977794822344e-05
1.05148016190238e-05
9.72441768008489e-05
5.38710477726546e-05
8.15028679951108e-05
0.000114205607247771
2.29992751759349e-05
6.89216890203936e-05
2.42838469613196e-05
8.33987155592958e-05
6.4981660697927e-05
9.85567305409898e-05
7.40473707881714e-05
6.41113417519162e-05
8.4334415195092e-05
0.000114511329222405
8.93468058162354e-05
5.01881535736794e-05
4.63095233304772e-05
2.0517561744196e-05
0.000101783124271704
6.0985737115772e-05
9.04349820386179e-05
0.000100771727825199
5.96516029299569e-05
0.000108460549831031
7.20913864944444e-05
5.54689543269141e-05
5.20155990090529e-06
6.56918785206873e-05
7.27213633328221e-05
9.9893548685115e-05
-2.08115750729089e-05
4.81064840429219e-05
-4.63900295007891e-05
-2.22221571195099e-05
6.57720608706203e-05
3.60155792721256e-05
7.57992873120923e-06
5.37424192446802e-05
2.12660926990633e-05
5.18543290363485e-05
4.6206495032893e-05
8.02879069397177e-05
2.10851435558625e-05
7.35544416007179e-05
6.57466948202568e-05
3.3508968831089e-05
5.95233323996589e-05
1.51688466721847e-05
6.82515835580459e-05
2.5133425775045e-05
4.39129479017499e-05
4.87082300190236e-05
5.51957625703144e-05
2.57265981720686e-05
8.74171445806508e-05
6.16314490198631e-05
3.36506067285312e-05
9.85893786060156e-05
8.68641888043483e-05
3.26862905072751e-05
7.76843648296611e-05
7.27091116733258e-05
0.000142676420774527
3.80087068348366e-05
3.890717205736e-05
4.02904168906851e-05
9.76631450962017e-05
8.01897569565557e-05
0.000107246097571775
7.94756402816405e-05
7.52319565999241e-05
9.9264480488031e-05
8.9129412349077e-05
8.84311287909807e-05
7.13013513088203e-05
1.16224201573676e-05
8.4129563651338e-05
4.47750018338336e-05
1.39463912218846e-05
2.7391864408093e-06
8.97157745361042e-05
5.94577383604415e-05
0.000132539680666448
6.42222745968699e-05
4.91406093479883e-05
5.19057835139837e-05
6.73020729415727e-05
6.70734241567839e-05
4.20867250644956e-05
6.73127408498327e-05
5.49484292201758e-05
7.38339387138473e-05
0.000139059219421057
-1.85067370643577e-05
5.10964385859319e-05
4.65226517717163e-05
9.06070714467983e-05
0.000100220268158892
7.85592435087083e-05
5.14103068204985e-05
6.10871702560212e-05
8.34894588404806e-05
5.26654019748728e-05
8.24478416595888e-05
5.92078964946546e-05
-5.44103109193204e-06
4.06984048439586e-05
2.72995540544093e-05
2.33250870494997e-05
0.000121721975412996
9.17548021144674e-05
8.3244700248182e-05
6.59770983666455e-05
1.7109518670524e-05
6.84866340950132e-05
6.29859418552544e-05
3.17131129062177e-05
7.78776490238309e-05
5.57686889910042e-05
-9.49495544947877e-06
6.90767263351833e-05
8.35698393247312e-05
7.37566977536543e-05
6.56544159996928e-05
4.20846642398511e-05
-7.001537706641e-06
3.05021490043595e-05
7.80955501178354e-05
6.86194291701798e-05
5.2812766902851e-05
-6.77804476323698e-06
4.35359200871795e-05
8.86823401052319e-05
8.18439462582524e-05
6.50212030302928e-05
3.12082301817242e-05
6.94964633938951e-05
8.04172374814043e-05
5.54045722356197e-05
7.20682845000457e-05
5.4413249770636e-05
5.7423387419895e-05
0.000128261362979534
5.28524852301459e-05
6.42743168552845e-05
2.7829677246676e-05
2.73757766042587e-05
6.50626435376851e-05
5.94028063099631e-05
9.06555716563716e-05
2.24776092871679e-05
2.00671588793801e-05
5.53359971612903e-05
1.42304508936581e-05
2.2137309069305e-05
4.81519883940126e-05
5.58067159925644e-05
9.15822903139618e-05
9.22076376223233e-05
-1.10016547916965e-05
8.53252308225116e-05
8.26671499253012e-05
6.79135266504118e-05
3.60582048142129e-05
5.34030382419661e-05
7.57018774583694e-05
1.28866230716955e-05
1.46561177773908e-05
4.22313860599629e-06
7.01311001098727e-05
3.3876292807183e-05
-2.06458798887819e-05
5.08646144124954e-05
2.98756484434726e-05
8.43529640379242e-05
3.06952397637229e-05
7.50207599193446e-05
9.50055846431474e-05
-1.16948653157329e-05
7.27579936539371e-05
0.000101357164744301
7.42352936351437e-05
7.01411322015654e-05
4.30769691942102e-05
7.21533795187295e-05
0.000132866682661818
8.69057017002099e-05
6.32796595796006e-05
5.06069432693282e-05
1.73616902887145e-05
5.58123996404525e-05
5.7592743422054e-05
2.84564925769372e-05
7.63676789875819e-05
1.17169089074168e-05
9.87993033199383e-05
4.64843964452218e-05
4.98618391843077e-05
2.04771865901002e-05
5.59651265012681e-05
5.27769103903026e-05
8.15642973275339e-05
7.20768569487309e-05
7.47484428238037e-06
6.34367710146153e-05
8.01731577643302e-05
4.09882155340515e-05
5.28632405789783e-05
1.69657967021071e-05
0.00011379369409975
8.63960038395999e-05
4.08477057769598e-05
5.28720230796996e-05
-3.8502478230952e-05
7.34195773842966e-05
3.6256610534362e-05
-1.75201778869992e-06
8.98393368379183e-05
9.0469195961225e-05
-5.14612341523494e-06
8.51030102732531e-05
2.60565330410562e-05
3.18935927855871e-05
5.56001607238687e-05
0.000127317843895776
8.34255986111132e-05
6.73407369072905e-05
3.60432322396529e-05
8.08564845500502e-05
7.68226029601347e-05
9.1287406985146e-06
7.87657847816409e-05
4.25754293769046e-05
8.82470906022032e-05
2.88836526393752e-05
9.73090524802415e-05
7.48385047320035e-05
4.64713930532642e-05
9.62483471299328e-05
8.10770151639116e-05
5.45879332979803e-05
8.79938742611232e-05
9.22164842312121e-05
7.75896003403279e-05
7.9627634536953e-05
5.66560387314995e-05
0.000152180749700534
6.87881120342481e-05
5.24593036007022e-05
0.00010925449996548
7.22598610217162e-05
2.01693261446517e-05
8.75011402144595e-06
2.93361593206522e-05
8.1646219019049e-06
8.00297754098381e-05
8.81653770851966e-05
8.21287426155856e-05
9.90545448284945e-05
-1.01105402287804e-05
4.78066806167358e-05
7.58699920060307e-05
7.60002258572469e-05
0.000121798679687731
7.02130905781684e-05
8.33566259765253e-05
5.56575172237443e-05
0.00010281484352105
9.39902605174584e-05
-5.1106678421883e-07
7.48102652795385e-05
0.000115570778665145
5.84533945095571e-05
9.21726247088361e-05
3.64652743662886e-05
0.000129367630106387
7.05769588635131e-05
5.32958607036522e-05
4.35044775923633e-05
6.69625353987925e-05
0.000110558538662223
6.61366017424512e-05
-5.44856750118495e-06
4.60289223368862e-05
0.000124637765773802
1.27924983071078e-05
7.4288969120599e-05
7.06432523563542e-05
5.40649861335426e-05
-3.37029766026846e-06
4.61067717570526e-05
6.17025538041133e-05
7.53407006865004e-05
5.74255786418015e-05
4.32431260109145e-05
9.07009416922556e-06
5.2831595733017e-05
5.62651391571492e-05
7.11126909429469e-05
8.18094579111685e-05
7.76710621071833e-05
6.13759702582078e-05
4.94131121867412e-05
6.18390557660305e-05
4.82459139406245e-05
5.4981574548522e-05
1.03398909646769e-05
9.26668381939804e-05
6.89378371642709e-05
-6.83789760943086e-06
3.97551246609731e-05
7.54318851233132e-05
4.23302575935942e-05
2.79299754510238e-05
8.99116066761896e-05
4.34394986366772e-05
6.52106002571849e-05
4.46288250401343e-05
0.00011235443311126
3.25185514250166e-05
9.82856551530563e-05
2.57349304110252e-05
4.06328619052414e-05
8.74947662737911e-05
8.38468259136608e-05
3.90804306792248e-06
3.60809184569653e-05
7.8579064183411e-05
9.64843126973499e-05
4.06405726242198e-05
1.58991206152777e-05
3.71154169702842e-05
1.36319427145145e-05
6.02721468198612e-05
3.68598665227607e-05
0.00011683842120479
2.58093228950343e-05
8.10302701551955e-05
1.80451669964699e-05
3.69808954596948e-05
1.81382024517008e-05
8.11295177669421e-05
4.85017691554463e-05
5.77654944718157e-05
5.32329011996871e-05
4.08476650002356e-05
8.65474938806673e-05
-9.62681013529414e-06
3.4064468030264e-05
3.18704373402467e-05
7.17361510404028e-05
9.00583302405706e-06
6.54916163678498e-06
3.29199502323011e-05
5.10295495140158e-05
3.03786594221787e-05
7.6980265298615e-05
4.66938997251779e-05
3.56442492864889e-05
3.74440882203093e-05
4.48673779982269e-05
8.21711771640623e-05
6.51264344947239e-05
4.28665380724274e-05
9.0621354166652e-05
5.84435671934733e-05
3.77300531729688e-05
7.7211021242888e-05
8.38165330006518e-05
5.57868169755919e-05
5.13909893583992e-05
5.92256460185761e-05
7.03237453934281e-05
4.93155857764935e-05
6.59024240341233e-05
4.36539357973246e-05
3.17034109505906e-05
1.1637696322756e-05
6.36508086135577e-05
1.83571540028494e-05
4.12470738020481e-05
6.28955545533721e-05
9.62436410867967e-05
4.97020111595983e-05
8.39242653792025e-05
7.92046233266502e-05
6.54167733206632e-05
8.6512700062418e-05
5.73233017895557e-05
7.21317695554003e-05
4.75398698504068e-05
2.48332138076792e-05
5.81589802409501e-05
8.24027497647606e-05
6.08394663074327e-05
7.97997610296695e-05
-8.64251637040915e-06
4.85753832418445e-05
3.4502065395732e-05
2.99069619662633e-05
5.39152216324227e-05
2.81455937758417e-05
6.20659270097086e-05
8.85540330337902e-05
7.93428694262149e-05
5.76174906587691e-05
3.17335425886869e-05
3.11433188500084e-05
5.08549339387819e-05
4.5103911705057e-05
9.88064724090758e-05
6.43331794357915e-05
9.60523088916027e-05
6.53845464927901e-05
2.48307967805007e-05
7.73359490738455e-05
-9.53859027966364e-07
3.05771417153795e-05
6.5151858326063e-06
7.83724680601283e-05
6.83016587095214e-05
4.12512424571686e-05
2.51818820383288e-05
6.51138154577434e-05
5.77328360833287e-05
6.83499124348099e-05
2.90168193162464e-05
5.40691036977896e-05
9.26332333522233e-06
6.21563063496844e-05
5.57816486894187e-05
3.05071424325402e-05
8.56554260973922e-05
2.18938284838816e-05
8.5423025886638e-05
7.55227523162863e-05
4.08593940678713e-05
2.62910517745233e-05
4.82074099014309e-05
6.55077998107083e-05
4.21892492735733e-05
3.59058065086396e-05
7.99143094747305e-06
3.46079994556455e-05
4.11263882340059e-05
8.32709037911785e-05
2.93584191039153e-05
4.85956747121547e-05
8.60257781131722e-05
5.0567442606908e-05
8.75927326379684e-05
0.000126076105092728
7.1495550580033e-05
5.06385225961046e-05
1.49904504380664e-05
1.96134870115907e-05
6.79105231224743e-05
8.87149402365921e-05
2.65659648837865e-05
5.12279569176721e-05
0.000100788538813095
8.73433422301559e-05
3.59885125277727e-05
9.88823591569405e-05
5.26226468457224e-05
0.000132578646349482
5.95551104161239e-05
1.87389412308408e-05
-2.87594419620147e-06
7.42687370574569e-05
5.56503040824882e-05
6.79779308414044e-05
6.86087716283103e-05
3.22916110453565e-05
7.29307819094145e-05
9.18448673464391e-05
0.000107977088655832
4.92130316005059e-05
4.00720758323705e-05
6.21626031379097e-05
5.89193613700798e-05
6.54265955799641e-05
6.02083320742416e-05
8.77878488624657e-05
2.42018911231091e-05
7.62890772469085e-05
6.89960362138614e-05
8.75969333489569e-05
6.79472382909897e-05
6.11202792523731e-05
5.08579302424531e-05
4.9170932979199e-05
4.19324075809495e-06
7.5980927004545e-05
1.25909783205591e-05
7.16717272999865e-05
5.71317531038478e-05
8.00733945399487e-05
2.22855196778397e-05
5.94743935944188e-05
6.87426874234164e-05
4.75329835002634e-05
3.83907688418825e-05
1.58971303134156e-05
4.51543941608944e-05
6.40794520942964e-05
4.55556633714187e-05
3.68740573551449e-05
4.69702862474944e-05
5.09790959400869e-05
5.00208008076313e-05
5.47594816987072e-05
6.34333315000794e-05
4.85863361820703e-05
0.000144217339877813
6.9170199832795e-05
6.71163176092283e-05
3.3885354542625e-05
5.03913418705102e-05
9.99684351326562e-05
6.23010645137649e-05
4.83475333982726e-05
7.72885053249723e-05
4.27664667721195e-05
9.56746637637361e-05
7.41992976328634e-05
7.3471078253776e-05
9.87332780848692e-05
6.34135491071327e-05
2.29813212285206e-05
0.000101944672660519
4.79260131202746e-06
1.96910006896081e-05
5.61742218937674e-05
9.60248278351597e-06
3.67866204752056e-05
1.11838983818657e-05
0.000117516980626579
4.99153382426716e-05
8.46264480201405e-05
4.70515613014602e-05
2.90602589586677e-05
1.79038318098309e-06
6.59213182963856e-05
3.2036811534373e-05
5.30135812749515e-05
-2.24864944476624e-05
0.000112619075920452
2.00199744929012e-05
5.7051362243203e-05
3.68648058277012e-05
8.77188109946046e-06
3.81107254184667e-05
6.8821585022742e-05
7.90664274478921e-05
0.000101509792986282
3.35776619195593e-05
7.5932327088146e-05
2.67683335853068e-05
1.13115493442106e-05
6.28152972676024e-05
-3.07084517311462e-06
8.1985713923311e-05
7.98211869853729e-05
2.43961309610152e-05
8.11798369900107e-05
5.97352887882369e-05
6.09426788954363e-05
2.12573575519475e-05
2.36949720534385e-05
6.74047974818111e-05
1.97102812391214e-05
4.69597486896423e-05
7.86084106659021e-05
4.41123886168514e-05
6.98883648744684e-06
7.71888950471689e-05
2.18008249941795e-05
0.000117583207273704
0.000113605685439164
4.0062755465906e-05
5.1532608174937e-05
7.72352904791405e-05
5.73653797766758e-05
0.000107585358525277
6.05484834609271e-05
-8.64721786932399e-06
5.10107572780549e-05
7.14011171933407e-05
4.70158740521545e-06
6.85621144245427e-05
8.38872272994715e-05
2.0964134131761e-05
6.15493661917054e-05
9.96471951609343e-05
2.74981183170203e-05
5.42501845426251e-05
0.000180478599148488
1.31287288536629e-05
6.07163084078792e-05
2.98284668453885e-05
6.52542338589699e-05
2.44053980896757e-05
4.21669590751974e-05
8.09828173787094e-05
4.51707926879666e-05
0.000137343687241771
5.37943610619657e-05
2.09747961703226e-05
7.09070091905014e-05
-1.16429938530105e-05
3.87149914731397e-05
1.09688565335965e-05
4.6583668282569e-05
5.00668215615553e-05
9.85268490729092e-05
0.000106285291218931
3.10924715322697e-05
8.21214352729419e-05
7.9368781100871e-05
5.39994797763149e-05
5.37524183361754e-05
6.07513585175735e-06
4.05284422919296e-05
8.21111993343326e-06
6.73022663976391e-05
5.33393651769992e-05
6.54373928712347e-05
3.70543100912049e-06
6.20074145976606e-05
6.14830393850283e-05
-2.02444394978949e-05
7.87512902504842e-05
2.85118093382399e-05
9.83758357648322e-05
5.1017768796097e-05
7.90542925061946e-05
3.76558485186032e-05
5.11880309059697e-05
8.58855547394157e-05
5.45682777850294e-05
6.63004486428687e-05
2.76141451067435e-05
4.95737478021249e-05
7.13957207268306e-05
2.84995226954616e-05
7.67507230768552e-05
0.00011799433704562
3.27177105220546e-05
8.03238925947947e-05
2.13222268448826e-05
1.63589234942911e-05
4.22761039866314e-05
3.53948817285726e-06
-2.81465842861989e-05
9.39409603997535e-05
0.000107647939109163
8.23993550939243e-05
3.08956125008745e-05
5.16837315156755e-05
7.41727886235495e-06
5.82045172555458e-05
0.000110415951146928
5.06653141213188e-05
9.10350812478135e-05
4.5838275133444e-05
8.29958382632625e-05
4.0256887463605e-05
8.07942832861159e-05
0.000121747033125301
1.48654167783154e-05
9.22730399596873e-05
3.58675819051599e-05
5.04969387900302e-05
8.17097924485258e-05
6.99184685073477e-05
5.91722161388978e-05
0.000111827809002129
4.09927448805991e-05
8.8208856722453e-05
2.53567404002641e-05
7.82139339780398e-05
0.00010489279332663
4.73571359762437e-05
0.000132813170140197
9.13814880670609e-05
8.98949603761562e-05
7.77474984400082e-05
-2.47126079006292e-05
4.27685700593674e-05
0.000125059956729605
6.24151679955827e-05
5.48308417484184e-05
7.13203097975396e-05
4.99625619138593e-05
0.000101405758940701
4.55460691211004e-05
7.67845822085255e-05
0.000131498183084255
8.36109429078619e-05
1.12533972211884e-05
2.6114949798724e-05
5.5854789646452e-05
7.49266381948737e-05
6.46914660418795e-05
6.0329873912261e-05
6.06660583210449e-05
3.61506202556192e-05
9.12216379838003e-05
3.36895478306721e-05
7.43616550740661e-05
3.36701749329621e-05
7.19745767600264e-05
4.22216005469962e-05
1.51252487453086e-05
6.90968703660531e-05
4.91194539028887e-05
2.70261561025864e-05
4.77296503151325e-05
1.57722828361078e-05
6.75590018556388e-05
9.38531595911022e-05
6.10672082435086e-05
7.70698636057558e-05
6.26814429108707e-05
0.000114990589822831
0.000106133612527802
0.00010476944158547
5.65240472350365e-05
2.97283708763104e-05
4.85458533815891e-05
1.3037012032696e-05
0.000125892020538119
5.6585609555368e-05
6.65540712092391e-05
5.17572297228566e-05
-1.50314026428444e-05
6.71852239560484e-05
8.54170423751463e-05
6.03899794892178e-05
3.49930558772468e-05
6.47973622950187e-05
3.54373137684935e-05
3.55806340534227e-05
6.45676399097335e-05
4.66509964257871e-05
7.83429408050811e-06
0.000104560210052086
5.0557607088357e-05
7.86336259463441e-05
0.000102903856754139
4.7796823458611e-05
7.77254061677291e-05
4.9805722114132e-05
2.08279928481326e-05
9.25581287044853e-05
6.04266174265442e-05
4.34103923375913e-05
7.5034603022777e-05
-4.12324036797283e-06
0.000109960584370468
8.94678154908843e-05
0.000137053956240877
8.26027266352288e-05
8.13941858410483e-05
0.000103738977715618
3.83929288684386e-05
2.63054534256933e-05
8.01809749071297e-05
1.28781973394867e-05
5.7073889730535e-05
5.08589372030032e-05
9.83151827117274e-05
9.46722922063062e-05
0.00010478476476872
7.82549233043807e-05
2.29513145036373e-05
9.52563119963425e-06
9.22312096415163e-05
0.000112806449825615
2.0588686815848e-05
3.73968585191707e-06
4.58402141790927e-05
4.15815175353176e-05
5.50677887391021e-05
0.000101511849664334
9.95448220616467e-05
6.92133024201082e-05
2.80670822924849e-05
6.50336420506906e-05
2.68370049641556e-05
7.7621529148214e-05
6.00689364698033e-05
7.95834640976395e-05
3.59918178104982e-05
5.66034932531151e-05
7.16565009515716e-05
7.41487964544046e-05
-4.25368704818738e-06
5.36256862532205e-06
3.8344172146677e-05
8.12845931175869e-05
4.61575493775156e-05
7.5124166494755e-05
5.31228049047915e-05
4.73080970369088e-05
7.89478891034856e-05
6.27274205615423e-05
6.62987548879692e-05
5.21761711936393e-05
7.67027775313375e-05
5.86861726327515e-05
6.64783021070679e-05
5.27283431507078e-05
7.29242123472693e-05
3.65794074885768e-05
6.85854713119987e-05
7.06274847577873e-05
2.99671440128328e-05
6.77802701356364e-05
4.68381589248442e-05
-2.8983841577384e-05
3.16744855141872e-05
5.7585564601191e-05
6.60309717740276e-06
4.86416555723354e-05
7.44960768832867e-05
6.0373504867325e-05
-9.48353817547619e-07
0.000122647059020574
0.00011572585587748
4.4808904218254e-05
2.62562008865447e-05
0.000108605878455478
6.26993003710078e-05
6.71925203693284e-06
6.75319974185823e-05
0.00012256761255092
7.93023651438928e-05
7.84604056968446e-05
3.28127450175327e-05
4.58372069712098e-05
3.98012514623715e-05
5.9506607046224e-05
3.95132470232436e-05
0.000109880133249456
9.28349714440244e-05
7.71409015077304e-05
1.68784160324472e-06
4.95832195087896e-05
5.10280339738853e-05
9.13494137086184e-05
4.69004575398527e-05
8.90787095526151e-05
0.000154761730889611
5.191454361074e-05
1.68434659881519e-05
5.29183858921535e-05
6.55359334850441e-05
5.98107722081548e-05
0.000119613008809696
4.4163235364725e-05
4.50407577512515e-05
3.73083788433087e-05
4.24947516909787e-05
2.87865305668386e-05
0.000107858770312924
3.34934807657363e-05
3.15828105949626e-05
6.38110903783915e-05
2.31372923405003e-05
0.000108309895313609
0.000110726973274617
6.89263499384282e-05
6.50547285145586e-05
8.59205374600217e-05
6.72617922157308e-05
8.69806881980837e-05
8.08577205228412e-05
2.96345875180166e-05
6.18223695344766e-05
7.51110424318996e-05
3.22261455264323e-05
2.8374206681141e-05
2.96334961039423e-05
0.000141200638925411
3.20299405125724e-05
2.27127081986977e-05
4.85156014548057e-05
4.35673437967533e-06
6.80442154484856e-05
7.02726512251246e-05
1.97047447251276e-05
4.80296964386678e-05
5.53123603888322e-05
6.84644883625098e-05
4.8747945566905e-05
4.60533270315709e-05
8.46072240522442e-05
2.93117816963619e-05
7.78712117903896e-05
2.7912330654415e-05
4.21682187126117e-05
2.23237865296351e-05
5.94341316646814e-05
7.47783344402247e-05
3.06417151324761e-05
9.83462530900233e-05
2.51419457004212e-05
5.33299204833982e-06
4.44771881324608e-05
8.06253172460266e-05
4.83623352054653e-05
-6.93032361234395e-06
2.2907217962197e-05
5.51611610885552e-05
3.72410201542833e-05
3.94744915604918e-05
7.15391432155024e-05
6.49012654822617e-05
0.000105339305172204
9.72879301238422e-05
7.24801219300861e-05
4.54087400131748e-05
5.3229360318751e-05
0.00010207540142631
0.000100742170252598
4.85817555321329e-05
7.59850004003224e-05
1.90603742877566e-05
4.06243489632182e-05
3.09361820644413e-05
9.86986622763619e-06
0.00011779142617096
8.22081582098361e-05
-6.19082743675013e-06
0.000124103141685525
4.6782946403627e-05
1.5184269672149e-05
7.31420328651211e-05
4.58742231445546e-05
7.56634481655306e-05
4.14564246188058e-05
8.85189940232506e-05
0.000110149690196215
7.80341667069326e-05
9.22997713939216e-06
6.7506499429068e-05
5.84591520047888e-05
2.76423274222114e-05
1.21801153168476e-05
5.69888309201601e-05
0.000111319877839063
2.85654284321696e-05
8.43307152297038e-05
9.32404717250097e-05
7.30932361116317e-05
-2.25910137428769e-05
6.61803984219579e-05
5.32066762926927e-05
9.31458340363159e-05
3.51134533520368e-05
1.69009011548743e-05
9.24258456532547e-05
6.39824709068307e-05
4.06937616977671e-05
4.77038824605327e-05
-7.70474136245802e-06
6.14621152739476e-05
1.48832301909769e-05
3.68358059439372e-05
4.97998878994599e-05
3.3523277671621e-05
7.13236603193911e-05
2.13095112381749e-05
6.02640750379912e-05
0.000103886360411995
2.16215999004586e-05
2.08953355422021e-05
0.000111488740035745
5.60796034789666e-06
5.37722587029828e-05
3.83422542960049e-05
7.05955190782664e-05
4.16186812746531e-05
3.1383989696513e-05
-2.89620315913503e-06
4.31039353764841e-05
6.36920833867156e-05
0.000117799291226297
7.52892593308457e-05
5.44552027526139e-05
7.99776216452687e-05
0.000102549253351334
-1.03284150360809e-05
5.25357266593943e-05
5.46689516899238e-05
7.94243854871653e-06
3.53857743289123e-05
4.29571945883429e-05
0.000136363564003432
5.4022999703156e-05
5.1927281663124e-05
1.56470261727064e-05
7.83752812544743e-05
1.42007388129698e-05
8.31724339502788e-05
6.68860505360674e-05
7.75915486317799e-05
0.000143291572096995
8.08016900651299e-05
9.76620700562819e-05
8.33726411747391e-05
0.000106089165332263
4.75999091491495e-05
2.97459307990504e-05
7.35414639277955e-05
0.000108814179339807
3.36343914528547e-05
4.98538029462734e-05
1.68209582933406e-05
3.62828102473801e-05
2.7813061171672e-05
4.72110500399323e-05
-4.51285707965485e-07
5.33978544479317e-05
8.11662742282742e-05
8.80153527317533e-05
9.91081449989253e-05
3.29762239712603e-05
9.1958346954197e-05
3.06283143813723e-05
2.66739180105697e-05
3.03053139860712e-05
8.23835999473597e-05
1.4947797407448e-05
1.00740116885818e-05
6.54742524056299e-05
5.51584900412598e-05
-3.04563775474745e-06
2.12832628922447e-05
7.64974227402248e-05
7.52703417024284e-06
3.8413542871045e-05
0.00011460145517329
2.67708364578117e-05
2.67596362638433e-05
1.83353057866465e-05
2.57468901393376e-05
5.39769615472836e-05
8.62978745260288e-05
2.53680361341889e-05
8.00104359123498e-05
6.30231187868613e-05
5.22011304314368e-05
8.54375533737117e-05
8.63872668429706e-05
6.30934243087124e-05
7.72937274336008e-05
4.87185547769491e-05
0.000133373864290714
6.20803124338074e-05
3.20091748988046e-05
0.000116998642448956
3.37664631002292e-05
3.99643831927351e-05
3.97744828921523e-05
7.49586724871243e-06
4.4922994479045e-05
4.19989166607754e-05
6.28065729692967e-05
7.10190111876011e-06
1.61590769427492e-07
7.16988630521506e-05
2.98540032855354e-05
3.23223097914996e-06
3.35423855125076e-05
6.41547181732414e-05
-6.2195623276389e-06
6.4794815899152e-05
0.000129365530942009
8.81216159574702e-05
5.32041065670382e-05
2.40134230439902e-05
4.73903920720729e-05
9.37701036753238e-05
7.24413795820426e-05
4.22296063708703e-05
8.58142241915113e-05
3.47263762042822e-05
2.01158741047897e-05
5.45248501976741e-06
6.1801865187326e-05
7.08634879375677e-05
1.4897431330196e-05
5.24187745215519e-05
5.38947008356391e-05
0.00010942181562243
4.82185077956132e-05
3.94949646952493e-06
5.9969444930118e-05
0.000117504860966544
0.000106906203775218
4.37189401853501e-06
6.3952970201256e-05
5.88769012351897e-05
1.57484497567345e-05
1.09945850575625e-05
7.63730108053396e-05
6.61617019139455e-05
6.50043466404206e-05
5.57576083344117e-05
6.62332758033468e-05
8.87236688798061e-05
1.03216373673015e-05
1.69651265503226e-05
8.64051869308005e-05
1.96486157885986e-05
7.20494791029508e-05
8.53151859795574e-05
5.63528671873857e-05
6.22559354051272e-05
5.82326826584908e-05
5.15398224795826e-05
4.6391829058256e-05
0.000121446573177862
7.28987774498599e-05
1.61850919557157e-05
4.95562038647497e-05
7.76401066022846e-05
5.61881400352313e-06
4.12163561534727e-05
-1.16064849037234e-05
4.96498007280692e-05
0.000106171194845116
8.47166765128061e-05
1.26320648694381e-05
4.42015041652846e-05
4.51340089964111e-05
1.91752365478155e-05
0.000128257493034928
3.98054568930029e-05
1.49628455563249e-05
9.90291401629446e-05
8.93760483789032e-05
4.92567230772054e-05
3.95124095125025e-05
6.37873748330224e-05
6.88355789556088e-05
6.55677814843553e-05
6.37091068249146e-05
6.98792103584057e-05
6.58385833187576e-05
8.07672330253207e-05
-2.29248716074257e-05
0.000136779194194925
1.09373481365618e-05
5.28039267898345e-05
8.68128520876382e-05
4.93489286226627e-05
4.60683163168117e-05
5.80452991659389e-05
3.90831867171789e-05
-5.79377689388757e-06
5.83750636855935e-05
4.46293442300425e-05
6.23334104279867e-05
6.8452859372397e-05
5.73515168394921e-05
8.41691350052714e-05
7.53629757141452e-05
8.93135149710803e-05
4.30927128732395e-05
6.4927205055415e-05
7.1961959572785e-05
5.50695948502838e-05
1.042378240679e-05
6.30403558360504e-05
9.02677777701064e-05
9.66304107667136e-05
6.60458976822515e-05
5.66139043892292e-06
8.30335020888535e-05
8.07856784190002e-05
4.45129525923498e-05
3.72426673259094e-05
-8.67000750497841e-06
8.41206931248469e-05
5.4139154958737e-05
5.70300702900454e-05
5.42157461916476e-05
3.88598918221423e-05
6.69745040671511e-05
0.000111101359322389
3.30651249188873e-05
4.85847797702504e-05
5.49343528380937e-05
8.30739127617507e-05
2.3492706579702e-05
5.75803880197658e-05
1.30533569026347e-05
4.87601049747004e-05
4.6907960644038e-05
6.93472790069635e-05
9.71339490912816e-05
1.41269044710571e-05
5.15195217992592e-05
6.26069379669018e-05
5.06073858984645e-05
4.79893372272575e-05
1.97075331015336e-05
5.37283251090504e-05
4.36744231567601e-05
3.59565179525813e-05
4.34041798338184e-05
-1.29371387514204e-05
0.000103495458435029
6.08426394465218e-05
8.02110534844318e-05
9.95136726638393e-05
3.47021315908906e-06
6.59650248535524e-05
7.4044130620592e-05
6.35381402442842e-05
0.000112408225679698
7.17298237441349e-05
9.42263542553251e-05
3.56628511333512e-05
8.80959555104056e-06
5.80470554728825e-05
3.41970006696884e-05
3.01817859981136e-05
1.61246577756256e-05
6.26239446815178e-06
4.53635960235338e-05
7.21218815900944e-05
9.04580423933406e-05
5.79771773347629e-05
1.82935680412774e-05
7.32667443821599e-05
5.1965319039148e-05
0.00010031056797649
9.57331793337385e-06
4.82690560927392e-05
3.26499715022308e-05
1.43147687358986e-05
4.66806532326915e-05
7.19739142269251e-05
5.17408019254231e-05
9.62427130755091e-05
8.59801755442608e-05
4.88081218534072e-05
9.71480811447281e-05
7.79089186240977e-05
4.15589523040351e-05
8.0365805137212e-05
5.73556899937869e-05
9.21130029643435e-05
6.71050903925095e-05
2.20629147842652e-05
2.49511708079104e-05
7.5941491127528e-05
4.25126955071498e-05
7.16088104275687e-05
8.68999785241008e-05
3.28654733487775e-05
9.2843776482823e-05
7.93064028023205e-05
5.51278084521663e-05
7.94307714289099e-05
3.01352005118376e-05
3.62457623604642e-05
5.48974233761097e-05
2.94185054817049e-05
3.83323733527965e-05
0.000179762233899836
7.053574269489e-05
2.3972185308501e-05
6.64389754128937e-05
4.46832683585763e-05
3.9271348388177e-05
-5.20059671131162e-06
5.78672241775668e-05
4.74673972647496e-05
6.43198007955812e-05
0.000119111739061558
6.81281174739718e-05
4.60161138972133e-05
0.000105825277968068
8.44240857812757e-05
5.30095422631197e-05
5.16236253736881e-05
2.10158585250718e-05
5.75060811716005e-05
7.18276250753487e-05
6.45290922457692e-06
1.43712123106675e-05
7.5616952831362e-05
6.10501830277082e-05
6.46969531085789e-05
-2.00615494174258e-05
7.61091359593749e-05
9.43225968079156e-05
1.85551687615425e-05
4.1513177019151e-05
5.42363231101239e-05
6.73526730806978e-05
5.85832215954684e-05
4.38801988517609e-05
6.52807904508906e-05
1.89146106128589e-05
0.000100490382479022
-1.08250675926384e-06
5.56009835430182e-05
6.72750977861922e-05
4.17003764332112e-05
1.85495845858729e-05
7.85940186439774e-05
0.000117413287979241
8.07560754770606e-05
8.71258827788633e-05
3.69403761892588e-05
0.000112710983374533
2.45720288805127e-05
3.71322419658508e-05
-3.20466947978886e-06
2.53169138901868e-05
3.61082685720504e-05
8.3902994281308e-05
3.99668339697337e-05
5.35257959254919e-05
9.84540154831797e-05
5.12470040623105e-05
5.73526451041963e-05
5.75762454206701e-05
2.84613077417878e-05
5.46319651029777e-05
9.51347195479745e-06
7.70111577928398e-05
2.63018211445831e-05
0.000153976923941249
6.30808740011442e-05
3.36858808777172e-05
7.53500470351664e-05
9.85175737184706e-05
6.84382478786066e-05
5.27574180277981e-05
1.0602122084477e-05
8.13943233371343e-05
-5.23802107142691e-06
1.81527721564904e-05
9.54425225214182e-05
5.80277846808241e-05
7.49694421099998e-05
7.59651247550518e-05
0.000106251691542768
0.000110958462435769
1.4782292428043e-05
0.000107059554736101
6.21028073388893e-05
5.90345018208688e-05
5.6906985821482e-05
-9.72234077285396e-06
6.93609788742172e-05
3.44840397826383e-05
5.84940612122919e-05
6.84352569476146e-05
8.78165653835613e-06
9.5817121690099e-05
0.000143304843684764
8.98659586912071e-05
8.64937766055445e-05
3.18022423374857e-05
7.20973096363086e-05
8.53731279696148e-05
8.25288947864114e-05
1.74688171335968e-05
7.06525089283046e-05
2.61282560669195e-05
6.22267759393972e-05
3.82946036535665e-05
5.81097333480196e-05
0.000106466154569206
7.44426532387458e-05
8.90548812390459e-05
9.42007443744127e-05
6.24460259952452e-05
5.26989639271222e-05
6.06874975307711e-05
0.000101619164428761
6.36083628512284e-05
5.397551474751e-05
2.15746293294667e-05
6.56703574503271e-05
0.000102916055667551
0.000107216288467218
5.88173933606494e-05
6.72032335946835e-05
6.28472734579259e-05
3.5548312123418e-06
2.60076103225193e-06
8.13272845769226e-05
7.38618323940372e-05
9.6428433300443e-05
4.14084256546858e-05
0.000112878963054742
9.03787799624745e-05
2.62492808013743e-05
5.84140298614494e-05
5.40681129911657e-05
5.29817145411251e-05
6.92195505047609e-05
5.09647125414806e-05
3.43440852749739e-05
8.05831570589081e-05
9.57855617124381e-05
3.31721469402496e-05
4.91400480217305e-05
6.65182599825988e-05
0.000118850200107722
6.05904851576142e-05
-1.55063300793109e-05
6.37600813091416e-05
6.42715190153046e-05
4.69650485412455e-05
2.65665765782148e-05
-8.09987282856405e-06
5.19976648988787e-05
9.48434104337203e-05
5.41017911493139e-05
6.57935730650813e-05
4.91380982165461e-05
1.39599101044807e-05
4.21347848513575e-05
6.55569847588887e-05
7.07958165827542e-05
6.51240040873123e-05
6.75487365905213e-05
2.13179317869224e-05
5.71370917011664e-05
9.05795457372869e-05
2.86813687612395e-05
2.79084568018189e-05
0.000110294113293994
9.85225687944739e-05
4.55537819758155e-05
0.000117417332865177
4.85497932560416e-05
5.13486383503761e-05
3.8870303025941e-05
7.16599650721482e-05
7.21856411771714e-05
2.48034869516198e-05
-1.1102180433782e-06
9.36626906561635e-05
5.89544278004233e-05
3.14815245435898e-06
8.13002586511772e-05
0.000101031081182095
5.91475077102892e-05
9.14278712580135e-06
6.10104267926142e-05
4.67497605344402e-07
1.94422976077579e-05
0.000101422213413473
2.8482261885963e-05
5.36224120714299e-05
3.58276680905339e-05
2.335390925575e-05
-1.16682815873572e-06
9.01358166538278e-05
7.39535328179248e-05
4.74549161097851e-05
6.54603020299577e-05
3.14033134989927e-05
3.38952636681527e-05
1.19328137282228e-05
5.1294175717168e-05
7.50492820156409e-05
9.12961856198196e-05
4.78911172998034e-05
4.15024765577468e-05
6.90160310280245e-06
6.99123875655814e-05
2.30111166067364e-05
0.00013173000287121
3.81644725515208e-05
6.92801725228974e-05
6.79721286525996e-05
9.34194638969831e-05
3.42262615929621e-05
6.25795728107614e-05
9.39452243784434e-05
3.73653176565016e-05
5.75057806313997e-05
4.7796287675781e-05
8.98119482487043e-05
2.19521700241061e-05
-2.3298694164375e-06
8.29907714094566e-05
6.84947890353321e-05
2.56436362716919e-05
2.49640934957902e-05
5.47755132018708e-05
6.42807482066579e-05
1.25973112648013e-05
9.47941490708833e-05
5.57945087314292e-05
8.36262473374227e-05
4.19966926232716e-06
7.40869158725941e-05
0.000112250919141478
0.000108595447717741
4.86161734468879e-05
0.000101485483647035
6.18392963708879e-05
4.30016819918864e-05
5.13723703921619e-05
2.69181326608864e-05
3.07137440234488e-05
6.65810877924463e-05
9.79194715050621e-05
5.87160819467065e-05
3.26227252926649e-05
5.21800698754897e-05
5.9241726808046e-05
8.11124710650745e-05
9.75915900589021e-05
3.50651595255128e-05
4.03625256430036e-05
9.78542713913671e-05
4.52123286495204e-05
3.96835888075323e-05
8.03746303548606e-05
4.66542497826047e-05
2.5394399462476e-05
6.74891772744538e-05
0.000102290992298858
5.06267440436325e-05
7.87082738866265e-05
4.38458291488851e-05
1.78680291443942e-05
5.36268878401012e-05
2.59242564322625e-05
0.000102229951655504
8.6268611355563e-06
-1.26934432433653e-05
-2.72065653639559e-05
5.59172093018047e-05
5.93439683262836e-05
9.56089569360113e-05
7.5253996195508e-05
2.32702728970692e-05
4.26666405113289e-05
7.27048857763513e-05
9.39713558984708e-05
5.88814012399215e-05
3.55094994608549e-05
8.73176233097371e-05
8.51522417581946e-05
0.000106877236431538
