# Supplementary material for: Research on computational propagation and identification of mine microseismic signals based on deep learning
Source: PLoS One. 2025 Oct 22;20(10):e0334641. doi: 10.1371/journal.pone.0334641 (PMC12543183; doi:10.1371/journal.pone.0334641)
Supplement: S5 Data — (ZIP) [file pone.0334641.s005.zip › 000100800001809.xlsx_0.txt_24.txt.txt]

9.225741855504e-05
4.57472137751234e-05
8.1705769719359e-05
0.000104004330183994
5.47990871969121e-05
7.32856087987409e-05
-1.70331323622023e-05
6.7824409306487e-05
0.000107639379250961
1.03213552203936e-05
3.62807258845003e-05
8.00034022370609e-05
3.51170748616608e-05
7.27366865041439e-05
4.16635650258715e-05
5.89008562752028e-05
4.48347098880574e-05
7.29719093301382e-05
7.19360583155702e-05
8.9062974502307e-05
9.24045115096517e-05
5.29696567037089e-05
0.000119355210749893
0.000109583573508538
2.98861338116331e-05
5.84283702733741e-05
6.47300924100607e-05
9.68955261286615e-05
9.26337166453269e-05
0.000102207263996057
8.4006058344532e-05
3.2217682009743e-05
8.13389126168622e-05
8.94217397869665e-05
9.59056418055411e-05
5.88661411797229e-05
6.9792634809302e-05
6.43143792401575e-05
5.72512120321778e-05
3.41616911594546e-05
5.10308500932031e-05
1.59527101078705e-05
0.000114006890975202
7.42575319218717e-05
4.35646151009776e-05
5.12221391951149e-05
6.70565386269938e-05
7.5039932497569e-05
5.96805005773318e-05
9.62323487970351e-05
9.08024685556538e-05
7.80692500581498e-05
7.37806674031259e-05
6.52713547653599e-06
7.0988192693768e-05
9.46690662263635e-05
0.000128142921523127
8.70094281492505e-05
9.94680206600645e-05
4.64441001048749e-05
4.43530499652029e-05
8.30084964865237e-05
2.2400180072242e-05
4.34331964621309e-05
-5.87050726980394e-06
8.70976819615275e-05
4.76917646984356e-05
4.21327524046214e-05
2.20263847770166e-05
7.34253808417798e-05
0.000123476083681387
2.35215805894394e-05
4.92727713009481e-05
7.55393819512491e-06
7.12711334285028e-05
-2.46450844432016e-06
2.14587765673786e-05
4.96198855979505e-05
4.95715455510863e-05
5.40846220065909e-05
7.52852075144466e-05
8.0984829796916e-05
3.67885173825829e-05
5.73748020978555e-05
6.31990530388814e-05
2.25234244930524e-05
3.51733598060357e-05
4.125583865834e-05
8.01216142342003e-05
4.61507572002167e-05
5.19627699312987e-05
8.96681688247951e-05
6.10027872740563e-05
4.9432745354494e-05
8.49999765187598e-05
0.000104259523396932
4.0886201624903e-05
8.16104522245967e-05
7.56511425848217e-05
9.93057027201446e-06
9.10077304736872e-05
-6.22362379235618e-06
3.43044154838195e-05
7.06452843069276e-05
3.71204895997038e-05
7.40729901442359e-05
4.03455611835769e-05
6.54883866405534e-05
4.76553839647665e-05
2.96628792658177e-05
8.30131142346803e-06
7.35620949757361e-06
6.24900485243232e-05
6.0676061466789e-05
5.32305306110846e-05
7.12338905583716e-05
2.02403912863395e-05
3.41146222280372e-05
5.3360655660657e-05
5.62575850190135e-05
1.26687361699827e-05
6.32732296660068e-05
7.63577226222961e-05
3.51717750245768e-06
5.99297130373344e-05
2.79749881140503e-05
3.50032074019763e-05
5.47117661716612e-05
6.51444878405389e-05
9.21154830240999e-05
5.29078583831064e-05
6.64922007452487e-05
2.66919828393634e-05
-4.34049095602939e-08
6.19362440065989e-05
6.61378535461933e-05
6.54687838539204e-05
5.43259224010947e-05
3.1195321370982e-05
9.81839945480826e-05
6.90039877553052e-05
7.04118520397358e-05
6.85266717876419e-05
2.81586912152114e-05
5.8748252289561e-05
8.67091945954006e-05
7.39770329467052e-05
6.51756743551173e-05
2.96858276305905e-05
3.80889334630255e-05
1.7881284291887e-05
6.18442482221901e-05
8.47575491988101e-05
4.88550876772131e-05
6.07723487488941e-05
0.00011188099077009
8.06203005333191e-05
5.38712701957949e-05
6.53774109735126e-05
6.98683518454526e-05
-1.81181442188513e-06
6.07726919195778e-05
3.06036056718223e-05
4.13802869572304e-05
9.03530511284188e-05
6.01169319543743e-05
6.35111696161454e-05
6.79114540934631e-05
6.92464406580682e-05
7.62405599528951e-05
5.81394451756084e-05
1.11902662741965e-05
-1.58040886146027e-06
5.17696438997939e-05
0.000111304362943701
1.91548963827204e-05
5.20167848510351e-05
8.16910678175589e-05
6.75627648975539e-05
0.000116548245196949
0.000101878060742069
9.22658840583964e-05
6.1431818424435e-05
8.1525798339619e-05
5.51524169525973e-05
4.62742062124017e-05
8.03233005312981e-05
1.12990440899797e-05
0.000126045290369766
6.75461402127855e-05
1.95248254210085e-05
6.01731558859681e-05
6.93335143880307e-05
9.91574432832709e-05
-8.51467865116052e-06
1.1779110026486e-05
3.0633174469309e-05
6.33280662455233e-05
6.53628693213304e-05
7.45483725033625e-06
6.24862441675636e-05
2.26263746416686e-05
3.42999784991654e-05
3.99550984243479e-05
5.14005486857152e-05
3.50341453461633e-05
0.000135616537083851
1.64935814241931e-05
5.7265489383522e-05
5.83098763940867e-05
8.3465806382258e-05
9.68189383915536e-05
2.6757631368572e-05
8.71412057092818e-05
4.56913184924508e-05
8.8605946710729e-05
3.12324062033063e-05
2.61168519158954e-05
4.07782156592827e-05
3.45518362142865e-05
6.39564862264859e-05
0.000116254021142908
-5.51338211224849e-06
5.09575936119554e-05
4.53372994301544e-05
0.000105074576450867
7.42139796750006e-05
6.01817602301017e-05
9.96624255610296e-05
0.000109754593987068
1.0686390922827e-05
7.33586423728426e-05
6.86322728237343e-05
8.28112160443105e-05
8.81826657702034e-05
5.40248401972459e-05
2.76889758165772e-05
3.39483686767987e-05
1.18739165535672e-05
8.17803124892856e-05
8.78091455914224e-05
5.9537490567629e-05
5.04295431407023e-05
5.76113188288063e-05
6.12840555738792e-05
-2.88783673027368e-05
5.12450406746625e-05
7.05419767682676e-05
4.29645474699762e-05
1.11998485670669e-05
0.000110874040443234
5.69587921658374e-05
2.6899708329466e-05
8.92475207621325e-05
4.24479068678021e-05
4.1484883167853e-05
8.13357115759672e-05
-8.83695744828622e-06
7.30315580187585e-05
6.00005109067929e-05
5.95527678674003e-05
0.000108405815326693
6.6782834477587e-05
7.04526841904944e-05
1.56320680515586e-05
0.000100739783837389
7.7933463744692e-05
1.70599164828285e-06
0.000137002454417113
5.94160985540773e-05
1.43770852710231e-05
6.40177698917471e-05
1.71778832689149e-05
0.000128395399012562
9.04719960296041e-05
5.5389558984376e-05
9.71646316212036e-05
2.4012266042769e-05
5.32517737189713e-05
6.28145920599432e-05
6.19576023068289e-05
2.89205035533315e-05
8.55057762727386e-05
2.13661091678792e-05
7.39815557899927e-05
-3.88089567994959e-05
6.46535349867681e-05
0.000100038222374223
1.76552659081335e-05
6.64734344747912e-05
7.26123551420937e-05
5.04377030448499e-05
5.47778824847164e-06
3.42255624608292e-05
2.14590185528424e-05
5.47624685099675e-05
3.7426949247053e-05
0.000100721616827169
8.90927762379336e-05
4.72420160825133e-05
5.8266830482712e-05
8.60943141290878e-05
9.18864479765672e-05
0.000117454036223332
7.46554269164934e-05
7.18834502117582e-05
8.66058185744465e-05
-1.11786544516439e-05
6.64321351217385e-05
0.000102273654801426
2.09552206378229e-05
6.66313015520969e-05
-3.79941843063416e-05
5.43578145035748e-05
5.19721749931606e-05
5.66499395580061e-05
5.83325799998715e-05
1.91597259096999e-05
-1.50842535142996e-05
7.29471115019198e-05
8.69633770573119e-05
5.99890517369788e-05
-1.14989363196084e-05
9.61382135809399e-05
8.6546365002881e-05
7.62429080417285e-05
0.000118410250444721
3.17058226485242e-05
3.49744957766409e-05
7.03818473774368e-05
8.12059558459579e-05
1.79890193946381e-05
8.36337148908148e-05
6.15017576435742e-05
8.76274014488832e-05
4.51940936202298e-05
5.04197860624179e-05
6.11998593811973e-05
1.27667879737211e-05
-4.68497226271317e-06
3.7208207498922e-05
4.38078618388622e-05
4.491282755684e-05
7.37369845661672e-05
7.34080475295107e-05
7.74926992403585e-05
6.59997075552676e-05
5.72794274212039e-05
5.6385180514436e-05
9.03793598302145e-05
-3.93014694078775e-06
6.0033041363071e-05
3.81665985219427e-05
8.18544317572489e-05
6.75730844062235e-05
5.48924269821909e-05
0.000108593782279762
1.72632445560837e-05
6.49395937229835e-05
7.1836014136462e-05
6.29194741618995e-05
5.59418947082849e-05
2.55892182551902e-05
0.000113321719398943
6.20432965027862e-05
4.90133737514382e-05
5.11838492023218e-05
9.92701518455586e-05
8.39917592766422e-05
8.59277916555094e-05
7.30835633569783e-05
3.27925282820344e-05
-7.83709055639739e-06
9.54029813486005e-05
7.82682177830969e-05
4.43093479972205e-05
1.28731564110105e-05
0.000153146109663208
7.25152193586403e-05
9.46561453989414e-06
1.6502600868802e-05
1.87781903108122e-05
-1.91393487137223e-05
3.69296115027094e-05
1.71613819661529e-05
1.43118617419384e-05
1.52109221304785e-05
4.61425974504734e-05
4.24382051740177e-05
2.77418882943805e-05
9.60729536056807e-05
0.000108688749412505
4.68324408146259e-05
5.91160684962274e-05
5.2611735460714e-05
2.0546982807321e-05
5.17953166551793e-05
5.41706075401509e-06
0.000118723707410122
7.11106666522771e-05
7.03405206645174e-05
6.05740619640789e-05
7.36265985536106e-05
4.57029236286276e-05
9.66519639816214e-05
8.33188657980808e-05
0.000107811397007575
5.02239060592152e-05
8.18208431292421e-05
6.42451709627351e-05
2.06693887034497e-05
0.000115560451475878
3.28727904736469e-05
4.02327297365525e-05
0.000104108448199843
6.76227140731328e-05
6.7638709018685e-05
5.06942752501029e-05
5.82761733248221e-05
3.3082602878435e-05
8.42031231796337e-05
9.32229757692369e-05
6.55827433482621e-05
8.93093663772708e-07
5.67444766754712e-05
2.54539128844275e-05
7.4959161915707e-06
9.34902081155275e-05
0.000123086995212901
8.61152466487615e-05
-2.30604091615764e-05
3.50413677098104e-05
4.52710617415497e-05
5.26218590841677e-05
9.79519216513674e-05
3.24575091775001e-05
4.44559396189824e-05
7.77141343506234e-05
7.84424375268042e-05
4.23376070921134e-05
0.000119394679524322
5.22897966822755e-05
8.08680318578971e-05
3.2441454286722e-05
4.75946197168303e-05
6.92706845149855e-05
3.60726658099099e-05
8.52220274207275e-05
7.78638755273818e-05
3.6729627937025e-05
-1.13240839162521e-05
6.95431874770833e-05
4.58095903254468e-05
4.40413780502437e-05
7.42200137709778e-05
5.89003871123414e-05
5.74162058058143e-05
7.20662303129433e-05
3.39845948101559e-05
1.80481876246899e-05
0.000102423214128824
-3.52567434776093e-05
0.000116558055362679
6.47026459511302e-05
4.44706909399265e-05
5.62479231391518e-05
6.78268930990541e-05
6.94250696475618e-05
3.45270977432365e-05
7.85178217993686e-05
2.58103390249567e-05
5.84724748424844e-05
1.84382729151979e-05
1.16189647581798e-05
3.58789998537195e-05
5.08833186309673e-05
1.12341963333203e-05
4.95363210005146e-05
6.50656011279041e-05
3.1140362647557e-05
5.26782781854007e-05
4.47446091538945e-05
5.33578950901504e-05
0.00010541540188308
2.23070563073178e-05
-6.77365014782641e-06
0.000102388173481771
9.0667933655883e-05
1.77905631785214e-05
8.57568117383365e-05
3.69763317682329e-05
6.33949558716046e-05
3.88039218252212e-05
4.77281557222657e-05
6.7139283573969e-06
6.38318070963562e-05
2.81764496356595e-05
-7.04618730132379e-06
4.57923538799246e-05
5.71948664110232e-05
8.54851657125987e-05
1.47121360345827e-05
4.10982765488886e-05
7.66906432319075e-05
2.27280275028515e-05
-3.90925964895347e-06
7.91304039035163e-05
2.53162124653821e-05
8.06783737382468e-05
-2.23546672903547e-06
4.69070253610401e-05
9.04296480025975e-05
1.98046018230269e-05
9.99332991871475e-05
4.39991720217658e-05
5.22944617469081e-05
7.28908201031046e-05
7.45961237618119e-05
4.17710674184955e-05
5.82080969166281e-05
2.0190145682502e-05
6.23338271882812e-05
7.5203955811487e-05
6.3122704104538e-05
5.19856815165047e-05
8.83536695839593e-05
8.3531753632822e-05
8.98309135082529e-05
6.72029473592458e-05
6.8743861852146e-05
5.79255728117202e-05
2.99574105097176e-05
6.68606734149865e-05
8.45702660578708e-05
-1.20646624764149e-05
7.42355839286345e-05
2.43808087519841e-05
1.3288781342318e-05
-7.61086797612536e-06
3.84280266060681e-05
2.92121690740525e-05
7.3585473054702e-05
-1.47530381762952e-05
-3.47690317764431e-05
5.69711865389405e-05
6.88080023979992e-05
-1.82700251790027e-05
3.91177828167539e-05
9.12393661761777e-06
0.000120961411358021
3.80812315639935e-05
5.40926403807041e-05
3.51929189521648e-05
6.59034284822134e-05
0.00013415954701344
9.80011235161771e-05
2.78220275831413e-05
7.24664110574738e-05
3.7893235392998e-05
4.21131359538381e-05
6.92676143398008e-05
7.59203148959727e-05
7.61740517264955e-05
7.62565234585642e-05
4.80110110250691e-05
2.92526876392714e-05
3.16382589434499e-05
8.13053781381064e-05
8.03027102698654e-05
5.59103066750093e-05
6.19321551866645e-06
8.06892659275273e-05
3.22134220279997e-05
2.82652865170602e-05
0.000116905886410908
6.35706078395688e-05
3.48648267398448e-05
2.29692568478716e-05
3.95963090521104e-05
5.82456083959809e-05
5.51442189760975e-05
7.32177261788365e-05
7.08795378107467e-05
6.57912894376733e-05
6.09701209311013e-05
7.17270445649548e-05
5.44550603814213e-05
2.11991530795834e-05
0.000120430137201653
9.62375181944859e-05
6.47305039241883e-05
-1.29743241438339e-05
5.25920914445543e-05
5.61834343512292e-05
0.000130050615216
8.16827960641736e-05
5.94449411463992e-05
2.545247118739e-08
2.99058754918532e-05
5.61511544103909e-05
5.03742932990038e-05
7.47841389509952e-05
4.26344149193728e-05
8.40160437741408e-05
1.11946675157284e-05
2.52894006521357e-05
4.08752132722683e-05
9.37762111565098e-05
5.50802529393009e-05
6.72863838590662e-05
5.53859605761666e-05
4.20057322189605e-05
5.09063798695245e-05
2.31246850476479e-05
6.13423841726885e-05
7.50338759747517e-05
9.5086399934028e-05
5.48814497160672e-05
4.275168027232e-05
6.86352604203556e-05
3.39946895833963e-05
3.87471944365627e-05
7.62155462983107e-05
8.89578754503514e-05
6.71408290447619e-05
7.18317479831992e-05
4.05513747085112e-05
5.71303645341994e-05
4.60120426656415e-05
5.42499772261628e-05
5.59630830974196e-05
5.89023056723324e-05
5.77947392552722e-05
7.15554577190075e-05
6.58403813991654e-05
4.99100122920365e-05
6.23458830914569e-05
5.33999914497343e-05
3.80115987696789e-05
4.32113536026425e-05
8.26040109949959e-05
6.96232157712544e-05
6.94412985637036e-05
3.99052926433153e-05
8.691586324945e-05
7.25360507923346e-05
2.81596185442078e-05
6.95417445148176e-05
5.91401347251473e-05
3.30950026038117e-05
4.00608286176291e-05
0.000116821925850269
3.06626691166497e-05
5.47387088598337e-05
3.65951405541512e-05
7.22370754879648e-05
8.64398920990669e-05
9.53719996736657e-05
3.67402248980086e-05
6.02041320135908e-05
1.11477453825977e-05
6.57267898340499e-05
5.4332508054558e-05
9.20938824881435e-05
3.47061596386395e-05
5.20126554822329e-05
4.752198093943e-05
6.92290832152699e-05
4.83003623646772e-05
5.07179378839585e-06
4.19470559735959e-05
9.84776981035284e-05
4.09052407429512e-05
0.000131711593844624
9.16826934761626e-05
3.19255540858728e-05
5.40969567815697e-05
0.000120321016346816
8.01787282721027e-05
5.25188896130228e-05
0.000109609964253138
7.10731503761224e-05
5.93775694994678e-05
3.06580939431675e-05
7.99529538066358e-05
8.2355021522112e-05
3.06326409303758e-05
8.81437619370782e-05
-2.43690420021862e-05
-2.97778419467372e-06
-4.42743222653924e-06
8.0012970331069e-05
0.000105744284788637
6.47217932984973e-05
7.69685462908789e-05
5.35864753800279e-05
3.20948181056084e-05
6.63569442127373e-05
1.98878161087866e-05
3.07174565777384e-05
0.000139239493491179
7.44718160468565e-05
-2.12457640040463e-05
2.27019676854482e-05
4.8393098930109e-05
7.84205764869314e-05
7.25797131303948e-05
1.25869383762363e-05
5.07547820019026e-05
1.85153836214697e-05
6.47811557446763e-05
5.7604880135886e-05
4.01140211216381e-05
2.13778265015862e-05
3.51975266181331e-05
0.00012328973516596
9.56967828985429e-05
7.78130491634035e-05
6.50177750942686e-05
8.00397038693496e-05
2.42985561571318e-05
0.000105923290462628
0.000105361647979383
7.37367673479823e-05
-3.41845223907326e-06
4.49679643357004e-05
3.85351058689338e-05
0.000106586298031755
4.38788151233603e-05
3.13424990628337e-05
-1.60930225182941e-05
6.23928907290404e-05
5.21720457534685e-06
0.000108582693608402
4.18146726358092e-06
0.000123636562478856
4.511229075229e-05
3.31951505808605e-05
4.40214302323807e-05
7.30542521648246e-05
2.77906271723451e-05
1.61075856563636e-06
3.614222198605e-05
1.96656034066609e-05
7.36788179174353e-05
5.40126894197439e-05
5.79135252697181e-05
7.05570285081195e-05
7.17421673521327e-05
0.000103298303463942
5.37822019791279e-05
0.0001053854944144
7.53725761902205e-05
5.41683907997745e-05
6.70612988724208e-05
4.1631101983353e-06
1.46800832480615e-05
8.84813515410388e-05
3.81192107362535e-05
0.000112286188284975
6.73957572896559e-05
6.31081204337566e-05
5.04044359692378e-05
7.61679963849182e-05
7.28746258364551e-05
-8.26279372043648e-06
1.69814412259484e-05
5.51649500036992e-05
0.000121741301488299
7.55423783212391e-05
4.27146677689642e-05
9.98021443834193e-05
6.89411068841936e-05
6.95254652469169e-05
8.71883229888529e-05
9.51264083195273e-05
4.43445507896836e-05
4.47752126833785e-05
4.0539501902152e-05
-1.97910324628467e-06
5.78583400385752e-05
0.000105898425102373
4.40777418895631e-05
3.99974469371528e-05
3.86169409182809e-05
9.05207559105076e-05
0.000131886108995424
6.8193800305311e-05
5.71238912387461e-05
6.08751643230474e-05
3.56345913893731e-05
4.84699656944612e-05
9.30546192687253e-05
5.92417575015984e-05
4.20484507038944e-05
5.92234678871249e-05
1.41107592110544e-05
2.49285604551365e-05
3.62821736036485e-05
5.37098029615006e-05
4.47761958342999e-05
9.20211332801328e-05
7.08650261847161e-05
4.06927168375246e-05
4.36315468969304e-05
5.73855338707085e-05
9.03565118748488e-05
8.52579727256559e-05
6.83546451847284e-05
9.63952747216249e-05
5.18233838937529e-05
7.63912095281424e-05
6.3182914740683e-05
8.38638955402455e-05
8.05158028751492e-05
-2.72896024127779e-05
0.000119911840388601
2.50722370536206e-05
9.82881106843968e-05
6.46226855747665e-05
0.000103317115496691
5.96255314730597e-05
-8.60749395731165e-06
4.54343723273327e-05
4.63424960083329e-05
5.09529705165372e-05
5.25715134788271e-05
5.37889675227033e-05
5.70761379089682e-05
0.000138530219128144
8.60217289202252e-05
5.00620788814392e-05
3.57484391345998e-05
3.2399460731951e-05
7.25417980695224e-05
-9.05444155429096e-07
6.44655848474454e-05
-4.77048721445941e-05
9.24391406168425e-05
5.98014891985476e-05
7.99948713263234e-05
-9.51227544014756e-06
9.65239371848036e-05
8.04655022989711e-05
7.39252140203757e-05
0.000102201548639119
-2.44970728733165e-05
4.07742576021719e-05
1.59787497096998e-05
3.06300985052132e-05
4.88122038096412e-05
2.58106319224972e-05
8.53046477589269e-05
7.42135490807285e-05
1.24023856318173e-05
6.63739692515221e-05
5.36605923525853e-05
1.5216457514707e-05
1.46288267480112e-06
7.44193187426693e-05
8.60223619832467e-05
0.000112406762285364
0.000162646808338815
5.82944880797979e-05
3.58634324862101e-05
0.000103015649633423
4.97360632555148e-05
9.07349456974606e-05
8.7250018417489e-05
5.19015873552977e-05
5.40226175903084e-05
7.87774164822354e-05
6.29790868590213e-05
2.74078562936814e-05
3.60946008603383e-05
1.36463006891009e-05
8.05408562812689e-05
2.04179138806231e-05
2.99661016451669e-05
3.16626518481947e-05
4.3974042908971e-05
9.44310407228281e-05
1.99493839954828e-05
7.71547973979637e-05
4.90674553826266e-05
3.20210050339431e-05
7.16750592521825e-05
6.08408844008683e-05
7.22516747067068e-05
7.0954561610506e-05
-2.22937395293071e-05
3.26217580829133e-05
7.98477641037289e-05
4.73620590748807e-05
7.64275015406827e-05
2.64551266422328e-05
6.12646550132839e-05
8.13874266185518e-06
6.11644209054782e-05
0.00010998184180464
6.83242774347969e-05
7.6039922853386e-05
5.19057306482189e-05
4.22975131721939e-05
2.67888303172213e-05
5.07613604885877e-05
6.30193385455952e-05
-8.28323240650771e-07
8.04814103615956e-05
4.4005845044598e-05
6.35252066223533e-05
8.43036245182528e-05
6.68034425400571e-05
6.59182057352265e-05
3.89433096514759e-05
4.8780701984397e-05
6.48594915893058e-05
3.26765035784928e-05
6.82778753199731e-05
3.21688727733105e-05
-2.85405230310991e-05
0.000112416732780589
4.61638152430551e-05
4.23699436611197e-05
4.02755741315827e-05
5.2289686847233e-05
8.62086792608217e-05
1.54325636981414e-05
6.84375107569513e-05
5.68730631919692e-05
8.39990437904108e-05
8.04175829970789e-05
9.77268665053851e-05
2.90761782534484e-05
3.50693979897923e-05
9.55050609991031e-05
6.14385509576493e-05
1.67087801311814e-05
5.36204889305539e-05
7.42322806813062e-05
1.94447556738778e-05
8.04531754481904e-05
9.979246690214e-05
4.69239620147241e-05
5.08180169978082e-05
1.15034024533248e-05
6.33263780654658e-06
4.31037166744745e-05
3.07516178303808e-05
-1.10415906413147e-05
2.05552944464602e-05
7.4681053632431e-05
5.99595864932926e-05
1.83891107754753e-05
0.000121450241497737
1.5695108519873e-05
6.74318006627748e-05
8.29084595055236e-05
5.92509738503621e-05
1.23230951877065e-05
4.60831717888478e-05
9.01916001417824e-05
0.000115221395129958
6.24736804550835e-05
3.81158147398016e-05
3.02956656638618e-05
6.46430937468547e-05
3.1595832248398e-05
6.94865549707071e-05
3.01756231811028e-05
6.11240851676011e-05
3.58738544572214e-05
6.8788448696588e-05
4.09563954037263e-05
9.79667166722823e-05
3.1295061589909e-05
5.748786659589e-05
5.20238452942441e-05
2.9121382731411e-05
9.9004849365408e-06
8.20009126525605e-05
4.34982409034321e-05
3.31856895991416e-05
8.04955601949412e-05
8.67042897246257e-05
2.6455073608641e-05
7.52991231642748e-05
9.47458288391709e-05
0.000101903384952896
3.42986912137576e-05
4.09927356022638e-05
3.45811668627359e-05
5.86712141754799e-05
4.24579404167708e-05
6.64513291736671e-05
6.18497187936754e-05
8.06953058348609e-05
4.86526274576118e-06
5.59162535286635e-05
5.26767887306082e-05
2.71378784890489e-05
0.000119595821457119
7.69970094244649e-05
-6.19666494207336e-06
2.18105214095026e-05
3.97891090937234e-05
6.20309379361136e-05
4.9498228133285e-05
8.48102649254865e-05
5.59113237357665e-05
5.14216774189963e-05
7.39871358850546e-05
5.15804171236354e-05
4.0727791881122e-05
-1.7526177574755e-05
9.88403313797839e-06
3.45969361558711e-05
9.82765061996162e-05
4.2366608178608e-05
1.86934121239933e-05
4.56070112486247e-05
3.08875541502337e-05
5.58004786651398e-05
3.87613290152197e-05
6.31398647678147e-05
7.34965790056694e-05
4.32425439764268e-05
6.31603545056319e-06
0.00011615543233176
7.35051330394202e-05
3.03292350064131e-05
5.08649092332259e-05
6.58058083753995e-05
6.01684997720853e-05
5.308039818024e-05
8.57419892278395e-05
3.52050132536554e-05
3.64048608410195e-05
6.04204931518915e-05
6.59844437011975e-05
1.88134272953551e-05
7.60179609576144e-05
6.23210894054251e-05
7.58180601172712e-05
4.68954114101679e-05
9.19956144541746e-05
0.000142042167541817
3.6980597147498e-05
1.05812711205457e-05
0.00010065859701658
0.00012822897604897
6.27115017207038e-05
6.17010165427339e-05
6.11848301067362e-05
5.64499591822473e-05
3.8099006074221e-05
9.57352710590226e-05
5.16972705969164e-05
3.61984874099313e-05
2.96799883478419e-05
3.91692286126058e-05
6.19927504454996e-05
6.04045241335917e-05
0.000108706326612834
7.93984978878431e-05
1.22240858278768e-05
6.03341612203586e-05
6.21796164716731e-05
9.82627939950481e-05
0.000103769264741934
5.55118302683567e-05
9.85165941813974e-05
2.28668513661799e-05
6.56096361146384e-05
4.10087682920566e-05
4.03486229168965e-05
7.93143487810188e-05
3.55091693434037e-05
6.54904754170707e-05
3.19491011696297e-05
6.6209998985094e-05
8.2303116987724e-05
7.46802967207294e-05
0.00011443009235207
7.09149641803155e-05
9.76476577395331e-05
6.28527583517183e-05
5.20660587130741e-05
0.000109232241269534
4.65626188382285e-05
0.000105925721427756
8.98288875415357e-05
2.58294682889465e-05
1.22516078800791e-05
-1.49746779767922e-05
6.53620177894472e-05
6.99603062197044e-05
6.98561435234632e-05
7.87679713682088e-05
2.6450607842624e-05
0.000104392437216843
6.03733089573822e-05
5.6248889998222e-05
9.24647835123987e-05
2.53422502175942e-05
2.86401518915785e-05
8.40252440949542e-05
0.000110081166774961
5.31411131512453e-05
5.80663074708633e-05
5.5510276399643e-05
5.92232989213887e-06
3.39219735101803e-06
6.75807320359515e-05
5.70341445095689e-05
2.36596001770293e-05
8.50065041577297e-05
6.92647193388123e-05
1.89741663303603e-05
8.24606782671869e-05
5.29678814472975e-05
7.15391801836375e-05
5.7297756253013e-05
3.53075965358223e-05
1.76809806669717e-05
5.59923219839272e-05
0.00013145309471199
5.71643305538592e-05
4.83167037762556e-05
0.000112672311028673
5.11193969424071e-05
2.86047220266405e-06
0.000106247638745953
8.6520078116452e-05
6.79348294349476e-05
2.26294180501294e-05
4.42731545072969e-05
0.00010743970842829
0.000130592087684737
7.51329962884411e-05
6.43871237528751e-05
6.45400733864532e-05
8.14315305391864e-05
1.9984927423829e-05
5.49190952476659e-05
8.99337963490335e-05
2.81017275020779e-05
6.94849075754869e-05
3.60232427796472e-05
2.76748749138947e-05
2.62665766726103e-05
9.91746894335032e-05
7.08759686916039e-05
0.000104298739989174
5.75198217853662e-05
7.03549468076706e-05
6.35878673358039e-05
2.80632987901177e-05
6.70224399785504e-05
8.73478580681403e-05
4.27910792410089e-05
1.56872980887945e-05
4.74052720962281e-05
4.31419459627405e-05
4.34936037830611e-05
6.26944900201791e-05
8.90199693896467e-05
8.30376347193793e-05
1.32458829724337e-05
8.86216571897209e-05
1.72507903537121e-06
1.64543206954998e-06
7.31465692034254e-05
7.74417533301145e-05
6.00171605572339e-05
8.93490387210018e-05
2.55997998789425e-05
6.42879635992065e-05
7.15238689782558e-05
9.55028892927852e-05
6.80602959726881e-05
6.19823726130639e-05
3.33698066441062e-05
7.15412677043462e-05
-4.19242094930308e-05
5.72920007434268e-05
5.33522713898013e-05
7.31564100637889e-05
6.4785134260265e-05
7.79197128753439e-05
8.66125700981325e-05
3.5961992043405e-06
4.6083618641281e-05
2.30786654746986e-05
5.63625717153885e-05
3.21322489097235e-05
1.00661580759053e-05
6.76952629835597e-05
8.51568268598445e-05
0.000105968224378799
4.66885463660052e-05
6.37800838427955e-05
0.00011185437287115
0.000112928781860991
8.30938310649919e-06
8.50190163712432e-05
1.07921254798681e-06
5.62109026985986e-05
5.29236514336036e-05
5.33564460480091e-05
1.94437666193227e-05
6.88194208719422e-05
4.74188855379924e-05
4.60840382581171e-05
7.83411689703604e-05
7.46323338082926e-05
4.0734724376885e-05
8.77624692895386e-05
0.000112203662574268
6.78784867927706e-06
7.00577848952142e-06
4.51112639399311e-05
6.51405900237129e-05
-8.05371049568416e-06
0.000116059767096962
-5.51663099076073e-06
6.56322043009554e-05
6.6685875908832e-05
2.10386559299136e-05
7.78162730531694e-05
2.75386637548515e-05
3.07183684406305e-05
0.000115267264048881
3.04019131202799e-05
4.01893386781775e-05
1.60634951224343e-05
3.04393127211642e-05
5.37092280746371e-05
7.73050496731654e-05
9.842222570733e-05
2.02449507710781e-05
6.30861241977448e-05
2.07898352237273e-05
8.86768632036267e-05
5.65484624780451e-05
4.93266079912918e-06
6.18505427846269e-05
2.03145402785671e-05
3.93258178359894e-05
6.50039924038226e-05
4.98164767648548e-05
5.37885644888915e-05
6.23352115039153e-05
9.19205484862706e-05
4.3629093207422e-05
7.40834371163155e-05
0.000127111493953329
6.5471476878067e-05
8.59376937991977e-05
9.90434086216635e-05
3.39265398728184e-05
3.80940792700491e-05
1.65074377449164e-05
7.29082922345474e-05
8.68086502607102e-05
4.69502417746482e-05
4.92502371660867e-05
8.48694690842235e-05
4.52561247225791e-05
3.38364386225676e-05
-4.03725573271468e-06
7.97723195862654e-05
6.48008360960293e-05
0.000103510366857798
3.90103596102218e-05
1.26580523734943e-05
4.47874515349329e-05
3.05201513032117e-05
0.000123789671901358
4.65934124070978e-05
-1.40160739933781e-05
8.14032913288121e-05
4.68635227366759e-05
7.51150254782146e-05
3.63554366345383e-05
6.56452427533412e-05
3.44604744047553e-05
6.39671265878339e-06
3.02009608287328e-05
5.34328936453229e-05
0.000108114085996653
3.49172765499694e-06
1.84374312420531e-05
1.46677232662637e-05
4.94809306226117e-05
4.37209686236759e-05
6.48707034122949e-05
7.5001941073734e-05
2.0715037381787e-05
3.94121657409353e-05
2.56491598859172e-05
3.4446631695252e-05
5.75840349850409e-05
3.73783614992166e-05
8.55413174457561e-05
0.000120719433014818
3.30369893787106e-05
9.57424676589467e-05
8.18343649229332e-05
6.31523766571551e-05
5.52382887021762e-05
4.27311329421882e-05
6.0432953883511e-05
6.18391941170948e-05
0.00011635822204225
1.96348411554625e-05
9.05449157300775e-05
2.94041752766036e-05
8.48222958165488e-05
0.000131757728011185
5.34532625878763e-05
6.20820766916511e-05
6.88875308998463e-05
5.58028795423358e-05
9.79574012191009e-05
8.85743153237455e-05
8.43464640036641e-05
5.16428676418698e-05
5.73104819021322e-05
3.6602411119769e-05
4.85597454120774e-05
0.000119543694112672
6.10190519401011e-05
4.16213082105682e-06
0.00011151926095916
6.4100652642411e-05
2.56006331311447e-05
9.64299634276447e-05
5.62957907205578e-05
3.72294434044399e-05
3.31883469824936e-05
4.15920418119414e-05
1.87482315002476e-05
9.03817824953392e-05
7.9819669787734e-05
4.86031614405831e-05
-3.52308636839698e-05
2.92390153428641e-05
0.000128766096276319
4.6310364747264e-05
3.41528679345649e-05
2.72805331235815e-05
4.2138815068557e-05
7.68024936755454e-05
3.97951278559969e-05
2.96525115708855e-05
5.14056129244484e-05
7.08218583538987e-05
3.09371290356018e-05
0.000105769513877334
4.5109088237902e-05
6.963212585707e-05
-3.42220008910876e-06
7.33032566983368e-05
5.58115201445872e-05
4.95393608066117e-05
7.53509341580201e-05
5.36476316890481e-05
6.87115694715873e-05
9.80978543834584e-05
0.000111682199776033
8.46155369080209e-05
4.74136231226281e-05
5.36615958162029e-05
6.68427223000223e-05
4.12507665651285e-05
2.28122570506095e-05
9.44265661912582e-05
3.83513173041028e-05
0.000114146903221767
5.54639519149947e-05
8.44188012146949e-06
6.67841327790575e-05
7.55202828470636e-05
0.00013601419991275
4.71997186358906e-05
5.32032600154153e-05
-3.05545454930951e-05
8.16453083716093e-05
3.15896623910378e-05
6.05864503750536e-05
9.30568348063449e-05
3.06568148325444e-05
8.98226563384368e-05
3.53884577902364e-05
3.87067060089714e-05
5.67037344582322e-05
6.28653266119292e-05
2.63561269553414e-05
7.50190072932488e-05
5.21765960397656e-05
3.42858427629662e-05
6.06977785633113e-05
5.48551711896138e-05
-5.49525883154365e-06
6.28117171556121e-06
8.61567903711179e-05
8.11061482310209e-05
1.23601841358012e-05
-1.04780723899583e-05
7.350810222527e-05
8.19658719445872e-05
4.39734176914286e-05
7.50905898513005e-05
8.34341926007152e-05
0.000112006783763108
6.77458339113578e-06
6.47204643687325e-05
9.30246388528499e-05
4.63646470171845e-05
5.04712270570128e-05
8.375811754575e-06
7.67115562688119e-05
6.42209533931713e-05
4.96009806427649e-05
2.85935223508978e-05
-5.70510087724653e-08
4.52479441207705e-05
3.02204805290552e-05
5.76508711163776e-05
4.1619565033665e-05
4.76570193524824e-05
7.44542874701419e-05
3.71983619651995e-06
9.1539816644512e-05
9.33649210711934e-05
4.7131995779095e-05
2.16912811111995e-05
5.64954289491007e-05
7.21459581101112e-05
1.97259819756404e-05
4.35785546210078e-05
5.44033207741076e-05
4.25661342197891e-05
4.19420997032867e-05
8.84066630365794e-05
5.95593437469452e-05
3.1492848502732e-05
1.72821094710422e-05
6.36216525077792e-05
2.98451474670045e-05
4.41657537694328e-05
5.14447792484369e-05
4.45348343497584e-05
6.51569025968188e-05
-1.41662205236944e-05
0.000116562476190434
7.15094405597638e-05
5.38633120688626e-05
3.58989361749264e-05
5.8343324250665e-05
7.82654986706627e-05
3.87503776910045e-05
0.000115469660390166
1.81488945190806e-05
3.43228804398933e-05
5.78761944226393e-05
6.94673660950339e-05
2.31949316842532e-05
0.000109752201738494
0.000128378199109868
6.46376254001618e-05
8.3402290911628e-05
9.86720494353362e-05
6.81825250014448e-05
0.000128961237231438
2.19884350187137e-05
-7.95652482143309e-06
7.10601542199109e-05
0.000111790109414888
8.85139656333093e-05
5.80176697223663e-05
9.29989939705843e-05
1.95479641951671e-05
1.03183607156641e-05
4.80143280717607e-05
-5.31611256237403e-06
5.32236308279359e-05
6.58488149779803e-05
5.71815167673317e-06
9.50975442195087e-05
6.73921446915335e-05
5.16399188131928e-05
9.1863498257302e-05
1.49842912916167e-05
7.02762671365252e-05
8.32215492925102e-05
8.82450154159329e-05
0.000135058126727824
2.66564327121685e-05
4.17253870555032e-05
0.000121524598325136
7.74874427481686e-05
7.15165464657007e-05
2.8461057976008e-05
9.6607567987703e-05
2.48637748166635e-05
8.03437199277835e-05
4.66420577385111e-05
4.7280009370062e-05
8.90560154957374e-05
9.96757247272604e-05
6.42909060083709e-05
1.0431773522174e-05
4.58958649829371e-05
4.40525452448043e-05
5.95293342261755e-05
0.000122898590581423
0.000113518558038195
2.51944521734112e-05
6.87634277012397e-05
8.70109533305859e-05
5.32262938433629e-05
5.36793456681023e-05
-5.15351588746673e-06
1.00282423526139e-05
1.76716821552017e-05
7.57239062501645e-05
6.63400309088003e-05
6.19197377465892e-05
7.58919656907895e-05
5.03503477512735e-05
4.67718979785021e-05
3.31112487536004e-05
9.20435106909463e-05
7.61618890015848e-05
3.23795523580971e-05
5.12434960253439e-05
1.9190318331556e-05
6.79964516222335e-05
7.84815496969132e-06
6.33661187456233e-05
8.0706228010644e-05
5.40252846395758e-05
5.82792101528141e-05
6.01913570898092e-05
9.01015116029575e-05
6.35316652738405e-05
5.21997950826648e-05
4.78607202558439e-05
2.89276787677886e-05
3.48536585248297e-05
0.000106044578794742
4.0560837778816e-05
7.53107961543326e-05
3.46080961766068e-05
7.29652196499506e-05
0.000129255552045221
0.000136298759306757
6.83810660326652e-05
5.49959736942606e-05
7.44526945265663e-05
3.40085475591682e-05
7.39816384657615e-05
4.41757114499137e-05
-5.39015332882741e-06
0.000117539922421626
9.80578000796859e-05
4.99028178308361e-05
0.000117329764636332
5.86706678608731e-05
4.3655758075345e-05
0.000112855682002386
4.71050102663106e-05
-1.48923141823358e-06
5.74530203564405e-05
6.03237886012387e-06
5.36506223763425e-05
7.84889534477262e-05
8.67235140100832e-05
6.79093160237079e-05
6.65392789630704e-05
0.000115741481511726
8.84756226527826e-05
0.000100023518019876
-1.44149692434708e-05
6.12396003370546e-05
0.00010844129643337
0.000112397327813162
5.34023545708053e-05
5.41564192837652e-05
0.000131422110862569
6.67337041593283e-05
8.73314977775082e-05
5.0526482629591e-05
7.41914965112322e-05
5.59814914919314e-05
8.40481202261829e-05
3.35282642501601e-05
7.7088301374654e-05
7.36664711837415e-05
3.17856906262655e-05
5.90807612032223e-05
0.000113601378949876
3.00615844492245e-05
5.90699723519685e-05
6.8960573280472e-05
5.03558557002746e-05
4.64176890138098e-05
0.000118549635427847
2.06713316852357e-06
6.30948305946699e-05
4.80011441011891e-05
9.80809031365305e-06
1.12097475787641e-05
0.000129230064830457
2.87330630473949e-05
5.53533805812676e-05
7.5461433427868e-06
3.80419802807115e-05
-6.92117572299578e-06
3.1096090646066e-05
7.68021311364651e-05
5.40394019689785e-05
1.33618712093802e-05
6.72966224241783e-05
3.63045218385222e-05
6.57679232405587e-05
3.2552373595864e-05
7.58503477983855e-05
1.88871684797519e-05
5.84906694486327e-05
0.000125809423374155
7.55814521759498e-05
3.42986843246701e-05
5.99709997334926e-05
4.69220396393834e-05
2.87952004158867e-05
1.01820158305717e-05
0.000115488796665307
8.68827746168431e-05
7.76082755321649e-05
6.15850804198471e-05
5.19723267150868e-05
6.31647956582647e-05
1.09850547033428e-05
4.73420220899575e-05
6.67294306068524e-05
5.74253031540981e-05
6.96431102027161e-05
9.40910614132459e-05
5.31994635431402e-05
0.000105405732093231
5.157940053522e-05
6.7706328486328e-06
3.65961228221782e-05
-1.77441435073405e-05
9.44025181241137e-05
6.21754351895031e-05
0.000113950695750292
8.87607452649528e-05
7.93792851380722e-05
1.52095567441027e-05
6.26256174880974e-05
3.39323347139533e-05
5.76078097160694e-05
8.25991523489562e-05
6.169667430447e-05
1.2063202956182e-05
6.73882451088165e-05
1.77624031366726e-05
7.67704605609181e-05
2.33931975440839e-05
1.5449812775706e-05
7.84491364114232e-05
4.74039795655824e-05
2.50673621066131e-05
4.23435218059591e-05
9.97161573184077e-05
8.69520405094242e-05
8.60287418080722e-05
6.66672686867831e-05
9.98607714666179e-06
0.000159611832806217
5.85164704959699e-05
1.63609759326615e-05
-1.17578902937788e-05
6.81346019478347e-05
6.66873736074129e-05
7.94764691545733e-05
7.82170670374423e-05
7.76521190525864e-06
3.89638720321457e-05
6.34017976316882e-05
5.16280213503919e-05
8.27223089081837e-05
8.00313541710272e-05
4.35756846322197e-06
2.39934306397761e-05
5.37927221461523e-05
2.23780981542044e-05
4.80870179855648e-05
7.65579598579908e-05
9.92353045659746e-05
6.96927267213039e-05
3.70977571571806e-05
4.60332744788792e-05
5.37774523598334e-05
2.48319637568434e-05
2.85548765060869e-05
0.000102939123082926
5.64338746891357e-05
9.18318313784988e-05
5.43439665295983e-05
-2.4805586834027e-07
7.44823267204631e-05
0.000113788314202121
2.62801934169166e-05
2.77023303857691e-05
1.11085565426463e-05
7.400583575936e-05
7.0371683489079e-05
5.93925081770601e-05
9.34048619197533e-05
4.9738805327258e-05
6.81436608129653e-05
5.22817332975626e-05
5.14260287614095e-05
6.63789593292406e-05
2.87398854021484e-05
3.64578190719202e-05
9.43542194364833e-05
7.45380409236195e-05
9.28615348246996e-05
-1.8591612908886e-05
8.17138789013129e-05
8.09215275794513e-05
6.61068717996751e-05
6.76188381935534e-05
5.18401355681088e-05
5.14152689617341e-05
2.81882633502894e-05
7.35637000490519e-05
8.79188929130436e-05
9.85923694583676e-05
3.21743276372811e-06
5.57146603067084e-05
6.97205071629051e-05
3.73179809751483e-05
8.79534824779845e-05
1.6967735383208e-05
-4.40751296824291e-06
3.6592061189446e-05
9.70305697770393e-05
7.79039244535866e-05
0.000118644786699439
8.55215302670505e-05
2.89203074836353e-05
8.51503866790648e-05
4.34845489611809e-05
9.73221370151736e-05
5.33043049296971e-05
2.87187574574531e-05
2.52411265931272e-05
5.66989581760165e-05
8.986810001822e-05
7.29801933818857e-05
-1.19808345125708e-05
7.96966658912403e-05
3.49288357525566e-05
9.85405700653061e-05
6.91381224686302e-05
9.75270551365565e-05
5.72446869358817e-05
6.44221449217867e-05
8.39391158756619e-05
3.65790574514276e-05
3.08782253838655e-05
2.75171278301157e-05
4.28376831504701e-05
7.61289235287624e-05
0.000107137321756155
4.90282065453959e-05
1.04693868998976e-05
5.32810852144361e-05
1.79492154911085e-05
7.22673805312492e-05
8.55514041499432e-05
4.06174290249086e-05
0.000129974005560256
0.000102518293693155
7.88774590130001e-05
6.98012462845664e-06
4.56818700697015e-05
6.20519211278972e-05
5.55155420938376e-05
5.47197379499403e-05
4.75645867435959e-05
0.000118452025884596
5.90715639287502e-05
8.199692611209e-05
6.38255869185582e-05
4.57049853065162e-05
3.8287881807773e-05
0.000116993245137102
4.89652111173185e-06
7.68146311770385e-05
8.20382562111036e-05
-2.93818434948523e-06
6.00040679568629e-05
2.34915710210302e-05
8.70933334041612e-05
8.60083931821791e-05
7.05396597826013e-05
4.61409805345865e-05
5.59296513202768e-05
-6.01547721789808e-06
4.05489298986053e-05
4.36779604925287e-05
8.46604038838165e-05
6.67638618086687e-05
8.73248145873013e-05
3.23089055878621e-05
5.58919121100009e-05
2.23638234606808e-05
8.7873195509026e-05
5.16980822598591e-05
3.19980268451378e-05
7.64019417270273e-05
6.61775615292634e-05
-6.51839918355994e-06
7.82703219245783e-05
4.36315958711938e-05
9.21877919089742e-06
8.0628321377295e-05
4.62029317215455e-05
0.000108312449770069
5.54462065823418e-05
6.31625195096372e-05
7.5564925483741e-05
3.72726554815791e-05
2.23802411554909e-05
-9.95222843538136e-06
0.000142131484265056
-6.97371726991037e-06
7.15665717785433e-05
8.3707745560752e-05
0.000116210785284218
8.55237348468536e-05
6.72763400324801e-05
6.12811003421365e-06
1.74485012629009e-05
-3.10483121642696e-06
1.94930097526742e-05
6.85541832417756e-05
0.000120965661684055
3.00558480604816e-05
-4.19121113580115e-05
7.75113419548871e-05
5.542842042653e-05
7.63342323400462e-05
7.13616487112929e-05
3.01622530106865e-05
3.43870129895372e-05
0.000102356939007461
5.84241936485759e-05
1.91049235893411e-05
7.18620739405434e-05
2.07669355767581e-06
4.92819894294482e-05
8.45764430033603e-05
9.63785656610837e-05
3.91294700277236e-05
3.29776022876104e-05
5.50463159618616e-05
2.98946510975346e-05
9.81939288951606e-05
4.65085610231158e-05
0.000135941933705117
4.17636497669595e-05
7.47175295762878e-05
4.31895944735397e-05
-8.62208757094003e-06
5.81545446599865e-05
2.09794941396918e-05
1.1793217759724e-05
7.11144539786457e-06
2.28188898880589e-05
4.75576414221202e-05
0.000119191464530905
6.03893175791597e-05
1.88291749146609e-05
4.91853128359674e-05
5.87935419658431e-05
6.45530437186576e-05
2.49920310902082e-05
4.72821449509911e-05
5.45643447019761e-05
6.3267905793058e-05
7.91722633195071e-05
4.21803418790078e-05
5.03955523399547e-05
9.88940487312387e-05
8.31834820748241e-05
4.50754318601331e-05
1.41906325626502e-05
8.44689278973699e-05
-3.14961901260365e-06
6.55789939615682e-05
3.61471375468109e-05
5.55213795486483e-05
9.14810817311091e-05
6.74698373669794e-05
0.000113945087930184
2.56372735208063e-05
0.000101873291090003
5.82080043664558e-05
0.000112278382352825
8.60659152958113e-05
3.80018017515568e-05
9.22593539400685e-05
1.96791306966438e-05
4.58796799282269e-05
5.61465349147965e-05
6.05236754615354e-05
3.96152426693071e-05
7.76070168055569e-05
7.41274249455283e-05
2.3231826638092e-05
1.0343765891293e-05
9.89514440090898e-05
7.10334252195315e-05
3.12203185539672e-05
3.46145125755454e-06
1.5525617994863e-05
6.27322656151646e-05
8.25972940900732e-05
8.82859460012505e-05
5.49435382371206e-05
0.000100638444652554
0.000136486454746236
7.54629783629238e-05
2.3283000979772e-05
0.000101941318644395
4.42404457344725e-05
3.83699705363614e-05
0.000102030596293388
7.66753474943875e-05
4.561644369163e-05
6.42191823979439e-05
8.19157702936505e-05
4.32029987836136e-05
4.49770600156483e-05
3.47720723551754e-05
5.51122516707627e-05
1.05415247527419e-05
1.90474475381086e-05
5.25935804697337e-05
-1.32745509396353e-05
8.28244923462797e-05
8.19052830989261e-05
1.45263621103013e-05
3.87605336645362e-05
7.51696405818821e-05
7.76143627843934e-05
8.23264074477428e-05
7.49907450916722e-05
4.27076894855621e-05
1.7190133728689e-05
3.9241139489942e-05
7.46281731092799e-05
3.48914141673102e-07
8.64410784422025e-05
8.23061284240497e-05
2.26122627588917e-05
0.000105304008711919
3.01740927717828e-05
4.11480729517039e-05
3.52272220386163e-05
2.58448014194553e-05
7.09105609829331e-05
5.18236578792302e-05
5.8277954915756e-05
6.3835353320154e-05
2.9744297512609e-05
3.69328321323704e-05
7.66988808543221e-05
0.000109277817884846
2.87399503606382e-05
6.92804538659408e-05
9.97031213699192e-05
7.75456817716074e-05
1.23310868997436e-05
3.52132431623196e-05
-5.01905916665381e-06
7.72227980430134e-05
2.94758670181793e-05
6.91771486555019e-05
0.000111879918537366
7.87032456090007e-05
2.87237452629109e-05
3.74075325181328e-05
0.000103893199729473
6.05218445528273e-05
6.62958766683969e-05
1.60079188154784e-05
9.31519922849231e-05
6.52693249620655e-05
0.000111496144206688
-1.76662453711318e-06
2.96806850753588e-05
6.83322467178029e-05
2.60826899999245e-06
4.11965041980748e-05
7.32298169891685e-05
6.19272808711071e-05
7.38826386218552e-05
8.1737418184508e-05
5.5736449193596e-05
4.33507780572412e-05
0.000101747835146495
2.77124765452757e-06
7.26718429010462e-05
4.28671126106616e-05
2.45062706412368e-05
1.04773456585659e-05
7.58636564197765e-05
7.70261259985081e-05
7.98581142977271e-05
4.42219356506039e-05
6.69056303836024e-05
5.5296946697787e-05
4.1514660469024e-05
4.55329936901923e-05
7.60757108299747e-05
2.46348804969852e-05
6.40543344999777e-05
1.63472641856823e-05
5.14351805690038e-05
5.93006484429696e-05
1.25047224037859e-05
3.34509704538701e-05
2.89135683264008e-05
7.02176836490177e-05
7.04218614347503e-05
2.42342712890314e-05
2.68328586752979e-05
7.8836670273034e-05
0.000111968331425817
2.59719052502041e-05
4.67346399019311e-05
3.93155405681718e-06
1.63212171976132e-05
7.07063835699584e-05
5.26313222349761e-05
0.000118035083972831
8.80380530588572e-05
0.000120153950146742
1.91686751230443e-05
3.15028477903631e-05
3.23992074720681e-05
6.85738573626756e-05
2.25047672550119e-05
6.75654873021884e-05
5.91950428037927e-05
1.63118458498644e-05
5.49002396216293e-05
6.46100835102096e-05
-1.35793141583991e-05
-5.90820451944292e-06
0.000133577359434865
2.67244466924889e-05
5.15669262612857e-05
3.74309037463675e-05
6.20839079641915e-05
7.78755164681458e-05
0.000103615392961428
0.000100366530192153
2.41740424971896e-05
4.54066432158502e-05
5.83263261769866e-05
2.65440563642723e-05
5.19951837739609e-05
9.62032633241749e-05
6.84251872945087e-06
-2.58959770387499e-05
7.7817984981588e-05
3.57018598945725e-05
8.96911572714915e-05
4.66723995527431e-05
-4.73704841489386e-06
1.10529610333867e-05
5.68769500429672e-05
6.34428908738424e-05
4.77674217483904e-05
5.15956020979746e-05
1.85139207241027e-05
3.397089834841e-05
7.0781157072011e-05
2.34795951267438e-05
5.58716442107507e-05
8.82722848893699e-05
0.000108626592262161
5.09178809624783e-05
5.73849946706643e-05
5.08696931786865e-05
1.86209291271023e-05
5.09966951509792e-05
8.2119221092719e-05
5.77999032091804e-05
7.33081499762181e-05
4.15221407967428e-05
5.87312552745352e-05
5.92341732236649e-05
0.000126485640101944
4.97827846524327e-05
5.98688831564981e-05
0.00011300029746425
4.47395810300615e-05
9.09977408076588e-05
4.59977540145602e-05
8.48144046410537e-05
0.000105743867570661
5.2978237468631e-05
6.31969202473277e-05
9.94693093603383e-05
3.67740769041299e-06
2.95729267360442e-05
-2.82200889188218e-05
9.00322490724178e-05
3.8365133774863e-05
3.82186522199129e-05
1.52307240453009e-05
5.79071832938242e-05
6.68554739730852e-05
-4.06328111150258e-06
7.04228619245341e-05
8.40215651896963e-05
1.61909402256988e-05
6.2204684395589e-05
2.66695800280624e-05
2.75675258976994e-05
3.40547603929457e-05
8.27443944520299e-05
7.27705303498429e-05
1.47074091439893e-06
0.000137212809394903
3.11673401974177e-05
6.05747241205146e-05
7.41704984849365e-05
5.8837497623087e-05
6.52465933680224e-05
4.17663193910602e-05
4.2240624822234e-05
9.40024564858797e-05
4.59570357727606e-05
3.15481941299253e-05
9.97115451876001e-05
5.57671630305443e-05
5.60519641755308e-05
5.02976080888558e-05
4.53901279255521e-05
2.49383789478951e-05
4.22120440125694e-05
-7.90636517892201e-06
4.95835686784486e-05
8.27367792653929e-05
5.9656181359075e-05
8.64021278689521e-05
0.00010898029543938
-1.38325711808182e-05
5.59631903242714e-05
6.21248586222914e-05
6.53793386252203e-05
6.33972081449807e-05
6.78700902405119e-05
4.06141124832509e-05
3.34608827615905e-05
3.1696718374945e-05
3.95357858722574e-05
8.64049419811332e-05
4.18408998553772e-05
0.000122282870167377
3.69067324846681e-05
0.000101934692342222
3.55034890715516e-05
7.61424981640084e-05
1.11658780522907e-05
3.41869367934036e-05
3.97740241236214e-05
5.6580889396336e-05
6.65882703510657e-05
5.6336801371121e-05
3.81034370815466e-05
3.87291754085995e-05
5.26614979885684e-05
5.333833442113e-05
-2.06700480786266e-05
2.16019652360924e-05
6.26021636723705e-05
0.000112193730530801
6.2460619279557e-05
4.18203432196796e-05
3.25354668232954e-05
7.47767471505002e-05
1.62282320376494e-05
2.35146731863648e-05
7.43405917661618e-05
6.24706319458778e-05
7.29588220801888e-05
6.9320512140069e-05
3.01434643532169e-05
0.000107232265622091
1.4015764561596e-05
0.000105561144405591
5.87191754814065e-05
-2.48946462643849e-05
7.23255129385071e-05
8.16186233484077e-05
3.69000454454942e-05
5.5378726956206e-05
1.19637624493629e-05
6.9860142310669e-05
3.54630671975759e-05
3.99400279719277e-05
4.53093655835389e-05
8.21995106793487e-05
3.73398035287056e-05
3.54944192180317e-05
7.66399061998525e-05
6.13766370759434e-05
9.32723855613884e-05
7.99946968563312e-05
1.10921186019951e-05
4.37338226215827e-05
6.34581966261747e-05
8.62051956599675e-05
3.06826038013828e-05
8.36911797183917e-05
5.37271110010524e-05
6.53867679775605e-05
6.75856066309538e-05
5.58800313467748e-05
5.95300734967432e-05
-1.33149236858207e-05
8.99062631303194e-05
7.00132691762371e-05
0.000111903584077071
7.0963043525079e-05
3.86499446959134e-05
9.82997034804652e-05
7.20211909176071e-05
3.08670287062073e-05
7.11533042463947e-05
0.000134684609476217
6.77141124732553e-05
3.482925827794e-05
6.77746197696395e-05
8.474772640773e-05
7.44665474999079e-05
9.12982899130592e-05
4.82909451399638e-05
1.48701621267706e-05
5.71913001538355e-05
5.09540106078742e-05
6.57777361515045e-05
6.82884809101755e-05
3.49313806018225e-05
0.000132248686772468
5.61613364971548e-05
3.35037796537005e-05
7.52327458695666e-05
5.55432525704674e-05
5.49430925880343e-05
5.15770445709819e-05
7.51541342902334e-05
0.000104223446215007
4.51148729209242e-05
6.14083306796591e-05
2.58223077170032e-05
0.000113375581693797
2.55752545644654e-05
7.63568830327412e-05
6.35945707349594e-05
6.29370428253815e-05
2.70559321574616e-05
8.71216540399673e-05
8.06235652381865e-05
4.10419513546473e-05
4.55424151984025e-05
2.95613389436341e-05
4.32695728870202e-05
6.09986181177333e-05
9.38044877856007e-05
8.33113576219085e-05
8.3252615987344e-05
3.3871712823024e-05
7.3269097110045e-05
9.54496554431712e-05
5.68118243297035e-05
4.25553662622391e-05
0.000134820473926011
3.37567731327253e-05
5.01526695999469e-05
5.30711992981694e-05
4.19796517356875e-05
7.99808602628681e-05
8.95944511972275e-05
6.11377748113229e-05
3.90816833863762e-05
4.58520083798872e-05
9.21354964291741e-05
2.03440113606063e-05
6.94226115517762e-05
7.30679050659168e-05
2.18813714391295e-05
5.12973659225575e-05
8.14315414223697e-05
8.14401883792058e-05
3.7194560904659e-05
5.03825268960983e-05
4.41945310954469e-05
4.09924482201406e-05
7.19251656286973e-05
8.79353379092601e-05
7.93908701739341e-05
9.98877779863051e-05
1.42150031232928e-05
1.22930792213861e-05
9.4855102165682e-05
1.98583960341822e-05
7.07632059890762e-05
5.1376557126352e-05
8.61158449446621e-05
6.44522115681993e-05
4.890147937227e-05
-7.61633454533959e-06
4.58915497733694e-05
0.000125983144264671
3.16902984652793e-05
0.000166625888708229
9.75864845900657e-05
1.88323098272322e-05
5.48659961610203e-05
4.24883630171021e-05
7.17605908940383e-05
8.48976065793259e-05
1.95529312861816e-05
1.84526947795564e-05
4.38513293273505e-05
6.40325062486607e-05
2.89437480837734e-05
9.56551775547694e-05
0.000110135042935276
6.97105036195413e-05
3.92648223291284e-05
1.60729191153321e-05
5.6095004810699e-05
8.86544560463098e-05
6.02058526999613e-05
0.000118219238462723
0.000120558441527905
2.9760800872718e-05
2.71266689372875e-05
9.49868718878462e-06
0.000105906618974726
3.83101174398476e-05
4.00336477846489e-05
4.39198279092278e-05
8.40239071979755e-05
7.78887904904283e-05
7.98461112370549e-05
4.43320930971478e-05
5.46966925128968e-05
5.53591365014637e-05
0.000105947415937666
3.04679566698137e-05
3.77396025859747e-05
6.03661799068899e-05
3.69731127976441e-05
3.13443153049487e-05
0.00010388935397694
2.55878925341598e-05
-1.614219683825e-05
5.74375888937124e-05
3.38868460961317e-05
4.38828127035531e-06
0.000106974801184245
4.62053957659539e-05
5.13260840136719e-05
6.53894156793531e-05
9.79128669287254e-05
1.61438993436467e-05
0.000111489527630422
0.000126935901484619
5.53446122823448e-05
8.06492999182454e-05
6.32423232837275e-06
3.53406812835861e-05
4.37937665655517e-05
7.41325915864197e-05
2.36970866974149e-05
6.67387543034501e-05
-9.24500146769964e-06
4.82325637282605e-05
7.03139667932959e-05
5.42193684360962e-05
6.25910157826886e-05
5.87403616795913e-05
2.00105983797546e-05
7.17671494932121e-05
3.42239529152359e-05
2.13635811058469e-05
8.93565412999856e-05
2.85053065005406e-05
2.59191376741911e-05
2.90466856850796e-05
7.7162870817729e-05
4.42812577113151e-05
3.07231817714092e-05
2.3330003845569e-05
-1.63467672859913e-05
4.82866589527139e-05
6.09727961124896e-05
-1.96113136991436e-06
5.6603641268003e-05
6.92568594373854e-05
0.000109487505857366
0.000146220631837369
5.71144122846212e-05
7.31389612511229e-05
9.38296467559655e-05
5.83559234046468e-05
4.19771406751094e-05
3.5579020500297e-05
4.4214791435445e-05
3.783072620553e-05
4.1281612802769e-05
2.20938416937788e-05
-7.24877043521422e-06
5.67992224042641e-05
4.32911497067182e-05
2.47389668948431e-05
1.412239003677e-05
5.93090854603777e-05
7.66325516504383e-05
3.01599733594805e-05
8.07348032230941e-05
7.38809086970148e-05
6.39187667832316e-05
7.24938782074834e-05
0.000109054920492459
6.6519092472317e-05
1.80352519216796e-05
9.47419902209122e-05
6.33261597729965e-05
-1.22157115991177e-05
2.21431072054761e-05
6.29648860165856e-05
1.43409272895239e-05
1.75254567817928e-05
0.000116806095260198
3.57849065460205e-05
7.41231575508536e-05
5.36502193956118e-05
3.76112641265703e-06
8.47986527992103e-05
4.20259390899052e-05
9.19320761154796e-05
9.43944058174317e-05
5.98027869033348e-05
5.76054204654618e-05
8.02814768773768e-05
3.08374186086593e-05
8.14217529814596e-05
7.90768858716524e-05
0.000113923364738517
7.47520952051311e-05
5.72611807731858e-05
2.25710564866748e-05
2.9737679962201e-05
8.80406308387517e-05
3.58824835268014e-05
4.22980016203341e-05
9.16245189985628e-05
2.53171571234761e-05
8.46403289117932e-05
6.06575522139704e-05
0.000107492556926523
8.52577319320836e-05
9.13952807671471e-05
4.42483422655942e-05
6.41878569365916e-05
4.64552547308092e-05
8.3487150909643e-05
5.97971658668683e-05
-7.4868824625795e-06
4.72610435364954e-05
3.14467258775167e-05
3.25615463301081e-05
3.76608432999829e-05
5.97777454012653e-05
5.55919506629309e-05
0.000142316994768974
0.000116095141474278
5.48835773625292e-05
7.82674686062803e-05
4.07002280289877e-05
0.0001055181943465
8.35206992351774e-05
7.27657667717193e-05
3.14928815277455e-05
6.81210258240796e-05
7.35307117134932e-05
9.36023097024948e-05
2.54122667325083e-05
2.40196447407069e-05
0.000132126405588239
6.41284684817046e-05
4.47349403607068e-05
1.47948072064237e-05
6.37244521548797e-05
5.15067209931456e-05
5.35163242503178e-05
7.25171497090719e-05
6.07658213269686e-05
4.30059528413392e-05
1.11911708418198e-05
4.58633476106456e-05
3.11976931176214e-05
6.02750143109887e-05
9.22424599903017e-06
2.95710625212781e-05
7.21615415521557e-05
6.84012077196188e-05
5.87041990451442e-05
3.88460969418406e-05
3.37746603170859e-05
5.35583581258483e-05
6.6154655262934e-05
0.000118548728338471
3.97693306404931e-05
5.93740852745245e-05
6.41179887290835e-05
9.19683516534351e-05
6.05662206041156e-05
8.88765487391383e-05
2.38472379797754e-05
5.95869486684528e-05
5.47271925726297e-05
7.03037126946845e-06
9.48164036360213e-05
2.35997346786661e-05
8.13260260305431e-05
3.68912530603345e-05
8.37275727108496e-05
7.69408810396538e-07
5.16455121852424e-05
8.71626645603026e-05
8.27729509088944e-05
4.66644905315609e-05
9.05173219566101e-05
2.65567628057427e-05
0.000107558052630778
2.00062549576725e-05
7.25384693690133e-05
6.39326425875556e-05
-3.31427163885601e-06
7.62864391749113e-05
1.78538254111162e-05
7.65513462649194e-05
7.60566880838115e-07
0.000106634031143901
3.86814944256252e-05
5.69974905486335e-06
4.22849133096578e-05
5.14893299714293e-05
8.67489374936534e-05
5.19958228194669e-05
9.86190504989761e-05
7.07110029754855e-05
2.58937587492446e-05
4.98917000935677e-05
4.10695226494934e-05
4.66288518745302e-06
7.84501030762227e-05
2.41781684940477e-05
-4.71355150467544e-06
1.86021721778672e-05
9.47588912160837e-05
0.000110596728009015
5.30453440622265e-05
4.0437770148813e-05
7.57115686469023e-05
5.65037703024551e-05
6.13035334212586e-05
6.9290242902607e-05
0.000136717684351685
4.91245993749735e-05
4.96911306257434e-05
8.53085552432276e-05
0.00011208070633397
8.59639010563491e-05
7.68371028016702e-05
0.000106607678641463
2.79613623428475e-05
0.00011496261255725
6.43671012885752e-05
5.69209773498594e-05
7.48405846813072e-05
4.64142438596608e-05
7.40502179252375e-05
9.72783476560543e-05
3.85584376737367e-05
6.29680189574594e-05
4.89532383183468e-05
3.72521245421272e-05
6.3299942700898e-05
-8.30878793925373e-06
7.10910513679888e-05
4.64745991377156e-05
6.65613478115235e-05
7.42517388770503e-05
2.0737121704836e-05
2.12741248749085e-05
6.66237482704741e-05
0.000104084390298483
0.000113313895098803
3.19400153672132e-05
2.58151605540962e-05
9.04124224706051e-05
9.73175766267644e-05
5.82083912873563e-05
9.63452565017519e-05
0.000124824636122738
8.08688042554998e-05
0.000105308982344962
9.89304563548153e-05
8.52093286692344e-05
6.31581406189424e-05
0.000115509258634823
3.76920368223672e-05
2.744790921568e-05
6.03502063691749e-05
0.000100153817485449
8.20913377856231e-05
3.46569766699664e-05
9.12790975212416e-05
8.66638576938315e-05
8.74499869407042e-06
3.79992606570837e-05
3.10386501812078e-05
8.31399446317091e-05
8.25849937076732e-05
6.23509787804833e-05
4.16899609932449e-05
7.91842800479186e-05
8.29770369296063e-05
-7.93379490140809e-06
3.43206240153713e-05
3.92236279414889e-05
1.28743776719042e-05
6.79519728251005e-05
8.12587370849395e-05
4.31718848391204e-05
0.000114563170034069
3.7792699476901e-05
3.24721279903226e-05
5.25182698076754e-05
0.000105079164481828
-2.39142805293881e-05
2.65043853555811e-05
4.87638529421901e-05
7.10254956055034e-05
2.51707576288869e-05
9.31159000110348e-05
3.25725809974132e-05
1.32609714721951e-05
4.17182792514325e-05
8.09179325698672e-05
7.40557149117719e-06
3.63228846630145e-05
6.60572447920334e-05
9.61361916235486e-05
5.44450465816848e-05
1.77236160162865e-05
3.45621692193201e-05
2.94972293207974e-05
6.57703079631943e-05
9.82199598000367e-05
2.60622352508647e-05
6.6770906528772e-06
5.75444797888263e-06
4.43100642516421e-05
8.74746779458714e-05
6.13242441401167e-05
4.77313137202057e-05
7.9154609724289e-05
2.45682898989819e-05
2.36382235856115e-05
5.68518579803379e-05
5.42226562087252e-05
6.88496513938759e-05
7.39606168218171e-05
4.38160533919495e-05
9.78464237861601e-05
-1.2307682797481e-05
5.06937483054616e-05
5.37024777228129e-05
4.24365894165718e-05
5.60356400845529e-05
-5.42224694886452e-07
3.59840573980606e-05
6.79123587612724e-05
6.09809615075206e-05
3.90731661393945e-05
0.000151914027376989
1.98335583647215e-05
4.06777364876837e-05
7.12718052752824e-05
7.98119222799329e-05
0.000124966455171217
4.58607864174196e-05
3.51873004340143e-05
8.76952189642082e-06
2.66439805494175e-06
5.15111930300109e-05
0.000108787989825349
4.84746343016237e-05
0.000111514419859919
8.26801396891036e-05
7.1484514947451e-05
8.67948776995445e-05
6.35727354209941e-05
-9.7283022064853e-06
4.3873411136953e-05
6.46144964582096e-05
7.28377024075274e-05
3.65569069843367e-05
1.26750020715375e-05
1.90108389082925e-05
4.98049339308819e-05
7.37208912230526e-05
6.12936023612053e-05
1.02584849193203e-05
0.000110711531599952
-1.76157831148446e-05
2.72894207571521e-07
4.82061645305187e-05
6.50439664882225e-05
2.78951088279811e-05
7.38435684242428e-05
5.36584937254322e-05
3.32131507219677e-05
4.87925953240717e-06
1.71630748565632e-05
2.86514891422645e-05
6.252749258029e-05
6.14564137172488e-05
1.40890208165024e-05
8.94844021073951e-05
5.62815657849339e-05
9.51157230522509e-05
6.75041664011358e-05
8.40928320311749e-05
3.72506064626909e-05
3.67854434738647e-05
4.90405070294533e-05
0.000118277005754978
8.49969917904883e-05
0.000109790550229563
4.63275378445968e-05
3.04602133121954e-05
7.00416381922748e-05
4.20858246638194e-05
3.91252787356446e-05
5.1554809716217e-05
2.14715853737423e-05
0.000112127925935106
2.46481623201142e-05
0.000109834748668756
3.36390401432232e-05
7.42209190985679e-05
6.00187735979547e-05
0.00012249547028455
4.16369252929845e-05
9.13601499954359e-05
7.4546046915994e-05
7.32942597574427e-05
1.33446756551294e-05
2.51372428356234e-05
5.05301938718682e-05
0.000102839291033836
8.91133559657807e-05
1.13815447010986e-05
3.81492915237698e-05
5.58602765500043e-05
5.99114072420228e-05
5.99284881563859e-05
7.26482652712481e-05
3.26389160130314e-05
2.61321297786329e-05
6.37071006471789e-05
6.66641071029702e-05
3.91293925293982e-05
5.09035603564391e-05
0.000108371339471487
8.96481172881889e-05
4.40663620079914e-05
3.29859875808291e-05
5.87830380177855e-05
5.04703131464947e-05
4.65647890596281e-05
7.1184841023761e-05
9.11681636207233e-05
6.35150614571472e-05
5.97416232795368e-05
2.34719374819473e-05
5.00452965774812e-05
3.58269530152742e-05
5.03847811491853e-05
7.52420210436315e-05
8.04684565800901e-05
6.6307929587306e-05
3.04351377164405e-05
0.000120419478104633
0.000102638383987368
0.000108649805195086
6.13744243952367e-05
4.98798921962582e-05
6.70906896128416e-05
8.02083488861916e-05
7.18359763857268e-05
3.14878152632333e-05
2.62303359917119e-05
4.69035969758764e-05
5.6763037624556e-05
1.84558669174855e-05
3.85474018191781e-05
0.000113498412472983
0.000101750771133239
3.43968332096611e-05
7.37086760770696e-05
3.95882272222678e-05
4.00464604352314e-05
-3.48840576671706e-05
3.03162008137803e-05
7.49749149694381e-05
1.263131484707e-05
3.64406220686388e-05
6.80464961598538e-05
1.62898387791205e-05
3.53543360560235e-06
5.47679851973592e-05
9.11798119909939e-05
0.000115946350641759
2.50011896983572e-05
4.05373379687427e-05
-9.7317204679332e-06
3.03447150980481e-05
8.24808311550695e-05
4.47187877645392e-05
5.89021668290505e-05
6.88858895086896e-05
8.98996528141334e-05
6.78734114646733e-05
5.34216527806086e-05
3.44245928911968e-05
9.02977409614729e-05
8.51441256408524e-05
4.65384644219016e-05
7.65129130873505e-05
3.19202512872344e-05
4.13498333707521e-05
0.000111382695423221
2.23035870444058e-05
1.28205748064382e-05
5.41354543946319e-05
7.58766710748832e-05
1.80307130890708e-05
7.30030385289459e-05
6.91416734230142e-05
8.47761769622856e-05
6.2828991327896e-05
7.88631950096115e-05
2.67998218877919e-05
6.92104570639745e-05
2.26173520230731e-05
7.50172052502209e-05
3.49299693769184e-05
7.07172008249568e-05
6.48131158535567e-05
2.74822071819009e-05
7.94773968718992e-05
9.78293940180661e-05
3.57079938722412e-05
8.77692975099718e-05
3.89975328921996e-05
4.35053733267822e-05
6.81766137487777e-06
3.14376206537624e-05
3.5138350307346e-05
7.92380457104088e-05
5.6291369603323e-05
6.13899339046692e-05
4.09727244186125e-05
7.33814646595546e-05
3.6495336095153e-05
4.25600313310615e-05
0.000112684129785366
4.31215644209213e-05
2.25745458431187e-05
8.90566662320941e-05
1.66747603911901e-06
9.77725937430875e-05
7.90458739675094e-05
4.77973992551092e-05
3.97774818007041e-05
6.50525915814336e-05
5.39402101629531e-05
3.34933786168463e-05
7.54316108213166e-06
5.50207950260854e-05
0.000103692379880912
8.12214521215105e-05
4.11023283557176e-05
7.09107135779749e-05
6.99970973625051e-05
4.12408854904894e-05
5.50367991570739e-05
7.88109507411454e-05
8.33327218401628e-05
3.29432645961375e-05
-1.0202749152048e-05
2.7325492655794e-05
3.86147301725068e-05
8.57677772165343e-05
4.51305544165072e-05
0.000124596735224342
0.000109083842419057
4.31619553493814e-05
7.87043331605458e-05
2.99199352525265e-05
3.13241785290605e-05
3.97591036365634e-05
6.50945174533159e-05
3.82143018164323e-05
7.17694292247891e-05
6.95820875990866e-05
6.66232451272509e-05
0.000101953418673676
7.64632182768576e-05
8.3292503845546e-05
9.58333787725369e-05
8.45448613166722e-05
9.77555193738624e-05
1.98807970382071e-05
4.87533849426018e-05
9.58425282738009e-05
0.000125055876052612
2.93987066855131e-05
2.04924877054142e-05
9.89090203961328e-05
5.68207255562004e-05
8.04447231780427e-05
5.09254935296795e-05
8.85228753386389e-05
8.2201963500061e-05
1.92621035121047e-05
6.63096931669708e-05
6.00736006222835e-05
4.43905171177569e-05
6.4294328240298e-05
9.08172589323529e-05
9.27999025148277e-05
0.000102711869539238
4.48356202897891e-05
3.3705203787259e-05
7.43719693301698e-05
3.92564925495827e-05
9.05908213197541e-05
6.49886758261568e-05
3.82255141275306e-05
-1.27308791872853e-05
5.61849981050673e-05
3.1684316472916e-05
5.25716970028477e-05
1.3205887543696e-05
6.59255210157225e-05
8.698983256307e-05
0.000120265027773614
7.10428937730954e-05
9.36319575220434e-05
6.46969078768187e-05
6.71689774336037e-05
4.49751073114655e-05
4.18111491158259e-05
9.89448721467811e-05
5.10632597482882e-05
5.23051816436954e-05
0.000103812620190153
6.2595964170327e-05
5.13600277396059e-05
9.35791369959253e-05
9.07664261978421e-05
6.74294420636152e-05
9.01182322595734e-06
2.20652007625761e-05
7.45259308739781e-05
8.21102715267598e-05
4.24171965136282e-05
3.61020201426041e-05
5.57109278604934e-05
9.7054247877922e-05
6.55301506789964e-05
-2.0410975013548e-05
6.47148561621681e-05
4.61593902889394e-05
7.77939155796746e-05
8.46393034150099e-05
8.22069096130333e-05
8.78309448501484e-05
-1.09444688027165e-05
6.31178744076594e-05
2.46630901663532e-05
3.36017856645058e-06
7.88023188168694e-05
0.000133604859397994
6.82384997090667e-05
-5.01244036451687e-06
6.88621848653985e-05
5.78896218688218e-05
6.78152785278701e-05
2.1104031583124e-05
4.14412735862307e-05
4.98598462435582e-05
5.34183954917933e-05
1.43812540676787e-05
4.04941791735885e-05
5.89870034976293e-05
-9.88872723957935e-06
0.000112049931608
6.22443652486504e-06
4.79097236105453e-05
0.000153919154479174
8.63075416406605e-05
7.20619445897729e-05
7.36325084839566e-05
9.03426046459591e-06
2.68610732826549e-05
-1.8664164857318e-05
8.07805462400212e-05
9.82685161253438e-05
5.65486344583835e-05
1.33572309065144e-05
6.48331242388244e-05
8.17076816697005e-05
5.03883658453393e-05
-5.25234910182635e-06
8.49193913265801e-05
-1.58459400246324e-05
0.000114667475051601
5.90617701122145e-05
6.26804135086967e-05
7.33703892019706e-05
3.77050934012372e-05
6.77357396042928e-05
3.3768939192586e-05
0.000133440017108002
9.66667153487633e-05
3.64934120314517e-05
0.000130567853099905
3.11510000189307e-05
9.3988219026712e-05
0.000139596855250301
6.95184966700207e-05
2.58469714215265e-05
6.47716469739362e-05
3.34940012175212e-05
7.95798681207124e-05
4.22000396204972e-05
6.37611314511078e-05
6.32884500954299e-05
-6.97610068289294e-06
2.14456003115922e-05
6.50444999335577e-05
6.95303855709197e-05
9.27998414022273e-05
6.95167186208407e-05
0.00010192928821265
0.000135691322075494
8.38926580088943e-05
5.91556519267329e-05
4.65223807467743e-05
3.82052964284521e-05
3.59105698874012e-05
8.70789990988547e-05
3.81506534418937e-05
8.59473710701847e-05
3.56448793789063e-05
8.8868484329214e-05
2.47693413075928e-05
7.13369767787756e-05
4.76757508679446e-05
9.0468979343269e-05
7.71750203200084e-05
3.21842991929979e-05
5.02453018824078e-05
4.18733121816676e-05
8.63671623687964e-05
7.53493780059319e-05
2.92330138053779e-07
3.32215537314289e-05
4.17580074913934e-05
6.35895906700044e-05
7.66672935663073e-05
5.29266148597351e-05
6.64231851681197e-05
4.85008198164167e-05
5.11227189397479e-05
4.89410556182105e-05
9.96338859746628e-05
5.48894445849682e-05
6.1183705263197e-05
-1.33043899032764e-05
7.99409396640813e-05
4.77102873192454e-05
6.89820368968511e-05
4.06453664295899e-05
3.6676848757674e-05
8.37118518383635e-05
3.58569042869323e-05
8.43086144448885e-05
4.10865623040658e-05
4.87927553296905e-05
2.33141215857153e-07
3.39455264202454e-05
6.55761916595177e-05
4.36314426038244e-05
9.35886132335256e-05
3.10195995064862e-05
6.74534245095543e-05
1.53235745357819e-05
3.88912546965996e-05
5.68709759585363e-05
8.45645088804893e-05
6.6242086107599e-05
9.07164865393785e-05
4.39271764006776e-05
4.2254500183452e-05
3.13683756535871e-05
7.52689697985411e-05
6.24720140159678e-05
0.000119383792406014
-8.69991314457371e-06
0.000112939248168012
7.39326239675916e-05
8.83867379703887e-05
0.000103584901003208
3.9374880959788e-05
5.25937744327461e-05
4.75895155387112e-05
1.76489547798671e-05
9.58262642870451e-05
3.83384266663345e-05
4.82879830583068e-05
6.54404388814253e-05
4.54687660238305e-05
6.11750603270022e-05
2.33392161360447e-05
7.36206269416709e-05
7.8862499435911e-05
8.12207346351399e-05
1.11855965574089e-05
1.52711891992011e-05
-2.43918245841683e-06
8.12423270057396e-05
0.000109095196892212
8.05633409328709e-05
7.63521459859318e-05
9.43882643827861e-05
2.57707144563209e-05
-8.64301649097813e-06
2.47289030252224e-05
5.61843472322107e-05
8.84061463321991e-05
3.30679889789569e-05
0.000112061642089985
4.88448950410494e-05
5.00880757177753e-05
6.75043497552267e-05
1.06539463289016e-05
2.93881343832252e-05
0.000103092810842224
5.17775858009723e-05
7.05724127849693e-05
2.04327197815657e-05
-1.39968515661728e-05
6.5230527945315e-05
5.56923301481442e-05
6.79554788006283e-05
2.16940954090799e-05
0.000101946648587679
8.16771042694496e-05
9.18841353011649e-05
9.23021950015385e-06
3.588039458186e-05
0.000132967484329111
4.5177701745929e-05
1.57244561282093e-05
6.05346923490524e-05
1.47426353019138e-05
-1.3398058792109e-05
5.83346907684009e-05
4.95279725917725e-05
6.4044177317434e-05
3.78279918827744e-05
7.52965910037816e-05
8.82044979278452e-05
7.3769301398773e-05
2.91087612894963e-05
2.33809009938886e-05
8.42284007653166e-05
2.25294194065509e-05
0.00010548695070315
6.36285991827244e-05
1.60127517575696e-05
8.39794982025661e-05
3.19379965571004e-05
3.17900662403364e-05
6.557137452789e-05
7.51468508371425e-05
8.77725703355557e-05
7.73889595436802e-05
5.21378330799468e-05
2.34793894404265e-05
5.50701900052317e-05
6.35199824638541e-05
2.84467533627801e-05
6.96338808526398e-05
4.65068727392147e-05
0.00012362886077858
6.98722238761489e-05
7.29665704491147e-05
6.51976912451397e-05
6.59129001183295e-06
0.000101659521148709
4.79756289742683e-05
7.86446158829185e-05
5.89091372916161e-05
2.96507728482607e-05
1.74754483500896e-05
4.93974355011019e-05
6.72248348105077e-05
6.99933005336522e-05
6.32907361877116e-05
6.78481313958876e-05
-3.11752703961468e-05
0.000113003651507385
3.76399354106335e-05
1.40260749765649e-05
3.28339004656949e-05
1.85759798526744e-05
4.59868758106838e-05
9.95229316406387e-05
6.57721851235883e-05
7.16386815458759e-05
4.71396347723265e-05
8.43534750538511e-05
6.38707363740715e-05
5.65393874587288e-05
8.93608544529321e-05
4.63147299680653e-05
8.48242821957288e-05
7.62998962912361e-05
5.35661416967552e-05
0.000109039603053416
3.85545635551937e-05
8.57180051254744e-05
6.33988382162569e-05
6.06649407934614e-05
0.000115287923473297
4.68888971729054e-05
9.16388980808828e-05
2.79328888916471e-05
3.00248212362996e-05
0.00010132236708325
6.35028193385545e-05
8.33037117206567e-05
3.2790733193221e-05
5.47463777715683e-05
7.6198635676379e-05
8.17182855002565e-05
0.000108382099620494
8.76036927626694e-05
6.98110198319473e-05
0.000103890346119057
2.86066077247433e-05
6.82837764541478e-05
0.000104258639474713
3.12555095450581e-05
0.000129019219310387
8.58791614493115e-05
-9.7379496644744e-07
0.000100039551706667
8.98602956393589e-05
5.76932166056337e-05
4.9838984423623e-05
5.0445201291958e-05
4.53640803936355e-05
1.27458535717064e-05
4.36501695660259e-05
6.59380007538338e-05
5.20948041168585e-05
7.3835796914429e-05
7.36338607165715e-06
3.38829090500283e-05
3.19997953550489e-05
2.12029711451798e-05
4.49976306656963e-05
2.76860868487398e-05
6.30729464710439e-05
3.86275783571234e-05
9.86217598369004e-06
7.64685897438604e-05
1.84005493200063e-05
3.56881597736741e-05
5.6376029723231e-05
0.000102399177025607
9.15098794983216e-05
2.62656648962101e-05
5.34532380819559e-05
5.138456896239e-06
3.4303378420227e-05
5.34696190371788e-05
6.83964322445359e-05
9.99778343046044e-05
6.57464489983086e-05
5.88756802058429e-05
1.74361231346994e-05
4.02394555923871e-05
2.91148946117042e-05
6.03515494824163e-05
4.38156743612709e-05
4.76183278812261e-05
7.47601461817057e-06
-2.42816536582958e-06
7.62411678803647e-05
9.84536867363374e-05
9.16604328068025e-05
0.000121814366983982
8.81768207623228e-05
8.55618159552336e-05
6.2676645186942e-05
8.49181359729425e-05
1.10850910521469e-05
2.46797922910262e-05
1.3432743639098e-05
-2.78271184053969e-06
9.26573016078229e-05
5.6431877516213e-06
8.40635590654923e-05
1.35970485149086e-05
-7.03479274159534e-06
6.64955302841269e-05
-9.81165524602191e-06
9.61727073796438e-06
4.75400361073986e-05
9.63121704711475e-05
0.000133248168692473
6.31525517159415e-05
8.74076491742375e-06
3.76253710453772e-05
2.12073553035265e-05
9.00630920738049e-05
9.01291951315081e-05
1.68717948354862e-05
4.95535100283061e-05
0.00013018150451359
-1.26166370674399e-05
4.27066961664759e-05
4.99916132613984e-05
5.04625776270458e-05
7.38263911137416e-05
1.1982083094357e-05
1.62092944069603e-05
6.04992098364701e-05
7.88471860502018e-05
1.3873560573942e-05
0.00012260159088715
5.24325016794341e-05
0.000117692658458977
4.19302609396705e-05
9.75334257544579e-06
6.10666613695901e-05
2.97151690210296e-05
6.53463068883741e-05
6.98982769464604e-05
4.78835514176057e-05
5.46440700665793e-05
3.80044054907514e-05
-1.54164995761957e-05
4.67920866816043e-05
4.73700355038292e-05
7.37224357839848e-05
8.8342070093949e-05
5.3241753391866e-05
9.60273997024809e-05
7.29133762823167e-05
0.000103258223730361
7.89925869102297e-05
9.25919453878391e-05
8.59098621247041e-05
8.38379966301523e-05
6.64207542202682e-05
6.21885078920238e-05
8.87435552684389e-05
9.60958294927112e-05
9.64446219229953e-05
2.98788668253228e-05
5.20537659564909e-05
5.03406300949257e-05
9.44587999465854e-05
0.000115247571378033
-4.12032563445516e-05
2.87731744407286e-05
1.54523372713226e-05
6.55632136734081e-05
5.20921120141022e-05
4.0420728727195e-05
0.000124557447464756
1.56184314273465e-05
9.141706663641e-05
1.31872407164848e-05
3.07965545941264e-05
2.53311280281911e-05
0.000101117283660308
9.52266905865155e-05
2.4689277446351e-05
3.82827159307892e-05
3.77654315928878e-05
8.51494211797337e-05
2.20518218191435e-05
-1.62527170808093e-06
8.30550876910624e-05
-9.1745406460548e-07
5.8582584228744e-05
5.32784673401934e-05
6.31557940403804e-05
7.07114714592042e-05
7.52255172303911e-05
3.63622438183766e-05
3.5955932610807e-05
7.94429570221854e-05
2.67154838978496e-05
6.75843268658346e-05
6.03618663035818e-05
4.39118009917235e-05
6.26732983780843e-05
8.00048579763001e-05
0.000111348737590246
4.39421347827656e-05
7.71426982805805e-05
4.27047081530327e-05
3.98493671719527e-05
7.92229549352913e-06
0.000120794013112768
6.11492948517796e-05
7.52037718744842e-05
2.99260673124923e-05
4.22561865926315e-05
8.47849691789603e-05
7.1041329514088e-05
1.7521703846009e-05
5.48820975185706e-05
1.81545702342415e-05
2.18796170252808e-06
4.97822273919479e-05
4.64647566680136e-05
6.72026451244674e-05
3.73180647326605e-05
6.46507547003025e-05
5.57692763010661e-05
8.65538650487755e-05
4.090053767447e-05
3.39575733268658e-05
3.66234637631323e-05
8.81299891180971e-05
1.89737588990048e-05
4.53517669794332e-05
8.80414964284972e-05
7.95822974800964e-05
2.96802556052956e-05
7.09222801045076e-05
3.30011901865734e-05
5.78398613582873e-05
3.02343358865697e-05
5.59879890863998e-05
7.38478097484904e-05
3.83189185498114e-05
5.46141016846153e-05
3.47324977804588e-05
5.83459674344826e-05
6.80634792348564e-05
4.38338932016895e-05
0.000100127818096493
2.0113152841415e-05
4.76537891515972e-05
6.16965608888438e-05
4.9118658349691e-05
4.70837238193841e-05
5.79183644512835e-05
2.9386292685877e-05
5.11284828193275e-05
2.91141377323389e-05
8.12034990613326e-05
5.97722490612579e-05
8.74613289775552e-05
8.44762722279544e-05
6.35474773494989e-05
1.34016984041794e-05
7.21182696434347e-05
5.16577890613738e-05
0.000116208313267034
5.68361879959726e-05
3.03910253080637e-05
7.06881892125382e-05
7.64982090073874e-05
3.25398356097315e-05
0.000120097728866977
4.78904191641729e-05
8.47886523173123e-05
8.6788809232095e-05
8.53369844904243e-05
-6.32579983930169e-05
9.35353687362572e-05
9.10448143830368e-05
8.8226988905958e-05
1.52664823204225e-05
1.08002048017171e-05
2.58239192959437e-05
3.01238912797906e-05
3.50544506032577e-05
3.975361126966e-05
-3.07516676768436e-08
0.000104541861229347
7.2290528867876e-05
7.3427898149548e-05
7.45052713077825e-06
4.24235362589649e-05
0.000104629936577918
5.56637890757438e-05
8.41443938239539e-05
4.56343692692042e-05
0.000124200340914418
4.31969261532693e-05
6.08142287416714e-05
8.94487267759988e-06
4.30045908408874e-05
2.32028255616738e-05
4.92198407627758e-05
7.21851151018961e-05
7.62001613887899e-05
9.41758323239765e-05
4.82038734723489e-05
8.39668073865032e-05
6.73229104607101e-05
4.2442726087153e-05
8.37990756420454e-05
5.55148906740695e-05
0.000106227822370334
3.52849879083746e-05
6.45742961744816e-05
5.80582012588094e-05
7.27794653499591e-05
9.97712378429219e-05
4.48881873258982e-05
5.27793485957285e-05
8.37735461679395e-05
1.8020478409972e-05
0.000109682864069713
9.60127726384283e-05
2.96821669292592e-05
8.57883725546489e-05
5.92236256711737e-05
5.43863283053951e-05
3.50488238789411e-05
9.06368509764044e-05
9.35380444617578e-05
9.28401322810886e-05
0.000126174361700836
-1.00986418549795e-05
1.60243072361595e-05
2.20182322017551e-05
3.59422740026751e-05
4.50006455664438e-05
6.21182288507462e-05
7.08579185304553e-05
0.000129034974911868
7.27282281720891e-05
3.16016837870937e-05
8.21790866225142e-05
1.213091541793e-05
6.60386109781709e-05
4.47843319125438e-05
1.90279667730114e-05
9.52057807796146e-05
4.76706283549492e-05
6.52156372975583e-05
9.66866554869874e-05
2.60693569854296e-05
8.01378458896155e-05
3.04819316106971e-05
8.66528601613954e-05
0.00012127254532253
6.61958936558716e-05
7.26514549318546e-05
7.54105314381417e-05
6.10313567383362e-05
5.03940996132637e-05
2.19382894261644e-05
1.85776157415728e-05
6.92090679801553e-05
9.59397205868936e-05
5.52711755345636e-05
3.65719950861662e-06
6.98508814241532e-05
3.52763522185134e-05
3.83402823145716e-05
6.88419847789292e-05
-1.60774692119156e-06
5.9705780616164e-05
6.17495267075999e-05
1.55925594066039e-05
6.32491028799771e-05
9.15141124651778e-05
2.42919679889815e-05
1.36501926604218e-05
9.46523315830784e-05
1.50073081592485e-06
3.50733940617132e-05
5.67055518135951e-05
7.8742122306307e-05
0.000129669027904898
2.22526571287377e-05
4.56149540758134e-05
8.05297764320647e-05
6.245617027543e-05
6.3994778151406e-05
0.000100899441445806
3.97922388559869e-05
9.96764443160521e-05
6.93255959293312e-05
8.55375832312962e-05
2.78670203840112e-05
7.62003430235736e-05
2.84206118767507e-05
6.70997243425965e-05
8.30091777418487e-05
7.96048068859158e-05
2.96296767045136e-06
2.17776282582867e-05
7.27491391317375e-05
4.15989090488887e-05
6.01781339234223e-05
8.23645549897536e-05
3.4598248724964e-05
3.46085640515173e-05
7.21628612744878e-05
3.7389358557672e-05
8.62905972362159e-05
2.1758820404572e-05
5.60605852604911e-05
4.9638487914439e-05
7.17014811265165e-06
2.85409368549865e-05
-4.17162910906459e-05
3.7452967579227e-05
3.17562223795191e-05
1.12947312778759e-05
3.46111349892393e-05
6.14684863253301e-05
2.75082792530558e-05
5.63334785514426e-05
4.4532013817775e-05
6.73491778622864e-05
6.00625490004299e-05
5.90009368497976e-05
7.23804427596115e-05
4.63685134662697e-05
7.15019736213456e-05
5.95946547991454e-05
9.91990126155126e-05
5.57520213443609e-05
5.83935566663369e-05
3.67936326079641e-05
3.89201397925247e-05
3.54161404686719e-05
6.15568077548382e-05
3.60543510303098e-05
3.08279998808394e-05
2.32236831894407e-05
-2.18047893247871e-05
-1.12404092902211e-05
6.31845883510204e-05
2.38155064428352e-05
2.07474674851361e-05
7.18100224672362e-05
5.89112837699457e-05
8.11924356764651e-05
4.62867040892336e-05
3.0259973258336e-05
2.61590761805726e-05
9.18384283236325e-05
7.7392207703072e-05
5.27165704183355e-05
7.57716636758891e-05
5.68541652050375e-05
8.0507795291373e-05
6.88004670032305e-05
0.00010452706962704
4.05986203154183e-05
-2.95401225113167e-06
3.02762433373215e-05
5.2658108953982e-06
5.8473360669954e-05
0.000104055024850183
2.62008959515897e-05
2.91735809076227e-05
9.51400011024078e-05
3.98154810819225e-05
4.18956877114263e-05
8.15573079710745e-05
4.54704200287963e-05
5.55023786170691e-05
3.73644327844002e-05
4.36420356055157e-05
4.00332921173153e-05
7.6629624871569e-05
5.03005735744096e-05
7.94069831264081e-06
6.21269829144395e-05
5.29012821640187e-05
7.23557231095387e-05
4.69132944112733e-05
5.74643271488678e-05
5.91775956838066e-05
5.01189435535746e-05
2.41748227310329e-05
3.05619905344097e-05
3.50476681960291e-05
4.08565732747126e-05
9.03055744980942e-05
0.000121938415926491
3.58095480581368e-05
2.63378520236181e-05
1.33291457858424e-05
6.76642923460554e-06
3.50166422852592e-05
6.20449982715132e-05
5.08263226021663e-05
7.4720716471728e-05
5.16837596013005e-05
6.0091927819707e-05
9.68722142558511e-05
5.49675724188461e-05
3.67244673785905e-05
5.73017790690378e-05
8.48896273203308e-07
7.90659790768848e-05
0.000107961715562425
7.95043711067141e-05
7.72927784785495e-05
0.000115199677175163
0.000127708393206418
5.77468452344516e-05
2.95569611209335e-05
4.43052260287339e-05
4.62080835867142e-05
8.15439107154621e-05
2.76465355500976e-06
1.44711389765512e-05
5.15736712395244e-05
4.43074895811825e-06
8.22073141518846e-05
0.000105429380330079
0.00014888792122512
2.44700075374497e-05
4.59080435399277e-05
7.84649961384332e-05
3.67631395447134e-05
-5.48059420628752e-05
5.21060438074984e-05
2.971966917224e-05
1.97349660603826e-05
2.09236208883956e-05
1.4094947259139e-05
2.60580681068767e-05
3.4930060777397e-05
3.39634222780646e-05
2.23805040737139e-06
6.07648327440238e-05
2.12884015370729e-05
7.17445305474257e-05
6.95453078066403e-05
7.12777267452999e-05
2.0300276077266e-05
2.64933501942465e-05
5.05293364279498e-05
2.19326187265428e-05
6.11213560396492e-05
5.60553426827089e-05
6.7360421887026e-05
3.42939995627788e-05
4.61405658537984e-05
6.37839838111568e-05
2.69811504784079e-05
7.07123510495327e-05
7.45253223713839e-05
6.83459948461943e-05
7.58839515106428e-05
3.88790085027068e-05
-1.59191710413496e-05
3.75795729222051e-05
0.000114381997228332
2.96645488906392e-05
9.50061347292675e-05
5.33298980090165e-05
2.14228634061942e-05
6.70498913315753e-05
1.5773463079696e-05
2.29230294186992e-05
2.68431845665366e-05
0.000115779010583825
6.10255026564175e-05
4.86652924074909e-05
8.28974391532818e-05
2.1674607137741e-05
1.52739491789808e-05
6.57818906651882e-05
5.78303683886037e-05
7.32271717370909e-05
4.41440999616963e-05
9.99150007059961e-05
8.08811381913208e-05
4.75934195051316e-05
3.87621431180829e-05
5.3053609436232e-05
6.9986443643916e-05
3.88351198520257e-05
4.1711043797808e-05
6.08286769941562e-05
8.55277744590031e-05
4.15135988446383e-05
5.12956404495049e-05
6.12581979751723e-05
6.95297082698836e-05
0.000152726498974461
6.95232160738624e-05
9.55883693774649e-05
2.09652837834165e-05
6.08021390755404e-05
5.38387116675697e-05
2.8480633930244e-05
2.83007587856656e-05
5.22699372183908e-05
7.86939966472204e-05
5.06066598915367e-05
3.19809545054462e-05
8.66189292316717e-05
5.06679594027424e-05
8.11820024969926e-05
7.59199750479703e-05
3.07719843836941e-05
6.35309584172081e-05
5.08807665663263e-05
2.89785609489241e-05
1.45793326981277e-05
2.31940800964986e-05
5.50996931326244e-05
8.59932531998193e-05
8.08115626304204e-05
6.12326782700257e-05
4.97629542747758e-05
7.86161475040306e-05
5.73819195988765e-06
5.40037371844531e-05
5.45180877216426e-05
8.41947973215484e-05
8.23707754120901e-06
3.48740716173189e-05
4.65799299888298e-05
1.37344108246814e-05
3.28846785476642e-05
5.72713999931086e-05
5.98351540788181e-05
-2.83382393384313e-06
7.10370470961656e-05
-7.59770360419961e-06
4.43138067847448e-05
3.5531814414738e-05
6.03670231573099e-05
3.25952939041046e-05
2.20997944263653e-05
7.7581245855838e-05
7.45913839498111e-05
8.59983478966368e-06
4.05356106556032e-05
1.24049294246292e-05
5.99127467631902e-05
2.07315701607691e-05
5.5497402392561e-05
7.02164645167498e-05
1.17798735639754e-05
4.78915551098253e-05
5.1655648117609e-05
5.38760733624997e-05
9.90246637971975e-05
6.81207841234094e-05
7.34583384356134e-05
5.67627698815086e-05
8.6802582048487e-06
8.8640385862339e-05
5.61744536725546e-05
-1.05450015463271e-05
7.65421579012736e-05
9.90304456295192e-05
-9.99295554763024e-06
-1.2416876624816e-05
7.05562534823888e-05
7.61194955278152e-05
8.65232701428812e-06
7.69741631466364e-05
7.89050074326849e-05
4.8754319540867e-05
4.01731161070981e-05
2.06535882977722e-05
4.82964817664248e-05
5.5233513960185e-05
6.43142580541839e-05
9.26163784695619e-05
5.31169283871218e-05
6.3903878853155e-05
5.30322384021317e-05
2.08004189225193e-05
2.8925386879218e-05
6.13282434244076e-05
0.00010911506474409
6.3680634719685e-05
2.40183846001151e-05
0.000115652468319886
4.93608131915848e-05
1.49275892371378e-05
6.37504529961808e-05
0.000132948761763735
3.9529953467465e-05
6.94001417240509e-05
6.74470938035639e-05
5.57719304041145e-05
0.000138011855623767
9.38678046784067e-05
7.02571638859956e-05
3.90323254753078e-05
6.23188047294868e-05
9.49675509479434e-05
5.49941303677352e-05
7.82628434236985e-05
7.27998481362384e-05
0.000110931659322187
4.06158848261795e-05
5.05997328166622e-05
-9.73746774132818e-06
7.75220911678838e-05
0.000120193519161888
5.08205975850391e-05
2.41983560271607e-05
2.38778385447361e-05
2.28924178269372e-05
-5.58659123106842e-06
1.86573122905185e-05
5.95673402938198e-05
-5.5104660044785e-06
5.3583039576456e-05
3.90776965935902e-05
7.85346712510452e-06
9.99591256313933e-05
3.88698711003363e-05
4.83382168928682e-05
3.53194091011894e-05
7.57224740918058e-05
3.00850180664846e-05
3.50633939304064e-05
4.31111765587615e-05
6.16628547892999e-05
9.55728295371784e-05
7.15499287822789e-05
2.27006575005154e-05
0.000113622377040639
2.22839973204108e-05
7.37378881603579e-05
6.91435859761714e-05
6.39279903751763e-05
9.43049007381646e-05
8.3539234541419e-05
6.51241503478373e-05
8.23121715828661e-05
3.94635279065203e-05
2.35836889897616e-05
7.91990054028809e-05
8.08173740376048e-05
0.00010473192998175
5.29659988256584e-05
5.86193296986675e-05
9.16336615953648e-05
7.93389763874478e-05
2.16115007835361e-05
4.17108953935941e-05
2.65541479833793e-05
7.75900564779276e-05
3.04524755680923e-05
8.20975993909602e-05
4.31704288695162e-05
7.86365243257537e-05
0.000110261850428783
5.98782025763078e-05
5.79631766118367e-05
0.000102872151295525
7.46991165501368e-05
4.56099634311168e-05
7.42291529329134e-05
4.02028619063866e-05
5.03777420275325e-05
7.95334424574209e-05
8.2268822746574e-05
4.15245508070507e-05
8.71410122687186e-05
2.97275125094008e-05
2.50424814679945e-05
1.97283336571127e-05
4.31615859245433e-05
5.25192487976602e-05
0.000106255671078272
7.61586338143357e-05
2.9567510434977e-05
6.6998553615063e-05
7.4954893036539e-05
6.03880589277959e-05
1.24910330369266e-05
2.86350711384148e-05
0.00011601663060223
4.88706299974943e-05
0.000117792848940536
6.84150030383321e-05
7.39886391399063e-05
-3.45228791639893e-06
2.38419362640642e-05
2.63443075828947e-05
6.50263499428704e-05
3.7095513612632e-05
6.79287812994681e-05
5.39835224500777e-05
0.000116813874853917
2.56608160288691e-05
2.64337871425196e-06
5.23269043205071e-05
3.56467676506248e-05
1.39028908889397e-05
7.45912484430605e-05
4.52405605835595e-05
7.26386606414177e-05
8.69942523344792e-05
4.34704318770394e-05
8.32725481347365e-05
1.62105850207374e-05
3.00747816247404e-05
1.10714362780556e-05
5.25876901600663e-05
5.20277502413784e-05
5.20473910685715e-05
6.53045607012347e-05
6.54136383541266e-05
2.90301132269244e-05
5.14931054194502e-05
5.12022434045438e-05
3.2185641633386e-05
4.04395795052152e-06
9.7239343033246e-05
3.09056390993345e-06
3.53071405663051e-05
4.7777174459993e-05
6.22436473881839e-05
4.97981102694176e-05
8.71533570431401e-05
4.10588088816464e-05
7.9013716412033e-05
3.5563315552741e-06
9.76360829858717e-05
5.53082659646511e-05
0.000143171918284354
9.98178820028266e-05
6.70911747248979e-05
6.30558814444954e-05
-9.33802089538115e-06
2.0822129217353e-05
3.09099732032019e-05
8.23371346838827e-05
9.4470888945742e-05
6.29631379837413e-05
3.79087945883627e-05
3.14852575208114e-05
0.00010960224379124
0.000104878958921276
1.32891414147428e-06
5.15586681134394e-05
6.71009869396621e-05
6.80649263881971e-05
7.71255686540147e-05
6.28129964001888e-05
1.16408882129481e-05
6.65587111127759e-05
8.73397906173631e-05
9.18495111721843e-05
0.00012177875304858
8.18148136625411e-05
6.98603183769367e-05
1.83523830732477e-05
0.000139279395638876
5.90177111464445e-05
5.70924723580891e-05
2.65441790806624e-05
8.51118624841821e-05
7.3089089729512e-05
6.06876796073548e-05
4.25604757985966e-05
9.59671973212005e-05
1.60827958257444e-05
7.92895071148416e-06
0.000114163729753922
9.72244659817087e-05
6.0411883542559e-05
4.93996361514543e-05
5.24860543800237e-05
2.36788458082875e-06
9.0771111446168e-05
3.705769936455e-05
9.66414708352173e-05
5.99597412062788e-05
9.7264688337329e-05
5.26033445564088e-05
-1.82918481036173e-05
7.95730364534695e-05
6.21058856970564e-05
9.09228710227754e-05
-4.00961631036621e-06
7.15171481634283e-05
3.6772827119849e-05
0.000112149100186994
4.55291259091345e-05
4.00284692990419e-05
3.14135885801086e-05
5.33395100978711e-05
8.41198646448935e-05
6.92758930906748e-05
8.24623790579542e-05
5.39711022165424e-05
5.62143563859453e-05
2.55175638513756e-05
5.89125655762594e-05
6.28867910965411e-05
6.91546585016681e-05
2.64881996426942e-05
4.2822021105967e-05
9.60017930032514e-05
4.98832561164008e-05
5.5872685487835e-05
5.53753182196308e-05
-2.99878541339199e-06
9.8816082786316e-05
5.02262781616581e-05
0.000112076168552943
5.89032766812411e-05
2.03331689101701e-05
2.81986438603976e-05
1.09237059615313e-05
4.03773945973532e-05
7.44238434117891e-05
4.19166545269663e-05
-1.23083853636784e-05
1.09779405675436e-05
7.90308414728804e-05
0.00010024939037986
7.36913008755692e-05
7.78951181290373e-05
3.6480569443518e-05
4.73723720320278e-05
7.21699739312252e-05
3.694289468766e-05
5.0751664933676e-05
3.89431337748046e-05
1.97794205620979e-05
-1.58883541542569e-05
4.61318289533859e-05
5.57539604168169e-05
9.28615766694472e-05
3.01600350561707e-05
7.5254221001771e-05
6.5967661111649e-05
7.04762712328047e-05
5.92341542156972e-05
3.25182162168187e-05
-1.06378345792183e-05
5.07787504193885e-05
4.69337985658646e-05
1.1561674684173e-05
5.86290903871927e-05
6.75357432000843e-05
8.47542389425258e-05
6.71565172649907e-05
5.3890193780276e-05
5.25027519579335e-05
4.45189860576481e-05
7.19373270395484e-05
3.91875494539198e-05
6.25837300816418e-05
3.51166995502112e-05
9.57687580374095e-05
0.000104378705522714
8.11555844318936e-05
3.67704848114015e-05
6.7488934550545e-05
0.000115070392730108
5.19219729436823e-05
4.3328737779953e-05
3.43028480664477e-05
3.86875244907073e-05
5.60346599139943e-05
8.80079817882779e-05
2.40119840883363e-05
5.37982886721397e-06
1.41222902297262e-06
0.000102729396044558
5.00778902678595e-05
8.81669328587692e-05
6.15710726288927e-05
1.51911833623551e-06
8.66035606392794e-05
6.46770275447772e-05
9.31448675574476e-05
6.19917288420927e-05
-2.45491221176541e-05
0.000134256974980197
2.64901772121049e-05
2.58743894874919e-05
1.33725081927531e-05
2.97555315899589e-05
3.64279885042355e-05
7.44410955007648e-05
6.44550019586958e-06
2.8361319435892e-05
7.23976709921889e-05
7.42793894457382e-05
3.59717595318867e-05
7.46853065837798e-05
0.000123185149727154
7.52984821689726e-05
8.08110147344511e-05
5.67173778931033e-05
6.08764923104201e-05
8.91255719566405e-05
7.16982465959792e-05
4.5697741758824e-05
8.42694821488629e-05
4.82402580598061e-05
2.30987065447154e-05
5.52041239750131e-05
6.35830527150182e-05
3.09982764696982e-05
6.44868349686763e-05
4.55768036595375e-05
2.86641949631234e-05
5.09497923751383e-05
6.77165330860285e-05
9.05458087780573e-05
2.65218905188372e-05
3.6327220390187e-05
5.12900233144765e-05
3.28693595011852e-05
6.84564252655474e-05
4.55005198568761e-05
4.61180651645608e-05
0.000105011593468818
7.71471658471129e-06
5.65574233330759e-05
3.6916368211035e-05
0.000130380704475593
1.85323304915744e-05
2.29495592491917e-05
1.66921536515066e-05
9.53563646964371e-05
5.23389093069464e-05
0.000110151947381889
0.000105416836829222
0.000100163658064413
3.68936917115355e-05
3.98829059495912e-05
0.000104820158915294
7.20911980254092e-05
6.6150092948921e-05
2.67582878024195e-05
7.34916208424839e-07
2.61717241903793e-05
5.46699594473644e-05
8.23273136242299e-05
2.49276687636367e-05
8.26986815324039e-05
7.63253319379386e-05
4.80082734220272e-05
0.000113175370422467
8.5986991584402e-05
2.5947387365135e-05
0.000122955106051859
4.7474927726618e-05
8.82089577800318e-05
7.40528304444625e-05
7.65985974908863e-05
5.29984264295957e-05
0.000150060869806807
7.13831045983977e-05
7.89951313610897e-05
7.45960809549439e-05
2.95509059953974e-05
9.37881419989297e-05
4.43138466444527e-05
6.31354433342192e-05
4.09782386924957e-05
2.89255069978373e-05
1.87656838729812e-05
5.94778610368175e-05
0.000118691346057753
7.36655529375018e-05
7.32460488516726e-05
8.84447533754799e-06
1.50209300969087e-05
8.08591181380144e-06
5.35115676607647e-05
5.16621595674349e-05
8.37215482895507e-06
1.9658519938653e-05
7.72909554712966e-05
3.95681239036566e-05
3.63699184434646e-05
4.19842491418996e-05
5.14889461643951e-05
-8.67196519275375e-06
4.62679838852933e-06
6.82569973266733e-05
6.80165445542876e-05
2.44132918721122e-05
4.74763154423785e-05
2.66463120629857e-05
4.21459012011255e-05
0.000121350974761891
-3.18669228066238e-05
4.60882132360401e-05
0.000112557494087752
5.71085242921723e-05
5.78100012632843e-05
7.75143350440186e-05
6.15238001373732e-05
8.54316867096893e-05
5.18677152906825e-05
8.867053467157e-05
8.41090117464851e-05
4.17078102521672e-05
6.30064979815195e-05
4.09966600559689e-05
3.69825787276758e-05
3.54611059964448e-05
6.21892295283824e-05
-3.08182403732867e-06
5.2489679534665e-05
3.93225724418305e-05
1.29853687046308e-06
8.26438553992149e-05
2.96144496265132e-05
6.72808619005286e-05
0.000124589428170244
1.79303882981643e-05
-1.90355111203046e-05
7.18626404236376e-05
7.36333111000937e-05
7.8628167836111e-05
6.89938855064934e-05
3.4462539694107e-05
5.69624605578549e-05
9.99197828002152e-05
1.74869956882281e-05
8.60204005940103e-05
9.40205736225287e-05
1.98467128382163e-05
2.88229705477015e-05
4.84884194767401e-05
0.000115739782547569
6.13130132353672e-05
9.11041463479454e-05
9.15896326767329e-06
0.000133395714133476
7.66306862639225e-06
7.12669834549873e-05
7.47525665643012e-05
1.61675327173121e-05
2.46292485886293e-05
1.90595253969623e-05
8.68832344212929e-05
1.3808911673243e-05
-3.3054092962203e-05
8.36377429586176e-05
8.02491510975728e-05
6.75236478488095e-05
4.70952232772823e-05
2.3537948722154e-05
3.87864742773966e-05
5.12152050729297e-05
9.52288762096501e-05
2.91966504980048e-05
6.65746623316717e-05
5.48364680562809e-05
7.3923953244957e-05
2.40924675751466e-05
8.45057417661468e-05
5.04353201249543e-05
5.26435036050112e-05
5.22898488322317e-05
5.19749544881303e-06
2.36706377179136e-05
5.84105383607926e-05
6.40887952998929e-05
6.39687525576011e-06
0.000103380263055271
7.92292404651551e-05
7.44178848639779e-05
6.79497148251976e-05
3.5091765903885e-05
5.32900927450616e-05
0.000119647359514754
2.97735314320273e-05
7.59694238490973e-05
5.85838374819091e-05
7.40455549531518e-05
5.78788091108838e-07
-2.66644979856669e-05
0.000135453403269092
7.19262437155102e-05
9.67538916429585e-05
4.76085689283574e-05
5.88011430385952e-05
5.37433980640087e-05
0.000103509537582946
5.74263618779207e-05
2.76380030864446e-05
0.000105145540125246
7.29370323225113e-05
4.70072556306437e-05
7.48076001670605e-05
2.00600579881877e-05
8.94850739639589e-05
7.76197787086356e-05
4.4302444517324e-05
6.44747715739433e-05
6.63224730632379e-05
5.92043889198135e-05
6.29650943855105e-05
7.30489531260974e-05
6.0603460636971e-05
5.8571036150876e-05
6.36037809380314e-05
7.59557509449579e-05
4.90128813646173e-05
7.92345367014958e-05
2.90933260464464e-05
7.47340667302099e-05
4.35113377332129e-05
7.6142996770895e-05
0.000124018781704292
5.79214531729305e-05
3.42140535014418e-05
6.81571932480872e-05
1.31790441342758e-06
0.000113440980605012
6.10122603196043e-05
1.83902850407124e-05
7.38346903028321e-05
2.3051842190504e-05
5.09020058208746e-05
3.65949860163113e-05
4.82754555667611e-05
5.51903797250286e-05
7.80513305864425e-05
5.42163488277339e-05
4.13568810472397e-05
7.57586946057772e-05
2.52370956152562e-05
8.17064439254769e-05
9.60148745272822e-05
3.29837084702301e-05
6.17632119640484e-05
7.29135116415337e-05
4.11528972187197e-05
8.35901948031431e-05
0.000128017032600003
5.99352135564159e-05
8.63884459228696e-06
7.19230198089245e-05
9.57969794026685e-05
3.62272302914655e-05
4.65674872339782e-05
6.8625468591778e-05
2.90022924874528e-05
4.63160376829411e-05
7.7261814677079e-05
5.04626498417113e-05
9.86822800355343e-05
2.75888823691512e-05
3.41461290736474e-05
7.15266247841475e-05
3.51205079169356e-05
0.000109874020257117
4.50304949642655e-05
5.98687209894934e-05
5.54940780987062e-05
6.59383790682463e-05
0.0001172902843492
8.61514676987525e-05
6.84240189026699e-05
3.75819983252629e-05
4.05978588701629e-05
9.45751165764878e-05
8.28159252566982e-05
6.3971022154679e-05
5.72444281221546e-05
3.75793419387222e-05
5.80773103298687e-05
4.5189790029183e-05
3.86290581437627e-05
5.43770721897051e-05
6.09329373237461e-05
8.59662443412712e-05
5.69708239765652e-05
4.25621243509756e-05
0.000110642959041631
8.27214426446312e-05
-3.16156255880906e-05
-9.37568442824533e-06
4.42270263354701e-05
-6.93070025850906e-06
5.83106798075686e-05
5.24173403687616e-05
6.30204737408201e-05
-7.73240751889429e-05
7.0690950768583e-05
8.37676498863902e-05
1.50639916079081e-05
4.86378316019382e-05
2.85949568247391e-05
5.91466883148085e-05
2.43658195055392e-06
0.000109824952889283
8.25883557689584e-05
6.71884839657978e-05
6.76959341999307e-05
8.37639896573988e-05
4.45982111826579e-05
0.000104594404638653
9.12618779216993e-05
9.68002153113874e-05
7.10788834353993e-05
3.73282406510718e-05
5.96120868830276e-05
-1.60152210310469e-06
7.39814008857606e-05
-3.47728812421197e-06
8.82334112629527e-05
0.000122092694267517
2.61916865165626e-05
0.000100500514832463
0.000109695404700256
5.02201894622032e-05
4.54747107981577e-05
6.4978863123798e-05
8.79254091149128e-06
7.13862112505178e-05
2.68681546404507e-05
2.07070747993375e-06
2.24079448440651e-05
1.29825084579498e-05
6.48240112404539e-05
5.09568031779288e-05
5.05168176047714e-05
6.35111403224267e-05
6.55959209011504e-05
4.62024257048837e-05
8.94302233989433e-05
1.37550880449634e-05
4.60587918977534e-05
3.52651372376477e-05
2.70826155272437e-05
0.000110860784184684
4.34974651236201e-05
4.94634765537255e-05
5.56484462137218e-05
1.15027333660152e-05
2.24734463227836e-05
8.41245446666318e-05
0.000112673391749463
6.17054302722439e-05
5.01175655982386e-05
6.35539713329403e-05
6.27001413954208e-05
6.64222749109568e-05
9.25293821779223e-05
5.39054811620675e-05
2.74622091103013e-05
4.47484162273798e-05
6.07377976434401e-05
6.2920060324625e-05
8.16630401697936e-05
5.58259081140768e-05
5.71551919244371e-05
1.53182885474212e-05
8.67382580075842e-05
9.52648518599065e-05
3.62116810261492e-05
6.91260779194849e-05
3.66887936243719e-05
5.21060158608196e-05
7.62313287461008e-05
4.18430470679155e-05
4.34298767960068e-05
8.13278776203517e-05
8.32044655597311e-05
0.000117550545876979
9.76737156648602e-05
5.64041456179009e-05
4.16229004317028e-05
4.22663022826602e-05
3.33185517199954e-05
2.34552712851134e-05
4.86576585903001e-05
1.91682250948493e-05
4.78280970567502e-05
6.22087545106831e-05
1.91713280351068e-05
2.14714899414585e-05
-1.69587321635539e-05
7.37592137434413e-05
7.53859984977598e-05
6.9466199642856e-05
4.62303060276338e-05
6.57776649854798e-05
5.60409215222785e-05
7.55060475647171e-05
8.28600315420932e-05
2.661702465857e-05
0.000102359039786373
2.78615060018008e-05
6.11019133510317e-05
9.43792002357504e-05
4.26357531428483e-05
8.15428251571624e-05
8.48486179380308e-05
7.62826121394755e-05
7.91463973078376e-05
9.06579808705365e-05
0.000127226118319777
5.50610449353442e-05
3.69337245536008e-05
4.86976007175128e-05
6.03864263129736e-05
8.83429611686644e-05
0.000102652957422472
7.29396478551208e-05
5.59216641922021e-05
3.99298892849348e-05
9.54618905155315e-05
4.97880742342097e-05
8.89124504289531e-06
5.78743041745468e-05
-1.32271972115711e-05
2.93062965733149e-05
5.32925856931792e-05
0.000110317819992821
1.20545042992562e-05
4.2835391841175e-05
0.000121749467565617
0.000116165131975026
3.51521342107192e-05
3.44019994028107e-05
-2.46068428692099e-06
1.94069569257853e-05
1.59126641598978e-05
0.000108050391116298
9.23352441949844e-05
5.43785944339004e-05
7.86496993140692e-05
4.33577979836019e-05
5.75364297206739e-05
7.49974263763293e-05
2.5460311745405e-05
3.48212302240451e-05
0.000102665446156412
8.30471257946969e-05
6.5911192837866e-05
9.94253853780814e-05
5.49683335915704e-05
-2.96492305948482e-06
7.6196904771905e-05
6.49500760586548e-05
7.63836619146334e-05
5.85963352052456e-05
9.11881620459843e-05
9.84134444467501e-05
8.43561606751472e-05
3.26428949620571e-06
1.15627439083236e-05
6.40827400432144e-05
0.000107727124408876
5.90946758313507e-05
1.4980192698127e-05
4.308791410953e-05
9.67798079458579e-05
6.59857866308953e-05
1.69604805139962e-05
8.65469583786083e-05
9.2050636465315e-05
3.07597051729537e-05
3.68997943819628e-06
7.16462845173975e-05
3.17530971663603e-06
7.04438315614016e-05
5.16243513226125e-05
3.92421389490231e-05
7.95687896362572e-05
6.80936176157348e-05
8.0871033724014e-05
4.37865219293955e-05
-4.94223161669068e-06
6.25981429127479e-05
6.4479439740288e-05
6.96203985999632e-05
9.95428394786184e-05
4.40661348408481e-05
8.08860470781599e-05
7.73335540406408e-05
5.81314604749149e-05
4.51019837885021e-05
3.46582970653101e-05
2.79897173449399e-05
0.000120245336228791
3.71227053847805e-05
6.96394206958974e-05
9.1811127482465e-05
4.56610115725842e-05
0.000124148825540557
4.3834045835675e-05
9.63896797667884e-05
0.000134128042406658
5.60732562612277e-05
9.06667960377973e-05
5.17200873823972e-05
5.5160893438729e-05
2.92092733725529e-05
6.20216075692859e-05
8.92392116197351e-05
8.43775056711242e-05
0.00010663838782263
4.00784813816492e-05
5.99004392120556e-05
9.06973396497731e-05
-3.1646891325666e-06
0.000103940098247482
1.87367477290483e-05
0.000149347286929971
4.74428742405789e-05
1.88568281518066e-05
2.04681297819359e-05
0.00011231696722853
3.30575902011679e-05
9.261673584543e-05
5.80473895497432e-05
4.2102706064622e-05
6.81930115177729e-05
4.29790728642013e-05
8.42106224920672e-05
5.67265396181638e-05
5.34225732366703e-05
3.52160551011237e-06
7.18285148579613e-05
2.46144432030311e-05
4.43753981333939e-05
7.42209287882033e-05
0.000110149183767849
6.44896075677531e-05
3.55722574525683e-05
4.32312140525926e-05
4.66359889439495e-06
7.63071035568995e-05
7.41202934149014e-05
9.29874663222464e-05
8.11074843291752e-05
5.53764423786123e-05
5.31211982786413e-05
4.42697047588674e-05
4.28911185358174e-05
3.32739433133907e-05
5.62596838018998e-05
7.66273515880339e-05
-2.71265076733514e-05
1.45208889256579e-07
6.78189560505342e-05
9.6128545072665e-05
2.00538502639685e-05
4.71493484289639e-05
8.50057368003206e-05
2.47897696538543e-05
2.49149330394362e-05
6.54438569326425e-05
7.45561307979338e-05
0.000103798674368597
6.71737001172587e-05
5.02456271067077e-05
4.92408796089952e-05
9.1210164178123e-05
5.97644826722045e-05
0.000119949457553303
4.58036708044685e-05
3.18745984970746e-05
2.52987009488103e-05
3.41998385233908e-05
4.50439777426734e-05
6.97140022246959e-05
1.65632879761359e-05
0.000110504407883126
7.35404464653196e-05
9.10555168286645e-05
5.52283085829875e-05
4.83396102897439e-05
2.60394086317109e-05
0.000128184319951906
7.55284017200209e-05
2.94440521823611e-05
1.81605315537116e-05
4.88546510918722e-06
5.99126866825784e-05
3.96022557395016e-06
6.35711290063915e-05
3.18407301649244e-05
8.19503514471037e-05
7.66082740310251e-06
5.99312475336777e-05
5.62130983506709e-05
4.28030754618258e-05
0.000101139963166589
7.96561753810383e-05
5.98442958710108e-05
9.08402552577709e-05
9.21041909080285e-05
4.50561000015559e-05
1.6442737085636e-05
8.43842965979987e-05
9.31581282156285e-05
8.69009828406014e-07
6.38298080118825e-05
9.36868342549774e-05
2.93049505501725e-05
8.27314093790637e-05
3.61254010636559e-05
8.86132637363792e-05
0.000150335350332935
0.000119128659023561
3.12421156179895e-05
0.000102490081721269
4.78228844929493e-05
2.87408121356909e-05
0.000154532999628714
0.000122327141468785
5.10830768842438e-05
6.024238093033e-05
5.49987648953188e-05
3.13901544288928e-05
5.82440465200024e-05
4.39685832681695e-05
4.48017019895537e-05
9.66691498736161e-05
7.31774676312653e-05
5.64088539534814e-05
3.75607113678462e-06
4.27966176502797e-05
8.42261095355534e-05
6.9235003655711e-05
4.95378392103738e-05
5.33078664337141e-05
1.95940335886362e-05
9.34764712003949e-05
4.93974293773193e-05
7.0294404317864e-05
2.52751972940392e-05
2.5187102418907e-05
1.56367295657088e-05
4.29394478047821e-05
5.96027163844385e-05
7.01299138530547e-05
6.525540333543e-05
6.02795619588159e-05
9.09127143421918e-05
2.2495428624663e-05
9.11937507901141e-05
4.19159245630548e-05
5.17584105373278e-05
7.55960413082651e-05
3.5919527113988e-05
2.86427197561712e-05
4.17625594826461e-05
4.9514510632633e-05
9.11731902573287e-05
7.07824046140293e-05
7.32823909882995e-05
9.14246060199601e-05
2.14876456936162e-05
3.42998615329787e-05
4.992148169524e-05
3.06117824851045e-05
8.77770110134639e-05
5.3544694592878e-05
8.37545444789697e-05
3.75394454510815e-05
0.000112401998875204
8.01238313779255e-05
0.000106370374444193
3.4934447172084e-05
6.21040470273649e-05
1.67067787830751e-05
1.6233322783871e-05
6.70358895902528e-05
8.31172614600218e-06
9.42177335359839e-05
2.62571237935009e-05
6.11103550192515e-05
5.5698724564395e-05
2.76958906671565e-05
0.000117049638290643
9.04230190814437e-05
-8.72753740595249e-06
6.56688761792723e-05
7.50538190372664e-05
7.11037733535721e-05
-2.15435317831564e-05
7.60403503387418e-05
1.23591934683123e-05
2.05849715616368e-05
4.8769461706808e-05
0.000144740978654748
5.08043167464863e-05
5.87849456402109e-05
0.000118262960472687
9.45160387532769e-05
0.00011488578279706
8.53029647991226e-05
6.18736341892616e-05
9.05507029033028e-05
6.06322457896009e-05
1.33533247179197e-05
6.57924184062819e-05
8.61484576563109e-05
0.000114645202341141
9.26475774823776e-05
4.3915548790025e-05
3.42941797587726e-05
8.32060378039464e-05
3.54762228373838e-05
3.59559585193663e-05
-1.94607773000329e-05
2.98825556805953e-05
7.68333242886451e-05
7.33629703897442e-05
1.89011979348707e-05
8.02111669731314e-05
2.86859766059823e-05
4.27867975080535e-05
5.76964760789527e-05
6.90755638848065e-05
9.26482328267949e-05
2.76545413922767e-05
7.0236533595743e-05
9.07735103727964e-05
1.67076477596658e-05
2.00861540459651e-05
4.93727956955394e-05
-1.96611116272359e-06
4.24698760549642e-05
9.70750582916785e-05
