# Supplementary material for: Research on computational propagation and identification of mine microseismic signals based on deep learning
Source: PLoS One. 2025 Oct 22;20(10):e0334641. doi: 10.1371/journal.pone.0334641 (PMC12543183; doi:10.1371/journal.pone.0334641)
Supplement: S5 Data — (ZIP) [file pone.0334641.s005.zip › 000100800001812.xlsx_0.txt_24.txt.txt]

2.53650300189391e-05
1.91411440496035e-05
7.82752127983889e-05
0.000108496173636386
5.25056223889784e-05
4.8535810926561e-05
5.62406169066422e-05
6.38279391663384e-05
8.15937761599122e-05
1.94135192574739e-05
7.53335408607566e-05
3.88564938460415e-05
2.14308899005448e-05
5.64606513732744e-05
4.41610668885206e-05
7.09001881500661e-05
4.50003327138524e-05
4.45095315262134e-05
9.8539074779409e-05
3.00069629971646e-05
6.11333712348225e-05
6.39790033071297e-05
2.13653482712169e-05
2.91727189620996e-05
2.84394593057094e-05
0.00012463364111153
4.18707405248837e-05
8.00991433846999e-05
6.07445737686286e-05
1.62449414992313e-05
0.000105866321688855
5.61796547783628e-05
-1.30027557865001e-05
2.68644421079469e-05
7.21139781880623e-05
5.70261421818128e-05
4.73703107664261e-05
9.18186922055775e-05
7.00061242864646e-05
8.58154633477648e-05
7.81037135448189e-05
7.17407631696106e-05
-3.90706716690053e-05
0.000123887028082226
6.61893404543111e-05
6.94089772312794e-05
6.29547330640639e-05
6.28784667997941e-05
5.00150694926428e-05
2.39065646491241e-05
3.40459620092695e-05
4.4793548002328e-05
9.67362363688569e-05
9.37240612530244e-05
0.00010988867419368
6.66473808409827e-05
6.18312739639588e-05
9.22386815222998e-05
4.58869011293983e-05
2.34084434786089e-05
4.4414082660499e-05
5.86606135824696e-05
3.60815775985307e-05
4.31137263400751e-05
2.48377510826941e-06
7.04565225489033e-05
8.47901883421551e-05
0.000102418230431249
3.74370528682131e-05
7.76651970222866e-05
-1.54150936714158e-05
0.000159678227095484
4.52495885780894e-05
6.75197639809285e-05
8.60929688801785e-05
6.10562630551123e-05
6.44865637211529e-05
4.79090415283266e-05
8.97857254514364e-05
3.6016954658439e-05
0.00011274454773014
0.000108920149602559
0.000113749698817009
8.85612551851298e-05
7.3787631528636e-05
3.15958769986985e-05
4.73361007943523e-05
-8.05746130562476e-06
0.000100009779304963
3.33375565261831e-05
0.000130437549470191
9.76429240957347e-05
9.95272724700883e-05
6.82029879314157e-05
5.95240318004276e-05
7.71832640534257e-05
8.25335303921114e-05
9.23239293967642e-05
4.76797110208389e-05
9.25860121461205e-05
4.08822673429109e-05
4.42890949833417e-05
4.73062359850465e-05
6.65646211875882e-05
6.06820836938402e-05
4.70794499390336e-05
0.000105559409020917
0.000100293927801698
2.68190856122434e-05
6.11933848518173e-05
5.28911433049686e-05
9.13062116537089e-05
4.97680873687534e-05
6.25020364789068e-05
0.000125595586859537
4.48448925094137e-05
7.07106655251857e-05
8.36666177904876e-05
5.59082727025073e-05
7.38334465005282e-05
0.000142659753615892
7.19887888823382e-07
6.18042018040818e-05
5.18156762963352e-05
8.67860742085396e-05
2.97634217996912e-05
7.23715993940082e-05
3.04931046845988e-05
0.000121988693475918
3.02083046120335e-05
-3.37777204215796e-06
4.88579674681639e-05
7.46922993842854e-05
0.000117225230493732
2.27796538632649e-05
0.000116099423457039
6.23135195042784e-05
9.09717381001276e-05
6.40822269556683e-05
0.000141546924145002
-2.59449461347548e-05
4.27084159421654e-05
9.5768920546809e-05
0.000111409506396986
3.7599249571317e-05
9.77755480282712e-05
8.3293897207755e-05
6.62202799266963e-05
0.000119623216364587
6.79158000076353e-05
6.33620801174064e-05
2.24378859441242e-05
0.000106110178005673
3.05510651764264e-05
4.35085869832706e-05
4.99788301199298e-05
6.35591422632062e-06
6.32814982925873e-05
5.41726445632819e-05
6.81401575032099e-05
6.91483270710861e-05
6.06228218615609e-05
9.7026859148203e-05
6.61212095803374e-05
2.90701370165393e-05
5.91102919740262e-05
6.25508431698716e-05
5.2176556923359e-05
2.29194637510284e-05
4.65669354007324e-05
6.16374667374945e-05
7.18847265158336e-05
6.46303011861147e-05
7.75355681796288e-05
4.5288203900801e-05
4.95783410344748e-05
6.23222676476719e-05
4.49549837529036e-05
1.73461769965756e-05
5.30112147388853e-05
6.51443530289707e-05
5.74989869276891e-05
6.50037958921945e-05
3.2956586514907e-05
6.28970548202392e-05
6.7707957734835e-05
6.30624290227022e-05
7.64844140487868e-05
9.7441845228265e-05
1.37039971464549e-06
5.20676476885306e-06
3.09253236114381e-05
8.57039288380479e-05
9.24054594033244e-05
3.96136300178224e-05
5.65741536559053e-06
6.0317783132922e-05
0.000129904835471697
1.9657637339795e-05
3.91816876198908e-05
6.67906851129578e-05
4.36438298149232e-05
5.29270418093825e-05
4.30084217089859e-07
5.36727841890382e-05
3.32972297260927e-05
3.79691252743749e-05
0.000121425168223122
7.66475877727547e-05
5.52656438468866e-05
7.60898597634777e-05
5.47686940032566e-05
4.86378904756179e-05
9.70083761932333e-05
9.24879517818868e-05
8.34088735257268e-05
4.65694865742414e-05
4.41164559826478e-05
6.86223004656448e-05
7.04538132139007e-05
1.17476385964503e-05
8.81523685506288e-05
3.69065195282506e-05
5.47767693916117e-05
-1.62233476417346e-05
7.41078612160931e-05
9.44110736890482e-05
7.38685392077683e-05
3.37236686296762e-05
4.40801643262937e-05
3.78497109494275e-05
4.872741589457e-05
6.24379201521754e-05
-2.18214627934066e-05
6.54316263205641e-05
3.45350604120752e-05
3.30789522704365e-05
6.94620337055699e-05
2.33421866144999e-05
8.20792089530833e-05
5.66494514654573e-05
4.24604224182767e-05
6.19233745779435e-05
8.76416466992429e-05
4.58910892847711e-05
6.67152027392826e-05
0.000102353569475931
0.000118301467112169
0.000111582302378739
7.67872566425431e-05
3.18326383858666e-05
6.11987725031788e-05
5.18311618497331e-05
1.88209787367472e-05
4.73125724352034e-05
7.97652621597617e-05
6.65503967069316e-05
4.37053057150152e-05
0.000102282818843894
7.75602755406221e-05
0.000131254989175039
3.84101080319408e-05
5.76498262826181e-05
7.9775779231183e-05
-8.13683478772101e-07
-2.69429697868476e-06
3.0755349409067e-05
6.26683604364878e-08
3.6330601929759e-05
1.08522799939838e-05
5.2220265943694e-05
8.43237792196988e-05
4.71671164104006e-05
6.62762689853725e-05
4.75784291806846e-05
0.000123898414622195
0.000109902109838967
3.79651806518527e-05
-4.22120380240869e-05
6.97446600902281e-05
4.55077830433608e-05
8.01012504986042e-05
6.11739508803876e-05
7.41585386506761e-05
6.83797204970057e-05
0.000124845580734995
1.65617756527483e-05
3.68663540410119e-05
9.73465770783181e-05
4.68810791961976e-05
4.71205781749314e-05
5.10508936345144e-05
7.7341517692596e-05
6.39700462711144e-05
8.1349127561991e-05
5.89926160559759e-05
5.79030056997558e-05
5.11541429680003e-05
8.13546431538287e-05
5.39873890697241e-06
6.85376444455256e-05
4.32708048137503e-05
8.02963520501688e-05
3.84513574532555e-05
2.12100987612018e-05
0.000100027834974634
6.68651045751541e-05
6.24940106500213e-05
1.61084391634413e-05
5.83635946224272e-05
7.36035130005722e-05
6.22375627138874e-05
8.55085284927929e-05
7.74816082998347e-05
7.05535758363636e-05
4.79285554733903e-05
2.46073178263366e-05
2.55381709129685e-05
4.73647486511225e-05
-7.9052329079606e-06
2.95883767853445e-05
5.70414006789382e-05
8.52843233124536e-05
2.14185368694751e-05
4.42684369855931e-05
4.28345346892961e-05
9.78724043849348e-05
9.07747248175988e-05
9.00273098222542e-05
7.09178781627751e-05
1.63573019514938e-05
5.2423086139261e-05
0.000129448387353114
5.86631354835035e-05
6.93375605270803e-05
7.35945688101403e-05
7.60289844368278e-05
3.00006298149299e-05
9.91660281039526e-05
4.39172462632485e-05
5.86308490887126e-05
1.92467878495443e-05
3.57552114709471e-05
6.37868433902569e-05
0.000108209824992582
8.82547053108518e-05
2.70205111945381e-05
6.35798129183783e-05
3.15467335162007e-05
-2.36030003804861e-06
6.556598598092e-05
7.65154760628391e-05
0.000106369825155553
5.98957515738426e-05
1.53567991208731e-05
8.35931454654533e-05
4.83967790573981e-05
5.28737835427619e-05
8.07472752678537e-05
6.34821876400407e-05
7.72836707096105e-05
7.38557842691576e-05
5.96790106259121e-05
9.58455182451022e-05
4.31871963303904e-05
9.48662962181224e-05
2.0366697954286e-05
3.84557269644694e-05
-1.1707971139994e-05
5.88105730013117e-05
3.29009939936726e-05
4.76850477103575e-05
5.62555543581867e-05
2.4679370457669e-05
3.75563765056088e-05
7.68135341853645e-05
3.38289984867338e-05
5.72034091836413e-05
8.53700725375767e-05
7.39653932910368e-05
5.37035410394523e-05
1.50802875161324e-05
1.51303586734322e-06
1.28846657096012e-05
8.0033630845402e-05
6.82221548441492e-05
7.46732218672467e-05
-1.10301985631565e-06
1.22432281159678e-05
4.07941506838639e-06
2.53305130465538e-05
4.11939679863419e-05
4.68472417454891e-05
8.58224903280988e-05
3.90470672834512e-05
3.48537625524412e-05
3.89512532375942e-05
4.8945286249627e-05
3.01581151482776e-05
9.01878439503484e-05
6.80586467192753e-05
5.79569404185328e-05
7.5264432975464e-05
0.000118738704593572
2.52018116159588e-05
5.37500561287608e-05
6.2378942336471e-05
5.18636433593712e-05
3.67087850552026e-05
6.66855760574986e-05
4.64700048691507e-05
1.16721179007092e-05
6.22671046360906e-05
9.54695786591391e-05
3.74388180787371e-05
2.90144021930425e-05
7.14501249256869e-05
2.59850385906606e-05
9.29181465176318e-05
4.27798298295241e-05
3.48580470429237e-05
4.2057773259828e-05
5.63796196786552e-05
7.82451484475889e-05
4.83249691046437e-05
-7.73000029671004e-06
3.95206805724611e-05
7.91098105274893e-05
4.58533591131827e-05
3.55068161465897e-05
6.92901636951921e-05
9.05549112530835e-05
7.51775757411169e-05
4.47198198553341e-05
8.5461869997734e-05
0.000131443956771094
6.69293232490633e-05
4.11165310843526e-05
7.31863358128075e-06
5.97678929074117e-05
6.41309405066395e-05
5.48159315605947e-05
0.000116425339234004
8.71756542006427e-05
0.000116912552693382
9.77347931230437e-05
7.2881120470114e-05
6.27467474149936e-05
3.4031521306824e-05
-9.48277116648724e-06
8.69469891444583e-05
9.26103532799559e-05
3.95743122197882e-06
9.21853883506197e-05
6.25242471429815e-05
3.12199339533262e-05
5.0216436987965e-05
6.48137216457345e-05
7.00483018389301e-05
6.75824123652102e-05
4.95527678587512e-05
-7.81722925004031e-07
0.000137355552287229
5.48089987876969e-05
4.31641039624145e-05
5.55349250250428e-05
3.04666123996176e-05
7.84213197539074e-05
9.73336674245538e-05
2.71727244329963e-05
8.47985088079589e-05
2.69120649323657e-05
5.9321588573524e-05
1.89788034689498e-05
0.000118026365478492
2.96279586637714e-05
7.04335253930693e-05
6.73669835803195e-05
5.48499680353687e-05
7.74327910968999e-05
5.69394898326553e-05
6.87858988706505e-05
6.89583713766151e-05
7.2545247779009e-05
8.02989965292306e-05
5.94227179884055e-05
5.91208157490219e-05
4.80817866105349e-05
6.55173330765994e-05
4.42072889810695e-05
7.02756556518528e-05
1.12630858212595e-05
3.48565959742812e-05
4.57239063631266e-05
8.20648491534408e-05
7.97997890302276e-05
9.16542013892704e-05
5.39734810955541e-05
0.000107292762756384
5.12995816650835e-05
2.96540887700395e-05
8.10789036716808e-06
4.65017433850522e-05
8.85329822228184e-05
0.000136514287214123
3.15453105382183e-05
2.32377641306762e-05
3.06487295578506e-05
9.81246463437638e-05
6.45188769269413e-05
0.000128885014921877
5.23692839234375e-05
7.27628670699599e-05
6.10160555019753e-05
5.53553938316787e-05
6.3505586302704e-05
8.79553928969068e-05
4.61405239419574e-05
3.88014959786643e-05
4.7725996297447e-05
7.47513350998062e-05
5.64389962713058e-05
6.8870276596081e-05
7.90715120415481e-05
5.40585452720713e-05
6.65361788808925e-05
3.66932654119466e-05
8.04100406366054e-05
5.88365885649965e-05
8.9113150795166e-05
4.75823899598925e-05
1.1005067387031e-05
4.3158780217815e-05
5.42167015464681e-05
0.000128275281803084
5.09039689719097e-05
7.50214041822558e-05
4.17904048160441e-05
-4.64381207595282e-05
5.19648778460865e-05
7.48550587269616e-05
5.6106970378198e-05
1.32532674651651e-05
4.34014511884619e-05
2.9773267884989e-06
-9.17617695028089e-06
0.000111057859549047
8.56259600106401e-05
9.05364837796387e-05
1.82061921490946e-05
3.79584286940021e-05
7.23867796775416e-05
7.50115395333744e-05
3.78997798381356e-05
0.000142118102952279
-7.73332808807647e-06
3.99430849776907e-05
8.64402043422917e-05
0.000111714977931664
5.1558267851226e-05
2.17124396746741e-06
4.15843397122367e-05
7.16482100759339e-05
9.43949175178452e-05
5.07193465512217e-05
2.77070857483912e-05
8.95660752707493e-05
2.15882985057821e-05
3.2146994377757e-05
6.64278374958386e-05
-2.02092350001944e-05
5.8483367535996e-05
8.47930198399142e-05
4.65432628277594e-05
4.13590330454672e-05
6.95380604087434e-06
9.22031534311362e-05
4.7017893844857e-05
6.52950609735027e-05
6.07742195871763e-05
5.82998262742574e-05
8.08358536063846e-05
9.39185157729384e-05
5.36849374559188e-05
7.7404118422409e-05
2.2598840574934e-05
2.80450500778939e-05
1.60877416148542e-05
2.14213053216428e-05
7.76813536367289e-05
6.53539338885434e-05
0.000156230735188788
5.26578924683482e-05
7.44260231061132e-05
8.76175609971547e-05
4.48141855744495e-05
6.18464650694929e-05
6.16622909299046e-05
4.65332230553291e-05
3.93047600161896e-05
9.06143207946007e-05
-9.1161524201648e-06
5.84688841162447e-05
2.6193751333976e-05
4.93142674066713e-05
7.29474213592376e-05
3.74607584117776e-05
5.66376072060041e-05
6.2911796705219e-05
7.25757944781701e-05
6.90008968780154e-05
4.04488457414074e-05
4.61906510823271e-05
0.00010982504287065
4.41742168694319e-05
9.52077610552261e-05
8.56871210354582e-05
6.69901941646036e-05
8.20163841115692e-05
0.000123108563311612
3.31787709887692e-05
6.08835107515356e-05
5.17121102374949e-05
1.28315910583219e-05
8.1805732555702e-06
3.00249840005685e-05
8.65418355556641e-05
5.8882145265126e-05
6.4082557794327e-05
6.32776912764374e-05
4.96533592026409e-05
6.91367307132273e-05
2.98740716836567e-05
7.07133199282006e-05
5.04078794509173e-05
9.81973280685148e-05
7.98528253984691e-05
6.8796361643307e-05
5.45142984963558e-05
5.35747069000127e-05
1.30865170028148e-05
8.71238422324396e-05
5.41962894511972e-05
5.44821436528351e-05
5.97257572029489e-05
6.26355449385903e-05
2.96923239642138e-05
0.000119973695272013
4.84687450329565e-05
5.58650279013812e-05
2.23159576123293e-05
1.34590394307225e-05
9.83439051332842e-05
6.87110841891488e-05
2.63360758191707e-05
6.12402086824522e-05
1.68180711570062e-05
5.83584921305486e-05
3.7395720311874e-05
7.41196355911646e-05
7.44468197829589e-05
5.99203672456416e-05
6.61631017925296e-05
0.000114370706445968
9.76291178178094e-05
4.84424065426408e-05
2.74553436479809e-05
5.58377494088972e-05
8.09827872678572e-05
5.58396407000645e-05
3.65041827648307e-05
4.42353237137387e-05
6.69579973785182e-05
7.55353470426371e-05
8.31015939069118e-05
5.95965358772814e-05
7.7226309755216e-05
0.000105449391444241
3.11079051297193e-05
2.12643910803511e-05
1.19309573783311e-05
2.87172871541276e-05
2.34151559136214e-05
5.52304050149004e-05
2.00411168577021e-05
2.62952987558057e-05
4.56206752943225e-05
4.73802506910478e-05
4.64491538454808e-05
0.000121187894567769
0.000106939839981038
2.70992199334048e-05
3.92477661643885e-05
4.17633570844947e-05
3.64932509538546e-05
9.20520656614291e-05
8.02787582127955e-05
-3.2457261526331e-06
3.91301396099523e-05
4.41955203835314e-05
6.5432964369252e-05
3.99574856122958e-05
0.000101314943484483
0.000101290703123503
5.60521338921408e-05
9.13589957767216e-05
6.39901111773483e-05
5.73738330262686e-05
0.000119043764231504
7.58098796350639e-05
7.800387013919e-05
2.74429738245447e-05
3.3895418975126e-05
8.46844080766648e-05
6.12757931123517e-05
3.66694241643065e-05
-6.42152689070987e-06
5.57178463541499e-05
2.95180449647192e-05
5.66576378975697e-05
9.62966640806052e-05
4.81388509271121e-05
9.64379403749865e-05
7.13577627436914e-05
7.95469368446624e-05
8.88343472456331e-05
5.06166258159045e-06
7.87596133214191e-05
6.51190138028023e-05
8.44917056314115e-05
0.000101622689173038
0.000107013621874461
2.99471801153256e-05
9.75035912014935e-05
2.72656080878012e-05
9.45814370033063e-05
1.82118402244933e-05
5.5664022776081e-05
5.62251256176797e-05
0.000120004627156779
4.01819122018826e-05
4.67655045922222e-05
0.000108054433103805
7.5204291440982e-05
8.12314257710823e-05
3.51096939677852e-05
6.76320554162572e-05
2.72123853946564e-05
9.49359119243878e-05
8.15976632239277e-05
3.91204750721899e-05
7.08794864923643e-05
6.42941993148725e-05
-1.31458887267556e-05
9.45776918570213e-05
5.14379799120651e-05
3.03757493316829e-05
5.78272330873059e-05
6.6151216329853e-06
1.37034476262459e-05
7.10981270957641e-05
7.40580178278185e-05
9.81070299044285e-05
0.000137753570268655
6.12993710297549e-05
7.35528962758511e-05
4.76437522790518e-05
7.52308416902686e-05
8.17054275259282e-05
7.75256365524905e-05
3.53577460505576e-05
5.15323661279666e-06
2.95409568613307e-06
4.70672452486677e-05
5.66288672444536e-05
9.30861589071373e-05
7.26908075708715e-05
0.000111032824815387
3.78302839814092e-05
5.39396710590806e-05
6.52882600873491e-05
4.98269314547764e-05
2.99429164892514e-05
0.00012647700605471
8.47999394859871e-05
7.36655909367799e-05
5.89532369975016e-05
3.21540193870945e-05
0.000105687467084089
0.000100622080218586
1.72002133801254e-05
6.21550700308307e-06
9.02480475371566e-05
3.91168083394476e-05
6.6619300285907e-05
5.79915317976693e-05
0.000130295687243488
5.58706761366059e-05
9.79298061451333e-05
4.77743308598623e-05
9.48155207228393e-05
-2.79193367755913e-05
5.17953293544458e-05
5.82313163869467e-05
4.31918237770074e-05
5.35155643428118e-05
7.27272660449267e-05
0.000142842759951372
4.75840556084758e-05
-4.33554904506646e-06
9.11457223418325e-05
6.16616948230029e-05
8.51341087313035e-05
2.09154079654898e-05
9.43881042616721e-05
4.97299813311987e-05
6.06077620989809e-05
9.70500461234749e-05
1.88141130027644e-05
5.16575362953304e-05
5.15442259059923e-05
0.000118001716042462
-3.07878558750369e-05
5.6425354606492e-05
5.11374469982931e-05
5.0208353978709e-05
8.62038428571953e-05
4.01051664100756e-05
5.10340699214978e-05
4.18685516890886e-06
5.18003252944762e-05
4.01217917153638e-05
-1.7769088066646e-05
4.20005732402594e-05
7.25843746423475e-05
3.83340812326039e-05
5.96946278131397e-05
1.27870582508741e-05
6.04702449681699e-05
7.94037132205157e-05
8.50647049567133e-05
3.24849802698361e-05
4.71042742876308e-05
7.15750728862593e-05
5.57669132706643e-05
5.89916043780642e-05
2.5114256991083e-05
6.99961445504018e-05
0.000129905293684662
8.40782621438997e-05
-1.74409669872766e-05
6.36312944985989e-05
7.66811270491666e-05
4.01573343528495e-05
4.00413399853707e-05
8.12703477691931e-05
0.000116145835435205
9.38798754605905e-05
0.00010059367116227
6.55491776872943e-05
4.31569198048819e-05
0.000113146456262576
0.000107410666712792
8.01792776265352e-05
1.1315955307966e-05
0.000120283010559871
-3.0383021192225e-05
1.06002075008787e-05
6.49289550916692e-05
8.86006679783251e-06
4.20852057765942e-05
0.000126357744250818
4.85172542473057e-05
1.39796591707129e-05
7.95470980242448e-05
5.93721979996005e-05
5.2674890486695e-06
8.75511042322094e-05
7.05053425741662e-05
7.78181106483013e-05
3.50770551394456e-05
5.69803500156489e-05
3.72280516603105e-05
2.23375792905054e-05
7.32738407878774e-05
2.36871314472561e-05
4.93124295530841e-05
2.30241782731488e-06
5.18917373731119e-05
2.16415475945078e-05
3.78726463857711e-05
8.74909347374594e-05
8.11651300225623e-05
7.13583732158645e-05
7.5709322249885e-05
4.79523045791272e-05
2.11518357796054e-05
0.000111152185583981
2.10415267841522e-05
2.00542037806474e-05
6.41173156429437e-05
9.31073307826597e-05
2.10752569752957e-05
6.00067743728875e-05
3.06824970806958e-05
4.16250514517008e-05
5.99004338347147e-05
2.98606352417809e-05
9.37324323467472e-05
5.50050654355757e-05
4.39319584498527e-05
9.12620486311727e-05
4.47914629750669e-05
9.64881103547078e-06
4.01177848635661e-05
-6.98108282860205e-06
8.38560924120192e-05
3.92269637687532e-05
4.14989647259536e-05
8.71600142228944e-05
0.000110148547159281
8.36969147886883e-05
6.78110157917641e-05
2.66137092153983e-05
2.54730085247645e-05
7.61709316833097e-05
1.82045692723459e-05
7.91606911501887e-05
9.96369988223007e-05
4.09796953177734e-05
2.54722874744463e-05
6.94022602373149e-05
8.7642421910407e-05
4.84808764134937e-05
5.00780146733069e-05
7.90199907051252e-05
3.27918146175164e-05
5.64787078768626e-05
5.59903317081008e-05
4.35287474682916e-05
8.50572577190163e-05
0.000103785222757201
3.69899046719109e-05
2.25644714069832e-05
6.71434944940941e-05
8.16294586363094e-05
2.31501773825236e-05
2.2733733822252e-05
3.95076878228478e-05
5.27361735833448e-05
0.000101449338050953
1.72369085216169e-05
5.88090807900464e-05
7.45724128280027e-05
9.39689246151703e-05
7.1206995471664e-05
4.49552100880288e-05
9.28773552921413e-05
3.64755387055225e-05
5.57716177213313e-05
7.83989178695922e-05
5.18092457782821e-05
7.66709156192696e-05
9.10450493147527e-05
4.48428589570089e-05
3.74837594065008e-05
1.90554332184483e-05
5.5125644026515e-05
6.00666058492543e-05
1.59587844432688e-06
3.19014931426152e-05
8.19221173008147e-05
7.57108521602994e-05
5.46872626205539e-05
0.000100404537024732
6.94492246281172e-05
2.86445499898657e-05
8.48360315839076e-06
9.76373966808963e-05
5.93140119868321e-05
5.20902709074871e-05
3.63690711145406e-05
9.30411712272366e-05
5.48943493826407e-05
9.23658190257784e-05
0.000108505469278025
2.27649878302163e-05
1.66828787127142e-05
6.38118184827739e-05
4.63672203760486e-05
8.16833768514312e-05
5.35939655255269e-05
3.1959251038269e-05
5.530006060939e-05
6.49729299178138e-05
7.07277798223415e-05
6.87312055845712e-05
5.11953044228186e-05
0.000114675419480431
5.56885023977668e-05
3.27841289527297e-05
8.71879328933227e-05
6.15802614049636e-05
1.87776922846367e-05
-2.83399741188518e-06
5.93885794858401e-05
6.65709284222722e-05
2.34433585803971e-05
4.77466987275555e-05
4.94303556813604e-05
3.09305204620482e-05
9.31607607228366e-05
6.05218659044146e-06
2.33615956997091e-05
1.78311338985862e-05
4.82255681995059e-05
3.89706782899892e-05
4.49402551219485e-05
8.72550623871883e-05
4.97561897246517e-05
3.81025227275058e-05
7.63807221033646e-05
7.94764721114526e-05
3.02236797347615e-05
0.000100738509769812
1.25468980250348e-05
6.99024132529264e-05
1.72997601471931e-06
0.000119401665069657
7.10088450328259e-05
7.89606794997926e-05
1.87458056944218e-05
3.96833854523515e-05
3.62409668573639e-05
7.89300764638775e-05
0.000158444357640609
0.000149733555212104
-5.75140987563394e-07
0.000122545288455946
3.87957302652086e-05
8.19465325362536e-05
1.47867618609934e-05
8.88447911539108e-05
8.71702497279201e-06
6.57056976243839e-05
3.55566703506332e-05
9.57577185095661e-05
4.54162056594413e-05
6.87615477690679e-06
8.97762917055767e-05
5.51814011037388e-05
7.89408677352506e-05
4.40586643473298e-05
6.72715708046922e-05
2.63847727062179e-05
9.01622220338332e-06
6.44266247710218e-05
8.75004180287633e-05
0.000101326527123244
3.53106779159487e-05
1.40914751576356e-05
4.94817583897342e-05
8.56284179690952e-05
2.40147298309199e-05
3.16676113793877e-05
3.34912648139378e-05
6.18630659190563e-05
2.06425796574001e-05
3.76216849716409e-05
3.74700744686449e-05
2.58633481255108e-05
0.00011997506245149
7.65061343730652e-05
9.19344295669312e-05
7.29147840516528e-05
9.93317189428147e-05
0.000102099560244606
7.76311728683764e-05
0.000102565617486551
9.83267526783806e-05
4.86944699044141e-05
4.01284845339222e-05
3.79990580968958e-05
-4.29421319029438e-05
4.35038818517996e-06
6.66187325347105e-05
9.94977616215603e-05
3.01120532083653e-05
8.79709180996157e-05
8.83168221897669e-05
2.76531871202992e-05
2.19281157340577e-05
-1.84633856570413e-05
9.93406858096029e-05
7.6233758491186e-05
5.92842437363104e-05
0.000101706225912839
8.13690837612919e-05
7.3516120274585e-05
0.000106409336346131
0.000118628348758066
0.000117254216746318
-2.49230733212552e-05
8.35787394287094e-05
4.52319856235352e-05
0.000133771968782569
6.23711893284146e-05
7.44512988549534e-05
4.86887465050555e-05
5.11072373429605e-05
0.000134411521525644
8.18538285210611e-05
3.19108033927601e-05
8.83795307458538e-05
6.7710329792355e-05
3.82743432825899e-05
4.67046911149594e-05
9.70134751466236e-05
6.37090038781788e-05
3.14006849364361e-05
-8.26223000172879e-06
5.17292765385844e-05
-1.92357019941159e-06
8.47035128020129e-05
0.000111660575621216
3.44888240851511e-05
3.8842326709265e-05
6.61786922385518e-05
3.60120949649817e-05
6.40887606723306e-05
4.26222448162518e-05
7.20835736682741e-05
7.47765092751426e-05
5.26134225002613e-05
4.92569644548909e-05
9.4485664837921e-05
-4.85679044762472e-06
6.55793790305239e-05
0.000123463792334608
0.000111208093279919
4.88267452870189e-05
4.11526970355777e-05
0.000114128600687084
8.26390187765885e-05
8.28827059537657e-05
5.3431880608092e-05
5.4727006996518e-05
8.34508821420659e-05
1.56154909422385e-05
9.61937686585056e-05
8.3446428753953e-05
1.36849175602617e-05
5.25576260345574e-05
5.41661062800093e-05
2.5038233336877e-05
9.39747582292443e-05
4.96854643906284e-05
5.37047386147385e-05
8.69121793058809e-05
7.81116292102533e-05
2.82723742841002e-05
2.48710533284389e-05
3.10104883866226e-05
0.000127081128970144
4.92430895446823e-05
7.19177568875821e-05
0.000121919675439428
4.33475014062199e-05
4.82360304960542e-05
4.98726920529516e-05
4.39146870018548e-05
5.13174432010907e-05
8.19408972851401e-05
0.000118098770247526
8.10648620524057e-05
1.99751222094593e-05
9.43752805066454e-05
2.42492642100908e-05
9.29233931404925e-05
4.11008278090332e-05
7.51791182363498e-05
9.57388321527098e-06
6.68939822706333e-05
8.42051167202555e-05
6.45635284358293e-05
1.01988931952786e-05
5.98533127280498e-05
5.02089199345507e-05
4.05466612103227e-05
9.16218335524482e-05
2.84766029474152e-05
7.64219713436532e-05
1.63566425911911e-05
9.2268657070303e-05
3.33895941301511e-05
-4.25225688433075e-06
4.49426829978906e-05
4.2066799572496e-05
2.86223875293585e-05
2.6452835925303e-05
1.98011106802796e-05
3.4652791256483e-05
5.44895713203367e-05
2.57179364014914e-05
5.87310974376867e-05
7.85349008393472e-05
4.06950580520609e-05
0.000106964351254235
4.95018730754107e-05
3.90320482475468e-05
5.61136235084382e-05
2.46927438610022e-05
8.70309398724717e-05
6.32135079327389e-05
6.72316102853149e-05
1.74816909658615e-05
8.67727345825763e-05
1.8943466645788e-05
3.3241037364048e-05
4.88969364667675e-05
8.0168105723828e-05
2.19636453742754e-05
6.20397376008197e-05
3.23469278524593e-05
9.27298071900044e-05
3.37096019351276e-05
2.55378257174304e-05
0.000116745927435829
6.74998844347178e-05
5.03800338324269e-05
0.000119310060165922
1.69989687161569e-05
7.01695170334133e-05
2.24015710658983e-05
5.84648500683808e-05
4.09868431988592e-05
4.82498328051993e-07
8.24103517651942e-05
8.20881137048664e-05
4.43053261692971e-05
1.92160914903309e-05
5.48948574641609e-05
0.000113550027425278
4.11574810494523e-05
4.35777832610813e-06
7.05396199126136e-05
-2.24272932436908e-05
7.81360410183606e-05
2.59849857017428e-05
8.09860958956006e-05
3.41771947470879e-05
8.47289579837465e-05
4.64033491167901e-05
6.99929686272502e-05
8.94646831445308e-05
6.77454781468452e-05
3.84250488158965e-05
0.000118785879428551
5.63224063949878e-05
3.795251978977e-05
5.99084732360231e-05
3.50223642150008e-05
7.97326396807481e-05
2.78175442027287e-05
7.39728805465709e-05
5.22475575832483e-05
1.74880910137692e-05
6.72824157904544e-05
5.52584386061587e-05
5.14033977975626e-05
8.21953219382079e-05
7.77324998656752e-05
1.00507577091479e-05
0.000106153417634296
2.67248667323485e-05
6.32682067611419e-05
7.80900746842015e-05
7.10119860180773e-05
1.48046734104414e-05
3.10621729449631e-05
4.72358595576501e-05
6.07922843931777e-05
2.49578687498426e-05
7.74482004510628e-05
6.9690206680516e-05
6.78407841612738e-05
3.69293271033628e-05
1.97242208994564e-05
5.00461514017735e-05
2.54486639653288e-05
2.87659929230818e-05
5.22154906337928e-05
5.29545612704388e-05
8.94694236420152e-05
0.000105027909153449
3.42777827238596e-05
6.17143231134272e-05
5.81309561244632e-05
4.54208190988745e-05
5.68975174793186e-05
5.4822086214645e-05
8.46416131636564e-05
5.52205883986e-05
0.000119304508695088
2.67465457566858e-05
6.66419842538783e-05
3.40597915890936e-05
4.31084685952299e-06
5.34831235278795e-05
8.76444520833093e-05
7.07540939003895e-05
4.24542452830041e-05
5.76989622413965e-05
6.86036165322698e-05
2.49653166294992e-05
4.42802349008819e-05
3.65415302857093e-05
6.50553657557055e-05
6.30398392660465e-05
1.61968861220447e-05
6.21756042735092e-05
-1.3524432077166e-07
7.06323844211675e-05
7.88622607128317e-05
1.66034021473688e-05
5.84643307945437e-05
1.92587620925117e-05
7.88250949002223e-05
6.61929569389226e-05
6.85333857173412e-05
4.75239282104821e-05
6.92197726899035e-05
-2.29257979419966e-06
9.96487811410303e-05
6.49433912836255e-05
6.74487922342818e-05
1.03476525716935e-05
6.64217384080184e-05
1.42231142660128e-05
-8.61916085965798e-06
5.83518683164932e-05
4.74661081514357e-05
8.3049861202641e-05
4.97438052638856e-05
5.5272771052365e-05
7.63708364429945e-05
8.68200024670458e-05
4.72832012671148e-05
-2.93725152152177e-05
7.0256320007224e-05
3.62569821755723e-05
2.88102126849155e-05
2.97570680840981e-05
4.97070328692427e-05
5.71700568759496e-05
1.06917667023641e-06
0.000142905735055519
0.000125603083011382
8.30692763938724e-05
6.38887549388639e-05
3.55228801166491e-05
7.25745607125036e-05
4.15823385704661e-06
7.16744958449093e-05
4.53943723306508e-05
4.01758914539426e-05
3.93739660531488e-05
3.73179823115707e-05
3.82107741861191e-05
4.53988119020567e-06
4.72830224730198e-05
7.02430611605447e-05
8.90283479991942e-05
5.47688018704153e-05
7.92913595220085e-05
7.45296975496351e-05
3.35582500553596e-05
0.000135179858287578
4.80116707076229e-05
4.1433545415325e-05
4.58660994327372e-05
0.000119432975272684
5.36213531941015e-05
4.79221464983463e-05
1.85245712250626e-05
2.31226360137775e-05
1.25165224867894e-05
4.30242912307909e-05
8.0130764408003e-05
5.77329177470932e-05
0.000107653652339366
7.14320191729102e-05
6.09197437995689e-05
5.80436515583849e-05
7.52241969949052e-05
6.47285966956001e-05
6.27946420101114e-05
3.17536728287129e-05
7.67754549746185e-05
9.52491155479824e-06
0.000109459569935962
3.36485754000926e-05
9.00030495432003e-05
6.82681575292335e-05
3.98923622693716e-05
9.91532808298473e-05
-2.43418059990514e-05
9.18668975369628e-06
6.64518930336899e-05
4.84749264260064e-05
0.000115586363125701
3.06303381394775e-05
0.00010067698336542
8.53914298450059e-05
7.12990343148887e-05
0.000102880076891762
8.18386604405716e-05
0.000104840781424572
6.15929179259719e-05
0.000101700552586621
0.000100546262669106
-3.0908057512596e-06
6.6551935860664e-05
7.05456070170431e-05
5.97607014120082e-05
9.9093352468632e-05
5.93265518478007e-05
5.28790326666112e-05
5.68917751690812e-05
3.91026993675334e-05
5.35700241648553e-05
9.22573586329195e-05
9.44571905704197e-05
3.94221054248559e-05
-1.27543236290737e-05
5.79409938348621e-05
7.66980386152808e-05
0.00013300772841612
9.64510077778307e-05
3.9272705707688e-05
3.11995618336164e-05
8.93284695715855e-05
-7.31552253136566e-06
-3.09514408121645e-05
3.17026020251672e-05
5.91221347041791e-05
6.01659096895543e-05
1.0964071136836e-05
7.02016489046271e-05
5.61011018449592e-05
6.30888969875681e-05
7.10375970521822e-05
5.73108898179451e-05
6.84487106612885e-05
7.41869012144389e-05
5.71948094298368e-05
2.9392085503107e-05
8.59212978110089e-05
8.5489398740551e-05
8.84233932874611e-05
2.52814356530673e-05
6.71839500820791e-05
8.1012011332357e-05
4.54010028829157e-05
0.000115261147654377
5.00682622218514e-05
1.09945795099408e-05
1.77010833122498e-05
6.37849352103137e-05
1.49303169000254e-06
5.09515317792457e-05
7.86569184840386e-05
2.24559876838263e-05
6.48905902777788e-05
8.9325650713471e-05
6.15971396702072e-05
5.85961609035936e-05
8.50890877522676e-05
0.00010970538110526
9.2915610164166e-05
6.83824049846943e-05
9.89279234487071e-05
6.01949466113191e-05
1.67308286754585e-05
7.42420012436459e-05
2.45985437250193e-05
3.45714216149947e-05
9.14087470641472e-05
9.07593617200032e-05
0.000107426387756443
1.07962878838417e-05
3.25362399071267e-05
2.80421501897246e-05
4.87356822345329e-05
9.51601775365103e-05
4.2880104553629e-05
4.46282974905662e-05
5.79351738389327e-05
3.24705262390616e-06
6.50594347026959e-05
7.44261730840558e-05
9.72628941666005e-05
3.90599006591042e-05
7.04294762119752e-05
0.000110661664735608
3.81142201086383e-05
8.04128370728145e-05
8.92449408046613e-05
3.98426087219181e-05
7.82255526673503e-05
6.18222628996485e-05
1.38443292262699e-05
2.74229568779727e-05
7.12850326922886e-05
9.35480702781422e-05
4.15989569087651e-05
0.000119030267188087
2.49709424826819e-05
5.4358209872756e-05
6.88585608399941e-05
1.29084297989553e-06
7.34260371092246e-05
7.60222158751621e-05
4.71619446978575e-05
0.000112873427579776
8.01369613539196e-05
6.60486631536771e-05
5.03782955362816e-05
6.3322165513243e-05
4.94030574469898e-05
8.02241360078107e-05
0.00010156707835759
9.5025902529014e-05
0.000107397988161119
7.93962647095288e-05
3.25891915781839e-05
0.000119440314197526
4.66264649649095e-05
6.84877588617268e-05
2.2008258179975e-05
2.7872664265788e-05
2.63691611809841e-05
7.07663959183782e-05
2.80116036232104e-05
3.64108715603535e-05
7.7809135006548e-05
7.80916885777086e-05
2.27997388711962e-05
9.76108164979878e-05
0.00012375537932899
1.43825464906206e-05
5.2951245837616e-05
9.24288414847067e-05
8.30861640329703e-05
0.000104268650536275
6.45473621497198e-05
0.00011547851460308
4.27759278742387e-05
0.000101765918072942
3.11549768191439e-05
4.01922302476154e-05
3.88402268163752e-05
6.05206211145082e-05
2.67156954769541e-05
5.06281770599619e-05
5.60548191188288e-05
4.73666432805689e-05
1.29946995088007e-05
6.13815532079265e-05
0.000118028589573473
9.58528074972822e-05
7.56560118415432e-05
9.50795874731465e-05
-6.07689714472815e-06
3.57422284046956e-05
7.92830592913186e-05
5.04224266380073e-05
5.5693166358152e-06
8.96128621324488e-05
6.45364438129969e-05
-3.17297690858987e-05
4.1670011124823e-05
0.000122258778647214
6.40422559477306e-05
5.23546248943159e-05
4.51100073687486e-05
7.14635572512708e-05
4.53168816384534e-07
8.48364490523558e-05
9.89780480903775e-05
4.90807304582662e-05
5.64382014497422e-05
7.93098410770397e-05
6.59908293652301e-05
5.93354369659147e-05
8.19924532977227e-05
0.000107903252705937
3.64049591988485e-05
7.8096409533388e-05
3.86304271776531e-05
3.66032216864879e-05
3.63121953076866e-05
5.90229827082248e-05
7.97637254071124e-05
9.09939480273448e-05
2.83752969740617e-05
1.23655182828377e-05
3.11326761657406e-05
4.69301404532351e-05
4.1935135810296e-05
2.58315988281413e-05
9.77119427801189e-05
9.00403593530332e-05
6.93348519578596e-05
7.25905467818685e-05
9.51848554084032e-05
8.94456444491083e-05
7.12996150391149e-05
9.48905381593106e-05
-6.73876052834789e-06
6.3368406523456e-05
3.90426951818149e-05
8.01793710463004e-05
-3.28920128646926e-05
5.39336602517572e-05
8.04096533574279e-05
7.58126907887189e-05
5.12323529068709e-05
5.29337800626818e-05
8.28137652697782e-05
5.38111365948158e-05
-1.80604065255572e-05
3.07263105424167e-05
4.56040459241003e-05
7.0416507481357e-05
7.60373279037978e-06
6.36702966023811e-05
9.02705268765773e-05
5.13931427581657e-05
3.56078933271457e-05
0.000104004433890673
2.3773454916175e-05
3.19169311786686e-05
8.2350208440003e-06
2.13217557893762e-05
4.58298264328285e-05
2.23149016531395e-06
2.47685749383728e-05
3.32467480309372e-05
6.96034598540445e-05
0.000118606797879338
8.01761953761053e-05
5.68256389097648e-05
2.13629153447962e-05
0.000107212739589239
5.73386050808716e-05
4.07275622682965e-05
7.65978560889105e-06
5.26099565042246e-06
0.000109888212246386
5.37851939496587e-05
8.40089608584863e-05
5.70504285111166e-05
0.000106626148088728
8.83848151606907e-05
1.03634190780709e-05
1.74991931452198e-05
5.89297590169079e-05
9.03374161831072e-05
0.000116184604561333
9.02370654587534e-05
3.04911642358885e-05
8.08736723745064e-05
6.32840271154848e-05
9.49873506542987e-05
9.13293574711981e-05
4.99221277018938e-05
2.31573448480502e-05
5.67242383381883e-05
1.98732445650206e-05
8.19618723372306e-05
7.88362411834756e-06
5.65393491203376e-05
5.66956386272991e-05
4.66491508245739e-05
5.5430930425365e-05
3.1402502051546e-05
7.67074380685262e-05
9.18309777862471e-05
7.94738955184585e-05
6.35256978411028e-05
7.7710919106249e-05
4.01010770455591e-05
9.09070051219005e-05
2.68719232420799e-05
8.71056108991342e-05
7.14808485011181e-05
0.000101040199197187
2.50547801957136e-05
5.06905143732909e-05
3.23847689585786e-05
-6.05181271796756e-06
4.87945919884949e-05
1.5080578319103e-05
1.98497901032835e-05
2.22013264413189e-05
5.8001076203704e-05
4.22189992705559e-05
7.65592881421769e-05
2.46779987971991e-05
6.96497321251051e-05
5.63644125848282e-05
6.78454441844942e-05
0.000103609295439705
7.70181814310135e-05
2.63140291323638e-05
8.74983688711928e-05
7.97756887469228e-05
7.96616053331903e-05
-4.33714222174826e-06
4.50188867177363e-05
-3.57593688769672e-06
4.47964289528143e-05
7.08312313338984e-05
5.90861374760988e-05
4.35353364638278e-05
9.77813970745217e-05
3.8409120039264e-05
2.27050193391499e-05
6.53830579231943e-05
5.47580700121474e-05
7.79501147829998e-05
5.27868357390695e-05
2.13090058233155e-05
7.37517014914592e-05
6.50405357116084e-05
7.90542256308815e-05
0.000100181135353138
3.11059628788443e-05
-1.7096235713152e-05
4.78849744058079e-05
8.85908651300391e-05
9.81154398601217e-05
4.30356153320927e-05
5.78194634170832e-05
5.79218006437431e-05
9.30622095323991e-06
8.96924669782456e-05
7.76043552981714e-05
4.38144864810872e-05
3.30593358190189e-05
4.5417587425009e-05
5.03062347843677e-05
3.49224412454372e-05
6.22253752437967e-05
0.000100571987970432
4.7545447439876e-05
9.37286307074586e-05
8.21258463265966e-05
2.82967338834111e-05
1.07500364702839e-05
6.23071776836862e-05
5.2131445157314e-05
0.000113303825947592
5.74389529159236e-05
4.9391531776398e-05
6.60265399508534e-05
7.42366015078653e-05
1.09946652962876e-05
5.59826645314753e-05
6.63891355815028e-05
0.000114959116040763
5.08694409161789e-05
0.00011849274673099
2.29808409523449e-05
8.97294287575322e-06
5.66557932767097e-05
0.000122370703502267
5.34328207050718e-05
3.01479792063138e-06
8.17798245997174e-05
3.51448219536917e-05
4.9185083373685e-05
7.44423859941364e-05
5.65394159611737e-06
8.05883940778733e-05
6.57505852728738e-05
9.83788432767197e-05
4.90249254462865e-05
3.59660237177758e-05
7.18546885059476e-05
6.24867140052017e-05
4.6673820970605e-05
5.83162217450952e-05
6.33357809034724e-05
3.91073610144508e-05
8.81557162883088e-05
0.000143394421832815
6.06220060105987e-05
7.92432078240392e-05
0.000105382263060092
4.96133202425149e-05
4.4011047101603e-05
9.88272053599823e-05
7.15008054529992e-05
2.68960864497936e-05
9.023770309299e-05
3.20713314139659e-05
6.15367824209168e-05
6.05921557828524e-05
7.09452010410604e-05
4.44722867574205e-05
0.000114225439867921
6.15664886403687e-05
1.25229125255748e-05
8.97222109437963e-05
0.00011966171703898
-1.91739949292432e-05
7.36755674188191e-05
8.83312685111334e-05
6.87744400931912e-05
7.46857001009986e-05
3.18048156598744e-05
9.1521591148033e-05
5.24962064238872e-05
2.43160803242926e-05
0.000151987647137787
4.83514293741502e-05
0.000100836895502343
0.000104014680332482
6.54022963812496e-05
0.00010550176101622
8.9164307851429e-05
7.30597250256574e-05
7.69275406129191e-05
3.96338757533525e-05
3.54136688696948e-05
6.95428007389162e-05
4.43561626225075e-05
4.37253924942089e-05
0.000105001633626821
2.66873261599478e-05
5.86758410499049e-05
6.23161615653451e-05
-4.18592856935622e-05
-1.32524836925552e-05
6.15937449792125e-05
6.6679104717655e-05
5.53484452638064e-05
9.71895703411013e-05
7.10720030853267e-05
0.000128026595826617
7.03178040838843e-05
3.3024719634166e-05
0.000110339093101968
3.48362718467935e-05
1.69248336084702e-05
0.00011984716474242
3.98133226221035e-05
3.82182175201671e-05
9.45807950804357e-05
0.000110252848584582
9.93422512525563e-05
4.18665149738887e-05
8.61740097800532e-05
9.92864525660096e-06
9.41291781703331e-05
8.97035033618417e-05
7.49440525898903e-05
6.87251160413198e-05
1.62023540994424e-05
1.74165087525335e-05
8.22173063056149e-05
7.75346545478552e-05
9.08593600065914e-05
0.000105995509332103
6.20347360506378e-05
8.76596129685454e-05
5.1066591010352e-05
9.68804931934179e-05
5.28528266128002e-05
5.9360564854032e-05
5.09948257783084e-05
6.82036301913112e-05
4.49251612860211e-05
8.12734310992013e-05
1.80688015317624e-05
0.00011331149079543
0.00010569189285967
3.8404305579197e-05
-1.2736338620189e-05
8.33768960257937e-05
3.55529403120992e-05
8.21101864599235e-05
5.4567754251764e-05
5.66791788905247e-05
-8.64959643712548e-06
7.87411735427063e-05
4.14006981691308e-05
3.54554701422734e-05
6.65301726727435e-05
4.99993496911244e-05
4.86399587875763e-05
2.7555519294451e-05
0.000102447110481254
5.18152322970665e-06
4.20068176448544e-05
8.13492077238577e-05
4.14866663466491e-05
9.07337358745366e-05
0.000122673552375911
5.06325597301754e-05
0.000120307106078979
3.7856281139019e-05
7.61439670517218e-05
-4.24206116582547e-06
7.37912896338773e-05
0.000114906590009923
2.79968090031165e-05
5.18856098492075e-05
5.58890685516919e-05
2.56043462099265e-05
9.19350227358213e-05
7.87964590469145e-05
3.34107804466218e-05
0.000107838715994115
6.52064643500809e-05
4.36661764233767e-05
9.50348499456497e-05
7.7657035641566e-05
9.02014272632835e-05
8.28293445944206e-05
3.12380720820391e-05
4.71208061519922e-05
4.3515001901216e-05
7.98905005636691e-05
2.41261637203334e-05
5.92424366005224e-05
5.28347029323918e-05
8.40710271187519e-05
0.000156532886666629
8.19437081948397e-05
7.45693801532516e-05
5.46980320599224e-05
8.76565217625271e-05
4.21924073512826e-05
5.57617591630541e-05
7.46684306095748e-05
4.66352971657028e-05
2.22113083244867e-05
8.09872402175349e-05
4.48735064733265e-05
-4.07965138704803e-06
6.86991408449095e-05
4.57107813191864e-05
5.85740321890891e-05
4.81482962568294e-05
8.90217824905021e-05
0.000152554361511121
5.86435391610691e-05
2.4202606242206e-05
1.82435811579267e-05
5.23058830916805e-05
5.37394960584838e-05
7.65587997635867e-05
5.17733375942131e-05
0.000140542621378701
6.1935007165564e-05
4.45558707158801e-05
7.6742948971068e-05
7.17121028373847e-05
8.09581350606455e-05
3.76102793727066e-05
7.42243377445242e-05
5.22291658097965e-05
-8.18705518760714e-06
5.11157828914822e-05
5.08282255124131e-05
4.12321399158191e-05
0.000124040868579123
1.5600972480277e-05
3.97786460743387e-05
5.05164397776274e-05
2.24346596122526e-05
7.8286038853898e-05
8.31876750477725e-05
5.7845665725209e-05
4.0522851667642e-05
0.000113742350900645
-7.33432068026376e-06
3.16133061812799e-05
7.73811251136568e-05
5.26429543433505e-05
1.14905368494092e-05
-4.63092818440196e-06
7.83189210936946e-05
6.82440278490005e-06
2.89873852143897e-05
2.33349660286344e-05
5.26224200604273e-05
7.63808053352539e-05
9.22050199300341e-05
9.19065853991865e-05
8.67037697836845e-05
7.68732612198034e-05
4.02551493988113e-05
3.70296958300476e-05
0.000121701961980824
5.57962917025123e-05
5.28343277758897e-05
3.87762331436758e-05
6.28422702580651e-05
6.51095187865235e-05
3.86406478256112e-05
8.82761645123186e-05
0.000104599341286496
7.34741638630768e-05
6.16742493955808e-05
8.82569481016136e-05
0.00010917096005985
5.59665464218791e-05
4.10889270886676e-05
5.5445385237824e-05
7.26484564026003e-05
7.48356598426828e-05
9.22118204124393e-05
3.20555127048725e-05
4.82028871806422e-05
5.83529665452481e-05
6.31747576959322e-05
-4.61837102671402e-06
4.56575010858939e-07
9.07960918302191e-05
0.000106320845572503
6.88343095965003e-05
4.12791023944499e-05
6.53666822025496e-05
0.000138941363847516
6.38541077809681e-05
1.86374090737031e-05
7.80505873472629e-05
0.000115974399098337
9.81886854124673e-07
9.1758953591127e-05
0.000111825311599048
1.22336901173332e-05
9.57079221122141e-05
0.000130916376278842
6.71004368288971e-05
8.42408239577855e-05
3.72868569701403e-05
6.3025498236425e-05
4.7617483618496e-05
2.75076756685832e-05
4.23939081836088e-05
1.829614744997e-05
7.91979187551113e-05
-2.50265953092258e-06
5.91093906848179e-05
7.58785531423531e-05
0.000140620659258635
0.000117058173581304
6.44728913447182e-05
7.21660164052768e-05
-6.76750174651956e-06
9.87786480883286e-05
5.5450028506059e-05
2.98011652280288e-05
8.12898623492169e-05
4.62179318795693e-05
3.27825468212659e-05
7.38458242384442e-05
8.54155580660403e-05
8.93240654401981e-05
2.28879609047154e-05
8.94971135404182e-05
0.000122049567204957
-2.06428084780507e-06
0.000114690753114327
6.47659041738053e-05
6.14818442969563e-05
1.96335593449243e-05
6.60774769294886e-05
0.000100424475541317
8.47192356269421e-05
7.17174124233972e-05
5.7842374427123e-05
5.23790131903662e-05
0.000108837812837881
6.7878687347535e-05
8.65315957951275e-05
9.00540420052489e-05
3.15865261640074e-05
8.84680715606943e-05
7.96633484489969e-05
4.51200777200663e-05
0.00010045721657141
4.96758978444854e-07
-3.77252142315653e-07
9.88301834329033e-05
1.82633398451959e-05
6.70291997541047e-05
0.000114358808551803
5.4316298904802e-05
6.11367495513733e-05
9.62674745556424e-05
7.3546251908362e-05
7.16250754078047e-05
4.89312059953663e-05
8.39083340857657e-05
0.000128306771471316
1.44982673113376e-05
3.57573372395364e-05
4.77904544631594e-05
0.000114923855251491
7.46012600275017e-05
1.57396277088237e-05
3.30847158230744e-05
6.78279814982601e-05
8.30689140472693e-05
8.8293415798116e-05
5.38411541768692e-06
3.25415555836253e-05
6.20584665165972e-05
2.93343166232824e-05
4.85942915704467e-05
6.20137218372451e-05
3.51604516473311e-05
5.51689502025417e-05
5.6909713496877e-05
6.02657835455036e-05
6.69984787001812e-06
4.40872793223439e-05
8.07251419367978e-05
4.96912526093809e-05
3.23615380531873e-06
8.67398983378572e-05
7.88847471526963e-05
1.28852896688454e-05
5.07047251942662e-05
-1.72665881010219e-06
4.45913025544531e-05
7.59785897790108e-05
0.000103347657076693
2.41962117018604e-05
8.07751846850616e-05
1.27590743975276e-05
3.13280363543621e-05
5.3412555599887e-05
4.6016963661983e-05
9.23974597324165e-05
0.000102795614281157
9.67708192414171e-05
0.000102346865970234
2.76957248784273e-05
7.03217929895445e-05
7.8140518720954e-05
8.19307896698732e-05
5.69816035568783e-05
7.91526090515021e-05
2.32895023430636e-05
1.41809533738957e-07
9.32780223136147e-05
0.000108113153345076
2.44995286327883e-05
3.9624285693912e-05
7.42519048200581e-05
3.84336719623045e-05
-6.1735820317906e-06
6.33952353460239e-05
2.93808734864291e-05
3.14166017334635e-05
5.2362500475612e-05
2.27992765385446e-06
0.000123693706094031
5.34555540606476e-05
9.83675199476916e-05
6.4330023123907e-05
5.24722661252292e-05
1.49982070981568e-05
2.02179465947026e-05
0.000122056219614899
1.92445342289725e-05
5.83710402532473e-05
9.92771689573399e-05
6.79250486289384e-05
7.78111736359441e-05
3.2554701046054e-05
0.000186032483286951
6.3376156762116e-05
9.0143727339726e-05
6.9638962129906e-06
2.63606725669421e-05
7.12001731848239e-05
3.19011509236538e-05
0.000104417172468365
4.01002702306275e-05
6.20326921890351e-05
3.03661695007648e-05
6.25424214123579e-05
-8.24042345122163e-06
5.04434934050321e-05
5.53888963897338e-05
6.17931754595803e-05
7.58439923572623e-05
7.31576470092956e-05
4.69999240935465e-05
9.20555694932441e-05
4.68692647198115e-05
4.74598400981712e-05
3.19164400894859e-05
3.13726526639654e-06
6.88208408727972e-05
6.72788800630594e-05
3.69485648379272e-05
9.22162253744246e-05
0.00010459987080202
6.49198122422643e-05
3.43185253175578e-05
8.35678735229303e-05
8.03628064640899e-05
5.51042862404713e-05
0.00011132709316964
4.7658317007527e-05
8.89617382544201e-05
3.6109895574632e-05
1.15422767368587e-05
8.09458591083681e-05
3.63534036525607e-05
5.99039412779955e-05
5.67563410390879e-05
0.000115697123584532
6.23575551834794e-05
6.13958092784832e-05
0.000100909482721982
7.16842294222613e-05
0.000113997106551995
7.70211377426102e-05
2.22709334551921e-05
8.06824609229418e-05
3.29124075408911e-05
5.07660337129224e-05
9.29444074413628e-05
9.94080511774933e-05
0.000100315530977587
5.05374952725562e-05
5.46550054167734e-05
8.58284214169711e-05
7.42831746891868e-05
3.12843175863194e-05
1.91471006704032e-05
5.62739918937136e-05
3.32997129588889e-05
8.88102144894957e-06
7.58001974760997e-05
9.17250777750256e-05
0.00013336430929328
0.000139564985775118
8.11977350806152e-05
9.86510094044073e-05
5.8144404852134e-05
6.37684855045612e-05
8.68406235420518e-05
5.62144789354468e-05
6.95214732929993e-05
4.7177231334808e-05
0.000141008737511913
8.92261566082734e-05
4.75613514424906e-05
6.85643582100626e-05
9.73850118685665e-05
8.39512102402488e-05
4.93256385622638e-05
4.22367879482481e-05
7.04761511557742e-05
3.9870995409356e-05
1.56853689376514e-06
6.49015428651509e-05
8.51311407805351e-05
9.98620857684969e-05
5.70469020649545e-05
4.1615283070266e-05
6.29837442560977e-05
6.40971236059977e-05
8.66180992256324e-05
-7.77427919918165e-06
7.7877449972692e-05
-1.93867046630471e-05
7.21350508231842e-05
2.15140420473529e-05
7.41698985595921e-05
2.63688882285817e-05
4.83629677536533e-05
8.52983898859277e-05
-5.94998197565391e-06
4.87060391620411e-05
7.19748485901639e-05
3.44468713952333e-05
8.41771073615004e-05
3.25618035986871e-05
7.2292908142625e-05
6.78987889959398e-05
1.66539546514754e-05
1.78381642689781e-05
2.46531697658261e-06
2.49694314501392e-05
5.82862610982526e-05
4.97184410515834e-05
1.56807826454997e-05
3.45249701109233e-05
8.04669842848708e-05
9.38004774213667e-05
6.99037662470469e-05
7.20178907251484e-05
6.9980273488267e-05
8.43362099333363e-05
4.55016202165377e-05
-1.28608195490155e-06
3.46203237317099e-05
9.50578548404667e-05
4.58904059416676e-05
4.27138830111255e-05
1.36283866881147e-05
3.4946181377563e-05
5.57632805791452e-05
0.000110425490991122
8.02435989523774e-05
4.02613779982519e-05
3.69028134431638e-05
6.78265606260396e-05
5.61710281187055e-05
3.77619686656359e-05
1.68662034012008e-05
2.80292511875962e-05
3.84255788071688e-05
5.64650463786255e-05
6.35525167209664e-05
5.58243339367444e-05
8.3424553888391e-05
6.93147390322709e-05
4.44296986877028e-05
2.12959684628423e-05
1.970894063962e-05
3.42243503753385e-05
6.81232929783865e-05
6.65623146921445e-05
6.94746971086073e-05
6.97567654659717e-05
5.72799929834559e-05
7.50512846302415e-05
8.70571512905894e-05
2.70217745753932e-05
0.000112512462920956
0.000146717879339846
4.85379457644844e-05
5.0655063441535e-05
9.57890741505862e-05
9.18049281284798e-05
5.58114265046845e-05
7.54068636814119e-05
7.21138920435799e-05
4.55176536764508e-05
7.81615105941016e-05
-1.32512494103193e-06
6.39025452433194e-05
7.63579675154284e-05
3.71309469627014e-05
1.25475523630707e-05
7.03361368122801e-05
1.96998082510854e-05
8.56211940064184e-05
9.46985527609632e-06
4.38506868748757e-05
2.38277018224472e-05
9.40062629654908e-08
6.28307300961024e-05
7.16547771572391e-05
7.39031451660143e-05
8.13809972859588e-05
4.46677785349152e-05
3.60084408818322e-05
8.13218967058007e-05
6.24575119856021e-05
5.27845767453439e-05
7.47954692892175e-05
8.41228382329822e-05
5.72994797334997e-05
4.81780415288996e-05
9.42073806733046e-05
6.84087297908447e-05
8.19064844319641e-05
9.48611234663411e-05
1.73408916472755e-05
3.26094997541712e-05
0.000123899643000416
4.46866727454982e-05
6.85829128600467e-05
3.80525062607191e-05
1.99564733419788e-05
2.09014891212764e-05
3.07445725198497e-05
8.70011931447985e-05
3.66326119525214e-05
1.42917973554456e-05
7.77748964323834e-05
3.6353005017494e-05
6.69075883862756e-05
6.0303442872359e-05
6.49413259457264e-05
0.000100910785540938
6.54266551634927e-05
6.84395539496749e-05
5.2391076899721e-05
2.50571678648392e-05
7.41021026219851e-05
2.33587236244813e-05
2.8125652383781e-05
0.00014857930150199
4.90238168612549e-05
5.76815515322193e-05
4.93929324872495e-05
0.000107150246994439
0.000109483094801155
4.26211923242828e-05
5.48101927288863e-05
7.93491741979037e-05
7.06908930746809e-05
1.88669156584879e-05
8.21355920878223e-05
0.000111135967848541
4.53544523499706e-07
5.97360733547029e-05
4.22051511024294e-05
6.1126210611712e-05
5.92409701817629e-05
8.52177931794678e-05
7.961371257798e-06
-1.14989211675201e-05
6.97428557605045e-05
5.95590125190074e-05
5.45815942239364e-05
4.96678173554214e-06
2.47030438896964e-05
2.86061993472901e-05
2.4879192103301e-05
0.000107423777371019
7.52188209744579e-05
5.02270448159977e-05
4.45404485173314e-05
7.20029068570848e-05
2.30023966171396e-05
8.75163763182627e-05
0.000103290665796738
0.000103053999823952
6.2293086580288e-05
3.28651473626266e-05
3.860235540023e-05
2.81257910700776e-05
6.29253345436726e-05
4.83383313067757e-05
9.23855084947689e-05
2.38593401161595e-05
9.51306794090361e-05
4.38025653495174e-05
6.14204019828476e-05
7.63549824477876e-05
-1.1292323005066e-05
7.74888644593508e-05
-3.9902768383817e-06
6.17258641735831e-05
5.79185589509773e-05
2.59695600342505e-05
7.62633841601367e-05
6.34903654570393e-05
0.000103873165461066
5.46255275302689e-05
4.62567017566308e-05
0.000130412198924693
6.59410295450565e-05
4.14107055073778e-05
3.65476661140851e-05
1.86760681953648e-05
2.94001564502701e-05
8.81944669040801e-05
-2.26790794544453e-05
6.139940414502e-05
6.79583390554464e-05
6.09708193913009e-05
2.5926065192597e-05
7.15578385702491e-05
6.96161774122056e-05
8.02665778019912e-05
8.89665149961976e-05
4.22077758166833e-05
9.33926920290709e-05
7.07719932188931e-05
4.11257311588319e-05
4.82077417386142e-05
4.52830436332635e-06
7.58497425104193e-05
7.61673829991485e-05
9.60822595780659e-05
4.28547719158078e-05
2.25796365934501e-05
1.75665335481236e-05
0.000112603059731224
3.98961545419011e-05
4.30110335241327e-05
1.44898775986675e-05
3.07375393856881e-05
4.52501423319039e-05
0.000123348732427134
2.58220223237205e-05
7.71303215070026e-05
2.08994043867387e-05
3.31838984137722e-05
9.04942796044221e-05
5.24773609300213e-05
8.09954706608889e-05
4.1156870615328e-05
1.554309071167e-05
8.17140222536949e-05
9.81210608796705e-06
6.90783284330122e-05
3.6535441162199e-05
5.30847143372438e-05
5.62902264541828e-05
0.000108585496997209
3.99325803824531e-05
0.0001300984379694
0.000103739790351702
5.98211790476458e-05
8.86605164741081e-05
9.57175837484376e-05
4.91719003380293e-05
-3.79161994634709e-06
4.34510508444709e-05
2.70416411342353e-05
6.53460897569571e-05
5.37922870703049e-05
2.5936932820557e-05
3.25515802452803e-05
6.08922008793249e-05
2.70118144959651e-05
9.48167406295009e-05
7.77792400365462e-05
9.00597798274322e-05
5.68190053691217e-05
8.17503583498334e-05
0.000114806141986766
5.28050480976973e-06
6.26610117022941e-05
3.43297774163372e-05
9.76368906444905e-05
8.35146427992718e-05
3.85322327108063e-05
0.000101131042906236
1.95271038581688e-05
1.86336926606408e-06
8.97900428572837e-06
9.25476593925133e-05
7.11309148995501e-05
5.83042339482613e-05
8.16851935644076e-05
8.20044628155072e-05
6.05191864124847e-05
4.47767251027248e-05
4.31621842437436e-06
1.47433466370132e-05
-1.73466396603632e-05
3.89026957881229e-05
7.42018069890041e-05
6.58978345038293e-05
2.20339594762005e-05
1.5928153644365e-05
1.31090332532443e-05
4.42246346349849e-05
9.09017359258924e-05
9.81728059290927e-05
-2.11643894817003e-05
-1.27910604426877e-05
4.8297460443274e-05
-4.04662217974716e-05
4.75901544301321e-05
6.42312668326841e-05
3.82395523932749e-05
7.51949880761606e-05
1.12199852582871e-05
6.40061811537676e-05
2.62543997834946e-05
4.96763391162455e-05
2.5863635592176e-05
4.26179515470251e-05
-8.68867363682875e-06
1.73257189416529e-05
3.69361233129555e-05
0.000121119918462912
8.1896767409221e-05
8.07821821810946e-05
8.73425141012326e-05
5.30397492884643e-05
3.384110579261e-05
3.27923414631913e-05
5.61458705143326e-05
-5.86152241570602e-06
6.06048315150694e-05
5.63574013463457e-05
1.09452387077977e-05
6.82826130118986e-05
2.88307048729785e-05
8.74915954459114e-06
4.46740488373309e-05
8.41992796464837e-05
6.90152262521513e-05
-1.42990543151575e-05
9.46668976532108e-05
0.000118617626562435
-1.5551285500325e-05
7.2530308093984e-05
5.74557498555972e-05
2.71248602821287e-05
2.15104445771184e-06
7.96680754377151e-05
4.74638068630016e-05
9.10523983271145e-05
1.65489168819825e-05
5.5417689187792e-05
6.68152385054364e-05
8.75064464253954e-05
8.56175313377938e-05
3.36738461112765e-05
2.7519422485552e-05
8.45796799446118e-05
4.66632771714175e-05
9.94079207218422e-05
7.81072536372213e-05
2.2377434503892e-05
6.81513261116122e-05
5.32589426863722e-05
3.49279041932151e-05
6.23623290232837e-05
3.74532734163585e-05
5.71208061133454e-05
7.4623936981619e-05
7.94010776683175e-05
2.11889390605331e-05
1.78846292623787e-05
3.45976282287703e-05
5.11789145860112e-05
-5.34839340989463e-06
-1.32981669999219e-05
3.05541148577644e-05
9.89189024628146e-05
8.48772299659258e-05
8.15792183252732e-05
5.93287992184229e-06
4.39124653180467e-05
0.000109059342222966
-2.5706438876848e-05
5.38969093599402e-06
5.62676166514035e-05
2.86102720211902e-05
4.3060691801582e-05
-3.79388255630449e-05
-8.37984599761808e-06
4.46024971712464e-05
2.30381565663408e-05
4.71387715428022e-05
3.28639551101907e-05
7.15457610570059e-05
9.19968860670052e-05
0.000115991155626188
3.47039357169386e-05
7.45673554853002e-05
9.10073040165432e-05
7.90446261442091e-05
4.34597561302473e-05
1.35620689098688e-07
3.49880181657005e-05
0.000136142670169187
5.47327729965823e-05
5.64974887579245e-05
3.65936161679084e-05
6.76359103880837e-05
2.37524324914396e-05
1.4474294763947e-05
2.56839549167053e-05
9.02504438815097e-05
6.59464593548853e-05
5.90199577935502e-05
6.02904453801335e-05
0.000117027684878225
1.17964365765419e-05
9.29113129469736e-05
2.55884903386295e-05
2.79360517994784e-05
4.51605874066185e-05
8.34600746678569e-05
9.91233175300348e-06
7.01442585372691e-05
5.05967972066524e-05
4.90364874456124e-05
1.90432959182385e-05
4.71627192893274e-05
6.76343132692467e-05
7.7099266183349e-05
5.182703357174e-05
4.40046812340909e-05
2.10820810621759e-05
0.000104605279015879
-1.46694401955063e-05
8.49850310572879e-05
9.1048985684241e-05
5.86402695065096e-05
5.96372733571567e-05
6.68960385826365e-05
4.04887505513924e-05
4.82045351361845e-05
8.687572524971e-05
4.69667900782576e-05
0.000148989020361564
2.88619770231188e-05
6.90483981641244e-06
8.30917159734938e-05
5.77152296020964e-05
1.85683118332793e-05
8.21944166968519e-05
5.91254368492011e-05
6.25378655098239e-05
-1.7966039497845e-05
0.000101664403775597
3.26358746833616e-05
5.99337735076394e-05
-9.14404460415082e-06
7.94892092640749e-05
3.04136775229312e-05
2.53451217528416e-05
-1.22331476883637e-05
8.68416269566027e-05
3.60709121865299e-05
4.0448818200107e-05
8.00937397279e-05
5.23664520720957e-05
5.24869363833009e-05
1.79511258914659e-06
5.63000043026777e-05
6.47235071983237e-05
4.08906653333674e-05
7.38048856883491e-05
7.15793574944318e-05
0.000123450746200025
4.84871618674041e-05
7.05741090682459e-05
8.48637127852272e-05
7.7537275006728e-05
6.42236394323991e-05
2.23599458699329e-05
4.58168890421228e-05
8.25473509064671e-05
-3.05279866979658e-06
3.76367161877814e-05
9.41497645256449e-05
-1.14443548862306e-06
5.71188836137206e-05
6.58136869695912e-06
9.2400845433417e-05
9.13469231285669e-05
9.81081855431675e-06
8.82173071016005e-05
0.000106684925607411
5.37395645621292e-05
6.48832647274951e-05
4.458135134914e-05
5.60846952073388e-05
9.66235105276493e-05
3.28432410390255e-05
7.62898180683306e-05
5.77245461062531e-05
6.35177812980783e-05
7.82106076237071e-05
0.000127624105635128
7.09478273287652e-05
9.67202909629728e-05
5.2193481443308e-05
9.22437351294296e-05
0.000101191556291919
5.40165684305051e-05
1.64801265466784e-05
5.75456197109907e-05
1.11803312851132e-05
3.84720577332682e-05
8.5972869870372e-05
2.90076293264794e-05
7.12773959274128e-05
-2.01998537408031e-05
6.87976609896687e-05
1.55250107329942e-05
2.1228272106464e-05
8.14788902359396e-05
6.251462454588e-05
3.26633574906859e-05
6.57516068434571e-05
0.000138483196242016
6.75656217120465e-05
8.38804890862959e-05
2.85550833733195e-05
7.53624972239883e-05
6.60649593761876e-05
0.000100272574280324
3.65109248262874e-05
1.47925815998278e-05
9.16219413363203e-05
0.000102969588270221
6.33097759902608e-05
9.19576875161654e-06
0.000108757391275836
0.000125128339389086
9.88517676596686e-05
7.27231559142509e-05
2.22393673276442e-05
2.88191977674709e-05
6.07753693392532e-05
3.84647206931854e-05
4.33980870212966e-05
3.66098169212664e-05
3.55449724606666e-05
8.52996737410765e-05
6.64433138695288e-05
7.37346869948034e-05
0.000119727811738141
5.90081157912531e-05
2.14444213200589e-05
5.50913511712686e-05
3.64945370295543e-05
-4.79837973880453e-06
6.90064200704148e-05
6.04032473983486e-05
0.000101449318259582
7.51351529926232e-05
1.77289409539831e-05
4.46177638217499e-05
0.000127733480933834
2.75482447279732e-05
5.29938137185047e-05
4.06737251247396e-05
2.71640991340288e-05
3.40762761332167e-05
0.000133527641770932
7.26210166197915e-05
9.36507589871951e-05
9.94247625796011e-05
3.26948699221841e-06
3.20108113029968e-05
9.44197837068081e-08
3.75739545743556e-05
5.58106344858125e-05
-2.28279316679767e-05
8.43516408941273e-05
6.2370396492895e-06
3.72545184540358e-06
3.79630304609318e-05
5.23576740613552e-05
5.08184759359474e-05
2.80755316441965e-05
4.79662504036783e-05
5.7453847526693e-05
7.66753707908504e-06
6.11096092290136e-05
4.27308429993695e-05
8.04808504593582e-05
2.2629738330155e-05
2.40393722025709e-05
-5.79582750284928e-06
0.000112737070177281
6.00059431760314e-05
5.21422056572874e-05
5.00283512686345e-05
3.25107180689384e-05
6.59847161324904e-05
9.26932893458876e-05
4.63135771013997e-05
2.1625128843732e-05
2.67005016652753e-05
0.000109942931765946
7.72780893023317e-05
5.20343528872513e-05
0.000117230348521225
3.66052768886219e-05
9.77943429414871e-05
5.28799659096838e-05
8.7250636225564e-05
6.26654886643206e-05
3.85713987224899e-05
2.85799042937224e-05
8.8089552261473e-05
0.000125455303582135
3.12257944495369e-05
1.49634647603427e-06
4.24225500678659e-05
2.71180259789685e-06
1.17159163272846e-06
6.15560404979799e-05
0.000106896170152645
5.14152765555502e-05
7.68015518656468e-05
4.32954825942749e-05
3.56362626202507e-05
1.90823551861734e-05
6.17877963898293e-05
4.44215597136919e-05
3.61660525485582e-05
8.50937842147571e-05
4.82899087932452e-05
5.25817216442839e-05
-2.68436884003012e-06
0.000107244354595239
7.22774119145479e-06
4.89232254803826e-05
7.351447173738e-05
8.49620168188144e-05
5.81710768417539e-05
6.41006320143472e-05
3.4754001982588e-05
0.000173585738382815
5.78033215337734e-05
8.2312755107131e-05
7.99659181176494e-05
5.42254075167103e-05
6.33489541270115e-05
7.00889122248539e-05
5.49274791182416e-05
-2.03760144923322e-05
6.15739992568786e-05
5.64964366635326e-05
7.05262301576255e-05
1.58052674496865e-05
2.38223826424132e-05
7.84221603758945e-05
4.02060446101208e-05
2.81490933287622e-05
2.12687743519377e-05
3.19901537751184e-05
3.42357795814543e-05
9.19223885070193e-05
8.73947337237734e-05
1.86587529973672e-05
5.63712600864529e-05
5.65702255152592e-05
5.94800769843588e-05
3.20914788066475e-07
8.41510079174939e-05
5.24427338886081e-05
3.51888044319269e-05
2.36080758155032e-05
3.87918009689798e-05
-4.5389947501653e-06
1.48099694450667e-05
9.17680095835255e-06
4.89912615747894e-05
0.000130170852298685
4.91780353412132e-05
8.8343210066913e-05
6.26131669999905e-05
3.94171425887499e-05
4.45419440302049e-05
4.44902637241216e-05
4.82159580458569e-05
7.761848086971e-05
9.09190881970519e-05
3.95500175673321e-05
7.95169460252663e-05
8.52371605271637e-05
7.70499576698212e-05
6.36568221161546e-05
2.49918574464738e-05
-1.19106690950947e-05
6.37751391041225e-05
0.000114998101191405
3.348042830403e-06
1.03961565776745e-05
3.92068697262675e-05
2.5109254093515e-05
9.91956450256314e-05
4.56005481302193e-05
7.39164882274257e-05
9.27850243158364e-05
3.72488042785481e-05
3.89288586889321e-05
5.0015155361684e-05
2.82804203023127e-05
7.40738725131693e-05
8.65598331938171e-05
9.01609648019576e-05
9.97777914015644e-05
0.000114092377334526
2.28703148970541e-05
4.13038344868899e-05
6.00882177009864e-05
5.76230637350011e-05
4.54657828581536e-05
4.25365443509848e-05
5.26938604123211e-05
7.74795537915946e-05
4.7801353670152e-05
4.9528006873707e-05
4.04561685542776e-05
2.23445730997068e-05
9.01720569362842e-05
9.87436591690234e-05
2.95429294008776e-05
0.000100763004076395
1.43902345186615e-05
7.59993484300199e-05
7.61942028711065e-05
5.82400815439445e-05
3.10655971687237e-05
5.84426712102374e-05
6.16451916521102e-06
0.000111533755297434
4.12551941093477e-06
1.26678864951341e-06
4.27448163084534e-05
5.16128699457326e-05
8.90711174028831e-05
8.20330546783915e-05
6.39924086949878e-05
1.58223662400378e-05
4.02704893170244e-05
-2.36412269716225e-05
6.03455404313398e-05
0.000104879249093458
2.86052804905972e-05
5.171125207013e-05
8.52604542596571e-05
9.69971100934063e-05
2.17570241722857e-05
0.000104913932554938
4.14843540704325e-05
6.0164415184354e-05
5.51041342904408e-05
3.20738132678475e-05
-6.12445864258087e-06
4.83261860461079e-05
-4.14650862933847e-07
6.36124129527557e-05
6.727519426216e-05
6.56611176517462e-05
1.33675564610641e-05
4.46146789638811e-05
8.12793418122597e-05
4.87278874952086e-05
4.2345450536655e-05
1.34390543530968e-05
5.5888362384083e-05
-1.38028273887136e-05
-2.54860781514173e-06
1.69601503157717e-05
4.05197061507498e-05
6.91798933599344e-06
4.03635569278186e-05
4.99269329373519e-05
8.93805395823951e-05
0.000122465138363968
3.08753440176986e-05
4.14777759097695e-05
7.79022875624821e-05
8.42839120484748e-05
8.91239609061895e-05
1.36552353040715e-05
7.39641532118141e-05
3.64808014129417e-05
4.94102841969486e-05
9.21702340496445e-05
3.05065826892086e-05
2.25367999881854e-05
3.73492220353512e-05
2.75741620415967e-05
3.89610197269948e-05
8.87741897023335e-05
3.53621693368159e-05
3.89337676952654e-05
6.96771003818114e-05
4.80413190898208e-05
7.89066153141652e-05
7.60749347012766e-05
5.23961864379196e-05
8.37401626684948e-05
9.81998660850828e-05
4.1722410589563e-05
5.34903410692635e-05
5.25589586671822e-05
0.000101625635977264
6.89270217788592e-05
4.74817805886202e-05
0.000111168113276455
0.000113565505110957
8.03291996182281e-06
4.54677189072212e-05
5.16702519071821e-05
5.40615506802237e-05
1.13895891150091e-05
-1.98096956444715e-05
5.22571421927714e-05
5.65140807626504e-05
4.42130662119961e-05
6.34979173669467e-05
3.75331366449716e-05
2.77347591871208e-05
1.80931657102732e-05
3.15193350869853e-05
6.85727541990807e-05
4.34287343422155e-05
2.81044654817325e-05
3.97501663816245e-05
5.00315895384329e-05
5.63598303261283e-05
6.50932507437868e-05
9.91315645636737e-05
6.35449244548015e-05
6.04468529462081e-05
0.000120971839253241
6.36500568391341e-05
-2.95849980386391e-05
3.91625245773217e-05
9.08395521275115e-05
6.16299195221381e-05
8.94583174754608e-05
2.74451666906083e-05
6.91166753800566e-05
9.68792198720671e-05
2.03676653472097e-05
9.68406267014091e-05
6.72741650959252e-05
3.23831029226747e-05
4.45424012361206e-05
5.34359588728876e-05
6.52189351428735e-05
6.79746548974688e-06
9.04784302388991e-05
4.57914050902381e-05
4.61816007130478e-05
5.20961932041964e-05
-7.09516977887691e-06
3.15868853795545e-05
4.68770810177561e-05
8.09542555622467e-05
3.28648601333487e-05
0.000140043949841844
6.76793177308552e-06
2.2365325661183e-05
6.80487853314691e-05
5.94183729001175e-05
2.13247317707726e-05
2.7686516907063e-05
2.29791194863601e-05
9.02445760246376e-05
9.42159248405334e-05
6.28637359004711e-05
6.13666335444711e-05
9.8368069545359e-05
2.88391291891541e-05
1.04792961949842e-05
2.40120921540735e-05
6.57529326782377e-05
3.50372108175871e-05
3.48324291171588e-05
1.02704783731103e-05
2.53235009117961e-05
-5.88086833885461e-07
5.47404473952606e-05
4.49091165669548e-05
4.87626628389588e-05
6.34173104740464e-05
0.000108940244565838
3.78099918681452e-05
5.85310576991182e-05
0.000108364361368222
5.96077770476246e-05
3.908370474421e-05
9.92022158678746e-05
0.000101860844049435
6.99115549942924e-05
7.51747360155792e-05
4.8166945935704e-05
7.35687385375951e-05
0.000101481331166627
0.000106592002050627
8.71571292122769e-05
2.40210838424703e-05
7.60202960524808e-05
0.000114873796435335
4.34174192731275e-05
3.79017665850752e-05
8.28754313298472e-05
2.98847379718198e-05
0.00011004470773353
5.9079094389849e-05
2.67055523372191e-05
7.81284435652152e-05
-2.76047582394579e-05
4.61658602606141e-05
9.19025339829538e-05
3.04868408113366e-05
-3.05212096186952e-05
4.94273964055254e-05
-3.58963294945868e-05
1.98542946494062e-05
8.37298551061973e-05
4.04317617051092e-05
2.06715893750444e-05
0.00013372873572852
2.69210638334339e-05
0.00011850660544512
7.34764408551614e-05
9.82151242651615e-05
9.25758239078059e-05
8.76192853061215e-05
4.89060856997958e-05
1.63257753195687e-05
6.0907977623363e-06
6.80908651170983e-05
9.91562278099964e-05
9.4527557150805e-05
4.03484155338625e-05
7.29718856654664e-05
6.33600988545477e-05
3.03723055290279e-05
5.86040126404359e-05
6.18501808234968e-05
6.10430456239311e-05
7.52000094348989e-05
0.000108792683691472
2.93818353284196e-05
6.63268948924783e-05
5.34804462267979e-05
5.90928819678179e-05
7.3412818601962e-05
6.72006401464275e-05
4.05439484757781e-05
1.68464677512298e-05
6.38358379494589e-05
3.83049263040749e-05
6.07717861682101e-05
0.000166144382969951
2.28281766147889e-05
6.62078954227759e-05
5.18071912859432e-05
3.57105310674641e-05
-2.27701970373594e-05
2.56375337217309e-05
3.07802037447873e-05
3.81500470870191e-05
7.5367926390849e-05
8.61349095846443e-05
1.96199005241318e-05
0.00011524108045101
6.03150617065377e-05
0.000121329941093737
8.92165962916013e-05
4.83291451993622e-05
6.59929217531814e-05
0.000105270207178952
5.26862540400347e-05
5.09559780204762e-05
0.000116396641731339
3.47252139550074e-05
0.000115825136638994
6.86940556533771e-05
8.25675685260299e-05
1.29598165179161e-05
1.45846914273101e-05
9.55430880119235e-05
6.16573054983922e-05
-4.66060524470032e-06
7.12486518449441e-05
2.52745775638721e-05
5.45722095241506e-05
7.59505797299843e-05
6.24163867933691e-05
3.07575526989423e-05
5.05189892100331e-05
1.92140521462125e-05
4.6437482717513e-05
4.09172926913114e-05
4.33318907192429e-05
5.57478668768044e-05
2.27518438270292e-05
6.35408802562766e-05
2.05560020256693e-05
7.30802799343989e-05
5.18723033122081e-05
0.000117690105102655
3.7546372191568e-05
6.28580208918156e-05
7.87940442594484e-07
7.33585772421387e-05
8.73801695062438e-05
9.62501702241469e-05
4.32243156668808e-05
9.71432253025816e-05
3.87967894976192e-05
5.55151411190687e-05
3.75378812039976e-05
0.000153214162780095
6.14374543914754e-05
3.31384017654119e-05
5.77291520816692e-05
6.02567617650202e-05
9.52787934603019e-05
8.87855862597635e-05
6.35639996307203e-05
5.05250270522535e-05
0.00010169827629007
5.83693366880823e-05
5.89830614616068e-05
7.885325481904e-05
1.14267774332695e-05
-2.48357993343815e-05
0.000120377419216898
2.69722468160122e-05
6.6132987835152e-05
2.19797032346845e-05
3.80569927532863e-05
0.000109250590957283
5.93753605138442e-05
2.13377750596351e-05
3.01972393645627e-05
0.000121003117429297
2.61545023818282e-06
6.2717873446508e-05
2.5815495079689e-05
0.000101689986270458
6.90222934618322e-05
1.68620171501913e-05
6.32597739257378e-05
6.24019508149565e-05
0.000121961946741404
4.3548714635584e-05
1.53848306279523e-05
-2.09949702769713e-05
7.37935049492926e-05
8.1776965064237e-05
5.19328569142177e-05
8.13214500691709e-05
0.00011379947509156
4.60723616541254e-05
9.1769340438104e-05
5.01449714018958e-05
6.27511713517085e-05
0.000117903396522731
4.14205804400033e-05
7.56552321592391e-05
6.6303145341206e-05
8.28460572257688e-05
-4.93393728252097e-05
4.40856279178344e-05
6.08879257804532e-05
1.50152457863114e-05
9.14269580904781e-05
9.86893859189065e-05
8.90677362984684e-05
6.84730654339951e-05
2.35959682656969e-05
5.049448924649e-05
8.40910568029993e-05
7.00987148284039e-05
2.46772114531355e-05
9.4934539026885e-06
6.604214949691e-05
4.48069426069024e-05
4.61021892214098e-05
-2.3256971339983e-05
2.93507994961259e-05
6.42887799104186e-05
8.13687585980927e-05
4.06278505714213e-05
9.51985431807496e-05
3.55448709407534e-05
4.9054489660171e-05
3.23191684692009e-05
7.21543838958154e-05
6.86378253138784e-05
4.80321743171653e-05
8.90527061282446e-05
3.51579852387058e-05
3.00928554114794e-05
0.00010260796052848
6.65833855053462e-05
4.2774063314378e-05
6.64644920019878e-05
3.39207368071285e-05
7.09338411445739e-06
5.97083567745462e-05
6.96760582126185e-05
1.65883013296892e-06
5.0415962834295e-05
8.92476788370022e-05
9.06188152042803e-05
0.000102002985761911
6.46025155237828e-05
3.55616667569202e-05
4.92530950232911e-06
4.4038123248905e-05
7.0741606944881e-05
3.69636562568488e-05
0.00010246724480075
7.0521212472723e-05
6.08085624016811e-05
-1.4597279542585e-05
8.65052832753353e-05
6.87027345176602e-05
1.97887028149575e-05
6.33931512851526e-05
6.53107272347695e-05
4.10877746676431e-05
5.54041804317186e-05
8.80012157439605e-05
5.02280245219389e-05
8.75548316976623e-05
2.06861607666991e-05
9.70527515083509e-05
0.000119010881799187
6.997545849107e-05
7.87165556176716e-05
7.66303917365799e-05
2.40660102801753e-05
4.12854915051417e-05
0.000103095028879515
0.000154901379008734
4.35101599198307e-05
9.74180262338618e-05
8.91557321611411e-05
0.000100169309769615
7.86680193139494e-05
4.72094401277513e-05
6.3453628515632e-05
8.21402704353565e-05
8.79147960654846e-05
6.24739827788924e-05
-2.6596426743515e-05
6.56243558240259e-05
9.50950442199392e-05
7.06319816389884e-05
8.33945032743341e-05
2.96351367072463e-05
-2.11792836107086e-06
-4.40328121804682e-06
3.6128862526161e-05
9.2855977908521e-05
5.44997573980774e-05
5.34354856554784e-05
1.67890811017434e-05
0.00010908543440831
9.89041501088825e-05
6.41816277892188e-05
6.22110944949415e-05
7.96884062953044e-05
5.50281184386151e-05
2.42942529963138e-05
6.11360183077858e-05
6.8857115908546e-05
-3.04023915922652e-06
4.54297749867681e-05
8.51859333771119e-05
6.10605264163988e-05
9.59295735129797e-05
0.000109235260871991
0.000102916975198136
8.82109558223625e-06
4.20272006106852e-05
9.34788345293287e-05
0.000104923396225826
4.23045760352589e-05
8.47083946354211e-05
4.73710677249232e-05
5.76857439413048e-05
7.89963390697413e-05
5.64112857646564e-05
5.16283614156392e-05
7.29107456659458e-05
7.21360021712041e-05
-3.01462821715749e-05
5.88792405245269e-05
6.9573041107859e-05
4.54723953848864e-05
5.15287564848208e-05
6.05144587601197e-05
0.000107631142956681
5.26288193168998e-05
3.55670519972417e-05
0.000106945559535729
6.8769789803725e-05
3.32613251209536e-05
-7.28312243752485e-08
5.03596109058e-05
6.36838180363407e-05
1.91851641640609e-06
8.03774894517178e-05
5.93178934411017e-05
3.95372723093243e-05
5.19556675734821e-05
8.15951724406977e-05
0.000104324121405143
3.40160290351206e-05
6.96309398064374e-05
4.30688333974633e-05
3.99342284255362e-05
2.6434311878286e-05
0.00010704419803129
5.86248102272636e-05
6.98254902711016e-05
3.40387466866481e-05
9.6073339917993e-05
9.42067349605971e-05
5.81565146466506e-05
0.000117077690892966
0.000124229722507686
3.48874617994527e-05
5.09350006939921e-05
4.72610026077329e-05
7.89681172014707e-05
5.66458988543927e-05
7.80958011004658e-05
3.35158076850392e-06
7.54898729179199e-05
6.68426666939196e-05
7.31701540320398e-05
1.6892067335558e-05
8.71402882742866e-05
5.01841891954076e-05
9.1120070464732e-05
0.00010109905067928
7.39132104602823e-05
4.32855583384414e-05
9.31059572659927e-05
6.26635359100246e-05
5.91846396630336e-05
2.79854137987161e-05
1.25793889836097e-06
5.66911060704762e-05
7.81360627827885e-05
6.58623984769762e-05
7.17977442965525e-06
2.13338026370946e-05
0.000109115299118785
5.62975366297268e-05
4.56837622247994e-05
5.43953898913778e-05
6.02991325288581e-05
5.18305544684644e-05
8.02522951267636e-05
7.45308993591965e-05
3.60501006617222e-05
4.30914094789401e-05
8.50468884781195e-05
1.04859079649522e-05
-1.68141007257906e-06
3.58071417456747e-05
3.28928599439325e-05
1.81263118435988e-05
9.02294936157387e-06
5.46646597360826e-05
4.05493925842045e-05
8.47418451640553e-05
5.73872303096741e-05
4.41264571919188e-06
2.02951822451544e-06
4.23361007195113e-05
3.35325241698708e-05
1.55501990956643e-05
6.83362943483767e-05
9.56955332215394e-05
9.39153719066736e-05
-2.47914298420199e-05
6.94234865449434e-05
1.2547494367002e-05
4.28706483984311e-05
3.60177715250023e-05
3.6704954364382e-05
3.27117648019994e-05
0.000101422246577685
1.60967255025785e-05
5.66168017359971e-05
7.39678433052493e-05
7.74182120933279e-05
7.38127430333765e-05
-2.09447131527658e-05
6.96879669213079e-05
6.10510678115459e-05
5.52575109551201e-05
6.12205051366857e-05
5.66567776603638e-05
6.91226107784132e-05
4.00200605496931e-05
9.38946814745054e-05
8.61811477166145e-05
5.00035885513689e-05
1.3660629831208e-05
1.2665717499526e-05
5.93918387366387e-05
8.788968736493e-05
8.17581245511457e-06
8.73159065631527e-05
9.20583065289908e-05
2.83208259017146e-05
0.000105498052197214
3.25915583825125e-05
0.000111828238058795
2.4547977815388e-05
2.49593156263808e-05
6.2835765149691e-05
0.000110431514128265
7.33006847182829e-05
4.80443782341435e-05
7.22625240158016e-05
7.91496046203146e-05
6.43370156034737e-05
3.24904638135762e-05
4.87208628925921e-05
7.73413998857265e-05
-2.60226836043337e-05
3.54709447323045e-05
2.39846744191053e-05
1.39861895984052e-05
7.70171235581117e-05
6.2968951077741e-05
2.02742249399445e-05
8.3996428302647e-05
9.23763834098927e-05
0.000103898923477833
4.56237590536956e-05
7.53674199924821e-05
8.66041476702785e-06
4.31191452130497e-05
7.17815941534163e-06
9.11115404125334e-05
5.73393676644926e-05
5.03338604588992e-05
1.99156835508849e-05
2.14726388870772e-05
7.02688344649777e-05
0.000104836552937961
7.76204486496299e-06
1.84528453218909e-05
5.50863822921185e-05
2.80420372232818e-05
3.84952186221729e-05
4.48463929741692e-05
0.000105697454551947
8.76740700360318e-05
0.000105408027637371
2.17886314570035e-05
3.096926212746e-05
8.23158890633564e-05
0.000108247067229831
7.82398938889774e-05
6.6558403029177e-05
3.52652782886152e-05
0.000119079209565678
4.17030837526399e-05
7.37138089169682e-05
7.26509621027e-05
6.72243641594436e-05
0.000102145504261957
2.74801467223684e-05
9.343313016453e-05
0.000103443877062837
3.93875860639709e-05
4.74536331125699e-05
6.36110795974192e-05
4.0513133321983e-05
1.44652440922112e-05
0.000125975791328671
3.80132154654058e-05
5.87962207531449e-05
4.44894760308973e-05
5.56207031440869e-05
5.13447997482256e-05
9.73478114539523e-05
1.99284760188752e-05
7.00895048678281e-05
5.32210978145416e-05
9.48063241641616e-05
5.07874087656871e-05
7.58515745565226e-05
5.13262531905601e-05
0.000108390360430065
6.48146768146554e-05
2.61342332828124e-06
8.57912122748849e-05
5.16417080734892e-05
3.66328894670115e-05
5.62127700503628e-05
4.53313041211487e-05
6.04202468983366e-05
8.10982742784738e-05
3.85463690864982e-05
-9.79261381191346e-06
8.83860975131989e-05
5.07451505827264e-05
-3.25822997774594e-06
4.27584799038739e-05
3.67968561597797e-05
1.79737844148349e-05
4.48890718542896e-05
3.84080144384459e-05
4.52213641791615e-05
7.93910179444877e-05
3.46651549212187e-05
4.3609178611251e-05
5.74816408071712e-05
1.81186292492923e-05
9.77743769825839e-06
4.69164686684078e-05
1.03409099230973e-05
6.41969764192735e-05
2.18866420392913e-06
5.74399126455161e-05
4.60112419531316e-05
5.79491616410718e-05
3.27213755070631e-05
4.57710068869819e-05
2.45384451290848e-05
2.33838418851697e-05
1.85233019759882e-05
0.000110022975382593
1.02401148093419e-05
2.90851627711328e-05
9.24148393214403e-05
2.72350334210377e-05
7.90208849929204e-05
0.000168977396123076
9.21215534814529e-05
4.76657742516215e-05
6.58335339344509e-05
5.78269588600651e-05
4.15519088650568e-05
-1.56998179288684e-05
7.90713964867058e-05
8.8148601827383e-05
3.9497615314153e-05
0.00013556270402462
-4.62615446562213e-06
2.63091615614738e-05
3.84144741849135e-05
6.51058696362345e-05
6.01852998957844e-05
8.04302706998611e-05
8.01911271999338e-05
4.67091612157616e-05
1.24100348405369e-05
4.87496885019707e-05
3.96412068923709e-05
0.000103704070490353
6.21002252210585e-05
6.52507856405377e-05
3.36889113753728e-06
9.66490180265375e-05
3.23602974721945e-05
7.07394382120576e-05
8.14077932792332e-05
5.18708493610689e-05
7.14436425817423e-05
9.42671160395346e-05
4.26503705502154e-05
1.10326289708711e-05
7.15568275978441e-05
5.31915775905385e-05
4.55937402926411e-05
6.17445564631877e-05
6.91893686457092e-05
6.73918909751173e-05
5.84971063898848e-05
6.48164046036749e-05
5.85492025114676e-05
6.91724847798629e-05
3.73177274393873e-05
3.51365725660868e-05
5.36541916981128e-05
8.9786666039909e-05
5.93882337063487e-05
0.000108368965828849
5.72870544755707e-05
5.46765368860103e-05
5.62863055805624e-05
0.000100765458101608
0.00010591143612387
9.64618315594577e-05
7.91205140981669e-05
2.97673933474389e-05
8.03667617132034e-05
0.000120788838485563
0.000101433301180287
5.0280855610681e-05
6.53450815143267e-05
6.64664421984979e-06
9.7022918757994e-05
0.000105026935839642
3.25752500251139e-05
4.13803120756732e-05
-1.19997939900097e-05
4.50284093972839e-05
8.96683147100663e-05
6.94896101294872e-05
5.82356044289035e-05
2.5743540640978e-05
4.88657346576371e-05
4.14716582738963e-05
4.17300925294535e-05
3.79165327397108e-07
4.07663525836211e-05
0.000127103956167878
2.25955934072842e-05
9.10318454162862e-05
5.26617100166443e-05
8.0827499833268e-05
2.24531095248044e-05
6.5836601758285e-05
7.18116066664444e-05
6.69442714401271e-05
8.59997457127369e-05
7.26590481007645e-05
4.33086756331142e-05
6.1087186931609e-06
0.000130335040982725
5.57472987469879e-05
7.16878906139643e-05
2.73405581445927e-05
0.000117192794333479
5.15026682968315e-05
4.86661171342956e-05
0.000123492892078822
2.84383029661155e-05
1.41180858017086e-05
6.52786195964128e-05
0.000108389130354307
7.27542662877586e-05
4.87449200608347e-05
0.000100809689123242
1.37584433161556e-05
4.35495131829895e-05
0.000125560858960409
-5.07830596902233e-06
0.000101964321069481
3.76223091508389e-05
0.000106682756241605
2.74776600124124e-06
4.32607485913107e-05
7.34188131032187e-05
0.000160441326871354
6.68696034862792e-05
6.28316963824278e-05
6.12238552626478e-05
7.95659314494969e-05
3.54271789042301e-05
7.66060083771989e-05
6.20761037558026e-05
2.5042203370286e-05
6.21760466576373e-05
0.000107679467605871
4.33250186122937e-05
-1.10477539964362e-05
4.44727867998134e-05
6.70746119340839e-05
4.31018062775858e-05
2.48111197549706e-05
6.44067934274477e-05
9.80979260141599e-05
3.13857740875481e-05
3.41647286874309e-05
1.92348814215872e-05
6.42228219106977e-05
0.000105434981116101
7.10016224208832e-05
4.00606921796153e-05
5.66448510493455e-05
9.36342936282984e-05
7.77804847446481e-05
8.22378008989423e-05
6.17694343659835e-05
4.14421816821529e-05
5.27677246072545e-05
1.96510250936165e-05
3.89480408739351e-05
5.02061244570016e-05
4.87092485717351e-05
4.54192250377527e-05
6.25739078195126e-05
6.25825572234564e-05
6.42289325631891e-05
1.87197636443689e-05
0.00011762821391288
6.32175939999128e-05
8.82442842444577e-05
6.02542253240689e-05
8.3957417523371e-05
0.000115277469914756
5.93190958947594e-05
9.87019729024143e-05
2.80540825442833e-05
3.94463320118367e-05
0.000109192743378688
4.34948880738611e-05
5.52027769510339e-05
3.14698075468505e-05
6.91381200017552e-05
5.13836848524371e-05
6.77823372584325e-05
3.38080712038389e-05
5.47493165650501e-05
5.59856527795605e-05
5.30259646617114e-05
6.53625882119337e-05
0.00010391441353763
9.29108509241321e-05
7.14585391498088e-05
6.65889657479467e-05
1.15750323582424e-05
0.000162922020560946
6.36242266431571e-05
6.3674083000591e-05
6.14768641991672e-05
0.000103337938179654
3.63195002992228e-05
5.70675559231567e-05
3.5171305934946e-05
5.38983761098176e-05
6.7269674774663e-05
3.91456608394029e-05
5.10050386254831e-05
4.14445542302594e-05
0.000101844895126904
6.47042046301595e-05
7.45101151401381e-05
6.35080137249136e-05
0.000100344838073049
4.81523622702124e-05
1.97970466442155e-05
8.38578933881993e-05
-2.59040664419437e-05
7.43999444499339e-05
7.15468894372706e-05
4.30337554040768e-05
4.65175650782624e-05
8.77210807713926e-05
2.2437440771978e-05
5.82762281604465e-05
6.74106825475986e-05
2.6072831157129e-05
8.07158612161459e-05
6.52053277321842e-05
5.81524188210477e-05
4.54766880843363e-05
9.66679046291486e-05
6.1428803741857e-05
8.43208727240444e-05
8.34210530714908e-05
5.0604389164488e-05
2.17056055224201e-05
8.08980099827023e-05
5.6626850596045e-05
2.90120725929392e-05
5.59228242725618e-06
5.3985647292303e-05
3.10164295092335e-05
4.35065958098679e-05
0.00010748892786033
1.78282398669752e-05
4.6199775359111e-05
4.60291590028331e-05
0.000104077955051226
6.68069029642865e-05
7.53619586473026e-06
3.10806015001382e-05
7.58462885726322e-05
7.97077557987444e-05
1.27067562443597e-05
5.34263273694819e-05
4.29459244429314e-05
-1.5220425816849e-05
4.92213459905529e-05
5.01734465324045e-05
6.35162162384866e-05
4.44828279850083e-05
3.34381676516011e-05
4.89590564013488e-05
1.55338624694499e-05
7.51107266064636e-05
6.14819201943849e-05
3.08904519226837e-05
4.41814061896024e-05
9.78356687841466e-05
0.000120590098742827
-3.99680733093586e-05
0.000127708294664286
7.89006781207605e-05
7.23531747564452e-05
4.92632747126337e-05
3.74157362732692e-05
9.08351600194817e-05
6.57232866852855e-05
8.68283403923452e-05
1.97992154345081e-05
8.3506278014756e-05
4.67461914635331e-05
8.10258907178732e-05
6.43789055282238e-05
0.000102298434938305
5.19708071830095e-05
7.25311437106456e-05
3.85865236099669e-05
9.02403802145176e-05
2.90909015210019e-05
-1.5253345968145e-05
7.91295589814333e-05
1.24876003213088e-05
5.72347637611249e-05
5.29274384395893e-05
7.47493377508221e-05
4.34361657021118e-05
9.83223498467824e-05
4.14226402302357e-05
-1.96646326804839e-05
-1.69785844146925e-05
4.87567453749537e-05
7.75407935453424e-06
7.01606930021423e-05
4.95940503493764e-05
9.95814905054164e-06
1.72786122594794e-05
7.4150927970668e-05
3.77973911810527e-05
0.000102642019673714
7.38536361661861e-05
4.06433111746171e-05
0.000107246461966709
4.64912559845657e-05
6.92637573722169e-06
9.66589868630003e-05
7.53018698185273e-05
0.0001227354720283
8.86519818183815e-05
-1.98989856730327e-05
3.05526381629277e-05
5.24368037960365e-05
6.22585677795657e-05
7.1346186135183e-05
5.48508259301896e-05
6.39450551095284e-05
8.61342895102583e-05
6.22251399617183e-05
8.89250478200898e-05
-2.60603359856975e-05
5.23104501755158e-05
4.50644920230712e-05
1.56785042887024e-05
4.94027208885665e-05
2.35269294859912e-05
1.38047445732927e-05
0.000111121475150891
5.78003038137735e-05
6.11504133356052e-05
7.71602041986578e-05
6.07773436572061e-05
5.75939526388311e-05
0.000105722459380614
6.78861850481872e-06
0.000110947985866144
3.77730028832962e-05
0.000130774494632998
6.3979193518734e-05
4.44816931590378e-05
5.31988206428505e-05
5.05315607475775e-05
4.02078251704968e-05
8.80558532107159e-05
6.21182722035284e-05
5.20093933365678e-05
0.000117961912139794
6.63461335695886e-05
4.24526306928474e-05
5.47065875306167e-05
9.29167813965804e-05
5.00389589212801e-05
7.77463921064308e-05
8.94145107604051e-05
4.7531838265952e-05
0.00011725755516589
5.1350457472662e-05
6.62836764411946e-05
8.40829125972552e-05
0.000124324272410498
6.58871679086551e-05
8.35460399676013e-05
8.02753779938125e-05
8.9254835568435e-05
3.49857160352342e-05
0.000104391247366328
2.41537181259443e-05
8.33231542180288e-05
7.25751342885834e-05
6.91504629412708e-05
7.20379852457491e-05
5.92799276250957e-05
5.18012208311561e-05
4.44696744465444e-05
-1.45931348160227e-05
-2.7738446908011e-05
1.8638146503586e-06
4.25059059422397e-05
4.42885414256526e-05
5.22424521686331e-05
1.40539648544097e-05
5.71886258271284e-05
4.72248641484897e-05
8.8774764857485e-05
6.56579374249874e-05
0.000114933419089532
5.37837301259453e-05
1.1181228828398e-05
7.49176461169038e-06
0.000105123997206022
7.10487838889364e-05
7.61141450800666e-05
7.97990657393697e-05
6.55540669404325e-05
2.82802907147243e-05
4.68040482185703e-05
9.29333672784995e-05
4.33258546781334e-05
7.82518593743059e-05
4.45410747292138e-05
7.61362117516759e-05
8.82892893309149e-05
7.09473797610118e-05
6.98359147853394e-05
5.40646880600795e-05
7.65648019766439e-05
1.78424490834856e-05
6.97541280616072e-05
1.42587185697841e-05
9.88594042739878e-05
0.000105905972227251
7.55232703496562e-05
7.25800487201134e-05
2.26148405828712e-05
6.09061511489415e-05
9.67749849867443e-05
5.17895821992457e-05
3.67074518982345e-05
-1.39392598193541e-06
7.13745302603009e-05
7.8864984886576e-05
2.57000466319884e-05
8.07945213726326e-05
7.80919924093769e-05
7.34598438031368e-05
3.06584809805275e-05
4.83354689187529e-05
3.9958105374599e-05
7.70053830902618e-05
7.60895633000747e-05
6.33905741851365e-05
3.61906221542496e-05
8.26001977599794e-05
6.56872733529156e-05
7.68952144436838e-05
2.95490878499837e-05
9.51324944487996e-05
5.71054079238425e-05
3.69058087727467e-05
1.78202822110737e-05
0.00011228084229644
4.53743170638733e-05
4.79011088097987e-05
6.97852222947795e-05
2.54937580966943e-05
2.86069931667314e-05
5.08504993122969e-05
0.000110359473170902
0.000102149262864717
5.27604350854981e-05
7.36659863973424e-05
3.74818705101004e-05
3.04167853256189e-05
6.50006659391098e-05
8.60147074055906e-05
8.50912380405247e-05
6.38619025406184e-05
4.60121550596641e-05
-3.98249475280804e-06
5.66849073730816e-05
3.12041298906353e-05
6.03302532063306e-05
9.56654823353866e-05
7.10980547471897e-05
1.37285038331043e-05
3.25736938054213e-05
6.69140976640022e-05
7.74432398668408e-05
4.59110863338949e-05
5.4570425788593e-05
-3.99858673150307e-06
0.000108944855832737
8.48888781675675e-05
7.49978987408973e-05
8.2730127049988e-05
6.83439034708855e-05
3.48749258954307e-05
8.95272679303985e-05
4.89710408561789e-05
-8.05540000621187e-07
6.1866934369177e-05
4.47736316925741e-05
3.52750275276722e-05
5.15606894343855e-05
2.42365333853531e-05
0.000105636643499411
1.32686895587048e-05
7.13751170002865e-05
-1.30569233712236e-05
9.82390674487248e-05
9.72815930272314e-05
6.68436793159563e-05
9.4790128508561e-05
2.03182979483278e-05
6.16186301024129e-05
5.87144028905894e-05
0.000111510467484088
2.33071341679081e-05
8.15220148687609e-05
9.76994007662292e-06
4.24575260408005e-05
5.87678122770021e-05
3.88778240125067e-05
1.02170911613048e-06
5.40446141807123e-05
4.90774426086112e-05
5.32196231897145e-05
5.66757308317812e-05
-3.21480555690425e-05
8.47380432554266e-05
6.02009446311272e-05
8.36419711468908e-05
6.02894828138209e-05
0.000109011120697415
8.78927198616375e-05
0.000109748774948952
6.1993374457344e-05
6.55823642527404e-05
5.60443019320615e-05
0.000105948041692218
7.24029336470733e-05
3.31386825869541e-05
0.000119282449600448
8.82141434669595e-05
3.96861718933857e-05
7.98837248373215e-05
6.8857887513329e-05
4.04292712052147e-05
0.000116797913967619
0.000117124504514892
8.34255785912913e-05
9.53623896162106e-06
6.44967166639676e-05
4.16117466998838e-05
5.48550074320709e-05
5.22298059135264e-05
2.96429451822517e-05
5.4159892767302e-05
9.55350886651807e-05
0.000112027113837336
4.4443046181687e-06
8.15909877631322e-05
3.05575619082129e-05
6.33454687275932e-05
4.53119691895702e-05
6.05829556576356e-05
3.43004780495733e-05
0.00013390779250813
2.01668280375161e-05
0.00011254984099049
3.23697980758669e-06
1.584634938631e-05
9.60096527924748e-05
2.88258359336046e-05
4.24181823989889e-05
2.34106055124557e-05
3.48475509023209e-05
5.5535350730332e-05
8.36871714004637e-05
1.438805745007e-05
5.86261996538212e-05
7.94165839842223e-05
0.000119548170899327
3.7201059276789e-05
5.65996825417057e-05
4.71481083112682e-05
9.73104720100748e-05
7.97397342984754e-05
6.34763956565318e-05
6.79075747969166e-05
1.8847685891351e-06
8.07442791396732e-05
5.02881539082115e-05
1.60044210799443e-05
7.26354640361132e-05
1.99030449709965e-05
6.19043202356925e-05
9.6747927707741e-05
0.000105662545927997
2.79073387414194e-05
7.65633913807122e-05
5.64661081990335e-05
5.74688998668769e-05
2.80827640751012e-05
2.54402692210813e-05
6.09674448796043e-05
7.1867162237307e-05
9.63901919626048e-05
6.75820597314362e-05
3.99456952418635e-05
8.47199049801874e-05
8.04241116125227e-05
4.81323105938558e-05
5.87317517079732e-05
8.02013040447521e-05
7.10857109181639e-05
3.22755952222119e-05
7.56621523191464e-05
1.64022945033344e-06
-7.04636923221543e-06
6.71736906232043e-05
5.20915568238274e-05
6.39114363191341e-05
9.3883957829914e-05
5.85388624667807e-05
7.94190564767287e-05
7.50143266093556e-05
1.92895327676648e-05
1.193584586738e-05
1.62503573851183e-05
6.8679305497292e-05
7.514665484828e-05
4.10639748817226e-05
-2.61558654433242e-05
3.11107215118546e-05
2.94800515016514e-05
3.7433077439452e-05
8.21333142443325e-05
4.95872055898254e-05
6.20861298757404e-05
1.07048837844765e-06
-3.41975480838648e-06
9.65217717660469e-05
5.03066416453554e-05
8.59401070625112e-05
2.50033746305804e-05
7.57787872270358e-05
-7.07150595553499e-06
6.00349441400039e-05
6.20295195540674e-05
9.22037706718647e-05
4.10672203638334e-05
5.16582498169476e-05
8.0527585191157e-05
2.44182601453939e-05
4.19024170962931e-06
1.18682118341005e-05
7.41334083188738e-05
5.32876943218394e-06
3.35264300073954e-05
7.82965133884612e-06
1.24744418616123e-05
3.87168226834095e-05
3.88288330474029e-06
7.11599548164845e-05
4.11895435962437e-05
7.89146723853067e-05
9.23221276796391e-05
6.79455238789106e-05
2.004733859368e-06
3.6346412013246e-05
8.64967886326153e-05
8.66987776745296e-05
6.52369361084136e-05
7.83787244633184e-05
8.59112446021666e-05
8.03926522807654e-05
9.879521633436e-05
7.66066634872402e-05
0.000124667896154965
7.58585755305687e-05
4.02472674975704e-05
3.50018087972697e-05
1.14811876099822e-05
9.48505394464632e-05
5.46362620678362e-05
7.91808680100197e-05
6.97976247310089e-05
0.000117963982310951
7.86413661337387e-05
1.8220750830634e-05
2.20041376033837e-05
1.94859927116131e-05
8.14674457735136e-05
7.00295742598471e-05
7.05514872947524e-05
0.000124595451514393
6.83981059084966e-05
7.28965826994886e-05
9.75145318382826e-05
7.26262605964517e-05
8.65909400816267e-05
3.80391035404262e-05
5.09569357137689e-05
0.00010751016297484
7.97300138769162e-05
5.10361050520639e-05
7.30413759768e-05
0.000135010267252371
3.6207537096925e-05
0.000108732123501916
0.000108882922502944
0.000109736806709204
7.52034175661423e-05
6.32164605654102e-05
0.0001221339959784
5.19459986752626e-05
-2.15199976437505e-06
8.70957450571177e-05
4.92313250248301e-05
4.19715842457117e-05
0.000105109831329086
2.03524781435293e-05
3.57240250713247e-05
1.08683686234388e-05
6.16553624875085e-05
2.51701954880042e-05
3.74233940565692e-05
4.48071950448775e-05
8.36455335534153e-05
7.12705137772368e-05
4.40091157141129e-05
4.06281636020573e-05
0.000113694091437145
7.2716907881446e-05
6.36872574323364e-05
5.5002480916092e-05
7.39315132614781e-05
5.30811818052324e-05
6.24991801678055e-05
6.94254668873768e-05
3.23588581511057e-05
3.85702946367255e-05
4.71307925864023e-05
7.18450338316826e-06
7.71930157569678e-05
3.28713814732552e-05
0.000111739210253308
-5.65472550479452e-06
6.69316014041937e-05
5.69143025789948e-06
8.47633291863031e-05
9.05193950608019e-05
6.59626498623991e-05
7.62966905679271e-05
3.45436313513552e-05
2.52543475218596e-05
8.26509996581109e-05
4.38628467259384e-05
7.85164229424398e-05
7.53700381228895e-05
4.82521808453275e-05
-9.47683383300095e-06
7.03769606220894e-05
0.000152238715469181
5.26698699758088e-05
1.94703841954589e-05
3.64720432026292e-05
5.25625797563968e-05
-3.95003866452584e-05
1.26162233641816e-05
9.11637021324762e-05
0.000131341841769761
7.42978130445653e-05
3.67347033201252e-05
2.11943385131264e-05
0.000130818776280508
0.00011293299327163
3.83767513136411e-05
-6.81498843565844e-06
3.55088369257002e-05
5.6473500024092e-05
-1.98966846701031e-05
2.78374827444385e-05
3.94155401867044e-05
0.000109346235970966
5.99821116180712e-05
1.67100126539007e-05
1.4548080095388e-05
5.25223728485935e-05
5.40130869627103e-05
8.22100413713908e-05
5.79302098164666e-05
5.60380539269227e-05
4.70631814439857e-05
5.52782442933442e-05
8.69709943243971e-05
0.000135012216306431
-1.29000313115833e-06
1.39918996529889e-05
9.12268311323511e-05
0.000112756907710779
5.63172885191555e-05
6.3759445964997e-05
2.83643186999872e-06
6.48502084752983e-05
6.31146446248205e-05
6.78684055998417e-05
1.47028670902609e-05
4.80689281882097e-05
5.67924875897653e-05
5.86327759107798e-05
6.2342663378609e-05
4.17591817712522e-06
6.08627501814053e-06
0.000110153261470512
2.93087861416464e-05
7.06509197193402e-05
0.000103038256134196
0.000111753918905697
4.66920595949529e-05
7.74159137998467e-05
7.13214114468491e-05
8.22170831463241e-05
3.53156211679411e-05
0.000100631045441139
9.58914731052377e-05
2.45477958390358e-05
0.000108296439495862
6.97414371606969e-05
4.32550132828556e-05
3.56790233914917e-05
5.63948942055152e-05
0.000130097048577983
5.62373174558107e-05
5.74542733445401e-05
5.22575749043128e-05
3.64199758669001e-05
3.58621516647239e-05
-2.15000774012582e-06
7.81131405914274e-05
6.54181169389474e-05
4.79871432814374e-05
5.36860605875456e-05
7.08237322899084e-05
5.78281830580218e-05
0.000110654551547683
8.18193286048405e-05
8.68276790029432e-05
5.4874151560962e-05
7.14283383315948e-05
8.45948074181932e-05
6.70575419700762e-05
6.52746248295028e-05
6.44343698362561e-05
8.2959201377409e-05
-5.84929277351472e-06
8.04771298056436e-05
6.28302474427524e-05
0.0001235499181916
8.86158874928022e-05
9.17864850700966e-05
7.72037507729518e-05
6.6758591982064e-05
4.02933028022998e-05
1.38685614867535e-05
7.57057098506937e-05
0.000109241641461616
5.39012171033208e-05
1.31249495531786e-06
3.28474212873746e-05
-3.18381721669508e-06
6.18860203353133e-05
5.03147803549708e-05
6.68954986078637e-05
4.83510627958011e-05
7.60864272382237e-06
2.41356792978987e-05
8.43960975949272e-05
7.67710589536123e-05
1.62610804621573e-05
0.000127949752969777
5.85077495145592e-05
-8.8850838753366e-06
8.65451220729653e-05
0.000116599619107696
8.40414295669885e-05
4.95351210379584e-05
2.50625868181868e-05
1.09062384282577e-05
-2.56700975167623e-05
0.000117264816064043
-1.02967174551299e-05
3.54282671645543e-05
2.66406053767512e-05
5.76725866702923e-05
6.44030738414112e-05
1.94289659848926e-05
7.39049370509816e-05
6.98122328540613e-05
6.70398806946664e-05
6.80535150506791e-05
7.19801954800502e-05
6.63334899524376e-05
5.17617486025375e-05
1.05007628672913e-05
0.000112612610245735
7.78966087550505e-05
5.67257679073339e-05
6.42166864158947e-05
2.26554039501802e-05
4.61240763428421e-07
9.70501270427373e-05
6.34362342735041e-05
1.81900094239099e-05
7.36287994596154e-05
0.000127935334027407
6.22675360276577e-05
8.72046590618643e-05
0.00012552119566166
3.74964500605425e-05
5.88064779965801e-05
0.000119085802521411
5.8971469787222e-05
6.16051851778603e-05
8.20019092554487e-05
3.68172137667692e-05
8.35702345340597e-06
3.84695622622943e-05
1.76520782126001e-05
4.75735648555245e-05
0.000100838838458135
3.96073852615775e-05
9.76380779857944e-05
3.64363339832523e-05
1.21449850273239e-05
3.9035938948954e-05
0.000115191123922893
4.51730341460186e-05
0.000110033545684873
5.46350087425422e-06
5.03210898095449e-05
3.08396879251245e-05
4.15866651989179e-05
4.59592063244235e-05
5.95269762015697e-05
0.000116894834244405
0.000119441573581779
9.28274470608205e-05
3.80791725415584e-05
4.37716944004437e-05
0.000100007616927926
0.000105116510616613
7.04408142300033e-05
3.5818691511456e-05
6.95509039182722e-05
0.000118190302791934
-1.5154425089582e-05
5.51668823083976e-05
0.000103412676385915
4.26210128592412e-05
8.74922759533097e-05
6.01564782179463e-05
6.71085552742518e-05
6.27802091236698e-05
0.000100192343597176
6.41652767959254e-05
5.8072542998023e-05
3.88655022845989e-05
6.62665985789429e-05
9.03967740173807e-05
8.80874106076536e-05
6.27964246009559e-05
7.36549941964467e-05
4.38193383134687e-05
7.34529728640562e-05
4.47756404439917e-05
8.32416585243869e-05
0.000117601820746474
9.11908186607435e-05
7.29914823934486e-05
2.37889811804999e-05
6.21238766588413e-05
5.55101454223511e-05
2.63058092509881e-05
9.0906886083312e-05
1.73473054319779e-05
8.05871925369056e-05
4.34834616559904e-05
8.15896101829341e-05
0.000103971555302659
8.04193752343742e-05
8.88082989391864e-06
4.82572523674748e-05
5.3546629545595e-06
0.000138134346794319
8.29932232796429e-05
0.000150919397388575
8.95107342751732e-05
1.94152604637979e-05
9.6518310441379e-05
1.55226069367584e-05
6.4307378820711e-05
3.65247177056221e-05
4.82392410995518e-05
5.19544108080004e-05
8.72537023375352e-05
6.36654201510249e-05
8.34580410029193e-05
1.7337216628576e-05
4.13009529251743e-05
7.44118680896133e-05
5.21294800822923e-05
7.54733773452711e-05
4.96979306934435e-05
4.56783133896527e-05
3.36929345726444e-05
0.000143522846732654
7.41353632736548e-05
3.51938670253152e-05
-8.63363686201559e-06
4.14777985855955e-05
6.88865092572603e-05
4.75297397319651e-05
4.41997134295192e-05
6.8635856589436e-05
4.56613634724559e-05
8.55060148732613e-05
3.99446600017039e-05
6.24900980851604e-05
1.44473916935913e-05
2.68209209920428e-05
5.89802141830374e-05
4.36063680129426e-05
6.48429062430872e-05
9.04043883641617e-05
7.5966439655758e-05
8.09093853630166e-05
5.27482337287202e-05
6.30950719871059e-05
6.0290198901735e-05
6.81688248936955e-05
3.90960612202648e-05
8.54090424486666e-05
5.63337206711139e-05
2.35498783245803e-05
6.93215645739531e-05
6.53684060151983e-05
8.13493441833199e-05
3.07766610856314e-05
9.09239420726707e-05
1.52215594543647e-05
2.64271479165044e-05
7.04644838392705e-05
5.59607485770735e-05
3.75287742449067e-05
4.70212876890914e-05
0.000108546030634261
9.30554921984008e-06
5.73092210143192e-05
6.84582739387774e-05
-2.90464396596086e-06
5.09361110414201e-05
2.28496387758619e-05
6.40396684772479e-05
1.76705433011801e-05
5.78432563265545e-05
3.03415750853837e-05
4.87513110691498e-05
4.21198136060577e-05
3.24123712831674e-05
7.84333962449146e-05
2.30583579256473e-05
7.43143520371962e-05
5.74818464709967e-05
-1.89046678286526e-05
3.68936974813901e-05
8.30398853189631e-05
8.0350582677639e-05
6.95932204557223e-05
7.60759048539312e-05
6.61584324596787e-05
6.71741295768501e-05
1.79698576062615e-05
1.95778172226512e-05
0.000125430858529133
5.91727083968567e-05
2.21273710566929e-05
8.18666313986744e-05
8.27888116418527e-05
3.98168557571297e-05
4.32859472955318e-05
6.92071173174925e-05
7.47774543155476e-05
4.64188976921067e-05
7.88485325455422e-05
5.98058818343851e-05
0.000109596775520937
4.63042653801236e-05
9.31783615094006e-05
9.87559722462718e-05
1.95981216386661e-05
3.62982208679749e-05
5.30412447925984e-05
7.59535441416762e-05
7.74849936057508e-05
6.9647192417065e-05
5.82964243310889e-05
9.59817817413678e-05
4.48032728879343e-05
2.76861317404859e-05
0.000100398059284295
3.68658350027717e-05
4.59461151455632e-05
5.80562327069642e-05
3.25891680110151e-05
5.84944109691961e-05
1.74850660757195e-05
4.26129716457704e-05
6.23360953820311e-05
2.69322758782606e-05
7.15383468501631e-05
0.000116286157014843
4.73063600916806e-05
3.46509146736394e-05
5.56166651785014e-05
5.07217040945401e-05
5.09464330333989e-05
3.97067826558131e-05
8.46507039253831e-05
6.67173573536739e-05
6.54220235002709e-05
8.2769810108248e-05
0.000103056658112873
7.21233399154963e-05
4.34019327391024e-05
5.93357601953079e-05
-1.40991188742644e-06
6.83039371376277e-05
4.58422862752768e-05
3.07331180080651e-05
3.00888260789139e-05
6.89521926041346e-05
5.00299560642551e-05
6.31207041423578e-05
0.000102314396847302
1.24131822548208e-05
3.70858836875211e-05
6.62685527203808e-05
7.0572648118612e-05
2.45616206054047e-05
7.01545728651174e-05
7.5304707670559e-06
0.000129437486678597
5.37233301290929e-05
2.98884435122417e-05
6.27079799790248e-05
-7.3978307473083e-06
7.50779526132714e-05
9.64426005282217e-05
9.55653694474774e-05
7.03177350078072e-06
2.79653433848817e-05
0.000101829277304957
2.51843059333227e-05
4.47430407085494e-05
9.54931992569989e-05
4.931889163272e-05
5.93999567041515e-05
7.7055523809319e-05
1.43461978304676e-05
3.08461999922943e-05
5.01301531518128e-05
6.17935956378601e-05
1.73916778405534e-05
8.75735730115265e-05
1.42796239847667e-05
7.91759741264207e-05
5.75603762824979e-05
5.80588966762418e-05
9.10243615695438e-05
5.18589452189836e-05
5.25327742242166e-05
5.78097782746257e-05
6.65788896430053e-05
5.15274719444943e-05
2.50672737057733e-05
3.96014551111076e-05
7.5455659289952e-05
3.12601285189051e-05
9.32888800018423e-05
8.42572584753401e-05
-9.71865824873981e-06
7.42073099999555e-05
0.000120181326118016
2.71862479556244e-05
6.49703600163428e-05
2.37063149923264e-05
7.37357180763389e-05
9.29148323849848e-05
6.14032027722546e-05
5.15871202149136e-05
3.68452390855334e-05
7.17082392791892e-05
1.79639585741932e-05
5.36666699649402e-05
5.38271417824291e-05
1.74283688141906e-05
0.000121833568489804
9.19187042605132e-05
4.78012095671454e-05
7.32120763260917e-05
9.27331870523203e-05
2.30187710880329e-05
3.86497496725761e-05
4.41876321150307e-05
1.57300006946886e-05
7.96026271626274e-05
8.04049390711304e-05
4.56784937857042e-05
2.05525467106092e-05
6.86666220932024e-05
0.00012104283665549
3.57245881277492e-05
9.34067933148368e-05
8.1317463830473e-06
5.77566461950667e-05
8.6569675942038e-05
8.06855857986083e-05
9.11052892390747e-05
6.25778646635116e-05
3.13334559954846e-05
4.23603092642967e-05
-1.05104011261643e-05
5.50601825149758e-05
5.65248227807904e-05
1.53043857956227e-05
3.97939944106391e-05
5.7411722598953e-05
0.000105831893268448
5.03264836805441e-05
7.20035458088949e-05
6.9382910426556e-05
8.08447608071856e-05
0.000135126507675557
8.86400510602541e-05
9.18859602611013e-05
1.9305025133696e-05
2.48371116686922e-05
4.26834466919301e-05
4.66554066730306e-05
2.5697045109302e-05
6.12327149018665e-05
6.90216160126451e-05
6.31812506621958e-05
5.97489568628263e-05
8.22431758071918e-05
7.63680767130289e-05
3.62317491562149e-05
6.88832473022082e-05
5.52471273942906e-05
5.06683504819127e-05
1.48459505949905e-05
5.73895447571002e-05
6.54856534779619e-05
7.52424569409495e-05
4.02860784278862e-05
6.23622938239028e-05
-2.60114749052572e-05
5.96591372006797e-05
1.02534232030871e-05
4.26612774460247e-05
9.93820514847916e-05
-2.14092768640165e-05
3.16032095116805e-05
1.30800679223885e-05
5.23706679440327e-05
8.01330748028835e-06
4.45901873003344e-05
4.08265573466574e-05
0.000117885486687022
1.53302893308616e-05
7.72242257643499e-05
2.22758444827088e-05
1.48922308818965e-05
4.33161819725273e-05
4.66413859390214e-05
6.44253946972172e-05
