# Supplementary material for: Research on computational propagation and identification of mine microseismic signals based on deep learning
Source: PLoS One. 2025 Oct 22;20(10):e0334641. doi: 10.1371/journal.pone.0334641 (PMC12543183; doi:10.1371/journal.pone.0334641)
Supplement: S5 Data — (ZIP) [file pone.0334641.s005.zip › 000100800001813.xlsx_0.txt_24.txt.txt]

0.00010278312237685
3.25769533293337e-05
3.90346787737924e-05
0.000105203649610467
3.64611103664907e-05
8.12393819151508e-05
4.11938058089344e-05
8.73223632702378e-05
2.56028908031282e-05
7.23379580208923e-05
8.22901316706873e-05
2.63959163237106e-05
0.000107754396511271
4.58943015025737e-05
2.51151637729863e-05
7.44692954926459e-05
2.51946587889167e-05
5.61023556267126e-05
5.49881312670853e-05
2.63604781486552e-05
1.28444937401838e-05
7.14434841453736e-05
8.81411974205146e-05
3.18778409330717e-05
6.66352635665655e-05
3.9067813026094e-05
8.91787611539687e-05
7.19453140743282e-05
3.81350797050425e-05
7.17744037527915e-05
8.21963009142822e-05
5.59456196758717e-05
8.18243458228195e-05
5.47982216921635e-05
3.73858604127767e-05
7.0141177683468e-05
4.18415891271089e-05
-2.63452438039657e-07
-7.83159077168267e-06
3.48841613830417e-05
8.14824257540517e-05
2.39032601861593e-05
7.93323892571784e-06
4.07447441186078e-05
9.37146620657483e-05
0.000100709759650033
7.52569952612194e-05
6.51320729912205e-05
7.52071032575511e-05
7.66448735209724e-05
6.35332653703513e-05
5.58372208296445e-05
9.81977837252905e-05
1.17127024173718e-05
4.63864945997328e-05
1.58129872764638e-05
9.45694984953312e-05
4.86888631500204e-05
8.45290624258072e-05
8.16060455217751e-05
2.28761652662826e-05
5.83133271182506e-05
3.61486202465047e-05
1.42403981981616e-05
7.37279241486731e-05
7.63792735069667e-05
1.35708492449605e-05
9.17858859769389e-05
3.98819592136577e-05
4.63399928917108e-05
6.70055468063739e-05
6.52988851642044e-05
5.32436960444465e-05
0.000133838617667412
6.28182309652591e-05
7.73605062685639e-05
5.99396408617502e-05
2.11909921679261e-05
6.59408953954415e-05
6.33762800394511e-05
5.82795541769223e-05
5.7576193475581e-05
6.16025849248768e-05
9.12838114335121e-05
8.43063368245564e-05
0.000103384209989952
3.21588254680605e-05
6.29795403810965e-05
5.33905187828017e-05
4.2171907825097e-05
6.9636660621947e-05
6.09705497962103e-05
5.89565477356596e-05
6.09552174828268e-05
6.57407833664832e-05
3.47967328443439e-05
6.73255883865364e-05
3.47104159105143e-05
3.84337841543614e-05
9.95434346529598e-05
6.43964838735281e-05
2.9070924575177e-05
9.48233155387175e-05
9.15572930515022e-05
8.14950303191751e-05
5.97193822919247e-05
1.98025796717773e-05
2.27087670528738e-05
2.37306425141798e-05
4.65173508389545e-05
4.07088687413197e-05
8.69153331646998e-05
3.6889038481225e-05
7.90230134673008e-05
5.50450634013739e-06
0.000113277968824759
3.96923405813452e-05
-2.41632390612559e-06
4.32337865433621e-05
3.86364110061145e-05
2.62578081764051e-05
2.13814399820499e-06
8.16071162353498e-05
9.01832561639524e-05
6.33475096523741e-05
4.08571009839915e-05
3.15574230492034e-05
1.95425579117314e-05
8.4475077051336e-06
8.34506021237519e-05
3.43429645698768e-05
5.34051585119765e-05
0.000101641379009417
3.96774440569573e-05
3.7196098127528e-05
7.07771062224104e-05
1.41202938811566e-05
3.30827281925616e-05
3.68459125991358e-05
8.65266934295688e-05
7.46515239107385e-05
0.000130608870631027
5.20703708428443e-05
3.30440667705197e-05
7.94308947157787e-05
8.98781347013731e-05
7.78937517031681e-05
1.24718606451459e-05
6.10110987293606e-05
2.44175860029628e-05
3.98531622408071e-05
4.21463122605523e-05
1.7128082480624e-05
3.91867016096491e-05
9.94081093273748e-05
8.13576614570969e-05
1.9078999008071e-05
3.47684057457284e-05
0.000150943979111871
6.03903356659017e-05
6.56463388026443e-05
2.78005535818083e-05
8.08380587945275e-05
6.12021879499461e-05
3.33405112752103e-05
0.000110157426011376
6.74998270839426e-05
3.92476438660675e-05
2.73300790646292e-05
7.04843615326982e-05
9.36546198224232e-05
2.00358902641836e-05
8.11755658607643e-05
9.0373155148632e-05
3.42893836281607e-05
-2.21035201548605e-05
5.20654356093872e-05
8.77029306510916e-05
4.13809636658663e-05
3.71033938617248e-05
6.38654495653615e-05
7.12936928421361e-05
0.000146009232223002
6.17891526314414e-05
6.20226009660535e-05
8.96967195322981e-05
6.01782751720707e-05
7.04294748330872e-05
5.85328331004197e-05
6.64378387159914e-05
7.6117567392951e-05
0.000152068247219337
4.26281955161765e-05
9.20111064588827e-05
9.23673458546823e-05
5.86274701537052e-05
8.40690653689635e-06
0.000105972714456093
8.67146779853002e-05
6.53906536599468e-05
0.000104095728860324
5.58070670062676e-05
6.42336608276377e-05
6.60780322731931e-06
4.8453392045513e-05
4.76139559713722e-05
2.86391815102507e-05
5.61275202395864e-05
5.34880936072584e-05
4.04037987649332e-05
5.32961206407527e-05
3.16261109764543e-05
6.71573765633521e-05
0.000108020823959182
7.46335482553846e-05
3.56096998639061e-05
5.2887816294546e-05
0.000104362410123218
2.72800613160044e-05
6.00920732440427e-05
1.42056213604585e-05
5.11705778093006e-05
1.24484634470385e-05
8.48849702240302e-05
7.56922136466222e-05
-2.30884344284637e-05
3.94070421274146e-05
7.38540296904506e-05
4.02794898075448e-05
3.8136427153135e-05
-1.20247186015603e-05
1.44331808153648e-05
9.7276119529855e-06
1.43876744082364e-05
8.4336721585462e-05
4.02395309444514e-05
9.11384784811094e-05
1.61134085626534e-05
6.8883610306458e-05
2.51787934447298e-05
3.25728585943253e-05
6.73782461836888e-05
6.20888406887534e-05
7.08862550373861e-05
5.35866994067201e-05
7.23904070712146e-05
4.39887574684514e-05
4.26306637154166e-05
1.27294177477714e-05
8.8640985673817e-05
3.44895308759809e-05
3.64385963174024e-05
0.000113636910747779
4.07649598878146e-05
7.42300378879729e-05
1.89207295131808e-05
7.96716804764251e-05
5.96768364325975e-05
4.77373717335722e-05
3.16848957941253e-05
1.5565321030388e-05
3.68223638016695e-05
-2.82563479483263e-05
5.95911906142817e-05
5.41501298837283e-05
8.89111946063289e-05
7.98447050446477e-05
0.000100471626050281
7.89874587920501e-05
5.98365655356862e-05
5.25940439354824e-05
6.77441444371769e-05
4.00252678116993e-05
7.35839220666031e-05
2.70716409370737e-05
6.52556724938971e-05
2.80581756515867e-05
-1.93885488651896e-05
7.32482527697549e-05
5.08661113783626e-05
7.0516914776194e-05
0.000120819739029465
8.0987064144123e-05
1.36508407792936e-05
1.01913975151243e-05
6.63049950588328e-05
5.1222079974276e-05
4.00613958012886e-05
-9.96024986775498e-06
7.96511401029293e-05
9.56448474110826e-05
1.97666402303169e-05
4.19820925683143e-05
5.48502134894305e-06
6.47934593372248e-05
5.56992740178337e-05
9.05216286290926e-05
2.18348774840392e-05
8.43496282807403e-05
3.9919689335489e-05
2.94874424952629e-05
5.83817915131784e-05
0.000110849554228004
6.20942925884199e-05
4.92540086966019e-05
6.75301158084847e-05
-2.05751986199064e-05
4.65041489013106e-05
5.75716718375256e-05
0.000111529332584554
9.99724605456037e-06
2.90031808103567e-05
5.98071127320605e-05
3.07023575212392e-05
5.31864565409544e-05
7.12407421549334e-06
7.68573543065239e-05
5.1043110153492e-05
6.26521377687223e-05
7.27073500744186e-05
0.000110466531428014
8.52468427587638e-05
5.15663042896804e-05
8.75124514212249e-05
1.91666491196248e-05
6.11254558267565e-05
5.16976376401928e-05
6.22380603735026e-05
0.000121112007698579
-1.93134191110881e-05
4.13044127669286e-05
7.34552150664384e-05
4.06207214905581e-05
1.68062847858782e-05
9.08830661416251e-05
2.15368287790132e-05
2.98210793072026e-05
7.37905167994313e-06
2.25184892514927e-05
0.000118699765296632
3.66061638272141e-05
6.10032387412744e-05
6.84072765712527e-05
0.000108425757076706
5.86236962418066e-05
8.42042029101785e-05
6.01332403161497e-05
1.96057647690442e-05
5.38778586506194e-05
7.83493573206003e-05
7.50054964200554e-05
7.36083613444987e-05
3.72120247362052e-05
3.67779757327335e-05
8.39826791714981e-05
1.39419243174379e-05
6.01077907193463e-05
9.79165110685777e-05
-5.14649765610427e-06
3.78517485321872e-05
3.19163437607432e-05
5.89314003408129e-05
6.2175548183999e-05
5.15321121338128e-05
4.06092929804115e-05
2.34110210077196e-05
7.93170583497507e-05
7.36148160965197e-05
8.63225209572734e-05
9.09558430538767e-05
6.74137119617178e-05
9.13942592209657e-05
2.0485108215168e-05
0.000105867594244146
4.66410504364859e-05
6.71923818886809e-05
2.3512018941873e-05
7.15814802364144e-05
1.38343277447993e-05
4.68361465852139e-05
3.88942405730865e-05
4.67312388978716e-05
9.20018707177634e-05
3.25136952640561e-05
4.57443770756322e-05
5.80370211798424e-05
0.000135352960062338
6.75156410187336e-05
0.000104064736943798
5.32677117667329e-05
8.64092714244171e-05
0.000119446508668189
2.22426909672572e-05
1.41462768993349e-05
-1.58366066309369e-05
1.98185353176458e-05
5.40250504986118e-05
4.26005782268954e-06
9.75392345034168e-05
5.18848219700139e-05
0.000101104305720358
8.10586859415402e-05
5.32815804789927e-05
5.97049759869985e-05
7.45593970463453e-05
6.35984671987631e-05
5.99855925030535e-05
7.04614051393497e-05
4.29421759176341e-05
-7.70397507569096e-06
5.22711894764896e-05
6.72645598556465e-05
2.46227861255295e-05
3.0032940041408e-05
9.86400497210122e-06
0.000120789878434577
5.22430332916491e-05
3.63465871753343e-05
6.51305597620801e-05
0.000111263979239187
6.92173468055717e-05
7.77622963647302e-05
7.46678529274603e-05
2.30407703813301e-05
8.45693358441226e-05
7.52285748810403e-05
8.17094282441823e-05
2.20176641292972e-05
0.000127586693964662
6.12677896637127e-05
4.97244890552828e-05
3.88327242110551e-05
4.8365605315537e-05
0.000101033211529408
3.87511152281303e-05
0.000100113028343016
7.09293684166557e-05
-2.91595226889821e-05
8.76396768014715e-05
5.22494205714998e-05
5.25434240552098e-05
3.32024116441601e-05
-1.90440406257419e-05
4.69794975623946e-05
3.23007067831759e-05
5.29383685120366e-05
0.000104401204036261
2.37590510800178e-06
2.82587547368251e-05
4.22834182839091e-06
3.21311255724934e-05
2.20849234871423e-05
5.07018253339884e-05
8.15418716359422e-05
9.96699613778973e-05
2.57992818549509e-05
2.66612059161488e-05
1.53670299929551e-05
7.66570570326567e-05
-1.13799647886116e-05
1.81476187021864e-05
5.71430371011673e-05
3.46927938604283e-05
7.61576877913956e-05
4.31167702187784e-05
8.89179583122819e-05
7.95164284922018e-05
-8.30358855834988e-06
2.0709464917457e-05
5.79002627674614e-05
5.67996886974447e-05
5.35778934686407e-05
9.54956518770448e-05
7.27763325497134e-05
6.35092324496306e-05
4.41534861976754e-05
0.000118828459272611
3.20792736072348e-05
4.09371832482707e-05
6.29557963359342e-05
0.000147817120119969
6.41611507731223e-05
9.54473244873167e-05
9.65913426960011e-05
5.71364081927331e-05
4.75516098642821e-05
0.000103305914637603
4.54063487052336e-05
2.38258258157754e-05
7.88988221789441e-05
0.000102257786703504
5.08726783538136e-05
0.000115715600019356
7.63278587662459e-05
0.000120391589113705
-6.38977344379117e-06
5.03001571996165e-05
9.64257788417387e-05
6.01797517601096e-05
9.19987408520142e-05
2.65636065338293e-05
7.70957426642914e-05
4.28208407340191e-06
6.48514509554045e-05
5.21691227583904e-05
5.49097143266619e-05
4.13568457363696e-05
6.80177440378602e-05
5.13166294018452e-05
0.000148201080527197
5.12530226698074e-05
9.61195131733546e-05
0.000132973018918081
8.97742827293818e-05
7.19526477456813e-05
-4.47761655183391e-06
0.000103622169699891
6.67811715624353e-05
4.00057087620482e-05
4.53023249318631e-05
8.02254126783825e-05
2.64956413261903e-05
8.1916879355438e-05
1.39413367615982e-05
8.91770717902659e-05
1.49382680963353e-05
5.32746887722048e-05
4.06889137732807e-05
6.44358507459947e-05
5.63585549684028e-05
3.83859609310078e-05
4.03602159095404e-05
7.74005172152722e-05
9.6992128260125e-05
6.08796268680897e-05
3.54089127423457e-05
0.000132828769485244
6.25633330092592e-05
7.59257248980016e-05
0.000108215030989347
1.33843603956544e-05
-2.83552979551544e-05
4.96729213321027e-05
5.22947400820839e-05
5.71374746448375e-05
5.2223290642719e-05
8.19110128147258e-05
8.01198161319108e-05
6.84141556778577e-05
6.6925142020998e-05
0.000107479901910295
0.000119972164615904
7.86060965951305e-05
0.000103028204957091
4.67165023213803e-05
0.000118319858694691
0.000117817744230659
5.87824955529022e-05
5.90673647240606e-05
1.49212237721535e-05
1.22756754321372e-05
1.17944858096331e-05
8.49668866391867e-05
6.96302680411491e-05
5.57866736222607e-05
9.18474101070499e-05
6.47104854993576e-05
5.50858160416976e-05
3.33889850472522e-05
5.56480630783049e-05
0.000116144183314796
1.78449830787832e-05
5.27210073749766e-05
2.09650644816759e-05
5.28843022232053e-05
2.33352594310616e-05
6.43764625304002e-05
5.53208321959083e-05
-4.45894171984865e-06
7.7339916775586e-05
7.41214556935061e-05
4.56685114567697e-05
2.5558069121428e-05
5.62884318351978e-05
5.78263213034287e-05
8.93880077515371e-05
8.60033366458835e-05
2.53872236608308e-05
4.80473979593551e-05
2.2958268432339e-06
9.23755496481114e-05
6.9133039992176e-05
5.90095081874531e-05
-3.81914320260709e-06
9.23809065798628e-05
3.59731555716165e-05
7.10139008274714e-05
-2.12881343927876e-05
9.38856985848337e-05
4.74152726900322e-05
4.55125583093021e-05
6.59654074072785e-05
2.0142888480331e-05
0.000100980191513383
6.84209049853021e-05
4.28168294506973e-05
2.14840759483075e-05
5.4756845345476e-05
0.000110994551856325
4.37402274899024e-05
6.60173416156765e-05
4.13958061572774e-05
7.66162707247345e-05
5.76488785894371e-05
5.58442555191302e-05
3.53740654270592e-05
9.96655427638857e-05
3.5044374100877e-05
8.34705831045249e-05
7.57381225214021e-05
0.000106364035372057
7.16460822463063e-05
2.83496775390581e-05
4.61718478042476e-05
3.72957756545265e-05
5.51056552984512e-05
6.58670337142167e-05
8.46009809959536e-05
3.8974546155512e-05
5.04233927249391e-05
6.93972889131573e-05
-3.24054026595064e-05
0.000107801510565371
8.36554904111527e-05
4.54198188164128e-05
8.11142571154619e-05
0.000101255434775499
5.9951605563263e-05
5.51520678889404e-05
6.61815161495127e-05
8.22050383938626e-05
5.32249508652765e-05
3.19153664661076e-05
8.29678178544637e-05
3.21562831120895e-05
5.64041763935705e-05
5.10096309098845e-05
0.000105491871302239
6.64826866929773e-05
0.000103114289174739
0.000106510732552784
5.26708808130708e-05
-4.98582100956682e-06
8.66678423382682e-05
6.18481828527775e-05
9.51249272472346e-05
5.99258834257104e-05
-5.95202005318485e-06
-1.17254020617638e-05
3.06002617475127e-05
6.07965433229003e-05
-2.38705799924767e-06
3.43562092516564e-05
3.2536773206695e-05
2.41949996896083e-05
2.54916171476633e-05
0.000102455490284212
3.56815094082895e-05
4.95376710209708e-05
4.14887191081631e-06
1.82209777284882e-05
3.10109415993141e-05
5.75956599545724e-05
0.000100543007038885
1.88491391582891e-05
7.94773063389572e-05
2.36353790868297e-05
5.06392144739534e-05
2.6053922850094e-05
6.89269166903611e-05
1.48242383258016e-05
4.83464444041315e-05
6.95771441654739e-05
1.05644097620652e-05
4.93984620970649e-05
0.000101144478572814
4.50143732609021e-05
7.43325652429139e-05
4.2314630074188e-05
5.26561698551104e-05
3.84775684198549e-06
9.46617417782008e-05
7.18458073039953e-05
4.21630066916827e-05
9.38756723249433e-05
4.98233785414506e-05
0.000116920579978383
3.48019520818761e-05
5.57561064437188e-05
4.74829161825953e-05
4.35458998262711e-05
5.17462169519938e-05
3.6044722147747e-05
5.9306421478915e-05
0.00011676285245206
2.62615294670069e-05
7.5724076393468e-05
4.3772203804025e-05
2.17997285038185e-05
2.36611270409722e-05
9.59761612590436e-05
7.95560355131434e-06
4.9125519645141e-05
9.43819521500169e-05
6.74648694823288e-05
5.29229494944911e-05
1.58508018539381e-06
4.59290099949934e-05
4.93681406271411e-05
3.09793234798946e-05
0.000101020174144172
7.1876317306098e-05
1.66467201037192e-05
3.45571320625775e-07
9.46905274218028e-05
4.3600199503219e-05
2.05161936723771e-05
6.16177021771322e-05
9.12440641335702e-05
6.18377945903049e-05
4.22670271416799e-05
6.4443400940981e-05
5.74768763792387e-05
4.85186159072904e-05
4.9862504925908e-05
7.27179598284773e-05
0.000134364479035161
2.37174114585492e-05
4.61169389079884e-05
9.97929516446444e-05
2.96975032389105e-05
6.1645821894046e-05
9.87713379869405e-05
8.92429132920449e-05
8.31863466386944e-05
1.45348263802505e-05
4.04417521844352e-05
7.93774908044165e-05
9.47849743034366e-05
8.48556381780521e-05
8.89275318008101e-05
2.20657548442413e-05
8.16854769556061e-05
2.72555637363905e-05
3.97384035189688e-05
6.68877477019554e-05
-2.83932989092465e-05
6.52309708535695e-05
0.000137259560903538
3.08377442555851e-05
3.83259014558108e-05
4.3229459188378e-05
2.40986048314522e-05
0.000106064530400182
4.46310182750565e-05
5.61229370830196e-05
4.40817682887438e-05
5.94759479830693e-05
-5.4705671864802e-06
7.97576050260009e-05
6.47771125406798e-05
9.39305492792599e-05
4.68896901737132e-05
4.22070842163164e-05
8.36246487684794e-05
1.29334443113956e-05
8.7925385703217e-05
3.00853485331632e-06
6.36307170883829e-05
6.06647296531783e-05
5.0520110560726e-05
5.51149212239334e-05
2.8980862373439e-05
0.000100172588560331
5.34292490570641e-05
5.61261180800914e-05
5.95725113731515e-05
3.15868920393363e-05
0.000107117381236124
3.14870074403509e-05
4.79269521508146e-05
3.56668990768218e-05
1.75033002237994e-05
1.84454732019721e-05
4.43070965317844e-05
6.8796236095863e-05
6.51424553020817e-05
7.32274169797454e-05
2.13988763768778e-05
5.7398443637373e-05
3.70020792182876e-05
0.000113150621760617
8.05131438517609e-05
5.21291662843095e-05
5.18632434012601e-05
9.64062961849552e-05
5.87784184419394e-05
7.7140189330335e-06
3.49563436947418e-05
6.73725663810073e-05
0.000105775850747788
9.46581201885557e-05
4.21150112599971e-05
1.48308528308796e-05
5.54272765706034e-05
4.04217980157208e-05
7.33151846747958e-05
7.4948767205956e-05
6.20377764671912e-05
4.97848022948828e-05
7.73796475001471e-05
8.43929069061186e-06
5.44858198285106e-05
0.000127120958445171
-1.52037031779867e-05
9.90078423322556e-05
0.000118904358868838
5.89771202910677e-05
2.15787504219783e-05
9.88277279931723e-05
4.7310997223778e-05
6.17201135271144e-05
9.40834862168419e-05
4.89746997474925e-05
2.8525906517808e-05
5.70342723935275e-05
3.24420431687372e-05
9.48778822469923e-05
-3.28814432718626e-05
8.87032529276519e-05
6.13448474103689e-05
7.61251855973536e-05
4.94096555963965e-05
9.05060733753159e-05
6.14668109191005e-05
0.000101816793939125
7.38564712781547e-05
-6.07736814868401e-06
8.47800290402819e-05
6.17519940401862e-05
4.42079038074696e-05
8.02879198590327e-05
1.47300351741497e-05
6.51572163072238e-05
5.02388898430109e-05
0.000102692074560062
5.07380981878929e-05
8.02429250703299e-05
5.38394189621738e-05
4.05554484265056e-05
9.66221756929804e-05
3.12819050051203e-05
9.47436405679058e-05
6.57818880469881e-05
8.62906191647213e-06
0.000113628064181885
1.91437506022287e-05
3.64768383538409e-05
7.19275389568203e-05
4.72901323256053e-05
5.00850567628364e-05
9.34907782000616e-06
1.27261685707556e-05
9.06439853985526e-05
0.00010643552213708
3.12933108241582e-05
6.54661190066222e-05
6.35978127097747e-05
7.0297164831419e-05
6.8804009424849e-05
7.61273998912903e-05
5.55542503086727e-05
7.78848429752867e-05
4.75841572176441e-05
8.05033067531322e-05
8.83397128633009e-05
-4.64759632340512e-06
8.20762915440037e-05
7.78408387799116e-05
3.37824579780818e-05
6.51170110982904e-05
6.968957496638e-05
5.01333761102506e-05
4.74394624408903e-05
4.37099189938193e-05
3.55714476056021e-05
-2.01950974710109e-05
2.54531788929455e-05
8.44186162562985e-05
4.07878168020185e-05
0.000133939977780355
4.90020684649046e-05
5.11757811015392e-05
6.04926190311411e-05
4.22277533518264e-05
8.62634788167222e-05
9.72183086050401e-05
4.45061147098812e-05
9.52802128516598e-05
8.11748788399721e-05
9.26782040856825e-05
0.000142059054469621
0.00010642965862002
8.52502397706553e-05
2.4115376101413e-05
6.28356439440288e-05
6.76656211222584e-05
6.13684082914484e-05
3.47717246561628e-05
4.94674711713936e-05
3.16912754277206e-05
6.16433717013903e-05
5.85824345959914e-05
2.17720286123942e-05
7.67056592070268e-05
9.31323254428145e-05
5.38230182777564e-05
2.96063370194657e-05
3.22194890546081e-05
6.24021798892019e-05
0.00010776066052404
8.81464509320393e-05
5.18039741329547e-05
9.62788642823934e-05
3.5588973906587e-05
2.69041477655605e-05
6.53140406008788e-05
1.05606003746329e-05
1.39609138092337e-05
8.55691221170618e-05
3.63144124996587e-05
2.74851967705778e-05
1.46253989307831e-05
5.11482532833744e-05
4.72987457199295e-06
4.62724432123866e-05
5.8154905228519e-05
7.42003821253896e-05
8.6616450811814e-05
4.37679043193435e-05
6.34459802378767e-05
4.03412595111869e-05
2.75166292530436e-05
-6.23724148991908e-06
3.51453022847399e-05
3.1493199397024e-05
9.00715911659637e-05
0.000146730881947884
0.000143773222672638
6.38611983187235e-05
8.02270157501978e-05
3.3037068905032e-05
9.08718075497122e-05
3.74290049513091e-05
6.60429971786934e-05
6.18290013496534e-05
0.00012054213925232
1.04494983125171e-05
0.000112618459860117
7.55024286610136e-05
4.87104246143809e-05
2.54695717690652e-05
1.80208341560392e-05
4.23554657594182e-05
5.9345271898779e-05
9.33245468187465e-05
0.000124429750243339
5.98770114908651e-05
0.000112440597194823
9.24131125827056e-05
8.77843726311732e-05
3.15580800230327e-05
6.64408176614694e-05
8.28544783137242e-05
7.44238447452482e-05
4.17797743708759e-05
6.02379816249582e-05
2.89864719870499e-05
0.000112491300476084
9.76655667887323e-05
7.15343592765349e-05
-1.1783090285796e-05
3.00992690135088e-05
-1.25152488115822e-05
2.84488876317284e-06
2.3484092146847e-05
6.78158870898659e-05
7.35911036169559e-05
8.85509557806457e-05
0.00010337342464245
6.55042880047528e-05
7.6170292147363e-05
5.08274510538782e-05
-9.68169570131532e-06
1.3264220302951e-05
7.44099159516387e-05
3.16153612089307e-05
2.66121905459014e-05
3.02716198796784e-05
0.00012892345045469
9.11927069043351e-05
5.96882145407777e-05
8.73436721783804e-05
6.76178962122283e-05
2.89157229989989e-05
0.000125882556411281
5.95934150939525e-05
4.30465064400338e-05
0.000101542450653249
5.84368537989106e-05
8.63960257260055e-05
3.37447009425666e-05
3.02609695588204e-05
5.20457717408535e-05
4.36604740950817e-05
6.32665942268082e-05
0.000108973663024584
5.20093530956997e-05
4.14019523076836e-05
6.5398336013845e-05
7.7382462616548e-05
7.34474451108022e-05
5.30822090835864e-05
9.19147197988879e-05
2.56756605127356e-05
5.53131148066476e-05
6.30493406887561e-05
4.05115206746171e-05
1.32314165595852e-05
0.000121870313087736
4.34209159121539e-05
8.31117487160155e-05
7.88028637935754e-05
9.45249757305601e-05
5.92694318443741e-05
-2.7638213564973e-05
1.27716692798756e-05
7.98048391844846e-05
9.78544839490708e-05
4.87040694746498e-05
3.03732306251683e-05
8.60981148059278e-05
0.000112764649141516
6.99009795763688e-05
6.03222180323644e-05
6.53214070286337e-05
3.82209435024773e-05
1.24178625998447e-05
5.92109695476585e-05
0.000110051037694527
3.62912112815094e-06
3.89064852265206e-05
0.000100283424723627
7.83547382248829e-05
4.53285064446952e-05
0.000101285858253053
9.88712136735193e-05
5.22821510155522e-05
3.44611530388982e-05
3.3053066053475e-05
3.89429395259131e-05
7.48893093694254e-05
6.5081480099961e-05
4.58925956575451e-05
2.45039604101282e-05
9.47789544145122e-05
6.93751510878156e-05
8.15957066360762e-05
-8.21700590233821e-06
5.22556406690804e-05
3.31641579226478e-05
8.48440501797308e-05
5.80536310853561e-05
9.61326701400626e-05
6.0076092731902e-05
7.49212645661884e-05
-3.61146067961777e-06
3.21813478583223e-05
8.18956731464214e-05
3.43389116674696e-05
4.90749831774743e-05
5.89879334614925e-05
1.07705347160591e-05
6.27246652826683e-05
1.05191247974193e-05
8.4301912780587e-05
6.3758259067792e-05
3.80140300675207e-05
4.14304787169812e-05
8.14087069560631e-06
8.31108074990741e-05
1.38375317408267e-05
4.85483797320532e-05
8.89090971658774e-05
5.22185841833344e-05
6.85857756742672e-05
0.000107328203666455
6.31905934306611e-05
3.19074467469449e-05
3.22328709414865e-05
-5.73313164894838e-06
6.9428386997349e-05
3.51269196091189e-05
-5.37709757546571e-06
0.000192783810196019
8.88220164182093e-05
6.08361832251169e-05
5.25741626811793e-05
4.22446153127687e-05
1.04127582067421e-05
7.970241096762e-06
1.94721441993192e-05
7.2916194707635e-05
8.55405958523469e-05
4.83983990759721e-06
8.08049603539198e-05
9.39985581982936e-05
5.70351942803364e-05
9.22161435480083e-05
5.21195026976753e-05
9.65834409684013e-05
5.86817210256547e-05
4.20642997271082e-05
8.74634352525398e-05
8.97445516331897e-05
3.14874809218913e-05
0.000106693050428133
2.83002359701126e-05
9.94428567341988e-05
2.1762185346136e-05
5.79187676007958e-05
5.64984405287502e-05
6.35585066751946e-05
4.87710075369867e-05
1.76629630102697e-05
6.11494832220964e-05
2.01827191108169e-05
7.35021528322059e-05
7.23516860774284e-05
0.000109426704265377
4.26073739568514e-06
7.29049193355158e-05
7.04668599779771e-05
0.000114915251813993
1.02445080190793e-05
5.57359814501664e-05
4.42304617909177e-05
4.51397127509705e-05
5.44696389313212e-05
3.45756679994402e-05
3.33466164859372e-05
8.14446513752351e-05
7.95990157601862e-05
3.37424246361548e-05
3.56952158062803e-05
5.35407813644306e-05
5.83536848227825e-05
0.000124485768060647
8.72331274792128e-05
-2.75894837062162e-06
2.71115035929267e-05
6.4594134540658e-05
7.51446786144656e-05
8.98163199186463e-05
4.57923243382369e-05
4.61991284560158e-06
4.91689946516381e-05
0.000146594217894608
9.64027541983907e-05
5.33817294723241e-05
1.64409872824452e-05
3.56985295060033e-05
6.43662491583375e-05
8.33925009331459e-05
7.76930688976081e-05
3.35264681663334e-05
7.57736262079341e-05
3.75942443006521e-05
6.15793402878576e-05
5.60779398756996e-05
7.40672603533908e-05
1.17728673633015e-05
1.96613724300665e-05
2.13825536138746e-05
0.00013774716864031
8.53954844503782e-05
2.56698090325441e-05
6.49579247237232e-05
0.000101417684611644
4.37418330193903e-05
6.38064303392862e-05
1.68215038028399e-05
6.68726941149169e-05
5.7037275282675e-05
7.33565816782133e-05
0.00012420399294311
8.12071234946639e-05
7.79605756624795e-05
5.95302923653407e-05
7.05815096035622e-05
2.76576695584786e-05
5.69287701674213e-05
7.30885482868122e-05
2.13172260292159e-05
2.13687931933737e-05
4.96468736906261e-05
5.42390651951476e-05
5.5040262532731e-05
5.49447433236844e-05
8.95741294661712e-05
3.27717163445959e-05
5.3683927626106e-05
2.31618025860122e-05
3.48688808598763e-05
2.00707917196038e-05
0.000103483100498998
5.32475839664959e-05
6.4521860982324e-05
5.94521008416035e-05
6.564476096503e-05
6.06358022590481e-05
3.42406355042448e-05
2.34188122497603e-05
3.43499404726196e-05
5.79836018543313e-05
3.86585123054201e-05
-6.40803267985777e-06
6.32124691303197e-05
7.22194061422853e-05
6.99111215371962e-05
1.48744199138785e-05
7.06069536921406e-05
4.68442662541597e-05
2.53523067365546e-05
7.69933510198264e-05
8.71147628542229e-05
4.5414548762623e-05
3.65627868053151e-05
7.32244893371894e-05
8.29972278825328e-05
6.07898919628236e-05
5.10414301370646e-05
9.29277931877276e-05
7.98955126599397e-05
5.4585533432205e-05
-3.50640431921483e-05
9.97304914224562e-05
3.10522947077758e-05
6.14983258414976e-05
1.96165033104192e-05
3.67909730430077e-05
7.9860581838015e-05
8.20785620434958e-05
3.4294430239035e-05
0.000114826486326756
6.55862979071103e-05
3.37428184887688e-05
-1.04711583002582e-06
3.53104724581793e-05
2.47355770601412e-05
2.94050565453747e-05
0.000151982506311279
6.59936307350265e-05
6.09510040416831e-05
0.000143102516355796
3.40715470180936e-05
0.000110100377840766
7.7339704628548e-05
6.76591511055918e-05
8.50876523484142e-05
5.47645728356425e-05
-2.95956045933491e-05
6.11372019970606e-05
8.80915577488828e-05
0.000119147205276599
5.29114166202408e-05
6.28933858633142e-05
7.00312265654452e-05
2.8308680282449e-05
5.65373165400881e-05
3.82896713396754e-05
6.4972529008729e-05
7.03328698279816e-05
3.69007915739402e-05
2.62142146032663e-05
2.51815531094708e-05
6.64196854324986e-05
6.24997786381861e-05
9.4913804221948e-05
2.6652748000633e-05
8.69417499814699e-05
6.97438500607001e-05
1.73688159164806e-05
3.27363212331563e-05
5.90485371203389e-05
4.78776794974017e-05
8.9901017636857e-05
6.38085802160368e-05
3.10360050213035e-05
9.62071710619853e-05
5.24367167763159e-05
7.73865855509285e-05
5.30647030286022e-05
8.75734675036655e-05
4.86606311615469e-05
6.87257498928626e-05
9.70083184045568e-05
5.78929599313615e-05
3.16997052937826e-05
8.4182660552611e-05
5.34141401495008e-05
4.32845816631814e-05
5.7147635353939e-05
6.78296071219471e-05
8.05093607362743e-05
6.67756851028389e-05
7.69088863298227e-05
9.22238261503649e-05
0.000131401370657342
0.000115262221885499
9.6377919290795e-05
1.34295696885727e-05
1.52778370239323e-05
0.000118858789260911
9.60347700983506e-05
3.23303465844524e-05
9.61496528187425e-05
8.87838296966217e-05
1.38868959505536e-05
6.02914765758284e-05
5.56243419027541e-05
8.38856511206927e-05
2.782942051709e-05
4.42434090190883e-05
5.92285896727735e-05
7.33339285837843e-05
7.92419051710544e-05
1.91384808236478e-05
5.22828319121347e-05
6.19056254093594e-05
0.000101520509937527
4.00073825493348e-05
-6.62997991720746e-06
6.45599316133496e-05
6.26908454923577e-05
2.05980239246105e-05
6.7962318423555e-05
9.28468580911001e-05
8.65147062851449e-05
7.59429225929013e-05
3.7867564723912e-05
5.70155182855015e-05
6.48977573673248e-05
7.039999252249e-05
5.94038762975128e-05
0.000111837180562991
6.42441974135699e-05
5.55904675987209e-05
0.000143506013660634
5.47245328985274e-05
0.000107659104719549
4.65370966365127e-05
2.5392059096965e-05
6.62541784405781e-05
9.24705840044211e-05
2.84414034976344e-05
5.25317470336478e-05
8.72070075492338e-05
5.57552280615079e-05
5.40941732008803e-05
9.70821037502794e-05
3.30322067536183e-05
-8.83460676194041e-06
4.82657503768375e-05
8.65262541792318e-05
4.00667474370722e-05
2.4145286280986e-05
1.02533605436663e-05
9.42507112277776e-05
5.89311710088826e-05
7.32562149185275e-05
8.88956427917401e-05
5.80399702211377e-05
-6.79255911265221e-06
8.20997447037162e-05
7.41160218031464e-05
1.79085204943054e-05
2.96978648684901e-05
8.17737517102055e-05
3.52968877551227e-05
2.4616378046238e-05
4.72304166043595e-05
3.76339711452012e-06
4.85752826470518e-05
0.000116767629736985
3.59040954481985e-05
6.86384999598985e-05
-3.9130410139552e-05
7.77795888612542e-05
7.26317735992739e-05
8.26650970121585e-05
7.13081467780907e-05
4.2152379644453e-05
7.00746124955891e-05
0.000100068575898366
8.42703699717415e-05
3.80903896179889e-05
5.94254440204459e-05
3.39889792631817e-05
0.000104836742286529
7.28304560483167e-05
6.88227372688791e-05
0.000111984114901556
5.7665208361325e-05
-1.60407455339737e-05
5.48207671407244e-05
7.76802181711203e-05
5.86412516078936e-05
2.70867389197906e-05
3.29689599228605e-05
4.90164421184436e-05
9.79682446399985e-05
7.25498654097291e-05
9.03476569903872e-05
3.76732455779171e-05
5.43528501970181e-05
5.27346729708222e-05
6.01286329185067e-05
-2.29875811714139e-05
2.18505462647453e-06
4.60938595627721e-05
1.58393249613674e-05
5.80508916390154e-05
0.000128197362814371
6.92245975567604e-05
5.33602663760608e-05
2.42116486167712e-05
1.17026739762952e-05
5.26228722066048e-05
8.10780517721177e-05
7.55494955374336e-05
6.44951753428771e-05
1.20689397673558e-05
4.9376422222596e-06
7.45046878711333e-05
6.34420312516713e-05
0.000121630591014454
8.59882422422987e-05
0.000149474453754773
-2.06876818896779e-05
8.65574389094726e-05
7.49363952723291e-05
7.08756929365226e-05
9.38850672883871e-05
3.85650026606721e-05
8.12351901041077e-05
1.03798866621368e-05
5.30952566945492e-05
4.41716341709907e-05
9.66607406415889e-05
3.67350160796302e-05
5.00805593856239e-05
8.05336672360465e-05
7.06673704640572e-05
0.000123653240512547
1.47998020775527e-05
1.07646480718889e-05
5.92679427275176e-05
5.37499205510892e-05
2.13143790811589e-06
7.42232483449496e-05
0.000123962848666634
4.87122673107739e-05
6.56180053947741e-05
4.85687467344031e-05
4.55232403802019e-05
0.000111417748741414
0.000102764141768486
6.61244297016617e-05
-1.35251367258363e-05
5.55759140137612e-05
7.18142727864488e-05
9.36040991214582e-05
8.46571611826493e-05
4.71652147435613e-05
5.53100856208245e-05
5.200722533201e-05
0.000114117990012481
1.73938391576132e-05
1.48457695584825e-05
4.668904288083e-05
3.53156495860274e-05
0.000106678419282959
8.76703659995979e-05
0.00010979549104789
4.21791585574722e-05
-5.89142969884891e-06
4.48308031143494e-05
6.52890112955672e-05
3.60611332183038e-05
5.37651868762321e-05
9.05992419599002e-05
7.3415139698929e-05
4.13334004145624e-05
4.89257742161773e-05
6.68324452528622e-05
7.10377263689211e-05
6.70325964031858e-05
2.72342479950336e-05
9.63838454341845e-05
-3.61797862428775e-05
5.45933824251077e-05
6.26458919576608e-05
0.000106615371321967
0.000104066997932509
4.06387829961439e-05
3.05425616984911e-05
3.52962483087547e-05
6.29889128251645e-05
6.97458039478109e-05
9.95446391515786e-05
0.000120372472075262
3.33629412624375e-05
7.12407595333347e-05
8.32076883954025e-05
8.4275297469668e-05
1.33289600457566e-05
6.03862505759355e-05
8.71783146371933e-05
-1.4463523758596e-05
8.43615091078372e-05
9.64417987948137e-05
7.24832055940324e-05
5.41962962521203e-05
9.11149089320414e-05
6.35659638624017e-05
-6.24041531430865e-06
5.79917964042571e-05
8.71634017458266e-05
6.51778888057188e-05
7.37327826508055e-05
4.9023482991592e-05
6.2511105326115e-05
3.60122767770487e-05
3.17243002252758e-05
5.57823506510181e-05
6.21953369107235e-05
0.000150882087809742
8.75234510998875e-05
4.3010316118626e-05
7.45692096084388e-05
5.17884182515461e-05
6.97650946729732e-05
6.54883738225734e-05
7.74933777652595e-05
3.27351094645872e-05
5.79993530639586e-05
2.35218473279894e-05
4.58161715802242e-05
4.81603798150448e-05
4.05387312900714e-05
7.4022392525323e-05
0.000126249726925999
9.49677848483202e-05
4.10468631170542e-05
2.49576817733394e-05
3.49401691443954e-05
7.32112215470947e-05
6.71776500935701e-05
9.97297386002748e-05
7.97595236544014e-05
2.17885733804145e-05
8.55806335444365e-05
9.15107117571777e-05
1.75992717349085e-05
1.50756934507894e-05
7.27982574998775e-05
5.70689678973715e-05
6.15413916446534e-05
6.33334220660447e-05
8.65410323469408e-05
6.31424562216657e-05
3.74213046319866e-05
3.23873248139115e-05
2.12583213766215e-05
0.000107300805328919
3.74466868624724e-05
6.66817352517913e-05
7.65017792490555e-05
4.54020557873636e-05
1.98124148967065e-05
6.4835336858022e-05
8.47561245889436e-05
9.53513522681717e-05
3.62710578105504e-05
3.47990359142398e-05
2.76176661257554e-05
7.83987654971904e-06
1.65103720913352e-05
8.75069905036351e-05
4.16187169839291e-05
7.13221129566614e-06
9.88222896247225e-05
1.70453956733881e-05
7.6950977776034e-05
3.97741867247649e-05
7.74459957450743e-05
5.51027449763407e-05
6.57380275354212e-05
-8.44028619952078e-05
9.20725695270068e-05
-9.1077467316631e-07
6.38590703667992e-05
7.44051448551412e-05
8.17026345771139e-05
0.00013014926476043
7.30530606606937e-05
6.32596261187398e-05
5.2504880670631e-05
4.1710133206439e-05
9.09059410707434e-05
1.27212999958916e-05
9.94808132892398e-05
9.21705737835515e-06
1.20674950569603e-05
2.45347432222903e-05
0.00010209051440557
3.1474978061217e-05
7.89477735477747e-06
0.000109413011821058
6.69266232274388e-05
8.25951740374504e-05
6.40544946896095e-05
5.16476981351553e-05
8.45850243583231e-05
3.57883233175771e-05
-5.93390577331571e-05
5.8407494731191e-05
9.4974739768159e-05
4.31865110391091e-05
7.6210107293715e-05
6.86812838377828e-05
4.20192493896919e-05
5.93634311951278e-05
8.81890048641864e-05
-5.5890866061633e-06
8.47955201450363e-05
5.52296611851694e-05
4.71831589622113e-05
3.93023155253637e-05
3.84492119435437e-05
8.85933734367393e-05
4.05369993604052e-05
0.000108522199156174
6.64486342809053e-05
5.82788208114245e-05
4.70964486178998e-05
6.98660797443676e-05
-8.35003701408941e-06
2.6467764009759e-05
0.000113593473975227
7.00981546621772e-05
6.55371458608401e-05
8.44705120986535e-05
5.41054106100803e-05
5.55637452341833e-05
2.85994795755801e-05
7.31009321749156e-05
-6.23905275019548e-05
0.000105684829030767
8.52513007664213e-05
0.000116630817460427
5.28487984619596e-05
4.80503470731568e-05
6.77187656956496e-05
8.43445207024133e-05
4.881734172662e-05
8.22036546993174e-05
8.57564814185112e-05
2.83959612749716e-05
9.15428772489286e-05
4.48925078680856e-05
0.000102426318215242
6.71654150153142e-05
6.76758368583596e-05
7.57293105974419e-05
8.32050611143803e-06
0.000125304355307046
3.01171307271459e-05
0.000131599153927776
1.3417034943141e-05
8.72201391371532e-06
6.34642643052569e-05
9.48654846063106e-05
5.25589543409945e-05
3.58972115637541e-05
5.52009211329524e-05
4.42096072641178e-05
3.79009620179574e-05
8.4598441432187e-05
6.52595377397888e-05
3.46984644900216e-05
-2.11344391382655e-05
0.000110276596658323
2.89556618946292e-05
9.11055847603709e-05
5.63929128475354e-05
5.94066829429107e-05
6.53818267340645e-05
8.01961731136106e-05
5.44592310654724e-05
9.2325341660679e-05
8.82805881405438e-05
0.000107480921746301
1.42810995756154e-05
7.26604082997355e-06
4.43185304598249e-06
7.60631722396783e-05
6.59568961562407e-05
7.31498701920655e-05
3.45055603926073e-05
6.50467548094202e-05
6.45855180194707e-05
8.05846231936551e-05
4.4891799443418e-05
7.04368046563099e-05
-1.51992823623683e-05
-2.06774294607886e-06
0.0001490663210082
4.62419724351916e-05
1.12758511439535e-05
4.65559691280316e-05
4.62049538501873e-05
7.22334403352867e-05
6.09349369532272e-05
4.05502154148134e-05
3.48852966267244e-05
7.00209299240521e-05
4.65337060064038e-05
3.65615235279566e-05
5.54185215980974e-05
-3.29224855056654e-05
9.20344951197908e-05
8.92818546492536e-05
1.76587436906467e-05
6.22719772569251e-05
3.83014659363029e-05
4.70493018549838e-05
7.20592887293893e-05
-2.1304900030482e-05
6.25084350987283e-05
5.54490358399846e-05
3.20748783184111e-05
7.27823067147425e-05
1.43447924051071e-06
6.25245693781073e-05
6.20009549744521e-05
3.79431073650535e-05
3.30319002816232e-05
0.000139370048706264
4.97102596049929e-05
7.19237317898189e-05
7.77658432324767e-05
6.54945239477971e-05
6.83748496257572e-05
-6.58578914582961e-06
3.26972003152335e-05
8.33756134615675e-05
1.70569162573665e-05
7.37748875064915e-05
3.01110707978215e-05
8.0178013069005e-05
5.55477216032508e-05
5.19259530472858e-05
6.63818469148278e-05
0.000103702097999481
3.69506058226013e-05
6.07432457415161e-05
-6.67702696722259e-06
4.41028137128541e-05
3.61300494321979e-05
0.000122548003089711
2.62175856572494e-07
7.61436555317848e-05
2.87534167603902e-05
-1.07568898762348e-05
3.74525248568007e-05
2.20963243532647e-05
4.12979917257898e-05
4.40061247793852e-05
-4.58019276298125e-06
0.000111188490956983
0.000123426764628532
7.78847082278651e-05
2.30520212472175e-05
5.56799303260071e-05
8.70072893960359e-05
8.43745665206664e-05
5.61052917485434e-05
-1.18226418437206e-06
5.06941820495503e-05
3.18360497453096e-05
3.9807922314975e-05
6.30521318328376e-05
9.4408286478243e-05
0.000143591116072737
3.95630165066162e-05
4.13395942822563e-05
9.2154048235988e-05
3.70412600157534e-05
2.50419655992718e-05
7.90276403052955e-05
1.02003883447059e-05
7.20120960373042e-05
5.40185958341677e-05
0.000112351347474888
4.62358997266335e-06
6.40187955602015e-05
2.12264127917839e-05
6.10225065572603e-05
3.14887743264076e-05
3.55119626339971e-05
8.41703515081659e-05
2.98861032197128e-05
9.58200737123355e-05
5.03363925817167e-05
4.23092346501708e-05
8.35119413825448e-05
6.18458812035033e-05
3.25889534112638e-05
-2.59059526234049e-05
9.40733706858261e-05
3.99366363781519e-05
7.64117210645394e-05
3.49659990164054e-05
8.71236174117224e-05
-1.4925320566894e-05
4.55566962836766e-05
9.51795865501551e-05
6.55300634284695e-05
5.09583705635685e-05
5.96824799013171e-05
-4.95248645773599e-06
3.7411260991136e-05
6.56897126070024e-05
4.68400918682724e-05
0.000109819496214429
4.61260132286493e-05
5.20944439903385e-05
5.07705112919921e-05
0.000157988740392712
5.16107563895522e-05
2.05898024572642e-05
1.72702416242406e-05
0.000126980874895626
8.51972782231687e-05
3.2674867836565e-05
6.20467698601934e-05
8.16750396780546e-05
3.95702431838091e-05
7.66680602901181e-05
1.72605221195161e-05
9.77581648274795e-05
4.79163839601704e-05
2.57316366446368e-05
4.59289780092125e-05
6.54962804621071e-05
5.03738850429847e-05
2.94615523432136e-05
4.14224986693458e-05
7.15309590095496e-05
5.59233119887095e-05
0.000117263707188777
6.18959219457131e-05
8.24006142718085e-05
7.04358784696343e-05
7.86475309995074e-05
8.32304421953648e-05
2.52411665257039e-06
4.44496104064518e-05
5.20160103251001e-05
1.14615309222128e-05
8.72216960354519e-05
7.26448021456361e-05
5.27363803380293e-05
6.25920124668281e-05
5.84825984457198e-05
1.25586399888622e-05
0.000102517493962636
5.19044731965935e-05
8.07160579788252e-05
9.29380099524686e-05
2.1067425126852e-06
7.26477374040053e-05
4.59738408725973e-05
8.12903830506287e-05
-1.88875562616396e-05
4.73548647067225e-05
3.53317856030673e-05
7.06867706372273e-05
4.56717492219183e-05
9.56310827656772e-05
2.23992811084913e-05
9.71261051456248e-05
7.98179452702068e-05
6.9893194768207e-05
5.31721975547582e-05
9.27711759937656e-05
7.21260200112051e-05
0.000104276261444302
4.14388450268589e-05
6.4952240993261e-05
0.000108218909909898
4.16828738189733e-05
4.10303580217473e-05
4.19496756447469e-05
8.45385908156168e-05
3.51630635373988e-05
9.17878501650328e-05
4.22202146835818e-05
3.18630397616683e-05
1.05782303563501e-05
4.17222978222782e-05
4.69340550965013e-05
3.86257472569031e-05
2.4170083596845e-05
7.73733756355148e-05
0.000129924852111988
2.01493731144963e-05
3.64878803365895e-05
4.15130329232523e-05
7.4706367000446e-05
0.000107789747763893
6.45311945078275e-05
2.51247573850876e-05
1.6372438365114e-05
3.50591522061347e-05
4.12877728831251e-05
3.31598374357956e-05
5.19282274020266e-05
4.49561524116679e-05
8.8338736031286e-06
4.62414004300071e-05
2.27278098510608e-05
4.75206479194494e-05
6.92191906964221e-05
4.77897101345625e-05
6.11740376292002e-05
7.16136417930637e-05
3.65343598125923e-05
8.45866963925641e-05
5.61428972768778e-05
9.7250155381306e-06
7.92182361970418e-05
7.16324891048142e-05
0.000100739395788046
7.09790959327313e-06
8.43515826894452e-05
8.55006216575011e-05
0.000100749467490107
6.29591696355027e-05
5.95348483473296e-06
1.98410706835641e-05
7.92106475715341e-05
7.48298084769444e-05
0.000133238660229828
7.94645192218993e-05
9.10276936379796e-05
0.000100680305945796
3.29824368006706e-05
9.68800639289814e-05
7.87386983601576e-05
4.70189075300892e-05
8.40679811824273e-05
4.55637051950403e-05
6.66221318688832e-05
0.000118327054189699
0.000111475828286661
0.000137793420438929
9.69397466654296e-05
6.09977922146659e-06
4.6620568928803e-05
1.86512993484946e-05
8.68125454060559e-05
0.000108859128157516
7.12906324618212e-05
4.06301639692429e-05
6.01662672615566e-05
5.15549122553795e-05
5.73591890634599e-06
7.42791310786086e-05
5.07041284905508e-05
3.18086913789494e-05
4.83625268655828e-05
3.51794191181117e-05
1.58806934228488e-05
7.30198833186581e-05
0.000103663189469179
-1.57846643866442e-06
7.21541642806647e-05
9.7024450743673e-05
2.29936010750118e-05
-8.67669851950459e-06
2.10361063672305e-05
5.84779841744911e-05
7.85938726041878e-05
5.52945298800954e-05
2.72887759234117e-05
1.98135552514898e-05
7.92704018317363e-05
0.000103158499930642
9.81060409969375e-05
0.000141705035132946
1.99700440037846e-05
3.83715604553292e-05
3.47709554986526e-05
1.12533941607428e-05
3.90760025813251e-05
8.695397320025e-05
5.56052058687013e-05
-5.38697154365264e-07
0.000109930657831458
2.94197322511558e-05
8.13681078432833e-05
4.35661502551217e-05
-2.1957610822792e-05
2.88351356813301e-06
7.66282135915885e-05
4.55499664062447e-05
8.00904733480918e-05
3.48692209132017e-05
6.73944088343911e-05
9.44169726486507e-05
6.67841900140256e-05
2.97574597580211e-05
4.96711327421411e-05
7.81421792898864e-05
2.86288666149677e-05
2.8224148697763e-05
8.36732058172748e-05
3.61713369217496e-05
7.73644139908757e-05
9.54002467393709e-05
9.60338126152982e-05
2.24493212637932e-05
5.34427302994949e-05
6.55744714505294e-05
7.02646453847788e-05
4.12558211405455e-05
5.34379503090524e-05
6.19198582405156e-05
7.36446219108742e-05
2.92680869672979e-05
8.02885211700618e-05
6.20226082244875e-05
4.41473901232391e-05
2.99629031176148e-05
6.85988847320312e-05
2.36431360302283e-05
7.96161737947441e-05
5.83779399413327e-05
7.50426014605031e-05
0.000110361365784271
0.000104753638939115
4.46713042672623e-05
7.94253066648403e-05
7.20169562474843e-05
6.89497104946142e-05
6.88314984029606e-05
8.80091677302649e-05
4.01039560246414e-05
5.30224389469482e-05
8.1503399785135e-05
3.99284653124161e-05
3.34112531807332e-05
4.98076953257011e-05
4.95479179852178e-05
3.19829001820276e-05
5.23370389581264e-05
5.4515290562031e-05
0.000134358392576359
5.53889096738493e-05
9.72567571151874e-05
4.27552089533419e-05
5.47828590873023e-06
4.62803930897411e-06
4.37327827970267e-05
7.33320830594727e-05
4.79873114742066e-05
7.86888777710109e-05
0.000114273340623538
4.90467301529112e-05
6.42624890885711e-05
6.24462699484677e-05
2.05602679860342e-05
6.13851218479371e-05
2.4521921216912e-05
2.47010148684496e-05
3.20259528521924e-05
2.77703464821401e-05
3.69455002978897e-05
8.49461449758089e-05
3.45830409439852e-05
3.26697313832996e-05
3.66272485807842e-05
1.43467172998683e-06
7.70723419913871e-05
9.03879144492147e-05
6.2608800674855e-05
2.97573775516447e-05
4.22787377193031e-05
6.0741536353781e-06
1.27216415710872e-05
4.70141751095457e-05
7.92951209084726e-05
5.9619181354831e-05
7.99444828981481e-05
6.21295083481569e-05
4.82450562619407e-05
5.96211494818921e-05
4.91472199821148e-05
8.97007682607417e-05
4.91114978940839e-05
0.000105439582529349
2.45611552169464e-05
5.90907486692433e-05
8.2450820773899e-05
1.8043000115218e-05
5.06589490499451e-05
5.85305130743109e-05
0.000118256314830461
4.85614838228776e-05
4.31746047351592e-05
6.76137384174607e-05
6.14704033965422e-05
1.19539802458757e-05
9.3240255806326e-05
0.000107216034859548
3.87005820772359e-05
2.54562828663818e-05
3.1077863902224e-05
3.27501421835096e-05
5.31091142810135e-05
5.83503154537504e-05
2.53215904010959e-05
1.63464875289062e-05
-3.8632089498579e-05
1.29110530929097e-05
5.696298739813e-05
7.11274924950503e-05
3.29899186895397e-05
7.30741379278372e-05
5.84929013847259e-05
0.000111628409410859
2.3675756332024e-05
7.32596138600426e-05
6.64816085109606e-05
9.67061757419031e-05
6.59908402813529e-05
6.46020871167596e-05
4.76330650244826e-05
7.58126995889357e-05
8.01688094489166e-05
1.62173717727185e-05
9.70340593257323e-05
3.78487800339796e-05
5.12220426285369e-05
5.62809710940291e-05
8.46178769780874e-05
-5.18402473099449e-06
9.04569522593935e-05
0.000101446276269798
8.19203799953521e-05
-3.13421606309578e-05
6.75377173696088e-05
8.27334512272215e-05
5.87471305405221e-05
7.90136039947036e-05
7.39160043672792e-05
3.06202630241421e-05
5.58356241225263e-05
2.31766429969763e-05
5.6695792860892e-05
2.76392667049403e-05
2.19815679704165e-05
-2.75430041138659e-05
5.67180075071425e-05
4.97678586702674e-05
3.2556423694047e-05
3.86340987476462e-05
0.000112086906351861
6.94207522987934e-05
9.31183783475407e-05
3.23968375709009e-05
1.05629464036775e-05
6.1668332359297e-05
2.87253770700756e-05
3.99517878279637e-05
-5.17883404555361e-07
7.68341637020722e-05
1.14065286391915e-05
2.45132692591277e-05
0.00010778208391265
3.50738235846665e-05
5.54972660576411e-05
4.54141881053264e-05
0.000110563081192803
9.91179779558916e-05
6.28630082587514e-05
4.74056180372967e-05
4.70384250354402e-05
2.37771656615415e-05
2.95217713271513e-05
6.65044066790813e-05
8.23168217864018e-05
8.15576113806025e-05
0.000113088227299818
8.20934921215994e-05
3.11444000978326e-05
4.39783635978501e-05
9.10219499817313e-05
4.03092722675917e-05
7.65745846776044e-05
8.78649308675508e-05
3.27742838046312e-06
5.54255194391084e-05
7.63097547335675e-05
5.85540594074349e-05
0.000122667469704598
7.90015992869974e-05
6.35803975908192e-05
9.4394399209621e-05
0.000118391174338225
1.37250177545539e-07
8.02773421874753e-05
4.7512568573098e-05
2.05229946715849e-05
6.63049495219292e-05
4.81878221789646e-05
6.32433363740522e-05
6.22053418254988e-05
3.71998672196994e-05
7.70615538318731e-05
3.28549636247351e-05
3.8050769295874e-05
3.912989256984e-05
5.15853038403826e-05
7.91364913022601e-05
-7.96669523753705e-06
5.70393687722009e-05
7.24900081642881e-05
0.000117551448818771
5.1438298377844e-05
9.18579398787888e-06
1.56504980962947e-05
7.69027190673656e-05
6.39500320610114e-05
6.78436382739004e-05
0.000106758485567591
7.51627753845449e-05
6.0250115258487e-05
6.15787540370275e-05
0.000104512670702149
0.000101584421218094
0.000103436304687823
3.16628004318428e-05
9.35290384571001e-06
3.99916365664543e-05
3.62169262691512e-05
5.26680672159354e-05
0.000125314169786609
0.000102956444712797
5.02446492236316e-05
1.93342904211788e-05
3.04404380005157e-05
0.000106182091608365
8.26631264347094e-05
6.41118799967991e-06
0.000138917976710193
5.78276171025948e-05
4.82875920838689e-05
9.99106549226713e-05
1.5401048147143e-05
9.1816731468435e-05
2.47280411598327e-05
2.8873901925079e-05
5.67585800557328e-05
5.47232357105221e-05
7.78007165950567e-05
8.71755522319007e-05
5.55788234135166e-05
0.000107661414313559
7.88792132662063e-05
7.98293332385724e-05
2.64214774538802e-05
3.99916165658968e-05
4.77745714913912e-05
6.50102369520409e-05
7.26177441936374e-05
8.43881207016288e-05
4.85797251658516e-05
2.20954046350126e-05
0.000105782235183075
0.00010286146516653
2.06616655296811e-05
6.62829934579564e-05
0.00011738570256058
1.34331851113084e-05
5.20302870497365e-05
6.15677456824176e-05
5.98078108418017e-05
0.00014171491331966
5.01246680330131e-05
6.58427403812062e-06
4.12068592605107e-05
7.30407873114859e-05
7.29955352602814e-05
5.95563962488433e-05
7.11322010809347e-05
2.8710564023402e-05
1.86810967525814e-05
8.04926844663059e-05
3.72232112179612e-05
4.53097418556825e-05
9.22675271857336e-05
8.2439925890938e-05
6.89669105850075e-05
9.05052747680573e-05
8.87845698261492e-05
1.96002165959561e-05
4.6444018181897e-05
3.69508673248543e-05
8.6687510267876e-05
4.79558888718206e-05
9.21600950441932e-05
2.69335457915645e-05
3.99476284317557e-05
7.52237103921245e-05
8.51286917285854e-05
9.50638961941303e-05
6.28563996712706e-05
4.61350490910479e-05
7.28842501637634e-05
6.25007904917913e-05
9.18048352075951e-05
5.36721610823696e-05
5.96509721801872e-05
7.68786790068806e-05
1.49715589866026e-05
9.15088334247511e-05
6.45033032612792e-05
5.33462791102848e-05
7.67444172519836e-05
2.15057510216836e-05
8.69695863588232e-05
4.97646518264813e-05
3.79208789578354e-05
0.000109547859731271
0.00010427281343882
8.38574061903209e-05
5.30055039835139e-05
6.65356542107853e-05
7.15159785963628e-05
0.000115206326982622
7.86414762191645e-05
0.000110475817041326
9.37280373860946e-05
6.66486235660732e-05
6.31640417539495e-05
0.00012443252753718
7.68412276580393e-05
2.75201670273015e-05
4.77904207827523e-05
5.55225392376987e-05
0.000131649767921531
6.53203171199795e-05
0.000102371094364837
6.21932965159223e-05
6.59248064540177e-05
3.44641280001675e-05
2.92588856828593e-05
0.00010930867983728
4.55859640289009e-05
9.24103007158306e-05
2.64154068943539e-05
6.75379574096495e-05
8.49272411147099e-05
5.92862439174156e-05
7.70668171834159e-05
9.57159229004389e-05
9.01561583235681e-05
4.46883806914226e-05
0.000105425012931631
9.22674958216053e-05
0.000111239259135021
8.28430307247973e-05
8.61378739798244e-05
4.14813672070118e-05
5.39667780535971e-05
4.6436979497009e-05
0.000125046672554713
5.62197453701694e-05
3.1802989424514e-05
6.92265503123257e-05
6.56681865711595e-05
7.26461081506416e-05
0.000108928655821406
7.04487990479346e-06
3.23540718621715e-05
0.000107220289811304
6.20741284876319e-05
8.24271122830917e-05
2.38852956831946e-05
9.24717040193681e-05
4.29401729503024e-05
2.20335726793471e-05
8.30529762841973e-05
7.29261263692612e-05
9.16874598401139e-05
7.07174185628425e-05
2.8060657547501e-05
5.83745204955437e-05
4.14226329410289e-05
4.27681272729342e-05
4.09792149622069e-05
2.65029618959628e-05
0.000125688276963262
2.57599958506434e-05
7.95606575328434e-05
8.82473186143435e-05
9.90121968820209e-05
5.88340601996639e-05
6.10451058796737e-05
2.83189355060464e-06
2.43339856053898e-05
0.000109870043750672
5.67671243170234e-05
4.07265221926187e-05
2.24468282423574e-05
5.46643088097366e-05
6.60958059659759e-05
7.9459315355303e-05
3.37799109015414e-05
5.02184468659794e-05
2.61545786451003e-05
0.000105638214542239
5.46500914283084e-05
2.41376476160203e-05
7.27803875482554e-05
5.76528197569706e-05
0.000128044051466512
5.57650177381879e-05
9.6162553983771e-05
4.82657873519373e-07
3.43287530033354e-05
9.48942036049494e-05
4.20098221692636e-05
8.34004879964132e-05
9.84004507404449e-05
5.47614144882611e-05
4.30626852948676e-05
2.67723383373181e-05
8.70564355230377e-05
7.37579021602147e-05
0.000114710528421876
5.64586593807621e-06
8.34488900097366e-05
0.000102375520343256
8.00923757598657e-05
4.9606980340097e-05
4.9293807852772e-05
3.32277781601877e-05
9.00961413543248e-05
3.81607999344392e-05
7.00004322263614e-05
3.93522507552738e-05
7.34855915626439e-05
5.44072845978404e-05
8.4228434153061e-05
8.69879500248817e-05
4.3265733073852e-05
-4.39697117998808e-05
3.35160624484698e-06
3.55358312844316e-05
6.87858122900127e-05
1.65904792691542e-05
5.44583163846677e-05
7.54069008548319e-05
9.88467044960862e-05
2.08954978051919e-05
5.40870147734519e-05
7.8775113651371e-05
-8.95572018231409e-06
6.31413460710418e-05
0.000101484726780456
5.26561945140253e-05
6.39024470755431e-05
3.09303201051956e-05
5.87105717772028e-05
6.09195216255646e-05
3.12087342684298e-05
2.36085147862071e-05
-2.86816926288574e-05
4.18611568659521e-05
4.94153189011736e-05
3.84407254313415e-05
6.82266278174258e-05
7.39397085533534e-05
9.76046400653992e-05
0.000120516929823065
1.41819083792052e-05
0.000109470723925724
8.34187831548163e-05
6.41055565148079e-05
4.6478019043426e-05
5.23974043772924e-05
4.10603419690518e-05
9.61589150143416e-05
4.45259387585586e-05
3.04755196963751e-05
4.14420044731518e-05
3.26649174889336e-05
3.14878249138735e-05
9.64083947005363e-05
1.64425081697418e-05
6.18276651747063e-05
8.45967835618947e-05
0.000106733633076605
5.20993199995076e-05
8.62556948975566e-05
3.99857567062323e-05
3.77916754627804e-05
-2.64387628117374e-05
5.56108265066703e-05
4.67840406941105e-05
0.00010479965771208
9.17364999565904e-05
7.30682462350039e-05
3.58658476390405e-05
8.65671199682485e-05
7.17353988240988e-05
0.000141454650826004
6.5485357340907e-05
8.32487168603834e-05
1.66280196656025e-06
6.26627600556969e-05
8.19473112589167e-05
7.92141727376534e-05
0.000112912645430014
-1.27310371349629e-05
-2.51383328970607e-06
2.84794345782267e-06
5.69024419721895e-05
9.09733547871547e-05
6.56337656630736e-05
1.64197498628447e-05
0.00010602626407523
0.00012100205554403
6.95051417445814e-05
0.000124765192630197
4.41749657135213e-05
4.79103615339574e-05
1.08438159491632e-05
3.28545598269559e-05
6.7653823850832e-05
3.85456571371269e-05
3.68022024673551e-05
9.34116686692845e-05
2.40172101324837e-05
0.000107112301336591
7.59760455296585e-05
2.60971300221104e-05
9.06912076508353e-05
5.74414624027024e-05
8.39124960664143e-05
6.41973672399835e-05
7.38701646155207e-05
0.000133240824537959
2.6132731984422e-05
3.49684813823158e-05
1.64822232014708e-05
6.63626680725955e-05
-2.24470844628942e-05
9.90384962225878e-05
4.38985437490272e-05
-1.20019571245467e-05
-2.01289195648836e-05
6.23815178051182e-05
2.47849961563294e-05
6.85563946601221e-05
9.12047144976924e-05
4.50350436296837e-05
0.00011848888513901
3.96409397619663e-05
3.99383486657783e-05
3.98843328240113e-05
5.20577467677961e-05
9.30479981185721e-05
2.2991470457715e-05
5.97715412804517e-06
4.28904941137475e-05
6.81903832731181e-05
4.1620888777293e-05
4.41461388130489e-05
8.46031627748494e-05
7.43163773418147e-05
5.99920758790129e-05
8.32871576039629e-05
4.81642417500897e-05
5.94384240637975e-05
7.63832019762609e-05
7.96355441956188e-05
7.76485614847992e-05
6.60686627077652e-05
8.47322402260835e-05
4.40122235621159e-05
3.83537115251416e-05
3.51384917100485e-05
8.86369976739459e-05
0.000120347883844656
4.55143814877707e-06
4.97595274325234e-05
8.94736328714718e-05
6.24729090212695e-05
8.51589626687522e-05
3.80547407556469e-05
4.51197971027079e-05
0.00011919812453168
5.84807336357751e-05
9.65706203621257e-05
-1.83803661816596e-05
3.89148362796982e-05
6.01283685376306e-05
4.93181630836503e-05
4.37822530083051e-05
0.000106989351730673
7.89359626869901e-05
3.46389745677971e-05
3.03202655753448e-05
3.56441150934266e-05
5.84066729394549e-05
1.31970361747909e-05
5.19116945010594e-05
7.04949399180329e-05
2.53491340644736e-05
3.1836641786978e-05
5.52201392531379e-05
5.34969920010058e-05
6.96553079314039e-05
7.89753107810312e-05
5.63237665251869e-05
0.000105799457231078
3.71086286827337e-05
0.000119021276577384
2.67517745792872e-05
1.35880237670793e-05
5.12670376121116e-05
3.9817442561022e-05
3.81766775349194e-05
2.51706136299088e-05
9.90084411300082e-05
0.000136586838088389
0.000148514985121783
0.000112407629919126
9.17118512046008e-06
2.37689155420304e-05
7.39527169021884e-05
4.98308915359732e-05
4.5298892271266e-05
9.3695687927834e-05
7.40226816262485e-05
1.94471006067317e-05
7.20193510564552e-05
7.558827125323e-05
0.000102142973036538
6.82099482169817e-05
5.17616569639137e-05
5.82411362976507e-05
7.09822653668586e-06
4.0186753052139e-05
6.81090727084111e-05
5.38880373270414e-05
2.11214073067915e-05
1.88806408932358e-05
8.3575120858352e-05
5.22075246287603e-05
4.22338651092681e-05
6.4489553234309e-05
6.05502770491606e-05
-5.83892909158161e-06
0.000108066084095412
8.24215462247337e-06
6.7565185564259e-05
6.59972845294853e-05
0.000122621831327311
1.74523818498976e-05
0.000110061237944135
6.00502675318684e-05
5.62589063457405e-05
5.50298183140338e-05
2.09971224363922e-05
7.23768136717314e-05
7.72171365556477e-05
1.62555997547322e-05
1.32502426179884e-05
6.10211868417397e-05
5.50291478526165e-05
6.30340593413009e-05
3.5876525462783e-05
5.15711443176349e-05
2.10352601759e-05
5.53437208990992e-05
0.000104929682316234
6.75082255515211e-05
9.88777025235609e-05
5.3551508740348e-05
1.14257448798551e-05
4.50368833048414e-05
7.61697514391129e-05
6.85167208255007e-05
8.92196209391105e-05
6.73140975553726e-05
5.05567479882689e-05
8.67168651756134e-05
-1.14055512996807e-05
-1.6007199416265e-05
6.89534788016132e-06
2.41867922167007e-05
9.6128668674303e-05
0.000107728417317119
5.02470499483591e-05
7.36999961315946e-05
2.71173604096836e-05
3.3690601620734e-05
6.66732931503771e-05
7.34851302115519e-05
2.51487837554347e-05
7.50148218672048e-05
8.85191565103096e-05
6.39399334870115e-05
6.39499241644985e-05
1.69207598493253e-05
5.39042330757782e-05
8.12823734363217e-05
6.7050879736599e-05
3.51993950299177e-05
2.0608262530799e-05
-8.13272418373501e-06
6.47978378479409e-05
2.83079726496789e-05
2.61306285751114e-05
6.8208329075883e-05
4.27274246438873e-05
9.66559046465201e-05
0.000108536484897907
-9.13572543168945e-07
2.35318723149963e-05
8.33420059696693e-07
7.03498175472792e-05
7.17344754071504e-05
6.98464947782005e-05
3.99815722847874e-05
7.06212525358567e-05
6.57268808513923e-05
4.00297688459921e-05
6.2948267373975e-05
7.9002193696805e-05
1.76690239263342e-05
5.67249061010022e-06
2.69069892119924e-05
4.35537724768226e-05
7.01690616950501e-05
3.99797862852005e-05
5.76538813097443e-05
9.09820301997797e-05
3.92956486696208e-05
4.60166824235827e-05
1.57242700284059e-05
4.98395861997995e-05
-2.76205530000774e-05
0.000102048661634966
7.17047497427983e-05
6.1432108381516e-05
6.62680360070456e-05
8.7897883922005e-05
4.03038883923589e-05
6.3583477852242e-05
0.000118245540662509
5.59227121810621e-05
0.000102967772209129
5.83910926553758e-05
3.67422289713655e-05
5.43118448143093e-05
9.21653662905128e-05
-5.74994105355978e-06
4.12129616057547e-05
1.69980590057621e-05
8.90512465510174e-05
8.80467923271277e-05
6.6165898061291e-05
5.28609918710337e-05
2.58740755155837e-05
8.01430236855658e-05
1.92634763148201e-05
4.250432028906e-05
2.37964344458162e-05
3.22743897299242e-05
7.29614057054104e-05
5.97069108222903e-05
-1.1929034908979e-05
2.91576199305238e-05
7.79673225141316e-05
9.17964264059811e-05
3.48465285092699e-06
-1.33671626252237e-05
6.85650662159173e-05
7.78595713140028e-05
1.32238537082444e-05
4.59557412830077e-05
6.91869058003491e-05
6.81358701942524e-06
6.26698468592078e-05
7.7678337147414e-05
5.87225428961772e-05
9.61472983552844e-05
4.86593619603798e-05
0.0001174772741464
5.26418165806011e-05
6.24389801842942e-05
8.5017936010218e-05
6.23489255627104e-05
1.69014398591228e-05
3.33139722280997e-05
5.78064849618374e-05
3.82279013898238e-05
2.96930703428997e-05
6.9272072851803e-05
4.08596709081353e-05
4.85951801923392e-05
4.53984928878307e-05
1.89991660727369e-05
5.16396162050894e-05
9.89690699768466e-06
3.6774506226003e-05
5.70207593941092e-05
-1.57828970526118e-05
-1.58421711847994e-06
8.49229156453833e-05
3.74385885389802e-05
7.22985139075918e-05
0.0001246539339976
4.0367401901131e-05
8.61926040958857e-05
7.31892018656431e-05
5.16341880837213e-05
7.96945517187169e-05
-6.65642461891152e-06
6.59104109811185e-05
5.50741549973202e-06
6.40231320484686e-05
3.6162889058548e-05
7.44498386376963e-05
8.94423770169935e-05
1.54910050042335e-05
2.34012850917674e-05
3.56422616484497e-05
5.91362460527671e-05
1.05615289731782e-05
5.44897890261799e-05
2.12612543721476e-05
5.1406197893975e-05
7.08240117015686e-05
0.00010560239334757
7.41196638729476e-05
2.79597631383926e-05
6.40790227736807e-05
7.17056657472824e-05
0.000100883537054917
6.44343227029539e-05
5.63676975234656e-05
1.36213977714308e-05
5.45662700461417e-05
2.99754342639125e-05
2.07040592477373e-05
3.68008577365956e-05
5.49383519008682e-05
0.000123946344766385
0.000115183260118813
3.4672547852342e-05
0.000100023415790771
6.42317215289444e-05
4.44619564735842e-05
7.17767527248296e-05
4.52191637276929e-05
0.000145815965809299
4.46251196888193e-05
3.55468635018022e-05
1.35484455225175e-05
3.91860848359218e-05
8.2337760158971e-06
4.26242547118015e-05
-3.87786725401203e-07
9.51614757885502e-05
4.02226297542116e-05
8.43731584467834e-05
4.29174075084888e-05
7.5582906492792e-05
0.000101957873934205
-1.16832701233384e-06
6.56552820129702e-05
3.93108564577389e-06
7.60982727418944e-05
0.000107890808678518
4.05383029695239e-05
6.82144083901664e-05
0.000119484554403286
3.76961077180852e-05
2.78482733453082e-05
6.61676492091057e-05
7.74441474336142e-05
5.22446276603272e-06
4.91768921535761e-05
4.72915150651219e-05
0.000110611520946587
2.5214857219076e-05
3.87754599540281e-05
-5.19338604356149e-07
2.87417215887892e-05
7.22481259284254e-05
4.53362798319131e-05
0.000124076363947458
3.31084102506736e-05
7.29892645904486e-05
4.01869213203329e-05
8.93764773623947e-05
7.25332667468953e-05
7.19569269960679e-05
8.07422540282151e-05
3.58048234724793e-05
5.23834595337486e-05
5.25116738324613e-05
4.41938331294491e-05
9.6279157272829e-05
3.46032419518576e-05
7.54565082668958e-05
9.42242252511666e-05
3.72049515308845e-05
3.75780030897321e-05
6.41098778517516e-05
7.70698878951645e-05
1.96895875058229e-05
9.36894166203515e-05
6.28603905159469e-05
2.3946372694627e-05
6.49083062253514e-05
6.81798285483178e-05
5.33985161932584e-05
7.25439115269394e-05
5.45880053305472e-05
9.70025754550526e-05
7.30877822895956e-05
5.37491823798386e-05
3.51598882439765e-05
4.91762824451879e-05
2.40899757571171e-05
8.08098371581097e-05
9.00815831589825e-05
5.60007720911587e-05
3.61527945353781e-05
8.46460987129119e-05
7.7276071919569e-05
5.0994491777977e-05
4.46188712468348e-05
5.31580112965371e-05
5.22542381253955e-05
2.3999592790202e-05
5.26421323568642e-05
1.26439268825218e-05
4.13741380515411e-06
9.38900217081857e-05
0.000110221509253232
1.51206232555922e-05
4.88751785052811e-05
3.5162038803427e-05
7.66407192214135e-05
2.92103005129692e-05
0.00010535046858852
7.46432958585553e-05
5.7026926495397e-05
1.77704252670769e-05
5.39194934926948e-05
3.11404644382901e-05
1.55907126438983e-05
-7.76299943943515e-06
4.02730197102178e-05
3.99470688591977e-05
9.65576315265115e-06
0.000106512416143795
1.39100560941225e-05
6.73512573561761e-05
4.35557538728508e-05
5.6464540915717e-05
9.12821550837521e-05
3.48167296093456e-05
9.49612195254301e-05
6.57961314726797e-05
8.04174783141292e-05
7.19203529661687e-05
4.89600331680674e-05
9.67188265531894e-05
2.51666234947727e-05
3.5098422940162e-05
9.29595989916702e-05
0.00012125536991542
7.00190545755441e-05
6.90115565524822e-05
3.43660755034585e-05
3.34610895345018e-05
6.13851493529145e-05
5.1723284612476e-05
5.41976598632325e-05
5.57185818048862e-05
5.58210998377296e-05
0.000102333954441917
5.24661142357866e-05
9.85649104251098e-05
7.89793149253824e-05
6.53560483381922e-05
4.77294613755533e-05
6.03272247999493e-05
7.78216480809905e-05
7.43654832315148e-05
3.69048078527679e-05
7.13584558795552e-05
5.68175317523854e-05
5.40695284273255e-05
3.83877604571934e-05
7.42258419458576e-05
6.43467868016355e-05
4.09967277515635e-05
6.03333758842297e-05
2.72004545603658e-05
3.09526819598374e-05
5.24781502120738e-05
5.33762374460953e-05
-5.41871037095188e-06
9.06332559969382e-05
5.64270285629314e-05
1.94723855684927e-05
4.76969996994028e-05
3.37030753072635e-05
4.92325500642882e-05
4.46194488989123e-06
3.86107190211853e-05
0.000112065045394783
0.000115538241056885
5.92756014269026e-05
8.47195926600347e-05
4.82575318202895e-05
6.37844916752246e-05
7.83814264732961e-05
-2.37023284002765e-05
9.83550893274313e-05
-1.3182495453688e-05
4.43484001986444e-05
1.60700890222438e-05
7.10535392073354e-05
3.73249555469958e-05
5.81941281821141e-05
3.08988154105967e-05
4.84310879789192e-05
7.63388802443136e-05
3.0929361303244e-05
0.000106295739623845
7.21662745799026e-05
7.30215845263807e-05
2.02926313628556e-05
5.48090813955192e-05
6.14162165299302e-05
5.08250771453025e-05
3.84797420921957e-05
1.79717261866986e-06
2.61195379027662e-05
6.64026013024716e-05
8.46393918288784e-05
1.16518858617007e-05
6.96044633642486e-05
2.58536186694447e-05
1.93379340106193e-05
0.000118786887679713
5.28662681906262e-05
4.0743092950935e-05
5.2771199244121e-05
5.82700990221596e-05
2.15213228857738e-05
7.30983592010931e-05
1.74373632540417e-05
0.000115920987389503
9.30835695681259e-05
9.36463577457994e-05
5.2189903654429e-05
2.84872786292613e-05
5.48707217767438e-05
0.000108954392858301
7.87924875549776e-05
3.95083352325383e-05
4.08540713084482e-05
1.62519788543863e-05
3.60367967454664e-05
-5.14473389199357e-06
4.30495333979968e-05
8.40755006646066e-05
7.16413604642512e-05
7.31137922986891e-05
2.84045123928979e-05
-1.04087688281516e-06
9.63537231556901e-05
9.75031531929497e-05
4.53341249765463e-05
6.64843289574115e-05
7.78970582081617e-05
4.14789604078011e-05
3.7959191660454e-05
4.22083696109237e-05
-2.05340655534486e-05
-2.23636665268665e-05
2.14315828997314e-05
6.6899720290713e-05
6.30957615979747e-05
5.37938510500691e-05
0.000101735254752831
5.9445300497905e-05
2.43092219394026e-05
4.51423107962745e-05
7.05233058651608e-05
5.07956665225057e-05
0.000123311902785657
4.54242495040151e-05
7.7896282048204e-05
6.85388448352555e-05
8.28711802631177e-05
6.73696982006149e-05
4.06806699165184e-05
4.81676182562976e-05
0.000109458357383855
-1.90988372218302e-05
6.59129336388293e-05
0.000138987157065025
5.69703632075758e-05
6.78508443099072e-05
8.19896122867886e-05
7.55954156981581e-05
6.1233006100826e-05
2.39600858474361e-05
8.16760516354675e-05
5.37453231162893e-05
4.9504634824691e-05
5.47359341505616e-05
3.15577974846675e-05
2.2667985398562e-05
-2.04327387268595e-06
0.000100173237637088
9.61263810585801e-05
2.98844882457675e-05
4.58485805745873e-05
2.00079044508594e-05
7.91965672801835e-05
-6.87062986092338e-05
1.1742932893231e-06
3.02651327503952e-05
6.47619942435351e-05
5.23458424325997e-05
8.0899530019143e-05
2.17517781416221e-05
2.21736961943359e-05
8.15892611656747e-05
9.23210104393821e-05
2.14941689977262e-05
6.10424779454384e-05
5.78054894564564e-05
4.98135607479106e-05
9.02249403743575e-05
9.08182482841825e-05
5.40871931531364e-05
1.91453716787746e-06
7.01482275544405e-05
1.16416764622964e-05
2.21440148764668e-05
6.69161149506006e-05
6.8534307707458e-05
1.47732197596356e-05
5.89874992175747e-05
5.91996534570942e-05
7.02666512021352e-05
8.60739573558896e-05
6.830811766668e-05
4.83734482544569e-05
8.02361680586943e-05
8.95343169015799e-05
2.20568693271896e-05
3.24959274128492e-05
0.000103734748008009
8.08585590874753e-05
4.80649308604241e-05
5.32510877934751e-05
8.92033597766631e-05
0.000108415227718102
-8.02871141335219e-07
0.000101606866536492
5.98229415839345e-05
4.15421972903038e-06
2.30448864503764e-05
0.000141028782493177
9.85445139606144e-05
-3.70201535205331e-05
4.36448122607023e-05
-3.47924092787941e-05
8.89711125094071e-05
7.62766183635478e-05
4.09881557248498e-05
6.90950550695975e-05
4.63870886483009e-05
1.99832942194767e-05
9.71568917345684e-05
5.80760190839915e-05
9.18926652540991e-05
-5.02594286510657e-07
5.31939614161977e-06
9.22486647417132e-05
4.7948227240004e-05
0.000104891492380286
4.57760882592362e-05
7.28437922196255e-05
9.79080147281272e-05
3.29379560712888e-05
5.87519700301465e-05
3.59588114645309e-05
4.57090149034217e-05
5.4376954875167e-05
4.89792047875042e-05
3.53226178938439e-05
5.14773941755329e-05
4.30340440218731e-05
4.2565422802234e-05
9.04397940587322e-05
9.31914995460822e-05
5.88941871432166e-05
0.000103989095449782
0.000101395712888117
3.64880439645385e-05
5.49007762258202e-05
7.67948998362009e-05
4.8516703091733e-05
6.07528727925227e-05
3.11552643196714e-05
8.30713543019932e-06
4.97040558268632e-05
2.58855534875239e-05
2.87290682291794e-05
2.0086550999535e-05
1.88342189603268e-05
5.28991317581297e-05
1.37243679936246e-05
4.54768481172757e-05
1.64109715522916e-05
0.000119574019268514
7.73048135996437e-05
3.91434192273411e-05
4.00413529285735e-05
6.13173576161075e-05
2.42373198143538e-05
6.74271611334878e-05
9.50366525688688e-05
6.62149524153572e-05
3.6724037809987e-06
6.56068327266169e-05
2.32783757659087e-05
3.72422651633888e-05
7.40145872125828e-05
0.000120071538606299
6.74069879919911e-05
7.23685939548904e-05
7.84399216016624e-05
7.85758449058292e-05
8.01093773580642e-05
5.50899294829121e-05
8.28758677854333e-06
8.22099831413147e-05
2.21172049932119e-05
3.8171948290393e-05
8.92049021113124e-05
2.50072833644384e-05
7.44948464202636e-05
2.72376766497677e-05
7.20683517432484e-05
7.58560259455396e-05
0.000126828407032629
5.5952405426269e-05
6.25402916725295e-05
3.69680538751642e-05
1.68813007177487e-05
5.85776464204451e-05
1.87325813809665e-05
4.75358922181768e-05
5.69735569705475e-05
3.26750436377861e-05
9.21793937355419e-05
4.93192198724969e-05
7.52100570814251e-05
5.73481185670182e-05
7.89964277509061e-05
8.62684644870018e-05
8.23221711467657e-05
1.73878237743339e-05
6.75977805172254e-05
9.18475989576557e-05
2.05829489008149e-05
4.26631488821523e-05
0.000139613499661249
8.42826362384563e-05
3.24255261502331e-05
5.1785750153138e-05
5.93505822929647e-05
5.59304558723548e-05
-9.28643357464175e-06
2.45512757272801e-05
3.69463165512843e-05
7.77248700119115e-05
9.82770263870559e-05
6.44510049932338e-05
5.99069651607907e-05
-6.12189817197675e-06
0.000100303472303748
5.74503187332392e-05
0.000112643306577719
9.27483076428818e-05
5.9331489840601e-05
2.97470616236944e-05
7.65500769843644e-05
7.00490461246802e-05
9.57523327637256e-05
9.97044922460155e-05
5.54192628395607e-06
0.000111342053167873
0.000123969830136498
8.7373402760136e-05
7.86456908952616e-05
9.04609802089007e-05
8.02966865535725e-05
3.40836575542242e-05
1.65565060928071e-05
2.42420254546092e-05
7.27628375357256e-05
1.27402532420145e-05
3.76408246908245e-05
9.62072476182628e-05
4.85178603906006e-05
4.55624663268937e-05
4.79977149888078e-05
0.000105929957901733
3.40211005365873e-05
7.40536570776302e-05
9.53338570265677e-05
4.62130204045455e-05
0.000113769164431505
4.81828521083801e-05
9.99506935826861e-05
4.04228169810519e-05
0.000119779715014633
9.13120465739809e-05
0.000113598718566914
1.084455159833e-05
4.18995392207107e-05
4.98705547164943e-05
2.05570773730233e-05
8.22294946971471e-05
7.48404256253956e-05
-4.98321474200944e-05
9.66463985005146e-05
4.04865029320643e-05
1.80907487882226e-05
7.73565583493961e-05
0.000100166035707438
4.70958968593302e-06
7.93655244400253e-05
6.02894888558894e-05
3.85909561510488e-05
4.67644519963256e-05
1.48523237825252e-05
6.73472879258115e-05
6.95557393855493e-05
6.91425587224315e-05
6.1905209225282e-05
3.35252417703174e-05
-6.48462085726317e-06
2.90083163354373e-05
5.52405118267777e-05
9.45254872299582e-05
6.20406323859402e-05
4.04096582723756e-05
5.26231658348112e-05
6.73370368592911e-05
7.00888863564501e-06
5.13710963262898e-05
3.41894785225277e-05
3.08998886160958e-05
5.77098899317985e-05
5.93544890873197e-05
4.20495097904841e-05
6.94834044469375e-05
3.22449820589249e-05
3.41485862821216e-05
1.73223810088922e-05
6.45049323891787e-05
-1.45702039654186e-05
3.29164765322879e-05
5.57054592450285e-05
3.64279933670644e-05
3.37198755931756e-05
9.82695558613959e-06
0.000102971784894427
5.0527026548749e-05
2.0522740235771e-05
4.87110295985163e-05
5.56610093389473e-05
9.58542129615479e-05
4.59933397439203e-05
0.000131571879234444
0.000121286114257412
8.77085148517898e-05
5.92749962937608e-05
4.11818810776392e-05
3.86081208127325e-05
7.90145341774981e-05
4.78660193316943e-05
9.86059314340086e-05
4.88280869713038e-05
4.84151386770566e-05
0.000105711149043733
8.24496039053513e-05
7.02221346564824e-05
2.80605720525517e-05
7.24824373143198e-05
5.57552140833755e-05
0.000104367736476036
6.2221736007647e-05
3.617546452322e-05
0.000120988924253741
6.02563467290991e-05
4.67322381875597e-05
3.42814158600688e-05
3.8853054617302e-05
3.88023149319435e-05
4.09233421109952e-05
2.20447043591678e-05
0.000134345312674322
5.08869995041585e-05
9.70184488861774e-05
3.69094477771129e-05
6.08644538253389e-05
9.0240721950875e-05
6.29788719277516e-05
8.27198377349334e-05
2.00442095480508e-05
-2.67126841966687e-05
6.3263871912254e-05
5.96877356394466e-05
4.22237503514121e-05
6.78940582802347e-05
3.81229219429005e-05
5.64002705318967e-05
3.31342489802317e-05
0.00010305959772047
6.5295299165387e-05
8.15612112976677e-05
9.49548402382933e-05
3.18744915639416e-05
6.68141172905852e-05
5.52173932834778e-05
7.258305344536e-05
6.15813303734735e-05
4.33642621809173e-05
7.45012917076978e-05
0.000124648445151818
8.76822129310179e-05
9.68915600737117e-05
8.36635901480246e-05
2.30805364926383e-05
6.6226584740053e-05
7.73331397331269e-05
5.08478085186388e-05
2.66636685618029e-05
1.3396421374157e-05
7.44810367812845e-05
3.70204362620511e-05
6.46919510678213e-05
5.87092908167612e-05
7.65170311579818e-05
2.21326539064972e-05
7.77654542194703e-05
0.000107392814534975
3.07701738388698e-05
8.67539882281388e-05
4.68633444280286e-05
6.35067647031072e-05
2.25785608834478e-05
4.2977951892943e-05
4.77676842380096e-05
-2.08668331873117e-06
4.63358086888537e-05
4.97789638222055e-05
9.6384578218605e-05
9.99010290403963e-05
1.65856073110113e-05
8.23096177975536e-05
7.86823460820591e-05
8.04493565144221e-05
6.07094833002957e-05
4.55018923438219e-05
5.66842840316799e-05
2.09009714017898e-05
4.8078135009161e-05
2.95801306764205e-05
5.92127812559735e-05
6.77126509546057e-05
8.1282000496173e-05
5.18208483844266e-05
6.95270395528026e-05
2.99357099365531e-05
5.33947014570271e-05
1.25077111816395e-05
7.74397992358736e-05
1.65251218012423e-05
7.32428330085436e-05
8.65137320575105e-05
6.17489632898332e-05
4.66049044409317e-05
4.73999376144699e-05
3.87950484388745e-05
9.90287465269178e-05
5.0985164586145e-05
5.65347599942427e-05
4.2930240910488e-05
9.21492069175518e-05
1.89761566450816e-05
7.47667876314881e-05
7.89838965490316e-06
8.54963297541656e-06
2.21751754218782e-05
0.000116088936685363
8.36809598198731e-05
4.38552581128501e-05
3.97585714218151e-05
3.82783063230676e-05
2.35501037272383e-05
2.04753849689184e-05
2.63000369019642e-05
7.21413210338699e-05
6.98710187938393e-05
4.18209020798742e-05
9.22053051780739e-05
4.01143190909443e-05
6.61232039697967e-05
9.55377837418244e-05
7.94599732091998e-05
7.99935281001956e-05
0.000126877663886507
2.86217390342316e-05
2.31685619905352e-05
6.63377167979556e-05
5.09510645733988e-05
4.92139256467468e-05
4.89633001188244e-06
4.43645252459481e-05
0.000111422995024937
4.66338672387301e-05
5.98842956084657e-05
4.2085303516777e-05
3.58885840333798e-05
6.01974118059456e-05
5.67527381008889e-05
6.06913962784371e-05
3.20132379100695e-05
4.14051572482003e-05
3.99739092971376e-05
4.47953594174782e-05
2.77133421994232e-05
6.97569372963434e-05
5.57628342138288e-05
7.98371267780935e-05
5.22143515992376e-05
1.43491677322671e-05
5.11741947565921e-05
7.2759889643641e-05
3.53181499151486e-05
7.24789619450328e-05
6.80623033967945e-05
0.000139542656622598
0.000137225694684745
5.73754090470322e-05
-6.41514006489866e-06
4.78356134494932e-05
4.50357666974866e-05
5.91100381622883e-05
8.58525522477722e-05
8.66258472412048e-05
4.24891557631175e-05
4.6160482780512e-05
2.01975062339462e-05
5.68741438342369e-05
5.41565088237326e-05
8.30244344120359e-05
4.7079768070232e-05
3.00613910672147e-05
9.4576549603805e-05
4.64903216539038e-05
5.43265415921724e-05
5.73522983429337e-05
8.72961058496851e-05
5.78535992727396e-05
2.47344023104217e-05
0.000130130133674225
6.93548469716656e-05
6.67447701487771e-05
0.000100130107098234
0.000106389091896651
1.21672764042259e-05
6.37721973690584e-05
6.00067636686407e-05
6.77586630765781e-05
8.32582905634815e-05
1.86115102431425e-05
2.79539116954293e-05
0.000104786036608967
3.25512512749468e-05
8.81516105664346e-05
0.00011120348611238
7.08448471439128e-05
6.00339285253277e-05
6.87240682809452e-05
4.72375229675431e-05
4.63752542691238e-05
2.2415301990741e-05
9.71017551110273e-05
6.1488126211216e-05
9.23627835549666e-05
2.88996860974623e-05
5.83649643072349e-05
7.4427333298888e-05
4.78729637373634e-05
3.71909931958125e-05
5.76197236363409e-05
6.66340846618975e-05
7.6939744764863e-05
0.000103730295480159
0.000102302721369643
2.60221883777998e-05
4.62617199979564e-05
1.12006949646116e-05
-2.30331997318059e-06
0.000124225070340172
4.99510131015736e-05
4.73492937948682e-05
2.82446569571077e-05
6.24588288201711e-05
8.50566862728097e-05
0.000102846212560729
-5.15814020865603e-06
7.12571577854584e-05
5.6227713376765e-05
5.75887357325036e-05
4.11051373921888e-05
6.51078514362272e-05
3.03422495005054e-05
9.41845258803285e-05
5.22777089350392e-05
-2.7898472723633e-05
4.2825593555994e-05
3.13516939864806e-05
8.442508041028e-05
6.29838013196964e-05
3.01728512265939e-05
4.63071697167033e-05
6.02887317701621e-05
4.44779623351278e-05
9.44264340044702e-05
4.33119831709011e-05
2.85518789923769e-05
5.05220273867483e-05
8.7226149067626e-05
1.45662822407706e-05
4.14452171299131e-05
7.72532830287069e-05
5.76089207676759e-05
6.56338706573682e-05
8.3135527640596e-05
7.05597156161228e-05
8.05402845603863e-05
4.43913499214346e-05
3.44793577731647e-05
6.47373074653739e-05
7.56326577564819e-05
6.97310311178486e-05
9.98191987576834e-05
5.85482237123937e-05
6.51151235512156e-05
5.64330085636705e-05
7.83752829421348e-05
8.2190828826271e-05
4.76771383925165e-05
0.000109356125992896
7.24616958551745e-05
7.16097381613861e-05
1.06471198068794e-05
6.43094811694643e-05
8.85197372102109e-05
6.9911988260101e-05
0.000119648568819057
1.0745029150326e-05
8.18147955209094e-05
4.14190816518839e-05
1.86774682832938e-05
4.24330693803286e-05
5.3454801669702e-05
7.49039924908788e-05
4.3328502492638e-05
4.30339407815008e-05
0.000110115161164504
7.25262188072151e-05
5.06359763245282e-05
7.18356117750429e-05
2.88939098793993e-05
0.000109044834182839
1.23247863265174e-05
9.47911085981399e-05
9.71606048602355e-05
0.000112745122100405
4.81684466000476e-05
3.48882017182701e-05
5.46713401979897e-05
1.22754075294547e-05
9.87226024433625e-05
7.23979533662538e-05
2.64298751061463e-05
5.4664767113436e-05
5.07452791245531e-05
8.11992827441384e-05
5.503462830314e-05
-1.62043792242656e-05
6.87048057127338e-05
3.29293047509539e-05
4.95758622124214e-05
0.000109930605866514
5.07107614722899e-05
2.13990635019783e-05
6.28595069885286e-05
7.6109384566575e-05
2.89596192689859e-05
6.91948519635028e-05
4.18488591188622e-05
3.98766094542645e-05
6.5554604698116e-05
5.63755597896227e-05
6.86892242303662e-05
8.79694240035949e-05
7.77911129344892e-05
7.3611716353335e-05
7.06095031927823e-05
6.89347397074501e-05
-2.13430804470249e-07
3.18780877118749e-05
3.65675314212312e-05
0.000116052055116171
-3.41166373630456e-05
4.83118109367241e-05
8.01910693658624e-05
1.98308730631962e-05
6.19537697944509e-05
9.74696612045936e-05
7.78488190484435e-05
4.83159298952625e-05
5.46042218916951e-05
1.63993879050785e-05
1.49287220729728e-05
8.95858744411464e-05
3.31516081027328e-05
2.86565045642047e-05
6.04824247064396e-05
2.88266061764882e-05
-6.91368363609022e-08
-6.58909000390337e-06
0.000100441379861039
0.000103985466144381
3.21995475082419e-05
5.98701223503574e-05
6.4780321940696e-05
4.41676885028304e-05
9.29440167653406e-05
0.000103835186897174
0.000121429770734899
8.00505032509316e-05
9.94023431734081e-05
4.58357410626601e-05
6.57041082885361e-05
6.59366434986586e-05
9.40594045407543e-05
6.52421213603894e-05
9.72850329609914e-05
6.20707550605507e-05
7.89865496833507e-05
8.21079461234076e-05
1.26121126781656e-05
-8.44957093443704e-06
4.22144041644683e-05
4.05841663378954e-05
5.88699649301386e-05
4.92587794487255e-06
4.90762315391097e-05
1.07238295952337e-05
9.26708208103256e-05
3.99726670229453e-05
3.72539531466187e-05
0.000108150167877584
9.97839745024888e-05
2.22310197105349e-05
1.48685900456633e-05
9.99474537065267e-05
0.000122590877671458
9.09116800359658e-05
9.06206460960832e-06
9.85305840552635e-05
5.47213481279314e-05
4.20661473162234e-05
3.9414519516718e-05
9.3896992226305e-05
9.64301802896266e-05
9.51584780800442e-05
5.76743775765047e-05
0.000114418242914149
-2.78060033764573e-05
-4.13649825753196e-07
3.90147704633708e-05
0.000102795085834183
5.94298505435023e-05
3.46869526253122e-05
3.52956371080896e-05
7.94168347950281e-05
2.14961747320868e-05
5.98038673443271e-05
0.000146696412393188
3.82376310074614e-05
0.000140056521195095
2.00284346292979e-05
5.17487270050159e-05
8.24542802638186e-05
3.70361301977833e-05
3.43784295806583e-05
1.87371398644481e-05
5.40990046652532e-05
0.000140465764005515
4.67594819460972e-05
4.36275765074239e-05
1.33879453275079e-05
7.59075237822006e-05
0.000102272135569256
2.05649692489685e-05
3.57107862098437e-05
8.07758791242846e-05
9.53884747100347e-05
5.67412915474018e-05
3.65820078827553e-05
6.12469748349875e-05
1.96566251616616e-05
9.2583701142662e-05
2.39258463262101e-05
8.24826635171282e-05
7.7950547791454e-05
2.82465707336602e-05
7.20525543270248e-06
4.29177850317829e-05
2.38556137823545e-05
7.68427401432614e-05
4.53558863518717e-05
4.24530152884838e-05
4.60597213139218e-05
0.000116955564647751
6.92884285318733e-05
1.91058219251807e-05
7.17716218518404e-05
0.000113375700495612
7.74006688934877e-05
8.80563715192307e-05
3.69613248883716e-05
4.60829893541269e-05
5.67372720276177e-05
5.47209599231466e-05
-5.78239134900249e-06
7.98747492243781e-05
0.000111173804962748
4.02408859759645e-05
5.51134451238258e-05
1.39880963101476e-05
7.16980723137803e-05
0.000118487957823133
7.10889345326588e-05
5.84394476955835e-05
0.000100159361565351
4.86586391723681e-05
7.4786514179444e-05
4.04304712230636e-05
3.17530085731308e-05
6.92762549188684e-05
0.00011476386901927
8.09556743334041e-05
1.01398396556343e-05
5.35709883858592e-05
-3.01317436550438e-06
8.71970186598287e-05
8.15546054200381e-05
6.65718508390961e-05
8.75095376375436e-05
0.000104928059035962
6.05279266086274e-05
4.92879505075965e-05
5.17903125246112e-05
3.78911266822919e-05
6.64760632971915e-05
3.51093914553979e-05
6.42531818180432e-05
6.82544678442162e-05
4.42744039886971e-05
8.97538442557732e-05
3.49013761496179e-05
6.89528534248192e-05
8.58998145647457e-05
0.000111493571155485
8.27025973196522e-05
5.32944046854416e-05
0.000108597343038452
4.96107698803579e-05
4.33345374383409e-05
8.12734123688602e-05
6.3436093873362e-05
4.74199911684456e-05
5.98964994571478e-05
4.83560057249249e-05
4.58703419354487e-05
5.88167369407253e-05
5.78076927169949e-05
4.54526971133048e-05
5.9007565082852e-05
6.65391637866051e-05
5.5994805962341e-05
4.47554502024945e-05
5.48622878634954e-05
2.77915253105962e-05
0.000108509264109301
5.36629329474036e-05
7.95573271187948e-06
7.01914922187092e-05
-7.20555075006865e-06
4.23147428698662e-05
2.43785681631576e-05
5.81538740859718e-05
8.80109259013078e-05
6.93286419459232e-05
4.11945270942132e-05
5.78157533623427e-05
6.69260495413718e-05
5.59160964178842e-05
5.33568049245526e-05
5.41333852096426e-05
8.34394754527252e-05
4.91407986864629e-05
5.90493366037567e-05
8.4462755089631e-05
5.9588737631338e-05
8.92287154037989e-05
8.14140839977351e-05
5.23860837547901e-05
-1.59127325724409e-05
3.9150521606337e-05
3.15889838403577e-05
3.57179896767764e-05
-5.98012405969187e-06
7.38942797677693e-05
4.25420909992499e-05
7.61713992412465e-05
2.56143195689067e-05
7.02304313358918e-05
7.37066836644092e-05
2.18943745689945e-05
5.67516058305962e-05
2.12664475914945e-05
5.62306559537623e-05
8.95332697209126e-05
5.57457523814116e-05
7.47383211525436e-05
9.13223019397281e-05
5.70992672074136e-05
4.65993536997565e-05
5.09602444473519e-05
5.04643582707788e-05
8.40291212067532e-06
8.53117645024705e-05
8.80642993857068e-05
5.13638785072367e-05
5.1529577036561e-05
6.35846825888526e-05
5.50413702988366e-05
3.39087481757265e-05
5.42324003521866e-05
2.30669836289041e-05
5.7017541040744e-05
0.000122400035433019
0.000100999338347307
3.44537323612853e-05
3.2024828561414e-05
-2.18438722996075e-06
9.02084694299126e-05
6.13651246418957e-05
7.2738069084335e-05
3.9896684564738e-05
1.3223015288587e-05
-3.42553787553127e-06
3.85613224654046e-05
8.11473760025073e-05
8.19328517726683e-05
9.81097032872799e-05
3.27910442420181e-05
6.49536087869868e-05
5.78970791617206e-05
7.89402076746501e-06
4.44768631281857e-05
9.71396823942148e-05
6.64425746797502e-05
6.25032902075857e-05
3.65687147550942e-05
5.24235263530155e-05
0.000112314233888657
5.16334279950611e-05
-3.2371835035054e-06
2.52626177241178e-05
3.84218371195986e-05
2.20418966337724e-05
3.96813827231917e-05
9.40999671808992e-05
5.37592190273282e-05
6.70140574236731e-05
2.73159171287252e-05
0.000102386913490597
3.0263621903633e-05
3.11810392594032e-05
7.68134751508021e-06
9.16160247905747e-05
4.50853966166175e-05
2.65380097130831e-05
0.000103163705620245
-4.89890464099346e-06
8.70529238801343e-05
1.41776403411579e-05
3.47020679356722e-05
3.50641588880936e-05
8.76865354827765e-05
5.25785161410463e-05
7.80638468061493e-05
3.68321632064218e-05
3.99361567171142e-05
4.46303769462186e-05
5.68097156773147e-05
8.61274407312842e-05
3.99590177306176e-05
6.51068766386895e-05
1.71098946171323e-05
7.36630754464761e-05
5.8148289671879e-05
8.11692963594655e-05
3.57459932186154e-05
5.1741268420726e-05
9.44524160222739e-05
4.75875765305663e-05
7.06352949594867e-05
6.33395144680352e-05
2.32862363697869e-05
8.92410286170479e-05
9.69652095961883e-05
6.86903993816404e-05
4.56672839510039e-05
5.87746745686052e-05
5.02532589387543e-05
2.96477155822495e-05
3.80406649817677e-05
0.000107781917828106
5.17389059891844e-05
-3.08913762102249e-06
5.60877823280947e-05
9.35144846628864e-05
4.24238677645265e-05
2.88429849434192e-05
7.15650827470594e-05
4.82061452665091e-05
2.17274147866288e-05
0.000100068885213251
6.671255860475e-05
7.59244446769793e-05
4.80163343652125e-06
8.32794838836882e-05
1.96162530710776e-05
8.17270127253777e-05
5.7098506550086e-05
8.85373428109859e-05
7.8297234914e-05
5.59944380270992e-05
8.27333574506236e-05
7.09373631197844e-05
8.366589707018e-05
5.97871461358727e-05
2.05145355295965e-05
2.25654118898653e-05
0.000116977058015662
2.31520097595267e-05
3.15246623116848e-05
1.60801352480081e-05
4.7395625039152e-05
8.09335663710376e-05
8.742581825808e-05
7.98518100592383e-05
4.53627187669923e-05
7.18351535008695e-05
0.000101447253514765
0.000107897924137297
5.13075321701195e-05
2.62908125942149e-05
2.91337210378411e-05
5.55731359761057e-05
4.42168029594659e-05
0.000119427682390141
6.00602455454486e-05
0.000101383386383152
3.56479935190921e-05
9.44955183065105e-05
9.21314204021819e-05
3.48372572205223e-05
4.64988638519196e-05
8.83308875617258e-05
-1.54658031552221e-06
6.55610522297832e-05
9.43289310474686e-05
4.40924937834006e-05
1.61791238547923e-05
5.66533755392048e-05
6.40486660988681e-05
9.47217866667026e-05
2.61941223080977e-05
3.7702301021777e-06
2.3421135219374e-05
2.77073049525735e-05
2.32747376008975e-05
9.44343072001377e-05
2.63054919188878e-05
2.19453025535301e-05
5.1303494037886e-05
-2.0466296730859e-05
-4.42596589489788e-06
7.10517608262676e-05
9.21576134851665e-06
9.86555548467971e-05
4.15399481091506e-05
0.000110555469526983
5.30452081247661e-05
-5.64187358531647e-07
7.90750325219882e-05
5.38044548217411e-05
0.000107158438381293
4.21011677323782e-05
6.81532921766483e-05
6.69047317213744e-05
3.80235542190343e-05
4.76360470500011e-05
4.25593629446895e-05
-1.42015040178881e-05
1.53312854156747e-05
4.82552301922562e-05
5.96171614297037e-05
4.76753652923981e-05
4.32750745481789e-05
2.94236335244016e-05
4.30671889413375e-05
9.39858862033695e-05
6.44006768166127e-05
3.53668497824568e-05
2.92169350197045e-05
8.70947077770076e-05
0.000112084931060467
4.7324969459079e-06
2.70151826219995e-05
1.28106190141665e-05
4.06560896321235e-05
6.20284236337117e-05
3.41301310893411e-05
1.29028842884261e-05
6.98131880642631e-05
3.1309739157507e-05
1.57890032479955e-05
3.08774707540556e-05
6.4105030961004e-05
2.70355951038435e-05
5.83060816410557e-05
2.13372250447068e-05
3.94011827274998e-05
5.45587523529542e-05
1.21020068059743e-06
4.09125506010732e-05
-1.9323166557451e-05
0.000111497008820882
0.000112735478537012
6.42159784796002e-05
8.94108992372141e-05
6.43690425242678e-05
3.9106293550716e-05
0.000101077746152353
7.04463388525373e-05
1.61309739028078e-05
7.43997271578303e-05
2.95974249405255e-05
3.88394735804817e-05
8.04219467409471e-05
0.000152411521983192
7.16238086634337e-05
3.44457883298368e-05
9.17567288486474e-05
8.91418072142491e-05
0.000146941100387539
5.92590663601884e-05
7.71925235925363e-05
3.74871056676246e-05
5.31833775594771e-05
5.24074377602664e-05
0.000102266787287732
4.43618303811828e-05
1.14699910533691e-05
5.87342100184264e-05
7.52059716501638e-05
0.000103718101302816
8.12758325628035e-05
0.000118132348484835
4.59830764258793e-05
2.21113494468129e-05
6.20107115828165e-05
0.000110463832490891
5.50226497174047e-05
4.62537615202413e-05
5.93584665458971e-05
3.96553784457386e-05
6.29001337994816e-05
6.37500018771374e-05
3.80975828831317e-05
7.46534706341909e-05
3.09392302955554e-05
3.2443966805047e-05
8.15748636305552e-05
5.21451024735563e-05
4.60705054922218e-05
-4.43670299216056e-05
6.13230726987514e-05
0.000106226056363543
5.75292368697463e-05
7.61011553720989e-05
6.79035940633934e-05
4.0909661540287e-05
7.64254713569013e-05
8.59359854805834e-05
6.27398580648217e-05
8.3304862745643e-05
1.33223078215641e-05
0.000149021026372024
8.20352916582711e-05
8.40346331979637e-05
6.12547823835322e-05
7.30368868284754e-05
6.09430592137714e-05
5.7280353252104e-05
5.25092189328148e-05
0.000116093052712843
2.28627600309137e-05
3.02663132660289e-05
4.24696467566481e-05
7.25992265739947e-05
8.43357138522071e-05
6.38638116814199e-05
6.39338463287061e-05
6.95781152377625e-05
7.37067724279878e-05
0.000110883023267089
2.23363803081543e-05
5.4193642189294e-05
8.00984584757375e-05
9.52002547257054e-05
0.00011732158626671
9.46077562859562e-05
3.33677577141486e-05
6.14580593043376e-05
2.21183437770997e-05
1.93808940101124e-05
4.7569819584733e-05
0.000122038376448445
2.83078882573246e-05
6.61757696103825e-05
5.49093588363368e-05
4.00167236981355e-05
4.72822989613032e-05
7.27817145428142e-05
7.92956157067311e-05
6.13777809759024e-05
0.000121462932050528
6.40862278436884e-05
8.97692756339815e-06
8.89801590957588e-05
7.29776551556283e-05
9.47378727306316e-05
5.869101165878e-06
-1.50172426096945e-06
9.06087899164963e-05
4.01204281795188e-05
6.06451927084724e-05
2.03021606212546e-05
5.44917133721186e-05
5.44906147289945e-05
5.59977957702818e-05
7.86635872948254e-05
5.48956075973994e-05
5.57248624467227e-05
7.30526505374696e-05
4.37180189089228e-05
3.80503345280939e-05
5.55290980917099e-05
6.38127900524796e-05
-2.20786372362823e-05
5.1793754388511e-05
5.61466114366316e-05
6.11619438258136e-05
4.41207040215391e-05
4.67035019184835e-05
7.54623393114213e-05
3.80133573316633e-05
5.7608749019615e-05
6.85698814419514e-05
0.00011809757758409
3.54939310977534e-05
9.43006989440276e-06
8.00617187377539e-07
8.35507281782127e-05
8.12161365183136e-05
1.60672628165512e-05
6.02888580596172e-05
0.000119496112544647
8.22537744828155e-05
4.35711538783579e-05
9.07043744162443e-05
5.7988152033066e-05
7.76407529702307e-05
3.86820239577808e-05
7.01039779667486e-05
3.17622732604151e-05
5.3473750098875e-06
2.85267799358537e-05
5.06630401335606e-05
6.44799752714332e-05
2.71508055174591e-05
5.20323305780343e-05
0.000101855432551756
3.03098019425817e-05
0.000103813614462417
5.43755389724893e-05
2.3327983736235e-05
8.0254731317906e-05
2.42388201620837e-05
3.21690836006465e-05
7.60658125198779e-05
6.69675072192776e-05
0.00010976675992796
3.51520287080244e-05
6.86779685785709e-05
4.33516582416012e-05
7.72718234775168e-05
5.41156824410882e-05
9.39562379374037e-05
3.18177695420177e-05
7.02800410284826e-05
9.82091724791778e-05
5.93663375313795e-05
2.94661463781218e-05
8.87960170263684e-05
-6.62048784648608e-06
3.13977474840814e-05
-1.09930448242791e-05
3.68104348984077e-05
4.59999154586626e-05
8.8614697191678e-05
5.7942456154023e-05
5.9087123584248e-05
4.84847958138752e-05
7.55199616171797e-05
8.57771974865494e-05
3.00332086471136e-05
9.31263047146177e-05
3.1154782412854e-05
8.64066302034757e-05
0.000106956885829256
2.8235829540727e-05
3.44362003307378e-05
0.000102802507693406
9.584229584082e-05
9.3238596794393e-05
8.22992761232649e-05
7.41658605174481e-05
4.51140207780199e-05
4.49663457602424e-05
9.25881131416404e-06
7.75973072202873e-05
8.49239325028795e-05
2.97621624608586e-05
6.76605134339304e-05
6.75745277321226e-05
1.00468292496272e-05
0.000114791135820699
9.36405875228289e-05
6.24549586050685e-06
1.85016654258063e-05
6.24660577637697e-05
4.9278467446356e-05
9.2603634900352e-05
2.20589295720959e-05
7.94847618663472e-05
4.63932068499345e-05
2.99306573548807e-05
2.0952138863601e-05
7.78196810580127e-05
5.76154172895446e-05
3.72217942233743e-05
8.88297758996904e-05
3.03543144391394e-05
5.50663457653994e-05
3.20077002353148e-05
3.93367900552285e-05
4.46822725997976e-05
3.94626040217684e-05
2.41218320905397e-05
5.25439311201959e-05
7.78094970839865e-05
6.88541288526e-05
7.01268990627108e-05
0.000138417877001672
3.17379373914015e-05
2.45816227038489e-05
7.89777402600863e-05
5.42069456436969e-05
6.60717238597562e-05
0.000116070007601764
6.3626672633649e-05
6.69800945092571e-05
6.01028832478375e-05
6.72512794335008e-05
6.46291087513714e-05
9.39972187264141e-05
3.14000377327069e-05
0.000104404581391363
8.49240166077619e-05
9.29159624282187e-05
2.21798644927293e-05
-2.02000808008418e-05
8.29721044356579e-05
8.39318663590949e-05
3.84865656002592e-05
4.31757007480612e-05
9.10102501643035e-05
2.43474275215078e-06
3.41597323303926e-06
0.000110899600397599
5.59613106263385e-05
4.23468501200553e-05
9.20369569392338e-05
0.000116612927640034
5.90889327972639e-05
0.000104449325885159
4.18399674039207e-05
6.15618819853275e-05
8.43365617153619e-06
6.8198824879529e-05
7.81506534683859e-05
5.7160262352425e-05
4.54309793913048e-05
3.82841753114624e-05
8.44708371353685e-05
7.45579034605728e-05
0.000111193127836385
5.76978837952974e-05
-1.31657319451095e-05
0.000151651903206029
7.1953536464322e-05
1.00003526426432e-05
7.55595357961709e-05
0.000101906417465384
5.85639798674396e-05
2.54640424253836e-05
7.10779776220784e-05
3.5358182789173e-05
2.41333440765447e-05
4.51668970702504e-05
-1.22125813688806e-05
6.17039650883068e-05
4.13568112937931e-05
-2.94318716364794e-06
6.98813012807287e-05
7.7844990129467e-05
5.88324016887556e-05
8.0916182140094e-05
4.69178085542501e-05
1.3447593309847e-05
3.78072723633889e-05
6.94466414114011e-05
5.40692756515241e-05
4.11239488869916e-05
4.30281112966065e-05
7.49490626942604e-05
3.99052919912562e-05
2.39069740339126e-05
0.000142024534024265
8.56064478172852e-05
0.000100713543021466
0.000119662644697926
9.80394714682302e-05
4.8905401991017e-05
0.000106113667966425
2.07518713305709e-05
0.000109573526698964
3.04345721886624e-05
4.47570238133411e-05
6.98328729575855e-05
6.81826426031053e-05
0.000113186253582313
8.18949105190886e-05
9.10779920160479e-05
3.85715711075962e-05
0.000170910110792289
7.95267275733656e-05
0.00011406958424233
-2.93922155929673e-05
5.50098644723948e-05
8.41063509855394e-05
5.88957518917475e-05
8.84131000981964e-05
4.56156344589979e-05
0.00010360633393714
0.000105051643356842
8.42626055118231e-05
5.25420998708532e-05
4.09476063749684e-05
2.95702636197687e-05
6.9575909549515e-05
5.20588356918387e-05
4.86692601656699e-05
-6.48527848373673e-05
4.84355080479911e-05
3.45032725642809e-05
6.64487567363881e-05
6.48648738415887e-05
6.13024889702042e-05
3.28691777649153e-05
4.08274901833767e-05
9.20658838405906e-05
0.000136000503394645
2.96318492490081e-05
0.000112182384426535
5.87135070427594e-05
9.73065194399411e-05
7.32512383468956e-05
6.01158424880384e-05
4.23101935722628e-05
3.94499074786157e-05
2.02038387898701e-05
2.80191719936658e-05
8.89255849652236e-05
2.9591989376122e-05
8.98576483147652e-05
5.05961927135605e-05
2.82139727692304e-05
3.65499051822746e-05
2.29464214840602e-05
0.00011494713137042
2.72503583127928e-05
6.8167641285084e-05
2.25003158220784e-05
2.96567610921832e-05
8.60208877766551e-05
7.66565342834259e-05
6.04973361145984e-05
4.66870697370995e-05
4.28337908157931e-05
-4.62736627723139e-06
8.32611871317952e-05
1.22030372705461e-05
4.51625514229424e-05
4.08931963047174e-05
4.82910152034192e-05
5.12772363561365e-05
5.70092226890259e-05
1.37488562911336e-06
3.37496210375795e-05
3.27628043841043e-05
5.40219513046542e-05
7.41798856332067e-05
5.46367354008567e-05
6.75834212935575e-05
5.77849511796967e-05
3.60041173595994e-05
6.59664386737751e-05
0.000119173282110667
6.17262010387634e-05
-2.36606430811356e-05
3.50496304393235e-05
7.19543527367153e-05
-2.04441021911225e-05
0.000125299270809332
7.54365885776992e-05
9.58532013264302e-05
6.06549675605205e-05
6.92537762537737e-05
4.68280060401411e-05
2.33398438122832e-06
8.54915047459879e-05
6.87372889613396e-05
5.36064839236945e-05
6.76931707006389e-05
9.78128008774547e-05
4.43580864110332e-05
8.24950338138196e-05
4.24928916768221e-05
3.58233290175473e-05
5.07212214661167e-05
3.40640818469869e-05
8.70616099809099e-05
6.61469140046028e-05
5.64907179301662e-05
2.35059937032365e-05
8.84989285769261e-05
1.16395241967034e-05
7.79669320940605e-05
1.56033464522126e-05
9.9736967349781e-05
9.20351452049356e-05
5.22628654478139e-05
9.51166612826132e-05
1.44359998652989e-05
0.00010198803556982
-5.78604056338285e-06
7.68482839427851e-05
6.92341295857986e-05
2.53488053510077e-05
9.15899506210579e-05
0.000155668925112987
1.52890512021072e-05
0.000120412320295258
4.8093267365989e-05
0.000105162952355306
7.62658396619465e-05
6.6371239844154e-05
-2.99781215046067e-05
1.46160850422409e-05
5.89865269026506e-05
2.42511140417291e-06
7.56390191692653e-05
9.79248364135492e-05
0.000119801466269201
0.000122235814520618
7.89218418186374e-05
5.8296527688589e-05
4.89642220915291e-05
6.64385901820773e-05
5.02970682613951e-05
9.28178649280587e-05
6.65441276096305e-05
6.43260093758814e-05
4.53431450206681e-05
5.58551479622532e-05
5.21054177196474e-05
8.05285334300762e-05
6.26842064006869e-05
0.000103524001708369
4.30470509658495e-05
8.76129321865789e-05
9.00567857445141e-05
1.47567207158289e-05
7.59531318941182e-05
5.67399778310258e-05
3.96440044840424e-05
0.000101827230321431
6.04348606703765e-05
3.89646926461714e-05
7.78067410330811e-05
7.61019905354257e-05
0.000121793942158137
2.01149245055969e-05
5.58523765461199e-05
1.25103907268434e-05
4.67000297938486e-05
-1.41743812645249e-05
8.31440891631929e-05
6.32662435974055e-05
5.24234675926613e-05
3.97614646776287e-05
4.11004078945828e-05
4.14390527631749e-05
6.51076744046378e-05
4.71464154734997e-05
7.71183562840599e-05
0.000107024730455167
6.07518569180517e-05
0.000100737768238725
4.86426969507527e-05
5.22512232678667e-05
8.90610090649363e-05
7.18254865561851e-05
6.94411002031418e-05
6.7603591759611e-05
7.96106176848718e-05
0.000130039210101436
3.88715399201379e-05
-1.58895802278838e-05
-2.46539538611512e-05
8.80808685362385e-05
3.8241899685017e-05
8.12653875416511e-05
3.97588068830101e-05
-1.79418798842587e-06
4.14613737867765e-05
5.26253378557621e-05
4.82056943373953e-05
7.60920269019379e-05
5.68918202575144e-05
7.7061010280301e-05
2.85919457369048e-05
-3.40078928085002e-07
4.50013109581746e-05
6.60931716006773e-07
-1.92402645341583e-06
4.59867815138626e-05
3.0409862392657e-05
4.01129994802376e-05
7.46117002182477e-05
2.44143503383613e-05
7.19831898531672e-05
6.82982757040106e-05
0.000102209265089359
5.18279530543078e-05
4.48010190986193e-06
5.91306463998609e-05
8.26212976531443e-05
6.28049721924033e-06
1.06534992754771e-05
4.73233004139318e-05
5.97716695192253e-05
6.49675185499304e-05
1.72427891303123e-05
3.14953949879929e-05
6.08798171951784e-05
7.41125182623955e-05
8.26860130567858e-05
3.24100357734316e-05
3.42276753956306e-05
4.53039518542288e-05
9.05750739938223e-05
7.32341439009276e-05
3.61826696974858e-05
3.31601733615389e-05
2.65270659216461e-05
7.94687594688201e-05
0.000136184944478249
5.70268082944104e-05
-5.59898857295602e-06
5.44781599400385e-05
7.26562377532964e-05
9.41530683262232e-05
1.98056572414251e-05
0.000119546459839487
4.53884540885415e-05
-1.05508371375884e-05
8.18354782766082e-05
0.000105265950388261
-8.42864815767734e-06
4.2155799152085e-05
3.38557884889857e-05
0.000120112234678631
8.31566565974684e-05
4.16647394703758e-05
-1.5189058211e-05
7.19336696829742e-05
6.18752905026101e-05
9.85130093232424e-06
3.88627594868385e-05
6.17848029129006e-05
2.57775127263557e-05
7.3901831479613e-05
0.000103177875827283
6.22477407217291e-05
0.000104182921872842
-2.41571378361379e-06
3.43816264558825e-05
4.69943730274371e-05
3.62151208295e-05
3.19713747528828e-05
0.000108990523410894
5.72881515328352e-05
4.46767457216071e-06
2.80713654383194e-05
-1.02128022587596e-05
6.4509583788987e-05
7.25242378453871e-05
6.87944882297756e-05
3.32409630943394e-05
5.3556688497637e-05
5.30953411510646e-05
6.09253447756534e-05
9.3235722160698e-05
9.06907460360526e-05
5.15753875717098e-05
3.46907985475069e-05
2.96309421072685e-05
9.61449316063399e-05
5.851920967131e-05
7.70521824129545e-05
3.25633080959324e-05
9.31415943990526e-05
7.24513967038404e-05
9.06368618598728e-05
6.38664334346313e-05
5.28132874692356e-05
6.18511320064853e-05
8.12073577835702e-05
0.000108024246556709
4.58147151499643e-05
3.81739052154825e-05
3.18855501070404e-05
2.88547426436443e-05
7.36601158360172e-05
0.000109345354182856
7.4101178243417e-05
8.67141271235473e-05
7.51373011519123e-05
7.0678667904737e-05
-2.23965121601752e-06
3.61423993754482e-05
8.59030071176924e-05
2.30405084160266e-05
3.1474820807455e-05
7.74435928186313e-05
2.70659386045499e-05
4.11266501332517e-05
6.46022657023848e-05
8.18031837449247e-05
9.03194061305736e-08
0.000117969211684536
0.000124301092056785
6.87756539770215e-05
8.27664031519793e-05
3.06052325608478e-05
4.34436710841909e-05
9.56699034615812e-05
3.2187754495883e-05
6.31758233912991e-05
8.97444312744879e-05
8.05413909026011e-05
5.08595497529763e-05
3.90307256814564e-05
0.000112946880865628
-9.32646092525224e-06
2.71277959201845e-05
8.88512618164738e-05
0.00012392025324006
8.5875014931531e-05
1.58924423705009e-05
2.05275901767776e-05
6.47525386720034e-05
5.64832459861695e-05
7.62348612947011e-05
0.000148723680720371
1.45125060841817e-05
5.26620574605186e-05
4.48950134206805e-05
9.51367516932121e-05
6.6636974068526e-05
1.62145865585664e-05
1.61350642870625e-05
7.03433284331833e-05
3.59910611085881e-05
9.93281704505497e-05
4.61793240940655e-05
7.59957572129618e-06
0.000141416199023028
7.31346841714956e-05
5.36069896357746e-05
3.32750867302611e-05
2.92743374363293e-05
1.96275521931941e-05
0.000107578311251835
8.07989846146004e-05
0.000123627132027831
0.000124069220203761
0.000111498755878917
4.85314162081095e-05
7.27708298899307e-05
5.31796758928523e-05
6.10165210949481e-05
-8.45913612429702e-06
8.80309692964942e-05
4.68539506919468e-05
6.71039780428566e-05
0.000101436923929163
4.60965302666459e-05
3.40077502105305e-05
5.08687460286564e-05
6.90694554611838e-05
5.62055950856767e-05
9.21314299779935e-05
8.54745413711015e-05
9.02986336351573e-05
2.8992335524575e-05
4.73546053436879e-05
7.58543433401112e-05
1.18284033986242e-05
7.27625551530035e-05
7.45725984608195e-05
7.58382813415316e-05
8.35647559632492e-05
5.7804444560047e-05
9.433157440021e-06
6.65702840657046e-05
5.75158072507974e-05
2.42333700944416e-05
1.52540647190526e-06
6.60062773991991e-05
7.7928593481459e-07
9.00667964396521e-05
5.30149328362372e-05
1.03290789187214e-06
5.43371402129142e-05
5.17076817736882e-05
6.03784676525552e-05
3.22752545064962e-05
6.15177403349248e-05
0.000123517366754842
3.85741313363073e-05
-8.05088196948004e-06
7.34673301662885e-05
0.000103648467808915
7.78270249931366e-05
7.20207025667725e-05
0.000118042487664631
3.71822568474636e-05
8.01359768183954e-05
3.59549126973347e-05
5.81510206933048e-06
5.64380048466308e-05
9.31091165371604e-05
-1.70710580047296e-05
1.34505967692152e-05
0.000108487367863876
2.95704860941894e-05
1.64662552249677e-05
0.000105489387630053
5.90005423571189e-05
5.99804702787466e-05
5.02551787745662e-05
5.69969540040324e-05
7.88734449319649e-05
8.33950638089231e-05
4.23963545753097e-05
0.000132402181984048
8.17882458021432e-05
7.86513753779988e-05
5.32866996509567e-05
6.20746340019586e-05
0.000102676432994388
6.32850552184817e-05
0.000120467089236922
4.49735040457643e-05
2.11102877743913e-05
0.000108006833328587
2.98597128274092e-05
9.15213622336054e-05
