# Supplementary material for: Research on computational propagation and identification of mine microseismic signals based on deep learning
Source: PLoS One. 2025 Oct 22;20(10):e0334641. doi: 10.1371/journal.pone.0334641 (PMC12543183; doi:10.1371/journal.pone.0334641)
Supplement: S5 Data — (ZIP) [file pone.0334641.s005.zip › 000100800001816.xlsx_0.txt_24.txt.txt]

6.29770686800277e-05
0.000115970363776339
5.71804447920462e-05
4.09600559722451e-05
0.000154475059279548
2.61105999000806e-05
8.54202527556361e-05
-8.1401266548365e-06
7.86489656688215e-05
0.000105633732415039
4.61937265598508e-05
3.13079582226545e-05
6.41185503373712e-05
6.99221598846549e-05
2.81199657668392e-05
7.78244125094533e-05
1.65550125789685e-05
7.34632347018057e-05
6.77013485244212e-05
7.66680619059529e-05
3.21068259449322e-05
5.30331646476542e-05
1.7358740038241e-05
4.46264932116374e-05
2.61874427272685e-05
2.69451414933732e-05
6.02240625521503e-05
3.66025743213178e-05
7.22010002410006e-05
0.000117994075728804
0.000104341544911483
5.57048062590779e-05
7.68874661036374e-05
7.59912661524921e-05
0.000120789269093749
3.54543302777764e-05
4.91677430229239e-05
3.16787503120897e-05
2.06317822569366e-05
5.09086216766465e-05
7.99064812413667e-05
6.01417389510605e-05
4.07308162903909e-06
3.879318476166e-05
2.65691118650151e-05
5.54773356452905e-05
6.84772415897849e-05
3.60727219568583e-05
5.63718354596498e-05
3.67804434058598e-05
5.41097167270877e-05
5.51161992379342e-05
-5.6503866868044e-06
1.20144820882669e-05
4.58622447950241e-05
4.92315165072166e-05
8.30062039560169e-05
4.96630037999579e-05
9.48733072161628e-05
6.17242080703636e-05
0.000161079456914044
0.000133420577808783
4.03130340066729e-05
2.09854614808898e-05
8.7482699730545e-05
2.47478786432081e-05
3.34775657666585e-05
2.93918946822742e-05
0.000105723306331943
5.63849028799113e-05
0.000133444566082078
6.35803059343561e-05
0.000109492249655944
0.000121242104609936
0.000147735129210925
1.8464656379336e-05
3.68545157220379e-05
8.81053718640727e-05
8.99138869288741e-05
0.000142954906852689
8.8781881268285e-05
7.51037706620148e-05
4.3872093032105e-05
6.39158679659152e-05
0.000127682233537688
2.22064307007128e-05
9.2610907002619e-05
1.37496710640336e-05
-9.59375603270915e-06
2.52639310325681e-05
6.25473871319775e-05
7.90408760692138e-05
7.57284012255455e-05
0.000111472534238572
4.87644937486077e-05
9.24521032986324e-05
4.55153446206886e-05
2.54028316538108e-05
2.36606741060293e-05
2.95699501028897e-05
6.3729707790712e-05
6.97552870347752e-06
3.5889223600824e-05
1.62698640242679e-05
6.51049886589653e-05
8.87657244468588e-05
4.79843996336282e-05
2.10739598523284e-05
4.84710649486754e-05
4.39216009488035e-05
9.39517270195337e-05
6.45952727141493e-06
-1.13285788571609e-05
0.000133509380618296
4.75613508621735e-05
5.72581184931943e-05
6.09586805829842e-05
0.000112006903072902
7.81242176159687e-05
1.39874491444641e-06
1.70275205427135e-05
5.75480911372627e-05
3.88275118632373e-05
0.000107545871632083
2.72187477707403e-05
5.67503678809298e-05
7.10744688848435e-05
0.000107746860778272
4.74808614732452e-05
0.00010610303878382
9.85094762958534e-05
4.64677530596289e-05
0.000125909280823808
3.40277629066801e-05
0.000103376146590666
-3.52955430237241e-05
-3.76235706637414e-06
0.000155929971520769
5.15232991813411e-05
6.91455956732293e-05
7.06790210641098e-05
5.84804913347278e-05
3.66250025142258e-05
6.33793012430252e-05
2.67962101506325e-06
7.47765128291555e-05
0.000126812809951569
4.93354500238097e-05
8.50804101660483e-05
-9.59059645216063e-06
3.25296453185097e-05
9.13898023046591e-05
4.63748254297432e-05
1.84059437897261e-05
3.87490231901999e-05
6.81419647459915e-05
1.54860898713192e-05
5.07528231452211e-05
2.80386726385671e-05
6.24786499284192e-05
1.40129875169509e-05
2.50408421572263e-05
7.13484890930491e-05
0.000171780709929926
8.44576899253381e-05
6.11534159052969e-05
0.000100722125921781
0.000115098013316864
6.52155534058781e-05
4.88431006657263e-05
3.20365424194865e-05
5.91506348135204e-05
5.564700780471e-05
7.18043362853707e-05
6.09974019112812e-05
0.000120770492024526
0.000101722909578803
7.10109579124989e-05
-7.8580280434841e-06
8.2654870820455e-05
4.00184442145683e-05
7.9444255687645e-05
5.088407310254e-06
2.80701279706079e-05
3.17915868750128e-05
5.81777369950376e-05
4.31340197071813e-05
2.30007298472453e-05
8.46310872797276e-05
7.60960603282756e-05
9.07777581260275e-05
5.89085638528617e-05
3.37205245730578e-05
0.000116245801676149
1.76845962229454e-05
2.81040143341877e-05
2.39896780868966e-05
0.00012076705262693
-5.63267230875876e-06
5.11307582567221e-05
5.78125930849377e-05
6.1713461103383e-05
7.89990920069381e-05
8.2630985250515e-05
4.96538110214131e-05
7.16747807605598e-05
3.93625082733789e-05
3.54265757305456e-05
-1.04854483536565e-05
9.65516690780486e-05
0.000109378422303874
8.61620055744757e-05
0.000131041568502441
7.05356825729675e-05
8.66235205437066e-05
6.25225290319122e-05
2.0662695090052e-05
6.81891678665702e-05
8.30813360984431e-05
0.00011452675862969
7.30346286660375e-05
2.21519600665588e-05
1.45147299981006e-05
5.13866824054239e-05
0.00012857889512478
-1.78660512605985e-05
0.000102218698845475
7.28069863344598e-05
9.33015953034443e-05
6.90368130962874e-05
2.46809401938549e-05
0.000124924374815857
0.000132616160572817
7.91541703158156e-06
0.000109606678604483
5.72024446907017e-05
6.86200796823485e-05
8.04137367453456e-05
5.67100232546254e-05
8.11507515195765e-05
5.26356590283067e-05
2.35228666320061e-05
7.49786996791434e-05
2.29681228789146e-05
5.3502292088806e-05
9.73571079665116e-05
6.13266711577526e-05
5.59032852147721e-05
3.06328954978404e-05
2.76193310936705e-05
0.000111245844741789
0.000142215853026446
4.4373927021356e-05
7.29316260439355e-05
6.36055075394472e-05
4.90826169037083e-05
7.18034690160679e-05
7.79871809924207e-05
2.77040196656074e-05
7.499005763842e-05
5.93526531940969e-05
5.86071050532364e-05
8.26496686033094e-05
0.000130012726645287
3.95275770071877e-05
6.43590676926854e-05
7.57815610389148e-05
1.92701724321646e-05
1.26356045611735e-06
4.49066695952999e-05
8.16527235274947e-05
2.35647438641075e-05
8.8964422924478e-05
3.72695266016029e-05
2.86184668027467e-05
9.3417075350552e-05
9.27278100800416e-05
8.21628793289933e-05
1.77985677462748e-05
1.57006461772566e-05
8.1141598052143e-05
5.33802511891745e-05
2.15287003538548e-05
2.92302649618804e-05
6.77595335894996e-05
2.64977093917253e-05
5.3610943538566e-06
2.70971901506166e-05
6.14689679232232e-05
7.21372251763292e-05
4.73082661247406e-05
1.43987625142687e-05
8.06308863341504e-05
-2.6548546868599e-05
0.000118621236737375
2.78217923433556e-05
5.62910106060125e-05
3.03579708330926e-06
3.03785446646597e-05
6.91390343983366e-05
4.92311190920677e-05
0.000106347847913364
2.57353717843844e-05
3.21527741899531e-05
4.73396036572267e-05
9.96410132730508e-06
6.18317767851041e-05
6.70617575396054e-05
7.33674029563331e-05
4.74159664843529e-05
4.15918199391399e-05
6.9515807536276e-06
4.21516488351647e-05
8.25046877511277e-05
1.64111455825312e-06
7.44098276619303e-05
8.30620763070172e-05
2.86625336176666e-05
0.000103704005327661
3.05038506734281e-05
3.52287323849928e-05
0.000135461870509642
7.57336461139263e-05
6.50266794736806e-05
5.97683574805465e-05
5.49471850193617e-05
4.79156948599231e-05
5.57288493458691e-05
4.55434354561634e-05
0.00010951612334673
3.08406368261397e-05
0.000103034993864507
7.3089536049886e-05
7.4054244746102e-05
-1.6966872204447e-05
6.44177269134535e-05
7.14079738486842e-05
8.68819822697831e-05
1.77752470685333e-05
9.43205912290199e-05
7.96703673832757e-05
6.65610668508955e-05
1.57833596868727e-05
6.90448571816254e-05
5.38388905433988e-05
6.30940443782629e-05
8.86293016507773e-05
8.98872394982641e-05
6.70735941867134e-05
5.45188418358129e-06
8.96758126559298e-05
6.26482391438828e-05
1.88756925578909e-05
6.37456914701676e-05
3.89472383293295e-05
1.03280139833846e-05
4.68306008939833e-05
8.9984231961076e-05
3.76398154782739e-05
0.000123652094511131
5.11832844792738e-05
4.67819931223073e-05
8.32544708369568e-05
0.000130406600570553
2.8987547328979e-05
7.22012861625875e-05
3.54743908183579e-05
0.000113836960482844
6.07441031375025e-05
3.15641609992364e-06
5.43358694736408e-05
0.000119118178292567
-8.99092672664832e-06
7.32878702110947e-05
0.000112337935609978
5.33148391348973e-05
3.64969446273856e-05
0.000114749774426245
3.20853961478564e-05
9.04848078280359e-05
5.38194214105746e-05
5.12919691682172e-05
6.99081523532936e-05
2.1690170461161e-05
2.65048703191513e-05
2.09061399887245e-05
4.0194294291992e-05
0.000105006427792959
1.50979114795937e-05
3.00694542376744e-05
7.36896482121099e-05
4.66629335262081e-05
0.000110074430983059
6.76618116565088e-05
7.06171251430618e-05
-9.44030834908963e-06
7.68650738412783e-05
4.6283973393463e-05
6.36431214060196e-05
2.58515568234964e-05
8.18985053739209e-05
5.68695774943755e-05
9.27938274036074e-05
5.4290233719992e-05
2.23023702067604e-05
8.58732347125867e-05
0.000147206162571357
7.52947245695404e-05
8.83663813575528e-05
2.11360231035797e-05
7.96621981285642e-05
4.76956603044174e-05
4.14012896351199e-05
0.000103488500639212
9.40910527662129e-05
8.96261683935899e-05
3.07244447147304e-05
4.45957298806447e-05
5.49117935774913e-05
7.67887247033426e-05
8.7719391212388e-05
-2.5308043219523e-05
6.97781477516002e-05
1.92599534070906e-05
5.34984776136319e-05
2.12340528977484e-05
9.19855773853196e-05
5.45762341750523e-05
9.74733753514044e-06
0.000101189485217935
6.66545684072202e-05
6.50258481096243e-05
4.61002728421981e-05
0.000135500197572716
6.01241750427668e-06
3.52086309364103e-05
4.80488880243209e-05
4.61959843185212e-05
5.59901841654416e-05
4.53145792573603e-05
6.68494906562043e-05
6.31341548663587e-05
4.97840238840977e-05
6.745287206562e-05
2.43849840137001e-05
8.91046597215761e-05
-1.82267952507322e-05
7.61262275321861e-05
8.95961453514376e-05
-3.82259610006743e-05
5.1861133170215e-05
2.71163083635507e-05
8.30796023046351e-05
3.73487637007977e-05
0.000102045230305224
8.55979326151511e-05
4.61862306068701e-05
6.31043823388607e-05
2.4228264790268e-05
0.000109265260392522
0.000119722391628104
5.58427179304898e-05
5.03450020017942e-05
0.000107012129067766
3.49884359637824e-05
0.0001008261398202
0.000103866577486625
4.22885617521312e-05
8.29945921839297e-05
2.08389516483259e-05
2.94493235030816e-05
7.79707996051312e-05
6.32004675268641e-05
6.09142514742992e-05
6.49346041712195e-05
6.54995983767079e-05
6.93925256117157e-05
0.00016752352583965
1.75177971343999e-05
-9.2475324765936e-06
6.28407014312255e-05
7.61640574277113e-05
1.49114784064101e-05
4.02899007788317e-05
8.0248925184119e-05
4.87907974438168e-05
8.20534227568622e-06
-2.50200804633352e-05
8.64798263499153e-05
5.42006310169637e-05
3.20913542610145e-05
5.81829658847585e-05
7.8873505235362e-05
3.2863142650276e-05
7.11329931516078e-05
0.0001077961836036
5.74385223144727e-05
5.64916355391281e-05
2.97551132040342e-05
3.75407240788517e-05
4.56897384536875e-05
5.99121073581667e-05
4.78999304248933e-05
2.06465470661129e-05
5.26097103811887e-05
5.69257274788179e-05
4.62680053691459e-05
3.89366137224248e-05
5.21061531909573e-05
9.4493382529189e-05
2.39114111621971e-05
4.00760665105078e-05
7.18911658803049e-05
-2.40098870096044e-05
8.28662243343934e-05
5.65640575251785e-05
0.000122765408083841
-1.99441405772554e-05
3.22846548060613e-05
3.83386920109641e-05
5.70523445657437e-05
3.48850440815475e-05
0.000103519750960928
8.95940484031565e-05
9.27907863094667e-05
6.45475527130292e-05
6.226636227763e-05
8.60455497549504e-05
-2.9419989706967e-05
4.26214066069598e-05
4.07770979905834e-05
6.25142772746898e-05
9.11473977688299e-05
4.25748070773175e-05
6.12421508283168e-05
4.06820028277793e-05
0.000100384739151075
5.91562869602124e-05
4.43219067842863e-05
2.21313263605258e-05
7.97929719819825e-05
0.000103876013827468
5.19829718919471e-05
0.000145060015479962
9.60840824874544e-05
9.9388870040017e-05
7.02120476861708e-05
4.94045522064586e-05
1.46196330434971e-05
1.17107054332112e-05
1.27605088338241e-05
5.54436892144773e-05
8.97968786262258e-05
1.44266942974519e-05
4.56340380612722e-05
0.000103812054992777
0.000118050531906886
9.6798913581294e-05
7.28558976801653e-05
6.00800086455664e-06
0.000104256286519821
3.27881448431194e-05
4.23707741541305e-05
1.48145179369421e-05
7.30388009979059e-05
7.53020681998947e-05
7.39837514910533e-05
-4.42643044798323e-05
1.54564576078036e-05
3.44715303217114e-05
3.30260039308418e-06
6.90829725537685e-05
5.22367411008721e-05
2.07909119962766e-05
7.35286622669745e-05
9.64680611341304e-05
2.31302591985851e-05
5.28810378917498e-05
2.28954058340477e-05
6.18746721875522e-05
-1.78901573573138e-05
1.08007268666792e-05
8.18280187026194e-05
0.000111307703414682
-2.27266947682305e-05
6.35667141827414e-05
4.6008029906403e-05
6.47253510393223e-05
3.52767811817984e-05
3.90988701867552e-05
5.48884644795146e-05
0.000107878400325472
9.89882327634994e-06
8.61864969864841e-05
1.92126329412352e-05
6.97487286868335e-05
6.26022454428119e-05
5.74155836639364e-05
3.61531230297915e-05
8.87315607120091e-05
8.36232562708741e-05
3.74635058436531e-05
0.000117248538848913
1.09800475208496e-05
2.75978546518303e-05
3.4791565093074e-06
7.75034765538684e-05
6.20685763005734e-05
0.000108099556298165
4.82784029547575e-05
3.48492033267728e-05
6.8357340295185e-05
-2.92127036328595e-05
3.37285240104637e-05
7.62665360089156e-05
2.10586921136814e-05
0.000100847679619089
7.56072576632401e-05
9.74414694553814e-05
7.28967918277956e-05
1.80273428687546e-05
4.22337534743617e-05
-1.21888752764192e-05
3.64762063418529e-05
6.1395068694695e-05
5.97769652462958e-05
5.79472386924391e-06
5.48051632123702e-06
6.2973629774381e-05
-2.86559961957351e-05
4.29724319944846e-05
7.73494283967435e-05
1.56420756626649e-05
-3.38766577629382e-06
5.15555582196556e-05
0.000106660634922317
6.81222978617802e-05
0.000101821731892814
0.000112794138078429
4.84886500828712e-05
5.57991310840691e-05
5.07103708123833e-05
0.000113235168474044
6.35408675054704e-05
0.000122700015961539
0.000108983972993316
-1.34357760524633e-05
7.98850774691917e-05
7.31100576870584e-05
7.08434057592904e-05
0.00011811621260789
7.2019780881295e-05
8.5056077298352e-05
5.41230327104322e-06
9.68697158975208e-05
8.6918213633667e-05
3.35353187456405e-05
0.000102314436033728
5.84933135908468e-06
0.000124770174991642
3.07251502771458e-05
2.97392996562725e-05
9.09877216014418e-05
-2.38297656732157e-05
5.79359582181643e-05
6.81431118733228e-05
8.08456977717311e-05
6.26976445877249e-05
3.18313783925599e-05
9.54501170421962e-05
1.96678653802482e-05
9.37089135087284e-05
3.5898677863546e-05
4.72650127493796e-05
5.08303345710809e-06
4.54144726707752e-05
3.62776602738376e-05
5.82644848061264e-05
5.51706786908768e-05
2.28372995225984e-05
7.11526021026464e-05
8.13063467123207e-05
0.000133903669840879
8.78183044760605e-05
0.000106690225120626
8.34726638978745e-05
1.82191144997366e-05
5.34331095506172e-05
6.05522623110841e-05
0.000100477721872818
6.89161016792547e-05
4.4345400503897e-05
9.54825057808642e-05
9.90824757252427e-05
9.04133204358394e-05
7.90084248581174e-05
5.5761510106057e-05
0.000114220405069262
3.29967726507228e-05
0.000127751484725833
7.30775081473896e-05
4.66392267975822e-06
6.29833630937911e-05
6.41629629814381e-05
-1.61830482373741e-05
6.1788162341751e-05
3.25771100356079e-05
6.0348597511941e-05
5.15109618350493e-05
6.7031477295852e-05
1.23589180398776e-05
6.31516556020079e-05
3.9077965944898e-05
6.56860189241402e-05
4.82522358569632e-05
0.000115860372177722
6.08606710213822e-05
0.000111516569330831
8.84870242967783e-05
0.000110424673293189
5.88848054734452e-05
5.57183117483246e-05
7.76740568682449e-05
4.95406739701546e-05
2.02223655051314e-05
7.53257172438711e-05
-5.662569743787e-06
1.99377892965358e-05
-1.39146736849685e-05
4.34021368852395e-05
2.74807240371184e-05
9.6306254769307e-05
7.26831938412543e-05
5.8311358828383e-05
7.37969564970013e-05
8.81760256373023e-05
7.61676471731876e-05
5.52997227467997e-05
6.07190726159685e-05
1.30560112529796e-05
1.32117297178543e-05
8.47071750587842e-05
4.95545262783491e-05
7.45823300601357e-05
3.27036684974357e-05
6.28336911770623e-05
6.47471494870271e-05
7.50031419515586e-05
1.44076559811388e-05
8.57955968570706e-05
0.000107077529622619
7.18483636580728e-05
6.78027443568857e-05
7.58374750416612e-05
7.80676552239077e-05
0.000104770797629761
5.0007722297719e-05
5.75731354881043e-05
9.34743226000844e-05
2.72330330744599e-05
5.38621860972344e-05
5.16963494994075e-05
5.73011733824464e-05
8.21413028511825e-05
9.67694950854867e-05
4.85355358666907e-05
0.000103882122765409
7.56293197431627e-05
3.44321558227151e-05
7.34354668125926e-05
3.58022297147155e-05
7.41681002571721e-05
9.65459107047348e-05
7.95153061032417e-05
5.88024180969842e-05
7.05008257808089e-05
0.000107172712478016
9.97755098717454e-05
6.29172898033969e-05
7.49242423823779e-05
3.53444395079062e-05
6.36385382866723e-05
4.08489077091637e-05
6.10091750594044e-06
0.000128298322858626
9.49350190208159e-06
0.000141072064013519
1.34387836613754e-05
5.41512977671553e-05
1.63944998189474e-05
0.000105855271050873
1.6381988108441e-05
4.97218874493359e-05
7.81481344907013e-05
6.69955741106464e-05
5.50001016494607e-05
2.2875558226488e-05
6.33381120803359e-05
4.4244072204523e-05
7.93940671146958e-05
5.94636308981123e-05
9.15969246565403e-05
6.78757634441263e-05
0.000100200873643531
6.36833237770603e-05
5.18156378257786e-05
9.43460293110788e-05
0.000105729204286057
9.53831029806938e-05
6.08717965294974e-05
0.000102020266089992
3.8026248460333e-05
5.79895942460242e-05
9.93624139041718e-05
8.77731091072614e-05
0.000124090858939399
7.73688259555454e-05
7.32547698000296e-05
0.000142529819708822
4.32983202431771e-05
0.000129267027129553
3.93333879494542e-05
6.58462794804142e-05
4.48744366538966e-05
-5.44170792146771e-06
1.83410643638591e-05
5.70854827186642e-05
7.18812628079976e-05
7.75465662004448e-05
2.04614648734544e-05
6.33102245326349e-05
-6.79387108474331e-06
-1.76804638005028e-05
2.04121507472832e-05
2.68359631518842e-05
3.04355918366956e-05
8.94966971320714e-06
1.5420274157488e-05
0.000105370675415183
3.01979617972398e-05
9.32068145686291e-05
6.4939027477871e-05
9.08753435338793e-05
7.956771373148e-05
9.48519484971926e-05
0.000101466656262443
4.67480534745978e-05
8.56138725074842e-05
4.51433428620583e-05
7.24541647633289e-05
8.36174074306593e-05
1.37131800800689e-05
5.00354883584687e-05
5.92291430367441e-05
0.000101152218450741
5.46013846162221e-05
7.11391119113126e-05
0.000106647521907712
1.85646997897749e-05
8.75589337074332e-05
7.64322166570536e-05
7.88323109662556e-05
1.55050580442146e-05
0.000102833047495112
6.69476550252897e-05
4.72454519468644e-05
2.88950839275401e-05
8.06330690318722e-05
4.44364832033042e-06
1.83181703052906e-05
4.76610966298407e-05
0.000180355620136888
3.8025948933895e-05
4.94421023599404e-05
8.70810569695032e-05
2.600110842446e-05
7.02465708904794e-05
5.84118542247553e-05
3.98475389686726e-05
3.16441732990935e-05
3.47833084347578e-05
0.000105825754565605
7.18384228083946e-05
7.17581066120315e-05
2.29093086957833e-05
6.66607267185499e-05
7.50639198078113e-05
6.28049140448329e-05
8.39542877890217e-05
6.48179091529374e-05
2.6496685368683e-05
-1.11914817168237e-05
9.56263125798703e-05
0.000124540986520398
3.69914393177306e-05
7.8869542950034e-05
1.46557438822653e-05
9.42231084116429e-05
6.6010296097024e-05
8.67298103670542e-05
0.000114397129474954
0.000110936308521131
0.000114584685751532
1.34527979761219e-05
3.50331001857169e-05
6.0741348312934e-05
4.99569833954179e-05
6.85402083082156e-05
1.69835009242417e-05
-3.08068546784775e-05
4.04620149612413e-05
5.47808515664718e-05
2.67262477243985e-05
6.678006342002e-05
8.45028661522037e-05
1.59052128784348e-05
6.8337373178265e-05
8.04941265215296e-05
8.93314911455759e-06
2.81273744919911e-05
9.52546615750665e-05
3.67950571698085e-05
5.47914063668839e-05
6.54332650623119e-05
2.70565511256731e-05
7.42509574969281e-05
4.63583621319997e-05
5.83253989426012e-05
0.00010663174273413
8.1124921090312e-05
7.3450704696416e-06
9.11110968546544e-05
2.41116509248934e-05
5.88890332700284e-05
5.09166337026242e-06
7.76342452430859e-05
0.000140998226861732
0.000104705015729763
5.5212497760694e-05
1.39181544799061e-05
1.91649106210626e-05
5.85241919597835e-05
6.64054408844364e-05
6.09685101184289e-05
0.000109917111430021
2.53817920402939e-05
7.94693505601554e-05
8.12904578810002e-05
4.1889209901265e-05
4.81595323655397e-05
9.68279316027974e-05
6.64189339845929e-05
6.30375934295763e-05
0.000108515814629027
7.13072328915131e-05
8.09622558826321e-05
8.03667512279262e-05
6.91396894473588e-05
6.43281137976075e-05
5.49271198552199e-05
8.41160807591051e-05
6.87665094617565e-05
4.33277337039543e-05
7.89910376482045e-05
6.49949053911347e-05
0.000117370236047321
0.000101162790739486
5.42885722064799e-05
0.000104275494190599
8.77684338802287e-05
0.000131004681637414
7.18216744706739e-05
-1.33266094077036e-05
6.20164601096492e-05
8.63941009981331e-05
9.6508575023474e-05
8.7479541124438e-05
-3.66071510068927e-05
8.54398287471428e-05
0.000104513603696953
2.47559938856707e-05
3.55755918350601e-05
9.33504934462909e-05
0.000119225070805796
0.000133490137631125
3.94072587074546e-05
8.95382195851502e-05
5.75915579216997e-05
7.56221209392003e-05
4.74750134679775e-05
-1.03429617906788e-05
0.000100786090234556
2.15801840950229e-05
3.97462558353331e-05
6.94244055703649e-05
6.91509340170893e-05
6.32518132297919e-05
-8.83939992908433e-06
2.46708897792068e-05
7.55017507780232e-05
7.32714340583382e-05
6.49705745197754e-05
3.76495784453046e-05
0.0001117226647654
8.43465656748367e-05
3.35789742725153e-05
7.68116587929229e-05
9.93671237460417e-05
8.70647081593796e-05
7.7640500217104e-05
6.34068276520759e-05
5.29762604287622e-05
-3.35530218756366e-05
3.03815781908042e-05
3.94900960923339e-05
0.000114818190142256
9.02463961916709e-06
6.84491650483308e-05
3.51986312281662e-05
5.58026743826228e-05
4.25905831547901e-05
9.6251718684417e-05
-1.25400358920369e-05
7.20759335268368e-05
0.000104430545067964
8.09225616651617e-05
6.94862480213928e-05
0.000116673482058156
7.0820576314088e-05
5.53548391969655e-05
0.000115585161706786
8.46569591759558e-05
5.30725234637472e-05
9.55664186088122e-05
7.67724288946309e-05
3.83822086696657e-05
7.46591756401448e-05
5.48978730671685e-05
0.000102132726915835
1.56265965123477e-05
5.70504699988016e-05
5.69672804379007e-05
0.000108146340922133
4.73241341361378e-05
0.000121018508401585
6.53907762488463e-05
4.86717298137157e-05
5.77962351060927e-05
6.74685230309966e-05
-6.65537586995168e-06
3.83710031163922e-05
6.93269706624177e-06
-5.62916313095526e-06
6.31723278017324e-05
2.61897353808948e-05
7.46435090452517e-05
5.58111086953271e-05
0.00010220630264412
-3.44439230819854e-05
0.000112404851380313
0.000107074383670563
4.35256662790671e-05
0.000127707368701972
1.69159138663289e-05
7.77059526763306e-05
0.000134662976826124
4.49768168203679e-05
1.15933292796524e-05
6.76727229328117e-05
6.37827700768408e-05
0.000134438021652463
8.50307532911457e-06
4.90092311122111e-05
8.14252619143685e-05
7.42291306870932e-05
4.83468703807519e-05
5.38859512194566e-05
8.42934747485308e-05
-1.33574329807206e-05
7.46181878547114e-05
5.68189734887134e-05
7.17866137416807e-05
3.52125871113805e-05
8.12044916541928e-05
3.10589532560302e-05
1.02896851345258e-05
7.98125009254887e-05
9.40562577356783e-05
3.82691408349486e-05
7.34183658699656e-05
8.23693349667011e-05
6.51173158205879e-05
1.00589416086313e-05
5.0770050973404e-05
6.15340938452622e-05
5.63750453889881e-05
0.000100877402560143
1.98828640805073e-05
6.02389401879325e-05
-1.3478077145773e-05
1.82192000939936e-05
5.9517629895636e-05
0.000109866459323325
8.12327689937867e-05
0.00012127149908002
3.01928007849889e-05
3.83429444787489e-05
0.000155638662247276
6.48442517538761e-05
0.00010715402817886
8.41829824597934e-05
7.80715424099191e-05
9.80428313607056e-05
2.34177397081241e-05
7.73175826906883e-05
8.75649559701319e-05
2.37963819546726e-05
0.000111430177625029
0.000103228400963948
0.000102175552670161
8.99015964119924e-05
3.33193329704665e-05
-1.50620186457792e-05
6.91605069053466e-05
8.69975643173216e-05
8.24700660417822e-05
8.64834026429043e-05
5.81298396309664e-05
2.54199224541825e-05
6.05853796612787e-05
2.93032683827734e-05
8.85027715852396e-05
3.997083154607e-05
9.09931322253377e-05
7.6019944882339e-05
7.79532291999922e-05
0.000106967078430488
0.000166181866185103
9.20483189168645e-05
7.38767369400595e-05
7.40739942617029e-05
2.35928380408525e-05
3.58382166042887e-05
1.98329626633328e-05
3.63470927441787e-05
6.86041999055939e-05
5.89000762352053e-05
1.45323613493019e-05
4.91918289348342e-05
7.14357744971653e-05
2.58812179676392e-05
3.93858576215652e-05
3.06029678543417e-05
5.89811063028455e-05
5.80756296708869e-05
8.88975517248775e-05
7.06917728877548e-05
6.16684268856029e-05
0.000116808721804177
9.54717545167699e-05
5.36436300491471e-05
5.931985632511e-05
3.78479679543219e-05
0.000107082656149271
7.51647982401606e-05
7.58437021694562e-05
9.05038928205002e-05
6.84444483353545e-05
6.66161280394607e-05
-8.19488896119994e-06
3.2164009002687e-05
2.40610581395097e-05
4.36719310602111e-05
5.39956779218971e-05
1.85039939258314e-05
9.89243868531599e-05
3.55987872162123e-05
6.35178058067552e-05
4.77635161239083e-05
3.4672315243943e-05
6.76403754448494e-05
7.68082529053278e-05
4.01863568092141e-05
6.79465711665503e-05
0.000126069712480567
1.20474752517841e-05
2.16297640784307e-05
4.49089317576869e-05
8.13321667688076e-05
3.60071492098288e-05
6.36065189147238e-05
2.91734027836481e-05
-1.39643597463919e-05
0.000115003676152912
4.89121249896753e-05
6.42186257156376e-05
0.000121862047467628
0.000178389911218118
5.89944813040306e-05
7.33075315241616e-05
6.0854955169862e-05
7.96838363476536e-05
0.000147181157001888
6.15705132015236e-05
3.87023164387601e-05
1.80713558095577e-05
3.36216977583449e-05
-5.46663449765058e-06
5.53601907603134e-05
4.08027337841874e-05
6.89992761062379e-05
6.36433300037052e-05
8.87829928618672e-05
0.000118874209613464
0.000109734615670067
5.05986422880396e-05
4.30641271165289e-05
2.06568757418667e-05
0.000160545903447269
8.9804865477723e-05
0.000134319434560668
9.05940824487553e-05
2.33586114042051e-05
-1.3775100483249e-05
1.51323397529191e-05
6.98293567650831e-05
3.00053656216838e-05
5.95668800968227e-05
5.9643283316623e-05
0.000106522953127605
5.18329355127486e-05
8.40911460425969e-05
5.74986933433924e-05
7.47606584589201e-05
7.6471615218861e-05
1.47229862042493e-05
4.5351517475376e-05
5.59337256258609e-05
9.13244829466143e-05
6.91852712642179e-05
2.60855080405864e-05
7.23902335478956e-05
8.44378339742281e-05
5.88170506794805e-05
3.12198900118251e-05
5.85052600226705e-05
3.40771129450778e-05
7.07437109808137e-05
-5.24891122282216e-06
9.72179781412943e-05
9.76446045343058e-05
7.7820348767735e-05
7.19496934064995e-05
3.06459853856464e-05
2.39893012334588e-05
5.37419380528281e-05
0.000127883978876592
3.55054840681738e-05
7.27684651391319e-05
0.000107283782013136
6.42151335169407e-05
9.03049561124866e-05
5.5040822051246e-05
0.000111094302915994
2.51828762575576e-05
2.99781966835217e-05
-1.75849401042181e-05
7.54055191335127e-05
1.40272286023574e-05
-1.16006687038588e-05
4.77571596513572e-05
0.000137904254355379
5.6312729106847e-05
7.35346453631583e-05
5.50987632238291e-05
2.07373671163649e-05
3.37589366624694e-05
4.1345669540212e-05
4.80107188924743e-05
9.14036868680385e-05
0.000135046758870266
0.000117270414234301
8.9231594927994e-06
8.29393134286312e-05
0.000101312886044119
-3.66633967788013e-05
5.98916110177614e-05
3.27416523702568e-05
1.20333168536387e-05
3.45872096003641e-05
5.66167643057426e-05
4.25894531547608e-05
7.62351555645276e-05
3.85186844789555e-05
4.55047136624262e-05
3.75695421870077e-05
0.000110821558676954
-3.84723269430325e-05
3.23078655754083e-05
0.000107331973058377
5.06506251842939e-05
6.31049477118376e-05
8.73343855168015e-05
5.62549479605187e-05
7.72852595829477e-05
3.26033720201499e-05
5.27187926058534e-05
2.26173788839545e-05
5.96929634887781e-05
5.59839908675176e-05
5.3343539037389e-05
9.50335938837763e-05
5.11245229233971e-05
1.63216350011328e-05
8.54257939843702e-05
8.41882016068917e-05
8.56174090869192e-05
2.64332691196495e-05
4.75739864570263e-05
9.5365408083747e-05
4.54896283485753e-05
8.91723035942593e-05
4.03644892056707e-05
9.66238080056546e-05
9.90053953961959e-05
4.52049744017083e-06
5.88652214875944e-05
4.6501254872785e-05
5.73942733881136e-05
5.44481246129026e-05
3.18274976044959e-05
9.79854650019143e-05
9.18050354870641e-05
5.83234579207215e-05
8.52136936048526e-05
6.66612560370063e-05
9.98589265674989e-05
3.47422427367216e-05
6.44360528577381e-05
2.96854737820137e-05
0.000116147898876193
5.99921412760084e-05
8.38297988773006e-05
5.94732249553856e-05
6.35000562196767e-05
2.14292592638173e-05
5.88944640818956e-05
3.61934718850803e-05
0.000116980995734783
6.39880735069439e-05
8.51475531462155e-05
0.000141620353386324
5.52419129328928e-05
5.57060696324988e-05
4.82995525114406e-05
3.03788437005877e-05
0.000102116362686311
7.39967824220949e-06
4.05648346951795e-05
1.35473693143338e-05
6.767254538325e-05
-1.5529674324211e-05
0.000115481276734314
6.69055396296199e-05
7.44783015534325e-05
7.81223102465467e-05
1.71187692447683e-05
4.95983842692214e-05
0.000143656827153389
7.81144966072172e-05
6.30706746173276e-05
5.32545721070007e-05
5.81539277022146e-05
4.60990813220901e-05
9.18155783879324e-05
9.13013467183294e-05
1.89137433214592e-05
4.03317362213493e-05
1.31424624142609e-05
9.17431220146632e-05
-5.32795931468322e-06
5.69459735570009e-05
4.2966943228567e-05
9.91203279596195e-05
7.60415117659777e-05
1.58058586122422e-06
4.7385076127606e-05
8.15544582445653e-05
3.74563682496045e-05
6.25069012728915e-05
6.52792500515408e-05
7.26302207537013e-05
1.5734654129254e-05
3.66300381116435e-05
3.62136087033745e-05
0.000139901204085386
7.20067946639343e-05
0.000110367247384463
-1.34133252468274e-05
0.000112291476009229
6.35866890909331e-05
7.42440889041363e-05
7.57038112384859e-05
6.80372519599972e-05
4.94939067268421e-05
0.000100027265922602
7.72766950272407e-05
9.17882130265293e-05
4.9685886152507e-05
4.24705867656856e-05
8.04000224299804e-05
1.91094287494199e-05
2.0386476936549e-05
4.93204435209716e-05
2.00820467320114e-05
7.04655900331782e-05
4.01513016679709e-05
6.4168459241951e-05
0.000146136104546509
-2.86022797240007e-06
7.98781649750396e-05
2.79192078946691e-05
2.84637819721623e-05
6.55072632263042e-05
8.36488091519057e-05
0.000101092605615211
0.000111277704520937
6.85447145814554e-05
0.000102546957670366
4.01340055679644e-05
8.62682944351512e-06
0.000105529093557656
5.0900075976815e-05
1.33643903608665e-05
6.40348617106014e-05
0.000102692986668655
0.000127788513045924
3.65860807497107e-05
6.53939750942053e-05
0.000110919418551066
5.92810143362832e-05
8.88208081867285e-05
9.2356267226928e-05
6.01600450478267e-05
1.10181886113964e-05
5.77670362814264e-05
2.43439246492041e-05
9.02230648878046e-05
2.05867176357757e-05
4.02806153444233e-05
8.59780150667496e-05
1.33361060374378e-05
1.86362126036483e-05
7.28359860859073e-05
5.59954665826209e-05
1.77690153977279e-05
4.77265450156877e-05
4.07617163532504e-05
7.16863923879394e-05
0.00013122669650252
3.64711631775721e-05
6.41988966253775e-05
0.000118317159956646
3.99172714582985e-05
6.95022863890688e-05
3.5568645382661e-05
8.38066628387537e-05
6.20098314006889e-05
0.000103589622735953
1.26716838228634e-05
1.32486943008982e-05
8.79789647696299e-05
5.94159945432229e-05
2.05069133746629e-05
5.57544122265693e-06
3.94002301105846e-05
6.36306024729046e-05
3.90693061974846e-05
3.2066416441161e-05
5.72073801760928e-06
5.44817048050392e-05
0.00011050778597741
0.000121443381790301
9.73195422207955e-05
1.93760740121813e-05
9.56288415365871e-05
5.78959767385152e-05
6.33555863026372e-05
2.47161400679228e-05
0.000102638344622108
9.45883478945133e-05
0.00012797838294527
4.89227731403923e-05
9.08725193080206e-05
6.81445095414933e-05
8.19761743157798e-05
5.95990009160793e-05
-1.26919483070895e-05
2.70230337531571e-05
6.92010675166037e-05
8.10600073542417e-05
6.03298998804361e-05
0.00012510219124379
7.14375485911715e-05
1.1038280718831e-05
7.14810572399018e-05
9.06125424689305e-05
5.13993738656337e-05
6.92550484721733e-05
5.85255424900434e-05
7.25565983398707e-05
7.37789125687777e-05
9.22401083795842e-05
4.78749024946725e-05
3.71403960896382e-05
3.2419511957394e-05
0.000121983907929676
7.62482838672008e-05
7.77584674245501e-05
9.63254980286093e-05
0.00011796974739907
5.15991833826036e-05
0.00010609645711615
6.86932447421682e-05
5.79071467111026e-05
2.56401252015273e-05
6.97108176684763e-05
5.81747163864112e-05
5.76965571827296e-05
8.06044077764027e-05
5.88843695640767e-05
4.82631870323319e-05
7.58090072067373e-05
8.24252137573819e-05
7.65609165345166e-05
7.22437536262754e-05
7.9200486185822e-05
9.73824002860964e-05
6.68944727978734e-05
4.34010673138585e-05
7.72092587592169e-05
4.93217245808725e-05
9.75920982339126e-05
0.000128746891668297
8.88918056093843e-05
8.96549624106522e-05
7.59752372498614e-05
7.97329645690206e-05
5.0510652034281e-05
2.21607737625123e-05
-5.09690936762704e-06
4.68586632319583e-05
6.14809892027631e-05
0.00010328158073309
0.000114998578808846
0.000145806049845568
5.33920481226145e-05
5.39018736095281e-05
4.0508315498154e-05
2.81362647137753e-05
0.000100757117413578
4.11500959777986e-05
6.05136387948674e-05
9.12951410491174e-05
4.76021294130962e-06
3.1746080611546e-05
4.2165536482759e-05
3.95178410843179e-05
-1.9762729315356e-05
9.71919620056064e-05
5.93741824499195e-05
7.62623485456866e-05
5.25073051146455e-05
0.000143650306017172
7.44187758097688e-05
3.85252167325404e-05
9.1409311435885e-05
7.85832018458296e-05
9.56980251278437e-05
-5.20420872673204e-05
2.26251820794676e-05
6.15103791393787e-05
7.73382510116847e-05
9.14492514320778e-05
9.16007341605821e-05
5.21639170855724e-05
2.52566016576068e-05
2.44170084937887e-05
7.89414639526653e-05
7.80699324780134e-05
3.89832707341533e-05
9.67979366730405e-05
0.000113037885765863
4.21571713526131e-05
6.32061247336685e-05
0.000110625277242716
-1.7663622880735e-05
4.99623648099639e-05
5.8895227015022e-05
3.45668980691386e-05
7.4462795274798e-05
8.71858323874348e-05
9.89269793053009e-05
4.6954215073709e-05
0.000104029224330488
8.3604627932965e-05
6.94007280759434e-05
5.44585432037197e-05
9.46067994541971e-05
4.8014504519407e-05
-1.35795355431873e-05
7.40536390815586e-05
0.000112319434816611
7.86896197448563e-05
2.66063716533257e-05
8.03127649771843e-05
-9.18353062049602e-06
5.6582002075171e-05
4.32056270395207e-05
6.75833198856541e-05
8.2606608263653e-05
1.81238792847996e-06
4.08504406853842e-05
6.99438035527011e-05
7.9136024873287e-05
5.47318818894652e-07
6.27009031720041e-05
0.000156441920015156
2.74644210844667e-05
6.42174345354264e-05
5.49758689945178e-05
4.64262412136705e-05
6.05277052348946e-05
3.97741091746279e-05
8.40858509130563e-05
8.79796778875874e-05
6.44989021937139e-05
3.21717111458604e-05
4.45337457359728e-05
8.88653723442326e-05
7.08058925737131e-05
4.96675397353251e-05
4.28124912516871e-05
6.26990070527598e-05
3.93871631130983e-05
2.84737381866093e-06
7.03502335705524e-05
1.83133322813737e-05
5.93575145792628e-05
6.4916862458104e-05
5.72107082627461e-05
9.63565402361129e-05
0.000131785594620805
3.95260753974192e-05
8.57220418175458e-05
2.59509988241409e-05
0.000107383481306622
6.78682981693811e-05
4.46132151333026e-05
0.000123168089613322
8.7549199450328e-05
6.87831498016347e-05
3.818343380967e-05
3.73741745380791e-05
5.28911502257024e-05
6.09526019846105e-05
8.04396622043808e-05
8.33477691634953e-05
4.83203164326961e-05
4.36814678480902e-05
3.62520830884496e-05
3.84185470883946e-05
3.17947056974923e-05
7.15077565346619e-05
5.8447391278084e-05
8.14388072713648e-05
1.06261383400498e-05
5.10548443096447e-05
8.0587982758907e-05
7.86414624406765e-05
6.98159271056804e-05
5.13929023040472e-05
5.5995108670422e-05
0.000140025411848975
2.50830044165784e-05
2.53135715448239e-05
4.40338308020885e-05
4.96379428768717e-05
7.16379989138368e-05
9.52505215452017e-05
4.88665318366456e-05
3.34910587567695e-05
0.000107800735128488
2.99596276296902e-05
4.51148634424124e-05
5.93568946577257e-05
3.03820502150046e-05
0.000128076002388725
8.68573611010623e-05
9.74442866751691e-05
8.64016241139301e-05
4.22644283474238e-05
0.000134327902048288
8.50657719109406e-05
1.32728210996462e-05
0.000110470665094918
3.08879490671014e-05
-6.3062376420168e-07
9.64549339728902e-05
-8.62957579275424e-06
4.76113529010077e-05
2.08412709500582e-05
4.30467717482271e-05
5.87376803160104e-05
0.00010274612772039
5.1611365291201e-05
7.00579850529655e-05
4.86927469214956e-05
0.000109686936679759
1.85816967394891e-05
8.57618715340918e-05
0.000102942766334599
4.23309440101158e-05
6.2668992572152e-05
2.05339628106091e-05
6.66919060471301e-05
8.61626200527323e-05
4.51643815910552e-06
8.32489608351517e-05
8.49773226714959e-05
8.5710283628969e-05
7.47301750568371e-05
7.69297872015334e-05
6.81377925229191e-05
4.57091486572689e-05
0.000118623189928238
9.43955043829391e-06
0.000101336265748115
1.36037499186094e-05
6.3348164932635e-05
8.55608402006257e-05
8.43373157803977e-05
4.44829146205031e-05
5.9138376758293e-05
2.83841716013226e-05
0.000103039008235569
6.71686469766014e-05
5.52387588536108e-05
8.29887869990243e-05
-6.43014252912345e-06
-2.14802928646534e-05
0.000109432241069905
0.000132606831500542
8.74781687684856e-05
9.92814226676832e-05
5.2892995131864e-05
7.70102291515366e-05
0.000116945764334584
8.21639647249882e-05
7.80986296167342e-05
8.85340506457236e-05
5.55833146123436e-05
0.000110312078523446
0.000117771090735966
7.41034260732257e-05
0.000100414949269928
2.99481031151484e-05
5.72057493163544e-05
8.45761171415662e-05
0.000104720012599211
9.13291018916593e-05
5.87313833737448e-05
5.47220032743875e-05
4.2310491007924e-05
3.22964475322994e-05
0.000108878515925314
6.83529067881231e-05
3.03514561020715e-05
6.09026986459787e-05
0.000140349654233448
4.53730897429035e-05
6.81162506348921e-05
8.20414987339953e-05
9.88861897373643e-05
9.6158210327487e-05
0.000114729195634215
4.19590244598034e-05
4.95596335600457e-05
3.68079362612628e-05
3.8192445522011e-05
6.34682748819086e-05
1.02295846092918e-05
9.59769690058178e-05
0.000135563066759194
6.41470338262695e-05
9.15310818040227e-05
5.36119902149067e-05
8.27943093997273e-05
8.77926412701706e-05
7.31750402767262e-05
0.000116245208569461
0.000101740379905422
9.43972384841676e-05
0.000101698246896363
0.000111192679197308
6.17160404145526e-05
0.000135553370216465
0.000122635897920914
8.18601158881888e-06
9.82017572851964e-05
8.36824558261752e-05
4.95837277292888e-05
1.50684385054352e-05
7.7516562467394e-05
8.13287733827196e-05
0.000111016121462843
7.58335523827257e-05
5.65901056825578e-05
6.68009795410164e-05
4.81852233604222e-05
9.76481277245707e-05
7.0596869250809e-05
8.29179292898152e-05
0.000102014141961687
0.000108585203114803
6.38291407724511e-05
6.25581337906874e-05
5.5440320934264e-05
6.16758330155784e-05
6.74171782408563e-05
9.88200242884824e-05
7.18895190279139e-05
0.000113162843278143
5.69135026831395e-05
8.25127123602406e-05
4.34003662243314e-05
5.01812473599978e-05
2.07668231776877e-05
6.52715434234778e-05
3.95357271888688e-05
5.63720683877586e-06
5.0190869688495e-05
7.23503630486558e-05
-7.35892916633389e-06
0.000103743170093039
0.00011805921013125
2.67932618487976e-05
7.82697620769043e-05
8.43781036489062e-05
8.98637557464806e-05
3.27047033043641e-05
0.000119549647485354
5.92523758836281e-05
9.32263259568224e-05
-1.9390406938295e-05
6.56782450306748e-05
4.11862273460061e-05
7.21113465426228e-05
6.48838109877492e-05
7.21293715273124e-05
6.15447189109643e-05
-6.51660263018174e-07
1.71190961192902e-05
0.000106755810329794
2.64086712553659e-05
4.77108583760996e-05
5.60030658124847e-05
9.95262222584464e-05
8.61034557792374e-05
9.61338061372748e-05
0.000110050196313629
5.80625397401672e-05
0.000133574129797778
3.7061650491388e-05
6.22163436078838e-05
2.77885146028924e-05
2.72597510191439e-05
0.000109284467942965
1.94245844883111e-05
6.2104091048673e-05
2.46379597065078e-05
-7.27609795640264e-06
4.71875916696642e-05
5.59673878957943e-05
4.09271318794409e-05
0.000106558551604893
0.000110928784160969
4.53279065330578e-05
6.38002492369699e-05
8.4844525181987e-05
7.24050568933659e-05
2.66820860197979e-05
3.99459489440169e-05
5.43007009180064e-05
9.08666282102519e-05
7.40940448272681e-05
7.43817380832169e-05
3.47881830937255e-05
9.78528769954963e-05
3.05441591094067e-05
5.36520356169735e-05
8.96872267818587e-05
8.23498125968619e-05
6.04257402848133e-05
7.53733879399296e-05
3.68815039930514e-05
6.93504602055392e-05
8.18240209650818e-05
-3.23796743867392e-06
8.17605213597204e-05
6.15956211840219e-05
7.50660698903318e-05
2.30927831700567e-05
4.50145586542148e-05
6.17467593523634e-05
0.000115450624194324
5.57191667321511e-05
7.47427945211927e-05
2.76350283473448e-05
7.82275660447755e-05
8.47783848498722e-05
2.16457242922088e-05
2.36917181962527e-05
0.000110359302589285
9.22287590276771e-05
8.46776480758539e-05
7.15273246552339e-05
2.51886386238088e-05
2.21695670607367e-05
5.96389079141229e-05
0.000122254108519804
2.24290024098341e-07
9.64693083634763e-05
9.2430090662659e-05
0.000146976781108468
0.000110094008451712
3.49085582290938e-05
8.54878511566953e-05
0.000109256592635591
7.24977082456255e-05
5.45413933558695e-05
9.83645141228471e-05
7.24127852842472e-05
6.53841991879549e-05
7.45249622940745e-05
9.22083041553352e-05
5.30053694781231e-05
6.08918256802241e-05
6.63283402910966e-05
4.73301786617478e-05
2.50979506348979e-05
8.03399603633906e-06
3.54506936306365e-06
3.80454380287703e-05
4.75780865193118e-05
-9.16240320295193e-06
2.95709371410021e-05
9.18281113059871e-05
9.51519926482108e-05
4.9202544176543e-05
4.71833022915943e-05
6.19955543058293e-05
4.29809132919866e-06
5.74439763631008e-06
1.6830385260059e-05
6.13616462761608e-05
0.000137995843502417
-1.56106247098417e-05
0.000102584867659079
3.56181577799018e-05
0.000112053653450453
6.34223225661087e-05
6.82997542652243e-05
7.86253309874652e-05
6.29573725687639e-05
3.86898217322012e-05
6.64467739675458e-05
7.30199379997954e-05
5.55288329018441e-05
6.82262395688369e-05
0.000104255693237513
0.00014127176173427
3.54676220362302e-05
0.000123609022799685
9.07232008934881e-05
4.17626530371803e-05
4.79617539673381e-05
0.000186289759681633
4.73543531143588e-05
2.69810138345298e-05
4.46157843721285e-05
5.65869038423145e-05
3.08427538047797e-05
4.63605428827859e-07
5.55432198002899e-05
-1.70255340149823e-05
-1.12596394169389e-06
8.24710452553457e-05
3.84751293416068e-05
6.40445003745446e-05
0.000112066336292269
5.50797567372859e-05
9.36862651415799e-05
6.68560672889014e-05
2.03626068934336e-05
5.62843644349522e-05
5.41256397435281e-05
7.22990286122151e-05
9.07751624932277e-05
6.079205998002e-05
3.8061973078791e-05
4.49046511981527e-05
-2.70398616025112e-07
2.92884269531805e-05
9.76867533556866e-05
7.42436197663014e-05
5.69139077328246e-05
6.18925840089482e-05
9.77177918254452e-05
4.19272262254325e-05
1.631403564129e-05
7.36976260050795e-05
7.51525890030494e-05
7.36106127760616e-05
5.92958497028954e-06
1.8478508243402e-05
5.62434134338368e-05
7.47983709971375e-05
9.6776360240282e-05
6.38122058512789e-05
5.86012120683423e-05
-3.45425403153671e-05
5.66286065193008e-05
2.63003087713553e-05
0.000104456516827329
8.4355681644687e-05
9.94301408217685e-05
4.40302485780555e-05
4.6663489857158e-05
1.21181509594048e-05
3.65313064537934e-05
5.43415637320445e-05
-1.25686383069209e-05
1.99508725031083e-05
4.95355662978073e-05
4.77691450101537e-05
3.0944888131079e-05
3.99152589648172e-05
1.68728362965887e-05
6.81921357022813e-05
9.3374064307579e-05
4.47418627295439e-05
3.00666516074762e-05
6.85342452010438e-05
6.38733238134001e-05
2.16932272149516e-05
6.40700903156171e-05
7.27621358480419e-05
7.98432526422777e-05
0.000138134256685833
8.70083557547644e-05
-1.9580652167709e-05
7.02349068088684e-05
6.74582200404848e-05
3.98621964121294e-05
8.88052203130558e-05
3.72579621142073e-05
6.21185756251159e-06
4.52231043678943e-05
0.00010287364239694
3.275894832383e-05
5.27488819942368e-05
2.81987038285276e-05
8.51491603130179e-05
0.000109540935621033
8.4962585488946e-05
5.39011297527574e-05
0.000111997458578076
7.46343165326207e-05
0.000101809914665302
1.22325413440063e-05
4.71822036304803e-05
2.07111936894609e-05
2.28874608382631e-05
5.71117399112108e-05
5.85426095869236e-05
-3.10866740507448e-05
6.55152925659354e-05
3.98097698804655e-05
3.27199173082111e-05
4.02098980273325e-05
1.68351436056102e-05
8.81463627178411e-05
3.08698617686933e-05
4.33530399400099e-05
4.99569801743044e-05
-1.1532551135865e-06
7.98790505389647e-05
3.19324010906641e-05
5.65273005387942e-05
4.26249471462824e-05
3.74669382154781e-05
0.000109362805607041
8.89485324158273e-05
9.70385254308364e-05
5.7726855035911e-05
4.92726442699848e-05
6.64775765989005e-05
4.16048259651292e-05
9.63820537164042e-05
8.09030110941261e-05
4.52406460270593e-06
4.68916690396686e-05
8.66468159653775e-05
9.51437144874637e-05
8.24782931383261e-05
7.23065011667182e-05
6.8748776384128e-05
4.30643985408273e-05
7.01945745654642e-05
7.19926018447602e-05
3.68983101754894e-05
8.5904182492697e-05
0.000106720254839215
0.00012838819761207
1.73920754121815e-05
2.5748617760059e-05
9.6458382703117e-05
7.82234458947373e-05
6.92329086161617e-05
2.91197365678738e-05
5.07131252095398e-05
0.000113672077128674
9.77762619252004e-05
2.64358884400984e-05
6.84636553522511e-05
2.70315666761598e-05
3.78127890425392e-05
4.70672730297547e-05
3.79604918295322e-05
4.54680505447397e-05
3.56832247802704e-05
3.65552011339857e-05
6.13142152418029e-05
8.69498554192102e-05
-5.06705238157846e-05
6.71819174459611e-05
0.000115948919064564
8.87078419406483e-05
4.78017719110159e-05
9.30737683966874e-05
0.000132895793315114
5.87657834627284e-05
4.37632839012794e-05
0.00012950927147831
0.0001204816096079
8.95519077269566e-05
6.80932802743905e-06
9.56628446054484e-05
0.000133085056324281
1.49049499337679e-05
7.62489233323889e-05
0.000117684706765391
0.000116469138221058
0.00010576316464741
5.57580301640814e-05
2.52587060144889e-05
7.61813225138072e-05
9.25262462881732e-05
3.73811633503049e-05
6.65554039396803e-05
8.44101415754813e-05
3.13112899834411e-05
6.16877332784152e-05
7.90723448758679e-05
7.28226745368717e-05
1.22120490742652e-05
6.98299677530852e-05
8.4461232932794e-05
8.27179051727639e-05
7.45222252692224e-05
5.04445711023256e-05
8.81916072002184e-05
4.99258316212731e-05
3.27810837592617e-05
0.000131705196292942
2.02112324507966e-05
0.000129388117299831
6.41653758337372e-05
1.57155165164671e-05
9.17056115796714e-05
6.80630505734835e-05
8.7216459206621e-06
7.38644770193654e-05
4.60876718894226e-05
9.18751388495171e-05
0.000110878411555758
6.64023426976899e-05
0.000101501605246919
9.46574278722514e-05
3.21181081520179e-06
5.22973440180549e-05
4.7395914513052e-05
0.000100731703526529
0.000110769603296713
7.29075097197504e-05
5.40981128663757e-05
2.72207775939754e-05
9.07205101113043e-05
9.37243162940479e-05
6.48283743970482e-05
6.18410432804237e-05
3.625867182955e-05
5.37677797156292e-05
3.09971907805298e-05
2.26350395752305e-05
3.4280652225802e-05
0.000140481461663649
0.000107618110054118
6.53416400668114e-05
9.74984300545224e-05
5.34303155473272e-05
7.7266590393095e-05
5.98497108411788e-05
3.63919834910658e-05
5.47582968012055e-05
0.000107891231600364
5.80834603193226e-05
0.00011209475844861
6.81783070311452e-05
6.03035629138035e-05
4.17792950630224e-05
7.29242879712053e-05
0.000109082490911931
4.2213416499114e-05
3.49793757607619e-05
7.04774230982359e-05
2.77497500162179e-05
4.73199846395504e-05
5.07969689699748e-05
7.51795866173414e-05
6.21824495606589e-05
6.26772018247542e-05
9.22321067279375e-05
5.06970105637842e-05
5.64511331247964e-05
1.95305530831636e-05
8.14059897386981e-05
0.000116977697051534
2.89147835308271e-05
8.80971061118764e-05
7.55272716733751e-05
6.16098971520841e-05
-1.06761357731676e-06
7.23063357755035e-05
0.000121516773243493
9.23253386343182e-05
0.000140433589992846
9.56439779992421e-05
7.38534663929978e-05
7.80616173197936e-05
4.53443751135026e-05
0.000120484754731062
0.000102587816446433
7.57253800383088e-05
6.49782196226092e-05
3.72589401618545e-05
6.91168862446911e-05
5.48148941711815e-06
3.53353887533775e-05
4.01946140279278e-05
4.0670481386685e-05
6.70002271053165e-05
8.94731620061836e-06
9.21005545560156e-05
0.000122251878392857
4.21487820066172e-05
-8.25080883312938e-06
0.000115013903124551
3.5215271692745e-05
2.49377299549164e-06
6.59861613684953e-05
9.79919969010731e-06
7.19001118624513e-05
6.28333987874284e-05
3.29008128433167e-05
8.78002611845805e-05
0.000116308103219637
7.19687378730029e-05
-7.1318691928711e-06
8.62769619388925e-05
3.02616258974077e-05
8.52559889259203e-05
7.9262809515401e-05
3.89956623946731e-06
5.84836483815761e-05
8.09921313182453e-05
-1.44976502228762e-05
2.46233785132688e-05
3.09616901524144e-05
8.0891210707918e-05
3.14668403281958e-05
7.028626137985e-05
0.000102493480615291
5.7522095406195e-05
0.000157980961849801
6.48021139954784e-05
1.100346663787e-05
1.50242400355505e-05
0.000101933365859529
2.66791259161268e-05
0.000101444843298891
8.67752230753429e-05
8.69385815659824e-05
-1.12908135508026e-05
4.08943517339059e-05
7.32582085586807e-05
6.11091888125406e-05
9.38238489363342e-05
-2.47877715718378e-06
6.35761860674582e-05
4.63068549895369e-05
5.34584959226673e-05
6.40258219938606e-05
6.06829547783508e-05
5.73451169344296e-05
9.8682517180392e-06
4.05586573455445e-05
5.42085202989498e-05
0.000103050654658441
-1.48655658390481e-06
8.253387955085e-05
0.000121843664262365
6.65787079887321e-05
8.54742058889005e-05
0.000111589753216779
0.000122247166558689
6.82297730238619e-05
1.14967222936963e-06
6.50995959118899e-05
4.15628652062254e-05
0.000110322765929279
6.01144936467741e-05
2.6829736090313e-05
0.000126142408194317
0.000105326705586607
5.47622320350604e-05
8.42376663309107e-07
7.64177938467783e-05
7.54208382633649e-05
3.5408727433693e-05
4.20499173522606e-05
8.55885508008188e-05
2.64746243759273e-05
2.85450153735636e-05
3.673929962695e-05
1.94847394930047e-05
5.18626223114093e-05
6.47455890994675e-05
2.08268217756814e-05
8.07891834184693e-05
9.00583627667598e-05
6.09355787930593e-05
4.65250620455269e-05
6.41599372138079e-05
2.19226696272706e-05
9.47282526743117e-05
1.98240139752351e-05
0.000104166720497494
6.32523934286834e-05
5.36860585188559e-05
4.2109506578728e-05
4.94199620586041e-05
0.000176373205231672
9.0043029960786e-05
7.07984065240922e-05
7.42580279399552e-05
2.96400293315636e-05
0.000104586746312682
0.000116826584042912
6.9849007635938e-05
4.53452010837805e-05
0.000104552891416006
8.99789582491727e-05
-2.21557963649365e-05
0.000151720413921797
3.64623502528067e-05
7.70899283336112e-05
5.2210719496316e-05
2.21818954165525e-05
5.08295368063662e-05
1.41576202301958e-05
8.10520217779455e-05
1.53075643723914e-05
5.94651107529319e-05
9.39742767911666e-05
7.66672396958097e-06
6.95207264937139e-06
6.22674004311993e-05
7.51091274234599e-05
3.94832795545221e-05
4.70609283181264e-05
4.70595298245175e-05
3.85383786527509e-05
7.36315485832034e-05
1.28653313250185e-05
1.36451668946548e-06
8.90584797893439e-05
5.49190334743265e-05
0.000148941209548322
9.50871136570749e-05
0.000135600002450261
0.000122097581373666
8.13601322304377e-05
8.3486024332762e-05
0.00010926744201699
8.70878690215599e-05
9.49614699352837e-05
7.1150138559862e-05
8.08308061754225e-05
5.91245508874101e-05
0.00010657162116048
9.61889029649551e-05
-1.55982353304095e-06
0.000112739866109251
3.90854904711369e-05
9.67179061217773e-05
6.45405596859931e-05
1.77532616742389e-05
0.000154252865900961
0.000107554160019887
5.34277085945298e-05
9.47366057086314e-05
8.33379614885164e-05
5.40244468647214e-05
5.75990107018823e-05
3.05810730254988e-05
7.19358155554603e-05
1.00755609459851e-05
0.000123770226038533
9.64657336970386e-05
-2.3313621296855e-05
0.000107430312926314
-1.63052593596294e-05
9.42365556350479e-05
8.76517048758243e-05
-7.75489860017578e-06
3.04333120277932e-05
7.22439411534943e-05
0.000128563109518194
5.56861152697729e-05
5.32772673313151e-05
0.000119769224835471
5.22214418958789e-05
9.92226652792074e-05
5.86163227177794e-05
9.07989241266786e-05
8.33755315052517e-05
6.18394146977906e-05
3.30585174247517e-05
9.63294602628918e-05
9.70482330507695e-05
5.6955268047897e-05
4.93052278350614e-05
0.000112338389901641
3.00505212843741e-05
9.44353674201563e-05
7.83171077432521e-05
5.33140948706807e-05
-8.08236313882969e-06
0.000112093958815489
7.13036177832297e-05
3.17841766566683e-05
5.87838258778772e-05
6.27733090097053e-05
8.81536305417614e-05
6.67207826212156e-05
-5.25038566040835e-05
5.65673255038115e-05
6.89216994739017e-05
7.46351827213816e-05
8.73286715301564e-05
-4.57398346319496e-05
8.06867988472164e-05
0.000107733654398435
0.000145326496982201
6.21170485238781e-05
-1.02380735954625e-07
8.69897349069357e-05
9.38490017972623e-05
4.02787661532331e-05
1.5439405922784e-05
8.49461919152712e-05
7.04092312763623e-05
5.7924332340204e-05
6.35060673897247e-05
6.69933619978276e-05
7.61224234038842e-05
6.36020655780923e-05
0.000103226117267582
0.000130056858217596
3.06663455666898e-05
2.20551498062021e-05
0.000132574192766884
9.17418183124616e-05
2.66188542640839e-05
6.2569981252226e-05
6.94982750351048e-05
4.73000378874108e-05
7.63157220513192e-05
5.48440103958532e-05
5.55778742039479e-05
0.000116232385040423
5.57154103073044e-05
2.89129127436434e-05
9.83732660043592e-05
6.70649496788434e-05
0.000129944460946469
1.48830214337553e-05
9.60696532393248e-05
7.82941344029907e-05
6.28126252319772e-05
4.43277290233049e-05
1.64915965430377e-05
8.71200462141123e-06
4.6541540610792e-05
5.78065165884095e-05
7.08526928666257e-05
6.27884864353309e-05
7.25601096893296e-05
5.61494165326116e-05
-4.93942085167977e-06
7.7065650667941e-06
2.28437068088458e-05
9.48353375966384e-05
3.88229510627961e-05
7.43208066432094e-05
7.62653858656741e-05
5.02263384825327e-05
4.89762365394656e-05
9.32839039705762e-05
3.46896900846871e-05
7.76648145965991e-05
-1.06174429878661e-05
3.47480305524975e-05
6.31940566209591e-05
0.000113619873082412
8.53550780607098e-05
8.80106925928466e-05
7.12572706725044e-05
9.30539734866409e-05
8.32813379695672e-05
6.31834161230547e-05
1.4515573885632e-05
6.37908640315041e-05
2.77778164915432e-05
6.48868102346234e-05
8.85334743219442e-05
5.32491740817641e-05
7.84620973389722e-05
0.000109507773947205
1.37164496358496e-05
0.000113481592380422
8.80771413978192e-05
8.39196157829853e-05
9.04735776458501e-05
4.1653071129363e-05
7.76485426200616e-05
3.74614581268077e-05
7.2723510732866e-05
7.71097038634384e-05
0.000118443886713301
5.15641206625399e-05
0.000132191796012092
5.84572623403346e-05
2.4815988345287e-05
9.55879429039485e-05
2.74682174684556e-05
8.52210752222818e-05
1.7968929960592e-05
2.53382871185866e-05
0.000106503249117881
-6.74935363891824e-06
1.8974773395617e-05
7.52333423276306e-05
0.000136921398009406
0.000116212828744592
4.92012050847329e-05
0.000104712000467003
5.4398671986601e-05
1.28704923163404e-05
1.79822869465044e-05
8.47497187680658e-05
3.05306152227265e-05
8.82210544210491e-05
2.74158406715022e-05
3.11043853030149e-05
8.53025269289063e-05
8.76983187650899e-05
3.4912930670909e-05
0.000100564817146733
8.21190920976143e-05
6.27831541797938e-05
4.80155088035401e-05
2.18423489017281e-05
0.000127338871221719
6.1595150859413e-05
0.000106898455376751
3.09389801858127e-05
0.000146508714441249
4.30201681776722e-05
7.10767903957207e-05
5.40295351310315e-05
9.27353876220875e-05
0.000148578894588101
2.7524775537241e-05
6.45710540696235e-05
0.000140652563936197
8.2605167926675e-05
5.05179154183748e-05
6.90131764750962e-05
4.67376017547679e-05
9.16070014174734e-05
3.06589509909817e-05
9.46862773388793e-05
-4.72218712950846e-06
1.56184023607686e-05
8.10839102594833e-05
8.17665165572825e-05
1.52678506381855e-05
0.000100905392758842
7.34183104631745e-05
3.48546758628591e-05
4.0904107481256e-05
1.00609476262447e-05
6.73326810564167e-05
5.21527697868327e-05
9.09931364131785e-05
7.68240077016186e-05
0.000133437000725302
4.42954334103721e-05
7.71404174102962e-05
3.74564212910228e-05
0.00010829023505144
4.54241455134882e-05
5.27652752720776e-05
2.64726956468178e-05
6.30067056887069e-06
4.47313983694856e-05
7.22951667386017e-05
0.000101083846684357
0.000121552841824648
6.26078614580104e-05
5.50440826225956e-05
6.4400138351827e-05
6.23324809093827e-05
9.57086202373699e-05
0.000100716392982854
5.45226322624293e-05
5.8611309272359e-05
4.83635042341805e-05
6.35208703228848e-05
5.80028470266876e-05
2.04607846974593e-05
6.81951626613132e-05
1.52795908189436e-05
7.58007945576651e-05
8.85504738505074e-05
5.60675586005537e-05
1.07486330065824e-05
6.32110692611438e-05
4.25967005771929e-05
3.38483185711019e-05
5.93040206518507e-05
5.27139648574342e-05
6.0464465830464e-05
6.67215588827337e-05
0.000117930374268979
5.60302326469777e-05
5.16117995284595e-05
3.31785992079291e-06
5.88144799841143e-05
8.80401822085497e-05
8.6295633663812e-05
2.28758583920851e-05
4.51233542376705e-05
9.80623087365411e-05
7.63532997124066e-05
9.5894049639228e-05
4.26835657028732e-05
6.87939370655062e-05
3.92306310003217e-05
7.10493545925673e-05
7.88480353796916e-05
4.92257640044974e-05
5.44715056667705e-05
6.86167953100971e-05
4.31940294828246e-05
3.30400814365547e-05
5.62025799008986e-05
3.80141404756551e-05
5.92519301506149e-05
3.12046046575654e-05
7.04544514603261e-05
7.27271499501932e-05
7.16612077578409e-05
6.93006413174775e-05
-1.34980359842902e-05
0.000120852278613211
1.49763169221567e-05
1.43197625519134e-05
2.04149306196401e-05
1.56792007210657e-05
8.24976162758286e-05
5.96747087381979e-05
6.50452870256344e-05
6.11536749842906e-05
6.90691748207398e-05
8.42553842122062e-05
0.000109363201646982
4.48389682640037e-05
7.19530750564231e-05
5.1173977931787e-05
7.61457189052152e-05
8.74772598128338e-05
6.02695545211432e-05
9.5993095842703e-05
5.08595782035076e-05
6.74694874472144e-05
0.000102226493245157
6.77506970095446e-05
6.4328967439235e-05
9.69521480165726e-05
9.27028699983384e-05
5.91472879090726e-05
8.58428164829946e-05
2.93140977895263e-05
6.5981700269154e-05
-1.57716503302636e-06
0.000101226909166983
0.000142804804196714
7.95895720229251e-05
7.61341706410502e-05
8.2841275873039e-05
-1.95872703794817e-06
8.61073937511293e-05
3.9044548396785e-05
4.1767236175833e-05
8.56204056181633e-05
3.85733674493489e-05
5.62969433394734e-05
5.31794862265078e-05
7.38515750097955e-05
3.74452271822699e-05
4.36594811200917e-05
5.58086650074374e-05
2.94340317597933e-06
5.64672401452729e-05
3.39000032251394e-05
4.78622340610028e-05
4.10476573349885e-05
8.00200920192509e-06
6.37175804228123e-06
1.98223769182525e-05
3.58455894086191e-05
1.84892801439766e-05
6.47280238013138e-05
5.53130970647316e-05
4.97309048140673e-05
4.61011236915452e-05
0.000121245526708483
8.83795693851035e-05
9.01926527603226e-05
9.65776463936806e-05
4.45209389987501e-05
9.16923775824994e-05
3.96065933933637e-05
0.000126984561567559
7.45030211783248e-05
7.11306886206932e-05
3.99384627354634e-05
3.2328587031926e-05
9.31569529308445e-05
0.000150448990282615
5.01205937815588e-05
7.06607459787558e-05
8.30342664332355e-05
7.80839203597245e-05
1.34934771135663e-05
6.33284333776731e-05
2.63070571023208e-05
0.000120852167429875
8.53461260640836e-05
0.000118572921157894
5.0722775166268e-05
5.13562743802346e-05
7.75098433295671e-05
3.42862375332097e-05
4.37862000228691e-06
0.000122008346750787
-2.01533213784367e-06
0.000124131397830442
6.04056258285182e-06
5.12829074960425e-05
6.71525670279686e-05
2.18348337724065e-05
5.69549595133914e-05
0.000102899049591775
4.11798536160219e-05
4.00345430365373e-05
3.69768221880053e-05
6.78091867974175e-05
6.65645263023024e-05
8.32609341698469e-05
6.25833746124718e-06
4.83946545966094e-05
4.71899065807151e-05
4.52942537577021e-05
8.30142820703638e-05
3.55799946155443e-05
3.85650023609888e-05
6.57152662866307e-05
8.18383811809982e-05
0.000115089377222987
7.39316710263224e-05
8.70203925454223e-05
6.30747894248194e-05
6.49078703032392e-05
8.21098535095317e-05
5.45690479432349e-05
3.49020047033704e-05
3.75301450166751e-05
5.0873818078227e-05
8.92846094809329e-05
0.000108608242553915
6.22624400932416e-05
0.000105978096687071
4.48224518231028e-05
2.98857711828029e-05
8.77935857992378e-05
9.63266703938805e-05
5.49925670949801e-05
3.93683601931385e-05
-5.840486620277e-05
3.47801034687884e-05
8.79249721550835e-05
9.24968850559501e-05
-1.11980272119823e-05
5.77599091519862e-06
8.68930194508276e-05
5.56399205969143e-05
8.17014119221059e-05
8.616355823373e-05
5.91990803585427e-05
5.59843899287209e-05
4.54461552424903e-05
6.109042815944e-05
2.20260491003145e-05
2.32131828679741e-05
9.1094166710518e-05
9.02889227275299e-05
-2.72860175812322e-05
9.07301013833425e-05
4.44433462117085e-05
5.8909856870074e-05
0.000122008022152645
7.47229722538672e-05
0.000108769821016068
9.515898663083e-05
8.0224132448202e-05
8.84588747157142e-05
9.26180270137636e-05
7.87755842854322e-05
2.14268705520032e-05
2.43572426485695e-05
5.76550920294641e-05
5.76172952098518e-05
3.82957737264034e-05
6.22670672875604e-05
7.77823732236437e-05
3.72350568993187e-05
0.000134884701993967
5.99408483818085e-05
9.32434150307091e-05
4.50085271756013e-05
6.6479805323006e-05
0.000112644373898198
0.000116438234516016
3.73304470634142e-05
8.6234954206598e-05
0.000126295179300522
5.11588830125466e-05
7.58733259337548e-05
3.52938074662326e-05
7.38660965951491e-05
7.2980196554707e-05
5.68407801273346e-05
7.67127949362485e-06
-2.67881595408041e-05
5.49190892095526e-05
3.26311511672503e-05
5.42247555106203e-05
6.03353334294029e-05
-6.87745409085726e-06
7.14561678331478e-05
2.72683355341942e-05
4.92522622735985e-05
9.06935143234136e-05
-2.86311101741242e-06
1.96653610545014e-05
-1.07470208218849e-06
0.000106972856742808
1.173303835324e-05
8.01546725301257e-05
0.000108635386907778
2.55159447906743e-05
5.86064141509393e-05
0.000111091747603775
6.33879378736535e-05
9.68061166204637e-05
3.54084643747542e-05
6.8525992578348e-05
3.08471091708021e-05
0.000100955496509484
0.00012134310366255
1.53263142864297e-05
1.96905830002282e-05
0.000119850278268782
2.36882173169075e-05
3.26337557221347e-05
5.70609287655833e-05
-4.15100120979383e-06
9.00829848617885e-05
1.36783686107312e-05
6.39417541606251e-05
5.87405517874697e-05
2.81633848131221e-05
6.06010996558023e-05
8.87228556973683e-05
0.000103175820276879
0.000102679305763338
2.53848949462217e-06
6.35244921197935e-05
5.34866713298154e-05
3.89809848104349e-05
9.61227719003386e-05
7.7548934668626e-05
3.40469244378679e-06
1.74247342723696e-05
6.52169172673427e-05
4.47620585699916e-05
0.000122077443842999
2.47575381857183e-05
8.22642415981455e-05
6.54985500002652e-05
9.09380671811366e-05
3.71111504323447e-05
7.93673535566349e-05
6.12683859258248e-05
6.2201310547399e-05
6.26517478340278e-05
7.69290433501404e-05
2.71038328046178e-05
5.74652577546519e-05
3.53973510027101e-05
9.10199342457027e-05
0.000165218268259459
7.08302927396023e-05
0.000104850605665445
8.99451273087228e-05
7.32150340047279e-05
8.96212371180216e-05
6.9089989410876e-05
0.000146891785994644
3.37038013952506e-05
7.04520092588127e-05
0.000150027536957836
4.0402418608022e-05
3.57449306756545e-05
7.89322258168452e-06
0.000119085622121899
1.34705242345721e-05
4.86060627466658e-05
3.72070676943036e-05
5.89662807939516e-05
7.51345799737566e-05
0.000111715887769884
8.33236124588843e-05
3.91738818823036e-05
0.000113020526362518
4.26006280028999e-05
0.000130001322132036
0.000106999731217271
6.31003656624286e-05
0.000100998602844222
3.64599596399333e-05
8.66082867874443e-05
1.86970216285892e-05
0.000103652553524444
4.71940225137842e-05
3.06745728557644e-05
3.97390334624643e-05
7.17493780060551e-05
6.02717415334894e-05
4.15365098455518e-05
8.00450122258506e-05
4.82525799057977e-05
3.36444091975771e-05
8.23014676527596e-05
5.48836369801364e-05
5.13035777351695e-05
0.00010252989343039
6.15990548941605e-05
7.38852653461112e-05
3.18162626906327e-05
7.90900646350455e-05
3.47581290080376e-05
8.98143491096287e-05
7.4108838852402e-05
0.000148763314428539
3.94269721506338e-05
7.70530605958719e-05
4.91230663248643e-05
0.000103143334199248
2.49337262681908e-05
8.90627137897157e-05
3.96329994618146e-05
2.92179002837307e-05
8.04047408659187e-05
8.63379896179371e-05
7.67960487010539e-05
2.01647316278615e-05
6.07016617676114e-05
4.17106950748471e-05
4.20772663416957e-05
6.8609100727656e-05
8.42958143195188e-05
9.41211726979206e-05
9.80447314651854e-05
4.3269201967139e-05
7.25629035354512e-05
3.64127935378377e-05
-1.98184555067936e-05
0.000131081756879432
9.29601687582547e-05
7.03932710862546e-05
-7.54447009391297e-06
1.62078888529767e-05
-1.36271509066537e-05
5.2915815903911e-06
-1.13464254151179e-05
5.62867725476072e-05
7.24815823182128e-05
7.67337989611717e-06
8.72965657696388e-05
6.46481238409219e-05
6.11660514165511e-05
7.362432517253e-05
3.24435246612887e-05
5.33413393080181e-05
2.49742472919796e-05
9.59635306696863e-05
9.07520763078314e-05
4.95525074027442e-05
2.42493683932441e-05
5.92732119914883e-05
8.36288178360808e-05
5.63860792697584e-05
-1.41969720301216e-05
7.55186242639046e-05
4.87000415210384e-06
7.90921530653652e-05
8.17234788256028e-05
0.000111509548165134
3.44380456129048e-05
4.75580489839111e-05
7.97694858034599e-06
7.32783497158776e-05
6.99560855280371e-05
3.84727084426644e-05
1.9884599279342e-05
6.36579191054858e-05
3.74384277656068e-05
3.4175345767725e-05
0.000100289683388272
7.47000300171081e-06
6.61486632284412e-05
4.86911027774046e-05
2.00275030752794e-05
5.92555521898389e-05
3.79938337164291e-05
2.81154919750095e-05
6.44776819864397e-05
5.72551075757429e-05
-1.30467928809642e-05
6.05916145300934e-05
2.17195736471535e-05
7.75090759734143e-05
2.24361944540604e-05
5.28772024911594e-05
3.02237172205329e-05
8.38008043155152e-05
5.63764759258577e-05
0.00010121977628246
0.000155507781326666
6.62748054679495e-05
3.27134658370857e-05
0.000101892574085468
7.92667785643847e-05
8.12090481973884e-05
6.49037687412715e-05
9.37184997697365e-05
8.27653743974839e-05
1.0867754710946e-05
1.56741480309786e-05
1.45191782899138e-05
4.77652879849907e-05
-1.61472887360204e-05
0.000101977029306989
3.54866004373381e-06
7.43133992855344e-05
7.72476208353485e-05
3.94105429327627e-05
5.93223180432547e-05
9.40566105049645e-05
9.04585803953329e-05
4.58859932723704e-05
8.82711423799601e-05
0.000109881639016918
7.02537456494637e-05
2.85414484567295e-05
3.75613446090685e-05
1.8014023984314e-05
0.000103365255109029
-1.59737820996022e-06
7.36368091916135e-06
2.98340706862467e-05
0.000108041866440355
3.27806714173095e-05
4.63113330718046e-05
0.000104095592201933
7.50984428137158e-05
9.95955559149114e-05
4.9683929615705e-05
4.90809551824605e-05
5.05692447158872e-05
5.83658126865098e-05
0.000101287571201085
7.05296273306134e-05
5.25379591755599e-05
7.57202723899373e-05
9.23286404276658e-05
5.70715062616696e-05
0.000112336631538432
1.73370706084957e-05
0.000103685883185735
6.20128980430931e-05
5.77853029214825e-05
5.37980853611103e-05
6.27684418396616e-05
2.17084168350822e-05
0.000153091557490299
8.51753009521524e-05
7.71636118622818e-05
8.31919258252138e-05
6.1200014664105e-05
2.90862963880416e-05
4.4267436644126e-05
7.64140055451191e-05
1.35135498682517e-05
0.000136119455177312
5.4670214763485e-05
9.99512671780502e-05
7.24900532601646e-05
9.67451345581889e-05
9.28746180593154e-05
3.30826791328687e-05
0.000113056515744109
1.53754222192517e-05
4.66924284457642e-06
6.02445262663966e-05
7.61324398220339e-05
-4.15114161910274e-05
5.39743185969433e-05
9.24256403027367e-05
7.16955719144186e-05
0.000101377214190779
4.72388021124424e-05
0.000110576480825169
3.80931064333359e-05
6.69968213537985e-05
5.49920792181827e-06
6.15677115461821e-05
7.70381710476273e-05
0.000119433897582983
2.9011185091351e-05
0.000114706170159244
7.92073451314255e-05
0.000110009298883653
0.000142460587651186
8.87853722269434e-05
6.54447437339705e-05
7.58503516062349e-05
0.000119417415320769
6.85940508907494e-05
4.63184033634004e-05
2.95685191061973e-05
5.70705635644991e-05
-9.34814953383027e-06
6.75338819596892e-05
-4.96493144469301e-07
4.50288664249867e-05
-1.72999717226924e-05
9.93915227134911e-05
3.635624468288e-05
6.97502585772202e-05
7.39602379532618e-05
6.52613514042118e-05
1.41147029588656e-06
9.47235040666431e-05
7.17498343792315e-05
6.85085119034169e-05
3.03200143556868e-05
1.21081685133653e-05
4.37990166832102e-05
2.09848656762286e-05
2.00117741849835e-05
3.4983985786031e-05
6.79544996071999e-05
0.000117393704798356
5.1747720454678e-05
7.53129480252644e-05
6.42577666393524e-05
6.91356778035421e-05
7.95568006512537e-05
6.17416620652993e-05
9.91077437214888e-05
5.10711348609289e-05
6.45870063388979e-05
2.89569612168898e-05
0.000114098964945908
6.08642962042005e-05
6.56850554537561e-05
4.22119508802797e-05
5.81204418909768e-05
0.000114531473255648
0.00012769968965413
6.35574782132132e-05
8.22605561394668e-05
2.01722347419037e-06
6.40701359782395e-05
9.81214900944376e-05
6.52642531958388e-05
9.89576544421259e-05
4.33604115812388e-05
0.000143349167750662
5.74133834628598e-05
7.13296920846147e-05
9.55591337777324e-05
3.70873588034725e-05
7.50099793351365e-05
0.000116769344146502
-3.92642726686672e-05
7.03598951776739e-05
2.61482040785915e-05
7.9435765959169e-05
9.55554099817668e-06
5.90836883590684e-05
5.36365312610184e-05
1.21871997756445e-05
-8.58328844724091e-06
9.64119699940294e-05
7.62929794560932e-05
7.11864614537622e-05
-8.81539420896684e-06
6.30833423339058e-05
2.71363865079701e-05
7.17054424815057e-05
9.91374919334011e-05
6.50002177224893e-06
4.71512108660104e-05
9.06555179778191e-06
6.37992974799154e-05
5.30670578084108e-05
5.96583844319532e-05
8.45661970081855e-05
4.27311489769094e-05
7.62220541740097e-05
6.01766434346168e-05
5.32306473397993e-05
4.82643745366531e-05
0.000104060726061056
5.87440125813594e-05
4.66296082980223e-05
6.87073801733856e-05
3.66658755115889e-05
0.000118031992301282
0.00012012829540342
4.2906072624323e-05
1.05686011262382e-05
3.35995841675665e-05
3.0367413128602e-05
9.78613077331167e-05
2.91645485302971e-05
3.63976009205422e-05
0.000104501452181343
8.85825088921509e-05
2.76658368685174e-05
7.11447944057986e-05
5.47669384724348e-05
5.28337310712997e-05
5.35204100855055e-05
9.74757839216541e-05
1.83038384145717e-05
3.61575988912526e-05
0.000118544638978011
5.18725326871698e-05
0.000104789673719772
8.27679392689587e-05
4.99673514304317e-05
8.05184250399593e-05
0.000103987126401603
5.29233163058666e-05
2.39861000318046e-05
4.96630015189096e-05
5.9059702933307e-05
9.64700473395262e-05
7.27703243049797e-05
5.40338254597762e-05
6.79237740819441e-05
8.92707058876636e-05
8.98395754740761e-05
8.56832206610921e-05
6.62737285307631e-05
7.86945662593656e-05
4.03964449994914e-05
7.97161422344874e-05
5.11057714721101e-05
9.63721696078106e-05
3.69938075574609e-05
2.59451452070303e-05
6.11335794789096e-05
3.23597930537411e-05
5.1713797554266e-05
2.75818958581875e-05
2.9698487779403e-05
0.000102276248125045
5.39344453992972e-05
5.206141861702e-05
8.08375456219642e-05
7.18618283257735e-05
7.66780983901054e-05
0.000123870786631287
3.43074315205482e-05
5.95050596562025e-05
0.000124306029038208
9.86818503047431e-05
8.79001627591339e-05
8.3402082817491e-06
0.000108750734098607
8.40955645803038e-05
5.07564110374143e-05
9.19085026957517e-05
5.84291633290035e-05
5.47081761929852e-05
8.37237581285624e-06
9.8215560425855e-05
6.46316598678821e-05
0.000114805762327016
2.97225897073049e-05
9.06885006304191e-05
8.84694907082581e-05
1.39224025035262e-05
4.50421088121916e-05
0.000121226929929537
5.25558781501781e-05
9.64034144318265e-05
4.00088351446776e-05
6.02244013407168e-06
0.000129634541107597
3.56024427594056e-05
1.48286534264328e-05
4.98015993975141e-05
9.82686405246901e-05
9.3728254145965e-05
7.01851204005452e-05
8.21421341808049e-05
5.63819863295045e-05
0.00012442725767525
1.78465008059479e-05
0.000116831300035004
2.61558175955718e-05
4.26624027750073e-05
4.19639590113273e-05
1.41087011646533e-05
0.000122878948146665
2.10339415460204e-05
4.63454510052767e-05
0.000112832637960842
9.05926229039791e-05
0.000126396585348722
7.82730585344435e-05
7.65311285506303e-05
8.14547298106648e-05
2.371761666516e-05
8.17343564399159e-05
5.44807250174128e-05
0.000106499794434098
4.75065972797045e-05
5.56342208851678e-05
3.87939749054193e-05
7.49749443500978e-05
9.78407624744629e-05
1.0744694912492e-05
3.23213185915405e-05
4.74333762089536e-05
0.000116900091565138
1.32086390002229e-05
1.12200349377371e-05
5.6569354755621e-05
-3.3015697702809e-06
6.22151440143195e-05
9.53024718571516e-05
8.40179888031545e-05
3.52285591628948e-05
8.31790975349178e-05
4.60269869965193e-05
0.000123865267460729
6.00247146493327e-05
8.83312934680978e-05
5.1580231051553e-05
8.31079032286971e-05
6.59141600830075e-05
1.40477012486634e-05
9.80767503205142e-05
3.61223223109923e-05
9.17814760239697e-05
3.13870689046683e-05
6.42810317378507e-05
0.000108619829766938
7.53713868699419e-05
4.54133860633069e-05
7.91767509533093e-05
3.32832049395674e-05
6.49798359493928e-05
2.0932675404917e-05
4.20332622095496e-05
3.76212668843969e-05
2.69896937925165e-05
3.17340979048801e-05
-9.5921031540804e-06
8.10404197682046e-05
9.81863626854997e-05
3.07746748513769e-05
5.63753421422042e-05
3.38744628587235e-05
9.24636328398559e-05
5.35910927812615e-05
9.20207202161001e-05
6.62972313102802e-05
1.50045944658395e-06
0.000109908275491605
7.12781273573491e-06
1.5580398770078e-05
7.88317202748599e-05
1.7194233320493e-05
6.1310844597718e-06
6.25661123889655e-05
5.41583786305691e-05
5.15669591368738e-05
4.93072109655064e-05
0.000129345079496132
5.54515900128988e-05
6.5396882283795e-05
3.46148805801624e-05
5.01789726603069e-05
9.26061711777984e-05
0.000100552415403345
4.12623602664884e-05
9.30752057334363e-05
7.09394189103653e-05
8.0054567181821e-05
5.58990933241294e-05
4.74109638670765e-05
2.37445531627575e-05
3.5784614818825e-05
5.18306167395451e-05
4.53004326327964e-05
0.000138391687270287
1.72907953455598e-05
-2.2446278194973e-05
3.92509226731951e-05
0.000121341725185918
6.73942973066217e-05
-1.00479745962498e-05
5.36937307614299e-05
1.21925721012344e-05
6.55326270158001e-05
4.43724474094064e-05
0.000109194690793738
-1.45721118945293e-05
8.08827591352518e-05
9.45587554451761e-05
8.74461693528358e-05
1.15943426084481e-05
0.000106270052290228
5.06733036053514e-05
2.11646132512198e-05
2.80423534518528e-05
0.000105569898204346
4.76511938097717e-05
8.2604963604194e-05
6.91040896426476e-05
6.30026204067191e-05
5.16410721839192e-05
0.000123492620384711
9.63061788696133e-05
7.8654030547243e-05
7.23453477086417e-05
4.42245204053321e-05
3.19842739097633e-05
5.33445215873445e-05
6.81054407038289e-05
0.000122697701471546
-2.46613802617482e-05
7.90967367256873e-05
4.72711630101488e-05
9.63251499491998e-05
6.76249154392101e-05
0.000125940496704937
8.00293422934881e-05
8.25204653580533e-05
4.86807849113976e-05
7.99191049891582e-05
4.78489067724059e-06
5.73906009505805e-05
4.89350483745045e-05
9.15498960182797e-05
5.27793118184324e-05
3.09629604356501e-05
7.33252711930783e-05
8.37635977368661e-05
1.36240178584366e-05
3.6572294435603e-05
3.00846565649197e-05
8.11214367981355e-05
6.50357327468943e-05
2.44038098859306e-05
8.95050044714667e-05
9.28486375118041e-05
4.80437440632265e-05
4.67465499991655e-05
8.51837876747688e-05
7.64951058990532e-05
1.51237185876067e-05
3.51579245542829e-05
7.0554190336606e-05
9.31687058111938e-06
7.56925784086853e-05
7.46104467749515e-05
8.37633139513119e-05
3.60090625770651e-05
4.58163915283926e-05
8.51666222487284e-06
9.53562537245395e-05
0.000136281852731024
0.000123703183460594
9.41449694109337e-05
7.78999983952661e-06
1.25848434390102e-05
3.85799469410496e-05
0.00014216689924858
7.48143402683973e-05
7.93811915534136e-05
7.79424500094633e-05
4.88162563595579e-06
7.64432563696702e-05
8.06933655767912e-05
7.22968955335923e-06
4.92840039775529e-05
7.52949678169171e-05
7.37445410971967e-05
0.000123288001313507
6.52730095108867e-05
2.39012385558464e-05
6.30177346258385e-05
6.28926468253755e-05
7.40463833506932e-05
6.2736479212858e-05
8.17574889951882e-05
7.43575674281511e-05
5.98337595416987e-05
5.66054970863491e-05
3.76268653680744e-05
7.66485534095659e-05
7.44804041393481e-05
5.43809949219021e-05
3.52660512965527e-05
6.34583555707419e-06
8.38269572888209e-05
4.70323395296692e-05
4.88183050494673e-05
5.61978445796255e-05
9.67106882734577e-05
8.0410209640517e-05
0.000150234203525116
0.000108627109215389
7.42817923245653e-05
6.26388590191263e-05
5.48410457280853e-05
3.01265828559516e-05
-7.93097111518096e-06
2.1008569690566e-05
4.99015368698096e-05
9.70313930785466e-05
0.00010636418656861
2.57420254876939e-05
2.08836137373317e-05
2.64616903369221e-05
6.49811124351101e-05
5.48081288946586e-05
9.72942517410697e-05
0.000121404236821402
3.69854100458023e-05
5.13220800957087e-05
9.17344103022331e-05
1.11067222765901e-05
7.51177803121234e-05
6.94098124954693e-05
1.25381759204275e-05
6.19536823615087e-05
5.43281800678394e-05
2.4214799108292e-05
7.15855786603938e-05
0.0001054121344318
-4.3200823338155e-06
1.98179793396851e-05
7.87708846825119e-05
4.0702953477455e-05
9.89239126062918e-06
4.83821722741462e-05
7.25085651550269e-05
4.12794151996819e-05
5.22934163833331e-05
5.29018830215645e-05
3.2318388646736e-05
5.24152407449594e-05
6.06008905522586e-05
3.63339980395157e-05
4.90930304513745e-05
6.66289593415576e-05
2.69918381520089e-05
1.38774843750596e-05
9.28341750671274e-05
0.000119807357760056
8.89299103804039e-05
0.000106457033645623
5.6980695126506e-07
5.42852535978632e-05
0.000114398071054346
0.000100690326623108
5.66335284655955e-05
4.18555102814414e-05
4.14523931698845e-05
7.70955487694665e-05
9.9551092182961e-06
8.34956265451118e-05
8.04140562030802e-05
3.89564887689617e-05
4.49315868459431e-05
1.55973563161679e-05
7.32797577998357e-05
7.12634386985993e-05
4.79452488375543e-05
4.87825536210786e-05
0.00010766490910724
6.59791776817342e-05
6.05100534721062e-05
1.64130088914112e-05
7.37198401940447e-05
0.000107604474763977
6.44448293342514e-05
2.2382875605768e-05
3.62987330501967e-05
9.75445799391557e-05
4.93529263070529e-05
8.27480815797425e-05
8.34152956509912e-05
4.58619485114307e-05
4.3639379976737e-05
4.78573777830275e-06
8.457417708054e-05
2.55780945592629e-05
7.14131238866729e-05
3.50577631576304e-05
3.98126033165027e-05
8.53565136312378e-05
8.68883957727956e-05
8.58395494913034e-05
5.66679540859124e-05
4.97325157050328e-05
9.84016207095813e-05
9.10356553344337e-05
8.67401706902422e-05
-1.71755880382051e-05
2.67674240935103e-05
6.54916901234056e-05
0.000106602666561571
-3.31342833836472e-05
6.74242651138272e-05
7.64068091582121e-05
9.45317600565257e-05
0.000106239736487888
7.19137561739932e-05
4.11848403056935e-05
7.35604270404329e-05
6.21821311170362e-05
0.000100804521329923
7.34005942356264e-05
0.000133996723440389
4.49809013662019e-05
5.77692601815737e-05
7.42367744093361e-05
4.29528386748241e-05
7.11769873242571e-05
4.84610138977075e-05
8.12710202019227e-05
8.0666519418886e-06
8.5544293816014e-05
5.19214807539972e-05
1.55177533923884e-06
9.12345823130626e-05
6.71012854071016e-05
8.76021845638648e-05
7.9021910739974e-05
2.36292585969369e-05
1.89614901393111e-05
6.1567711472146e-05
7.23492612204054e-05
0.000125944107529843
9.00188000141878e-06
2.46696517759223e-05
1.8802218477668e-05
0.000104490720428144
3.96660100237123e-05
7.77811241892751e-05
0.00012894577828704
5.35080254465816e-05
7.83136343456415e-05
2.80760929663561e-05
9.1745621265672e-05
0.000136216661249932
3.93382790658509e-05
3.17966201923831e-05
2.871556740185e-05
6.44582935112791e-05
9.52117611802169e-05
5.113027405428e-05
5.99254295177871e-05
7.23670944799884e-05
0.000148791228037429
6.83125578985135e-05
1.25285876498748e-05
0.000107829065316612
0.000123070286313827
5.27231334804892e-05
0.000101623481294976
0.000137998801015881
2.51946006371622e-05
0.000123224670727442
9.35805522276936e-05
5.26621457467652e-05
8.18682865693407e-05
8.17171025114829e-06
0.000103234079388452
0.000101908460801305
6.77859583371605e-05
2.69224639908126e-05
4.91600809685215e-05
-8.63405818818712e-06
5.36042992455194e-07
3.21645274247248e-05
1.2185561443724e-05
4.90279664549326e-05
8.36779909521213e-05
9.95951888499692e-05
9.42533257799104e-05
3.10714553351493e-05
4.94604483499457e-05
3.01430009545836e-05
8.3851363858117e-05
8.49824428598154e-05
4.23232139606432e-05
1.35885585722584e-05
5.26144145357744e-05
6.87721436917673e-05
6.38721053619949e-05
7.23295345577752e-05
8.62896771148259e-05
5.7472028443563e-05
9.97516776103643e-05
8.80082830858569e-05
3.67194386156018e-05
9.85672081372122e-05
0.000107123882191605
6.9840072368479e-05
2.54318032740367e-05
3.17040146150764e-05
0.000101756240568468
8.837456120118e-05
0.000102790465913437
5.56822507144053e-05
4.68255888066997e-05
4.99091503576049e-05
0.000107078995243288
9.30994183427123e-05
0.000108510547249347
4.13491535486616e-05
0.000161301122070983
9.47890587725579e-05
4.69009816802697e-05
0.000103104294657179
4.35495456301251e-05
8.43117830988948e-05
4.90965687411162e-05
8.33944206444476e-05
8.37708371935619e-05
5.32721077683352e-05
2.98380453845526e-05
4.5447453433431e-05
4.89032046561788e-05
8.24933951268618e-05
5.78741803208002e-05
-4.33506759832758e-06
6.23473957078735e-05
4.6386656580237e-05
0.000148860588774639
5.53076920032745e-05
8.38011758696863e-05
3.88444211098839e-05
0.000108101539632618
0.000145249324241319
8.14529506751389e-05
3.15075035174042e-05
5.51073541222809e-05
1.60838803993269e-05
0.00011029556954542
-2.49235070405952e-06
9.23997598002386e-05
2.58695660053866e-06
0.000110170438358669
5.51407934954836e-05
5.14190857171827e-05
2.16544845083628e-05
2.91905411029935e-05
1.57037767016105e-05
1.9306963378914e-05
7.6287474593517e-05
7.89297592190718e-05
6.48206466295004e-05
4.88179889367211e-05
9.10297485683417e-05
1.69910119947733e-05
-6.90876122978686e-06
5.16623815822245e-05
6.66074336551388e-05
4.64131350461989e-05
6.0325134897912e-05
0.000117915926324175
3.9417261323533e-05
9.81995323345001e-05
8.17619643326235e-05
7.21750664583754e-05
3.63335623840894e-05
7.96033014557007e-05
5.79843137224702e-05
0.000150737719432363
6.74450993017042e-05
5.97858073357566e-05
6.48171793986942e-05
3.36512781352198e-05
2.42723476213202e-05
1.54686378850347e-05
6.14148484515205e-05
5.06178193910452e-05
4.69170368603385e-05
4.13063760802551e-05
8.84037938259226e-05
7.07012090663021e-05
4.05768803275451e-05
7.89510523661227e-05
9.09855576162055e-05
8.23335769839665e-05
-6.87320538954999e-06
8.8146203461568e-05
4.52970604771428e-05
3.00875356471837e-05
9.30472139491434e-05
2.93842312164989e-05
8.57667785437734e-05
4.06550935972356e-05
8.54735868387734e-05
4.56975454534911e-05
5.78036966741276e-05
4.49447868602796e-05
6.90960066136346e-05
4.34237073951744e-06
9.02030587405485e-07
4.87173033586586e-05
6.90589412285818e-05
4.74697098268286e-05
4.30919201732775e-05
0.000110182289284983
2.38227285713114e-05
4.24031824672932e-05
4.2693833776699e-05
5.0958348599273e-05
7.34924027092309e-05
0.000152944713296224
0.000124927162495675
3.57785951594244e-05
4.6205548263844e-05
5.41809083315382e-05
6.13477208034096e-05
6.89996981722997e-05
1.85969642010476e-05
6.37648027896753e-05
5.67838543989355e-05
7.81895682190817e-05
8.72470128659437e-05
6.76802989619895e-05
1.13640984777126e-05
1.00877152242853e-05
9.78571161407539e-05
4.29802877322738e-05
7.89706524420118e-05
3.06672003777674e-05
7.09205581941002e-05
2.33216933699433e-05
3.33260218100868e-05
8.44541515615251e-05
0.000121833366821797
6.90962233664819e-05
9.60334937486585e-05
4.46610723004305e-05
0.000105205499902555
5.5813413031208e-05
7.67870542330918e-05
0.000105616369207154
5.35403507882431e-05
9.69363027790242e-05
2.3842170168613e-05
6.81384986231226e-05
2.65489373933701e-05
5.58053187142991e-05
6.21750903481494e-05
8.66856333944811e-05
6.47615029102482e-05
2.52435568456591e-05
2.51399276512063e-06
2.86298990960131e-05
4.56467348873737e-05
0.000113868389157986
0.000116663636482279
2.34816938878321e-05
0.000122837498510752
1.1272222696033e-05
6.28730910664509e-05
0.000106782533432442
2.77713584264046e-05
4.97310825998222e-05
6.70563614175187e-05
7.8778541506973e-05
6.78245181031951e-05
1.99281456498542e-05
5.3825990385753e-05
3.41751870128399e-05
0.000101530519376747
5.88800185723642e-05
4.34503820848461e-05
5.95322563718306e-05
5.20416251226055e-07
8.35803784759039e-05
3.94005746123267e-05
0.000140829414880302
4.9011463229714e-05
3.13151786321934e-05
9.15163235007913e-05
4.22888008933908e-05
6.00259229951148e-05
4.13457112368538e-05
2.23198790104528e-06
0.000116209975901373
5.30543163300026e-05
5.78043804148966e-05
0.000125882592178208
8.02620974148815e-05
9.66260187979014e-05
0.000127585841981942
8.24770070157211e-05
3.87043470865837e-05
2.70607983714726e-05
8.49949600465658e-05
0.000151710044268897
1.12335624572409e-05
3.64986758755601e-05
0.0001171890779044
4.09654929943762e-05
0.000123984707161432
3.78209787824729e-05
0.000105651778687239
0.000120547142553859
-2.56259363276154e-05
6.3548616935101e-05
7.15068588680745e-05
5.54863317317627e-05
-3.96409998013359e-06
2.99294821430907e-05
2.04795810718476e-05
4.73816501795921e-05
-2.96851803881397e-05
0.000139945543679333
3.32141802612041e-06
-4.38534320671537e-05
2.32348980074844e-05
9.90611336655378e-05
6.80700631897118e-05
6.27335529060989e-05
2.81512222467194e-05
9.86287002947686e-05
8.53784138207442e-05
9.26197044033819e-05
8.30197995098369e-05
5.1350529131953e-05
2.31375851045199e-05
7.00807155858835e-05
3.26273953126466e-05
8.09882908474243e-05
8.75359311994753e-05
2.11072966332972e-05
8.18421879773281e-05
5.07064605859931e-05
4.8531915811592e-05
5.27087439150062e-05
1.69840369993563e-05
0.00011303987952881
2.00387856696854e-05
8.02504495247399e-05
0.000110666265834859
3.74641931772386e-05
5.91656535869372e-05
4.9505857611914e-05
3.87127843439853e-05
5.94799767877123e-05
4.2403321785288e-05
8.9529756662743e-05
3.4697485626371e-05
0.000148938796576885
1.09363237348758e-05
-2.76483603893748e-05
4.82083460807985e-05
4.31232088799904e-05
9.54626219029036e-05
2.4763041622665e-05
3.80566706392719e-05
8.15426720224116e-05
4.68126830734296e-05
8.21561940037202e-05
0.000105010821430234
0.000125964535389822
5.45836427550599e-05
0.00014283763451203
2.03092848409748e-05
0.000113182013656788
2.61984476496753e-05
2.88962263303407e-05
2.51500809366989e-05
5.73390199455758e-05
6.79502151361384e-05
0.000100859030839547
5.34970304348001e-05
0.000116174839733314
2.20188191775993e-05
4.9479235450038e-05
8.30699002449425e-05
6.30711513232941e-05
2.17613128745693e-05
5.70482339498209e-05
9.21737982920691e-05
4.85292478230294e-05
5.96773607153606e-05
9.49542144316315e-05
2.07262876992611e-05
5.03333514086407e-05
9.26612639710158e-05
0.000116982797077758
5.88439828388538e-05
0.000124172485893594
8.25474085570693e-05
-1.18862065500981e-05
6.14858122753855e-05
7.50047641657149e-05
5.54998788157017e-05
4.01726908972293e-05
4.38529100303168e-05
9.7655469616104e-05
0.000133994612743666
5.4032839582729e-05
9.13118123342362e-05
6.77845000049409e-05
7.89818644760388e-05
5.1939533506749e-05
5.84099821295906e-05
2.63959610032447e-05
0.000103616208230318
8.30138409348575e-05
7.17634173289908e-05
0.000113118935747893
5.20677922050572e-05
2.0600937466471e-05
9.14282018422409e-05
8.47111713706817e-06
9.49960087764966e-05
-1.25267392994472e-05
4.85672375703082e-05
4.68926078662731e-05
5.09108895659595e-05
2.25872742658049e-05
7.51817309766354e-05
1.69451700587498e-05
4.03547771135906e-05
2.74643517701956e-05
0.000147257035690092
7.35955547539288e-05
6.83978557304457e-05
5.18668425452879e-05
5.3623185338335e-05
8.37126165133833e-05
7.54493248201947e-05
3.25377113167765e-05
0.00010650310174901
6.80605542080355e-05
9.44848252240074e-05
7.00531001259874e-05
1.86474911108326e-05
7.20777677169374e-05
8.42463042282004e-05
4.96322281348354e-05
9.13314557939439e-05
5.09347235276241e-05
5.23978232052901e-05
3.5520386722229e-05
0.000107503557637013
6.99923657355378e-05
1.37664124898567e-05
7.21303625216613e-05
5.54773975506092e-05
2.35216220658065e-05
6.47920954578501e-05
0.000120482399839533
6.10911047158322e-05
6.6663704362683e-05
-4.22507996690283e-07
4.04739899483673e-05
6.69842567050958e-05
4.46788099534607e-05
6.33966166499346e-05
6.58782557782068e-05
7.92029595182187e-05
9.82571150216512e-05
2.92320248547666e-05
8.01223969998208e-06
4.26350127588804e-05
-1.86653433254009e-05
0.000115861396242545
9.06511720706299e-05
1.00165032279464e-05
4.69796029340854e-05
5.56592848987954e-05
-1.36331282096016e-05
5.136567947847e-05
7.06039636300204e-05
5.99247225765289e-05
7.30107479312298e-05
5.68339747864592e-05
8.28550582785705e-05
6.67142748494144e-05
4.857966388063e-05
2.44486189673849e-05
8.41355872834846e-05
0.00010146029335325
2.78843081952325e-05
8.08992016230147e-05
0.000163736730326513
4.51564594802888e-05
8.67550582353178e-05
5.6985613937382e-05
1.93174133911937e-05
0.000106932425632272
7.45601431864524e-05
8.34732088314426e-05
4.15692988940429e-05
-2.49235185636464e-05
2.65523296153714e-05
0.000116771440283521
7.68926248154626e-05
5.32302496812791e-05
5.6983305831955e-06
5.62380966659772e-05
5.79942974586986e-05
3.57253960814294e-05
8.11766559172666e-05
-2.25027197783223e-06
5.82477485765448e-05
3.41054766284542e-05
4.45081281755096e-07
7.50726446604281e-05
5.43653172936753e-05
0.000103003465037834
7.20317859855339e-05
6.09218818493614e-05
2.33985798829137e-05
3.73186367023474e-05
0.000100446692619525
8.66644065842476e-05
0.000104994802699094
1.65244383217258e-06
6.13130142134668e-05
0.000122675133315361
5.26497001454748e-05
4.4265318478178e-05
8.48591492886916e-05
6.13687821383213e-05
9.61227125786632e-05
8.53253959390577e-05
7.2730042187663e-05
2.71068144089199e-05
6.4552196738733e-05
8.30754176144274e-05
0.000117564382580588
6.9063021493657e-05
6.95319345279105e-05
-2.21074018901674e-06
1.67071294601025e-05
9.75543731837129e-05
0.000151634545878445
3.79495882773979e-05
4.16623991258351e-05
5.42115654974965e-05
5.25977811909425e-05
5.57659363256445e-05
-3.55953736296809e-05
3.98329498072492e-05
0.000159521707986739
5.66122265175381e-05
1.63281207660192e-05
3.76760238319216e-05
2.28106505417867e-05
8.62209411478914e-05
4.49708730655318e-05
5.15876673734233e-05
9.23866742584197e-05
4.91803657112983e-05
4.82277785208676e-05
8.10226801634827e-05
4.55731772228197e-05
2.35452499456145e-05
5.28712515305843e-05
2.25591294816139e-05
7.51155201591985e-05
5.99854392024919e-06
3.31953683702887e-05
6.03597022914976e-05
2.53641059194894e-05
3.59863245071284e-05
4.16581367758379e-05
7.12246680707462e-05
2.74254649424943e-05
4.2324299695488e-05
0.000163843858092968
6.8312967755133e-05
8.05486614138183e-05
8.40152982897745e-05
6.95011226921176e-05
9.18221318348295e-05
0.000103150939339783
9.08890202916769e-06
4.66451057181699e-06
8.13586355801975e-05
6.62815730372025e-05
7.37854857771456e-06
1.19335365041968e-05
0.00010708532246008
4.00739102860024e-05
6.16359293363852e-05
4.67148779295565e-05
7.51199155528298e-05
7.51346504528799e-05
7.38344188824397e-05
8.00217831913211e-05
8.58205923998786e-05
3.15561728195167e-05
4.59429763375963e-05
-1.14190542235892e-05
0.000133676531792645
9.82941878505628e-05
3.57891330881225e-05
7.25055583349555e-05
3.67975500238348e-05
0.000112983358149488
6.85182603313283e-05
4.15228855548365e-05
7.57485715406542e-06
0.000135387879143476
8.47268973056492e-05
8.15233167169926e-05
6.14437557336024e-05
0.000117781869269271
4.13006820776696e-05
8.76574395089173e-05
6.16952270625788e-05
4.84774335804908e-05
3.27013609970036e-05
3.07996055744149e-05
7.65589096100174e-05
4.06200139687472e-06
4.81216014439289e-05
7.34152850883986e-05
7.79589895753939e-05
0.000109097551710962
6.01393265580322e-05
6.90034439100998e-05
7.63610156850665e-05
3.01353127983552e-05
8.02075875498446e-05
5.49658701766458e-05
6.37101524211036e-05
4.72213829413767e-05
3.68117813988307e-05
6.4697247388172e-05
8.39269591819078e-05
7.41765617940483e-05
7.61247725511769e-05
0.000113675199208646
6.30248965391473e-05
3.44769761808904e-05
4.52887902225438e-05
4.72701434505082e-05
3.39867031086946e-05
5.54257844810052e-05
0.000172869934037036
8.39855410866049e-05
0.000111954818946342
8.47731704751716e-05
1.90248479930192e-05
6.44019640466776e-05
5.2513963013827e-05
0.000109387122338307
6.55028608352695e-05
2.77761797166059e-05
0.000136354778391051
0.000112561762143455
4.72004740766733e-05
4.69831885864544e-05
8.01650922455056e-05
0.000136963575569502
4.23299702035523e-05
8.9585353624563e-05
9.59022620030827e-06
6.51183726063541e-05
9.36659029477432e-05
2.01349982912499e-05
8.96849368280749e-05
2.89948741476937e-05
5.66158707623828e-05
9.54694777640871e-05
6.10487476415908e-05
3.87219153535632e-05
6.85782620968028e-05
2.17501702959567e-05
9.53798887243519e-05
3.3574177707709e-05
7.66253207446261e-05
4.47710400035186e-05
6.16127778772319e-05
3.54192002683608e-05
8.5607591429948e-05
6.47072051909101e-05
6.1950954767666e-05
8.55603986843656e-05
4.282594842116e-05
6.22047443964882e-05
0.000115465111066189
8.47534501792148e-05
9.8037765742298e-05
3.93560693028131e-05
7.65395307173753e-05
9.96635246838422e-05
4.90648454874744e-05
-3.03455486321288e-06
0.000120725382892891
5.42578917611901e-05
2.70062768730397e-05
4.57812665477414e-05
0.000157948204637164
6.74984730836935e-05
0.000119022279897988
0.00014439759277019
8.3735270532769e-05
6.64043336156608e-05
6.04769079920001e-05
8.28370122170662e-05
5.31835135552115e-05
4.36636285755979e-05
0.000121458449858998
7.56646659350644e-05
8.13020130474529e-05
8.36733524837547e-05
0.000100606903162944
2.25041928094669e-05
8.51454827666411e-05
0.000118112182480808
2.24422339110907e-05
5.69275813929282e-05
2.52893327835043e-05
8.80551381035986e-05
8.49171035753772e-05
5.29894459296287e-05
9.73885217070219e-05
4.91096267263257e-05
8.04747871673705e-05
1.68313799426846e-05
2.85816433860405e-05
2.2845515742592e-05
5.18184902053583e-05
-1.44390409363371e-06
8.31968658031338e-05
2.59215294154093e-05
8.0077342879311e-05
1.52566141240916e-05
5.43967190602278e-05
9.5325519751359e-05
4.20628995487545e-05
1.38180782574983e-05
4.32635430751701e-05
7.32103796970241e-05
7.47839645721677e-05
4.50187458594291e-05
6.40539592685023e-05
5.46526613775052e-05
9.76697099310307e-05
4.4110890927284e-05
9.14640774326996e-05
0.000138416348891809
0.00011015640485058
7.11581180333351e-05
2.05695159052353e-05
9.53212589740355e-05
4.20897840984715e-05
0.000106810866961292
8.33177984034455e-05
9.40611247689649e-05
7.33900150958133e-05
8.44743457476983e-05
7.54851773635648e-05
0.000133036254476122
2.67302796071584e-05
4.25316187471218e-05
9.07260992906435e-05
4.32340420863669e-05
7.64784910640224e-05
6.40925011269665e-06
8.29432888398682e-05
7.13115880229066e-05
5.2438541464433e-05
3.93981360822809e-06
8.05440533948337e-05
2.59244117822104e-05
1.59187237397151e-05
8.7252375468954e-05
5.47379814709034e-05
7.48806778378675e-05
8.93037991141629e-05
5.82615773506222e-05
6.7992439300753e-06
3.28435515918268e-05
7.37414700829053e-05
7.40014747975182e-05
7.61010527032904e-05
2.45467781504967e-05
6.38304019881566e-05
7.44831324399729e-05
5.88591038940486e-05
5.15765840956329e-05
8.88835295326964e-05
5.91404167679334e-05
4.80523347053985e-05
4.88349006831291e-05
0.000103924969642346
5.99280606051281e-05
3.61645430075752e-05
0.000126666032996596
3.04092196031328e-05
8.60733058796624e-05
0.000118318072836571
2.22858096036959e-05
1.21558802375281e-05
0.00011095869769386
1.86945979200374e-05
-7.51027014094778e-06
4.179714901168e-05
7.81331437266793e-05
0.000143302349429279
5.6314382614645e-05
7.35464423866977e-05
5.86443507639096e-05
7.80129631428847e-05
0.000101955320822496
0.000114366813244782
7.53562158618942e-05
3.34717500760067e-05
4.59089906714641e-05
4.81366583563765e-06
0.000120039044496668
7.63683006829599e-05
5.65680196963693e-05
6.65197216064704e-05
8.31175110586321e-05
-1.00654023200314e-05
3.29236670007379e-05
2.89792316157589e-05
4.09048872961209e-05
6.65359702798607e-05
4.67617749856508e-05
3.74364892868633e-05
7.92513461564675e-05
3.04844088407395e-05
-2.27309161331542e-05
5.35883658256358e-05
4.20575474127396e-05
4.12608544596253e-05
4.98552852110632e-05
4.83234716305366e-05
4.71201409112655e-06
5.4112482511973e-05
6.65490422135411e-05
5.38408272631371e-05
6.30307457389417e-05
0.000114119218504793
0.000126342595835842
0.000130126977596009
9.31144783465775e-05
4.37348354303447e-05
0.000115431015108216
8.30654067444155e-05
0.000110623729911702
0.000102859109986369
1.26572401007529e-06
9.09464831543191e-05
3.72365517327347e-05
7.24969878256253e-05
0.000131188241013934
0.000104822604326649
7.02202926743082e-05
4.34466382451079e-05
5.90034611775173e-05
5.56190790157909e-05
0.000111967659318408
4.43016889802703e-05
1.93063501854243e-05
4.05654055163394e-05
1.58489029561538e-05
6.54125771199286e-05
7.07082835546549e-05
8.10000683764548e-05
5.23014222587408e-05
7.16269756580053e-05
0.000107529346150924
5.487804667252e-05
4.61617702729275e-05
7.69979485163906e-05
9.03929779284307e-05
3.99902789646827e-05
0.000116277694188752
5.19546313553465e-05
5.27393917563629e-05
-1.6032879983762e-05
3.98559780948908e-05
3.53318753878436e-05
5.08316166187516e-05
8.79348680808644e-05
0.000108661978903617
8.6830633437239e-05
6.25637948269968e-05
2.37391091795541e-05
5.94624379676965e-06
4.99006479495914e-05
0.000104806933049902
6.96335763261042e-05
8.75731884237469e-05
7.31012002359016e-05
0.000109141736301742
7.48442474950761e-05
3.26068305532449e-05
3.19251748075588e-05
4.40866217668113e-05
4.82046800608095e-05
0.000121907406399591
6.25944881455535e-05
0.000116803762038871
0.000125322454868225
2.77451871233476e-05
9.22063433258205e-05
-2.31649159341489e-05
2.5689346531264e-05
7.26725253890686e-06
4.62385140631226e-05
1.99597826421992e-06
0.000110292945153815
7.41250674923811e-05
2.14990906117015e-05
2.00343709515551e-05
6.00781813888851e-05
6.16662630155639e-05
0.000135990897672434
0.000114786918818167
7.18316021909849e-05
5.1959970541121e-05
6.42860866409064e-05
5.28929798114319e-05
5.07579155237407e-06
-2.74256970726285e-07
4.20852617367689e-05
9.53049505110642e-05
5.95637552206406e-07
3.10564730622954e-05
-1.8422353487281e-06
7.40005717592355e-05
3.83731541752709e-05
1.84640099481346e-05
5.37178139435683e-05
9.53732554737333e-05
8.6416683688297e-05
6.35514696348719e-05
8.32095978798809e-05
6.44980266019651e-05
7.04175293020054e-05
0.00014126535585203
6.24325612646107e-05
9.45572801849325e-05
7.58987208617443e-05
2.91917360840976e-05
5.54462592051153e-07
-8.62395540092045e-06
4.63652934401768e-05
9.880562470622e-05
7.80973683253519e-05
4.87820104078169e-05
6.83450155790732e-05
6.3154429824801e-05
3.64615434986067e-05
2.57507007104168e-05
5.02040134599253e-05
7.20247540461298e-05
8.33101382285487e-05
7.7125775388121e-05
2.71893790797903e-05
9.14476667779175e-05
3.88218756518497e-05
0.000142395642628678
4.06853258187377e-05
5.85653324941444e-05
3.77562833748994e-06
3.29018591907259e-05
3.78258977272445e-05
6.44256647461262e-05
6.25953184539e-05
3.29575675393923e-05
2.75957962574596e-05
2.22933884718409e-05
5.14636146897829e-05
4.84096201079365e-05
6.54158075550652e-05
2.66458795620504e-05
5.87207417570742e-05
9.24990024781495e-05
4.68398922098102e-05
5.82972462162594e-05
1.22736163777435e-05
-7.5923577631422e-06
3.06012764975096e-05
9.86435182731298e-05
2.23732316293216e-05
7.12995392007752e-05
4.68771916543032e-05
7.91847711601478e-05
0.000137486870068034
0.000102001278832761
0.000111119573767721
2.4663125117334e-05
6.99798514131237e-05
5.0994146769242e-05
0.000112766789114806
5.5851205172165e-05
5.18478898908999e-05
1.75107869155956e-05
8.75172907218077e-05
7.86434959050351e-05
7.30316974077865e-05
3.69375459011455e-05
8.88393084155089e-05
7.31447635672122e-05
7.78449174308637e-05
8.89169764585091e-05
0.000128585595280933
1.69576383211781e-05
8.0020381123927e-05
8.00899063133304e-05
6.40595436503801e-05
5.7574572993408e-05
8.36952755368521e-06
4.52483014980484e-05
7.14776364683369e-05
2.83232618527191e-05
6.8478109473315e-05
4.20552036858771e-05
4.09394811257387e-05
4.64844693726257e-05
5.69358123090048e-05
0.000125887092256903
2.15212158267274e-05
1.31290679293805e-05
3.36416053840116e-05
0.000125742391839959
0.000121609418971688
7.43133344291663e-05
8.82371529898681e-05
7.24102056807156e-05
3.00675882398832e-05
6.76223395163949e-05
8.71999842828954e-05
7.98954284529203e-05
3.20502179336155e-05
3.57336642014555e-05
3.01474438570319e-05
5.51455225952289e-05
0.000100159140651726
9.37058800564488e-05
8.45744556395875e-05
6.12683298329532e-05
-8.34973239803844e-06
0.000112604455640803
5.78417105849876e-05
1.1661090184192e-05
7.38032192236459e-05
7.33582720625869e-05
0.000105871363102376
3.35836522888635e-05
6.22646984243796e-05
1.22397602272068e-05
9.17338243104217e-05
9.85210321531232e-05
6.32488906647933e-05
0.000104532133676013
9.74605016441645e-06
4.85984386204696e-05
2.21671492549895e-05
1.44981577508213e-05
8.87167635927124e-05
8.61190815058057e-05
0.000101421293706485
7.65594738162389e-05
6.48729086667327e-06
3.65531879860579e-05
9.31655336439732e-05
7.41321496314266e-05
8.54491372663832e-05
7.08190665901438e-05
5.18929947126058e-05
8.48642825194989e-05
5.23342017124536e-05
9.15732692402928e-05
4.65087367559398e-05
7.6209853917269e-05
8.10781811661004e-05
8.14623330158611e-05
5.99121251210098e-05
4.83543962011664e-05
3.81676939460252e-05
6.97682236191223e-05
6.07308572326188e-05
2.30251252617727e-05
4.17549779702421e-05
3.95191901459701e-05
6.0775727203336e-05
1.35475694633505e-05
4.87476957394387e-05
3.91462818117776e-05
5.11523232053197e-05
7.94750268365912e-05
7.39269195439609e-05
6.27444649002156e-05
6.91184403381705e-05
8.991889737707e-05
3.47203469291889e-05
0.000114591228383228
6.87130699244272e-05
-5.87137145460488e-07
0.00013590048364717
3.94950084392306e-05
0.000101688607341425
9.42403086919011e-05
0.000150267805177694
0.000106948452528593
3.30906622379191e-05
0.000114377946728052
-3.30626881032085e-05
6.12821730160871e-05
3.14987025051911e-05
4.54944289442906e-05
5.71974270097724e-05
0.00011822289651261
5.43785579200291e-05
4.81500246998685e-05
5.73583500422187e-05
3.6074176092482e-05
1.53601803011195e-05
6.11548981590739e-05
8.18310121226571e-05
9.46384433420725e-05
2.69457853992722e-05
-6.54347613547822e-06
7.97121690312464e-05
3.51276069066357e-05
5.69442898374883e-05
6.75598296924551e-05
6.81456164422543e-05
0.000114013807453788
6.56169080431299e-05
6.77635859869604e-05
7.14520219565846e-05
-1.52449499376633e-05
0.000134914006974841
8.7627730271604e-05
5.34536759980551e-05
4.69444234106086e-05
3.27386178305878e-05
6.7968781591617e-05
7.5223614605322e-05
9.4499623997159e-05
4.55954875767343e-05
-1.4564459648137e-05
2.97745854068084e-05
2.9630697285236e-05
2.00031134624921e-06
5.79687137803782e-05
4.45870698393646e-05
-6.77011237455636e-06
6.99270156683814e-05
0.000102296292366896
7.40733104443254e-05
5.20772298955974e-05
6.57281057282664e-05
8.12258796948491e-05
3.76873988045456e-05
7.89196046580726e-05
8.99299426502508e-05
3.90721884155537e-05
6.6323800316952e-05
4.45187709984924e-05
0.000161469669039699
0.000102330744024277
4.07395299022924e-05
3.3206644098797e-05
7.33471250657852e-06
7.08804759546458e-05
7.86657885641754e-05
9.18845197401504e-05
0.000117051419889339
3.4908629685047e-06
1.76685699788267e-05
2.83900861859343e-05
4.77052377935527e-05
0.000157089843672578
9.4380780754642e-05
8.57619708317736e-05
7.57689522700273e-05
0.000119217906738541
0.000116913911393047
7.39267385836233e-05
7.32900222542553e-05
1.36861569298222e-05
2.06658385124082e-05
9.90371893490898e-05
5.54019830373707e-05
7.27136159944941e-05
3.82623358039181e-05
4.75696566569438e-05
3.26398637386819e-05
8.11170495776028e-06
5.64575598170775e-06
5.99090950105616e-05
6.23549628266239e-05
4.91301758818336e-05
0.000141700156730917
6.42757432409079e-05
3.02932388554376e-05
3.12184864741628e-05
8.46069485974391e-05
6.20399475924903e-05
2.82409545861323e-05
9.28982753022119e-05
5.19895434655292e-05
6.14873924957293e-06
9.44685623686319e-05
9.40284656136945e-05
7.29086531363455e-05
3.77921860529753e-05
7.07416952265395e-05
8.39799476793494e-05
1.06462737003926e-05
8.45850929449549e-05
4.02446876484582e-05
0.00010965677320036
9.08740487215673e-05
5.31691101239519e-05
0.000143928497813434
6.37914401146033e-05
0.000116072448861459
9.52769530887507e-05
8.72234693671224e-05
-3.10620700541944e-05
6.82420757120316e-05
6.68954634651642e-05
3.42698542131856e-05
0.000107626783215459
6.82772128756076e-05
5.24567060044073e-05
6.82352263824928e-05
7.65076340062727e-05
8.8140211280563e-05
3.73109761249593e-05
2.43030106550335e-05
6.14280038339213e-05
-7.14609233895495e-06
5.86839785603297e-05
6.48523699993964e-05
3.9652597859031e-05
5.72004845313163e-05
7.17347580707126e-05
3.11097486022977e-05
3.89296459690266e-05
1.00070932359046e-05
3.17430045459514e-06
9.72076829447912e-05
8.09684993901671e-05
6.44662223422057e-05
3.86975982836061e-05
0.000114023992598605
5.29066513112589e-05
0.000124284193456176
2.21913673049047e-05
5.8414180281012e-05
5.68516693039479e-05
0.00012350581730612
0.00010339154294328
5.32356746748e-05
-3.00626109521759e-05
4.16153662585379e-05
0.000108530539247878
6.362050076996e-05
0.000129248035075651
5.99645412980962e-05
5.3012923482918e-05
6.56730356445872e-05
3.91582085542035e-05
3.70476397924761e-05
3.83907303543807e-05
-2.70157278044056e-05
0.000119536704955893
0.000120075578751873
2.19248026963738e-05
6.74084646233691e-05
6.61030888119411e-05
5.59688962255049e-05
-5.59534606164539e-06
6.96044334633568e-05
5.75406153494379e-05
7.81042926848696e-05
4.36588549104431e-05
2.51693393404359e-05
6.3318915279509e-05
2.13083576880395e-06
6.28794681847009e-05
8.25085824656869e-05
-7.27481574191724e-06
5.85476624011853e-05
2.01178200536972e-05
1.10740521678004e-05
3.83000446551381e-05
