# Supplementary material for: Research on computational propagation and identification of mine microseismic signals based on deep learning
Source: PLoS One. 2025 Oct 22;20(10):e0334641. doi: 10.1371/journal.pone.0334641 (PMC12543183; doi:10.1371/journal.pone.0334641)
Supplement: S5 Data — (ZIP) [file pone.0334641.s005.zip › 000100800001817.xlsx_0.txt_24.txt.txt]

6.91793816947791e-05
3.60264114009772e-05
2.70727294465887e-05
0.000105152209443945
4.5252862743838e-05
8.76102097590514e-06
8.12950241329519e-05
0.000108909817626175
8.46481898761747e-05
7.02897868795846e-05
5.15027134102691e-05
0.000119334991585684
3.34707957698574e-05
3.11517945256056e-05
8.36030058835885e-05
3.17508517075831e-05
4.48993318448075e-05
8.75902632828366e-05
0.000101556831672146
5.32810910846787e-05
5.29772381742202e-05
4.57405609821487e-05
6.72559023233002e-05
2.34005180545111e-05
0.000126685787779974
0.000125588993080875
8.2299298383549e-06
5.84341276878019e-05
3.92803583992708e-05
8.05957291747137e-05
0.000120502771504152
5.0296518770155e-05
4.07678650206213e-05
3.80344522867962e-05
5.59322196644042e-05
6.34269611974198e-05
6.72053299975245e-05
0.000120683716240772
4.34533074826312e-05
4.21102329341934e-05
7.97717829727976e-05
3.56248722913251e-05
5.93421482868386e-05
0.000130245564102494
9.01888751947463e-05
7.39598106980587e-05
7.82562336564196e-05
6.28403110823961e-05
3.14833987342565e-05
4.16674650091039e-05
3.13179141914069e-05
9.26517355042917e-05
0.000106532239215097
4.48534858327491e-05
-3.83137946112539e-05
7.45168238021585e-05
6.00336957015054e-05
0.000122943134539138
5.97061587965015e-05
5.36001280685406e-05
4.0574846578637e-05
3.83275106018775e-05
6.29429812197563e-05
0.000137917713042839
6.63160287128404e-05
0.000107277429297899
6.45446356717322e-05
2.84310770749992e-05
1.18209649687756e-05
2.36052984815807e-05
5.17123320361218e-05
3.86241727078393e-05
2.24124924766622e-05
1.13647855582427e-05
8.92329667221507e-05
2.82472056125808e-05
7.85514791253854e-05
1.77525510735271e-06
1.89055975537227e-05
7.76946852177904e-05
3.36647670438144e-05
8.02334409211405e-05
0.000100437264665989
5.30253134241204e-05
7.5737586728005e-05
5.93102587784221e-05
9.55041161072647e-05
0.000121971385664741
4.44206903089597e-05
7.44420479774438e-05
6.51191171903216e-05
5.84564193681916e-05
7.41612582532961e-05
7.18687799257916e-05
0.00014021115209055
0.000120085218315074
5.77739474303544e-05
6.0139807126489e-05
1.03376559195241e-05
8.68786490810207e-05
4.00730166136631e-05
3.05878996914371e-05
0.00011985114418587
3.07278247560351e-05
2.77736994873453e-05
5.350669534792e-05
0.000102412943462638
0.000113566945678729
6.18635668375741e-05
4.09061651516189e-05
4.03543164722136e-05
3.01344807437531e-05
-8.7344583881003e-06
8.81040228061018e-05
4.17060158882206e-05
0.000133125766627498
6.87573758568051e-05
3.82641536131924e-05
5.95468886368468e-05
0.000100078350444904
4.19784631200529e-05
5.07727163504268e-05
6.53554116506505e-05
3.61449981294774e-05
2.25012839673548e-05
2.95058434985628e-05
7.58190188449339e-05
3.96892937551694e-05
3.04378855426069e-05
7.57941314563434e-05
9.28808875456724e-05
6.41229846151229e-05
5.39322341129236e-05
9.12618474448751e-05
7.80260602071566e-05
5.93401885173513e-05
3.36992258064867e-05
3.3601184341257e-05
5.5441923442679e-05
4.55785393249272e-05
5.07026299847553e-05
-1.65682964530847e-05
6.6066881997462e-05
8.18792577649808e-05
3.90230102487339e-06
2.37948266284024e-05
0.000148418223077861
8.74394056687754e-05
5.05012156795021e-05
5.53229114030774e-05
0.000110316515319134
0.000150560296724499
1.54012182660248e-05
7.51625110924396e-05
5.83097569469661e-05
9.67114936674094e-05
6.87693098628011e-05
5.66043815198192e-05
6.53628884960624e-05
3.73499549075524e-05
0.000150992481006529
5.96755073862624e-05
8.66270585823203e-05
4.9049657019108e-05
6.37906963179517e-05
8.09934590846381e-05
7.73831625743279e-05
2.44627581596604e-05
6.55265847364196e-05
7.06976630036582e-05
0.000106796624315011
5.68389866388861e-05
1.7848886481435e-05
6.38663819243459e-05
9.27511265887026e-05
4.34627095956711e-06
4.49781549875955e-05
9.90591448299249e-05
6.47456048028539e-05
9.7842092815513e-05
5.77411326810425e-05
8.90205809809954e-05
7.40358528856489e-05
4.79192613503468e-05
0.000121150819920204
0.000103396149072781
5.97251057328478e-05
9.34810240915394e-05
3.72595731621721e-05
5.66683442942617e-05
6.40766840613369e-05
3.56209841643599e-05
6.81858926878634e-05
-1.12250751923242e-06
1.03130690478014e-05
9.34526706347746e-05
1.552418123415e-05
6.25353154675897e-05
0.000142032039708114
-7.3377449037733e-07
3.83352683632585e-05
-9.82158828365328e-07
3.61901361417043e-05
2.08741725249172e-05
6.82421980204882e-05
6.62455878555204e-05
5.12574320599197e-05
9.19478982968293e-05
2.56951640384683e-05
6.31795135897744e-05
9.61100428065997e-05
0.000109334200503624
4.4618210962713e-05
5.79048509310629e-05
4.92018307717019e-05
8.72815083529856e-06
3.15917282806259e-05
6.98462622938964e-05
8.08953876018256e-05
6.9112810864592e-05
6.87827849419442e-05
0.000158004991999738
7.95477261119845e-05
8.97224123251678e-05
7.21678378198921e-05
7.17002532377335e-05
3.50000073303299e-05
6.16818979397652e-05
3.46292343269822e-05
7.1575456052164e-05
-1.97297084475906e-05
5.67585146925255e-05
8.69834664615026e-05
3.52267202348442e-06
3.12136365292398e-05
1.07696069558329e-05
0.000103732571176354
3.71657125746023e-05
0.000101371646346826
2.3424282679965e-05
1.53704763846215e-05
4.9171142519022e-05
3.30219246930329e-05
8.07187872870441e-05
0.000115541864507244
5.42247454693215e-05
2.41039795141213e-05
7.35364599765319e-05
5.4952922964953e-05
6.12635754179895e-05
3.79255582624619e-05
1.02761801160248e-05
0.000103478712300136
0.000115788673693034
7.68332699435319e-05
3.79833235516643e-05
0.000104068750508895
0.000118170723456818
4.6745294465207e-05
5.39564664955776e-05
3.59647374584625e-05
5.32441072837174e-05
0.000127407743809179
7.63606199304841e-05
9.79053026956073e-05
0.00011939762704592
2.22505898825173e-05
3.50056316615728e-05
9.42014073305308e-05
8.07637752282462e-05
2.10871646432918e-05
0.000105252757074917
1.1711379234129e-05
4.07203711844495e-05
3.79181056036042e-05
5.67160889181247e-05
4.45590350695352e-05
1.5208688987151e-05
5.48574198532796e-05
6.1326315395764e-05
4.87536895521227e-05
3.78760130522753e-05
7.29981650980338e-05
6.53656056708572e-05
5.76259533129631e-05
1.48324863226003e-05
1.74500108066076e-05
0.000115566752255963
5.93929083981598e-05
5.6478056229138e-05
8.62514944656696e-05
2.85778578163482e-05
1.31510818656358e-05
2.50549169577159e-05
5.25174212294281e-05
6.21245798760818e-05
-3.30103376493218e-06
3.48646798177193e-05
8.3845286049639e-05
2.66196195486747e-05
5.89764370025962e-05
5.92662842780799e-05
4.03221137745147e-05
0.000106284773945021
3.87564483934029e-05
0.000115920026468389
5.57577032860449e-05
7.97577110500832e-05
4.77942799633278e-05
8.41559084631966e-05
0.000144324987349067
4.86366553332298e-05
6.6378208198497e-05
8.77243133287225e-05
-3.64150982825858e-05
6.06900669780102e-05
5.14633797512302e-05
2.08298486525841e-05
0.000113135319333744
2.08996798789801e-05
1.24350260257702e-05
2.27860159345536e-05
3.68977640213158e-05
0.000137054374419479
3.77496297728616e-05
0.000109345351404229
4.07064220591496e-05
8.10527191637145e-05
-2.84252966406751e-05
3.79164751581845e-05
1.72248436505643e-05
0.000122102524096024
6.46170592805627e-05
0.000116824235709092
1.90127441017576e-05
8.26099292402073e-05
4.28735024540942e-05
7.81950361548344e-05
0.000108963561862794
1.15853067709646e-05
6.05425123332831e-05
6.71067518982694e-05
4.10813539969277e-05
2.4635887666958e-05
-5.95207533355217e-07
4.09908663993322e-05
8.98134226556589e-05
0.000110778742694898
0.000121065790844766
7.23941582524724e-05
2.31500501591312e-05
9.30747890377379e-05
9.97148387358329e-05
7.01072708734458e-05
7.7591950089828e-05
5.60970557191276e-05
6.98661900476209e-05
7.25078970017536e-05
8.01727424464368e-05
7.50405189469499e-05
7.76972081585946e-05
5.17869464509291e-05
4.58288474201382e-05
0.000108233193108925
5.26022497861343e-05
0.000127619871178256
6.87071417554894e-05
0.000127597552340854
4.03496105775981e-05
4.55367204581905e-05
6.49866079972557e-05
7.39777750806113e-05
5.45928410740747e-05
9.14024872062705e-05
6.86171253604055e-05
6.55172153667614e-05
3.94331823052308e-05
9.58381348238677e-05
9.47705922506153e-05
7.32944584620289e-05
4.70156530741691e-05
0.000135870320299897
4.46786021901492e-05
4.64681886197443e-05
2.43851554923699e-05
6.09639965478532e-05
9.153677667628e-05
5.31648566179861e-05
9.72554067259062e-06
6.68335907806423e-06
3.04306969090193e-05
7.45864835549485e-05
2.24960121079541e-05
9.86656946957987e-05
0.000138608759559052
8.1278716608012e-05
0.000105654539010497
2.95318613087777e-05
1.42911472733572e-05
1.06905579875105e-05
5.74905744101803e-05
0.000126252996250655
0.000126664425401765
6.47733493136304e-05
5.80303200965601e-05
6.64971982152821e-05
6.02354816143213e-05
-1.86533526864794e-05
5.21926741902347e-05
6.3051624297332e-05
6.80067830351214e-05
1.64268229639865e-05
0.00016200208176264
-1.09142507154691e-05
6.90706284431252e-05
0.000133847612616466
8.93440265164129e-05
0.000133025570066491
8.52558613127025e-05
4.45935504610527e-05
0.000108416466483309
2.02846723890084e-05
9.7808598139973e-05
7.25098268398171e-05
4.38899726903837e-05
5.155469345796e-05
4.0910088956661e-05
4.38141184093282e-05
7.98882225585072e-05
0.000110229132523225
3.77254737502833e-05
0.000112793847882608
8.57050703484709e-05
3.59810119011404e-05
5.37485147608757e-05
2.75781694758336e-05
9.15662391413254e-05
0.000118876154728311
8.72530886364945e-05
1.61900644414834e-05
3.14519407243085e-05
4.59578996331991e-05
0.000118200725144057
6.05554977624348e-05
0.000122873627157892
0.000100500523901902
0.000124586435028309
7.25425519110334e-05
1.78862132117441e-05
9.70399694187665e-05
0.000111330060650658
2.71072715172302e-05
7.89191484369463e-05
0.000116916717119441
8.11752031461316e-05
3.17058522951194e-05
5.6982045520228e-05
4.01269271213891e-05
5.11536457756135e-05
7.04306379952826e-05
5.97996907125452e-05
2.80192524103887e-05
7.23268170537035e-05
5.47550199966994e-05
1.1531386138062e-05
7.00226857550249e-05
2.00927249272846e-05
5.48366613579746e-05
6.84954478314769e-05
7.65062626666421e-05
8.26863486644778e-06
2.99353193668018e-05
7.14250395854491e-05
5.22450326211637e-05
8.41552476037508e-05
1.88119798777449e-05
8.87225147562172e-05
6.31640947888535e-05
8.28604732536658e-05
2.7594743100235e-05
8.34620696099098e-05
8.57875378492847e-05
8.4689297797753e-05
5.58429240189803e-05
4.778275553157e-05
6.57844811472889e-05
4.05313148080307e-05
6.19671521398233e-05
0.000130108835068861
5.09528837487334e-05
9.3845371111062e-05
8.18680882486956e-05
5.03443514081577e-05
0.000147589912929579
9.93428347767533e-05
8.36640832223066e-05
4.42805982202585e-05
4.96069837125591e-05
3.75463012739815e-05
0.000111526875252149
7.18755021374383e-05
8.0672048644013e-05
3.08864260452376e-05
1.90920087793534e-05
6.20874340975917e-05
8.29730875352721e-05
0.000101126527355337
-1.14266268360292e-05
7.92808963964398e-05
6.0084047625421e-05
3.44166070236239e-05
8.29526286219132e-05
7.67147855044795e-05
8.9025016397386e-05
8.15294140998457e-06
2.30149330200171e-05
7.84239451396279e-05
2.12506399036626e-05
1.82205507955714e-05
6.13164607986687e-05
5.70410737388598e-05
4.13184404289196e-06
2.64607944802153e-05
8.13498328458379e-05
6.49532035644564e-05
8.84862011759201e-05
3.97377194356724e-05
1.9704599410106e-05
1.33699105290408e-05
8.98789386146678e-05
8.83580613375823e-05
3.7313653805295e-05
0.000108321919441825
6.09419541093456e-05
0.000114521337165273
8.409587874338e-05
-1.34276094500184e-06
5.0394792741568e-05
3.03361255569331e-05
2.5473828170902e-05
5.29435584042399e-05
5.57002100151624e-06
7.2293105434351e-05
6.4005390821474e-06
9.41616391611949e-05
4.07143523216723e-05
6.68131930322548e-05
1.34219824343646e-05
3.60138133516172e-05
3.69941559798677e-05
0.000126631773785844
5.6534818743981e-05
0.000101379438017671
3.49281942542535e-05
3.19378347666025e-05
5.79995249382989e-05
0.000122461122440067
2.73904377695306e-05
9.32407133368386e-05
7.21809538010373e-05
8.81837038865181e-05
0.00011952670299673
1.73130052628421e-05
5.83825379781409e-05
5.95099504056556e-05
4.990588730889e-06
1.57037715830106e-05
5.55998167434153e-05
6.35372380022611e-05
8.06796008517252e-05
6.40107903605609e-05
4.53028095437062e-05
-7.11929342118543e-06
9.45247327716366e-05
5.42230990867913e-05
2.0822931488634e-05
6.23462338545774e-05
0.000120171118020289
7.89430244797961e-05
3.45978561208592e-05
4.13549193500295e-05
6.15308413679055e-05
1.65503939143529e-05
0.000122938145623154
1.53187415581245e-05
0.000113716267298374
0.000101770349314274
9.58120860507134e-05
2.36610366707979e-05
4.32346321007635e-05
3.76042665450133e-05
4.08890929435702e-05
2.65709743080456e-05
7.983570129777e-05
7.55454905018826e-05
8.96568671878442e-05
0.000104222460249625
1.82639158070845e-05
4.33075258514249e-05
1.0938393328382e-05
7.77038575430369e-05
2.5613625158366e-05
9.94769815745547e-05
4.90203055103537e-05
5.88446679083403e-05
0.000116979997096386
6.81077690390834e-05
3.88639970665471e-05
7.09639689225761e-05
6.76917605645004e-05
7.40455290688821e-05
0.000104922971609501
-9.18063057061047e-06
4.53996087269096e-05
4.71762352697294e-06
2.71525569945181e-05
3.11685584248433e-05
3.81750626035492e-05
0.000114130700847215
0.000153827350649843
6.66549181806713e-05
6.58074269028737e-05
7.3100817115535e-05
4.79084026194081e-05
8.21294455655584e-05
2.1577582041928e-05
2.9944690241502e-05
5.92119307614912e-05
6.79959046332666e-05
5.4912573827812e-05
7.89092690985044e-05
9.17592687785593e-05
3.97754780863858e-05
9.41620699442458e-05
0.000107801489940253
9.22507402529704e-05
9.25773936500334e-05
6.1759623366345e-06
3.63448900805552e-05
6.60942743848008e-05
6.76244559700724e-05
2.13086503451973e-05
5.33603266183666e-05
8.63956473990783e-05
0.000106847106221637
0.000112415144312363
0.000100950971177718
7.13816923967872e-05
6.70415801830278e-05
9.34897879838188e-05
7.3169909681179e-05
8.13319034892729e-05
3.54453086155164e-05
6.31513756796892e-05
0.000100424781465239
7.74179742681222e-05
8.74760736035678e-05
5.01381387962698e-05
5.35869097970191e-05
2.5669420753006e-05
7.81454074834266e-05
8.50881965489403e-05
1.6434538835625e-06
7.18371495504511e-05
6.80753198119745e-05
-6.25351599636865e-06
0.000152785645598173
7.32807709179668e-05
5.63926910656487e-05
3.4055844943532e-05
8.86947186921277e-05
7.89408603346031e-05
7.9306660397078e-05
9.15096158738892e-05
0.000100910390839575
6.36570482393542e-05
7.48275377517195e-05
8.48841415655372e-05
5.83701585903149e-05
5.20582751812046e-06
-3.28630752710448e-06
0.000139326593437612
3.30893635914288e-05
-7.26353146978101e-06
7.27497457581743e-05
-3.15912354169923e-05
8.81991210365013e-05
2.06731550316025e-05
7.72595868001718e-05
5.60553591706363e-05
1.4114746936845e-05
9.18038343784563e-05
5.56943492444697e-05
7.20551016450941e-05
8.13007930276578e-05
4.96330674701064e-05
4.68372740154155e-05
-7.54336489390002e-06
7.68829632026567e-05
7.25346025221624e-05
8.05427576424099e-05
7.06010777041428e-05
9.56469351219694e-05
8.25710888303253e-05
4.97669620805124e-05
9.03802822886628e-05
5.19674685512952e-05
7.66835161954007e-05
3.04783606554149e-05
9.29117125462811e-05
2.54891115543077e-05
6.50085516403606e-05
5.1017545059863e-05
4.9562738035878e-05
4.42990843396047e-05
3.04331432567674e-05
0.00011498397750222
0.000103258853235382
5.05549117161704e-05
5.73989811007716e-05
4.283874985232e-05
7.40622961951756e-05
9.31657099981955e-05
1.89467085856366e-05
3.03638495502726e-06
3.26196754614909e-05
0.000100220723762453
8.20060235365839e-05
7.65433986770418e-05
0.000111267972535175
8.27037370017681e-05
2.08140691365346e-05
5.81516165083647e-05
8.56809163019266e-05
6.45165196129459e-05
4.20329829968076e-05
5.12959132857748e-05
5.2180730439147e-06
0.000112949876996519
6.96209193480038e-05
0.000119081235789279
6.75957199498788e-05
7.83579663954969e-05
4.71376164441504e-05
8.9842174190431e-05
8.76211010614886e-05
0.000132315785912163
5.47535073695338e-05
0.000119867910789578
6.65854781002527e-05
2.7188185142066e-05
6.02514792383486e-05
9.0383075029782e-05
8.29554164387916e-05
-1.16622369361994e-05
4.54228270764022e-05
6.48902282421917e-05
9.88997938909948e-05
7.8373551851715e-05
1.71234768863383e-05
8.06085503074834e-05
3.33814086072001e-05
4.65710758091882e-05
5.41337982593736e-05
6.95309436902313e-05
7.2866062582815e-05
4.05865718463042e-05
8.70810915466217e-05
0.000118908978934988
2.98325676344304e-05
6.31023918698729e-05
8.40607426245761e-05
6.34806403852579e-05
4.78643798302597e-05
0.000121560750936032
3.0856301158782e-05
8.64867842572847e-07
0.000102500114066597
2.81045891234208e-05
4.57827227525185e-06
2.6717057517933e-05
8.2875017739251e-05
8.39241798116198e-05
4.27631116636516e-05
2.63156303680317e-05
0.000113431611221177
7.3118283371781e-05
5.41680268568839e-05
5.57946302882742e-05
9.55382379000537e-05
5.60922480196823e-05
9.39417209203075e-05
9.06892946878952e-05
3.122953717657e-05
2.40309138462028e-05
6.50573149249093e-05
2.15262133110528e-05
2.20582869262402e-05
9.41408829109246e-05
0.000105348885423642
6.82444655101001e-05
2.71513114765104e-05
5.88138963150163e-05
2.89412297017263e-05
7.93031761428594e-05
6.91337353623357e-05
7.74817106589253e-05
0.000119464660690385
0.000121563772575963
3.86256394113856e-05
6.51667575868496e-05
5.94249891071361e-05
6.79286932280509e-05
3.80866432908615e-05
2.29102098751265e-05
0.000101162647050816
5.99169235821176e-05
1.97803178315748e-05
1.42966970549894e-05
6.39416221682323e-05
5.8967416669233e-06
6.8470031442607e-05
7.57960764544787e-05
2.17209263761069e-05
5.06839834532122e-05
3.2640813050255e-05
3.04438679868138e-05
-1.17686810787653e-05
5.53306119992806e-05
6.56864148367896e-05
6.31062612475685e-05
5.37709863069355e-05
5.93487961246041e-05
2.21191624020359e-05
4.44687463242189e-05
3.69619901856599e-05
6.30610747198128e-05
3.52189406661111e-05
5.17334603303093e-05
6.89276812726835e-05
3.34312719449105e-05
1.72244270574234e-05
4.28953030613133e-05
6.34343001743013e-05
0.000120655489653201
8.18487592611411e-05
0.000100876014359454
2.65422687243188e-05
0.000103425562061713
2.766589867634e-05
6.8439367796466e-05
3.62781395412988e-05
0.000132498659667202
9.07607569617626e-05
-1.13171033961578e-05
3.9419686768499e-05
5.73626523937491e-05
3.30603189204155e-05
0.00010222290847846
3.06828297251031e-05
5.16600945999435e-05
2.62429317822244e-05
5.87954351569081e-05
5.08122539321913e-05
4.52367998097884e-05
6.8010578843943e-05
3.57543671528218e-05
4.08738117229517e-05
9.03823428470666e-06
0.000106467170276138
6.09958465773801e-05
0.000145583696620514
0.000100589710003048
9.48568091377168e-07
4.56078375862931e-05
5.28810836653401e-06
5.55678178742276e-05
-2.5137129331825e-05
6.2152530536123e-05
7.26863045936807e-05
4.24558237369504e-06
7.97958376600238e-05
8.53026886054938e-05
4.15923266226917e-05
4.88267182733737e-05
4.18613211613351e-05
6.49522777683334e-05
7.14800829083726e-05
6.96140322675292e-05
0.000136060680185646
1.01877131809772e-05
1.33026410594131e-05
3.45485405169368e-05
1.10655451590392e-05
7.52508133909732e-05
6.56514815391524e-05
7.72060296636316e-05
0.000111891448368211
3.77830388617017e-05
6.62507743126646e-05
6.203189449766e-05
5.03172114830908e-05
4.50711430192891e-05
2.38706996892361e-05
4.3633783337729e-05
5.59250757250725e-05
-2.86078062737338e-06
4.58549422681377e-05
0.000147611501304092
5.26866885301616e-05
1.42850782848512e-06
7.35225621701267e-05
7.86158130576123e-05
6.08341468675074e-05
6.44907802234644e-05
7.66701051101025e-05
0.000102993054538001
4.83156180712078e-05
7.76109631634178e-05
4.42075235905143e-05
7.39573348595672e-05
0.000121780046361244
1.32081839128609e-05
6.71663889441531e-05
3.57232228580501e-05
7.46092792054508e-05
4.86686876208732e-05
6.22814766947579e-05
0.000137343898898072
9.65974705927964e-07
5.72460821295949e-05
3.46292015457594e-05
7.32782463716117e-05
8.95470920782468e-06
0.000129782488049095
5.88882869653006e-05
7.33076119994523e-05
6.99366231219592e-05
0.000137481867389685
5.35549996851265e-05
-3.64117772339374e-06
8.0294275885651e-05
3.4499506261463e-05
3.5977566608189e-05
0.00011058215834605
7.17790546366459e-05
3.71180344573136e-05
9.73730250644394e-05
2.60475148129464e-05
8.65322622876537e-05
7.22922458302525e-05
6.65339916432974e-05
2.27416667275948e-05
4.30356982843039e-05
7.70867365712647e-05
5.56385098594521e-05
7.42358059219957e-05
9.04285674873682e-05
2.79970020292167e-05
3.29001088639468e-05
4.0126404744789e-05
-6.23934404515189e-06
5.30597287419473e-05
6.47891212933802e-05
0.000119784562135947
7.3023699424562e-05
0.000101366349187927
9.64646499121928e-05
5.22783150658586e-05
9.77790396758217e-05
0.000109946269973143
4.36427796326753e-05
3.01951927469107e-05
8.35452147635031e-05
3.15451000685075e-05
3.57998169586067e-05
8.30797068431395e-05
7.60859758110279e-05
2.94634843636069e-05
-2.20075185368649e-05
2.89149541588952e-05
2.3384988684851e-05
5.94879871426994e-05
0.000149519163844124
7.58071405427897e-05
9.84666966019556e-05
3.60218815569016e-05
6.76759213923286e-05
-9.2214431491084e-06
2.25928558421747e-05
3.98277958342174e-05
8.31044985361971e-05
0.000157176922099058
9.2795698444849e-05
6.65338739940053e-05
4.90368321482909e-05
0.000104049866322078
5.20406335395351e-05
9.02950163545809e-05
7.38455513435863e-05
9.25218896276398e-05
5.53102146900155e-05
2.56431579772903e-05
4.93535722045366e-05
0.000128173856705213
4.39193299516823e-05
2.75199838935398e-05
3.24495732776713e-05
1.76137712430468e-05
4.42449498078149e-05
5.60268585895823e-05
3.33413439120169e-05
3.07247638889413e-05
7.17954742437955e-05
8.75980480187314e-05
6.68227628253793e-05
-1.97252276114936e-06
7.31641755826198e-05
8.03530788035824e-05
5.01861782247281e-05
7.85245994958811e-05
9.16167700129937e-05
7.78920884754968e-05
5.78660827375021e-05
0.000103881848348443
7.05787607642092e-05
1.1805960796069e-05
0.000100844524708723
5.54686709752093e-05
3.81539856897961e-05
6.15534363305306e-05
6.14003112917058e-05
6.34772278482595e-05
0.000104809015698825
5.54939796802457e-05
4.90581377678989e-05
7.76576409057511e-05
5.00152613015025e-05
2.86136451117336e-05
5.89648815829229e-05
5.15462647114117e-05
0.000126069095726308
8.80489020908303e-05
5.37083763377144e-05
7.33698020669098e-05
9.20087616880953e-05
1.41092092119977e-05
4.2857771459445e-05
2.26378225841841e-05
8.73055166298242e-05
5.00725701535405e-05
4.96664058014738e-05
0.00010209757456117
8.10150410191652e-06
0.000106210051961273
4.43564514318113e-05
9.62510570926549e-05
5.65159343456531e-05
9.69817611350176e-05
7.04095160786289e-05
1.30059121667038e-05
0.000112329074308736
0.000114188303245784
1.49478301990071e-06
2.83011540005868e-05
6.40322563761083e-05
5.30798317298648e-05
5.7908447229336e-05
2.30143468996979e-05
0.00014144404091845
5.73714050921145e-05
8.07419175113727e-05
5.39875804463024e-05
5.47642440205486e-06
0.000114960274431908
6.71114882079994e-05
1.94138616194371e-05
2.54498181767918e-05
7.25899552984726e-05
-1.26495242211038e-05
5.16561340011156e-05
0.000129032487022464
8.61613405873581e-05
7.74084208698642e-05
9.25391068995229e-05
9.20449744635265e-05
0.000130887515609664
7.60373402842442e-05
6.51887970473327e-05
0.000111023056896032
8.41909017757024e-05
-1.15724010085751e-05
8.14651181116398e-05
8.54669799826199e-05
9.92307631929484e-05
6.01375494997462e-05
3.07008710556549e-05
5.79546447906737e-05
6.65995913687685e-05
0.000117247902009146
9.26195992029746e-05
5.00088665508469e-05
6.32779811454077e-05
8.70305114067161e-06
6.47010396479859e-05
7.31328146926421e-05
3.13981867894913e-05
2.13217721480559e-06
8.48231272283788e-05
7.98349419139928e-05
7.29842677283921e-05
1.29904538449406e-05
6.79297626237887e-05
4.87345732597364e-05
2.17217185190803e-05
9.83644896870457e-05
4.1244203256317e-05
9.47417116759917e-05
6.29037419341881e-05
6.62594765394847e-05
6.60170515588758e-05
6.22694513464099e-05
6.24303078100608e-05
7.01998920886487e-05
5.8498896639558e-05
4.49334095934948e-05
7.29043715506407e-05
5.40030390236578e-05
9.45337762670548e-05
4.91924064167424e-05
5.1740987078517e-05
9.61651076170482e-05
0.00010472214018645
8.82415643191668e-05
7.13603689761022e-05
6.66300977712361e-05
3.68454338651948e-05
9.40286114942618e-05
6.59945697102647e-05
4.18795976715429e-05
8.93826281232535e-05
7.04272330116482e-05
2.58326361107327e-05
6.27135900188417e-05
7.25043207274163e-05
8.33932733727534e-05
7.92884196598617e-05
6.29494308089678e-05
0.000122205640538209
-8.9894185132316e-07
6.20684313519923e-05
6.81670630104918e-05
5.73036974913743e-05
2.42165545669051e-05
4.81747084631699e-05
1.30115169724088e-05
7.89799056326478e-05
0.000127968065040052
0.000102854148019112
6.09354522886406e-05
1.95917872652021e-05
5.9662433381138e-05
5.76674101735619e-05
3.31086909183215e-05
0.000102624760979473
1.39561501791044e-05
0.000120615388167205
3.44192281432675e-05
4.82649907305479e-05
0.000127794051411044
7.40299966386252e-05
5.67864843643491e-05
5.29469255954109e-05
-1.33363398141379e-05
3.79543153582277e-05
0.000101670017188745
4.12797106054807e-05
4.40255505739879e-05
8.69198327798145e-05
5.05303094018189e-05
2.61642876250998e-05
7.20961636028061e-05
3.55805860621767e-05
7.09384141993471e-05
1.69862091906367e-05
5.13364034545322e-05
0.000113373344715219
9.00829424498997e-05
8.70519578201776e-05
9.88877140020938e-05
0.000148090051679287
5.08471271884783e-05
3.68424915162177e-05
9.2586174289724e-05
3.21651653737021e-05
6.22050503940597e-05
3.32069698775517e-05
7.30164334495802e-05
2.24894203091277e-05
9.45844773704414e-05
1.76964402738017e-05
6.5287902010916e-05
3.24740025430349e-05
7.47696863329863e-05
8.06452184907645e-05
6.5727390097097e-05
2.32124444388944e-05
3.41582088914265e-05
4.72035356118484e-05
5.98498910860423e-05
8.4576426919884e-05
0.000102024422171821
0.000101437881040337
4.99537849758315e-05
5.33992045624104e-05
5.54425224498801e-05
4.30774975510178e-05
5.93074935667335e-05
7.33595808438841e-05
1.48861213996948e-05
0.000110985209610794
7.43496413035948e-05
9.40101738775953e-05
4.34112214812726e-05
1.48062870202922e-05
6.65709881893864e-05
7.77883182808042e-05
3.59556911993736e-05
6.09262166418861e-05
9.64872692093815e-05
0.00016762842034067
5.70035737013115e-05
9.06390933249983e-05
0.000106443721747844
3.41691477675311e-05
8.89031635424774e-05
9.39278605443585e-05
2.57180389238663e-05
7.24043398485688e-05
6.13122063384899e-05
8.25796819280223e-05
5.51086511825433e-05
7.47797759472542e-05
1.22481270796258e-05
6.8582924021501e-05
3.82268187295323e-06
5.3423864352068e-05
2.13517824740839e-05
7.74040920866262e-05
2.55803395661355e-05
5.87723315056211e-05
4.35853470819861e-05
6.85445111621157e-05
6.31638025834318e-05
6.78723660300197e-05
5.56955105665701e-05
8.79203905816056e-05
-1.84283604397726e-05
9.72044063215894e-06
4.27974266732403e-05
3.03250866911876e-05
2.87236366798968e-05
4.4990528754619e-05
4.38312051614057e-05
7.24154941296282e-05
0.000125175227835511
9.96312027641631e-05
9.06312467915622e-06
4.88494947630897e-05
-8.2202822876176e-06
4.77618736202307e-05
4.40164164689999e-05
2.8430851515814e-05
8.02523713758469e-05
4.1418340856444e-05
0.000126420919901888
3.42352364378895e-05
5.10674828726263e-05
6.76136521237946e-05
3.72089113666208e-05
2.18055305898179e-05
9.93520881712924e-05
0.000101213721393544
8.12481459689629e-05
5.93626846279756e-05
6.73388506382405e-05
3.33337023909264e-05
6.69891211506374e-05
9.13613942959411e-05
0.000111284251185235
5.86391899063982e-05
6.41688764757426e-05
7.41000909762706e-05
4.33632896859586e-05
4.72921357909547e-05
5.35843615670528e-05
0.0001015555253604
7.4106818684539e-05
9.82417643557331e-05
3.23509633017587e-05
0.000130373477792461
9.29441034748152e-05
5.42458730255018e-05
4.79194836162227e-05
3.31738247543934e-05
9.48492692032272e-05
3.25034579899029e-05
3.45015409895688e-05
2.86977800277664e-05
8.62112750846384e-05
4.97186359222416e-05
5.73956673212351e-05
8.95891388361276e-05
7.89600542370076e-05
7.05643673972532e-05
8.63545042889657e-05
5.53749274764826e-05
2.24224084957402e-05
3.54607017714824e-05
8.94962680953889e-05
3.18819661790468e-05
3.6789946108162e-05
5.59385933841078e-05
9.62422332719758e-05
7.62625969546106e-06
3.69487861020278e-05
6.76891565879082e-05
-2.46114093898943e-05
9.94865973721092e-05
1.73723923090326e-05
7.35513163096174e-05
9.36439486306132e-05
3.19905384282422e-05
-8.5659438819964e-06
2.27765771667462e-05
3.21966009204679e-05
5.05823120365223e-05
6.9852774816322e-05
2.61173471847579e-05
4.80500731062757e-06
9.591084173696e-05
3.3953736766614e-05
6.31571494924217e-05
6.67350270313068e-05
6.97202498334222e-05
0.000115835200971276
1.37022028946243e-06
3.94507982459017e-05
3.76297667453363e-05
1.74410314342306e-05
7.18360362426016e-05
8.72527498708637e-05
3.9960508620507e-05
8.15889204406148e-05
6.13993898385285e-05
7.80838927096262e-05
7.0504164037873e-05
4.13940936089023e-05
0.000112458422451562
-9.08471811229968e-06
0.000108479424657302
5.68928374020091e-05
6.56691112112884e-05
2.0548910421089e-05
3.25636044391965e-05
4.19840775310782e-05
6.98150032077078e-05
8.10265056345067e-05
6.51388350004646e-05
6.68174196495613e-05
7.21845701185038e-05
4.17939443934325e-05
8.12614462650445e-05
7.06527664650958e-05
5.30628325168002e-05
3.3160005883341e-05
0.000112056135697683
7.07056178138129e-05
6.9671119987274e-05
7.92458201930038e-05
8.16982525866144e-05
5.72341236087615e-05
0.000120376119544855
4.03757917788849e-05
0.000107819229971572
5.80791054661799e-05
4.49751219878812e-05
9.17455844693023e-05
2.88487916022232e-06
9.78054413192115e-05
-2.52530521155107e-05
4.61299522886508e-05
7.53935056499328e-05
4.75555163714303e-05
0.000159435936630968
7.24571117602455e-05
2.6426498889792e-05
0.000143159123789117
8.98993801982768e-05
0.000128370250563532
1.27103408845776e-05
9.38970572644338e-05
0.000112531242820062
0.000147422026626315
4.45863380943694e-05
5.99058687546465e-05
1.30968893995573e-05
6.57410419817587e-05
7.40041350508986e-05
0.000106883104303536
0.000103155161604698
3.90233793885532e-06
4.99342499737074e-05
2.16154589327188e-05
7.75495988862585e-05
3.68223568089915e-05
9.97130888804716e-05
4.65372820113772e-05
-3.82847862236776e-05
4.57743335371777e-05
5.45323608199879e-05
6.96170067038367e-05
4.52921543823046e-05
5.23202436423119e-05
1.10357827683673e-05
0.000102602268829304
2.33345084218367e-05
4.23157591485346e-05
0.000120617876943673
5.53805242403198e-05
6.35882474957638e-05
-1.37197983175215e-05
4.84112766400278e-05
6.14595339603874e-05
3.79096026109588e-05
2.03002860684974e-05
0.000107158997459495
0.000103616813600124
0.000111717603547547
3.73633374624466e-05
2.11656041268683e-05
4.58298338269568e-05
1.87601476720862e-05
9.31144492546536e-05
9.9623942053221e-06
7.52172334392477e-05
3.91582885023009e-05
0.000100320374715829
2.51389691150083e-05
0.000112290127027447
7.96369462974475e-05
4.8956230099428e-05
0.00011648687009535
3.70135874402998e-05
6.70842693438834e-05
8.88230492255604e-05
0.000100719051569468
0.000123177189647674
1.55716094562474e-05
5.98260862334961e-05
9.77043627445677e-05
4.03656353507906e-05
5.86257437637642e-05
7.45202481512532e-05
6.55010381728878e-05
2.62847162569191e-05
3.76552345418432e-05
0.000102413126381927
4.77960981602639e-05
9.80510771393687e-05
2.6774648868231e-05
5.91886433284748e-05
2.77862936135842e-05
4.90749208954323e-05
7.40829824725749e-05
7.82784602372904e-05
0.000121808262306667
1.6377698267728e-05
4.68672441575728e-05
7.14870531695763e-05
0.000103114762539669
8.8146448386169e-05
5.29774650546861e-05
1.38618021542136e-05
7.06717489730762e-05
6.72588107428908e-05
8.64431228065592e-05
7.61799766118395e-05
9.6971460145159e-05
5.63266543584054e-05
-1.65549389251425e-05
1.26561193876398e-05
7.38843692921623e-05
6.42175625101827e-05
4.39400798445339e-05
5.91934156331222e-05
7.24626458024517e-05
8.33782186237152e-05
5.59512603976134e-05
4.22668050438659e-05
0.000102509832246441
9.98290339247432e-06
4.22537202650309e-05
9.73996417068051e-05
3.60867828943527e-05
9.35914941341475e-05
8.88249223050681e-05
4.0578205162176e-05
6.35887664966707e-05
7.50680477420329e-05
6.19195020203874e-05
7.44684966094532e-05
0.000135683282528201
8.73045252184951e-05
8.35837982214728e-05
4.9652964355855e-05
8.54815171559269e-05
-1.67533573796349e-05
8.62720648795423e-05
3.71373717645571e-05
8.80954531338281e-05
0.000110551453894409
2.24622313032581e-06
7.90903276685196e-05
3.0495670751644e-05
4.60790761908679e-05
7.19671686524244e-05
0.000134433096712909
8.93206556926639e-05
2.77802432327407e-05
8.42490941118336e-05
0.000111148932740743
5.65000624647333e-05
8.35149358411518e-05
-2.06657856444932e-05
0.000129255085444999
0.000104062914681066
8.15695509490832e-05
0.000116107493279638
4.5551690410782e-05
8.93417369269824e-06
7.20943400365282e-05
2.47871523026644e-05
7.02236855596762e-05
0.000132918386559927
3.83902546943858e-05
7.64704499236477e-05
3.07608684553382e-05
6.7371279336402e-05
8.3825607983661e-05
0.00012299421947577
0.000105022119390982
7.57675475836453e-05
8.39917610118441e-05
4.95607373758343e-05
7.5257126656112e-05
3.95512599496776e-05
-9.44882413955792e-06
8.22526814507039e-05
4.6690767580114e-05
1.31968997392916e-05
7.42610225350083e-05
2.98732186907544e-05
2.91870305433072e-05
0.000111299773301531
6.49109036771588e-05
5.38655451887386e-05
5.70134768754133e-05
8.81964202325491e-05
4.69643334365565e-05
8.1468699549467e-06
6.72344398223039e-05
4.83297086142414e-05
4.23480379906624e-05
9.24976930613256e-05
8.88382251219216e-05
0.000163651440136104
7.61952577764154e-05
-2.0282521933659e-05
4.01339894540839e-05
5.48726943020724e-05
8.97500009047253e-05
0.000117728921346751
7.02683636960606e-05
8.10669399055247e-05
4.67629164424639e-05
-4.54764451343273e-06
5.51546471350008e-05
2.65303202567046e-05
-5.16075062901336e-07
1.39870193258637e-05
4.71378854112089e-05
0.000102462193324886
8.86322906211362e-05
7.68057061785529e-05
4.9291097752028e-05
0.00010359010010603
8.76464737686051e-05
8.91201274015499e-05
6.75705048193213e-05
-7.34960790376917e-06
9.01944153398307e-05
0.000144070185299312
7.01909719959845e-05
6.47426699679021e-05
5.71340329010876e-05
7.94508573438707e-05
8.3418485837539e-05
4.76313045108926e-05
8.76414431233147e-05
1.36015189808572e-05
3.28781770402963e-05
0.000142827243006238
3.33064581564451e-05
0.000108971314043282
5.4937314082718e-05
9.7079047042167e-06
6.64161961761759e-05
-2.30254835142084e-05
9.41505677940697e-05
9.56846071979249e-05
6.15701396919147e-05
4.6869692210835e-05
9.53058963326882e-05
8.312771270503e-05
6.66209110864095e-05
3.70820599081197e-05
1.27643266387372e-05
7.55131456450237e-05
3.65047134649585e-05
-1.25912128611183e-05
6.32826669210958e-05
4.61435786716676e-05
5.24068565355779e-05
8.66419495744297e-05
9.19839680912042e-05
6.7864012368369e-05
7.23358015958314e-05
0.000131730051758613
0.000106302447537971
9.73777536666248e-05
4.50641078445954e-05
7.63930592456718e-05
3.98283147093017e-05
3.5415285732499e-05
0.000111607580665902
7.22372617523083e-05
-4.2287550110009e-06
0.000117201576586971
3.52975164590929e-05
8.28272201804142e-05
-2.46604939675052e-05
5.43142441231434e-05
0.000116014444340278
5.81617242871481e-05
5.13577923012146e-05
3.17036865123086e-05
4.50691218556034e-05
-1.1650425646042e-05
6.88452920171606e-05
7.99163054430995e-05
3.21114084793263e-05
5.27079976977264e-05
4.07922697978503e-05
5.154802157908e-05
5.25918756347557e-05
0.000106352368294519
1.77890864597544e-05
7.01544923564281e-05
2.00078467587018e-05
8.07825889047307e-05
8.18060164661434e-05
0.000102131448509714
5.47045714243286e-05
7.69059317156356e-05
5.24366814526579e-05
4.72695953655513e-05
5.89718320554052e-05
6.44834226064066e-06
3.42384623382861e-05
0.000125032782563533
2.97565864164497e-05
5.89639415261132e-05
1.00928570374243e-06
2.61840898249759e-05
8.44092491267721e-05
7.13309597390363e-05
6.13962378249938e-05
3.02097825219747e-05
8.32423229113963e-05
1.27753012296664e-05
4.13090065095994e-05
9.28345846748873e-05
6.1453699169481e-05
2.6675579912483e-05
6.17994846634927e-05
4.79779670846452e-05
9.59575184058341e-05
2.79061680990914e-05
3.55298590208285e-05
7.02657236736059e-05
3.13450447310561e-05
9.87122520562154e-05
7.98703306365385e-05
7.98288648988519e-05
8.20650382017166e-05
0.000133800758053536
7.46140088683879e-05
4.49978812811005e-05
0.000112661316678615
0.000107036424201289
6.43066344914725e-06
6.59723403335846e-05
9.00442805077588e-05
6.73065811270318e-05
7.10958878323114e-05
9.16939616347625e-05
7.90223273297245e-06
7.05283022601659e-05
5.78928659303979e-05
0.000112368139971699
4.76629091687029e-05
3.57460318842848e-05
1.7420919185923e-05
7.70933581345404e-05
0.000135192055602041
0.000106678421646337
9.60573656973519e-05
8.11517124021737e-05
1.55468749567068e-05
9.72786297022953e-05
7.97183479490118e-05
0.000119353366758231
6.77032753030916e-05
3.22841441340082e-05
1.61273102599421e-05
7.53048242471075e-05
2.77324214694778e-05
0.000106360239213577
0.00010076736896629
5.03912906630621e-05
1.29193209246897e-05
3.43434044520032e-05
6.85068443690236e-05
-1.26329950004469e-05
4.26225808044662e-05
3.21380933723208e-05
-7.16819545306322e-06
8.51941906052431e-05
8.31510174320474e-05
0.000136649836369593
2.45049894449189e-05
8.26051323841982e-05
9.94964393874567e-05
7.13824928647394e-05
0.000129081591653871
9.02596896151901e-05
0.00010955318731943
-6.57498484106461e-06
9.63901633447604e-05
4.86466401922025e-05
2.81261848277386e-05
8.80573036173102e-05
0.000127727734761405
5.48187886861571e-05
4.40199994748444e-05
9.29587255714577e-05
4.97381069314262e-06
0.000125737381497845
0.000116285206559471
0.000107639298447954
8.01435070412582e-05
6.18541818023955e-05
1.48774190486387e-05
9.47291926896194e-05
4.75044423807259e-05
3.57249499243226e-05
6.1436056497237e-05
1.90899137757153e-05
9.99239521195652e-05
6.12873125749251e-05
1.8250492147511e-05
7.69579694677885e-05
3.70559215235679e-05
5.04587483055857e-05
3.65764478727609e-05
4.99350843765097e-05
8.42186347068674e-05
4.49858616883452e-05
0.000100095957562016
7.3608588718298e-05
7.61453648316242e-05
0.000112458728736519
5.48613842555772e-05
4.73071301886465e-05
6.91919403630514e-05
7.96804847283996e-05
7.03665155659321e-05
2.45856766849604e-05
9.34765641354145e-05
0.000109548676959712
6.36575051375628e-05
3.06257308750973e-05
4.48734454805968e-05
7.47451761322217e-05
1.45407234020618e-05
0.00014196983662441
2.77615193090565e-05
3.29838163426556e-05
0.000120042758952443
0.000128938739012097
0.000125585900935993
4.0828294836171e-05
0.000135696518586624
4.1975346712761e-05
2.9671075062848e-05
7.29318116847061e-05
1.97339030146821e-05
3.4690913661086e-05
8.50282959989955e-05
5.8479070240181e-05
1.23032071799326e-05
5.8788586039743e-05
3.0613891615018e-05
3.02810482780233e-05
3.79689956535063e-05
6.44560983216294e-05
-4.26042422423185e-08
9.04573387309279e-05
5.60018279503976e-05
3.1291398058413e-05
0.000126563420937141
2.85733683920316e-05
6.15440053316642e-05
-6.30487971293309e-08
6.84108781284679e-05
6.60448319733543e-05
-1.02910795526394e-05
3.75048310199916e-05
8.54296721228925e-05
5.56785414772986e-05
6.39209827910687e-05
2.4516508136038e-05
5.25029181427347e-05
0.000103930849917602
9.3095875675356e-05
9.58568712219379e-05
4.05833224903456e-05
0.000115231212817075
1.23873858714035e-05
5.37529929333442e-05
4.93393009013939e-05
5.57758033687755e-05
5.54903157319717e-05
0.000117280696857308
3.01360511543159e-05
8.19956458748004e-05
7.27710552771357e-05
8.27250776564014e-05
0.000145111383308134
7.71841509939443e-05
4.18182746534706e-05
9.65021365948713e-06
0.000111607976699817
0.000105803216350993
4.31856360174397e-05
8.37735212636734e-05
0.000107301413318928
6.18029986519519e-05
1.97581654016196e-05
4.0335464728391e-05
0.000102291832153595
5.74475166285302e-05
8.92306147955309e-05
0.000119061733036685
0.000148414490582574
5.02390531561641e-05
2.77923196143602e-05
3.58428319315916e-05
3.43277126076801e-05
-3.02110688015349e-05
5.03607618487399e-05
3.36313711584151e-05
0.000112118640076528
5.45901919410494e-05
0.000123610324809979
0.000139643026582536
7.56223907902514e-05
2.86468095414345e-05
8.19251852072403e-05
8.03565216450505e-05
6.91044932499345e-05
6.02017557766332e-05
9.51179965456724e-05
5.8433219437383e-05
0.000101799490059679
7.94464352292206e-05
4.41804646963058e-05
4.52721678440228e-05
8.85371539312217e-05
3.4569099433102e-05
6.15048371674367e-05
5.88250261096186e-05
2.96468278046014e-05
8.71586164880431e-05
4.05210198776443e-05
5.36232284023876e-05
8.03433977535306e-05
-5.79271416671834e-06
5.9852227063956e-05
0.000143506421942959
0.000112347111415062
2.52113105438635e-05
9.95494831973749e-05
4.89855325493741e-05
6.61632090436966e-05
3.89328256918749e-05
8.30387994221609e-05
1.58811674999781e-05
3.66523751323059e-05
7.90851362386203e-05
2.35984954118042e-05
6.98817500021332e-05
6.01519249071942e-05
6.59484270447249e-05
5.27701296014814e-05
5.9542021024433e-05
-5.7133694903676e-05
6.11361851009639e-05
4.53194530422049e-05
7.17880454778968e-05
1.89232991518343e-05
7.50924164229534e-05
0.00011997689500094
1.91715643420313e-05
0.000104631420891713
7.24288975692877e-05
5.91361979008553e-05
9.38177271267012e-05
4.71354248334471e-05
-1.95598494466428e-05
0.000113693168632966
6.57135047964473e-05
1.94537779399463e-05
0.000138470109529649
5.4170980012047e-05
-1.37075221438229e-05
1.25047613488704e-05
-3.18770012767153e-05
9.7417584461011e-05
4.88414346154942e-05
7.13955080795557e-05
5.28312637658159e-05
0.000119412893767708
0.000104399040005446
0.000141525833442556
8.61032443130031e-05
3.84650150804148e-05
7.39210504879811e-05
0.000101078473618208
7.95822347495073e-05
0.000100905729337263
5.51149688425464e-05
5.94117176628096e-05
-3.94459608360318e-06
-1.74030020726223e-05
3.56706259987719e-05
2.96525135777028e-05
-8.74424258491109e-06
4.92269000072589e-05
5.90017118804108e-05
2.73434522035319e-05
9.39006680226935e-05
6.7152137015754e-05
7.67090276100695e-05
2.14376514844467e-05
9.6132257614744e-05
8.35857375012998e-05
1.14303680560858e-05
7.72375937723398e-05
9.67028594854208e-05
5.42015214989537e-05
4.73791197793475e-05
0.000131082452853182
9.45533451969304e-05
7.1928229993099e-05
8.44552295003408e-05
6.74451548289272e-05
7.46565365777409e-05
4.89893365125473e-05
4.5078105668785e-05
5.52885566215675e-05
8.09683602183578e-05
7.06805656701766e-05
4.30636618895537e-05
7.21053044675916e-05
8.72339722492441e-05
3.18029006934603e-05
6.48469772998803e-05
5.21188732354818e-05
8.20387333838909e-05
4.44081075071794e-05
0.000147072090670584
0.000130086316978534
8.78972693149688e-06
4.69530450383889e-05
3.23148702494517e-05
7.40559223980091e-05
0.000115278447943552
5.46719275625366e-05
4.31549942819713e-05
-6.34044564881133e-06
4.25493351423635e-05
0.000111896248156839
7.10793855210756e-05
0.000141191660868448
9.14832247524121e-05
8.22620805675381e-05
0.00010756130739811
-1.64973587305547e-05
7.19003055249784e-05
7.9689302299109e-05
8.6813731178397e-05
7.78415585110987e-05
6.25046296944481e-05
9.13717315743617e-05
1.31029705102815e-05
0.000101571105024059
1.2272138522873e-05
-1.05642949550474e-05
1.33687738527581e-05
5.92440343728779e-05
1.37690626849912e-05
7.04829234153556e-06
7.3911362384009e-05
3.97932569980128e-05
5.02155445617793e-05
8.85823190985554e-05
4.03285110074389e-05
0.000152099361191781
2.03914192564476e-05
9.59989079993765e-05
-1.09398429544844e-05
8.18278326502326e-05
4.20300051552045e-05
3.43988727278327e-05
6.92095794716833e-06
9.50500533392932e-05
2.90398550063843e-05
2.67495437204174e-05
0.000122821298794274
9.10910055280867e-05
-1.64562447049239e-05
9.14134850200123e-05
0.000120148640379395
9.30921817626231e-05
4.36476096218373e-05
7.50410669370732e-05
5.69154196346775e-05
4.80461672391039e-05
6.20280378334713e-05
0.000118098844911411
6.12628273946449e-05
7.89783420418121e-05
9.12782307465674e-05
4.17519491474672e-05
7.76443888595782e-05
-1.02339206150167e-06
2.6003534706323e-05
5.03572883769914e-05
6.04809904945952e-05
0.000111230479517075
-9.52777457404401e-06
5.30993636957142e-05
4.693255369577e-05
5.908212699944e-05
5.15570568915438e-06
4.79974474031069e-05
6.89958695340623e-05
5.9530990274027e-05
3.14245969017872e-05
4.76160629858324e-05
7.59426284037223e-05
3.51646005318435e-05
5.04032175644429e-05
5.22977310257585e-06
9.01930849051377e-05
2.15506228328943e-05
3.94261258829668e-05
0.000112070843174458
9.6378685671942e-05
6.75347924138593e-05
0.00010776862390855
8.90678123880076e-05
0.000107837898801276
6.05173668294278e-05
5.46537733337588e-05
4.34032678917256e-05
5.91582564445982e-05
-1.78692139954221e-05
0.000141867615776694
0.000106087380872893
3.65751703252128e-05
5.80848019982362e-05
3.15959725879364e-05
7.27750727365414e-05
4.25503060718653e-05
7.13152497165479e-05
0.000116641107897181
3.25318639146586e-05
6.08834045762791e-05
0.000115261875696848
2.40539998930124e-05
3.15467931504668e-06
8.35707414538595e-05
0.000130174521439876
5.36466382139321e-05
6.48353288385536e-05
4.05878320777598e-05
3.0283099508223e-05
1.91858953312391e-05
2.87824442384091e-05
6.41005570737183e-05
2.71870601026557e-06
3.52032291191667e-05
-1.12702789908906e-06
5.81620475034781e-05
9.54561015858301e-06
8.4488858368045e-05
5.62957492850497e-05
6.54295811738607e-05
5.0430940157484e-05
6.89335603317274e-05
6.6792169569583e-05
4.78282812960887e-05
7.98770583775516e-05
0.000101787479927093
-1.64340167838792e-05
9.55889192503489e-05
7.22318216061646e-05
0.000113186975026317
7.48134579105985e-05
3.81393609776972e-05
3.685755015141e-05
1.25142000728895e-05
8.21468501038802e-05
7.34433909366251e-05
0.000115991751704692
4.8113943311108e-05
6.39453329373761e-05
7.67428849287989e-05
6.08116944618649e-05
4.5949494889145e-05
8.10808521728213e-05
1.82417849025221e-05
6.03373276286309e-05
8.22760886711832e-05
9.20024653084817e-05
6.52797181556684e-05
2.57124628493069e-06
3.30338549720328e-06
9.88232575446104e-05
4.4300885048892e-05
2.93158881583547e-05
3.76268426829796e-05
6.36431557006856e-05
8.86498348189931e-06
1.78587330907367e-05
8.82262367564661e-05
6.68604651137555e-05
8.48684628381237e-05
-2.33040016891369e-05
9.83714832165788e-05
3.51720255960857e-05
4.80802969919677e-05
3.85012471133596e-05
0.000114617819778033
-2.95169947938605e-05
4.75071796158304e-05
4.61709689098551e-05
7.17572916198936e-05
2.70848856562482e-05
0.000100488739781251
6.98946342951765e-05
0.000110499442893885
0.000100036565785408
1.5631824673679e-06
9.24079300652795e-05
7.92992068746448e-05
0.000104524882172039
7.42280950482101e-05
6.22086028841439e-05
3.73766825250351e-05
7.48347077410736e-05
8.06993364587284e-05
1.89484057322508e-05
9.89842747380383e-05
7.88843455679797e-05
7.41029894843143e-05
0.000106706440979258
4.78428305399159e-05
8.90940921285546e-05
9.66522372693056e-05
6.30502496789471e-05
4.71488474543017e-05
0.000106680702698811
9.72369106200057e-05
4.83457782038457e-05
4.46619297813912e-05
9.70362643301222e-06
6.72247326845349e-05
4.99555047414486e-05
6.54460879777326e-05
3.77753663853412e-05
4.16183239868289e-05
6.43103349800076e-05
4.14880982355721e-05
2.35205533124192e-05
-4.83153023761816e-05
9.60229956627662e-05
4.28905697684978e-05
0.000113699235054375
2.33899309827913e-05
4.44217039790768e-05
4.01340086656736e-05
5.5534726816606e-05
7.54155161369526e-05
0.000120661119808641
7.35646970276434e-05
5.15020903959483e-05
2.25282748385325e-05
1.59890249293976e-05
0.000142883349276928
6.56614889599706e-05
4.95272165281566e-05
2.92269962993003e-05
3.74828719011516e-05
3.78706134624359e-05
-4.16846134880488e-06
5.87370136635665e-05
7.06182482483335e-05
6.23054873473304e-05
5.42056632197928e-05
8.55665235010825e-05
0.000103391335259203
4.99755086550445e-06
0.000102096193849024
6.52840283072002e-05
0.000113458613448855
2.78614623860147e-05
3.52891295500265e-05
5.59885360098344e-05
0.000119237453290925
7.94533050218772e-05
7.50400816342667e-05
3.94174693763766e-05
0.000105082197338219
0.00010428453293286
6.05954269886019e-05
2.26185228675805e-05
2.87382686093547e-05
7.43865531783786e-06
5.90193023062411e-05
7.56496012777138e-05
-4.51572320967402e-06
0.000108644218231424
2.13986659840586e-05
8.31122668380051e-05
2.20558573315462e-05
6.11824278995409e-05
3.69020718379083e-05
7.5105505731939e-05
-1.8775792450803e-05
6.59655993747772e-05
7.76700165981266e-05
1.75793443193892e-05
6.20926497312265e-05
0.000104796480517352
3.27421642455654e-05
3.6209426139685e-05
9.95464614779904e-05
4.75635067117888e-05
0.000101657562947617
0.000152794866924838
9.69448979760096e-06
3.16742279096967e-05
1.34403524004068e-05
5.32377364620857e-05
4.37153228436542e-05
5.1866852933553e-05
-2.02182031277692e-05
6.22309904350457e-05
5.8003623197421e-05
8.08603670108519e-05
5.49917640793038e-05
6.76307446205893e-05
6.48537689978972e-05
5.83354319849768e-05
4.98411876154668e-05
0.000100121531120137
5.87866963792223e-05
4.15743854486128e-05
-7.99393658195436e-06
6.22083611724295e-05
6.81477464485955e-05
-8.96307517477504e-06
6.7549566408547e-05
0.000113787275052556
0.000105595846113618
8.87238323519025e-05
3.10055348498345e-05
5.96481266421049e-05
8.03399195007899e-05
3.64548653711269e-05
3.12756760379674e-05
2.43044991364172e-05
5.76883455174025e-05
4.34332531879595e-06
1.43686013312444e-05
9.35359331988819e-05
7.46499960245257e-05
7.88515967281439e-05
0.000121378503140831
7.9729551450156e-05
1.47588073575587e-05
5.4209461918366e-05
0.000104333970484955
3.30119898183971e-05
4.55388042737131e-05
0.00011298264668873
-8.71921621793965e-06
7.34223561259062e-05
0.000114407255176956
4.40447357694125e-05
-1.2413878452855e-05
2.76789386143742e-05
5.2077512202e-05
0.000108914686399143
6.23913251594584e-05
9.42192433904523e-05
1.70864174906316e-05
5.00727224240671e-05
3.22821484634368e-05
1.54897969763361e-06
6.24904841780768e-05
4.98139007269475e-05
0.000109807608246146
5.66982916987269e-05
8.82977538479417e-06
5.75467728505043e-05
1.41477097514895e-05
2.45334249076934e-05
5.1371395585055e-05
3.14931153291535e-05
8.53712674667354e-05
-2.0428607710478e-05
0.000126832331937659
0.00011796821172449
0.00012387964749787
4.34085099811828e-06
6.34243433921632e-05
5.4428680219631e-05
9.28562029832464e-05
8.78047129280482e-05
9.05581830233398e-05
0.000103048010135388
0.000124767709394198
9.12247339710942e-05
6.715796656552e-05
8.27935858893098e-05
2.72942418497322e-05
0.000135247274375501
0.000145035988542835
0.000131417082321291
2.39342449792659e-05
1.08247173501404e-06
0.000126718776728689
8.50525680212797e-05
8.08960942258926e-05
4.04811220256024e-05
4.39237280757444e-05
0.000151333162983127
8.13238322394781e-05
7.23986318772094e-05
6.32211521969347e-05
0.000143142300116711
2.70463350242319e-05
7.9972190815634e-05
9.13930419327051e-05
8.95983748315555e-06
9.67433379951787e-05
5.38037282694588e-05
6.48119820054505e-05
4.26421637854116e-05
6.06811457744899e-05
2.86331763455727e-05
5.33171873071165e-05
6.68559423521342e-05
8.50199681729304e-05
9.5877555527907e-05
7.80729875655459e-05
6.91570424821214e-05
4.5953502822914e-05
6.59402504783104e-05
3.80019655875135e-05
6.93517796094185e-05
4.89490121566663e-05
5.68195395137407e-05
4.32951866464115e-05
8.64771040239378e-05
3.54461594619273e-05
-4.0565664744219e-06
3.21063544091251e-05
3.46786319926193e-05
4.48976681256471e-05
7.99089721522538e-05
0.000139281180374197
-1.66306893990927e-05
8.51504368900287e-05
0.000138238500549291
4.91602853684941e-05
0.000120192894684163
7.05971315956179e-05
6.405921109668e-05
1.51353883652291e-05
8.37620812245149e-05
2.45914412521528e-05
5.03534704075354e-05
9.41886522274979e-05
1.70142383747508e-05
7.13986141662681e-05
6.01557790072399e-05
2.73293095586089e-05
3.29955716025234e-05
3.48675195975723e-05
6.51019784363801e-05
4.32105679128533e-05
2.07578293523502e-05
3.68187402315756e-05
6.02829627393176e-05
5.76590271324657e-05
8.23435152566911e-05
3.83740370743595e-05
2.56489455495895e-05
1.69373333827598e-05
-5.31713451689872e-06
1.12262621786938e-05
7.62027474171651e-05
2.50686772660463e-05
0.000141273738484845
4.59333552740316e-05
7.46650311461186e-05
1.96414145969877e-05
9.78264851378148e-05
7.96418503920685e-05
-5.677099604333e-06
3.5167124358386e-05
9.838306769561e-05
5.23845078147038e-05
0.000117495767282612
9.72399896732127e-05
8.1603167828821e-05
6.31736888006777e-06
4.23528019984586e-05
5.29217205575751e-05
3.30424828637322e-05
9.17083479844953e-05
7.41468742485583e-05
6.65620635971688e-05
0.000104609361310316
0.000109685386627618
3.48323435834363e-05
0.000102525606472667
3.88595228396448e-05
7.26697954301362e-05
7.03731072911513e-05
5.67921296045925e-05
9.59059939033738e-05
6.17483978547182e-05
0.000104420746482998
6.60735509788082e-05
3.65701862942252e-05
6.55901926413424e-05
7.00256320022484e-06
2.51373721686785e-05
2.08671933794556e-05
2.08531296749415e-05
8.63657152069799e-05
4.52939442980766e-05
6.81281254347055e-05
8.10328700655716e-05
-1.35021691968501e-05
4.69371894525101e-05
2.82919130995273e-05
0.000147080051807067
5.14800195057648e-05
6.75993375366916e-05
0.00011797292506624
2.57645477406282e-05
1.49826076943648e-05
0.000130244243687278
6.4203681137546e-05
4.5755280869372e-05
9.641276818872e-05
9.91167922052053e-06
5.5144774610337e-05
0.000117466267011737
-2.24595849736883e-06
8.52871588805734e-05
9.41631452762389e-05
5.45636342869515e-05
0.000104240451513838
7.07606822698348e-05
6.48625527911173e-05
8.09797355505584e-05
0.000101817570635371
6.3560433232175e-05
9.495868870162e-05
8.3708530468884e-05
1.01225287500237e-05
6.31518209626277e-06
4.31209972954262e-05
0.000104007795214896
4.20662553535336e-05
6.85025157100162e-05
6.84193091907699e-05
2.6920989172447e-05
3.00666707577192e-05
5.16578404064935e-05
8.15454444912018e-05
9.89410645629027e-05
4.06214788623017e-05
3.16754564272407e-05
4.11814638900372e-05
8.91258468846517e-05
1.5921659076224e-05
7.43979417303558e-05
1.84113372981462e-05
9.19684659030962e-05
7.48194399171172e-05
4.80935011082132e-05
8.16421210592947e-05
8.56749910913619e-05
2.33706077538755e-05
-1.3412790564724e-05
8.75804463932162e-05
3.02819706570531e-05
5.8441440973663e-05
6.51364578803717e-05
8.23160518592977e-05
8.3894658503696e-05
5.81190988646649e-05
1.63711470774426e-05
4.70941736944576e-05
3.01864306183922e-05
3.96415991456447e-05
6.73369625273633e-06
2.68694461028535e-05
4.86637749883197e-05
6.26415360384895e-05
7.50510922125965e-05
5.59158789405966e-05
3.6841147371202e-05
-2.09438409840499e-05
7.78740216873447e-05
8.60748442253308e-05
9.07859141054158e-05
5.1247143508145e-05
5.22740481062396e-05
5.37103780756358e-05
7.69830335708947e-05
5.03661164422822e-05
5.31238578023622e-05
3.05247007407045e-05
4.99559554929748e-05
6.80604737246521e-05
3.11983089475042e-05
7.43071301832396e-05
9.91532021503559e-05
9.84732593675132e-05
9.19078986492676e-05
0.000106006426180568
2.72441305372827e-05
5.61160811687115e-05
1.34525182104181e-05
0.000108447255937081
5.38408717995528e-05
2.1464631130108e-05
8.29297647310102e-05
4.88720204609505e-05
7.47460012711246e-05
2.22722023948115e-05
7.8582082399152e-05
6.31087267332214e-05
0.000102219865731833
5.12053242781622e-05
0.000105604490837336
6.33123922110749e-05
5.11289812071934e-05
6.27946445533473e-05
7.99828395784157e-05
0.000101277425918377
6.29203160785865e-05
1.91652209487178e-05
3.63820041736259e-05
7.24759584498166e-05
1.60763533129987e-05
4.13442407683697e-05
6.03656300942868e-05
6.34315161829217e-05
9.18049046438926e-05
0.000101905019236148
7.80028420987934e-05
-2.90119588407229e-05
8.95414432188136e-05
5.8749602076833e-05
2.73734780738511e-05
7.80890383098385e-05
0.00011426662946844
7.85598942386879e-05
6.44021086656544e-05
2.76330342736486e-05
-4.36438344894769e-06
1.79540977885953e-05
7.34626140673261e-05
1.07199011438913e-06
6.81803071317089e-05
3.08911921884021e-05
8.67160534605584e-05
2.71793959808199e-05
8.89646944436308e-05
6.71717777400757e-05
5.00988008278166e-05
0.000105924812971228
-4.2505970034656e-06
6.11144741999393e-05
3.93097440621047e-05
6.77650553387188e-05
4.02163909733875e-05
0.000118836091433632
5.3372785297683e-05
9.85563919569046e-05
6.98675861076618e-05
9.25863064691123e-05
4.30038240359701e-05
4.40656985332918e-05
2.29216513957895e-05
8.21839022129169e-05
2.58804810723159e-05
1.28313300111917e-05
4.51679623933936e-05
3.0772565718374e-05
7.12193963231696e-05
8.53285822351531e-05
6.61743376526461e-05
5.61527087524203e-06
-7.27882302124563e-06
1.19114252479713e-05
1.37604456637524e-05
4.64600633829143e-05
2.11900959866292e-05
7.38913059426313e-05
7.01401887923226e-05
5.1866636220577e-05
5.44751541041868e-05
4.24879431084211e-05
5.34104187698246e-05
6.63341841221822e-05
0.000115537650629723
8.38007745314298e-05
5.27397557918437e-05
4.09378339119837e-05
9.53458179440135e-05
4.9317880012351e-05
6.27826326563121e-05
4.02412447862887e-05
7.78726940459523e-05
1.28566194816465e-05
5.58188227561183e-05
6.53375739630672e-06
6.42109843608501e-05
7.47357711167922e-05
5.48150893728502e-05
6.50615081442377e-05
9.09919330027855e-05
1.96078195287314e-05
0.000119427836964773
1.3898545526851e-05
3.60186676824073e-05
7.26200586326167e-05
7.46115044845008e-05
2.27645188169765e-05
3.41990021303378e-05
5.70935728604598e-05
7.45890427239537e-05
6.701398460963e-05
7.05074829883195e-05
9.99543380073758e-06
3.47063847301257e-05
5.24220316733075e-05
4.78831766405866e-05
5.04022609911945e-05
0.000102043521794744
0.000111978639440893
1.49653334309901e-05
1.6538797562633e-05
3.81567612689361e-05
4.3368305970583e-05
9.9075053753971e-05
4.75900138595519e-05
7.75630552918122e-05
4.85960749382592e-05
4.62948149961075e-05
6.63569859000525e-05
6.04068987254935e-05
8.29268130491851e-05
7.16981423395237e-05
4.58292944955364e-05
9.0539809910065e-05
7.11815932575515e-05
6.31243708269386e-05
9.7917063443014e-05
5.23403530032642e-05
0.000104905283852666
7.34884074505797e-05
3.8425483178058e-05
5.69695959015637e-05
7.38955033620467e-05
6.449209226443e-05
3.22771073361974e-06
3.33843643742047e-05
4.2749676096602e-05
3.7538167728459e-05
8.5093918888478e-05
5.38877008095076e-05
9.11530162709197e-05
7.99786010339254e-05
2.90180394561213e-05
0.000113825595132975
5.16121812092061e-05
7.5030331832635e-05
0.000102710573601919
4.87635580757083e-05
5.38150622954608e-05
6.62188735958511e-05
0.000114154093124122
7.1980615092303e-05
3.95329321397639e-05
7.08667618085959e-05
0.000115668694099228
4.94114793959084e-05
9.44741108391789e-05
6.8944631512949e-05
5.51607512529868e-05
0.00010940541499452
5.46308428635301e-05
8.62806693177407e-06
8.63272588115947e-05
8.51961037177954e-05
6.06310474382432e-05
2.75676423362239e-05
4.4845296467083e-05
0.000106250744298017
1.2082790035428e-05
1.87554897516741e-06
9.68737434837628e-06
9.49053475568691e-05
5.38713821146425e-05
2.88399956054205e-07
7.18372788441765e-05
5.59767072247456e-05
4.06179565703688e-05
-2.42858773804003e-05
6.33018300700087e-05
6.42304623232622e-05
5.20280473785251e-05
4.13416645292185e-05
1.64836190022194e-05
4.78932553176347e-05
3.90163271671155e-07
8.87894894432178e-05
3.82469005203281e-05
0.000111200458824496
9.32628582356904e-05
4.46350751171271e-05
5.62402466971382e-05
3.58158947837133e-05
-8.57778667098291e-07
5.01480774617154e-05
1.31358562712042e-05
0.000100265213466502
4.93696617348406e-05
4.21060307547502e-05
0.000102079330171248
4.32924425172091e-05
7.37501427416977e-05
9.37124582232196e-05
0.000108767129966689
3.46125008722566e-05
0.000184601910474097
4.71994551976239e-05
2.57164912843197e-05
8.50922182961919e-06
8.56481186613498e-05
0.000109789339134725
0.00011623382582358
7.44958769981459e-05
6.8852681583793e-05
3.33647379927609e-05
6.77410165497171e-05
-1.16687036738939e-05
4.79521178396364e-05
2.46706546030162e-05
9.35016173817919e-05
6.2508683057013e-05
7.91199090785328e-05
5.97691385077894e-05
-4.64349152949616e-05
-1.68799373204569e-05
4.16594249820068e-05
5.08608972084078e-05
0.000104699552056301
6.57640054825595e-05
0.000129070201910398
5.53939750995172e-05
7.61634170931407e-05
0.00012029555807862
1.74940567131593e-05
7.76495510905672e-05
4.34621545850799e-05
4.3670977426119e-05
4.09333031667462e-05
9.2752516277178e-05
8.16678814391009e-05
9.06572457514725e-05
8.5750047702774e-05
2.0563776918007e-05
8.87206677920076e-05
6.35838009438999e-05
3.81895459938542e-06
8.22496937077588e-05
-6.51014372240016e-06
9.5161343966628e-05
-4.17582923212342e-05
6.85679925707983e-05
7.80753747675592e-05
4.47351620330255e-05
9.21865925155896e-06
4.37813456319908e-05
9.4639366583426e-05
2.93225502103381e-05
9.53764861907845e-05
7.57248734815797e-05
4.5583525881438e-05
2.11753421285283e-05
5.11432410764521e-05
3.53479009437525e-05
6.2132281581169e-05
1.42337161737831e-05
8.88611527468113e-05
3.86365350392594e-05
1.24984614961582e-05
7.65234817445803e-05
8.70571990090655e-05
7.18928773815974e-05
0.000117131794811781
9.77304212286417e-05
7.86602889951256e-05
0.000170520837767693
5.42498335557319e-05
8.37218611292137e-05
7.5388428830365e-05
4.01600833632869e-05
-2.8145572447154e-05
0.000106003414721587
2.61849083821847e-05
3.13757646346832e-05
0.000183177872173108
4.86475803074473e-05
3.94294341422763e-05
-1.94212973048566e-06
0.000102473301445075
9.31875287692018e-05
0.000125381464125028
5.53960346785003e-05
2.45364580138699e-05
6.95344945149105e-05
1.8101450522795e-05
-1.5942832726466e-05
1.88799006238714e-05
0.000142663364254896
2.24233410936626e-05
9.53970389516635e-05
6.30951776068571e-05
3.4375248108411e-05
6.72416572430644e-05
7.00334883483467e-05
6.19169609273253e-05
8.13260147766913e-05
6.40644617280171e-05
5.05041138508145e-05
4.95904491445916e-05
4.0078767917666e-05
1.29020011031731e-05
4.75245258892228e-05
5.44243460076077e-05
1.06113153936326e-06
1.75955198983202e-05
0.00011002567824929
7.57031865962727e-05
6.95385946365221e-05
5.1952021662317e-05
5.99344173562706e-05
6.46247370304579e-05
7.52025905560997e-05
6.32141957868863e-05
0.00011557212533893
4.55001411825694e-05
8.26639300777838e-06
1.75351072152501e-05
4.98255421925959e-05
8.60210892912725e-05
7.32018108380149e-05
7.29246853111259e-05
6.48093837294509e-05
5.66639888523738e-05
9.28778890303198e-05
8.06401315186301e-05
0.000126491379539038
0.000102988595207159
3.61038163792889e-05
5.57830467160675e-05
9.60659135382901e-05
4.10807031405522e-05
3.278619633931e-05
5.01890106093963e-05
8.97002789634548e-05
0.000112285160580394
4.0597689871696e-05
8.02672286063808e-05
6.53044204068506e-05
9.59836096154439e-05
4.74369528100827e-05
3.5604761285401e-05
8.84590446389898e-05
3.72499731371427e-05
0.000114554156561043
9.0168984904748e-05
7.74763055256249e-05
4.4835536345434e-05
9.39546877969904e-05
2.55053630353229e-05
0.000132820464461954
6.69933762491706e-05
3.67353753140158e-05
0.000173148782443195
5.27029961129729e-05
8.51661428360094e-05
9.17870235339656e-05
1.4823818807637e-05
4.93096618501462e-05
7.17322977506132e-05
5.42582303944574e-05
3.55444416954903e-05
0.000108847600903425
8.36617608644901e-05
8.664474133418e-05
5.47029197586381e-05
5.39616016448917e-05
9.93206126695747e-05
5.59926724871343e-05
9.32743387615635e-05
2.38941457481812e-05
4.74137639076667e-05
6.58676597668487e-05
8.27639061276126e-05
8.69194408273427e-05
-2.91341393037724e-06
4.4453644254386e-05
2.53736552517571e-05
-6.72746564000328e-06
4.56519165708093e-05
5.26826864577899e-06
6.67893281742224e-05
4.32515763693631e-05
2.98505103978345e-05
3.45002365345665e-05
8.76545526098698e-05
6.68118070663554e-05
9.24518031286613e-06
4.80257823386128e-05
1.76697739725069e-05
7.41094331170993e-05
5.77530459207929e-05
6.80147872069726e-05
0.000108833630837234
1.55443693853802e-05
4.5402384014366e-05
7.18417165571859e-05
2.8724931899717e-05
4.88407569452438e-05
9.64935698267181e-05
5.81750353335534e-05
5.72896794124052e-05
2.01219546594138e-05
0.000119126211250351
7.62894928771905e-05
4.56966462313669e-05
7.61739196267881e-05
2.74534465736237e-05
5.10032058092845e-05
0.000106810806031368
0.000111752518500489
0.000113674509596988
1.87851391112126e-05
0.00010144661384988
1.49972353665447e-05
5.56602724048562e-05
2.81481396510471e-06
9.23722388593311e-05
9.06250660907597e-05
8.51603268092696e-05
7.6621315101066e-05
5.40466064336722e-05
3.96374101651836e-06
3.93056750289422e-05
7.09631654641523e-05
3.79547180131374e-05
4.45236385623601e-05
6.51531228871273e-05
5.91860392943471e-05
7.10551659535571e-05
5.5547858408683e-05
0.000145355521835384
0.000104114939110509
9.83055548829968e-05
5.69598961391585e-05
5.17205129408161e-05
5.12388523568821e-05
4.1217499744899e-05
8.44948563906291e-05
9.70048973989524e-05
0.000102961388405408
4.75147593253069e-05
-6.01930775446324e-06
8.11078646675825e-05
0.000145688040920485
6.23672585679571e-05
7.0538688839129e-05
8.55259487535987e-05
7.58179716644319e-05
6.55245344923821e-05
8.92170127546084e-05
4.30040562995792e-05
5.37329775607596e-05
6.37454610026675e-05
7.77373208304945e-05
5.12353771203734e-05
0.000143932905235658
5.44503565617329e-05
5.1298460811587e-05
4.74790802786129e-05
3.63984164607052e-05
4.95470461451065e-05
8.30735386682803e-05
4.60592906916797e-05
6.71057268750776e-05
0.000114090269509588
8.45999609658261e-05
4.64689212063019e-05
0.000119328989073506
4.75383880793008e-05
-6.01089878472147e-06
4.95253443556609e-05
8.59690119689983e-05
9.18583234342317e-05
9.32603162519893e-05
1.8216892641488e-05
7.62979317821585e-05
2.76350762748764e-05
6.00538377831522e-05
9.03169739624242e-05
9.42210657890786e-05
7.55023519837533e-05
6.16256879549546e-05
2.16233382685516e-05
3.88912608039329e-05
5.96488973996955e-05
6.27357611038126e-05
7.25585901111989e-05
5.98948559905873e-05
7.98109413978838e-05
3.92947166661722e-05
8.33063772467463e-05
7.53543402715848e-05
4.84595885859328e-05
4.88651686724276e-05
0.000106092161430156
7.78896042899381e-05
-1.44352397267001e-05
3.40114266235729e-05
5.43067054740338e-05
-2.03544982435718e-06
4.7111003610004e-05
0.000111505923728644
4.29916503162025e-05
4.57862782278906e-05
6.30433856742652e-05
7.38409347030603e-05
1.75879932862242e-05
4.95665350821533e-05
6.0978142317024e-05
4.61125932220706e-05
0.000101827107886829
-2.9499764200854e-05
6.61094463391588e-05
8.46976095450016e-05
6.89608939351932e-05
5.9275525180299e-05
1.79653565566406e-05
6.61518164729283e-05
8.9701321287973e-05
7.56276225619631e-05
9.72655749365804e-05
6.67280030903139e-05
7.23213055485737e-05
6.69352427557206e-05
0.000109740724211682
9.13648852512086e-05
3.35286478015172e-05
6.21503566847851e-06
9.93045658154594e-05
6.36055771282684e-05
9.01820824695242e-05
1.95332872975294e-05
-3.75315679112223e-05
3.11199744091397e-05
5.29237240173665e-05
8.36794132304508e-05
9.48521435448576e-05
6.55092883770154e-05
4.39329159562001e-05
7.61423645459291e-05
2.34167679466382e-05
1.51468169774185e-05
2.77869044949293e-06
3.5877975783399e-05
9.85804259175758e-05
5.99780953954066e-05
1.92226525674623e-05
5.64706568849526e-05
6.19578643011026e-05
5.76968868025954e-05
0.00011717047805392
6.03746205147868e-05
4.38803374682155e-05
5.90570972964159e-05
-9.28139057203224e-06
6.12291860322226e-05
0.000110522717377054
6.44562129274882e-05
5.38419020134806e-05
3.33809688931516e-05
6.03419359297542e-05
2.92754607325861e-05
0.000105850617516523
7.27959368685456e-05
3.92609375598397e-05
-2.23973847805435e-05
1.59744061442326e-05
8.1424884177283e-05
7.5463498946186e-05
0.000133791984137165
9.40909243351164e-05
1.7902572835507e-05
3.36174200210616e-05
4.81689089026159e-05
6.41701776583569e-05
5.57054890014485e-05
5.94974186398268e-05
9.39499093305821e-05
8.95737994518184e-05
0.000105403394005986
0.000102851040663859
8.87702298160395e-05
0.000114035010008258
5.31371398252425e-05
5.1404808967311e-05
6.43460657626153e-05
6.92559373367277e-05
4.93063988535502e-05
6.27530178768147e-05
0.000116869723720099
5.60124149946657e-05
8.49795179689573e-05
2.82819951323411e-06
2.08181846568846e-06
7.50880020036472e-05
0.000107434358298892
6.67801472957577e-05
6.91167884954842e-05
7.02344879395751e-05
6.93020020680819e-05
6.35295344554e-05
9.21674854685892e-05
1.88771302043599e-05
7.41193398650232e-05
7.06057308776565e-05
8.02122692807611e-05
0.000122101200583937
7.56150582896971e-05
0.000162874464303763
5.41828162707849e-05
8.64500119976848e-05
0.000146418895305679
-2.33876617106314e-06
7.56953943527491e-05
0.000130214221771073
3.19201742774288e-05
-9.45773447342835e-06
7.46273803110416e-05
8.37167838138114e-05
0.000101634249980672
4.314484556346e-05
1.99652923529414e-05
4.34781771093469e-05
3.22107718008004e-05
6.70598984600667e-05
2.93173213408345e-05
4.20845340712614e-05
0.000121748601633882
4.93543325937999e-05
5.33843342357931e-05
1.65971500024887e-05
2.96964978459623e-05
7.60157599064785e-05
1.03980701551158e-05
0.000129706065585029
9.75492807267031e-06
5.40765752573492e-05
7.57592918689703e-05
7.14133042354712e-05
8.79658349635362e-05
3.61388370432268e-05
8.71766338635942e-05
9.24233340408145e-05
7.58436470157977e-05
2.29131074741361e-05
3.52992016418969e-05
7.98747147978634e-05
7.92933477847903e-05
7.69257508829311e-05
8.0734064568865e-05
0.000126598682180261
8.44559024400359e-05
3.76510830976871e-05
7.04791258148109e-05
1.53579277611769e-05
4.81857756694793e-05
8.58008232002169e-05
7.52167726060293e-05
1.39585387712639e-05
4.47638748337022e-05
9.7817679878848e-05
6.7511323269715e-05
5.93361913471358e-05
9.14695632104874e-05
8.0807613491732e-05
7.06058279719248e-05
5.66990865138273e-05
6.81792851607507e-05
5.05714951338801e-05
9.6401743888503e-05
5.47672246340867e-05
5.10401139042026e-05
8.14353214466345e-05
6.47326178094034e-05
3.94129583497233e-05
1.91514175267572e-06
0.000105677062278602
7.83005250943722e-05
5.14148537451746e-05
6.35309888425046e-05
-9.54795318586913e-06
1.68559254628473e-05
6.93713220151625e-05
6.11085167340364e-05
6.10065958381213e-05
8.26046814582813e-05
8.18618461965116e-05
2.50130024411877e-05
0.000104201354085226
5.36592426168869e-05
7.69362133961261e-05
4.53054227038685e-05
4.5100492619557e-05
3.95995755113351e-05
4.78563773992894e-05
5.20787344087521e-05
4.15911185377681e-05
8.68939456289229e-05
3.62519809992725e-05
0.000105682548988092
5.10755385847193e-05
2.09887240463632e-05
7.42455004310944e-05
3.6738179443207e-05
5.12308472223652e-05
6.10975959183533e-05
6.99951989497496e-05
2.54803084435684e-05
5.39629953037412e-05
0.000102087393082396
5.75239148911644e-05
7.31684229466066e-05
5.34740353335923e-05
-6.85019420037903e-06
4.09585903423735e-05
6.38673151676689e-05
2.74885800333449e-05
9.62058890636003e-05
0.000113044199540955
7.03320177389944e-05
1.08496920818686e-05
8.40057077100265e-05
0.00013402344964141
0.000103434798097249
3.10066934373123e-05
2.42314044542328e-05
2.50563625539125e-05
4.35357106835796e-05
7.24080423712794e-06
6.39804337247825e-06
6.88747550610222e-05
9.64512896939948e-05
4.32230797832506e-05
8.07789263947284e-05
3.29772933689893e-05
9.59792848183665e-05
5.33915796295115e-05
8.22625412411221e-05
9.1425852411149e-05
0.000105233369820019
6.47256953230294e-05
4.24684614263212e-05
7.0106594808793e-05
0.0001105013270999
3.03790264959088e-05
7.05533685504061e-05
6.15343255239822e-05
4.14767368355557e-05
7.0140362943804e-05
6.06579544520148e-05
6.00353248813575e-05
9.38666966915922e-05
4.42438189231858e-05
5.63949764248371e-05
5.25595903828579e-05
6.71639530204511e-05
6.41750214301046e-05
0.00010366886233797
4.87057555688231e-05
7.84117444704307e-06
2.21132178831679e-05
5.93760056925067e-05
0.000123048522434818
6.86056418596773e-05
3.83685356312568e-05
8.87662081171173e-06
7.05577148707121e-05
8.3038772459703e-05
2.46036894672496e-05
4.66601517091798e-05
9.4492174642919e-05
7.86864766979947e-05
8.07019845734183e-05
6.43355276803553e-05
5.17705564683097e-05
6.64766480655208e-05
5.42327876733247e-05
5.3965213561396e-05
2.53530490424277e-05
1.88198943455322e-05
6.0264421545222e-05
8.08989539401668e-05
0.000106374584017586
5.95592198829479e-05
0.000116860430229056
2.33975687479627e-05
-1.18089887539223e-05
3.96440977504292e-05
6.36168289179998e-05
0.000141005734532884
3.87595062225763e-05
6.18095033188411e-05
7.64304213681249e-05
4.61782650664033e-05
0.00010021920014442
6.96216074636313e-05
5.01242844315652e-05
6.33756074979179e-05
9.75036590520593e-05
9.55755914371518e-05
1.10695280609933e-05
-9.68272530346191e-06
0.000103597488030894
-4.80971937222303e-06
0.000119623805426843
7.78706630504759e-05
-3.35494363614841e-06
5.06677198944389e-05
7.8443432960068e-05
6.10032780319086e-05
3.95539337385567e-05
-1.50168173035995e-05
7.97539340552161e-05
9.55134122618419e-05
0.000102402032858331
9.12816827793672e-05
4.14480796522086e-05
9.36388428132205e-05
0.00012653320919571
9.95131767856755e-05
6.25394399705265e-05
8.98923742698648e-05
8.44003578585975e-05
6.60477830202984e-05
6.51292090067097e-05
4.95514075721493e-05
2.99154620808171e-05
6.82846009584919e-05
4.60620972866393e-05
8.12733005383269e-05
5.81297619097782e-05
0.000133228657847515
4.59298794808653e-05
8.89993490586467e-05
0.000152629634395052
2.96844743995233e-05
0.000109946275208121
6.64470300153891e-05
6.26916379274232e-05
4.29042582836838e-05
8.03841080235009e-05
8.27857873661905e-05
0.000121010660318088
6.44187431411677e-05
9.71034066426815e-05
5.66158166792441e-05
0.000118024801935004
9.74515447162444e-05
6.46392060546774e-05
0.000103093523466011
7.61168492976074e-05
6.19878611915284e-05
3.18603015028274e-05
1.65381377107252e-05
9.50869232250235e-05
1.87000366395477e-05
0.000117898066057667
3.41236362148634e-05
4.0717966654006e-05
4.50961386500386e-05
0.000101607471748147
3.83043868978331e-05
5.25406864017907e-05
4.03614790605519e-05
9.45970085493688e-05
4.28920693715387e-05
1.19602609437453e-05
6.00481270090388e-05
3.94665531235527e-05
5.75237665927585e-06
2.83768265602927e-05
6.61443072636483e-05
5.74936733517604e-05
3.2132126271763e-05
0.000110071339800551
7.09254329918835e-05
5.57170886383012e-05
-8.21656947242485e-06
7.16500425493104e-05
7.62205805363737e-05
3.00549365100945e-05
0.000100996118053497
5.54548845855014e-05
4.01807744827201e-05
5.74994061575122e-05
8.50697554568111e-05
0.000138890333149593
8.29558774331268e-05
7.57264981411104e-05
4.33407085857364e-05
2.69681119233468e-05
2.6294618964282e-06
8.29873630152266e-05
5.22112448795195e-05
3.47510977022902e-05
4.19360332783072e-07
5.84250655709199e-05
8.83003096631107e-05
8.68496912960344e-05
8.76819413239853e-06
3.71283768999147e-05
7.7230897344262e-05
8.85399795857473e-05
5.95420155447384e-05
4.81744681063169e-05
1.41195567653325e-05
4.90398938452976e-05
6.70277302904864e-05
6.39094245883039e-05
0.000120869735798103
5.55717841434817e-05
0.000116750485569848
3.29033435314569e-05
0.000118516034625135
0.000122138131899002
9.39126868631156e-05
4.43704161705068e-05
8.72587979192098e-05
-7.04970974806966e-05
4.53744245109558e-05
8.97178705772258e-05
-1.55236793244234e-05
5.8605835426285e-05
3.95114069177863e-05
6.04848517378508e-05
0.000128117184846927
6.19213808196775e-05
4.46802509556753e-05
3.82095435336279e-05
1.72653637902808e-05
7.7992419984012e-05
7.14635060147205e-05
4.85675081198369e-05
0.000169585638277817
4.88376153071669e-05
2.78152996604506e-05
5.6000767673747e-05
7.05596519974109e-05
7.92085618115001e-05
6.30122288937031e-05
-8.59388424699143e-07
0.000154393396449559
7.26165648619408e-05
5.78917673329259e-05
0.000118376802783826
5.22863649824734e-05
8.41397076286093e-06
8.07622712282987e-05
4.57897744647635e-05
3.5122794569844e-05
6.78445128076071e-05
7.68564142195161e-05
7.18121054768374e-05
7.14782054646907e-05
5.75993014258222e-05
4.65999339422575e-06
0.000123385022616589
4.81822714837655e-06
3.7402647852011e-05
9.24437527488259e-05
8.27003832379949e-05
0.000106999830953564
1.09145261962445e-05
3.33589135630568e-05
5.61933896701251e-05
7.56859320481713e-05
4.64988445207311e-05
7.1877354148097e-05
4.53572994839941e-05
3.0971899097225e-05
5.89275860069819e-05
3.17499944587153e-05
7.11253557503803e-05
0.000121478593491838
7.43595464498637e-05
-1.0239841207931e-05
5.11603044477845e-05
4.73185329524661e-05
3.48642495322661e-05
9.18088381192259e-05
3.98072744089296e-05
4.94560237665735e-05
0.000108521336123615
-1.58219633019315e-05
7.62182235999577e-05
8.21444078956e-06
9.35006401705792e-05
6.22621532729593e-05
5.81326297474752e-05
2.81073740472274e-05
2.53934382468355e-05
3.6700487064491e-05
2.23340858211942e-05
6.35330277071863e-05
5.32444521994726e-05
6.32404790920867e-05
8.99486275252365e-05
9.85612261128008e-05
8.38219463358156e-05
6.76259173831579e-05
4.35663154925786e-05
2.77289315408872e-05
7.0223430807791e-05
0.000154845515002243
8.17596836343448e-05
4.13250809571547e-05
0.000121738359914746
4.92886178565979e-05
4.05847546382519e-05
6.94399457285591e-05
3.12483951239923e-05
4.69394448686186e-05
7.50440935143589e-05
2.58373190540683e-05
6.43684055043374e-05
8.74199282543743e-05
2.43352339558603e-05
0.000109098866330517
4.03984817586842e-05
0.00011555302681027
7.92594116600918e-05
4.05658717115289e-05
8.86532764129745e-05
0.000169389053491507
9.26367067094634e-05
-2.68501568574449e-05
8.91453015046682e-05
6.74217187368833e-05
0.000115349783384083
7.92954357709062e-06
7.35665418631267e-05
4.27166337616529e-05
7.3097963844348e-05
4.82141411866218e-05
2.80371593702478e-05
7.55155577556101e-05
9.25510471083663e-05
4.58511229580342e-05
6.1149362718699e-05
4.18087865724324e-05
9.12917554762379e-05
8.84877327693157e-06
4.73408990966614e-05
9.46875854513704e-05
0.00013380112124969
5.3660538842411e-05
5.24754827613782e-05
0.000101836079698804
5.75101308628285e-05
3.67046778773364e-05
6.1611120298026e-05
8.18410903541647e-05
3.5638292211643e-05
3.93346414093985e-05
4.47369888128195e-05
6.80176184769039e-05
1.63303095314555e-05
5.70168310335555e-05
7.87269961225637e-05
1.56209370951605e-05
8.70032542548962e-05
6.56391965277489e-05
5.02946983698546e-05
6.05224936788327e-05
0.000114334069204669
8.23481197761244e-05
4.92049605680048e-05
2.97311929686304e-05
5.08639278586432e-05
-3.22042865017337e-06
6.05437112055811e-05
3.091292109477e-05
0.000107443158040606
0.000107879702094165
7.14221100453847e-05
4.77470155928357e-06
3.59067632196485e-05
0.000113735855328073
-3.20555260418609e-06
3.90471079436928e-05
8.87286893846889e-05
0.000104400882711507
4.67443628602726e-05
1.57600465495251e-05
2.74309994522638e-05
7.6289631999923e-05
2.69125744923377e-05
6.61626484638115e-05
4.49749708177925e-05
2.66076072840493e-05
7.33981945553446e-05
7.60551994799004e-05
5.16597042353172e-05
5.34552789712921e-05
3.94616237729447e-05
4.00990003142898e-05
-1.52864347486871e-05
8.216803495316e-05
5.65438586582329e-05
5.72663561645265e-05
8.41613920057882e-05
9.95717681913665e-05
8.33529018135762e-05
8.27230249025662e-05
0.000127282240629499
8.38659068966891e-05
4.18012083083332e-05
6.69932414389976e-05
-2.27063317120867e-05
4.33397823653201e-05
4.70920087187243e-05
2.05150833383515e-05
8.24908067575572e-05
1.20161091910212e-05
6.41564356109728e-05
7.15817300993163e-05
0.000106571105852719
0.000121538254624901
5.08514169349308e-05
5.14102054085662e-05
6.96063111155296e-05
7.35316607191978e-05
8.18458525193813e-05
7.40022817344803e-05
0.000104542609724563
6.37239754471518e-05
4.18829626525175e-05
4.51985884859523e-05
0.000104102060327243
6.17529766282601e-05
6.48280749527557e-05
9.88936315546643e-05
0.000108403953840242
4.72891422148969e-05
8.92862244193184e-05
6.11983566881445e-05
6.49178820892946e-05
4.75829450228526e-05
6.41019330869097e-05
7.71649584116812e-07
5.51416697803603e-05
6.47566371518427e-06
1.45216998475472e-05
2.6480893339215e-05
9.2033805481451e-05
0.000109300148202623
8.63473145233645e-05
2.57139253326857e-05
3.42665510038885e-05
1.32810109504865e-05
4.54493803032783e-05
0.000101069818814941
5.87380372701559e-05
9.04717019326419e-05
7.74558110126564e-05
1.45088823078424e-05
1.73705335372934e-05
4.02278072126974e-05
2.1261086180276e-06
2.99000055444212e-05
8.23385645219117e-05
-1.34374107471328e-05
5.74458318111328e-05
8.80991092120003e-05
0.000116952006210604
1.11706071925322e-05
9.55218112762164e-05
5.62556190080886e-05
7.82487628424619e-05
4.57338042875011e-05
8.73406995134075e-05
8.32997642424057e-05
4.6826203007018e-05
6.39933031595144e-05
4.96333611534559e-05
7.79041254181874e-05
6.60503308148056e-05
2.10997280961403e-05
7.66909915357377e-05
4.22028629925248e-05
0.000116334599015062
3.19134156051472e-05
2.99663230475965e-05
1.7454859102387e-05
0.000146303656690632
3.51391922283168e-05
6.3123232043327e-05
0.000103163922149982
6.41362689077178e-05
7.44794929014461e-05
8.79710333184596e-05
5.15251026637941e-05
3.43608184239657e-05
4.8034812599549e-05
5.97243081346153e-05
4.60319913971465e-05
1.76917741430578e-05
7.42029126052913e-05
-3.03595181922989e-05
1.70676958655283e-05
6.64272762887527e-05
5.75821404349719e-05
0.000109105537166003
4.36168421938835e-05
6.32501232279805e-05
7.6341686157469e-05
0.000104360722140127
5.52940999627338e-05
5.75806615308901e-05
9.26607727139736e-05
3.14066199725831e-05
4.17551850389612e-05
7.7332384446886e-05
3.69788456987679e-05
5.65042028041949e-06
6.57103158520927e-05
5.00942632822786e-05
7.34362219898125e-05
5.9751940590481e-05
9.86085520706048e-05
5.2437798056818e-05
3.91279967322021e-08
3.7357192228506e-05
0.000144775122411925
5.41699014114765e-05
4.75746442430848e-05
2.47455377641382e-05
7.37208172818324e-05
7.63597983607217e-05
0.000147482500974653
6.71598857534112e-05
3.97372557688426e-05
0.000129173008604685
7.93776131631824e-05
0.000108066500670628
5.17671480689667e-06
6.7028305646883e-05
5.54260155193122e-05
9.66435600033434e-05
7.71389038921905e-05
9.89869441624344e-05
7.88998283009682e-05
5.52817223747222e-05
6.88503800725927e-05
0.000100014254635631
5.43874424520661e-05
0.000113977606973305
3.54998758430187e-05
4.51385543421668e-05
8.74709478205855e-05
0.000104826672319413
4.22255038706467e-05
3.81313808733517e-05
2.18916505748112e-05
1.02117753876051e-05
5.30440370795071e-05
7.50155801706961e-05
4.73104391641946e-05
2.44370374611577e-05
5.15978264503514e-05
6.97058295011548e-05
3.74312106117726e-06
7.00047828412717e-05
4.65780235013503e-05
2.01763578014723e-05
3.09915138412285e-05
7.80954898273636e-05
6.70356698071145e-05
7.50598541291604e-05
0.000158119883444747
7.54783083917329e-05
7.55735456043109e-05
3.25086678489981e-05
5.07443883644859e-05
5.92603939055349e-05
3.67669578809404e-05
8.84091934508119e-05
5.07222405588229e-05
8.22716772534592e-05
9.22900493730842e-05
0.000121506080902163
8.92279950498213e-05
1.58012654696942e-05
2.73262938470149e-06
5.45431856727606e-05
7.8316477870807e-05
-8.61544161418826e-06
1.21986098328436e-05
7.25742140671349e-05
7.11509948550086e-05
7.31783379459112e-05
5.98439282050856e-05
0.000109923643819091
0.000128816751819859
0.000125607442227737
9.75209919732904e-05
7.42487014500325e-05
6.49214616944639e-05
3.42319569353858e-05
7.39541895644035e-05
7.8598679121239e-05
8.47949263052709e-05
4.7518603859629e-05
8.18075994986014e-05
2.57058484611195e-05
4.88737653036813e-05
8.65373172516472e-05
8.63971446424219e-05
8.43623668672339e-05
7.07802136020008e-05
1.01860586940135e-05
2.91640500017845e-05
1.52840852336022e-05
5.92599563203859e-05
6.75539946379812e-05
8.08222898803307e-05
4.89333528427999e-05
8.58764459696096e-05
5.3119460068343e-05
6.5807943297458e-05
0.000111500017392545
5.37488039554948e-05
5.28098293153309e-05
4.20205378581261e-05
7.20165845277527e-05
4.56782274465853e-05
-9.91468574193725e-06
9.79040240384666e-05
5.16676318188444e-05
3.80815754229641e-05
7.41249139205463e-05
0.000120017784283073
4.41922256650609e-05
2.9522657084831e-05
5.17043444947391e-05
9.82107855175592e-05
6.75485580243325e-05
7.59406456749245e-05
8.07626057696276e-05
5.97586120006036e-06
7.00583202598603e-05
9.55185933875868e-05
9.30202152361584e-05
8.65132252865999e-05
7.56471269578664e-05
5.32570645195572e-05
6.81572454592026e-05
9.96935882588516e-05
7.93158577376115e-05
5.4972528364223e-05
1.14152956300463e-05
3.04298045620696e-05
9.35023039058396e-05
7.94483430304488e-05
8.32631603201756e-05
2.86839512683094e-05
4.07218029611692e-05
0.000119140759593939
5.31638343215302e-05
5.98364718112018e-05
0.000130588444695877
3.1018271081267e-05
4.23460674674378e-05
2.60157820438488e-05
6.42684755339023e-05
0.000127905328062839
3.97454244914425e-05
2.50491316380233e-05
6.10031333390651e-05
6.67335829809286e-05
6.89501628862449e-05
0.000136746896584179
5.34048581408405e-05
1.47369585893577e-05
7.35676454638843e-05
9.97569130101415e-05
8.54868772493765e-05
9.74236072719678e-05
0.000133560097849869
0.000114511089645512
4.68806137772278e-05
4.15773479985157e-05
4.17236240586374e-05
7.51811519869689e-05
7.69262998674734e-05
5.52354594581504e-05
0.000101584440445304
0.000105519204094705
6.36408559845668e-05
8.60080902275263e-05
2.86068832271057e-05
0.000145846804106198
2.64046788977863e-05
5.99482092499327e-05
0.000106438226843822
0.000118099210666299
9.39814544643045e-05
6.19424919570895e-05
5.01816718569462e-05
7.81987252265651e-05
2.84512118224607e-05
4.50680345146822e-05
7.7253198649117e-05
6.23607736745718e-05
-5.36568029976262e-05
7.19300027685349e-05
0.000139774118287101
-1.91170804024979e-06
7.98312925323375e-05
5.56189998770422e-05
5.41075007547805e-05
5.1263774038228e-05
0.000112862790265107
3.36806341915803e-05
3.90434915811887e-05
7.01401382485327e-05
9.13278132254292e-05
4.09392710466245e-05
3.8008225807634e-05
4.83209624825519e-05
5.15105476983727e-05
9.54769358058615e-05
3.9179494849164e-05
0.000106853340493601
5.84815590557313e-05
3.49302225256888e-05
9.69876850814821e-05
5.11415129833035e-05
3.36145714943999e-05
9.70195588521611e-06
0.000120813183414437
0.000111774809444454
3.67136607065736e-05
1.29045915249465e-05
4.97331995677891e-05
4.289093622464e-06
7.15199517285543e-05
6.20209076049813e-05
7.4826704528747e-05
5.62199054629578e-05
0.000118471855529505
-4.09511709729652e-07
4.00132485092798e-05
0.000115678667628284
6.72210165055282e-05
7.21180193122261e-05
1.00350625473939e-05
0.000129646331118705
9.85734412162298e-05
0.000162133124020908
2.35579660120303e-05
2.10419992755879e-05
2.98204868641491e-05
6.69661581066551e-05
8.94120720730405e-05
8.95035887926982e-05
4.31787928226178e-05
3.75603584215213e-05
8.33227088737573e-05
7.99915155762891e-05
4.24229462090605e-05
6.22968075153263e-05
2.61203767207474e-05
5.40825610716718e-05
7.85184297760191e-05
5.47778775135136e-05
6.23250032370706e-06
7.13502740998778e-05
4.50346829426691e-05
0.000115302858506495
6.59345876502699e-05
6.94759584956817e-05
4.11063492533716e-05
9.32400794245851e-05
6.13791316945426e-06
5.19239665509877e-05
8.91829591708972e-05
7.11239955956617e-05
8.28443311215972e-05
6.7432536961287e-05
0.00016959900667925
7.8183460062389e-05
6.53259790360541e-05
8.62922125166153e-05
7.33849322137265e-05
3.48062979846431e-05
-3.80001911785138e-06
0.000105549816453888
0.000133352581090209
5.21299920617327e-05
6.39486628939374e-05
4.91887434932819e-05
8.44135651354473e-06
6.39874317041903e-05
4.7223937676198e-05
4.8890734301676e-05
0.000143680549543181
6.98909469881863e-05
2.53884759856598e-05
0.000125964171739256
-7.47300357350448e-06
5.06941030178882e-05
6.19993441378647e-05
-2.33506530552561e-06
9.88821722951409e-06
3.83066578671864e-05
3.38639804595396e-05
0.00012352286966482
7.13755840980334e-05
7.01686249900997e-05
4.49565056224699e-05
9.47103454474349e-05
9.33390433869266e-05
5.25683878312729e-05
8.28140546267486e-05
2.9168210089621e-05
6.93859217048271e-05
5.41906218045948e-05
8.31847696346562e-05
1.06315648369679e-05
5.74821904214561e-05
8.79785252218469e-05
8.12662719796449e-05
7.76585930040638e-05
0.000118191379572789
4.70928836730488e-05
7.56404453966115e-05
-1.46234685918623e-05
3.92299491892779e-05
1.91204696784235e-05
5.99970841262568e-05
6.05028075994233e-05
5.78820638651918e-05
-1.88551711679158e-05
4.23721064170225e-05
4.03780702166754e-05
3.70830013930734e-05
3.81923931320781e-05
4.75685259311989e-05
8.37981304624607e-06
2.72512349067077e-05
1.95025712843402e-05
1.70439851574668e-05
0.000121912535136802
3.58008422618219e-05
5.47819770247251e-05
-1.40188294532134e-05
7.93795742343329e-05
3.17967312864774e-05
1.54375623277582e-05
5.8771096191709e-05
2.86491881586383e-05
8.51405196853544e-05
6.29386132078973e-05
4.24647503167248e-05
3.35403720850406e-05
0.000115954816207244
7.11166970775661e-05
4.49820024016456e-05
3.14316348239948e-05
1.94696819707385e-05
5.34382737481149e-05
0.00011344007446174
7.45167542396794e-05
7.66525758731244e-05
2.65576152659465e-05
0.000123582342347009
2.50587022327247e-05
6.48422363330421e-05
6.62702260717203e-05
5.8191772590412e-05
2.54404273124267e-05
3.2334200837699e-05
6.1192955331565e-05
9.86915728715153e-05
6.84637172501602e-05
8.64470432007969e-05
4.40019388333151e-05
8.16483852803196e-05
8.60560532470626e-05
4.6264994524558e-05
5.63903287930314e-05
5.79045949135741e-05
8.18898946390392e-05
0.000107230360787223
6.59709280944435e-05
0.000101034778453391
8.03668630196224e-05
5.93306725988524e-05
-4.12617671325274e-06
4.428801560211e-05
5.94433402966339e-05
7.7271895008049e-05
1.28048575839088e-05
9.29664841973644e-06
6.68657474890357e-05
4.50486080444522e-05
5.00514418682839e-05
1.78870599249715e-05
4.14280627876404e-06
0.000111660820925794
3.18265583039066e-05
2.0336274828886e-05
6.57478065309468e-05
3.86701586972733e-05
2.35516217617652e-05
4.40385856956979e-05
8.07246278053616e-05
0.000159775991254706
8.41224935078253e-05
6.3580183048546e-05
7.13952618109407e-05
3.94417480896591e-05
5.50859211794799e-05
8.54218511363226e-05
9.91388763026859e-05
0.000119701178878675
5.65817315139742e-05
0.000123278765244461
9.58417920134696e-05
0.000153376981691706
0.000123540625342515
6.10858216625073e-05
5.50713226616645e-05
5.39670587527774e-05
6.78999148827485e-05
1.52158199030826e-05
6.78960088851804e-05
1.94080593342769e-07
4.51755983352081e-05
8.6062929232038e-05
7.88104467870435e-05
-5.5313087290595e-07
7.9779900555349e-05
0.000105060523730627
9.17351037603174e-05
6.6648107438129e-05
7.35602115474237e-05
4.81611011921565e-05
8.89721443264703e-05
6.53719852397991e-05
7.45159126458134e-05
9.30808555994674e-05
5.7144490468376e-05
2.09957421871506e-05
9.51372520453087e-05
1.44074199177908e-05
9.13550566703867e-05
0.000111326616335043
5.95974818222583e-05
3.3662146026622e-05
7.56867744555296e-05
0.000108493374893991
6.05390236705806e-05
9.22391546372331e-05
7.69081543954345e-05
8.03552298594133e-05
5.1503247605696e-05
6.13090971905084e-05
4.03937730445597e-05
4.64998456902108e-05
-3.66909289278388e-06
5.71761678087993e-05
9.94939185967223e-05
8.08245059991146e-05
7.4070704251269e-05
2.61274642176643e-05
4.15470526842862e-05
0.000136104972529236
5.39899197637001e-05
5.26485762746943e-05
6.4288241507407e-05
6.65390521135084e-05
7.70451309447184e-05
6.6716774222636e-05
7.56678514810727e-05
8.03507177077136e-05
6.54541833497555e-06
0.000106957648138354
8.00808317317769e-05
3.13592704837478e-05
4.86973988295084e-05
1.66005794050368e-05
-7.39205105588803e-06
0.000141280646107965
3.95220465634329e-05
6.63746955904886e-05
4.54828955308313e-05
6.95357302999385e-05
0.00011454219364962
6.96707140857748e-05
6.24237142524456e-05
8.28509437753722e-05
5.02956849394414e-05
0.000107191048599972
1.15453141573719e-06
3.64145915796849e-05
7.97347897852294e-05
5.69229689424194e-05
3.95203650814724e-05
6.16687206934085e-05
0.000137386008109233
6.66544470017334e-05
0.000108344401579681
5.64314203033496e-05
7.41611171563203e-05
6.63353051645633e-05
4.56430026065133e-05
4.31606127281967e-06
5.35072619843374e-05
8.40989232469801e-05
1.62202217855835e-05
6.04798466287065e-05
6.8471689149075e-05
5.15656750187569e-05
2.26307460799844e-05
8.25095180956759e-05
3.07971421797267e-05
9.69288436834772e-05
7.06714596132556e-05
9.35553883432528e-06
8.29398629418963e-05
6.06393460772916e-05
0.000126489200902001
8.58646601635078e-05
7.07096310794124e-05
0.000108468582720869
4.93098315336196e-05
4.48708350582071e-05
9.52599129389016e-05
8.45985692450122e-05
9.44511042922483e-05
7.53779007995279e-06
3.05855711243271e-05
6.96962088945363e-05
6.88541516541726e-05
2.15840149468513e-05
9.91217534410883e-05
5.20887353104383e-05
0.000149388334494927
1.55216095475944e-05
0.000110476298636803
5.24485179300964e-05
6.25981713662904e-05
1.79471860011069e-05
3.53361078739657e-05
8.59651304078326e-05
6.44443309638775e-05
4.61290294889515e-05
5.23032014434025e-05
8.40034715859423e-05
6.60911728161896e-05
5.72297349595903e-05
9.91547264148626e-05
3.76175608077253e-05
4.05741230205094e-05
7.15799035544335e-05
6.69020614446869e-05
6.96679744978911e-05
1.59921496912177e-05
3.01728360306386e-05
5.86607733833501e-05
9.84803153121328e-05
8.43146083856852e-05
4.40177063730932e-05
0.000118985623480028
2.6993124240966e-05
8.20322302637273e-05
3.18194666703348e-05
9.01206532213017e-05
7.7056536312748e-06
0.000109774470196543
1.54472243518709e-05
7.5835789146257e-05
0.00010838469172402
8.31323340386047e-05
6.96532969995525e-05
6.07959191622992e-05
2.50367444027582e-05
4.38050750819335e-05
7.92131745456189e-05
5.1910357369399e-05
5.00605131121206e-05
8.67322369739406e-05
9.58134057252973e-05
3.24291592929708e-05
2.58271541931923e-05
7.03896271335752e-05
9.10898504692986e-05
1.66386328029569e-05
0.000127330290472987
8.36620327510601e-05
8.28381246912012e-05
2.03307283287812e-05
9.75227838495149e-05
8.03555827858905e-05
0.000107626147773281
0.000103236159564979
4.85516107873534e-05
5.16161366162109e-05
9.03033723744994e-05
8.13483046276437e-05
0.000114891099092045
9.29774428245888e-05
4.23849392675005e-05
8.07317295850282e-05
5.89407044276192e-05
5.00141703498871e-05
4.59319665224849e-05
0.000124843286960288
7.70147627128435e-05
7.2957024061823e-05
6.60176409141995e-05
0.000130822640921222
5.22689587010796e-06
4.7066507849654e-05
7.5397165370752e-05
6.73173228452792e-05
3.94235638737705e-05
0.000160756207774809
6.85362405703923e-05
0.00011287303038403
8.12179308292044e-05
7.10450082686059e-05
4.24503283020346e-05
0.000161687076292919
-9.98309500259686e-06
2.1627155190971e-05
3.10540673843507e-05
0.000136353379695601
7.26971822913707e-05
1.1331802852487e-06
3.67945074504637e-05
9.45670501521768e-05
-5.3977069361375e-06
4.6377282185802e-05
9.06712189113116e-05
0.000130192576521086
7.83439135771888e-05
4.33559056501115e-05
6.93010079401306e-05
5.29100831495865e-05
6.04874422016071e-05
1.64265707550591e-05
7.71075655489896e-05
6.13947281471987e-05
9.56034413567998e-05
0.000147473058566379
9.75686443560929e-05
0.000105549981380887
0.000106453268359926
5.47246727005158e-05
4.21783133876858e-05
5.71757622341993e-05
8.09328119147192e-05
5.8342414980944e-05
-1.35505131118315e-05
0.00010954693347962
1.72421504856209e-05
5.95943865026039e-05
6.41634855647447e-06
8.12984263803876e-05
2.79065753997385e-05
0.000118338563764213
0.000118308244111111
5.32948583379104e-05
4.00340123325622e-05
1.91241085334939e-05
9.97626026262864e-05
3.47341230364703e-06
0.000115978012508597
5.7914170405279e-05
8.23995384846261e-05
0.000101783576194079
9.97640381783462e-05
7.67790384655834e-05
4.86142842250345e-05
3.02804269109933e-05
2.14572172166121e-05
3.51418629172901e-05
4.35664936028105e-05
4.49280193238784e-05
5.77117576804045e-05
4.15796038054993e-05
1.43281303897195e-05
4.25338462541542e-05
9.45581395864909e-05
3.09371796443045e-05
8.99151453657628e-05
0.000100522633738309
8.03606943198842e-05
9.18549114031495e-05
8.7243940021826e-05
0.000111789926274728
8.82776419055775e-05
6.9821581325752e-05
6.41895075502379e-05
2.25714246851334e-05
7.00410098732024e-05
3.54270070380484e-05
6.48467200166945e-05
6.24577595787875e-07
4.84981894489681e-05
7.34427217089349e-05
6.74296455725286e-05
0.000149752606626036
0.000128694224356675
5.79454713827866e-05
7.87403630162356e-05
9.6878303087049e-05
2.31429883473848e-05
0.000100335606939036
9.54693654935699e-05
9.07333530604146e-05
9.41350643034037e-05
0.000103959346116668
2.96743915581421e-05
5.37799275286321e-05
1.40892388898526e-06
9.39373635898058e-05
0.000128686996062455
0.00011837428416338
7.96262800420306e-05
1.88549169102309e-05
5.64873523451623e-05
7.89741632586741e-05
0.00011439815420561
1.43669745991003e-05
8.76939920171041e-05
0.000144342478243939
0.000105130830156583
-6.02355109729983e-06
8.19898284942018e-05
0.000116079110195835
5.36482965332816e-05
4.76001028289005e-05
8.09024699408395e-05
7.2906579903852e-05
9.55594813811208e-05
7.44552757013706e-05
1.83332328244869e-05
0.000106512296858889
5.54082474636437e-05
0.000122144840925063
5.56703190953163e-05
7.15078511366557e-05
6.68991796558618e-06
8.4845566269573e-05
5.57154594592312e-05
3.80787659496922e-05
0.000132207282300819
2.99680004590329e-05
6.59610248787602e-05
7.55654784075712e-05
5.38367159245296e-05
3.42193762023791e-05
5.72080386882081e-05
8.4304290605257e-05
9.41748946880458e-05
6.03422876343765e-05
8.16718113931819e-05
-1.56332536180572e-05
1.6733008213428e-06
1.96161592078563e-05
2.91076557343726e-06
3.93527124955696e-05
9.0137510146296e-05
5.24623451283202e-05
9.52194695461514e-05
8.16780128707957e-05
6.75002536209686e-05
-6.67277329005098e-06
7.07883077853108e-05
6.5420435929196e-05
8.11096161060698e-05
1.87703466434642e-05
5.18294385042345e-05
9.48650104991205e-05
-1.00352719979252e-05
-1.09360966726539e-05
3.36292432687756e-05
4.34684513723955e-05
6.92722922373497e-05
7.41391296264445e-05
2.59521922907062e-05
3.77616719123347e-05
3.63333996470923e-05
2.14659042090655e-05
8.74671566536786e-05
0.000120829899601597
6.92995273589458e-05
6.95996488013803e-05
6.22054433472365e-05
6.10278681477137e-05
4.16192166475949e-05
8.42776114927106e-05
9.51017978537675e-05
7.67082172471328e-06
9.11957316205204e-05
8.14308805824829e-05
8.80117234066363e-05
1.13773370941653e-05
5.02181607769684e-05
4.82605182201013e-05
9.15124805938968e-05
3.57164928505121e-05
4.53243888716173e-05
3.58014193192188e-05
8.95403594329273e-05
5.95067075601827e-05
0.000112551335950288
9.15190863700451e-05
0.00010498301428463
5.01764936521507e-05
8.00485925325403e-05
9.33750810744742e-05
3.1841844254083e-05
1.04923962366408e-05
5.50925229248044e-05
9.7293170517755e-05
0.000110058685337498
5.70370561011095e-05
0.000108491453708671
2.78243184792818e-05
7.4844798155826e-05
9.11094330997613e-05
9.33574861690872e-06
7.51097432581708e-06
9.40204667506285e-05
3.45427780570842e-05
7.82138687166133e-05
2.53266562946679e-05
6.24271789848362e-05
3.82532728394103e-05
4.06234719269279e-05
5.28219772235596e-05
4.32545361855453e-05
1.7437413740925e-05
9.34794015231065e-05
6.99648120304326e-05
6.78851233277992e-05
0.000116714426817972
3.31391698328526e-05
7.1643932403477e-05
5.01237735512576e-05
8.05089100224691e-05
0.000108721428437452
3.32864257263036e-05
0.000115059325032642
6.71583047750594e-05
9.44855797700307e-05
2.07163694923272e-05
6.13095985578914e-05
3.68282136214362e-05
6.635381656772e-05
7.17964149665091e-05
9.31308685479134e-05
3.38773343661995e-05
7.26902227627316e-05
8.84302253648508e-06
4.67904702278511e-05
4.91798301421961e-05
8.04934308115455e-05
1.8694127146584e-05
8.74410593345668e-05
6.51865708520117e-05
8.89184973408197e-07
0.000103052353313295
6.67372593195174e-05
7.4653970471347e-05
8.83285818817682e-05
5.78422334061997e-05
5.6204977425364e-06
7.66897001948175e-05
7.81843204077312e-05
4.18591537537508e-05
3.98591368412966e-05
7.813432604638e-05
7.58834929135782e-05
2.59112043123884e-05
5.94840639459124e-06
2.21768417793097e-05
3.12312862439773e-05
6.55881903472625e-05
5.58604459116477e-05
5.73914601844635e-05
7.53296166639381e-05
0.000100302152925518
3.98221360015647e-05
6.13304802267276e-06
-1.76792344881827e-05
8.01065161778348e-05
9.11392051826144e-06
4.37783467731117e-05
2.65006547781121e-05
0.000129049585032479
8.56403423597245e-05
7.60485391758739e-05
5.07901551033548e-06
8.59431653914991e-07
6.27131714104198e-05
-1.03240086236141e-05
0.00011505398344605
6.47721555243941e-05
5.25103645653519e-05
0.000101615341965223
6.13524545715699e-05
0.000126231713507975
4.12430597715335e-05
7.43162928880596e-05
6.00059548535402e-05
2.45104838761062e-05
3.41522142764417e-05
5.24158924903108e-05
4.8210635606692e-06
8.21594723405013e-05
8.40710766065815e-05
6.39558994997963e-05
2.62806327615938e-05
5.46770127549394e-05
7.96659689441618e-05
-2.17765926040327e-05
0.0001193446110598
8.13897182801564e-05
5.00953750024853e-05
-6.16513765211874e-07
3.78704782055567e-05
6.60265924077026e-05
4.64316628362242e-06
5.54890987055081e-05
6.37869232727658e-05
7.27915923575739e-05
2.28906322217897e-05
5.38994965399021e-05
0.000120971529689855
3.15867917077363e-05
6.45379137078926e-05
4.03131483118172e-05
5.96170333785421e-05
5.06134765948593e-05
8.07353212685504e-05
4.65782357303143e-05
8.48773880719541e-05
8.92626603921643e-05
6.17322811487259e-05
0.000125362682277834
6.98841530602903e-05
-4.5608646460192e-06
7.16122386832209e-05
0.00013811187059368
5.46692406933958e-06
7.68080455487571e-05
2.06466064860152e-05
6.61930591379774e-05
7.23519659756664e-06
0.000130460965761502
1.40490384819212e-05
4.1616300642003e-05
7.37710295778673e-05
6.96654327265923e-05
7.09367075646217e-05
7.80341132185537e-05
2.3725014036181e-05
7.48665318946985e-05
0.000113683238658804
-3.38259564229688e-06
5.37193602618125e-05
7.59827705768101e-05
5.66361019711873e-05
7.32510525661234e-05
-1.16632343141388e-07
6.58719118123803e-05
1.73119074623898e-05
9.43781500838122e-05
4.69867521270915e-05
9.27272453428951e-05
7.13481779095902e-05
5.80819840070019e-05
0.000113314904017833
0.000131010387760322
7.82887252697394e-05
2.31609746171717e-05
-7.35681797569137e-06
6.5807949678912e-05
4.26970252883672e-05
8.28442514126984e-05
3.91944513473991e-05
-6.02193066892581e-06
3.02543586622375e-05
0.000122651240931721
4.31363879004385e-05
2.08490732324281e-05
1.43853884237953e-05
9.00428473563888e-05
-5.23028720204415e-06
0.000136332640648424
5.45774153212268e-05
7.55235663427512e-05
8.03401114048846e-05
9.5223749445853e-06
1.80370076332191e-05
6.88763216333471e-05
5.20481446481833e-05
-8.56287920290441e-06
0.00012402375128201
2.82989870535331e-05
6.90942675701547e-05
3.53542429543139e-05
7.04462586863243e-05
6.41263857798319e-05
4.47624065713837e-05
6.62088635378704e-05
7.59353035159437e-05
0.000101780673690916
5.59901705652108e-05
0.000145446110234186
4.76937292752542e-05
8.62887365094884e-05
1.11619497062873e-05
7.95982703800289e-05
9.30375456937827e-05
5.83202845363856e-05
6.59700666198219e-05
6.03480118937314e-05
7.5085438222135e-05
2.2130992607453e-05
6.04485113533615e-05
7.04316363630442e-05
3.333330036379e-05
9.30023177854977e-05
5.01561348618055e-05
3.69688581258787e-05
9.3989802019975e-05
3.8212023913722e-05
9.64561076104698e-05
3.09866277289593e-05
7.29128968724449e-05
-3.27233804190643e-05
6.1018441499814e-05
0.000119874424034676
2.83054317056578e-05
8.8204871585199e-05
6.30875813554841e-05
1.76090664018581e-05
8.21058300202711e-05
4.88652581996341e-05
1.88270738593231e-05
6.2533966168255e-05
8.81537803815747e-05
1.93448368329277e-05
2.59403809198603e-05
6.75224229268667e-05
5.38743400404248e-05
4.10963696407713e-05
6.80197351930005e-05
4.70433504212867e-05
7.44262169809885e-05
0.000103607082328838
0.000126533126165528
7.6459107812585e-05
6.48028234463819e-05
7.66239292941602e-05
7.31477085420733e-06
5.81460606980905e-05
6.62740954065456e-05
0.000102348498627013
9.30306767098108e-05
6.08493820163756e-05
0.000117200842601649
8.75537152544403e-05
2.76713134854205e-05
3.94798708670827e-05
6.23431425501753e-05
0.000114933121926399
6.97680452016342e-05
2.71476063980449e-05
0.000137170587574768
3.77451350950179e-05
1.17883651086293e-05
5.21604661933153e-05
3.94685539998246e-05
8.8897542397979e-05
6.34701395491647e-05
6.52043146408298e-05
8.79616943149947e-05
4.58282710769413e-05
-4.92101058823467e-05
1.16819154285033e-05
6.75396352031486e-05
-1.4603272825197e-05
4.08795584582062e-05
0.00010097221339164
0.000101804403899807
8.01168764739388e-05
4.38400937389548e-05
-4.48175945301872e-06
-9.10523916368745e-06
0.000113866678350444
3.41319416618211e-05
5.54237787592685e-05
6.11288506533123e-05
4.77885191683435e-05
3.48978568920285e-05
0.000169421232725006
4.39691052134265e-05
2.46890924489019e-05
7.41649464106678e-05
0.000111840567422276
6.44157653136484e-05
6.77117184185067e-05
8.53176214995308e-05
6.03161419474828e-05
0.000121838430288731
8.53682680302793e-05
0.000104065832367555
7.39779882344506e-05
2.37195146990779e-05
5.02616744860441e-05
3.17163666278643e-05
7.87168815382657e-05
4.42860784952129e-05
7.48725204705274e-05
6.86009609106565e-05
0.00016338481451633
8.47382818236848e-05
2.15890446999614e-05
4.24366277566124e-05
0.000100257472336503
3.22372382463866e-05
4.75764359730829e-05
9.40107304668392e-05
8.78521643733171e-05
2.30167728070318e-05
5.08776272130434e-05
5.10718968989446e-05
0.000109878970271848
0.000125424419958418
3.91980486900599e-05
4.55242009735023e-05
1.28656578698834e-05
0.000102221460680695
8.67284372416463e-05
3.02646157076747e-05
3.79260878343384e-05
6.3741845383582e-05
9.70620093027612e-05
3.84696059386218e-05
7.31556300488644e-05
7.10872584920624e-05
7.80312524679518e-05
8.84939138718572e-05
5.55934892378002e-05
0.000109983599438763
3.88231723261104e-05
1.86077407796395e-05
2.72863655896322e-05
3.38947149225179e-05
8.16081644938537e-05
0.000127355358126806
7.37229125999866e-05
6.59909550117477e-05
1.8621414644747e-05
6.40849815485954e-05
7.46283522282863e-05
7.25747222924059e-05
4.3756608639809e-05
4.7966651364563e-05
8.23408648314178e-05
9.90997458824965e-05
6.08106037012754e-05
5.23020258806574e-05
7.91201806325588e-05
8.83831457111862e-05
7.90674789679904e-05
6.86363330673629e-05
7.72611415808461e-05
7.8894546509528e-05
2.01518941786756e-05
0.000115667935105455
2.8410860403877e-05
2.18958591744247e-05
6.74282417404281e-05
6.72431734057626e-05
5.51996283878402e-05
8.00364438016593e-05
0.000144768296343941
5.09858113190863e-05
0.000114146618262338
2.14214426790743e-05
0.000150691990459471
6.47798412619946e-05
8.38966217213298e-05
1.98902128964442e-05
2.39362952847609e-05
4.42044791325667e-05
6.49769893855444e-05
7.98837843796301e-06
