# Supplementary material for: Research on computational propagation and identification of mine microseismic signals based on deep learning
Source: PLoS One. 2025 Oct 22;20(10):e0334641. doi: 10.1371/journal.pone.0334641 (PMC12543183; doi:10.1371/journal.pone.0334641)
Supplement: S5 Data — (ZIP) [file pone.0334641.s005.zip › 000100800001818.xlsx_0.txt_24.txt.txt]

3.25939928860013e-05
8.05484652570165e-05
0.000160496961624856
6.74783003467621e-05
8.84009456692746e-05
0.000146049072711115
-7.62505540862655e-06
9.52549994416586e-05
9.39210833104531e-05
-3.06971079938492e-05
0.000117491839341386
4.31410898598347e-05
2.30571199731987e-05
7.27645231046567e-05
5.21214732945096e-05
7.06125515349811e-05
2.91667161230702e-05
9.38734091208368e-05
5.2548980679395e-05
8.8851158776481e-05
8.45794454172187e-05
8.69292151471862e-05
4.78836305656536e-05
2.75112589428211e-05
5.06580691980269e-05
5.81079616772863e-05
0.000157480490520359
2.6502390029699e-05
5.90554844982509e-05
4.67241034884727e-05
1.06130772085282e-05
7.59442004321066e-05
8.98875809186282e-05
7.26689359319283e-05
0.000121916064604468
0.000135969330950993
0.000100230835407967
0.00010976760563054
0.000119796855015963
5.85851111707274e-05
0.000128208641707116
6.76776024234358e-05
6.71852771467653e-05
0.000112335494847458
2.10971654713085e-05
0.000106740599647052
3.24296908740033e-05
3.02031408410524e-05
6.56938675573046e-05
3.7854950149549e-05
9.11362963898966e-05
8.46695159299647e-05
9.15220113745056e-05
6.61454871359752e-05
9.69508207754457e-05
3.12120560506189e-05
2.9905343879766e-05
9.15299251419833e-05
6.04911757632416e-05
1.6982356424966e-05
0.000128777374612327
9.28923379375233e-05
2.29977194189253e-05
0.000103229268625377
5.31479252543706e-05
8.27445868238375e-05
6.81543118440352e-05
5.0051036373335e-05
8.05544138710152e-05
8.32315536431746e-05
8.19394781584205e-05
8.61646036266107e-05
7.59697113086295e-05
6.68613186389909e-05
4.36519414259561e-05
8.18150794388165e-05
7.39097780676758e-05
7.45166625433527e-05
2.03060612524746e-05
8.17935384870677e-05
2.39231652644058e-05
4.07948425989022e-05
8.96223136046421e-05
9.74708533369236e-05
6.67053882146428e-05
7.86581351474437e-06
6.10675868650331e-05
6.3229414688897e-05
6.25629739427452e-05
2.6664598191599e-05
9.07364462425977e-05
0.000114161134222795
2.7235940266444e-05
1.20167359101715e-05
-2.31258767048e-05
5.90770145935061e-06
5.26482965413849e-05
0.000146946665236088
0.000102128466555451
1.15546535511224e-05
0.00010857591725321
1.73002288324689e-05
4.81144591262279e-05
1.43991300583622e-05
8.75378719701674e-05
-3.07353435356095e-06
4.8056121461993e-05
3.43785944585767e-05
2.39141587221162e-05
2.76479588045711e-05
8.14382261437203e-05
4.30964001682017e-05
1.88565255455798e-05
5.91137484708802e-05
0.000107607247661889
2.40573652297916e-05
9.6217895999416e-05
0.000122187971551167
6.0309447292742e-06
4.08225213869865e-05
7.6872835207834e-05
1.6086817742191e-05
2.83014786157042e-05
9.12218109529843e-05
5.01786926952849e-05
9.26369551033146e-05
6.65683684294956e-05
8.44976068702045e-05
3.75035559533042e-05
7.60666833440129e-05
5.51135675444829e-05
4.97415391775869e-05
6.31210455350414e-05
1.54706084584725e-05
-3.16061248233312e-06
4.00882493766709e-06
6.39312638852181e-05
7.39492471614101e-05
9.94647091703042e-05
9.97187460102829e-05
2.8526329611007e-05
0.000119220903306993
3.78292447989522e-05
1.29828534129392e-05
6.66541337447691e-05
4.35873144701686e-05
6.75769287057327e-05
9.02688207845199e-05
3.55735545637282e-05
7.10863375792644e-05
9.61164008707615e-05
0.000112139330582656
0.000124680477640732
7.30598431198404e-05
6.62018278295378e-05
0.000107722520321003
0.000114629402098098
7.52741640571763e-05
3.34268686494449e-05
0.000125756544001456
8.04490820941832e-05
0.000134002789237109
3.98758854106639e-05
0.000102615379612092
9.69029667588184e-05
2.63676004106316e-05
0.000104179140804747
5.92081718482123e-05
5.9023584893638e-05
2.89913371910814e-05
5.23022249380202e-05
2.14509670225401e-05
6.40999937497475e-05
7.05412041447221e-05
0.00012809682294465
2.74231841513617e-05
7.17055239653192e-05
4.52716122423033e-05
7.7499918367794e-05
4.55263918807728e-05
9.28306236751584e-05
3.4886750982588e-05
9.89114526538548e-05
0.00010551698457207
7.17878630825859e-05
5.02653558411596e-05
5.25816918607713e-05
7.46649472122662e-05
0.000107222164146342
5.28434574854845e-05
8.53843864967039e-05
2.01061730258599e-05
3.26281134290202e-05
7.00977365512117e-05
1.28716863321477e-06
8.85387745965314e-05
4.85863411156345e-05
0.000127000084952748
7.93642994641283e-05
9.28892807865026e-05
0.000123302814470084
2.15874722993767e-05
-8.87593181188738e-06
4.9943900187143e-05
1.56832264157058e-05
4.57521855295318e-05
8.42458996392646e-05
8.47261031618434e-05
3.67267134570904e-05
2.90611405085258e-05
7.39286114410652e-05
5.3047562157997e-05
8.97405355089924e-05
0.000103311401208391
2.53848908259449e-05
9.8758282636261e-05
2.08634286707289e-05
7.53841659227283e-05
0.000113046471580227
6.06909331668229e-05
0.000117430339836831
6.95534533561769e-06
8.89901903552471e-05
0.000156957607151331
7.45740950486196e-05
3.59496926279082e-05
0.000122358227819191
8.16528924820406e-05
9.39322788067445e-05
5.33050226650196e-05
3.65069227223725e-05
8.81693386841331e-05
3.37755837252666e-05
0.000109470334895789
6.81769536705376e-05
8.62406649755371e-05
-5.11317535898319e-05
-9.01115027292411e-06
6.18605222469291e-05
6.83982676708469e-05
1.53447889100024e-05
6.95057364166379e-05
0.000113572916936596
6.78628968903374e-05
2.18437236389262e-05
6.01314781392942e-05
2.64688727929295e-05
3.01043398949041e-05
5.39716443606877e-05
-2.09334556106798e-05
4.41600944354589e-05
5.27443507806068e-05
7.21731402093496e-05
5.05851808243242e-05
-1.78527695953763e-05
4.50419356552759e-05
6.35449497241158e-05
8.34504970483591e-06
3.37476695939e-05
6.81266396715617e-05
1.31576198086484e-05
3.01339644307849e-05
5.94510366070684e-05
3.02278757341831e-05
4.65123904644271e-05
1.6599598006161e-05
3.20889833754524e-05
9.16354967557874e-05
5.47800994823791e-05
0.000142691029616678
8.54412884215661e-05
8.23008244694617e-05
0.000132488439523188
6.78511921652154e-05
5.10661905277199e-05
9.82869573823567e-05
1.5528131126641e-05
7.88811964071248e-05
4.2932194204067e-05
3.26072736522614e-05
5.81220191405259e-05
8.93499135724732e-05
4.42122078518661e-05
4.45329099656182e-05
1.91190575670845e-05
8.74563464904317e-05
0.000123865185382342
7.10007721177492e-06
4.99543418153407e-05
0.000110637273394279
-3.84748073386894e-05
8.19229175723376e-05
3.38167733139023e-05
8.57500422174862e-05
5.64411724194282e-05
-9.20732144392682e-06
6.5818486382184e-05
9.16439078411523e-05
0.00010157360542459
8.80565852172975e-06
5.79642725924697e-05
0.000112770291085139
7.2266910902957e-05
1.75578907152351e-05
3.89044233039485e-05
1.30605162238209e-05
3.23663453431866e-05
0.000109851077556813
0.000120607596563997
2.75419196756626e-05
-2.19024515298808e-05
5.58846436355031e-05
6.52905594685415e-05
8.44163400145238e-05
8.23409152269858e-05
6.97879105204683e-05
6.20405248445328e-05
7.87121582163182e-05
5.32644168624305e-05
9.48616154093389e-05
3.5748755698816e-05
9.40076116926834e-05
1.2967684546864e-05
6.84807881461115e-05
9.08967327378616e-05
3.17221618932092e-05
5.85536987038412e-05
4.06067095078051e-05
4.24002814993998e-05
-7.68750183100009e-06
7.49576894734721e-05
8.56860966994071e-05
3.68688573445802e-05
2.37299268552938e-05
5.43704705916926e-05
4.02950801486423e-05
-2.63281351489787e-06
8.64052885873093e-05
0.000113086351401467
5.39269701996697e-05
7.26856511102452e-05
9.7086308744197e-05
7.09985684219056e-05
7.96555042769024e-05
8.93529108114992e-05
7.32631358863135e-05
0.000132666411670259
0.00012715357321311
3.02984090308413e-05
1.35464371965695e-05
7.57915660360536e-05
7.04689345588753e-05
0.000124936100271682
7.0253564460985e-05
1.5708807461343e-05
0.000100408020303674
6.33513488107765e-05
-3.46629095856194e-05
9.46793155470924e-05
7.20443118717935e-05
7.49701911314563e-05
8.30345722770629e-05
7.93367174033308e-05
1.96126140839568e-05
1.0756351362727e-05
3.17441797897749e-05
7.97583205213325e-05
5.32266582905582e-05
6.12431606578357e-05
8.12835846679964e-05
3.03021123425165e-05
4.30988503587894e-05
3.73747125301048e-05
5.79688522038112e-05
7.03625280836587e-05
5.11312177864043e-05
7.84206145929497e-05
9.88902521461846e-05
0.00011368977605211
3.18636486515257e-05
8.0638012746709e-05
4.17024730267245e-05
7.01693671716237e-05
7.3812771268367e-05
5.98848555462041e-05
2.14908412775465e-05
7.10197402876527e-05
3.63138055687497e-05
7.34735469319189e-05
3.46419287267602e-05
5.74953742699837e-05
5.20802779755424e-05
5.98107985565462e-05
1.4490434986124e-05
0.000119749608996853
0.000112476101184725
5.78468892438895e-05
4.58578675523226e-05
4.22050038764066e-05
3.29428906285584e-06
3.4606433921435e-05
5.29797525959419e-05
8.30323992260884e-05
6.63902451875369e-05
4.5538748848002e-05
1.68158191949431e-05
9.76652810391086e-05
6.76638910891854e-05
6.63004137201525e-05
3.2207611671959e-05
0.00010494233446833
5.50404165191147e-05
0.000129976720338018
0.000128203723269147
8.73807831250084e-05
7.19495045926749e-05
6.15264334255117e-05
0.000129892259550692
3.92699441428279e-05
7.6375148584483e-05
8.79741428189327e-05
6.33705248552751e-05
0.000109353276915301
0.000115386786130592
2.11506287459132e-05
6.59185449605301e-05
7.0688505275943e-05
0.000100240067909857
7.50832697104096e-05
0.000108107261793224
4.24256308180651e-05
6.56067885999653e-06
2.55131031564121e-05
0.000127266707761021
0.000127381155268473
3.55124403345322e-05
4.65916896970944e-05
3.07066732190441e-05
9.16330140454321e-05
-9.4894819226706e-06
5.98682770866557e-05
5.84386313650408e-05
6.76995543589766e-05
1.81117455485547e-05
8.07051444535495e-05
0.000108665080048091
2.02805752014979e-06
3.84968552504341e-06
8.32969977649321e-05
7.30834248040237e-05
3.00460383325848e-05
7.78409015056028e-05
7.2643304834523e-05
0.000112253043396554
8.42518818197722e-05
8.23925873663361e-05
0.000121052054715949
9.00623627862331e-05
1.52510644461172e-05
6.3032417724259e-05
1.97836551798096e-05
5.11162847904313e-05
8.63638837370994e-05
8.01683300041509e-05
8.33680390315682e-05
8.62193155237169e-05
6.36228834324979e-05
-1.32722546224594e-05
4.9286149617856e-05
6.54594434665941e-05
9.78000129462874e-05
5.08123451926862e-05
0.000139385013919796
6.57929820852134e-05
1.08760376854393e-05
7.79119196171606e-05
4.33481426510475e-05
1.94213589319227e-05
1.57562141778679e-05
0.00010983917649035
3.30194396431058e-05
4.66896703048509e-05
3.00533461808446e-05
0.000118855433175882
1.46611091615245e-05
-1.79580522199991e-05
5.35093171795555e-05
6.94910939048969e-05
4.03110472506071e-05
3.07977042612383e-06
4.60210280854604e-05
7.17043855378366e-05
2.53417769031988e-05
7.83776306837934e-05
0.000134417948401347
2.58512681361058e-05
0.000126931451837931
2.09832535165202e-05
9.01285119820093e-05
7.691171282206e-05
0.000113737042009846
8.63704642572621e-05
2.48901889857934e-05
0.000128616743645703
8.45630840129689e-05
0.000128081308942062
0.00010210230253626
0.000146587758855336
8.44341129756175e-05
4.12144426564848e-06
9.94456917890967e-05
4.77316058589097e-05
9.4981455229029e-05
-3.90758784459755e-06
0.00010489268144818
2.18093594692501e-05
4.52589983428403e-05
4.86826277979135e-05
5.78803829731301e-05
0.000121133621578845
9.87923486871892e-05
4.84740174254293e-06
1.13045625792604e-05
5.42315976230193e-05
8.68132369727893e-05
0.000117897356286375
4.53899703374614e-05
9.74074326855901e-05
7.11178802645457e-05
9.44563649465387e-05
2.06109247396839e-05
1.76695226547163e-05
8.92403270140823e-05
2.6355974399001e-05
6.76099140153009e-05
5.81572809157617e-05
6.74360967113883e-05
0.00010856937002046
7.62251866647789e-05
8.53289899362102e-05
6.50252868165089e-05
7.13781435787186e-05
4.4491205697099e-05
4.42099871526994e-05
3.61088682199979e-05
9.32291958317352e-05
5.60095333520971e-05
6.70514123481364e-05
2.05484982112994e-05
6.65477719490558e-05
0.000151261214336886
2.47247917420494e-05
8.84114249954744e-05
8.7525809336047e-05
6.93201257426296e-05
0.000112912165250082
1.72551286161581e-05
7.25742676225826e-05
9.39443440372504e-05
7.47763344607591e-05
3.1781779430385e-05
7.30245780487686e-05
7.9014555971804e-05
9.32724315687596e-05
8.77524513409739e-05
0.000135411944895621
8.76588965135486e-05
3.50337542560743e-05
0.000143442700446516
2.80539982203977e-05
4.19371972006706e-05
5.50873114365024e-05
5.64952576710922e-05
7.34725835897215e-05
9.41641177649146e-05
2.25532005014832e-05
0.000113413835687629
8.88099565267102e-05
5.26528851104286e-05
7.54233816411923e-06
1.97906656562105e-05
3.34317381283926e-05
5.12632265007807e-05
6.80788767159848e-05
3.367314471658e-05
2.66775924394263e-05
9.37726158290823e-05
0.000108197946398229
4.20778820771079e-05
0.000120211834258576
7.83700992370826e-05
8.39656815255459e-05
5.67014193830921e-05
0.000159852813100838
0.000133062029014913
8.06968369124482e-06
0.000115924311814838
7.30096717461459e-05
9.60320738186687e-05
0.000117127601685463
7.61763007252001e-05
7.15685391821289e-05
7.00797530370817e-05
4.12697130724993e-05
7.48771516944781e-05
3.89525586700725e-05
2.83596583418113e-05
9.71418577960578e-05
0.000113132006949964
7.42553457105737e-05
0.000113203758484119
9.30369383882305e-05
2.81757351603922e-05
6.34958842337527e-06
3.20883335513723e-05
5.76388241941145e-05
3.06144472344426e-05
4.20369940314012e-05
6.07933747763822e-05
1.5400657697926e-05
0.000143646804862021
2.86077768636038e-05
6.82245001886678e-05
7.68933815592271e-05
8.96516276493404e-05
0.000155259552595862
7.12582177055057e-05
6.31148644632189e-05
8.3140191735426e-05
9.45188230891779e-05
0.000108203867813315
0.000137010548337583
5.20092863027444e-05
9.09267594227551e-05
4.41836729398348e-05
1.39987771035501e-05
4.58352024870146e-05
9.86774086773089e-05
4.41461171916981e-05
3.04632720216403e-05
4.8804418449871e-05
9.83049069886265e-05
2.3079377761044e-05
6.59366024422378e-05
0.000118289579933333
2.51674321717961e-05
0.000114073190492551
3.55561367088e-05
1.37132208268606e-05
6.23348430965612e-05
5.63818940278406e-05
9.91798414878847e-05
5.43046850640714e-05
9.69270063097521e-06
8.1994705416874e-05
3.13203747192567e-05
2.66042612085252e-05
9.33178983402771e-05
7.27825753243748e-05
5.35945743117201e-05
6.02294288369951e-05
2.87629750815277e-05
-1.21229054698308e-05
7.07702091746839e-05
0.000104918249244786
5.47827718482385e-05
3.29297818046923e-05
1.81165010580714e-05
7.8009116419111e-05
5.03026921702183e-05
5.71452988892791e-05
0.000125310748668711
8.66610099459791e-05
8.27279747545924e-05
3.5642937708689e-05
3.2881293043762e-05
5.72634915526285e-05
8.65774731087437e-05
0.000120303571522757
6.24465008161363e-05
9.17208293823702e-05
5.50062166025542e-05
-4.41101695750433e-06
5.71776110193893e-05
0.000143384982416994
3.5039993609842e-05
-1.18001438582563e-05
8.89724431466544e-05
7.49129241555188e-05
3.45825501571058e-05
0.000126722321946931
2.9415216310933e-05
7.67075431892789e-05
8.47034729562332e-05
5.80915427986565e-05
0.000107122104252952
8.73060117690476e-05
6.1613735495561e-05
3.1470460701158e-05
9.52184683892333e-06
8.99048821722227e-05
8.6210814816843e-05
8.84177188126932e-05
2.63132760009107e-05
1.39819438389695e-06
2.89560761981165e-05
9.16788341515123e-05
0.000101104488562066
7.42605627022219e-05
6.88541244891198e-05
6.28087824960598e-05
8.06861347832413e-05
0.000104270891924964
3.82089184557686e-05
6.12394647359105e-05
0.000104987825043735
8.90947451387577e-05
0.000127121332516948
5.13856591080256e-05
0.000116931851039217
3.27323701737479e-05
7.15642191631915e-05
3.37166661200244e-05
8.37462468433121e-05
5.24592253785955e-05
4.27650589034814e-06
8.69085640227028e-05
0.000104472377949801
5.90224537439767e-05
0.000119117574624253
7.44681022003553e-05
5.87186521214847e-05
0.000103178257873903
8.08570180740173e-05
0.000109328331620412
0.000150207760677753
4.76062014339075e-05
7.42836535464519e-05
9.73332115334314e-05
2.50867669321109e-05
5.44394301418233e-05
5.01680758415032e-05
0.000111406708680131
8.0629898474147e-05
4.41855339124534e-05
0.000126188912950849
0.000101810267117498
1.88220916112807e-05
7.76907355653174e-05
0.000108834074529136
0.000120439211342476
7.23104020003833e-05
8.27794600368135e-05
5.79163020346366e-05
4.11623146051341e-05
7.28452976144959e-05
7.50610544212955e-05
0.000128999453727636
4.90144974929978e-05
7.35351289099859e-05
8.49800945194515e-05
0.000115036809882444
5.21058702131409e-05
3.1622230885871e-05
0.000103913148913994
6.68393288284982e-05
4.96733149422803e-05
3.41906524182279e-05
0.000138699291747002
8.37274533031418e-05
2.82691774992495e-05
8.52410940898628e-05
-5.39564023781461e-05
7.5126839219988e-05
1.16221472060916e-05
0.00012496475785733
6.49704186434157e-05
5.4766709256958e-05
0.000201384539229116
6.46653662976113e-05
6.49640618097906e-05
9.78127425106307e-05
0.000103513316673302
4.53851774120673e-05
4.01269358101115e-05
5.1716000944259e-05
5.45370127109321e-05
5.28614781611714e-05
9.82741422062293e-07
5.35902571716205e-05
7.49104815282002e-05
0.000133741308162044
8.27725838267034e-05
7.77860995401895e-05
9.68505088474447e-05
0.000100344067574109
0.000107209497359436
9.34869549479677e-05
0.000136433080206296
2.33291193023935e-05
6.00088581112247e-05
9.13246702056292e-05
0.000113792332628421
-4.18117129309924e-05
6.91870230032774e-05
4.03386470425973e-05
6.54328834269644e-05
9.68267982267204e-05
6.02623511462481e-05
-1.73876629217667e-05
4.54733112544303e-05
5.30566088280546e-05
2.69793279759496e-05
9.34466029808513e-05
5.17300144908294e-05
9.97333503950499e-05
0.000106778293592946
8.79401659581966e-05
8.72248654300907e-05
6.1009834424888e-05
7.26782394346142e-05
7.36182394376819e-05
0.000115360291641916
2.69889585715924e-05
0.000146571480581411
6.49206018510556e-05
4.93841389505498e-05
4.15558985422651e-05
2.65406044226934e-05
7.96684330745579e-05
6.98530008037291e-05
8.69405856228754e-05
6.36483543545491e-05
5.64675201572527e-05
0.000102538021166178
0.000160242541688507
7.8657704311303e-05
7.58038867903611e-05
5.27090715521838e-05
5.83384817360438e-05
3.0278046306621e-05
3.68724524133664e-05
7.88294455844152e-05
5.43872628898421e-05
6.89641916206445e-05
7.40873172768348e-05
9.87403638274448e-05
2.92819975227626e-05
9.68624371736473e-05
7.8746767174973e-05
5.05444678359396e-05
6.29944194755674e-05
9.63828932776179e-05
5.84402919138799e-05
1.65912953259211e-05
-3.9887149040894e-05
5.32131201877331e-05
1.68862630685599e-05
3.3480124648656e-05
5.90928783008849e-05
0.00010372466615865
6.40107473765807e-05
4.63611377077922e-05
5.11170574241769e-05
9.227794648114e-05
8.72710389017998e-05
4.47970582309025e-05
6.66911026193262e-05
6.2801621488637e-05
9.06255139966149e-05
2.70140582084582e-05
1.74169773079066e-05
3.53647152295633e-05
6.94413517447346e-05
8.31868800868679e-05
9.96096715515367e-05
0.000107028087276199
0.000120696391149266
6.39628134562931e-05
8.18814691954258e-05
0.000135691042896894
3.10934646732292e-05
8.63916665637957e-05
3.4283428128639e-05
9.72639344578944e-05
0.000122566348375306
3.63178382221535e-05
4.10749245252655e-05
3.48046918221364e-05
6.50580757588559e-05
4.82238165838221e-05
0.000124562241158126
6.27905592357084e-05
3.05767370801127e-05
2.49995620161723e-05
2.24815554773355e-05
0.000101081934042243
3.90541447049808e-05
7.15058147433868e-05
-7.21907724113183e-06
0.000103172830703326
0.000100177996857733
2.17520042397608e-05
9.25829825650192e-05
8.90309747584312e-05
1.50411932465604e-05
-1.07088863400324e-06
1.42953423342595e-05
7.29067005757112e-05
5.26497775356838e-05
8.15865949890036e-05
6.99908215097835e-05
-2.84706485514318e-05
3.29595696892611e-05
4.83744521144245e-05
4.77068904585408e-05
9.31527387065596e-05
5.28756478708584e-05
7.2413996989782e-05
0.000104371738643202
1.86752688492147e-05
2.61328521960426e-05
7.55641555834274e-05
5.00828385358487e-05
7.58838224906864e-05
3.23650506587907e-05
3.24591695765195e-05
5.95126849915897e-05
5.32895341443223e-05
7.09474144673285e-05
3.73830008017457e-05
0.000140997551644242
9.2729265167341e-05
1.98688176294772e-05
6.28348279653724e-05
5.97096227984793e-05
7.03775313645131e-05
7.13210915183882e-05
2.48087462889806e-05
1.93468211563261e-05
6.31897946232339e-05
7.24699116949163e-05
6.4447988514203e-06
7.56460247480705e-05
3.79159811454257e-05
9.81614597248265e-05
1.66060806494609e-05
8.16084831451133e-05
5.45113854900826e-05
8.92442715850062e-05
4.15302779019057e-06
9.49952041079001e-05
4.44216964383001e-05
5.49010246556566e-05
1.52314519637533e-05
5.20579631296643e-05
4.75348781714841e-05
7.89777004746584e-05
0.000117222532153534
5.86431506719641e-05
6.41210120646382e-05
7.07374831480522e-05
4.00628721560825e-05
-3.879634214366e-05
7.95574703705301e-05
7.0239909382982e-06
-1.05279299080904e-05
5.05734925193504e-05
9.75825043320421e-05
3.49355012386786e-05
4.01659136736506e-05
6.51434775636039e-05
3.61407400203744e-05
4.98494284571559e-05
4.71336851120461e-05
0.000104497073545219
5.22286641444614e-05
6.46230364653585e-05
-3.53312367384205e-07
9.15895201602102e-05
5.0755773638076e-05
2.15718584775218e-05
4.80322460398543e-05
3.27114643610847e-05
6.1049669172449e-05
1.02008139889648e-05
4.43794529409475e-05
3.37135073192816e-05
1.28194375167357e-05
4.85013785040332e-05
4.41797571130251e-05
-1.60244472016012e-05
2.81803661261538e-05
-4.85937489723625e-05
4.47093095771313e-05
8.54600998305366e-05
6.55480378840041e-05
3.53158578286988e-05
9.65840158584525e-05
7.84398510963192e-05
8.02850348742406e-05
1.99726755452209e-05
9.25015229925462e-05
8.89400749185213e-05
8.26885998400278e-05
5.36740348405832e-05
9.54100588560885e-05
5.38594190715501e-05
9.63920443683242e-05
5.54682649327258e-05
8.58683648267304e-05
1.2629452330907e-05
8.5202927993844e-05
1.58579107528556e-05
0.000103859818192328
0.000117737826901477
5.02875406459152e-06
4.79434993142544e-05
6.67234372402117e-05
8.24117426652159e-05
0.000112488585742464
3.94142568018881e-05
5.11851720143591e-05
5.33742907696968e-05
6.55865374301105e-05
2.91783203831269e-05
0.000124672883111417
5.49798790472224e-05
8.66194859401649e-05
0.000125009630532842
4.27181654412016e-05
0.000129055743338782
3.35547509961758e-05
6.88106466427738e-05
1.9587890082735e-05
2.97460685403387e-05
7.49840444777997e-05
9.10136538063304e-05
8.7292185631317e-05
1.30371730898599e-05
0.000145850153752814
0.000143690082092939
4.4458198621781e-05
9.38251958318884e-07
6.49793652116154e-05
-3.61554264913429e-06
1.69775720059898e-05
9.61372179977043e-05
4.87621725993187e-05
2.62717823637017e-05
8.68596638072344e-05
6.88560473656292e-05
0.000107293342159011
8.46803986203723e-05
4.34477544401078e-05
0.00010223332864327
0.000100410952340343
6.77472011544769e-05
9.87307069017655e-05
6.63231605742388e-05
4.60440560222265e-05
1.13159369818075e-05
6.43974375206621e-05
6.65756957206469e-05
9.14970815770472e-05
8.85851859031412e-05
0.000108681435549465
2.91793439193159e-05
8.05488432345415e-05
5.34202960822009e-05
9.92190975600774e-05
3.69631093026367e-05
5.44406034463568e-05
4.50872946268752e-05
4.27284032779017e-05
1.05850223539463e-05
1.36683527638928e-06
3.05759641131936e-05
7.23610611869436e-05
3.31875875480045e-05
3.706285957427e-05
5.54832802348991e-05
3.78063530158396e-05
4.32224105711714e-05
0.00010116994268934
8.35875683562241e-05
4.86798555757898e-05
3.55691886518092e-05
8.22765289197865e-05
0.000131922343219397
3.60437955750557e-05
6.27075315681016e-05
1.00615490104367e-05
6.98312428698011e-05
6.59234398935801e-05
5.74118835461901e-05
5.82414184119179e-05
7.67598865089295e-05
0.000102984238989951
7.06218459670904e-06
6.33865035579033e-05
6.16900888116962e-05
9.79328097468183e-05
6.63658363757216e-05
5.08882918348363e-05
3.25253253944148e-05
4.76392711158277e-05
7.12445275766042e-05
2.62161621849202e-05
7.12915628400201e-05
9.27503193814001e-05
8.78917147355761e-05
4.88621940404268e-05
4.88622125272458e-05
3.7219818207357e-05
2.49131274399774e-05
4.94155964624883e-05
3.91470782513606e-05
6.79181670554479e-05
6.72041506061106e-05
8.16369993395616e-05
8.06982564492238e-05
5.35080954559679e-05
9.6174838986764e-06
9.63808274229581e-06
2.89925635990131e-05
4.78765017333885e-05
3.23857964978578e-05
6.16894043025661e-05
6.50674848766096e-05
8.67820616824223e-05
0.000100194109926439
0.000101697495873823
3.08852781786666e-05
9.34243205041321e-05
4.53213593712431e-05
2.26094703763247e-05
7.26851040596114e-05
8.39384622065091e-05
7.21935245973804e-05
0.000111396771619558
5.82397196538245e-05
4.08047281466322e-05
6.43683720730811e-05
0.000113457428822543
1.07057059887229e-05
4.03246971106618e-05
-1.38471293249275e-05
4.82391503229784e-05
0.000102427776447342
0.000115594356096109
-3.15764783931268e-06
5.83203252248188e-05
7.38149578957065e-05
5.00257719310088e-05
3.41480969687287e-05
2.66952463682912e-05
4.15177420518612e-05
4.74222698732918e-05
6.21246860863825e-05
3.75115552418876e-05
7.88009214244399e-05
7.37662324558588e-05
5.81451566286662e-05
1.08847474216815e-05
0.000101859666606131
6.05021891245204e-05
3.67234197182785e-05
1.68222000648075e-05
7.70192825940883e-05
9.56047693394308e-05
0.000104375005395504
6.03888246001112e-05
-5.23061306201541e-06
7.9835595370376e-05
0.000101352826337423
6.25072295812306e-05
6.21815460615578e-05
5.16358302813189e-05
0.000101051926344182
0.000100237695502381
9.53214124320898e-05
7.21718417010126e-05
7.16809982224666e-05
5.48780831634396e-05
3.92996368272751e-07
3.46677186809431e-05
5.56089167421412e-05
0.000105639710048337
1.97903422031094e-05
2.26143779947825e-05
6.11535065630481e-06
4.76756011702727e-05
6.92734328668826e-05
9.51601851712672e-05
6.74477215573275e-05
0.000111481992958223
7.22026445465192e-05
8.19349804889316e-05
3.805655721804e-05
5.24016447536263e-05
6.44551959773136e-05
0.000152201673699502
6.304811284687e-05
2.93191025806119e-05
8.52590786635648e-05
4.06175205933139e-05
6.27614469705288e-05
6.07311864460685e-05
-1.72249721276054e-06
4.26848692443231e-05
7.0041801880407e-05
1.52819602737178e-05
5.84140172585111e-05
9.40562243872623e-05
4.26463232535407e-05
6.2494880244959e-05
6.39885777926534e-05
7.91135633452714e-05
7.48055407348019e-06
0.000103437909876793
5.77501192106996e-05
4.56387252785147e-05
-7.78650981968329e-06
3.07190525001968e-05
4.78621688976566e-05
0.000107284459662861
5.83887392398949e-05
8.19795121546353e-05
8.92005961783308e-05
8.45369513549335e-05
0.000100561851467478
8.69046737896405e-05
5.48710402400678e-05
0.000105451631163572
0.000118358778739047
7.85469357817583e-05
8.17570354991471e-05
6.68443939204928e-05
0.000163483175453731
1.24325053909474e-05
2.1720221569836e-05
2.43277504456584e-05
6.05247736800382e-05
8.6558027201088e-05
3.44434710814702e-05
2.60583523211509e-05
3.03248214699748e-05
9.28970904170969e-05
7.43619332385596e-05
4.90369758172156e-05
1.85102413985772e-05
0.000121565005869841
-2.0200001096586e-05
3.60200265891473e-05
7.42681743821066e-05
7.03427560657266e-05
4.99609716272783e-05
7.36544843525181e-05
3.3804331395676e-06
5.79349339363811e-05
7.73983150369631e-05
8.14488422271577e-05
-2.49071953832097e-06
7.64087476019703e-05
4.45610756673231e-05
1.66636473447725e-05
8.76346389547494e-05
7.29861466706103e-05
7.98797837868918e-05
9.88610585010096e-05
0.000100227321029855
5.36169419434559e-05
9.5089996923199e-05
2.62202072220814e-05
2.389798852062e-05
5.01610461375553e-05
5.40391067206762e-05
3.24803405493957e-05
4.44803650866506e-05
8.97935591778667e-05
2.90920188001779e-05
9.11759464360939e-05
8.70059317576739e-05
0.000132464038515549
3.79359873440205e-05
7.16852681220129e-05
4.46973557145485e-05
5.40179891004988e-05
7.39662436694007e-05
7.78692640044739e-05
3.22595415932965e-05
7.9041565938204e-05
6.88905775763441e-05
6.44748131857788e-05
0.000100794481911073
8.51599238024282e-05
7.69841769921358e-05
0.000100747921613362
5.30782640105614e-05
5.94359711206299e-05
3.21343832182304e-05
1.89841030580473e-05
-5.14343887567079e-06
6.03624121290422e-05
8.21186348383054e-05
6.13768524262054e-05
7.13882104805812e-05
8.20539592273375e-06
8.70941131947107e-05
4.84739348969692e-05
6.85865945298949e-05
4.72979659804847e-05
7.99708264238365e-05
0.000108009726769287
7.69017816560951e-05
1.75043639481889e-05
8.49385947936858e-05
5.90696098592237e-05
7.92605332546834e-05
7.1494739416522e-05
7.37505147632264e-05
0.000139763066498224
5.48696514440974e-05
6.40420725399591e-05
0.000120812886134199
8.74855646221957e-05
7.95404572386896e-05
6.2812344890808e-05
6.48124808534923e-05
4.14929007851606e-05
6.14802489255601e-05
2.3271586316167e-05
1.4737619769815e-05
4.1513916355833e-05
2.1016456745881e-05
3.34288763627756e-05
4.90355201982185e-05
7.09217484819193e-05
7.95867134131837e-05
-1.79159236642917e-05
3.25356089241288e-05
6.23834415080481e-06
2.10689132312033e-05
4.87868205388333e-05
-2.49097858034293e-05
8.9736679100287e-05
6.19341214154438e-05
3.6831345945632e-05
7.27308653891065e-05
2.02758160782081e-05
6.54151400861679e-05
6.4552552140283e-05
4.60464668562798e-05
7.37432365603663e-05
0.000113406186480311
5.90419744857656e-05
1.89735891825972e-05
3.02440020282618e-05
6.51752677914414e-05
3.6132242331194e-05
3.93885838679747e-05
0.000101234691119053
5.41211441335377e-05
2.23903717616169e-05
9.20911375368402e-05
5.63490003074496e-05
1.65683613848928e-05
4.0937382986925e-05
1.6984141505211e-05
5.78177935196198e-05
4.6558165746163e-05
5.62450257488059e-05
7.14000257111682e-05
3.52217545007444e-05
3.6639897445009e-05
0.000108886677523886
7.38825255932709e-05
8.82046134932005e-05
3.77726022195874e-06
8.84448658552356e-05
6.24355898548959e-05
2.26133619610435e-05
9.23406921362742e-05
4.66221115737006e-05
7.96485618064974e-05
-4.31133018813363e-05
5.06195133110051e-05
7.30884005128631e-05
-2.58608807526981e-05
9.30597234311822e-05
9.71786607260566e-05
1.39284280329592e-05
2.89113856194565e-05
3.10196965008113e-05
5.54999339576886e-05
6.29561843390928e-05
9.76422926926429e-05
0.000120080505092275
4.37711013318734e-05
3.86870781915098e-05
6.90507183531933e-05
7.88761495032693e-05
2.29469668979218e-05
2.45641795131723e-05
3.29703177841722e-05
9.63880378414682e-05
6.94234654748836e-05
0.000125517458965527
7.77325970921286e-05
6.71601893998931e-05
8.92117540215243e-05
0.000136600117849238
1.65062396266195e-05
-5.36949087427234e-06
-3.16722849465112e-05
4.80735277026995e-05
3.9626266848108e-05
9.50858144736878e-05
2.54931372472834e-05
5.39512334985853e-05
3.37648175245305e-05
0.000102152200308498
5.94345202093745e-05
5.98801089185746e-05
8.43599433836609e-05
0.000126160715709968
5.63477424606848e-05
-5.12865500083965e-06
0.00011938467567075
4.55927502297123e-05
1.00757024610953e-05
-6.68059804688719e-06
4.69645178896352e-05
0.000107995326991156
3.54722012175559e-05
4.29166631335528e-05
-8.5592663481506e-06
3.05658392056169e-05
3.79158113844674e-05
3.66247897851654e-05
9.33963062303607e-05
7.06287736765493e-05
0.000121020624275013
6.96405379085959e-05
8.82287177083839e-05
6.63277918801011e-05
0.000104102456085791
4.55602367068703e-05
6.8119979825859e-05
5.82294616254175e-05
4.78418480481416e-05
5.78871077876757e-05
6.65118723107396e-07
7.52905394468962e-05
1.01766742214593e-06
3.53752705835919e-05
8.81197493130521e-05
4.33229581847938e-05
0.000117607703133026
6.19349124029751e-05
5.08932966960326e-05
0.00011402926673125
3.60069830537545e-05
7.81755969000187e-05
7.5137372499062e-05
6.89751250721837e-05
6.21113778354632e-05
4.91629596857425e-05
1.2202397047333e-05
2.29987024519608e-05
8.26043580819813e-05
1.92680391316435e-05
3.18967168742688e-06
7.9044675602422e-05
1.42247494750674e-05
5.72164388948545e-05
4.29230148659265e-05
8.07034906666684e-05
6.16333999458591e-05
8.10007002784905e-05
-2.02661569072101e-06
9.89231784447174e-05
7.36000055302222e-05
1.48114102069777e-05
8.64894865500192e-05
2.18324637439817e-05
2.06937221523426e-05
5.91694946584239e-05
4.65902107033023e-05
1.61828101963251e-05
7.73464803540959e-05
6.36816278013374e-05
7.99050379413985e-05
5.87190593147387e-05
4.79117598314786e-05
9.74541302980644e-05
6.24907739415018e-05
2.21129254479379e-05
3.95390361486439e-05
7.44153010681329e-05
8.43016230664076e-05
6.18515376170353e-05
6.8609001685707e-05
2.16679864269414e-05
0.000100628339354824
2.85925797941158e-05
2.78974106845169e-05
8.09747481459304e-05
6.95965498912036e-05
5.41823881568553e-05
0.000122275328977709
8.9809000848452e-05
-2.67584724123531e-05
2.9086305567939e-05
7.60424457873912e-05
7.99177340514791e-05
2.42458426639821e-05
6.14307059809529e-05
8.72942026823733e-05
1.43983079982674e-05
3.13009996377108e-05
2.19736029182194e-05
5.28873700583426e-05
0.000102186362371222
2.20176867859114e-05
2.44446252589654e-05
8.07421030314968e-05
7.35539607685351e-05
7.87351369340715e-05
4.91185757485466e-05
0.000127123046884628
0.000146788868697628
8.54908683572038e-05
3.81460524683164e-05
0.000126454173552287
2.68432460764872e-05
-2.18239942842965e-06
9.98987717029633e-06
1.44202069123479e-05
0.000102996425786886
5.48443036281694e-05
5.74251328873798e-05
4.94917133851651e-05
9.35819092616223e-05
3.18620813363096e-05
3.87915647479516e-05
3.41467650095891e-05
9.48438116887146e-05
0.000116044166998322
6.44954708443963e-05
5.04999908803e-05
7.04622787522442e-05
2.46159543785734e-05
4.09980135602471e-05
2.54256840948207e-05
5.19142070681424e-05
0.000102540059013886
9.56124163819582e-05
2.39518642038483e-06
8.56582658168807e-05
5.61468002618586e-05
4.33712453570738e-05
1.42674192131302e-05
1.77991837635746e-05
8.96472530417918e-05
3.57142856770978e-05
0.000103544701658928
3.64456029636365e-05
7.64704889045118e-05
0.000101395219782513
7.78576750588668e-05
7.69630783425702e-05
9.56549216612682e-05
8.52085518536773e-05
2.00108282021659e-05
2.03105191264527e-05
6.59957968539026e-05
5.74963563139191e-05
0.000135596178670978
9.31417473769257e-05
8.78258106333799e-05
0.000109838906686059
6.96622271513373e-05
4.70053297014142e-05
7.31815740714884e-05
0.000105215665079433
0.000114387957074535
3.57282751432155e-05
2.34223598129742e-05
9.10875556326551e-05
7.62849619406477e-05
3.65943682731192e-05
9.96734836754563e-05
9.47059235253725e-05
6.71489230902111e-05
-7.93460111423073e-06
-2.25626707407855e-05
5.77553129942854e-05
2.97385451801217e-05
4.74915177242543e-05
5.21182862071197e-05
7.95372221491353e-05
2.00916994361272e-05
8.10674756223784e-05
7.87156196057267e-06
9.73723890981497e-05
5.7926004905429e-05
1.38311276516631e-05
0.000112943012806868
7.4947473573313e-05
6.33186858730466e-05
5.04575730975565e-05
4.71552419426367e-05
0.000110970963105738
1.84904804423778e-05
-2.64962789331207e-06
-3.91467560882126e-06
7.92091101387716e-05
8.44195303219929e-05
8.1946830146386e-05
5.50517262663171e-05
6.35898780013354e-05
5.37855953524019e-05
9.8125603946909e-05
4.54550546375716e-05
3.87236091240523e-05
6.3362779417814e-05
-1.94660840355004e-05
6.28843088850764e-05
0.000101717181731454
7.81107394678506e-05
7.8942146407282e-05
0.000120776196187789
2.92428813042988e-05
5.98092025237352e-05
7.88336442560091e-05
3.1195544681759e-05
6.23383019154603e-05
6.0353730679753e-05
7.91138131945563e-05
3.14638289406498e-05
7.77256742397097e-05
4.27130917090542e-05
9.57120307484888e-05
7.70770064186449e-05
3.66594409467872e-05
0.000104647379011474
5.76537900227407e-05
7.03673954339855e-05
8.28297109960648e-05
0.000105595325838812
4.69887933850476e-05
4.58798638246833e-05
2.86799247762101e-05
2.29196885671649e-05
3.59125000424454e-05
9.78894530887357e-05
1.84674708939541e-05
3.04441164839247e-05
-1.04483154111423e-05
7.43426328586521e-05
9.34598725607356e-05
0.000128088379351012
4.32142082755389e-05
-1.24618905743858e-06
9.86003863246267e-05
8.83157746958705e-05
9.16228757069421e-05
2.84786396718529e-05
8.32474542361922e-05
8.4927136142417e-05
7.33127876282867e-05
9.68932380285901e-05
0.000115209292120135
4.35184516212522e-05
6.50829555997524e-05
5.47078565947472e-05
0.000145478965363373
4.68031394145499e-05
0.000162758663323367
1.68915782176873e-06
0.000116773920598897
-1.99493768105827e-06
6.78432492465225e-05
7.15561661595745e-05
5.4107353656336e-05
5.53964425384803e-05
0.000118609950901565
7.98720193732905e-05
0.000123684974276409
4.71543410355581e-05
3.658112118971e-05
7.98498049769424e-06
6.2198791886804e-05
8.18946462023193e-05
3.63028234951316e-05
3.794649719362e-05
3.60794319566523e-06
4.33770915403475e-05
4.80915446541931e-05
5.50776169034701e-05
8.0550016868019e-05
5.52943396720831e-05
3.10331056122957e-06
3.75233346227628e-05
-2.54284099777655e-05
0.000120268181087102
6.69410618947267e-05
8.71169652936649e-05
5.37434666384817e-05
7.48725873966862e-06
8.34186393565936e-05
9.78097223610706e-05
4.75700445904182e-05
1.9678896058665e-05
0.000132297162666225
0.000102766605446545
0.000108697809284572
0.000135419196340777
9.95052218769491e-05
4.68006730783189e-05
4.84413817133962e-05
5.3777678121946e-05
5.67713603322738e-05
5.80320743815204e-05
0.00013894108943813
6.13687665392482e-05
0.000103805203422714
4.74222056597776e-05
0.00011852965978603
5.13650856403989e-05
7.45252251969756e-05
7.27588563787591e-05
9.13933473368112e-05
9.37018150659074e-05
1.0656352600909e-05
4.42532781587716e-05
9.67531490579399e-05
4.43378206556113e-05
8.53187680084708e-05
8.36811612781757e-05
2.29765305652153e-05
8.66996787883244e-05
8.70903414495281e-05
8.692253615375e-05
6.60238483647202e-05
6.64341530217348e-05
6.14406493464694e-05
0.000135250413519914
-8.24067121023061e-06
5.08157699563236e-05
5.75988138033944e-05
-1.25940103831351e-05
6.48705975129824e-05
0.000116451297586984
4.52791877748713e-05
0.000110702012211299
6.3838241016448e-05
2.51622267283945e-05
3.61555226151934e-05
7.89745998707768e-05
5.05016763490116e-05
0.000107282294146588
7.71567946208324e-05
9.31495115812539e-05
5.50036918794401e-05
7.94977238514566e-05
3.12463658164172e-05
4.90473439106341e-05
8.68391038996541e-05
0.000103511429136331
8.08883435871408e-05
4.75559338887563e-05
7.08061211620197e-05
3.40865668021877e-05
5.60069272769802e-05
6.06657320471933e-05
6.39475428165773e-05
2.22480691992947e-05
6.8590378499587e-05
9.05579301954543e-05
5.03445896327821e-05
0.000103195009187922
6.62097263439301e-05
3.52115093004544e-05
6.77696987824329e-06
7.07156374699152e-05
2.03443869831464e-05
8.40332161996332e-05
3.90818586400862e-05
7.94022168881857e-05
6.65466959009363e-05
5.83279640158376e-05
5.0669627735364e-05
1.11081605489082e-05
9.18088538856236e-05
0.000107627738447082
4.25514523073484e-05
4.61238988584741e-05
2.53851077862875e-05
1.9028050573909e-05
8.82935732790467e-05
6.06432427367189e-05
5.87099783836254e-05
3.78019178280047e-05
7.27810015102337e-05
4.25344945353024e-05
0.000118638212949748
7.92486329994735e-05
0.000165092943573895
8.82646838766538e-05
7.5013795675097e-05
7.16214421063297e-05
3.60105653385866e-05
0.000108147178465201
4.85940917282384e-05
6.41322954146226e-05
9.02388680040465e-05
0.000103869540335929
4.79730205148817e-05
4.54583952024503e-05
6.60470444728569e-05
0.000130416424973427
5.84704417719461e-05
5.00046122523344e-05
5.58579324603803e-05
7.8053719092247e-05
9.67222129241946e-05
5.60857672247791e-05
-3.6278144968075e-06
6.81869048982663e-05
3.32043363921719e-05
5.14971798886581e-05
3.15402622194301e-05
7.85963676294986e-05
3.30610238769992e-05
1.21575009424129e-05
3.57245905584469e-05
0.000118877222078219
2.35528578416672e-06
0.000103119994695464
8.23439672848646e-05
8.5927308625872e-05
6.57971727718357e-05
0.000102653294270293
0.000131599446191316
2.12243629531998e-05
6.75924958992971e-05
0.000121275698132922
1.65030101252789e-05
3.95146324699933e-05
7.26646260589661e-05
-1.83557448494608e-05
5.92513006591505e-05
2.92495887077445e-05
9.50592428516207e-05
0.000106428246882713
4.82141144888632e-05
0.000119193742722362
3.14892890733946e-05
0.000100786157918651
4.67272988669285e-05
9.94513563618827e-05
3.14745189311321e-05
9.89659938135098e-05
5.59821434641946e-05
0.000133748914381478
1.09369924230596e-05
0.000109515380155486
0.000114111887649735
8.60446407805293e-05
9.79660252777378e-05
2.23951518011694e-05
9.84955580246169e-05
-1.288310723411e-05
1.23279673474803e-05
7.11483868800187e-05
6.03402500330557e-05
8.60999006205467e-05
9.6383913667007e-05
6.38618430248507e-05
7.37087145073489e-05
6.50134515360773e-05
5.00315916996751e-05
2.07964074641332e-05
8.49090050115041e-05
9.45579121540023e-05
8.17346932537817e-05
0.000103947089046916
5.20000499648899e-05
0.000120193748421519
2.09372923770712e-06
3.09733559961727e-05
4.32344866803279e-06
2.43464620728935e-05
0.000100185857807747
5.95344185658958e-05
5.61952136324119e-05
6.82814731060031e-05
2.66373107667009e-05
4.61374703793766e-05
8.96006098212927e-05
9.57744386472186e-05
9.65771384912362e-05
4.80831900554441e-05
6.08772702594947e-05
1.54117256562223e-05
0.000144871824425165
3.74591436018715e-06
9.69697651126554e-05
7.37767175188268e-05
4.9033494910526e-05
7.34083792872207e-05
0.000106015303989185
8.3504966858508e-05
2.37256573050963e-05
-4.11659744461535e-06
1.09605251201395e-05
3.00655166370633e-05
7.10543697852211e-05
5.82141875079976e-05
5.21661946411263e-05
0.000121276709339101
4.78177185482387e-05
3.90029148248214e-05
0.00010635508058723
9.19321185349951e-05
8.19614800492359e-05
5.70216813481069e-05
5.97246703366865e-05
6.17975210296594e-05
8.95915265599356e-05
0.000100088532658568
5.86318047143017e-05
5.43510312602309e-05
6.20518988024223e-05
5.31851425356352e-05
0.000110519331103362
9.79625603303726e-05
4.6461933240553e-05
4.41988995754398e-05
4.8456471367994e-05
3.1146422217049e-05
9.43574453093745e-05
2.35229398817943e-05
8.36366438829064e-05
5.80420664453299e-05
0.000132629477390972
0.000124743593063055
7.21252296370681e-05
2.67311473395294e-05
6.97499419966567e-05
7.78581426614978e-05
6.15156983331891e-05
8.75023255053278e-05
5.65857556302325e-05
7.33980438256994e-05
1.13004071729765e-06
5.71273900198684e-05
3.91332485612488e-05
4.43151457024945e-05
2.23412049037182e-05
9.97494127274786e-05
9.62923906737441e-05
8.7005763712752e-05
6.82269974073635e-05
4.28580790103025e-05
4.79972820326232e-06
6.6150083120111e-05
8.87922358703222e-05
4.89058626166651e-05
4.53917707179809e-05
3.98318871294212e-05
0.000114917922440926
3.52803079781162e-05
3.99173135049934e-05
4.60746269143293e-05
4.05651721091368e-05
0.000104477466295644
5.69824197082595e-05
6.99011764358808e-05
7.57153035817204e-05
4.43239092974653e-05
7.41239699538536e-05
5.81818752016672e-05
5.33850018604865e-05
5.87693564515486e-05
-6.46015825143774e-07
4.2964756225253e-05
1.16212875436368e-05
3.98091673771231e-05
1.47767729484157e-05
2.80627346486479e-05
0.000124598254622824
4.74515001782832e-05
8.83515769813159e-06
2.53026545054182e-05
0.000130832822213952
7.1554261171895e-05
8.83641863136988e-05
-1.65022479976471e-05
8.48010553061455e-05
9.34047773695161e-05
6.31581571802892e-05
1.07058026017043e-05
0.000105026052365549
1.56141615264534e-05
4.92056601375639e-05
2.63316258794523e-05
7.16803518606516e-05
1.20577769439637e-05
5.4061884509034e-05
8.33601334623948e-05
7.25532562283171e-05
2.8160365525654e-06
9.26043445388065e-05
7.21682318571446e-05
5.33092838799942e-05
3.77170586597514e-06
-1.05205824392249e-06
6.56425178339855e-05
3.25680920820825e-05
9.66046236353731e-05
5.37505211063822e-05
6.41917915928234e-05
3.02887370204201e-05
9.43791740423342e-05
7.59240080951936e-05
0.000102046485223404
8.05312707412966e-05
1.13640217421669e-05
3.93694415897938e-05
7.34693592175138e-05
3.7798490900423e-06
8.64347334176057e-05
5.62810661939671e-05
7.55302978589995e-05
5.92677298741277e-05
0.000119264694937381
5.76229664153465e-05
4.44542434056852e-05
5.47059857702804e-05
3.76333058351524e-05
-1.86624236365865e-05
8.70711822296066e-05
0.000109216624559972
2.63684921325244e-05
6.56244630059447e-05
1.73665450105923e-05
1.4006218017145e-05
5.6727326899386e-05
3.13462822384299e-05
8.79938992444069e-05
3.95667656390418e-05
8.30983571076873e-05
7.47858679692639e-05
5.90292872311783e-05
3.27757706181277e-05
2.55742193514673e-05
8.29097517515997e-05
6.46816235769527e-05
9.26394815200621e-05
9.98756948611085e-05
7.49088847047651e-05
9.78672532926071e-05
8.13943641830806e-05
5.99088051214754e-05
8.44367368433257e-05
6.68802447297155e-05
9.51874923063164e-05
0.000139606873855692
6.2365645420551e-05
1.2969751258457e-05
8.68050333787273e-05
5.28217807903017e-05
0.000137362912939489
3.56188774893427e-05
3.30939112741535e-05
6.42523729065393e-05
4.56427248992241e-05
8.62952315962894e-05
-9.05291102027161e-06
9.11143764537178e-05
2.84040687984063e-05
8.85981777959485e-05
5.0200058796865e-05
6.00745535426924e-05
9.0347815935596e-05
4.44605771886215e-05
6.13591531634081e-05
9.39772327647371e-05
2.0457917016862e-05
6.63900217918629e-05
4.61931328950887e-05
1.60874742987429e-05
6.98415976819858e-05
0.000102302806678241
6.62049926296438e-05
5.96956309955874e-05
6.88037876875667e-05
9.60909326137506e-05
4.73545160994828e-05
0.000118391158359946
4.36561740760009e-06
4.25475813821859e-05
7.89445958653535e-05
5.15191615450518e-05
5.37812951156418e-05
9.81184891061016e-05
0.000101266212780193
5.15096716299848e-05
3.03362786413433e-05
6.29846404399745e-05
2.70875256120771e-05
5.70936972737958e-05
0.000105795878035038
0.000139245149357974
4.7935466072692e-05
6.86696819205107e-05
6.06183569587115e-05
5.68675908102908e-05
4.96257636417779e-05
5.53571531377714e-05
0.000123518156649899
7.88486900922328e-05
7.455383912954e-05
2.6720675813004e-05
3.90897991616003e-05
4.09440753675602e-05
0.000118724161886711
4.10647180427204e-05
3.79130160242784e-05
0.000110835474420188
6.4706698103091e-05
3.1018009534127e-05
3.30024518788114e-05
1.30399331414731e-05
0.000131176353379083
6.87444522088056e-05
0.000102095674397224
0.000102260601311703
4.19262296705049e-05
3.61609595986682e-05
9.42566807934032e-05
7.68009099685361e-05
3.5709990162585e-05
8.7280531654177e-05
5.01112437716448e-05
0.000120766796930421
5.69223182519959e-05
6.97877019229738e-05
0.000103473798243901
3.3486559998339e-05
5.26742435236665e-05
9.68927032980879e-05
2.77425989703041e-05
7.61190805937895e-05
8.03448896193591e-05
7.85485409722201e-05
5.63517409834437e-05
1.99165107226828e-05
2.67868943309092e-05
5.48585073101263e-05
7.26901168001406e-05
6.01805762162888e-05
0.000116027305317463
6.06921073991539e-05
0.000103210780066162
8.10089056117271e-05
5.80031692287658e-05
8.46287988352715e-05
0.000103092154073968
3.39403972784302e-05
3.09078111394613e-05
7.1654010390997e-05
8.36009791617178e-05
7.75533532587335e-05
7.72320358233706e-05
2.82059650250396e-05
4.31524886227723e-05
0.000116736041002067
2.26840377987924e-05
4.34479400866901e-05
0.000125856543823273
6.86847921636232e-05
1.12329245502581e-05
2.82413042700335e-05
8.6162885650628e-05
5.58269443624648e-05
3.91953001308525e-05
3.90129836738595e-05
4.92535018034302e-05
1.81743423414093e-06
1.64506777988599e-05
6.02635466688213e-05
5.04922781262739e-05
5.76212647775921e-05
7.91713951721555e-05
4.66831540978739e-05
5.91816360782745e-05
2.79748097100805e-05
0.000110632279930671
5.86730285551981e-05
0.000103092249852491
-2.7433473355102e-06
9.83375380089324e-05
1.27976970675135e-05
5.68773644416869e-05
0.000101012410764963
3.75191310287858e-05
5.55683119788964e-05
7.19467596509517e-05
7.46080346162288e-05
6.41465812508989e-05
9.17629144021097e-05
7.95534987161287e-05
9.22671888228026e-05
8.02456742728192e-05
5.57149603706929e-05
5.75203042061804e-05
2.68500192447639e-05
8.37570713396695e-05
8.86082681869012e-05
1.54529855350222e-05
2.29813981071692e-05
7.7906008889376e-05
5.14017383798067e-05
5.96303389621444e-06
7.06615449028146e-05
3.71495209668632e-05
5.00463884513559e-05
2.21318549213044e-05
7.29930568979428e-05
-7.59139197926165e-06
5.42769528191451e-05
6.21676291969128e-05
-2.54986633702989e-05
7.57787517829015e-05
5.16453744492039e-05
8.91340833827853e-05
7.15653248536971e-05
3.81656749252109e-05
7.36693739930254e-05
0.000104842884114011
4.72042720878664e-05
4.78732809065789e-05
6.89341574856713e-06
0.000113822228769599
2.09512808608786e-05
5.57974073752107e-05
8.42800995551425e-05
6.33104888520921e-06
7.71891902248256e-05
3.27518354588969e-05
3.09488481867867e-05
4.43722078438926e-05
5.40201081869558e-05
0.000111177354501278
3.14569826757299e-05
6.52498493261958e-05
9.42046409726345e-05
6.82031276566081e-05
2.15624775294367e-05
2.04901790206488e-05
6.72189449264614e-05
4.8013677061484e-05
5.14233229861574e-05
6.39935570089964e-05
4.33135437293002e-05
0.000103202539628091
6.4313716434057e-05
4.33926870993475e-05
9.75061975269857e-05
5.92599720771828e-05
6.21216443090918e-05
0.000126280204720339
6.94935370923762e-05
6.26863780907889e-05
6.44040055263741e-05
0.000106135165734391
6.37915945998689e-05
-4.55831077529388e-07
2.57442268004866e-05
3.77121863984588e-05
8.2706715718792e-05
1.00677963094848e-05
4.6108446503522e-05
-3.61052589744917e-05
2.75792339171687e-06
6.03515372410183e-05
7.14383226985749e-05
3.25142134402739e-05
0.000106943531771465
0.000153202038229566
3.83731263908941e-05
1.29380911306141e-05
9.07261080972652e-05
9.38345264323268e-05
8.51405426840048e-05
4.41543262992427e-05
4.17372944424872e-05
4.74727426117905e-05
1.64105615213185e-05
0.000116780874291064
6.08017596507799e-05
0.00011412674079354
8.70152819897021e-05
9.66780767791405e-05
5.77436566616233e-05
3.42283830149395e-05
6.12759767802732e-05
0.000108315139405046
8.92748275122608e-05
5.21317286183246e-05
4.90273474373571e-05
6.51815341969059e-05
-2.22665598543835e-05
4.00970833287191e-05
2.1172772298294e-05
4.88751610480182e-05
6.63003052339602e-05
8.83315166465482e-05
-2.83850035492561e-06
0.000143238819565226
9.97764571060727e-05
7.97230244822411e-05
4.8995023678131e-05
7.26722378239301e-05
0.00015056006354481
6.60562683563713e-05
7.94929761668774e-05
0.000108738459918343
0.00010919820368157
9.68230897923222e-05
5.70363200114137e-05
8.69832113566989e-05
6.05861542854325e-05
0.000105390915632879
0.00011055043821731
5.16775696079577e-05
8.91534662290246e-05
4.73561415541559e-05
2.7108539279967e-05
3.90447199095838e-05
4.18097612778516e-05
0.000120981853321565
2.69235057179101e-05
4.2519664431158e-05
8.27471493931293e-05
3.43743650966004e-05
3.44135206473342e-05
9.61941111069776e-05
4.33131941921892e-05
1.04162653454882e-05
0.000125353967521287
1.94150212382196e-05
5.22652329988719e-05
2.41987971243346e-05
4.07291286748448e-05
8.13502591393138e-05
6.91733893544793e-05
6.39066539779191e-05
0.0001438255810566
0.000120194509117584
2.37958344959252e-05
8.12433496995137e-05
0.000121114657756396
8.71104155722671e-05
5.83190568688008e-05
5.25037220997549e-05
0.000105914743142045
5.4267037457712e-05
4.05771005017607e-05
5.95231566535625e-05
4.34050543283377e-05
8.23760896204619e-05
1.17005704469318e-05
0.000116636506159676
8.20088971671656e-05
6.29102839771325e-05
-1.00593067768345e-05
4.20618952572306e-05
3.16531221054907e-05
0.000109763836851393
3.90090360524782e-05
3.77421659381186e-05
6.16888116518223e-05
6.83186241428519e-05
8.83426828342276e-05
0.000115902450026098
-5.93070132372453e-05
1.83796784419668e-06
-9.49921859507114e-06
4.20796202075764e-05
3.56617675205123e-05
5.18136378588043e-05
4.9168982486358e-05
8.65151401768777e-05
3.94772000240011e-05
9.53228452396466e-05
6.46127716208513e-05
4.39331642700754e-05
0.000105883470721851
0.000119645319093317
0.000107716111536161
0.000101110556406846
7.38870177136631e-05
0.000108172470562528
8.99603400865469e-05
6.31245408487603e-05
9.51186827222585e-05
1.02220321620778e-05
4.43954696868412e-05
0.000141674463868952
4.12474487181457e-05
5.09390046277351e-05
3.68121297143648e-05
7.24221962678264e-05
9.74274465842285e-05
1.43628305702445e-05
9.85586920238847e-05
4.6720731835568e-05
7.82915414225939e-05
5.03092542384526e-05
3.90276329559065e-05
8.6546136806699e-05
6.33056730183002e-05
-3.51943688920466e-05
4.40404397204464e-05
9.96904539186319e-05
0.000126167037087488
3.81223208940793e-05
2.22668041942457e-05
5.51751605384252e-05
3.71113324885394e-05
7.42415378397713e-05
5.6444898100688e-05
9.13449151854652e-05
7.13544226431996e-05
4.65339573010135e-05
4.04646641053858e-05
8.00164023702858e-05
4.9997213531287e-05
5.44969884867521e-05
2.70809608592838e-05
8.39260098529552e-05
0.000109366472389796
4.86705839404205e-05
5.04261961247081e-05
3.94211390096676e-05
1.1787112751782e-05
0.000115452604223846
0.000130521814903698
5.64971987287076e-05
4.59840412671673e-05
2.65345707907457e-05
9.65072116249776e-05
7.98639294670858e-05
0.000109720625211584
0.000115571588922049
2.20523806277827e-05
2.38532449484614e-05
5.88564088422209e-05
0.000103302738177846
5.28869462412369e-05
5.35956740034516e-05
-2.02787775687322e-05
0.0001325078166671
2.33286072659052e-05
8.9036779426607e-05
0.000102643426977189
7.67784046176963e-06
1.02843247159758e-05
6.44652521325593e-05
7.82190027066684e-05
7.79268688679415e-05
6.47580016370067e-05
3.15195425570923e-05
8.46403610790319e-05
4.9713248463071e-05
5.09169652212497e-05
1.75571754474147e-05
4.1972147377871e-05
4.2093842154865e-05
5.85889435641013e-05
0.000100037538993519
0.000104042751955463
-1.58317909151438e-05
2.84066215824152e-05
0.000114899736283856
0.000109604185878051
5.68544389259742e-05
8.22353519064052e-05
3.59680887994514e-05
6.57656828196429e-05
2.99490883986635e-05
0.000116765961113508
9.57837368453943e-05
7.26542719110454e-05
5.46350815402068e-05
0.000122786248622314
9.89582965532776e-05
8.29831810924012e-05
7.17782888032761e-05
6.80581196673024e-05
3.46250015200161e-05
9.65353186628972e-05
-2.3882324076433e-05
4.99746615678846e-05
-1.51502760766859e-06
7.04877455411374e-05
4.42749360367776e-05
8.82916939340222e-05
6.01079170068631e-05
9.4525023017396e-05
4.59641503145719e-05
8.03185453840901e-05
0.00011274225208999
6.51464751888919e-05
7.36103367527865e-05
6.15199337062576e-05
6.12634676638596e-05
-5.58892559212732e-05
6.6436098454243e-05
2.77343489154906e-05
1.79811605927454e-05
8.68535521209657e-05
4.73017413067281e-05
8.97111104878197e-05
9.96725371703888e-05
0.000130612468674083
0.000127987930468916
4.20342378873516e-05
8.05889623230108e-05
3.48344636960927e-05
3.486926259068e-05
9.14451856183927e-05
6.94515717899363e-05
4.47956370628391e-05
1.42341316507607e-06
5.00290064325658e-05
6.43934943620962e-05
5.51078701017952e-05
0.000114587560039563
9.92470358364032e-05
7.44610359274941e-05
5.4048168390819e-05
0.000128872396218594
4.29179224696774e-05
6.938815959955e-05
1.49584182250148e-05
1.89839501169928e-05
6.5781112903513e-05
3.20172369644504e-05
4.26042213892436e-05
6.82698905321293e-05
3.84517707614132e-05
3.41054469829322e-05
5.58432666727605e-05
7.07114663277677e-05
3.7521227784374e-05
0.000105515410476841
7.07063211530331e-05
0.000130996816269028
7.36868594258804e-05
9.41126499503496e-05
8.37815615532452e-05
0.000100740923360462
5.36502838222017e-05
3.70315731081963e-05
5.95294850727146e-05
3.16673803038399e-05
1.76209370825782e-05
1.95164603956277e-05
0.000120092403540222
2.65922415361766e-05
7.17014353463393e-05
7.8439015556389e-05
5.06972361825162e-05
2.34892537498191e-05
3.03811699882827e-05
8.90771073899984e-05
9.38799104945507e-05
5.28302299878797e-05
1.17430724749504e-05
7.59607019099908e-05
0.000103091944934113
0.000117610993565618
6.61991731957649e-05
7.38169106444739e-05
4.88365937928006e-05
4.80819759330507e-05
6.20302606529025e-05
1.92159969552416e-05
7.86225406370104e-05
9.25377605875807e-05
0.000123886703200427
5.73986048779264e-05
8.74849349159686e-05
2.47852395419064e-05
3.3306760256421e-05
2.5576036870843e-05
3.37380531892918e-05
5.5936992714663e-05
6.1284759017788e-05
2.5122359442229e-05
9.06295851785592e-05
0.00011906982841901
8.33230333200393e-05
3.38265916503491e-06
9.01163244349687e-05
0.000112472093840747
4.66592285131669e-05
5.94552216627502e-05
1.38487937679987e-05
9.59820953652369e-05
4.49070359789106e-06
1.47710720158618e-05
1.67436743986824e-06
7.91344383910078e-05
8.66914630199418e-05
3.3593944575926e-05
1.18170541056032e-05
6.12702688068036e-05
2.43846558217235e-05
7.24824202031293e-05
6.5907325022839e-05
9.22208397447675e-05
0.000111974962894674
0.000115030579585758
0.000155739539735517
8.2877893602533e-05
7.95885761798751e-05
0.000109434407127782
2.84207501641393e-05
5.85347487820245e-05
3.97031684393845e-06
1.59063061236953e-05
-5.21086667156824e-06
9.76092804654006e-05
2.72454778330727e-06
6.99625115555234e-05
1.60436852398774e-05
1.3100609269816e-05
1.46964716369697e-05
4.32262298597214e-05
7.52161483975134e-05
6.67582107481006e-05
4.41341062458057e-05
1.8215311582219e-05
9.27061642198779e-05
9.68237146004177e-05
6.30645678062653e-05
7.18423012285381e-05
3.77975154362807e-05
6.20100433617789e-05
2.30473665241138e-05
6.88234582601623e-05
-9.53612510106189e-07
1.73579195334162e-05
0.000111423336858882
9.11781511790143e-05
2.08295536753193e-05
8.1767455346593e-05
9.40691701784981e-05
6.79979213094153e-05
1.37980016329733e-05
7.79304449372892e-05
6.61808507125475e-05
8.64024735102658e-05
-9.14309911094627e-06
1.7856469042692e-05
5.11282145394504e-05
5.97118925230199e-05
0.00011833906019711
3.4626592980864e-05
0.000111796090747662
6.08267802268456e-05
9.02327713730158e-05
8.01680138495691e-05
5.47419273262032e-05
5.03633482783326e-05
0.000119723445550892
0.000147330339693759
0.000104145771988389
5.21281892822563e-05
8.98475463368921e-05
0.00010015472228364
4.54173279811266e-05
8.35711860346391e-05
7.59258217565485e-05
7.95792413600219e-06
6.10053078225514e-05
7.9553537855036e-05
5.7712530855574e-05
-1.0248295125734e-05
7.17762916891683e-05
9.69303360741446e-05
5.79640212336031e-05
4.3680660032567e-05
2.90316694313945e-05
5.71752691521124e-05
7.93484757027924e-05
8.76694606968489e-05
2.12303389972742e-05
6.84705830455942e-05
0.000103320239845066
4.65443342022878e-06
9.63298959448259e-05
6.00587012093891e-05
1.73362878537408e-05
5.45818791477e-05
2.57273721615024e-05
3.50182788239956e-06
0.000129862901509058
0.000127627544133218
0.000114132280237955
9.43678922987962e-05
2.87377128730042e-05
2.4168289147514e-05
4.65196166135061e-05
4.12253297311558e-05
6.44712278637671e-05
7.65790419355401e-06
6.28686081614109e-06
9.1327782501077e-05
0.000102117564108748
3.82952427180649e-05
5.39716605143591e-05
6.17110454083278e-05
6.61067314371845e-05
3.90403168526764e-05
0.00010764091102416
0.000172121962720186
5.1967807343903e-05
5.95186278150907e-05
9.49484355040311e-05
0.000161515690207753
0.000118323082059805
5.76142628542534e-05
2.59910426629279e-05
9.97181843530432e-05
8.83499695512521e-05
3.5253293421241e-05
4.66892092137349e-05
8.36853340184249e-05
7.04085330765597e-05
0.000141135626334129
4.04617083083082e-05
4.70856719065056e-05
5.17043525862958e-05
0.000117236300004135
2.54587727018031e-05
6.98452150402112e-05
4.86400284194222e-05
6.52538202114662e-05
0.00010123499995773
1.92153006763366e-05
5.43076521886209e-05
6.76323275442835e-05
2.20384335925971e-06
7.27258010915715e-05
4.08837214983024e-05
5.04699897181836e-05
8.35320824615579e-05
4.27139631353924e-05
9.48011452472998e-05
8.7511184381751e-05
2.63884734805858e-05
6.31722129598281e-05
8.71710964746384e-05
5.96730512728228e-05
-4.50962873912849e-06
4.21617323910594e-05
9.38043675708567e-05
5.00416382926832e-05
1.5237397077275e-05
9.42533385168944e-06
3.28913586024899e-05
9.20406707328976e-05
8.26110039864516e-05
7.54675374990896e-05
3.65122171743321e-05
1.7908435070271e-05
0.000113837588798756
5.98065775863784e-05
7.38969622071808e-06
7.15461796261457e-05
8.35572913151316e-05
0.000112795161556682
5.34542519441327e-05
7.24653236340046e-05
5.38348513629375e-05
2.81549579262084e-05
6.49405569126629e-05
7.79347570769524e-05
3.66084405509165e-05
4.34496611906425e-05
0.000117417514451227
4.32272296260138e-05
8.73109468279884e-05
8.78717157946889e-05
9.64780193311506e-05
9.41225020069243e-05
7.73847702879969e-05
3.80671669099646e-05
4.37119386332795e-05
6.11138095760113e-05
2.27153952208303e-06
5.67928287416682e-05
0.000115998880471326
8.29636747568276e-05
5.59263145098099e-05
5.20801803876286e-05
1.86052465035713e-05
2.88330224430544e-05
2.9149262351131e-05
7.30100812384434e-05
4.63860260109406e-06
2.66261679889977e-05
-7.49710882089183e-06
9.89762817089514e-05
6.3500016624037e-05
7.19812637781634e-05
3.24457426237226e-06
8.94569696312216e-05
9.3521322261768e-05
2.7882107286698e-05
7.45667620718869e-05
4.13765991983557e-05
5.00755945142793e-05
0.000121418398387996
0.000100923631823973
6.39901538828486e-05
6.70934128101133e-05
1.33640484051429e-05
4.03060563649818e-05
5.59054091639017e-05
6.05988426960757e-05
4.31489695914014e-05
4.56308937095005e-05
5.84875288054152e-05
5.4430881259646e-05
3.66410693691181e-06
0.000100796014468542
4.4338064135792e-05
2.88124935590723e-05
9.92749341829491e-05
3.9471589556603e-05
7.95193408701821e-05
3.57230544992401e-05
6.36175358173014e-05
6.11199744758316e-05
8.23523597910785e-05
7.40840474520254e-05
7.65387870684377e-05
7.94906942105173e-05
0.0001778699258556
9.79578139696745e-05
5.21770574839039e-05
0.000114914685166144
8.53538333758554e-05
7.5561276225186e-05
8.05356318442675e-06
8.86301005636243e-06
6.40258115416668e-05
7.66647439630376e-05
8.77127433248473e-05
6.63356501144302e-05
4.89991052044604e-05
5.58366117751056e-05
5.69849162465303e-05
3.5995771178648e-05
8.52861773901952e-05
6.04972168974505e-05
6.255732865964e-05
7.28095169231994e-05
6.30740119143153e-05
5.15705921962459e-05
8.96611365426661e-05
7.51886772849706e-05
8.81086151214191e-05
9.71294584492781e-05
2.23083433607031e-05
5.52680553744682e-05
3.91568870875098e-05
0.000101953827996074
3.93342685342348e-05
7.7383653095372e-05
5.39496656859214e-05
5.22752376777711e-05
6.45968094493875e-05
0.000157965965933548
8.0485775352538e-05
6.42630284609337e-05
0.000153458681211945
5.50658273506423e-05
5.62418050812525e-05
8.04170790337756e-05
6.7102057885993e-05
2.65500164894272e-05
0.000111771603783738
2.75870505063185e-05
7.6951232140279e-05
9.905389465066e-05
0.000164394910400788
9.32540309645478e-05
2.06428757956784e-05
6.17457670268884e-05
8.87849322576143e-05
9.13320260085885e-06
0.000140518642325661
4.05008523736785e-05
9.2869324907556e-05
0.000147658018090736
8.67159483215065e-05
5.25401780206082e-05
5.02606631557616e-05
5.2087524995868e-05
0.000119608172467059
7.19360258411427e-05
6.1803936541913e-05
5.76898383278169e-05
1.68079351108446e-05
4.68423922401448e-05
7.75850957155889e-05
6.5174096520998e-05
8.02801548300334e-05
1.79971265732212e-05
4.36272166075705e-05
6.79108933074493e-05
8.29472143541523e-05
5.28063771080571e-05
2.56493045627466e-05
0.000118807627389171
4.82218819316141e-05
3.08204755856765e-05
0.000114150738512541
0.000110855543572343
7.44539756242299e-05
0.000125744440074797
0.000104608486473685
0.00012891104937461
8.7161706067735e-05
-2.53991235303333e-05
6.52925710022842e-05
6.34025662881876e-05
0.000104830519971447
5.88334300559228e-05
0.000117388971807108
3.37839442718786e-05
9.04777568059409e-05
8.08512000831477e-06
7.45701822493353e-05
4.1324672412795e-05
8.47773090528232e-05
2.25845770961632e-05
3.3849645715983e-05
-9.2186191759999e-06
7.28369289393515e-05
8.18519109912954e-05
0.000106055798847697
5.86344176429824e-05
2.47573020260781e-05
5.34404208950918e-05
0.000108149810894851
2.07187145039116e-05
6.5620208624621e-05
7.77737546476875e-05
7.45093530365974e-05
9.5338535870922e-05
7.25786196122579e-05
6.94613529859383e-05
8.04849190440608e-05
7.37426356367946e-05
7.75338030464217e-06
3.18998605067311e-05
6.75970811148352e-05
-5.51598264080538e-05
8.23949068318661e-05
8.75588167956524e-05
5.42767875804367e-05
9.82319472374476e-05
2.78175957001833e-05
3.84136489364981e-05
6.03097103688336e-06
4.83642522337931e-05
-1.11308908760976e-05
4.03766419624425e-05
2.3182035005767e-05
1.11745806712467e-06
-1.08421900012509e-05
1.40804100770091e-05
2.95884985599943e-05
9.45384055134528e-05
5.999219002393e-05
-2.72060039596384e-05
5.03716251852798e-05
3.72755749395833e-05
6.89201650746556e-05
7.44901014737083e-05
9.23411224378203e-05
1.55901128721353e-05
3.16010124092507e-05
4.53161700390981e-05
0.000141894918001616
3.73655243241117e-05
9.26672890255578e-05
-9.90667259477546e-06
0.000105438857725786
-1.64397332020016e-06
2.17763696637841e-05
6.3881774230035e-05
2.12973384603437e-05
6.73719651932322e-05
1.84174949985652e-05
4.0858219392654e-05
5.07393014501314e-05
3.87459572424472e-05
9.05032169166268e-05
2.24391885800574e-05
6.67935033247739e-05
5.96553875820879e-05
9.20968512062804e-05
4.46135060476775e-05
7.63816602047554e-05
6.79619885236681e-05
6.29129730955506e-05
8.29074676912849e-05
2.25409728954148e-05
5.6790534232118e-05
6.80246516506715e-05
3.53243437416233e-05
4.00705758774717e-05
9.64765524945193e-05
6.37985351653618e-05
4.9284967474415e-05
0.000124681677937444
0.000132015451725403
4.21713090684163e-05
0.000149979992935805
0.000173440075410576
2.83076310417182e-05
7.70057375732474e-05
7.52145696499489e-05
5.19673889462416e-05
2.41057570644692e-05
7.08419525026628e-05
3.23254898754613e-05
6.30445635559802e-05
4.66551665183906e-05
4.99098490620012e-05
6.72028760972321e-05
4.40290774817398e-05
3.61331653610413e-05
4.71645167770622e-05
8.64074433477595e-05
3.76370758021857e-05
7.17335621399417e-05
2.36794254429261e-05
0.000104592178223121
7.10279621540002e-05
7.64571114455424e-05
4.23900410118273e-05
4.2424673822505e-05
3.93877676438424e-05
9.87058815512732e-05
6.36580735187129e-05
6.33762198431074e-05
0.000132273081363026
2.94733801949068e-05
4.2917977782445e-05
-9.81199532791966e-06
9.57195714344994e-05
2.22172780558459e-05
0.000138215224504384
7.69005104832725e-05
8.40737162185836e-05
0.000111979594832412
2.57374471977311e-05
4.64033709686681e-05
4.76364068037655e-06
5.96590336081635e-05
2.96310885822014e-05
3.92967316566044e-05
4.74079364745945e-05
7.03167953448921e-05
5.48175795810513e-05
1.46097860758313e-05
0.000152319899286598
5.46862859652843e-05
8.11879949339043e-05
0.000126248533409967
1.9046573168924e-05
6.29320114939405e-05
6.92403634563541e-05
0.000118450942238853
3.8174496792667e-05
5.27379585093325e-05
8.8655160855206e-05
7.27866283405727e-05
7.41705248145772e-05
7.13534750955998e-05
6.76715989618822e-05
4.3668342103069e-05
7.4265920411805e-05
7.07225405976215e-05
4.27520481773982e-05
-7.86183609357003e-06
0.000102166461673528
7.62143633082579e-05
4.82627503173941e-05
2.25641751810602e-05
9.91627580691122e-05
4.36725414557317e-05
4.48522415652116e-05
4.22555378932794e-05
6.37170598444559e-05
2.47809693845927e-07
3.88387727156406e-05
4.28782435645425e-05
4.89336027774889e-07
0.000123147976601092
4.57083613270181e-05
0.000114278543821635
3.62042087457547e-05
6.9699805632336e-05
9.17902938054927e-05
1.47209388508719e-05
0.000129170765983515
3.09311562378335e-05
3.98896895804803e-05
3.9776922756431e-05
2.94502728968734e-05
0.000131756497104773
-3.31560650389847e-05
3.01029645063019e-05
3.28093720257316e-05
5.49059274051957e-05
4.39245776594318e-05
8.34057904358697e-05
0.000105757444803841
2.73151323478986e-05
5.85438342619681e-05
9.99847018306129e-05
5.5461224746434e-05
2.74433977082304e-05
1.87178744537442e-05
1.05407002399431e-05
7.21933734968705e-05
5.66337709185738e-05
6.03337424840125e-05
2.17571767772096e-05
3.64858338038065e-05
7.42717585517141e-05
2.48738529198206e-05
3.40894702119709e-05
5.06542944216181e-05
8.35952132254467e-05
0.000116397905776087
7.23123750495174e-05
5.96442102026676e-05
4.41807840877375e-06
6.65409533263283e-05
3.98556516707341e-05
6.22723240917343e-05
2.23553549306524e-05
1.49242371837628e-07
5.47955745034988e-05
-1.13351342333033e-05
2.52335896724557e-05
5.05422600927452e-06
4.82128904255659e-05
7.67515351569008e-05
8.28866638353054e-06
8.75559803761394e-05
9.94275634604164e-05
0.000116474347092269
0.000143904183592352
4.63043129423508e-05
8.90603820609289e-05
7.74822812820541e-05
9.22100102507023e-05
5.35449480588847e-05
7.8902042533413e-05
5.90176275014839e-05
3.73525876442779e-05
6.94534602589415e-05
2.5855846540711e-06
4.00641566190694e-05
-1.02072792182275e-07
7.63876744206899e-05
6.68870648237609e-05
9.45225206069363e-05
6.27890403823793e-05
4.87540381701665e-05
7.99476109165816e-06
4.58422005052982e-05
3.87019625730571e-05
5.96837006336042e-05
2.31178169204097e-05
9.54907423991737e-05
5.27525087710923e-06
6.79107102227868e-05
2.76946836606548e-05
7.7943733611012e-05
-3.14836783612295e-05
8.6836996483431e-05
3.14503801642864e-05
6.03468164741601e-05
0.000111966269046946
6.00502220727986e-05
3.29449169708676e-05
8.25201082118705e-05
8.82126498266847e-05
0.000156154994939156
5.09171984572957e-05
2.94986168522772e-05
8.73726919283811e-05
0.000101467032765999
4.94446118882161e-05
2.80825539710169e-05
-6.87279219403257e-06
8.52502666437691e-05
3.10090671948599e-05
1.29157934444385e-05
4.04590524560753e-06
0.000100293248487296
4.57112435925605e-05
1.52603912262282e-05
7.77172986253893e-05
4.00555633243675e-05
-9.25544883799437e-06
6.9098723412396e-05
4.01934808501824e-05
1.57188769244293e-06
4.94033573921719e-05
1.79379100085565e-05
2.26141898537114e-05
6.4636076807031e-05
-2.06781995171066e-05
0.00012225873112982
3.48156564185348e-05
7.35884627594936e-05
7.58042100462511e-05
5.8815612235064e-05
3.61899322619237e-05
0.000144456688305395
4.72846107060729e-05
6.81442670199245e-05
1.57264548217114e-05
2.92914710873885e-05
6.08498564533243e-07
3.63300591658749e-05
7.30228433719796e-05
4.87605130959888e-05
-8.68910657607552e-06
4.31483532354443e-05
8.40655028333968e-05
0.000121339191108326
0.000110667052414968
0.000104692954398178
2.45732220452497e-05
0.00011557931001721
-2.37145706901101e-05
3.41216973330361e-05
6.70176803350377e-05
9.74623138284409e-05
5.28695172629931e-05
7.00430671302868e-05
9.69417401051387e-05
0.00010513525976243
3.17520998309683e-05
7.90935203276071e-05
9.07465513759554e-05
7.69155446623839e-05
4.81791110985524e-05
7.62457121438426e-05
0.000114529758039053
6.77952095566672e-05
5.35627127162597e-05
2.94438246629143e-05
0.000126791559370812
7.2675373127557e-05
0.000121680886204064
0.000142477667950316
1.49822384396955e-05
0.000136306227809721
4.96300138092019e-05
-3.06466080850548e-05
6.34272748250215e-05
1.43907424095915e-05
2.74992314189705e-05
3.20813321680454e-05
5.28274564806166e-05
6.50781148821169e-05
1.96523242637859e-05
8.90721053219173e-05
-6.34020730519807e-06
4.15049864501277e-05
8.65164226320752e-06
0.000108476546392198
5.07732917754532e-05
7.55884543871417e-05
4.85573377133325e-05
4.70202269403475e-05
4.27129331507616e-05
4.95431795465117e-05
7.2916367226242e-05
4.53622769498904e-06
5.13693767930054e-05
7.31595595191961e-05
8.6990028282013e-05
3.60312855425507e-05
3.44968339503923e-05
9.62499874149123e-05
7.33982796222942e-05
2.15327974416491e-05
3.09441523564697e-05
5.58846610900378e-05
9.70518982774573e-05
2.98588059256354e-05
9.05490884753252e-05
9.89038982967933e-05
4.04434615667269e-05
1.53705171414383e-05
3.87812594835765e-06
9.90136596987451e-05
4.40309465632428e-05
3.78591246262859e-05
0.00010017263741855
0.000110484784011542
0.000102552904261381
9.32327577777961e-05
4.51988229243831e-05
6.17634876335329e-05
0.000130915527987341
0.000114529304038145
2.22666429932033e-05
2.66743666372391e-05
4.14480414642504e-05
4.68314274033089e-05
-6.66898897508425e-06
-5.03475639855989e-05
3.58366076125934e-05
2.2456345822438e-05
4.45591618457793e-05
5.92152430585608e-05
8.37388902868456e-05
1.99486163441808e-05
3.29443430180816e-05
6.01087611135395e-05
5.11097483856709e-05
7.90350203309428e-05
9.82874528844589e-05
-1.49367090618846e-05
7.14074058710389e-05
3.41499749014861e-05
7.90685216234821e-05
4.91952401058889e-05
0.000128008890221684
0.000104898762397341
5.76212693041871e-05
4.51777404377224e-05
0.00010121510447631
3.43179958610742e-05
9.24744541455249e-05
6.67699322676654e-05
7.49057658690253e-05
5.86718553392125e-05
3.63643466708582e-05
5.52588255582865e-05
3.56090646560878e-05
0.000119692156117382
4.97550097371828e-05
7.89058405071151e-05
7.21022830393691e-05
-5.11831724168479e-06
0.00010204008405013
6.28185107523419e-05
8.42590880851575e-05
7.30579395292296e-05
2.01734583651676e-05
1.92566886579782e-05
3.99313376591305e-05
3.45362880710409e-05
6.05141333527458e-05
2.36976424512954e-05
5.3639817443515e-05
6.29763694066114e-05
3.06984263257349e-05
8.59303931432543e-05
6.82847756903547e-05
5.09469839447894e-05
6.70962570113255e-05
4.78159365876452e-05
4.12212484435742e-05
0.000140138864131766
9.20416903767638e-05
0.000109460904573031
5.50580500623792e-05
4.1711327250153e-05
4.90294274584187e-05
8.20571697901473e-05
9.30438569193829e-05
7.85141509567293e-05
0.000126935361276252
5.9884524924666e-05
2.07540367754503e-05
6.80099202259249e-05
6.78517276107641e-05
7.46289457630886e-05
8.51391310181606e-05
8.75348775888291e-05
9.79375554303671e-05
0.000122195805913423
0.000113829923975492
9.02485684477736e-05
-2.29084005738622e-05
0.000128301796609614
8.91596277855432e-05
9.06549751812951e-05
0.000112617172696588
0.000153863691882357
6.45486053219424e-05
0.000100166451079314
5.1254791784495e-05
2.5426042695238e-05
7.52826168945236e-06
2.96287030449558e-05
9.00056668716039e-05
5.63056351510274e-05
2.30162068732186e-05
2.7290205385495e-05
7.25966004963471e-05
5.9256741685848e-05
7.57961236192543e-05
7.84632774160656e-05
5.54765119772843e-05
6.3455662763132e-05
4.92687736119271e-05
5.06244769455263e-05
6.97513468711685e-05
1.22163405182431e-05
9.22157405851629e-05
5.40560365414589e-05
2.00153964498827e-05
6.09895072025415e-05
6.2677746523089e-05
7.65418738244087e-05
7.7210581797905e-05
0.000129082653171526
4.62251750780078e-05
5.49951899864008e-05
9.75860711980898e-05
9.10299577361299e-05
6.59390848945244e-05
7.75324657331359e-05
3.55896188689329e-05
7.22449179760563e-05
4.47320286472073e-05
2.56505607525303e-05
4.45971466097698e-05
8.07071929366341e-05
0.000105215284481668
3.00563006432969e-05
0.000182153749453303
7.6578469726718e-05
4.22594127042724e-05
-4.30448424439828e-06
7.31336074040713e-05
4.3225009860869e-05
7.18648299281511e-05
7.39110883857871e-05
9.8775946566679e-05
5.85698085712765e-05
2.04431348404665e-05
9.77126668828568e-05
3.08484739016617e-05
8.79197472798883e-05
9.22816808210275e-05
7.67211104179738e-05
8.33718489815323e-05
8.37842220653132e-05
3.18194056086624e-05
-6.2739082683443e-07
1.96539860983217e-05
3.6724472438011e-05
2.63116113598638e-05
-3.19348184218226e-05
-2.28845075186131e-05
6.98264794662127e-05
3.33538131116591e-05
0.000107082483216869
5.05310107825983e-05
0.00014186857827141
5.95902678928799e-06
6.46334637250416e-05
9.63626595657046e-05
-2.47167494722274e-05
1.17583226282925e-05
9.87963413821506e-05
0.000105954302717333
3.08264207930058e-05
8.02260842278093e-05
3.92519035059352e-05
9.30806051960937e-05
1.98854384842894e-05
4.19757381996029e-05
3.36573976003019e-05
4.83239359599526e-06
8.83703533858822e-05
4.61685761157258e-05
4.29390360582412e-05
5.2233556093011e-05
4.86198746591785e-05
5.11241384181668e-05
1.40804051061502e-05
8.80051777311971e-05
1.50400892705129e-05
2.38120880888888e-05
9.07089774659408e-05
4.70569644588381e-05
5.38184705674352e-05
5.776287380893e-05
4.33693027456244e-05
4.34399242319152e-05
7.44264287379766e-05
6.14637029712894e-05
7.36649261293179e-05
8.59336598937441e-05
6.92265221906681e-05
4.29402781513529e-05
8.34810284922331e-05
9.80878886244914e-05
8.64170494495648e-05
4.57293285407683e-05
3.48898325725487e-05
-4.90623584639456e-06
0.00011944350252135
6.76822574196857e-05
6.410717437534e-05
8.49755931477726e-05
2.51753663253271e-06
4.97361436470727e-05
0.000142058758776221
7.70718369792872e-05
5.30790655036991e-05
6.96863189482082e-05
0.000100131662095413
6.67018271243575e-05
1.50857086136724e-05
5.09420688176183e-05
1.4912301829587e-05
7.38898812886162e-05
6.74499023286874e-05
4.7751872531854e-05
5.28145577291202e-05
9.69151084118529e-05
6.42137117555419e-05
9.64911209218859e-05
9.65731144660723e-05
6.23379479352476e-05
5.9740453496306e-05
6.03089570435072e-05
0.000103714651111852
6.79532162822311e-05
0.000127412562863608
4.98761456213575e-05
8.28536003359512e-05
2.56422568177867e-05
9.85296583237615e-05
2.10809683002483e-06
0.000102948465300681
3.66321069908942e-05
9.15555151027241e-05
8.5621456466829e-05
2.59095165192205e-05
8.52286319903361e-05
0.000105565059920391
9.70021046926668e-05
6.40956348780708e-05
9.19206608610684e-05
2.37515893709475e-05
5.20119675307518e-05
7.81738945034918e-05
9.76497823435606e-05
2.45643748501467e-05
7.27010587497168e-05
6.81373396757725e-05
-5.44598354637671e-06
6.60953830330268e-05
0.000126808331503861
-9.34638105689267e-06
3.90835433611723e-05
9.71887457077951e-05
8.35873523014359e-05
2.5642871968496e-05
8.42770693160861e-05
4.21108330525023e-05
0.000106814950821564
6.80935198747579e-05
2.5204211856621e-05
2.67920385465697e-05
0.000105331462151226
0.000123838788306745
5.25469841718561e-05
5.05654904570493e-05
3.65227996251929e-05
4.77556884887577e-05
4.62281134684084e-05
3.23310529881998e-05
0.000116695656581409
4.16255542404077e-05
9.11350363044722e-05
9.1022289276165e-05
6.2964573240254e-05
0.000126678076017267
6.29697433599932e-05
0.00011013019210431
8.85508106314891e-05
5.02166762272775e-05
9.58999602063349e-05
4.54464505979277e-05
3.57373778550148e-05
8.11439668213004e-05
0.000105838904222119
5.44433683460663e-05
0.000104683380878984
5.09465534516182e-05
1.83715116480238e-05
9.31384573968554e-05
1.19891836697826e-05
2.69677323704159e-05
8.23792076063439e-05
4.87313359204884e-05
3.24705270514527e-05
2.66369794846597e-05
4.1736155405722e-05
0.000147610652684405
3.28628962617798e-05
-4.23833124005861e-05
9.04723175055991e-05
8.39644231792416e-05
6.02193448330731e-05
0.000116224216231256
0.000109517283766101
6.45094333435432e-05
6.3496196672015e-05
5.56824546152649e-05
5.74148678216599e-05
7.51364264341033e-05
5.0555219227312e-05
7.35712602450326e-05
0.000104533893019742
4.63683981621049e-05
7.5234817585659e-05
0.000110451904329341
1.67346960934907e-05
1.48353679365903e-05
4.62335707888228e-05
0.000116964865610376
0.000108165028245861
4.94552868462215e-05
3.33519766291323e-05
4.80455930970851e-05
7.155175538609e-05
8.05153927209185e-05
3.10682785779726e-05
8.97908308155193e-05
1.45460290274639e-05
1.43246128816324e-05
4.44105113167867e-05
7.22981766628602e-05
7.925892840154e-05
7.65119079867819e-05
4.64541531347601e-05
9.15243106153381e-05
5.34523044391668e-05
7.6349174550357e-05
9.0484436836115e-05
5.35601251652517e-05
4.36048122631207e-05
0.000110696216336269
7.84113728798657e-05
0.00010810683083183
6.21325650453128e-05
6.1933669421728e-05
5.68545776242775e-05
9.02809282790524e-05
4.69726068306848e-05
8.45234012076803e-05
8.45516888832768e-05
6.06695434338191e-05
3.73333441984698e-05
7.02541905098358e-06
9.53947338054167e-05
7.36639589343703e-05
5.57269842798757e-05
3.48837762347947e-05
0.000115700022166455
7.94199753744712e-05
-7.76026196020213e-06
3.94993469613152e-05
9.02751305843446e-05
7.75256857925158e-05
3.34526559194735e-05
0.000102816109238776
0.000123416851725999
9.15622160678867e-05
4.45271872251201e-05
0.000109060284288745
2.80671530562524e-05
6.82511359894732e-05
3.80661965362854e-06
-1.07197761808927e-05
8.73038332461829e-06
4.6483651590788e-05
7.46621773634934e-05
2.46466494012476e-05
5.36129110058471e-05
8.80064386407852e-05
7.55127521592714e-05
7.29882477521084e-05
7.53298310746994e-05
2.54625763076122e-05
9.03857467321755e-05
3.49645296850883e-05
9.66806344416789e-05
5.45764706741798e-05
3.6876360217796e-05
6.44367196102364e-07
2.3548305963396e-05
9.88191300749469e-05
-3.59200057428583e-05
5.0117487428812e-05
6.11612031044545e-05
3.88151767312888e-05
8.45408935729663e-05
1.57263142139634e-05
7.4502180395407e-05
6.58244482375434e-05
4.94753545504043e-05
7.2373427681369e-05
8.55452951636068e-05
4.21925650102817e-05
3.12688588398805e-05
1.80227137927757e-05
0.000101451236529031
4.96230958687929e-05
1.72328892100909e-05
0.000124200211853152
8.3356119493652e-05
9.60766915453053e-05
4.51714431105066e-05
9.23102847003519e-05
0.000111793949113851
6.60538742491174e-05
3.52662864278467e-05
0.000102287353496242
3.87979325419529e-05
3.60056415909777e-05
0.000105584557453489
5.64430837971443e-05
0.000113051352603976
7.89291636855639e-05
2.26575499296052e-05
2.72822351832393e-05
6.096702381493e-05
6.9725187239445e-05
1.54720254244165e-05
9.53075444518653e-05
7.43094386341788e-05
3.52843757422042e-05
8.97825109182117e-05
2.25418586412898e-05
5.46733132705379e-05
-4.35280931827423e-05
0.000123391020670847
7.48025050776814e-05
6.93678646406644e-05
7.36032587306709e-05
3.77051451335928e-05
8.85437416520752e-05
0.000117497362626082
7.89825970570065e-05
4.76338223655557e-05
3.04604806470279e-05
0.000133229863773342
8.36067001109276e-05
8.9179964297248e-05
5.3037549786888e-05
4.93816440493474e-05
3.6828279980759e-05
4.72241637582535e-05
9.0664715414339e-05
7.2644795469686e-05
3.04183951511408e-05
6.70730913876901e-05
3.40739613435429e-05
3.85410578004006e-05
2.66757628921816e-05
4.69513923236646e-05
9.49893691242977e-05
3.11743977331404e-05
0.000110990178049048
4.04259367375732e-05
-1.48778380158044e-05
9.99373646662548e-05
8.61077311585994e-05
8.07049937434428e-05
9.05476248295674e-05
7.39449817322982e-05
4.32640748709029e-05
8.3709902794682e-05
0.00011744214425414
-1.01185116452566e-05
0.000116437750244837
9.70811729871697e-05
5.09876816362237e-05
3.4272620110291e-05
0.000148507644465108
3.40406366199927e-06
5.90070634771181e-05
0.000116269954687472
6.13489231769044e-05
6.14721398116396e-05
0.000103421461698337
6.05427029154571e-05
6.71818121611663e-05
4.74789745853647e-05
4.58789099207874e-05
4.09802824622348e-05
2.81377372842484e-05
0.000106988021519272
3.21494998536816e-05
0.000151792940528602
1.25160145682722e-05
4.73624729012611e-05
6.92283557342884e-05
9.40156244586543e-05
-4.63399000563076e-06
8.96636614500524e-06
4.29548635548568e-05
3.15212262387675e-05
8.35752874179263e-05
0.000103825851594426
4.99687387347458e-05
5.94748151055446e-05
7.38252635458104e-05
6.78868809700071e-05
1.73258439058568e-05
8.14009213166569e-05
-5.50208040111167e-05
9.83454739816478e-05
7.72124677697028e-05
4.03241525286908e-05
5.47293652789224e-05
6.42285120659426e-05
6.49605110966555e-05
4.35319182854383e-05
5.1467468622717e-05
2.2827007205467e-05
7.48446285184898e-05
0.000102148258353186
6.73225528289998e-05
7.78109781686837e-05
0.0001324717424061
6.29634273235206e-05
4.24375814963558e-05
4.81482207312409e-05
5.16190617012977e-05
8.85234256636058e-05
4.56990883006816e-05
0.000129587486784705
4.09494740014119e-05
3.64337453975651e-05
8.78723284654993e-05
7.87077819797137e-05
1.73604067645843e-05
2.58757504889799e-05
2.23782193026572e-05
2.55172911095923e-05
4.08358519846238e-05
2.24401335189277e-05
6.93597960804356e-05
8.93084172771138e-05
1.3865759521886e-05
4.81882888309348e-05
5.79975794016955e-05
0.000105568838883616
9.83581880692807e-05
9.64090453272563e-05
8.77666682629937e-05
5.07880750373522e-05
5.55417775124828e-05
3.70111059723019e-05
0.000117614826376298
2.73451685517794e-05
7.8778276904212e-05
6.34025930084932e-05
4.83811252696557e-05
7.2834372148598e-05
-3.69608093232784e-06
8.79216491705056e-05
0.000106722342380231
8.25297735003071e-05
7.26114383082397e-05
6.35538935863259e-05
9.47605816528584e-05
8.92858212312774e-05
4.17599589650424e-05
9.59332610856791e-05
0.000103052087237912
1.48202074459498e-05
1.5297665817416e-05
5.22331948820246e-05
6.32739268265055e-05
0.000114553174867974
6.36932455167453e-05
-1.60178702701758e-05
-1.40070976125144e-06
-5.47558199102137e-06
5.81213175370745e-05
-2.27619409097963e-07
6.37517615633425e-05
2.14299549452988e-05
4.99229142308317e-05
3.71846667988294e-05
7.41981926281941e-05
8.93755266534508e-05
9.08179924988648e-05
7.99642255148775e-05
3.99048996827376e-05
3.88388521782571e-05
9.3936770280752e-05
3.93812273773594e-05
3.59567982850115e-05
3.54434649455219e-05
-3.42128990531422e-05
5.24229281226465e-05
-1.84407776688664e-05
0.00010344794032363
3.09536900609906e-05
1.93009748939755e-05
1.63160918169669e-06
5.23292664511756e-05
8.95666077174449e-05
5.96151417216214e-05
4.32208060254226e-05
6.49319077523676e-05
7.10144234287952e-05
6.99293563955451e-05
6.36412274305288e-05
0.000101035012939184
6.2311847835423e-05
8.59137543419789e-05
0.000121424692677947
4.27375050037465e-05
2.28930732790449e-05
-2.38366418242714e-05
3.21321411238191e-05
2.60005519739722e-05
3.90539686095033e-05
5.52802106849193e-05
4.31401521715619e-05
6.47373375029427e-05
7.08494200083163e-05
4.03349650810253e-05
3.43113426878018e-05
2.10865110795009e-05
8.67294539755601e-05
7.0363123807936e-05
9.52781103401459e-05
6.64486935047022e-05
3.5780285628658e-05
5.94622197970964e-05
7.5734422254298e-05
3.09028042740293e-05
3.90351905994008e-05
8.67212841271604e-05
4.60224194767683e-05
6.90994144532442e-05
7.2383923176021e-05
7.94201131165096e-05
3.5645881983388e-05
0.000104322013730213
0.000103010424019416
8.12538174985001e-05
-1.04005673623537e-05
6.90990955698092e-05
8.15201791706664e-05
3.25179814157077e-05
8.69346523371353e-05
1.47014955601623e-05
2.14077205599757e-05
6.11287263043606e-05
6.96173062914124e-05
0.000121336233911468
4.56767213667976e-05
0.000160459868202764
6.02520008383339e-05
4.42700572581304e-05
0.00012035905376386
9.75681796528159e-05
8.65685428130075e-05
5.97384348888953e-05
4.70811574238243e-05
5.15732749866682e-05
4.1920839538116e-05
-5.31729141380871e-06
5.30067405008831e-05
2.69943985072852e-05
7.03246125512659e-05
0.000114080318642896
5.53025928022869e-05
0.000109929684044047
0.000147136278351146
9.40188214029379e-05
5.66525209466704e-05
-2.92076506360629e-05
7.94066012850934e-05
9.03727731749617e-05
0.000107338375176243
5.56347431812583e-05
9.75667269526225e-05
4.48165135276111e-05
7.62075136723234e-05
9.57828325086328e-05
6.89622900842251e-05
1.14933132970571e-05
1.99393173021909e-05
6.11551109573759e-05
1.39806249715136e-05
9.45052331195905e-05
5.17412154988891e-05
0.000135846597186294
0.000134270568715603
0.000116892197778262
4.41826617169453e-05
0.00011164340408778
0.000113459414627433
5.25874491736047e-06
9.05005960355404e-06
3.82264887761989e-05
7.66088561435906e-05
0.000120643452617454
2.8324282644395e-05
4.26792505065158e-05
0.000132617588933874
3.73234144070921e-05
6.3971357412149e-05
0.000118252730424511
1.18077403837681e-05
4.24222874018663e-05
2.77238438827518e-05
1.75525049517672e-05
5.06564314864841e-05
8.25578764877874e-05
6.91140178077124e-05
9.74984341994075e-05
0.000105392965282751
1.14788445316468e-05
2.60818235963653e-05
8.61847889979984e-05
7.41446496652283e-05
2.24654586939162e-05
5.98765946443982e-06
2.3881679936585e-05
0.00010015794830311
0.000103902281731858
7.51336847913185e-05
4.9228732257436e-05
9.94257621649637e-06
7.90847725807305e-05
0.000106216475315712
5.48842060972488e-05
8.93474894617449e-05
6.68297281889775e-05
2.07244240833298e-05
2.01087071766809e-05
5.74842572024622e-06
6.32580168527092e-05
4.97736859445107e-05
-1.52378896277712e-05
4.14035878371395e-05
9.31289679843102e-05
1.87280329708971e-05
5.45502173660983e-05
3.88262147228687e-05
7.45707647067793e-05
-2.15262512010896e-06
0.00010725521020061
5.34484251989208e-05
6.2248982959214e-05
2.62174040937228e-05
6.07922680219165e-05
0.000135934586922832
1.78398696763191e-05
2.42618665820272e-06
8.68489834425962e-05
7.85412185542667e-05
1.65169282177309e-05
0.00011865524832037
1.71975186145954e-05
4.95130001290342e-05
5.42255233949733e-05
6.58115936928274e-05
0.000101368578246313
3.04541167749919e-05
0.000121481882447601
5.21737542553169e-05
2.16381430108177e-05
5.15740970998812e-05
3.98207372208393e-05
7.14263295328286e-05
4.2861728557844e-05
3.73399999083491e-05
3.59689586491529e-06
6.71065706428667e-05
9.31610764757371e-05
5.53630517987352e-05
0.000121049448625581
8.65013895269526e-05
7.28374494908071e-05
8.50330783322833e-05
7.25239641523745e-06
0.000112511239330428
0.000112303501819785
9.65162512618102e-05
5.52021648463483e-05
-1.91755984729562e-05
8.24794821519354e-05
5.01919967393655e-05
9.37477348663914e-05
6.56146781647623e-05
0.000185457917222882
0.000103885051809227
0.00010203761933638
8.20140271796701e-05
9.24329261125343e-05
5.23790548167378e-05
0.000116462119897041
0.000125501102370756
0.000107027976610018
3.21703365262917e-05
5.53797068059706e-05
1.87246352908823e-05
0.000105894641644376
7.43362970459262e-05
4.13764796344692e-05
4.71488852689223e-05
5.62268196086278e-05
3.47788152776063e-05
3.4405650925702e-05
3.05831623924641e-06
2.31609750283406e-05
5.97282719960372e-05
5.86876166641614e-05
0.000104815321421447
0.000117741501290678
7.04856370358117e-05
8.25997229957286e-05
8.73737792194803e-05
8.56720489609434e-05
8.02262550835342e-05
5.32843911200071e-06
4.82140899606845e-06
6.25710268736617e-05
0.000126134149041373
-1.55012049316359e-05
6.38011182677847e-05
7.69796623521284e-05
5.99341656905644e-05
5.2402600559065e-05
9.28842718697768e-05
0.000105791697702174
5.82448536775743e-05
3.15426336710795e-05
8.01436836872609e-05
5.50159781000228e-05
6.2049668577486e-05
5.17073402186597e-05
2.69388897508659e-05
4.83326348908362e-05
8.73530017311358e-05
4.23703567697615e-05
4.35996498007561e-05
4.10670257859701e-05
4.87262879029776e-05
6.97590542768808e-05
6.60052287535042e-05
7.02621311764617e-05
4.39771878774041e-05
6.17839103819853e-05
6.23660820087051e-05
5.64772607894993e-05
0.000105820977685751
4.04069719886276e-05
5.46846748635657e-05
3.00573452964597e-06
0.000119964705065128
8.22104447476434e-05
-3.46014867638647e-05
5.49462708461121e-06
0.000119849165191291
9.58478969325723e-05
5.63639022079812e-05
1.74863698835022e-05
1.65222392027995e-05
-2.60339773131846e-05
4.15587307734316e-05
4.03823642726605e-05
1.3100416704549e-05
2.73478663599549e-05
6.02210219692993e-05
7.31737913868797e-05
9.83515573903025e-05
2.78257524752961e-05
4.64408109771039e-05
3.97058426389285e-05
4.85156926509949e-05
9.66739447994544e-05
6.96349830069648e-05
0.00013320109529512
5.20695031603068e-05
9.62074941670387e-05
0.000104997085867294
6.74403891904173e-05
6.08797097178219e-05
6.1450378764297e-05
8.06850321971117e-05
9.01600981287532e-05
7.41998584823136e-05
8.69949126281898e-05
4.44373705326738e-05
0.000101629964305283
5.96236158170315e-05
5.74158418362244e-05
5.96008364094594e-05
6.32180815351459e-05
3.3730763616967e-05
5.7021183913523e-05
7.96107861187059e-05
4.90033242251476e-05
6.71940724579588e-05
5.32373595794074e-05
3.61802554817636e-05
6.6988911401716e-05
9.17764823169792e-05
4.01392322293583e-05
5.02999003821534e-05
2.10123341339849e-05
2.68911614277613e-05
7.0750083672799e-05
3.93442673583878e-05
9.29790318343984e-05
5.410924908794e-05
3.73146503372321e-05
1.16940212115335e-06
-6.67706855542555e-07
2.08260547227682e-05
4.61328176644281e-05
6.07742268846418e-05
0.000120633176735697
4.39968103645971e-05
5.91299318378787e-05
6.15356817988481e-05
6.87449411073565e-05
3.68554081904203e-05
5.47297644097848e-05
7.88801327265603e-05
0.000120894828272402
5.11677214335232e-05
2.04877225272942e-05
8.41495860757354e-05
0.000173253529841094
2.77213315515522e-05
7.13767381866384e-05
7.23593908232974e-05
8.37779577790617e-05
2.00103798304228e-05
1.56938877154468e-05
0.000101106981178888
2.83864224415095e-05
0.000134205686722557
9.83003610959674e-05
8.00840529594748e-05
6.56719094608881e-05
0.000148659231893391
5.29505204532453e-05
7.59701786217125e-05
1.83584648840773e-05
7.37143026559302e-05
4.74381746145485e-05
2.81173556177334e-05
4.96992361992128e-05
2.16693770132489e-06
7.50132968934072e-05
9.45506973741995e-05
9.94171397110318e-05
5.44870250271463e-05
4.4022146359933e-05
6.60971622786224e-05
6.11988083091773e-05
7.45354501654784e-05
6.83198371188833e-05
4.04641701023852e-05
5.24022712798209e-05
2.2068597456859e-05
8.43948560632755e-05
1.31940607099385e-05
0.000108194807708824
4.30305761194424e-05
6.05400401505215e-05
5.93735391391326e-05
7.32594749500937e-05
0.000100134468772626
0.000105724052941824
6.44386313688655e-05
7.23674358702973e-05
6.01468018847575e-05
0.000116029048724111
9.93020509247867e-05
9.7715354096146e-05
1.03812836580682e-05
7.63395637810207e-05
3.98254880269759e-05
8.16138066081472e-05
0.000166185759987266
3.04451479001267e-05
5.31576329224196e-05
5.2743370621861e-05
4.73267086386388e-05
0.000111684375546717
0.000102359311018353
0.000105987864823682
5.85175381506842e-05
5.04459763451283e-05
7.63622745512328e-05
6.11192303586681e-05
4.65342730652243e-05
3.91086254966668e-05
6.29582218331455e-05
0.000118186946716601
7.94885672796667e-05
1.60497354950479e-05
-1.06728505960415e-05
-5.53297127608253e-06
1.56468357047542e-05
6.43935545006087e-05
1.17563557380279e-05
1.8288742316404e-05
8.33214158757081e-05
6.9984162673843e-05
4.09647115860106e-05
2.59021658668888e-05
0.000138003010057638
4.91263650035228e-05
3.92500120312987e-05
1.98775198424681e-05
2.10781934778171e-05
8.87635538574381e-05
-4.49056209889123e-06
9.77469171435376e-05
5.04520787986259e-05
0.000126419396901438
6.09356799695407e-05
6.2282129684987e-05
5.01223917340492e-05
5.79201218931401e-05
6.23002465495063e-05
8.18473816946064e-06
9.64204464265944e-05
5.36924771526899e-06
7.74718038944538e-05
6.57873722248242e-05
2.45660199178696e-05
7.74094117517042e-05
0.000108461688889879
8.75968321322508e-06
6.57362333969885e-05
5.82996615254143e-05
5.35582838127145e-05
4.67449648959896e-05
9.22659027782642e-05
8.23064865255509e-05
4.30167856898591e-05
5.69031275252623e-05
5.66703135999886e-05
2.73003017246774e-05
8.62208199546338e-05
2.1137598257047e-05
0.000121539120556562
0.000129782200590964
4.77757615026308e-05
3.90304565194801e-05
3.76986352412049e-05
6.06266375629494e-05
5.58373255277817e-05
4.83573155690282e-06
0.000102444781219506
4.13709149035695e-05
8.42075934485904e-05
5.80799505585594e-05
2.61544246647306e-05
3.56442941567554e-05
8.56764494917357e-05
8.03328275563558e-05
2.92083370062382e-05
0.00011440538506981
1.65159647433804e-05
0.000115492881401206
8.87307227492562e-05
6.24456524772629e-07
6.55611288043851e-05
-6.36488054933966e-06
7.67915929216732e-05
8.55549003590408e-05
-4.24615182090607e-05
4.33443355041083e-05
5.23371911709981e-05
6.32463826760511e-05
7.33166160644108e-05
3.14294716162107e-05
1.84655260970832e-05
5.67673089326128e-05
0.00010273795909637
2.31840586573569e-05
3.6890428989359e-05
0.000101911503157152
0.000104365383570656
4.29055394938944e-05
1.27062384093456e-05
8.88206713519542e-05
3.85613196996229e-05
3.11268946896654e-05
0.000125748880900009
6.83628454538982e-05
6.50905867211251e-05
4.49081769017837e-05
6.31392101742063e-05
4.16803735848302e-05
0.000121999486411805
0.000168581837143905
7.05049262698236e-05
1.85161942218894e-05
0.000103821832814122
5.02779301328655e-05
8.22084528916992e-05
6.53206360984513e-05
5.61953796419115e-05
2.87059485307148e-05
7.1872700529864e-05
4.27380163044775e-05
1.07668562734622e-06
2.79518659445949e-05
6.03054394498918e-05
9.97414153172171e-05
3.44321703827861e-05
7.34087815567183e-05
0.000100686629301433
8.4683410446536e-05
9.79700722723765e-05
6.09238118587262e-05
2.27598329890787e-05
7.92913688230938e-05
4.02774110772847e-05
9.01346257308613e-05
7.82623309048538e-05
8.30593437656251e-05
0.000101770870567204
4.66983186523979e-05
-5.57386363747283e-06
0.000141342769808255
0.000109789163889446
5.18696393281971e-05
0.0001443614410176
7.80615906105324e-05
2.70976681234818e-05
5.09007122626655e-05
6.11300294286109e-05
1.65061889873821e-05
1.6443689434926e-05
8.3527834058999e-05
0.00013460771846688
1.29769410305644e-05
5.74690616345231e-05
9.8348482920145e-05
8.2279487684572e-05
-1.35313295403891e-05
3.05598909330511e-05
9.69649358195585e-05
0.000100227554183684
8.12131090627128e-05
4.8649376943414e-05
8.53289334576419e-05
8.07697109345324e-05
0.000109761299006476
6.35056210099956e-05
9.05807595279955e-05
9.18894886572029e-05
9.59789644494785e-05
8.84527460737863e-05
4.4289292420846e-05
4.62170811090701e-05
6.30730295673179e-05
9.14554392692689e-05
5.6711679002388e-05
8.06524890030038e-05
9.50831635276807e-05
4.64906359540043e-05
9.62775624746558e-05
2.84711531133312e-05
3.20935287111721e-05
-1.05376047674091e-06
5.5966285565929e-05
9.86243380632753e-05
4.35613048554663e-05
3.89941877698656e-05
3.92524357274918e-05
6.59684392986911e-05
6.54794262965087e-05
1.09963231091394e-05
4.58296105823334e-05
1.65541878252371e-05
8.23155905347439e-05
8.91573535982225e-05
9.56692042044626e-05
4.07950300080834e-05
5.54071398963672e-05
7.39819230203811e-05
2.8268513854386e-05
1.93530678046079e-05
7.95688797090391e-05
8.1769138838142e-05
4.15848972079799e-06
0.000134140196723931
1.75602059823061e-05
8.00810248088568e-05
3.93523758026588e-05
3.82221395224439e-05
-1.14445437124516e-06
5.38346128322257e-05
7.22914409377902e-06
-1.09737017891521e-05
-3.21526744015137e-06
0.000120630190252986
8.54604146363898e-05
2.59422941166593e-05
5.8895268093473e-05
8.47440382988071e-05
2.98657451562599e-05
-2.59400137699397e-06
9.59454025351913e-05
5.00387945119638e-05
7.07791279996983e-05
6.37033040873181e-05
4.00147948359726e-05
9.59704692580858e-05
9.1405916709342e-05
0.000130332135668971
6.61263498282358e-05
0.000125247648545565
7.82965516853818e-05
2.77198445884917e-05
8.76274353811079e-05
0.00012925275498427
4.72921779463676e-05
7.73831412456064e-05
6.18821600864799e-05
6.75187178408704e-05
8.89917888260278e-06
-1.6804687672288e-05
6.47346962203666e-05
8.55383535274681e-05
0.000130083310044351
1.1864524843424e-05
3.05351764529165e-05
4.14295207566793e-05
5.05991097601524e-05
1.65869279373035e-08
5.20230564436276e-05
3.22118802595119e-05
0.000128849120824934
2.9746614382788e-05
6.14468563741384e-05
8.88544670661874e-05
-7.03839601112231e-06
2.07752059797734e-05
0.000107247261010225
1.0349771725643e-05
6.57892750538618e-05
8.66192266535477e-05
4.32314627603414e-05
0.000102408070748527
4.75075223789348e-05
1.29505042998606e-05
-1.00261422655332e-06
1.20258356355622e-05
0.000173209153501398
2.47553373910868e-05
0.000106746551500543
6.73810227860362e-06
7.95896554004079e-05
5.80781004475426e-05
4.7441269124792e-05
-1.01838589908536e-05
6.72387297806103e-05
5.81664299418722e-05
4.83915006080194e-05
9.46520623136389e-05
8.12455699153385e-05
5.07381444309923e-05
5.72646362825817e-05
3.81319120131329e-05
8.96922275852243e-05
8.12701574286123e-05
8.76205134440656e-05
8.48923159166515e-05
6.54434945211888e-05
3.83860072462317e-05
7.96378136517279e-05
5.3454420676176e-05
6.59099571350557e-05
5.32506407538445e-05
0.000106404705261826
2.8054134312635e-05
8.46359377470993e-05
7.05067402606156e-05
5.1096550587122e-05
4.80555242939606e-05
-1.60866811919738e-05
8.30086852155771e-05
6.98460236099887e-05
1.28004729350733e-05
6.17060443927714e-05
1.90138765181056e-05
-2.07526713815108e-05
4.33286034265408e-05
9.47173332338153e-05
3.58388506047944e-05
9.83078052243565e-05
2.70139472814674e-05
0.000118432282196211
0.000121031667005075
0.000111133903740061
5.1029908980674e-05
8.37369849376299e-05
7.49655509910676e-05
7.96246695581728e-05
7.05058760014972e-05
0.000130604003032842
9.48843781196215e-06
0.000104290104394356
0.000118605498797536
6.93082857204398e-05
4.74330222147326e-05
0.000111577575184878
9.85933897712322e-05
8.28774513737088e-05
6.15758687794367e-05
6.34543509446221e-05
6.79585636557695e-05
4.64168894958747e-05
3.87486054815899e-05
9.57693717632646e-06
9.20713812082334e-05
2.96960205025894e-05
5.49836566670629e-05
2.38271640728194e-05
1.0730119093723e-05
5.54613189573215e-05
6.92302733422199e-05
4.88015776209463e-05
6.24025235821265e-05
6.7154063630173e-05
4.80309142609211e-05
8.11341993429016e-05
4.67218286955904e-05
5.11938627751546e-05
0.000130368751053848
5.63737527193513e-05
8.93203254744597e-06
4.63455829521081e-05
7.44746079535451e-05
7.57984468689575e-05
6.37233610314543e-05
8.26457805356965e-06
0.000159137040197507
7.16378723950099e-05
6.04297542137627e-05
0.000127910992080629
-1.16993807447116e-05
5.9366365268875e-06
7.72091700746573e-05
1.94300971307388e-05
6.50127840796288e-05
7.71711473613261e-05
0.000108178413953186
0.000109012028623996
0.00015246510515792
9.81692974309838e-05
0.00012895114405149
6.54111009081715e-05
9.53122848298689e-05
9.44523963715176e-05
6.3843267616532e-05
9.38956001734018e-05
8.84006502627004e-05
1.85988195572033e-05
5.97284450473494e-05
5.18150171337678e-05
1.77903967968483e-05
0.000117694780360236
1.30861866925217e-05
7.74668527880398e-05
3.57014987186954e-05
3.59768847340253e-05
0.000116305655645883
3.00173652579534e-05
9.91371470573311e-05
9.98734466553664e-05
8.65704533522718e-05
2.15746641944946e-05
-4.9461679966145e-06
3.60701020215471e-05
3.70557906727334e-05
4.00794845049473e-05
4.62129598512815e-05
9.26625160694442e-05
2.03178612316094e-05
5.2710155044806e-05
4.25308438808468e-05
1.63303132382971e-05
5.59982161472633e-05
0.00011738695801754
6.71539726997531e-05
8.50352303919728e-05
0.000123209059028749
8.49416736400658e-05
9.11835954844084e-05
1.52311142344906e-05
3.19059911643739e-05
-1.32607362145705e-06
4.9046418937924e-05
3.03864235696461e-05
2.75029575400391e-05
6.70093699603067e-05
3.77691641243641e-05
0.000107610504379971
9.29013574005758e-05
1.56183063400625e-05
0.000108096067974685
7.62751600065311e-05
0.000115290719987611
2.73595179222131e-05
0.000119088395713922
6.24348496639029e-05
4.12763595429056e-05
1.18542100221227e-05
6.24838708835192e-05
1.32022401859991e-05
8.44602065714118e-05
8.30408406461769e-05
3.85795923748133e-05
6.80896389624972e-05
3.52947894623753e-05
4.38183822978173e-05
4.73908277653289e-05
7.81449791173275e-05
1.12256813288316e-05
7.95821078386649e-05
5.38352757143493e-05
1.31936962330721e-05
4.71029724553419e-05
5.52074456663564e-05
6.62000836443146e-05
0.000130438514366688
1.6923917804759e-05
6.85852597543372e-05
8.08485597573386e-05
8.01248136772723e-05
1.73321974539386e-05
2.0954664000018e-05
5.02714400280637e-05
2.76229950326031e-05
8.38632648809582e-05
5.41307495789771e-05
5.57560287742377e-05
-7.13975084168105e-06
0.000130657021325235
6.73696217085944e-05
3.24083395466056e-05
3.89108691623649e-05
4.14766670001552e-05
4.14511154794565e-05
4.53022098124675e-05
4.12650502501098e-05
4.19388820833657e-05
8.44773734723554e-05
1.95383277835203e-05
1.82974374384984e-05
0.000108109462551422
0.000140795565728776
8.40830613538655e-05
6.282280927968e-05
0.000114623418982043
7.4295013907703e-05
6.2035022576406e-05
0.000121377249952666
3.18831261688631e-05
5.99426263399889e-05
2.79033182974552e-05
8.45004432461368e-05
4.09527477479876e-05
8.67331503698527e-05
8.48611522785779e-05
0.000101444636662247
0.000125115364530914
2.21063531609839e-05
-3.66889634830177e-06
4.64837336152125e-05
0.000116761333985157
5.6285745820311e-05
4.92942623735547e-05
8.78390886202368e-05
2.60577574241974e-05
2.93961093935654e-05
0.000103182771787266
-4.67437308125291e-06
3.73330985684549e-05
5.40658567032627e-05
3.52348581138223e-05
2.21305266171858e-05
7.07413437498954e-05
3.25054952981893e-06
-2.27144085867891e-05
5.34614827440249e-05
7.13054487876432e-05
0.000128850786693854
5.76487537387984e-05
8.38450120806155e-05
5.08585109963287e-05
5.50151204783247e-05
2.93684418119785e-06
2.93931683435776e-05
6.36285198565894e-05
3.63959590508118e-05
5.17698420101995e-05
5.182249875492e-05
6.80142337346002e-05
7.70179800809931e-06
7.05974122984327e-05
7.80152847792662e-05
5.95356535449681e-05
9.49921641456344e-05
8.4334272852944e-05
0.000126944556239137
8.91086174924535e-05
7.18051645088838e-05
6.02868337462662e-05
1.57967441813624e-05
9.25612062686144e-05
7.97238437769277e-05
0.000130439728903966
5.07134294965211e-05
6.43634648311685e-05
-3.71520044098194e-05
9.52702716848055e-05
-9.83107447913566e-06
2.28185301344955e-05
5.60262809014115e-05
7.06846421893081e-05
-1.01414088216468e-05
2.02323791604805e-05
2.32220033554914e-05
-1.13735105112784e-05
6.47961642731523e-05
0.000101320138554219
8.38316684301509e-05
0.000107951978267128
8.74698380315119e-05
9.39696244281925e-05
5.97238183981951e-05
0.000113723977277678
4.35737311306389e-05
4.34349166447535e-05
6.02991464236365e-05
4.50313944465519e-05
5.39515657551747e-05
7.92406569928057e-05
4.70709849215026e-05
0.000103759850044183
-9.27867821680752e-06
5.66574811318244e-05
1.35858630326031e-05
9.50091701640355e-05
3.0848801693727e-05
5.15447951893442e-05
6.92493778350053e-05
7.22137723398762e-05
3.45014592679721e-05
4.67847525279487e-05
9.76456924105593e-05
7.11525296368189e-05
-2.11906133343696e-05
3.76834425821524e-05
5.42255359531747e-05
0.000111368223842334
0.000166299136671472
8.59523227153148e-05
2.67422223684595e-05
8.96135560631227e-05
3.81952013100309e-05
1.08724413831019e-05
2.55469512889091e-05
5.44144502426293e-05
9.17808925748002e-05
5.32334252267654e-05
5.41885492210461e-05
9.39529976239176e-05
1.96452857624112e-05
8.54638178054923e-05
1.64585174886752e-05
7.74415728334527e-05
1.52341634100501e-05
5.56182511007712e-05
8.99169738562444e-05
9.33294933892321e-05
2.00371923499987e-05
7.38734858129352e-05
3.8733911538322e-05
1.6883587821269e-05
3.16664353948823e-05
5.31794917393252e-05
3.74254021561528e-05
9.33098347641662e-05
9.18528961457069e-05
4.17813235218941e-05
0.000116824676876273
9.19533910037776e-05
0.000105321241088183
7.0020967117621e-05
0.000105945733912494
7.43980857997674e-05
1.95809656678267e-05
8.66363262356177e-05
0.000169627232982052
-8.25078307952577e-06
7.13169899285192e-05
7.74442129729599e-05
6.63837906105826e-05
5.75662556119792e-05
6.12448107897841e-05
6.64611701189815e-05
8.63549103080769e-05
5.91294108434607e-05
5.93249601120895e-05
2.74911466324374e-05
-2.82116816115111e-05
6.60844249480197e-05
7.542307863767e-05
9.47620746897903e-05
4.25933377008519e-05
5.58088261114294e-06
1.98596467173429e-05
2.70245098585298e-05
5.38669050841815e-05
7.82073012757651e-05
4.61155110792244e-05
8.10674897531458e-05
7.29983296797554e-05
7.98519813740676e-05
7.12796783818087e-05
0.000149968606629297
8.70828613745582e-05
-7.39346772746157e-05
7.07771560873341e-05
8.27153386661026e-05
6.12377361694737e-05
5.38415017333574e-05
7.11156434030067e-05
8.72055162764311e-05
9.68257413323585e-05
5.856297730454e-05
3.04844779269552e-05
4.05517034738141e-05
0.000130572151690497
4.67836933219409e-05
3.06219763068711e-06
1.46511609647535e-05
7.57060291488644e-05
8.01371272390521e-05
1.66319265704166e-05
8.45143219690228e-05
8.59926941316504e-05
0.000156432072775298
0.000103061496969065
