# Supplementary material for: Research on computational propagation and identification of mine microseismic signals based on deep learning
Source: PLoS One. 2025 Oct 22;20(10):e0334641. doi: 10.1371/journal.pone.0334641 (PMC12543183; doi:10.1371/journal.pone.0334641)
Supplement: S5 Data — (ZIP) [file pone.0334641.s005.zip › 000100800001819.xlsx_0.txt_24.txt.txt]

0.000125100509758427
0.000148686585535135
6.99911925268362e-05
9.23298362746335e-05
9.89772167943849e-05
3.14444149989471e-05
9.49438826095724e-05
0.000122194120856294
0.000112111488920423
7.19834533711013e-05
8.76695005420558e-05
1.19429740010883e-05
4.65908783088053e-05
9.78777858279214e-05
2.51285345049823e-05
4.99607880739646e-05
5.22280055930747e-05
3.85425266898543e-05
0.000121589397278637
3.10783794174342e-05
0.000129818606209363
4.09768367757354e-05
4.15820456904619e-05
5.48168659012734e-05
5.18017756018562e-05
0.000100863864140426
6.43469013601182e-05
8.50938368710695e-05
0.000126125476989052
6.46782318940659e-05
0.000135277001571611
5.34927436737429e-05
9.56971464713373e-05
0.000108717701729467
7.92344941800259e-05
6.55830947087108e-05
7.0997800249363e-05
7.09865150588929e-05
7.14044265777971e-05
7.24824415500084e-05
0.000163723088212607
8.06964082732741e-05
0.000107745269706466
6.99974054174468e-05
5.95718712166823e-05
8.96022293500759e-05
8.7061406984101e-05
0.000148446633344337
4.32078688227116e-05
5.96230671788601e-05
6.39963536616573e-05
8.61804398988318e-05
0.000133283102406205
0.000101220610961239
3.3264781282615e-05
1.52901994115164e-05
2.26986571302787e-05
5.63870319945535e-05
7.6722028662505e-05
0.000131248572280032
0.000125423989444072
5.52653503177008e-05
7.98431858093285e-05
1.48720652679868e-05
1.48597369902178e-05
9.97974019984169e-05
5.01535961670319e-05
5.70706534063627e-05
4.51510166452612e-05
-1.41370380498303e-05
5.17424501437224e-05
5.95647592853558e-05
3.82533988007584e-05
8.83575837354274e-06
-4.62089843070445e-06
8.64830269477298e-05
1.77701481485194e-05
6.95258860779797e-05
6.12141858674912e-05
0.000102814171219943
9.61779550441032e-05
9.08744180802558e-05
4.43456478349811e-05
8.97588921686056e-05
7.47054493080288e-05
3.07361386946308e-05
0.000104766813203765
9.85384577369437e-05
0.000103637439707775
1.34158833328319e-05
2.82750866542522e-05
5.06028031295676e-05
2.34681221479053e-05
4.87601182186513e-05
0.000115059357236144
8.97975939304681e-05
0.00014100346686559
4.08923747481563e-05
1.60326624090862e-05
0.000106260557794792
9.7664390216497e-05
0.000117006620258389
0.000105582569053262
-3.02329820656939e-06
1.95100482929837e-05
-2.54634772122999e-05
1.74911098406129e-05
-2.16326250865614e-05
7.61395919632759e-05
7.99554659714345e-05
-1.28379095096976e-05
-5.37151019647029e-07
3.70038433141683e-05
6.10539436770963e-05
0.000129965326311372
6.22757724755049e-05
4.989672905157e-05
5.21037829523239e-05
5.83526363557671e-05
9.12630147714191e-05
5.04616392515802e-05
3.25419152477209e-05
6.36972118762054e-05
5.99682655539558e-05
8.25559967192779e-06
2.78316929482029e-05
7.67801530681855e-05
0.000100613236427647
8.65482612632463e-05
3.54898179305066e-05
2.02657028484392e-05
1.37243923788452e-05
6.41245335776261e-05
9.26029665447634e-06
1.44440679978193e-05
3.51635684901367e-05
-9.88505411445655e-06
8.02704732233408e-05
0.000136372586945168
4.29139538705858e-05
3.6668933362227e-05
5.12242935144056e-05
5.72520436119217e-05
0.000112132383014857
6.21553503689736e-05
3.07221588437506e-05
6.29855432236929e-05
0.000148326571842826
8.39339501319624e-05
5.64102473880332e-05
2.90802499133949e-05
2.57746276401916e-05
4.27342441847395e-05
6.71202577549547e-05
9.19735763401181e-05
8.03486075095919e-05
6.63813205106192e-05
3.25965933447144e-05
5.52436369966874e-05
5.87378672695919e-05
9.36084397485676e-05
3.60374290570039e-05
0.00012708018178847
6.11733588685001e-06
9.52605250931789e-05
8.03814237847913e-05
2.86632613207246e-05
3.12412615053323e-05
6.78435105398183e-05
0.000100986414065847
9.46924043555889e-05
9.65319490753344e-05
6.19026526735491e-05
4.6590277897848e-05
0.000100849117388171
7.66149878626471e-05
7.54381367297171e-05
6.1029804933246e-05
5.83905041007861e-05
2.27785511706031e-05
3.0657526488121e-05
7.9778532045509e-05
4.56288238089509e-05
0.000116931125676635
1.94713671783887e-05
5.9930709018755e-05
7.01951371362548e-05
7.65136294083236e-05
8.09202225290059e-05
7.28533786962876e-05
0.000140994415622978
3.38995585112788e-05
2.19376916866691e-05
3.6241479431277e-05
3.18237053152204e-05
5.72818427454037e-05
1.72467823312995e-05
0.000124076383992958
8.65925502779323e-05
8.59587797011667e-05
1.3639975170475e-05
5.39517388304818e-05
1.7772328621858e-05
6.31003834085176e-05
4.43716371547983e-05
0.000136051695889511
7.61223759326163e-05
9.00023874698814e-05
5.07267400740328e-05
6.49378706256403e-05
3.01087765704985e-05
0.000102133000896943
5.9274109946294e-05
5.01701015242389e-06
4.99449816649633e-05
5.52600449550958e-05
6.72309133187786e-05
2.04078081645701e-05
9.2794136766423e-05
9.32969911756978e-06
2.77660113243862e-05
4.24624821506007e-05
6.88855584532331e-05
2.05214593990958e-05
5.12349517863816e-05
6.11715141884334e-05
4.99876022705332e-05
8.62934209120386e-05
3.50807684860176e-05
5.5244132422493e-05
6.35882374321804e-05
6.52773160891618e-05
9.05127789635542e-05
5.31751845365982e-05
0.000115221521691163
7.4893732761358e-05
4.44128660387218e-05
6.95068184909385e-05
1.86665150698827e-05
3.95200797718928e-05
6.68273303775872e-05
6.51369216107471e-05
-3.94019996481176e-06
5.28673116398012e-05
4.89617634903193e-05
0.000102612016914029
7.91835234690312e-05
8.01130649501685e-05
9.54147616448129e-05
3.98427242996675e-05
5.02594228147792e-05
0.000148314999276306
8.23773450543781e-05
0.000132367395206572
2.76071830102406e-05
0.000129995577313375
8.37185764822086e-05
2.43798950522492e-05
-5.71398065250759e-06
0.000112351907216761
6.53302727591779e-05
5.12774404516223e-06
4.73575521076027e-05
7.3361068024806e-05
4.19477846080969e-05
6.11575652805386e-05
3.67801745415838e-05
0.000140978508516263
3.81076780401291e-05
0.000127341432630917
8.16082276473918e-05
8.29437606565337e-05
3.37166401737502e-05
-2.31760608873638e-06
7.83703161981308e-06
5.74023723842553e-05
0.000106210816019542
4.69507839045892e-05
6.86676297796207e-05
6.85401466760999e-05
9.13834375859666e-05
8.36405762950044e-05
5.75628425103472e-05
9.62167923638244e-05
9.44099084177125e-05
5.56681854202995e-05
5.89042022169309e-05
4.65898403674087e-05
0.000129831670181849
3.35582803373106e-05
-2.82482957197866e-06
1.08555370232345e-05
9.40360523971068e-05
4.40210129272866e-05
0.000115368276919954
0.000121143281826599
7.88597618012293e-05
4.07196369300615e-05
5.5615319174959e-05
5.7780659081486e-05
4.88878197909998e-05
9.99174136951508e-05
9.29071845286818e-05
9.7243311385009e-05
8.50386111864778e-05
5.98698213582224e-05
5.80957203912115e-05
7.84347017878236e-05
4.17364644834493e-05
2.11046738989574e-05
9.97626314630887e-05
1.43434505931891e-05
8.3481820704018e-05
-5.48944947032145e-06
5.14481672802729e-05
0.000116443467553878
4.27758285902525e-05
0.00012121654927184
5.50898906076189e-05
0.000143825067187606
7.3131062350912e-05
0.000107044665323646
4.30146052699946e-05
7.06892571920611e-05
7.61388511297874e-05
4.90779571990131e-05
1.45998026345085e-05
0.000142267679366125
9.09456225860912e-05
7.12785510766417e-05
5.66147924620667e-05
4.24580535765367e-05
3.90192671748444e-05
6.56491266933989e-05
8.41821349856143e-05
3.32151672216507e-05
4.68570314339203e-05
4.8674726410252e-06
3.94576339635868e-05
6.36990521970691e-05
-2.54556892461212e-06
2.74778807679382e-05
4.53443062846868e-05
7.57061671568643e-05
9.83834242063932e-05
7.10073667016887e-05
9.38328746118884e-05
7.9943620136277e-05
8.0204782115207e-05
3.04432915935169e-05
0.000101893322483841
6.74357358918507e-05
2.15848884440618e-05
9.29412531053047e-05
4.1831000386956e-05
1.1179647388349e-05
4.27307472962656e-05
4.11255132646386e-05
8.12218004876676e-05
4.6107252332823e-05
2.10885104817961e-05
4.48345065176983e-05
3.90114390135809e-05
3.83149075642398e-05
6.49456011618623e-05
8.60431099734066e-05
2.17126163403658e-05
7.23525793441437e-05
8.85531146233388e-05
3.46787324701715e-05
4.01142233372854e-05
6.62835692421802e-05
0.000120850626631668
5.62847556651129e-05
6.03513138720288e-05
6.58945923393414e-05
5.34187804229122e-05
7.40327542918178e-05
7.52132148999513e-05
7.26121461538951e-05
6.77999338482821e-05
9.00760471045749e-05
3.93944820767513e-05
6.03965004917706e-05
0.000111776200237619
7.12594214371811e-05
9.7432543310198e-05
2.43167585194455e-05
7.62530267847245e-05
3.19512584090549e-05
7.66369596965818e-05
0.000113028691415897
7.03673782890793e-06
0.000108693100210177
7.66644019958615e-05
-3.65004918645583e-06
4.46642811791332e-05
5.64099257866376e-05
5.15031099947486e-05
7.8651560171927e-05
6.5502289157721e-05
5.29524004389496e-05
8.34358286046788e-05
3.0943852229262e-05
8.40446227342389e-05
9.37361498238616e-06
2.06216384110947e-05
4.49602188872011e-05
3.19648645462404e-05
-5.20651138601753e-06
9.3114822676618e-05
4.2184738012351e-05
2.06541601849676e-05
5.79985725272503e-05
9.31522146692406e-05
0.000105288152091554
7.08635282390393e-05
5.96256858564557e-05
8.24011865516434e-05
8.0499841737619e-05
0.000126645402145229
1.33177472651577e-05
0.000130903721080808
8.04382583035926e-05
9.96481800035337e-05
8.57961189832629e-05
5.39789157955417e-05
4.22358728486388e-05
7.89584032903738e-05
-9.00682444822461e-06
5.58472112599992e-05
0.000113233970755538
9.15481290178372e-05
7.03302083939386e-05
6.81617468193718e-05
3.80442624876092e-05
1.89581376166157e-05
6.0923517731996e-05
1.7218659702657e-05
0.000101702363061024
8.82012405831991e-05
8.40053037586041e-05
-6.97471250138616e-06
8.8545743910322e-05
4.30795163546461e-05
8.38763944905793e-05
0.000107536308597005
1.32847263967793e-05
3.00215282720038e-06
4.23095358435837e-05
7.14264868426085e-05
0.000108397887058171
7.80752948080725e-05
5.67069590164001e-05
8.60398763503779e-05
6.5660994178599e-05
8.46309273520239e-05
4.96552309314368e-05
9.24501707285633e-05
5.15121300830712e-05
6.72895998659055e-05
8.2662487430265e-05
2.28880015750652e-05
0.000129769322551479
1.66285849114238e-05
8.30027123016342e-05
9.73330876912375e-05
6.73813030414966e-05
0.000108887672484977
9.67766108720291e-05
3.25245954928436e-05
7.77137380695348e-05
3.50879934072524e-05
6.32800354226006e-05
6.90611747801121e-05
7.86022248923806e-05
6.72781280391991e-05
7.45905892872404e-05
5.2652348069579e-05
3.95053032604285e-06
2.2827295982116e-05
-1.9524648091749e-05
6.59547788396512e-05
0.000113186279298351
4.33560464868688e-05
8.88081383245906e-05
0.000134787921689331
6.05214046229078e-05
5.89246693218278e-06
9.67120438114194e-06
0.000105547251591369
2.16762603035172e-05
6.81968653386917e-05
1.80933336622814e-05
0.000127472995000181
7.58763229063158e-06
6.83154874968355e-05
6.9824027909065e-05
9.46751872931553e-05
0.000123440344085595
4.72889227335519e-05
4.79512836580584e-05
5.40968354578187e-05
7.07003400030744e-05
4.05668685082284e-05
-1.25368433665183e-05
6.8863019079249e-05
2.22903639198271e-05
4.55079021670671e-05
6.64723695188917e-05
9.66652944111608e-05
2.96759036453685e-05
1.95088758227845e-05
5.4769736423024e-05
6.6419015166996e-05
5.69014244038823e-05
8.0519993609688e-05
8.5558249707238e-05
9.26394982717417e-06
0.000109158404169046
2.50280227684279e-05
0.000100709594952339
5.14321059229825e-05
8.26452076696678e-05
8.26715586907249e-05
0.000140661960555641
5.23097602586089e-05
2.73593844225356e-05
7.20449624669385e-05
4.10154823232968e-06
4.20216368357787e-05
2.71379759283539e-05
5.53202960290132e-05
5.963962904454e-05
0.000145416335119213
8.38072124628631e-06
5.60350048593588e-05
-4.65086551679335e-06
1.56158830933542e-05
4.56808045652599e-05
1.38177781852815e-05
5.44905162717532e-05
4.51057555086157e-05
9.50620721045094e-05
2.46576838143492e-07
1.90117706367682e-05
5.91740401629903e-05
4.78792496640897e-05
9.96093406701887e-05
-1.70546403541755e-06
0.000100841033695535
-3.49648719834992e-06
2.92524047955488e-05
5.48427072640799e-05
3.27235465079694e-05
4.54408273505297e-05
5.14397673242799e-05
6.96371145276985e-05
8.83995442517128e-05
1.8847513059688e-05
7.09035145724823e-05
9.48257427906338e-05
1.64962022179638e-05
5.46298375702382e-05
2.99191840157681e-05
4.74574757751195e-05
8.46902442139932e-05
1.75843064004684e-05
9.044587918831e-05
8.12844877865916e-05
5.32152202226176e-05
8.22971894688815e-05
6.39258474814821e-05
5.19969352147372e-05
5.03666936146313e-05
0.000123574446377874
9.02732000422615e-05
0.000116179476860405
0.000116284014125767
0.000107046921876609
3.39825537613899e-05
4.31434030852188e-05
6.73936801481766e-05
6.32723812050007e-05
5.95365435320016e-05
8.71862822137747e-05
0.000107004209665453
4.95361733175301e-05
9.34459454172158e-05
7.2881910475727e-05
0.000102450161917241
6.81669365771784e-05
1.95857279057417e-05
9.10647660371011e-05
4.94216020105639e-05
-1.4225634788503e-06
-6.05286363468834e-06
2.74788024944937e-05
2.78566661848316e-05
8.44334047622254e-05
8.52164415473982e-05
8.80955144012217e-05
0.000129097121034649
7.79561724370803e-05
3.86596253284293e-05
5.05243715066429e-05
8.92615305853079e-05
7.24116082252415e-05
3.37477152695067e-05
5.4522421783289e-05
6.94121671504044e-05
6.4472309145086e-05
7.57926841341324e-05
1.73225009960273e-05
5.56186358306764e-05
0.000128581147234107
7.44059216223331e-05
9.59841234156104e-05
0.000127901922627602
6.03320420079059e-05
3.87531278354654e-05
6.42264633476044e-05
7.15113635191346e-05
8.13619411245231e-05
7.37713688464958e-05
7.34169671285254e-05
8.29030932233666e-05
7.07799734520111e-05
8.40289634704011e-05
3.1739630893583e-05
3.21925015233326e-05
2.87904468082133e-05
5.86183112104203e-05
7.87935426720641e-05
3.78197632830921e-05
4.13404966257115e-05
7.33547737017518e-05
9.54861631291499e-05
8.2918967096389e-05
4.54423727978054e-05
7.39037297635471e-05
5.72361334134831e-05
-2.60967431941687e-05
5.04849431603606e-05
7.43369302937466e-05
3.44364249573369e-05
-1.43551656632154e-05
7.97339771572053e-05
6.48793532647221e-05
9.99894363574502e-05
5.33421476728774e-05
0.000110958775607833
2.43327887314136e-05
1.52614509994269e-05
8.73561058543659e-05
2.35334737013717e-05
9.53939300426922e-05
2.53496204145536e-05
7.24880667667342e-05
3.23035358890133e-05
6.97309703087397e-05
2.45875157103557e-05
-3.5325981220348e-05
9.90615756415069e-05
8.20131208864747e-05
4.15119053102901e-05
3.80826507262705e-05
0.00011316100937746
7.38995304652284e-05
8.34840160733274e-05
0.000148202121726407
-1.65695466483121e-06
0.000126591252658988
6.60804099544518e-05
0.000186492005562382
7.16239520564926e-05
0.000131531203136106
0.000143920007818469
3.6685202968962e-05
5.18086914714423e-05
2.05697305060002e-05
4.83486572047294e-05
2.40702506283331e-05
3.0687926496191e-05
2.56356630553313e-05
7.39006885624564e-06
-4.17899295896783e-06
6.74679333404818e-05
-4.9192563718886e-06
3.09475745194372e-05
-3.13036905565211e-05
6.57082095554784e-05
4.09141877356191e-05
4.44863880689416e-05
4.20334806355199e-05
5.31917711794725e-05
6.84722940250262e-05
5.48363135139575e-05
3.530408855682e-05
5.35127644554971e-05
2.50184090582257e-05
5.78847645715552e-05
5.71800783284355e-05
4.32763088214533e-05
4.2940601332201e-05
8.23652388402077e-05
0.000129055555660001
8.8732382821469e-05
0.000100791388845954
7.74022338581081e-05
5.90734988929418e-05
9.63091045734043e-05
3.64675387266737e-05
5.71370747822966e-05
1.26609032847433e-05
9.29198351902165e-05
7.35714894223749e-05
8.6573171501138e-05
7.63669688217728e-05
7.19065400478888e-05
0.000117867006497291
3.37372347294317e-05
6.58723271650264e-05
4.51116921212861e-06
3.63399374210477e-05
7.06228163135531e-05
4.27127464398436e-05
7.16899678181746e-05
8.88205534827633e-05
7.99200918220027e-05
4.83586364103107e-05
6.11150103112355e-05
7.09573742524615e-05
3.09938561016902e-05
-6.5099249627565e-06
0.000114335259332506
5.33994609653848e-05
-5.30420083868091e-06
-5.3528423059545e-05
3.41855837908352e-05
4.93965137130108e-06
6.52356479771537e-05
2.51993222609434e-05
2.05151741913587e-05
3.98104756529175e-05
4.14712184457286e-05
5.79154715710144e-05
2.30576090015301e-05
4.05238879588432e-05
3.81872595059058e-05
1.26513435538587e-05
1.23427167467781e-06
7.42042237769607e-05
4.82216072837132e-05
9.07954339061256e-05
6.47492494974831e-05
6.60096661349508e-05
8.32005344016699e-05
0.000110060281995916
0.000109937198408473
6.09866412671034e-05
9.50387754205903e-06
8.60836163070032e-05
1.76226827897855e-05
2.48797858986124e-05
7.79606450006415e-05
8.34995413246901e-05
0.000119348429471882
2.98401502421028e-05
4.3272250438783e-05
7.02623812025889e-05
8.05987911517621e-05
0.000122485319175137
0.000125236082476741
4.46585997233442e-05
0.000138549503917043
1.04735943343427e-05
3.783265214215e-05
6.70193885367206e-05
5.73344377732584e-05
5.95374106157011e-05
7.10004733494806e-05
7.05600675497608e-05
9.016577722627e-05
5.43527413375585e-05
6.17344888752787e-05
6.94118580123911e-05
1.95220166710432e-05
1.24438048966856e-06
5.56738739105311e-05
1.76197830731706e-05
1.28688856236904e-05
4.59372916456679e-05
3.96157277174324e-05
6.67823218318445e-05
7.37369860202203e-05
2.33308738271389e-05
9.6501191137629e-05
2.78442726425575e-05
-1.21276508366013e-05
6.27778697003583e-05
7.29825814214274e-05
5.57553891860285e-05
3.32888906643848e-05
8.83826119834691e-05
3.32315487488428e-05
3.28216447720548e-05
6.83042449192795e-05
3.04310600667307e-05
0.000113120213692603
1.30261126219517e-06
0.000125216248762059
2.03423300250261e-05
6.36643505349365e-05
0.000161550500460179
6.32144885646407e-05
7.8020921748707e-05
0.000130398868794206
6.93043175395809e-05
5.97213742790074e-05
0.000101106932682333
4.11012913509391e-05
5.90628838093476e-05
7.21017937609731e-05
4.76456297417404e-05
7.45492732660041e-05
8.76814319454986e-05
0.000125915900664487
3.29958915672532e-05
2.78861801883052e-05
6.96207947088152e-05
6.12749139474055e-05
8.80804888244393e-05
5.40767646579431e-05
-9.47390963887754e-06
3.03334585694799e-05
7.37681862035901e-05
6.87655998397056e-05
4.2981832715935e-05
7.07847544807493e-05
1.60353857624003e-05
5.23847454082328e-05
7.01248830546667e-05
4.07004871987658e-05
0.000118911014570529
6.91387862638047e-05
0.000119587266168415
7.88651473202887e-05
3.04143445848461e-05
6.9127613282407e-05
2.57216622138401e-05
0.000104847867518242
6.65707251004272e-05
1.6064281191461e-05
6.1962894336178e-05
6.63004978748183e-05
6.34641611489464e-05
0.000130655960987096
3.96335911476227e-05
9.07833686007447e-06
7.28495246500878e-05
8.97306910841708e-05
7.626332667455e-05
0.000120362749157261
4.5884364694316e-05
9.70586388813473e-05
8.25000701345388e-05
5.11453455433527e-05
4.04000681002676e-05
5.47533571896445e-05
8.23986255646103e-06
7.25992610212963e-05
8.92195286238528e-05
8.21997535288952e-05
8.29842035506895e-05
0.000103323838524256
4.75630280862556e-05
9.66779382711763e-05
6.34208864868192e-05
5.38502185206166e-05
6.66199298492365e-05
5.99059344592371e-05
3.97144895857758e-05
2.29246830204715e-05
8.79689462819534e-05
6.55466113837038e-05
7.3475339899593e-05
1.32130316156521e-05
3.04483627348345e-05
5.73159672087448e-05
-5.20139323884022e-07
1.49673246604755e-05
9.30992504451356e-05
5.30280886431068e-05
4.42224740574129e-05
5.48103308359711e-05
7.42317347765967e-05
4.84061445814283e-05
7.88223572939068e-05
9.61209764511636e-05
7.19788707399396e-05
7.15715789324217e-05
7.78552046675977e-05
-1.02735752356775e-05
0.000123449185063883
9.73793677536955e-05
6.167219440356e-05
3.38167405317694e-05
9.25180494949748e-05
5.78101177628939e-05
5.74545738860144e-05
8.19462166615098e-05
5.53738188813472e-05
6.28354590770407e-05
9.29031492661254e-05
5.13856696519627e-05
4.01076554475182e-05
7.66434960514392e-05
7.23159903894734e-05
8.10568372097728e-05
6.22997691426408e-05
4.21782005149619e-05
-9.5136246166472e-06
5.2886493793643e-05
3.72019766310794e-05
4.50463514296412e-05
1.95699239167193e-06
6.87785196005296e-05
8.6772799436934e-05
0.00011267991358329
6.24910892756462e-05
4.84031757279917e-05
0.000138307394246933
5.51595831905117e-05
4.26284586775677e-05
0.000139138827235589
0.000115804545786241
3.6008151706042e-05
6.94805159846831e-05
0.000102946034396195
2.23966556088192e-05
4.57454858145374e-05
1.90120353335178e-05
4.75939345009775e-05
0.000121270837922532
5.29629223055294e-05
0.000112035721961008
2.33200700996705e-05
9.79070267898762e-05
5.02978061096312e-05
9.35483633848577e-05
6.15972807933931e-05
8.3304537693384e-05
6.29196695843601e-05
6.55532426330855e-05
2.16693077128215e-05
6.30115724985958e-05
2.52866956915638e-05
0.000105422260102208
2.11569611775031e-05
7.60316226703779e-05
1.2475124327831e-05
1.53814169012516e-05
6.59704917555137e-05
5.62508479348872e-05
5.78149485746836e-05
7.29713953257065e-05
8.14056540384044e-05
7.80470234671024e-05
2.68365546071186e-05
0.000111619995030556
2.5454420938826e-05
5.30242672452446e-05
7.53992963203156e-05
8.39945524465986e-05
6.93987409476445e-05
6.33488355647511e-05
6.85827193942154e-05
4.13601096081226e-05
0.000113596620916281
0.000148333048919043
7.07007920218755e-05
4.34324950592651e-05
8.13147505922053e-05
9.93508109840724e-05
5.01972741002241e-05
2.63010759494609e-05
8.80590468814362e-05
-2.2105861818567e-05
5.131025133703e-05
6.93040832144796e-05
9.23593734927681e-05
0.000120512122393765
2.69648453287675e-05
8.53188318200926e-05
5.60976629081142e-05
7.92942127709828e-05
-3.56434939571452e-06
8.39442835045147e-05
6.20394125272684e-05
4.74036867948544e-05
4.46831190238168e-05
-9.62469969016545e-06
8.85169511396331e-05
5.02474579634313e-06
8.79580240200977e-05
3.74200652975418e-05
6.48785402980164e-05
9.13812995793874e-05
0.000123232524194792
3.53514411000076e-05
6.4001357471733e-05
2.97699666394865e-05
3.02557002801284e-05
5.91569633434617e-05
-4.54924363549704e-06
8.00272581876281e-05
5.44132671770156e-05
9.84908933967793e-05
1.99734888534439e-05
8.40628413795373e-05
3.75780351446341e-05
6.8312950043152e-05
7.10003744777306e-05
7.59506756803208e-05
1.24844843735345e-05
0.000106621089545145
9.60640641352787e-05
9.75824520385701e-05
5.40237456007442e-05
9.15221926024149e-05
2.8901977680066e-05
1.07216786866236e-05
5.76018599228865e-05
3.76842245213959e-05
6.62040229874806e-05
6.24357959147141e-05
6.3662069333183e-05
7.05063379671512e-05
0.000126857840893008
0.000126737208914894
9.07620670502098e-05
9.02477369504084e-05
9.83703236971717e-05
6.65559655127724e-05
9.93423059904232e-05
9.81809576713963e-05
0.000139018868052085
7.78946424872949e-05
4.6945582253279e-05
8.85184641036876e-05
6.10694365349795e-05
4.22773684882838e-05
7.50777630372787e-05
4.26760848213604e-05
0.00011118593788594
0.000136983176094557
7.10114539735157e-05
1.60534675961931e-05
4.86788853563367e-05
9.6180300028207e-06
7.73402234836322e-05
4.68080052660872e-05
7.21146357367318e-05
4.51658550568376e-05
0.000121923279499555
6.50110650615282e-05
9.1941239635959e-06
1.85396041517095e-05
7.85348707363757e-05
3.65037638086802e-05
6.46023240155011e-05
4.83547030225927e-05
9.65894201954883e-05
7.74670082762967e-05
4.54469024578587e-05
9.13847280344049e-05
2.94213723459103e-05
7.25809921140231e-05
7.031735165127e-05
4.14756955115049e-05
4.43056357027053e-05
0.00012921335940227
0.000111469597687271
7.40734708002384e-05
5.80257690617414e-05
7.02347743950679e-05
0.000102306863222064
3.12049349905923e-05
1.97332892662625e-05
2.92361423398065e-05
8.62387614035515e-05
4.99708497893696e-05
2.33183087990759e-05
0.000105707975160599
7.41577192935983e-05
5.10412146230517e-05
7.16315122510332e-05
2.22301507908516e-05
5.49346604825837e-05
2.56812185273025e-05
0.000101957078624248
5.93679346496658e-05
7.3384816806963e-05
8.95000793881588e-05
8.09839672824937e-05
7.97306470211519e-05
6.00925804048367e-05
2.44218572881698e-05
6.42109232296589e-05
4.7219172167131e-05
4.23470452795611e-05
2.53666702998099e-05
7.80192176387051e-05
7.06620518412451e-05
9.95849457432725e-05
2.62085841431089e-05
3.90626482176032e-05
9.093837829522e-05
6.00634691333514e-05
2.53659140552084e-05
4.54570880747408e-05
4.37500298856446e-05
6.36137239545041e-05
1.1634769095081e-05
7.44964576011013e-05
4.99765292770633e-05
3.60022164742593e-05
5.18562056320843e-05
4.87135361982912e-05
1.9140225628226e-05
7.3700996646869e-05
0.000102576900356309
5.37372026857388e-05
0.000107137280398366
4.79805277679948e-05
7.0319633208599e-05
9.0699469034558e-05
5.19355075086956e-05
8.53053890109956e-05
4.61917674753818e-05
0.000135688304822846
7.66253820032187e-05
6.64135956794056e-05
0.000166989649102543
-1.68953055439069e-05
0.00010755165511974
6.8819705552626e-05
2.27047437556707e-05
2.53388364142251e-05
7.52066772368318e-05
1.1795734660666e-05
-1.66593367235833e-05
7.31809951128148e-05
0.000117201680096144
6.53373135121647e-05
0.000108378784004476
5.9210976481662e-05
9.68720368261177e-05
1.17302836912813e-05
2.50109296428988e-05
3.51450572285204e-05
8.25817522489327e-05
6.86565381187603e-05
0.000101522460839069
3.91810379711635e-05
8.17528605632328e-05
6.10093962081342e-05
7.05204852152111e-05
0.000117355643554358
8.64169030279701e-05
9.03276195231976e-05
1.90452087710469e-05
9.26046090418215e-06
1.1287200790684e-05
7.09156204510569e-05
4.8889749842119e-05
0.000105774986590482
5.09164055832927e-05
0.000109100601259865
0.00015849349793659
5.09522493446271e-05
3.66100115761085e-05
7.5856132722152e-05
5.74588129277136e-05
0.000135116210945857
3.86400907496371e-05
6.600262337126e-05
9.76192555832135e-05
6.92282844551207e-05
8.60594068778782e-05
8.15514459803596e-05
4.81654383328351e-05
1.43953467406199e-05
7.90835541120787e-05
9.38043961227484e-05
9.20551162573062e-05
6.10477154096216e-05
3.47055772641772e-05
7.22593831519238e-05
7.77827464629367e-05
8.60411384604595e-05
3.71548013628638e-05
0.000106403689158203
2.51759097850712e-05
5.96063966943564e-05
5.1213171245911e-05
6.15992771181417e-05
-4.57175683144947e-06
6.9514476424467e-05
0.000107057848899735
2.2096072717701e-05
7.34931048312157e-05
6.36419756467724e-05
2.34432290519845e-05
1.38121556317301e-05
3.71046440010219e-05
6.44578320475803e-05
5.02802052683603e-05
9.8977542003082e-05
3.08206497926678e-05
6.91607921385652e-06
8.41439988062248e-05
9.25510192640291e-06
8.58827284747927e-05
6.85831719168675e-05
1.55044897047812e-05
8.84106457870507e-05
4.50392451987567e-05
8.70108984101152e-05
1.12377911879766e-05
6.84057118412012e-05
3.69163226199672e-05
0.000102971039325316
6.46768447056813e-05
0.000115068998166194
5.32253216708969e-05
6.45856237518559e-05
7.28901945050397e-05
7.01247227745747e-05
2.1392040798915e-05
4.45915133302958e-05
9.00893600272996e-05
-2.32589804959139e-05
8.04397812275588e-05
8.13387529792631e-06
7.16998966008362e-05
5.64704310305894e-05
4.91694515929189e-05
4.98160744653116e-05
5.21331147176355e-05
8.25985471053412e-05
5.30445655060214e-05
9.00024415494473e-05
7.45264779245181e-05
6.9779384666365e-05
-4.05870314262633e-06
3.71275242398946e-05
7.24483981176955e-05
4.66089722260081e-05
-1.54430094564598e-05
5.14327324809903e-05
7.75371995005908e-05
8.77190643788255e-05
8.38459041213404e-05
1.39290229047325e-05
4.18241053823813e-05
1.75723451302139e-05
4.25418872900963e-05
5.12570604558115e-05
9.722010224571e-05
9.68100304685473e-05
6.54566482652084e-05
3.94551127060749e-05
-6.74023529185722e-06
2.8910174935038e-05
2.05260786697483e-05
6.63467878958696e-05
5.35179133001721e-05
9.80371965436127e-05
5.58753223041963e-06
4.14660630107737e-05
9.0745591714728e-05
0.000117515863014966
0.000107279898692855
3.22481511186971e-05
6.81936093276301e-05
0.000124145053648824
0.000108288623307322
5.92079385393224e-05
0.000115875016701426
8.05139595393477e-05
8.72531805319747e-05
8.47903767531186e-05
8.62294817288059e-05
5.30746146201808e-05
0.000100029616680028
4.86483973314683e-05
6.96824664954417e-05
6.14335298976701e-05
-1.88402763221345e-05
9.16714715691953e-05
4.53471571701465e-05
-1.74071791562457e-05
5.79998016545545e-05
7.96648586027456e-05
7.35244513852903e-05
2.30475954124479e-05
5.16877118886301e-05
6.06485404258115e-05
8.65592726565108e-05
0.000106372973443964
5.92980245285878e-05
0.000114456885096329
6.33603254304387e-05
7.17848724843522e-06
8.02540399585856e-05
1.26219705018074e-05
6.56003136411897e-05
4.83442528572343e-05
7.78296023630357e-05
7.92169979940253e-05
0.000138182953895226
9.91286420994977e-05
1.2306628448126e-05
0.000132885801348775
4.47916128150422e-05
5.84609265540623e-05
4.522280508075e-05
5.22816746388376e-05
6.34760084528249e-05
7.09732526257886e-05
2.45964163665843e-05
3.69261565438196e-05
5.84626841640344e-05
6.20761310945845e-05
5.5451316969649e-05
3.10929670725519e-05
0.000113825144325255
0.000108058773251247
8.56764228113546e-05
8.66656179974571e-05
0.000142516679787898
8.0987318906829e-05
6.60422367476443e-05
6.10111156711795e-05
0.000103552116591632
7.61030699616365e-05
0.000102994585516079
1.2279837966712e-05
0.000130637535205436
9.1641065463325e-05
8.68793986243403e-05
5.82967031511806e-05
4.3493624049825e-05
5.46070706814622e-05
4.45272004039309e-05
7.77310774451521e-05
4.30890967924109e-05
6.23912568019521e-05
-2.86695850795732e-06
7.38559288939134e-05
6.267551854678e-05
2.86780799627245e-05
1.55028317474724e-05
2.86060944741272e-05
-1.50148901445843e-05
8.12504836837246e-05
2.6411129952489e-05
-1.38195621876774e-05
5.62838800695209e-05
4.52140645368502e-05
5.93587634958353e-05
0.000102862340297336
6.01446190804606e-05
7.00046831553374e-05
9.17103665722085e-05
0.000156746992614785
2.63138609031979e-05
0.000111032810822246
-2.08852358642993e-05
6.88505755842845e-05
8.77262878516683e-05
9.40921542438489e-05
7.66397730145948e-05
8.42591375395208e-05
7.65193069096135e-05
5.08320189088051e-05
6.42801771985389e-05
6.25349315755866e-05
0.000133546450835647
5.40264827372611e-05
5.63434857905783e-05
3.14737372498405e-05
7.45854335200007e-05
-1.99204956173229e-05
4.84768470953286e-05
2.13354635327387e-05
0.00010839781576836
5.07803059148821e-05
1.60489034718398e-05
7.82566708943058e-05
-1.35282050377175e-05
7.23937594520231e-05
0.000100376951274933
0.00011380563826396
4.54421552195623e-05
0.000106999911099215
9.01698607982682e-05
1.81312450063007e-05
8.04122617131453e-05
9.56319947479276e-05
7.97202313597591e-05
4.12143839567413e-05
3.18793374421252e-05
4.9451457258708e-05
3.42000488909811e-05
3.39654613563378e-05
9.69925770337996e-05
4.66144307861779e-05
3.75330243297061e-05
0.000104251153326427
2.46448906998845e-05
2.02519498604433e-05
2.04478926781064e-05
9.53281366109904e-05
8.80096846782538e-05
8.42366550038944e-05
3.33254113125552e-05
6.8672512633543e-05
5.3467305969673e-05
4.33326655360807e-05
3.90185163267127e-05
5.76905102371167e-05
6.957185283319e-05
9.53041973751445e-05
2.39062495108469e-05
2.71151926658762e-05
5.80387342327585e-05
3.45790414102548e-05
6.16154128494873e-05
0.000114218978176092
3.10717979990166e-05
3.12902817160144e-06
1.54959113515421e-05
7.69033875939093e-05
-1.91553516083784e-05
0.000113782394626114
6.37611070099992e-05
4.40603001542106e-05
3.93902121270285e-05
6.03431261738021e-05
4.49903846794259e-05
-2.22703090491212e-06
5.91367317221969e-05
3.6906191714405e-05
9.01113028398268e-05
6.78519584463154e-05
4.10892981890462e-05
6.65337275737734e-05
0.000140885482807437
7.49439852719149e-05
5.94551509151921e-05
6.60928043688922e-05
5.72892086054123e-05
-1.97328188465308e-05
4.71868725095292e-05
3.35280684944e-05
3.98015918982295e-05
-3.85270574145856e-06
5.69304927503612e-05
-1.96666017275665e-05
6.3242739828397e-05
6.01327002629874e-05
5.66034614773946e-05
0.000106622599256515
5.0803418256356e-05
6.90885592598109e-05
2.56798423312903e-05
3.65471424584077e-05
3.08036943361715e-05
5.47966868288362e-05
7.47956621812683e-05
6.58539976836902e-05
5.41234973029211e-05
3.46638598767988e-05
0.00010570520914725
4.03067928039124e-05
8.79277970145979e-05
7.83675635864868e-05
2.90979893681763e-05
3.00384429436008e-05
6.0097302755969e-05
7.38210276705829e-05
6.89949514634704e-05
3.02587088699276e-05
4.69383078466671e-05
5.86280613571165e-05
6.41136864419384e-05
5.29821047856076e-05
4.46768359641962e-05
9.53385516837416e-05
2.51891555055832e-05
0.000117653487702669
9.61535014217037e-05
6.18973637264867e-05
8.47694070027466e-05
-2.31635575361125e-05
7.37422577581297e-05
1.52556621914096e-05
6.89722831591011e-05
8.9373867152781e-05
1.83073492075492e-05
4.97324500077784e-06
5.15348832376867e-05
0.000114876786153576
1.17619387657088e-05
9.81097170928913e-05
7.47639574057133e-05
-1.15947084017394e-05
-3.18321951873071e-05
0.000122720925461765
8.97531217316684e-05
4.78468350667707e-05
4.28446308512189e-05
4.63387583982241e-05
3.19794618087171e-05
1.19913983249515e-05
5.29940061037413e-05
7.61394658668786e-05
5.73612339346282e-05
6.53867350156048e-05
2.67868266365727e-05
0.000142712464433989
3.91794274982526e-05
8.30354885492697e-05
3.78251862811307e-06
5.08941204080055e-05
3.91464177844193e-05
8.20734360428044e-05
3.81237371354619e-05
7.80933095886043e-05
5.14592132517102e-05
6.31181595917549e-05
3.28561611680459e-05
9.39877092683212e-05
6.12744374408207e-05
4.68653718241704e-05
0.000111214764602334
6.46563785957677e-05
7.15337283345192e-05
0.000110153518715416
8.36869402499531e-05
7.0643090503386e-05
4.55749876779295e-05
5.87246221648066e-05
8.43957176578937e-05
-1.28398254782627e-05
2.4877417890095e-05
6.75630976666961e-05
8.55926635466182e-05
3.40496809285685e-05
6.19521920179182e-05
9.17877148073361e-05
7.27991174704289e-05
6.55480390010955e-05
9.83192634860381e-05
3.38214206012352e-05
2.19751527127662e-05
7.55625698177531e-05
0.000133519651329684
3.93786235971072e-05
3.41927329171196e-05
1.95501417686281e-05
5.96223039954192e-05
5.34165551704545e-05
4.38274858195188e-05
2.88171566692964e-05
7.60808216972993e-05
6.5775229659354e-05
0.000107025310126712
2.60961828843148e-05
9.27493600617128e-05
4.57828336490029e-05
8.17991007456375e-05
6.54064696930283e-05
3.50759099106653e-05
5.66397392468821e-05
9.50335172896232e-05
6.35094937806595e-05
1.94140410949912e-05
0.000102794297730095
4.56929172695664e-05
4.90952100107736e-05
6.41924072460218e-05
2.29997203349701e-05
5.39905873180211e-05
4.22452583398271e-05
0.00010507231463396
0.000104424667300718
8.37868704294679e-05
4.38212217621209e-05
0.00019434104201321
8.60904896458145e-06
0.000121589251876873
4.73244974415243e-05
3.46085331286621e-05
5.82057809218199e-05
6.52808606829755e-05
-6.40980535231112e-06
5.59872397078753e-05
3.81661262324663e-05
7.97739265682271e-05
6.94180818398434e-05
0.00010216970077425
0.000108085361008263
6.80078542066153e-05
7.2146037177431e-05
8.86616032008057e-05
0.000111125525736431
5.47070986587287e-05
6.81830351902884e-05
3.57926889581262e-05
-6.00295048026398e-06
9.31184379287999e-05
0.000102221994281202
4.95903599409636e-05
2.06951076533908e-05
4.47617772962515e-05
6.14535905648393e-05
4.65521439663409e-05
6.88091803847829e-05
3.4391703073946e-05
9.81667210202088e-05
0.000134792571450808
8.85132431216719e-05
7.12190991690128e-05
2.39357325415585e-05
3.1386707493824e-05
4.55430662534903e-05
5.00621559096785e-05
9.30328785308209e-05
0.000102844138551987
5.2462459160695e-05
-4.38028774259776e-06
3.26333392326905e-05
5.8555932677718e-05
0.000115229912782304
5.08693662494338e-05
8.53870430713661e-05
0.000105457484372152
7.06843218255425e-05
0.000104737920068883
9.27785785043484e-05
0.000111296904872149
6.60691848104217e-06
6.63413690337906e-05
4.1452095669115e-05
3.89728665548607e-05
2.93947248661649e-05
0.000135460880187967
3.639393884377e-05
5.96682755195407e-05
5.48660197910158e-05
7.08358811608732e-05
4.02835851400729e-05
5.95660651291009e-05
6.58944901032034e-05
4.55458474833776e-05
9.47577517321837e-05
5.43314745610603e-05
6.38455082994907e-05
0.000159641305372455
5.08628483264639e-05
8.36259591926969e-05
3.4447156770076e-05
4.45737090954277e-05
5.74888741452985e-05
0.0001081920405038
9.78272452680529e-05
6.32663434487344e-05
0.000120939061385241
6.80447627560087e-05
6.49345448003219e-05
6.53684932940265e-05
5.74717427788515e-05
9.72382057156778e-05
0.000118153752526768
7.31344653682203e-05
9.39169863255686e-05
4.50653918430986e-06
7.50068549949348e-05
7.91443467128064e-05
3.29168766149369e-05
4.11643667847651e-05
4.31735073930553e-05
4.85811384215982e-05
0.000118613250576516
4.15164995406451e-05
6.74139074236657e-05
0.000106363672211624
0.000126889049342628
0.000129643759121478
4.64020210785858e-06
4.32528424319633e-05
1.53177601655581e-05
1.74333736069169e-05
6.61453331511507e-05
5.46436486052418e-05
5.22476071279737e-05
9.227210402115e-05
9.59931978486894e-05
0.000102432793553888
9.38687502486155e-05
-1.44466550068334e-05
4.90054507219273e-05
9.24647449225863e-05
6.42919092670928e-05
7.58544274583529e-05
7.64991583555661e-05
0.000119082183691225
9.55599238309253e-05
5.23952141268028e-05
0.000113342459078677
5.69817431697474e-05
0.000107065849971645
7.43805521261716e-05
7.95825509597444e-05
1.38191584680767e-05
5.50887140603033e-05
5.53857468534112e-05
5.638784835581e-05
9.76842144956965e-05
4.64910681008281e-05
6.13581619824866e-05
8.51991480471608e-05
4.94432708023761e-05
7.94900495794322e-05
5.88778578259257e-05
0.000105163075586305
6.83479157254916e-05
0.000129767308132517
5.9875215368722e-05
0.000110505229592517
4.64891314632203e-05
2.827321799957e-05
3.34631098952656e-05
7.40283960233623e-05
5.78043779913603e-05
3.46540480570246e-05
6.52167959622774e-05
8.85675922511917e-05
9.64184379552843e-05
3.05182514307144e-05
0.000130305223643806
2.95707219541505e-05
5.22352505350814e-05
4.11152403869878e-05
2.26491547735417e-05
0.000115125342533204
4.85925831730543e-05
9.90833796157044e-05
6.02161093630477e-05
2.7547663420968e-05
8.45437477662129e-05
3.80693171369828e-05
2.75711209594129e-05
0.000109122644394601
7.62172614388539e-05
9.86817537858352e-05
4.7201834675331e-05
6.76138497780605e-05
3.03013826732432e-05
3.55192883560358e-05
1.93177409033378e-05
7.09156742548649e-05
6.97086780192419e-05
7.68114877307211e-05
9.08360785956536e-05
0.000101973264762524
8.54281218095279e-05
5.5564159439503e-05
-3.64373093495736e-05
0.000105261680242239
5.68537572149882e-05
7.92165794545356e-05
1.37882180795779e-05
3.30536058787263e-07
9.5199013311515e-05
8.88067093928295e-05
6.67845997600052e-05
4.73825867042768e-05
8.3296322934746e-05
0.000132001848459098
4.70746027601192e-05
3.14328635542796e-05
1.60643188869606e-05
3.7669498317577e-05
8.1821172052988e-05
7.90697956999347e-05
-1.01969213344531e-05
4.90007878329278e-05
8.7058015817673e-05
9.2915598967515e-05
0.000117302353908788
7.16367441660722e-05
5.23891306535897e-05
6.33447985279692e-05
9.69200595484176e-06
3.63076115340218e-05
0.00010798372787159
2.07068317513457e-05
5.38844703499565e-05
4.05557779287183e-05
7.31173017731289e-05
7.26948915241409e-05
4.11854408817205e-05
8.96526178551036e-05
9.67098670693854e-05
1.43249613729604e-05
2.90640984017669e-05
8.6178857890041e-05
9.1985493700344e-05
9.61291697183813e-05
2.55389742822097e-06
3.7677585019569e-05
6.67228363921404e-05
2.4367649247341e-05
7.9876746738509e-05
5.62186613346236e-05
5.52865509787791e-05
8.56613410198983e-05
0.000112584910168768
7.84593182991621e-05
9.40695467639231e-06
-1.72331972631795e-06
2.42697369894111e-05
-1.17130503713551e-05
4.53543450834142e-05
2.72443042649643e-05
4.76358739481314e-05
8.08561113634712e-05
8.81178030177735e-06
8.12074954406048e-05
4.94710544670244e-05
6.21100641680465e-05
7.07253990391546e-05
8.44531197543852e-05
6.59885716375267e-05
4.56968349529982e-05
1.83304046649885e-05
2.71061967068533e-05
8.78946181377307e-05
8.7646167189767e-05
7.60923655212707e-05
4.79772906637255e-05
7.03226161779784e-05
6.51023683303098e-05
1.57385732512396e-06
1.19435808588041e-06
3.38806771238137e-05
5.74266309093203e-05
5.63309842221173e-05
1.51288227744087e-05
1.28639297559351e-05
8.14136936293921e-05
6.47338804539987e-05
-4.28389807059936e-06
0.000100267211259955
-2.34565216196142e-06
0.000166242282059813
8.47739686714623e-05
7.63761001354195e-05
2.69104001393423e-05
9.75090260357453e-05
8.77033436391239e-05
0.000106938705291557
7.34390637534796e-05
5.58172641931933e-05
0.000136377731111475
6.90283783517297e-05
3.23156881535433e-05
6.46947378822516e-05
0.000115289830577365
5.46228408476255e-05
7.73568741155506e-05
7.2408876962671e-05
4.92560921740441e-05
5.43255247699964e-05
1.46123145801451e-05
8.49843891368774e-05
8.85294855446388e-05
7.82223001577951e-05
2.74763834392559e-05
8.82978786364632e-05
4.81591221088323e-05
0.000105555052325264
6.03547978513542e-05
4.11766793803035e-05
6.39676287379511e-05
8.73424931608335e-05
5.15401721775273e-05
7.55852878350964e-05
5.12353838545786e-05
2.81763310890559e-05
8.12674099142749e-05
3.98935857721935e-05
2.8331225130732e-05
5.79849630484369e-05
5.67344664076244e-05
6.53503951483683e-05
5.74548938006148e-05
0.000150625458693436
2.57819073766138e-05
9.86338466104333e-05
8.49824716999487e-05
0.000115949513203789
4.74164996754645e-05
-8.61974592985645e-06
1.77335956131212e-06
3.90775589120628e-05
5.75781423515863e-05
1.65479004328418e-05
9.61391739866038e-05
5.54610887095042e-05
7.44791362115025e-05
5.86923993549988e-05
0.000117731221774913
3.20655982487374e-05
6.86574149027465e-05
7.93737937522442e-05
5.17828741024298e-05
0.000105881816263788
8.64269795777269e-07
5.08665194167503e-05
2.31345369067541e-05
8.78456448975534e-05
9.15525632074281e-05
2.2925787379725e-05
0.000139162848612041
3.11213936700971e-05
6.82140422462128e-05
1.76268830079973e-05
1.68929088536029e-05
4.76400608441029e-05
2.84687481821237e-06
0.000105686186856142
0.000138601155373048
7.64162127243235e-05
1.02299047126398e-05
0.000104668957147288
0.00010353344158578
0.000115983464067767
8.28699176395993e-05
3.46167327122177e-05
5.26016846301712e-05
6.76883665042165e-05
0.000139191069944178
6.61043117557782e-05
1.58176738740072e-05
0.000104412822509691
8.5426787239887e-05
0.000103226721564233
0.000126635942352379
3.89235015379293e-05
8.26090597338715e-05
8.17567980440535e-05
-2.97898164862674e-05
2.56788718772972e-05
1.65101613837573e-05
3.91540661555578e-05
5.49887803731663e-05
3.49341391358073e-05
8.47559612546994e-05
-2.61323118880153e-06
-3.60758015429386e-07
-2.35768770419819e-06
6.93355019001111e-05
8.5378063984751e-05
9.03761181412504e-05
7.56186736874244e-05
7.41854175079176e-05
0.000104767027293749
7.93324579308002e-05
0.000100033506387025
3.37626340900087e-05
8.02519989740034e-05
6.59930106313629e-05
3.76881317587439e-05
8.83901859399704e-05
4.51853208614198e-05
8.62310523177744e-05
4.7374338650951e-05
0.000100204452836584
4.14000632426272e-05
6.50535280711453e-05
4.55996423440518e-05
5.78689931831803e-05
7.16979616844329e-05
5.90887669902124e-05
8.04150314069091e-06
9.85220134790734e-05
4.33105962356058e-05
4.06098164113818e-05
0.00010018804771764
9.63654363746725e-05
6.20794309581467e-05
5.45530098300486e-05
9.923809251398e-05
0.000109163437950414
0.000124755963742653
9.41640770083484e-05
-6.89636935257802e-06
9.76367157203203e-05
-2.50696800533051e-05
3.40870930708427e-05
0.000113301526375435
7.64911183550196e-05
5.46650951868286e-05
6.78030083002538e-05
7.83206990480843e-06
0.000143498951189482
6.35017645697894e-05
9.5252055254031e-05
7.63478124870079e-05
4.85124899860955e-05
0.000120891148217807
1.71503355356323e-05
5.08298275463086e-05
3.82938722133218e-05
9.5352881943448e-05
5.17046148974905e-05
7.72547522093902e-05
6.75226826804118e-05
2.92489520358433e-05
3.95227982372533e-06
-1.19299155582715e-05
3.84929427418162e-05
5.80011186104178e-05
7.98355911666591e-05
3.70896410270079e-05
0.000115922806842148
0.000111561234186413
9.77817040204893e-05
2.82879789093907e-05
1.06058184574323e-05
7.00555498762973e-05
0.00011134304040932
3.75764089763817e-05
5.33170974199625e-05
7.52686740672097e-05
4.36090989031733e-05
3.73273208788097e-05
8.24978936461201e-05
3.86977046026386e-05
4.2144767561725e-05
2.27252258270856e-05
9.07484274074489e-05
2.19825805923611e-05
7.44848640504787e-05
8.67824537205839e-05
9.75609979987337e-05
4.33310686056996e-05
7.65088899146255e-05
0.000100942878813987
4.16805298941471e-05
8.97309458512257e-05
5.17428333596245e-05
8.54779646300776e-05
6.01069093846682e-05
7.00868798034698e-05
3.3105093573897e-05
7.55062238893891e-05
5.20648101695325e-05
7.7915586787503e-05
-2.00635167252578e-05
3.89487468271373e-05
5.42329993376476e-05
3.71639975000679e-05
7.71113353837812e-05
6.71197654256003e-05
5.45031958556965e-05
0.000100260360679118
3.91223804966903e-05
0.000102379009518518
9.56589098544901e-05
7.5532551394711e-05
0.000105852016658522
6.06097833761221e-05
5.81302395857709e-05
9.25886902481252e-05
0.000115277055236034
2.75320032688985e-05
5.19854157157699e-05
4.64777199632891e-05
1.03713477621399e-05
3.51155967254709e-05
-4.5502281754494e-06
0.000126802036326649
7.00464982311765e-05
2.07933975644396e-06
8.17438482654286e-05
0.000123772636549039
8.12313932025805e-05
4.08467810953437e-05
7.79317797205965e-05
5.92285827227848e-05
5.80976679803726e-05
5.20314595429931e-05
2.54525219340164e-05
7.78565865198132e-05
9.4300461342885e-05
2.06835546826692e-05
4.51135043100125e-05
0.000101198321075751
5.67975068593369e-05
7.85899992594872e-05
3.9659249322157e-05
1.04447425143912e-05
0.000109610168143283
1.67887323858514e-05
4.0002323600961e-05
7.64813549772488e-05
0.000119343420572756
9.97663996791743e-05
1.83016913813118e-05
2.45952493189112e-05
6.57771390406985e-05
4.90908508503928e-05
7.13336244414045e-05
4.01530686869524e-05
3.19223394669625e-05
5.47585065701411e-05
6.60429311790021e-05
7.43378210723559e-05
6.6279463399325e-05
8.98984471051561e-05
9.24955365363963e-05
1.76108797348828e-05
0.000112682779567803
5.18477773154223e-05
2.17547108895082e-05
2.04080327314681e-05
5.57624915828721e-05
6.44189620913399e-05
0.000140707917957081
0.000150201387733313
3.39957681517496e-05
5.42614147590915e-05
8.0536192314641e-05
5.22635528714093e-05
5.91287102181123e-05
6.65633898939986e-05
5.05011726794855e-05
9.38719342677132e-05
0.000115696743070962
0.000139658272861039
7.08171959383895e-05
-1.42648655369105e-05
5.27637133861415e-05
9.40496453341933e-05
2.51231313676787e-05
3.26289394277871e-05
1.74506930795977e-05
4.28132100394182e-05
0.0001304505063356
9.54311738637973e-05
2.84722361364084e-05
4.31423175350552e-05
2.97462604830033e-05
2.04571911939142e-05
8.15868850109909e-05
2.97376238646744e-05
2.04833944908438e-05
7.92397699068148e-05
6.46167585299245e-05
7.73030714566205e-05
1.90136695954368e-05
8.1535443682319e-05
6.39227338373927e-05
8.6902768382971e-05
7.48056694032239e-05
9.27380662251399e-06
5.74885064309571e-05
7.40667585424568e-05
4.80227103139718e-05
7.26457284558577e-05
7.59810878629753e-05
8.51826512640966e-05
5.88107690315655e-05
0.000109169324291418
3.11767398926872e-05
0.000104458307982541
0.00010655137088531
5.41736444759927e-05
4.70463597977608e-05
1.35577346198904e-05
0.000166424010755467
4.07783871782958e-05
8.8629427653183e-05
0.000137118945814341
5.3405528735439e-05
4.37609858097031e-05
0.000121081013627225
4.01945547180311e-05
5.76713297217168e-05
3.78983711844067e-05
6.51493217478642e-05
5.96661596684904e-05
2.8043507524835e-05
9.70860857653782e-05
9.09314076936246e-05
4.47827965080058e-05
7.91829985150314e-05
6.50699380564202e-05
4.28521671039106e-05
6.8194643031131e-05
-8.55807911058649e-06
0.000109633008076114
3.88516846179333e-05
0.000109006965379193
2.48002177655791e-05
4.64830034103729e-05
7.20204001395439e-05
0.000121059696658661
5.48642542574793e-05
6.36894234305282e-05
5.94783664902852e-05
0.00014311055122712
8.15812245199723e-05
7.42622321840478e-05
4.04919801057792e-05
2.20403513881394e-05
3.64749667570927e-05
4.03124686185779e-05
5.76593286894426e-05
6.09820859656763e-05
9.66789607873323e-05
4.55304647386191e-05
6.96116437207951e-05
6.83357686830354e-05
1.55358762611068e-05
8.85658211810225e-05
4.18711452013519e-05
7.71613876250619e-05
6.85997208759822e-05
6.75901335444156e-05
0.000110313732428043
5.45610894766361e-05
7.68813229194216e-05
7.94478567078603e-05
7.29272231969278e-05
9.38050791673501e-05
2.48821018675862e-05
1.91964193315621e-05
2.73589568903659e-05
8.38931335408014e-05
-2.69012590153868e-05
5.9039464400156e-05
0.000125733280146175
0.00015585958292405
6.11929630690841e-05
0.000145424842720338
0.000140098267633297
2.00944605238169e-05
1.42583212737133e-05
7.1590450799582e-05
6.36160365840863e-05
0.000111238502979713
8.07217602434047e-05
7.83563148915519e-05
-7.14772171379931e-07
9.14761692830271e-05
5.76070088255076e-05
5.57681412042078e-05
9.05129737643404e-05
3.86551886430097e-05
5.06182410523692e-05
2.77043131415875e-05
2.4831424611123e-05
1.70134708067858e-05
3.66184043386424e-05
4.73819895725505e-05
4.96915458170317e-05
3.36940326253485e-05
3.28589910007317e-05
5.54356427392512e-05
4.40768381495359e-05
0.00010872034136457
5.93007012298281e-05
7.40855307562343e-05
0.000119163353235225
9.80998799646547e-05
6.96592787890666e-05
7.63258976942301e-05
3.08086830469456e-05
3.13151182029143e-05
1.66932638924987e-05
5.20697532676899e-05
4.32818756222563e-05
0.000111475401601838
0.000104856020599453
0.000123620000291842
5.26830626051099e-05
0.000129039679887423
5.1732919905048e-05
9.3236873385059e-05
6.09228775505146e-05
2.61451919962213e-05
5.37625690722124e-05
5.52880971975151e-05
6.0273786995343e-05
-4.08126840098564e-08
-5.11853713215221e-06
8.35207894742638e-05
4.75327117780479e-05
0.000117808711244464
-9.50581472752093e-06
-4.43710578941906e-05
5.15920785712349e-05
6.84797224443759e-05
4.76229190469762e-05
8.95188636198923e-05
9.83826828876476e-05
0.000114151716308935
1.82937325948615e-05
0.000106921646448544
0.000109069889472539
4.61781360527009e-05
3.01956664907985e-05
7.48218659455757e-05
0.00011187009553949
5.25478515747306e-05
6.49152916118669e-05
9.68311693969538e-05
0.000138186435757184
1.43086094630652e-05
3.44009577695794e-05
8.48744745576082e-05
0.000104412471027614
3.2391704248562e-06
4.75741005804162e-05
9.27420997919289e-05
0.000103574565339387
9.23900000038063e-05
4.68303172590291e-05
2.92301103377243e-05
3.6232190391418e-05
3.90786454375756e-05
3.95107504196012e-05
3.15052893858495e-05
3.77637425754239e-06
3.75179396342096e-05
7.04955171660717e-05
8.84521492595853e-05
8.03237434912742e-05
2.09126567236038e-05
5.98081249915717e-05
0.000121141307587955
8.90655645536426e-06
9.28554710594477e-05
6.65930678163647e-05
0.000128563633594148
7.35248759522659e-06
4.93640375510215e-05
7.65654089866314e-06
6.49734103499046e-05
4.82832896834097e-05
5.4721266459583e-05
4.59490199843511e-05
5.8328517252653e-05
1.01160311889156e-05
9.94714727166777e-05
9.31146067194486e-05
9.77856971459901e-05
6.17238824518859e-05
8.16371895515451e-05
2.16060157426057e-05
5.69432875052677e-05
9.51534642470275e-05
6.72718110240025e-05
8.33300603184524e-05
-1.05670796646824e-05
7.25101074402764e-06
3.78555974348375e-05
6.51267356835316e-05
0.000134917592361182
9.46780099733164e-05
0.000105876159727296
9.04785088085164e-05
0.000132886655686312
0.000117247808433816
6.66081800867225e-05
5.89279643939583e-05
0.000139009534850621
6.28221629287305e-05
8.62177034134421e-05
-4.07144708322133e-05
2.92780502036091e-06
2.76714249015591e-05
-2.35178486451689e-05
2.90064522601881e-05
8.86170630039056e-05
6.65665906884501e-05
0.000108043908073516
7.18030163693781e-05
5.62239600151008e-05
2.04915717091438e-05
7.47432554632205e-05
0.000134087493725861
4.69613451906284e-05
9.3157603192622e-05
-7.76869515618858e-06
7.25124330645298e-05
9.33685337212825e-05
5.4528379512409e-05
6.58800992062337e-05
4.80793831936508e-05
7.35645819685771e-05
0.000101987736329356
0.000122514162080197
4.03460188987154e-05
3.65967746170382e-05
7.14202842007804e-05
6.19073000637303e-05
0.000102729738055704
5.91931456999655e-05
0.000131417789139702
3.45788547730752e-05
4.56977782609665e-05
5.13018937012059e-05
8.43087244443996e-05
9.1032044512174e-05
0.000112945189311436
-2.06741198920352e-05
2.97240661074787e-05
5.64309360197087e-06
3.03345847601347e-05
8.2132673460088e-05
5.04802795161104e-05
3.64094763420086e-06
6.12829284828638e-05
5.59553762394245e-05
0.000120453905641502
6.9844098646422e-05
6.04127795133181e-05
1.64073177307034e-05
0.000132401676242834
6.56018074082011e-05
8.22295179189409e-05
8.04194205269722e-05
5.5843716614421e-05
0.000130907918619272
4.33164614963118e-05
7.49159023281234e-05
1.68062335509911e-05
0.00010466889240254
0.000105188270943561
3.88483396811367e-05
4.28293260548281e-05
1.40140862419206e-05
4.66851398431481e-05
5.83771109887164e-05
7.31066315543042e-05
-4.86493687392487e-06
4.99088800754074e-05
1.77109613871145e-05
4.85393031813872e-06
7.74443227524547e-05
8.84163097625782e-05
4.40974253774357e-05
0.000148231562246417
9.52778921263646e-05
0.000111248701359768
0.000100512953775977
3.51766057209031e-05
6.99772745719591e-05
7.44099377492274e-05
3.3189991962627e-05
9.89131876232167e-05
6.63138270588638e-05
9.85515157714792e-05
0.000104675689407285
9.88247916599885e-05
1.91146608095995e-05
-4.80475035753579e-06
0.000111601564528392
6.71936560758641e-05
4.71214398209038e-05
4.3065917766088e-05
0.000115505857980419
4.3744286133854e-05
6.0087961697336e-05
6.42509020100582e-05
6.16096733369952e-05
9.62013650156488e-05
3.86770362609755e-05
4.98508456989196e-05
0.000103807737557702
2.04413627149116e-05
7.71497103350334e-06
3.72178243833126e-05
0.000150027857896539
8.52027365389966e-05
1.04287700989683e-05
3.65150602770664e-05
2.23426374585478e-05
5.44223523998216e-05
6.71129482659726e-05
3.65674701896478e-05
0.00014704015047984
0.000102295342115436
0.000100116398047534
8.60029768457343e-05
0.000111049902377615
6.3433160648031e-05
5.09109931164252e-05
2.94040349703533e-05
5.42225563857476e-05
6.07073766234704e-05
2.46911832817902e-05
6.17818825091579e-05
1.84468386836646e-05
8.75374605311794e-05
4.33676155640205e-05
5.81752694064872e-05
0.000102019341630693
3.90601316297112e-05
0.000119945750546157
8.65030213549219e-05
1.22886887287721e-05
6.50277757262491e-05
8.84606050443324e-05
4.41596439888485e-05
2.66014041212966e-05
8.16803382194999e-05
0.000129226774591574
3.04368052333335e-05
4.70267781260876e-05
7.08297493254967e-05
2.04061121196524e-05
3.68593023990276e-05
6.05099983742769e-05
9.78580113210853e-05
6.57175128645057e-05
-5.6883247369517e-06
7.51259442274759e-05
7.98208865094951e-05
0.000110135042549859
4.24158428041747e-05
4.91996879370863e-05
0.000113150411201279
0.000111037912388816
8.47750749294691e-05
9.44021195862645e-05
5.94330749854385e-05
8.24062358727264e-06
0.000140029259747587
0.000108267325633944
0.000120514570583863
3.521143017969e-05
9.74892519563036e-06
8.58658530314972e-05
5.63707376625798e-05
9.38906292032686e-05
3.14981650595789e-05
0.000103370396847007
1.18810062701465e-05
3.42328085182979e-05
-2.44541635765149e-05
3.68506760735922e-05
6.17514103065649e-05
6.73797786999475e-05
3.67747042077187e-05
0.00010142496611132
-3.31943506815178e-05
-1.10482998171138e-05
5.26024889299919e-05
7.64015702643692e-05
6.37698083879068e-05
7.64103839195692e-05
2.83902298116151e-05
-2.45854739967066e-07
1.28222121596799e-06
4.92717792457858e-05
0.000121642235109654
4.3274362661582e-05
4.96851221666444e-05
9.7624915166004e-05
9.59253704548238e-05
8.61813637722819e-05
7.30764426642482e-05
0.000152888490042429
9.84523166563544e-05
7.4848985546135e-05
9.5274552396552e-05
8.91293856302947e-05
8.74668942173445e-05
6.3518019444813e-05
0.000143543409038578
4.66908027493747e-05
7.63446001007676e-05
2.83324658544725e-05
6.420847982537e-05
9.32174930395734e-05
4.08553778893349e-05
7.86280419963693e-05
4.69921446960804e-05
7.9322645841624e-05
6.58456566684271e-05
2.85999839151375e-05
2.09158971955927e-05
-2.07622027670078e-05
8.21603318264781e-05
4.95838554838812e-05
2.99902187046881e-05
0.000109643546076647
7.69689909332682e-05
1.68556815583223e-05
5.0350534903849e-05
7.99211124090952e-05
4.10113092606667e-05
0.000130222662353369
8.06147958477792e-05
-2.97949980052767e-07
0.000106910088372955
0.000124278171197267
3.55685227488972e-05
9.1825430740192e-05
7.49050350881026e-05
1.2485517418302e-05
5.12413496201828e-05
8.35820357498071e-05
-4.15061942185407e-06
9.67628736520442e-05
4.4693008859781e-05
4.79240418679158e-05
-2.38770791444077e-05
6.37539171986188e-05
9.97112543407094e-05
8.17498789432557e-05
0.000118054266100329
8.84739301229515e-05
1.95803554743171e-05
8.29674921446683e-05
5.18853587228526e-05
6.26738666746597e-05
4.51325990956118e-05
9.20970293505068e-05
0.000126160744915715
4.15093252566805e-05
4.96577062955603e-05
2.1864257627343e-05
0.000138676421486004
2.87125557210758e-05
0.000100251264936028
6.58345298535489e-05
9.61558945750124e-05
3.22966934149761e-05
2.43561082386656e-05
6.70704042132766e-05
5.66744598522865e-05
3.94702208231794e-05
5.83999040667433e-05
4.21674863663997e-05
4.80825340548098e-05
-3.11345541577913e-05
7.41415134377221e-05
7.8142756920121e-05
0.00011363319227928
0.000112025121968306
6.75096568746381e-05
9.21656699584306e-05
5.74060978714558e-05
8.49734247361098e-05
5.72359435214266e-05
3.18244831443423e-05
0.000100357632302272
1.59354736431233e-05
3.48987013100118e-05
2.75442506514529e-05
0.000119397154926823
0.000114694153819981
4.39485521136186e-05
3.70426932608447e-05
8.8866962822447e-05
0.000101653304854847
9.88517594927641e-05
8.67991734146136e-05
7.76807900553115e-05
7.71193324351173e-05
2.704120418917e-05
6.35474714673755e-05
9.09985980355639e-05
5.2552144599827e-05
-9.51313382948645e-07
2.77169564258388e-05
8.78477309971535e-05
8.56675428002865e-05
0.000116854423527318
0.000114145231814896
8.23136835128894e-05
6.06324252092964e-05
4.27982733833575e-05
0.000108000277806877
6.60199051091903e-05
7.58075407173334e-05
4.20311034761038e-05
5.91265771562374e-05
6.7958315639905e-05
0.000124555146278462
9.96331864210252e-05
0.000123564801084741
4.46931522547703e-05
3.44774303312661e-05
8.83906517369878e-05
5.04600272323228e-05
6.41899755551117e-05
0.000111572281525672
3.23605377920243e-05
6.61171245083457e-05
1.93537369026985e-05
1.62488735173863e-05
2.01975059285746e-05
3.39716944827383e-05
6.08637782122018e-05
7.40309307614412e-05
4.36804701634114e-05
0.000104670404933623
8.77881582942975e-05
6.5484592942024e-05
0.000134309601344232
2.4744853827461e-05
6.05990540728278e-05
6.88428088063446e-05
8.56809689094086e-05
0.000191499252720574
0.000103050096929444
8.97258533834636e-05
9.36970044671007e-05
6.32314630434845e-05
6.56396400562184e-05
8.11366191871804e-05
2.59092031152907e-05
3.43532770621535e-05
8.51991166277879e-05
4.11003355064495e-05
9.1721922813865e-05
5.23649887788957e-05
2.63427830615996e-05
5.56066884668702e-05
4.00852604187598e-05
0.000129296945840549
7.53592782300823e-05
8.12687172642927e-05
3.31796589450606e-05
9.55841653219044e-05
-4.82181844939943e-05
8.61317892920644e-05
-4.2965474088637e-06
-6.00364927105121e-06
3.57251380897679e-05
9.38570384790315e-05
5.56263537645899e-06
3.93400002242077e-05
1.03849683566455e-06
3.8557321190837e-05
7.28638784443091e-05
7.26035076804957e-05
6.58365274800924e-05
7.60453004416624e-05
7.00921117818784e-05
8.57800933137121e-05
8.54095557185781e-05
0.000149126537653306
0.000116713520715459
4.91610380682292e-05
3.11570318629759e-05
5.97476285437048e-05
5.72784603362681e-06
6.56884030876231e-05
8.28299459962861e-05
3.16526901657355e-05
6.45893823555969e-05
8.30846869136504e-05
7.21639201307123e-05
2.06273270159915e-05
1.91196620983053e-05
5.20120888901105e-05
4.69462402305472e-05
3.16963446497626e-05
2.5558384579612e-05
7.42906096078967e-05
5.53297158523789e-05
5.29240939238741e-05
8.88120060671075e-05
7.63321118732874e-05
4.96208153706986e-05
2.90292927328367e-05
0.000120206404285914
2.07922162198993e-05
0.00012037954579775
5.31062844408461e-05
2.95495456935347e-05
9.926149092213e-05
7.73299346959229e-05
8.19848258815317e-05
9.49370584294038e-05
0.000128126206383028
-2.42317572806115e-05
3.9029697540913e-05
3.46727355645803e-05
7.52305834130128e-05
3.08355811711038e-05
1.82220058134351e-05
4.06491787320864e-05
4.03585238090141e-05
8.47589523429752e-05
4.52816214311101e-05
6.17744126291789e-05
4.33178940106673e-05
0.000114985336381915
6.41981271803135e-05
3.2784388938396e-05
7.32337740589086e-05
6.19281495522271e-05
2.65379554825335e-06
1.0110664159907e-05
0.000110599532544384
6.59524701316364e-05
0.000141136372279411
5.25979137335866e-05
3.62792290717193e-05
2.34867587324713e-05
6.97737309108789e-05
0.000109126672040171
2.98195780817484e-05
1.68279018952307e-05
0.000102482692722611
0.000112385073016865
9.4529425370086e-05
0.000125813074795144
6.11914995619733e-05
1.25057620470968e-05
7.82019522260503e-05
6.34324240628787e-05
8.11177869737395e-07
0.000134885169829266
0.00011453619563115
2.70882818913459e-05
8.81375071706633e-05
5.64002753023003e-05
7.03542123978798e-05
9.75625157481057e-05
5.49827217733399e-05
0.000110258725479547
5.44465450146515e-06
2.06632047940147e-05
2.64169816444949e-05
3.77815397588917e-05
7.55145751864986e-05
7.71242605459123e-05
5.97966635757525e-05
1.04538169014055e-05
0.000114264149567764
1.99263960471921e-05
9.48540399952419e-05
8.20339791564453e-05
5.5832452885633e-05
8.22117127229116e-05
5.23323514435806e-05
1.1757868652383e-05
7.03784492608044e-05
-1.43234476051769e-05
-4.22474629057086e-06
6.98717700367816e-06
-5.6690079053159e-06
1.41193081175994e-05
5.45709026974281e-05
5.86783100211904e-05
5.60690638300886e-05
6.48460113296297e-05
1.02376589872007e-05
-1.63166855689735e-05
0.000111337678239856
8.18983247323512e-05
4.73048889019825e-05
7.50181208859819e-05
8.55945851423092e-05
1.75135372669418e-05
0.000114173083650029
6.43708620426652e-05
6.31193680503986e-05
7.06669270826926e-05
4.85751313989965e-05
4.89295171559339e-05
4.08352609909919e-05
1.30928545103654e-05
9.36940103819607e-05
9.92831730745945e-05
6.93266560768077e-05
5.88096989308569e-05
5.56999665553401e-05
0.000111930844202899
-6.39456187219785e-06
-3.8544763143585e-05
1.72769357849954e-05
8.1238778031388e-05
0.000106642947899565
1.90995962897747e-05
9.33474488927839e-05
0.000104517258509968
7.19503589463913e-05
7.47425726388537e-05
7.26416228880073e-05
9.22366699173494e-05
3.49670081227625e-05
8.7171296616646e-05
4.35133272751611e-05
4.31762116472268e-05
4.2217912215307e-05
-1.6065347479667e-05
4.16541102977856e-05
5.6503003589179e-05
4.24761463197707e-05
6.63025120874776e-05
1.66325814936096e-05
7.53771111365455e-05
-5.52799540935432e-06
4.73580612396552e-05
2.68661782797566e-05
8.27744418753558e-05
6.71348745377727e-05
4.61830349937644e-05
0.000122711175371358
0.000100548264869222
5.57014950237441e-05
9.13031612022018e-05
3.63128816845606e-05
5.21609414087722e-05
4.83630775646726e-06
7.15751217733705e-05
4.05138216003217e-05
6.73301025872945e-05
5.49791429898997e-05
6.15515674090251e-05
7.76700649999091e-05
1.27514990215921e-05
0.000121751472961989
5.76398443101122e-05
2.21602042321082e-05
9.67052536908024e-05
9.4493654550219e-05
5.22000653521356e-05
1.38495964621863e-05
0.00010293306745218
1.11277606990887e-05
8.31977556894755e-05
5.15358182982144e-05
2.51333718058086e-05
8.64559721847964e-05
7.20989354111644e-05
5.57456728826774e-05
1.26806298186255e-05
0.000113946107146008
3.50180330849738e-05
8.0631320450168e-05
8.83585730788766e-05
8.93938434721513e-05
8.20735343699125e-05
8.50947615317095e-05
4.53233930990513e-05
6.68807739223547e-05
4.37870959495713e-05
4.73352360659324e-05
-1.18060435784349e-07
3.70925577473104e-05
7.19588045190033e-05
7.4615351725357e-05
4.95679008943311e-07
6.93199199135889e-05
3.94429773521048e-05
5.41308592535033e-05
8.90204688465731e-06
4.06311077713056e-05
5.9730934700184e-05
6.80013634899514e-05
1.87332421346763e-05
5.30618342027723e-05
2.83483664835646e-05
2.12806176160637e-06
8.60387007502046e-05
3.80879168405778e-05
1.98279221073763e-06
4.80784754530856e-05
3.87763398570588e-05
1.72128986499688e-06
1.56130535756804e-05
0.000112998209478786
0.000109243585829197
8.98600169751481e-05
0.000110529447116551
5.88509933921032e-05
3.44099466194505e-05
3.83251307225509e-05
9.67019642848829e-05
9.9763603043547e-05
4.61102223809499e-05
5.65334879244199e-05
5.46196553101057e-05
9.14601591551577e-05
6.83361472895971e-05
5.79092445265924e-05
9.87795262451648e-05
4.17247243505784e-05
3.32088278983159e-05
7.98443443023386e-05
5.79309265997278e-05
2.18948190451059e-05
5.04277049409316e-05
1.15645615510324e-05
0.000102352607537741
5.99865599278409e-05
1.18795609451005e-05
5.31991460961406e-05
3.07500893034477e-05
0.00012204239126433
8.40126563707535e-05
2.27626083091092e-05
5.95685837940922e-05
0.000162452139820726
5.5210159345806e-05
4.78897282152584e-05
8.94787760826598e-06
0.000100336747040071
5.67039493650409e-05
5.97435443472414e-05
4.46567435899075e-05
6.58970637634333e-05
5.28990906707984e-05
2.5955087443246e-05
7.01605832464129e-05
3.71997098628018e-05
0.000112211606879968
0.000112414471993008
3.41877084794743e-05
4.52686106094578e-05
8.1602774975709e-05
8.23701005717393e-05
1.51356566212427e-05
4.76277654806744e-05
2.06647787377657e-05
6.26208486926224e-05
2.1766367817219e-05
3.10195269225937e-05
-1.52985298576613e-05
5.9696340207603e-05
5.20963115027304e-05
0.000108070617540946
7.32754628904691e-05
2.90640897699188e-05
4.52123883649522e-05
6.01760630854985e-05
8.62949037111279e-05
4.41171309296159e-05
6.62994983324724e-06
7.31150790289932e-05
1.58974589849123e-05
3.51511128654681e-05
8.69479095641895e-05
4.89255808976709e-05
4.65387372901626e-05
0.00011479874734029
5.63785460479269e-05
0.000140881631652186
9.59595436142792e-05
6.14999285769883e-05
7.02819045499405e-05
9.29099464703321e-06
4.34175554866461e-05
6.67277641114837e-05
-3.61107910784209e-07
3.65248316516997e-05
4.2958518432887e-05
5.91649012694008e-05
1.71998362046445e-05
5.70923526169655e-05
0.000118694478827298
-2.09787882575328e-06
7.99024586377356e-05
2.63260601813587e-05
8.56480602186088e-05
4.53330670103742e-05
7.64679162025084e-05
3.96115567740253e-05
6.97073050664861e-05
2.16445052475152e-05
5.45043431851441e-05
4.89463715088502e-05
0.000115237529612578
0.000102471769921279
2.73282502099081e-05
4.60967857655251e-05
3.02905179089429e-05
4.65613412933603e-05
8.50907920209383e-05
9.69438194212926e-05
9.70747750041918e-05
4.82696631876439e-05
7.37344327437986e-05
2.30667177700372e-05
0.000118280296128088
6.12284753339216e-05
0.000172644902123182
7.62090162359838e-05
0.00012090133767247
3.01596921792995e-05
0.000110613816771147
1.10235755622338e-05
0.000129906680276899
7.33987565426398e-05
2.92007495596544e-05
6.37085599289062e-05
1.54962998982141e-05
5.37723127035991e-05
9.41378164322972e-05
1.37495041146545e-05
-8.61345704327494e-06
2.75583488708792e-05
3.02758524924382e-05
5.02038648367324e-05
7.69770681586398e-05
9.60412908228772e-05
3.38712784854387e-06
4.3468338237538e-06
0.000112501952542976
5.10451480219181e-05
0.000125237238500566
5.82886966484483e-05
4.84483895330615e-05
4.73967118624363e-05
0.000123871805846208
7.86614169240436e-05
0.000106972697012617
2.46756722769872e-05
9.56146261890827e-05
6.25334381518087e-05
7.31800170637743e-05
5.37904607623974e-05
4.13233843501735e-05
8.04278944539535e-05
0.000115350128294289
6.46808379304264e-05
3.91916471400161e-05
9.44902807168238e-05
5.06288650602359e-05
6.80334391776333e-05
8.6051821808465e-05
0.000102003827078517
6.47003114163387e-05
7.85253662121332e-05
6.1240382210323e-05
0.000120344158530793
4.29839877552155e-05
4.79917038158691e-05
-2.33280856686367e-06
7.00185430326172e-05
4.9736038412924e-05
-6.71433424517545e-06
-1.13317619875294e-05
-4.25905004450308e-06
6.11146545633306e-05
-1.56224675043154e-05
5.98343202831614e-05
9.66670720694156e-05
6.78683222536749e-05
9.61020649469493e-05
9.79643838227397e-05
4.76231596618969e-05
7.4768915858912e-05
3.08563632712739e-05
6.48458335521774e-06
2.87073784209916e-05
2.49884401778375e-05
6.19757978749484e-05
3.45333265787176e-05
7.68234115449546e-05
5.99666290718434e-05
3.35156024264123e-05
5.48046695282582e-05
3.79675752808679e-05
6.98177477922376e-05
5.70656578675875e-05
-2.888903108196e-05
2.73123893449e-05
2.04396082333431e-06
8.0850614944295e-06
2.7781329792065e-05
6.8954357349616e-05
0.000169263159893086
0.000177932338379362
2.23507865138953e-05
4.50570290266372e-05
6.91060255644482e-05
6.96911337069334e-05
5.22876440581201e-05
3.09316082197048e-05
6.88999349389088e-05
9.2891245208473e-05
8.15555174875026e-05
4.64250630478094e-05
-3.1303523967775e-05
7.44208733189145e-05
2.43116786974923e-05
0.000138371416810872
1.96555915095764e-05
0.000127800954636413
8.33347971951864e-05
4.48313979454632e-05
2.32913906009858e-05
0.000106639669143011
9.29570887188385e-05
-6.1503620653337e-07
6.48101392340578e-05
8.66355844774263e-05
6.41241972788444e-05
7.75639673434823e-05
6.19483323420236e-05
1.70356207976208e-05
7.58614691450103e-05
6.94260241072817e-05
6.5509179642417e-05
5.71035334896204e-05
0.00014013572044065
0.000139293478545003
2.17163459970022e-05
0.000141816944506669
6.54345498445519e-05
6.79463254244149e-05
4.80504385830124e-05
6.75273250055736e-05
8.41629886461956e-05
5.57534555845011e-05
4.6209726882238e-05
4.75026085217296e-05
5.10354697942546e-05
4.77732678293928e-05
2.12409154302739e-05
3.19498679532096e-06
2.40855712757217e-05
4.07143386247393e-05
2.92411305596241e-05
-7.52093850761464e-06
7.80256744758612e-05
1.97400214411763e-05
9.74739659912194e-05
-4.16203452125603e-06
6.89211401282439e-05
6.81217026152059e-05
8.43386194137057e-05
1.83192827640679e-05
9.02432783347658e-05
7.48096856191555e-05
9.21595470300195e-05
0.00012221712471077
9.6283518725787e-05
4.62152151038489e-05
-4.07377224993388e-06
9.48196022576867e-05
9.83336799219849e-06
8.41170139538156e-05
6.43581227450467e-05
3.10667461460232e-05
0.000133873363172081
-7.86689168393795e-06
5.6338173111602e-05
8.34441608100265e-06
5.72007591628519e-05
0.000128640528387507
6.00602578329321e-05
2.97786000605683e-05
5.46670624357875e-05
3.60675637460943e-05
4.96446724915988e-05
6.51527662394993e-05
0.000120593598399255
4.65486177089343e-05
0.00010895704284337
4.63578443205728e-05
4.75138486449702e-05
5.20255161795831e-05
4.71618972976724e-05
7.58669748173102e-05
2.85059690970118e-05
5.17881537085647e-05
0.000121357077162195
0.000104867884452555
3.40972105944987e-05
7.12499953166766e-05
1.7891596292431e-05
0.000136853991945989
5.81834716606919e-05
4.58198159511635e-05
7.96660102062973e-05
-2.41238830773517e-07
8.83552629822727e-05
6.50835074417136e-05
4.18456669880143e-05
6.11599948449962e-05
0.000104186275336664
9.30648693239256e-05
5.31404646664402e-05
2.56651236881289e-05
7.52387338505469e-05
0.000107247207889777
7.6732753371662e-05
1.55014009997489e-05
3.38666851068456e-05
5.68780282129086e-05
7.57213997951771e-05
7.84475059127813e-05
6.25364157835354e-05
5.09851017036279e-05
-2.87175852634251e-05
0.000109711599980867
8.14948577748634e-05
0.00010042461289855
0.000138580034488924
8.99007593267911e-05
1.76438142738845e-05
6.18412840161984e-05
2.82087486625503e-05
2.87303656381121e-05
2.60714099859174e-05
6.00657160618172e-05
2.56705610245568e-05
2.57037006832133e-05
7.15407612582641e-05
8.32630043165341e-05
7.30789301276795e-05
0.000103402204710033
6.12383404845707e-05
5.60292740464051e-05
5.30487455295606e-05
6.84228543677141e-05
4.67475984900911e-05
7.81248187344836e-06
2.56589910699848e-05
0.00010480859887887
6.96290742513521e-05
3.46718195138209e-05
-1.67005468963763e-07
3.51224877454989e-05
3.30933492700357e-06
3.87660105961558e-05
5.8892146227613e-05
8.78480320103022e-06
4.93234395903076e-05
8.60320650830506e-05
5.50663272489241e-05
1.37235120019488e-05
0.00012375257876257
4.11149769435032e-05
0.0001025801810038
9.21374953501827e-05
7.51741010348052e-05
3.07633598105872e-05
-1.82348116814761e-05
4.59336536910783e-05
5.88594521553926e-05
0.000142703097704801
3.71843737444502e-05
-1.96500796253344e-05
8.30584222387174e-05
7.73894883433382e-05
4.44945828963449e-05
5.7155440871684e-05
6.79194956474469e-05
6.72537765860218e-05
8.70680497192616e-05
0.000121509156743975
3.33098166348959e-05
3.93778021176283e-05
2.355691471823e-05
7.53001802849488e-05
9.62918864467756e-06
5.82763249954377e-05
2.96906894673086e-05
8.52390510113562e-05
4.42707845555968e-05
9.43934356043471e-05
-2.45918304049481e-05
8.62366116256772e-05
7.09566834183286e-07
7.8380195851019e-05
8.28235124736818e-05
1.28994520022272e-05
7.3690186285647e-05
9.62677035511741e-05
8.78515403415461e-05
7.13303771849492e-05
0.000105348880719794
0.000117614596642795
5.99335051779633e-05
0.000124942404597864
6.03025449444652e-05
6.81513622584234e-05
6.68167968931577e-05
1.09554883241633e-05
4.97604574399924e-05
2.88589637219367e-05
7.96646782829279e-05
8.23981748845893e-05
-6.46755607538856e-06
4.1287891392723e-05
3.9162815422637e-05
1.78975069839829e-05
8.47804011558377e-05
9.25148428751884e-05
7.00870528760708e-05
5.03086294600766e-05
0.000118420390181716
8.85212965028809e-05
6.61078649825789e-05
4.82877083999317e-05
7.25944479032854e-05
7.02716037557405e-05
9.97586281812554e-05
9.13658632550988e-05
0.000107815992147339
7.24288802968941e-05
5.82691954418248e-05
7.524468593595e-05
6.26713701267655e-05
3.85997640111989e-05
5.49050851032841e-05
3.71062394931094e-05
0.000100153823323324
4.55902143683191e-05
-1.30894515608306e-05
6.68621139771196e-05
1.3208403388665e-05
9.95723116021994e-05
2.25514299491794e-05
7.78979236727367e-05
8.82183243202813e-05
0.000139359022438018
5.37820380202311e-05
3.50418440048538e-05
2.41811098054475e-05
5.3061007409955e-05
0.000111434184388996
7.29150421915353e-05
7.9420071537798e-05
6.3360965171484e-05
8.84631461445182e-05
-2.20028823146925e-06
1.69109967606208e-05
7.56645613224133e-05
0.000110606923360259
3.5316184542456e-05
7.76549789094557e-05
7.0702233623959e-05
2.90103809006507e-05
5.30948611317923e-05
2.5309173868006e-05
2.93976600692733e-05
5.04391179823075e-05
2.98244121362379e-05
-7.14265303168893e-05
8.30035254727909e-05
6.43999474081496e-05
1.95888972521818e-05
6.77406838625512e-05
7.38438943827802e-05
8.96308189479318e-06
7.02262988320276e-05
7.8604157262586e-06
7.85562912893103e-05
4.65607352421972e-05
7.95147418378568e-05
9.58805362231216e-05
0.000101677452154685
8.7437890746807e-05
8.9107194683453e-05
0.000118132787563272
0.000107246989833918
0.000115472248438796
8.26501459408521e-05
2.69976057756665e-05
4.90920235520576e-05
8.18239552369219e-05
3.6785337107181e-05
5.75922950855302e-05
7.5082125967961e-05
0.000107251667232544
5.52402216545651e-06
4.65657525221419e-05
6.87677178172964e-05
6.60999187982588e-05
1.88023154861424e-05
-5.04460693720119e-06
9.19770836214153e-05
6.35471315572287e-05
2.35448125061705e-05
7.40985067105174e-05
5.58953498085689e-05
3.60227875817794e-05
6.20292533883111e-05
5.75181269492475e-05
0.000109489851362
4.64464930834447e-05
4.36169106440865e-06
4.88758135852334e-05
-1.20966841985387e-05
2.68713442845019e-05
4.6854544106093e-05
5.60097707971495e-05
2.58330796746107e-05
1.42190731082894e-05
8.87437725584724e-05
9.46788000241163e-05
5.6735202622275e-05
6.50442525617879e-05
0.00012684967576688
8.94045231011729e-05
0.000137271079176168
7.14343785297275e-05
7.98153449565026e-05
9.2547910997662e-05
2.70848121282538e-05
4.68808051800015e-05
0.000133229810773663
6.86580384160192e-05
1.18219353143313e-05
4.65165677824445e-06
7.60275990643682e-05
0.000134707642826155
6.6750610330944e-05
5.05423241383089e-05
8.58673550095622e-05
6.67302000326006e-05
5.65895539022078e-05
1.38049138136171e-05
5.23740877841459e-05
6.63000725703602e-05
4.29324984042305e-05
4.53982447537273e-05
5.03601149578986e-05
4.07807769296477e-05
9.48307576684217e-05
3.69146744463967e-05
9.21443309508136e-05
3.13574434496291e-05
7.12551805420427e-05
8.83031969701311e-05
5.02521835304756e-05
3.61628581978013e-05
9.19207557069093e-05
7.36623115605309e-05
0.000141121199513982
4.31270744384979e-05
4.86976890689029e-05
7.83359130031704e-05
0.000145504752307252
5.44736359864383e-05
4.82609459355106e-05
3.17402682682843e-07
3.58831510373974e-05
9.27388201586686e-06
6.35961872444489e-05
8.34957216828384e-05
9.0179048816068e-05
6.49715773244545e-05
7.16552105678231e-05
-9.14407951520832e-06
9.45819424253217e-05
4.34205344815705e-05
6.83924009323596e-05
-1.30341372602328e-05
2.31802435993766e-05
-8.87828801113395e-06
4.99504471726394e-05
5.07937607129165e-05
4.62683058283745e-05
6.02330513187254e-05
9.03174642741725e-05
6.12068670852286e-05
7.39121133462836e-05
0.000104500834027684
6.32181632759091e-05
0.000128465535552435
7.46383103013354e-05
1.43154303223169e-05
5.6119234952286e-05
5.03492252142406e-05
4.7872081498788e-05
0.000105859569055008
7.33086937281188e-05
1.34683931831835e-05
0.000127020201878443
8.8621056694221e-05
8.21893002425617e-05
7.39555807581273e-05
8.45109525812284e-05
0.000106523584005663
0.000147458967086851
0.000119751820451126
8.32180239217723e-05
7.51846174810866e-05
0.000113927294441825
7.39918591196556e-05
7.63306768506971e-05
1.63799726761927e-05
4.40691499579487e-05
3.81447722568571e-05
7.32285333476661e-05
3.59706566456646e-05
0.000107235421446609
6.17344582820066e-05
0.00011846838536533
2.76814098539914e-05
5.54872925995697e-05
3.27006230452599e-06
9.53517268026486e-05
7.62827546255916e-05
1.81750928680155e-05
7.1318372022967e-05
3.59087971204705e-05
5.79632667099568e-05
-2.54488548475003e-05
3.22057688441635e-05
9.72691844290152e-05
8.02543580782152e-05
5.66506793631555e-05
6.52940179115579e-05
7.9449645915906e-05
4.06764646565356e-05
6.91867223823742e-05
7.46337941557217e-05
2.04109505201992e-05
6.43674519878435e-05
2.51157624621296e-05
6.30528602655815e-05
8.62356142876137e-05
7.42800945051109e-05
6.91775319116706e-05
-3.0037909429213e-05
6.65190813524038e-05
6.929631192811e-05
5.37743651540935e-05
4.27173770074488e-05
5.32044789381833e-05
1.63145736872441e-05
2.14950563526756e-05
3.47231692674313e-05
4.8780456918778e-05
9.18622876858e-05
4.56397200598334e-05
0.000104667095293002
3.49242741545529e-05
6.28833545260545e-05
4.47043156873884e-06
6.56819298769137e-05
5.4862875420221e-05
7.82966441507175e-05
0.000102709252017258
3.71202053946165e-05
8.98135301854022e-05
1.25701004618709e-05
0.000123145672727409
0.000151955885177463
4.6232990841935e-05
0.000104561568364451
7.71673377667108e-05
5.54690623705149e-05
4.3257863924588e-05
5.64722439340198e-05
2.2477168459627e-05
4.93636461292288e-05
3.46793438536067e-05
3.9190279304239e-05
0.000115765230456634
4.44085844445328e-05
6.76575236695929e-05
8.88782513106428e-05
3.34042039273792e-05
3.27086531941061e-05
9.06555549427524e-05
7.62375041339879e-05
6.7067082734172e-05
2.295066995743e-05
3.0140903686085e-05
8.34468727105975e-05
8.69077708965543e-05
3.00856223010381e-05
1.18985658851794e-06
3.50851857945049e-05
2.99216933820225e-05
0.000123660677971305
5.5213223677664e-05
2.76066367799481e-05
0.000102966295277924
7.34590417766861e-05
6.940481796123e-05
6.12276047495025e-05
9.2792470448069e-05
9.56021948055609e-05
3.83246266041431e-05
2.74083884585417e-05
5.3265481360942e-05
0.000118501896513223
9.2372571481576e-05
8.85085846747667e-05
0.000115019164589791
8.14402937312659e-05
3.74154284430535e-05
9.8832037716247e-05
9.64304966139006e-05
5.57013272611417e-05
8.19374243668814e-05
7.96094502907947e-05
8.26874850299636e-05
2.87637616712742e-06
4.7478571935312e-05
5.50847445923874e-05
3.86030734175739e-05
0.000100874697717929
3.93055632726636e-05
0.000111204330111927
2.78973495151517e-05
4.96453231651218e-05
4.7008053825287e-05
3.79760680571322e-05
2.8156010336516e-05
7.00705576802984e-05
0.000109885419121268
0.000132169716620071
6.73782217959293e-05
3.4671568275725e-05
3.97627423121221e-05
2.17450124332459e-05
0.000101027208534345
6.90391683138169e-05
3.42481169930383e-05
0.000122171138452821
0.000121507554303842
9.17053191991578e-05
4.64354537860171e-05
0.000136915230048661
3.38956971304009e-05
9.91107948915267e-05
8.20762888915731e-05
8.00466840914742e-05
3.77248739766241e-05
0.000103000178645154
6.35750503919991e-05
6.28975280931665e-05
3.69575541503024e-05
9.52388965910537e-05
9.15640976333722e-05
5.02599177128964e-05
2.54683225622865e-05
7.80323469709378e-05
2.8363215727421e-05
7.55860665757821e-05
3.99389144348314e-06
2.10060587893477e-06
3.96371432731326e-05
-1.66111813360347e-05
6.2180805083661e-05
-2.32930979968977e-05
1.07619651111936e-06
0.000126295548072186
5.54336715133018e-05
1.6341901054566e-05
3.26078214686791e-05
3.19428974834014e-05
0.000168971787459357
4.97149061781477e-05
7.92111552174017e-05
3.9370734351076e-06
5.65085686234895e-05
5.80351757037153e-05
8.21519726756988e-05
9.76127994337193e-05
-3.520658866425e-05
8.76794651265737e-05
6.81183539882329e-05
2.59854383396403e-05
0.000149528426772932
5.078881895085e-05
8.55626884624117e-05
7.00677206005018e-05
2.81855351710197e-05
0.000108450117219527
7.29412887625247e-05
7.55527292098957e-05
6.40497958381959e-05
8.62336562479184e-05
2.41786971149215e-05
1.24791482299059e-05
-1.36110779218596e-05
3.57743252666653e-05
5.61395166572902e-05
4.42102143052802e-05
3.0490000315171e-05
5.55200353005311e-05
6.64979075599728e-05
5.07539195403279e-05
9.54427780948641e-05
8.62882011007485e-05
0.000140060194234996
0.000117389616275694
0.000148050353868708
9.89518915944294e-05
0.000104196862270171
8.84919826365055e-05
8.36777966562082e-05
1.60376729327584e-05
9.37208513877013e-05
7.01114896554807e-05
4.18819729888133e-05
6.69556494382249e-05
8.60394387564623e-05
8.24844163600257e-05
9.22182583787397e-05
7.20331290776547e-05
-1.02882283537833e-05
7.13769298208174e-05
9.2320231954377e-06
-4.70955299347417e-05
8.34794572222193e-05
-3.13213886446678e-06
1.7465828835255e-05
0.000109538352556991
5.17001148957399e-05
4.70814796602374e-05
0.000114205998234709
3.86126553790161e-05
9.14618286161354e-05
0.000120096708025678
1.73614560184439e-05
8.56990000264283e-05
4.9037810596983e-05
0.000142686568789839
2.45693553800969e-05
2.82407454089951e-05
3.24433106463347e-05
3.57725961821943e-05
0.000128399094750147
7.20423919737052e-06
9.97089028729488e-05
3.4474808306707e-05
5.37331578142239e-05
0.000116257266319429
6.79315745126165e-05
0.000117195715210163
6.00625320610368e-05
5.93647251835044e-05
3.759760284356e-05
6.02454699682009e-05
7.54052360906565e-05
2.2547960647314e-05
0.000119572324600082
5.03158453653127e-05
3.31554920273483e-05
6.74671698966365e-05
3.75818805690855e-05
3.77204637333612e-05
1.96206944855204e-05
2.9700357703906e-05
4.00604328158748e-05
1.55370277009573e-05
7.18833894912942e-05
8.37407340140211e-05
0.000154878456850421
9.24672313201905e-05
8.85609664487473e-05
7.33540308769063e-05
0.000119470017059164
5.15224378624915e-05
1.58861630571471e-05
-2.80445624896037e-06
1.30768873421191e-05
2.60354991392477e-05
2.38073076139945e-05
8.97381058065509e-05
8.35610152896788e-05
1.88397291286701e-06
6.85039660758711e-05
5.48378407486852e-05
0.0001146919985421
0.000149846436572629
0.000184425602919008
3.05908149367791e-05
0.000133177498892266
5.83918677958282e-05
7.60712200027222e-05
4.96370148860452e-05
0.000162041530683558
6.43904373982686e-05
6.85899760222023e-05
0.000124160207321684
3.3550873317025e-05
6.85612196765673e-05
0.000126309645576031
0.000108533450665797
7.92303051067043e-05
2.70277218231587e-05
4.29428784753068e-05
8.08178197531207e-05
6.92698153302161e-05
5.28747408775532e-05
2.43459654307264e-05
1.0776459591841e-06
8.97813268467069e-05
7.88109007726899e-05
-5.52821542163477e-06
5.76026940892191e-05
3.14841138741541e-05
0.000117237752815693
8.69510853150752e-05
8.00243126716164e-05
-1.22691725458068e-05
0.000105180882393937
7.98011976355618e-05
5.83284757185285e-05
0.000143574777844175
9.33866442040707e-05
-2.56742474350974e-05
7.47967090645025e-05
-3.49935523138941e-05
6.51990017829205e-05
4.579745785661e-05
0.000148671332408946
8.60468981745086e-05
7.51978998148911e-05
4.81356206124696e-05
5.66482343957719e-05
6.3375222628466e-05
9.41167156304699e-05
3.63279285527921e-05
0.000113464919030375
1.82445703673162e-05
4.60499014927536e-05
0.000115381197136649
1.07468108080642e-05
9.82167803170996e-05
4.58169451861708e-06
6.58247874813493e-05
4.41744463098315e-05
5.37373040162712e-05
1.43287622407812e-05
6.25084883242871e-05
5.29822917031886e-05
4.42860274182251e-05
5.09021034125487e-05
0.000100329226770899
7.28388037115691e-05
0.000140969234644138
7.09731764501043e-05
9.30952391138429e-05
4.75849736344524e-05
0.000104555723006701
7.30447563456805e-05
7.27055920430762e-05
3.55533254505101e-05
4.69912841858372e-05
5.15489775042753e-05
2.64341077578134e-05
1.87561965055191e-05
8.0374557652972e-05
7.34108740022225e-05
3.56924274750988e-05
6.8573912636509e-05
3.32160163468407e-05
5.12943567684159e-05
-2.41460636373666e-05
5.71042872380855e-05
0.000113483851503757
0.000130144347491839
6.74516870582726e-05
3.06719585018956e-05
6.11258363768813e-05
2.76001184821281e-05
3.48300707560721e-05
0.000112979710043084
3.6834715615563e-05
-2.74766961171365e-06
5.91945785526693e-05
2.86774226677501e-05
5.82603420676742e-05
6.78835567710455e-05
4.33233976635969e-05
6.95805708612496e-05
0.000113739906550208
5.50182953067649e-05
3.75624724887626e-05
0.000180786950627278
8.49556572877063e-05
9.20085851901005e-05
8.87965618779281e-05
6.98056106788265e-05
1.69853648050821e-05
9.02004059974238e-05
3.79394726651985e-05
0.000129256099441604
8.82374548830114e-05
7.24246369566464e-05
6.18085967505188e-05
5.68834513192409e-05
8.71239591094126e-05
2.52746412182414e-05
8.43480588654897e-05
5.94628270386545e-05
0.000181360061267193
5.8163313722599e-05
7.45770612158095e-05
8.80529529786578e-05
6.32249794100813e-05
3.35456937571129e-05
5.79799518810801e-05
0.000112707031039841
9.64548500078097e-05
3.16026002249122e-05
6.13170753246222e-05
8.26165353498866e-05
0.000105851551665176
2.41579037234974e-05
4.58944336663927e-05
3.46347450560791e-05
7.17823614769138e-05
7.56462634272029e-05
4.86800784745596e-05
8.04007126347088e-05
5.58365704622819e-05
8.2398862194882e-05
2.37407103096485e-05
0.000118849137802661
7.30110284873708e-05
0.000123129623140897
6.44722429861838e-05
5.65297047045374e-05
4.39626049081348e-05
5.46405756108611e-05
6.69981086755752e-05
0.000108242346848246
8.40752633104384e-05
0.000113256795311113
5.53734344040959e-05
3.55626727134043e-05
2.7402994663291e-05
6.16811429573867e-05
2.75736655818938e-05
6.45484196646475e-05
6.25431462053777e-05
5.98952917720684e-05
3.8240921563982e-05
9.05651457353826e-05
5.12981022570163e-05
2.89079507672981e-05
8.28683100306587e-05
9.90442328338906e-05
5.99608666238535e-05
2.20574927811324e-05
6.57538499724358e-05
6.68360361539445e-05
7.02626847294936e-05
2.28307991403805e-05
4.20407332186154e-05
5.63805239792676e-05
4.64213333970981e-05
5.23675140283091e-05
7.51474785638592e-05
0.000112777285040197
7.28097671854874e-05
8.03238519399247e-05
4.13509881027122e-05
6.11296083561489e-05
8.70926535809274e-05
0.000156883864452149
7.86634889071512e-05
0.000139424831966728
2.56026957423321e-05
2.35428182983511e-05
1.82011501329065e-05
2.65693794659395e-05
9.62639968877215e-05
6.24542285223357e-05
6.46867363036409e-05
9.7337544087019e-05
4.02469263428337e-05
6.60499629442931e-05
0.000101849985763378
9.29385573643377e-05
7.12694305534032e-05
6.17827974259223e-05
3.95490119307626e-05
3.79281680705513e-05
0.000148805212620197
4.31359172420858e-05
7.80924751311629e-05
6.84014231778553e-05
5.37837467697584e-05
0.000102943894396112
5.33768221737587e-05
4.24388112005412e-05
0.000108467993857724
3.43913935418296e-05
4.97409475982801e-05
2.74098787461845e-05
9.90010322892172e-05
9.10567539721261e-05
-1.87837604836534e-07
9.45619321597413e-05
2.11797516666451e-05
8.8371861356985e-05
8.99222332083471e-05
0.000131538534399158
0.000140273681188759
4.00917398200441e-05
0.000111676272624461
4.58073200597948e-05
6.07387212999651e-05
5.78166893838282e-05
0.00011200706508854
6.31899627785728e-05
0.000103462308770988
3.52861220182234e-05
2.07875203052094e-05
8.4711054104058e-05
7.33109737306583e-05
5.09642465595233e-05
-4.3085910333191e-06
4.32710366240009e-05
4.86962516110289e-05
1.59132860667997e-05
7.90294186019017e-05
5.75247316280283e-05
3.0068068597582e-05
4.51293534237902e-05
8.2590095414252e-05
3.7009289324008e-05
2.64156758852571e-05
6.70741782330952e-05
4.29638503301142e-05
6.54389219648286e-05
5.22576806868039e-05
6.97631450172131e-05
4.38689348113204e-05
6.61790191390122e-05
3.0004364401107e-05
5.38779967132216e-05
6.15256711068905e-05
0.000100778317274093
7.19242676955547e-05
8.1956982663094e-05
6.85615132760667e-05
1.03484338638671e-05
-1.23266541924594e-05
5.02208968175635e-05
6.49168246904412e-05
0.000125395697619632
5.44675194499329e-06
-1.72642239943348e-05
6.22210773359845e-05
7.65740444276909e-05
9.06268629910376e-05
3.20964211325183e-05
9.70199128540634e-05
7.60562657929808e-05
8.30368665318086e-05
3.72614937963959e-05
5.78099655344163e-05
0.000117517552864194
7.21330372330529e-05
5.10988244285101e-05
-2.9923277749967e-05
3.83468512646629e-05
4.22007695352744e-05
7.81472492059938e-05
3.18898891895379e-05
2.65474175664046e-05
0.000113866300243874
8.87998621107627e-05
0.000100697756323262
0.000116082544223318
0.000108369513113572
5.05532571839848e-05
6.32068727883517e-05
0.000103912722464422
8.14136415454773e-05
5.08010526921726e-05
9.089218815056e-05
6.85979948650416e-05
6.71421892824746e-05
-1.0617198702508e-05
-9.14490212451868e-06
9.76110631073757e-05
2.53232075814937e-05
7.53298990511381e-05
8.00303854269306e-05
5.2097162964394e-05
8.66793054752111e-05
7.50908788772652e-05
5.55382538678219e-05
6.16249414608787e-05
2.79168312741745e-05
7.54400732834222e-05
8.27188971345934e-05
1.91401016980984e-05
0.000112923249867573
4.19182206166915e-05
1.40734762476129e-05
1.91255525386412e-05
1.56001867458852e-05
3.73608228316275e-05
5.84258802499151e-05
0.000116627677206845
6.66229169603189e-05
6.56527735912441e-05
0.000108675818976729
1.82690354257906e-05
5.87202641862969e-05
5.68433859048516e-05
0.000105191343202031
6.58644206232049e-05
6.34937625829998e-05
0.000119310508816822
1.73304642164733e-05
9.42535614584857e-05
4.46906810932254e-05
4.4326416097697e-05
4.63195040139335e-05
9.28080129738871e-05
0.00010028633597161
-3.25334233158977e-06
5.39858238067586e-05
0.000152704037913187
0.00013803115042576
-1.0629279596821e-05
7.15432436966757e-05
9.50990085268363e-05
3.56225263460577e-05
4.70514412616421e-05
3.90679511607483e-05
3.29292071566729e-05
8.34652941927181e-05
4.81759246567649e-05
4.55157986205283e-05
8.90065328546884e-05
0.000112630046760886
1.76555601135693e-05
6.16456565200104e-05
7.83643780132628e-05
5.95878076460516e-05
0.000108110297491755
4.23317712398991e-05
0.000132875673620629
3.76831763649165e-05
6.47370580438368e-05
9.89565646126406e-05
4.72612849093567e-07
8.42424352734951e-05
0.000111236377210721
4.43236792050675e-05
3.14033932043158e-05
0.000162903872404844
0.000106750299524048
6.02132023145356e-05
5.82269730485367e-05
8.16999480363612e-05
4.27999529218853e-05
3.32679797333877e-05
6.31288020958116e-05
3.56875031933821e-05
5.23050303464657e-05
3.20962752409988e-05
0.00011071654291038
5.55143506683568e-05
6.96402127953345e-05
4.25454377784357e-05
-2.59606613129701e-06
7.61434047695697e-05
8.63594108621212e-05
5.11253999333915e-05
9.95876598675443e-05
8.37357936676541e-05
5.41111869344481e-05
5.72150544902562e-05
4.40890576956679e-05
8.19876388465624e-05
0.000113115941896712
0.000120596989889895
3.11914588036325e-05
0.000100859603429618
7.26300200978599e-05
5.47607862343062e-05
5.49538523997153e-05
6.02026968507362e-05
3.7239156624168e-05
5.35533445239921e-05
1.38302083619693e-05
9.10115269080344e-05
4.59207436893419e-06
5.38161694926637e-05
3.71524114346241e-05
4.169366390707e-05
8.98006989388096e-05
2.31464458626812e-05
2.1854232786895e-05
7.20704601355176e-05
5.67323847680408e-05
2.71461169562343e-05
5.3868457603463e-05
1.21945657978161e-05
-5.77602217854158e-06
3.8998423469739e-05
7.99906710513163e-05
2.91637198255088e-05
6.63239038795407e-05
3.14450950220439e-05
8.40585320562901e-05
6.7448197382012e-05
1.52152631448358e-05
9.09908265978853e-05
6.12327489920364e-05
6.64418713750714e-05
0.000102197807648341
8.57127617736061e-05
5.31110558858185e-05
7.66707109313867e-05
0.000129773812119556
6.82289005089097e-05
9.20733364089218e-05
3.02366329995757e-05
6.55551889314368e-05
0.000114362559777162
1.51318442598556e-05
8.26268036240733e-05
2.17244202513997e-05
6.70276284902444e-05
2.44742846975258e-05
6.9660031839788e-05
4.42645604786387e-05
8.01720124500367e-05
3.57280082072947e-05
5.45734451901582e-05
8.27682176889026e-05
3.28196590336525e-05
0.000116522264510307
7.82382722048898e-05
9.37519816206053e-05
3.3150677888414e-05
-2.98300247371518e-05
5.04684936558659e-05
9.19686612282521e-05
2.40469769527504e-05
9.63292329485465e-05
4.52393682832501e-05
-8.52738660970746e-06
8.5473963708184e-05
0.000125231909150891
3.94799958577282e-05
1.87755438356423e-05
5.19352372535703e-05
2.48840705029928e-05
2.35566977146919e-05
6.33643152715191e-05
9.67748181700604e-05
4.1946185609287e-05
8.49485039462013e-05
0.000113115720664419
1.96568452556047e-05
9.30734339143254e-05
5.30409516969984e-06
2.80180681614523e-05
6.93466846212773e-05
4.50983369288628e-05
1.71287513437545e-05
6.10508408806677e-05
4.25514959645347e-05
2.01829274189944e-05
0.000154341773123672
8.0008897845992e-06
0.000126803379532224
9.80182489661293e-05
2.48050572036558e-05
7.66952410552601e-05
-2.46837414599807e-06
2.69574730139482e-05
8.63815765857827e-05
3.6236101735087e-05
4.64787255615417e-05
5.05132875006419e-05
7.22849952294253e-05
7.15613816402122e-05
5.36960670914035e-05
8.72064789480779e-05
2.71627526522349e-05
9.10853368787716e-05
-2.9355965259346e-05
9.54551380092299e-05
0.000119100417578264
7.41746029868219e-05
6.08092909299852e-05
6.2315878277807e-05
2.80131066865444e-05
0.000108742552951816
4.41369870958948e-05
6.29889595056434e-05
2.81065490749854e-05
9.2607387327783e-05
8.67848306100624e-05
4.65018405926298e-05
6.3204531156133e-05
9.75537995189523e-05
8.07402301277204e-05
5.58087585880692e-05
7.73686055394131e-05
4.67780018973988e-05
3.5063438981792e-05
9.65174726674192e-05
5.46440553162125e-05
8.90381092249026e-05
7.58379524959088e-05
9.19966436470429e-05
0.000125961425126689
6.49786291616865e-05
6.68753622399497e-05
7.22044412228064e-05
6.074212434792e-05
2.71199178056669e-05
9.25398512169391e-05
0.000118999844820242
5.07770769064701e-05
3.62694551900293e-05
5.31833076117458e-05
0.000100460815312704
3.93196742984337e-05
0.000121303909597091
7.52618115200905e-05
2.58850686979445e-05
5.88092771402047e-05
2.33452377897308e-05
1.35491250396622e-05
3.05091588569316e-05
9.33825418067396e-06
6.27214437474777e-05
3.14418477881484e-05
5.23844388828816e-05
4.84983077189538e-05
6.16287999415795e-05
-1.06323243875075e-05
4.79991597410403e-05
5.94072865150271e-05
2.84557939451919e-05
9.42210750681552e-05
5.468054924644e-05
7.39194553668874e-05
1.28208846364592e-05
4.34501984014932e-06
-1.71533399571097e-05
0.000114082676235218
3.08552406365729e-06
4.70934434252435e-05
4.20772583747967e-05
5.24655367086139e-05
6.03961064836187e-05
6.10903301996103e-05
3.46127302485861e-05
0.000112606589866324
5.87554846928053e-05
5.92390506905324e-05
0.000141920620944558
8.54383627138274e-05
8.17727845288858e-05
5.75440027433907e-05
5.28357779432708e-05
8.33864954408712e-05
0.000100388992063719
0.000112682803192618
-5.92767834761979e-06
-1.30642982093033e-05
6.29548381936334e-05
3.9510842050646e-05
2.1106533196325e-05
5.31826370652469e-05
4.95433385899059e-05
8.29305160558598e-05
8.31500007956437e-05
6.40320771783531e-05
-2.9627178336337e-06
7.09762055954511e-05
6.93991652444228e-06
6.65322444094974e-05
1.08921129457493e-05
8.51290636968844e-05
6.9539184055757e-05
3.27173541508701e-05
3.73763596446543e-05
9.90879592799282e-05
9.06985548915516e-05
8.76619957669531e-05
9.24682465387766e-05
5.41113716907528e-05
5.1681677094457e-05
2.79876593430062e-05
0.000108405040454937
-1.57116340283055e-05
4.20117714631056e-05
6.96146779198251e-05
6.53533097120482e-05
1.5743127040432e-05
9.70329024955872e-05
3.46301528759032e-05
7.36994246108504e-05
5.29956524643543e-05
7.37104401342178e-05
9.09945783378358e-05
4.36638166488523e-05
9.49011975103855e-05
5.51526879306564e-05
5.08444199584822e-05
5.15793321792767e-05
3.92791043267261e-05
8.92617400534328e-05
6.05740654615592e-05
5.87035969650762e-05
1.95850776168193e-05
5.90759188882129e-05
-5.41810376639335e-06
9.14646278145649e-05
8.19404827421832e-05
5.22408806692542e-05
0.000132114076385205
5.61695269088749e-05
1.92601161763435e-05
3.38919266156956e-05
9.87525699773769e-06
-2.89171460285521e-05
5.02923627885779e-05
5.8462803046713e-05
-1.62026921293843e-05
3.59270657211029e-05
1.7534330461987e-05
0.000117322675134402
5.79439978143813e-05
3.5582577194613e-05
5.28496870098692e-05
2.64118246534776e-05
7.53668799572036e-05
8.84674845772438e-07
9.35977534598539e-05
3.65032350435227e-05
9.51821241937497e-05
8.80127391993825e-05
6.60644633432498e-05
0.000110857005730034
5.30435971295711e-05
0.000138440027257558
5.3820634139594e-05
0.000108418146041272
6.11692558942798e-05
2.9591974803996e-05
9.45976439532297e-05
9.82182788977629e-06
9.93538069312649e-05
5.50423000400191e-05
8.878314827011e-05
9.64933508868877e-05
4.90071407529375e-05
2.89634977077699e-05
0.000109930122103872
3.83900412292919e-05
4.77218223692973e-05
8.78959694387713e-05
7.99281621944688e-05
3.64364558230449e-05
8.67970371967061e-05
8.25824806254243e-05
7.58031628042552e-05
8.00257723854804e-05
6.33139781369789e-05
7.4094806192553e-05
7.51534675074043e-05
1.57485584307792e-05
4.6386913702403e-05
3.4547068331013e-05
5.18870482811623e-05
8.6578103760596e-05
-2.31760018372379e-05
1.90397543145312e-05
4.00329534521729e-05
4.74926303516771e-06
7.24569048808024e-06
5.81190955479202e-06
8.62848441324985e-06
1.6335358850156e-05
0.000106639964933365
0.000112702381093412
1.84336574256835e-05
0.000104006818877855
6.64088347586255e-05
7.05243337553573e-05
3.94088501727466e-05
0.000120019313055187
5.23136053889359e-05
6.03908403943915e-05
5.47567170263243e-05
7.60186975269473e-05
4.95832256745322e-05
2.60477049312091e-05
8.43726890404272e-05
6.01789401967977e-05
8.4855049872479e-05
6.62198106046258e-05
0.000109514494550975
0.000111478000922522
3.89986565117806e-05
9.74668167713936e-05
7.6784620446625e-05
6.90411178474731e-05
9.57426990148889e-05
8.60576705266851e-05
6.95482950957445e-05
0.000127395255226162
8.01376902751692e-05
4.79824704198612e-05
6.22382991793579e-05
7.3217184393135e-05
8.7780713981602e-05
3.00414651069386e-05
2.62770902729024e-05
0.000102237816718364
6.12154224129206e-05
7.97705536109766e-05
8.90142879132462e-05
2.74708576718865e-05
9.02062254205879e-05
4.17721528176865e-05
0.000104070577451237
-3.70338581457074e-05
3.33953429213064e-05
1.94374189506141e-05
0.000130531962851374
2.89923671705677e-05
4.91374131142233e-05
1.58954096543137e-05
0.000107269754385255
1.17169046723577e-06
0.000113320641126564
3.09755409773904e-05
5.7797684499054e-05
3.34499484704558e-05
6.13554667796577e-05
7.16277226518776e-05
3.28194028125437e-05
1.16627063248903e-05
-2.22656257831383e-05
1.62424541375322e-05
7.59247597049864e-05
9.79211370993754e-05
9.75364676464549e-05
5.47014248318509e-05
8.71489291463378e-05
4.60631260134248e-05
8.59603016655671e-05
9.11097067455825e-05
0.000124607646596154
0.000141959597686314
4.31348416269339e-05
2.81845658232951e-05
3.54484639123719e-05
5.70305663723539e-05
-1.18841355455969e-05
6.47886072794505e-05
9.50285542685133e-05
4.56827422869793e-05
7.33768166750946e-05
8.7698217039318e-05
0.00015294593208553
0.000117880991936974
5.11453118959026e-05
2.22181470889393e-05
4.30918062217058e-05
8.17747642937793e-05
3.28799318643543e-05
4.9081283276961e-05
1.79324854288501e-05
4.4690260899238e-05
2.74253976876335e-05
-1.49169890475399e-05
1.96664648636091e-05
3.85173684926964e-05
6.00381587968404e-05
5.98800169481181e-05
-9.668689163498e-06
9.34994397781515e-05
2.00801675357639e-05
1.22691054869726e-05
5.91929566584141e-05
9.30134847840994e-05
9.32337396565747e-05
5.13640422093443e-05
0.000102118508956732
8.34167543555143e-05
7.56238769670095e-05
9.54939160543518e-05
0.000162981839955246
2.89249926249877e-05
0.000122784216769742
0.000137485255211839
0.000106664676058594
7.56205973329675e-05
6.72207754947882e-05
8.60844705446022e-05
6.44535487258501e-05
2.60958271332918e-05
8.43325523541824e-05
4.43814881746635e-05
7.24247230048462e-05
9.14156681587135e-05
7.72179948497844e-05
4.83674166958904e-05
4.04784050532687e-05
3.50158457967306e-05
-1.01445440854391e-05
8.3614583238617e-05
-1.666652808352e-05
5.09336697279793e-05
7.86015618867402e-05
6.31910012707883e-05
5.14023218533105e-05
3.93405846497982e-05
9.0062801131883e-06
7.21448509476666e-05
5.9955671421879e-05
9.71631165606802e-05
0.000113825739364602
4.69359234394228e-05
2.96727359866201e-05
0.000148479214344721
7.81113676762836e-05
8.41320592098328e-05
5.31738299206714e-05
6.70835921274722e-05
7.33045172780316e-05
2.5133546988316e-05
7.22700183582042e-05
0.00010034592598795
7.15494727713211e-05
3.65631353974924e-05
4.11872177281886e-05
7.72913100520067e-05
3.48261635358634e-05
8.33659119476075e-05
9.96938179449758e-05
5.66503852733187e-05
2.02656331211877e-05
5.62381337844745e-05
3.76634634647424e-05
3.62332981412961e-05
7.94872502512556e-05
7.79408064466475e-05
0.000105745848654016
1.04980187454941e-05
7.6239340053096e-05
9.88106184636976e-05
0.000114312854453607
8.08619866115824e-05
0.000156125482301972
7.97768403584446e-05
0.000111420885292601
4.17521100639876e-05
7.31258318807807e-05
0.000102515013826764
-8.8374649957168e-06
8.20273215786069e-05
9.13762871223991e-05
4.42000141426823e-05
2.62535993954363e-05
6.93440153879882e-05
5.31220182006256e-05
8.27138041840211e-06
8.58574879967303e-05
4.53728091335797e-05
9.12934829552587e-05
9.93330642350581e-05
7.2197469357381e-05
2.56999307539062e-05
8.77108180614745e-05
5.49731711652332e-06
1.51961600557308e-05
1.49609290169324e-05
8.98472896454371e-05
8.00507159110423e-06
9.14894452727106e-05
1.0623992280003e-05
3.98523953883314e-05
7.54180526895814e-05
4.80946240852478e-05
7.29106318884274e-05
9.2286288960973e-05
8.38969582119886e-05
4.68431084763247e-05
6.79464058742514e-05
6.61573621562414e-05
5.2272198262004e-05
3.6954458674254e-05
8.03700537434255e-05
-3.94164503171163e-06
5.99727548599746e-05
4.37794786356674e-05
1.93611673244023e-05
0.000126575636439019
0.000114463346741035
7.26766718145481e-05
4.82959017435043e-05
6.45238363964768e-05
9.33004660686298e-06
9.96961840372887e-05
0.00016584405286193
5.07925638088678e-05
0.000154433202418715
3.191343309181e-06
5.37397888470895e-07
2.61190876112673e-06
0.000117494470580713
0.000104591788454699
6.56668266124533e-05
-1.211974964597e-05
4.0604653478994e-05
5.96312235291893e-05
4.38478780294064e-05
6.05032111782334e-05
3.367852393576e-05
2.42547281867593e-05
0.000114267757330187
0.000118313571048895
6.54491872865212e-05
0.000121109712144818
5.47730130792107e-05
0.00010220636310563
7.90434666275289e-05
2.90935823516437e-05
0.000121418607381093
7.31867772720131e-05
6.3864404932159e-05
9.73591405911445e-05
6.46310602819775e-05
3.55570916340911e-05
2.55617627217065e-05
1.22826355532169e-05
1.63262002028796e-05
0.000116386584426836
4.25208121578606e-05
-2.87191738600879e-05
0.000101187703740135
-4.40510443358824e-06
1.9845824766079e-05
0.000103907188402478
5.11719603794129e-05
4.37640214764316e-05
8.02171902321389e-05
0.000131009485138237
5.81305371364354e-05
3.00857044963225e-05
7.39768311074673e-05
5.3865898504769e-05
0.000133380092881389
0.000129022345390002
5.84367834562911e-05
1.42122519244587e-05
4.8717763082555e-05
5.60439468150958e-05
3.41645780629243e-05
9.89872732538781e-05
4.15198043731422e-05
6.37926013780193e-05
4.77118932418209e-05
5.95416638417577e-05
8.66965162798813e-05
-1.98014686392772e-06
6.28621956214285e-05
6.85220793898179e-05
5.35252169443985e-05
5.84642140489658e-05
9.2995645415439e-05
5.22579945108146e-05
5.63208257266006e-05
1.70314040490668e-07
6.41694763702664e-05
5.01450920660641e-05
9.43041564637653e-05
3.73523465304627e-05
-4.34614215176979e-05
1.50634592623911e-05
7.71994579625958e-05
3.97490287336943e-05
4.6250371215631e-05
1.52147255719788e-05
-3.93865744309969e-05
5.5747573644749e-05
1.77382333222993e-05
6.84310821058123e-05
8.88412812906581e-05
0.000112025124393971
3.83191772207044e-06
6.69068153192652e-05
0.000107931792736544
7.87864728581988e-05
6.07805354238409e-05
6.93814368633707e-05
5.57970810534292e-05
9.99743565951021e-05
8.675792686454e-05
4.39529112668672e-05
-1.99158290098703e-05
4.34999370123954e-05
7.9202955313759e-05
4.12545303470919e-05
6.54732379023146e-05
5.62380031606263e-05
4.47764928840986e-05
6.95947555546044e-05
9.69878618098476e-05
6.99958396371803e-05
0.000114218626213028
2.71479398104694e-05
5.03740187730427e-05
7.57861756232698e-05
-1.43785351780765e-05
7.25519443972277e-05
3.22686414584291e-06
6.11707928645051e-05
5.85956861392836e-05
8.56730099156439e-06
1.32979928408436e-05
2.85411433467116e-05
6.4866161308684e-05
4.32833952071574e-05
8.49253292848391e-05
8.77496101598252e-05
0.000113021382114148
0.000121581185875724
0.00010964804944415
0.000113328259424783
7.95648193552672e-05
4.94565644158335e-05
0.000126625742095661
0.000134164296872791
7.99665010186836e-05
6.71758816161881e-06
5.85910023656828e-05
8.86739928990812e-05
2.29013397421123e-06
-2.336136300714e-06
0.000106907665899338
5.07027400291506e-05
6.17801259780383e-05
9.68724931156734e-05
1.34501471638576e-05
7.01288540335493e-05
3.90244474998675e-05
8.65014839958849e-05
8.49185360451966e-05
2.62540052815628e-05
-8.56681665964595e-06
-9.61491665489354e-06
6.04264524998052e-05
3.24249707061226e-05
3.12796803539299e-05
3.33317344804355e-05
0.000115055240696707
1.15624543540239e-05
5.11021772179595e-05
6.78989037991443e-05
7.08741502175669e-05
6.28652114008227e-06
7.76103486857235e-05
9.79745818231276e-05
9.5386357631843e-05
4.11438847512762e-05
4.12994746784786e-05
6.09915055165385e-05
0.000121734280631813
3.53184064493504e-05
0.000133993182881304
3.93807784222612e-05
4.12433105642994e-05
6.5121515851415e-05
8.38808667436927e-05
2.91705000041402e-05
6.25203232544727e-05
0.000113976573279113
0.000156476123539708
8.01766586251156e-05
9.91723064225146e-05
