# Supplementary material for: Research on computational propagation and identification of mine microseismic signals based on deep learning
Source: PLoS One. 2025 Oct 22;20(10):e0334641. doi: 10.1371/journal.pone.0334641 (PMC12543183; doi:10.1371/journal.pone.0334641)
Supplement: S5 Data — (ZIP) [file pone.0334641.s005.zip › 000100800001820.xlsx_0.txt_24.txt.txt]

6.71133895133276e-05
2.03902273305925e-05
6.04426223357771e-05
8.21597641868453e-05
4.73930131332857e-05
4.11015827660853e-05
4.85422578660212e-05
4.99043504786025e-05
7.41721441258337e-05
7.83989868544532e-05
0.000132857679645619
2.94997456110537e-06
5.76896688394001e-05
3.43705373998585e-05
7.15297566384552e-05
6.53498046875547e-05
9.02400446563172e-05
2.70296821174266e-05
3.98157734054852e-05
5.41780852182025e-05
2.87138763258262e-05
5.18851586051739e-05
5.49735437430403e-05
6.43692051979948e-05
3.68658618316063e-05
0.000109398184066778
7.01097258179893e-05
2.03858071426251e-05
2.54379469615929e-05
0.000148647056044096
4.07552844024615e-05
4.13147898504496e-05
8.96742744557418e-05
2.72544825403951e-05
8.38214094680299e-05
7.55111289110599e-07
6.24854022598598e-05
0.000123204921065617
5.47300015752435e-05
9.28257316445341e-05
2.42784502116101e-05
-3.54134360327937e-05
-3.65284535222807e-05
2.29049143886683e-05
8.93438372479592e-05
6.61635807613204e-05
9.39912532153367e-05
7.49889547114416e-05
5.1640832509864e-05
-4.12861149677629e-05
8.52217913198968e-05
8.27753187607656e-05
2.62555665995855e-05
3.54069508426177e-05
7.12720300353263e-05
9.65025126143825e-05
3.40173790018606e-05
4.13746481944465e-05
5.37285280901528e-07
-1.29046224907154e-05
0.00012861350684967
4.10368166003649e-05
8.07803786526045e-05
8.07495513193632e-05
8.27778656988082e-05
3.65217937620802e-05
3.04659039357546e-05
9.11247952146468e-05
8.54004255560075e-05
5.43669752121987e-05
5.46900856011034e-05
9.9936067770666e-05
2.29017577682989e-05
6.5664817302552e-05
6.68990982963307e-05
0.000102916729380153
7.55923464475648e-05
4.59209372995293e-05
8.00767853473662e-05
0.000109344815318232
2.91007471707996e-05
7.76439413868314e-05
8.00129606550918e-05
4.17297505868566e-05
9.56840238285593e-05
8.78003611932377e-05
7.76439412103019e-05
0.000158131343312719
9.16541598109803e-05
0.000101116496063258
1.21808092623039e-05
0.000101647109103877
9.04759575178129e-05
3.0096230292434e-05
0.000103995485725473
7.53152952538438e-05
7.74143167417969e-05
8.53657260520501e-05
6.58804619843286e-05
2.55724407876793e-05
5.49931402749761e-05
4.51791544193043e-05
3.3181410800353e-05
1.72729001333302e-05
0.000110114881037159
3.43217286291307e-05
6.89708590982649e-05
-9.27024062824013e-06
0.000109726018213086
2.30269016571887e-05
7.55640688981088e-05
8.6151325094533e-05
0.000111977126690828
3.32139927124514e-05
9.06520187470069e-05
8.72072332220094e-05
5.19874820793304e-05
7.56935900860613e-05
5.06017833128572e-05
4.98204905089457e-05
0.000107320316572574
3.36421725489011e-05
8.07541343101941e-05
3.7025970796584e-05
8.9062471907566e-05
0.000102666642117555
4.07021762261479e-05
0.000102562860812093
0.000115525520368286
6.07971095988451e-05
4.48505751209656e-05
7.42278447288165e-05
7.33876591037809e-05
0.000111504516196673
-1.41194923580655e-05
4.72755547795162e-05
0.000109527412517937
4.29121817415917e-05
0.0001072827102952
3.10962071060031e-05
0.000150391245432097
3.83126078426824e-05
3.31709023622631e-07
4.30887811793047e-05
7.99126788509051e-05
0.000111793912574351
2.15820439071221e-05
5.34668494905276e-05
4.58569431490011e-05
0.00010565265008439
5.21890167619579e-05
-1.5289429867692e-05
7.42507918327708e-05
8.42974466554246e-05
7.01377010243244e-05
4.00504814387671e-05
3.51187822363625e-05
4.75716622488064e-05
4.27281873202054e-05
0.000104183626837865
2.13222439994195e-05
0.000147401146818989
5.09304152985573e-05
6.39557666904453e-05
3.52468194685178e-05
9.72827605284126e-05
-2.40741202456239e-05
5.61430953346164e-05
4.55269069607029e-05
8.23215579834697e-05
9.52132645969494e-05
7.86482657010529e-05
1.92122028241215e-05
2.12608590807628e-05
3.82627767919668e-05
9.7739277966727e-05
0.000109288621589763
0.000132715444822273
4.28840854736494e-05
7.5570488284408e-05
5.66169690370578e-05
2.87978680704808e-05
1.9150680445562e-05
8.25309977971011e-05
2.43851935404719e-05
5.21672082497397e-05
5.17589904366422e-05
3.75347501551379e-05
7.57855237775351e-05
0.000133191206240233
6.20411823326746e-05
8.39824435804331e-05
9.27755370057038e-05
2.21276838463688e-05
4.33000781622016e-06
4.19567861196726e-05
5.20624421288827e-05
0.000100864412572941
9.22683190089631e-05
4.93955004921794e-05
4.17175502229424e-05
2.45513223070622e-06
0.000129002590182606
8.3370666437821e-05
6.82149758107304e-05
0.000120310401009483
6.24587312748178e-05
-6.23085895232497e-06
0.000102320970776571
1.34953223459555e-05
3.6935128949555e-05
5.46555029880095e-05
0.000101730392653892
-8.30670194698721e-06
7.05276849763895e-05
0.000109959648215933
8.70734868907954e-05
0.000130310866207714
-1.13892308281552e-06
0.000111556144562111
4.52640568098857e-05
2.6931663389206e-05
8.16320715609755e-05
2.59720487560402e-05
5.84664149951281e-05
6.49329766571988e-05
5.73597732788261e-05
0.000108862338992558
4.23261161988657e-05
2.79568245549103e-05
5.01826006652952e-05
8.09636731254434e-06
6.44495163660527e-05
0.000122250096708349
9.53139781146448e-05
4.68930781434175e-05
7.38754715585233e-07
-4.12438880180795e-06
2.03338955740192e-05
8.62953362888923e-05
7.08845694627524e-05
4.19710225951072e-05
4.20403717028558e-05
5.58481572011146e-05
3.65129238544611e-07
-1.43132767895703e-06
8.36541354376061e-05
1.34325343198648e-05
8.70879085858763e-05
5.52650092760773e-05
6.51942436953732e-05
8.08779473034281e-05
4.25824122929682e-05
3.37145244330707e-05
7.06265328750943e-05
6.03721588371273e-05
8.18220167047152e-05
1.03603557948793e-05
8.22713912303806e-05
0.000100462132085105
0.000108737861515023
7.64463101731571e-05
6.5460704659922e-05
0.000103526164016455
7.77646229299526e-05
9.329469892411e-05
5.36973412724662e-07
5.1538350770541e-05
-3.13180340973703e-07
9.18060875906268e-05
-7.14572838823076e-06
8.49629892784177e-05
9.27362054177796e-05
3.71019888178557e-05
6.48795264057731e-05
3.44927888831191e-05
3.02972284786793e-05
4.52392109779705e-05
5.8234886469481e-05
9.15056143208083e-05
4.62375708313535e-05
0.000129300939037683
7.2264739792284e-05
7.78759127245652e-05
4.57332793094687e-05
7.69490845011176e-05
0.000105039736716581
5.22563960706738e-05
5.64883096492985e-05
3.43701520792264e-05
-1.24893207598071e-05
2.36094281404277e-05
4.87375265830934e-05
7.66305577324597e-05
0.000119473607296286
9.99580881097409e-05
4.5899008507445e-05
4.00127435996228e-05
0.000132506087200882
1.68304768561594e-05
8.70864579903077e-05
3.79605288765426e-05
6.19118714719053e-05
1.24986114502565e-05
6.31958385118677e-05
0.000108705548357188
6.49616518832338e-05
3.66840967923372e-05
6.07991336861688e-05
7.9026619526685e-05
5.20614378845312e-05
3.68297458829331e-05
2.98111682989273e-05
-6.34868189865466e-08
6.33658087351575e-05
8.72664116551344e-05
9.78754340120317e-05
1.91391545927104e-05
2.50660853043212e-05
-9.57867541014832e-06
5.21825133323649e-05
9.50685921244307e-05
2.73039537735695e-05
1.74015068772661e-05
3.02206449631247e-06
9.45862073551838e-05
2.9731218421108e-05
3.77401274641212e-05
0.000112589166902421
5.43253279930161e-05
8.80770100555121e-06
9.07688098841491e-05
5.78378076821636e-05
5.54192772879458e-05
0.000109849920698635
4.83930017182318e-05
4.44344462151376e-06
7.49416730795986e-05
2.69554938681391e-05
6.5285501871382e-05
3.88974366466848e-05
9.8969929652765e-05
6.93659449346473e-05
8.53156390985606e-05
0.00010423368923882
8.49605393798579e-05
6.33266461589984e-05
6.55093579261749e-05
7.72959451754478e-05
1.67441977371544e-05
6.31683180769045e-05
4.47785129900453e-05
2.29315935632789e-05
5.96959955534126e-05
8.91902280677672e-05
5.62343296867921e-05
3.91090620305406e-05
7.28084887349107e-05
4.45169801051674e-05
6.80145532259874e-05
5.14064666415246e-05
7.06816571119658e-05
3.77585057725756e-05
2.72389547176805e-05
5.16641088605633e-05
4.98326996533228e-05
9.56374361110374e-05
6.55183327424919e-06
9.85321872928745e-05
0.000100861131082915
6.07194099617221e-05
8.4963736977953e-05
3.93332501976422e-05
4.64864589314568e-06
2.05179260781882e-05
0.00013408942770509
7.51452848948629e-05
5.96577918989345e-05
9.89835294743425e-05
5.65702236372856e-05
4.52338862202687e-05
7.08597887506819e-05
4.58836863638514e-05
6.13657876895769e-05
9.27796675168127e-05
5.43115256322194e-05
5.22140059528217e-05
7.3834613573182e-05
3.40793547738177e-05
8.16145024333798e-06
-3.87462646279129e-06
9.96597665012624e-05
4.26937797592138e-05
0.000105125135796634
2.02384364123288e-05
4.32653229228544e-05
7.92313224206012e-05
0.000109160897793164
1.25479332189361e-06
5.78936179305452e-05
7.23953737933517e-05
6.88164385500092e-05
7.51524870419971e-05
9.37912692556386e-05
0.000107625309102707
4.89494091009824e-05
0.000112353397526396
6.55854976326757e-05
4.80205893406016e-05
7.65543006487886e-05
4.77834513664792e-05
8.11169866201193e-05
9.11090951518946e-05
3.33226405474255e-05
8.40094055856872e-05
6.70120884888409e-05
8.82881758129263e-05
6.04732883962269e-05
3.1597712238235e-05
6.95929532979727e-05
1.92860620012742e-05
4.91449472288553e-05
5.00973980510759e-05
6.58672361157716e-05
4.00544579408696e-05
5.92304114652418e-05
5.55571754509054e-05
7.30744556395882e-05
1.10489335906277e-05
6.83427991066085e-05
3.01662763452627e-05
4.2239424845448e-05
5.02610803103619e-05
6.30925984367067e-05
7.98796348542769e-05
9.75481062495378e-05
7.18340552422181e-05
0.000152308479444261
5.69456911856077e-05
2.08123429650714e-05
7.16351341619839e-05
0.000158879973778343
9.17370260382809e-05
5.43965623747302e-05
7.16950506437478e-05
4.81670977220538e-05
7.69050336207965e-05
0.000121515352403315
6.54300399165182e-05
7.5788000581247e-05
3.14681132270334e-05
7.00609109511031e-05
3.87216207882392e-05
5.31241428196088e-05
8.46805279886395e-05
5.97007286953447e-05
3.40024270451596e-05
8.74507416151568e-05
2.76781896302884e-05
6.12213534807422e-05
-3.94007949446577e-05
6.74447913684746e-05
5.72293899661235e-05
7.47579012919417e-06
5.09563505720896e-05
0.00012339126214032
5.05163120402884e-05
0.00010020576863355
4.38032352010887e-05
8.98519463252921e-05
3.78254148603396e-05
0.000107429271473648
4.67018490815311e-05
3.15568334410034e-05
-1.62242493319214e-06
8.68093297032433e-05
7.24799973945659e-05
1.70472691730287e-05
4.27313683155001e-05
2.70918272130169e-05
6.62466310136803e-05
2.77822565148783e-05
-3.76981010544452e-05
5.07224948225613e-05
8.11748698975835e-05
5.35940214563487e-05
4.47503623151507e-05
2.66872482214824e-05
7.43321902127467e-05
-7.31621652529588e-06
8.42784910922822e-05
6.547512858905e-05
0.000116425660444431
0.000130290995484472
3.27029594203171e-05
1.98837765211453e-05
5.80071590173062e-05
9.45194871101377e-05
5.37094944953614e-05
9.31193380180194e-05
4.38523075002236e-05
0.000103209900619504
0.000109656292129314
9.05240105863573e-05
6.28607090668645e-05
8.87265196851912e-05
9.576314587408e-05
3.17571176095424e-05
5.74337240122021e-05
8.73907074514739e-06
9.33617404479472e-06
0.000113899830158505
8.5642238645299e-05
1.610963366113e-05
2.2686972032073e-06
3.81497068576426e-07
2.75841100980039e-05
6.24978545675258e-05
-5.81375384743605e-06
8.01774008151753e-05
8.73287201268391e-06
4.34063168157909e-05
0.000104529248967322
6.01310180889084e-05
1.91637027164944e-05
5.42762722637357e-05
1.00045461064159e-05
0.000121626731885626
0.000108483909808469
5.37809717435739e-05
3.30125552538255e-05
7.54389242025467e-05
0.000123335634422036
2.36323500183771e-05
0.00012120809285373
6.69186684500467e-05
3.55099130471952e-05
-5.59899490399953e-06
6.26453802259274e-05
4.1739840285215e-05
3.60691826832838e-05
3.16499223753334e-05
5.13171090200746e-05
1.75992524213772e-05
4.84255266549137e-05
8.10434910652291e-05
3.68403847664294e-05
5.8049188743094e-05
6.95851274879118e-05
6.43528679675938e-05
9.64992376752893e-06
8.27180057447351e-05
5.42446779438969e-05
4.64818366816456e-05
4.45346269321463e-05
6.35430690992625e-05
3.87750202386478e-05
8.07598490741646e-05
7.71551934269451e-05
3.33265166923634e-05
0.000118439549890536
7.58489364880893e-05
0.000109981471297687
1.89550078345475e-05
0.000117680288697427
0.000126766181845334
2.47933696456763e-05
4.04304591574786e-05
9.62063650065249e-05
6.06489561719283e-05
9.94627451981061e-05
8.01765853204438e-05
6.37375685741395e-05
4.84182367278614e-05
8.0629730539697e-05
4.5342050700192e-05
4.58237945549445e-05
7.29781149295952e-05
0.000101964614012269
8.36326930068201e-05
3.13884574754592e-05
8.41230953574217e-05
7.67942990765061e-05
9.95101944685022e-05
4.89429862989601e-05
1.20801788040765e-05
0.000130760675627454
8.69227002449709e-05
4.42533387879839e-05
2.71291607571593e-05
9.73329399801245e-05
1.97449232041115e-05
8.05552646474242e-05
9.67335784095324e-05
6.81758503808118e-05
0.00014169566131166
3.06861193843408e-05
5.42159736072328e-05
3.15068127656306e-05
4.21659316776945e-05
6.302463591498e-05
9.74267164541807e-05
5.69590297890397e-05
1.87714608436047e-05
6.15685114083036e-05
2.16453100785143e-05
-2.86857552456598e-05
5.51366953638311e-05
6.68804029236945e-05
1.65941286106591e-05
1.32039152574246e-05
7.31682521196139e-05
8.85038447930917e-05
3.84151155737288e-05
4.42790801450589e-05
5.8551945698665e-05
9.95186057703462e-05
0.000109474710067714
0.000103173557959817
5.66246506164782e-05
5.58994953693739e-05
4.02271375095647e-05
8.22135186491845e-05
3.47442828178391e-05
5.67701134477766e-05
0.000110900622080785
1.25844191211186e-05
4.95005178255348e-05
2.45284330592899e-05
1.89889055844894e-05
0.000126607590461206
5.23716581656274e-05
6.54566350571897e-05
2.96452937237e-06
0.000100521337689946
4.56801325554758e-05
3.75465965410728e-05
5.30529293287573e-05
3.8970937830442e-05
2.66582754509422e-05
0.000132453152219434
0.000131357155671742
7.38005103587232e-05
6.25292912907029e-05
7.71970392284655e-05
6.42164875412626e-05
6.32309496604475e-05
9.22659809013102e-05
2.30144270996691e-05
5.55294033969845e-05
-1.43504415818407e-06
5.72245178723849e-05
5.34661674083635e-05
-1.13503646632222e-05
0.000114235212507105
3.58829099346372e-05
2.31925428302017e-05
4.32857774441972e-05
1.01578080831408e-05
1.389489528355e-05
8.21497143171291e-05
0.000128984606240559
3.08916592344271e-05
8.91414632645455e-05
7.89195528084262e-05
8.59026838801348e-05
4.66011833341935e-05
9.49594998187188e-05
0.000100458878083706
0.000105642964368678
5.65317993999118e-05
7.67065414133211e-05
0.000100303793186647
3.85392374904488e-05
4.12651554053105e-05
7.70272314879484e-05
5.66362586204767e-05
6.00828160006758e-05
4.30406708322885e-05
-1.63943020009451e-05
5.54126717910611e-05
7.36251404289936e-05
2.76409601400974e-05
5.68270756639667e-05
0.000119771781262196
1.01716436612606e-05
5.39226854389418e-05
8.6515276286352e-05
0.000125948489853115
0.000105403235476222
0.000115302803787288
0.000118345848699887
7.54880606153869e-05
-1.04772738867909e-06
3.19808314063398e-05
5.67248818135731e-05
1.83524845598216e-05
4.44846011906814e-05
7.68041267622154e-05
9.34296772864465e-05
9.87310751109935e-05
0.0001112201436861
0.000102983709232033
5.67963221693678e-05
0.000103637681772496
0.000106895110056073
6.11100119276914e-05
-6.42011468961192e-06
4.12818461372577e-05
5.43774762594839e-05
4.85280018371746e-05
4.11181586979556e-05
0.000103398682009691
-3.81325595146523e-05
5.10055635493727e-05
6.20235743500859e-05
5.90338194278584e-05
0.000114219565979955
0.00011415695361533
7.74193333588401e-05
2.08878629397303e-05
5.20915014816477e-05
6.74181009874744e-05
1.40491339615098e-05
5.06545860134024e-05
0.000121616587400974
7.03374589702527e-05
8.92998761910723e-05
-8.42319515614851e-06
3.92768876019036e-05
7.29769497820618e-05
6.75743220208693e-05
2.42715725376921e-05
8.56191998844754e-05
5.6045083951934e-05
5.32364191523621e-05
9.79019178649852e-05
3.58757521638489e-05
5.88800604043517e-05
9.35199132594421e-05
8.11708424672455e-05
0.00011765219680511
6.80257927240944e-05
4.82818417594717e-05
7.83732377623258e-05
6.85092727322884e-05
2.81655215050097e-05
0.00012295469443524
7.04740424953667e-05
0.000141255797628698
5.70701155365492e-05
5.59968173686213e-05
6.68517953887182e-05
8.11555798673294e-05
9.14270724403331e-05
8.58770055040067e-06
0.00016329953202029
6.57954700027176e-05
8.33983935995733e-05
9.34734620818202e-05
9.82376933181255e-05
5.26776912290639e-06
7.54417049407078e-05
-3.97435283618022e-05
2.8225348075621e-05
7.32071026061606e-05
8.04277918426377e-05
-3.39671180442169e-07
0.000102452952453331
0.000122848274057718
6.08791000544528e-05
2.64164320343014e-05
-4.63540116520266e-06
-1.6161315036955e-05
4.13895626198409e-05
7.99452276365844e-05
1.62143740577189e-05
-1.37974816723833e-05
7.05999303785263e-05
3.5634715038929e-05
5.44817458465633e-05
8.02770552572479e-05
8.28706055322166e-05
8.46493578520823e-05
2.04573552361665e-05
0.000143544089077203
7.57477042457943e-05
4.91394403933858e-05
7.50240878860285e-05
1.96471182933545e-05
4.49688789475927e-05
1.86532572629321e-05
0.000101847464116387
5.57127249213089e-05
5.27553593358292e-05
0.000118696075853786
0.000119566478578422
8.42609408359447e-05
4.47026820488148e-05
5.67258423812539e-05
1.16150729498113e-05
1.13073252674476e-05
0.000122981398798898
8.74455116108433e-05
0.000130483436919622
0.000100445976175689
7.62349228828055e-05
0.0001130996593728
8.07683897715395e-05
7.93230109374695e-05
6.06011259629977e-05
3.87643934897258e-05
4.85726741137554e-05
9.61911411319715e-05
3.52279540463258e-05
9.65429550542117e-05
6.56949775900928e-05
3.7438421227503e-05
4.31022781185508e-05
3.312705928921e-05
8.06777832961341e-05
8.37400316553929e-05
9.90497032017084e-05
6.49773306083061e-05
3.28376536175297e-05
5.00649812068707e-05
2.85484462249639e-05
6.20069198520367e-05
6.44756513252666e-05
7.9882195464127e-05
7.66883141582725e-05
3.0913203247442e-05
5.72484838860657e-05
0.000108465465220481
-8.99940965443307e-06
4.33382990709594e-05
9.05591864966269e-05
2.05061604449249e-05
6.82132035424977e-05
6.9222819874341e-05
2.6194068259218e-05
9.64536790317116e-05
6.74187293881529e-05
9.98203498026895e-06
0.000125269684400442
3.64787589705671e-05
2.9340138542631e-05
8.58494613979697e-05
2.57793109627363e-05
9.73886402803592e-05
3.07563117723493e-05
3.44887176291377e-05
4.17586082773899e-05
4.66610176919226e-05
0.000122472239486357
0.000115884994512662
4.45572011884492e-05
8.27437025295553e-05
9.5689358422383e-05
4.76314858579696e-05
8.66515031823296e-05
-5.66132082603661e-06
5.71171888272307e-05
5.90943785765261e-05
8.20228153092575e-05
3.61228635390805e-05
3.38638423876516e-05
1.5866138596055e-05
0.000120784347455267
6.00142270224279e-05
7.08215629643488e-05
5.38336767348222e-05
7.56629087558661e-05
5.04368981826855e-05
2.64708059504249e-05
7.84511857341708e-05
0.000107931476613306
6.47334408506193e-05
5.77634332139852e-05
9.12862487147685e-05
6.82391421795559e-05
8.79900836176153e-05
0.000100518390388414
3.6126971902785e-05
-3.3497044959067e-05
6.43039891742515e-06
7.37016089381338e-05
2.13798730702037e-05
0.000114089949914734
8.83198403923935e-05
0.000117046804852888
8.19062576245828e-08
6.01230944145859e-05
0.000107986154157705
0.000121669798485704
9.47704491577594e-05
4.41783123629628e-05
2.04710128264092e-05
0.000111286735585306
1.76047126303349e-05
5.43870978118366e-05
0.00011556824248958
7.71169134024551e-05
-1.000179025198e-05
3.95325213488048e-05
0.000156880104605338
6.41876032885654e-05
5.66429290553708e-05
0.000171395943510425
7.28355843791253e-05
8.94273026844567e-05
6.22488332755957e-05
3.55503125903102e-05
1.69710774653562e-05
4.68574927960748e-05
-1.34046885725317e-05
5.16268525438475e-05
0.000124967469034213
3.19001991506093e-05
7.6015903352802e-05
3.98392264808823e-05
6.66904058358423e-05
6.33740098786937e-05
-1.71364871044579e-05
5.30429207774271e-05
2.02796589449055e-05
6.07858325798172e-05
4.24217103828628e-05
0.000108850338913095
2.73094515018483e-05
8.74581224967917e-05
6.28838459437925e-05
0.000130798697537298
8.8955927322954e-05
3.26477591890404e-05
8.84963946594286e-05
2.89507513004527e-05
0.000144996344301643
2.72214668867387e-06
7.2538174452015e-05
8.58192026713358e-05
3.70146734947967e-05
9.53541542471665e-05
9.31094961296033e-05
3.11914590695502e-05
0.000116746657490116
5.66617763920962e-05
5.30344548410645e-05
7.65899680371918e-05
6.39385832193441e-05
7.08921671520957e-05
6.56402198213995e-05
7.04157866412488e-05
2.92487800329083e-05
3.10595284571996e-05
0.00010206100562717
9.94363145651551e-05
1.09021762151443e-08
9.18538602731044e-05
-8.98217149336509e-06
8.19512389476777e-05
9.79779206013963e-05
3.72756243765175e-05
0.00011498473463268
9.25947022596833e-05
7.64339473748219e-05
2.91306479719653e-05
7.11534649873568e-05
6.69084153939375e-05
1.70367635305566e-05
0.000115082376070072
4.66522422285391e-05
6.89937562800914e-05
7.83900162951872e-05
-3.34209280252657e-05
7.56790206122364e-05
9.3576096189969e-06
6.73647066016666e-05
-4.39873938746787e-06
3.01254643127156e-05
2.33834141858579e-05
4.16328504898265e-05
0.000109391388957855
0.000136553597996094
5.66604058129014e-05
2.92672321569013e-05
3.73111788817822e-05
5.33474430804212e-05
9.51460868897549e-05
6.74698653453869e-05
9.44786572955133e-05
4.69103307162046e-05
8.70363542643172e-05
4.92428479553151e-06
8.19931442974676e-05
7.725949950316e-05
2.95857518796417e-05
8.94892715285145e-05
3.75502321703913e-05
2.15070812365221e-05
7.34391416697958e-05
3.28571855997541e-05
4.73332555713862e-05
3.45315678976575e-05
3.87263691926937e-05
4.33649498792858e-05
1.91743925002119e-05
-1.89770683761988e-05
3.97434947935142e-05
7.89397502441064e-05
2.55365485339341e-05
3.20646876068348e-05
9.21607432824621e-05
9.50273795565236e-05
5.67198174510228e-05
0.000101065030665631
7.08701111564894e-06
4.6781155207706e-05
2.81604313022992e-05
3.87002317664717e-05
3.52638794593471e-05
8.70224208645119e-05
7.45434220636808e-05
4.16884428270006e-05
2.89753715352666e-05
3.73761250872511e-05
3.42458647647816e-05
6.51198170583395e-05
6.75130971727883e-05
0.000114287429753207
-3.87369208077857e-06
0.000108048186349377
8.66051584804649e-05
0.000103564423213288
3.14411206438278e-05
0.000122444624510101
0.000131687070567955
7.60635619019146e-05
3.20484319811678e-05
1.75756804376247e-05
4.10406783803026e-05
3.72995864515365e-05
4.26552892195565e-05
0.000119452689699901
0.00011704441875717
0.000125757275235496
7.86184574685046e-05
0.000132874203210588
8.52719823472644e-05
1.57198487981318e-05
3.70915424868874e-05
6.82826532968108e-05
6.17435382365256e-05
6.2987568196552e-05
2.68794367089012e-05
2.6192502796166e-05
6.28257789094296e-05
5.54915772608118e-05
7.43626552377572e-05
8.67356594972596e-05
3.8292559787483e-05
5.94068879456618e-05
7.68387546940304e-05
0.000144319210427282
-4.90526924431195e-06
6.55848250014932e-05
3.65333182381785e-05
4.20356464752022e-05
7.30835496928398e-06
-1.86356318095142e-05
2.21644803925161e-05
3.8130736945466e-05
0.000127226180278747
4.76957829597765e-05
7.82100279455536e-05
3.8625583990436e-05
7.01589200226119e-05
7.68908689874683e-05
2.0902852550116e-05
5.37239027803369e-05
6.90687983707949e-05
0.000141720554897651
0.000145150681165344
0.000102553701449736
0.00012283703835297
0.000142509109320892
7.57090922722291e-05
0.000103844644199231
1.87045832379751e-05
8.16326360870007e-05
0.000108166133227528
6.8510840911678e-05
0.000118472428329542
4.29564548839367e-05
4.61463294161212e-05
1.18608243083008e-05
9.25791169047436e-05
0.000100543092895668
4.29220338096953e-05
9.49279928461207e-05
4.23884200195009e-05
4.48257406647575e-05
-1.64583601200613e-05
7.05370858033668e-05
4.01837887919659e-05
-4.60753670885921e-05
3.25371482477407e-05
6.0508585468738e-05
9.62004588754654e-05
8.87304518181626e-05
6.00450982977738e-05
-1.30622501418517e-05
-7.36010650523076e-06
3.30893797526884e-05
1.24659645006668e-05
6.63049860726989e-05
6.94751022612674e-05
6.1353574690805e-06
0.00016020634262485
1.30457999651723e-05
4.29886593985556e-05
0.000134892203438249
9.69720120461334e-05
0.000112435317581648
4.86528910365017e-05
5.43885273550796e-05
8.82314085269234e-05
9.27634357781431e-05
6.59635127789026e-05
0.000114440705457801
7.37377092083047e-05
0.000127625703344392
5.65003350764933e-05
8.4034945736831e-05
5.65650336259076e-05
4.29265737038385e-05
5.01034416769584e-05
0.000100820727767867
1.90060119227687e-05
1.10197318725054e-05
8.389397178954e-05
9.52220993469382e-05
8.39503577822091e-05
6.51527637588843e-05
5.95419129127422e-05
4.22249143739351e-05
-6.93452401337335e-06
6.22133497215351e-05
4.50441293750104e-05
4.15921390001048e-05
4.42198721545928e-05
5.08504260966058e-05
3.32346800329416e-05
-1.62586262322277e-05
-2.02770495492689e-05
2.55829332160464e-05
2.64716753694662e-05
4.88546706304433e-05
0.000142218679095118
0.000100937707816626
9.95384642230908e-05
9.7039187642394e-05
6.69009507027626e-05
7.96962342406485e-05
0.00010113001201024
0.000151168148207752
3.99997807339756e-05
2.65234845705934e-06
5.07223597531894e-05
8.84562383434929e-05
8.99651861130715e-05
5.36209470609315e-05
0.000101863840344567
2.43519219481955e-05
5.40146357535319e-05
5.30932438246094e-05
6.78827073857102e-05
5.51142593044369e-05
5.28449515046344e-05
6.18272720689354e-06
6.29426032487874e-05
-1.87186729210865e-05
7.20179306118103e-05
7.99626023942536e-05
2.16326762861014e-05
7.45306627205747e-05
9.3093529073302e-05
8.00603233571965e-05
2.6358596868952e-05
0.000111735765821345
9.11972259345882e-05
0.000134015295763653
7.82100523263972e-05
0.000101219875166142
9.10379920039194e-05
0.000128273730376581
8.33854781789497e-05
7.25248869088812e-06
3.34301140882019e-05
6.2984117255587e-05
4.90860567562756e-05
0.000100715529186972
8.57030053698854e-05
2.77601274578989e-05
8.60145679755473e-05
5.15389927590304e-05
5.44021099780588e-05
2.79781979131028e-05
4.08511423858651e-05
0.000100044584399725
0.000121405354428272
5.11545891067722e-05
1.52495782644179e-05
5.15430147416575e-05
8.81659145514034e-05
4.77224930754358e-05
7.68161942606137e-05
8.52529173264153e-05
1.97137940928386e-05
4.54900413667413e-05
0.000107646104355876
7.76600053502859e-05
6.2903940023381e-05
0.000116075375129288
6.64172282829312e-05
0.000100984982628988
3.50673763434716e-05
7.53096394737758e-05
0.000149154245495107
6.98830594660776e-05
7.19902000253145e-05
5.00357616777137e-05
0.000127277146949553
6.84942129353509e-05
6.26548731122423e-05
7.72783333562389e-05
6.62457875466644e-05
3.97789797726047e-05
0.00011224119144075
8.48039542132443e-05
-1.63416434088843e-05
9.44281868871372e-05
2.27523972196904e-05
8.88944913598968e-05
1.80509266474188e-05
5.75128115438572e-05
0.000112351398154335
3.31297330319293e-05
7.11215200487593e-05
5.0259916563628e-05
3.97894909855075e-05
0.000113978482370856
9.90482719243238e-05
3.03166697399166e-05
9.18802030992067e-05
2.55820637134622e-05
6.79038537786064e-05
5.01635025007108e-05
9.23882797888249e-05
0.000102395283225332
4.10508573607437e-05
6.47964453067594e-05
8.41568434305077e-05
2.55902706572425e-05
3.37019493438138e-05
2.74879211791498e-05
7.35791727058665e-05
0.000112257415550856
7.57905355516626e-05
7.79818587124668e-05
0.000130597551747696
3.2695579875154e-05
9.93123758521116e-05
0.000162212341685737
5.41638115073166e-05
4.02628279291756e-05
3.82034218438372e-05
9.19941052847832e-05
8.58530967561318e-05
9.43887417353127e-05
4.78793247568476e-05
4.35604854807297e-05
0.000102076318671923
9.58450518037618e-05
7.720516541462e-05
0.00014654990536293
4.5365456188867e-05
3.63012674592501e-05
9.23839180995972e-05
5.53828619568711e-05
3.53853020047733e-05
3.21782261410988e-05
2.58568374432162e-05
3.44975389435687e-05
6.10726608218565e-05
8.18146934369965e-05
5.67290402941753e-05
3.22773464854191e-05
6.1800525284928e-05
7.70781774140623e-05
2.0980237026785e-05
-1.71862836694636e-05
6.54504968198219e-05
2.49005727161787e-05
8.54563906407971e-05
5.4515307775367e-05
1.19925474717808e-05
8.34310796804084e-05
2.88773172408511e-05
0.00010211581428331
7.90965907909957e-05
3.1147610978089e-05
7.09280563653013e-05
6.36534980717456e-05
9.56528411735752e-05
0.000137907053597584
4.43065802983669e-05
9.83749373712265e-05
0.000153266152341244
6.93989290968959e-05
2.90161007134579e-05
9.49744944113149e-05
5.07463351403244e-05
8.5206964478287e-05
6.45585387688908e-05
0.000131420962340857
-7.44651483163379e-05
6.87700934569254e-05
0.000104487566539711
0.000150286932817565
2.75267748323063e-05
7.73848943059027e-05
2.38335793984072e-05
2.97793264215086e-05
8.95299970318369e-05
3.69936150804944e-06
7.86357740868721e-05
4.94868110116922e-05
4.1125561225472e-05
5.79927245033747e-05
6.95869722986462e-05
4.03821824631732e-05
7.96473683176363e-05
6.28081823304139e-05
5.45493498799042e-05
0.00011855089079226
5.36220624730856e-05
3.09277907864748e-05
5.20764457007183e-05
6.99986825799798e-05
0.000125275915438311
3.35147122258672e-05
1.09203738286469e-05
0.000107564829708329
6.48004862676648e-05
9.76065791002792e-05
6.92527943375047e-05
0.000101157852544162
5.37813818667403e-05
9.43883537248956e-05
9.94533401890263e-05
4.46471826310123e-05
0.000119947446796788
7.95536435450786e-05
9.65674969204369e-05
8.11790065628264e-05
4.20958402131066e-05
7.05270310792473e-05
4.81367842526774e-05
7.68594458118032e-05
5.95904483709586e-05
6.09075630351935e-05
4.48444807498136e-05
3.44949928891105e-05
4.70318601921695e-05
2.9331739141595e-05
9.75327286295505e-05
4.24763302967281e-05
3.23154827762923e-05
0.000113368370556924
7.98164293249078e-05
4.40412793936655e-05
9.18832718279379e-05
0.000115012787667178
3.96747769986483e-05
6.7938961287124e-05
3.23976639156913e-05
4.81560933970108e-05
4.07887862560888e-05
8.21330648830765e-05
5.69250559500052e-05
8.71053398667464e-05
2.37372920136815e-05
3.0496102991306e-05
4.40828268999432e-05
2.38020288514564e-05
0.000132879342784103
9.82748990116031e-05
-4.64920286267537e-05
5.08565138828835e-05
0.000105993411870764
3.87713698728617e-05
6.40540117104373e-05
5.80292274322657e-05
2.3680413121662e-05
4.69840470610712e-05
7.00168951723058e-05
5.06249249286024e-05
8.97282044162722e-05
4.04454925939115e-05
1.58194283556633e-05
9.45771992811424e-05
6.37605382079938e-05
8.2357268734154e-05
8.86850036478201e-05
7.42403481998981e-05
2.27546369568338e-05
9.67377183609306e-05
3.82408198564271e-05
0.000106536858847444
8.06678891064579e-05
2.47819275722817e-05
5.79529743590073e-05
4.83872525810625e-05
6.58209830101086e-05
9.11867855624975e-05
0.00013573536811412
5.22011873200289e-05
7.82947849357364e-05
8.68176575931843e-05
7.28296203615587e-06
9.31934118661075e-05
5.19814798939352e-05
2.80871344298232e-05
5.22937059952703e-05
5.39827399221675e-05
7.56746547604824e-05
2.8502989368938e-05
5.30169620249983e-05
0.000140234344863139
8.48448045972414e-05
7.00662491713169e-05
8.04143137153908e-05
7.34150291161318e-05
5.88644501060964e-05
0.000109358136018627
4.34838879433502e-05
6.11746337994697e-05
1.42452048439073e-05
8.36024205835046e-05
8.06989641497455e-05
7.4770140669636e-05
0.000133672983791894
-3.62117312138303e-06
2.7644138961499e-05
5.50178711133543e-05
9.24383631126244e-05
7.43512129625966e-05
9.13137521417623e-05
7.23821625500381e-05
0.000167435701127177
8.71734772374653e-06
3.14584881199338e-05
6.93270100960099e-05
8.50072382404891e-05
3.23051509207037e-05
3.90051691470064e-05
6.4561645403675e-05
2.32941657602133e-05
7.69729127513236e-05
2.99170996499853e-05
4.0113610662714e-05
9.91677912610164e-05
6.27095514215101e-05
5.5847981775291e-05
4.36267222866167e-05
2.26395473502239e-05
4.60135611536667e-05
4.24134120816765e-05
0.000116646090602871
7.10141249901629e-05
4.54340664170983e-05
5.73878322378428e-05
7.80276366510371e-05
4.44952289370056e-05
7.43022258547575e-05
2.85877677986253e-06
-1.5980913491509e-05
5.25347676114453e-05
3.4703105682632e-05
4.78248903456502e-05
9.05821124214389e-05
0.000115674678270057
-3.10035892825377e-06
3.00691822606881e-05
0.000104681700446042
3.50759765365802e-05
5.28900315004964e-05
1.11954443786314e-05
6.139925862094e-05
8.5048200985348e-05
0.000101147179124219
6.51910187882152e-05
5.55195751604129e-05
7.63376896611124e-05
6.50086942450736e-05
3.65637125454515e-05
4.58158313620873e-05
0.000132584871669701
5.83556832480749e-05
2.61398510548488e-05
0.000110649056172301
1.78346806672668e-05
5.04913158768416e-05
5.79393428679243e-05
2.74366837478279e-05
3.87369964790133e-05
7.76553923055684e-05
4.4887490141224e-05
6.60313156399349e-05
7.58475191560063e-05
5.20204127022051e-05
8.38763554475614e-05
4.85848084960088e-05
0.000100508733402267
4.18554350825439e-05
3.45710917282154e-05
3.39493720485859e-05
5.42059894809111e-05
6.11466274841027e-05
7.73016517092833e-05
0.000118673933596136
8.76902746055472e-05
8.06756926320904e-05
8.5591023551906e-05
0.000108134766659915
4.64535724140014e-05
8.9865218004985e-05
-2.12269999941363e-05
0.00010126059406607
7.85434280114178e-05
6.37014897645263e-05
8.5500206770286e-05
9.13304227956816e-05
7.31655582875941e-05
9.55826816666009e-05
5.81106312714014e-05
8.23507524377489e-05
3.67698052504679e-05
6.12687823622119e-05
5.87471477528004e-05
-3.24993900427166e-05
4.36627187202818e-05
6.42513388968196e-05
-3.97765005835129e-06
0.00011394564620655
6.12590831689536e-05
3.65245990100633e-05
6.19726947880254e-05
3.06385383485634e-05
9.19231066226921e-05
4.00812753178216e-05
7.64157587246881e-06
-5.23979141026196e-06
4.12819409517095e-05
2.94572005180978e-05
0.000124049345340693
7.73661696978023e-05
2.65415533048334e-05
3.00115542933881e-05
1.47619289257733e-05
8.66246430114019e-05
5.75832213904164e-05
1.10133584650251e-05
6.48580739722223e-05
7.59667633855934e-05
5.38301640723195e-05
9.0921751075916e-05
0.000111591023178779
7.85224947369389e-05
0.000103820534557772
1.6813405943116e-05
1.5305595627807e-05
1.77338843443685e-05
8.21927040904624e-05
7.81332713379481e-05
6.38643161496734e-05
4.83632284836717e-05
7.51364551315595e-05
7.15229465491026e-05
0.000135012094704169
0.000113966232368964
6.09079803863183e-05
7.77240011658927e-05
0.000149022174135757
8.11436421926408e-05
8.15733236443642e-05
7.38557391501074e-05
0.000135146316756215
6.29477477923248e-05
5.57825124293597e-05
8.39867972295667e-05
9.43760654480258e-05
1.2125031109439e-05
9.06174464731258e-05
4.16154553909133e-05
7.16978721392711e-05
6.62656115501826e-05
8.0578593238353e-05
4.82458606200412e-05
0.000101880977851
1.83986056749857e-05
9.77224711564058e-05
1.05193260808501e-05
6.37081948745586e-05
8.26338275662218e-06
8.31970155910428e-05
8.19033758034044e-05
0.000105409660797232
5.65011335013693e-05
0.000121546864521569
3.44009753981498e-05
8.11539136947998e-05
9.94635213650782e-05
6.37488597665515e-05
5.00310229009081e-05
5.54152212025769e-05
6.87883513168284e-06
2.32563138424082e-05
8.36951140225269e-05
0.000101287552178393
5.51896380619822e-05
0.000100764514164723
5.10920564556336e-05
4.38880526602644e-05
0.00011635397039816
8.12110923177935e-05
9.10962139548313e-05
6.85749913898911e-05
3.013500772161e-05
5.16706637131053e-05
1.64999808204073e-05
3.35300158897621e-05
-4.54698577598101e-05
0.000129047839807958
-1.2332144694948e-05
2.52580767248664e-05
1.13868479262553e-05
4.27934079904425e-05
5.64671861781928e-05
0.000130705592665972
6.26824168602857e-05
9.91156349332689e-05
1.51681168951528e-05
7.5083498167162e-05
3.41314729548765e-05
7.27490126090355e-05
4.83332927866694e-05
4.24649387617982e-05
6.6514750657681e-05
1.11062165567616e-05
4.2892680776888e-05
6.99666022977313e-05
-9.16474713259528e-06
0.00012585490570303
0.000119319905409843
4.92690970015269e-05
7.32818095762001e-05
7.81199970527529e-05
9.77297628473419e-05
3.30190063062315e-05
6.58389106464496e-05
0.000102334862346156
0.000110648327511863
8.79854315193886e-05
2.56103015985576e-05
8.28936091886082e-05
2.2540214174605e-05
6.18191676762413e-05
9.9009522720865e-05
7.32108641345107e-05
5.29599413055289e-05
6.42928152934122e-05
9.65390301862089e-05
6.40983842960818e-05
0.000120650897447255
7.1330771695515e-05
2.69568825321979e-05
0.000152076911520711
2.61892702561881e-05
0.000103204870723384
0.000135944567495698
0.000120105612508739
7.37931952412074e-05
0.000111416005722398
0.000106368759455129
5.574400166698e-05
0.000103541733272564
0.000100294582664553
7.31554112185218e-05
2.85895523147374e-05
0.000106891223225248
5.84085818943947e-05
6.31050753392393e-05
6.36712492967074e-05
3.73764383502619e-05
6.72416253310682e-05
0.000100442659707055
9.91561280562295e-05
9.59744393573398e-05
9.38981045809617e-05
5.8330820299711e-05
6.30579365924707e-05
7.1549181305765e-05
-3.62332647387441e-06
3.14068591815647e-05
4.8192676896976e-05
2.57963734763442e-05
0.000127783786062711
6.23571453171133e-05
6.90408720072044e-05
5.17506029321454e-05
8.46442685829872e-05
9.69392306204937e-05
9.28880662095167e-05
6.68736751963945e-05
2.79399764380757e-05
9.63597553321229e-06
8.50377848576314e-06
0.000114574850163711
5.59178889720066e-05
4.51475453791825e-05
7.38633094046872e-05
9.08893301861728e-05
5.63055682954513e-05
7.09160446138807e-05
5.21570942895765e-05
4.45080482871747e-05
7.14293193213537e-05
0.000106879064287631
0.000108380661170675
5.16014885884853e-05
0.000112774369300461
0.000152080504633856
5.11440050696634e-05
3.20968408199354e-05
5.2982282131892e-05
6.61770015753756e-05
9.47626449198008e-05
2.52341968381494e-05
2.51327390073392e-05
0.000106712645238963
6.11058474923584e-05
3.941066152875e-05
3.16594715741207e-05
5.71333377686779e-05
3.96651152645178e-05
2.11204776329939e-05
6.5850178560172e-05
3.54784934014697e-05
6.75790097146193e-05
0.000131005753232332
9.31580183321585e-05
1.93852583140454e-05
9.47130793865512e-06
5.38164760416487e-05
7.66494237887985e-05
4.46565093058825e-05
4.56848900008779e-05
4.16252368662117e-05
2.24663537186711e-05
5.76631458849894e-05
7.83945480288468e-05
8.39083427789642e-05
2.61017710402316e-05
7.41866634249031e-05
2.9179865153355e-05
8.33058167692745e-05
6.48076268887197e-05
7.26959030218775e-05
5.19855173175867e-05
8.77089085356225e-06
0.000108050586672071
9.1266610568568e-05
3.62580348374796e-05
7.65381064740975e-05
3.79028324377153e-05
6.36619673346616e-05
2.75120392749286e-05
0.000108458130214121
8.6689597338409e-05
4.64020851334233e-05
7.31533807434742e-05
2.03835969433338e-05
3.01523640970898e-05
3.93711660372801e-05
8.36071317408534e-05
9.29992435591783e-05
8.57892643597584e-05
9.69530025337676e-05
5.20315574116104e-05
8.70116811217671e-05
2.5164178965116e-05
9.86191064318354e-05
7.85506237095884e-05
0.000111459396794716
6.98119025447007e-05
7.91159282254203e-05
2.27494021881941e-05
1.35299748774198e-05
-1.29306615521407e-05
5.31648561960269e-05
2.52976443187636e-05
-7.01042941476381e-06
4.67242789465639e-05
6.38938743625594e-05
0.000150820830682107
7.6075707734355e-05
4.77078366977938e-05
4.1452805050478e-05
5.84983186009461e-07
3.93195083822697e-05
5.95788340437737e-05
7.15197912586736e-05
3.82638426165659e-05
6.15212294661817e-05
7.30714647994971e-05
3.39135025887617e-05
3.9406331735219e-05
5.52642654097676e-05
8.94951569453681e-05
7.99184943587951e-05
7.37991172021999e-05
1.16201648276286e-05
8.1318748318499e-05
6.68830629254348e-05
-1.16437834251959e-05
3.9473101187791e-05
6.28333845016498e-05
4.60325658987888e-06
5.1783168393326e-05
7.64346959395643e-05
9.08943181807465e-05
0.000111332807939026
5.62098440806403e-05
5.84085998860594e-05
3.66693707535845e-05
2.26330800283843e-05
8.95019769982289e-05
8.22413428002805e-05
5.64779159873639e-05
8.82226777826543e-05
3.66984116919957e-05
6.36702503576165e-05
8.25919699168329e-05
6.87084018183213e-05
4.28242220014814e-05
4.58366841877422e-05
4.32379648659931e-05
7.57376701327927e-05
8.74752089366606e-05
7.81984611893868e-06
6.46520142958849e-05
5.03675625387375e-05
0.000103269565880788
3.7126304338985e-05
8.39484651980245e-05
7.63580985868511e-06
3.48958655924857e-05
8.69832411702011e-05
4.17915072175749e-05
6.74645401185719e-05
8.23183041783927e-05
4.2434432147396e-05
0.000158754948420541
6.97543451970883e-05
6.0263925948508e-05
8.9333738620981e-05
6.74314693745164e-05
0.000112361548195796
5.80974377409337e-05
6.74840290759142e-05
6.62131141090563e-05
8.44476945099759e-05
1.60731926531969e-05
1.09322240475459e-05
5.70643216352155e-05
8.37101398171221e-05
0.000100737123584198
8.96298611309272e-05
5.56761900366183e-06
6.80136732026789e-05
4.61679195389942e-05
0.000126373742661663
8.35670555222879e-05
8.62754410556306e-05
2.50543047441538e-05
6.50247072358927e-05
8.0295934829689e-05
4.36326306793997e-05
9.9327492936209e-05
7.12400497986133e-05
0.000100192276424952
9.03179086577126e-06
2.56230856896683e-05
6.23619672822403e-05
9.44946450027338e-05
5.80474355934065e-05
4.56177090173488e-05
8.32104494061833e-05
4.40924520662648e-05
2.2071938402138e-05
0.000131665529723038
0.000144346131498236
6.76049315610385e-05
5.84435285211608e-05
0.000106471036338415
5.28446060050122e-05
9.26533795116795e-05
4.80728121988819e-05
7.6743325922254e-05
4.74056382724116e-05
3.40529172431355e-05
0.000158885360858041
9.74900196601289e-05
2.88672115276094e-05
8.08204287717729e-05
6.60856708360528e-05
0.000115089203128933
5.87183000536967e-05
0.00011487690407295
9.70503974678151e-05
7.97258218753485e-05
9.62649803170472e-05
8.3426053660264e-05
3.78041860015196e-05
8.75457963724997e-05
6.34238132520658e-05
7.17716590814319e-05
-2.91412323362099e-05
0.000111831390890531
6.73952555199534e-05
8.88543777319634e-05
3.88879558603611e-05
8.81426683655594e-05
7.21047202249443e-05
6.78699018965399e-05
4.60260059960443e-06
2.15741424152135e-05
3.64737494786739e-05
7.58357232433517e-05
8.63551310628657e-06
5.21387335429604e-05
2.46311426184261e-05
1.97623179197834e-05
9.79452604290158e-06
2.84409623857276e-05
7.93485977334513e-05
2.49538670453626e-05
6.78004706578452e-05
-3.8990064583662e-05
6.23960119042656e-05
0.000109522559445626
7.41938853253645e-05
3.56557873292438e-05
5.56461943314348e-05
7.05484036490887e-05
1.71791526970538e-05
0.000116587816514731
7.80446283044687e-05
3.16586440688567e-05
4.41883673073229e-05
7.75967312366277e-05
3.89158365526075e-05
6.07603743190014e-05
1.65780928392433e-05
4.91086780181275e-05
4.40736481719198e-05
7.33065058362373e-05
8.22336409133256e-05
4.3395874405332e-05
9.22388049893002e-06
7.77272220502139e-05
6.11440897824705e-05
8.10114128504425e-05
6.59563906869036e-05
5.79051478597e-05
1.98063328981041e-05
8.55471214460697e-05
4.91345407491184e-05
6.15479760663363e-05
8.99131229180802e-05
4.59545764961081e-05
2.5658727240415e-05
9.13599889551821e-05
6.98163948462655e-05
2.97068641679264e-05
6.19626860338581e-05
5.02694472875466e-05
7.55851336203272e-05
5.68235769829055e-05
0.000112483443053293
2.10599973836502e-05
0.000108329162985245
7.19769714769813e-05
8.06700683898874e-05
0.00013615387629923
5.97329844758417e-05
1.10267851595947e-05
7.23894902171716e-05
9.41890810274355e-05
0.000104561434267916
6.55689317667121e-05
1.99820833459218e-05
0.000138766646334666
4.64899961411278e-05
9.78998042797529e-05
8.38285420357292e-05
0.000100803607987606
5.69201408955082e-05
4.065167402407e-05
2.25065064425335e-05
7.1933812781034e-05
1.11490101985371e-05
0.000116405744409689
5.44185878870558e-05
5.36966657928293e-05
9.39884068599031e-05
9.15513843781789e-05
7.88200632243706e-05
8.08155762979237e-05
7.51438317237345e-05
-1.92728504678819e-06
8.8540590109287e-05
6.69007376728409e-05
4.33446908369307e-05
8.12943952809445e-05
8.2734621644611e-06
6.88051803139931e-05
0.000118048594512293
3.25084124210829e-05
5.00480719230252e-05
5.97359585656933e-05
3.7280566633369e-05
7.73319522305896e-05
5.88727172182599e-05
5.71568895497598e-05
8.51964988303664e-05
4.97973505502684e-05
9.50883132343301e-05
7.85341974809196e-05
4.50726305539694e-05
3.44664268570372e-05
1.58599857625763e-05
4.49518253919592e-05
5.05405712526739e-05
4.97807297338163e-05
0.000105768325550189
8.72910820392616e-05
0.000148286901889038
6.43291105112163e-05
8.68543325711938e-05
2.55820358933777e-05
0.00011498955340274
5.67769312069847e-05
7.82929075011204e-05
5.66321615057566e-05
6.87106498823911e-05
-5.83020093837106e-06
7.70874025295084e-05
6.93369960670215e-05
2.92570276841918e-05
2.05197290622693e-05
5.95050731416121e-05
9.35446667901945e-05
0.00014102149492299
9.58746252718852e-05
7.13388328227289e-05
7.01561849663687e-06
3.07527079971138e-05
-1.0764794131276e-05
7.0687518352764e-05
4.71425439534973e-05
2.42432996963526e-05
4.10144706849462e-05
7.61992760928881e-05
-4.57977647832055e-05
0.00010341701009273
7.92888833117625e-05
0.000128670438968658
0.000104794266096352
6.44983837267799e-05
4.4540432313692e-05
6.71865340518309e-05
4.87142780173277e-05
9.6022583213957e-05
7.72133993736136e-05
1.50698818267376e-05
3.05079662011341e-05
3.43521987922361e-05
9.44657486100645e-05
4.2616444122302e-05
4.72306972552094e-05
4.28758713791774e-05
7.70708607469599e-05
5.29455946940613e-05
9.11913138642644e-05
0.000118851694521988
5.59487199093084e-05
9.87975055281633e-05
4.14158920014553e-05
0.000100615977407154
6.11277453245651e-05
8.18900528145951e-05
6.46090892377519e-05
9.24802104934342e-05
4.56272903476623e-05
6.94827148759229e-05
3.08813773826655e-05
8.40249207916498e-05
4.62658479997709e-05
3.96017878864506e-05
8.51643258986394e-05
9.64915054554641e-05
-1.8329530974156e-06
8.40721287758401e-05
4.86401344212926e-05
7.90748396222927e-05
0.000151244119930188
0.000141486969071578
5.04787884436132e-05
5.34533460578835e-05
8.20189253276789e-05
1.04544776467418e-06
4.25399988492278e-05
3.40508285384031e-05
4.03967938324053e-05
8.2615046116273e-05
7.70971678005537e-05
0.00010467062343011
6.9474907785909e-05
4.13460917684015e-05
8.91532989733049e-05
0.0001574859194432
0.000141412448599041
0.000101884972531145
3.50036805150125e-05
0.000128965976310015
-2.51824404917246e-05
0.000123054203977837
6.94075502356205e-05
3.23483190335461e-05
-1.37810812299144e-05
0.000103626338986008
0.00012862508627345
3.56081499440099e-05
3.9973522317582e-05
7.66642196761549e-05
7.11316230991334e-05
7.54473663339267e-05
2.98274812447331e-05
3.64829407689724e-05
-8.26616168108426e-06
5.86090156013513e-05
3.7975331526723e-05
8.89849831884898e-05
9.84479552382242e-05
6.49125930491024e-05
7.05159559058857e-05
4.69047885282463e-05
6.78350652383938e-05
0.000107762343552542
7.47686945276167e-05
4.17923622604392e-05
3.76345431135335e-05
6.75790242487172e-05
5.17031214971623e-05
8.38071322612457e-05
0.00012314054804972
6.66780532313337e-05
3.97188893509698e-05
8.61396827799971e-05
2.22158304493466e-05
9.20524952472778e-05
3.31056876696408e-06
9.70699439613084e-05
0.000101802100731028
-2.12235091055097e-05
2.9700099246794e-05
9.96005901068154e-05
4.72191145633391e-05
9.20923755659652e-05
0.000116683021889804
8.54067119003554e-07
3.79630296830368e-05
8.89815863541952e-06
2.62159671046911e-05
0.000103683649832633
4.37650108863547e-05
4.68182909558168e-05
3.1497924118199e-05
3.21795094535265e-05
7.30942546979401e-05
3.31307573591263e-05
0.000101066967206192
-6.09443216186735e-06
5.27266828589611e-05
0.000118357930552088
3.28790875291288e-05
6.0420224592128e-05
8.08418614732396e-05
2.88646133977911e-05
0.000111047394571823
5.45514879361166e-05
4.09282777581488e-05
2.31161154207653e-05
2.25807011357242e-05
0.000111661707450017
7.70096464410094e-05
7.15269199054643e-05
1.57399153229292e-05
0.000130338723484252
1.3877080366156e-05
0.000132652788425111
6.30769239704859e-05
8.97814638356027e-05
3.33166364849254e-06
8.59109614613364e-05
9.96513677876118e-05
3.52143452191283e-05
2.22775728040796e-05
5.28116693031959e-05
4.58884031012995e-05
7.96605218616233e-05
0.000104793082580619
5.81976806245257e-05
5.47940964182494e-05
8.58924044476661e-05
6.44074771567345e-05
7.88124906049239e-05
-3.85422085206691e-06
3.77639872800576e-05
1.84353991184916e-05
6.6215562792514e-05
3.69650186795729e-05
3.34471121565785e-05
0.000103870440353605
-1.51232088115939e-05
0.000146619892111736
2.16205527686517e-05
4.39189910973749e-05
-1.09230846667685e-05
7.9281600302515e-05
4.80097782121239e-05
4.48125004287893e-05
3.49451109044484e-05
0.000154074319983079
7.84289019964807e-05
6.07642738515496e-05
0.000155346238309969
7.64928030791266e-05
9.07021785639851e-05
-1.05769156585692e-05
9.37805711071355e-05
7.60927388558735e-05
7.46377533027207e-05
4.98765049256935e-05
0.000108825801208234
0.000123015027397894
9.24450872148657e-05
0.000122136212341235
6.56675726103174e-05
6.36885336977063e-05
6.96425407926353e-05
3.50110849752044e-05
3.03635380960147e-05
0.000120051525513305
5.70044483685117e-05
7.9665369961065e-05
9.56653830366244e-05
8.64028115982088e-05
5.27671196032384e-05
6.51153564159511e-05
3.26076787720419e-05
3.14741078505643e-05
1.12452995546117e-05
6.47072078374248e-06
7.78293651134101e-05
7.6558943665068e-05
9.50031445663753e-05
4.94200866704157e-05
4.18642223567485e-05
8.82298680309267e-05
6.24027783790477e-05
7.70560880888352e-05
9.03516390263032e-05
2.01404376842422e-05
3.93690073226978e-05
8.13070397372527e-05
8.48644941923294e-05
5.75534522463505e-05
7.67717421150239e-05
9.06692376222403e-05
9.13936167987441e-05
6.63108050825723e-05
6.58690726972905e-05
1.16035432481407e-05
7.03293354301464e-05
0.000113763577815194
3.73476809895098e-05
1.35262808013179e-05
4.10862607927454e-05
6.91985968488277e-05
4.82162631471937e-05
0.00010943921253099
0.000105238333953466
5.58260984812273e-05
8.40273367158256e-05
3.64988187847796e-05
4.80187881093445e-05
0.000118620705519226
5.29989776218207e-05
7.16563281144248e-05
4.22668664203879e-05
3.60759551665746e-06
8.09495854540545e-05
9.48574644722603e-06
2.06001271915869e-05
7.81408605218475e-05
0.000134226142303981
8.19547323772652e-05
0.000106224303844242
7.79868820210717e-05
0.00011214011847329
0.000123813217933928
8.83705993323259e-05
8.13733705571157e-05
7.40131754165998e-05
7.79643321177268e-05
6.05075191910382e-05
6.83051049401554e-05
1.80494361598319e-05
3.03894768953482e-05
3.34839680714827e-05
3.34352512934621e-05
3.33393960921592e-05
3.83145704440998e-05
0.00012161264822898
6.61744341809678e-05
4.94860371872031e-05
1.62242005406445e-05
5.4351334486134e-06
7.15372112902607e-05
4.47514401901621e-05
0.000116161782632674
7.3625597489807e-05
5.09427066912543e-05
5.17209017210185e-05
4.78467730462104e-05
9.271498640555e-05
7.03449458827948e-05
0.000107630119870386
8.6346362319598e-05
0.000101241668855342
8.14377454028864e-06
7.16744034935193e-05
4.79071209802134e-05
9.09654943512245e-05
1.30248113258266e-05
9.03037513825531e-05
0.000121377656676586
6.84110621907931e-05
7.26302847942239e-05
5.63699346977792e-05
3.70249701482354e-05
7.58861562906951e-05
5.27389527584854e-05
5.74077349646443e-05
7.14240516605184e-05
5.78453210338152e-05
2.94590854734508e-06
8.50288618304718e-05
2.59387460124666e-06
7.7288851735897e-06
8.22103423148941e-05
7.1444902591696e-05
7.45717920332291e-05
3.65619744063722e-05
9.56477753304366e-05
0.000100169179481447
8.9383797419583e-05
9.96802990176531e-05
6.11959289451589e-05
7.19638062269229e-05
2.66046227310214e-05
0.000123058876092044
0.00010928494390037
8.19073274235715e-05
2.73062571912513e-05
6.58631629806892e-05
4.58153144920652e-05
0.000118524238418952
7.50968535808018e-05
4.81510620953078e-05
6.48299688722526e-05
5.07980977366662e-05
9.11492640877382e-05
9.04165893204346e-05
8.18588417354201e-05
9.17128371796954e-05
6.28202196908928e-05
6.25928869832012e-05
6.27235873596789e-05
2.20267394034288e-05
3.52195887779485e-05
9.03093089924137e-05
0.000103320992759386
6.04806757086555e-05
7.9379934747726e-05
4.77434203958713e-05
0.000130468468984122
7.20477827228889e-05
6.45688199442724e-05
1.34133859340712e-05
3.67521360524472e-05
9.10519931309996e-05
4.67449953929888e-05
-1.7149127720059e-05
6.70682326044645e-05
6.13580617727928e-05
4.48885223646006e-05
0.000112065596378183
9.10648552370568e-05
0.000103002293536525
9.72539773529085e-05
-1.52061619249111e-05
6.73495053621045e-05
8.38882348183263e-05
0.000112170405208194
1.52732494959144e-05
4.04892221006545e-05
1.53817475448437e-05
8.64984666888059e-05
4.40464182978052e-05
4.49428868523691e-05
8.35204106032646e-05
5.52235794231517e-05
-2.58797454048688e-05
1.22795885614762e-05
9.97074270059887e-05
3.82711745362552e-05
7.30294292055913e-05
5.99068881508135e-05
0.000110724364032809
3.81094264006666e-05
7.58039835991697e-05
9.62708279938229e-05
6.57018614564567e-05
0.000101895344061218
3.67983430654115e-05
6.17396949799932e-05
4.7024554904918e-05
0.00010089294178605
6.02812923420814e-05
8.46589590472757e-05
5.70110724854391e-05
7.65745042259818e-05
8.68470186965772e-05
4.40787109099041e-05
5.2396100407493e-05
8.18992037379561e-05
6.75061520537636e-05
6.15646217135831e-05
-1.00988869695041e-05
9.86515656159228e-05
8.67218950583769e-05
0.000104467762557049
0.000110280213335225
3.19473684190514e-05
8.31559852762903e-05
2.40533229776373e-05
-1.08356374589982e-05
9.70998402661835e-05
7.913708295288e-05
9.22493430848068e-05
0.000114038961356123
7.0075145651105e-05
4.06408612508268e-05
8.56312422791836e-05
6.7234807798991e-05
5.63230227154995e-05
3.7648118962676e-05
6.52494135235619e-05
7.53743349966412e-06
4.71818474996141e-05
8.95746658352438e-05
2.99581239807415e-06
6.13736204265805e-05
8.20015243466074e-05
3.96375937829554e-05
7.48813507587491e-05
7.23130206815988e-05
4.36687356940675e-05
6.51552393397597e-05
6.03662199140922e-05
0.000112168581465543
5.01172633213681e-05
8.17048001341479e-05
6.10247971260896e-05
6.02352095837528e-05
0.00011369425510574
7.48980025974527e-05
0.000129349943895344
0.000110514861948757
6.95057807579533e-05
0.000165377658440073
4.45939942288751e-05
3.25959849954722e-05
9.27871806933407e-05
5.24935631699039e-05
0.000101781069930197
6.19541099140487e-05
2.5486789643104e-05
3.32494203732863e-05
4.67511773568366e-05
6.58401189257846e-05
7.0121348296456e-05
5.30971827190186e-05
3.19845271291952e-05
4.9515117764923e-05
7.74346920723722e-05
0.000101202955847281
6.80152437082266e-05
1.04742210805126e-06
5.40865548481314e-05
9.99119815976344e-05
3.39241448270283e-05
9.52144600984893e-05
2.93477079137696e-05
6.7439615408005e-05
5.36898484298289e-05
6.11028719332011e-05
4.67631235877758e-05
9.56755491157712e-05
0.000102798862883448
0.000148180572853357
0.000125274610412793
5.63334341404825e-05
0.000109637903713357
5.62659952353506e-05
3.4030583262304e-05
2.70024185229254e-05
0.00011531104470179
3.63497254638032e-05
7.11882184167494e-06
8.20192151234324e-05
1.25110825599041e-06
9.15537172907335e-06
3.32228992891715e-05
9.74570816386781e-05
2.29909923411543e-05
3.58998327419005e-05
5.0783804680011e-05
7.93089384503087e-05
7.14393977930228e-05
8.86611954584725e-05
5.465217387557e-05
5.56163683343402e-05
4.70592918465258e-05
8.54300803537372e-05
7.98205091229962e-05
7.45645474895801e-05
-2.04014656994516e-05
6.32400537148288e-05
-9.37458524815902e-06
4.25170083666259e-05
9.07837559920154e-05
6.4023519365813e-05
4.90351135809881e-06
0.000104199663044285
3.37925390902771e-05
8.13333780706487e-05
-1.30608427167113e-05
2.43486860561107e-05
5.8104889200228e-05
7.22601483760082e-05
7.90970287376098e-05
5.64840885383172e-05
8.00792728958039e-05
3.78328261165028e-05
8.29936871548055e-05
7.5727344716298e-05
8.39352181321017e-05
5.16096204793019e-05
0.000102850923433794
8.24964470909736e-05
0.000120990153816424
5.23428245440562e-05
4.22181850273723e-05
3.0408528375304e-05
8.3965909151697e-05
8.80283439698632e-05
6.78216513087817e-05
-1.73342973796868e-05
6.15219616553223e-05
0.000140607666073971
7.86338621861222e-05
5.53688987637171e-05
8.61942426453796e-05
0.000110004042973955
7.96358310108516e-05
5.84198276894368e-05
5.35159621180069e-05
5.31162809607829e-05
7.74786749771672e-05
3.71554397568192e-06
4.78655438520576e-05
-8.15035253920115e-06
-2.66770425449869e-05
7.99836146671605e-05
6.6512831373316e-05
3.65890556626811e-05
5.43106501838599e-05
6.31101341594483e-05
8.94594444851567e-05
9.4780566627947e-05
0.000117865613192929
5.31524658063602e-05
8.43959211643142e-05
7.38889338093155e-05
9.15553521075077e-05
4.61168642469202e-05
1.03002679697284e-06
7.21703289847131e-05
1.53378204188057e-05
6.74852499529753e-05
0.000118568590984217
7.47363306845876e-05
4.30429855914208e-05
8.35793840280878e-05
9.75692804472757e-05
3.10553601783014e-05
3.56209699440325e-05
5.48646354759991e-05
7.32480728713288e-05
1.08794994301387e-05
-9.42924912674002e-06
2.48161956052432e-05
5.12169100039663e-05
0.000104339287962531
0.000139263628347245
0.000125487629384053
4.58503642525186e-05
7.72078128062719e-05
5.48529583073302e-05
5.95494140868177e-05
9.84607882161482e-05
9.76364784067619e-05
5.74132105858498e-05
2.5756872673017e-05
6.12656490772053e-05
7.98734943047151e-05
7.57245956545977e-05
0.000102033183733919
5.67399479957234e-05
2.30605039012392e-05
4.06586659810117e-05
9.79847017399856e-05
0.000104185317721562
2.66715736696248e-05
6.68504733702691e-05
5.06580455373045e-05
5.76058939641764e-05
7.03559120013176e-05
8.98532972557168e-05
7.69287400712555e-05
6.34188431736199e-05
9.57524328792388e-05
-1.59549051507138e-06
5.96778781169592e-05
8.01972612727328e-05
0.000162055070312605
8.18846660018627e-05
7.5934970243821e-05
-1.04694701097581e-06
9.76254175325131e-05
8.7650571062782e-05
7.40696763901535e-05
7.47218464104524e-05
4.09075992855245e-05
4.85426806426835e-05
9.10842280478121e-05
7.968717793857e-05
6.71062511588068e-05
3.23308275448775e-05
7.16946922125665e-05
0.000159597517396295
1.29616679083755e-06
3.08390693837937e-05
5.61131524015207e-05
9.90954067441156e-05
4.56899923980781e-05
5.31392344354726e-05
9.23517608675602e-05
8.85743391229237e-05
7.42784577783325e-05
7.42483501802268e-05
7.66004925777027e-05
7.83295431964256e-05
7.17457831012389e-05
6.29854445673554e-05
3.47653128830314e-05
5.22068568187449e-05
9.85175474375403e-05
6.80114518081543e-05
0.000126472570395422
7.66861697065295e-05
-2.42684623622242e-05
2.06233750395003e-05
4.89116031010061e-05
7.17667664796611e-05
4.76002286056959e-05
5.92929743983805e-05
4.76301521661109e-05
8.56373795447301e-05
4.88814005129651e-05
9.93201782256973e-05
3.66890358110054e-05
6.23797767852405e-05
9.16548037328364e-05
5.0605420339439e-05
1.37141447392369e-05
3.94079323332205e-05
8.13042679633956e-05
1.47112690979967e-05
1.90718051085519e-05
8.60428112628323e-05
4.64469634324286e-05
5.56894395426031e-05
6.23993299468766e-05
4.07559262693256e-05
0.000104338589995245
2.93751708587222e-05
7.50875360400048e-05
6.88067704409482e-05
5.84342001272153e-05
0.000100554843212115
6.21845694348002e-05
8.89353473334204e-05
8.43187433495629e-06
8.30378662776056e-05
6.68113947892572e-05
2.57624504988897e-05
5.00979138099971e-05
7.68973684929432e-05
3.39940101419422e-05
-6.18713784195755e-06
8.17838985286906e-05
3.86553010250691e-05
0.000103231412954303
5.54934914713518e-05
8.97756485053343e-05
3.01344141002453e-05
2.52045892421348e-05
2.81877677146545e-05
-1.20602175772927e-06
4.63869015660228e-05
6.39540821885557e-06
1.0733161961532e-05
-2.26048322164894e-05
0.00010549350631639
2.53261500361188e-05
4.49298407891836e-05
1.95634434712577e-05
0.000104922696408613
7.62767724993727e-05
1.54582893673595e-05
9.59936790772331e-05
0.000104992110543998
6.64528808347826e-05
9.28047901576298e-05
0.000100036103171682
0.000134771383513327
0.000125474497674451
7.50056671161651e-05
4.1545801597323e-05
7.89259091892117e-05
5.82678844363885e-05
0.000104110375007113
6.48794069023304e-05
0.000103766435003396
6.98100157306248e-05
9.75290025819237e-05
5.02860574398891e-05
5.57243280624335e-05
5.11008366159678e-05
6.42691442607591e-05
5.34257610757938e-06
0.000137108902670253
8.88375319089598e-05
2.7684835112601e-05
0.000138277904358445
7.18029417346798e-06
4.54833138336797e-05
7.86883641826468e-05
1.83641980942128e-05
2.16415496960109e-05
6.97740499375596e-05
8.35459289441871e-05
5.92222125549455e-05
0.000122718843213538
3.503199967845e-05
1.20621896800078e-05
6.17408959432636e-05
8.70921540762238e-05
0.000118180722823561
1.20687379442262e-05
6.79060509364142e-05
8.35013701841625e-05
2.15009460736427e-05
3.86979634895947e-05
3.78875942102967e-05
7.9607184638768e-05
6.53362796256467e-05
4.46857727385723e-05
1.08297408405503e-05
0.000103120149669183
8.21826600463339e-05
5.67315098579212e-05
0.000119724689978217
3.83619900276336e-05
4.88159478382738e-05
2.7709491683514e-05
7.46614453317062e-05
4.5279754949539e-05
0.000102428465814877
0.000117218685568654
8.74910469176239e-05
2.65239726635388e-05
7.79606514459109e-05
6.47331707686136e-05
4.96588475923564e-05
4.32834842841849e-06
7.12540029503638e-05
2.02659736273368e-05
6.7386368354236e-05
8.8906718564921e-05
5.04300847803673e-05
3.78157871602692e-05
9.0125664741323e-05
4.67271110471531e-05
4.98650247524254e-05
2.21514392334062e-05
5.66151705731673e-05
2.8645814472088e-05
8.27829147609581e-05
9.2043972159291e-05
3.22576417112679e-05
5.90060397584579e-05
0.000132119967297345
-1.26440680741081e-05
7.30094261860953e-05
6.82417371578244e-05
5.73459306178748e-05
3.93734337425636e-05
0.000103096556221176
3.6956161726452e-05
7.38747788339325e-05
1.65557970556909e-05
4.09101346916758e-05
8.8771778551333e-05
3.77599900482439e-05
9.28395487587969e-05
2.92724156776858e-05
6.38347094368626e-05
6.4041360633856e-05
7.56576993367602e-05
8.55180621075048e-05
9.33480571629355e-05
6.67021793544581e-05
7.028452095482e-05
7.02243013348708e-05
1.58567883243634e-05
5.59664435631243e-05
4.58615114829528e-05
3.8938121140609e-05
3.11162429332232e-05
8.1848006459651e-05
9.5680874581196e-05
7.99768719469257e-05
0.000100372576677402
0.000120447351059792
8.23685068636341e-05
-8.90627201317584e-06
0.000104197543638304
7.96345780719028e-05
3.10113384142334e-05
8.71390132880232e-05
0.000100139740362591
7.96694063301138e-05
0.000123459864378636
0.000143913930491625
8.20286036419006e-05
4.97964266769967e-05
7.77859469872109e-05
-1.26233794807992e-05
7.99143912724264e-05
0.000110909427742234
0.000101447704215857
3.70154127211149e-05
5.30052388560433e-05
9.54402762158451e-06
6.51324116596763e-05
7.80158400114586e-05
-1.71181247822872e-05
4.53364677699687e-05
2.64291362552494e-05
0.00012331202110423
-2.2343046315842e-05
6.15753780830976e-05
6.45706375786252e-05
0.000118326993734943
3.98810249897631e-05
0.000139631756805419
8.04939598821243e-05
9.06027946722587e-05
6.23670103094724e-05
0.000112566578313305
7.04384148976058e-05
0.000149085238276439
1.56858150284587e-05
0.000103955194137706
0.000115691702546681
3.81609882806747e-05
5.64697612292522e-05
6.56774312517371e-05
7.80701348565328e-05
1.7441830398445e-05
7.92850914963048e-05
8.90235186723689e-05
8.77100329887297e-05
0.00014061389285123
8.17384432925584e-05
0.000137521386367437
1.74077061898031e-05
4.14831012571828e-05
5.26856071218742e-05
2.07330763950409e-05
8.90878927566724e-05
5.17788114922271e-05
5.69744337033365e-05
-1.40760981697877e-05
3.46847052708309e-07
4.50116985476466e-05
2.25595995826067e-05
-1.63560979216525e-05
5.43912176655078e-05
6.69227417967344e-05
4.77733800384992e-05
1.47630553649541e-05
3.85171480496638e-05
3.76136115567366e-05
9.22565812261639e-05
5.18026548953987e-05
7.10532600335483e-05
3.61716470515897e-05
0.000135423798295921
6.72240346715039e-05
5.68221722062822e-05
1.32893848094869e-06
4.10625719662645e-07
3.64310589416924e-05
2.85964386762671e-05
6.66766860558492e-05
8.72647121415967e-05
4.59703503876938e-05
9.63146639692479e-05
5.49752438864326e-05
0.000102627318084117
9.33100068619849e-05
8.77302636521713e-05
5.62445886951874e-05
7.77743558843447e-05
8.15682437695044e-05
0.000114845765985191
0.000129751249673382
0.000102736786183809
7.04116981624273e-05
4.63976410293187e-05
2.63965367038627e-05
0.000100392151592777
-6.53342943540075e-06
9.80466075353657e-05
6.52461072364776e-06
0.000101582529829877
3.79366116166709e-05
4.6690119924065e-05
5.93328888384633e-05
0.00010626160379999
8.47941201971582e-06
4.60697559085745e-05
0.000100430072475501
3.27751016133521e-05
6.94012464661523e-05
6.09910876153109e-05
2.98028229175717e-05
7.55386750152543e-05
8.47475248017658e-05
6.4685126612872e-05
6.91731206362196e-05
0.000116383571882555
4.95166356706342e-05
2.43776161906379e-05
4.56877098333209e-05
6.46447241889169e-05
7.92141571943121e-05
7.95772140765689e-05
6.73188117064163e-05
3.70083203018628e-05
4.97455182329706e-05
6.44412138090689e-05
4.39455089197361e-05
4.19037220657429e-05
4.53041514770582e-05
0.0001113489857123
8.02416599637583e-05
6.91357213747998e-05
0.000146315733387781
8.3166919763285e-05
4.50781423779035e-05
-4.02387962711729e-06
1.0858434953613e-05
4.81098199485726e-05
4.91107891250348e-05
5.07445402120184e-05
5.19790413438392e-05
6.04196079645184e-05
3.6640063061319e-05
6.31326666860771e-05
8.94325156411494e-05
-3.31921940783139e-05
0.000109099994550865
7.35887549642091e-06
7.90575237551306e-05
8.93971690754451e-05
6.13919001226777e-05
8.04794484040615e-05
7.5903875288718e-05
0.00013061783623807
0.000107760666140792
6.69442041338713e-05
6.61907289020422e-05
3.34885763552868e-05
6.21541054915737e-05
8.832540046069e-05
4.29193019931779e-05
3.25734320948413e-05
6.12226245159589e-05
4.287110442826e-05
9.0805594983068e-05
4.70451039706122e-05
0.000112394287781328
6.92747330934247e-05
4.43502304631639e-05
3.12072503772343e-06
1.52503287822306e-05
9.02967117473916e-05
5.12292657743925e-05
0.000110218159616293
6.05220152363799e-05
9.91997763891876e-05
2.7007236583583e-05
3.93316247519177e-05
2.39056740373215e-05
5.80302008410533e-05
1.52961759109139e-05
5.69208749025926e-05
4.98052655474147e-05
7.62512771751371e-05
0.000107370927573414
0.000139851250859887
6.71056239404114e-05
0.000107516346473836
2.43589293355251e-05
6.17382941771783e-05
8.19029067460528e-05
9.00436090940219e-05
3.27034912351992e-05
1.60313390043715e-05
6.36179183974524e-05
4.41923028142817e-05
7.92663308830348e-05
9.56714622538873e-05
9.30925432487414e-05
2.39674198303763e-05
4.95591499810107e-05
0.000115015651638221
6.21552860682137e-05
4.93599805294422e-05
4.27311858170463e-05
4.35634028193252e-06
7.34894812232795e-05
4.5202703483679e-05
8.16246787972016e-05
4.36633203555891e-05
5.10882005906383e-05
5.26919490336623e-05
2.22729355149678e-06
5.19120170569393e-05
5.93070842405911e-05
7.29221681295823e-05
-1.47574081668314e-05
1.57632033752058e-05
3.58609353789238e-05
9.22310520196638e-05
4.98542830045339e-05
4.13584375251042e-05
2.87758188383031e-05
8.51090931059468e-05
3.70860011920537e-05
0.000100132989012435
8.15396024679361e-05
2.65687819576845e-05
0.000127097448067911
0.000104792142488685
3.76012558265783e-05
8.08691537932139e-05
7.32859738148258e-05
4.44172504294204e-05
9.87882646360544e-05
0.000117363265964876
5.82884532392158e-05
3.59677667433224e-05
0.000120698617732923
3.54209013409746e-05
6.69726980872272e-05
7.70606951061415e-05
2.48448661427477e-05
-5.76875451924541e-05
4.76073178300031e-05
-2.00394012943714e-05
8.977255423793e-05
1.56701673832332e-05
7.38060084167382e-05
0.000128907661554306
0.000126046630586588
4.39844483804797e-06
3.72121834128385e-05
0.000117035639143942
6.21037145894752e-05
3.97170723294002e-05
0.000136820653721888
4.82455445748798e-05
3.49008127642015e-05
0.000132903446955815
4.69309473627903e-05
9.54091284306385e-05
5.07190439232625e-05
7.37318212286216e-05
0.000111559845959305
1.72720968580558e-05
4.84914838891803e-05
5.23825007422669e-05
5.25346521177858e-05
7.21155530719475e-05
5.42159343069637e-05
5.21275807148113e-05
1.7236648146802e-05
6.3661416219429e-05
4.53586661552878e-05
9.02896034480674e-05
2.21416315732405e-05
0.000121582989715435
1.93065061272864e-05
4.1408720835098e-05
1.44204284204639e-05
5.48971588122115e-05
2.28274630018706e-05
-4.11336278205027e-06
7.7808196654538e-05
7.76215652936747e-05
7.98043434949714e-05
6.2211584251903e-05
1.01509275566789e-05
0.000150231295726787
9.12551669265842e-05
2.08225130072856e-05
6.9428452282648e-05
6.38731365503835e-05
3.18955542226001e-05
5.89013141586048e-05
0.000102125730352923
7.802656154276e-06
0.000127171346834729
2.92162267129027e-05
4.04197188733186e-05
0.000126025479250769
7.34532183419281e-05
0.000107273428114098
5.48495324338762e-05
1.64855455080327e-05
6.93006201959868e-05
8.01570857958338e-05
0.000172127572378821
-2.18614533018385e-06
7.54231229725015e-05
3.53742068489241e-05
6.04848526435145e-05
8.47717171132048e-05
5.75938686889986e-05
0.00010388267181948
2.89465136778126e-05
-2.49682902627646e-05
4.41192864841505e-05
9.9098039792595e-05
8.72368163809088e-05
0.000107529832344809
2.43602164768332e-05
5.30694239220422e-05
5.97735638562339e-05
5.59687772453481e-05
8.94853502875893e-05
5.25658672367555e-05
8.91935897531488e-05
7.39574243090844e-05
0.000123220681690198
8.7137672834176e-05
2.56256991303787e-05
6.66476503466143e-05
3.12332534251118e-05
5.5670164730858e-05
5.61288482826404e-05
7.26455816846326e-05
5.7381403805036e-06
3.5143650302784e-05
4.80700607391145e-05
0.00010471121779491
4.5586765221011e-05
3.05361587901059e-06
2.93664385090368e-05
-5.04289407269011e-05
8.26668514218302e-06
6.7459450122716e-05
9.33872148658608e-05
0.000116018087711748
3.48886463781045e-05
4.65677547392725e-05
0.000111996261819346
5.93982223640962e-05
6.76742867774213e-05
5.29817502201599e-05
6.16930557521287e-05
6.40777850157393e-05
9.89118645452609e-05
2.46392022389178e-05
2.07047916251552e-05
5.04973285802547e-05
-3.64311581147402e-05
4.87754816040649e-05
1.20928254493272e-05
3.20995110400989e-05
4.3374426722742e-06
-1.62065887159221e-06
9.06285785332094e-05
0.00013152952080608
8.8968375665862e-05
0.000113990315505188
9.73060409988591e-05
5.28337496486052e-05
8.13967136340418e-05
0.000132154154517402
0.000103193226576316
4.25324616676648e-05
5.00157762917875e-05
7.25157610633345e-05
2.326706225999e-05
6.00660520209718e-05
-1.11376699809151e-05
2.90563987236461e-05
3.25173556971451e-05
0.000109129285119001
9.65332502124886e-05
6.27960500638034e-05
8.33541675787132e-05
0.000138716300484301
3.96378102243449e-05
9.43220428715013e-05
-1.396114635736e-05
6.13011291520486e-05
0.000106959312015543
3.01914138844931e-05
0.000162853484796497
0.000109149698377803
9.7831085004749e-05
1.5301988766688e-05
0.000101501705005382
2.70013360597339e-05
-4.95417389014672e-06
6.62852538376311e-05
1.23099705934874e-05
9.38105794657833e-05
0.000143496912534819
7.99624557823068e-05
7.55624930868491e-05
6.11969907266769e-05
4.41525741366401e-05
-8.51870355631271e-08
3.34855562062051e-05
5.7657129716099e-05
-2.54868846235065e-07
3.15880495593259e-06
4.02446537297607e-05
2.14117189845828e-05
7.46056469732509e-05
6.99156537468371e-05
-4.35198062861534e-05
6.31582031388921e-05
2.11829751177689e-05
-1.31097321005149e-06
3.9950710191906e-05
8.40227807290327e-05
8.80842068449803e-05
6.8131923468911e-05
8.08009182770573e-05
0.000117137793565669
8.66809905396959e-05
7.36494501105053e-05
3.76001716707363e-05
2.33927959174964e-05
8.07753551519795e-05
5.41402832836757e-05
7.97171502702305e-05
-2.58370674916056e-06
4.92526033139529e-05
7.50442871901043e-05
1.33989703207579e-05
5.0428714145096e-05
8.02768930828124e-05
0.000100337187841145
0.000130082091856527
3.49966159179923e-05
7.66457833080585e-05
9.14488061971437e-05
-4.2508381028442e-07
6.26357707175177e-05
5.92951092754293e-05
5.35332288025494e-05
9.88377361556132e-05
0.000102411641920719
9.87020501000451e-05
-3.03305925444915e-06
0.000154419577317245
6.24857714816503e-05
9.21992318830652e-05
0.000117656654591782
0.000118491201617889
4.92391757846194e-05
1.80488690946505e-05
2.97531981198839e-05
2.54101274512928e-05
5.41795601121581e-05
1.25868146160474e-05
6.58643362503748e-05
6.07541896512437e-05
6.4035000615365e-05
4.12684366910447e-05
0.000155781378774481
8.3318924593147e-05
8.55998835193836e-05
5.87672656647202e-05
4.29324286108e-05
0.000115097181207385
0.000123169430281838
4.7650331758972e-05
6.89602688577266e-05
3.98963792462183e-05
6.1827910018051e-05
9.35952954135188e-05
9.5805764346605e-05
3.88980649941156e-05
2.4715609845172e-05
3.66049038770509e-05
0.000148333621587077
5.87413875102266e-05
6.70145633935402e-05
2.97314406224824e-05
8.91767777460918e-05
9.25501895057721e-05
5.95360451765962e-05
6.55386693434632e-05
6.22519601695012e-05
-1.12260569800279e-05
1.87273494289309e-05
2.60097925911788e-05
4.96090087267659e-05
2.92709384322115e-05
3.91962364926989e-05
6.7774831976252e-05
1.25207775270672e-05
1.3077227897341e-05
0.000109114094368078
4.58278328932942e-05
8.19097068220456e-05
0.0001068713013456
0.000114223419486229
0.00010346355762262
7.39398675544526e-05
0.000112967836292468
-2.43482149621698e-05
5.58487181643166e-05
5.97190236735932e-05
0.00012248886815646
2.9715936366341e-05
6.71862579376698e-05
4.91834692671861e-05
3.68754095109155e-05
8.68551859685019e-05
8.94406970699146e-05
2.58907294052586e-05
8.173261711633e-05
0.00011711299182712
4.03649882122954e-05
2.82811617105654e-05
2.53939044987519e-05
2.18693781416068e-05
6.32756101857623e-05
7.14731061264933e-05
5.53350369017082e-05
9.53563946981246e-05
3.38950547878372e-05
9.10104223026844e-05
2.0110092986208e-05
3.74750330274281e-05
8.51293781923414e-05
2.09123535745461e-05
8.27746576135167e-05
8.2310275139484e-05
5.06813543049197e-05
2.87056676191979e-05
9.12040951457572e-05
1.06361145348065e-05
7.9695410262027e-05
9.28912339274638e-05
3.81949476996328e-05
8.07047495210863e-05
8.39862099327841e-05
4.79135166956565e-05
5.45720742239997e-05
5.12534858233822e-05
4.06788727791999e-05
6.8672957318346e-05
3.47880293524716e-05
3.27432181394077e-05
2.34598207475431e-05
0.000110008650432747
8.75656289734994e-05
3.89524284748902e-05
4.03948671668822e-05
6.46143522541395e-05
9.33582361160647e-05
6.50718133875322e-05
-2.45374846354136e-06
2.98477098225033e-05
0.000123565555480576
5.72917127263774e-05
8.3747686182991e-05
7.68571251122156e-05
7.83914451575328e-05
2.52139974641512e-05
6.2472446532007e-05
0.000148512610767058
9.21087494815527e-05
7.5251136473305e-05
4.17123585463912e-05
9.98913693644791e-05
8.5779861907915e-05
2.92963533999059e-05
0.000121077644581638
5.27829132121689e-05
6.26732699518829e-05
8.2820764755382e-05
8.78173868178575e-05
0.000109784583328621
7.05364235120505e-05
5.62061395645907e-05
0.000110181524139447
3.43698386737674e-05
7.16334404673888e-05
4.50214711388653e-05
7.86337169827604e-05
9.81781781270403e-05
3.97199544899434e-05
4.51880446117018e-05
7.30665302513089e-05
0.000104014601711795
9.42739669749768e-05
9.14753596678782e-05
1.53939765145213e-05
9.79292859252089e-05
-9.84893991827826e-06
5.23730195294378e-05
-1.85302875456008e-05
0.000148372418700061
6.00852288382726e-05
9.78298350567766e-05
2.50962224661853e-05
0.000127536584513572
5.34364298750484e-05
2.85930195636037e-05
2.82571886233625e-05
0.000103445925470145
7.98038243208165e-05
4.81719756565587e-05
7.69630952223949e-05
6.74246506823577e-05
9.67639837317014e-05
4.63050607161848e-05
2.19785209994185e-05
8.36541053651331e-05
7.8560618754767e-05
0.000147599813395759
0.000107031910255905
4.3833786846414e-05
7.34736786295065e-05
0.000114271772403478
5.8515292728981e-05
8.3442331630678e-05
7.92651400230092e-05
0.000118567364142358
7.57467620514027e-05
5.94111164973587e-05
1.93633523810655e-05
3.42279628074735e-05
5.44665895011624e-06
0.000105383158693102
6.8532239040056e-05
2.77355691857328e-05
8.65444281513104e-05
3.3734576697882e-05
6.2416228807069e-05
8.74342899302028e-05
7.52633317285278e-05
-6.85113276133499e-06
5.25152828265819e-05
-2.34312158102331e-05
6.35437076395881e-05
-1.27654533358461e-05
6.91779325233407e-05
0.000119071361683455
1.51160375611862e-05
7.34233824556415e-05
0.000100879012811596
3.29980724522822e-05
6.81210833152077e-05
0.000103265382300765
9.77765117313285e-05
7.94339566697228e-05
0.000109739011397325
7.48976035228539e-05
0.000187887738163235
-1.52051251302065e-05
7.27466826291747e-05
4.62779265584009e-05
2.96815295703437e-05
3.70136420228637e-05
6.43342897081282e-05
5.0561649240135e-05
5.23721069829395e-05
6.33914913714304e-05
7.25049670929162e-05
5.08282407299351e-05
4.42873334563277e-05
2.03642341134074e-05
8.16702787663011e-05
6.95256616933093e-06
2.40708754802679e-05
3.37011378531575e-05
0.000103598554518224
0.000122701719538629
5.93212252980085e-05
5.80745025081523e-05
3.69210192237249e-05
5.5158510187721e-05
0.000105444922082452
0.000119832327716879
6.55828775106381e-05
7.45062404877733e-05
6.67930875305256e-05
0.000138149092562879
1.02874937451727e-05
4.13367526715261e-05
3.31646708076569e-05
9.76459245512401e-06
1.6074172838979e-05
9.29767447448877e-05
-7.74222014433589e-06
3.95041167534921e-05
4.13802031798522e-05
-1.79658588557922e-07
-1.74816262301228e-05
-4.10798502397765e-06
2.52600777218652e-05
2.70994655757557e-05
0.000108541665265653
7.22604038652805e-05
0.000142341403745063
7.73346955993671e-05
5.32682192952805e-05
-2.89919313881421e-05
7.02933343777917e-05
1.85538120828744e-05
1.36260554107392e-05
6.12165194092732e-05
6.62803307937122e-05
6.86767719723313e-05
5.76214707967332e-05
6.05120557409058e-05
7.92104680177873e-05
3.64547895347493e-05
5.54893548493981e-05
2.59672612944468e-05
7.27308468904156e-05
3.45374317074861e-05
8.65158544534047e-05
6.16004108224224e-05
2.26686313167327e-05
0.000135242548118379
4.65545839124492e-05
9.0060233033767e-05
0.000104848710563741
2.47497515478753e-05
1.60922561877727e-05
3.69922358029889e-05
4.33350135100891e-05
5.92274699888679e-05
3.67323640887804e-05
8.99638910772309e-06
2.49517761698374e-05
5.67702939829888e-05
4.7587215619513e-05
7.48498072758562e-06
0.000119146376945955
8.23053591151364e-05
5.65254583841633e-05
0.00013585169544947
4.5397251402654e-05
0.00011012473206908
7.97072880248083e-05
4.95604282407842e-05
0.000115517240242892
1.48484924911459e-05
6.8095556041663e-05
1.36120823905502e-05
6.27317318852157e-05
4.23343306107804e-05
1.33723353902191e-05
6.52864877696832e-05
9.16254143459632e-05
0.000102603410601188
0.000100105370843634
5.91553543587309e-05
7.94147576016656e-05
-6.74285866392353e-05
8.89283682924926e-05
6.16722922747742e-05
3.07598917909987e-05
6.17766833798635e-05
6.08554465946381e-05
5.48735961675435e-05
4.66152294814643e-05
2.2009312785391e-05
2.00483559991413e-05
8.52187944770134e-05
2.82903976446686e-05
1.48621238096082e-05
0.000134884124777892
6.68885692474972e-05
3.33255526020395e-05
2.03628541127454e-05
6.16412113652389e-05
4.11869442274232e-05
7.38198182362463e-05
1.80003246011615e-05
9.76220562346714e-05
8.54762942699598e-05
9.8915774747697e-05
5.57262699218628e-05
8.82379250519871e-05
7.37285988156823e-05
7.86448122341479e-05
6.99119526347321e-05
7.49549926640512e-05
7.62107314721255e-05
7.76810525491108e-05
0.00011256005963283
0.000106098552669874
3.53170722054588e-05
2.73926263747616e-05
3.18836820626465e-05
4.18718072421485e-05
6.00545279365747e-05
3.61314001786477e-05
-4.11851750936849e-06
4.97237046721677e-05
8.70358120385251e-05
5.36775093709262e-05
0.000112275783628593
7.24592880279505e-05
6.78767662366845e-05
6.0452076404864e-05
8.88227043306143e-05
-2.6934472679841e-05
7.13724045615364e-05
4.54087168103531e-05
4.00702365180458e-05
5.08040783873e-05
3.80843961857197e-05
-7.85003877140738e-06
5.27918353878694e-05
7.26395974822256e-05
4.84337845153605e-05
5.20364154479953e-05
5.25915707902118e-05
4.85688003194373e-05
2.03317197700666e-05
-4.06761222440689e-07
0.000116180464590991
2.48351676749456e-05
9.22934436174039e-05
7.68904445485878e-05
9.06936068173141e-05
5.25274130860311e-05
0.000106318394238986
8.58646450235647e-05
0.000130278322074615
3.18320602159502e-05
6.72005678239428e-05
4.18116397855502e-05
0.000109429309169737
4.36037575162986e-05
3.4133567793827e-05
7.17461554916258e-05
5.45008248675083e-05
2.74697113402878e-05
9.66040226304931e-05
4.63134072583711e-05
4.54600600406695e-05
8.82924591162428e-05
3.47446851946806e-05
0.000119545075402074
9.6406593673741e-05
4.95305859025439e-05
9.15194050171994e-05
3.35925145089098e-05
0.000108065949490271
3.5586047904518e-05
7.63248537853571e-05
-1.88216099052886e-05
8.67641892048589e-05
9.44503974704275e-06
8.97685803922154e-05
6.7924150801664e-05
4.75194489553669e-05
-5.55470815957731e-07
9.44728209794805e-05
3.23732534195903e-05
3.66052387555666e-05
4.85136233366759e-05
0.000114472402963084
8.04224498353093e-05
7.95065049168141e-05
6.71181895024549e-05
9.51005722787497e-05
3.28803455329096e-05
0.000111170959298988
9.86322234235326e-05
0.000101164335154847
3.61284249486698e-05
6.97931172367553e-05
0.000109035992295286
0.000121632253219329
0.000129174023024224
0.000126976507768517
7.59539964370925e-05
3.73581468081022e-05
0.000137073397699341
0.000111604537900702
5.85914261186415e-05
8.06200627338218e-05
0.000122696038517058
0.000134827630438267
9.40958060669545e-05
4.07081727494391e-05
2.31730153363062e-05
5.04942627917743e-05
4.11366181740539e-05
6.1033288825414e-05
1.09817097588593e-05
6.17503320086982e-05
1.91809041546715e-05
2.30957612885646e-05
0.000145760238439387
0.000106609435335567
4.469040541783e-05
6.72784857030146e-05
6.27234120460235e-05
7.42846769983196e-05
6.1152066073802e-05
-1.01778736710259e-05
8.06695514156995e-05
1.08037756740765e-05
3.65379241968495e-05
3.72922269626022e-05
7.20112820715586e-05
6.74758429042416e-06
1.66718798651848e-05
2.45806574255071e-05
8.27436072523936e-05
1.65339503155855e-05
9.67470978305056e-05
5.12431665904414e-05
5.29391839471909e-05
0.00012927362001811
8.30885029769842e-05
1.46935963170194e-05
2.60662512844621e-05
5.38526084360358e-05
9.08748534086404e-06
0.000159026043235651
5.04495572442084e-05
-1.75618032667419e-05
6.89951452462353e-05
6.71065884338835e-05
4.67839729602724e-05
8.70603493030085e-05
2.81440720106038e-05
0.000111669231070503
7.09252959464256e-05
4.07934312904206e-05
2.19714579848916e-05
6.99597067916976e-05
7.582217398217e-05
5.26860035155927e-05
8.76211768462155e-05
8.88664497572589e-05
0.000131253105446996
0.000113477382929923
6.85019535866646e-05
2.8852627776945e-05
3.67202394605792e-05
5.30194791460313e-05
5.83691923361567e-05
6.30790408082962e-05
4.23033715536237e-05
7.57474083899021e-05
5.74002790046995e-05
6.85193887538338e-05
5.54964265204411e-05
7.15682313185762e-05
6.11088234461092e-05
1.40783033547507e-05
-2.01136766794419e-05
9.75622108034135e-05
5.77749007027836e-05
9.28921593102473e-05
3.21972504958387e-05
2.64107528034014e-05
6.78427324629927e-05
9.39101402088517e-05
5.33012090745404e-05
7.53050014503637e-05
3.42137226465837e-05
4.33476748506675e-05
7.64599815981386e-05
0.000105151214068694
3.73549478179207e-05
0.000112294241133572
4.44171776716489e-05
7.83595165057757e-05
1.42629345898593e-05
7.59463889904874e-05
1.00680936074017e-05
5.48765653423013e-05
3.80249233853449e-05
1.13536807207666e-05
5.93198308543115e-05
8.1195831437781e-05
1.98610324923524e-05
5.63100543425704e-05
6.23197083850831e-05
7.4537602900291e-05
0.000106186473660669
3.58595859670978e-05
3.1258129109434e-05
4.0603966684569e-05
6.08446938680638e-05
6.33208349852751e-05
3.68907446556845e-05
0.000110630492950467
7.62940246034057e-05
1.47541603791963e-05
4.56144562934862e-05
5.66550671453823e-05
-8.13175486303758e-06
2.14752846745116e-05
6.09768570299219e-05
0.000159916885972825
6.94329047833819e-05
7.2620812723433e-05
7.99962168138216e-05
4.27199413566106e-05
2.02387420460394e-05
6.38652441019698e-05
0.000126884162483351
5.25053464604805e-05
4.81523547332965e-05
6.37152427899709e-05
8.61250870019604e-05
4.9671997853275e-05
5.95603951671138e-05
-3.73840388333317e-06
8.8904367660209e-05
8.33435586928221e-05
8.4479868980373e-05
2.5925641536755e-05
6.27830073339572e-05
4.09295719609529e-05
5.67732663873393e-05
5.13105104844974e-05
4.27427952528683e-05
0.000121966591526929
1.03538609805228e-05
1.94218660029473e-05
6.29481824465158e-05
0.00011339116246891
8.78170411010583e-05
8.34591323668828e-05
2.29900200967971e-05
4.05301916836486e-05
5.13923275316882e-05
4.89581822486678e-05
0.000134011891062193
5.3844973783545e-05
1.94721697574849e-05
7.78976202707791e-05
0.000115471321547461
5.22468782429077e-05
9.36674610593616e-05
7.96280634859961e-05
7.83399680783142e-05
8.30603329214736e-05
8.10196514742171e-05
4.83565674248477e-05
8.11137402966072e-05
4.02259698318127e-06
4.30119771924381e-05
6.35577892062748e-05
8.91005168832878e-05
5.64880831765651e-05
6.94570031436953e-05
3.48748453856614e-05
-7.6467641003748e-07
4.29762032415824e-05
3.20101591676667e-05
9.20008292738685e-06
3.60246120566849e-05
5.66970336280863e-05
3.23354095322791e-05
1.41781553330572e-05
5.34749743621259e-05
7.1703047860562e-05
-2.17411157767791e-06
6.58629058052148e-05
5.34026633352037e-05
4.47456933048356e-05
6.06837213179642e-05
9.29923963466384e-05
4.7619217429859e-05
5.24685318197303e-05
5.62770872046486e-05
3.74821080694718e-05
7.13791947230204e-05
6.94154126334328e-05
0.000104315083635567
5.25995100603566e-05
4.10630025355383e-05
0.000112256319023762
0.000106095530732747
0.000135502964392427
2.16955692844843e-06
6.75042200237557e-05
6.95568525620247e-05
5.4847366551806e-05
9.92105487954433e-05
6.08667112470369e-05
7.50797943336128e-06
7.87977653571029e-05
7.70210418445053e-05
6.01946551970978e-05
8.53417831082249e-05
6.34581490471165e-05
0.000107031571883533
9.83099285990184e-05
2.05170995446414e-05
0.000108127719743574
8.756490558192e-05
4.26454016310091e-05
5.3586809081754e-06
0.000110719597835137
6.20159552349323e-05
0.000107590948400346
7.95188719460024e-05
8.80645072578396e-05
0.000147826324547665
8.2001754250688e-05
1.2708793049373e-05
9.73647590970965e-05
3.38635421970179e-05
4.994167871934e-05
0.000140335079216494
6.43991887756825e-05
8.22434710902443e-05
5.65510724444038e-05
0.000100471822328033
1.41415880287566e-05
7.58347001972644e-05
9.92563986136888e-05
5.51266839593136e-05
2.85232253899558e-05
7.08767564252522e-05
6.75668327609305e-05
4.42305623707616e-05
5.31446448440247e-05
0.000100920736139356
3.8262586874421e-05
7.46963076635007e-05
0.000118556521505416
8.16687976665756e-05
3.46583972645261e-05
9.21809131002397e-05
2.07780296239177e-05
8.63340686181416e-05
6.79141565890664e-05
7.7187386272139e-05
3.80972146668611e-05
7.16055651181454e-05
9.57695089330499e-06
7.54675907427849e-05
-2.53913106640942e-06
2.07358104614519e-05
7.90149680421492e-05
9.34325799107019e-05
7.11299508722598e-05
5.50665052003372e-05
6.3535120716074e-05
-7.61536460130714e-07
7.17132481185366e-05
5.86982218202503e-05
7.26176599005055e-05
6.10888310001646e-05
4.0504367216323e-05
7.98860074600608e-05
5.28707805053568e-05
2.45097475369471e-05
6.83757164020225e-05
8.44066087798106e-05
6.53229673798027e-05
6.52443610815772e-05
4.05679677910299e-05
4.98849374406944e-05
6.77632516174857e-05
1.78333686071994e-05
6.85006420012387e-05
3.06177146193894e-05
6.15157518453503e-05
5.30205057544482e-05
9.3097291507876e-05
8.69746285734306e-05
0.000122508847862704
-2.76420068062097e-07
7.20672363900262e-05
7.02428774478393e-05
0.000138511106718394
-1.19346717684796e-05
3.96714958817805e-05
6.74338166015593e-05
7.70090867520389e-05
0.000104299491003325
3.11164234694161e-05
5.17665595134061e-05
0.000121475040921387
4.29023879417507e-05
-2.03816256559551e-05
5.82352289350898e-05
5.33874195996619e-05
0.000100356002736103
0.000112343734454063
7.34223737290115e-05
5.74229984828122e-05
4.85176497452551e-05
7.54563401577573e-05
5.51939886670212e-05
7.66261570045089e-07
2.82633818612404e-05
5.23080520199713e-05
5.14309596783201e-05
7.77169617116454e-05
9.82799424957381e-05
2.13599375670491e-05
7.67883472685744e-05
9.08447118494474e-06
6.02784368109297e-05
0.000107537129520481
0.000111607761401488
7.25237980719037e-05
5.90725506422043e-05
0.000117900879718498
5.37028311200037e-05
7.95114892819371e-06
1.03857084397629e-05
7.96364417767032e-05
5.45351775166611e-05
2.74966023369326e-05
6.27592835795791e-05
3.82224438649887e-05
7.48139160475389e-05
6.71020314472853e-05
-5.44015089883519e-06
5.69773988949876e-05
0.000146193255493844
6.2003714732912e-05
7.97505255086216e-06
0.000102277610987334
0.00010231822704908
5.75998361905819e-05
6.01284710693351e-05
0.000105302304639101
5.64133989792734e-05
7.49584353695598e-05
0.000116398850129309
3.06173325664532e-05
3.21461578239304e-05
-9.46390768614897e-06
3.30358933803003e-05
9.78432063100103e-06
3.70984446426997e-05
5.78340462921316e-05
2.95141753728339e-06
0.000110071394093725
6.60275224850771e-05
2.62786183815853e-05
3.77585438076987e-05
8.04439486638581e-05
8.40660313027789e-05
7.73956654476626e-05
5.67954115453532e-05
3.42031000162714e-05
6.7563235056843e-05
5.29566008377943e-05
6.34835159046788e-05
0.000128146063124337
2.33735873505806e-05
5.04512805343335e-05
3.04604341100335e-05
5.78577989467985e-05
8.12543764165397e-05
8.46193101747266e-05
1.24148243952709e-05
5.94345585456482e-05
4.66491147946618e-05
3.31536064002676e-05
2.19267078689851e-05
2.59060208725402e-05
8.19330588494573e-05
4.99971446883962e-05
7.40113643022022e-05
8.99422030491666e-05
6.78527688582371e-05
9.95227881813049e-05
0.000105528060902543
3.72310869544073e-05
0.000138053739957335
6.55546742524076e-05
0.00010124845511111
3.91112375743952e-05
7.84917431026099e-05
5.83813792341904e-05
6.61543764607821e-05
6.01000328943015e-05
7.85827718358081e-05
-2.26361656196282e-06
0.000120008957295965
2.75236541404691e-05
4.16655666473956e-05
4.69567098442018e-05
4.40982282324262e-05
9.3994336447406e-05
8.02535344134643e-05
3.06304003140446e-05
6.02534682794722e-05
3.34617174012445e-05
5.07514534951489e-06
5.51912729975273e-05
8.45407336708172e-05
6.46090938892526e-05
4.67273097103883e-05
4.22574075146583e-05
0.000133585306657155
5.90320809407905e-05
4.53087066161424e-05
6.4038407836951e-05
5.529628952527e-05
0.000111091289010633
4.95799524601714e-05
1.22551698357485e-05
8.85609250193201e-05
9.30991029667812e-05
6.01810496858731e-05
4.22646809725135e-05
5.83399911002211e-05
7.21750544521735e-05
0.000131565274069745
0.000113142711621975
7.59805537795707e-05
5.47235120014604e-05
2.78591303271187e-05
6.02483499597911e-05
3.30935333776758e-05
5.1148784565505e-06
9.29288337527166e-05
4.04239810944347e-05
0.000103174295137431
0.000104014654915843
5.74599964469752e-05
5.11413853160694e-05
7.79402168263456e-05
2.14364763546637e-05
5.63189178672149e-05
3.70445304935049e-05
7.45701493008476e-05
8.0828541111079e-05
-2.17895414961886e-05
3.90147324659229e-05
-1.03604540095683e-05
-8.31239038897412e-06
4.07588308056864e-05
9.52760251831594e-06
0.000155910864342942
6.03709171637215e-05
7.57693224825132e-05
8.57819910631993e-05
6.49701625550775e-05
4.42794905309239e-05
9.86737369770428e-05
3.17789411436888e-05
5.69780831239167e-05
6.44174193791556e-05
9.34746065092668e-05
9.72468818746338e-05
8.38662273594229e-05
5.50784731193367e-05
6.56161790093072e-05
5.7178506735893e-05
3.89868212734447e-05
0.000120129967205589
-6.52909561046848e-07
9.00462336809167e-06
6.53135202660043e-05
3.97627002619942e-05
4.82888276244165e-05
-5.56953925601609e-05
4.24309089303905e-05
4.44284962458977e-05
0.000106342927681563
2.35012640538704e-05
0.000134173957996211
6.36693584423629e-05
4.71832407337254e-05
4.27238802724696e-05
5.99141847035548e-05
2.40884945220088e-05
4.04636941817924e-05
3.75119757252953e-05
4.42564981829095e-06
6.50287049726475e-05
2.93072961231476e-05
2.7142679780842e-05
5.83488572607603e-05
2.87622439858462e-05
5.11856866509789e-05
9.66237468495605e-05
4.17262370334688e-06
8.77489462667174e-05
2.34878108407661e-05
3.26580867024039e-05
6.20921793618599e-05
4.90317489620373e-05
7.7768296972951e-05
3.22437299958679e-05
0.000109102819674239
0.000111471695962031
5.06458345977629e-05
0.000101923735137999
0.000104509349913618
6.00841825758917e-05
7.64109239611254e-05
6.89157639927659e-05
0.000112525269112545
6.94685260162648e-05
6.42591599245841e-05
7.54212032939443e-05
4.90320548538237e-05
9.4281758431615e-05
7.51671594503736e-05
2.69001459612165e-05
1.31214090285077e-05
4.33824995468204e-05
5.63906984061544e-05
3.49921824865214e-05
5.11502727145954e-05
0.000120895003828756
1.71753123209437e-05
6.58915467169653e-05
7.03222338405471e-05
3.06861917728952e-05
6.18354608241107e-05
3.71070202205266e-05
-8.17039176318662e-06
0.000100515655938089
4.75363078588789e-05
1.35617805512284e-05
7.902512467856e-05
5.11233471956351e-05
4.65131816324084e-05
6.48612449282956e-05
6.49142822707083e-05
6.32451364709519e-05
3.22519365376525e-05
1.61694422756135e-05
8.89485973743182e-05
1.71764084711352e-05
0.000107112779223797
6.04639177470783e-05
9.400508591078e-05
8.89020614837388e-05
5.26468111745121e-05
8.27243396034789e-05
3.6944754818483e-05
9.37608840662927e-05
0.000105840286924419
5.25427285390512e-05
4.07961138870131e-05
3.0543796357398e-05
0.000154494394624304
0.000101232988305959
2.84665881558995e-05
3.9348253575829e-05
5.29506382181527e-05
7.34175699357078e-05
7.1076785198583e-05
6.41473804144112e-05
0.000137141687966121
4.81065785054023e-05
6.96416645283181e-05
6.15545320100068e-05
6.28185774787204e-05
7.56250798561883e-05
8.55781386741265e-05
-1.09115987175334e-05
8.60308374494686e-05
1.25522557377356e-05
0.000100022923142438
7.91229056370359e-05
6.22320614721972e-05
3.15312008078829e-05
-2.87281866167667e-05
5.57489496326233e-05
6.30719463555093e-06
0.000100919259768281
2.54075937753041e-05
2.70228328153761e-05
2.96894195475353e-05
5.04123182696877e-05
8.9927365750382e-05
9.87207402024612e-05
-9.83078349001991e-06
5.07208712416783e-05
-2.68154463012916e-05
6.22035910071044e-05
-7.08428387186805e-06
0.000102615161684347
6.97807247747762e-05
1.0488804088643e-07
3.70434274286538e-05
0.000137106407627976
2.38873990192759e-05
7.72201296263156e-05
8.56362154563993e-05
0.000110233689107366
0.000117060103475981
5.99346463409127e-05
0.000122215298883719
7.73913855986383e-05
5.77635472348295e-05
5.39332162309758e-05
9.71892188751541e-05
4.98470748921051e-05
-1.35636288594781e-05
5.14183825930058e-05
8.83779842844416e-05
4.78607553253312e-05
5.78319132417688e-05
1.85528561506238e-05
5.18911440921797e-05
2.20033825492413e-05
2.48367972410673e-05
5.21909293398441e-06
-2.1721758742107e-05
8.43462313474957e-05
3.60670278405729e-05
1.06501727712978e-05
-8.33049088394591e-06
3.67203907785028e-05
2.54515976836595e-05
3.86749853633128e-05
7.06822946574187e-05
1.22157451406859e-05
3.32285566749957e-05
3.59984687168506e-05
5.3194278995094e-05
0.000127022729704696
4.65833088050536e-05
8.83312689111154e-05
9.92830064101866e-05
6.13673892838606e-05
6.43241993567565e-05
8.60623896680068e-05
3.89684475723274e-05
0.000172324235532377
5.56103908570209e-05
0.000102847660237634
8.21614129347908e-05
9.57920756835358e-05
9.02816911654203e-05
4.51276201361447e-05
0.000101447124054967
9.86758730343169e-05
7.39807271740939e-05
6.6156812900633e-05
0.000110316515913053
5.73055018380525e-05
3.35700752254069e-05
4.33671415344215e-05
3.8415077343129e-05
7.00011561843278e-06
3.8421361293616e-05
1.25524543091219e-05
7.25435157821585e-05
6.49413712327558e-05
7.72686958623783e-05
8.11506679721402e-05
9.39149318681998e-05
0.000114372133258505
6.48983892654522e-05
4.9650384971942e-05
6.9423102454176e-05
-9.55356923939175e-06
8.23238702695974e-06
4.74649456812893e-05
6.36345927129551e-05
-8.04899758806057e-06
5.80225188506533e-05
-2.09495700027228e-05
9.39111429305088e-05
6.65519250869716e-05
5.22719577290336e-05
1.6792300561258e-05
9.46854357858843e-05
2.60348646741306e-05
4.98718242295328e-05
0.000107984139040948
0.000103560069202106
6.44040390651815e-05
7.02855590464221e-05
8.29171588586059e-05
6.37138005595042e-05
0.000132678461108021
0.000100533816265234
9.45772812434009e-05
2.50284017176037e-05
4.13254383781342e-05
5.25387465401275e-05
9.96318105611453e-05
3.75189899540964e-05
4.16553229702688e-05
0.000155195644340232
6.53960111822695e-05
6.76836356761513e-05
7.61773451121025e-05
0.000103221423899386
0.000105312995292858
5.2250735887272e-05
5.64480382137823e-05
7.68302275496242e-05
2.55999304422962e-05
0.000136628648193429
0.000108209271245103
0.000102554751167877
5.61766885388368e-05
3.83719697577027e-05
0.000122818116792552
7.04425333851227e-05
2.29459233669727e-05
6.66738749342471e-05
3.40947288372036e-05
2.30753985503537e-05
6.94119061404377e-05
-3.74070018359314e-05
6.3058675401058e-05
5.18454915000091e-05
5.36449176442911e-05
-6.95479214950042e-06
8.93889020724657e-05
0.000116089965307855
-4.33283027505017e-06
9.59847764318124e-05
9.88785225734444e-05
5.73939020826184e-05
1.81301246993635e-05
4.22128512668739e-05
3.11237737461389e-05
0.000173614776979623
0.000125406069554343
7.15808565939685e-05
5.79015701441388e-05
3.84320580199006e-05
8.57445753555456e-05
1.11451684921495e-05
8.41028879300227e-05
0.0001010589195179
0.000149174383540943
9.80017509760905e-05
9.68784366434992e-05
1.91361130476947e-05
7.12403306072597e-05
6.45416582786044e-05
3.60629773092285e-05
5.45744745185485e-05
2.78235718461909e-05
2.19449949588154e-05
2.49956354711334e-05
7.02698120423396e-05
8.80942130395157e-06
7.8010759319702e-05
2.99907425419767e-05
-1.77772891288741e-06
7.08167884413118e-05
1.01274907469652e-05
9.06966960575623e-05
6.51614805231369e-05
9.61542588468301e-05
3.21452615270633e-05
0.000102778355737588
5.94971677244266e-05
7.46858595821966e-05
8.76284861100142e-05
6.48069873005775e-05
7.31993118777274e-05
6.26483202046501e-05
3.29064438058901e-05
4.72433259086551e-05
4.5939544314255e-05
4.60316500015058e-05
4.65550960559738e-05
3.349726501492e-05
0.000121482215871344
4.10425803430212e-05
7.48419625955992e-05
6.14066110711374e-05
0.000126231717503983
9.82043379070735e-05
3.13563869259641e-05
9.41781184027729e-05
1.46666999356163e-05
3.50701594415382e-05
2.55761557689363e-05
2.89779585931694e-05
7.71375557655569e-05
5.57567382927669e-05
7.45184564979559e-05
0.00010315599500031
0.00011007229121328
9.60760398614137e-05
0.000115968289457121
9.79466558410654e-05
1.16177144334241e-05
2.65712571177452e-05
7.98814378433694e-05
0.000124543951288052
9.49006089558567e-05
1.61101984782122e-05
8.10626735125851e-05
-3.27140745320106e-06
6.65124046268884e-05
9.66245595904092e-05
9.12977123790663e-05
8.12893716578596e-05
7.79637924857635e-05
6.0350995451854e-05
4.73063394761543e-05
1.15534223682057e-05
-1.23150116414032e-05
0.000102694330820511
3.63301640909124e-05
2.84654175384133e-05
4.27903440859201e-05
3.86513738287063e-05
6.71411597076549e-05
0.000126221919362436
4.08032315486362e-05
8.91573947199808e-05
3.26923523142719e-05
2.51294400847994e-05
4.38527240275022e-06
5.40240614321256e-05
9.19343557872675e-05
5.63717926875303e-05
6.61000321601267e-05
2.12726217567807e-05
3.55906300417128e-05
0.000116022284116601
5.71520341937209e-05
0.00011613347637654
4.31603565918815e-05
2.56046993477078e-05
7.56480064227343e-05
8.46404843488111e-05
9.4019039984838e-05
4.5971541899434e-05
5.72571520479673e-05
2.39420279109318e-05
1.34693050097886e-05
5.6566121107801e-06
0.000107963550075842
0.000102646176080849
7.3033077473593e-05
9.77573943014999e-05
5.81916634778185e-05
3.93360077382708e-05
5.58450037050125e-05
8.15428038163002e-05
1.72134920601596e-05
8.4952197716421e-05
7.8195976399018e-05
7.85767016748647e-05
1.91483419105398e-05
6.25939205303728e-05
7.61836608487471e-05
0.000104848153170769
8.46830712109471e-05
0.00011844341851105
8.71884883434866e-05
2.54922128838128e-05
9.50288160334247e-05
0.000101793166804737
0.000125557107533643
3.80119851611688e-05
6.71473501229814e-05
4.98027211138348e-05
3.75453517560496e-05
5.73931686012236e-05
4.8961500456358e-06
8.42344684929413e-05
6.60838794226065e-05
5.15070443466337e-05
6.49653132989945e-05
0.000117267976851175
5.92459932614178e-05
0.000108434530776664
5.31463714285913e-05
0.000157851171609554
8.70715546658578e-05
5.06973624814536e-05
8.36495691104231e-05
8.79496355502128e-06
6.97038926175404e-05
9.52063955944426e-05
4.17113533962459e-05
7.30445488744377e-05
0.000136132609352915
3.3867965142536e-05
0.000109759483704792
6.84508498324884e-05
1.1436373532919e-05
4.02324003714723e-05
5.54242281722267e-05
0.000102456030061934
2.67511129305842e-05
-2.24182190116972e-05
4.30161509055214e-05
-2.84391582033995e-05
2.18949680989772e-06
-7.30244509396553e-06
3.82017294511146e-05
9.97491596948737e-06
0.000140461426454088
8.2098755601879e-05
4.97115311383182e-05
2.0970983624201e-05
5.11677489513455e-05
7.38521262978923e-05
9.5085343204442e-05
5.36642440485751e-05
7.42998098236664e-05
7.87001467555479e-05
0.00011665699837508
7.9647896712124e-05
9.02330900237332e-05
0.00011200405856062
3.36268559900197e-05
1.9121800739811e-05
4.14138266100965e-05
6.9145350211668e-05
4.98556787946241e-05
5.91605823258313e-05
9.56385286489343e-05
6.57321961354461e-05
9.17298890668877e-05
6.02977388089033e-05
5.5057436499016e-05
8.37510492268035e-05
6.43121140724871e-05
8.51717800109505e-05
2.75393397104042e-05
7.2117696151835e-05
9.53690102828409e-05
2.83267567971999e-05
6.29208159936914e-05
4.70778991444117e-05
6.77479703959037e-05
8.65001214454648e-05
7.90706875618359e-05
5.40732527014215e-05
2.70613835939255e-05
7.86194324003132e-05
2.72472685874918e-05
8.46537251256746e-05
3.59834113267091e-05
1.98539582445272e-05
2.95668297479571e-05
9.42188390287341e-05
9.39672230594535e-05
6.60822306702907e-05
4.97597399804961e-05
3.72672970608186e-05
4.46633726744136e-05
4.6850105202453e-05
7.7749250684401e-05
0.00014711354942915
6.14148522600016e-05
9.60284818058582e-05
6.46501211285343e-05
0.000156775999677723
4.5130467001612e-06
6.88485679979127e-06
0.000112910016489828
6.69954313045798e-05
3.60069748174562e-05
7.96778449504198e-05
4.40093614440203e-05
0.000127104223872031
9.07128836986293e-05
4.74397537163181e-05
3.60775770681233e-05
3.42161002135593e-05
5.99570046978432e-05
4.28624436121086e-05
7.26591212343562e-05
0.000113918884329242
4.21557162994717e-05
6.58741955470444e-05
2.64815788816971e-05
9.306103987635e-05
8.58723981657351e-05
3.85452622407353e-05
5.56047167575937e-05
0.000150320171034649
7.32649659019679e-05
6.71122687835857e-05
4.92064093690557e-05
3.9222880531035e-05
0.000109099499783593
4.00487348653101e-05
-1.71873459446886e-05
6.56295838719217e-05
6.07584390385569e-05
5.97496974508345e-05
2.87424521163528e-05
1.60257321738677e-05
0.000102898499564998
9.00325610302847e-05
3.92657277363621e-05
9.06124494674944e-05
5.5584510841174e-05
9.0126101251992e-05
9.38849834404195e-05
5.59245829104376e-05
5.50372103815177e-05
2.87181721588611e-05
5.3127888596251e-05
6.39010825678905e-05
7.33031197632824e-05
2.919373203582e-06
7.412923369011e-06
5.97382422940575e-05
8.69084667863812e-05
8.05761772823742e-05
4.61511462841082e-05
5.38813585361414e-05
9.2068404902489e-05
6.95433389355218e-05
2.53870202042348e-05
1.91127921515528e-05
3.28732688909604e-05
7.36679665934381e-05
7.80682455843914e-05
5.95790516845309e-05
7.78552452233637e-05
5.24554148220624e-05
0.000108329012944092
7.93176825383676e-05
1.44182388544215e-05
-2.32678701027809e-06
0.000145843099044829
7.98007220225157e-05
4.40849698917464e-05
4.91326985039287e-05
0.000128654902072523
0.000105143919778903
4.40366644291302e-05
5.29000590616908e-05
0.000116120574683076
0.000118020323437296
2.5996940520299e-05
0.000107172396734488
7.72752990901833e-05
3.77919960659225e-06
6.75588025087395e-05
0.000124139150963537
8.85643572972243e-05
9.80810674320312e-05
6.75790547987402e-05
5.86594943409037e-05
7.29443307547615e-05
7.23828401653957e-05
5.21236427830616e-05
1.66992549231667e-05
1.26045348647972e-07
0.000113970836290822
1.710149192012e-05
4.83017037378936e-05
7.07749986353282e-05
7.85000700484582e-05
5.52421493161814e-05
3.96641207703211e-05
1.3253104953977e-05
4.94641119345596e-05
8.0222500616394e-05
2.49666185977593e-05
2.9048788608476e-05
7.96953080782525e-05
8.71203555248593e-05
7.81892509001218e-05
8.31874645664893e-05
-3.55859176557293e-06
4.55884146907325e-05
3.75011961071849e-05
9.47549123909719e-05
0.000112189824354297
0.00010630706047595
7.80131835581749e-05
0.000114912704226693
9.21420167565454e-05
9.89545128367555e-05
6.88194704714819e-05
9.63577886359914e-05
9.17400445934192e-05
0.000109471161221135
1.49632374601935e-05
4.44085443923964e-05
2.89409864566862e-06
8.97390319442105e-05
0.000152842412057698
7.96436707348945e-06
7.6717871390056e-05
8.32607250093849e-05
4.99633412053609e-05
8.24538966161957e-05
8.17212699624427e-05
0.000102066941694401
0.000110344656639371
2.8756563826836e-05
1.11628662026591e-05
3.38055896618712e-06
4.97157703322666e-05
1.98145209447101e-05
3.38649437910358e-06
4.60185275388386e-05
4.31906836015587e-05
1.32011346841075e-05
2.67341120546808e-05
1.24080333935093e-05
4.00563468808324e-05
3.86278301840187e-05
5.41953423550951e-05
6.50514302435812e-05
4.25977999679313e-05
1.7246403770637e-05
4.011031449085e-05
-2.79342670476603e-05
2.10828143487064e-05
8.24649621887065e-05
0.000120577019156996
0.000113553029420049
4.82284195180352e-05
-3.20788670922482e-05
4.26373732683819e-05
5.42097945913583e-05
9.25045707736796e-05
5.54599393541275e-05
4.34185511990677e-05
7.80113886702465e-05
5.6846351731074e-05
-1.83152902311322e-06
2.1208613386825e-05
4.18461500387389e-05
7.79175818827741e-05
3.51011693116155e-05
3.10799348322254e-05
6.33897437896555e-05
5.23984856194793e-05
1.029782225432e-05
5.58056041181146e-05
0.000137525408470984
0.000105060370096796
9.34996319904848e-05
3.2819752796101e-05
6.6520312514089e-05
4.88364364364621e-05
4.17030306960381e-05
5.26135551900274e-05
3.54129570354843e-05
7.29110129332058e-05
5.6140959657786e-05
0.000138885216967216
4.6162540312839e-05
6.99574250086754e-05
4.70418306465493e-05
6.26331848550308e-06
4.00738644673354e-05
8.67840055344843e-05
5.5487432154087e-05
8.45711302985112e-05
7.88856630071759e-05
4.15590053512446e-05
9.78356515280171e-05
4.51421948306046e-05
4.28050911106705e-05
8.85870565066485e-05
4.23674845874114e-05
0.000110110912180358
0.000135722090622687
4.53998113311586e-05
7.55840988818232e-05
5.44030570172573e-05
3.20372767359271e-05
4.74652730112049e-05
9.33487891317052e-05
4.67307138127622e-05
3.24971801791283e-05
1.06182338875984e-05
2.56374892521569e-05
7.57989873815075e-05
8.49620380296274e-05
0.000106252716631163
0.000117124328685807
4.15441574944519e-05
8.37252397048221e-05
2.48736034059541e-05
-1.74885454260311e-06
8.76267437960253e-05
-1.49753039149207e-05
7.0059670646395e-05
4.78812594456674e-05
8.9132869214371e-05
1.60374893119934e-05
4.26702292530269e-05
3.443770874567e-05
5.16238272363903e-05
5.99904486886188e-05
