# Supplementary material for: Research on computational propagation and identification of mine microseismic signals based on deep learning
Source: PLoS One. 2025 Oct 22;20(10):e0334641. doi: 10.1371/journal.pone.0334641 (PMC12543183; doi:10.1371/journal.pone.0334641)
Supplement: S5 Data — (ZIP) [file pone.0334641.s005.zip › 000100800001822.xlsx_0.txt_24.txt.txt]

2.65820420739357e-05
5.52330224912729e-05
6.66445873405094e-05
8.1032596856867e-05
8.58640791391665e-05
-3.43983335542587e-05
8.06871129024929e-05
5.45548639350403e-05
3.87361445516545e-05
4.05271941396105e-05
7.5974500231138e-05
0.000115609694832656
8.17795529761487e-05
8.38020167927713e-05
0.00012820661174275
3.3882943921775e-05
8.63027367811264e-05
4.69634623508171e-05
2.68658296701757e-05
4.37542210065009e-05
6.28012912226329e-05
0.000115762731355251
8.43430525631854e-05
7.58470506706764e-05
5.69541132541318e-05
9.44347932181858e-05
5.73501331643927e-05
6.13410473465822e-05
6.1182318712965e-05
5.91351614995927e-05
6.00926528774836e-05
4.70800874897082e-06
4.68796245855954e-05
-6.78395522664086e-06
7.90162559494038e-05
3.6445027916803e-05
0.000101092676968481
8.35650592987112e-05
5.07880998515055e-05
3.32528962777558e-05
7.71507896249031e-05
8.32699905183788e-05
5.19269274975074e-05
6.29659099354763e-05
4.82359062612823e-05
6.73249476610722e-05
7.37192648615789e-06
4.91947001541773e-05
7.45367338063442e-05
6.88769750932329e-05
9.75163780741024e-05
3.89278081178963e-05
6.77158187833974e-05
2.15001884062279e-05
0.000108381705170946
7.09884178315168e-05
9.57652238636286e-05
7.0732149280314e-05
9.05543441838441e-05
9.42712159623532e-05
3.57958628149913e-05
3.92807074463532e-05
-2.56413924489906e-05
3.81264674296497e-05
3.27644506047408e-05
3.04451195834606e-05
4.64129731964025e-05
4.12989279623147e-05
8.50095270256496e-05
-2.53208768337578e-06
8.26996399621469e-05
6.7092148953661e-05
7.22218844040818e-05
3.91145413825603e-05
5.28077228295576e-05
5.3391208816177e-05
8.39017476166193e-05
7.13396453796122e-05
3.23149158099289e-05
4.39397961813943e-05
1.79296680768803e-05
5.94064730804388e-05
3.57162427242725e-05
1.68507758098675e-05
3.84616515946201e-05
3.44559291469132e-05
5.30850408522235e-05
6.39928651420106e-05
0.000100907536659224
3.66762457382123e-05
4.57637152282315e-05
1.68142888324914e-05
8.2768274757993e-05
4.8479808752106e-05
8.17697901372483e-05
4.05725188019026e-05
9.84251039459554e-05
3.658189847415e-05
6.29170945395104e-05
4.13037097393033e-05
6.29911496624611e-05
7.71657791957438e-05
7.48542141959583e-05
8.57982440529602e-05
4.89615917264855e-05
8.22596607995727e-05
5.65661406490504e-05
7.2194244674261e-05
3.38836274282228e-05
2.77686299225211e-05
3.67585251237848e-05
-7.32686226333714e-06
5.16276742635495e-05
7.04986037777847e-05
5.46575221673192e-05
3.39349659518128e-05
4.48877793531053e-05
-1.15414332718188e-05
-2.74541650552383e-05
0.000122890369530386
7.18263516348808e-05
4.35365050118437e-05
6.8143893888176e-05
0.000103296643366888
6.39242757847238e-05
0.000122202744512473
1.24203595949575e-05
-3.54660649169047e-06
7.43250793306382e-05
3.33008939718147e-05
1.41795284120295e-05
5.48321380194576e-05
7.40156162013978e-05
4.36361353228671e-05
3.82167320018169e-05
8.49659189332341e-05
3.77263587580239e-05
0.00010094122924793
3.79117138682259e-05
4.61665725968057e-05
7.46097738005707e-05
4.53474261708706e-05
7.78293374022636e-05
9.9748548225922e-05
7.81135892586797e-05
6.24427261899671e-05
6.87836266824779e-05
3.00422724308658e-05
4.17645126297218e-05
4.44197979199519e-05
-1.87112783198019e-05
9.4325322935896e-05
4.08765637866257e-05
2.88727674354869e-05
8.11177893530104e-05
2.81636208369705e-05
4.31621917954998e-05
8.68187618576427e-05
0.000108242842567375
9.98579361036925e-05
3.27478318791635e-05
4.64099410426253e-05
3.08301685955583e-05
3.76908938691536e-05
6.66833640524056e-05
0.000111861108964627
4.07320347849753e-05
1.18822111478496e-05
6.2466551954588e-05
4.92597938245898e-05
5.93990412266465e-05
-1.06374076720779e-06
9.39199163697453e-05
6.72157553227934e-05
7.10490753367955e-05
2.58990644175003e-05
9.42284534182721e-05
5.82705685055886e-05
5.46984368521282e-05
5.06809033613389e-05
4.40236031388028e-05
4.36809598276119e-05
0.000105335475867999
4.47775027209123e-05
5.18097014938764e-05
9.32904391392585e-05
6.69374303208077e-06
0.000142506770716612
2.62279707183488e-05
8.30528051088718e-05
4.58032712117432e-05
8.67673721507608e-05
8.80457910591948e-05
1.68037329708321e-05
9.82825721841375e-05
7.87662739985655e-05
0.000107469140198916
3.14343676952361e-05
-8.04509870350653e-07
5.20939886387856e-05
6.08205659344228e-05
6.39093816885511e-05
2.40857673225896e-05
8.49577094602131e-05
5.48217263058067e-05
8.80292444177889e-05
8.01123542304239e-05
4.48025104740281e-05
5.42652446039343e-05
1.99011077817272e-05
4.56331508709422e-05
-1.03611496111248e-05
7.34160391987882e-05
6.51462129079245e-05
3.05165681616904e-05
3.51784919372925e-05
3.19600303445043e-05
1.5017312042951e-05
5.57851849454489e-05
6.13908741717945e-06
8.68768436485832e-05
2.46375214677006e-05
0.000119245132019261
9.37825921657404e-05
6.73319502245876e-05
3.34614406947939e-05
8.68217517260365e-05
5.33816447373374e-05
7.27089618850305e-05
9.86833492807757e-06
7.45168520897907e-05
6.14022515906565e-05
8.88760923690311e-05
8.06538855505931e-05
6.73815210827295e-05
8.57696733854359e-05
0.000103106110535196
2.73960696232248e-05
3.87138272692756e-05
3.05802264524342e-05
4.07623038053113e-05
9.34555246759236e-05
5.14168426226793e-05
7.78898638911757e-05
5.71773130883975e-05
0.000102366448493175
4.60302652057236e-05
7.6949568175944e-05
4.90227838729619e-05
1.46823356177824e-05
7.60234609565668e-05
5.40040368774752e-05
7.30321136264389e-05
0.000108946067038173
3.26587361756979e-05
2.37925961066021e-05
-1.04229105230266e-05
9.93674329790774e-05
8.64604338552612e-05
3.54326808319093e-05
9.5134662741028e-05
7.23408400835158e-05
4.8003617413919e-05
3.01399407993823e-05
9.98498001320235e-05
3.41121300022855e-05
2.69088663315846e-05
6.08634261130146e-05
5.02821103838276e-05
3.33036950982923e-05
6.50492372380325e-05
7.72290971971734e-05
3.15756003215645e-05
6.14043364040386e-05
1.92405411011555e-05
9.99178938952902e-05
3.10494918927569e-05
1.57426949726604e-05
7.74615774674885e-05
9.35880787833551e-05
9.80967404646767e-05
4.58956200057236e-05
4.96687260034057e-05
7.80061440005597e-05
0.000122605071948945
7.2039832602857e-05
8.00613211698718e-05
3.97945891961849e-05
7.69596584208181e-05
-8.63250837648741e-06
3.13069413036665e-05
8.61549124500227e-05
0.000112593700388835
6.038716484589e-05
1.35058048215184e-05
9.03957659531017e-05
4.22852702420165e-05
7.59404942097412e-05
3.01373599267428e-06
0.000108438658497555
6.77820103923457e-05
6.46782720198826e-05
0.000128579641638884
7.52672180308796e-05
1.59708471246567e-05
7.0959282228445e-05
0.000132236456873764
8.16613999050389e-05
2.48515798365112e-05
2.30510366876041e-05
9.20951587629805e-05
0.000115954992326965
0.000103194745839609
6.47639029794577e-05
6.12046294648776e-05
3.59713459841681e-05
5.80790400559763e-05
2.67084570624104e-05
4.86761796060087e-05
3.603300601936e-05
5.20532076891605e-05
4.80584517505308e-06
2.20291824571073e-05
6.4041065642912e-05
3.29794101702974e-05
8.4555177523991e-05
6.87956903924143e-05
6.93895584284552e-05
5.99760353368996e-05
9.17431015804874e-05
7.52252801429977e-05
5.30257913499503e-05
0.000101092969421774
8.99949709756847e-05
0.000135282706084004
5.90391189253796e-05
3.21964787044705e-05
9.11963896196733e-05
7.57977130133753e-05
9.32338426496977e-05
4.7550543362211e-05
6.6651196229512e-05
5.6878173413241e-05
7.77262226138741e-05
2.48554366176768e-05
6.34384099238829e-05
8.53356414686509e-05
6.54118164816402e-05
1.05976723058435e-05
3.52264154687123e-05
1.4072342153297e-05
3.11003958827521e-05
8.92441358629423e-05
5.59644288495884e-05
5.72371097130858e-05
-2.43233108741642e-06
9.54734985570313e-05
3.99167947492131e-05
9.40775802436732e-05
7.00868701839841e-05
5.89560247476326e-05
7.0816870873692e-05
4.62936351502504e-05
9.7130213846788e-05
6.53989395524208e-05
6.06395701558728e-05
6.58020753281225e-05
6.14245954509205e-05
6.02478812905559e-05
2.70440803719105e-05
3.32322496161181e-05
0.000114072534457369
4.59127007508965e-07
2.04898891107016e-05
5.42333049046948e-05
1.38636957753674e-06
6.49398736912136e-06
6.84991096517154e-05
6.66222376915454e-05
3.51479700601442e-05
2.00794172204732e-05
8.30428392267617e-05
5.57478060104234e-05
8.49786689732538e-05
0.000106363940253311
8.31864277730716e-05
6.30016972321962e-05
7.34624492196005e-05
6.47209772379478e-05
8.40207884595424e-05
7.985197256457e-05
3.75116026302022e-05
7.85404422827493e-05
6.47740788433047e-05
4.29473681963752e-05
4.60264484515779e-05
0.000107627382953821
3.54777949339445e-05
5.87204103008282e-05
7.98270921253743e-05
4.49034253668473e-05
4.5719603285871e-05
6.82306791933212e-05
0.000113233409460355
0.000114568137020276
5.11837442490009e-05
4.37922500004426e-05
3.1561936872879e-05
7.56508080690822e-05
5.54057112113936e-05
9.41430666066524e-05
0.000100738460605176
4.12252588167706e-05
4.66349413517326e-05
3.61120396022427e-05
5.0639776154004e-05
6.45391402226061e-05
4.77054306725434e-05
3.00695419346562e-05
1.98432642180644e-05
7.56267967724998e-05
2.82195161101867e-05
5.35702304393708e-06
3.73798390734713e-05
5.09241008421788e-05
6.96134803619795e-05
-1.0630845647872e-05
1.10651907641956e-05
7.27625922988075e-05
5.77682413330206e-05
5.80213590100696e-05
0.000104132496654845
0.000101010678642557
6.19786247369316e-05
1.86659996302811e-05
-7.27652888496249e-06
0.000131666737742669
7.21645265700548e-05
4.95385907888912e-05
7.0120056466867e-05
8.19142283032729e-05
9.48305225160708e-05
5.64479804990624e-05
5.62995503572162e-05
2.23231833666441e-05
0.000107859504366511
5.79336246762496e-05
4.06671191010778e-05
0.000139954662194149
5.74488308274097e-05
5.81399800435132e-05
6.19110992416492e-05
4.4929914869311e-05
5.55354457016191e-05
9.84717090925095e-05
6.29792632677084e-05
4.90447384651756e-05
9.96593883404006e-05
5.60495496637945e-05
-4.03179660403704e-05
2.68760118824071e-05
7.17516015324751e-05
5.68761647039196e-05
-2.34808628755672e-05
3.44139922415694e-05
3.68206508629757e-05
3.72815721297421e-05
2.29215292745469e-05
-1.99734223601662e-06
8.08440827779783e-05
6.12419936747417e-05
4.00743678326208e-05
5.94015988850722e-05
2.34274296766054e-05
7.09095013720677e-05
6.51362757918156e-05
0.000103812866258023
1.25849529612824e-05
1.76055880658691e-05
1.94737495893237e-05
5.536332539238e-05
4.54411403258971e-05
4.27298311597396e-05
7.98487831510653e-05
0.000124561126892899
4.8575162409775e-05
3.86151882007558e-05
1.99946896208435e-05
9.31561203362871e-05
2.18984012143589e-05
1.182978546827e-05
1.94754556609856e-05
4.73412493110778e-05
2.3136917541507e-05
5.88783106482487e-05
6.58763902074354e-05
5.24703374442296e-05
5.8944035096357e-05
6.31903983423733e-05
6.19470841742746e-05
4.70332103184948e-05
9.88563606997422e-05
6.31930558533545e-05
8.08177367437455e-05
2.32593313131323e-05
9.19509233370021e-05
6.33810349183601e-05
2.52081158012817e-05
0.00010334017647476
6.6989291911788e-05
5.41627111301096e-05
8.98834131154439e-05
6.34954380370097e-05
3.43626595485466e-05
3.94634456795041e-05
3.26043299029801e-05
1.79171015343963e-05
3.29371809920966e-05
2.97930987567874e-05
7.21688877027066e-05
4.57150207625342e-05
2.67028331673903e-05
5.65465429449729e-05
0.000115976094188464
0.000104661684541161
4.83788257029844e-05
7.97602959801941e-05
-4.15403565637446e-05
7.26333300642564e-05
4.40950890386637e-05
3.7393457369061e-05
4.21720094483049e-05
5.04678987215404e-05
5.25625551695871e-05
7.58778874464428e-05
0.000110344976399044
6.98240257257853e-05
3.26930875387597e-05
8.34806999044725e-05
5.50934469784951e-05
2.70358598521994e-05
5.42376223168419e-05
5.53353993600007e-05
3.02180701948856e-05
5.44610200496e-05
2.64070589418378e-05
5.37082591721866e-05
8.1910851641585e-05
8.44390529005441e-05
4.53903577809983e-05
5.81790286894136e-05
5.06862658550582e-05
-1.61055623274419e-05
5.66292133701924e-06
4.53679328589902e-06
5.62951468135401e-05
5.65095336738888e-05
4.44071067750251e-05
-1.7663810946074e-05
3.14614702284719e-05
6.59979300405831e-05
6.71494729401585e-05
4.51871696477856e-05
3.90744823106412e-05
4.28215692708408e-05
0.000107183822889469
9.00659657939507e-05
2.03218150281391e-05
5.3762263376684e-05
2.80716519918273e-05
4.80167245502894e-05
1.44219116241815e-05
0.00013398072119742
6.50392651994776e-06
3.50275773360365e-05
6.23859184925266e-05
-2.57532056597005e-05
7.82405319522935e-05
-1.48771529509898e-05
-7.43228354633589e-06
4.34304075152868e-05
0.000106067347437656
4.89763324481415e-05
5.177803642786e-05
4.72085840610402e-05
6.85174480864814e-05
7.32882312182884e-05
2.02890040322801e-05
5.96217048692491e-05
8.0851472469087e-05
2.75644040338918e-05
7.12054276634933e-05
3.54069385050906e-05
3.64885117958444e-05
4.58112893966854e-05
3.10357828376826e-05
2.23417651327645e-05
5.54554788359496e-05
8.68306447595223e-05
0.000119630227384671
0.000125009464475382
4.2287533165709e-05
6.4344227407445e-05
2.48267349897627e-05
8.2083505395661e-05
2.06275786917294e-06
-7.68364359540157e-06
7.03662655043576e-05
1.32123698995141e-05
8.87222399907061e-05
5.32822099447461e-05
5.42117445807657e-06
7.33701881042787e-05
9.04965610033384e-05
7.96665726788066e-05
8.07810075553363e-05
3.04221129958533e-05
0.000112270781650834
4.16453139197828e-05
1.10471752395963e-05
7.27267601313702e-05
6.0617814315646e-05
8.8388874922146e-05
5.22523659311998e-05
6.44945197953633e-05
1.7716044455876e-05
9.14625592698421e-05
5.69828033849615e-05
0.000105163302814334
3.38935063255214e-05
3.86207680869988e-05
0.000108134653428155
4.67327426232729e-06
6.82946073620222e-05
9.50015054602448e-05
7.12561867876571e-05
2.48921037438037e-05
7.68040401481381e-05
2.94676790163777e-05
-3.13936589686985e-05
6.75909309615673e-05
9.91733064190118e-05
1.96320506412814e-05
1.73080758036557e-05
4.47071395796391e-05
4.76437565542768e-05
2.75883938033495e-05
2.21578012571244e-05
0.00011168911526206
9.55385785403601e-05
4.0354439896285e-05
6.05868110291513e-05
5.94074307969709e-05
8.99604138904176e-05
6.19607771198457e-05
9.87310257087025e-05
3.02840366923424e-05
5.43117979666788e-05
4.62109803319349e-05
4.88830438865397e-05
5.9491947593699e-05
4.00630779456672e-05
5.08066846403686e-05
7.31404634269047e-05
3.85004408782112e-05
3.94385239508131e-05
8.33587102874219e-05
9.43118178716809e-05
5.34622619240638e-05
3.445663075028e-07
0.000100832722644594
8.16575817153871e-05
9.38130138443961e-05
3.93485818108732e-05
0.000110797770371503
0.000133077743338432
4.7821036606739e-05
9.80494384527422e-05
5.07827630963025e-05
6.80624899934258e-05
6.6259258143448e-05
1.69166448475424e-05
7.87182046145262e-05
5.15386073714263e-05
0.000105437908755308
0.00012368717435309
7.23612890715195e-05
3.72491860535355e-06
9.97392256725691e-05
1.09494494466483e-05
8.25570141298315e-07
2.27941431759319e-05
2.89138164908729e-05
5.42378772511733e-05
5.27644771716036e-05
7.12645615479461e-05
4.47899757884945e-05
5.34835355244105e-05
4.93995724312433e-05
7.68268637117337e-05
6.89691522466996e-05
2.726092122175e-05
9.76092323670177e-05
7.76132389496698e-05
-2.72158097198259e-06
5.18072823061231e-05
7.60760512056414e-05
0.000111859025943753
7.52294706094917e-05
7.75998204835333e-06
4.01048985890216e-05
6.43095269296892e-05
9.60955493211845e-05
5.13916096672649e-06
1.89756429921103e-05
-1.08775221185783e-05
8.57035755505271e-05
5.47018818845293e-05
8.89293173217616e-05
2.84354520109652e-05
4.52998436181403e-05
0.000120447798304369
4.87250748886397e-05
4.14346762358987e-05
7.46900918657279e-06
1.89238834651274e-05
0.000127083596806595
5.73607370248625e-05
6.26529798539906e-05
4.7925657553267e-05
0.000106656244544989
4.82610447350299e-05
9.1513098486436e-05
6.92222434731119e-05
0.000110039789919348
8.58096069477489e-05
3.49212809544451e-05
6.39236798623131e-05
7.47604758132264e-05
6.0042993005954e-05
6.08213692611318e-05
3.62846964578834e-05
0.000104392790613167
8.11229194623059e-05
5.55359274757971e-05
4.74289242863886e-05
7.48999687820342e-05
3.52654927724705e-05
7.88705810285346e-05
6.29150993664086e-05
4.949047187127e-05
2.16067128259434e-05
0.000105797892829863
5.42335455098287e-05
4.16722127939723e-05
4.41410865961282e-05
-2.44828238326158e-06
1.86381345839989e-05
3.57622742535947e-05
2.22409895486709e-05
1.98134045079894e-05
1.07835932072542e-05
3.9772275158353e-05
2.7747722104016e-05
9.46625356339741e-05
6.14409936277026e-05
9.10117665912319e-05
9.72435887062306e-05
1.83395569412098e-05
1.59289314318067e-05
1.73446604243716e-05
4.27714460507584e-05
4.88664479451952e-05
9.56650222527992e-05
2.61032894406606e-05
5.14311793032958e-05
0.00013190852034105
1.54600798686994e-05
8.94963974967164e-05
6.72469728984382e-05
7.62160227950563e-05
7.04691400674339e-05
1.61891928661997e-05
0.000112487454214375
5.47576622435154e-05
0.000165495637016653
6.86761071048616e-05
4.76101738725412e-05
3.53840970976068e-05
3.86309955490796e-05
5.34410258050354e-05
0.000111078113511706
8.09737047357175e-06
8.21487882084928e-05
5.06192587075321e-05
8.48607921606162e-05
4.48098784745304e-05
7.67756099431213e-05
-7.04211066565718e-06
8.38523568873785e-05
-1.71734499716657e-05
5.01037988306011e-05
5.51608490061945e-05
6.83691601749461e-05
3.40464043507974e-05
4.15047761436425e-05
4.34972106219453e-05
7.66051140942541e-05
7.54014560115237e-05
1.11814328213743e-05
6.10020601980173e-05
7.55504290052547e-05
9.47645666812856e-05
3.71766334907724e-05
6.38529032145373e-05
4.09209425179932e-05
9.89961860540224e-05
2.09263484522944e-05
9.11789585032499e-05
-7.1008208789826e-06
3.97795469234194e-05
6.47994777311596e-05
6.08744556097769e-05
8.77161934222914e-05
5.10844394166068e-05
5.983876190452e-05
6.37957954375373e-05
9.62099506076852e-05
0.000103676703813477
9.06502492852218e-05
5.69997106738391e-05
7.65625981555141e-05
3.88041105135516e-05
0.000102191287968027
7.20384068604522e-05
4.62210390041932e-05
4.99183829500479e-05
4.10583630800439e-05
9.91362483404773e-05
1.88648478713125e-05
4.65713685521885e-05
5.58889547287419e-05
3.83666279947339e-05
6.00675277140681e-05
9.44095514382431e-05
7.13021352460857e-05
7.22243919262333e-05
2.13517285210132e-05
-2.21282941346089e-05
0.00013399709407587
9.61649934441849e-05
2.07499446773466e-05
2.32527370001813e-05
9.23910260190876e-05
0.000113369782803108
8.10652340507143e-05
5.11830935288762e-05
6.77889001353905e-05
5.00288941121833e-05
5.55033605366716e-05
9.09869321902149e-05
5.66673021474508e-05
6.89915298285951e-05
8.70649084459817e-05
3.38748056969693e-05
3.21041120050584e-05
8.01860369333704e-05
8.47721313406917e-05
5.9849443159711e-05
0.000121931291828749
0.000104985618107647
8.01531696905104e-05
2.49514241007834e-05
5.40822502782145e-06
0.000108598983603797
0.000121837392102671
3.09845730935324e-05
7.84219621832493e-05
6.95994644652734e-05
6.36230607425788e-05
1.24664711934378e-05
-2.6263731016637e-05
6.01481475559103e-05
1.97265793097797e-05
7.94535461380062e-05
8.65219830131441e-05
7.26182614488235e-05
9.12567465528038e-05
7.1257991443747e-05
8.87085741828801e-05
5.72288190283763e-05
1.54848312814747e-05
7.88259613960274e-06
7.19788863162967e-05
6.37014318622811e-05
2.09241432658674e-05
2.49963661976176e-05
2.23830189421293e-05
2.56047108434877e-05
8.45856654619329e-05
6.09399497731389e-06
8.55682385858457e-05
6.50512330722411e-05
4.85621876777366e-05
4.90974827505463e-06
4.88498569713705e-05
-8.7588041661066e-06
8.67104358268137e-06
5.7046758041775e-05
4.00159850739394e-05
8.69680103847605e-05
3.59315205879184e-05
3.66289669256825e-05
4.45486320291673e-05
9.7093714550838e-05
5.08329280873516e-05
5.53739552331233e-05
5.7966898100925e-05
5.86737531242376e-05
4.83470243671189e-05
5.30198258165968e-05
6.54399336772678e-05
-5.87523964941496e-06
0.000110590106085855
0.000111020596889028
4.52046487852174e-05
0.000134633059559309
0.000100604798039601
6.72633140673457e-05
6.25469889564966e-06
3.03160599863812e-05
8.84516033321254e-05
4.44270878089855e-05
0.000119565013829008
0.000119912461750615
3.85737087001279e-05
2.92614698887739e-05
9.10396009886018e-05
0.00010759454433782
3.81317668776659e-05
4.80736652324658e-05
6.99416327360045e-05
5.21354808688675e-05
6.74555985556784e-05
-3.58935873395187e-06
-1.44470239726603e-05
-4.17556282423471e-05
3.8667051058128e-05
-2.53255066005968e-05
3.99827900126087e-05
5.19445776774162e-05
1.8175144223572e-05
0.00010568227867975
0.000126794655834694
7.89404927302172e-05
8.50146456204e-05
5.90028835388263e-05
9.29227095618219e-05
0.000164545744852363
3.87188591137477e-05
2.65054809225934e-05
5.91065713452336e-05
8.36413671466729e-05
3.77523061579427e-05
3.0835620209936e-05
0.000104556703224081
5.01828948438669e-05
5.14738717271938e-05
5.85631996690469e-05
4.49569689825891e-05
9.45846052948602e-05
7.7196342227767e-05
5.61612989953019e-05
0.000118378225280291
6.28404821845505e-05
0.000152550192218837
5.5895721269444e-05
0.000107614231969795
0.000135760265884983
4.13746929402558e-05
2.01081136044834e-05
3.49831030009201e-05
9.43642771306203e-05
4.49651923236101e-05
5.65394335795773e-05
3.21338956863769e-05
7.42056324742756e-05
5.78672358943845e-05
8.81600502094708e-05
3.83957313933912e-05
0.000101555785964135
5.81839322251751e-05
8.08228400537088e-05
7.23151048303029e-06
9.06330987204361e-05
4.85233161649474e-05
2.6562654591186e-06
5.03116527655135e-05
3.7359371626674e-05
5.50358252988667e-05
-4.65054469441468e-05
4.34052909446999e-05
2.15668103715411e-05
8.07828273724852e-05
2.71838420506868e-05
6.05458954511936e-05
6.96893205479345e-05
7.85388074749383e-05
7.07405130628234e-05
0.000104017232032586
5.24007108848627e-05
0.00010362431705062
4.24188184046234e-05
4.63832392091193e-05
0.000130238472554296
0.000107898642110847
6.73689437250248e-05
3.1344032260981e-05
0.000100004232101541
3.01269768386445e-05
8.34024491058983e-05
6.78555162192604e-05
4.3232469936413e-05
5.96360441921998e-05
1.03853370845096e-05
7.75582705912451e-05
0.000115907299271023
5.38597068573372e-05
4.6006835390649e-05
4.60522458212952e-05
2.69392412163879e-05
9.26399564347266e-05
7.54173415347727e-05
6.22546253886635e-05
5.9995797018114e-05
4.97480600864217e-05
-6.48919410236334e-06
1.37960509860707e-05
1.85825296211568e-05
6.21274232895466e-05
4.84022703323842e-05
0.000114505085827388
6.86716433700394e-05
-8.56545482131166e-06
-4.06248236760136e-06
1.52513237632359e-05
5.05208762781861e-05
3.21112648729345e-05
0.000112484038926471
6.34862332309726e-05
8.50830016866719e-05
6.87460520929832e-05
7.22050135367326e-05
1.83162544381151e-05
7.06042606723518e-05
9.54019644934941e-05
2.28649377866599e-05
7.03991507269027e-05
-1.49294485874077e-05
0.000134240344381183
2.9676183790645e-05
4.94516580881398e-05
4.871617066491e-05
0.000101089495897184
4.5925810772029e-05
4.82488943266673e-05
1.24500016388164e-05
7.63337515237026e-05
0.000132620692737856
8.33105208159202e-05
6.47338991633042e-05
-1.18741626281788e-05
2.54268206983956e-05
3.72527508161709e-05
4.85188473117269e-05
1.6928694214198e-05
6.67177068528347e-05
7.77278646262328e-06
0.000109820458043306
2.85757651142935e-05
5.36070916140568e-05
3.90682778768485e-05
5.42487896516606e-05
5.55906795445846e-05
9.41931470459046e-05
6.23866508254796e-05
5.69963474970462e-05
-3.31233238199749e-06
0.000116416560124059
0.000114776846887885
1.00117676918112e-05
0.000136251814477586
6.50266620833884e-05
8.473372063802e-05
0.000112953610084275
3.73539151407538e-05
6.6304363631608e-05
0.000116927113042687
9.25928696028321e-05
3.73829312036433e-05
6.77410451750566e-05
6.19999488026123e-05
7.79077170312805e-05
0.000111026617930143
0.000117226821574227
5.51277273407399e-05
2.90057268097942e-05
4.8895666113846e-05
6.94153386692063e-05
8.11562654123343e-05
8.63185120887644e-05
1.85360380273368e-05
7.20186639560415e-05
5.96365862262002e-05
8.93230370256833e-05
1.79465202037374e-05
5.66958993044133e-05
6.43713274514922e-05
0.000107946754871671
3.23728331711729e-05
4.97832410578708e-05
7.80642574473384e-05
3.8223471240733e-05
6.56314629516512e-05
1.31072660655239e-05
1.39575809678738e-05
0.000101581570109313
6.47559506354345e-06
7.50646140734634e-05
3.62128773368299e-05
5.66627754346899e-05
3.12282437924143e-05
8.7862666735814e-05
7.33754418345578e-05
-5.88729447994021e-06
5.75774250068124e-05
6.25612773727746e-05
1.13987963335072e-05
1.62749008137356e-06
8.3385416890097e-05
0.000113881067787127
6.83304555359592e-05
2.62946604720013e-05
6.74232575772688e-05
6.49985543900926e-05
8.26901825224216e-05
6.51320217493501e-05
-4.98872173394123e-06
5.65234269356587e-06
6.62380775532761e-05
9.08780564026311e-05
5.29925288782433e-05
3.51314078585086e-05
2.27973601503051e-05
9.94549065598312e-05
-5.76988833073135e-06
4.87571195310377e-05
3.97205928589062e-06
3.25054647605082e-05
3.86022327361078e-05
5.80650171134569e-05
2.20256130129766e-05
3.22219058393346e-05
5.83110970489119e-05
6.41347656171393e-05
0.000103841919206796
4.13906706537201e-06
9.3513692175051e-05
1.33881393224881e-06
5.96250169309566e-05
9.2529942710479e-05
5.16076554616577e-05
9.83821501004337e-05
2.13637297385191e-05
9.19405239210928e-05
0.000100395445855375
2.31906994813986e-05
4.10024361683685e-05
4.26182578006578e-05
2.86598702152582e-05
7.67745041602819e-05
1.67878008619905e-05
5.23278812135463e-05
9.20058107614065e-05
9.05065858805162e-05
4.80577846301309e-05
5.81669150020259e-05
8.32895436270647e-05
9.9356371640543e-05
0.000130604790054992
9.72105819722419e-05
4.59527408915893e-05
8.30868215133152e-05
5.22842885845768e-05
3.91650246305112e-05
6.94777351511666e-05
3.40321995111896e-05
7.6686643553571e-05
6.02577757108955e-05
9.02926505450767e-05
6.47643843087652e-05
7.72017906062311e-05
5.93165297656032e-05
4.47223382636075e-05
0.000101346423131426
5.10827187398277e-05
1.87533707929085e-05
1.18515245842475e-06
9.31379794016832e-05
6.12724361372854e-05
6.4552210821922e-05
7.77294437017046e-05
0.000122200068886774
7.31579490956433e-05
3.16238971973999e-05
5.1677519970187e-05
4.9197948569851e-05
4.11125111063343e-05
0.000108687683431513
6.53940789495809e-05
5.55552917801355e-05
5.01201073355077e-05
3.06956967039097e-05
7.30971021329916e-05
2.06043162030103e-05
0.000126904083092481
6.65764222680284e-05
9.7998030973472e-05
9.2338416470841e-05
5.44828955266731e-05
0.000105452890124218
5.46880482786227e-05
4.49125320328367e-05
3.4537073700701e-05
5.20062791423938e-05
9.32936293991669e-05
5.64057824293614e-05
7.14694572476217e-05
8.54513266047512e-05
0.000126107898099149
-1.56152534350959e-05
8.35652943090946e-05
9.31639953533297e-05
0.000117538014218358
3.01067187530918e-05
4.06945940611889e-06
8.48461229022165e-05
7.94672230692396e-05
2.34759239585194e-05
2.64609778297085e-05
9.9243850147206e-05
4.72978622896088e-05
-1.95028375577945e-06
4.82713560475939e-05
2.1660359901804e-05
5.29999756932644e-05
7.9179449833933e-05
2.82378735887832e-05
6.72080470945877e-05
4.07292427563168e-05
1.37461070600347e-05
8.88113984024604e-06
3.52220401913837e-05
4.25966151965181e-05
4.47045969714439e-05
0.000107266275242332
0.00011187088252083
0.000111221295684979
8.29109302423545e-05
6.56603968367382e-05
2.96072833689997e-05
1.58698629022926e-05
1.79097893339456e-05
2.67462700405131e-05
5.26849211098832e-05
3.20432192651887e-05
7.93478314636438e-05
8.03064492262912e-05
8.14232405266367e-05
3.75905196585516e-05
8.61917493536241e-06
1.53385904414754e-05
2.58163404595744e-05
6.20130323725609e-05
8.76275268518294e-05
8.00010644776396e-05
8.14488787573311e-05
4.17944834923287e-05
3.09074185321472e-05
5.60036391312328e-05
1.88024750041343e-05
5.19714971174655e-05
3.14006066936268e-05
1.85381092766451e-05
-1.6426076987495e-05
4.99558621585346e-05
8.12685517047436e-05
7.84864193693144e-05
7.33715405826198e-05
-5.60854127513762e-06
8.38609293393712e-05
-7.59733407448966e-07
1.66455720909632e-05
3.84948838913658e-05
4.08472549031391e-05
1.95156718149527e-05
5.76206169957675e-05
7.08096059095603e-05
5.55871857720684e-05
5.06409178156192e-05
2.37635845451213e-05
4.88328674837454e-05
1.94396963456859e-05
6.70847276273554e-05
3.07045192936068e-05
7.40337883254799e-05
4.02404495630125e-05
9.57604114489533e-05
4.68352079778815e-05
-2.05776011126655e-05
4.05167310588308e-05
5.96505674809233e-05
-5.48330000486955e-06
3.01344702743099e-05
5.54567838511778e-05
6.64497794358092e-05
8.15500727897738e-05
5.80271383525153e-05
5.43834690885229e-05
7.3117883799859e-05
8.00349060608653e-05
4.94522674406144e-05
-1.41701955948405e-05
1.57535645830513e-05
-1.76843047467432e-05
-3.07260663183713e-05
3.68331620402587e-08
7.46250643591394e-05
6.84585345707101e-05
8.35238087743794e-05
3.36524347102599e-05
3.82292966697516e-05
0.000100692871012171
3.32071599179517e-05
8.80404196471108e-05
9.76477831100279e-05
5.86142115974852e-05
5.11814961976506e-05
1.01667908496846e-05
5.7425135734116e-05
3.53206790361102e-05
4.15321579746132e-05
1.25201038271256e-05
0.000109823639599346
7.42697617353949e-05
2.58071747871523e-06
5.85898137164698e-05
1.9429825030761e-05
2.44240418936951e-05
5.97375081059486e-05
5.75727777266341e-05
0.000101859672935272
5.78527526813031e-05
7.65685828315249e-05
5.35245233640464e-05
9.33540891778116e-05
3.37732308517216e-05
4.74803843335427e-05
0.000103523294868316
5.41375133761034e-05
0.000102543739824914
4.10645922562507e-05
7.68092930986495e-05
3.59433311945743e-05
4.28594857636441e-05
3.42052687955797e-05
5.18239443128516e-06
-2.12316135607346e-05
4.25143139728949e-05
6.19419633513618e-05
4.69724577580724e-05
6.7514443586428e-05
8.94362146205298e-05
-1.33742590083773e-05
5.6288411985676e-05
7.935860376008e-05
9.35320938364037e-05
2.64799360726527e-05
1.23177531937672e-05
2.58234016933209e-05
5.72000637473569e-06
6.81040857069652e-05
5.49658774670812e-05
7.6627090377625e-05
1.58314091960565e-05
0.000100389914526278
8.10248594143152e-05
0.000100929078718034
0.000108298063273944
5.88630895057645e-05
4.98580645316773e-05
8.46596117155856e-05
7.52589803685243e-05
5.3749151333227e-05
0.000102329798445675
1.69721792625848e-05
5.12942705582771e-05
4.60234630483977e-05
2.65165206642277e-05
7.73977362910601e-05
-7.69524226006157e-08
1.33187158741865e-05
9.16404950333937e-05
8.95526119848575e-05
0.000119788748721557
5.54401505875452e-05
0.000113417044965216
4.65101560983965e-05
9.14305674754891e-05
5.19311529642089e-05
3.26968566631116e-05
9.45871543560747e-05
7.6752292960466e-06
0.000112169104317117
0.000102710092873197
1.4676461489197e-05
7.39971889318375e-05
8.79417753185293e-05
6.86819138722064e-05
9.82874897163252e-05
8.52709186155996e-05
5.790593197082e-05
5.30279814518092e-05
5.30193276896903e-05
4.37147679600268e-05
8.53536384224381e-06
4.57525192933322e-05
8.03184292586948e-05
4.19918663096355e-05
5.89423084815611e-05
8.57987003019068e-05
4.74843978987236e-05
6.25301129857028e-05
4.41928584963052e-05
5.2162736436694e-05
6.76457095614797e-05
5.50863402065797e-05
6.58044742650879e-05
1.35144226203588e-05
3.82100614960075e-05
7.95855978018649e-05
-1.4759171562139e-05
5.52206309379823e-05
6.88003315663581e-05
0.000106142917484182
6.67907894496123e-05
0.000114583745183275
6.46759072391731e-05
-1.16287439848371e-06
3.03693649130195e-05
4.55985329255618e-05
-2.26817345287628e-05
1.26213781933438e-05
9.25934269530195e-05
4.56365552582943e-05
7.20725922530061e-05
7.67055612407807e-05
4.81777361130167e-05
6.93967175271022e-05
6.27034413522884e-05
4.99767211782206e-05
4.39294512101497e-05
7.5330671889596e-05
7.51122593987823e-05
7.11475704633003e-05
6.19597606863717e-06
8.55254519538511e-05
5.10539027828707e-05
8.17112729790855e-05
3.7697910182936e-05
5.2718916289165e-05
9.44976258942364e-05
3.70039653557305e-05
2.6326311874145e-05
4.19987393686915e-05
6.18205787841407e-05
7.20164242999253e-05
4.13335220817044e-05
5.45749020710414e-05
1.95283685967975e-05
2.45353422481073e-05
2.28764108584227e-05
5.12683007398588e-05
0.000116665915984817
3.71983642145504e-05
6.19677410152273e-05
9.08000254642153e-05
5.25143390113576e-05
1.47263907932243e-05
3.80685698934683e-06
8.90203900331671e-05
7.70152624042134e-05
8.24876182299245e-05
0.000104592387010433
8.86680167358354e-05
8.18003680427025e-05
5.39981945474689e-05
5.62227147133145e-05
9.84695875643365e-05
7.04143016994126e-05
0.000124079994608068
8.78550461378904e-05
9.35822513947208e-05
5.43905388519846e-05
6.17225233107962e-05
4.7449593304363e-05
7.44084307732208e-05
8.27695218477625e-05
2.39379087587685e-05
6.37128423352628e-05
-1.10613814850079e-06
-4.73157516348533e-06
4.89255324019532e-06
0.000131701907570902
4.95293753023705e-06
8.99023667489533e-05
2.78949486926166e-05
3.51852609673055e-05
-3.00503548841478e-05
-3.25065716159422e-06
0.000112044440913265
1.64866421164306e-05
-2.45011630641261e-06
6.97074998367447e-05
5.95399990050718e-05
8.82065476443711e-05
6.11144974108532e-05
8.04962991221552e-05
5.19788796443083e-05
6.58949554637194e-05
2.55738526340296e-05
1.21771415202025e-05
4.01853425311464e-05
5.68820970238774e-05
6.01879536803063e-05
7.56073480590159e-05
5.27686225498856e-05
1.48168885767695e-05
7.43476974736722e-05
0.000119870584266948
3.90996192535202e-05
8.96219380045874e-05
3.15939206454304e-05
5.98117922342124e-05
-6.25344548284141e-06
0.000104593060215577
2.45444977132813e-05
6.65517930090628e-05
5.42959462384251e-05
2.90872416229385e-05
1.9006643552026e-05
6.70539288311755e-05
6.93659084399771e-05
3.75327766368741e-05
0.000120514799731583
0.000124629764133693
6.43245847899498e-05
1.69552925125223e-05
4.33538675987076e-06
4.880385907984e-05
4.01085608153347e-05
5.66696761155827e-05
-9.98929308723374e-06
5.14581849073617e-05
5.67774389733432e-05
7.8045380277831e-05
0.00010179905097291
0.000100892032767014
0.000107129252048142
0.000110194872301809
9.11907063128222e-05
9.06176710560939e-05
9.2217749774845e-05
8.37988254033021e-05
5.10859185525911e-05
5.6858423224734e-05
6.62771042716475e-05
0.000105504234295933
1.65570650018441e-05
0.000110782595604676
4.09946583792064e-05
6.88043063960038e-05
7.25580343808434e-05
6.02928232147238e-05
0.000100066063027981
8.82214390228435e-05
4.82128113383909e-05
6.75649761302159e-05
5.08409754681134e-05
1.01704320476969e-05
8.62847144663516e-05
-1.6852405810945e-05
3.89282806111634e-05
7.34524132800083e-05
3.03751228308087e-05
5.13483388903198e-05
7.66622599527785e-05
1.93788297437519e-05
8.6638434855574e-05
3.35207917910707e-05
3.51154354437217e-05
8.23648864742814e-05
0.000173875427979587
6.00361329824413e-05
5.02097982388308e-05
6.21130314702318e-05
-1.60342436369402e-05
9.46156482311968e-05
7.37062028491104e-05
8.55215185113997e-06
7.29175545089772e-05
7.74638131929192e-05
0.00010511185913593
4.49917423977056e-05
0.000127960972489035
-6.39211807332055e-06
5.595851161138e-05
0.00010768977086512
7.63542014548387e-05
8.30932100705476e-05
8.70098043784724e-05
3.6653940964533e-05
7.98031647382956e-05
5.60206318683916e-05
9.85018422667971e-05
9.33324342267808e-05
-3.67549948302825e-05
-1.30994038101096e-05
1.5903202385479e-05
1.46302484077458e-05
8.11855364792358e-05
-8.12790721198246e-06
7.74832926729662e-05
3.8573046017263e-05
9.28072909427481e-05
8.01779510774466e-05
3.9738494810602e-05
2.00010088659535e-05
2.18042136487168e-05
7.55424977950124e-05
5.07824102990204e-05
8.00360290056718e-05
6.99026862481673e-05
6.11699705805021e-05
1.26790974235965e-06
2.82542473269422e-05
5.90097629519476e-05
4.03882490005606e-05
3.43457755110474e-05
4.60388428775697e-05
1.28720151351755e-05
5.30997278835537e-05
2.02943409943553e-05
8.07985521112417e-05
4.88625301037742e-05
-1.1866202931981e-06
4.83282994678312e-05
8.62545320678775e-06
4.47150477201355e-05
5.10136665681161e-05
7.87494609797144e-05
6.34690944975398e-05
2.2493028066705e-05
7.56650465343381e-05
2.74195574008871e-05
9.90212573760862e-05
1.80081718080374e-05
8.52716860900679e-05
6.13466656770412e-07
2.75718116600061e-05
9.21892048085749e-05
5.25974588325696e-05
5.74782205890114e-05
0.000170207015751143
4.66391133189936e-05
8.89185991454504e-05
8.69204085283801e-05
2.86922402888363e-05
7.92786525362208e-05
6.40623437242536e-05
7.66764096707332e-05
5.34142273509944e-05
0.000116241364694988
2.30665219014694e-05
3.84586209599827e-05
1.27231505862615e-05
-1.93478916817475e-05
6.50692868385532e-05
8.36296655614537e-05
9.88489240366565e-05
6.76569750712535e-05
3.08666049817188e-06
4.06101094458617e-05
3.80696428139201e-05
1.75275199039214e-05
8.44804487012344e-05
6.32472042083253e-05
7.32868023970243e-05
3.66893727377811e-05
0.000124686374175435
7.24140564606694e-05
0.000109892735719106
6.49475119593355e-05
9.18990528779206e-05
6.18436332583679e-05
8.07813610546971e-05
7.30504030409758e-05
0.000103368608628774
3.68344786377848e-05
7.21518568952949e-05
5.07019791683457e-05
7.91417685523944e-05
5.91917938460247e-05
7.39629276398813e-05
3.74353887353579e-05
3.80482389477263e-05
4.3368197246901e-05
2.32260393743407e-05
5.84412348677569e-05
8.55515868679498e-05
5.30674319721606e-05
3.05745750900575e-05
1.26174666446795e-05
7.45193278742181e-05
8.87723345950069e-05
9.2455825889752e-05
6.45181529608037e-05
0.000104854918977608
6.56477046080695e-05
7.0974449513533e-05
5.45260700431316e-05
5.75611476255803e-05
1.03596291060633e-05
4.10167581491456e-05
2.40852311068337e-05
2.87082729124948e-05
5.04430397191166e-05
0.000123877173566362
0.000104361578203372
2.99234427144343e-05
6.90703424145636e-06
6.04085409496358e-05
3.23918109442566e-05
5.16757845660444e-05
5.27563631929058e-05
5.63595545249088e-05
8.66546628135449e-05
9.93168052921692e-06
6.45251419336279e-05
-1.0006582171348e-05
2.96469750986972e-05
-6.78732455791073e-06
3.08407979400866e-05
4.15167105225474e-05
9.44334044654408e-05
5.01512397743982e-05
8.72659947342443e-05
3.71573602350603e-05
2.04365468576287e-05
6.68860126174076e-05
5.92401161011184e-05
7.40081417936436e-05
1.36275854209153e-05
2.55592045611052e-05
3.59968968578755e-05
5.96754568965191e-05
6.35919438153928e-05
9.62740848752647e-05
4.76115626317255e-05
9.45436474293707e-06
7.3738572790001e-05
3.48345812739506e-05
2.60640028890384e-05
8.03271055879399e-05
6.26609965098883e-05
1.45798064473475e-05
4.21531851248711e-05
3.56510225669482e-05
2.66007852922255e-05
9.812027499366e-05
9.36965975724996e-06
0.000127410385116346
9.34972544141302e-05
8.70259605373549e-05
0.000117487938457804
2.25326405162812e-05
6.14204199196982e-05
9.58382664230343e-05
9.2436937888407e-05
5.17091914141804e-05
3.78354775299319e-05
1.2194238999338e-05
0.000106269972002159
-1.93812515511115e-06
7.89718644050773e-05
-3.37753395602939e-06
1.96907106091972e-05
4.55156164148857e-05
4.50220336169487e-05
9.11374757795364e-06
7.01963882786371e-05
2.20891767479065e-05
4.0734697623855e-05
3.65918383561236e-05
-6.34685278630473e-07
-1.26110674921693e-05
5.0979309303881e-05
8.46314790787085e-05
0.000144401043496587
8.17397100433972e-05
2.9882690854246e-05
5.50390720690011e-05
3.64853106910846e-05
5.70781801211792e-05
3.15253088489703e-05
6.70804893424517e-05
6.10626571771196e-05
4.58329437206271e-05
5.19116827439665e-05
4.39441071793661e-05
0.000102344403695094
2.28250970805893e-06
5.69715687690433e-06
5.07806588306811e-05
8.69486723166068e-05
5.83446419049011e-05
9.3656450924929e-05
7.30998943204668e-05
4.85960642117122e-05
2.50945343902913e-05
3.77748678411757e-05
2.8708043979354e-05
-3.88193203892023e-07
4.83718519839134e-05
2.59789146777311e-05
1.36487142421904e-05
4.86545004239945e-05
6.64824704276564e-05
3.74373880778779e-05
7.66838791019697e-05
9.50812083181411e-05
0.000128365433345434
0.000101231248883703
4.05090375570617e-05
9.72284548543673e-05
6.86157702735627e-05
5.16233499937737e-05
6.30188553997177e-05
5.02031359418852e-05
5.39808488838743e-05
9.16373945583652e-05
4.21723241636665e-05
5.29282735380991e-05
-2.15843693989476e-06
3.48208978174266e-05
4.29068689469053e-05
6.21606120623587e-05
6.81353335885845e-05
2.97562598724072e-05
4.52460285868466e-05
3.48784663722073e-05
5.77090585842326e-05
9.62436276278682e-05
2.88275888295085e-05
7.62055102746205e-05
9.5568084529672e-07
2.74652443551624e-06
3.22523025720016e-05
8.65642778549494e-05
5.09240113573316e-05
1.04168937682194e-05
9.81348229705928e-05
7.76563783245723e-05
6.67849050978566e-05
4.96094124693664e-05
7.41971939369922e-05
6.97513996577452e-05
8.22722107646096e-05
4.68866668780906e-05
6.2425639898957e-05
9.21927218656128e-05
3.51036607289072e-05
3.35939629215207e-06
2.83872858315903e-05
9.91156782913461e-05
5.49414451962966e-05
0.000132297218069956
5.30394482809081e-05
3.00641666064106e-05
1.63693325285269e-05
0.000120546558895477
7.03562580884195e-05
4.08122395202151e-05
2.83734342944301e-05
0.000100233770776364
2.98505785086427e-05
6.11397627681514e-05
8.13155306296758e-05
6.98905356314832e-05
5.43783883679201e-05
5.75441071109059e-05
5.55214362975949e-05
0.00012215404305698
6.13891941961667e-06
7.42007470072351e-05
6.10151602622264e-05
8.38864475722033e-05
6.41597359121594e-05
5.57371431068449e-05
3.98313231988371e-05
9.30182198676486e-05
2.03066064527306e-05
9.13843767549703e-05
6.13799130704819e-05
8.30544023944728e-05
3.61662251132236e-05
7.65495596133603e-05
2.79038946874626e-05
4.34127323581978e-05
3.7542949629259e-05
1.41670245116122e-05
2.25626331455965e-05
2.13612806125133e-05
4.26300330009995e-05
9.94799329979842e-05
6.59005312976035e-05
2.51690828892662e-05
2.54718616058785e-05
4.71145193738848e-05
7.06882636698647e-05
7.77840749829158e-05
7.11451176880244e-05
0.000144051266039646
9.53155676428579e-05
5.66091577915785e-05
4.87242452272893e-05
0.000101783797761162
2.56977994062582e-05
8.45384182773348e-05
4.03309680267771e-05
8.95762802541399e-05
5.91177072030904e-05
9.44331408106829e-05
-4.17138199604828e-06
6.055676834612e-05
2.734885461885e-05
3.08062811303901e-05
8.90787335903801e-05
5.43978567278772e-05
9.9986567379058e-05
7.87623135520244e-05
6.04599762391809e-05
5.90426975035709e-05
1.25750638300792e-05
5.27212412542698e-05
2.82887824435832e-05
5.09935478579041e-06
6.35013033727556e-05
6.41426934729593e-05
6.86006792110587e-05
3.67623932921142e-05
7.9449921740406e-05
0.000105175594180897
0.000134335481101506
0.000120728470192104
4.90030985687507e-05
3.47576978046122e-05
9.99209815369027e-05
7.47729854970452e-05
7.38857734172625e-05
6.15355623238414e-05
1.85883516383995e-05
7.40872863308027e-05
8.15926438721185e-05
5.02639896506425e-05
0.00011435835903017
4.05121019554329e-05
0.000109227735025883
0.000127126072046685
9.2810005911624e-05
0.0001015187569913
4.20169063938694e-05
2.20063902268216e-05
8.8030623197669e-05
3.54149851286455e-05
6.99450447341845e-05
6.12539616731114e-05
2.15697282650879e-06
0.00013486297444942
7.48246796017526e-05
0.000139466733651043
8.45572295527644e-05
5.46511584158398e-05
4.4487057528101e-05
9.40968627117894e-05
6.29563639934453e-05
7.9743221868051e-05
3.50445178513736e-05
3.52385412495607e-05
1.95611421985434e-05
7.04206512788448e-05
3.57309189874053e-05
4.77511260756307e-05
6.7520440179337e-05
6.24853819085986e-05
0.000110669436721704
2.00524056404455e-05
4.66309252172233e-05
6.05426588275368e-05
0.000124778970144727
6.3486986017119e-05
-7.79640390969781e-06
4.70066359445867e-05
8.64250526514006e-05
5.84381910137159e-06
5.7481349875254e-05
5.08197657280833e-05
2.2629622595818e-05
5.89791481066571e-05
8.27228386739298e-05
0.000114295955622131
4.31743658948788e-05
3.11480384683971e-05
1.99092284377243e-05
5.65497002955225e-05
6.13691695377e-05
9.3801968461891e-05
5.57377064704128e-05
4.79395944318407e-05
0.000139738209327101
5.08119571550593e-05
5.19031561281032e-05
8.88966832583804e-05
6.08200916086356e-05
5.89195716816021e-05
6.45887990509081e-05
0.000138982770222511
9.99375802048925e-05
4.46869273099319e-05
7.24633128823299e-05
9.00037399301949e-05
9.49136033528029e-05
6.15800738249461e-05
4.56823571876012e-06
1.65774491645207e-05
9.07169988401649e-05
9.19092306893639e-05
0.000107010118227634
8.30439955162495e-05
8.53405205235617e-05
1.74784197557451e-05
6.66034751869149e-05
5.68806633236807e-05
2.67682405513026e-05
8.3286821234383e-05
3.76965419975947e-05
4.17127676845604e-05
6.51922536843308e-05
7.8090634813689e-05
3.34513115778811e-05
4.29471047926087e-05
2.2568415441063e-05
0.00013100590365165
3.92217617331898e-05
4.95970322395834e-05
5.92745402160704e-05
-1.16750633707675e-05
6.58800767259167e-05
6.53474392692373e-05
7.34497534521637e-05
3.13800316690719e-05
-4.28481542273015e-06
1.79866115102951e-05
3.53393602780633e-05
5.20106972237796e-05
3.93786161690196e-05
9.88801581079776e-05
2.10264185479392e-05
7.49855909406473e-05
-1.57813700047267e-05
6.15668496535398e-05
7.85433566096214e-05
6.6699251268529e-05
1.9798847179959e-05
1.37414549277688e-05
9.93511408936749e-05
5.16110015799869e-05
7.68177042956977e-05
7.48549478506135e-05
6.13080697553267e-05
6.8955782040855e-05
0.000120908910765418
5.87226413512916e-05
6.28238166778067e-05
7.30104386300784e-05
0.000118037484108713
3.51571150526906e-05
4.59958011907851e-05
5.8286671340203e-05
7.19700209431367e-05
4.40842961295513e-05
5.16924074985952e-05
5.77912770522273e-05
6.55161362995517e-05
6.99980059167745e-05
0.00010255759056186
4.118126059748e-05
3.99944088835077e-05
9.69388979814196e-05
2.87317961302259e-05
5.02808119095206e-05
8.23743727385283e-06
6.92536787074954e-05
5.01070347841393e-05
7.57488145823636e-05
3.59426452772565e-05
9.71204860670109e-05
9.89092423256235e-06
5.8808463660898e-05
9.19989107656994e-05
2.96838457900051e-05
7.46174915279193e-05
8.90509173848536e-05
2.33843268806762e-05
2.18266687319479e-05
5.00841445855177e-05
8.6128669977838e-05
8.53533236237471e-05
6.98481055814794e-05
7.34530136888391e-05
8.68418085894065e-05
7.48333326487566e-05
7.44107147902953e-05
8.94143508648321e-05
5.73304245606627e-05
0.000103218736881694
6.07577981314134e-05
2.40280136905478e-05
6.1515750710636e-05
5.23065940008734e-05
0.000113358014087224
4.83938293755258e-05
9.81211037719022e-06
-4.60395079726308e-06
4.12382143832729e-05
7.65993746037742e-05
0.000129439673727136
0.000109090970372053
6.41880049178137e-05
4.88364031839558e-05
2.8805724470132e-05
2.96870857868541e-05
7.19246451336688e-05
7.96441541514015e-05
6.84879339701901e-05
3.54300816784525e-05
-7.50467992911627e-06
7.73359538310556e-05
9.81474287929007e-05
2.12314709495385e-05
9.23627357820694e-05
5.36802272752147e-05
6.71385594322675e-05
2.79544634037083e-06
4.07086878404645e-05
9.34325648901854e-05
2.28681951034438e-05
6.64440896192213e-05
3.90074300828768e-05
6.12275718685341e-05
4.38906365750492e-05
0.000101463641449305
8.94595431885813e-05
0.000109155536519182
3.97711672347458e-05
4.9114938397583e-05
6.02797663996919e-06
0.000151629590388035
6.24364177921578e-05
9.8056981546127e-05
4.6924173095289e-05
7.7568511677263e-05
5.19141892214529e-05
3.14971262007778e-05
5.91445236368839e-05
7.46286293525335e-05
9.98501430133057e-05
7.205710244968e-05
8.80900208572064e-06
3.14501195760116e-05
2.19725809576649e-05
1.69741944261015e-05
2.79522286022131e-05
7.90552882670754e-05
1.01935599852782e-05
-1.56763468293328e-06
3.83271208762333e-05
6.37244352001569e-05
9.25278723233893e-05
4.62977531084438e-05
1.69838127839779e-05
7.15340836773006e-05
7.7095883137289e-05
5.1137936410624e-05
6.78692664330044e-05
0.000102824784765913
4.89254575001834e-05
-1.73668642812113e-05
4.61329557764292e-05
0.000101890749824705
3.65658079678461e-05
0.000105295789550594
8.40584446341083e-05
3.16013309668148e-05
7.5631361264719e-05
9.77150037605229e-05
5.84403276087879e-05
1.47846184012216e-05
4.27042432700429e-05
5.76081083241689e-05
6.57511079576754e-05
8.91504293365392e-05
8.46010597268421e-05
7.28688086903492e-06
0.000129593579037731
3.41377247715436e-05
1.39269973386925e-05
6.98978281445357e-06
4.35849143013319e-05
3.88587852719215e-05
8.49425339606838e-05
8.4658672479611e-05
2.6361513508102e-05
9.84214392867834e-05
7.03159001466902e-05
0.000106250432654373
8.24527699103091e-05
5.08819716771014e-05
9.03653660616794e-05
1.78737002744934e-05
0.000102084198202773
0.00013561091729285
9.61318993130207e-05
5.90605761291672e-05
0.000104359448905514
3.78148936340865e-06
6.49891753289022e-05
1.74829232470798e-05
4.69238170810688e-05
3.09519165654921e-05
8.63321172857697e-05
2.73725858903429e-05
9.23232680155779e-05
1.20254588290764e-05
8.00841739364815e-05
7.70535845506643e-06
3.57877828763976e-05
-4.98966046674446e-06
6.16474170272577e-05
8.97616253005997e-05
-4.15734992665065e-06
1.88178230372656e-05
0.000120250150042995
5.0610199902748e-05
5.85491024284783e-05
-2.36012717362594e-05
5.37433709169452e-05
3.05553144285016e-05
6.21302809190352e-05
3.34425077751993e-05
9.46262902885224e-05
9.86495295116818e-05
5.95557428526588e-05
9.50084740096206e-06
2.75788607331689e-05
5.85747722431815e-05
2.80673794921783e-05
6.86036314350037e-05
8.12642204497472e-05
7.65239183793075e-05
9.06753415406104e-05
3.75453328899859e-05
6.77405467984249e-05
4.71599468713948e-05
9.58831520331798e-05
5.15987061044197e-05
6.95849603966128e-05
9.65037172611539e-05
-1.8631412180951e-06
7.90828722383832e-05
5.57654989892229e-05
6.3052104710636e-05
2.40957484022524e-05
5.5515420619905e-05
5.2361304063114e-05
4.26558400104868e-05
6.15145392455365e-05
4.81882556399117e-05
3.56335727059346e-05
-2.29945848355636e-05
6.50763674714427e-05
3.83286961781991e-05
4.62549936877618e-05
4.8523463672959e-05
0.000101561369636838
6.92168964430452e-05
7.42561191974958e-05
8.34328158347979e-05
3.99622796929686e-05
7.60750191943463e-05
5.60708748634346e-05
6.41871176639011e-05
7.84758185375098e-05
2.55033495483195e-05
5.46073376133143e-05
6.49328778862108e-05
9.14208531159084e-05
7.39155185599643e-05
9.14985419508669e-05
6.73158244008e-05
9.99080792700129e-05
7.78954779959474e-05
8.11621070811462e-05
2.53648019561512e-05
4.73412491945665e-05
5.19870636235887e-05
7.85373737210891e-05
6.24104285836345e-05
3.92110082101364e-05
6.77942853005385e-05
6.91008604838565e-05
4.05955237195501e-05
3.35101504082475e-05
6.81018807080814e-05
1.79312603622531e-05
4.12960521758808e-05
1.42903911720527e-05
4.02005205731568e-05
2.5924373371791e-05
2.59678952505984e-05
0.000119563888957859
8.15017587872374e-05
6.9402505126288e-05
4.37543697443614e-05
6.01628362624909e-05
8.80943593889286e-05
0.000124164014923997
4.36279527505434e-05
7.52654502792696e-05
-4.41318794594974e-06
9.64335155889413e-06
4.08148854994383e-05
8.43739463950691e-05
2.0352324895303e-05
2.39629128817886e-05
7.9653676379058e-05
6.82308329302328e-05
4.23692299942114e-05
0.00012503559936876
4.39570309318086e-05
3.56523684520527e-07
6.1712942311711e-05
3.76544693734303e-05
0.000105774039291339
-4.7107412058992e-05
4.58946720472509e-05
4.69617665650031e-05
1.42471339482664e-05
3.58018247944918e-05
8.81577959311339e-05
8.54621804222697e-05
6.55529571131698e-05
9.36260446255443e-05
9.44052898006273e-05
7.5444594730259e-05
6.84276544544929e-05
7.33520694616628e-05
1.14746689740647e-05
5.72196014360076e-05
5.07139193263533e-05
4.03431155826296e-05
7.99399361171587e-05
3.56667970039374e-05
7.98721390212649e-05
0.000114237872716857
2.81358811186945e-05
4.29261454009566e-05
5.5106583465591e-05
1.26541310708112e-05
2.26398508798765e-05
4.61847673086539e-05
9.64495894052829e-05
3.37583970386412e-05
2.76471067307858e-05
4.20270650846483e-05
2.0278242697846e-05
-4.0226293179148e-06
3.35646062014716e-05
7.0254750246522e-05
2.04952948756764e-05
5.42322113029785e-05
4.55270355655347e-05
6.72052005143466e-05
4.06314413784145e-05
-1.86357329241704e-05
1.67746712920721e-05
9.79201588043336e-05
7.00893004156046e-05
0.000106229292876384
5.46514373708136e-05
8.25634004478598e-05
0.000101535876816847
3.59342162157719e-05
8.32515316346952e-05
5.8726892880421e-05
7.42993263161964e-05
4.18334167678445e-05
4.70924876581614e-05
8.12828983406049e-05
3.60296687917799e-05
9.93613458263819e-06
8.70155486878386e-05
5.53649747473994e-05
-4.93187040140424e-06
0.000129947435721105
4.14640116325228e-05
4.53875972223347e-05
4.32832549716091e-05
-1.93889747531301e-06
-1.52178566086748e-05
7.66146737570078e-05
8.85149816856064e-05
7.16666799059377e-05
-3.32168959066937e-05
7.55522795959601e-05
0.000105924084833261
4.58340025095412e-05
7.69319549214751e-05
5.16196339949681e-05
4.80176242327785e-05
5.035172910673e-06
9.21992601774091e-05
5.14750229546933e-05
6.5584797022789e-05
8.99207803604015e-05
5.78174801350573e-05
2.91438736019523e-05
5.2465049286435e-05
6.14238439627778e-05
5.47399499690454e-05
1.46825422486292e-05
0.000124498523796403
3.27310975235385e-05
0.00013962270573039
1.09656772520748e-05
5.12125467349292e-05
0.000131749013737148
4.60960125081849e-05
4.3966690785471e-05
6.04776922203721e-05
8.18495187818146e-05
2.70854828939521e-05
5.7888335175961e-05
0.000109381185789621
3.67921435584008e-05
4.5056245437998e-05
7.52415710824384e-05
8.01795128437276e-05
9.31873157847864e-05
6.29968115291739e-05
2.18026343534556e-05
-9.38588065220722e-06
4.22967105540744e-06
6.56711998745358e-05
0.000115773882473234
8.71298727714267e-05
9.19505840183696e-05
3.90626018072377e-05
1.73879312103237e-05
4.39805801952464e-05
2.94897321236124e-05
1.83582134613525e-06
2.38995076003647e-05
9.7531078204349e-05
4.49041048957938e-05
3.78313090360505e-05
7.25870455031736e-05
2.80638805181243e-05
2.99201531075039e-05
2.77061741730052e-05
8.76585427080009e-05
4.72984112220131e-06
2.50208797086832e-05
0.000109301685225378
1.58109733203411e-05
8.05063483794754e-05
1.57616298338026e-05
2.64869633012019e-05
6.80865850170643e-05
3.46283439883432e-05
1.22595628027995e-06
4.02585298182553e-05
8.90964125444616e-05
1.30312679867579e-05
5.72379974943435e-05
8.87620871887226e-05
8.43429303489268e-06
3.80183903637648e-05
6.19261348337897e-05
6.77530172192442e-05
6.71794214767491e-05
7.94679633102419e-05
8.66432091281504e-05
4.27983123445246e-05
9.73252618484859e-05
9.41692422635865e-05
9.65661328973318e-05
4.40627533105222e-05
4.30879009500563e-05
8.85441806802945e-05
2.67719556895122e-05
9.77375227997439e-05
6.99606622432166e-05
5.05385896588574e-05
5.18123615945019e-05
6.70292564119682e-05
0.000114260664459904
7.60191015770447e-05
4.59151017741325e-05
0.000121571413476811
6.99315745696197e-05
7.32135702434093e-05
3.64820412962474e-05
3.81653101870747e-05
3.68025152287247e-05
9.45051889251261e-05
5.48053731453647e-05
5.44952148654573e-05
7.82035780045307e-05
2.70172511055582e-05
2.53550216208007e-05
1.22358077052691e-06
8.69527389937485e-05
5.53535182751682e-05
-1.2066396441988e-05
0.000125210610556321
2.27307966503017e-05
6.4199766123588e-05
7.35039465834875e-05
4.2519872431462e-05
4.98869587157486e-05
8.67564975733434e-05
7.36795382123745e-05
8.1384137558834e-05
1.71011806082226e-05
9.29324417052112e-05
9.18721312487237e-05
9.51712957121184e-05
1.85160791762789e-05
8.74064079162796e-05
4.91131761472241e-05
4.36435837971885e-05
7.42016302206718e-05
7.26030328915875e-05
3.72389112853456e-05
5.01450745616608e-05
2.96707165313715e-05
9.80199342876495e-05
5.20115738370658e-05
0.000104104152697037
4.27122471338273e-05
8.88473822692934e-05
5.39260301696677e-05
2.43773771073667e-05
5.93482707849836e-05
4.56311764514313e-05
0.000117730785846976
4.48393922978793e-05
1.7299591395497e-05
3.92909985245033e-05
8.78735099737967e-05
2.1971255936963e-05
3.16316867460144e-05
8.88408626385814e-05
7.7108833904457e-05
1.31199943235797e-05
1.75791595011044e-05
3.80502585879377e-05
4.49075978086453e-05
8.38028409836643e-05
6.19801224086882e-05
7.29712754277722e-05
5.80163850983973e-05
1.69711651882274e-05
5.97509665252836e-05
6.88194196506694e-05
8.92404294592449e-05
5.20493897381913e-05
3.58845993112182e-05
6.67431070468883e-05
0.000104469460185395
3.54692927407203e-05
3.09716417386669e-05
7.06459995022128e-05
3.9945641431513e-05
6.52103053419459e-05
6.37587402829602e-05
3.25384811919851e-05
8.86125576543935e-05
4.88334061959153e-05
7.38833133864393e-05
6.24186224938964e-05
0.000118688376621116
3.6732409134449e-05
9.24620357735416e-05
6.98620143649297e-05
9.5961936525995e-05
9.70850600034935e-06
6.17730730143869e-05
6.15871582981279e-05
8.56525293481063e-05
5.01424975868076e-05
7.60255902939751e-05
7.21717676476122e-05
0.000117564004697741
3.9588857946484e-05
1.28141878660197e-05
8.84636955202471e-05
4.9101610697672e-05
1.91591542406416e-05
8.04250410903967e-05
6.64942460812432e-05
1.58490477990228e-05
0.000112278203697631
5.58740454729658e-05
-4.72718989651436e-06
8.75593010658583e-05
3.85671957427407e-05
9.49379963296847e-06
4.78133336929132e-05
5.96949781195777e-05
3.10556698638381e-05
5.19486416961639e-05
6.08023188904511e-05
6.18593810131154e-05
9.07194851596516e-05
0.000163812753519207
1.46855391462086e-05
4.56540106249228e-05
7.0295860300168e-05
5.9389017735735e-05
8.6487807047261e-05
0.000137614591832202
2.2520749977749e-05
3.37314460972638e-05
4.56289845790002e-05
0.00010793230660709
6.63221223627278e-05
4.27687848304757e-05
2.04872531844254e-05
7.46336683976991e-05
6.15606073520481e-05
6.28421373521966e-05
0.000102031743770542
3.13552486631906e-05
3.93971120946793e-05
7.67482517164049e-05
3.68818621796027e-05
6.33342304303958e-05
5.66476125502171e-05
6.53685958420223e-05
4.21481311672708e-05
5.88750056939085e-05
3.23307803275667e-05
3.22048504987926e-06
6.74470439563695e-05
8.64192370957728e-05
1.26000906655215e-05
6.3233542991082e-05
7.8581410676021e-05
3.55385293490177e-05
8.1053173788902e-05
6.12553213611471e-05
4.18369849558449e-05
5.21312253183495e-05
3.87142750618739e-05
4.55005937101991e-05
7.88978156075842e-05
6.56998977281712e-05
7.46531452976046e-05
5.79080800057638e-05
0.000129608964346859
4.70144043281642e-05
6.10567346810744e-05
4.89844394268676e-06
3.2656398478825e-05
4.7265061467548e-05
8.47946234480287e-05
4.89786366609404e-05
7.21862461911457e-05
1.27892033113336e-05
8.43933176738704e-05
6.87296177700486e-05
6.09106949972404e-05
0.000144315055242084
6.92450374631012e-06
4.1876000039078e-05
4.64135996745647e-05
4.38608220026945e-05
9.91488674295719e-05
6.68534007202551e-05
9.4447210944522e-05
0.0001162475154383
7.80144104958467e-05
4.42447548980678e-05
2.67405023547955e-05
6.98118585006825e-05
2.7832434909841e-05
6.23603501383653e-05
4.59680966470742e-05
0.000132332382413689
1.3699169147288e-05
0.000100298996640126
8.34611202001915e-05
5.35291161710227e-05
-1.36310706702404e-05
8.96221174782258e-05
0.000134694063198004
1.95458440151189e-05
4.7944042805065e-05
4.48903084593099e-05
5.82195401568753e-05
0.000122227121305153
1.53875796603499e-05
4.96715295454904e-05
6.10727473719995e-05
6.54780715043798e-05
5.45890055783311e-05
5.66659555812593e-05
8.84109817035229e-05
2.41750475127452e-05
6.49637423321744e-05
4.09335977568826e-05
3.37534057508463e-05
4.23477502856542e-05
2.28981018844842e-05
9.52915394387533e-05
7.82552124896595e-05
5.09251572932099e-05
7.68882851290535e-05
7.24915111702479e-05
8.79393386948171e-05
4.7449902010233e-05
8.93173776112269e-05
2.72709005411489e-05
-1.42167776259586e-05
1.75353646308819e-05
3.17377273706683e-05
8.78144897979459e-05
6.95656060224303e-05
-1.53280523102729e-05
7.72506078698223e-05
0.00010153340534022
6.5143274623459e-05
6.15232512999516e-05
7.54199262934076e-05
0.000102722224341127
7.09195619280334e-05
0.000103351288497516
5.39457248710941e-05
2.47513239207831e-05
9.55790743816983e-05
2.55181783742771e-05
7.32684200718094e-05
2.07272033221502e-05
6.35259335456607e-05
7.47570063782026e-05
9.55228277939813e-06
7.36582106669519e-05
8.87581862206223e-05
3.28904737320747e-05
5.82304258871146e-05
6.05250895600204e-05
2.47109162671006e-05
0.000119570366832895
1.83199713836239e-05
5.09554819800261e-05
-1.26008370402597e-05
4.25063159306307e-05
5.52737091259642e-05
4.73161422525687e-05
8.76155583951674e-05
2.97887445382556e-05
5.30930445570516e-05
0.000123763854975807
3.92555469824644e-05
-1.34979321417395e-05
5.52928052490897e-05
2.99057529572619e-05
7.46063290661651e-05
8.0486660385979e-05
2.45512631722769e-05
-3.2477636009864e-06
8.93843586388216e-05
0.000122450397886003
4.03425637608048e-05
4.31532912152756e-05
6.6877552072327e-05
-9.79963129605148e-07
6.54852899769909e-06
0.000109820417112887
4.62535569845879e-05
2.66021132269502e-05
8.23512008213748e-05
7.54225965074658e-05
3.69240700607587e-05
6.70140551909842e-05
7.40331406378744e-05
4.52247365889637e-06
7.6531540310986e-05
0.000163356829684182
4.9546010162596e-05
5.52125821245042e-05
-8.27632485406098e-06
2.95011131648774e-05
2.03066222864481e-05
5.8355025254355e-05
5.99273496687013e-05
4.92351251118438e-05
0.000102698507396776
8.25358956849642e-05
1.95896709937901e-05
5.49936685289359e-06
9.97307239744916e-05
4.43007933808549e-05
5.02642593866025e-05
5.90362563954545e-05
9.37637631868054e-05
1.64732403167762e-05
9.43564830280265e-05
5.71268186454544e-05
7.40017755216423e-05
6.10378885084782e-05
7.17214964662082e-05
3.58971057251806e-05
5.68513136993972e-05
4.16811886344375e-05
3.95957898621655e-05
1.48581628802393e-05
1.18263457816825e-06
8.61237268054678e-05
5.01402232555934e-05
6.2518729096312e-05
9.36398526034418e-05
1.28717825185602e-05
8.77188408916534e-05
9.26016966499672e-05
3.81051447526665e-05
6.44488975585759e-05
0.000106732206876527
4.90205361807898e-05
7.46397005276616e-05
7.86190498072239e-05
5.11528182993887e-05
6.07833562717424e-05
9.93956279082294e-05
6.50532755505066e-05
8.69938998105117e-05
7.55685086583239e-05
7.89770880507284e-05
0.000108242584161218
0.000109219082121055
6.74571375513125e-05
5.56273439407297e-05
5.90123409600161e-05
9.97336583536553e-05
7.4036268403533e-05
8.10496185771998e-05
3.713527137869e-05
3.05016499448303e-05
5.10231636126237e-05
6.44325485560385e-05
5.31158198752077e-05
0.000121869446121045
7.04473713431429e-05
4.19096057967934e-05
4.48201035261034e-05
8.02535448198175e-05
6.20175573388899e-05
1.94999953188412e-05
7.31406785546213e-05
9.62290398137586e-06
3.85835180556745e-05
6.18777726183084e-05
6.83679968725294e-05
3.49411705374342e-05
0.000103063751310287
5.02498421049808e-05
1.93647936271329e-05
1.71873770708066e-05
5.41168003562905e-05
-4.10767185453724e-05
8.29898759248961e-05
5.63804830500765e-05
6.7252908525945e-05
6.79091043688267e-05
9.59643533667227e-05
0.000109295932421824
4.64236478246887e-05
1.26889453239918e-05
6.80257557951437e-06
6.10253635846554e-05
5.80522584690232e-05
7.18575841085315e-05
3.3117572963753e-05
8.44343406753844e-05
-1.04053850033825e-06
8.27186259155284e-05
0.000108665230708728
8.68189769540344e-05
2.01824302391541e-05
7.20426809750426e-05
6.97425583201336e-05
8.94035196993735e-05
7.71231957100163e-05
9.37681124138222e-05
0.000108674293022914
0.000145808088815259
7.94004530759025e-05
6.67675455285252e-05
8.65342230820255e-05
6.53604646614722e-05
7.64217819316306e-05
3.75831565399004e-05
2.13842351797466e-05
-1.97580680371507e-05
3.56155222831982e-05
-6.03405514210095e-06
5.08344294302585e-05
4.14917399240407e-05
8.52066627558465e-05
6.22110243918825e-05
2.31171492707261e-05
0.00011520052608206
9.21165247310262e-05
-2.23934267260242e-05
5.836434055602e-05
9.1513949260068e-05
6.6628428466928e-05
6.52048339902189e-05
5.51498807139442e-05
9.06519528554836e-05
9.432336589936e-05
1.60060329921944e-05
4.31267667426036e-05
0.000114699280896025
5.74168332167009e-05
3.58551313423145e-05
6.45645309950839e-05
5.52703573967085e-05
7.6074150039534e-05
2.8227261864124e-05
0.000141389872270967
9.26521725951029e-05
3.03094830191973e-05
6.76809665838984e-05
-6.27996567558408e-06
8.40160786224485e-05
5.09358075110256e-05
7.61246624092629e-05
5.60782222158608e-05
2.54729798321529e-05
8.06659682261969e-05
2.97350753655103e-05
2.69886407187971e-05
1.90096431659074e-05
2.13906772729923e-05
4.32184729949244e-05
1.77889910057179e-05
4.34147516448863e-05
0.000121681289582202
1.12868949698464e-05
2.58141850520138e-05
0.00011983444452026
0.000111240307199232
0.000131457018984693
9.56951965808057e-06
4.33856072219556e-05
4.77552128496205e-05
1.73147097230432e-05
9.26856489448409e-05
5.96900994420844e-05
5.52008600315746e-06
9.66045009213192e-05
4.14787898152834e-05
5.07697872774558e-05
0.000126318827540416
4.03952263161833e-05
9.08537774646842e-05
2.93394034712472e-05
0.000140206105396544
5.85250116608752e-05
1.00132371085981e-05
6.94963787133342e-05
4.32725335128226e-05
8.35620441797982e-05
4.30631899009662e-05
7.68481822503714e-05
8.33203845223972e-05
0.000108052347667057
3.99167734745868e-05
9.37272939004067e-05
4.39068960708794e-05
6.42285499201468e-05
8.78074662591148e-05
5.560721643103e-05
6.7767091835905e-05
3.3287167250656e-05
7.27700939999667e-05
0.000110796964056747
7.39717751821045e-06
7.39338631139499e-05
8.67548142943395e-05
4.40006176266188e-05
4.65607858991602e-05
6.96738044055157e-05
6.8109470665375e-05
9.46614137365623e-05
6.74335389518158e-05
5.43045657709965e-05
2.98014294442746e-05
6.30571735927929e-05
4.39098713040085e-05
5.90194243490511e-05
8.09323558505241e-05
9.89308074654032e-06
7.41796031700598e-05
9.49042364848937e-05
9.25483047526422e-05
7.62519892833129e-05
0.000112142599956141
0.000122756319650303
2.58900853357553e-05
5.00773080601988e-05
4.7873626577712e-06
3.89632795527102e-05
5.32500394146305e-05
0.000114009485521152
2.22084195911726e-05
2.27842294179723e-05
2.92488866689159e-05
8.33745478541074e-05
1.75607668395253e-05
0.000114895007862783
5.11048332607096e-05
6.3592802548362e-05
3.23712227788767e-05
6.12056899285087e-05
4.53232609235404e-05
6.99644856412473e-05
7.1267549592375e-05
1.12183008112871e-05
3.99122949028533e-05
6.57810789695095e-05
5.73643731353273e-05
8.6715518140194e-05
8.42353855844813e-05
-9.72651166677789e-06
1.78379867057896e-05
-2.85351284255184e-06
4.10345522535633e-05
8.37199979393765e-05
7.75164627218035e-05
9.51048076603717e-05
9.01166845357456e-05
9.41060113064345e-05
3.03623262693036e-05
0.000101091872400487
6.30250751590062e-05
6.5225054646546e-05
6.33903171424191e-05
9.26146432779058e-05
2.81628799697536e-06
8.67940752757225e-05
5.8770887919083e-05
8.55993955192955e-05
5.68561049072032e-05
1.69001149033472e-05
4.78664538524928e-05
4.78763261082792e-05
2.06853983107137e-05
9.76729672041645e-05
3.43201961039522e-05
6.17304244274866e-05
5.61837478636219e-05
4.6294304853656e-05
4.6505233177549e-05
8.77023134844796e-05
1.82460897456485e-05
6.48368372208487e-05
7.66960893873357e-05
6.88617796323246e-05
0.000110291870134069
9.24782053227318e-05
8.73561834658973e-05
9.91038306044178e-05
7.28936373181201e-05
7.05241409152468e-05
0.000112956362201534
5.71984849243672e-05
4.34096293884814e-05
6.54186731245974e-05
4.03876682151778e-05
7.28270721392922e-05
3.73206565843178e-05
5.077919941548e-05
1.16532487590894e-05
-3.57701725024207e-05
1.06440018946328e-05
2.42358079926529e-05
4.88990140242392e-05
0.000116033014693214
5.92053984573447e-05
6.29042486923367e-05
3.96706866260237e-05
4.08046216502418e-05
5.59363601552341e-05
9.86564759997304e-05
9.06131964502361e-05
6.94168438928735e-05
6.00501463497798e-05
5.25375176087822e-05
2.14281092140892e-05
6.58065781773457e-05
7.29739109823746e-05
7.87195684013386e-05
8.86041956781299e-05
7.07163369050866e-05
3.04940324212205e-05
7.39599546494718e-05
3.6739990715904e-05
4.10583213627547e-05
0.000110368319543073
3.99377231879753e-05
7.55122484914076e-05
5.16809188800017e-05
8.8295449794303e-05
0.000101150638680071
7.34808104627341e-05
5.19333206242059e-05
2.44967852697297e-05
8.7539301595029e-05
3.67082410801927e-05
3.66782438021684e-05
4.57348080020173e-05
-7.66308317866025e-06
5.71028323298925e-05
6.61067720318285e-05
-8.51425175363016e-06
1.1296784708259e-05
0.000114174837368577
5.60105226930781e-05
1.82433022539338e-05
1.14677589172235e-05
7.37240772150514e-05
7.97906826982735e-05
1.81637329818945e-05
6.16620095909037e-05
1.82713853955318e-06
0.000101170364880674
3.85728324940093e-05
4.77883467444873e-05
6.19993744213746e-05
-3.07755540295058e-06
4.81609892602571e-05
5.19688413825495e-05
7.45112677082424e-05
5.54352252216517e-05
5.09438706402772e-05
8.65768773602078e-05
7.20216020286937e-05
5.5768441780446e-05
4.37989928220367e-05
0.000109400039072768
1.71540948782526e-05
8.72706150220868e-05
2.95705604287353e-05
2.09365630769996e-05
4.61465422548623e-05
4.63450982909748e-05
0.000130362714173451
0.000130997477034709
8.97334283155922e-05
6.1959426267433e-05
8.57988582378413e-05
7.23281898528781e-05
9.95904643202219e-05
5.41480931384329e-05
4.06200591109517e-05
6.62480813774093e-05
4.35630764985494e-05
8.36109077999842e-05
9.59639181841889e-05
6.06208922396794e-05
3.53089124392957e-05
6.41118168558132e-05
2.99565570105573e-05
7.51249461924145e-05
5.12425810815352e-05
7.97966960362515e-05
7.08260405309962e-05
4.74892889159678e-05
0.000106931108091684
0.000134509056813032
2.18777310942869e-05
6.84582938196529e-05
9.34908922743373e-06
7.74278575796897e-05
8.37251072784775e-05
8.56444051317692e-05
9.81172231158092e-05
4.20398757648103e-05
5.89175919534396e-05
1.24874310242981e-05
6.53405670898104e-05
4.38512832139581e-05
3.35288864706798e-05
5.8461267137675e-05
5.12641215899757e-05
1.6947024937684e-05
2.65715642269958e-05
3.83762705971164e-05
5.68211715723872e-05
7.70563334633969e-05
9.71829200179987e-05
7.86017931200336e-06
3.95183258850197e-06
3.87715937432332e-05
1.51516415301011e-05
7.77551504819255e-05
4.74510764973338e-05
6.18957785151296e-05
7.64206456853665e-05
4.93846864892073e-05
2.28424347310193e-05
5.76580425629175e-05
5.73771715316364e-05
8.45362131400419e-05
5.52162037713848e-05
0.000104499596807344
8.40222599917265e-05
5.24155895269923e-05
3.35970425079772e-05
3.40262276130424e-05
0.000110300999316101
3.01050041346705e-05
6.80908137827682e-05
3.53925058167865e-05
1.84022565058007e-05
7.91192661144858e-05
8.08827118252092e-05
9.73355619412203e-05
1.87668860980122e-05
4.08553496524202e-05
5.02541938322589e-05
3.52472110271037e-05
0.000116120993640467
9.62643730590584e-05
5.92116755876144e-05
8.05648565958489e-05
8.30259952038944e-05
4.9752004050538e-05
9.43261249501658e-05
5.57154061024445e-05
2.65646907246678e-05
3.51785580576076e-05
7.98521753416994e-05
3.36399116833873e-05
0.000122040504319172
7.28404145826787e-05
4.03710004723121e-05
-2.14193244627017e-05
6.08128623187444e-05
1.25546007019622e-05
9.19745464816432e-05
7.96850193251069e-05
3.5792003194541e-05
8.67237365139136e-05
1.16572152303901e-05
9.64236672014692e-05
3.86147340173586e-05
4.43896525850877e-05
2.39593413128715e-05
9.22656537648953e-05
6.54082035128925e-05
6.85251816429872e-05
2.84134425243321e-05
9.67167509382236e-05
7.44424565853912e-05
6.34071540599742e-05
2.99667484882579e-05
3.7761654322498e-05
6.18363409655258e-05
2.98187757795723e-05
9.74369443428978e-05
8.72077315041595e-05
0.00013859686787954
3.77015728010065e-05
6.86643199469826e-05
1.50071458367835e-05
4.99988655287573e-05
7.01502334326875e-05
4.30539628453443e-05
3.20221475283718e-05
2.75940658398492e-05
-1.03368506674862e-06
5.29777184589688e-05
3.78799814722068e-05
8.64150495204197e-05
3.4903146227244e-05
3.86144118420557e-06
5.97655261824902e-05
5.82820910619127e-05
7.56212309176107e-05
3.71831111225369e-05
0.000109131180434418
8.08943433622618e-05
5.25141320703777e-05
7.12121136445548e-05
8.15874015432114e-05
5.87568317077398e-05
4.68065445494541e-05
2.54306882861633e-05
6.28257585982286e-05
7.36213192759225e-05
0.000107937950051953
8.2527851501257e-05
8.99453935999204e-05
5.8888148870299e-05
6.84833955984587e-05
6.41830946399989e-05
1.92107518524588e-05
3.54128646968128e-05
5.36732167299082e-05
5.4010489875754e-05
0.000138933270381496
6.52142751781752e-05
2.80234757355676e-05
4.28309591610317e-05
6.64693429425478e-05
9.4122194976525e-05
9.00926962360011e-05
-8.12394471826481e-06
8.07096477121156e-05
8.32961573667753e-05
4.05633910327898e-05
3.10820971761054e-05
2.91470035359453e-05
8.08983713612376e-05
8.97493774749777e-05
8.22946651893987e-05
0.000110994442033841
2.85889414499673e-05
8.10771304054114e-05
4.01439065806635e-05
3.51874189947829e-05
7.36974510143552e-05
5.99316679276642e-05
2.5450451930903e-05
1.63630817530749e-05
7.67878265103299e-05
4.76487700723824e-05
9.05476130875399e-06
9.4708677577636e-05
6.12211281961987e-05
4.60093120944713e-05
0.00013027004702002
7.27655378775489e-06
9.51760405569154e-05
0.000143815637458134
8.10184391491591e-05
1.70183193799645e-05
0.000118763595310606
4.93010478479058e-05
3.14273744195272e-05
2.30531796585845e-05
3.47695931480923e-05
3.73242704876047e-05
9.56568034866563e-05
6.93180862703147e-05
8.30744762573882e-05
7.3212101364441e-05
2.46485864012572e-05
7.52749181885141e-06
8.2770393051241e-05
9.02263425016304e-05
6.30393007193142e-05
2.26028568209107e-05
2.90978457754524e-05
3.79610312791093e-05
9.76826079188284e-05
3.11608776332905e-05
2.27082345009151e-05
-1.62844305175753e-05
1.1360827214774e-06
4.12501654116149e-05
5.25797285327082e-05
8.61124769299041e-05
7.00568280744946e-05
5.61761056407082e-05
3.95312922684065e-05
4.49109146447074e-05
6.2237799318824e-05
7.80994470576596e-05
9.6140412393195e-05
7.00965143838915e-05
9.81687345123689e-05
7.53754838155949e-05
5.92053101711478e-05
5.10472510189735e-05
-3.46048561362684e-06
7.21780477280253e-05
5.46563371794246e-05
7.70960847352446e-05
8.77151995790102e-05
1.96194604109018e-05
0.00010011987652954
7.84925095854136e-05
4.58154959312191e-06
7.99715599716843e-05
1.84578553815376e-05
5.57189136108567e-05
5.18738048025428e-05
5.38607760857565e-05
2.92985740295972e-05
9.67823174849506e-05
5.05862639758467e-05
0.000132249581626806
3.71909766321868e-05
-2.46196619381654e-05
9.12035145269592e-05
7.28260330437678e-05
7.90031873874341e-05
8.27935494407652e-05
7.38604745974838e-05
4.41938682441364e-05
1.33098750674395e-05
7.45219565250575e-05
3.97132017892871e-05
6.51739045839407e-05
4.94800659859453e-05
8.5007243146754e-05
8.79636618193483e-05
5.05494760987934e-05
5.80996847259409e-05
9.72879536664416e-05
5.67734599753815e-05
2.63413286608216e-05
5.69477653825469e-05
7.19947579109813e-05
3.10086143569038e-05
4.59613244035739e-05
2.93803218375637e-05
4.96146374288964e-05
0.000110703152442606
6.761064631923e-05
3.27986284807351e-05
4.1529264821357e-05
5.64881297649804e-05
-8.3866425591368e-06
4.55155057303715e-05
7.94431342102409e-05
3.21245352387065e-05
0.000108598743383255
3.12139734238171e-05
0.000119629332904812
9.9804856849363e-05
9.62050346524423e-05
5.20325874318482e-05
6.38787514916197e-05
8.37424992404392e-05
6.96165435558134e-05
6.20356442179031e-05
3.31587500424308e-05
2.30147786147586e-05
-3.50083424266529e-06
1.55809570609766e-05
7.08036265526376e-05
4.38807670698856e-05
3.37650241858988e-05
7.12684074432871e-05
3.8152801249787e-06
8.48014277965852e-05
2.77517709267449e-05
-1.6633866095806e-05
4.45312863836588e-05
0.000108116317612326
7.82307693163615e-05
5.45783531115881e-05
0.000120698806047858
6.19535455071902e-05
3.50477835266356e-05
1.81557030301231e-05
4.32797125040464e-05
6.93751285250128e-05
6.02438615885046e-05
7.90741506598554e-05
3.46346927436619e-05
8.40485966240214e-05
3.00879443670179e-05
4.82211653153536e-05
7.08034787353378e-07
6.87392993449839e-05
8.43431503059094e-05
8.60498962176491e-05
6.88809377560122e-05
2.91473318382347e-05
0.000102118177011139
6.52168681113153e-05
3.107506750034e-05
4.6745103198655e-06
4.63797023997872e-05
0.000110150649345496
6.8217121016595e-05
-4.55703788420224e-05
7.14625689574827e-05
6.37983018831381e-05
0.000103243755691442
4.92299172430983e-05
7.07882075883339e-06
6.02277361607709e-05
5.62753044582436e-05
0.000117074011059713
7.67691695910949e-05
7.19035300722646e-05
5.86175440572081e-05
1.57553529698052e-05
8.82093862173025e-05
6.95998505795384e-05
0.000106329089354971
2.66640276532636e-05
5.05088653369349e-05
2.05984457555486e-05
1.80662538946909e-05
2.76249523479436e-05
1.50385625868494e-05
1.41105858790765e-05
7.6785135630765e-05
6.27097377312867e-05
9.21507359685149e-06
9.16630064457738e-06
4.43121610974557e-05
7.9203471730313e-05
5.66869555350262e-05
6.51704333539928e-05
1.02920454958506e-05
0.000106481447682231
5.45641977559742e-05
4.86242338792936e-05
9.26909416608661e-06
1.89385629919924e-05
0.000100288332067931
-7.39872079899228e-07
2.55988956187767e-05
3.1742168339901e-05
9.16952172508709e-05
0.000122279847843581
9.85595795489045e-05
4.47607632923188e-05
6.39406959569434e-05
3.67372861168893e-05
5.55088664912998e-05
7.3084800564757e-05
7.46549148535009e-05
0.000111055386010443
4.99067649059036e-05
0.000100848555997906
4.61309796485576e-05
5.22170687793798e-05
3.91202884447846e-05
0.000124788732126133
6.30084484407015e-05
8.43882706835007e-06
-4.03705042437292e-06
6.29160302448172e-05
0.000101267465565528
4.71554795612073e-05
9.62501937695005e-05
7.47187441021584e-05
8.27699304634596e-05
8.91367789110167e-05
8.96234527263618e-05
7.62766054041439e-05
9.00502539687865e-05
7.02610557179181e-06
4.69813894651163e-05
7.92844895766195e-05
1.76093749784564e-05
-3.04020055614158e-06
4.94072848275771e-05
3.66126962921013e-05
2.84224070114496e-05
4.38527866814817e-05
7.42520086781381e-05
7.70315438053113e-05
6.08966532487395e-05
6.97439333204947e-05
9.69376348130494e-05
9.15440684428707e-05
4.15883346271405e-05
-2.6074171174289e-05
0.000113759917210692
9.23392882991254e-05
-1.73272263627215e-05
8.90208106237471e-05
8.22549395930365e-05
2.94310673669048e-05
4.65857011030227e-05
7.66681879469278e-05
7.51560369087801e-05
4.79464031307373e-05
8.25275183125004e-05
5.9820912143299e-05
7.23346899932176e-05
2.40483557733988e-05
4.61475628231944e-05
0.00011757219268746
4.54968656585337e-05
0.00010015898513154
5.83849901188495e-05
8.28157898858907e-05
5.1583669121471e-05
3.6291910261175e-05
4.58064778334453e-05
5.79010571732989e-05
4.49323175421632e-05
3.40433636577914e-05
0.000114986566408481
6.51128346050092e-05
2.9659576584558e-05
2.52774327662535e-05
4.07541246174884e-05
7.26402171017642e-05
-3.93406416041351e-06
1.5660542479621e-05
3.27774471632006e-05
5.82288077359679e-05
4.72381645072316e-05
9.85823808054931e-05
1.35153708709623e-05
2.56886518639023e-05
6.25654535130087e-05
9.47036350077643e-05
7.26751560665693e-05
4.89391956463672e-05
6.30462526184398e-05
8.2613584247272e-05
-5.33110965189944e-06
-5.32968277355738e-06
3.15452073258633e-05
7.5932317034648e-05
4.00816041263061e-05
0.0001035754340264
0.00011006375205838
2.72433850292671e-05
-2.74533588925962e-06
7.98056780457018e-05
5.19465474906481e-05
6.11295643697898e-05
0.000110538988620671
6.41950319924664e-05
4.58590898097218e-05
4.75272720078279e-05
1.45435799113229e-05
-9.08292752247234e-08
2.92548990737497e-05
7.01671090797784e-05
8.44625263756777e-05
6.73578584271672e-05
8.41199722113318e-05
6.80272469232824e-05
7.97001934323978e-05
6.00779292495206e-05
7.68274485822851e-06
-2.99114658972591e-06
0.000132705826169016
3.2512970631107e-05
5.56673419848989e-06
4.13064171927321e-05
9.06077637921597e-05
4.89683645758841e-05
6.33500503517401e-05
7.98090998763571e-05
2.27014539358883e-05
3.28668167768902e-05
4.25437346967989e-05
8.46108489938682e-05
7.04877745349902e-05
5.05825953973824e-05
8.78917303597204e-06
4.69429315725068e-05
1.68019110114909e-05
0.000102032912467239
1.55443856435055e-05
5.26114282559682e-05
9.00562080880441e-05
4.10791822276434e-05
9.67325943450606e-05
2.07185299417747e-05
5.42989106700291e-05
7.89747232319557e-05
8.23773436378082e-05
7.54828450052993e-05
5.8123854894773e-05
3.45429651767554e-05
7.61662285123204e-05
3.69942354804792e-05
2.45242058768611e-05
7.71328174475237e-05
4.56922644503204e-05
8.26771694383521e-05
6.07394367551579e-05
4.92181048868752e-05
3.835651399346e-05
3.97227347827815e-05
5.57499960138173e-05
8.60329079601358e-05
-1.857200807657e-05
8.31122104587062e-05
9.77170617990128e-05
8.60472913173801e-05
-2.90845926254339e-05
7.6333607745588e-05
3.28956264732611e-05
7.30427024793198e-05
5.19216695812067e-05
3.20780487693659e-05
0.000100741534257866
3.03336208530837e-05
4.90287993038278e-05
2.23126890342716e-05
-1.81964710774456e-05
3.69386448401341e-05
5.96734494142551e-05
1.8754477989092e-05
7.81325670213364e-05
1.23758322728231e-05
9.87060064630716e-05
4.20295643411251e-05
1.35067343314461e-05
8.69841626762582e-05
5.5246714516843e-05
2.8236206332378e-05
5.89317093588246e-05
5.29519764141445e-05
5.84192258467572e-05
8.25384659618236e-05
2.43220725212439e-05
2.31408938585536e-05
7.81695096993413e-05
0.000105088951099254
7.65557385289988e-05
6.47283679083882e-05
4.10295542110935e-05
4.48917073417025e-05
3.91008361644988e-06
5.38661417806859e-05
7.21521934330464e-05
2.10398330591797e-05
5.27480878182392e-05
3.67017582540584e-05
6.14325062735069e-05
2.27801943386978e-05
9.49360157338301e-05
3.46458123306075e-05
8.10978254343477e-05
-1.85335752134512e-05
4.99689786419328e-05
8.25106652890354e-05
4.50979131112382e-05
2.02849080731229e-05
0.000102150075493293
7.91986935613171e-05
6.44781053571506e-05
2.83565415020156e-05
9.59737248105165e-05
6.29091839370937e-05
7.32435536790466e-05
4.32037382378919e-05
6.2507463609985e-05
4.17439407812713e-05
2.10893036183589e-05
6.30511751580671e-05
7.29163315558842e-05
4.73269479108024e-05
3.02364192324143e-05
6.43077343379835e-05
4.23238110581188e-05
1.25576075112358e-05
5.2821658358638e-05
5.33492213857538e-05
7.80225166389361e-06
4.12217078475421e-05
4.63156565247861e-05
9.75226597044882e-05
0.000128971947001357
7.86940931177193e-05
0.000122006845409101
5.7762793287235e-05
4.73500232133159e-05
5.11801415678493e-05
1.68049151212401e-05
4.07663861027828e-05
2.04975670288723e-05
6.94759681839099e-05
3.76344986243922e-05
7.7303323803581e-05
6.78038650100606e-05
4.52727380834629e-05
3.22862355762139e-05
6.62534967682814e-05
9.49559643873743e-05
4.30955554253006e-05
6.29318400840656e-06
5.97599628393642e-05
4.59106672185094e-05
3.5817825379704e-05
7.27216218379449e-05
0.000130898156564274
9.1804092322004e-05
5.40834751297567e-05
7.22675521751984e-05
0.000101030707497865
2.3235204573538e-05
6.68769951671801e-05
0.000119827904897017
0.000121397327643768
3.08131877484985e-05
9.48022142452477e-05
7.61487612954456e-05
5.55028064243785e-05
6.29684756101993e-05
5.86815725504691e-05
8.07788206211288e-05
-1.6464600292562e-05
9.16986461018504e-05
0.00010238438549208
7.95941570738794e-05
3.96853138995818e-05
0.000112478498350451
4.14224634612998e-05
6.08746074582125e-05
3.78533330627559e-05
3.11560917957362e-05
7.78189045411821e-05
3.17357826248311e-05
3.90804465767087e-05
5.50543914573218e-05
6.01311712715233e-05
5.5192206850852e-05
0.000113263523997456
-2.16683187098753e-05
5.69298862450926e-05
8.23979755315928e-05
4.60868370112326e-05
8.04137367012778e-05
9.89543663058141e-05
7.75937839690332e-05
0.000110822336991343
8.58207642865189e-05
6.16461846985241e-05
7.97362853886894e-05
3.10455780421152e-05
7.00665454662721e-05
6.87559230687914e-06
7.25735392204072e-05
1.64630610158725e-06
7.65535499291112e-05
6.65501660005104e-05
3.19851185368636e-05
4.24485110134517e-05
2.41895514528263e-05
0.000120825270838017
7.17037188154244e-06
5.86073724585869e-05
7.73009319984131e-05
3.27027321955172e-05
3.11745654934061e-05
4.85748862102016e-05
9.81748737878981e-05
9.00316379019475e-05
1.64319267055283e-05
8.05930573312821e-05
4.67257528929579e-05
-6.18036309338932e-06
5.24255667383529e-05
9.65413563143341e-05
4.5782554602985e-05
1.56428791492357e-05
4.14891172199472e-05
2.52832412519459e-06
3.77570356368659e-05
3.53515057400214e-05
7.30708569807567e-05
4.19000038972085e-05
0.000147867716657024
3.92333522600605e-05
8.22506550407676e-05
0.000144635095446363
8.92286756425654e-05
8.79944791147566e-05
6.19574743514731e-05
1.31492149824474e-05
0.000105037242194433
0.000124385607598201
5.77464030521968e-05
8.64628385150261e-05
8.73445027857683e-05
0.000136760055368747
2.60385558774856e-05
-1.39493668566983e-07
4.67868768259708e-05
3.62843936141343e-05
9.13617101198971e-05
0.000134973007103112
0.000110761304336522
0.000112507241445246
0.000135918601927183
0.00011091991291519
0.00010427492212424
5.15115013805727e-05
6.43984719924365e-05
-1.33177232961718e-05
2.27699550758528e-05
2.22810562636223e-05
2.90018409515389e-05
8.20696085553379e-05
5.17218288648439e-05
1.85600778276454e-05
2.77516776350038e-05
8.89477349790627e-05
3.72608288671657e-05
1.94934256039082e-05
4.32643646858928e-05
4.4572749652934e-05
2.18564117298411e-05
8.29069733538062e-05
8.09714469387169e-05
0.000115871009136907
4.22656966238639e-05
3.22563253152073e-05
6.30333464295508e-05
4.79051195197811e-05
5.67273462234077e-05
8.61316679526293e-05
9.90123200251665e-05
7.16715427862074e-05
0.000118373581151185
0.000147782229778016
8.10755686560902e-05
0.000138353182616864
3.86135036708446e-05
3.90092991631035e-05
0.000103403948791479
8.98308308246711e-05
7.66107876555009e-05
6.64459448854593e-05
5.74064004209339e-05
8.13366622651549e-05
1.90731642423152e-05
-1.84811614848741e-05
2.20092050838689e-05
7.51769422988192e-05
9.22930311430193e-05
2.73500642073576e-06
7.13775741879253e-06
2.55187102036029e-05
1.78718715571655e-05
1.08404672685657e-05
-9.95660218746586e-06
0.000114477607520414
5.78295831065517e-05
6.1347040572102e-05
-1.59196001329883e-05
5.73734272529294e-05
6.86491467072092e-05
3.21778088523736e-05
4.3004329444878e-05
6.67467843146909e-05
8.95020418989366e-05
4.03819353108293e-05
4.50395304114712e-05
7.22397716638319e-05
2.70011100673038e-05
2.15634415989893e-05
6.10720792773403e-05
4.79245100330982e-05
4.68719003250877e-05
5.832608614007e-05
2.51043803034964e-05
5.66239372901201e-05
4.64625828202577e-05
3.35166905128491e-05
0.000121256412927657
7.40997606901056e-05
1.34260839708649e-05
3.06722061550144e-05
5.14841380484518e-05
9.19077349022038e-05
4.98031230751332e-05
0.000112169297518541
4.89680745821408e-05
4.56539443624595e-05
7.44682814668512e-05
3.93628963293747e-05
3.41643377727211e-05
3.09140888297616e-05
6.47637015359933e-05
5.92467954547732e-05
5.8070164421826e-05
4.19460576933788e-06
5.81181739109915e-05
-1.20948277489536e-05
2.67310621961119e-05
1.3509000890075e-05
1.5096602932296e-05
4.60595727316661e-05
6.17731133621689e-05
3.16660666596425e-05
6.4618739528489e-05
8.73011587282741e-06
2.21316208381105e-05
6.69321848543411e-05
5.54160598267772e-05
8.16842282907525e-05
1.34161975686449e-05
7.87618001288823e-05
2.14024301512493e-05
8.13790018469001e-05
5.45044583702231e-05
8.57148416259429e-05
2.40452516489844e-05
8.05725403064341e-05
2.7395836722177e-05
0.000103524200201237
5.43743749890803e-05
8.3728368883539e-05
4.27594190333534e-05
5.37459485336507e-05
5.28779851728808e-05
4.6395420878476e-05
-3.55039569951101e-05
8.67341934068967e-05
3.36316610246101e-05
2.3779366231129e-05
9.71405949289293e-05
9.60508927980833e-05
0.00012701338075495
0.000126545827579854
6.86405949406776e-06
8.31053458228754e-06
0.00010214141065503
8.40243613366125e-05
3.56151062135908e-05
6.53718165286093e-05
8.74367111140801e-05
0.00012417875190175
5.94160570388203e-05
3.14609629724121e-05
8.37219201987036e-05
6.00741129704182e-05
7.83383255319094e-05
6.88210702940492e-05
6.76972143784611e-05
5.63014545796084e-05
8.27567176597914e-05
7.91472995677616e-05
2.07219477568733e-05
6.54871055733284e-05
3.23009534598641e-05
1.6050746316905e-05
1.55724917391906e-05
1.57636188374565e-05
-1.78106512237388e-06
0.000129006070224747
6.2690566901454e-05
6.29575753416431e-05
9.98183539960192e-05
8.75530121594825e-05
7.48611773535215e-05
6.4928679601285e-06
4.2816114893466e-05
9.29070386546487e-05
3.97120037633153e-05
3.17862525977969e-05
3.82730704226984e-05
4.84062048771677e-05
9.42755918888705e-05
6.92196421654985e-06
6.10136545934366e-05
1.1789984263183e-05
5.33721307650754e-05
0.000102062189131789
8.05773215684036e-05
0.000130116943039381
4.52920146022588e-05
5.6588066268781e-05
0.000127856769077605
9.80517015736609e-05
0.000101791463833639
0.000123141819442726
5.44517443244197e-05
5.9710892868847e-05
1.07600752133911e-05
9.7277064732094e-05
1.237884868455e-05
4.10413586464905e-06
3.08333225011608e-05
3.26019970005831e-05
0.00011258405404503
6.28613253410448e-05
0.000132924589969107
5.30717204410455e-05
8.15931789151824e-05
5.17223130534953e-05
2.957060259806e-05
9.52922403945824e-05
5.37139890006405e-05
7.30523728008043e-05
-4.99037265894882e-06
7.08677382977581e-05
7.19876962148006e-05
3.97125477776486e-05
-8.90530162111511e-06
7.8745980534732e-05
9.51023277185413e-05
7.99946337262942e-06
4.47417419830181e-05
5.66784623376297e-05
5.33311486996623e-05
0.000127813798063023
0.000102271892159547
4.12286838799545e-05
6.35426078160283e-05
0.000124471352723497
0.000120415927175257
5.46004446693177e-05
1.74443692023748e-05
2.05046990319068e-05
8.75770933306521e-05
1.75957293353392e-05
9.78638964393306e-05
7.73135854091262e-05
8.60977369192887e-05
9.17608969722292e-05
6.56310580149767e-05
3.72004549626992e-06
0.000110871448560229
0.000108678801391077
4.81620472160461e-05
5.28587982890019e-05
8.05934582437434e-05
3.4687641475298e-05
9.08460950107834e-06
4.12584012662588e-05
5.16949009295311e-05
2.48827740929729e-05
8.09334467040868e-05
5.86572653250639e-05
1.60634303003755e-05
9.94336515329047e-05
4.34811314278882e-05
3.36859382859568e-05
6.44018530221832e-05
1.16945672385289e-06
6.90312808007546e-05
2.71752552861386e-05
9.41479548513121e-05
2.1475032929831e-05
8.70422412045156e-05
5.92780377023513e-05
5.33563568361152e-05
4.65023134621422e-05
-4.2390649378749e-05
5.63146814330905e-05
1.49673250843177e-05
4.98074831361673e-05
8.7406409572763e-05
9.59966421414209e-05
2.05880272995638e-05
3.57630727310376e-05
7.4904006283141e-05
6.20456560374304e-05
3.91137507038608e-05
0.000116722856647975
2.85393591392552e-05
6.15902667780413e-05
1.69614362537448e-05
2.3253994047007e-05
9.89718204415592e-06
7.32598344549193e-05
-3.57662618610656e-06
8.51991870091603e-05
2.8008690548049e-05
4.88216978535437e-05
6.73734513958998e-05
7.51878266383002e-05
0.000121198238162191
7.52918040211112e-05
4.8018832086226e-05
6.84289119775077e-05
3.67803824033444e-05
0.000124636454883983
4.46046569452278e-05
3.63173211447179e-05
4.10575497717031e-05
1.24797125496017e-05
8.46368932144835e-05
7.86047449422187e-05
7.45109015552915e-05
0.000108777113966481
6.840059300195e-05
9.3658797338722e-05
4.98513036289677e-05
6.21495603105266e-05
9.37260007779061e-05
5.10818016480405e-05
2.77324749734433e-05
3.35306696370812e-05
1.92378383387824e-05
4.45429112085565e-05
-1.88722412328248e-05
4.95819117022915e-05
9.85228662712468e-05
3.44082086192619e-05
8.64909070845112e-05
8.58465699707527e-05
-2.49744537930915e-05
0.000153304885296276
4.97083158584494e-05
8.56452975351855e-05
2.82094779851583e-05
0.00011306940005179
4.56852520716986e-05
6.4426279397018e-05
3.1329218736999e-05
5.93610029263641e-05
2.06368800490254e-05
9.68821129583355e-05
5.12765898967799e-05
1.926648063553e-05
7.39652858952413e-05
3.76700091889261e-05
7.95088370567204e-05
3.57003250252698e-05
5.5446129381277e-05
3.36776231419945e-05
8.00556909645546e-05
-1.1566897264683e-05
3.38666579815322e-06
3.51527215516823e-05
5.50723878293421e-05
1.27038592874139e-05
5.6327389511625e-05
2.8578175070992e-05
7.23099644981591e-05
5.06823466073434e-05
3.8930683309627e-05
3.99852654500135e-05
0.000116302311532423
9.02587577599933e-05
4.63476289377188e-05
5.66434354612286e-05
2.8423132894711e-05
1.91163180831002e-05
4.81031173074931e-05
3.31752505496388e-06
7.89039687829965e-05
0.000102240550549584
0.000108826661075133
8.07829465496459e-05
5.31873227301544e-06
8.80263125535687e-05
6.60849143380644e-05
4.43092108315512e-05
5.39486660331847e-05
7.41497584646245e-05
2.82373110195047e-05
1.94114849808428e-05
2.05267717278357e-05
3.24064786622207e-05
7.05224789051398e-05
9.93588042618336e-05
9.71175739354515e-05
1.02708620514168e-05
5.12951157480077e-05
0.000124848375865016
5.37528218817226e-05
8.80244781679911e-05
6.01818697985488e-05
6.546396720881e-05
9.7983759796613e-05
2.24268563632199e-05
9.62615137475913e-05
7.54859872183879e-05
5.27016996995592e-05
9.84767450482449e-05
9.48645519883762e-05
6.55666063135771e-05
5.74120587251163e-05
4.27860459753218e-05
8.36511035370811e-05
3.93505237725318e-05
9.91179951364248e-05
8.1256014917497e-05
2.24656942968252e-05
-1.71848659635216e-05
5.91621012561548e-05
5.89639971907144e-05
7.87134457232888e-05
4.33806507150826e-05
-2.42350397383883e-06
4.15953453707445e-05
5.26349690678944e-05
-4.13662312643872e-05
0.000102386394712012
8.67811519745754e-05
5.89952570016857e-05
5.81292481251935e-05
-6.96881548267199e-06
7.12319389068833e-05
9.15854515615249e-05
1.91105833508086e-05
8.01827572420515e-05
6.46912906404248e-05
-1.22557218933174e-06
5.14278071190461e-05
8.76948059092145e-05
4.36613164632128e-05
1.53917748099031e-05
3.95615534318126e-05
7.1106504812831e-05
6.18431819022373e-05
6.75010495055866e-05
4.68353863188503e-05
2.03346237075178e-05
4.47377725401364e-05
8.99397682394038e-05
3.39849586119053e-05
6.28692861322799e-05
5.37914304136436e-05
3.77932393053026e-05
6.39155807686452e-05
8.81962259349838e-05
6.09504763304676e-05
3.29846923640757e-05
2.15281547123484e-05
9.55745289115719e-05
9.37172505668029e-05
9.17856849573268e-05
6.92480194054832e-05
5.17112456987458e-05
4.26488989191501e-05
9.57023499229291e-05
7.22680040344046e-05
9.22277658418874e-05
8.18934729700684e-05
6.1233845402089e-05
5.25649272438828e-05
7.88712967443456e-05
5.91257322396277e-05
3.22324292457824e-05
1.71394139698248e-05
4.13935929830783e-05
8.47491653938668e-05
2.48883882103681e-05
4.47289190800306e-05
5.77256812736781e-05
8.48241628165044e-05
6.02678981788118e-05
4.42233667714952e-05
1.64824695244886e-05
4.10206469608114e-05
6.15064865908888e-05
0.000108814944226293
8.37916026827765e-05
6.0590447424566e-05
0.000150681618565999
9.14151960321867e-05
6.32546970317121e-05
4.88776608968457e-05
9.43647308957795e-05
6.37177856553673e-05
0.000103904764463987
2.80264237226076e-05
9.6453217638451e-06
9.66018855748294e-05
0.000140862041064866
9.00344201574573e-05
6.78377834330151e-05
7.35892764669442e-05
0.000112236160604356
6.61415455399011e-05
-6.10156929193429e-06
9.6866470138299e-05
5.80597892670627e-05
1.91192505084144e-05
4.95129054414022e-05
0.000130252698352182
8.41459197771796e-05
9.97485877779719e-05
4.27041690649765e-05
8.19413101017314e-05
4.43884464562732e-05
0.000116855384168085
1.36192903651347e-05
3.43318216023966e-05
5.60040981506838e-07
7.39981732246992e-05
2.70405261348543e-05
5.70305834031235e-05
5.83961900050778e-05
0.000102359776369149
0.000100680183448272
0.000109478607468414
8.40922934447609e-05
8.45890999984348e-05
4.52926064406007e-05
7.92161800347244e-05
2.07368124498595e-05
6.34691648984657e-05
5.79578589889198e-06
5.29254597946151e-05
0.000111249269316957
6.66245566556688e-06
6.10507957294273e-05
5.00243756941762e-05
6.97677355402951e-05
5.51353215208903e-05
3.26189979105116e-05
9.4381888696472e-06
9.44035236035123e-05
6.92260607930503e-05
7.72511925894774e-05
8.72453317193262e-05
8.43376175822065e-05
5.96661713730089e-06
4.47170928256049e-05
9.29059563288448e-05
0.000110946245526812
0.000105801861853359
5.90624129558758e-05
0.000118583965957408
7.0379691736535e-05
5.07015209525925e-05
8.25291401114448e-05
0.000103715375865179
9.02292376419083e-05
-2.40013005712062e-06
8.00365007433277e-06
5.95753606815759e-05
6.88380339117114e-05
-5.77636392188958e-07
5.5511162176365e-05
5.49560972821813e-05
5.06645525792976e-05
2.85547662255033e-05
-7.00985331514484e-07
2.61031882373273e-05
8.3503576046813e-05
9.48638585429357e-05
5.33293425146005e-05
0.000142298867014217
6.96320021628289e-06
-9.76180802970096e-06
0.000129757701067091
4.65076880007192e-05
6.980558359877e-05
3.98241622287417e-05
5.16303935001947e-05
8.38455361110607e-05
9.2287302156726e-05
7.24950820810126e-05
8.63112830245267e-05
8.990715112847e-05
3.94738314542357e-05
4.05719523186128e-05
3.51250745612572e-05
5.7594638274117e-05
7.84761818417186e-05
3.9162702188611e-05
8.12900760386386e-05
8.36340699921259e-05
6.00796515980338e-05
7.28852502775682e-05
5.27466087486423e-05
3.59625446458397e-05
5.23547373678238e-05
3.13650303248499e-05
0.00013561734842156
1.8528343933003e-05
5.84766504439513e-05
4.41469265395286e-05
6.61678031471445e-05
6.41556812783701e-05
5.51401696199642e-05
3.25687893316421e-05
7.29658453445698e-07
4.34484871707457e-05
3.64733700170806e-05
7.72340578121958e-05
8.7774967811704e-05
4.55453961455464e-05
2.22250678543995e-05
-3.56095913136223e-05
5.84901607979684e-05
1.69032670335141e-05
1.68270201653434e-05
2.17205899096375e-05
5.90161298669867e-06
2.63873776155134e-05
1.4645780700813e-05
5.54934356662758e-06
1.20602428673997e-05
7.49178148831821e-05
3.41293325882207e-05
6.55372854531044e-05
7.69608516310751e-05
3.81484364694214e-05
5.00038695008549e-05
3.21077617792992e-05
4.61542560744021e-05
6.10183117535388e-05
0.000116794397656475
1.85798571544757e-05
8.89966079244591e-05
4.32766832893261e-05
8.04469326171388e-05
8.28155968387141e-05
4.84729968187909e-05
9.81051237516565e-05
2.43105141584735e-05
8.40502993666282e-05
4.28857518612292e-05
0.000104304496151733
5.46235903802061e-05
-1.95292193150016e-06
1.46850121817641e-05
5.20883609780194e-05
1.95366190117465e-05
4.38651863811876e-05
1.76080582187372e-05
8.04479043757661e-05
1.35339546256016e-05
2.82928125421646e-05
0.000144735741495895
6.7266470023769e-05
4.85674029419629e-05
7.35835495529307e-05
5.91915368876014e-05
1.962408695131e-05
4.5217837842496e-05
7.42068266597122e-05
9.51197759018623e-05
-1.99468556595757e-05
0.000108533619558646
9.20381319115992e-05
6.44088638158822e-05
5.54487961482911e-05
6.49158199462871e-05
3.62148990827653e-05
4.47940214533144e-05
7.43612466584413e-05
0.000121599204637011
6.9224023832704e-05
6.56892984931081e-05
8.58507957420115e-05
0.000128600747011789
2.67747745855649e-05
3.88861745228985e-05
4.00410030929119e-05
5.92293563420433e-05
5.7097425451293e-05
2.4196557874487e-05
4.54165335424938e-05
4.89300695749656e-05
1.79978315799768e-05
1.45633879744728e-05
3.19556623624352e-05
5.62508127214074e-05
7.46348880663088e-05
5.24143093690473e-05
3.94173546590993e-06
3.49064126770876e-05
2.05758202807467e-05
3.63698830899555e-05
5.15717986035709e-05
8.28503081762124e-05
7.05750077235974e-05
1.20109334562211e-05
3.1751125521225e-05
9.39165763971655e-06
9.31666464532792e-05
6.88439480064446e-05
7.21303969930454e-05
-1.21841083548468e-05
6.88912834067551e-05
5.51373306086591e-05
2.98157777223752e-05
5.84574214028014e-05
5.95804112236917e-05
6.562034562569e-05
4.05361989059075e-05
7.89371439763713e-05
2.24827358491343e-05
9.45153820544831e-05
3.16350070628451e-05
8.48796108317063e-05
-1.09914719827518e-05
9.50133194252228e-05
9.7627832084705e-05
6.81331564486112e-05
3.25370956275856e-05
7.00378359944027e-05
3.59671250964842e-05
3.24760662553876e-05
4.76982914672952e-05
4.77321316917695e-05
5.97830213331437e-05
4.70890565561131e-05
4.67843982083129e-05
0.000108162109817689
5.30385353336195e-05
9.0570377057173e-05
7.70243274463688e-05
5.38303456290856e-05
-9.57624634487721e-06
2.22785016715244e-05
7.84229408831266e-05
3.26655019126159e-05
7.43522376308523e-05
7.06188349964662e-05
7.16141630785219e-05
4.48613798906837e-05
4.21554589031607e-05
7.01797924008456e-05
4.92230446466024e-05
0.000114798017009891
7.18176080561285e-05
3.41497533417759e-05
8.06922991367932e-05
3.60839139399453e-05
6.24147412138886e-05
7.89869814077381e-05
-8.21287537831563e-06
8.91863092200807e-05
9.52813974836695e-05
2.85766310368344e-05
9.34994536569618e-05
9.66842398516022e-06
3.59238552309593e-05
-1.99070031231497e-05
5.73267327666075e-06
5.36711982345082e-05
5.37650752344778e-05
6.66469478472113e-05
6.40956802272835e-05
4.50643219700781e-05
3.52599421999527e-05
5.65879934557597e-05
4.13099029766623e-05
9.55876751565166e-05
6.36271936323768e-05
0.000117643714245658
7.79958723992517e-05
0.000119001750353226
7.09922952345529e-05
9.72289595518909e-05
4.0539734685866e-05
8.17080632832519e-05
3.52780020054183e-05
4.38877737055028e-05
3.53871120293344e-05
-2.93224021177071e-06
9.1872215708825e-05
6.75028073444701e-05
5.35013263355862e-05
7.8926128406959e-05
-1.23782418156468e-05
7.89021051690584e-05
7.32613909984313e-05
9.00700176297571e-05
8.77520745055336e-05
5.91640443015132e-05
8.26009536141878e-05
7.50186287984171e-05
5.71040509702607e-05
6.22576856052557e-05
4.02996902888223e-06
8.04072904953885e-05
3.95516360502242e-05
7.85487059181513e-05
5.36239784226619e-05
5.5710985457687e-05
9.88023825488132e-05
3.0018107387784e-05
1.78037978953156e-05
3.05329896031427e-05
7.55937927524078e-05
4.92436369599568e-05
7.38180581519957e-05
1.3274976056801e-05
2.01274503565601e-06
8.35474037952037e-05
6.20966933140182e-05
2.68684384305679e-05
0.000100777442982237
5.73055737468081e-05
3.29266456958802e-05
5.77719552572167e-05
8.93845657426185e-05
0.000158286460125272
9.19521912218271e-05
4.71059649862604e-05
6.46776985270433e-05
8.35580638452224e-05
6.97755114258354e-05
0.000111546310555843
7.52231604008779e-05
6.76785592779675e-05
0.000162296932088305
2.82805859234111e-05
1.91152186466676e-05
0.000109135187100425
5.70167592874308e-06
9.86368470496297e-05
3.62638385205077e-05
5.15799381658027e-05
0.000103460287221094
6.61478233623867e-05
4.01856390749124e-05
4.20365071294288e-05
0.000114033825473574
7.40813935181926e-05
2.02378339271517e-05
8.22546369256266e-05
-1.47337827763673e-05
5.5658456871864e-07
6.96891272720478e-05
6.73454169551058e-05
8.49309536532312e-05
8.47625982984811e-06
8.88309035080098e-05
8.55298386165004e-05
6.13429627249004e-05
4.26209184267146e-05
2.98205835172227e-05
5.00787196449387e-05
6.1703954901598e-05
0.000135081507032735
2.55745292243337e-05
2.65635652878018e-05
4.2594512806109e-05
7.3717235053821e-05
5.74085478989716e-05
7.09893488911403e-05
7.81921426962937e-06
0.000109332456936187
5.35718299657378e-05
8.78185850196253e-05
7.22032830977602e-05
4.80269690771403e-05
1.25474900770848e-05
4.23976747552109e-05
8.5189335336014e-05
7.41800697691795e-06
4.47432438509875e-05
5.98985086858287e-05
4.04737599811846e-05
-1.23529469318729e-05
9.97314481227464e-05
5.12485603632067e-05
9.96584034866368e-06
6.64985690109667e-05
5.60670095465884e-05
6.6345066393827e-05
1.06247183899391e-06
-1.23296303216966e-05
7.18675865266535e-05
6.64689975158111e-05
3.74798790774657e-05
8.72660337604074e-05
4.44752126657003e-05
-2.77695249691813e-07
3.61021711104743e-05
6.70802964065754e-05
0.000116755595466177
3.22790950904436e-05
4.28650938597196e-05
9.78391724992645e-05
2.26928710078348e-05
1.97416428363482e-05
8.80786742143904e-05
8.42074694217174e-05
2.63046625079646e-05
3.43600586707889e-05
6.79442440038379e-05
2.72615202102837e-05
0.000102968232191008
0.000122814573017317
6.67129829293763e-05
3.56607184399401e-05
8.75719032809893e-05
6.35404726257716e-05
6.2882255968601e-05
4.3668666483054e-05
7.17392454099408e-05
0.000101766050123339
0.00015822239612613
0.000100627439227924
4.61505657458348e-05
7.80458584923912e-05
4.53464640645167e-05
7.08582892289533e-05
4.7963469571255e-05
5.66679698900457e-05
0.00010235748647558
0.000103731383656987
4.18100250501502e-05
3.54651424473971e-05
2.98358117449347e-05
3.40522403690959e-05
5.87482718197284e-05
3.99938472858653e-05
9.70112863613722e-05
4.66416037672818e-05
3.86477415693204e-05
2.78001012332414e-05
7.89576961655716e-05
2.29326843528838e-05
7.37659882472614e-05
0.000119266653303727
5.57315336903003e-05
6.29607801453368e-05
3.74081912453743e-05
3.24842831406165e-05
5.45980893670176e-05
5.60706414570709e-05
-1.41280168490467e-06
6.26436709276798e-05
2.82188836819127e-05
3.50858811863427e-05
9.50574136117179e-05
5.82836058286247e-05
7.11860702469458e-05
4.02512511301462e-05
5.57239466872279e-05
8.20925661926846e-05
4.62703490777787e-06
0.000100595529348648
1.52013002209018e-05
5.63767950719544e-05
3.28075950743645e-05
2.93503705655418e-05
4.92899685486584e-05
4.80801836975564e-05
7.99210500792821e-05
4.30108564371191e-05
2.72150530776875e-05
2.64562743714089e-05
2.34348709683703e-05
6.30107341660256e-05
1.40329665229555e-06
7.37805919582609e-05
8.22955507780228e-05
5.79148657967853e-05
7.03796067572563e-05
5.02263635004583e-05
7.36959595916212e-05
7.01227002902819e-05
9.82534270923887e-05
3.92994147142832e-05
5.56155032060506e-05
1.09130847076611e-05
7.37413627234271e-05
6.00595436821129e-05
8.74287426309497e-05
0.000101861571126881
8.03946010591358e-05
5.37660375145042e-05
2.38954641062992e-05
9.37579481060892e-05
1.42935048570063e-05
1.66389826247737e-05
5.90725385673601e-05
9.72439207133108e-05
8.95980776160919e-06
4.69183533132419e-05
5.5705057010681e-05
3.15124522053512e-05
4.06933344669817e-05
0.00010453752030172
4.94027184060668e-05
6.73899765095776e-05
4.83706679596069e-05
8.09716840647631e-05
0.000101793497896109
5.82250326282676e-05
2.47405483303238e-06
5.64736462553639e-05
6.83347362397341e-05
9.06580505732103e-05
3.76836713998341e-05
7.08267136246477e-05
5.54398030465197e-05
0.000108497003393049
0.000108591628167834
9.90295692778622e-05
7.08296363243976e-05
2.50789768798465e-05
1.12330622398728e-05
3.34659009787166e-05
8.56863459590492e-05
0.000143241101633466
4.07874278050349e-05
2.83358722901842e-05
3.71976701549339e-05
4.46581592208505e-05
0.000104332491831407
4.86287968012654e-05
-3.46578195739319e-06
4.41134915155428e-05
9.62095748136633e-05
-8.91482801520973e-07
8.33689091588447e-05
4.25347998620973e-05
5.09929620261754e-05
4.17203670132544e-05
8.14298479876915e-05
8.30574818679479e-05
0.000144067551339917
6.49414632683309e-05
6.86346019650497e-05
0.000116392963811335
5.46422672895498e-05
5.50155946306592e-05
6.7812898489791e-05
5.49801034551519e-05
0.000112368687891399
5.83991920548442e-05
0.00010747625308954
0.000122619165970027
0.00010361228708613
8.53822404365459e-05
9.77923783406096e-05
2.91602789205682e-05
6.88586461567376e-05
4.67484621448534e-05
8.44921008137392e-05
4.52345030772763e-05
4.7122923787698e-05
3.18037520982514e-05
5.33657151790226e-05
8.71432725934742e-05
6.84539064700713e-05
8.70055508747568e-05
3.90789123334705e-05
-9.02318426393679e-06
0.000102183737736624
-8.91433141186122e-06
8.1156940609758e-05
0.000135670043062837
6.03169095698512e-05
6.42066225547356e-05
5.4460296159447e-05
0.000114172137499876
7.38315284777915e-05
8.14608283716238e-05
5.29388162876021e-05
7.81557415532409e-05
4.558850871374e-05
6.9623410160565e-05
9.68839689068388e-05
6.03156078554468e-05
7.78985103478572e-05
4.52054124265725e-05
0.00010021798456307
9.87156208585469e-05
5.37786166049107e-05
7.25797588016359e-05
