# Supplementary material for: Research on computational propagation and identification of mine microseismic signals based on deep learning
Source: PLoS One. 2025 Oct 22;20(10):e0334641. doi: 10.1371/journal.pone.0334641 (PMC12543183; doi:10.1371/journal.pone.0334641)
Supplement: S6 Data — (ZIP) [file pone.0334641.s006.zip]

Archive with 900 entries (900 files):
- 000100800002960.xlsx_0.txt_24.txt.txt
- 000100800002962.xlsx_0.txt_24.txt.txt
- 000100800002963.xlsx_0.txt_24.txt.txt
- 000100800002964.xlsx_0.txt_24.txt.txt
- 000100800002965.xlsx_0.txt_24.txt.txt
- 000100800002966.xlsx_0.txt_24.txt.txt
- 000100800002968.xlsx_0.txt_24.txt.txt
- 000100800002969.xlsx_0.txt_24.txt.txt
- 000100800002970.xlsx_0.txt_24.txt.txt
- 000100800002971.xlsx_0.txt_24.txt.txt
- 000100800002972.xlsx_0.txt_24.txt.txt
- 000100800002973.xlsx_0.txt_24.txt.txt
- 000100800002974.xlsx_0.txt_24.txt.txt
- 000100800002975.xlsx_0.txt_24.txt.txt
- 000100800002976.xlsx_0.txt_24.txt.txt
- 000100800002977.xlsx_0.txt_24.txt.txt
- 000100800002978.xlsx_0.txt_24.txt.txt
- 000100800002979.xlsx_0.txt_24.txt.txt
- 000100800002980.xlsx_0.txt_24.txt.txt
- 000100800002982.xlsx_0.txt_24.txt.txt
- 000100800002984.xlsx_0.txt_24.txt.txt
- 000100800002985.xlsx_0.txt_24.txt.txt
- 000100800002986.xlsx_0.txt_24.txt.txt
- 000100800002989.xlsx_0.txt_24.txt.txt
- 000100800002990.xlsx_0.txt_24.txt.txt
- 000100800002992.xlsx_0.txt_24.txt.txt
- 000100800002993.xlsx_0.txt_24.txt.txt
- 000100800002994.xlsx_0.txt_24.txt.txt
- 000100800002996.xlsx_0.txt_24.txt.txt
- 000100800002998.xlsx_0.txt_24.txt.txt
- 000100900000003.xlsx_0.txt_24.txt.txt
- 000100900000004.xlsx_0.txt_24.txt.txt
- 000100900000005.xlsx_0.txt_24.txt.txt
- 000100900000013.xlsx_0.txt_24.txt.txt
- 000100900000017.xlsx_0.txt_24.txt.txt
- 000100900000018.xlsx_0.txt_24.txt.txt
- 000100900000019.xlsx_0.txt_24.txt.txt
- 000100900000020.xlsx_0.txt_24.txt.txt
- 000100900000021.xlsx_0.txt_24.txt.txt
- 000100900000022.xlsx_0.txt_24.txt.txt
- 000100900000023.xlsx_0.txt_24.txt.txt
- 000100900000024.xlsx_0.txt_24.txt.txt
- 000100900000025.xlsx_0.txt_24.txt.txt
- 000100900000027.xlsx_0.txt_24.txt.txt
- 000100900000028.xlsx_0.txt_24.txt.txt
- 000100900000029.xlsx_0.txt_24.txt.txt
- 000100900000030.xlsx_0.txt_24.txt.txt
- 000100900000031.xlsx_0.txt_24.txt.txt
- 000100900000032.xlsx_0.txt_24.txt.txt
- 000100900000033.xlsx_0.txt_24.txt.txt
- 000100900000034.xlsx_0.txt_24.txt.txt
- 000100900000035.xlsx_0.txt_24.txt.txt
- 000100900000036.xlsx_0.txt_24.txt.txt
- 000100900000038.xlsx_0.txt_24.txt.txt
- 000100900000039.xlsx_0.txt_24.txt.txt
- 000100900000041.xlsx_0.txt_24.txt.txt
- 000100900000042.xlsx_0.txt_24.txt.txt
- 000100900000053.xlsx_0.txt_24.txt.txt
- 000100900000054.xlsx_0.txt_24.txt.txt
- 000100900000066.xlsx_0.txt_24.txt.txt
- 000100900000067.xlsx_0.txt_24.txt.txt
- 000100900000068.xlsx_0.txt_24.txt.txt
- 000100900000069.xlsx_0.txt_24.txt.txt
- 000100900000070.xlsx_0.txt_24.txt.txt
- 000100900000071.xlsx_0.txt_24.txt.txt
- 000100900000072.xlsx_0.txt_24.txt.txt
- 000100900000081.xlsx_0.txt_24.txt.txt
- 000100900000084.xlsx_0.txt_24.txt.txt
- 000100900000085.xlsx_0.txt_24.txt.txt
- 000100900000086.xlsx_0.txt_24.txt.txt
- 000100900000092.xlsx_0.txt_24.txt.txt
- 000100900000100.xlsx_0.txt_24.txt.txt
- 000100900000102.xlsx_0.txt_24.txt.txt
- 000100900000104.xlsx_0.txt_24.txt.txt
- 000100900000114.xlsx_0.txt_24.txt.txt
- 000100900000115.xlsx_0.txt_24.txt.txt
- 000100900000120.xlsx_0.txt_24.txt.txt
- 000100900000126.xlsx_0.txt_24.txt.txt
- 000100900000127.xlsx_0.txt_24.txt.txt
- 000100900000133.xlsx_0.txt_24.txt.txt
- 000100900000135.xlsx_0.txt_24.txt.txt
- 000100900000137.xlsx_0.txt_24.txt.txt
- 000100900000139.xlsx_0.txt_24.txt.txt
- 000100900000141.xlsx_0.txt_24.txt.txt
- 000100900000142.xlsx_0.txt_24.txt.txt
- 000100900000143.xlsx_0.txt_24.txt.txt
- 000100900000144.xlsx_0.txt_24.txt.txt
- 000100900000145.xlsx_0.txt_24.txt.txt
- 000100900000146.xlsx_0.txt_24.txt.txt
- 000100900000147.xlsx_0.txt_24.txt.txt
- 000100900000148.xlsx_0.txt_24.txt.txt
- 000100900000149.xlsx_0.txt_24.txt.txt
- 000100900000150.xlsx_0.txt_24.txt.txt
- 000100900000152.xlsx_0.txt_24.txt.txt
- 000100900000153.xlsx_0.txt_24.txt.txt
- 000100900000154.xlsx_0.txt_24.txt.txt
- 000100900000155.xlsx_0.txt_24.txt.txt
- 000100900000156.xlsx_0.txt_24.txt.txt
- 000100900000157.xlsx_0.txt_24.txt.txt
- 000100900000158.xlsx_0.txt_24.txt.txt
- 000100900000159.xlsx_0.txt_24.txt.txt
- 000100900000160.xlsx_0.txt_24.txt.txt
- 000100900000161.xlsx_0.txt_24.txt.txt
- 000100900000162.xlsx_0.txt_24.txt.txt
- 000100900000163.xlsx_0.txt_24.txt.txt
- 000100900000164.xlsx_0.txt_24.txt.txt
- 000100900000165.xlsx_0.txt_24.txt.txt
- 000100900000166.xlsx_0.txt_24.txt.txt
- 000100900000167.xlsx_0.txt_24.txt.txt
- 000100900000168.xlsx_0.txt_24.txt.txt
- 000100900000169.xlsx_0.txt_24.txt.txt
- 000100900000170.xlsx_0.txt_24.txt.txt
- 000100900000171.xlsx_0.txt_24.txt.txt
- 000100900000172.xlsx_0.txt_24.txt.txt
- 000100900000173.xlsx_0.txt_24.txt.txt
- 000100900000174.xlsx_0.txt_24.txt.txt
- 000100900000175.xlsx_0.txt_24.txt.txt
- 000100900000176.xlsx_0.txt_24.txt.txt
- 000100900000177.xlsx_0.txt_24.txt.txt
- 000100900000178.xlsx_0.txt_24.txt.txt
- 000100900000179.xlsx_0.txt_24.txt.txt
- 000100900000180.xlsx_0.txt_24.txt.txt
- 000100900000181.xlsx_0.txt_24.txt.txt
- 000100900000182.xlsx_0.txt_24.txt.txt
- 000100900000183.xlsx_0.txt_24.txt.txt
- 000100900000184.xlsx_0.txt_24.txt.txt
- 000100900000185.xlsx_0.txt_24.txt.txt
- 000100900000186.xlsx_0.txt_24.txt.txt
- 000100900000187.xlsx_0.txt_24.txt.txt
- 000100900000188.xlsx_0.txt_24.txt.txt
- 000100900000189.xlsx_0.txt_24.txt.txt
- 000100900000190.xlsx_0.txt_24.txt.txt
- 000100900000191.xlsx_0.txt_24.txt.txt
- 000100900000192.xlsx_0.txt_24.txt.txt
- 000100900000193.xlsx_0.txt_24.txt.txt
- 000100900000194.xlsx_0.txt_24.txt.txt
- 000100900000195.xlsx_0.txt_24.txt.txt
- 000100900000196.xlsx_0.txt_24.txt.txt
- 000100900000197.xlsx_0.txt_24.txt.txt
- 000100900000198.xlsx_0.txt_24.txt.txt
- 000100900000199.xlsx_0.txt_24.txt.txt
- 000100900000200.xlsx_0.txt_24.txt.txt
- 000100900000201.xlsx_0.txt_24.txt.txt
- 000100900000202.xlsx_0.txt_24.txt.txt
- 000100900000203.xlsx_0.txt_24.txt.txt
- 000100900000204.xlsx_0.txt_24.txt.txt
- 000100900000205.xlsx_0.txt_24.txt.txt
- 000100900000206.xlsx_0.txt_24.txt.txt
- 000100900000207.xlsx_0.txt_24.txt.txt
- 000100900000208.xlsx_0.txt_24.txt.txt
- 000100900000209.xlsx_0.txt_24.txt.txt
- 000100900000210.xlsx_0.txt_24.txt.txt
- 000100900000211.xlsx_0.txt_24.txt.txt
- 000100900000212.xlsx_0.txt_24.txt.txt
- 000100900000213.xlsx_0.txt_24.txt.txt
- 000100900000214.xlsx_0.txt_24.txt.txt
- 000100900000215.xlsx_0.txt_24.txt.txt
- 000100900000216.xlsx_0.txt_24.txt.txt
- 000100900000217.xlsx_0.txt_24.txt.txt
- 000100900000218.xlsx_0.txt_24.txt.txt
- 000100900000219.xlsx_0.txt_24.txt.txt
- 000100900000220.xlsx_0.txt_24.txt.txt
- 000100900000221.xlsx_0.txt_24.txt.txt
- 000100900000222.xlsx_0.txt_24.txt.txt
- 000100900000223.xlsx_0.txt_24.txt.txt
- 000100900000224.xlsx_0.txt_24.txt.txt
- 000100900000225.xlsx_0.txt_24.txt.txt
- 000100900000226.xlsx_0.txt_24.txt.txt
- 000100900000227.xlsx_0.txt_24.txt.txt
- 000100900000228.xlsx_0.txt_24.txt.txt
- 000100900000229.xlsx_0.txt_24.txt.txt
- 000100900000230.xlsx_0.txt_24.txt.txt
- 000100900000231.xlsx_0.txt_24.txt.txt
- 000100900000232.xlsx_0.txt_24.txt.txt
- 000100900000233.xlsx_0.txt_24.txt.txt
- 000100900000234.xlsx_0.txt_24.txt.txt
- 000100900000235.xlsx_0.txt_24.txt.txt
- 000100900000236.xlsx_0.txt_24.txt.txt
- 000100900000237.xlsx_0.txt_24.txt.txt
- 000100900000238.xlsx_0.txt_24.txt.txt
- 000100900000239.xlsx_0.txt_24.txt.txt
- 000100900000240.xlsx_0.txt_24.txt.txt
- 000100900000241.xlsx_0.txt_24.txt.txt
- 000100900000242.xlsx_0.txt_24.txt.txt
- 000100900000243.xlsx_0.txt_24.txt.txt
- 000100900000244.xlsx_0.txt_24.txt.txt
- 000100900000245.xlsx_0.txt_24.txt.txt
- 000100900000246.xlsx_0.txt_24.txt.txt
- 000100900000247.xlsx_0.txt_24.txt.txt
- 000100900000248.xlsx_0.txt_24.txt.txt
- 000100900000249.xlsx_0.txt_24.txt.txt
- 000100900000250.xlsx_0.txt_24.txt.txt
- 000100900000251.xlsx_0.txt_24.txt.txt
- 000100900000252.xlsx_0.txt_24.txt.txt
- 000100900000253.xlsx_0.txt_24.txt.txt
- 000100900000254.xlsx_0.txt_24.txt.txt
- 000100900000255.xlsx_0.txt_24.txt.txt
- 000100900000256.xlsx_0.txt_24.txt.txt
- 000100900000257.xlsx_0.txt_24.txt.txt
- 000100900000258.xlsx_0.txt_24.txt.txt
- 000100900000259.xlsx_0.txt_24.txt.txt
- 000100900000260.xlsx_0.txt_24.txt.txt
- 000100900000261.xlsx_0.txt_24.txt.txt
- 000100900000262.xlsx_0.txt_24.txt.txt
- 000100900000263.xlsx_0.txt_24.txt.txt
- 000100900000264.xlsx_0.txt_24.txt.txt
- 000100900000265.xlsx_0.txt_24.txt.txt
- 000100900000266.xlsx_0.txt_24.txt.txt
- 000100900000267.xlsx_0.txt_24.txt.txt
- 000100900000268.xlsx_0.txt_24.txt.txt
- 000100900000269.xlsx_0.txt_24.txt.txt
- 000100900000270.xlsx_0.txt_24.txt.txt
- 000100900000271.xlsx_0.txt_24.txt.txt
- 000100900000272.xlsx_0.txt_24.txt.txt
- 000100900000273.xlsx_0.txt_24.txt.txt
- 000100900000274.xlsx_0.txt_24.txt.txt
- 000100900000275.xlsx_0.txt_24.txt.txt
- 000100900000276.xlsx_0.txt_24.txt.txt
- 000100900000277.xlsx_0.txt_24.txt.txt
- 000100900000278.xlsx_0.txt_24.txt.txt
- 000100900000279.xlsx_0.txt_24.txt.txt
- 000100900000280.xlsx_0.txt_24.txt.txt
- 000100900000281.xlsx_0.txt_24.txt.txt
- 000100900000282.xlsx_0.txt_24.txt.txt
- 000100900000283.xlsx_0.txt_24.txt.txt
- 000100900000284.xlsx_0.txt_24.txt.txt
- 000100900000285.xlsx_0.txt_24.txt.txt
- 000100900000286.xlsx_0.txt_24.txt.txt
- 000100900000287.xlsx_0.txt_24.txt.txt
- 000100900000288.xlsx_0.txt_24.txt.txt
- 000100900000289.xlsx_0.txt_24.txt.txt
- 000100900000290.xlsx_0.txt_24.txt.txt
- 000100900000291.xlsx_0.txt_24.txt.txt
- 000100900000292.xlsx_0.txt_24.txt.txt
- 000100900000293.xlsx_0.txt_24.txt.txt
- 000100900000294.xlsx_0.txt_24.txt.txt
- 000100900000295.xlsx_0.txt_24.txt.txt
- 000100900000296.xlsx_0.txt_24.txt.txt
- 000100900000297.xlsx_0.txt_24.txt.txt
- 000100900000298.xlsx_0.txt_24.txt.txt
- 000100900000299.xlsx_0.txt_24.txt.txt
- 000100900000300.xlsx_0.txt_24.txt.txt
- 000100900000301.xlsx_0.txt_24.txt.txt
- 000100900000302.xlsx_0.txt_24.txt.txt
- 000100900000303.xlsx_0.txt_24.txt.txt
- 000100900000304.xlsx_0.txt_24.txt.txt
- 000100900000305.xlsx_0.txt_24.txt.txt
- 000100900000306.xlsx_0.txt_24.txt.txt
- 000100900000307.xlsx_0.txt_24.txt.txt
- 000100900000308.xlsx_0.txt_24.txt.txt
- 000100900000309.xlsx_0.txt_24.txt.txt
- 000100900000310.xlsx_0.txt_24.txt.txt
- 000100900000311.xlsx_0.txt_24.txt.txt
- 000100900000312.xlsx_0.txt_24.txt.txt
- 000100900000313.xlsx_0.txt_24.txt.txt
- 000100900000314.xlsx_0.txt_24.txt.txt
- 000100900000315.xlsx_0.txt_24.txt.txt
- 000100900000316.xlsx_0.txt_24.txt.txt
- 000100900000317.xlsx_0.txt_24.txt.txt
- 000100900000318.xlsx_0.txt_24.txt.txt
- 000100900000319.xlsx_0.txt_24.txt.txt
- 000100900000320.xlsx_0.txt_24.txt.txt
- 000100900000321.xlsx_0.txt_24.txt.txt
- 000100900000322.xlsx_0.txt_24.txt.txt
- 000100900000323.xlsx_0.txt_24.txt.txt
- 000100900000324.xlsx_0.txt_24.txt.txt
- 000100900000325.xlsx_0.txt_24.txt.txt
- 000100900000326.xlsx_0.txt_24.txt.txt
- 000100900000327.xlsx_0.txt_24.txt.txt
- 000100900000328.xlsx_0.txt_24.txt.txt
- 000100900000329.xlsx_0.txt_24.txt.txt
- 000100900000330.xlsx_0.txt_24.txt.txt
- 000100900000331.xlsx_0.txt_24.txt.txt
- 000100900000332.xlsx_0.txt_24.txt.txt
- 000100900000333.xlsx_0.txt_24.txt.txt
- 000100900000334.xlsx_0.txt_24.txt.txt
- 000100900000335.xlsx_0.txt_24.txt.txt
- 000100900000336.xlsx_0.txt_24.txt.txt
- 000100900000337.xlsx_0.txt_24.txt.txt
- 000100900000338.xlsx_0.txt_24.txt.txt
- 000100900000339.xlsx_0.txt_24.txt.txt
- 000100900000340.xlsx_0.txt_24.txt.txt
- 000100900000341.xlsx_0.txt_24.txt.txt
- 000100900000342.xlsx_0.txt_24.txt.txt
- 000100900000343.xlsx_0.txt_24.txt.txt
- 000100900000344.xlsx_0.txt_24.txt.txt
- 000100900000345.xlsx_0.txt_24.txt.txt
- 000100900000346.xlsx_0.txt_24.txt.txt
- 000100900000347.xlsx_0.txt_24.txt.txt
- 000100900000348.xlsx_0.txt_24.txt.txt
- 000100900000349.xlsx_0.txt_24.txt.txt
- 000100900000350.xlsx_0.txt_24.txt.txt
- 000100900000351.xlsx_0.txt_24.txt.txt
- 000100900000352.xlsx_0.txt_24.txt.txt
- 000100900000353.xlsx_0.txt_24.txt.txt
- 000100900000354.xlsx_0.txt_24.txt.txt
- 000100900000355.xlsx_0.txt_24.txt.txt
- 000100900000356.xlsx_0.txt_24.txt.txt
- 000100900000357.xlsx_0.txt_24.txt.txt
- 000100900000358.xlsx_0.txt_24.txt.txt
[truncated: 600 more entries]
