# Supplementary material for: Research on computational propagation and identification of mine microseismic signals based on deep learning
Source: PLoS One. 2025 Oct 22;20(10):e0334641. doi: 10.1371/journal.pone.0334641 (PMC12543183; doi:10.1371/journal.pone.0334641)
Supplement: S6 Data — (ZIP) [file pone.0334641.s006.zip › 000100800002960.xlsx_0.txt_24.txt.txt]

4.85880155787988e-05
0.000112203255451901
0.000103670571340021
2.06086678529388e-05
5.48995252431668e-05
0.000103420889719093
5.87560822751662e-07
9.32360743407795e-06
4.5873177159201e-05
6.66797420410728e-05
-1.9606162754653e-05
3.33664966748715e-05
2.32473118837878e-05
0.000100774442083019
9.0714938422891e-05
0.000108030251897646
8.52909509294912e-05
8.80695024381837e-05
6.51918247056279e-06
2.76078788856508e-05
3.90041172032169e-05
2.49522869204005e-05
3.68870718081526e-05
0.000133695529068437
7.15127533475701e-05
8.65972279705614e-05
2.29686006647321e-05
7.23526401789527e-05
-3.06488202995895e-06
5.88886312414983e-05
2.19529665672995e-05
3.93911405535031e-05
3.29625977141833e-05
7.40092339949653e-05
5.04213103021708e-05
6.33452361740148e-05
5.17307531163061e-05
5.83798765041716e-05
2.17977870189276e-05
5.33381348894441e-05
8.04895975553722e-05
3.64863232579194e-05
5.60096126304456e-05
7.58019206630192e-05
4.49583180181331e-05
9.24062191266324e-05
4.2673171991506e-05
8.49167616723131e-06
9.80037264200694e-05
5.23004459331112e-05
5.58071833963628e-05
3.13633584380439e-05
6.1780610974578e-05
9.1442549841342e-05
6.08318839844933e-05
0.000101498313287745
8.2667600379931e-05
9.44033174498406e-05
0.000109413042945342
5.50770551815174e-05
5.69283648328917e-05
0.000110634619988829
4.50849953770337e-05
1.44519245195084e-05
5.9639838031932e-05
8.10234274944802e-05
9.60505382322027e-05
4.78407522071856e-05
2.79213678505808e-06
8.02411255052369e-05
6.81003226456704e-05
5.08725246925331e-05
4.25829866699186e-05
2.02834619184966e-05
2.90949094003837e-05
0.000147381351484715
5.82355116924829e-05
9.93077211852816e-05
0.000141688013214904
5.9611484465338e-05
6.72049443123738e-05
6.67498565537008e-05
6.62009505261248e-05
6.91849795534525e-05
8.09007356131545e-05
6.57066095335224e-05
6.61271379080382e-05
7.29847367309463e-05
9.11330973783519e-05
6.96455641662752e-05
3.46077748348382e-05
6.085108902996e-05
0.000121573427342016
9.75008830100054e-05
9.03569710632291e-05
9.48793087524994e-05
5.79033591816418e-05
6.66118853087438e-05
5.93764385550963e-05
0.000101710076934312
4.74946320884725e-05
2.22179843194276e-05
9.3111078912359e-05
8.57478298175531e-05
5.76294927940825e-05
8.743431090045e-05
5.96946346703484e-05
4.69216450776842e-05
8.96433471476574e-05
0.000123692375864116
5.15355425896438e-05
4.97251569395732e-05
0.000110138339764043
7.33132071333911e-05
1.0290265602539e-06
-5.31987153068026e-06
2.07276221858761e-06
2.55852204201263e-05
2.94801307844722e-05
4.30303493144975e-05
3.82047939608702e-05
5.94659191154317e-05
3.47260191874667e-05
2.61282143223432e-05
4.52353542145567e-05
6.86056883754912e-05
8.98768574977377e-05
4.71619078800974e-05
7.88707730767128e-05
8.31648920310857e-05
7.14032608042225e-05
2.45747717166965e-05
4.18456558864546e-06
1.1207159945804e-05
0.000122246734409108
8.10645705416057e-05
5.17658574442616e-05
7.10476859829238e-05
9.20827658476795e-05
8.00644737038007e-05
6.72025488803704e-05
2.24870455051577e-05
7.51819043065916e-05
6.5197741402518e-06
4.80780022403918e-05
5.26242639012839e-05
4.52784167954726e-05
4.83083398658501e-05
1.83723561478108e-05
0.000122413331543599
5.58496929433134e-05
7.5374194947485e-05
6.95976382508201e-05
2.94299010153594e-06
2.13624456921451e-05
0.000104824157107892
6.99368627732437e-05
4.59331354723129e-05
3.13701855669971e-05
5.93913205089456e-05
3.32098910936791e-05
1.52470585293704e-05
4.74744368087515e-05
0.000105836496156819
5.79730543247478e-05
4.29494026332222e-05
7.92755146387097e-05
7.78854266013133e-05
6.41877720518438e-05
6.9265650267909e-05
2.67567721153882e-05
1.10208821669062e-05
4.33701253938006e-05
7.01417406936736e-05
6.96910683681861e-05
6.77104125503677e-05
5.0230562571416e-05
8.98226432711892e-05
7.5816250029857e-05
0.000105000742574468
0.000105870369214279
4.89142809492194e-05
5.91275026299118e-05
5.7237062661182e-05
2.91593245756876e-05
6.09388021310253e-05
9.1064725559458e-05
3.13924239917406e-05
7.53398374329275e-05
7.79920679017678e-05
7.53056299255853e-05
4.6265097368952e-05
9.30966973574294e-05
6.72919271775779e-05
6.49478102623565e-05
1.52814575047271e-05
9.54626270510014e-05
6.90115554380827e-05
8.60149541402282e-05
5.99456799824647e-05
5.05234688737065e-05
6.87616513320382e-05
4.22823342661197e-05
0.000105697299794255
0.000124758112296397
8.24801108403363e-05
5.67949542121363e-05
7.09157118367651e-05
6.28904909676363e-05
1.31584884122797e-05
8.6085966327018e-05
9.97445828733056e-05
0.000116487849230576
0.000119042549311528
7.18408199418495e-05
0.000111682659287351
7.63861574698792e-05
3.92135340366859e-05
8.1033683121694e-05
-1.43002886025292e-05
7.3197768530229e-05
0.000103836130841755
3.3414254929871e-05
5.23696548338338e-05
3.51652745822811e-05
8.4997546574166e-05
2.10785711121544e-05
1.46465194988805e-05
7.12245224024393e-05
-2.52410662292262e-06
4.41991876182815e-05
9.54315232722446e-05
9.92188934237281e-05
4.5411363389539e-05
0.000114656571945335
5.24025449357966e-05
4.33468707362318e-07
0.000132306679020107
6.46205249497829e-05
2.75916741679648e-05
2.90801567466196e-05
2.08092308391359e-05
3.21599330284499e-06
1.77067897532541e-05
4.01022204279025e-05
8.58065719773412e-05
5.87491392997636e-05
9.71461499497107e-05
3.39152779247674e-05
0.000107969300367877
6.31711226156527e-05
9.85209023905912e-05
6.35895289848771e-05
7.36922024205115e-05
6.92136942099998e-05
6.23581694587067e-05
2.2472902728656e-05
7.70354269631426e-05
5.29338409004522e-05
7.10467642122329e-05
6.76926222066597e-05
7.40772954943171e-05
8.48217076843319e-05
5.70164668165473e-05
8.00598799150208e-05
0.000112833141815811
8.8036820412427e-05
4.74628706412349e-05
3.33236621377314e-05
0.000107940738055235
4.89292419576136e-05
1.82157799978806e-05
9.47484589739004e-05
9.88199572587233e-05
0.000110623174421056
2.45672491954957e-05
6.91050507254935e-05
-9.37293576599795e-06
3.15249792336459e-05
9.22731762145139e-05
4.28373030923467e-05
7.39838567574799e-05
1.98206038658639e-05
5.37180289558743e-05
6.63252876029871e-05
1.86199450071566e-05
0.000155589072794353
-1.65485879127173e-05
5.96489955684867e-05
4.38609454663373e-05
6.08101101156204e-05
-2.07042438423968e-05
1.9761620494725e-05
9.64070278319747e-05
8.81767594033089e-05
0.000114063969507329
9.8313809666941e-06
7.78367561088464e-06
3.84831632051363e-05
8.3773374379696e-05
5.21040874977015e-05
0.000106623925611235
5.37325307390647e-06
6.03253197055843e-05
5.9427254387134e-05
7.76545320361062e-05
-6.85745371253487e-06
0.000105117973562091
0.000117868414883667
7.9355827587658e-05
2.98218794149838e-05
6.25137474570513e-05
4.9091872769549e-05
0.00011131487961281
0.000103113110543817
7.69232176975283e-05
6.42366894325937e-05
3.11074882739195e-05
6.42118289152731e-05
0.000107932214860218
7.62990478718147e-05
5.29177891181122e-05
2.95548455185773e-05
5.43937583610929e-05
-8.37791024013078e-06
7.47831787827024e-05
9.27519051252739e-05
3.22681087940262e-05
3.19728229651201e-05
4.86952245912178e-05
7.00270157168936e-05
5.11778049914747e-05
5.46444201917676e-05
5.33936237811894e-05
1.71962742796454e-05
2.93580707767515e-05
8.28844714454663e-05
0.00013710127109599
8.7126194970933e-05
4.36695271612011e-05
2.70144105862744e-05
7.99871122376882e-05
8.01104854478845e-05
-2.25966226031894e-05
6.79116889794732e-05
2.88848698008495e-05
7.23815574498673e-05
4.013693088709e-05
8.81701256684115e-05
3.99113743208697e-05
4.41411106372717e-05
4.82743845052688e-05
4.41545149445743e-05
5.50841563223145e-05
-4.04660679134474e-05
6.9285941017659e-05
2.12472131919037e-05
6.7224028648721e-05
0.00012655165326783
-4.33600582050275e-06
8.56752974730868e-05
9.09293850335404e-05
4.58844958609899e-05
7.40982353260814e-05
7.92262396932873e-05
0.000101593149726162
6.92042967892278e-05
3.38383769733391e-05
2.54638579213108e-05
7.0865729234442e-05
0.000125049454955613
5.29380650718242e-05
4.96812015137211e-05
6.38154500998345e-05
-3.13600384787408e-05
4.44758347940228e-05
0.000113800991365483
7.10135268284798e-05
4.20995997261672e-05
0.000111975996096018
8.18411360381018e-05
7.617013973974e-05
8.69049771777693e-05
9.98204858705008e-05
5.17503717573748e-05
7.35744071400653e-05
2.53452930387553e-05
5.06167609609191e-05
8.26931376124389e-05
5.14076313913096e-05
9.00732911261334e-05
5.84126577465766e-05
9.18165520580051e-05
0.000126780873031385
5.69800945076581e-05
6.13334747889662e-05
6.57548910680078e-05
6.39697580467283e-05
1.06372233968611e-05
3.68212327626786e-05
1.40874407638037e-05
4.10797493047777e-05
1.81109523247663e-05
1.59146128138288e-05
6.18694194869595e-05
0.000102332840912638
1.84245749138653e-05
9.74162313292248e-05
7.72993767131448e-05
3.65941690298671e-05
2.35050140721032e-05
1.3380274319558e-05
1.17293639570728e-05
0.000120891564874862
2.57835813892735e-05
4.75900817964395e-05
0.000112687758366712
0.000107563776127143
7.23191159332832e-05
6.64818917614917e-05
6.87396044122474e-05
4.69738115102444e-05
5.51265825400282e-05
1.68187225074338e-05
8.27508196740038e-05
1.95011133332175e-05
0.000127814369584806
8.03468651029342e-05
4.82568867148429e-05
7.07085362291991e-05
9.68311254299482e-05
5.02962896259424e-05
2.51991533674153e-05
7.08081158358194e-05
7.11022966086423e-05
2.71129539885394e-05
7.30177381090488e-05
5.66424374674867e-05
6.39299068985094e-05
9.50832363062094e-05
9.96795128352598e-05
8.11877387504354e-06
8.25145860802774e-05
0.000127088294563358
6.71824508973336e-05
3.87465660621265e-05
3.22512336009712e-05
-8.39493369847784e-06
6.67630049360349e-05
4.65012391387161e-05
8.4585881357669e-05
4.97246576790762e-05
9.27667960834522e-05
4.38518740669473e-05
4.73828592234885e-05
3.62445908301595e-05
0.000130958959463029
6.85706372254242e-05
8.37420863066193e-05
6.24878944356776e-05
5.01785850621102e-05
-3.17687527759165e-05
8.02705696808708e-05
9.64776343637411e-05
4.33723799129558e-05
0.000140767377971793
9.94130486905693e-05
2.35523521865038e-05
6.05368770419782e-05
4.76185919328626e-05
-5.78096826416382e-06
5.18980936888683e-05
8.34729510639767e-05
1.76036249971476e-05
0.00010162012965372
-2.75618021625419e-05
4.23009043446944e-05
5.00591924927154e-05
8.07623760122902e-05
6.3071276706586e-06
4.25138335738115e-05
3.03017844380154e-05
-1.80655943546728e-05
3.71579253708367e-05
2.47336201196416e-05
3.87767423810631e-05
6.31041104246962e-05
3.34126375354752e-05
9.65549600934657e-05
7.13598408726094e-05
3.0605253518823e-05
3.16347720209208e-05
5.20086597052456e-05
1.85628287692911e-05
4.2854206309308e-05
5.43175943251785e-06
9.19002392694282e-05
6.4017119438254e-05
0.000102361420569487
5.60134555419596e-05
7.10981390428347e-05
1.72559362506343e-05
2.05527058066766e-05
4.54813353581485e-05
8.46822274620314e-05
1.44279578998112e-05
0.000104468533176448
3.83660211891063e-05
5.0862562471605e-05
6.13521339011418e-05
2.81981566618585e-05
6.50812339991912e-05
6.10039498703479e-05
3.67310297440263e-06
4.13246290599929e-05
8.33061384017951e-05
0.000115665991293635
7.52983617681771e-05
7.65120666959105e-05
7.12438610041038e-05
4.1104459068404e-05
1.93425623977489e-05
5.43653860985945e-05
8.30410795697629e-05
5.57597890186556e-05
9.86997574848461e-05
6.85993427524511e-05
4.70596237838884e-05
9.77630098311823e-05
9.90648360203176e-05
3.44377656931257e-05
1.63080426645389e-05
8.34620261634126e-05
6.6737588366607e-05
5.05900740281172e-05
0.0001495817426865
7.15399770232053e-05
4.9544446380789e-05
5.76505933172954e-05
9.2769942910225e-05
7.99507492838344e-05
2.34639656370293e-05
2.87380691540335e-05
4.82542838571742e-05
7.71412462515835e-05
4.92650256232315e-05
6.99778921405653e-05
6.41836407696467e-05
3.71959337011972e-05
1.92481985705524e-05
5.63434078225428e-05
6.8868605721e-05
5.34815670806189e-05
5.20771668398077e-05
2.04549003008607e-05
-1.98797632617811e-05
6.7977001715469e-05
3.61112555793454e-05
0.000109531983963547
0.000106899474303043
1.61304121589948e-05
0.000101271295558062
9.44634958264102e-05
3.61367800438348e-05
8.23764638024015e-05
4.00053444952865e-05
0.000144269807046585
7.70635566913698e-05
0.000137429094778183
4.5364688529478e-05
4.7574058679564e-05
5.786387997084e-05
0.000111396376620691
5.43363013184958e-05
0.000115281449923953
9.87150851816964e-05
3.28926177692871e-05
5.91947790988286e-05
7.26832962008309e-05
5.76615957473002e-05
6.79035969766274e-05
3.10797446818191e-05
7.36619830262016e-05
6.09775230788148e-05
4.04932978587547e-05
9.00092131997171e-05
0.000103234594649645
7.60301995813666e-05
3.44617181824315e-05
6.95638803226598e-05
0.000138964438403443
7.5544227060403e-06
3.23867434389634e-05
5.03662060464587e-05
5.50250515358683e-05
1.7189714091984e-05
5.96251348936567e-05
7.00494684436372e-05
8.24369694224405e-05
8.25292857982419e-05
4.2768811813037e-05
1.50829663636008e-05
0.000108604304336199
0.000108256866100201
7.30724940448159e-05
4.57234274550803e-05
6.4447662874969e-05
-3.13213198859424e-05
5.71192947278335e-05
6.37284025975228e-05
1.21179959987276e-05
6.17758766668999e-05
4.51240823386295e-05
5.6313397555188e-05
5.83619108973777e-05
7.52825720200801e-05
5.80785670385911e-05
9.36637516068457e-05
3.14367980297059e-05
6.37497384154774e-05
6.65507769890727e-05
1.57254074603991e-05
5.40919890380917e-05
9.15805164905589e-05
5.80683164524404e-05
0.000148971349487546
6.91589012846217e-05
2.72208181248345e-05
6.17331612814401e-05
9.51339829875201e-05
6.49467480140833e-05
4.62317530805098e-05
0.000104033543678971
8.46192989275769e-05
1.68576423976855e-05
1.78765785604895e-05
6.3153523079973e-05
4.54244590626179e-05
5.86643774185649e-05
4.5759796263541e-05
5.33012148450828e-05
2.58102526228248e-05
7.99722019900343e-05
5.52500851149331e-05
7.50775342687141e-05
9.40460223633483e-05
2.31093618003155e-05
0.000103212629471664
5.14804853544862e-05
3.3561809631912e-05
0.000102511249221037
3.35854744600236e-05
7.10888174178025e-05
7.11220812035277e-05
8.65102982695572e-05
4.5894676530764e-05
2.12261206110556e-05
0.000116381564543985
1.96290173898224e-05
5.52924698537336e-06
4.53118373790515e-05
8.09015864398427e-05
6.89954428350287e-05
2.46877600282132e-05
8.53582243634307e-05
3.59494296884232e-05
0.000101736579640796
1.25457734345932e-05
7.59611306714426e-06
-9.21495618076778e-06
-2.39129967521825e-06
5.9512365348495e-05
6.05690075813323e-05
8.16756689272624e-05
7.40498724152465e-05
3.6704539780427e-05
9.26803684530637e-05
9.96328588720078e-05
1.06563807103535e-05
4.64071190554886e-05
3.04687128446656e-06
9.54383493098809e-05
7.6039421219989e-05
3.65148446465437e-05
4.22950078494034e-05
4.56173340610824e-05
0.000117963640399772
5.49422833880659e-08
4.45969009012189e-05
0.0001154135673956
6.56888960873574e-05
5.05961854242744e-05
5.71972626958374e-05
4.2587912609376e-05
8.7322407729772e-05
7.25713684674311e-05
8.30040768547289e-05
9.58907912897944e-05
5.23198100552558e-05
8.27033131114407e-05
9.42069454745704e-05
6.45784211844174e-05
2.04977126718549e-05
2.77137827659179e-05
0.000109133933959566
2.91155243259562e-05
7.21185692980717e-05
9.95045372486507e-05
6.09373303605607e-05
4.76488390558647e-05
0.00010674539950192
7.61332620191683e-05
-3.83876735999233e-05
5.6372151250879e-05
7.22531762099205e-05
0.000121061933349308
8.55540789905829e-05
1.22471525680892e-05
5.58845558850986e-05
6.14148915927234e-05
6.01577172596484e-05
4.84002617887944e-05
7.06711647113832e-05
-2.17859349340578e-05
2.98795204784886e-05
4.39039334494062e-05
8.4610927662152e-05
4.01818223385144e-05
7.98267654684019e-05
6.28879878655631e-05
8.01981051526551e-05
9.9365506414721e-05
7.29918885299265e-05
9.58704205293352e-05
8.84664674918169e-05
8.39709917011929e-05
0.00012730321187182
9.41600669174426e-05
-5.36813558411649e-06
8.09405289892443e-05
5.4784350706971e-05
2.99320032531867e-05
8.44127557697193e-05
3.22816373445679e-05
7.31207060404429e-05
0.000114871737950464
0.000102996733142597
5.71619363377001e-05
4.47761133982563e-05
9.84010809297337e-05
0.000106356406482809
5.41266261243673e-05
8.71697056010346e-05
3.29976835789372e-05
3.2501475085743e-05
6.79753412781159e-05
1.93141141334292e-05
3.17085953874676e-05
6.80674529365412e-05
1.20567734183198e-05
6.57676626609328e-05
5.23438885204305e-05
4.32018909119132e-05
0.000105952976050417
2.95574271221643e-05
8.09656972524446e-05
0.000107664587382811
3.23401900309764e-05
3.09664453497334e-05
8.69816598944237e-05
5.87851551986557e-05
5.52408598067313e-05
2.75163439650141e-05
7.03850081777463e-05
5.01906637665836e-05
5.15752373588295e-05
4.07926794238341e-05
9.7456940679065e-05
0.000108380325019399
7.57140783386443e-05
2.70191934685773e-05
6.32720532441947e-05
4.82318086818279e-05
7.34762830592966e-05
7.05074284172202e-05
8.63107543157893e-05
3.35036498900818e-05
1.69837369887057e-05
8.56406448856359e-05
4.20158410520619e-06
8.32988457819513e-05
0.000138579367289255
2.83212445540603e-06
7.01617246302937e-06
9.1548147082117e-05
7.35675145290665e-05
4.81787172473615e-05
4.70208614283725e-05
3.60714035205676e-05
9.65285366874802e-05
4.23182950290391e-06
4.68906058996786e-05
6.00825818559527e-05
4.46301086780833e-05
4.39874944913457e-05
9.9373378313592e-05
5.51660749674952e-05
9.07711863231723e-05
7.8029091380087e-05
2.36860023324386e-05
7.83190170571709e-05
6.07583218228926e-05
7.57052988368558e-05
4.05167013914035e-05
0.000103179681910375
1.92395969064554e-05
5.20133929615704e-05
7.83946738882428e-05
-1.61806699623777e-05
7.06285438531834e-05
1.2456100494057e-05
6.23654075564613e-05
7.62597042318924e-05
0.000109662563022494
4.01696864395349e-05
5.20123184786475e-05
6.46017019739864e-05
5.47195071201372e-05
9.71729884157069e-05
0.000104246138953047
6.59153217844605e-05
-6.71943946321088e-06
6.03112828915537e-05
7.54661696810742e-05
0.000120080463576866
8.12180999831862e-05
5.75178816208895e-05
8.21983836811503e-05
1.72271959424938e-05
6.69209204023017e-05
8.224293610183e-05
-7.29420413056959e-06
5.0126598102345e-05
5.87555789673918e-05
2.8158616699065e-05
8.32573561242081e-05
5.50291333832047e-05
4.19765081843667e-05
2.10506865227301e-05
4.44972433618814e-05
4.95092706032014e-05
4.99911649955198e-05
4.57334701526097e-05
7.71721329067926e-05
7.393169028403e-05
6.82924251249216e-05
1.7705357421773e-05
6.70648798040696e-05
2.51837756229848e-05
5.6989332282228e-05
4.50368541991678e-05
3.24372358731665e-05
3.06688765279987e-05
2.43132119578546e-05
1.76615347794255e-05
6.05878309258582e-05
5.05779941993833e-05
0.000105712511356544
0.000117900449894225
5.76393764048167e-05
5.5655243464083e-05
9.6957432072001e-05
9.43448884136263e-05
8.28937962849136e-05
3.01613277270349e-05
2.31517550603499e-05
7.60423201179111e-05
7.32742813939513e-05
0.000101434305619979
9.68415597167303e-05
4.63887326439422e-05
4.32473354161152e-05
4.36088494281998e-05
7.6354739618697e-05
0.00012202063307554
-8.52834465250911e-07
4.75649926669052e-05
7.82712168647552e-05
7.09769487693754e-05
8.95779654495491e-05
0.000113748828143594
4.74636023620492e-05
5.78165179803822e-05
3.83440871578035e-05
7.55921927787471e-05
7.93357086425628e-05
9.54371148254816e-05
6.74919519877653e-05
0.000118780177869926
6.24256853177585e-05
8.30326480653904e-05
0.000130546961634126
4.54289747149453e-05
1.19568726705674e-05
0.00010526403396287
4.48377072675248e-05
2.8353978525662e-05
0.000147820376251438
5.34530087838958e-05
-3.1278880134071e-05
4.68274777325437e-06
7.02538489668065e-05
2.19990493846931e-05
2.88795260940405e-05
2.24807527925702e-05
0.000100372395199115
2.03963758080527e-05
6.39700304480573e-05
4.8559527412235e-05
-9.72416007072026e-06
8.66145262364262e-05
6.28667237032833e-05
9.15882994643575e-06
7.33625414401873e-05
5.03058016363697e-05
4.82701204189541e-05
-6.13107130837969e-07
3.73343054638124e-05
0.000113137200247256
6.63254096204733e-05
0.000107882712662204
7.27041342764059e-05
6.04715172535577e-05
-8.17581669160668e-06
1.08677430448841e-05
8.31403987133603e-05
9.58683403136629e-05
7.49662430545623e-05
-1.23315277967382e-05
1.76104596309164e-05
3.03591960268295e-05
3.72067609003008e-05
7.00751656710274e-05
1.98764394208593e-05
8.21681445618035e-05
3.72172848770657e-05
4.0854581965345e-05
6.40837226042868e-05
4.04029389751927e-05
1.98094330818867e-05
5.82601575074391e-05
5.95353505720598e-05
8.46372095714727e-05
6.75854162306446e-05
2.30329221296173e-05
5.57112401746727e-05
9.00631337130952e-05
5.71048136048821e-06
2.14095481659442e-05
5.01560018342915e-05
7.16354352978864e-05
6.52967617056796e-05
5.65208548163161e-05
8.77720341241091e-05
-8.15293873196643e-06
7.69671737862526e-05
3.38443177772654e-07
1.82808483114581e-05
6.79973426107476e-05
5.03525835673059e-05
7.86211683170192e-05
1.20627407393863e-05
7.42865082964264e-05
3.6446002193285e-05
4.99779137924705e-05
3.0081089996877e-05
9.39439378760945e-05
5.93549545464038e-05
7.50104688182633e-05
7.09152599072249e-05
5.99861742411177e-05
8.1787018607181e-05
9.23190971705355e-05
3.30789342922681e-05
8.38017633191585e-05
2.41796536508811e-05
4.40279451659343e-05
5.91039011582815e-05
0.000105771222229706
3.39958346269116e-05
2.98641952482219e-05
9.07442397547672e-05
5.59694427909646e-05
3.44722619901371e-05
5.98823107077457e-05
3.29104666104941e-05
7.25750481096542e-05
7.02700588540503e-05
5.31364178165398e-05
-3.4834356399301e-06
9.01639608357617e-05
3.20108554937106e-05
8.01025147180752e-05
5.49089021973248e-05
7.84204241690117e-05
8.70116933016088e-05
3.5904279065172e-05
1.17850450495208e-05
8.6603415751431e-05
8.97655273640822e-05
7.42421937893475e-05
5.25479286341278e-05
-4.6697682524597e-06
6.87451266179535e-05
3.06953959597067e-06
4.75437788516231e-05
8.77952197846522e-06
5.22885825656862e-05
2.37696202903004e-05
0.000109708433960802
6.23051730379595e-05
1.97757908315278e-05
1.62115341697993e-05
4.63297392127062e-05
2.04867257484177e-05
8.46240103574241e-05
1.93064272190589e-05
2.20649605008343e-05
4.30805078029063e-05
6.75337823523e-05
6.80297603519849e-05
4.38729460306889e-05
3.71885953927366e-05
8.85557997023031e-05
5.16088452670026e-05
0.000105217907256212
3.43686593967867e-05
3.89527393835555e-05
0.000102512506314055
1.40811333853924e-05
6.74637162554156e-05
2.42882528998366e-06
1.8771187487693e-05
2.90271545135862e-06
2.72164650309713e-05
-7.0581042384629e-06
7.16881123830484e-05
-6.2648690794045e-07
3.8335078336147e-05
2.95729687102517e-05
9.64579983019792e-05
6.49703457688461e-05
5.97590405737003e-05
6.3178961128528e-05
6.15927009745192e-05
4.11043074938452e-05
7.56048595788449e-05
-4.3988754913758e-05
3.64117488569776e-05
7.99611294028861e-05
5.22241958427982e-05
2.35622098950647e-05
1.49400434244627e-05
-1.09692525302241e-05
2.68359540607099e-05
2.82112086014411e-05
9.01391838089675e-05
7.28488640725577e-05
8.44735208576121e-05
1.86221605851554e-05
3.70352715198258e-05
1.78419030659482e-05
0.000121016353724985
5.79112806352259e-05
6.92188622879795e-05
6.15161230800178e-05
4.30637725572477e-05
0.000101939038236189
6.43433017715913e-05
3.3898607179951e-05
4.75284198390501e-05
3.99693022282617e-05
6.56845989024559e-05
7.7297526822582e-05
8.99709846145082e-05
2.24699938957707e-06
7.67183581288979e-05
2.25749342445813e-05
5.70818280264711e-05
9.93745646773207e-05
7.65613267167788e-05
6.36577938755e-05
4.36493815652666e-05
8.44289717305226e-05
-1.51027702071653e-06
5.16791384369715e-05
2.65631075003052e-05
3.35716912828762e-05
4.03897722626557e-05
8.75000865376448e-05
6.21248959195957e-05
4.81756292400744e-05
9.03743784160524e-05
0.000140444057700333
4.04012211045162e-05
8.83284736561913e-05
9.98639091677764e-05
3.56630602527358e-05
1.16700298876449e-05
5.53599705958556e-05
7.97144940119276e-05
0.000114186930889402
3.12253506665236e-05
5.74132243509475e-05
2.78372624550497e-05
1.49388684451762e-05
3.00432495144703e-05
6.95124781673403e-08
4.09002440310459e-05
8.24752228286235e-05
4.46673310538197e-05
1.6205259831189e-05
3.14717969622042e-05
5.83954999476146e-05
-1.97242976764885e-05
2.15165983104777e-05
9.56373978524918e-05
5.42250649600888e-05
1.31882812963387e-05
0.000106538218588692
4.34915977470428e-05
2.20097294582569e-05
6.73856083383741e-05
8.01821701681976e-05
5.53348665523694e-05
5.94337190037515e-05
5.55306845584088e-05
3.76399027450862e-05
7.58642851022776e-05
6.89146688300266e-05
8.46409120230785e-05
7.70298428707224e-05
-1.57498294174046e-05
1.15673895717726e-05
4.80169604349801e-05
3.45793073418775e-05
2.76033391329934e-05
7.1912035548653e-05
5.60429590029222e-05
4.73176676866268e-05
8.18646700485544e-05
7.47599544269391e-05
6.69686858874737e-05
-3.0906489224842e-06
4.95730618226497e-05
7.11211162226023e-05
4.71099110331343e-05
3.11924728717833e-05
9.57978295759985e-05
2.22564700841461e-05
3.35661195648771e-06
0.000121783494486578
5.9570638483289e-05
7.33004570535322e-05
6.67047762308397e-05
8.36650014401285e-05
2.80590472012668e-05
2.67357617243481e-05
3.93530673619571e-05
2.97842627853586e-05
3.38676562720283e-05
3.03886888886794e-07
-1.18730044075338e-05
0.000102932057337399
0.000110909944547051
4.76974018982058e-05
6.17118784438348e-05
6.64490054255258e-05
1.577017787127e-05
2.36610771136544e-05
7.78921392627966e-05
6.62951626263468e-05
7.04848441719062e-05
7.91123692600561e-05
9.40632385482791e-06
8.00729032513167e-05
5.2110113006169e-05
3.37123043761457e-05
1.14100032292304e-05
8.33540214333926e-05
8.71633001600138e-05
7.42690382169355e-05
5.39387442798569e-05
7.27058298119276e-05
1.6298756882266e-05
0.000101239233129566
7.8501237569396e-05
8.46370736274784e-05
8.69705664149357e-05
4.86996006537781e-05
6.22397071163809e-05
-5.60923271668196e-06
9.84383540530811e-06
1.45077554749952e-05
7.44837473830753e-05
7.62454688862501e-05
4.87406491147978e-05
8.15698759691814e-05
2.906989351011e-05
7.62548691355285e-05
8.2614150077647e-05
0.000104993412247564
8.2369927138753e-05
1.78184936166812e-05
7.40631889716289e-05
3.96352862266285e-05
-2.04893658511652e-05
6.23528730492409e-05
1.40254216249753e-05
3.91873084249658e-05
5.18678935708394e-05
3.44507822881882e-05
4.78540117277478e-05
5.36372428213334e-05
2.10093550508606e-05
4.86604117993334e-05
6.28675535294115e-05
5.72909978286863e-05
4.02524701095932e-05
6.04609056100221e-05
7.90007395169457e-05
5.29720697311736e-05
2.64165081100461e-05
6.55287200180682e-05
7.58394691833267e-05
0.000116185951368817
4.15564936807396e-05
0.000112443557898143
-1.03932816307932e-06
6.66002946275704e-05
5.08336762132088e-05
5.37161175818832e-05
4.70513321768916e-05
-6.48368377739509e-06
6.63900723815555e-05
4.40706553645449e-05
8.53469978858253e-06
3.74472508736741e-05
7.93037082220121e-05
0.000134365479414095
8.40824176119805e-05
0.000102603323632956
7.1178451512786e-05
-3.12492492285465e-05
7.49067029820312e-05
4.59188699836032e-05
3.8720527641423e-05
2.41553269122289e-05
7.60835829772859e-05
7.33957385026535e-05
4.53681964615279e-05
4.5170051239538e-05
7.07715073442848e-05
7.8734486600355e-05
3.85831826180579e-05
9.71602235685186e-05
3.49795835315242e-05
2.55048791896094e-05
5.1376419037395e-05
7.49926749880018e-05
1.04047875794298e-05
6.90188303962514e-05
-1.03912117771408e-05
2.69562069850305e-05
1.73292077606973e-05
3.19677832522216e-07
6.97618724815588e-05
0.000105866817772754
3.7393461885633e-05
9.58556688391675e-05
7.85032543748993e-05
6.62170395487866e-05
4.26604076043126e-05
1.81021696754649e-05
2.91650097997328e-05
4.32789773800824e-05
5.40606252091406e-05
6.48955549116137e-05
4.91893342316563e-05
3.99399006823873e-05
1.60932411533354e-05
6.74403327670783e-05
5.18354059530787e-05
0.000115455160225373
3.83112206892852e-07
8.01447113222988e-05
0.000112281197991505
7.10875929040006e-05
3.35492632876262e-05
2.43542278991256e-05
9.30493461949155e-05
7.15155026686619e-05
7.31055774076702e-05
4.80755856113239e-05
5.80791840156382e-05
9.46572103548762e-05
5.62600665565696e-05
6.41004522073619e-05
1.9276641273598e-05
3.37326238750269e-05
7.98428004797473e-05
4.32164321291082e-05
5.96341300566328e-05
5.94969320261743e-05
4.69526477303536e-05
6.39790150084046e-05
-1.85242735493308e-05
6.28482763367788e-05
3.27347859324238e-05
2.7282502602237e-05
6.3431263114976e-05
5.76965703789013e-05
4.67669770952932e-05
-9.38646785749876e-06
6.08005431893614e-05
2.2051541441914e-05
3.9639096950807e-05
7.567916940279e-05
7.54084687188589e-05
-2.74058804131852e-06
1.96160062754005e-05
8.60256666912456e-05
6.87067318335793e-05
0.000112607129006915
9.79161857869628e-05
2.38973914164677e-05
-9.35455212446907e-06
8.91394580595077e-05
1.94171013960357e-05
7.63476517667442e-05
-1.0929114847185e-06
8.62352957178632e-05
7.5313764130133e-05
-3.27259283270396e-06
8.84732235267998e-05
8.23887711051153e-05
7.32223066823505e-05
7.69746920379918e-05
2.11368620710414e-05
0.00010812612113157
4.72386670962428e-05
7.71473874916759e-05
6.35531480852236e-05
3.24871387915632e-05
6.29541195141194e-05
0.000106801023611836
6.96474794734302e-05
8.14785792616499e-05
9.13554636873801e-05
5.03371665932159e-05
0.000125266008230324
6.13275050678328e-05
6.14894476881735e-06
2.26984637344182e-05
7.37236709755595e-05
5.86158854314371e-05
7.47007883932026e-05
2.84690480068202e-05
0.000105553224767001
7.46541134355929e-05
4.36293541391156e-05
5.70512619333812e-05
5.69402663916668e-05
8.54182835435498e-06
3.924623708864e-05
-1.42372155654265e-05
-6.44060402282325e-06
1.11393275940934e-05
7.01315935725266e-05
9.61616842288535e-05
5.37069010068142e-05
8.15169508171198e-05
7.50542368302522e-05
-2.79060789874028e-05
7.10687955785721e-05
3.5853216258403e-05
3.31581530724219e-05
5.97324987253786e-05
6.2256138097471e-05
7.52515943839986e-05
-1.07143316385568e-05
6.26257318819088e-05
7.56151681129336e-05
7.91576286051275e-05
2.23168308875732e-05
5.87102249899153e-06
8.64678656247138e-05
7.79606450361375e-05
1.31425338983041e-05
0.000118246653886886
2.82931031575075e-05
3.63620481714211e-05
5.04629848384117e-05
7.23558115283695e-05
0.000119257304311556
6.13658055477713e-05
2.8495381435964e-05
-4.79535837900683e-06
8.37670565277895e-06
6.86391736911345e-05
8.00585092812757e-06
0.000139419460000997
8.6974438915004e-05
9.07285112937554e-05
4.59860949292904e-05
0.000114486664373469
0.000111809419404359
7.81788863562546e-05
7.70185607122407e-05
8.44978328287186e-05
3.15131587989263e-05
8.98216632200957e-05
0.00010539661833282
3.68589627817245e-05
8.64525096172793e-05
5.54303945641376e-05
5.04338730174953e-05
1.96582762818691e-05
1.99712416617265e-05
0.000102671056416567
6.29999525068004e-05
0.000137590401550956
8.05907280312619e-05
5.41746362793482e-05
8.39732515506699e-05
6.50450667182455e-05
5.17477543537305e-05
-8.07701233234572e-06
6.20260732420442e-05
3.28193708608095e-05
2.09708212759869e-05
4.98587745455241e-05
6.93810192640537e-05
2.76107590094033e-05
0.000101265487934814
7.80724608422665e-05
8.40773514817263e-05
0.000104617863206133
8.96772230978415e-05
7.97968870559709e-05
8.05076526972636e-05
4.62938731991345e-05
8.75977277835025e-05
2.19143228626607e-05
9.44334545657256e-05
4.49761700612485e-05
6.19757788261233e-05
3.55019541011185e-05
9.65715609315533e-05
7.8570350561312e-05
9.74177528498168e-05
2.05280313782404e-05
4.916668019925e-05
4.55716616752684e-05
6.69375873269189e-05
0.000114335178107415
1.0776274240645e-07
4.60481627713841e-05
5.39398424755317e-05
9.11061400439989e-06
8.95618428868844e-05
5.70150551653134e-05
3.96260679661877e-05
1.67363310237866e-05
6.81616557311806e-05
4.96189295988867e-05
2.77249227645196e-05
5.00074619397954e-05
9.18951915377438e-05
6.35236760489327e-05
4.2633221049212e-05
7.10185613550829e-05
4.73760472989367e-05
3.77303109443417e-05
9.30276267785058e-06
6.41418766913e-05
2.91410870354833e-05
1.36720618173812e-05
5.62536632527385e-05
1.39898901319178e-05
5.27749182986274e-06
2.00037790119095e-05
5.03736080084745e-05
4.80897283158423e-05
8.18090422381713e-05
5.99934598143272e-05
-6.56799370574535e-06
3.88373200581756e-05
5.97743717262693e-05
5.1023623034781e-05
1.24955622221754e-05
0.000109967593936762
7.24409851035846e-05
6.1574928491328e-05
5.16884750497999e-05
-7.62117159449747e-06
8.21305348813074e-05
1.7980821664617e-05
3.69272962278201e-05
5.79771021631958e-05
4.18658960359892e-05
8.3511672037347e-05
0.000124158175275575
1.15464823470517e-05
6.91802947075676e-05
9.38527046854907e-05
9.57689197334706e-05
3.53855929936964e-05
1.80195499023498e-05
8.14503398021894e-05
6.65190125456554e-05
8.79776873904366e-05
0.000119195998268743
8.46314123819827e-05
5.48770774037092e-05
1.65217980930377e-05
5.06396807500457e-05
5.8534129659551e-05
-2.2237817607239e-05
8.3646137698943e-05
4.04757346432528e-05
8.20831217536081e-05
8.5430833354877e-05
8.08754780448107e-05
6.32994314318145e-06
1.95765791438196e-05
6.6792958930099e-05
3.88053398498358e-05
8.8702977607524e-05
1.07636987161941e-05
3.61750513076938e-05
4.11598486346293e-05
4.44380604097529e-05
0.000106695294800217
4.45913407836444e-05
1.42866267765898e-05
1.91413390681116e-05
9.31312845989279e-05
0.000123062062145659
0.000105138453945827
0.000113781664587053
5.87789244107602e-05
7.47600075358336e-05
5.54723799074038e-05
4.98743640918693e-05
6.88922555108298e-05
2.92779728510798e-05
3.29866423427189e-05
5.18404888272368e-05
8.81237358301124e-05
8.39855043335776e-05
7.56583018209206e-05
8.51906630094391e-05
4.8090108066559e-05
0.000112167377316415
6.02382207100889e-05
5.63399368472836e-05
3.2594962241047e-05
7.06799728803919e-05
5.7942182030179e-05
6.67886228720309e-05
2.06833181519475e-05
1.99291867937247e-05
6.34888691922999e-05
2.61747447097992e-05
3.28965335388899e-05
2.34113721836345e-06
3.74978186527472e-07
3.08167131591252e-05
0.000118163597943423
0.000116109439614572
2.64961280666367e-05
8.41277649592773e-05
0.000103939597859028
2.11401298335921e-05
3.68567950828448e-05
3.08362342224591e-05
6.44395793873677e-05
5.01645319321856e-05
4.6553015650067e-05
5.34497751634611e-05
3.47613206859315e-05
4.80906935423058e-05
7.56511439201398e-05
7.60357623656532e-05
5.02861835149905e-05
-3.77731826817483e-05
3.07915528581035e-05
2.06106240919883e-05
5.38609481588767e-05
2.33793239315304e-05
4.21302519956351e-05
8.26649510171981e-05
3.48521965510545e-05
5.46486457711464e-05
5.53723769294867e-05
6.47645967702943e-05
3.21236762431972e-05
6.87244551069254e-05
6.4772650514293e-05
2.56909306609668e-05
-3.66254201983762e-05
9.30602839359919e-06
7.00600554411028e-05
1.4581907793167e-05
3.15855199373778e-05
9.06534522479504e-05
8.79265443231863e-06
5.95424123481954e-05
5.77266948903345e-05
1.07716937942914e-05
3.96317628603209e-05
-1.7065951358402e-05
7.38672464370861e-05
4.00233878399782e-05
4.26424103261105e-05
3.97794765004129e-05
7.83887090379113e-05
9.39424013390083e-05
0.000107767199591696
0.00011424687663981
6.58183549028423e-05
8.13869423473805e-05
-1.34757515952538e-05
2.12233902496464e-05
9.68191828435757e-05
0.000112475790532527
4.88968755618333e-06
2.63001318423494e-05
0.000100767261287101
7.08739420414519e-05
3.74900159280717e-05
6.48487486262411e-05
6.40149800273768e-05
-1.08314783943583e-06
9.1837777349741e-05
7.6684774086076e-05
8.52272584730931e-05
7.7937098814406e-05
-4.1070785532096e-06
3.6934697317721e-05
0.00012669001488664
0.000106569345977122
4.84445214301036e-05
6.02366399381105e-05
3.8000825180655e-05
8.32841180687634e-05
7.21655424424195e-05
3.25744084207951e-05
8.00710993459103e-05
-2.81778937351148e-05
7.43305979942426e-05
9.56324083627567e-05
5.07705471284921e-05
0.000107633775768494
3.86485654988862e-05
7.94560159547567e-05
0.000105349691981458
7.40371266448779e-05
4.70409288482955e-05
1.94150221346984e-05
2.72303949049427e-05
3.23367024492394e-05
2.95260776306365e-05
6.56906699568801e-05
8.74707128080773e-05
-5.11323441861282e-06
9.7397396131801e-06
5.78937817667245e-05
7.33442392694911e-05
-1.27745640999513e-05
8.61782616287543e-05
3.01586898518574e-05
4.78201850519506e-05
8.11526700597663e-05
8.47069409459475e-05
0.000117277719680018
6.40064038632712e-05
7.26826609833207e-05
3.14466894887121e-05
5.07486127576079e-05
2.18414874544461e-05
6.02359905404272e-07
8.87205188052931e-05
5.18170499104292e-05
6.78109194593121e-05
5.73318579105032e-05
5.64912593812179e-05
9.0641793796162e-05
4.92617299004882e-05
7.47473326636347e-05
6.51623359507654e-05
1.71443376852479e-05
5.33588716483142e-05
7.67496623406298e-05
3.78011962964967e-05
4.14844586028557e-05
9.39026944910225e-05
6.3316480616932e-05
7.88122904480096e-05
3.15432772591147e-05
4.91591452858251e-05
7.19900699535359e-05
2.56708095107458e-05
6.53200973569906e-05
2.19897855140235e-05
3.11698297919414e-05
0.000100042223577138
0.000110134897417659
5.03224165378279e-05
5.24431354075058e-05
5.3990795411954e-05
8.95756309955998e-05
5.80700743595282e-05
0.00012956847050072
2.24554512732371e-05
5.55913190732616e-05
2.85613354767261e-05
8.97701126070682e-05
6.97823327849531e-05
-2.5403207437091e-05
-1.71957939186015e-06
8.57736157742337e-05
5.46608677998721e-05
6.43816729755774e-05
4.17441451370057e-05
8.92300481460909e-05
5.08829449896299e-05
7.35319293769188e-05
9.39323025246956e-05
3.54948293994722e-05
7.10637109238046e-05
2.77317773508551e-05
4.85633531297773e-05
5.74595034920635e-05
5.92316028373428e-05
5.05824912190783e-05
9.4204525796354e-06
7.43367907687126e-05
3.16845866282246e-06
4.22503571216241e-05
-5.52217330015698e-06
2.60979898537894e-05
6.15222739717429e-05
1.24205371187422e-05
7.94750304674191e-08
1.82850866858953e-05
5.07748391154755e-05
1.34554359723238e-05
6.19035358784271e-05
0.000112311702835637
5.74253835958429e-05
2.99748498064811e-06
6.5879472181069e-05
5.93926482347745e-05
7.28546419102551e-05
6.24331697913871e-05
-1.26044117808115e-06
4.83671507108216e-05
-1.25596847894878e-05
7.96761010081776e-05
8.10937218275274e-05
9.44614436661389e-05
6.48453796544276e-05
7.77941811470694e-05
4.79878263663653e-05
2.88172603227755e-05
8.89203173274755e-05
3.98506692400862e-05
8.51659432370184e-05
4.00122591674043e-05
2.30684549517838e-05
4.35599528718697e-05
5.38332535617827e-05
0.00010014367125731
3.95102859607178e-05
4.60202480372908e-05
5.38951441045006e-05
0.000108467870439636
2.39210090217491e-05
8.86776379812332e-05
5.45641661040799e-05
4.26541133214996e-05
7.90094576218076e-05
3.1019107299352e-05
-1.73974569367551e-05
0.000102685659520226
8.70564403108335e-05
9.41302410334981e-05
8.75942430521329e-05
6.65422447595315e-05
4.47669688416905e-05
1.43934701924566e-05
2.37976091719133e-06
5.68783611105212e-05
2.30651250361438e-05
9.94487877098322e-05
9.84796658030722e-06
1.52288388089129e-05
4.71788646302172e-05
5.34768231961385e-05
0.000107429007006895
5.7660961623215e-05
9.14546948727007e-05
3.89919940022203e-05
2.03105608080532e-05
-7.29821401356281e-06
8.84105443565966e-05
2.08429543943657e-06
9.24316687509228e-05
3.3171638162544e-05
4.52324374122361e-05
4.74054635203859e-05
6.45445285378971e-05
5.3797609210676e-05
0.000112761807532863
9.31050438803616e-05
4.96845810320973e-05
9.73404193797608e-05
3.94973400716632e-05
3.28808814818709e-05
9.50184370107788e-05
6.27705205777703e-05
5.75956783173333e-05
0.000100283347685427
5.7502534265658e-05
5.57142221491923e-05
7.72649524605216e-05
2.70113303348686e-05
4.04075951491661e-05
4.0774173114995e-05
7.10658595649174e-05
6.04103648220017e-05
9.09575369724009e-05
9.86011845452657e-05
4.97862541949977e-05
4.15082002783086e-05
2.60992284954999e-05
4.68469464887359e-05
8.46363852018056e-05
6.4416426767569e-06
7.51421789701176e-05
7.79756710128505e-05
5.94235532739035e-05
8.8671590110783e-05
6.08900464258571e-05
5.25000167328534e-05
5.96086236929463e-05
7.65088100175e-05
7.70238155480153e-05
7.8211644124999e-05
0.000119730320513899
1.40729029336106e-05
2.87602822347767e-05
6.41354335925598e-05
2.30987910758854e-05
7.12112661559396e-05
3.28441248213393e-05
6.81024968262377e-05
4.5903656644013e-05
4.96177158507982e-05
8.74753548585907e-05
5.62238035625064e-05
6.44044506490583e-05
2.2510960613541e-05
6.86842711865466e-05
6.61889277838426e-05
7.64156854797314e-05
7.7756765804577e-05
0.000104759667435846
4.49221987856741e-05
6.98094819704443e-05
2.36601797289607e-06
6.59707816168914e-05
4.57172129427697e-05
6.39460455599696e-05
1.06000126849878e-05
3.86011528479052e-06
5.42455617663536e-05
4.08331159427971e-05
6.18860497375058e-05
0.000102922989169937
2.23019823637938e-05
0.000115084973457236
-2.00015043620586e-05
9.49753725235254e-05
8.69548079489398e-05
9.91508514554084e-05
4.4896125677938e-05
4.94284470506715e-05
2.39192560812107e-05
5.81389483663946e-05
2.06261771783659e-05
7.94831876451706e-05
1.17919180914677e-05
5.0438951151397e-05
5.97529102441252e-05
3.3406563963373e-05
8.41131968290508e-05
1.56190735369949e-05
3.09459030659735e-05
3.43082818144039e-05
3.61159403203548e-06
2.11399379426895e-05
4.99567129296553e-05
9.27575415499764e-05
5.34348291361189e-05
8.33519949986621e-05
-4.14703154832728e-06
7.91229113583093e-05
7.9172579715201e-05
5.76560072910851e-05
9.80362275113669e-05
3.31101641921058e-05
8.73720222825577e-05
4.24844976199419e-05
0.000113486752761426
9.50318640386032e-05
2.57604928164952e-05
5.18810464957634e-05
5.77656306722926e-05
5.53368572783629e-05
3.15387125348464e-05
3.82456511985e-05
6.21367047760056e-05
8.41894524118319e-05
8.66504958920243e-06
4.03386127008437e-05
5.3384061735162e-05
3.66961267862115e-05
6.18753567079559e-05
-4.15490324750719e-05
3.36054835794011e-05
7.63247095987144e-05
3.80205385402705e-05
6.84905381917771e-05
1.9726949341517e-05
2.54528119030793e-05
9.45322406555255e-05
7.19585501543212e-05
7.04334808867154e-05
6.33672218338181e-05
1.11030642918815e-05
9.83384863065664e-05
2.71321244616616e-05
7.35405587568527e-05
7.84657368195217e-05
4.51756509945328e-05
9.73412159258173e-05
5.97516889533159e-05
5.40401173925239e-05
5.99579635580826e-05
1.33423415788349e-05
6.79318857283222e-05
8.50923324501005e-05
2.16959660584825e-05
-2.26387196324347e-05
0.000123360166436553
3.98523338549605e-05
9.8075625008589e-05
9.90757221608771e-05
2.29737408686678e-05
4.35936996254385e-05
5.98873014987845e-05
3.07138944383714e-05
1.05332211037292e-05
5.20510985314782e-05
0.0001189702832091
1.95196893680753e-05
6.19493298370857e-05
6.95922362888232e-05
0.00010958167104488
2.98146347896434e-05
7.90954155870447e-05
6.11908242864334e-05
5.85750037509089e-05
4.10504530874322e-05
8.70198552279817e-05
5.1407952310249e-05
3.24715775711002e-05
7.86808382172402e-05
6.29524639796236e-05
3.39295684780815e-05
3.02858539650321e-05
5.81689427295629e-05
-3.54497524264268e-06
7.60441973162261e-05
7.35536472323628e-05
2.94119142651998e-05
9.3500248695737e-05
-4.45685467562316e-06
5.30656601873319e-05
6.75427944562932e-05
9.49579986333062e-05
8.22881351678788e-05
5.56714625884019e-05
5.52217244296835e-05
9.46310486850607e-05
5.98107801919501e-06
5.68173164458096e-05
8.52888746830809e-05
1.33568173697471e-05
8.23400378599791e-05
3.48014146836671e-05
6.75991307356909e-05
9.68833095626019e-05
6.72159330639644e-05
2.22024312594813e-05
1.85655104245527e-05
5.241900725959e-05
0.000116161913158903
5.36776122314817e-05
3.39400330571605e-05
4.45670298710711e-05
9.14142887774883e-05
8.78496257812185e-05
4.39374682328757e-05
7.12097614100487e-05
2.9901528495487e-05
8.96953536168604e-05
6.1200870688723e-05
3.03839400195323e-05
6.74546732356503e-05
7.8527896552316e-06
1.30865867350512e-05
5.39298402568469e-05
4.39470608044669e-05
0.000110983309889806
4.00116683596651e-05
5.6400037595093e-05
5.81826553701274e-05
3.83848573081957e-05
9.04345867601548e-05
9.20193535940308e-05
5.35713248771057e-05
9.85293898631992e-05
9.93267058948733e-05
2.85950156619752e-05
5.99902369611165e-05
2.73452130573222e-05
0.000126310956939734
2.63682848047471e-05
4.67521956357572e-05
1.53968236587419e-05
4.52537293647115e-05
6.30436504730017e-05
9.06494314195782e-05
8.04177316979241e-05
5.37657433553599e-05
5.89958634712364e-05
8.65714383532018e-05
7.39612532291509e-05
5.16854193007474e-05
2.59042331919757e-05
2.77753021295595e-05
2.93143444949969e-05
9.55718652150336e-05
4.12490776706345e-05
7.68640186063746e-05
-5.59422219487125e-06
0.000109773082576453
8.1728998829837e-06
0.000129353523215768
0.000130731942205193
4.63099793251044e-05
5.74956802622211e-05
5.11095102634894e-05
4.83089641955015e-05
5.3941426575351e-05
7.41610356510071e-05
2.27557818286627e-05
-2.65309983040585e-05
1.06749442643847e-05
7.44499779744634e-06
6.56552396406998e-05
2.15809054600506e-05
1.65606205978037e-05
4.99198887959487e-05
9.31262077810303e-05
5.44580196577481e-05
5.09316476774529e-05
7.12865167914364e-05
6.19324830943752e-05
6.77816306715249e-05
5.84083986117201e-05
3.3450044783278e-06
4.91248702253951e-05
3.30313902244399e-05
5.50360486506479e-05
0.000107762025841983
7.17575775616141e-05
0.000129313372334554
9.07833983479885e-06
1.39483190066214e-05
0.000111345292448833
6.54248728844395e-05
6.77377695733532e-05
8.92381906806105e-05
5.90023280616383e-05
4.69579968905619e-05
5.09990513165181e-05
5.88637776895932e-05
8.34255675108762e-05
0.000117868527271572
0.000147451033734099
8.20048652004741e-05
9.21494240924399e-05
-2.25362091299677e-05
5.57371781951948e-05
0.000121551621152209
5.12905794136518e-05
4.76395260173816e-05
1.34664374014099e-05
5.86418773383315e-05
5.9101926187356e-05
6.45369852935884e-05
5.67579305595728e-05
4.56494740652878e-05
9.30337157699831e-05
6.12856136944478e-05
5.14958680046782e-05
3.89636365323187e-05
9.55976249221538e-05
6.39056400067553e-05
3.14284028997803e-05
5.7269356794767e-05
6.31491731963746e-05
6.44859666387907e-05
9.80935539277054e-05
5.23825930231507e-05
9.67986691444041e-06
9.79066201124977e-05
4.72423644688271e-05
-4.55097938325542e-07
0.000129925580973836
3.27892604622111e-05
6.54496382633241e-05
0.000146521027097359
4.98035548510484e-05
5.549457122082e-05
8.20608000292744e-05
3.10420803494245e-05
0.000107551940382016
6.65411807311522e-05
5.03791373948225e-05
3.33003958541674e-05
3.7777075488198e-05
6.72892210791648e-05
7.89699153626209e-06
3.96378831033064e-05
8.78815034284117e-05
7.23065746361751e-05
8.43054312948042e-05
5.54749632490213e-05
0.000101290500390948
8.18364884174073e-05
1.1847109836624e-05
4.94742893703311e-05
2.85480595979574e-05
5.30942757910135e-05
8.02407013352195e-05
5.38347128844332e-05
8.16224228075319e-05
6.02097633468817e-05
3.95457919881145e-05
4.96271901186051e-05
4.31387512050145e-05
6.55509439350256e-05
5.31807930627033e-05
7.09682644793313e-05
8.1340928805994e-05
5.17794733377457e-05
5.3833908363454e-05
5.73243308589363e-05
7.80627564438431e-05
9.51198003813127e-05
6.18002542563638e-05
3.46390700502748e-05
5.67913706123914e-05
1.8605596794357e-05
2.88946701220852e-05
4.35937907859702e-05
5.66765573374665e-05
8.25200099037553e-05
6.2564817596256e-05
4.61605089036637e-05
1.78559434458169e-05
0.000123915565814813
3.03105263738766e-05
-2.33114262110384e-06
0.000121444831573281
7.55955281873993e-05
7.32118457253063e-05
3.990516213523e-05
9.56666594447958e-05
5.50056190851709e-05
4.32246141597611e-05
7.33243189829751e-05
7.82775449221616e-05
7.13810030869026e-05
1.5545219063028e-05
3.68118861301034e-05
0.000140021259022922
7.00746282441365e-05
5.0800331094286e-05
9.30539489338071e-05
6.28909456423196e-05
3.470608097217e-05
4.44642283150979e-05
3.73967139159345e-05
4.94197685871407e-05
8.46076104446633e-05
7.78964447358508e-05
6.45452512953155e-05
2.07115802432352e-05
7.57049563977344e-05
2.72974665701659e-05
8.74230730144386e-05
2.68015533383922e-05
8.962058986287e-06
1.77032423750038e-05
8.93308694257439e-05
8.9259723389909e-05
0.000101906316166273
8.83910058837466e-05
9.95753971592232e-05
8.42649562812655e-05
4.14535545387531e-05
4.2488206364203e-05
-7.4115908640065e-06
2.66636745975721e-05
4.03347719288618e-05
7.99073136012129e-05
8.71605802243921e-05
8.12284652381852e-05
4.31467784109667e-05
7.20434687111819e-05
4.63975467995377e-05
8.88533654751251e-05
2.06313364942101e-05
8.33863937544956e-05
0.000102511614288758
4.13662934343889e-05
6.39436895918131e-05
4.45730387172055e-05
0.000105686846708212
8.72032742156088e-05
3.50145284149907e-05
4.7464051804273e-05
1.19512151312739e-05
6.39922596564938e-05
4.69957733810646e-05
9.37407182823022e-05
3.47548357340763e-05
2.45227877609021e-05
8.84070535356379e-05
7.74579015435098e-05
2.13068953425784e-05
7.25772202780997e-05
6.2272641859266e-05
3.47958401445475e-05
4.9774402691197e-05
0.00012466757924305
5.74039515807468e-05
9.46210365446681e-05
5.81341837514317e-05
2.90787738873224e-05
3.13520580432892e-05
7.61913620896716e-05
5.35072976808948e-05
3.04399765246717e-05
9.76976349107713e-05
0.00011572253425217
8.56864466034588e-05
-2.35329387839496e-05
0.00013506277029
6.96412126112938e-05
3.22793518335121e-05
9.74939533522091e-05
0.000123699168097699
3.13131548873193e-05
3.07416345159208e-05
8.51058327497156e-06
5.18395092693645e-05
6.3581660207012e-05
-2.09663360274196e-06
1.88753683947287e-05
9.01754277904905e-05
5.80134081003761e-06
8.35503887776635e-05
9.82395708505662e-05
4.02789922184266e-05
7.9431886034297e-05
5.63466503426374e-05
3.49921045168206e-05
5.91667685108973e-05
7.76728548595365e-05
0.000141008344255317
5.48943456379768e-05
4.92310296042929e-05
0.000104122514696171
-7.63971189562214e-06
7.6789337428225e-05
2.53964321626987e-05
-1.93317181007459e-05
7.22242282600028e-05
9.92321301657302e-05
5.2766637504868e-05
4.88787146130087e-06
8.93448814936982e-05
7.7598135193371e-05
8.03554439730935e-05
4.19265035530095e-05
9.28561862161529e-05
6.73857805891558e-05
8.2618452647845e-05
-8.26812971228163e-06
5.55647371972994e-05
5.82118860541986e-05
8.21711055740655e-05
4.08035228684164e-05
6.95441384146183e-05
3.93086446005623e-05
0.000113336760474871
6.66176240353389e-05
5.68220830372953e-05
6.31713598669427e-05
3.16383383396084e-05
5.98426753031389e-05
0.000107525058472833
4.44082051434763e-05
8.29211488336377e-05
1.96283976777241e-05
6.58110075958661e-05
5.17754147354768e-05
6.82808599076917e-05
4.34778802103391e-05
5.56275922925767e-05
7.6787426500702e-05
3.59717144289145e-05
6.50366366046772e-06
8.45148868087907e-05
6.24366810392666e-05
0.000102584855352746
7.37925846213085e-05
5.67310094831712e-05
4.17267840202632e-05
5.18204450096766e-05
5.07930674906597e-05
6.59474411485715e-05
8.46484270535859e-05
3.87534095167029e-05
3.14259862296957e-05
2.03152672891507e-05
6.63059628612967e-05
-2.81483038921277e-05
8.09340351592344e-05
2.81647171291446e-05
9.69709708224708e-05
4.63419516617661e-05
6.70967470972802e-05
7.79830223432686e-05
5.93319115039391e-05
1.00464656189713e-05
0.00010491595253952
2.75006215671965e-05
2.44143779855401e-05
2.81580996031246e-05
9.039533711475e-05
4.97928678316071e-05
5.33324609441786e-05
7.96556121408238e-05
0.000100337195513656
2.40438029748311e-05
4.24201743239153e-05
4.08519974383679e-05
7.23049568453617e-05
5.17334232906865e-05
7.84638981946677e-05
6.53584682202341e-05
7.67418805396795e-05
1.81509900373107e-05
1.16101378681393e-05
7.18045854113387e-05
4.1255762636299e-05
0.000102990478190204
1.65702755484361e-05
7.16909708071197e-05
6.0779515317775e-06
4.0081188704781e-05
8.07246605692009e-06
5.99521598961608e-05
5.0728252943332e-05
8.83829759350443e-05
7.77117833320016e-05
5.27667561060325e-05
3.98669870297722e-05
0.000103833750973834
9.28562713160962e-05
3.42285134323265e-05
1.86058987440874e-05
0.000120120368673022
5.86626653262092e-05
0.000110352372097577
5.18077536488026e-05
9.88387554549323e-05
5.25428219181723e-05
3.56490451917941e-05
8.08876745796458e-05
5.75891715801632e-06
8.35501538160758e-05
4.35335117907081e-05
5.40160096515482e-05
8.96837392383469e-05
8.30235689903267e-05
4.90816532306781e-05
5.78194289374686e-05
5.48882334370676e-05
5.86484107953935e-05
1.76703451801514e-05
5.93804401460578e-05
4.75678171336985e-05
1.36038289587838e-05
6.41019979526959e-05
9.26154606749359e-05
1.477861567738e-05
-2.8906473324191e-06
2.37789294513783e-05
0.000103458500468309
0.00011248515899922
9.54631887904304e-05
5.58806827682888e-05
0.000112170877826255
4.95356843751863e-05
4.05952291303564e-05
5.66363008954633e-05
5.67385576623176e-05
4.72815453353405e-05
5.59129763105654e-05
1.8639160249632e-05
5.50321371719451e-05
5.64492539647838e-05
5.19704860523318e-05
5.97480306925694e-05
5.032588451692e-05
1.15067068933036e-05
0.00010627145388278
8.27074114177981e-05
5.83130905672899e-05
-2.5717070332678e-07
5.03063870270886e-05
0.000117706772584052
0.000105542452164528
8.04175838352581e-05
5.08486036663089e-05
5.92548435966712e-05
4.21040485732031e-05
2.55432412215189e-05
8.63404188471711e-05
0.000113793719384574
9.06220627515462e-05
2.97745334939437e-05
5.45947212997559e-05
2.99895961808177e-05
7.61829991031307e-05
9.89332617265236e-05
4.24733729624873e-05
2.21568521488568e-05
3.26563516874645e-05
6.75241261817339e-05
7.99292165891584e-05
3.42212445752984e-05
3.86592332276507e-05
2.05753586139123e-05
5.78320413331539e-05
7.05425115207531e-05
7.32254020905338e-05
7.63708542019999e-05
3.03402760258985e-05
5.12283156641417e-05
9.80528918283973e-05
4.12388605021253e-05
6.8378435587767e-05
2.14506311949396e-05
4.04159501613116e-05
7.5393174861596e-05
4.63040415527342e-05
0.000116702633758052
4.78194071370186e-05
1.84014390577144e-05
1.68597804846792e-05
6.27752123985431e-05
6.4573371493353e-05
1.7330135389882e-05
3.59532465617123e-05
4.47584192650602e-05
7.94739350713961e-05
4.95039279159359e-05
9.70277131002018e-05
9.09643809675178e-05
8.33133463305203e-05
-1.12083050279979e-05
5.10135981066379e-05
3.24406461152995e-05
4.11115959523305e-05
2.62013225481347e-05
5.10007103421682e-05
1.12317956273237e-05
8.22203456584401e-05
4.62190706677074e-05
9.94972726293218e-06
2.11294168996606e-05
3.03677869999124e-05
6.30803918274255e-05
4.17137482357204e-05
8.3607489514244e-05
5.15655545692601e-05
8.38293665800107e-05
9.82218013320224e-05
5.31515890332508e-05
6.70285304400697e-05
5.75226726581513e-05
6.08911265755552e-05
9.77747865643608e-05
0.000109189186857882
0.000111646629162902
8.02576597735449e-05
-4.22329632700013e-06
7.11937391794228e-05
3.28376630561994e-05
8.31109318737681e-05
1.67616026873132e-05
3.69701831529665e-05
9.22296640325046e-05
-3.92240051423158e-06
3.55846971827747e-05
4.59254999367163e-05
3.71770360370264e-05
6.98841782009371e-05
6.06595873897441e-05
0.000110826218891806
5.14093999185558e-05
1.10821297981886e-05
9.87965053413241e-05
3.87952858459799e-05
-5.20345358768571e-06
9.10854286755791e-06
7.07246566129776e-05
6.25357881328899e-05
7.14987861555344e-05
5.63887072556209e-05
3.44866151540656e-05
7.08829732085434e-05
3.57191695755824e-05
7.01914269160439e-05
0.000100699224079015
4.8149344818891e-05
0.000103215997184199
6.10504119325738e-05
0.00010393744207247
7.1794807396662e-05
6.17755234103683e-05
5.82936173309877e-05
3.00747633021467e-05
8.43367700710154e-05
8.535184042105e-05
6.26642731670945e-05
5.95780653907674e-05
8.1200617033525e-05
9.29771797430506e-05
7.38760572294849e-05
4.05221779767245e-05
8.41840045006795e-05
6.93054887109782e-05
0.000101894853591956
0.000140154456162225
5.78688088264293e-06
7.38000700275723e-05
2.26963236497652e-05
7.83595472945781e-05
0.000102500670560078
5.95595531200016e-05
4.15093644819708e-06
3.00310463704412e-05
0.000107570112798015
6.89057526871489e-05
2.81756021105347e-05
9.92164147055189e-05
3.10292826756198e-06
4.2163318482546e-06
3.61262312971008e-05
9.74157488156175e-05
5.10591487848226e-05
4.33918947667975e-05
8.59868038872132e-05
4.29977397518987e-05
7.44261343397972e-06
-4.47865373276191e-06
2.80735938256974e-05
7.57842472070568e-05
3.69904572204689e-05
3.85889763009659e-05
7.79603394001228e-05
4.18374268096556e-05
4.74896916036541e-05
9.49503192678451e-05
2.20385912659553e-05
2.62773566357557e-05
7.92595433413153e-05
9.77641791600246e-05
6.48571919650762e-05
6.8622112676101e-05
5.63264181868895e-05
5.00048995200077e-05
2.11234149337928e-05
6.5324599132687e-05
8.06525489853868e-05
3.61770206517169e-05
2.2640293190434e-05
0.000102660314508445
3.97032065500208e-05
6.16339371444062e-05
7.55841809490085e-05
2.94525501246039e-05
5.17964268177129e-05
9.32961325081474e-05
2.65571187654703e-05
8.55060505271953e-05
5.82172621949106e-05
7.42971889834472e-05
4.22217815017291e-05
4.51533609095448e-05
2.59243910909762e-05
2.76484029247669e-05
6.92737888162368e-05
1.98636912365556e-05
0.000125384712743473
6.56457595119384e-05
0.000105278445303927
4.50616630577778e-05
9.14583202719956e-05
9.13798389143076e-05
6.19497471316096e-05
5.5798251003006e-05
1.17149389884206e-05
5.84332811309775e-05
0.000126147837821132
9.74104664484811e-05
-5.94827072647073e-06
6.61929146313757e-05
4.41715763402971e-05
1.46605461976324e-05
1.12870770451258e-05
0.00014126659327725
-2.39849089939115e-05
5.9119399096731e-05
1.8186165398553e-05
1.25331932647349e-05
4.05049725386063e-05
5.95744407769122e-05
6.86198854239945e-05
5.70714105197671e-05
5.39951848482001e-05
0.000109366190326838
8.5300699998392e-05
6.60613411359026e-06
0.000104070247196742
2.66200306930113e-05
4.901504232213e-05
3.99051981159546e-05
0.000113757414999483
4.69455578369578e-05
8.64119670208904e-05
3.91094476421811e-05
7.9908168877139e-05
7.59959671898777e-05
5.97602054001267e-05
-4.11032243534453e-05
0.000126831035446964
2.2923065320864e-05
5.5167317689742e-05
7.92385582932946e-05
3.08317449460663e-05
-2.57249551088069e-06
-1.35434516890789e-05
5.04501239954098e-05
9.21071008108544e-05
5.85456120863075e-05
7.04162249988305e-07
4.09661047956277e-05
0.000100841229936834
6.97886034884072e-05
6.29355985052496e-05
-2.56293810916204e-05
3.48883915275622e-05
1.45853332059814e-05
2.66235730492845e-05
9.86356296686418e-05
-1.23281593223328e-05
7.96051418914272e-05
5.86876854500224e-05
4.42205323370372e-05
4.11816874299248e-05
1.96365443863796e-05
8.2598162049768e-05
0.000146999911221179
7.34323336112154e-05
5.32253599264056e-05
7.01614438756176e-05
0.000112443028527413
5.4124250397898e-05
8.29903692655258e-05
7.58221695480947e-05
4.99947769704973e-05
9.28438464106762e-05
9.52698295133654e-05
5.11144899486743e-05
5.6892668619214e-05
3.8924824526826e-05
9.83695114415015e-05
5.66565049198247e-05
5.39072534009775e-05
3.3174521575688e-06
7.36208031220321e-05
7.85117711226206e-06
5.50345090525854e-05
7.61858670109504e-05
2.19388755691551e-05
4.63582469457685e-05
6.22400503047757e-05
8.8172250556942e-05
0.000104339230491214
3.01615584433703e-05
7.3168068292667e-05
3.33759734081239e-05
0.000100863949862365
0.00011072281349312
0.000116558671961493
3.49819297842239e-05
2.18108703237642e-05
7.83033365541541e-05
9.84972985860742e-05
8.25946277227696e-05
7.13948774008803e-05
5.88107332826214e-05
9.28981076768394e-05
3.75362197569251e-05
8.95802975366368e-05
6.20280226856227e-06
7.03587075949606e-05
7.86366651797215e-05
7.21722249540656e-05
5.23419521660467e-05
4.28837404440668e-05
-4.44529147889031e-06
7.45070662684707e-05
4.78088603469102e-05
5.53758045779243e-05
7.23361885943798e-05
5.36007194238732e-05
0.000107301145082484
4.8629202888137e-05
2.43716933184381e-05
5.85447281264282e-05
3.30756613118568e-05
-2.66723559266948e-06
6.23092437552666e-05
6.72236260336219e-06
0.000109444532352748
0.000115737289455493
9.7931693065676e-05
8.26987894597047e-05
7.85560908329114e-05
3.08851411672317e-05
2.76010958481848e-05
1.32552399916349e-05
4.92739806798178e-05
0.000112604064043706
7.66448234478481e-05
3.61559996896558e-05
5.95229417740857e-05
8.12710791383896e-05
1.93492328494075e-05
-1.16966421559806e-05
7.7906202821766e-05
2.67155702990654e-05
7.42517405909321e-05
-5.77500001185103e-06
9.35242853144329e-05
6.89792208747038e-05
8.88940659551413e-05
8.59310984421988e-05
7.19502010692035e-05
3.84285278891082e-05
7.40610255439672e-05
7.65900699697668e-05
7.28049473669115e-05
7.02241652439632e-05
5.23359074671073e-05
8.48837975040977e-05
6.27088514168577e-05
2.22953454627076e-05
9.11395406743096e-05
7.28614813272361e-05
5.95512208350766e-05
6.79333885833587e-05
9.60349439600515e-05
8.04693729689823e-05
2.56069186360645e-05
1.40460664942244e-06
4.90544266045513e-05
8.51797818995748e-05
4.26098720567902e-05
7.34071169156929e-05
0.000115501805997421
0.000169328351685052
1.92881829147374e-05
9.23686517830028e-05
5.95939309069337e-05
4.19386531931588e-05
4.31856528105829e-05
5.17419981087551e-05
6.38137866604212e-05
6.04868479512142e-05
6.28995411088518e-05
0.000101268948337435
2.77183682858491e-05
5.95000127082672e-05
3.00944007744863e-05
0.000112961056622236
4.24565024579868e-05
0.000107191634928982
6.41573146082189e-05
3.94953196340153e-05
8.7237476603015e-05
6.3282785161276e-05
0.000105143303338881
8.42460181966125e-05
3.87445246031489e-05
6.6643268281238e-05
7.82900204073913e-05
6.02056559364681e-05
7.66759472612995e-05
2.3731685075872e-05
0.000115342446044901
5.99851005901947e-05
2.91828302815117e-05
0.000113853788507801
5.11061833573447e-05
5.14764768927438e-05
5.17820350632345e-05
8.23534680596429e-05
4.49789397785356e-05
3.01534009730179e-05
4.44923382704721e-05
7.25528174650272e-05
3.33551960893823e-05
0.000108770977239387
2.09896414719481e-05
2.69045164438348e-05
3.51974173246809e-05
7.36822364440416e-05
6.53932282269835e-05
7.77841417709656e-05
6.77246099431948e-05
3.62414103150254e-05
0.000100329110267509
0.00010444044076873
4.28282476782547e-05
1.54379755780338e-05
3.83811651117011e-05
0.000102220206306681
0.000114972145984709
9.66823881865777e-05
9.25569578567471e-05
8.07568482519601e-05
3.80333216437002e-05
1.24286559379058e-05
6.31023839259704e-05
3.76320194459676e-05
8.25770172500046e-05
4.69728698662496e-05
5.13700098491515e-05
5.92367389928327e-05
-8.74268539852379e-06
2.72710075406805e-05
9.61799648766246e-05
5.64678632161923e-05
7.54958349440891e-05
9.74911694329569e-05
4.86978584251828e-05
5.05534375289361e-05
5.1212682229546e-05
6.66619569765284e-05
3.68486368270111e-05
8.37967685089161e-05
4.61845546471749e-05
2.48080251389537e-05
4.96394437437313e-05
9.98720732199446e-05
1.10466235299673e-05
7.43551709944342e-05
8.95191433160199e-05
1.52656336555713e-05
4.34598632232326e-05
9.88623666100172e-05
0.000101026425316022
5.11468336025066e-05
8.45252642534938e-05
5.88775494956822e-05
6.49395541516751e-05
7.49465739030598e-05
6.02516951989977e-05
5.12665660900159e-05
6.11679475827553e-05
7.31458500358798e-05
9.24336934325848e-05
6.54820629216932e-05
3.66656135226962e-05
-2.16398884619116e-05
-2.81459300951945e-05
4.14383690890777e-05
5.36288799372109e-05
2.7411298550839e-05
7.89537607630653e-05
5.07470748637477e-05
5.60535306015525e-05
7.55791051399493e-05
9.82787561243623e-05
2.69704651760117e-05
3.93396700380464e-05
3.5608424215728e-05
4.44210288638343e-05
8.55946269733779e-05
8.30566583063249e-05
5.1227107194364e-05
7.09283427184608e-05
1.32272197988688e-06
3.51986962993957e-05
3.61989295808369e-05
5.87343318585553e-05
6.80146556386913e-05
9.29811382290374e-05
9.44266870918703e-05
2.89962511378628e-05
5.88553102700987e-05
4.82154575846943e-05
4.78200911175067e-05
9.36519085561785e-05
7.04185743874007e-05
7.2446574184448e-05
6.55447084581384e-05
3.28066168677295e-05
4.3714137715058e-05
3.85350714180112e-05
5.14902320446347e-05
6.49966420830039e-06
5.6445317095047e-05
8.7109036294664e-05
0.000141466674267457
2.25968680582191e-05
3.1968477161112e-05
9.07877532105737e-05
8.62069564118905e-05
8.1206297818621e-05
0.000103953388203915
2.56017146326502e-05
3.06191862278523e-05
0.000131517612654868
6.48350413710603e-05
5.37946797400801e-05
4.26029439888218e-05
9.99505315678375e-05
8.31905705337643e-05
7.1529969750157e-05
7.27055250658142e-05
5.36452831645816e-05
6.37460762103777e-05
4.72354450790859e-05
7.33827556043531e-05
3.31021243037e-05
6.7299366931852e-05
3.00682711632136e-05
0.000116318162521388
5.4214136300675e-05
8.9274943912515e-05
6.17053415819866e-05
3.46169207194394e-05
7.1497695904309e-05
4.92494477709212e-05
2.77648358816382e-05
2.87117828482426e-05
5.58498389146434e-05
5.50699186215184e-05
3.49614559858558e-05
4.35525491515759e-05
9.1987178369131e-05
5.67994724804908e-05
9.60897187712895e-05
8.66226668486065e-05
6.20565251121152e-06
4.20907543914047e-05
5.54130671448924e-05
6.57871551851834e-05
9.06666602652715e-06
3.9682183054161e-05
5.93197415926325e-05
9.25367723360657e-05
3.10720233057764e-05
3.54512222799581e-05
-3.75328562474014e-05
6.66067664785514e-05
9.35902331354212e-05
0.00012603628582323
3.80132253422826e-05
2.26754641325426e-05
2.4839216443652e-05
3.17736101113072e-05
5.02731872576089e-05
9.27954641321669e-05
7.83378910580183e-05
4.14978285727208e-05
5.53462127062356e-05
5.16793593130789e-05
2.59654752487507e-05
1.74056738260425e-05
9.4491466806935e-05
4.21551735943608e-05
0.000114887788599549
5.87804111413305e-05
2.29654304066105e-05
9.1079698514401e-05
5.00775779427738e-05
2.74655637729536e-05
6.41114661136021e-05
6.17343699992671e-05
7.33065546405902e-05
0.000107166314011448
8.18066900677252e-05
6.92007702588991e-05
7.15218112875381e-05
3.13447491022517e-05
9.28530339171774e-06
3.49215527695622e-05
8.55801607344998e-05
0.000117379266222648
6.88364006508387e-05
5.66679601554157e-05
6.84221590876344e-05
2.70075535855742e-05
7.66357608178832e-05
4.13007676705375e-05
3.63844424926336e-05
1.71035390046236e-05
1.49328167834141e-05
4.08600922002311e-05
8.21843370381091e-05
9.28118860667293e-05
8.44144416425442e-05
3.79434433753705e-05
7.36791717235102e-05
6.25443703596845e-05
7.18245377085717e-05
7.56816805346388e-05
2.6095323391988e-05
6.34225015584611e-05
6.31819513369692e-05
6.3393547602426e-05
5.03564922897294e-05
6.05896574718136e-05
7.77477071611782e-05
5.76691752285044e-05
3.31933638162516e-05
7.94422251158514e-05
-7.23524030551326e-06
6.87339349811829e-05
1.90301531140774e-05
5.42591718299765e-05
3.7609337903462e-05
9.25502379025422e-05
5.33039486411911e-05
9.30368753288537e-05
4.2380516890378e-05
5.89384578378082e-05
2.06407810527065e-05
6.33491310567735e-05
0.000102697585646886
7.17626306300674e-05
-2.75269077673391e-06
3.35130982897191e-05
6.20701351916011e-06
0.00010288229333582
5.2770862720758e-05
0.000113137640917046
6.47038656405971e-05
-9.43901839819905e-07
0.000118768539379704
4.02149214262296e-05
2.29962436665407e-05
8.92273991313156e-06
5.64694053362409e-06
5.01705074236259e-05
0.000128585979195575
6.22089202821385e-05
3.41203090106384e-05
2.09603480756385e-05
4.23075067634967e-05
6.16080006601933e-05
7.22880820629744e-05
7.75034933592069e-06
1.84095715367692e-05
3.10801965963448e-05
9.57965993767673e-05
6.71490372537705e-05
0.000134742660736052
6.16138776599241e-05
7.03427193980858e-06
0.000111952464126728
9.77372830549734e-05
8.97953619860422e-05
0.000124517426834862
5.16829893430108e-05
6.48858202928735e-05
0.000118907296980105
-3.33783431026179e-06
1.25286126969003e-05
7.33199721194036e-05
2.69257603052708e-05
3.4221784843396e-05
5.7655137885734e-05
0.000101682850332861
4.24524349962214e-05
2.98197632221015e-05
9.76247931186295e-05
6.59129053091022e-05
1.71343754859137e-05
3.70666321598608e-05
4.57732389549025e-05
6.87200112348147e-05
7.94418750428136e-05
9.05577668695285e-05
7.30357142946812e-05
8.75087115170302e-05
1.75346868791612e-05
1.0175772433709e-05
3.11995243478241e-05
5.4462634297277e-05
6.69003014445412e-05
3.96066160648054e-05
7.80639638857591e-05
5.72438625309874e-05
3.52873309583726e-05
0.000107516258738879
4.28243199680277e-05
0.00011093498512782
0.000112663444901492
6.6956781932843e-05
3.49558560730584e-05
3.23549188716828e-05
3.14514081834307e-05
2.16187958492105e-05
3.76305794727697e-05
7.87526151179357e-05
9.06161693652303e-05
5.95288845454474e-05
5.12757891466531e-05
1.51229439216796e-05
7.67009525895023e-05
5.55508182646867e-05
7.15550558605146e-05
0.000108648991899679
5.95176394133798e-05
7.54854117618622e-05
5.81897393252332e-05
2.52780083260071e-05
5.19310418152864e-05
7.54840222767998e-05
4.15920651508746e-07
6.40097340547922e-05
7.01494832345369e-05
7.10404249731336e-05
4.37413950074813e-05
-3.65587044949381e-05
2.84394926929831e-05
4.44616553085796e-05
3.76133932216078e-05
8.73522551317232e-05
3.29502310208649e-05
7.08642252466369e-05
4.84397632188069e-05
3.47592111307049e-05
8.9878027210873e-05
5.8449318440091e-05
1.59424624359645e-05
6.84319113689806e-05
6.6061616788975e-05
3.64194865790938e-05
9.02199388779476e-05
7.07956686675948e-05
0.000108374215069996
-1.5618257534649e-05
3.55709518168452e-05
6.19788973753004e-05
7.44177930563291e-05
7.52270461282308e-05
4.47310597963062e-05
1.95277125855422e-05
8.27721564511743e-05
9.7543199708286e-05
3.64137356163239e-05
3.53802158398601e-05
-2.3950739669512e-06
2.04618989529867e-05
5.18567205485005e-05
9.548803532093e-05
6.31821464314813e-05
0.000115251417258595
0.000106792108857911
-2.29268731472672e-06
0.000106816071271867
3.92562145168436e-05
4.11491858992977e-05
6.02559513081169e-05
-2.49185056863988e-06
1.79943600938607e-05
2.72747542012189e-05
8.98406797282783e-05
-9.0455980175867e-07
4.17205510544742e-05
9.0281804315045e-05
7.09530818117833e-05
7.31005971886428e-05
8.62179420330074e-06
3.24063952533959e-05
1.74087695369193e-05
5.12371479663403e-05
7.22803093655815e-05
4.03077864543819e-05
2.50929545117977e-05
6.93724233456394e-05
0.000118029184949653
4.27715395938557e-05
4.37463668219842e-05
2.52205265865884e-05
3.65747280554438e-05
6.81928278191197e-05
2.36896947317111e-05
0.000108990621847717
-1.8308039662475e-05
7.67361588870472e-05
0.000141251110765661
7.13590078891128e-05
5.18516663722202e-05
4.04746830678235e-05
7.39186295385849e-05
1.5664762558389e-05
3.20665964776638e-05
7.3963942212501e-05
0.000110796147823746
0.000107591968675731
8.11064103146881e-05
2.37319677200092e-05
4.83358991241233e-05
5.37626201380333e-05
5.74153944859351e-05
8.27044322586313e-06
4.76534758550439e-06
3.31960937660245e-05
7.95527101200366e-05
0.000104250932382531
2.0993814432621e-05
-1.04504432532991e-05
5.42310644985293e-05
3.5447479906094e-05
4.6169118116677e-05
3.40863951880574e-05
9.00549955785018e-05
6.78511080652928e-05
5.09572461911781e-05
4.53282627956046e-05
3.9742679879785e-05
-4.96914730187744e-06
7.69159590496908e-05
8.33382383709721e-05
2.37231584608891e-05
9.68952452940318e-05
7.09519226570246e-05
4.97953147642903e-05
3.33242875523562e-05
0.000110391321738117
8.91100054570233e-05
4.94434581414702e-05
-8.90103826964992e-06
0.000106104604365395
2.1752992346728e-05
5.58855413317012e-05
2.38788139328262e-05
6.94245318738105e-05
8.1073588036643e-05
9.21425331843394e-05
0.000122852902670525
1.36032722450361e-05
6.39840533381077e-05
6.8174765692861e-05
0.000118670807519193
7.68676579183605e-05
5.07921274119812e-05
7.26665740308972e-05
8.46755359857165e-05
4.20878359738116e-05
4.04325451523524e-05
4.12072793501194e-05
4.72346553415894e-05
-6.02178225598957e-07
6.97171207385782e-05
5.60427840141924e-05
4.82197514482555e-05
6.25356690302362e-05
0.000106765154151766
5.10268728181144e-05
0.000107993754625503
0.000147864844149102
9.79096944674806e-05
6.19633766909588e-05
2.0754353647118e-05
4.53856664745689e-05
5.63969445289734e-05
0.000102576025930261
1.0066828419021e-05
4.5526112171083e-05
8.11401011663384e-05
3.86093172345796e-05
2.77167397360158e-05
1.16560972689167e-05
4.04765192574611e-05
9.11117351193203e-05
8.05855464668186e-06
6.80085612480988e-05
3.62177170015668e-05
8.65147159077819e-05
4.77740926312097e-05
8.24125297031956e-05
6.52174066230478e-05
3.68576558337214e-05
-4.71529233550683e-06
0.000125542907676908
4.08056817223469e-05
2.72309097626667e-05
5.63915112511231e-05
3.58421427831455e-05
6.46228549018065e-05
2.32218030060321e-05
5.99405727479814e-05
7.15718293226769e-05
8.37883245857979e-05
2.98084678066846e-05
4.54087141480946e-05
7.80795870486506e-06
2.93917272720783e-05
8.93205247210753e-05
5.2774436326719e-05
6.20433183588518e-05
0.000107259757260409
6.7871813632995e-05
6.6687861086964e-05
7.98758439973508e-05
1.67817285707232e-05
4.71392077076627e-05
3.76086557671233e-05
5.12468624200696e-05
-4.8307019865153e-05
3.91948389113569e-05
8.18810860273449e-05
3.81034746082425e-05
4.19340116811759e-05
5.65281592513879e-05
7.8228802497084e-05
8.48856104444338e-05
3.60094024131463e-05
5.85063943844418e-05
8.10587801755916e-05
0.000113351318283561
2.70384692722538e-05
-1.4222740478656e-05
3.5821705303217e-05
9.16741277821039e-05
8.6623975395009e-05
4.2016308977906e-05
4.229485476433e-05
7.17860765923588e-06
9.38478814746488e-06
8.2181682871588e-05
6.91667795309994e-05
5.98563301025391e-05
7.82816542301919e-05
4.86405282903168e-05
1.51302236775078e-05
4.19840247285147e-05
4.00439503270991e-05
4.88008328248192e-05
1.78956221925572e-05
5.85222340154409e-05
1.18240542649297e-05
4.75342436021031e-05
7.67743438274155e-05
6.85413958479643e-05
7.32148899673642e-05
5.48075548781061e-05
2.40050840757686e-05
2.91830055222753e-05
4.36372189370822e-05
0.000111982305420366
6.9896253614122e-05
8.0524239990086e-05
1.87604396950327e-05
4.8813491316299e-05
3.98902868802365e-05
0.000144529433581268
5.20021798182324e-05
3.62503609396294e-05
1.30078688309392e-05
0.000131173308228044
6.34869011145887e-06
6.98348297609e-05
5.26663339607386e-05
7.77966241636353e-05
9.93081096839645e-05
6.86664212785495e-05
5.02985140252823e-05
3.80283400782725e-05
3.84780517021269e-05
5.04084920349782e-05
4.8438776304844e-05
7.74688196424128e-05
4.83125437920148e-05
4.54288669311438e-05
6.54668893342248e-05
6.83769254106573e-05
5.00392813078113e-05
6.18550939843878e-05
9.87032917591915e-05
7.98808266822747e-05
4.34819555383417e-05
2.38856850583733e-05
7.14547455011676e-05
7.47852113486985e-05
0.000124182687530183
7.00505796591051e-05
4.23882907087669e-05
5.88745048920703e-05
8.31283214052878e-05
9.40127201438603e-05
6.81585285402051e-05
8.05566537546801e-05
0.000126535341591062
8.86701822967487e-05
2.40319802372366e-05
9.20213621687378e-05
0.000110072645869607
7.48792464785325e-05
1.40599447269056e-05
4.19977495832055e-05
6.70553779250466e-05
7.34405190967018e-05
4.75197449090279e-05
4.88113525097434e-05
2.37116406868529e-05
7.83155048685855e-05
5.38451026582742e-05
2.05835850657472e-05
9.82324615159499e-05
5.84802082123958e-05
1.74594135679089e-05
7.94209808233932e-05
3.08467023235033e-05
0.000112340174507598
9.40904324023408e-05
7.14914692679511e-06
4.18829739905932e-05
0.000105623894477227
1.84944419701434e-05
7.54962698406233e-05
4.00328311083458e-05
8.93391321140388e-05
9.42420601864391e-05
1.93098925448135e-05
0.000131359749943547
8.56225663812774e-05
2.99496131496542e-05
7.89823204261214e-05
2.57976036391632e-05
7.46410582831619e-05
-3.52697777718798e-06
4.23073078871447e-05
0.000133192921839604
5.27618810137794e-06
-4.56622096091248e-06
7.16046152604212e-05
7.70509490043261e-05
5.34957292873357e-05
4.60664783462777e-05
5.13614194585369e-05
9.52342949758562e-05
4.20160727005293e-05
9.94435717590454e-05
6.23217690732445e-05
2.13124145350648e-05
5.00817600996604e-05
2.64192245863202e-05
2.22574813152397e-05
7.56871726451708e-05
1.20856048746813e-05
9.4544548090157e-05
4.97404469307669e-05
-2.14545531135492e-06
9.70164203929897e-05
6.06429295199963e-05
5.66031693543535e-05
0.000103516121227643
-7.68697445492788e-06
8.32949099613085e-05
7.18120969492836e-05
2.03058371583447e-05
8.08217087638854e-05
5.72784124718257e-05
0.000105072600702159
5.46421065305798e-05
7.1752612957395e-05
6.53731704416458e-05
8.58398897677821e-05
6.11261566712081e-06
8.22654722802568e-05
4.15145455879754e-05
2.87633963467021e-05
5.35263561734457e-05
7.12034311692953e-05
4.7330464815626e-05
0.00010596608597067
-1.06721197309862e-05
3.91976559290432e-05
6.99651883675265e-05
3.12854791981685e-05
4.90383659262243e-05
3.89321661713506e-05
7.66191307916616e-05
8.54976152409955e-05
3.03932801462921e-05
3.80129342407517e-05
5.37661074960012e-05
-5.35496910926279e-06
6.83945865543417e-05
9.45824102424445e-05
6.33402997368028e-05
5.31038187622361e-05
3.75502592217564e-05
9.86741047133769e-05
4.922081327555e-06
0.000103522838407064
0.000115450558975118
1.94977518791814e-05
2.9249365680848e-05
1.0264996594806e-05
2.59900463272707e-05
5.92059243307698e-05
5.53717802177178e-05
6.48154875644588e-05
3.41409268223237e-05
5.62191400014798e-05
9.73072910012733e-05
4.84754269350206e-06
4.73394877750041e-05
3.05743492881062e-05
6.60113269392824e-05
8.02410678174944e-05
3.38786024703555e-05
2.88488780815533e-05
7.3605446987904e-05
6.34616155774739e-05
2.07329622314461e-05
4.43583702274786e-05
2.91930281096154e-05
0.000138225797306164
1.20965274984411e-06
4.63470883962661e-05
7.50883551740867e-05
2.80278216631805e-05
2.46916294950893e-06
8.28211858631278e-05
6.37094261971093e-05
8.53396366164274e-05
6.90987848751154e-05
4.93142010070585e-05
1.71619240035144e-05
6.98934602113147e-05
4.00280980392038e-06
4.01544706474732e-05
6.36372013214661e-05
7.15389107950945e-05
9.83940951315534e-05
6.30771519771784e-05
4.46132118600593e-05
1.9072853543161e-05
6.38135772461978e-05
9.47551201009875e-06
5.24480367839043e-05
5.00787749417137e-05
6.31792525891087e-05
7.13514564977272e-05
5.70793612679197e-05
3.45957018648546e-05
4.7951895506125e-05
9.88791949162528e-05
8.64922511613102e-05
8.20417142591639e-05
8.02744513428974e-05
5.49327957653978e-05
8.35134169319642e-05
0.000104249084681944
5.88859070654778e-05
2.92402261225273e-05
6.23947052500387e-06
6.36676524535689e-05
3.47682393020212e-05
7.51872736312584e-05
2.9053116470233e-05
7.03161667103061e-05
6.4826041546228e-05
0.000112352144990794
1.16348359440136e-05
4.36029573816871e-05
7.57176856135417e-05
3.51848072510063e-05
7.22138174528742e-05
3.91090539204877e-05
6.41846479598618e-05
4.683986612494e-05
8.79918734286311e-06
0.000120032483077512
6.81622464318844e-05
4.08127130622676e-05
6.08731639241895e-05
5.5317046357544e-05
5.71954468460576e-05
3.31774015498456e-05
8.9044968830979e-05
7.10745161835952e-05
3.44012554506269e-05
4.49043599700804e-05
0.000105827888212029
4.54932821535206e-05
8.22164675424662e-05
4.75694525583564e-05
2.12330706866561e-05
5.38216451304557e-05
3.73369139512733e-05
2.50561824859667e-05
6.97229458956212e-05
3.89694796123113e-05
6.29275262121196e-05
5.38027496862579e-05
5.59340832054245e-05
4.15648738861722e-06
3.56756068374187e-05
9.53023275716701e-05
6.92299875482124e-05
8.49922031108032e-05
5.73990063679727e-05
6.69010605029389e-05
4.75630477256042e-05
4.46478726023673e-05
6.82185056885865e-05
6.98555010718086e-05
5.8736032078058e-06
3.93360467650062e-05
-3.94450636583973e-05
8.46440199228982e-05
9.17197148942727e-05
1.66188579385862e-05
6.67964307149593e-05
7.59278818085016e-05
6.01788103183856e-05
6.89490921633883e-05
-5.65076019244332e-06
6.81328802476365e-05
0.000132972476030538
9.1831208362865e-05
5.41487254879181e-05
2.54015022660356e-05
3.87597180319561e-05
1.56742228878311e-05
9.6998576618627e-05
4.38174898395664e-05
6.49060775219595e-05
5.81981973317435e-05
8.73832053765781e-05
5.65343945162366e-05
3.56463338079485e-05
8.99233952385371e-05
7.26413856431917e-05
-3.01346840643591e-05
6.53610431552076e-05
4.37889512202939e-05
0.000100011506012819
8.03750856646477e-05
7.90099785865976e-05
4.60200269245412e-05
4.85961888990936e-05
5.07556576525339e-05
1.8747399813792e-05
2.3625284051693e-05
8.17060739356898e-05
9.45801794445408e-05
8.90230967115963e-05
0.000102793584599619
6.01844428866292e-05
6.14328669098363e-05
2.58192015907078e-05
7.77539749189445e-05
4.49245119612787e-05
8.64531423976008e-05
2.78333306085129e-05
5.08989969430884e-05
7.99700074592607e-05
9.38919708263389e-05
2.38676134179996e-05
3.37554480135052e-05
6.05603610845351e-05
4.76123771893833e-05
5.02646226258332e-05
7.27718925845646e-05
3.77128316753118e-05
3.25994905655108e-06
8.92646341222716e-05
9.42785900012003e-05
5.30555192288462e-05
4.53629162853153e-05
5.01805811627934e-05
5.40440943653465e-05
8.60732666046603e-05
2.22130486142828e-05
0.000111668728871167
7.40492241652418e-05
0.000110655265506095
5.75427260066592e-05
6.04809852002495e-05
7.04929223501586e-05
9.2608639404742e-05
2.26002610056238e-05
8.76379696135858e-05
-2.53237789739053e-05
5.91319456105289e-05
4.45777172640277e-05
2.00779322701221e-05
9.40733988905184e-05
4.09434610044141e-06
4.68284451755219e-05
4.56609032211651e-05
2.70047987669265e-05
2.49467025292829e-06
0.000103584068214337
9.28346412070251e-05
8.20039244545068e-05
9.09464711572248e-05
9.63192270476601e-05
1.979742291202e-05
5.98556404610342e-05
5.29342211257462e-05
3.57736080046817e-05
6.83508230970546e-05
9.83176865212693e-06
1.62951277481421e-05
0.000136408261693129
5.10313407573461e-05
-2.0669489233136e-06
7.57210228164332e-05
-1.21132092075174e-05
3.39248643463692e-05
5.10998977495129e-06
6.48953360711387e-05
2.16861242925879e-05
0.000116014409179299
5.68181654497282e-05
1.35027350563331e-05
0.000126344560366384
0.00013050702003946
4.34425722752492e-05
8.64030324740488e-05
1.72632109355265e-05
4.97980752331763e-05
6.57485085434772e-05
1.98689038638433e-05
0.00010441176193755
9.01560776892243e-05
3.28097910005038e-05
1.0325187429359e-05
4.58553939865221e-05
6.41439724598822e-05
7.04971723634866e-05
0.0001096254119801
9.43807921081901e-05
8.11296335346438e-05
6.38955412576469e-05
7.39713329144842e-05
6.32840659939205e-05
5.23103638088715e-05
6.16721643670685e-05
8.92910049014808e-05
9.30312668792034e-05
1.95418517705495e-05
8.04668320640332e-05
6.96068963600859e-05
4.05725956848774e-05
6.26808301627532e-05
5.76624987883813e-05
7.01432204161281e-05
2.96363994421487e-05
0.000113829646489152
5.06475355153491e-05
4.49433464514743e-05
0.000116383665553138
7.14815235894384e-05
6.55939491204419e-05
5.38962790836574e-05
-2.60086162241712e-06
6.57183271546746e-05
8.00533988559868e-06
4.78834188660804e-06
9.07795352240726e-05
5.27046381103463e-05
0.000109360149620054
-1.19989897043213e-05
2.48768228731364e-05
4.32220378428028e-05
6.32116173653643e-05
2.20429728800906e-06
8.90102799905313e-05
6.48577791427461e-05
6.60117861502252e-05
4.15541405944117e-05
-1.53511863033519e-05
4.10752181016504e-05
7.58475117036377e-05
3.27909489112695e-05
9.3102546703555e-05
5.38541557020998e-05
7.69658259526287e-05
7.52759473832091e-05
6.73979635602645e-05
4.75106035760605e-05
-3.02637749643029e-05
6.40331912832813e-05
9.68130057359513e-05
9.64817434028957e-05
8.45112049744643e-05
8.59132291155075e-05
-7.71422514238013e-06
5.97622750742695e-05
1.42786961494987e-05
4.00317467707548e-05
9.65177380845634e-05
3.35332517672858e-05
0.000126090211809272
0.000105892497907986
7.21660894347879e-05
7.7937236095197e-05
4.15296805571625e-07
7.75288011125352e-05
9.11761581042055e-05
6.77251200248689e-05
3.85740746218495e-05
-4.61815865910266e-05
4.20529193941122e-05
1.09628017769283e-05
2.17079401132671e-05
0.000114069384843857
3.66005335432499e-05
0.000102146600370781
1.35632868020922e-05
4.83291869726295e-05
5.29273917664148e-05
6.47578316504447e-05
6.19135577353839e-05
2.46262264911558e-05
6.39185382079476e-05
2.45767707229073e-05
5.99510103079363e-05
9.26638800646075e-05
7.20245727636087e-05
4.24102026382915e-05
0.000111127022028054
5.51553169256635e-05
8.93455422203989e-05
1.30931204354051e-05
8.12502006621114e-05
5.92594485653498e-05
5.84994427655061e-05
7.89999386311465e-05
1.92556831704217e-05
7.14319954127235e-05
2.94375119586384e-05
3.50184267634082e-05
8.17267726163797e-05
-6.8762846557267e-06
4.09813876701811e-05
0.00012405703458984
3.65670594223656e-05
0.000125150220936256
8.04850604657509e-05
3.32889091254985e-05
4.27321813918869e-05
4.16160802594265e-05
6.08237857463301e-05
2.89715172915204e-05
9.6008236836672e-05
9.26870317377165e-05
8.53193855099578e-06
5.65152997454753e-05
5.06583968534408e-05
0.00014768293434462
3.8680090743104e-05
9.06204390248879e-05
2.6201664788665e-05
4.85985264873274e-05
7.47251559471092e-05
4.65764983099557e-05
6.45467842275208e-05
6.3393491252472e-05
6.2816192333214e-05
8.91786213646053e-06
7.06111902696452e-05
5.28694425962559e-05
3.57213130543306e-05
5.15184903904066e-05
3.9720261407549e-05
-1.50358666942606e-05
2.86473136749977e-05
0.000106512365015493
7.76758162605426e-05
6.01532307533903e-05
8.90735959007013e-05
7.75784074929746e-05
6.97539987457524e-05
-6.44818548889672e-06
8.36841995968823e-05
5.67843768749638e-05
2.93113574353497e-05
8.66122255303985e-05
9.58335856723616e-05
5.18232297726564e-05
7.59297479410174e-05
8.15871376815022e-05
2.38361182064949e-05
2.49460241767588e-05
7.99039955372001e-05
6.79089350304065e-06
7.52487871933371e-05
3.11354051761347e-05
1.37371945323176e-05
4.27864113755963e-05
3.38108224497073e-05
9.44551589719102e-05
0.000131411780281102
8.35132598526594e-05
7.79483121086752e-05
3.44789003033879e-06
3.26084632650265e-05
5.08313051623803e-05
4.21848626440181e-05
2.62401020340993e-05
0.00014949788906752
7.65205342636857e-05
3.37361943837172e-05
7.99482158167536e-05
8.95517782424095e-05
6.42812622398691e-05
2.63583231228966e-05
6.62978843461206e-05
5.57355137829549e-05
-8.63338523259746e-07
6.96745852184576e-05
5.66932287904527e-05
3.86929706062646e-05
5.10732205981407e-05
0.000107356799965993
4.46941377522061e-05
9.59159024318501e-05
9.5616377296335e-05
5.69965600624007e-05
0.000128145969450846
2.10525766562391e-05
4.02245925980529e-05
5.85017880426434e-05
-1.26928587276666e-05
9.32585391746659e-05
3.94196050910354e-05
5.25336647012565e-05
9.34259533761165e-05
3.67700693618949e-05
7.57314787896869e-05
3.40574510503396e-05
4.26569058690872e-05
4.51258512180757e-05
5.86421690362264e-05
3.12858002899432e-05
0.000109176477682519
0.000120543654179779
6.14239960600895e-05
2.75612129540557e-05
0.000111832738805968
4.66585209628074e-05
8.52416147292304e-05
2.03973226442353e-05
2.40996479317531e-05
6.26313392641862e-05
-5.14281242641336e-06
5.56073378713784e-05
3.10658186520033e-05
3.18897899074812e-05
0.000102844956988954
3.85382444398101e-05
1.52902857108517e-05
6.92410770948331e-05
4.64648623514605e-05
3.06401944853592e-05
-9.24645067646019e-06
6.26057204325281e-05
1.51334956947133e-05
4.59917382745909e-05
6.11950851148186e-05
9.77963032164229e-06
7.03007734562371e-05
7.91543914963956e-05
5.43058462094623e-05
6.28676214084404e-05
4.80645229321855e-05
9.85936928564133e-05
4.78690984508898e-05
8.72511534966872e-05
0.000119365373432439
9.13482768509988e-05
4.72362619886288e-06
6.0806143753273e-05
8.1202499083265e-05
8.95645417625817e-05
4.95490608067091e-05
1.5601233681638e-05
6.14609986184802e-05
5.681298471379e-05
6.15505169534285e-05
6.88244315854347e-05
5.44021309245858e-05
-1.32357203879267e-05
2.33996816254988e-05
4.86344943580228e-05
9.83424970167571e-05
6.88021994345811e-05
0.000116015447215076
9.44325160594051e-05
5.11958172257942e-05
6.02826855929045e-05
4.82932779486671e-05
2.59984514316034e-05
0.000108672753176538
8.84162944949627e-05
0.000100502891052672
2.6203069810196e-05
8.25434109272936e-05
0.000116892305168609
3.10870571701122e-05
6.83599837972908e-05
1.18851060670539e-05
5.39586775850686e-05
2.66078751997295e-05
3.0449194320373e-05
8.74856576228379e-05
3.63066435214737e-05
1.996842864117e-05
0.000128905873345145
4.43203708321938e-05
8.03913478535924e-05
-5.59194293639236e-06
9.00621475445044e-05
0.000109867274870079
9.5196599575437e-05
3.92776976048892e-05
9.21679702136197e-05
2.61637500831487e-05
0.000101112081965803
4.24229772257764e-05
7.11552959920528e-05
5.68015092917361e-05
8.18574020992685e-05
5.99402126487979e-05
9.76509863537332e-05
6.36518914642856e-05
6.80572412422485e-05
7.8341140037618e-05
7.38044842448989e-05
6.86023505269012e-05
8.6532031294768e-05
9.96299559904419e-05
6.26855014515916e-05
3.21461839813141e-05
5.15742004430513e-05
4.03571118894065e-05
6.92051492948028e-05
-2.20959615197136e-05
5.94940950530902e-05
3.17167537953015e-05
3.23556611223053e-05
9.95850306381999e-06
5.64682603964024e-05
6.19382778407559e-05
4.49846631725445e-05
0.000110485966713498
5.55565096817785e-05
9.16183694069724e-05
8.01508437027423e-05
6.64966685187693e-05
4.23878823105327e-05
7.47935630816315e-05
4.03099403542769e-05
9.59206069954414e-05
7.53903202330186e-05
6.83978586956446e-05
7.51460435740254e-05
2.49321142292875e-05
5.3643613747026e-05
5.55789800557577e-05
4.71488160131315e-05
7.13750419486768e-05
1.59409368495507e-05
0.000108087887048219
1.80120603564034e-05
6.91869698130168e-05
5.46910099724011e-05
5.41306431959268e-05
6.64109582664234e-06
3.62721327011553e-05
5.8246213674971e-05
1.63386791371556e-05
3.62024033106491e-05
4.58686445738553e-05
6.72203509561575e-05
4.04587788397309e-05
7.19719245595087e-05
-1.20894853935942e-05
8.85378664641045e-05
5.43894341410622e-05
0.000119130062232758
0.000120787991852346
3.88465899465348e-06
5.08170804501316e-05
4.91306472256558e-05
-1.20422369010876e-05
8.11049420030367e-05
1.02729087793725e-05
5.85592952171145e-05
3.38006554830974e-05
2.8623753557761e-05
6.90823166781885e-05
0.000140828747766169
3.67886855300537e-05
5.36732015149869e-05
1.92859950817919e-05
8.57604633751506e-05
1.87661894841884e-05
6.58314328623878e-05
3.48526901861922e-05
0.000111045617770393
7.78483268329806e-05
6.55161923388158e-05
3.36969337382407e-05
6.28452654077061e-05
7.46666837198436e-05
1.42431680267405e-08
6.61720154703678e-05
2.90509754220448e-05
6.4169333062742e-06
5.14573853594803e-05
2.94791784940567e-05
9.98961517316392e-05
4.21122323586029e-05
7.78406962203585e-05
4.5696420312319e-05
5.5107256980479e-05
6.23156498922961e-05
5.39292407607791e-05
1.6316958231508e-06
3.3973914841431e-05
5.50007193891678e-05
3.58236125866053e-05
5.66698509686298e-05
6.7921367705462e-05
4.48198979691302e-05
5.45157892285746e-05
2.72910753810864e-05
3.83666377340384e-05
3.56882888784168e-06
0.000104921904964953
8.52436061428518e-05
7.11143771717668e-05
1.55022788811955e-05
5.99187094701611e-05
4.26034672521562e-05
4.38830620420933e-05
3.43335418544588e-06
4.32418639299245e-05
4.49373971838421e-05
9.06164673270658e-05
3.9106841166147e-05
7.07634117535349e-05
7.36270666583439e-05
6.7567985864617e-05
8.2657573586485e-05
7.33759046329954e-05
7.3038116438527e-05
4.95235619792834e-05
0.000106291577602172
9.12202917745869e-06
5.52129800565474e-05
2.75526839388905e-05
7.86792805092307e-05
0.000131077558545248
6.41098371955206e-05
8.53606047795095e-05
8.7886453510731e-05
5.61362902938329e-05
0.000140074969303936
5.4301963533729e-05
7.97542569417651e-05
7.15087834056152e-05
4.02406933404063e-05
5.38034679837676e-06
-6.23608522773267e-06
7.10692078741569e-05
3.21465255174354e-05
3.52008595550966e-05
-7.11642933778056e-06
9.45764013304047e-05
5.78886118106632e-05
4.14069750419292e-06
-3.94840446710371e-07
3.10016021513389e-05
2.11876831851028e-05
1.88279333843911e-05
0.000115647256680382
7.34970494568854e-05
7.91108494519828e-05
5.43087093577068e-05
4.76543726250958e-05
3.69208399675279e-05
0.00010236659438438
3.83919852202349e-05
9.26243656549518e-05
7.58119861853073e-05
7.86853168959002e-05
4.48075748201697e-05
4.90825685858236e-05
5.96044616865385e-05
8.84174197939719e-06
3.71425028166502e-05
2.49371306328625e-05
4.3124208734763e-05
4.59967266346916e-05
3.58963776814345e-05
4.68261213842193e-05
5.90863826350038e-05
2.13802749866042e-05
9.31699301946387e-05
4.469612718158e-05
3.33611855076958e-05
3.30462612326598e-05
3.52095365232674e-05
7.81444637067981e-05
3.56620102316732e-05
2.28025814333246e-05
4.41892864900858e-05
1.78582814374965e-05
9.53867967740512e-05
6.97791081511705e-05
3.52911351615678e-05
-8.60382236063759e-07
4.77070602070239e-05
5.81963236074688e-05
6.01846091269242e-05
-1.15967119855003e-06
6.18882107155174e-06
4.99713994379949e-05
6.83332169522198e-05
7.12251516432602e-05
6.81308526709525e-05
9.99072029118449e-05
5.72890390624438e-05
1.80925970149609e-05
2.69968721307879e-05
7.10968121238225e-05
9.49801572411322e-05
0.00012055793027292
1.33551941273731e-05
3.52142126462921e-05
9.79419060670145e-05
4.93466658078615e-05
5.34435059120931e-05
9.37705867614508e-05
3.39814159641033e-05
0.000102215712743641
4.6039947653384e-05
0.000107590733898016
9.81057446444032e-05
9.34185358742662e-05
1.39765578759826e-05
6.00453392863174e-05
8.70123728120572e-05
1.31498295949811e-05
9.46016041226348e-05
2.77498911671018e-05
5.63154798452928e-05
5.40751399264591e-05
6.13020806052617e-05
9.3064548940221e-05
9.10399613408734e-06
4.5058955186477e-05
3.71501821662295e-05
8.80220973574305e-05
1.91913182915392e-06
4.72198291785668e-05
0.000110673673745959
2.75335353403663e-05
3.05376872863778e-05
1.62972606383989e-05
4.23504671867403e-05
6.61802400726573e-05
4.48894825216632e-05
1.368873830691e-06
2.65785700541167e-05
7.79035303210583e-05
0.000112532201322483
9.66790122376291e-05
9.86763318701802e-05
7.09110450895051e-05
4.83570911653261e-05
7.76155118933383e-05
3.05370084418007e-06
4.83192912631326e-05
2.84597954323242e-05
2.61340324301775e-05
0.000106027952696005
7.34989790703372e-05
7.2958977829512e-05
4.94581483379304e-05
5.15140461744154e-05
4.41515502504664e-05
6.41016101831564e-05
1.54149481563908e-05
0.000111061045317471
5.22150311334069e-05
5.84199678779521e-05
1.26533783317272e-05
4.98823839886508e-05
0.00011033548589481
5.0263252716293e-05
0.000101675633061301
2.78178772380723e-05
9.26151325394518e-06
6.11373627856943e-05
6.44402456820174e-05
2.25955817276645e-05
1.99916195242964e-05
4.58344381836361e-05
2.12635217060639e-05
4.10038283213763e-05
8.89224938604323e-05
5.25754263518231e-05
6.03066632444067e-05
8.163414925531e-05
5.75275438523854e-05
6.32538934887797e-05
5.48961941019616e-05
6.4125873454154e-05
6.57071313684512e-05
2.16651111240492e-05
4.69530667745869e-05
5.01483999697591e-05
2.77461093729927e-05
7.22188293363653e-05
6.04934828512519e-05
3.48326230771924e-05
4.75251323503377e-05
8.92325815849154e-05
3.18962922637782e-05
7.64047719804231e-05
0.000148577552785987
8.63423332977717e-07
7.9009105084138e-05
6.62530725004652e-05
4.3398159512124e-05
2.31741012174149e-05
5.98571316367131e-05
3.83071179054953e-05
7.13795812694726e-05
5.39355965867887e-05
-1.63874987464986e-05
5.04220204408066e-05
9.35667265360448e-05
7.81559082539866e-05
0.000117797127058546
5.19243904057411e-05
0.000108991899680616
1.27240332694648e-05
9.99340480024058e-06
8.79887490583016e-05
0.00010932176211478
4.68584147666673e-05
7.18249270416461e-05
3.44047207199686e-05
8.04309781076874e-05
5.15597520596046e-05
0.000101891179277594
6.37504528593546e-05
1.79246362456473e-05
4.28473231686064e-05
8.99443781377763e-05
6.45760386800578e-05
4.30746120557701e-05
5.59195077195875e-05
4.02384873023638e-05
8.93440682556922e-05
5.73079972729965e-05
8.27172961920845e-05
8.38289158549508e-05
3.64620779295874e-05
4.69712042136669e-05
6.1556460174745e-05
6.12520018165264e-05
6.71789732194697e-05
4.42323681083084e-05
6.94287802286592e-05
0.000146537455217757
3.5924028029842e-05
4.14234171531236e-05
0.000125352039449545
4.11319121226213e-05
9.8202397371266e-05
8.12509139184973e-05
0.000100034463887655
0.000106084514200505
8.04169860366517e-05
3.03447556930091e-05
5.38990860742816e-06
7.43617204347856e-06
3.7537570119097e-05
2.57211892690801e-05
7.72303843452495e-05
0.000142944624273238
7.24437217230016e-05
2.63216988482427e-05
5.92215972348061e-06
7.66432031718555e-05
7.7244284282897e-05
5.8746898829423e-05
7.73432726106124e-05
4.5599205998262e-05
7.91752496087762e-05
4.21585291131291e-05
6.05400597430577e-05
9.01935171139779e-05
7.20984852444348e-05
2.5631277146321e-05
3.47919083566539e-05
4.80440224254905e-05
0.000101768375461676
2.92712614797766e-05
9.24939995795465e-05
5.8330588716764e-05
2.93776582368196e-05
7.81397190653253e-05
7.00619670559967e-05
6.21032961520226e-06
4.90277740040084e-05
5.40615685855701e-05
-1.79268829610471e-05
0.000121736329015027
5.88001948463088e-05
7.95439413929963e-05
3.95342768640297e-06
2.77030959924222e-05
9.04552464734993e-05
9.84639383585204e-05
1.78269210433783e-05
9.6723401137034e-05
3.24784646927541e-05
3.77097299829747e-05
3.72449682733337e-05
8.41790009027146e-05
8.8477344725851e-05
3.72345821074319e-05
4.08147777639742e-05
2.04930687603151e-05
4.37701469930489e-05
2.05929456179099e-05
1.92211739664641e-05
6.25489285270644e-05
9.28745390419913e-05
3.04460163441904e-05
3.55201193050929e-05
8.72795301316128e-05
3.9770907433327e-05
8.46493757520327e-05
6.00537931597433e-05
7.69730364289583e-05
6.49038504360647e-05
6.23032145054084e-05
8.21604161619983e-06
2.31959071772088e-05
0.000113849563415225
0.000102215925878381
7.28800413101913e-05
5.7354145659878e-05
5.41298151385434e-05
6.095191450247e-05
2.38853522444582e-05
4.84625847145613e-05
4.5395695170144e-05
9.86086338995913e-05
3.44252398047496e-05
5.08798185898955e-05
9.14320640649911e-05
5.05129899764538e-05
9.22404771943532e-05
0.000101882014375667
1.85848952948965e-05
3.81097615601938e-05
7.51764684788751e-05
1.48634606319273e-05
9.98655468533879e-05
7.73888590058873e-05
6.57021629148185e-05
0.000100195345396188
9.33093072517501e-05
8.32831115730425e-05
3.40751196037494e-05
3.36993330078165e-05
5.27047166667826e-05
2.41200072668049e-05
4.87587974391879e-05
2.66842115623244e-05
-2.82048266731693e-06
3.29995094823868e-05
7.04639716752039e-05
7.65768865742136e-05
6.35559597172718e-05
9.33476339542853e-05
6.51629844671552e-05
4.27130221305854e-05
6.43602419174734e-05
0.000137655244366991
3.33376191670651e-05
9.09541242428456e-06
7.35002623061011e-05
0.000121885005217854
7.1598516078816e-05
7.70761208143053e-05
5.74306268730141e-05
4.94441124065425e-05
6.07081244410111e-05
-2.73154105098442e-07
5.75151611167585e-05
6.87852697465975e-05
8.96021246919788e-05
2.70114265741632e-06
4.4639957282559e-05
1.46447228708573e-05
2.32915142773655e-05
2.90534499671526e-05
3.73347695367845e-05
8.5132943629564e-05
8.55306699879494e-05
0.00011029110131241
9.28299209494927e-05
0.000120891693046502
8.81509121294491e-05
3.69431034482537e-05
2.95961373852163e-05
3.53812149986618e-05
-2.10811338078726e-06
6.59239622737198e-05
6.73181188533628e-05
8.9260046460173e-05
6.33474953667946e-05
6.72619271006005e-05
0.000103207363558118
0.000125031283045466
3.2913058463466e-05
8.2325017961955e-05
0.000108128109248226
0.000123976356394367
0.000133166781855531
9.00281626740908e-05
9.5262101647471e-05
8.57319613894678e-05
4.02825241741663e-05
6.83217314191882e-05
6.85594948167779e-05
6.69388779248582e-05
9.66699165471753e-05
7.2611220470006e-05
5.63522683899696e-05
5.49289878005014e-05
7.34508172522143e-05
3.14810948415669e-05
3.96132958118559e-05
6.67989250215295e-05
7.00479035043798e-05
0.000115364940087933
0.000131418038324536
8.97459648286153e-05
0.000107577798372311
7.93057442354082e-05
4.49894518215201e-05
2.43537267954873e-05
6.73569843088927e-05
7.86218591917186e-05
8.90091629678992e-05
6.77702646369488e-05
1.9990318895975e-05
4.39667071243757e-05
5.40529300573634e-05
5.84594517767927e-06
0.000149815887443926
3.27925887201167e-05
7.3727467508529e-05
5.79220604145369e-05
5.92163644442576e-05
4.23214334433672e-05
8.42869485713858e-05
4.64172832480569e-05
8.9421987288502e-05
2.63819948845801e-05
1.32464601712546e-05
3.82237984028699e-05
7.67872160348699e-05
0.000108961964564278
3.38041577586865e-05
4.10037638740506e-05
4.45089852653197e-05
5.53368444368339e-05
3.64283232994877e-05
8.59107797187919e-06
8.54420423308583e-05
7.66603781421677e-05
7.22922944671446e-05
4.70744154543401e-05
6.18685712354551e-05
8.98220076691512e-05
6.51040764188578e-05
3.89513742980882e-05
5.9695247126991e-05
1.81897376622117e-05
8.62414012878879e-05
6.26762715192751e-05
0.00010944558769694
7.85989590603211e-05
0.000107141670923008
7.43325800701321e-05
2.93760645311735e-05
8.37076568705846e-05
7.91251734471085e-05
5.52368195409028e-05
0.000120479103721247
3.75880908647415e-05
7.16433851588915e-05
8.2113595025045e-05
4.76271105266298e-05
9.00096759247274e-05
8.20036046477663e-05
6.52107719656217e-05
5.45776702109512e-05
2.23027999105248e-05
5.82172634952287e-05
4.66311444161649e-05
8.08045579560442e-05
3.10235957925089e-05
4.62935798044036e-05
6.62547713627236e-05
0.000106158177802383
5.05377569227849e-05
5.38635880286517e-05
7.3619011778578e-05
7.93181784754694e-05
5.3738328890959e-05
6.23362006846973e-05
1.17373963025535e-05
4.95304277372664e-05
4.4354683096163e-05
2.40687538143425e-05
6.73793525899629e-05
4.05121765392534e-05
-4.77106901679362e-06
2.23470957529011e-05
4.61958831747532e-05
3.84326024681864e-05
2.91583862156203e-05
7.8258434658413e-05
8.48350429652486e-05
7.88529862090892e-05
0.000156433712100746
8.35205839053736e-05
5.08117960671888e-05
9.52257722704706e-05
5.89943625123026e-05
2.52212434319263e-05
0.000127646985507889
2.9601173874442e-05
6.70798754156971e-05
4.32328403177767e-05
2.50577332982561e-05
3.49213592165625e-05
5.50001925911451e-05
6.43230138003055e-05
4.50711909704164e-05
6.77799581394012e-05
7.76803797441946e-05
1.34059583099346e-06
5.36557692983491e-05
8.06591365664062e-05
0.000117065251988587
0.000108550896248575
3.05114066836303e-05
1.81877789055632e-05
3.70820353688199e-05
0.000104928281806145
6.10300666496921e-05
4.12748610685347e-05
5.26248797209817e-05
6.15023792036678e-05
2.93109974410218e-05
2.60807460788345e-05
2.99825399035466e-05
8.30676641155112e-05
9.44146828650567e-05
5.21780642406189e-06
5.17263990403976e-05
3.60911225113656e-05
6.65797751545732e-05
3.52882184048382e-05
6.48824895134468e-06
2.88006499386796e-05
4.38193974110424e-05
0.000114158358307917
7.32167130843071e-05
5.0027992100311e-05
0.000117838257015384
5.84224636249902e-05
0.00011125050043992
6.67780843953953e-05
5.82409488315491e-05
5.72149347795455e-05
4.61349848201613e-05
8.78095316521685e-05
5.55258116625527e-05
3.04969448019856e-05
4.6404332426283e-05
9.74512072514033e-05
6.12979706095248e-05
2.86429980711821e-05
4.79038017023817e-05
3.22917801806953e-05
5.67010810320707e-05
5.78802669595102e-05
4.12222161461389e-05
5.9399903690727e-05
6.19727063994266e-05
8.27337791595902e-05
0.000107052339838561
3.97301253781979e-05
9.76446205506226e-05
6.00287483067042e-05
6.00291844492647e-05
6.79461281783572e-05
7.58982450924067e-05
7.69485123490537e-05
2.82726969821364e-05
-2.49129363221854e-06
1.91094414892251e-05
6.68327602699987e-05
6.75393011200379e-05
3.74167919752397e-05
1.98903967702848e-05
7.67187180176662e-05
0.000101971439351339
5.00676714519805e-05
0.000112279666380417
5.33503146165183e-05
-8.47143358980835e-06
6.42643078521662e-06
8.51461300368287e-05
4.71873907806164e-05
1.28209236495306e-05
6.16550268031108e-05
0.000125930771764491
7.47688059271404e-05
4.86694271169522e-05
7.65591537567098e-05
4.19414129842807e-05
5.73174084626294e-05
9.97177743524912e-05
5.26567570716303e-05
6.49931558410301e-05
7.99140270751579e-05
3.22172251260876e-05
4.90511659299118e-05
1.58238802009261e-05
2.6147559217149e-05
2.08632831529458e-05
7.02212858283313e-05
1.90186332770203e-05
2.98522547714198e-05
1.15309400996695e-05
5.69425268955928e-05
8.35336435424566e-05
3.78633270441746e-05
6.44376110799391e-05
5.60639921818445e-05
7.35084912801545e-05
0.000114298029314717
3.81377945078328e-05
7.0757908964162e-05
3.25034413597959e-05
1.2302747862643e-05
2.21800600856856e-05
5.24962900504418e-05
5.99850725254416e-05
6.76787836768252e-05
7.11616408580523e-05
8.63721354748774e-05
4.57729337503757e-05
3.3050635060469e-05
6.56416910987351e-05
6.72625080202652e-05
5.12786063907217e-05
1.70352616125678e-05
9.66815285648678e-05
4.1117724354649e-06
7.87152177597994e-05
-1.99549207692942e-05
5.21617410490482e-05
7.10760379069111e-05
6.26545220291836e-05
6.68063765962399e-05
0.000100730432144316
4.34599522024423e-05
3.62842022397381e-05
9.14844021545285e-05
9.47138386344336e-05
5.82150342612231e-05
-1.16025924560618e-05
9.49569783901387e-05
5.59759873366355e-05
5.99312276853544e-05
1.0548560734371e-05
3.23372956314322e-05
5.31770664811137e-05
5.44948406234461e-05
-1.45496982188624e-05
4.84362510477128e-05
7.64601017366806e-05
6.69251681632725e-05
4.72265442402546e-05
6.3566924664594e-05
0.000114418879523902
8.096698553007e-05
7.68179862647319e-05
-1.13979981535708e-05
3.69655769672088e-05
9.77605676953e-06
2.91454003148774e-05
4.43962482271074e-05
0.000117439305649387
6.45952334429073e-05
8.16027922540963e-05
5.88224072625377e-05
0.000104336247226634
9.47309707809234e-05
3.9636481963883e-05
7.0851970550799e-05
4.90057789300073e-05
7.81484619666302e-05
7.87770145445828e-05
5.59718000179471e-05
3.65209723323327e-05
4.86696017865922e-05
6.63763648399562e-05
-1.93236137585264e-08
5.30017838596793e-05
1.1507351220393e-05
8.99063308306013e-05
0.00010209314696411
7.30519712148793e-05
6.16545845313674e-05
-1.60707830368544e-05
4.06618449716407e-05
-7.31881278491237e-06
4.23215452082548e-05
6.44752684670709e-05
4.39642898795404e-05
4.42723195788533e-05
3.66638184336448e-05
4.19649360522054e-05
3.11861289042674e-05
3.30694979186695e-05
3.16389987129217e-05
0.000124991786337832
0.000120073212453866
5.41448358153455e-05
6.5866655327398e-05
0.000125478288345565
9.85221191189067e-05
6.7023735147051e-05
4.99287275709287e-05
1.74680468758746e-05
5.91870308653148e-05
7.48572337510224e-05
6.82110402499311e-05
8.68688424875656e-05
4.71704926291229e-05
5.03911806544924e-05
7.97167030932648e-05
0.0001078074359439
8.8717317136187e-05
3.26032964825793e-05
-8.80966065919443e-06
6.68142103464059e-05
8.80267293490563e-05
5.60034974779908e-05
6.72325962243834e-06
4.03540000754389e-05
7.93987766153742e-05
3.89837572467418e-05
0.000122628808563053
6.07237024700312e-06
9.56634915112255e-06
1.59034235735677e-05
4.39813606915458e-05
5.51382585035784e-05
1.81846134856201e-05
8.11584722341443e-05
8.17206946550184e-05
8.64684669249709e-05
8.13568210904224e-05
4.0910530963826e-05
4.20102073373591e-05
0.000113880756426484
7.24233836520583e-05
4.4786678991792e-05
6.93539183083812e-05
3.03087603034567e-05
4.99231685430391e-05
1.56244435751969e-05
7.17310394205972e-05
7.78424851908284e-05
2.8169269293307e-05
8.17644631285526e-06
4.93782834790425e-05
4.54523628705247e-05
2.48816578165977e-05
5.88618071265076e-05
0.000128035691120871
7.58172211190462e-05
6.88729439014439e-06
8.23740087378894e-05
7.27047932299915e-05
6.22368433072488e-05
7.85483045447326e-05
2.45240299249545e-05
5.21176207285869e-05
8.03744373234716e-05
7.95840855245789e-05
0.000122476649919994
-9.53360621909418e-06
5.14203811054118e-05
4.86888588094374e-05
0.000113314015466637
2.50193324112905e-05
0.000106052493058889
5.42119763497362e-05
5.6703210106151e-05
0.000100434096410198
9.89283993899843e-05
3.73144333378046e-05
