# Supplementary material for: Research on computational propagation and identification of mine microseismic signals based on deep learning
Source: PLoS One. 2025 Oct 22;20(10):e0334641. doi: 10.1371/journal.pone.0334641 (PMC12543183; doi:10.1371/journal.pone.0334641)
Supplement: S6 Data — (ZIP) [file pone.0334641.s006.zip › 000100800002962.xlsx_0.txt_24.txt.txt]

6.86924290515423e-05
8.91034950970637e-05
8.23867127662e-05
7.35230565664724e-05
6.55706115395793e-05
9.73085904542909e-05
8.53408233172226e-05
8.64447085106097e-05
8.87863046660245e-05
9.22335169460632e-05
3.13013220287815e-05
8.2933708478562e-05
4.51231386009091e-05
3.03722704014571e-05
4.19216849557904e-05
5.85399374685239e-05
1.87588678485109e-05
7.3229405304705e-05
5.736997920095e-05
5.35793298375909e-05
3.83693366743407e-05
6.59792593082425e-06
4.68268865234187e-05
9.76926679247723e-05
2.55264801073099e-05
2.28614373334965e-05
5.54963925482836e-05
3.99715389181689e-05
4.86608640039931e-05
5.9640878840401e-05
0.000133927939183387
5.60980984587985e-05
3.83138306633465e-05
1.50187910386683e-05
-5.04838127012099e-06
-4.70276248818175e-06
4.94166936837335e-05
6.02560523195626e-05
6.25948728448404e-05
2.84436526428337e-05
5.70454050983243e-06
1.5345622156989e-05
5.65616776453669e-05
6.7017313265931e-05
3.62209196624765e-05
6.11598223413679e-05
7.08445347114019e-05
0.000103104049918912
5.39171290065961e-05
4.74995904873504e-05
8.68481624444578e-05
8.79746388619723e-05
7.55996084796301e-05
6.57741913359648e-05
2.94548151092838e-05
6.46936452777122e-05
6.64496973171208e-05
4.6534957691869e-05
6.2866687852042e-05
3.37148119582385e-05
4.25578968116341e-05
0.000103883324824422
8.08378406415284e-05
5.57808397186428e-05
8.69697094454646e-05
3.13623233447984e-05
4.96055361235053e-05
4.54909864975955e-05
4.57344603801061e-05
0.00011682656932063
9.40173217906075e-05
2.32970530144084e-05
6.70068693155364e-05
1.44775682703847e-05
6.98685829361744e-05
8.27843553070412e-05
7.74929842535336e-05
6.43113783989448e-05
7.11364532032574e-05
3.11376901413437e-05
4.68181152797235e-05
8.41626258584626e-05
6.66301403341508e-05
0.000104808263204992
8.0403491486068e-05
8.32128053657264e-05
0.000103087200640179
6.7477069387222e-05
7.2608397035694e-05
-1.03484102873293e-05
0.000101549776711968
6.69012037830395e-05
3.83599631412319e-05
2.16323731740904e-05
7.65767409407767e-05
4.12082555695471e-05
4.15012362809552e-05
3.84393973350609e-05
6.6251452346595e-05
7.63480835035238e-05
0.000101985734229974
8.17135994501243e-05
8.03414993472844e-05
7.30293268926101e-05
2.44087231897199e-05
5.69562788600347e-05
5.864521906374e-05
7.58494029064295e-05
8.73948032726676e-05
4.20606463145372e-05
3.49191490955419e-05
2.71157350801557e-05
6.00923574085631e-05
4.11623146427902e-05
8.55477923844302e-05
8.19940964983868e-05
0.000116355385283547
0.000149018043537139
3.4246514175406e-05
4.2781892000095e-05
9.07277621016692e-05
7.59808642167177e-05
9.40052930759132e-06
6.93288220353574e-05
2.85341907278703e-05
0.000117233994771582
1.79622593214622e-05
7.88696685413912e-05
3.05870322104889e-06
4.19642742212343e-05
7.08349764693609e-05
6.9705674307066e-05
-2.35495033387412e-06
7.93341230912982e-05
6.90623470328914e-05
0.000105579450547556
5.90959443736423e-05
9.09251160020507e-05
7.73200475090632e-05
7.80831309310343e-05
0.000154411317004819
1.4930149273565e-05
6.06031099100613e-05
5.82499740169275e-05
6.88324664039533e-05
7.48380298324232e-05
0.000106160529485282
6.24934652799928e-05
7.54039118283576e-06
4.46296974881003e-05
6.19031962275331e-05
4.26538346564082e-05
2.69660947309908e-05
5.89259663201024e-05
5.87612143617012e-05
7.25508985563546e-05
2.37001855333465e-05
9.00939583956229e-05
6.39180667249715e-05
4.08484769008953e-06
4.26886183476813e-05
8.27080087999364e-05
5.35174973096578e-05
8.86825076275564e-05
7.33332912729348e-05
8.20654047139082e-05
5.27789562374029e-05
1.27344615388218e-05
6.99808694338597e-05
7.80610493677281e-05
3.05545440153845e-05
3.24668913228837e-05
4.64839707723983e-05
6.39731892295125e-05
6.96270895888944e-05
-1.12244275602476e-06
7.32462826208703e-05
5.87042839191854e-05
5.78854949861307e-05
8.78704068415596e-05
7.34045956408015e-05
0.000149367419911464
0.000113093964725945
7.41896757542939e-05
7.64045833454391e-05
6.70841161908015e-06
4.81033112741452e-05
0.000120813300144824
8.55894791758431e-06
9.84141770692125e-05
6.11085127760157e-05
7.66503130610157e-05
3.28605731574138e-05
0.000119773337006136
6.7167328029598e-05
3.07384443903432e-05
7.08694849388231e-05
3.99471411445726e-05
5.30446606542436e-05
7.4838808233e-05
4.33884844195319e-05
7.72087635232495e-05
2.65054108033807e-05
-2.77603481144977e-06
0.000106737499290638
2.32776104457539e-05
9.43448755173802e-05
0.000101785261566698
5.75782336881654e-05
7.96057687332733e-05
9.41118575925077e-05
-3.47333146813287e-06
0.0001108450114322
9.55269901663184e-05
0.000101337736470341
3.76584964993851e-05
7.89545896244084e-05
2.45513326416724e-05
-1.97145066802261e-06
2.85993744639817e-05
7.42812312473818e-05
3.38407572519913e-05
8.00819099249628e-05
6.7317005464887e-05
8.40074042987322e-05
0.000111212780829227
8.91688839946678e-05
4.64358489235198e-05
3.10758617066227e-05
9.57147529682492e-05
1.45139969747392e-05
5.21305551034385e-05
0.000127641776243275
8.49075935032666e-05
6.50858597758976e-05
3.29151483264898e-05
7.93131975386588e-05
6.46782919412316e-05
7.4705955197859e-05
9.09462373191755e-05
0.000102580386224421
8.77584266466411e-06
7.50717100188868e-05
2.79650624301875e-05
8.71068435809278e-05
1.69513328272412e-05
3.86169005538118e-05
2.95867338379967e-05
7.5958673937201e-05
1.50899032131963e-05
4.39238741161927e-05
2.70620096343055e-05
3.23266709141545e-05
1.95300045570826e-05
4.31205512909844e-05
5.8216203567922e-05
3.64255252009517e-05
7.72101281907469e-05
5.52859934303194e-05
7.34716051557693e-05
7.39569843343225e-05
5.38167812426729e-05
-2.9732870093092e-06
3.46028230054613e-05
0.000104033895445354
-1.27798269342985e-05
9.42326000700537e-05
-1.62778882410171e-05
2.65202989203594e-05
6.61466608414676e-05
3.86556128417951e-05
9.2335846883269e-05
-1.83419506303915e-05
1.54705023278429e-05
3.2332587171195e-05
3.96529163905348e-05
7.6020214208755e-05
7.62494844748617e-05
6.54319978300701e-05
4.06881072723442e-05
4.87126554416123e-05
2.82121358977597e-05
3.2510281040789e-05
0.000100180087786041
5.45403086036568e-05
0.00012619126744119
1.97669868040497e-05
4.39904767076378e-05
7.56140723791374e-05
7.57308815813362e-05
0.000116209047514379
2.06971351641848e-05
4.9697552207514e-05
1.26868219327548e-05
6.30863907372114e-05
5.97801773066144e-05
3.30712337713022e-05
1.15013343891218e-05
8.12827285179218e-05
6.05017643181438e-05
2.06511072460827e-05
4.49537015814191e-05
4.51581075871491e-05
1.44204132065859e-05
6.42467331184993e-05
0.000103321784253753
0.000112470977058132
5.60810897006312e-05
7.18862594128282e-05
7.20283008805079e-05
7.68268989111672e-05
5.83499246421918e-05
5.00355066016738e-05
5.17176692492673e-05
3.05427725824503e-05
3.81781346292899e-05
7.9061287821744e-05
0.000148493389626457
6.79957758548575e-05
3.45364776721745e-05
4.71548625564856e-05
6.32561027683804e-05
8.8735908360481e-05
-1.43384570491828e-05
2.2071233286696e-05
9.11226566195272e-05
4.61068079225641e-05
2.49176506427392e-05
0.000100344291012281
1.95770380987964e-05
6.57500622407539e-05
0.000100744213929633
3.08815117666271e-05
9.20067172112881e-05
5.48421517315063e-05
4.60596044140251e-05
-8.35653861879927e-06
5.92444776433118e-05
4.56652776612758e-06
3.37022595775846e-05
4.15050988439101e-05
0.000106230130029077
4.25721010173438e-05
8.78792143032982e-05
2.39456101382612e-06
5.61273735501054e-05
5.21644188493089e-05
0.000111528051403158
7.78700186290684e-06
2.86697601893757e-05
5.23740233021723e-05
5.52525643683193e-05
8.3917622980805e-05
8.58024509701443e-05
6.54927379051158e-05
3.50777782940526e-05
2.74100508518222e-05
3.14634342046071e-05
-3.80974017644575e-06
4.10577578071821e-05
7.73682717498046e-05
0.000114723633736793
4.01914068677993e-05
8.64453254893939e-05
1.96565993277678e-05
2.25628316774366e-05
4.87950756778859e-05
7.99545736114296e-05
8.18042383734271e-05
7.015988724346e-05
0.00010618154770545
-2.13062189573639e-06
2.97584411494452e-05
1.37444383330158e-05
6.63231333542974e-05
1.00031078624477e-05
8.20257767208225e-05
8.39823234692156e-06
3.53422963847042e-05
5.8268655997555e-05
1.66016036758663e-05
5.88066486488841e-05
8.67892521847745e-05
5.06911111142322e-05
-3.03322456990078e-06
2.53867635234407e-06
3.59812700926203e-05
0.000104468063218416
3.97447788560242e-05
4.06084619985458e-05
3.11202451773331e-05
6.52775678138697e-05
8.70725812188949e-05
6.02659748459905e-05
2.99355768801725e-05
8.63546018351459e-06
9.79231068906681e-05
2.56976353390125e-05
2.78615352413556e-05
8.47348999693648e-05
8.86654095306186e-05
-7.34309139041032e-06
5.78618305467265e-05
3.96083105232645e-05
4.12612917008021e-05
4.72283887005759e-05
8.05139083149376e-05
8.55667339377846e-05
7.1017557444592e-05
1.51164029941733e-05
5.38428462463053e-05
6.4743356257028e-05
4.1012347611877e-05
4.4134819377624e-05
3.62361943602052e-05
9.37974235671156e-05
2.63891194905419e-05
4.92939493918036e-05
7.55793117878682e-05
1.77997256651017e-05
8.07883638615267e-05
2.89135435890222e-05
8.28168124228213e-05
5.90283006547248e-05
5.27228807484507e-05
7.04939610560651e-05
8.82542917436242e-05
3.0836943177793e-06
7.18837178676097e-06
7.47867293305794e-05
6.06432633941409e-05
7.30125921854842e-05
9.9709146570402e-05
4.8231128010733e-05
1.86892575617106e-05
5.60068342774992e-05
6.12600212043488e-05
4.56592535410001e-05
6.98276125579187e-05
-2.04465125836565e-05
0.000101670319287004
7.31311891281442e-05
2.16511227079514e-05
6.97996551776004e-06
7.41135685926006e-05
8.43027897999897e-05
2.17132305186855e-05
2.18612074712427e-05
6.22965814903002e-05
4.64531358729933e-05
0.000111620459339653
1.3433916037103e-05
3.40003897626669e-05
0.00011408235050078
9.25063101091866e-05
-5.63774726008707e-06
7.21514054492432e-05
6.29243938755281e-05
8.36165063752217e-05
-3.24557969490367e-06
8.93526322909504e-05
7.38921473711716e-05
9.65627599755125e-05
3.47841623696012e-05
0.000108850528244087
6.0109006461907e-05
1.77354510572782e-05
2.21187705822593e-05
5.14593466459266e-07
1.04117187298526e-05
7.08965217719463e-05
-2.02486445772354e-05
4.55986688983756e-05
6.34997811683146e-05
2.68169222314226e-05
1.40300653925765e-05
6.90929356669343e-05
6.25901779301809e-05
4.05251983137697e-05
3.03833421792008e-05
4.76445650851882e-05
6.25186967531595e-05
3.65053053894099e-05
9.22894212386236e-05
7.59888939737389e-05
2.15397815488184e-06
0.000103617390787048
9.9802079368274e-05
6.72601077484428e-05
3.48908279774548e-05
7.1606067310509e-05
0.000109171824874047
-1.1056493180762e-05
3.2341934145571e-05
1.50534922003429e-05
2.67995260428399e-05
-1.0227254818118e-05
7.93679978237906e-06
4.16922279023768e-05
3.9153777826608e-05
4.51101391090201e-05
4.3600618218798e-05
1.63760378734909e-05
7.5463592333574e-05
7.09830318094569e-05
5.52453657763754e-05
7.3918165393303e-05
8.0224772423498e-05
4.49065764380414e-05
5.54680274372059e-05
5.12902088389055e-05
4.24384530704099e-05
4.75292862784113e-05
2.31463933021864e-05
5.29748408812367e-05
8.19379700986329e-05
3.31592748434346e-05
0.000144944024271247
5.83399420618914e-05
8.20294762697332e-05
5.67990360025643e-05
6.68335050545163e-05
5.42488145154816e-05
5.39208848154385e-05
8.4767133392211e-05
4.2210814316721e-05
9.06584324835473e-05
-1.55853461785573e-05
6.8335246143282e-05
-1.83431388461412e-05
3.9778803406123e-05
4.69040633884386e-05
1.73679796492281e-05
4.74732620241804e-05
6.07345881991089e-05
1.69375780714144e-05
0.00012799726098393
4.71792241127325e-05
-9.91973194140075e-06
9.41293184184914e-05
0.000103292947701213
6.92663554295545e-05
3.28119517072471e-05
9.08732686929304e-05
1.50990964944231e-06
6.69798070511746e-05
8.42644462840775e-06
1.08390794394309e-05
5.95026226007769e-05
0.000105177682581255
4.75179547820534e-05
4.57076693653433e-05
4.93215338075286e-05
6.75717839594182e-05
3.03925295753328e-05
1.3770325312303e-06
6.79371107303701e-05
0.000110711347375373
0.000148521494533841
6.68566182520259e-05
5.89581585186876e-05
0.000101174385928556
0.000103819925768373
4.69465113989777e-05
6.06603755861883e-05
1.8099712137403e-06
6.0954206577323e-05
3.95104032956019e-05
4.11978982697853e-05
4.26477871071672e-05
6.47809484777503e-05
0.00011314373337424
0.000121641410160307
0.00013141406824037
7.22718291613441e-05
7.69881301258496e-05
0.000124941569669538
2.95661624916306e-05
1.57009819909017e-05
2.82538146316271e-05
3.7751977794491e-05
7.12689230589798e-05
8.2476233265731e-05
2.56584705014743e-05
-2.96565487099947e-05
9.49233215845745e-05
4.59630652524345e-05
8.78494990135308e-05
5.42451343885282e-05
6.9785624995106e-05
3.75183024404872e-05
4.11316260754157e-05
8.21066402602242e-05
0.00011770400431928
3.46722861046587e-05
3.33570043845904e-05
2.74376887654615e-05
1.23486029844382e-05
4.05676273309173e-05
8.25127308641467e-05
5.1546701704083e-05
5.69201991260231e-05
3.06304428774183e-05
6.11493503639701e-05
4.04206578428532e-05
7.06213166102186e-05
8.76107448830463e-05
7.27629131801423e-05
5.96773073001901e-05
9.36065752982302e-05
0.000135175576586949
5.95679276470723e-05
1.84946198922298e-05
0.000107101309040021
1.48036380405974e-05
2.03864759398021e-05
5.73017377514454e-05
7.69901085582187e-05
8.86649954887909e-05
9.28953409762104e-05
4.2523746857818e-05
1.30618095757739e-05
7.37144372336665e-05
6.48426702770332e-05
2.25256032090831e-05
3.78542387996723e-05
7.3935831272551e-05
3.01715060688299e-05
2.64640827396915e-05
8.75912006433358e-05
3.97810866474867e-05
7.91813157932167e-05
1.95056322723594e-05
3.75236608797763e-05
6.40635594613815e-05
0.000123197854891663
6.26592667362322e-05
3.38381443207178e-05
2.41863964252774e-05
5.98621171147557e-05
0.000102972157819411
2.50399034433496e-05
8.58490109424739e-05
4.72280666862121e-05
8.92726440805962e-05
4.72049743389528e-05
9.63245071789449e-05
5.15853464210451e-05
4.89952437780686e-05
9.24584031643886e-05
7.93400572989185e-05
6.52350933948235e-05
6.02478803077055e-05
0.000107880295411045
0.000106037075148825
2.65602678539362e-06
0.000101451972926847
4.28281197895205e-05
0.000116284662822829
6.91824411817862e-05
4.02388179898985e-06
6.01629471024337e-05
4.99923367096644e-05
2.63176628637174e-05
7.89749244829503e-05
5.68164668456729e-05
0.000102306747012506
3.89476520202698e-05
4.82217499775934e-05
8.88891363841445e-05
3.45609354879547e-05
6.04168231891529e-05
5.99110487693946e-05
1.41488092488467e-05
3.4048507650205e-05
3.6219764258974e-05
4.9901024076528e-05
3.6759914213653e-05
8.76830000595256e-05
8.20718134892482e-05
4.60846110847148e-05
-9.14081867439569e-06
4.23128548015058e-05
3.47544116092841e-05
6.6188546496528e-05
6.80046009611568e-05
9.02899855627814e-05
7.95415001319656e-05
1.16266410234343e-05
2.60493494496123e-05
6.73158874688965e-05
6.85426960295196e-05
8.03012321962667e-05
1.59900254105578e-05
6.63880404187517e-05
7.7069532735856e-05
9.09053392405033e-05
7.54407381466414e-05
5.5540352780762e-05
6.76733916554942e-05
4.48014410503587e-05
7.37999392900579e-05
3.45529938557404e-05
0.000107762785316474
4.89400197458442e-05
1.37067807929696e-06
8.87420572285244e-05
6.37827153422133e-05
2.93391498661473e-05
6.27574361724342e-05
6.36485054419459e-05
1.77597213505784e-05
9.99892264580242e-05
7.6832750386539e-05
4.75591645807847e-05
6.75857561108902e-05
8.31344195085657e-06
-8.38502395678673e-06
4.99102092729015e-05
5.59705668530556e-05
2.82382844174375e-05
7.63738994183396e-05
6.50167738206217e-05
9.80724014709422e-05
0.000111298767781758
3.93919516312476e-05
8.27976207684354e-05
4.33021385059531e-05
3.48759265552748e-05
9.29280211170447e-05
2.63618157088718e-06
2.69269804190554e-05
6.38593455576976e-05
5.48108007768139e-05
6.73639116331609e-05
5.84327451436019e-05
-1.41102548856046e-05
6.36282640919908e-05
5.81768364852848e-05
3.31380343133609e-05
7.23410848862465e-05
9.08719806181549e-05
7.42139464736771e-05
0.000110200278748274
4.17396347506021e-05
9.54138341046734e-05
5.81520730926006e-05
6.58048917840499e-05
8.98736700102248e-05
9.53723321556552e-05
4.9871893665271e-05
9.72677655309649e-05
0.000134930732769541
0.000150494068101297
4.55061272022795e-05
8.88653977144037e-05
5.7702193074552e-05
9.82925690773788e-05
6.03583630628039e-05
5.03154865292551e-05
5.53167445519921e-06
3.43698495727573e-05
6.01144916852745e-05
6.3102685384524e-05
9.71331213583926e-05
1.01122695100707e-05
2.13207058888586e-05
8.66011856542661e-05
6.92826965457247e-05
1.22124553860616e-05
8.14730263368363e-05
0.000109506355929468
6.28840051645331e-05
-1.31845668414467e-05
1.90856760486688e-05
7.57798794455016e-06
0.000101336112935367
5.72372198287155e-05
3.90120471298068e-05
3.48625065557891e-05
1.65953685518738e-05
5.55540900455202e-05
2.4814946298066e-05
5.0595984859957e-05
5.57690823122539e-05
6.80597647455277e-05
5.25906567266653e-05
9.28577893285034e-05
0.00011462909381391
7.04259684592066e-05
7.71247482581967e-05
6.27268330824638e-05
8.84624356543753e-05
8.59593179580887e-05
6.54645129548373e-05
6.59040661192841e-05
4.53507956412918e-05
6.8775235027411e-05
2.75845603012261e-05
1.8334286950223e-05
3.42849315293185e-05
4.91931712124441e-05
2.74569855784114e-05
4.67555344688752e-06
8.92722969758177e-05
0.000108909726399023
2.57737846227584e-05
5.88499900166813e-05
5.56328952214572e-05
8.35456677358727e-05
7.90547615849321e-05
8.1499363038801e-05
0.000130346006636728
3.99625146582112e-05
3.14102049800704e-05
9.24193679934199e-05
7.20174017547058e-05
8.23354156143506e-05
0.000109064082670098
8.99993277933346e-05
5.87604429991916e-05
3.61484204642981e-05
9.50294714051397e-05
-3.1668419269816e-05
0.000106264688580593
2.46025337613187e-05
0.000127827270025261
4.73380501078044e-06
3.39649058991923e-06
5.87680813017866e-05
1.90953719729071e-05
0.000101653930230036
9.0210004420787e-05
6.15773513441095e-05
1.57177795115424e-05
3.42508765134252e-05
8.36002157138686e-05
4.9306664285493e-05
5.69167834323905e-05
5.80837360536792e-05
2.22661053900834e-05
4.83772579016698e-05
5.77757484383128e-05
0.000117737194334371
7.88527620387078e-05
7.72535867116961e-05
9.12823065643353e-05
5.47598309457751e-05
0.000112319726201502
5.84571193860181e-05
6.086620031538e-05
4.75903509567461e-05
6.5168344225581e-05
0.000118011822645482
9.72961903247167e-05
1.89139652138955e-05
4.9866037555753e-05
2.81664449895413e-05
4.90825522781994e-05
3.05539874988987e-05
3.27695977672951e-05
4.92616549459486e-05
3.31081992144096e-05
8.96429566172037e-05
3.5608170383161e-05
8.37621987764756e-05
8.91213397631148e-05
9.55888497550249e-05
9.23275109596446e-05
6.12247643283872e-06
2.93551939700102e-05
0.000114005218371271
2.90382614852392e-05
4.96523144707298e-05
4.32008130346123e-05
3.52820086128182e-05
3.53206492396071e-05
7.74496530632977e-05
2.56532141621838e-05
2.98438636059061e-05
6.28192321708196e-05
5.02571851212694e-05
8.08176767961831e-05
8.38399410209855e-05
8.77486514449291e-05
6.2136977049159e-05
6.71344671770822e-06
9.02738757265957e-06
6.52153287772991e-05
3.59385253467101e-05
7.90439232554856e-05
-3.15439379088004e-06
9.01929668903389e-05
6.40162334866506e-05
6.58095517160779e-05
2.45990245523313e-05
0.000106737709878196
1.35770088774022e-05
9.33164354772097e-05
6.57189061753238e-05
7.83316072867491e-05
6.67851576654122e-07
0.000101649032349733
4.85893401625598e-05
4.26342299639136e-05
0.00016001723448818
9.34028432594882e-05
5.08584309556651e-05
6.02300596331641e-05
6.74527301367664e-05
3.421151274306e-05
6.15647382242383e-05
8.29726237906817e-06
1.72768040609616e-05
8.21647905997609e-05
6.84910388394402e-05
5.0649978770379e-05
0.000125994648697981
3.53633461950334e-05
-1.25270849099175e-05
4.77082688260177e-05
4.8002213561263e-05
2.67385460008972e-05
5.28316544421118e-05
3.06105302933924e-05
7.04897781454635e-05
5.58010195400373e-05
6.77787889132567e-05
9.81144352730375e-05
6.09604457491822e-05
-1.2339022695326e-05
0.000110209457401273
3.42437475228855e-05
5.70275830776298e-05
8.68071276933835e-05
0.000102932078769301
3.4560194497087e-05
5.79177025507749e-05
8.90997082828176e-05
4.16954416771351e-05
6.33721309492112e-05
6.43160340279873e-05
8.32416674011598e-05
7.12747361395969e-05
0.000104067661167233
3.03271264252129e-05
-1.36010053714917e-05
7.32178436895026e-05
8.57423179732049e-05
2.24538420437277e-05
5.04951470746526e-05
3.32899827584899e-05
4.83735243302689e-05
0.000142690348796982
7.1339882156076e-05
3.73161596642444e-05
4.92336894448052e-05
7.07548704970924e-05
5.52600505390997e-05
5.50291234554633e-05
4.58910617370632e-05
8.16306953672466e-05
-2.79458307330463e-06
2.67112898436793e-05
5.0331829063748e-05
2.88301561558091e-05
8.0153728304764e-05
7.68572453659569e-05
5.73239750459357e-05
4.05770648582501e-05
3.13102397211147e-05
8.75738338532483e-05
2.8258641269936e-05
8.22680074931675e-05
6.51143629959678e-05
7.11264424835629e-05
8.8287513678226e-05
1.27431065623579e-05
0.000101855141531039
0.000101853446605202
2.317315503815e-05
2.44919145337301e-05
3.32489245377615e-05
6.42575998201831e-05
2.25225300316948e-05
0.000127549731933216
6.34666134589492e-05
5.00167932673858e-05
5.27580014208706e-05
6.83599210536877e-05
0.000137218088017194
6.43677406608078e-05
0.000111290296007234
2.58866133977346e-05
5.83741045216368e-05
4.48935754930023e-05
9.25343218581263e-06
5.91445814638639e-05
9.70587256265763e-05
3.6241216793093e-05
3.71658482228996e-05
8.07685231321187e-05
7.2207365079071e-05
7.86448763214979e-05
4.11089096502975e-05
5.0339454149675e-05
9.22373309295235e-05
5.89701490404631e-05
5.23045448831037e-05
7.80509230955343e-05
-8.51533405812178e-06
8.00449346384343e-05
7.83251601899248e-05
4.04468064245197e-05
6.25353557035236e-05
5.23715061646379e-05
7.12768481819991e-05
5.09871389832403e-06
8.04309650194405e-05
8.94024443893638e-05
9.74542473266523e-05
3.9595764984958e-05
3.02349452404292e-05
3.77109452300753e-05
4.82496118121841e-05
1.6073172806608e-05
6.07595780319312e-05
0.000130414535197284
0.000106307673017297
6.3957220160252e-05
2.79296104132581e-05
7.02831905960055e-05
3.4818576749615e-05
7.91850625533757e-05
1.25483194674194e-05
3.72936134620329e-05
7.67428067524116e-05
2.98931255490449e-05
8.29272861950082e-05
5.85504376917938e-05
6.15069121806614e-05
0.0001182645335728
5.84895957101312e-05
4.51748610567551e-05
9.55852109819682e-05
5.91842219189384e-05
7.97715461190162e-05
5.22636929706499e-05
3.37579595116068e-05
6.1590723814518e-05
3.42723545418472e-05
4.42427184543885e-05
1.92727847383546e-05
5.18100433293287e-05
6.17751918388283e-05
-1.52774016661838e-05
5.09052511538676e-05
0.000107895599274063
8.56434906238847e-05
5.49202584923508e-05
8.94370442776314e-05
6.59886649882604e-05
4.2424808373944e-05
7.30823413061792e-05
3.39273266397792e-05
6.63041904898371e-05
6.97825970380835e-05
2.48165453051519e-05
7.1407331397495e-05
-1.75127206572503e-07
5.69973395046307e-05
6.11800670562876e-05
7.61045958637653e-05
9.85480858126588e-05
6.78807727716851e-05
5.22932387815398e-05
1.26971922958079e-05
-2.56492070433569e-05
6.18868070061147e-05
0.000114342114357868
8.88572158145405e-05
6.02706296659759e-05
0.000127449674471597
5.84065813941612e-05
-2.54219569363818e-05
3.20856025236229e-05
8.80173278381765e-05
5.00828375388153e-05
9.30694314917681e-05
3.85248973863185e-05
8.86970816167263e-05
0.000120263970486571
4.30561083896341e-05
5.99258565551187e-05
0.000100631726689109
7.33060220221001e-05
4.83772255832659e-05
1.17732584246273e-06
3.73782594479996e-05
-1.07278383981175e-05
-2.81074242501517e-05
7.02114511612098e-05
8.48269447965237e-05
5.34604121607858e-05
6.82675895752002e-05
3.15788794540139e-05
0.000109469943362714
4.64203899489839e-05
6.17257414121235e-05
0.000120074198377975
3.93508856155577e-05
2.04915527102588e-05
7.7230901478731e-05
8.58425924462246e-05
2.41216512263888e-05
6.51499578168042e-05
3.06428249621687e-05
2.53785311072431e-05
9.39912138598075e-05
3.16848928052731e-05
1.74653140103169e-06
7.26584077918509e-05
6.54372521575003e-05
2.90289788432449e-05
8.88599343421189e-05
9.25154541781154e-05
9.57451152138202e-06
3.98172379957817e-05
-3.90150149943578e-06
3.38563249044015e-05
6.20230144253132e-05
6.35327927093648e-05
5.66129192439484e-05
3.82548872320152e-05
0.000112059165552052
4.40720306839699e-05
2.70294753276424e-05
8.1304110221939e-05
6.29286106198678e-05
7.83264290770305e-05
0.000101212164566672
4.20518426677362e-05
2.66876683864295e-05
0.000106908187633649
5.72046031841222e-05
5.35406763235553e-05
5.22944993049689e-05
-3.09050530666586e-05
0.000136809391347938
7.83446444065331e-05
4.87404044995549e-05
2.85089847589176e-05
5.67988844102954e-05
9.83692596126049e-05
5.81285456705277e-05
0.000116155344929515
4.25304929248591e-05
6.22004035346549e-05
5.02436972261678e-05
7.54730957168227e-05
5.35954334282464e-05
4.32936965701398e-05
0.000120215673533032
7.56276657258627e-05
7.24025653180535e-05
3.57748697257492e-05
3.87619620544497e-06
1.84725205778474e-05
7.73131584212876e-05
2.12658636550238e-05
6.37833206126251e-05
1.06445883918293e-05
2.73478198574306e-05
2.85252620020802e-05
7.26408783603871e-05
4.95964324841414e-05
2.26575416227736e-05
7.74854530835488e-06
6.31538871866999e-05
4.7396160338788e-05
5.79742274079067e-05
0.000108380212507736
7.36289854866159e-05
7.14150408854926e-05
5.14613122001086e-05
6.54296778832395e-05
3.62252330141702e-05
1.12751087214403e-05
8.56310672065994e-05
2.34839449036589e-05
6.52230855517829e-05
9.93335782324399e-05
5.97890240602392e-05
7.18159619710992e-05
0.000143899845605281
0.000117128474333921
7.4749919596182e-05
1.20554915066333e-05
7.25032627812547e-05
3.21564505689644e-06
3.92038637440982e-05
7.3942664511675e-05
2.78257398357728e-05
4.6732925662937e-05
8.47840899780571e-05
9.0553212145069e-05
6.06773717650601e-05
4.59741942411818e-05
9.39491190420477e-05
0.00010396192691638
2.13017925031063e-05
7.68594018876352e-05
4.27859281106534e-05
2.91555738143925e-05
4.35185276468358e-05
5.23990079837606e-05
4.08624520720301e-05
9.12919761708549e-05
9.14070638643244e-05
3.34526284617908e-05
3.01329174063238e-05
3.5226076909618e-05
5.31406680866244e-05
5.52573626097557e-05
5.03392812155332e-05
5.61949441092786e-05
3.46975312417111e-05
1.51593261939439e-05
0.000103086776179289
9.35620219110697e-05
4.19826093317239e-05
6.74907138825213e-05
0.000103443298247648
8.1986025649786e-05
0.000106478369468673
5.05959456607001e-05
3.23085560580584e-05
8.93066186724096e-06
6.57415448899153e-05
0.000107746166212932
5.57385766369817e-05
6.57454067091251e-05
3.38237338461367e-05
7.43466916455854e-05
6.14260017114789e-05
5.60107965974874e-05
8.94998545630474e-05
0.000118369588984274
1.26921238930431e-05
-6.06629555944294e-06
7.9905255053478e-05
3.8126235010677e-05
2.21917624094326e-05
6.64970360629079e-05
-1.33407133709801e-05
7.66234906151782e-05
5.93416433678561e-05
8.56029666898365e-05
4.58819415221428e-05
4.4479054005875e-05
5.4991503664092e-05
3.25260452405242e-05
6.32206834893627e-05
2.77472102854228e-05
8.89535336240962e-05
7.77686805076969e-05
3.28131013300744e-05
4.93695239825408e-05
7.9140595087068e-05
8.27756027009678e-05
6.15990275960877e-05
4.52407456721258e-05
6.33675854646516e-05
2.40277261776508e-05
4.93584621560361e-05
9.59818618066389e-06
4.03675515601278e-05
1.41567700438416e-05
9.21795546452503e-05
0.000129856419523882
4.96801838999841e-05
7.29210564730542e-05
2.19631093992569e-05
7.50197975263068e-05
8.08664002828287e-05
4.78065609702381e-05
5.56216583552299e-05
6.49806599580001e-05
7.34139842006859e-05
1.45655381036706e-05
4.33433978071292e-05
6.65347040136477e-05
8.4165361956219e-05
8.19039199668606e-05
6.60483669333354e-05
7.50286672150396e-05
8.1695114974464e-05
3.47797526100983e-05
9.48001145331237e-05
4.8386394039676e-05
6.57674257250618e-05
-3.67446633729577e-05
-3.6105949592963e-05
2.66448591324055e-05
0.000123060831815227
5.76765614161545e-05
3.09031251743566e-05
1.2329383091291e-05
3.62921620325617e-06
-1.67999884209991e-05
5.45962438358192e-05
1.77250302890888e-05
8.48848946243463e-05
6.99688499269275e-05
6.23036776443049e-05
5.45769341282424e-05
3.00689216300961e-05
6.79682178963756e-05
8.95895808038931e-05
7.69250559644609e-05
0.000107024908650679
9.17276910671272e-05
1.63095412611415e-06
3.08543124843507e-05
6.67628490376614e-05
9.36325276026985e-06
8.87083578672126e-05
0.000113289833589551
2.49900440602645e-05
5.11933939674223e-05
7.83841238140917e-05
3.302644615691e-05
9.13467271909263e-05
3.05108348002987e-05
3.65530337769786e-05
6.85422056819243e-05
6.2313340042377e-05
7.44937346680399e-05
9.03875210969325e-05
5.4379443808388e-05
3.1314994296036e-05
0.000115151754743283
0.000114604141425309
8.90247436480189e-05
3.45360539573329e-05
6.92570217266801e-05
3.95975054266053e-05
6.25062777217327e-05
8.03504371517293e-05
5.11393607198002e-05
3.31586512033418e-05
3.30570176389479e-05
4.09941770791569e-05
2.16685533783708e-05
9.08136680093098e-05
7.05672960026649e-05
6.02138679260871e-05
5.39114033889192e-05
3.76351108892735e-05
4.0305406710884e-05
8.39297346938104e-05
0.000101540721299967
7.60782725716678e-05
8.19792335585884e-05
3.86731355848411e-05
3.56696819501326e-05
3.44715053779944e-05
6.2464553664742e-05
5.47123451692049e-05
6.17612224906176e-05
9.00495658365463e-05
6.07309667799705e-05
5.74360804935397e-05
5.5583575512162e-05
5.56822546127277e-05
4.58040847341389e-05
5.23579515232249e-05
3.05660622527632e-05
5.69901736434772e-05
4.67870223572521e-05
0.000102771531566512
5.54465931110305e-05
6.81373509087935e-05
2.41369662877247e-05
0.000144899071355895
2.57744745517461e-05
0.000136619279905843
1.86397330844975e-06
0.000134370766835199
8.50506684253873e-05
4.967039044506e-05
0.000120940320957322
3.9128785222636e-05
6.68533612704693e-05
0.000107622386082388
2.32993492279032e-05
6.17922005093114e-07
6.12519598705823e-05
0.00012549510817446
5.19989426326216e-05
1.98727457696563e-05
3.35991125898958e-05
0.000104716985803419
6.35088714682878e-05
4.88919203684215e-05
2.44787673006382e-05
8.60511527161824e-05
7.17743110101686e-05
7.54518163495973e-05
5.03080305484358e-05
4.59452137836193e-05
0.000130467939900299
2.30472332163542e-05
3.64352443959796e-05
0.000110662580635891
6.46168925971547e-05
3.83892703703896e-05
4.01279474799556e-05
0.000106548133692177
9.7240289771512e-06
0.000114016274799019
8.05953986498728e-05
2.73044896679794e-05
7.7219302461309e-05
3.94392721152331e-05
5.84181479563542e-05
7.2481656136275e-05
7.16209164261642e-05
7.95836144517268e-05
0.000110264207781342
5.73073434167945e-05
8.76249814432203e-05
3.83978020213391e-05
4.86892691689703e-05
4.5307462565068e-05
7.31319706780981e-05
5.53420597178493e-05
6.41525890711783e-05
6.28281995371962e-05
5.79582476593357e-05
1.99590960145611e-05
8.18795210300752e-05
4.96649813264312e-05
8.45494077902816e-05
0.000101805324972555
3.24528792033759e-05
1.39544144679157e-05
2.5180275656453e-05
5.84001476443854e-05
6.66862279936627e-05
2.29461170189035e-05
3.09872363651783e-05
7.91143836282646e-05
8.19319645093768e-05
5.42785442386001e-05
6.52874291861691e-05
5.76141365453133e-05
-3.11363958080838e-05
3.05834777748276e-05
6.0055904332638e-05
2.73139358292577e-05
2.00707387668679e-05
4.7800851617963e-05
5.44243383153129e-05
3.94474627993182e-05
8.0314901271056e-05
-3.27842119946223e-05
8.17939713947366e-05
6.5356181659525e-05
4.08179504991234e-05
2.75609115752576e-05
6.71526575698407e-05
4.07562717796206e-05
5.41594057188242e-05
3.49275652953806e-05
6.96177396606027e-05
5.92526697022559e-05
4.20848297054565e-05
2.6170928699583e-05
-2.54305994014879e-05
1.23182512348684e-05
-1.3118133045428e-06
4.0086581827603e-05
3.53753439330974e-05
0.000105356234962999
5.34911378451858e-05
7.39084526654288e-05
8.44653586534491e-05
8.29016641301893e-05
6.52324678371704e-05
7.02759194846968e-05
3.02230076464407e-05
4.47985116760756e-05
4.54152887624274e-05
0.000134786538508242
5.41158633802005e-06
7.05556526437328e-05
7.03182072619454e-05
4.45556964491789e-05
1.11643494836777e-05
6.91114183494068e-05
7.97927715100364e-05
9.26259263094159e-05
0.000100596030735081
3.50820224277336e-05
2.35268556410915e-05
7.49874399909784e-05
2.83204369214575e-05
5.12356568137391e-05
3.79492549371621e-06
4.23022150627756e-05
2.21061296198728e-05
5.41268185360096e-05
5.68201237667918e-05
0.000116713597184862
9.03894787891042e-05
1.99252647189017e-05
1.54730348069094e-05
6.71358844164657e-05
3.26355456586534e-05
4.77548685244153e-05
7.73269799260611e-05
8.12766106029298e-05
1.7153604451012e-05
0.00011095266933574
3.90365171369122e-05
3.17569684177444e-05
7.37849703323639e-05
-4.88786321699796e-07
-1.89944305978376e-05
6.1910340682312e-05
5.87783848699785e-05
4.01517386475446e-05
-9.25735250360504e-06
4.00990609687741e-05
4.05715322237272e-05
7.03116205646342e-05
5.81458659634067e-05
6.00684024205725e-05
1.15343919470819e-05
1.69861118855377e-05
5.77951125111216e-05
4.11838498588522e-05
3.59091155316452e-05
8.3873906855967e-05
9.37151678552965e-05
8.24111796622688e-05
2.97436337951708e-05
4.62435683115159e-05
9.90417508326493e-05
6.15849972736997e-05
4.97963538639916e-05
8.1446206306181e-05
7.92657566620065e-05
8.30617222518412e-05
9.54281232949988e-05
0.000106210740281742
6.66216310509178e-05
7.92079768340155e-05
6.48382270188507e-05
5.49388277670907e-05
2.63409694224387e-06
5.16767437526854e-05
0.000106188287501502
9.33193945867268e-05
1.96554489991054e-05
3.70247440454562e-05
1.74576581670064e-05
2.93953648446011e-05
7.87085485103376e-05
0.000108086807076049
2.07907596814378e-05
7.95566299698641e-05
3.3356352192166e-05
6.65553611617973e-05
9.41693171807958e-05
5.47620574350298e-05
8.39212725948897e-05
7.63081099828788e-05
-9.36601009031827e-06
3.48162101362394e-05
4.24670988633104e-05
5.86150826651902e-05
7.97911410518437e-05
7.5976548344677e-05
2.43021061630969e-05
6.48477774069155e-05
1.36202539540281e-05
0.000100962686813962
1.07782193121622e-05
5.52095091229546e-05
2.69405556231574e-05
1.171327766323e-05
2.57696081656936e-05
7.18650275499327e-05
6.23780207615634e-05
7.65852736319926e-05
4.80778725125188e-05
-6.47087024495018e-06
4.23921004980453e-05
5.1316902939303e-05
3.68698318074958e-05
0.000104499906849106
4.53929115692467e-05
8.99519023015706e-05
5.69286892596026e-05
6.56392924246935e-05
2.69351040319426e-05
7.610457600673e-05
1.63760718989358e-05
4.39171231950648e-05
4.9422772556235e-05
5.79854062887281e-05
4.05330986276099e-05
7.82484922865322e-05
4.58164607739837e-05
3.86741181019117e-05
3.69307711482357e-05
5.21277597850274e-05
6.67429563039038e-05
2.31008649839771e-05
5.82929717660396e-05
6.11718733053811e-05
7.91203043872825e-05
6.41473993322337e-05
8.47589778027293e-05
5.76801483261703e-05
4.23326998875169e-05
2.12068426262659e-05
4.24254478778169e-05
-2.17756097451436e-05
4.28849879795508e-05
8.01472804262405e-05
6.3850468864118e-05
0.000103017647730899
7.70445521798054e-06
7.30604840779273e-05
0.000130934740343128
8.816053422817e-05
5.93740206591605e-05
4.19484080908542e-05
0.00013012134821085
6.09199701230862e-05
6.99578715790589e-05
0.000102986900153422
9.57253049324434e-05
2.5333224039022e-05
5.7579291174423e-05
2.71390089943303e-05
2.31184082508073e-05
9.22038793156316e-05
1.62919038185405e-05
0.00011348282267586
8.57876804436475e-05
1.80837330327858e-05
8.51967486531071e-05
8.14366271940363e-05
8.39031603937663e-05
4.28111549889692e-05
1.9123941940124e-05
9.36788991036426e-05
2.29444545824713e-05
4.41844213117354e-05
0.000109758636621323
6.74978169963002e-05
2.80324602677932e-05
5.54398193038578e-05
5.92342760087525e-05
4.25862729397668e-05
5.15616238799774e-05
2.21410895107537e-05
2.63616944571575e-05
3.25640723625831e-05
4.1794911303596e-05
0.000127493203249084
0.000110602295454638
7.7147621965814e-05
3.46184122673041e-05
8.10353310511929e-05
7.33714431078346e-05
9.2810866675597e-05
5.37986179538811e-05
3.96507235954379e-05
8.28840062134204e-05
9.17889754500491e-05
9.29856896001946e-05
4.47132646616598e-05
7.88949041764511e-05
8.70736228263161e-05
0.000104123553257986
6.5686244406907e-05
6.94244760727541e-05
4.5346666411749e-05
3.22612599486819e-05
8.20702296416187e-05
9.7099527816191e-05
3.23281551015811e-05
9.44093570652772e-05
2.90975270544336e-05
5.62859947115954e-05
5.40686336108808e-05
2.5456396969042e-05
5.98775014875117e-05
0.000130350619289781
7.31802492047821e-05
0.000104231107926985
7.54288853788766e-05
7.42124875047514e-05
6.02582599146014e-05
0.000116712350431455
2.09106288517529e-05
0.000134032457640206
2.8069590001726e-05
2.12423960503814e-05
5.1229563183309e-05
9.647140871852e-05
5.97394380262264e-05
2.02074569208861e-05
0.000119068857026891
4.89985658887524e-05
0.00010238477499663
5.94575656365716e-05
3.09396455785904e-05
3.9651344406351e-06
5.51461607504862e-05
7.28760380084643e-05
6.63386676089348e-05
9.30202490456232e-05
0.000121128038470138
4.49694904061257e-05
0.000101322444774654
7.14292064067674e-06
7.59601751332342e-05
7.31215786209458e-05
1.32702729864683e-05
3.12616807606844e-05
1.87721350170914e-05
0.000101315289251179
0.000104214789114787
9.05409291409525e-05
7.31479784150422e-05
9.35730912697278e-05
9.70677174749957e-05
5.90543970576073e-05
7.50050187417706e-05
4.63184130941294e-05
8.97319402394991e-05
7.73958909555819e-05
2.63558837229092e-05
3.61719826731746e-05
7.97800816860277e-05
-5.99187657722744e-06
9.29225828314474e-06
5.40060825039723e-05
7.15942596730551e-05
4.06933791950539e-05
2.26881977711851e-05
7.8729008651846e-05
6.9637295951515e-05
4.93139941263624e-05
3.81185818351605e-05
0.000102532548153092
0.000107610551803992
3.77263027688561e-06
4.43054701378004e-05
4.09418159910971e-05
6.79872354889824e-05
0.000118993392447337
9.8420169415452e-05
3.97815619609791e-05
4.52189214245498e-05
3.3858166798889e-05
7.84457846668929e-05
3.7490397714289e-05
0.000104073485864202
5.4599111840486e-05
5.41141179244823e-05
6.04465340589807e-05
3.74679774759833e-05
2.18196856163997e-05
2.3960468720263e-05
2.34978331199859e-05
6.37546639014438e-05
3.51505483906057e-05
7.49499516812894e-05
-1.65132240270871e-05
9.45579927972364e-05
6.90814060083724e-05
3.32960138983091e-05
6.90927102029917e-05
3.17662063594514e-05
3.73327976140213e-05
7.14432835467926e-05
3.37564339698767e-05
9.59355620898954e-05
6.55589122401606e-05
4.05838171544793e-05
5.6446924632459e-05
0.000101883611900027
7.32515165399748e-05
6.51931786844845e-05
6.42748085396409e-05
7.36396727752315e-05
1.19715517797787e-05
6.35286102458103e-05
5.82669656751302e-05
7.4773218900834e-05
6.53284142108713e-05
8.10638298292263e-05
8.3187880646227e-05
8.66436704220292e-05
5.59850651831564e-05
6.31720729987928e-05
1.14894481328778e-06
6.74157678179522e-05
5.34425693918347e-05
4.71205789761041e-05
0.000107558627635944
8.57876825331261e-05
6.81748894359224e-05
1.08012215007252e-05
7.64532404680006e-05
7.19066276110853e-05
4.31606303459171e-05
7.5600381941337e-05
7.09463467964934e-05
4.91173292196557e-05
3.07808342788287e-05
6.28586536797993e-05
5.20395122249573e-05
0.000119761190559416
-6.31784006111315e-06
3.42254551651139e-05
9.5936835346115e-05
3.38664050832312e-05
8.23279465491962e-05
3.41846162130078e-05
5.60987671197458e-05
5.75108173944315e-05
8.00726215578033e-05
7.01376113793187e-05
0.000110269753470463
4.02752536291759e-05
4.35059314598276e-05
-8.66227122892129e-06
8.93030728687401e-05
0.000101496276134102
7.00680427373741e-05
2.84906941937682e-05
5.89946717524699e-05
1.02080661487259e-05
6.61186607478319e-05
7.03087503631851e-05
2.5422731618193e-05
-3.88477074258712e-06
3.57995748438789e-05
5.09009592997473e-05
0.000101055943209199
7.26479844064079e-05
4.59130045140271e-05
3.00901794673051e-05
3.76011612281291e-05
7.16439256513778e-05
2.36643414876321e-05
2.4369228201404e-05
3.20328129550335e-05
6.15862756625108e-05
6.60101106528241e-05
7.12002674990534e-05
0.0001182563136535
6.145857426362e-05
7.35161070722096e-05
4.05865983806653e-05
7.88323133606506e-05
3.96428782650394e-05
7.44878585511173e-06
5.08125991238754e-05
-5.82826475472358e-06
6.55388972682362e-05
7.65926919329708e-05
4.83351482281467e-05
4.31072869016552e-05
5.91433527805806e-05
4.17895337177027e-05
4.59893469839243e-05
3.80829969909965e-06
2.01887337171048e-05
3.64951387090684e-05
4.51836865390502e-05
6.87621791460846e-05
0.000152997191838056
0.000123733161420115
9.43260727005974e-05
1.84240862789045e-05
4.15450178165585e-05
6.44714071953559e-05
4.07657739153879e-05
5.80159127475194e-05
9.50475252489869e-05
8.26044240021532e-05
6.38092146118942e-05
0.000110982201577075
3.25979160785583e-05
0.000104105456884382
3.6539571445146e-05
5.74851026681793e-05
2.90082751269808e-05
6.6568658132512e-05
3.07451754526185e-06
7.40898066916198e-06
5.5211124094601e-05
5.8295664774009e-05
5.41734671595264e-05
7.30867089534734e-05
1.80808694845242e-06
4.39039563232871e-05
1.25610856126005e-05
3.45606088151843e-05
2.70475857841464e-05
4.28715539633124e-05
4.45313674747853e-05
0.000102454742190365
5.61678693663298e-05
2.54072030653453e-05
2.77549824347299e-05
1.12116361263114e-05
0.000118273892361969
2.78125340485743e-05
2.37401466607865e-05
2.0525440470048e-05
3.46762798875892e-05
5.5141101238822e-05
4.92607157132262e-05
7.29924017623987e-05
3.81882891096579e-05
3.48104190486992e-05
5.49255893550736e-05
5.12861906292887e-05
6.91068411154045e-05
3.58299244259368e-05
6.80940951271343e-05
3.98796444027582e-05
2.26386833746428e-05
4.79590165566862e-05
5.83664733380542e-06
4.33111697084769e-05
0.000103001177935782
3.03927734730897e-05
8.21501630631566e-05
3.82374797208094e-05
5.72526081889288e-06
7.07573786179019e-05
4.88608560925428e-05
3.11755622354385e-05
3.84510487936015e-05
7.06413834852709e-05
7.83927006801626e-05
5.98585270331674e-05
6.7778151968753e-05
4.54773827027157e-05
7.80542228829343e-05
4.96046148693255e-05
6.56977941454318e-05
8.39443108144083e-05
0.000102957711864176
5.41262058758695e-05
4.67838881344955e-05
7.97128310006065e-05
9.53906659049912e-05
4.2160738727973e-05
8.38159922058701e-05
4.90565497712712e-05
3.87215470047069e-05
6.87108738830214e-05
4.05084040184381e-05
9.11989328349204e-05
1.70070925488542e-05
3.2332479998389e-05
5.87589493151602e-05
2.57367234069642e-05
5.39401472371533e-05
7.84557858079643e-05
5.09723132071008e-05
7.7386456066341e-05
9.61874441537097e-05
6.4817761956048e-05
7.22427091701872e-05
3.43279591544852e-05
7.58697015161009e-05
3.33572118153956e-05
6.09187815582413e-05
5.93963895402108e-05
7.33429851050193e-05
-1.69454809320265e-05
1.96631560587054e-05
2.89964725017501e-05
-2.76184014567762e-05
8.49782782248072e-05
-4.16184417209823e-06
4.50893782816151e-05
5.41065065324602e-05
7.09640659903923e-05
7.95087041461089e-05
6.51912238549963e-05
0.000100644644399252
7.10259542902998e-05
6.13828757523561e-05
9.3029803279712e-05
2.46135902603829e-05
3.66393998612318e-05
3.1491200200842e-05
8.4269139195006e-05
3.19309559841428e-05
0.000109530380908442
8.51485616232629e-05
2.60763029771934e-05
5.03168208931934e-05
7.19133799594538e-05
1.43422388423442e-06
6.63059874301395e-05
0.000110665551687539
3.21557621335182e-05
3.7050492818115e-05
0.000122032076682068
6.82559432777316e-05
7.62524346604506e-05
7.48115230747943e-05
6.64623810843769e-05
0.000101025281374194
3.85849642974236e-05
2.59201953763825e-05
-1.64492553184935e-05
0.000101749197933615
8.30540467426481e-05
2.03827246267746e-05
5.46425924491903e-05
3.17074473083936e-05
9.85574384748986e-05
0.000116960190112892
0.000124402705664229
5.33732259203834e-05
5.92153113103089e-05
6.98602425370205e-05
6.36075878088818e-05
6.60705442475287e-05
3.10208198409222e-05
-1.43435635440106e-05
6.0363683162278e-05
8.80430818891441e-05
8.07617645621863e-05
6.24541344480463e-05
3.1340945441029e-05
4.61257461668751e-05
0.000100898124789035
4.97013579644977e-05
-1.13405834393672e-06
8.16683537964908e-06
9.23293785609623e-05
7.16765336984842e-05
4.42456262689117e-05
6.01555475447692e-05
2.80501669549721e-05
3.93197557369237e-05
0.000105882499449532
4.47113784527491e-05
5.53623295962187e-05
6.61585406496269e-05
4.73738944279299e-05
0.000114270451637875
2.75181454370409e-05
9.54374774647179e-05
3.97380362973792e-05
7.54960265558824e-05
5.33381173781149e-05
5.77854077493654e-05
5.50034359310969e-05
4.88610590391907e-05
3.4002190837927e-05
9.08520464867594e-05
3.31408574516094e-05
7.5123346637367e-05
5.28781457170631e-05
8.27278471626401e-05
1.9552748502514e-05
5.1215623285086e-05
8.58910205211772e-05
3.15676436624724e-05
9.99059706302008e-06
-4.30195922426396e-06
0.000111390703526985
5.78866207088723e-05
3.14983733757095e-05
5.9312482850086e-05
9.37773958629923e-05
-3.08639349284282e-06
2.70290405437735e-05
1.17911066041346e-05
9.88698066874634e-07
2.54423716448205e-05
7.28449647710973e-05
3.76752873825214e-05
5.41899760370911e-05
8.21989026955652e-05
-6.41121275715213e-06
1.78222095660261e-05
8.27994774409373e-05
4.69137443668262e-05
1.49800062070971e-05
3.71841788033808e-05
3.59617818347085e-05
9.15437454857449e-06
7.00199673077788e-05
0.000106632630509157
0.000121900753158463
2.9181710410171e-05
6.2150804701234e-05
6.98724880339175e-05
8.35226435392472e-05
7.00796977226285e-05
7.0420972058913e-05
3.03735441769303e-05
-9.17517504172793e-06
3.02425351943754e-05
2.23313641463925e-05
6.78442871043154e-05
-1.56464226541801e-05
0.000113257676275949
5.29341697432167e-05
0.000123035218317422
0.000119551928597697
2.4425701961269e-05
4.87588678154566e-05
1.937015909503e-05
5.47338328122602e-05
4.25931304986841e-05
2.12006278349406e-05
9.80342835742382e-05
4.77545731501804e-05
-1.99160841795353e-05
2.88416607031208e-05
1.92846122211906e-05
9.95394978453792e-05
6.34728811845062e-05
7.42212890884096e-05
3.6141634789998e-05
0.0001199293448127
6.27478444893355e-05
4.55538197795177e-05
2.03143193973608e-05
5.84183433251705e-05
6.07379564572125e-05
0.000115670072257602
3.7134780120754e-05
-2.53664637142576e-05
0.000107571294240029
0.000135345455273905
7.397697263381e-05
0.000113674237012835
2.80593917515355e-05
1.88844936295086e-05
9.95626327999019e-05
3.8618794551779e-05
1.91311625603896e-05
4.07587499190272e-05
8.52695305918387e-05
3.43023906266903e-05
6.25277695233384e-05
3.65797462049165e-05
0.000108912897512288
1.98461343024276e-05
4.04154264018363e-05
-6.13509994563035e-06
6.84153440278882e-05
3.42211200460702e-05
1.05934107312084e-05
7.75847070211151e-05
6.36608137788309e-05
5.97837033639271e-05
7.09124781790458e-05
8.74582692016544e-05
8.53311008304265e-05
2.04218471681192e-05
3.48114136107361e-05
4.6610535053859e-05
6.75553424155345e-05
2.47461327568515e-05
0.000119474114418982
8.51644014895418e-05
-7.232567389379e-06
1.85241094214934e-05
4.29253060558856e-05
8.20401182264732e-05
0.00010334946698094
5.59423357919728e-05
6.16262515811911e-05
6.99974434136219e-05
9.64275250815902e-05
7.70335012091264e-05
9.83165683158472e-05
8.81935667688612e-05
8.16996066296643e-05
5.23341602635396e-05
6.11098932498817e-05
8.16168616092521e-05
7.70003574730672e-05
5.35015850927286e-05
2.98396477824149e-05
8.2216397978454e-05
8.41151247896284e-05
3.56556784334901e-05
7.4793975868083e-05
5.35472014259363e-05
5.51310733979358e-05
6.42950768606608e-05
6.18718472950879e-05
5.56638215023617e-05
7.53459579677336e-05
9.08348688649244e-06
4.64386529189634e-05
8.32636009151776e-05
3.29776483466276e-05
8.29041293543825e-05
8.60748670859466e-05
4.31542662766678e-05
7.83362272525846e-05
6.79673088666057e-05
3.70394244859883e-05
6.81872843847763e-05
4.85514715122635e-05
1.36697621723907e-05
8.19915450802181e-05
7.31058946937577e-06
6.36695457676225e-05
2.97970663441405e-05
9.67531299624219e-05
8.27130775724371e-05
-1.65750522839368e-05
2.69333167452411e-05
6.14672128726787e-05
7.54354242242395e-05
5.34201611423292e-05
-1.39445652749501e-05
6.04554260517843e-05
9.80328400444687e-05
7.02319111740947e-05
-2.16067097110999e-05
7.9633690214029e-05
5.81010412236184e-05
3.40499632832894e-05
0.000105785942224928
2.22020181717949e-05
8.26034139647319e-05
5.7845544939403e-05
-3.54300032918759e-06
0.000101883815321102
5.1556833414765e-05
0.000102981699102266
6.58366474008219e-05
6.28258633584032e-05
0.000100812963992097
5.48125700327014e-05
7.66667416235938e-05
7.34881463248168e-05
6.28717681765886e-05
0.00010242510795067
6.40620678653058e-05
9.35390438698965e-05
5.68221273016503e-05
6.64018772479947e-05
8.99359023454804e-05
6.34059457485277e-05
3.58441152783836e-05
3.05992880429589e-05
5.04796274006661e-05
9.44389602518144e-05
5.74201804552958e-05
1.34943988696855e-05
5.47948646930081e-05
7.3250548000629e-05
6.4282063188767e-05
7.03138300054711e-05
4.11749164720856e-05
3.52194716574469e-05
3.36018257419408e-05
0.000138749307750221
1.84653567360935e-05
7.27438447307395e-05
6.84855147854332e-05
7.34464305509739e-05
3.92255558507079e-05
5.17268494079361e-05
6.17736112597909e-05
9.22540529793033e-05
6.07555133013948e-05
0.000106165267141543
7.69149604467244e-06
6.75199490289688e-05
7.26963083134044e-05
7.12458948442077e-05
4.34354803204223e-05
4.06634528766307e-05
3.07979708873141e-05
2.09681682206312e-05
2.63333559016367e-05
4.20986736795509e-05
8.95682566766967e-05
3.92718549472621e-05
5.30596184828424e-05
2.72334019289915e-06
5.19368572816029e-05
4.31113046762877e-05
8.24629904693781e-05
6.88139379631184e-05
7.06228044968153e-05
6.01779425448267e-05
7.35978775195237e-05
5.68197517317432e-05
7.41036991982488e-05
9.83386437286662e-05
6.34992028161361e-05
5.29001018596523e-05
3.21611419513681e-05
4.50918954011183e-05
9.64727672353528e-05
3.58985588837823e-05
8.95477824771813e-05
0.000106613976483632
-1.25769476003293e-05
7.83573021013914e-05
1.84855395581136e-05
4.33438418981758e-05
3.94989140398036e-05
4.42809604243667e-05
5.1659458827096e-05
8.63602733271661e-05
3.47735507016052e-07
9.05860574777446e-05
4.33912939758961e-05
4.73440694418953e-05
6.06009916856774e-05
9.23027501282177e-05
1.95060537088701e-06
6.08591883840055e-05
3.90581364569402e-05
4.85761657950102e-05
4.39299462659476e-05
0.000138436518108352
8.02715108913824e-05
2.88039296892503e-05
6.05202408040612e-05
-1.16016957597183e-05
5.02589083676989e-05
4.61400946944549e-05
1.71530602030598e-05
0.000104014320228863
2.36850238925171e-05
4.7329204984075e-05
3.06402918308605e-05
8.54684301975349e-05
9.56165196882491e-05
6.34707546487565e-05
6.87499000968716e-05
4.99637323252866e-05
0.000115744115503385
0.000111028260311362
4.90750132453351e-05
6.59070688843871e-05
5.61212611362474e-05
8.91713345077297e-05
2.75074747277634e-05
7.45842885383045e-05
3.36032501219331e-05
6.32801169009138e-05
6.43963423179831e-05
0.000126122024243111
7.14937041894099e-05
7.22466764489188e-06
7.17464286698645e-05
2.42855905412631e-05
7.56987544405447e-05
4.00171821154917e-05
2.68513344752503e-05
8.30296464489701e-05
4.62060541203329e-05
9.07753040457833e-05
8.49963306360011e-05
2.35434626211127e-05
8.77642480583245e-05
6.00132447396401e-05
7.11563764487627e-05
4.7723433402459e-05
0.000113099642000827
5.48604878644068e-05
8.53715481334109e-05
6.33553744817405e-05
6.28604542834175e-05
5.74456244714477e-05
3.15353638163792e-05
7.59035080824717e-05
4.42240835966269e-05
6.99442306428247e-05
4.7441790290418e-05
0.00011870643956788
7.13631826802924e-05
6.00604328724845e-05
4.5407764708568e-05
6.53689348423993e-05
7.71802749817031e-05
5.35836406844439e-05
6.3989522570811e-05
3.77434254003228e-05
0.000107167677334603
5.39202828888649e-05
2.73746644522121e-05
0.000133141216620979
9.66146683551308e-05
4.04064726019615e-05
8.49201238506869e-05
6.56842722732993e-05
3.73173610461113e-05
7.79203580209219e-05
7.64204582010346e-05
1.62822918548073e-05
4.96157113469578e-05
0.000100549858817273
4.16235220496347e-05
7.44978076237721e-05
4.98005827406875e-05
2.49160898966017e-05
5.03964011390962e-05
1.4403316580205e-06
7.35896521053832e-05
4.22812308300515e-05
9.62486764190295e-05
3.6117572505866e-05
4.58805225142849e-05
5.33567161193745e-05
4.97824182453941e-05
3.13063144573679e-05
4.33002678179726e-05
8.78660193389218e-05
5.45609157701101e-05
0.000114886870398584
6.1084192476838e-05
-1.39107989044834e-05
1.01580479539184e-05
-5.48640181477252e-06
4.43208390631289e-05
-1.14715885858029e-05
5.06796014271563e-05
0.000120919486727037
5.36155852042444e-05
0.000106202205113255
1.10990001847639e-05
8.81844134383003e-05
3.63702125587574e-05
2.21978221962164e-05
3.98787858804772e-05
7.2332185473287e-05
4.28990117960403e-05
6.02070936194955e-05
9.79551494451399e-06
5.99902867491755e-05
2.87866979573157e-05
4.05434992807497e-05
7.90935787733337e-05
7.85456423545546e-05
2.82309556430118e-05
0.000111059175963765
7.44361021867173e-05
3.03953251747955e-05
0.00012403870469167
1.80397060941225e-05
2.36900853015709e-05
3.40417929907061e-05
7.83776022102997e-05
3.4455881007752e-05
2.01480632980824e-05
0.00010695180101867
3.22937475445148e-05
8.62952549407393e-05
1.97726023552759e-05
2.94756434270859e-05
6.8867044581261e-05
4.37601310777437e-05
5.06753385826519e-05
5.10995201523843e-06
2.1239394847102e-05
6.88199857827883e-05
3.87494343289319e-05
8.69042854338904e-05
5.58538880212267e-05
6.45142352857697e-05
7.11264824539065e-05
7.15729958745735e-05
7.85490834858754e-05
7.7397774593433e-05
4.07389424622454e-05
-1.49228835303361e-05
4.11890909563929e-05
-8.35446990144976e-06
-6.21585837304207e-06
9.10869989495068e-05
6.26676900735689e-05
5.26464830969572e-05
3.16377276350368e-05
5.90028982970501e-05
0.000117991439930071
4.18961797466561e-05
-9.01385623211271e-07
2.31645717732649e-05
8.24102263463592e-05
4.439888418206e-05
2.09736436084841e-05
7.10809373785246e-05
6.80330069018543e-05
6.58736639880025e-05
8.00838747385074e-05
8.12325236008433e-05
5.24587806709297e-05
7.47779772265644e-05
-4.1035480834521e-06
8.79629033065578e-05
1.18731764714379e-05
7.54792324876228e-05
6.31762543937374e-05
8.84381404129535e-05
6.69608747471743e-05
8.02820603872983e-05
2.96300824651166e-05
7.67641637645415e-05
7.23365670417825e-05
0.000109394812357167
2.57198741987582e-05
3.41296301654866e-05
-1.27936918071237e-05
6.88422377345233e-05
9.04636032801452e-05
4.68927804427889e-05
6.06014558002728e-05
8.20664203386242e-05
4.6195233341607e-05
0.000115677350087302
3.44417657052777e-05
6.93038674761306e-05
7.37800262325423e-05
-5.4566193295494e-06
6.1843363458255e-05
9.81686399784981e-05
7.05464519476141e-05
3.38857072037618e-05
5.07774075646491e-05
3.87838124169033e-05
3.62643726953587e-06
7.84048287337925e-05
5.72416761635398e-05
4.39783590953447e-05
6.79411075105702e-05
0.00010697716413054
2.62996486356665e-05
9.32324254893946e-05
7.6245967118617e-05
0.000121440874691331
7.72984337686025e-05
-7.99343038378098e-06
9.31250813756088e-05
5.07880329038223e-05
4.10074527434991e-05
-2.3184784143853e-05
6.60612743383535e-05
5.24786079743375e-05
1.79843489961088e-05
0.000129113078923576
4.32087541054971e-05
5.96003986724375e-05
0.000122052614536457
5.22743072089859e-05
6.44121572931733e-05
4.64279968513201e-05
6.74533497496353e-05
7.01478783333823e-05
0.000110424583707506
7.8256208853987e-05
4.07852679925038e-08
6.10863746459901e-05
3.33594329453907e-05
5.39038557607486e-05
4.45275819796973e-05
3.18509913547107e-05
0.000122176638918559
4.65635913327467e-05
4.43505146830643e-05
1.68755852044749e-05
5.01844767427085e-05
3.21883344747556e-05
7.1116518336156e-05
0.000106673971422106
2.94568172682139e-05
5.46792371419916e-05
3.97523981379471e-05
5.77932857253224e-05
3.37343347743986e-05
3.14914874721432e-05
8.92083907548624e-05
2.62788301278257e-05
4.54376074060174e-05
0.000100818935537368
7.37786528246027e-05
0.000129821744859342
1.00513172522992e-05
7.98140862119547e-05
0.000140978012025692
7.43368847623437e-05
0.000107976554610575
2.55836270681991e-05
5.29355725348594e-05
6.36511072293854e-05
9.61786333441916e-05
9.89025487954457e-05
3.9772141468365e-05
9.03072464868028e-05
3.03307782176419e-05
3.18101116168972e-05
0.000103076725852595
3.99276823157651e-05
9.14483622714186e-05
1.53557682444382e-05
0.000113871929281151
1.68602966112357e-05
7.97849230025816e-05
4.52101141238107e-05
4.90350533345366e-05
3.12747380145541e-05
4.26262319979991e-05
7.7076922048029e-05
9.17777574840771e-05
2.39573123340994e-05
-6.20247935085356e-06
0.00011048673169671
7.88624751174164e-05
9.5721888268064e-05
8.44598383176105e-05
3.72984469543631e-05
1.80287177360315e-05
6.86097126422414e-05
5.95348767572767e-05
3.61760566020788e-05
4.058237564633e-05
7.60827679847282e-05
6.98274700329882e-05
6.41961635496168e-05
4.33943661769534e-05
5.58096838559913e-05
8.6982861157162e-05
2.69377806230743e-05
4.96250509575484e-05
6.35332035886974e-05
5.88367483893658e-05
4.88238286258945e-05
5.1607843265056e-05
4.09594042560036e-05
5.63035688474724e-06
0.000127011999996569
5.43051437104868e-05
7.261567325456e-05
4.46546780909709e-05
8.28731759169309e-05
3.48192829710725e-05
5.42762519370615e-05
6.55098487725172e-05
3.7385606686591e-05
1.21865034813091e-05
5.49470873809292e-05
8.01144140583392e-06
6.26729108420173e-05
9.3684965228428e-05
5.57128903152294e-05
4.66564073178883e-05
9.48181935215442e-05
8.49042132528681e-05
8.45663141061663e-05
2.69826647650645e-05
0.000112509562478831
3.48483670424245e-06
8.75820494743663e-06
7.43186071096659e-05
4.19482620458566e-05
5.16780870757432e-05
6.8753237254814e-05
2.95221734479425e-05
4.6755342401561e-05
0.000122899876204555
2.8867073826973e-05
7.09475281383241e-05
8.1204217860194e-05
3.60236525193972e-06
1.24610855813223e-05
7.78703454831723e-05
5.8689139929309e-05
6.23072431865658e-05
6.21089227553976e-05
1.24313659120275e-05
6.29056235316247e-05
8.4374966534453e-05
8.58219904001531e-05
6.87063233479412e-05
2.28320069636987e-05
6.5729502618461e-05
4.78703838037039e-05
2.76755709512727e-05
9.00690500540702e-05
0.000107883202732801
-3.39495761200783e-06
7.70499970465842e-06
5.40740901318052e-05
6.13984129239973e-05
-5.77864491558223e-06
1.37406049687878e-05
4.74759146982308e-05
8.27025809694208e-05
-7.89228083549211e-06
3.69680385096718e-05
7.37369435875649e-05
9.98265877395678e-05
-2.5091481862684e-05
6.66330493974474e-05
6.2143791264904e-05
3.6599812162572e-05
4.95284983891623e-05
2.29965167214105e-05
3.13839344435268e-05
5.48963483084555e-05
7.76011945243322e-05
4.72318711805554e-06
5.47218420790461e-05
5.78223759190694e-05
6.03251795521876e-05
6.46234335150439e-05
0.000103814381087471
0.000123748396931107
8.55074006921968e-05
3.75280630547817e-05
3.10723560996877e-05
-5.21424972331586e-06
5.15160198226191e-05
7.15323148046941e-05
0.000116987142129884
6.53503369115468e-05
5.41805891334355e-05
4.80422774941228e-05
8.69884091882705e-05
3.07139028214222e-05
8.78273534126426e-05
2.51205759356431e-05
2.8710671668197e-05
1.49277302962032e-05
5.74828628911902e-05
7.58403645433335e-05
1.4098954471197e-05
2.35105670234502e-05
7.74921503082614e-05
1.21339525076834e-05
7.58802777744608e-05
4.65618209470068e-05
9.83406248592111e-05
5.22372160329866e-05
6.28528028601055e-05
5.87253151185607e-05
3.28518795777822e-05
3.45232118464607e-05
3.73410925697994e-05
6.82786977943041e-05
7.94798275166641e-05
0.000105952751732799
0.000117841489745469
6.38174523102901e-05
5.27639168069627e-05
0.000106660340588888
7.8003922475867e-05
2.40420379209893e-05
5.95027260596496e-05
3.70725265775499e-05
6.23032805098267e-05
4.14779812228947e-05
4.43814066104729e-05
2.43949497792901e-05
0.000122392907496603
3.90509287814024e-05
8.37944771480323e-05
4.62684428280741e-05
0.000114726519047522
0.00012462247926316
3.61120991066658e-05
7.06887618337773e-05
9.72642330148115e-05
2.28900354523046e-05
8.68129320017662e-05
3.30373141222804e-05
0.000110646803706318
5.43455812245518e-05
8.37798654251984e-05
4.56479678377754e-05
7.44651419527246e-07
3.30164718005062e-05
6.46249251920199e-05
9.13275118693344e-05
7.84070635154641e-05
6.91290161547326e-05
4.06537392908452e-05
3.41016868178113e-05
6.99907153609919e-05
2.94904173352072e-05
4.3126228959994e-05
7.1900661953819e-06
1.38538771139979e-05
9.11771150647753e-05
4.16143540950788e-05
8.2217843818969e-05
5.18598582881122e-05
5.57142590755716e-05
8.48117685889262e-05
7.24892483017152e-05
3.11344492383106e-05
5.80125875075581e-05
9.04513326809182e-05
1.08257284212084e-05
5.98781884980445e-05
1.43771990340491e-05
6.71483673606283e-05
3.9203303482423e-05
0.000111746388527605
7.83311649396443e-05
7.81772239037956e-05
5.64602758615311e-05
4.69662082181535e-05
2.59331241246812e-05
5.63029131174776e-05
7.88717701863159e-05
7.12768428547816e-05
8.1096762647775e-05
8.25492837595036e-05
5.34093861299242e-05
0.000145068615594091
3.56901306797484e-05
7.81083521561254e-05
3.6780502355309e-05
1.74712645918797e-05
0.000123620526099396
7.47632777653085e-05
3.7655511845934e-05
3.9654897721081e-05
6.84717213344185e-05
-3.09943207740152e-05
5.73730520995995e-05
2.16445515409414e-05
5.68081060359395e-05
8.26078045594241e-05
8.85510766854174e-05
-9.50184551177208e-06
7.86421859329965e-05
6.6550086933235e-05
8.44637551850876e-05
6.87923208214016e-05
3.69863986168958e-06
8.5672344849223e-05
7.55385094889246e-05
0.000128185508486352
1.06073486113683e-05
4.44834752743366e-05
8.24174583707561e-05
5.26085005178007e-05
3.16778528829708e-05
1.90026797192843e-05
6.74726189846076e-05
1.55678982415203e-05
7.97314976871212e-05
8.5288522741208e-05
3.09965811378791e-05
4.28018568206347e-05
0.000109424929357802
5.11611700210353e-05
3.69939772952704e-05
3.80188224027693e-05
4.1988314963156e-05
7.53765634329354e-05
6.44287203487634e-05
4.15343138815782e-05
9.90630849197286e-06
8.10761949163663e-05
4.34993792275141e-05
5.7460349536581e-05
4.30919347300459e-05
7.51937662692989e-05
3.70366043162222e-05
3.89912760582705e-05
5.37425426527167e-05
5.68667817367894e-05
9.26057256343722e-05
2.24793555467447e-05
5.4576340682822e-05
8.39163454672339e-06
2.53870052251784e-05
4.63397971749013e-05
-2.61378959159819e-06
9.60094574026509e-05
1.0229507557224e-05
3.59267178632564e-05
0.000104376720422592
6.86640070473863e-05
8.34907032605721e-05
3.92676241690932e-05
6.06308892300808e-05
5.45519834948289e-05
9.67200335902125e-05
2.36703311624161e-05
5.39824059833122e-05
7.77159714470702e-05
6.75983948861363e-05
6.52996190298664e-05
3.76633879710647e-05
1.2224427176841e-05
6.58663602107441e-05
8.08263039166523e-05
0.000124888272194936
1.86009164081392e-05
7.55521651182698e-05
8.85986785781498e-05
1.16636951194943e-05
8.49288893400162e-05
6.45403745648209e-05
5.17850340413333e-05
5.41168614562438e-05
1.65612143016798e-05
7.40212063931269e-05
3.50857575372691e-05
5.67841703529942e-05
7.46054792452043e-05
8.5240701576529e-05
1.32749540263182e-05
3.93866686414068e-05
8.71420753642281e-05
8.2572073645498e-05
3.64606598883978e-05
7.63216985056438e-05
5.41672875611183e-05
4.96819512240386e-05
4.20348661591975e-06
6.79733235174906e-05
5.3965650192065e-05
6.27882876336521e-05
6.65720497467363e-05
5.23518652511562e-05
9.12437547212632e-05
9.68942193618466e-05
1.66033005207665e-05
0.000124129131221495
7.83555059145042e-05
0.000114832419261344
6.49126074277034e-05
8.60057714316391e-05
2.89192982075928e-06
5.20492251550973e-05
3.69017472447706e-05
1.74521950662231e-05
0.000100337651617667
1.88089829398825e-05
3.33328802051485e-05
3.54734658193227e-05
3.32588437365289e-05
9.16662092333128e-05
4.31089703072442e-05
7.46989276319597e-05
2.93636068562211e-05
0.000105755298127882
6.21452666801667e-05
5.07117660980912e-05
8.89673054076864e-06
0.000110005965739711
7.86669784819039e-05
8.84449662617886e-05
3.71538756438716e-05
8.25611944819323e-05
7.84654474839017e-05
9.88073575946947e-05
8.63002430960331e-05
4.90029568030299e-05
3.7175154750819e-05
3.72529643647946e-05
4.31931925063277e-05
0.000113306861948605
3.0722260139569e-05
5.11051783961397e-05
5.5491946524546e-05
4.39843819390304e-05
4.17426284676926e-05
2.00126747636813e-05
6.18336280651801e-05
9.38561183252063e-05
4.40612047790854e-05
5.03924759109366e-05
2.9844890397915e-05
8.35727749361958e-05
3.86504310125374e-05
9.22582852003981e-05
0.000108853233777021
0.000102065062847185
5.92413603754152e-05
-1.52323096823799e-06
5.04813244950485e-05
6.86675209607699e-05
7.49502529772796e-05
4.61784335395065e-05
7.57755049667137e-05
7.85426354530326e-05
-4.67911569913434e-05
4.76215026542227e-05
2.66548844349306e-05
-6.59785051961679e-06
5.65102004308468e-05
-6.70589601892145e-06
3.84676592912135e-05
5.70525916088658e-06
6.38188318608843e-05
3.49629940043921e-05
3.593240926149e-05
3.95014069479096e-05
4.4579054848397e-05
7.56095607364156e-05
5.96164836363329e-05
3.37306842175469e-05
0.000101560813769167
9.4305753252097e-05
1.20827933903061e-05
6.19800577242679e-05
7.32284509155547e-06
8.68964056094436e-05
4.64871514038887e-05
-1.09758136735592e-05
8.18278866693789e-05
4.77692269425e-05
4.69232689058326e-05
0.000108050298494041
8.13253417675842e-05
0.000106336765943293
9.14202357352613e-05
3.48978832676648e-05
6.15474147561266e-05
3.14034648292497e-05
4.25848151161698e-05
3.77921412070045e-05
6.84665638232871e-05
5.7514451381485e-05
4.16817714657387e-05
7.57365100729867e-05
8.69085438844721e-05
6.34808319573603e-05
6.93137588923901e-05
2.67963622699532e-05
9.12632371045736e-05
9.35772108615778e-05
4.60393232008326e-05
4.10412060391159e-05
5.53549568459647e-05
2.96949686511459e-05
5.52709741836649e-05
6.54094506210572e-05
3.41992362721106e-05
0.0001191188780248
7.33807336115156e-05
0.000125041905877418
-5.33710494070894e-06
3.36724920378155e-05
0.000108074161423897
1.90923228621042e-05
3.77984506880472e-05
5.8866384919624e-05
5.52335711564363e-05
8.67182762626764e-05
3.43786752536667e-05
4.49145815200246e-05
0.000109980730779075
6.84965101030018e-05
3.93992980815186e-05
4.03148759637763e-05
0.000138660059884663
9.37324125229778e-05
9.70148733368654e-05
0.000114883282677031
4.33443211310134e-05
1.56071354518637e-05
0.000105154571367829
5.16009220948726e-06
-4.84429370283063e-06
4.78339957061929e-05
0.000136305177032599
3.25259910408159e-05
5.28675470688707e-05
0.000117958521579621
0.000112225374494634
5.66379143957787e-05
7.31906303016212e-05
2.74541682646273e-05
6.4154394855586e-05
4.06152862705711e-05
7.05240766393244e-05
7.1220897068299e-05
9.67076656101633e-06
1.33170608360434e-05
2.04832394210021e-05
5.94721939145619e-05
4.28865574564402e-05
3.08495353535196e-05
3.6262707982377e-05
1.85473927524025e-05
5.2304385158417e-05
6.46024781395828e-05
5.26209338096332e-05
5.69631079406157e-05
3.70369561732412e-05
6.18287231367465e-05
8.81470407920096e-05
1.97460216481007e-05
5.20379179560276e-05
7.80391674862672e-05
6.28396896054559e-05
8.82654045631706e-05
5.99917713915135e-05
9.45983923767086e-05
9.64523492922376e-05
0.000101937974705645
7.38807471593793e-05
4.91906423735635e-05
5.58267122082004e-05
3.39722588583426e-05
4.77091782920994e-05
0.000126093621587277
2.2564629468668e-05
4.45870891461916e-05
3.30819622452781e-05
8.97885232646365e-05
5.58894358556808e-05
1.22075394546219e-05
-2.34386832239439e-05
7.921210846573e-05
4.56992148379008e-05
3.08156177290495e-05
9.3596015232482e-05
1.94850601864449e-05
3.60039714668261e-05
3.64352169423434e-05
0.000105734105747271
3.65238170891497e-05
5.1664230773917e-05
5.03700637249866e-05
7.67849510561268e-05
3.08799929113644e-05
4.31767532985448e-05
9.0766315769059e-05
2.60837563473926e-05
2.85060391070429e-05
9.21713925251293e-05
3.52789016918593e-05
8.05181960580652e-05
5.24863237377579e-05
2.3825526330772e-05
7.08292697437141e-05
0.000107625545403477
4.58132186721904e-05
8.83547805100246e-05
3.13303767429555e-05
4.56673882925746e-05
9.82434178033641e-06
3.86624909620481e-05
-1.04315131876928e-05
8.37351603264172e-05
7.93782188250758e-05
0.000103148010846151
4.16639992981199e-05
4.88412742255905e-05
6.72950109964646e-05
5.90055676956199e-05
3.39874530656851e-05
-1.64979879725898e-05
4.89938992020979e-05
5.47255051825496e-05
2.0160978750956e-06
4.97444832501007e-05
6.61957237335038e-05
3.09810851566321e-05
9.87823198096323e-05
4.15516687500523e-05
9.27794070352832e-05
4.85014173474269e-05
9.53467766708638e-05
6.75789913359371e-05
4.56245854298957e-05
1.41110957362277e-05
6.52003793119519e-05
6.19999940326203e-05
6.15877909874277e-05
5.98024362953737e-05
2.60546237740119e-05
6.18881170846082e-05
8.18472418926556e-05
8.35549742676548e-05
8.66570575280774e-05
6.74744824627318e-05
2.98478105941432e-05
5.15836455203411e-05
3.65755818237536e-06
1.09891253080822e-05
1.61016340761397e-05
6.30291269708534e-05
3.14401386580651e-05
0.000109122130241132
7.80597218789587e-05
8.715586803598e-05
4.29152256488996e-05
1.39374036901487e-06
0.000107972220885626
7.22857904846376e-05
-3.27962355974359e-06
1.756131329392e-05
4.18736011261268e-05
6.20227529040407e-05
0.000144236081525133
3.48659890177322e-05
0.000119284747309703
7.21680714285165e-05
6.78803133831583e-05
3.68086511786013e-05
8.83979282471695e-05
5.95367026749393e-05
0.00010656648207439
6.28898811852381e-05
6.165510516944e-05
5.40912613911051e-05
2.06676927527768e-05
4.47143969479268e-05
2.42775644282918e-05
3.2307133726843e-05
1.55680706249362e-05
4.94216968781018e-05
3.94203376531768e-05
0.000118206484670682
3.00132802808563e-05
8.60744073871963e-05
5.72636871917444e-05
9.18090726396528e-05
4.92852652244399e-05
-1.36586209508478e-05
4.47974318060783e-05
5.18842085984288e-05
6.01735476018776e-05
1.77614419745156e-05
5.09927128617598e-05
3.64987888992207e-05
8.73415043859283e-05
8.07885451473553e-05
4.06824071273476e-05
8.81002335898616e-05
-1.06676378550666e-05
6.15666481735977e-05
9.2386417201175e-05
2.38639985223895e-05
2.6087009460675e-05
4.29325638022306e-05
5.60185050729976e-05
8.96856847187198e-05
7.87291853483131e-05
8.85978236921098e-05
-2.58462867410967e-05
7.12092891112619e-05
0.000102841923137672
9.61730413311706e-05
2.40401670031574e-05
2.9581379534884e-07
0.000114936298820344
5.47886613572029e-05
-1.58781547992062e-05
2.83177595018053e-05
5.8138681335897e-05
5.4391578875516e-05
2.00967181483555e-05
9.27240390209197e-05
6.10979464063095e-05
6.12076757348051e-05
9.26391649772609e-05
9.72640319704875e-06
2.07143010493217e-05
6.37820192873729e-05
8.45904708912654e-05
6.85211718640155e-05
6.56133056512216e-05
6.6640841447812e-05
-2.6504733370319e-05
0.000103974387598183
6.49201865541514e-05
3.1287140739769e-05
-1.33583075435461e-05
2.16672259851768e-05
0.00010977235256398
1.8479189836238e-05
0.000100178269178553
9.18681408008408e-05
-3.33803519887494e-05
8.23189227999792e-05
7.43070983156351e-05
4.97229671770706e-05
9.04277576553626e-05
8.74652144903672e-05
8.12273005779458e-05
5.70528443118131e-05
8.60624250368537e-05
1.60218375458412e-06
0.000125059676933934
-5.39733801327152e-07
7.03839969161475e-05
4.75507564472415e-05
7.22693683189835e-05
9.12904453630899e-05
3.26663824187418e-05
4.18454364070402e-06
4.70420072660403e-05
4.02493402366179e-05
6.28036209079769e-05
8.95535273208407e-05
1.65464274879955e-05
1.40248650149524e-05
1.57748992233616e-05
4.20372066183917e-05
6.83680565858657e-05
0.000102973341777965
9.55838559726417e-05
9.9176218551502e-05
5.60314578356611e-05
4.77617815291713e-05
8.15263570425574e-05
5.64107418394525e-05
6.0642865280186e-05
6.08360590828259e-05
6.04724059130123e-05
5.99345971208673e-05
3.37832745692237e-05
8.88958527988386e-05
7.30725318604081e-05
0.000127648618064665
7.98976460391226e-05
-1.24737736986557e-05
4.74380215186795e-05
5.86302035534406e-05
8.38359715761036e-05
4.82247662682794e-05
3.76019161991492e-05
5.99498006056636e-05
3.66076714342646e-05
6.70172249101485e-05
0.000131166704126776
-7.70288285225599e-06
5.1228517511322e-05
-1.80529654079304e-05
5.98354029336202e-05
4.01630486729976e-05
3.96185570608739e-05
4.8046918528049e-05
3.4284633162345e-05
1.65738535144257e-05
3.01032178553353e-05
7.13759911729456e-05
6.13672260621343e-05
8.59374378745608e-05
3.17385099843958e-05
5.84027147578769e-05
4.01960979813135e-05
6.83289074149117e-05
-6.223547771936e-07
9.72352362868738e-06
9.11321789338717e-05
2.08170911798247e-05
2.28054250927085e-05
5.42673888558746e-05
4.16109802065642e-05
6.74231027972083e-05
7.57474321601956e-05
9.41315991000102e-05
7.68284433618238e-05
1.49302480268021e-05
3.75274475181646e-05
6.81554371833605e-05
3.64589830837544e-05
8.17385882021212e-05
3.57714397407406e-06
3.36636104832618e-05
2.50292412402734e-05
6.97744427820635e-05
7.24275019489403e-05
8.08077383366844e-05
6.63360710638056e-05
5.54192342165314e-05
3.20393235738876e-05
-5.25491358284702e-06
2.59347542492962e-06
8.60209935295119e-05
0.000108703990583448
8.1622533742619e-05
3.55461646543544e-05
3.36064027692842e-05
8.03875815433642e-05
6.22469844889383e-05
0.00010675132461941
8.47166191554763e-05
2.19328280615829e-05
6.38241708550863e-05
7.47086925071862e-05
5.36031474915624e-05
6.20346734338002e-05
5.94002927144758e-05
0.00015362943510248
7.11132596449393e-05
9.38424187952423e-05
9.35942283083539e-05
5.01951684329937e-05
2.32026365410621e-05
6.05055766384416e-05
4.84824303245705e-05
9.63219193841875e-05
7.07682342682624e-05
3.64499961058265e-05
-5.39843884825378e-06
-5.93452580634001e-06
3.53903350155462e-05
0.000124118890099172
8.76053250460475e-05
7.93698316860629e-05
0.00010715077796366
9.28562273789525e-06
5.53389107266155e-05
5.78086228173759e-05
4.8518686438091e-05
4.72020348199048e-05
8.79080782786854e-05
1.40053278856472e-05
0.00011060012771359
7.69372764996668e-06
4.03081399764396e-05
7.083066639695e-05
5.57968251896975e-05
8.56750457148777e-05
5.07813361263328e-05
6.63698965789242e-05
6.29419158671964e-05
3.73477778774336e-05
6.77214332149214e-05
8.17317775533797e-05
5.8711126325126e-05
9.22932615563476e-05
5.56496806415993e-05
3.93389539091089e-05
8.94580727477107e-06
9.40867138339645e-05
3.44523287159385e-05
6.4476967804979e-05
9.54397311194874e-07
3.47854256449972e-06
0.000116235671651424
8.15171828975627e-05
8.22581388871649e-05
7.76784143986773e-05
3.00329393768715e-05
4.24445676831556e-05
0.000131948952763881
3.61401632917626e-05
2.71176709059845e-05
6.57530120953487e-05
4.24847872201084e-05
4.22917099904339e-05
2.76951184120797e-05
5.4855507464986e-05
5.00093445290437e-05
4.07663682610743e-05
7.28578454742875e-05
4.1236146701357e-05
5.68124806687568e-05
6.7616351628905e-05
6.88209425207352e-05
2.94784717905838e-05
9.95987823109448e-05
2.40487203535511e-05
8.06150792147126e-05
7.10971459777317e-05
7.03688307533098e-05
6.30093674457018e-05
6.40845227398384e-05
6.37895905541849e-05
2.85850153359579e-06
3.67313970835798e-05
6.63061622359545e-05
0.000118519764951864
5.49807447027158e-05
2.43075671774657e-05
5.37571711422193e-05
5.07253003489765e-05
7.55896824383315e-05
7.37277155139514e-05
3.57540615262894e-05
0.000101044596811737
9.78582344413831e-05
3.99695328316572e-05
6.15202513438334e-05
4.71967878962223e-05
6.41243092304545e-05
9.15688550395292e-05
7.50500755028452e-05
0.000112628065145684
5.78676239460164e-05
7.38274134714015e-05
0.000133629180888852
6.41740789873465e-05
4.70935475755275e-05
9.2058815307696e-05
6.17287391603978e-05
5.76209969933983e-05
7.06668619879183e-05
9.03658759257666e-05
9.34622832390296e-05
6.03386154053536e-05
7.97401262758918e-06
1.66564539027065e-05
7.37457877141537e-05
4.18449922254015e-05
0.000128757291137842
3.35461680115664e-05
4.92403296971909e-05
7.78558951413184e-05
7.02370680179734e-05
6.12272597202486e-05
3.15582942114905e-06
6.7896615780605e-05
-1.35154184453613e-05
8.08480526204197e-05
0.000110545491522
8.59331140208145e-05
4.42711654936454e-05
6.46856355519909e-05
6.8891723670984e-05
8.33422069060109e-05
4.77438922514413e-05
7.04738616577799e-05
8.39457198085955e-05
8.50554291018775e-05
4.35695796690939e-05
4.764444850332e-05
1.15393500613414e-06
2.49274714939479e-05
6.15560999125666e-05
4.34950094192332e-05
6.98316335159733e-05
4.4901328202584e-05
0.000146227221741377
1.72950312447232e-05
3.53870045414079e-05
3.80060868288217e-05
6.80608331006698e-05
5.65934458934882e-05
3.5570225467318e-05
6.50594307897452e-05
0.000103761954298857
8.80788545682572e-05
0.000115931321930707
9.67192453502337e-05
7.98828562307272e-05
6.23885822545116e-05
4.56693728369926e-05
8.33275555755686e-06
5.06507659368481e-05
0.000137864655435628
0.000101149552529495
3.76172986402229e-05
3.51557667711784e-05
4.4287431352624e-05
6.05253460032434e-05
4.34163177419091e-05
4.86226668010215e-05
1.53867200701278e-05
7.05639572470854e-05
4.19138362699984e-05
9.85818693234774e-05
9.20341506110632e-05
6.75026154151395e-05
1.52197884912979e-05
6.04137563379364e-05
2.89374838689015e-05
3.21157404751438e-05
2.10451019567374e-05
4.68473017843915e-05
7.53473031103436e-05
4.24452307010131e-05
6.8140524639462e-05
2.40577755860727e-05
4.78411791455761e-06
6.16775174347936e-05
8.57547640024649e-05
7.27269776986256e-05
9.25255461085236e-05
0.000126005236873626
0.00010308641953397
5.33623625132045e-05
5.63045604156998e-05
6.08019779297419e-05
6.30407824667578e-05
2.34833380845905e-05
4.72372410768772e-05
-1.2975947820081e-06
3.16477543507138e-05
3.24253401279093e-05
3.91089504864271e-05
2.19460032433269e-05
8.89379311207996e-05
3.20249748948157e-05
8.33173550918132e-05
7.55311634617782e-05
9.12602942578958e-05
0.000101028617384183
4.70988626363836e-05
4.06951987206695e-05
9.46187773490595e-05
2.35162532259929e-05
0.000105351676275131
6.54323510500836e-05
6.74417306376657e-05
3.43839477192747e-05
7.57754562303767e-05
8.63958861819742e-05
7.75746608622024e-05
5.10259798966496e-05
7.42132932239166e-05
7.41227769361333e-05
0.000103746222896675
9.83645585757568e-06
0.000108721179112321
-3.11448354495591e-06
4.59909068342825e-05
1.27854722247909e-05
1.08346730739327e-05
5.46866382147014e-05
0.000112458293097457
5.45660273316147e-05
0.000133261067692548
4.53938249640305e-05
4.44372477889835e-05
5.29158141433858e-05
4.15335226313456e-05
1.07196085697821e-06
8.60367601407422e-05
4.0176252626655e-05
3.95067634478623e-05
7.63727703768631e-05
5.42567037688099e-05
8.72359608434378e-05
6.97867562219561e-05
4.7767645054835e-05
5.03368152096604e-05
3.01641851097255e-05
4.56422981486375e-05
7.44156692016178e-05
5.47621994224043e-05
6.1235310141776e-05
4.93578100476909e-05
-1.48630812403789e-05
6.21003322225383e-05
5.27843307531308e-05
9.79902667304478e-05
9.3121498231154e-05
8.3109721663437e-05
4.88079740889089e-05
2.28545839755909e-05
-3.25310991102759e-05
7.2217257197296e-05
6.02051784493547e-05
7.27431644328466e-05
5.04418734011217e-05
-1.04684282655457e-05
-9.30728656730176e-06
5.71721000323605e-05
3.72786542554216e-05
2.02924618290218e-05
8.45734977923408e-05
9.47086944747429e-05
3.7761814555248e-05
4.79353956501717e-05
4.45615437316296e-05
0.000100354311669471
0.000111057387916866
3.93341181868716e-05
0.00013665407628601
4.82399801834052e-05
5.82626914520238e-05
2.68845877199992e-05
8.95217419484451e-05
5.39142511265169e-05
-6.36484437003139e-06
3.89832865903432e-05
8.70471616395734e-05
3.29807607776619e-05
4.12056309245548e-05
-1.14963742996258e-05
9.03700742351097e-05
8.37336238921053e-05
3.68222765878807e-05
0.000103819804197271
8.11120685341934e-06
0.000101794076895103
3.98974716873618e-05
5.84166673493931e-05
0.000115965021351211
1.1942142155137e-05
3.59300860881665e-05
8.47475088241876e-05
8.07076601105898e-05
3.86514606074539e-05
9.56942990644469e-05
9.53307122234269e-05
6.6781031220922e-05
5.18369385500122e-05
5.42509811282054e-05
4.35709504051493e-05
5.68246281318829e-05
9.24865821641955e-05
0.000127400460688893
6.94830761160393e-05
4.13161642915096e-05
9.13628417268749e-05
6.75552407470771e-05
1.65616108743577e-05
5.94222765727011e-05
0.000105317049576569
9.9539134077016e-05
4.64047541605625e-05
3.76769190020415e-05
5.50016533659882e-05
3.89733404439259e-05
5.45116239414972e-05
9.02791730517266e-05
3.65709044232552e-05
3.82507125294805e-05
1.43374686158877e-05
1.05192760438864e-06
7.47772691488564e-05
6.88511269649157e-05
4.61841279334874e-05
5.09204949673177e-05
7.39618664958792e-05
9.23576158621125e-05
0.000116426634826045
4.80437027522878e-05
2.1901488145922e-05
2.43384515536003e-06
7.80948764594312e-05
1.48983921726866e-05
2.11199365394085e-05
6.16619167386552e-06
0.000120221970636958
4.66631223963921e-05
6.98722081174429e-05
-3.81066870018188e-05
-1.70771743300971e-05
-5.31991276782238e-06
9.87409982036606e-05
8.47912248959031e-05
4.03102874678517e-05
7.61054911966453e-05
6.63871328553521e-05
1.11780266991202e-05
4.35040209805891e-05
5.29282990501018e-05
5.82922155215363e-05
6.98024780290272e-05
7.90641793770869e-05
8.25550305105893e-05
8.16952950746256e-05
8.17600201004671e-05
4.5986336638212e-05
3.8267444189429e-05
4.46608234094759e-05
6.92169915146893e-06
5.82793754530983e-05
5.96833532791826e-05
4.24135713975647e-05
6.18767201504004e-06
0.000112462941930276
5.22444190955999e-05
7.22856587660745e-05
7.01680016422814e-05
5.67591659022294e-06
7.47708233671201e-05
6.6800116999632e-05
0.000101283830947179
6.44833727982077e-05
-2.02018169484589e-06
9.20134214826478e-05
3.01447684961604e-05
4.3134047847394e-05
3.95730343984122e-05
1.75534469087961e-05
8.86474882122277e-05
9.40861925738771e-05
3.30355195452717e-05
4.18458158597051e-05
8.51058920411072e-05
8.35093984017361e-05
8.11098166852652e-06
0.000108911436817374
5.52936022426917e-05
7.6662126759372e-05
8.92852460946414e-05
2.94397269806873e-05
-1.39017651675775e-05
1.09270243267614e-05
7.68463192621638e-05
5.45434792010744e-05
5.94652301005431e-06
1.36476792971772e-05
0.00014204919193139
2.87190609347694e-05
3.42122148655821e-05
6.15606796481856e-05
-3.97540011434144e-05
3.9347013159096e-05
5.8065827582081e-05
-3.77092271963486e-06
9.82406677000444e-05
7.2368504421672e-05
4.32141772222609e-05
2.6371999542778e-05
8.46566087768315e-05
2.55498848851701e-05
0.000101817411916443
1.72670205659189e-06
8.41054020251015e-05
-1.14279464647201e-06
7.12738297321235e-05
5.4063593099113e-05
6.59003219012902e-05
6.91470984299937e-05
4.99652370164034e-05
5.38828564750315e-05
2.11033692885905e-05
6.10162137858111e-05
7.50375682247258e-05
0.000103994051989859
3.85580652139882e-05
9.77291835154042e-05
4.04552432219194e-05
9.88787100973975e-05
6.6149837159832e-05
0.00011159847194366
2.63373283972339e-05
6.04410921994679e-05
7.16734958638375e-05
8.39147452038873e-05
6.89504697830361e-05
8.10043352173074e-05
0.000126031399941235
1.48435615567613e-05
8.46557077780404e-05
0.000103130396506804
1.70270010154777e-05
5.41276554472829e-05
7.5443018906655e-05
2.97318952173986e-05
4.61348151338856e-05
5.36768953760344e-05
2.6742907637836e-05
7.50689720328655e-05
6.49014822331495e-05
7.60009283230614e-05
6.84104716833319e-05
8.45530139030026e-05
9.97771411954874e-06
6.49541344957477e-05
3.73905013227668e-05
7.78299715232616e-05
5.5548518730715e-05
7.56200824057854e-05
2.17012134602961e-05
8.15251725469525e-05
3.3569965139447e-05
8.55665455717977e-06
6.05984114276162e-05
5.21182030018376e-05
1.69952451591397e-05
7.99727303981293e-05
5.43127779354666e-05
0.000111956137580831
7.63178820482665e-05
0.000111118018224113
0.000101932899897953
-9.14164403036413e-06
7.5456470765207e-05
0.000119893843421215
7.15028325973591e-05
4.97825640065341e-05
6.80248236737292e-05
6.96419731358304e-05
7.10346211269796e-05
2.54185456513243e-05
4.34258160370301e-05
6.81336531992621e-05
9.17050034322584e-05
5.90165079569556e-05
3.15832706092664e-05
-2.21828242596592e-05
8.23364115991793e-05
6.10032246717566e-05
8.92438778166684e-05
1.9957282631064e-05
5.90243551860118e-05
-1.16436964679401e-06
-7.35205925610485e-06
5.18125911547833e-05
5.93612668075281e-05
7.54813338017343e-05
1.98983670772638e-05
0.000114483517214649
2.43569606763799e-05
4.52108835636507e-05
8.61225769774538e-05
6.10084211803368e-05
6.90543770194405e-05
2.17049980902928e-05
5.35426935046877e-05
5.40426131876171e-05
3.88552555687718e-05
3.44630864611899e-05
8.02381021182182e-05
3.44757086854705e-05
0.000112173208453744
0.000103366199679927
5.94075234092687e-05
6.55297223665693e-05
6.79334131549268e-05
4.90296081808985e-05
5.13696548433687e-05
0.000110350533989859
6.45206182059287e-05
0.000109934617425798
1.73217036216474e-05
4.53233525823421e-05
1.85976815651612e-05
3.30671171789634e-05
8.63478558125508e-05
8.88995092585005e-05
4.46821040404264e-05
4.91901605190174e-05
0.000104070681553263
9.81568539205543e-06
4.77121507599221e-05
4.45756870878509e-05
3.94533341581586e-05
6.98750732147329e-05
7.133918411777e-05
1.39616776556439e-05
6.36381342103893e-05
2.63582408137665e-05
7.2177664960553e-05
6.85622412093261e-05
8.27128640246774e-05
1.79383240940158e-05
6.88458735179801e-05
5.31524196345414e-05
9.8174154423241e-05
5.87975232951211e-05
1.4622398924846e-05
5.61152092519717e-05
3.67065149720235e-05
5.66131699184331e-05
7.98210131425583e-05
5.69281781142445e-05
6.64758286739526e-05
3.62666589120516e-05
8.26489866432192e-05
0.000103555172572605
7.49525206444503e-05
7.45809890597918e-05
3.8674918864095e-05
2.13046068249811e-05
4.34006370446106e-05
3.17663054310482e-05
7.80593060596445e-05
6.38334451912842e-05
1.03299524981683e-05
1.18973834732375e-05
6.29432165625634e-05
3.94256729808662e-05
0.000113153354204659
8.54098003107024e-05
-1.20346188352719e-05
7.55232255427143e-05
7.52785890076022e-05
2.73344341271568e-05
0.000115357166472388
1.69631090596046e-05
8.01951708190193e-05
6.20774744601777e-05
7.7120436587604e-05
6.12666216061951e-05
5.82670616270715e-05
6.59243968097124e-05
4.45275315854957e-05
5.07418663630086e-05
7.64516429307089e-05
3.79746064046716e-05
5.13067611947519e-05
8.0577691834159e-05
3.76396846866559e-05
7.84461997012313e-05
5.10340424698039e-05
5.00314626944525e-05
4.8236683707866e-05
6.08151957155127e-05
8.60255165866072e-05
7.83986150400149e-05
8.41958793173918e-06
9.78030704406656e-05
0.000108846115411909
6.05976649976577e-05
6.21024495627561e-05
6.28268545560862e-05
1.35538699356326e-05
9.68264975843941e-06
7.77291570760165e-05
4.54092803413832e-05
0.000104585822224655
9.70198405594251e-06
4.16256563082551e-05
7.19329817396131e-05
3.53197622242386e-05
-8.04145313129971e-06
5.41654301005052e-05
1.81096305957974e-05
6.03222307409336e-05
4.58937287031646e-05
6.44816549622237e-05
6.74688871464929e-05
-2.10434523383329e-06
4.52762993623343e-05
4.53773326948871e-05
8.06875386973537e-05
5.42646023659545e-05
1.05438004297298e-05
8.44888107932055e-05
1.28078829260162e-05
3.95596409171764e-05
4.06427704019696e-05
4.63020372842387e-05
0.000134125654636035
8.67363586729966e-05
5.24578735537281e-05
6.47261168760157e-05
8.07733627509091e-05
0.000124067760087436
3.92018710741341e-05
0.000104035708248905
8.27850755268815e-05
7.66900812381801e-05
3.64614987786771e-05
9.51611030148957e-05
6.38690511437634e-05
2.20968171661906e-05
4.38794087671601e-05
1.64345034277157e-05
4.62172405443169e-05
7.11836731181526e-05
9.40099661826208e-05
5.96904212829108e-05
5.2884752878699e-05
6.99483470849753e-05
0.000120764965291619
7.10885829842685e-05
8.78427913460075e-05
6.26951069029179e-05
4.88787793804053e-05
3.89661814386969e-05
9.38679707868451e-06
7.37257392526664e-05
6.48419982388751e-05
6.35386685549442e-05
4.18822847925228e-05
9.47170801404278e-05
0.000138138075611059
-2.405736395398e-05
3.58924530813542e-05
2.49612974150035e-05
-1.7453746579509e-05
4.10783228714364e-05
9.27798003042527e-05
3.23121874331483e-05
1.044169895845e-05
5.10461695611526e-05
0.000141037026574585
3.72739711933423e-05
7.17773508292763e-05
0.00010632114617925
8.97952098175058e-05
4.24907611448908e-05
1.88194989359179e-05
1.72527487505963e-05
7.16090284965077e-05
4.91891232206196e-05
0.000110313785524936
7.05157981833072e-05
6.57509071177103e-05
5.09515541651428e-05
9.43924644038461e-05
0.000107443125081126
2.42431599011518e-05
2.64346778859242e-05
9.89190489813321e-05
2.31936641623101e-05
3.25817825232181e-05
6.82523426958968e-05
3.15257432371542e-05
5.13797386009743e-05
6.45866339446125e-05
2.73099620307797e-05
3.81464042723056e-05
6.57069302304389e-05
4.09780016563699e-05
9.0908429869224e-05
8.98288231854665e-05
8.30288530951918e-05
8.48860510275165e-05
5.61456118699192e-05
4.72664255992665e-05
5.66428054277077e-05
5.90968112373847e-05
8.05586644164021e-05
6.26812212716694e-06
4.94828567160708e-05
8.84122265071523e-05
4.97157675120563e-05
6.98153525224943e-05
4.89019371385381e-05
5.01797419297928e-05
0.000100426678179384
4.83924214663319e-05
7.27905240023673e-05
3.39039666422686e-05
-4.04575564771088e-05
3.2082054754122e-05
2.64197268785549e-05
7.05969109363187e-05
6.05559887601394e-05
1.66830511372397e-05
8.21615607793271e-05
7.25597416386302e-05
5.4895664300516e-05
0.00011762868646209
4.92150644960664e-05
5.559539951314e-05
6.99485782005696e-05
-3.00990602423434e-06
2.90255110552487e-05
4.79139260601499e-05
0.000118374690317691
8.07578390095316e-05
7.63065459965081e-05
3.64164282282963e-05
2.85173243966369e-05
1.13979170308298e-05
4.03151284522395e-05
4.4643419941228e-05
9.38434079683299e-05
6.61511033558462e-05
8.33852297990747e-05
5.56925237397651e-05
3.31631608860849e-05
5.26615617976651e-06
2.27887728326943e-05
8.71597209064685e-05
2.21094717937687e-05
6.29848860449571e-05
5.42141051981679e-05
2.0325011672329e-05
4.40621017313929e-05
1.31045748185097e-05
1.84583922082984e-05
1.56451758421568e-05
6.87887204799535e-05
0.000101191620207291
3.44620319716202e-05
3.55416764118364e-05
1.58672502871617e-06
6.27310064652815e-05
-3.98350463178323e-06
3.20697391545605e-05
0.000143397632537709
4.53348063878208e-05
8.80194844534363e-05
0.000147431661423882
0.00012531712121775
1.07027814345895e-05
9.59748110195374e-05
3.52711032848447e-05
9.35188552825441e-05
9.60872392308824e-05
1.70337316272565e-05
4.90262595092127e-05
7.1398027086065e-05
6.1211869069753e-05
2.1929872445666e-06
6.13902485403611e-05
8.6605564094784e-05
6.90677527441551e-05
3.93725888037759e-05
1.39293337070139e-05
6.92158492822643e-05
0.000101758354406821
4.64759505440884e-06
8.70096034324201e-05
2.66933733135014e-05
4.41152079561659e-05
7.62646933978883e-05
9.46696817722355e-06
9.19615434527834e-05
3.78059453838414e-05
6.26645190618413e-05
2.59658963804192e-05
4.21965042608569e-05
6.94562546794097e-05
5.81889365785173e-05
4.90620229396607e-05
8.92769489298762e-05
6.77823788146444e-05
7.27870889407424e-05
6.87785007493221e-05
1.96554273015417e-05
0.000114308035664276
4.53624854584379e-05
7.54727238023243e-06
4.70182679586193e-05
8.9297620655073e-05
6.88041531857941e-05
2.82681121234235e-05
6.77910427832859e-05
1.00011124556889e-05
7.23951194752088e-05
2.7558249341208e-05
8.65796177127406e-05
7.33559910966807e-05
5.08409101346605e-05
9.49831614403441e-05
9.04074844179498e-05
3.48840145070134e-05
3.03688634668876e-05
6.2271352818558e-05
4.71511826418495e-05
3.8995013651572e-05
3.00545937077545e-05
4.92632797071854e-05
9.28255781469441e-05
5.56077623029551e-05
3.81504602212823e-05
5.00566606886939e-05
4.41745089527562e-05
-1.47432124000731e-06
2.17679616577126e-05
4.18454019314918e-05
6.10923917064525e-05
7.97352043258844e-05
4.99694488836426e-05
8.42604328095907e-05
4.62514817112346e-05
4.72921809765022e-05
4.67660541565981e-05
1.85958228741252e-05
1.8909608095671e-05
3.70636507787427e-05
8.83504722360142e-05
5.55154021947643e-05
5.16432904615789e-05
4.11445961908321e-05
3.17869532106926e-05
6.01324955467216e-05
9.80766154106596e-05
9.13962888152829e-05
3.60956927545288e-05
6.69644129263541e-05
7.456294840213e-05
7.52989018035658e-05
5.64047074961159e-05
2.6956067887724e-05
-1.27994246351558e-05
7.59432537464686e-05
3.40611380105037e-05
4.68301458256869e-05
2.44426812322251e-05
5.0245627868977e-05
0.000124376810156153
5.17399627361934e-05
7.54899580216815e-05
7.28860002417087e-05
-1.38288526014698e-05
7.11095848771693e-05
9.19708716460657e-05
7.11673107342577e-05
7.63515410694134e-05
3.28930037193733e-05
4.85731627165304e-05
4.27521418574338e-05
2.28126027739562e-05
5.97825700724454e-05
2.49308121410961e-05
1.28513536452855e-06
5.33767648402786e-05
6.18994274549444e-05
4.86172380918715e-05
9.69701230878881e-05
3.26946924156731e-05
3.99531501679204e-07
5.28662644826071e-05
8.4375675651181e-05
4.3748551895385e-05
2.304237695991e-05
-2.55586568126656e-05
0.000127865992688383
7.30964099990399e-05
1.57217750535814e-05
7.09762764321326e-05
8.41502341831613e-05
7.69801650906953e-05
5.8894672527849e-05
4.30737505971242e-05
7.37315121212755e-05
8.20832512145583e-05
7.93827990298061e-05
5.42841145785422e-05
7.79290945709106e-05
8.0252226719759e-05
7.8117407368689e-05
4.88644836305076e-05
5.28909926587439e-05
4.54394740285258e-05
3.87282492801488e-05
5.87427326415571e-05
6.98588097347524e-05
2.86091528097426e-05
7.87353834064983e-05
7.22965001795071e-05
3.87581255027944e-05
7.94622817027853e-05
3.62650694718959e-05
1.37372263881435e-05
2.69181321196916e-05
5.67163600275244e-05
5.28478956442558e-05
7.05052434013168e-05
1.9622060341087e-05
7.57692557262924e-05
5.94349218374743e-05
0.000107912744338309
6.54486850742032e-05
1.57409084823613e-05
0.000106149513240933
4.67964226719669e-05
0.000108689070341047
-2.01569916211604e-05
1.21345306968801e-05
2.52881634664384e-05
3.724496361625e-05
6.63569588549339e-05
7.78625420340572e-05
0.000118845946526205
8.40902322256939e-05
3.46243334323648e-05
1.26926533055444e-05
1.88486353036621e-05
6.41810459703369e-05
0.000133618125561216
1.57011329329318e-05
0.000112004652864825
3.85950610867284e-05
0.000101538027454516
8.59858533573801e-05
3.98382985300426e-05
9.32596441637812e-05
4.67816873495194e-05
6.79309888083274e-05
2.49821907988828e-05
2.79948730480392e-05
7.44095310182902e-05
3.537471675254e-05
3.97264002155288e-05
5.02679402126786e-05
4.94685431108992e-05
5.05857151624308e-05
7.21585131938171e-05
9.07050367465365e-05
8.94252027179959e-05
6.52940261379011e-05
9.07833313893404e-06
7.18637199099731e-05
4.1032650808488e-05
2.74668631217979e-05
4.70309828510521e-05
4.12932223649589e-05
2.87138423581047e-05
5.33889006506047e-05
9.93017341237419e-05
5.81260601690632e-05
3.12602078328702e-05
6.30762351588532e-05
6.45043282597332e-05
0.000125322235901909
5.10008096015438e-05
4.21539807938271e-05
7.30318950681985e-05
2.01982753274986e-05
7.13020014031357e-05
3.60451195177537e-05
8.27455085041136e-05
9.67423071191462e-05
9.63222276916786e-05
0.000123091285102781
5.79499530342721e-05
7.47702634647397e-05
8.44326126760485e-05
9.27507947092123e-05
2.34137549376684e-05
2.70472721599753e-05
0.000107166826571064
9.96818529710724e-05
4.70612283249293e-05
4.19768912876469e-05
0.000103883189353248
8.21524861543001e-05
7.71109667960863e-05
6.72441830397577e-05
-9.82022182739388e-07
3.54381298481036e-05
4.51803601469152e-06
5.59953938430436e-05
8.72516295727105e-05
9.26795418176256e-05
3.28127494337135e-05
6.26500261856342e-05
7.12056568850114e-05
0.000106367268561989
3.58774970165983e-05
4.01468279363528e-05
4.05162870352471e-05
-6.44203884751148e-05
4.08481927400686e-05
6.97143021946584e-05
7.75243065263283e-05
4.7910099149537e-05
5.7390859643676e-05
9.60616063613501e-05
4.81639855843792e-05
-3.51605958090149e-05
4.23452272813734e-05
5.9999658233798e-05
5.79135867945048e-05
4.23337535058149e-05
0.000104966347134948
2.58008641230331e-05
8.70920811257839e-05
4.88172742889178e-05
0.000138719005230947
2.2256275709362e-05
7.36433743091143e-05
4.96756307376778e-05
2.0269767292517e-05
2.26425271233044e-05
3.3353899913071e-05
1.0197999556748e-05
8.47991524057809e-05
7.08377619487377e-05
-1.84999781232975e-05
3.85925478655772e-05
1.26101095422103e-05
3.13420074408481e-05
9.63297256020747e-05
9.28500203225677e-05
7.1555958785352e-05
9.71664881265595e-05
9.04042963529451e-05
5.59108800077499e-05
4.82718684883171e-05
0.000104843994103659
2.61868884543436e-05
6.80452270596332e-05
5.78810154268885e-05
3.18825402857838e-05
4.0521590841768e-05
3.20753889466143e-05
5.1226613773173e-05
7.7034268622679e-05
5.98499718779305e-05
-2.15279773400134e-05
6.83103978417489e-05
6.02496496507101e-05
2.96041294028226e-05
5.54120397518076e-05
7.56709853943066e-05
1.92074230089126e-05
2.61838901203417e-05
9.50080680272782e-07
5.61805941777074e-05
8.2525672400231e-05
3.98224339168129e-05
7.99588431254569e-05
7.78921205738902e-05
7.66366305180865e-05
2.11770601436873e-05
0.000107746026615411
7.77745532126865e-05
5.80087391678708e-05
6.79812252969071e-05
7.74048204611309e-05
2.19962248504295e-05
5.4751885703934e-05
2.94207059356057e-05
3.84749536272925e-05
5.35010497848204e-05
6.58778720038551e-05
-3.83634606845374e-06
8.54695564891336e-05
5.82706744545645e-05
7.06951072667277e-05
0.000105988991038134
5.90401398673486e-05
4.21211103944516e-05
8.82707558496722e-05
7.47806176815282e-05
4.68260719009776e-05
2.86441951322478e-05
7.48074915428071e-05
3.53092286335453e-05
0.000118685591278488
7.0075076561284e-05
8.26815185991138e-05
4.19865373882858e-05
3.28202934442501e-05
5.8145348771186e-05
6.52607902591847e-05
3.73093678579742e-05
3.95712468750073e-05
0.000104193058229789
9.20162725784456e-05
2.47337232794896e-05
0.000103129406717875
5.18406110366085e-05
-1.33392289586825e-05
9.48230900764712e-05
5.14793138838076e-05
5.21480255293466e-05
4.81099191416972e-05
5.61438384767931e-05
4.55989009075688e-05
2.9036723170102e-05
6.04695837620203e-05
0.000100068875296036
6.04416775965441e-05
2.16368950511055e-05
5.91633414210465e-05
7.90467787165016e-05
7.11146366517115e-05
9.19354864760196e-05
2.19821031846403e-05
2.91252041164706e-05
-7.04804530376549e-06
3.10501681179878e-05
6.08209370669629e-05
4.1656268811106e-05
5.69922200583675e-05
6.28604764010551e-05
1.91291368166422e-05
6.24975808878316e-05
5.09647908038242e-05
0.000129481314519697
8.78351644435328e-06
1.41679429709237e-05
5.9524890102814e-05
7.03606486151422e-05
7.6020761508021e-05
3.92950430700334e-05
0.0001019889937671
0.000126071352993474
6.9059811840126e-05
4.19976910695372e-05
7.39861639039441e-06
5.52151009787644e-05
6.21663512928665e-05
9.06854585258608e-05
8.32614599573223e-05
1.12753705392891e-05
7.01973576128389e-05
6.11063709543365e-05
3.11319159723884e-05
7.1953727586166e-05
1.87541288111289e-05
4.23694595468861e-05
0.000120186915205402
4.32502053705797e-07
5.45322324273951e-05
6.9594248640835e-05
8.66382548574961e-05
6.9018527775972e-05
4.18521779476927e-05
4.98429315720827e-05
0.000102802899049096
8.99149914110359e-05
0.000109341610746265
2.37950113211751e-05
2.3242979983374e-06
3.97048653222351e-05
3.01836301454897e-05
5.640014850739e-05
4.2636582902712e-05
2.83112404372234e-05
1.96164248829774e-05
9.95415845972576e-05
6.69974990680838e-05
7.14273585348762e-05
1.85682900720216e-05
4.66867111103428e-05
7.49333359048202e-05
9.83466291128703e-05
7.84704975112661e-05
5.81848953582071e-05
8.04078827094859e-05
8.63542189836887e-05
1.63506173182166e-05
5.20454338372585e-05
7.48888983237123e-05
6.49376591507854e-05
3.60353561912587e-05
8.62999103061849e-05
8.83969281086401e-05
5.56493573407292e-05
2.66288797013355e-05
0.000111358672769468
5.61628324146825e-05
3.85415586187286e-05
8.53077679985291e-05
1.093925722781e-05
2.56438940021137e-05
5.6144551032401e-05
3.96917401940083e-05
0.000111045330393124
8.82238337639601e-05
3.63472895947305e-05
2.48448876478238e-05
0.000112694213357332
8.94066208717279e-05
4.47791274634153e-05
6.7904734762902e-05
5.76835900218013e-05
2.57360598730467e-05
2.37266286706273e-05
0.000154607604199337
-3.70632379485018e-05
8.74816285919939e-05
0.000117859914140121
6.98643400006997e-05
3.39216955354071e-05
-1.26607915695298e-05
3.03491315743265e-05
0.000106578672042797
2.00274314702013e-05
8.53060773592097e-05
3.84250913703118e-05
-7.77569860239182e-06
4.06577143654036e-05
4.09577747226717e-05
2.03560163660811e-05
3.6486971931115e-05
3.44183383096157e-05
8.1288533720927e-05
6.03199593606615e-05
2.95441993727701e-05
9.70401295522665e-05
3.02465907486727e-05
9.27085782878397e-05
0.000100644519566367
4.92326923812747e-05
7.52403245242898e-05
4.5769879028652e-05
8.56281893485565e-06
6.18376951381652e-05
4.6557973899497e-05
5.97335716744365e-05
5.91563869687759e-05
3.80925398820501e-05
6.91663628688761e-05
1.7759432809469e-05
7.42563395981424e-05
4.58172889193487e-05
4.11701298403266e-05
0.000105668526528017
4.1472197656362e-05
-2.94951118345479e-06
7.16235194577727e-05
4.40259054089679e-05
7.12701706521997e-05
8.68073076734777e-05
5.39103489517112e-05
6.38221781658622e-05
5.73371825748614e-05
7.40157805114887e-05
9.27912988609353e-05
9.53540506691526e-05
2.86003540832605e-05
5.90741020182809e-05
6.56541178074608e-05
8.54490996888424e-05
4.11579763479419e-05
8.94432015300031e-05
0.000107989132395371
8.82297407926738e-05
5.02822121871551e-05
6.46815107937313e-05
5.83055483237099e-05
2.62235497288207e-05
1.47222596797574e-05
9.64823984829098e-05
6.41098787978175e-05
1.01307140538598e-05
5.26452791696139e-05
2.14944062955004e-05
6.02528059394697e-05
8.48441309103562e-05
5.52163186953085e-05
8.70347718813332e-05
9.6826242309059e-05
2.74088552745199e-05
2.44345201783439e-05
6.61049163205392e-05
3.44917588612745e-05
0.000117664900403303
2.61513815687166e-05
6.0894832193431e-05
2.11093057451981e-05
5.05747881414798e-05
-3.74204261766631e-06
6.10088434341385e-05
3.22321594212956e-05
5.8436393971661e-05
8.96119603123997e-05
5.35699561830969e-05
3.8470702094614e-05
8.49190755345814e-06
4.75006296823403e-05
0.000104136540540511
5.80044083198308e-05
2.60134300443178e-05
5.97382597344263e-05
7.90182351943363e-05
8.44321197453729e-05
2.12761224711333e-05
7.3522094778905e-05
4.07124812726816e-05
0.000115474580242551
2.06915907185407e-05
2.62333346417138e-05
1.36896068645884e-05
7.58420338139796e-05
2.23250429512538e-05
5.67891761944768e-05
8.55786378608549e-05
5.88521100110988e-05
4.78199495134226e-05
2.09185724655575e-05
4.78970954229246e-05
8.94248753719514e-05
9.98480099671458e-05
6.23887061675299e-05
0.000104198905284661
3.79924027919609e-05
8.50054935791175e-05
4.77203528587775e-05
2.44207748742651e-05
9.86717040189085e-05
3.86527226607647e-05
4.47472375565743e-05
8.49446868979161e-05
7.76912584099589e-05
4.91966121949294e-05
0.000108370044046579
0.000156276926388894
9.02383349044071e-05
3.47790392266736e-05
5.21145796917416e-05
0.000101598573018548
1.91551939991103e-05
7.27383589505305e-05
8.21618404474208e-05
3.87079931309542e-06
2.20185066986883e-05
0.000112789698016258
5.13946499115447e-05
5.04562280908591e-05
3.50133926889793e-05
5.47953867076179e-05
7.01241626666374e-05
3.46258789332393e-05
0.000109446987179871
0.000126400969815648
0.00012232288479426
0.000115728713806253
4.12297644344694e-05
4.52730370823595e-05
-4.8665954433137e-06
4.20285420415541e-05
3.59967376333184e-05
6.06438104859218e-05
6.31495418584699e-05
8.84664451308609e-05
2.50574087587338e-05
7.66110314224353e-05
0.00010904884050736
1.39257102876446e-05
0.000112177695024782
8.07125168247582e-05
8.01485202381075e-05
7.35033475207921e-05
4.89811034434675e-05
6.26195714966642e-05
7.81158795405508e-05
1.85525883460263e-05
7.93272183249329e-05
4.01799549828873e-05
6.13004187550774e-05
6.41786055572837e-05
4.07725180985987e-05
7.76440213110161e-05
4.7724282493399e-05
2.24919582764196e-05
6.4515804955695e-05
5.53191810532095e-05
0.000100505359018936
0.000124557878240097
5.88512096737841e-05
5.89652670715033e-05
6.12502485772509e-05
5.4336674421784e-05
5.60561765094498e-05
7.11506107864023e-05
4.3638431609438e-05
3.03108637002287e-05
8.25683498444867e-05
5.3011984372854e-05
7.42768117728714e-05
2.01555741577936e-05
2.79694226283949e-05
4.53067698983474e-05
0.000108154362139102
8.40851951685714e-05
2.52675005881367e-05
5.62449217446676e-05
4.70172961754329e-05
2.62169252053298e-05
0.000107367056446202
6.8016417492895e-05
0.000143636607137062
7.9787385768961e-05
4.91691498653914e-05
8.37569743155474e-05
3.57847995326956e-05
6.26187871486871e-05
3.48813320645109e-05
8.99981429554698e-05
3.85038265874351e-05
5.19812304278788e-05
3.27995226941698e-06
6.39558279103791e-05
9.10832798440502e-05
5.79455277269113e-05
6.8134794988727e-05
6.01273252525173e-05
5.95081578601961e-06
2.47462192549161e-05
6.52130675650395e-05
1.2697613041618e-05
1.46867294329702e-05
5.02902457278995e-05
4.64346152956065e-05
2.35006381964322e-05
2.8868996552808e-05
5.97514861683492e-05
5.91190719153826e-05
3.27514536590473e-05
1.64231503243896e-05
6.3269908008154e-05
8.5885988228807e-05
4.35821766139464e-05
6.06596377360694e-05
6.93456050614676e-05
8.36785108704826e-05
-3.08853271450098e-05
3.71638749397547e-05
9.14626616854508e-05
7.30902797531682e-05
0.000132795853399898
0.000143520933751274
9.64486399917914e-05
8.46060299708499e-06
3.96381800856577e-05
3.09893003742201e-05
8.00517420025111e-06
2.31580224160985e-06
5.35019342065445e-05
7.62766116188101e-05
7.6138008453812e-05
6.96690434306631e-05
3.85349867982545e-05
2.14070660027807e-05
4.25976219697998e-05
8.68373401289212e-05
0.000103564108632458
5.95112951475886e-05
8.92375950894006e-05
4.2450775136325e-05
5.73375669573267e-05
-8.3606102144695e-06
5.38327013537954e-05
4.37882160339961e-05
6.14090952688376e-05
6.75585864895025e-05
2.46592064651297e-05
6.5376397114731e-05
4.54869716424507e-05
2.25861845280709e-05
1.56510015728612e-05
7.6591071416391e-05
5.67153204864703e-05
2.31947581193286e-05
0.000136193782549058
8.08549718475997e-05
-2.52761076213957e-05
2.00717340740276e-05
5.53745693901703e-05
1.37809349515803e-05
6.74679697474293e-05
6.33382948339515e-05
3.08147279461281e-05
8.90421021351299e-05
9.30166222164326e-05
7.59806160888016e-05
0.000113339117050879
1.8115469306758e-05
6.64134005054689e-05
7.94784054578345e-05
0.000107595382924607
6.93842798500639e-05
1.11640876133179e-05
6.06885424975296e-05
1.38947241830673e-07
9.78299888875504e-05
6.44105292403256e-05
0.000108312421215867
1.54565711645487e-05
4.49965129276498e-05
4.84226742658673e-05
-1.16685038039876e-05
3.78297714238935e-05
0.000100722683006157
-1.20965557323823e-06
3.85145955398712e-05
-1.07634055793638e-05
1.38443085399603e-05
9.55808425697264e-05
0.000109911753747913
3.19726965366054e-05
0.000100916936985615
6.73580000769137e-05
6.67280749545837e-05
4.84943718665239e-06
7.77882151342023e-05
0.000115302405267419
7.43671082635853e-05
9.02212787641142e-05
6.50330340995896e-05
6.5938964226036e-05
5.92742965152819e-05
6.25825500277791e-05
3.84306838506463e-05
9.31389885595864e-05
6.0238018105873e-06
4.2782745957486e-05
3.87903251003747e-05
0.000157873987785791
-8.65747587640448e-06
7.89855481513717e-05
7.6027219960947e-05
-1.07734359530351e-05
5.69971374882294e-05
0.000105299895635373
0.000111342258759902
