# Supplementary material for: Research on computational propagation and identification of mine microseismic signals based on deep learning
Source: PLoS One. 2025 Oct 22;20(10):e0334641. doi: 10.1371/journal.pone.0334641 (PMC12543183; doi:10.1371/journal.pone.0334641)
Supplement: S6 Data — (ZIP) [file pone.0334641.s006.zip › 000100800002963.xlsx_0.txt_24.txt.txt]

7.32266154548023e-05
9.3561282028177e-05
1.4597444740941e-05
5.48158351426035e-05
3.93142666882789e-05
5.30397759862051e-05
1.34983322705521e-05
3.68083724701758e-05
8.7626114828604e-05
8.28249371188227e-05
8.81861887316699e-05
3.79664391643944e-05
6.76201673954555e-05
8.94794498963183e-05
3.174937373019e-05
5.39526110799386e-05
5.44544243162158e-05
8.25822415148593e-05
5.34043288678545e-05
6.00397382174402e-05
6.22124309821617e-05
6.60038426753711e-05
5.73408993725376e-05
8.96363618417874e-05
3.6955816184201e-05
6.23618824655801e-05
7.30472455312673e-05
0.000101647447748624
0.00010057155977127
7.21027999487696e-05
4.16482807164588e-05
8.14799658630695e-05
1.34098388535913e-05
0.000118263535689775
-1.68884708108008e-06
4.08784609704177e-05
4.65793803724443e-05
6.85600999129816e-05
4.34451175236887e-05
6.10139713411446e-05
8.27520623661682e-05
7.44106521832554e-05
5.85262496348267e-05
1.81337150227146e-05
8.67193695308327e-05
3.66468573875732e-05
9.02790114572576e-05
6.26935098034974e-05
4.18063045823069e-05
5.3147361651244e-05
7.12142472804499e-06
9.27800923569449e-05
7.27414874444748e-05
7.315441667557e-05
9.66979358654622e-06
1.90868484947599e-05
3.54931821049213e-05
1.52825419142092e-05
3.58234223607853e-05
0.000124920762375277
7.282533766949e-05
5.24286436043415e-05
3.00888819050155e-05
5.59343332447087e-05
8.24296476556262e-05
9.12658779940625e-05
2.53787789877458e-05
3.3580890760204e-05
1.40004610938383e-05
6.03130456747918e-05
1.92953020666834e-05
4.3426275734053e-05
4.17886780517273e-05
0.000114057151013088
2.44581327481682e-05
2.16956193616118e-05
0.00010418041439282
7.86413679816551e-05
9.76187419734781e-05
2.2434870299433e-05
8.48880438103036e-05
-9.38819954652533e-07
7.34886774708962e-05
4.37105828210096e-07
5.4871520850833e-05
1.99385407169943e-05
4.32986910233624e-05
2.52596406284845e-05
8.67838329664154e-05
2.84785292387851e-05
3.67602644735123e-05
5.48606926395207e-05
-9.27216979053503e-06
4.37431562430989e-05
7.60938105317115e-05
5.58257407113121e-05
8.48739406893924e-05
6.64841185707911e-05
5.60351489833859e-05
3.97500854847053e-05
8.68342957928893e-05
6.58385244475918e-05
2.12866554004441e-05
7.81491935641347e-05
6.48471289408745e-05
7.27727151091356e-05
1.80241339285377e-05
2.70243767748296e-05
7.55960564366714e-05
4.65440876308375e-05
5.67637100057547e-05
1.12076075433506e-05
6.89969335394628e-05
4.88731054959524e-05
7.89898625468669e-05
5.54990578872922e-05
3.11767049362368e-05
2.01741194056762e-05
1.49344356451478e-05
4.42627519046154e-05
-5.84068125701595e-06
2.49402984532943e-05
6.52503022874037e-05
0.00010848664142247
6.49773267444137e-05
9.20971371381754e-05
7.68230412203791e-05
9.09852449320019e-05
-8.40421343356951e-06
4.46058501785752e-05
5.78668029882254e-05
7.34989982345953e-05
4.41185909057353e-05
5.7201868677073e-05
8.28969377865254e-05
4.85984817473116e-06
8.38971819401166e-05
2.64100583580898e-05
2.9091551643928e-05
7.39284785119795e-05
0.000102563233940595
3.44231160632582e-05
7.30402242712119e-05
6.81572416275978e-05
9.2318772126271e-05
3.33607838382096e-05
4.79321909973873e-05
5.22578890010627e-05
8.99839404935777e-05
2.1744738223885e-05
6.99820743362398e-05
3.9093210585134e-05
7.48276038450436e-05
7.75236913635408e-05
5.27659199230673e-05
4.96499284264747e-05
7.00377793567473e-05
7.58490893541265e-05
5.57255349391172e-05
7.557710163954e-05
9.7843961862099e-05
5.31610930567051e-05
2.76390630318018e-05
4.97637337594761e-05
8.52344646778645e-05
4.7476171310352e-05
3.84342456251356e-05
9.40065991826064e-05
0.00010091398623354
3.05011132351047e-05
5.05852723256543e-05
2.16704001930866e-05
4.03886227289715e-05
5.96514347342066e-05
4.91945309370547e-05
4.02752502266196e-05
5.67192174845183e-05
7.78626095951309e-06
2.53945350008281e-05
6.86041180607294e-05
5.22855382544492e-05
2.27226606667995e-06
7.26510483519583e-05
0.000123328592349999
3.93586636361146e-05
5.18634394220587e-05
2.83038354620422e-05
3.0529678974093e-05
7.33562308604506e-05
9.30893506238486e-05
0.000126823590901188
6.3683028804653e-05
0.000121267980593622
5.98357950497951e-05
9.00024636804084e-05
2.79244046256964e-05
9.5399513866159e-05
4.92852513324328e-05
9.7236835376012e-05
9.08790877840807e-05
6.39472556283083e-05
6.1856557693573e-05
9.45515814358553e-05
3.07128845123171e-05
4.17629323521002e-05
3.58674085929859e-06
0.000136984289223836
-1.12394999104331e-05
5.44486879158737e-05
8.76663467690505e-05
5.09464458071264e-05
0.000122029109033172
8.05213563672705e-05
7.53181371285475e-05
1.4805168810937e-05
4.43290421915924e-05
0.000114701109476888
6.43209899805752e-05
3.72665355887951e-05
1.54386226006287e-05
9.84396811827264e-05
7.31333137192256e-06
0.000126100296813306
-2.75329802594671e-07
7.42005534606773e-05
8.39917125605723e-05
7.64712206186097e-05
4.30786201451058e-05
8.39464698754175e-05
5.31964067142617e-05
4.32585471875924e-05
5.82334612987889e-05
6.75293016872304e-05
8.15658134889393e-05
2.20688687066309e-05
8.69408053307571e-05
5.11162290270356e-05
6.38483657311666e-05
5.44952248884782e-05
8.49340012812682e-05
0.000117484258141473
3.96843647935103e-05
1.52800206665316e-05
0.000108079438588695
0.00011165712999925
7.43442972674438e-05
6.9806732584906e-05
0.000140921422704275
2.08841825130055e-05
9.54458327804557e-05
4.20457529957005e-05
3.81011234783605e-05
5.81500121452626e-06
4.47615066365435e-06
2.17994318537191e-05
5.83787266077064e-05
3.26966877868103e-06
3.67530311749524e-05
3.08757146834142e-05
3.23899433512407e-05
9.92356182690256e-05
0.000134188943904773
6.09490687510648e-05
7.73222031093542e-05
5.77210346401965e-05
-6.84020099569448e-06
4.8643430624139e-05
6.23446315038278e-05
0.000100778567839213
-4.43560555498182e-06
7.48830707167978e-05
0.000107261087433731
9.00749747112064e-06
6.38264804742691e-05
6.04646881489203e-05
5.90796074358225e-05
4.78091383980422e-05
7.26517199967553e-05
4.69765854682886e-05
7.69025605983286e-05
4.45567918697644e-05
9.42817961676149e-05
8.31925767928154e-05
6.48561358460369e-05
8.50415381350075e-05
0.000119015642977301
5.59783809297477e-05
3.88370979316131e-05
7.45041606059264e-05
9.25622472223487e-05
5.19601604804172e-05
9.88312918508523e-05
2.456568941925e-05
3.59412362817954e-05
3.37355950576759e-05
3.0312119488343e-05
2.44717593469759e-05
2.89096939880074e-05
-4.20317251724667e-05
7.91955351907984e-05
7.67902583838734e-05
4.3163228166671e-05
-3.37773600319783e-06
7.87829915905618e-05
2.5279940925196e-05
4.82742777481959e-05
6.99267626631882e-05
0.000107869428209266
9.99680289366065e-05
3.16221155988882e-05
5.07964875426998e-05
9.66352457744436e-05
8.18053903682456e-05
5.01320357529379e-05
1.30344018677429e-05
6.91732636981775e-05
6.85008639007669e-05
9.82063953524686e-05
2.36702615554159e-05
9.4675519440218e-05
0.000111058378949582
8.07628309373448e-05
5.57020295859196e-05
7.28500745500615e-05
5.11178742594318e-05
0.000129490980290497
2.58262015422148e-05
4.36611914728978e-05
3.78360041887267e-05
3.78792073581251e-05
4.0522928646271e-05
4.08770362463404e-05
-3.60436231201148e-06
9.70887865715271e-05
6.10730471920728e-05
0.000110844076811009
7.11661163844378e-05
2.42139598983871e-05
2.90709581451211e-05
6.7008686415079e-05
7.91394507009461e-05
-2.75463775621361e-07
0.000109231946049335
9.40296538323878e-05
2.71432657314047e-05
7.91068450995977e-05
8.35783966812319e-05
6.52821484887548e-05
5.79390832035503e-05
0.000109083526667916
5.18208805809565e-05
0.000122758116643585
7.3187001899982e-05
6.44815907149298e-05
6.96740860313864e-05
9.12163823639595e-05
7.62577474346922e-05
7.26546292130437e-05
5.44473255556492e-05
3.71092893661782e-05
7.36032661169308e-05
9.40324244829497e-05
2.26791585219657e-05
8.10323725504823e-05
0.000155704550505751
0.000107806966147977
6.81518477761318e-05
6.74067350512071e-05
8.04790142962888e-05
4.03532622964351e-05
-2.2400852364853e-05
4.59924733996513e-05
-9.51796537744606e-06
6.32764353693426e-05
4.41128110046413e-05
6.90658556142029e-05
2.36454672249e-05
6.21467126435156e-05
6.43990949375279e-05
7.09247139522403e-05
2.32055179626764e-05
5.5818028984359e-05
2.71459636037926e-05
8.93692463779587e-05
0.00010569945181274
0.000110807514881055
5.35396042398013e-05
4.00908552210489e-05
8.2899428274868e-05
4.4171753272067e-05
7.86759541881927e-05
0.000103931365566866
8.627572321964e-05
-2.53479077681293e-07
8.21574378019139e-05
2.12132902297489e-05
7.47731630472481e-05
3.72009702442385e-05
6.18358055265429e-05
8.57702761757786e-05
7.07977433107749e-05
7.17380792960693e-05
2.18258964014784e-05
0.000100002566802921
8.49520392262415e-05
0.000103979638505537
2.91719597919308e-05
8.04152670673255e-05
7.6291768244615e-05
0.00012128329635647
4.22570688210977e-05
3.54702144088096e-05
5.60716174290269e-05
7.60852246823689e-05
1.09059937879145e-05
6.0954539010894e-05
1.10667620470907e-05
7.97404522552567e-05
7.88895873273572e-05
3.6214313267665e-05
6.23719577586238e-05
1.3486748291429e-05
3.13423951339185e-05
3.34699980655745e-05
7.62216053864086e-05
1.08261061372171e-05
3.53818034064557e-05
0.000100446637332798
6.90838052222727e-05
5.52220246846573e-05
9.67160928479725e-05
9.40512187142843e-05
6.92690064923296e-05
9.53888221193669e-05
8.42536528002385e-05
3.48966746957421e-05
0.000102205592705217
2.31492439431272e-06
7.20307558812881e-05
5.93743984011864e-05
-4.87822970640548e-06
4.99049926706962e-05
-1.56040540995122e-05
6.96441787807225e-05
7.23999454202457e-05
7.19942307529409e-05
1.55633661795769e-05
5.22945346461606e-05
7.10769048485263e-05
-2.20143768740947e-05
2.43923142697139e-05
5.2902100371931e-05
0.000108588245693296
-2.38917324152076e-06
1.99913014607923e-05
4.43062535025873e-05
7.06139328793268e-05
-1.47104079066121e-05
7.47812160423195e-06
4.81695031934863e-05
8.14839956617553e-05
4.76488296114919e-05
5.48657890846726e-06
8.75746907934099e-05
4.87449733094898e-05
6.0883723956832e-05
7.07790504423434e-05
3.95599107006681e-05
6.94222166105498e-05
7.66247005751463e-05
3.07187262632692e-05
3.38871318359436e-06
7.63940810995143e-05
6.30741376162617e-05
6.82541696166216e-05
6.94148701713005e-05
4.68839126886475e-05
2.47861260810831e-05
9.23594606869104e-05
-2.22825981570478e-06
0.000119139711162897
2.57188294625426e-05
8.83685759078217e-05
7.32444307894648e-05
7.60893500113086e-05
2.82898941043796e-05
3.68764276128088e-05
3.30655342172063e-05
5.09576824223776e-05
0.000102937943449865
5.11267151087249e-05
7.53983055568351e-05
6.78019304234576e-05
7.68021897042449e-05
5.17964325812059e-05
6.18069238576031e-05
7.61604706817967e-06
4.17016559974952e-05
6.64116397274083e-05
8.23726946537003e-05
7.46441856730836e-05
8.72214288620314e-05
5.98157451015462e-05
4.39616548138044e-05
6.25016225453519e-05
7.42692949004789e-05
6.44556543777493e-05
1.39640442248997e-05
1.7912697967222e-05
5.60854198137499e-05
3.99122551490771e-05
6.39907128098498e-05
5.03679345092731e-05
6.12516283927797e-05
0.000103680484961897
0.000152381939369441
7.99930451041471e-05
7.06069942385847e-05
1.3384673688226e-05
2.90848753502625e-05
9.95193138133344e-06
7.71761210271232e-05
8.73108158743688e-05
7.53862836592487e-05
6.41976509934907e-05
2.47235561648224e-05
8.00595239874163e-05
2.63953469031642e-05
3.84703616432829e-05
2.50141875911097e-05
8.40051814680788e-05
5.03259165842011e-05
6.60959994378893e-05
9.51747276993454e-05
5.08396764706632e-05
0.000108362734018198
0.000105810839669892
6.77444374573349e-05
8.47855910228493e-05
5.65812303931255e-05
2.55580582081364e-05
5.29923091203789e-05
8.02918397211397e-06
3.63837109259408e-05
4.71297487671173e-05
7.74529903751113e-05
2.98614345535014e-05
7.85807891498103e-05
9.22206686610073e-05
7.72804095631507e-05
3.29497123638959e-05
2.16481853389964e-05
0.000100455962412125
-1.02072984570974e-05
-3.91035101710745e-06
2.94584440644119e-05
4.96803395332336e-05
0.000115435832542615
7.81572269751723e-05
6.39709767757487e-05
7.09593447918543e-05
5.17644412542762e-05
4.955355871547e-05
8.48949241295169e-05
4.25897393809902e-05
6.8373901967154e-05
9.85981318858909e-05
4.44953956236908e-05
7.65251403324363e-05
1.41445219207205e-05
2.81222888787827e-05
9.58951115336241e-05
8.51194708758516e-05
3.94783057786645e-05
1.67149680218921e-05
3.19680155789368e-05
0.000112693884669958
3.85669099522047e-05
3.48277481966909e-05
6.24313244085171e-05
0.000108191440102818
5.82655404149707e-05
5.53364559411335e-05
8.90891069751541e-05
0.000128068060590673
7.45836022861863e-05
9.057051989563e-05
6.28047631795287e-06
3.09929136720409e-05
4.14397269393829e-05
2.41193530978625e-06
2.4092475289842e-05
9.8231845141161e-05
6.34830298399275e-05
3.39144092676761e-05
1.42450942657016e-05
2.17790117232738e-05
6.74036824856689e-05
3.77168158727344e-05
2.96280341159484e-05
8.96373307918918e-05
7.41690946619506e-05
7.25301331689012e-05
2.81831755450425e-05
3.83188287459251e-05
0.000113845990591127
6.40371738614171e-05
2.91016902565444e-05
5.26172533609345e-05
8.50687753931963e-05
6.16123057375715e-05
-5.07383911988562e-06
3.69959176335378e-05
4.99880297841845e-05
0.000117475648977463
0.000107158670383646
9.44586439679147e-05
7.72800737151179e-05
4.00534868769026e-05
7.48137883465666e-05
9.52804976580768e-05
6.20578462180834e-05
3.54885222199461e-05
7.51857852873966e-05
0.000135764268095317
5.11579122604022e-05
3.03722842813716e-05
6.24386969386226e-05
4.24942796226958e-05
3.23088872151334e-05
4.91073264266121e-05
7.67693559204912e-05
6.64906001781375e-05
6.47035931685692e-05
3.70260109406076e-05
6.76693808255837e-05
8.15301570234763e-05
0.000135251258030947
0.000105445422525322
5.83603745213382e-06
5.29947174019775e-05
8.76070678739752e-05
5.73159708159345e-05
4.10235972915926e-05
9.50423478370765e-05
4.68796615676068e-05
9.9464403000835e-06
0.000107111761620827
1.48999107004952e-05
1.36014374122551e-05
9.24933562717719e-05
8.8779503066198e-06
5.57310213090035e-05
8.10942478390457e-05
3.55208178865161e-05
5.04080955445496e-05
5.30071241814022e-06
5.618868837732e-05
9.32997543324674e-05
2.70010297471768e-05
1.29869613464676e-05
9.36821402410814e-05
4.82951449422925e-05
6.00268921637367e-07
1.25607895279562e-05
0.000127325353870059
5.461865864953e-05
7.49847533282588e-05
2.27327614186679e-05
3.25397090842559e-05
5.01329006934972e-05
8.51559820941897e-05
9.15148808375249e-05
6.72522932669802e-05
5.4591060692298e-05
5.20185240282906e-05
5.36674230246583e-05
7.51734410658161e-05
6.01357150243418e-05
5.79182197827067e-05
6.63208530119123e-05
2.30145116017292e-05
0.00010867610445416
5.39603086357324e-05
5.87524805550554e-05
8.87649488923939e-06
8.23839015659689e-05
8.94006363055164e-05
1.24042725412223e-06
1.812240571612e-05
7.1498586789263e-05
4.30252874484474e-05
4.3630444141173e-05
7.38608742684028e-05
3.1902830554706e-05
7.77477143285834e-05
8.3868183433554e-05
5.37378418239438e-05
7.7986102116853e-05
6.67103528514783e-05
8.4871541166276e-05
3.79210313840912e-05
6.88732477531646e-05
4.56152564282887e-05
0.000110449427791801
0.000102325921923752
6.57363407794028e-05
5.62577331083226e-06
-1.04394322484405e-05
9.12111265452502e-05
2.64037993555209e-05
5.21096948302677e-05
1.12032810711919e-05
2.53160866297715e-05
8.57297585405242e-05
4.52528025600414e-05
9.92878212709367e-05
9.08394844205303e-05
3.07634527364203e-05
2.38909713462492e-05
6.85230792947801e-05
2.06113467204334e-05
6.01861572437706e-05
4.65340431206735e-05
7.57167973241423e-05
-1.30096883879349e-05
9.32220006231062e-05
0.000104339518678267
4.31074462524432e-05
4.85572443454061e-05
7.17685097121934e-05
8.95897173991391e-05
7.61830831791918e-05
5.53297563106305e-05
9.87087262747272e-06
5.47647101642122e-05
4.31312267879234e-05
6.72112821759938e-05
5.0187551435458e-05
4.08920064999852e-05
5.16186144431191e-05
6.23659290451841e-05
3.27574868260376e-05
9.09380089514763e-05
8.86630482286532e-05
5.94675253925268e-05
6.77013953551975e-05
8.66340067446276e-05
4.78246723020318e-05
6.96038394338911e-05
3.92652542579006e-05
6.21789302786884e-05
6.35537588748162e-05
1.22222360223007e-05
9.94465363857836e-05
4.84122422337176e-05
5.29143925070462e-05
5.37746507182228e-05
0.000120915237499511
7.93731728917353e-05
6.28486173350177e-05
7.20635355062859e-05
5.97087122694452e-06
7.92740193905848e-05
-1.79149409356809e-05
1.49409118724552e-05
7.21155663050068e-05
0.000105121897781586
-4.43685504311342e-06
8.17375804400499e-05
6.77118877528367e-05
4.9304902416568e-05
7.84967594931145e-05
6.4610877797375e-05
5.72829978938415e-05
2.58891404786749e-05
2.65643492970147e-05
2.07512829065455e-05
0.000112284816533155
3.75957483405812e-05
5.74169777596442e-05
7.70215170809825e-05
4.37883954315488e-05
5.32154146386754e-05
7.26911885473071e-06
6.91476934038286e-05
5.8294321432602e-05
5.41060416007104e-05
6.32944299565386e-05
6.85133733809459e-05
6.22897829471382e-05
-1.00240610464167e-05
2.39632289151172e-05
0.000153622727481164
1.22552046867322e-05
1.63978080930286e-05
7.5321952319279e-05
6.29968151887615e-05
6.24917557875429e-05
8.64637820840294e-05
0.000129398863765834
4.39844594341691e-05
3.25913582704263e-05
6.31757015381177e-05
4.38819602560241e-05
5.85047761997475e-05
4.37279106567461e-05
6.39393470682122e-05
4.75822860857931e-05
5.22724503270187e-05
7.76630608499312e-05
8.77938915192143e-06
3.31316828757844e-05
1.69692048424812e-05
3.6722391593781e-05
6.25264070552721e-05
4.09836615072288e-05
7.35320823118613e-05
4.30306663188482e-05
2.83247115337952e-05
3.34887828777003e-05
6.85268961370937e-05
6.01794641430593e-05
2.71304279198218e-05
3.98866945674011e-05
5.9562775595818e-05
6.02044153667227e-05
4.75464757011738e-05
0.000102227675525451
5.84410637665774e-05
4.60276781878112e-05
8.14165663575719e-05
7.74066790334805e-05
2.84428875687269e-05
6.04879511087561e-05
5.11274889664612e-05
5.67005757133627e-05
9.69544462390506e-05
2.42937789494794e-05
9.96345558410247e-05
9.16127250297789e-05
7.53524513015226e-06
4.12564975170666e-05
6.46113033900762e-06
-1.26261585773698e-05
5.897357450588e-05
5.45249924760975e-05
7.45881232452178e-05
3.59838607696163e-05
9.27030948859468e-05
6.90123714259636e-05
5.84639125711004e-05
6.38845140450039e-05
1.81426530748058e-05
3.90741359198052e-05
0.000109045974825874
5.0900294014903e-05
7.30862499682449e-05
2.53436180382093e-05
1.32746191757648e-05
0.00012576204128647
4.19224399572788e-05
6.4895564364738e-05
6.22095672857327e-05
7.47090063629499e-05
7.54563165509228e-06
-1.66559717946488e-05
3.96081024512134e-05
6.17453882758961e-05
8.45297015064193e-05
-2.77354380072923e-06
6.88420455251211e-05
7.06026279565833e-05
5.84495212675221e-05
9.15624119786165e-05
3.83365893082967e-05
2.80651725864811e-05
8.93408248944406e-05
6.42534019537579e-05
7.84896054147388e-05
9.05128319469385e-05
5.62653309874849e-05
9.44007678144608e-05
2.40408264111056e-05
5.33092284384914e-05
3.77869076330208e-05
4.57142832577617e-05
2.82264768132127e-05
7.14665151542132e-05
4.49234561898384e-05
6.01312454457288e-05
2.58839700064876e-05
7.37393723378277e-05
3.03140381539135e-05
2.70866495716056e-05
3.28759401635319e-05
6.50693468022311e-05
4.1489372808166e-05
6.95897869043433e-05
5.29031522308703e-05
4.3055499236812e-06
0.000129813881484072
8.37557176484842e-05
8.57419955061295e-05
6.1038278796244e-05
4.84872347026544e-05
1.82425366822803e-06
5.20656822335288e-05
7.97367088162684e-05
8.57511480879816e-05
3.38082942098753e-05
0.0001063664857372
6.54052637402542e-05
2.42746992374853e-05
4.79022489487709e-05
7.54342158272887e-05
5.9475577425772e-05
4.95808182826583e-05
3.94058415027421e-05
4.09529820566692e-05
7.97468263392484e-05
7.03383030634693e-05
5.42112152985493e-05
9.31622296509348e-05
7.15813633377187e-05
2.92967787358392e-05
7.04647428366866e-06
6.3411558030597e-05
5.65811414729764e-05
4.12456076846351e-05
5.88641068563645e-05
-8.37998006605863e-06
4.98880822967107e-05
1.57448252843624e-05
0.000120265767466367
7.30271950512329e-05
4.05853833545648e-05
8.88310579432881e-05
4.60118827897002e-05
3.20318270735062e-05
4.18008060345904e-05
0.00013306618097671
2.87179787656913e-05
0.000120813204892305
4.68750145992701e-05
2.29215059120442e-05
5.30747300784261e-05
-1.80753060706181e-05
6.27069098986342e-05
4.0968798202895e-05
4.20700215727935e-05
-2.66113462847852e-05
8.24371337014696e-05
5.8339617706483e-05
9.23148665064353e-06
3.63083264680165e-05
9.39261529423668e-05
0.000150652892695461
5.16535936257636e-05
6.61481659441573e-05
3.96115801484256e-05
4.49012486409426e-05
8.33619129928769e-05
1.18418480497121e-05
0.000100321025125489
3.20092064841365e-05
3.18445812801054e-05
0.000100533508925006
7.73292090474828e-05
7.44824531794202e-05
6.00665242132434e-05
4.64845644593975e-05
9.19214514363088e-05
2.9358090367026e-05
0.000123847479839508
3.28761736698324e-05
2.5557047466383e-05
2.42607320041143e-05
1.06667989054585e-05
3.65117242886995e-05
2.66416095221461e-05
2.35829547084369e-05
3.68736022973705e-05
4.1719765594645e-05
4.75571680304584e-05
1.72581820055676e-06
7.14596397261442e-05
7.54429946455704e-05
3.99367652472454e-05
1.01900924618725e-05
3.45336924763781e-05
4.83758563340542e-05
5.4725990433584e-05
9.41818216971179e-05
2.71806264781473e-05
4.02387051118765e-05
7.57053405113709e-05
5.24992963794814e-05
6.40687766944742e-05
2.83994121228548e-05
3.31619258467481e-05
5.54390335953561e-05
9.65018361396665e-05
4.4741690131071e-05
9.85797824462423e-05
5.6382467620315e-05
4.49372776239641e-05
4.36827030819187e-05
4.54497220181031e-05
0.000101486147907244
9.73908694752595e-05
9.52381794462716e-05
9.456535207844e-05
8.18629645424141e-05
9.06017029904146e-05
2.82083262003674e-05
3.93023540866379e-05
3.66050981392182e-05
0.000107756448291859
0.000106456665201935
2.53426908493367e-06
0.000104991523041448
4.94908260835798e-05
9.30894056375631e-05
4.53958449108361e-05
1.96106317141485e-05
-4.17684399274662e-06
6.19119557081593e-05
0.000110716000932644
9.50219438810325e-05
8.55763065864106e-05
7.28001670531239e-05
9.46907209928814e-05
4.36762368276723e-05
8.45345346502545e-05
7.62149035842922e-05
1.70427676018938e-05
4.90505222630044e-05
7.58676017607592e-05
3.47727142584894e-05
5.43395572173382e-05
7.74922646799795e-05
4.35334675026021e-05
0.000114216520989529
5.05171374346089e-05
8.88164476888385e-05
4.52881687083474e-05
3.04158934563627e-05
4.84018917248325e-05
6.67685680003461e-05
3.65279704282593e-05
7.75923662829829e-05
0.000140517688530972
2.53811838486222e-05
2.64046439246392e-05
6.91981252107898e-05
4.19016837389595e-05
1.61614480633192e-05
3.38512790392304e-05
8.64330725482624e-05
7.89856212940598e-05
9.1249968440552e-05
5.54566373140832e-05
6.70813885413872e-05
5.13118382836422e-05
6.53331234795086e-05
7.58284703686556e-06
4.69476870074621e-05
5.80641796620399e-05
3.76124906509121e-05
3.4685639110964e-05
2.22229562209656e-05
4.25353661288002e-05
4.99896814746054e-05
2.3552951249717e-05
3.26214764370438e-05
8.4689090079438e-05
8.33257243726569e-05
6.42443587852068e-05
4.68790018463744e-05
3.10827122191184e-05
4.87458394895398e-05
4.1183478160943e-05
9.25704252576805e-05
4.25566484505024e-05
2.24025541890901e-05
4.21561616819589e-05
8.34958168622757e-05
5.2567883368367e-05
4.87992943741515e-05
6.44911872458639e-05
3.06803833390216e-05
0.000105275587826628
3.78545207948949e-05
4.68432897236081e-05
5.39779136721489e-05
5.38081479340708e-05
0.000109537396170959
9.44506757358031e-05
9.54955268141372e-05
3.01699629966244e-06
0.000126347837601445
7.4785963851042e-05
0.000109922723173307
3.72977276918056e-05
2.97871188812198e-05
3.67546963273913e-05
5.55797499723894e-05
9.92852647066012e-05
6.38981008105796e-05
2.97134728638336e-05
8.51717240874953e-05
1.97942130039883e-05
6.19679362656584e-05
5.00532114943461e-05
1.78617509194599e-05
6.16349111230014e-05
4.34968061352621e-05
0.000105501553910301
4.00539490017316e-05
9.10519107267584e-05
8.01009079869659e-05
3.75292754208104e-05
3.78153770381327e-05
1.50478511315292e-05
5.48838058893397e-05
-2.24053117474438e-05
8.40491885014064e-05
4.71134298984121e-05
4.09577319392064e-05
6.58300035989408e-05
9.06186026508432e-05
-2.95770939309932e-05
5.58596300517237e-05
3.8050108977015e-05
5.91194667644324e-05
2.59946363203442e-05
1.11075629330915e-05
6.77966924626041e-05
0.000100111650598969
5.4685589043061e-05
5.27974854999411e-05
9.75602327187635e-05
8.31294300118639e-05
7.74374359892224e-05
5.68397377584802e-05
2.06690054079807e-05
7.51933564616235e-05
4.93820643088767e-05
9.09266399774511e-05
3.04033169663038e-05
4.56185039269411e-05
8.57776862096975e-05
7.70472379705977e-05
3.36491809875053e-05
3.20553997087909e-05
5.02974539142899e-05
3.7695283449022e-05
6.3768524841482e-05
0.000121197697162911
8.5357109302842e-05
8.48909559662535e-05
2.35325567394135e-05
0.000102116133376326
1.96368845523734e-05
3.45364611869614e-05
0.0001048034045823
5.90928941406081e-05
2.81840227579353e-05
5.47938129850821e-05
7.9201387203299e-05
5.11011176812237e-05
6.30876773512713e-05
2.92713352180172e-05
1.96620609801447e-05
5.31012198210691e-05
0.00011983356558951
4.79929449856151e-05
3.1687884667839e-05
5.85390813021443e-05
7.21816161495659e-05
7.34834098278368e-05
9.36042171467776e-05
-2.79862389491118e-05
2.29973332519529e-05
8.61621563890209e-05
3.15373133033698e-05
2.15664501186846e-05
6.3709557678872e-05
1.33378325917014e-05
4.26999811934166e-05
6.43417435954543e-05
9.83081675559145e-05
5.93594762557874e-05
5.5405792892598e-05
6.82606462110861e-05
5.06735108530842e-05
6.91454167454041e-05
5.75272740457116e-05
1.41614022100847e-05
4.788573707877e-05
7.21528993076568e-05
1.63290688680695e-05
8.68203768099633e-05
7.38284574862313e-05
5.05291484201129e-05
3.63525399147156e-05
0.000148583253861681
6.49334817127773e-05
2.47328545221793e-05
9.97692465088737e-06
5.81894862175537e-05
1.6663918630002e-05
5.21392617290614e-05
5.26811344385591e-05
7.86179920504381e-05
5.69347420695405e-05
6.27977829154518e-05
5.87928362247644e-05
5.64405969261489e-05
4.82841029036146e-05
2.62509698706e-05
8.59000185034419e-05
8.4453095399117e-05
2.22391683367208e-05
7.24769807235471e-05
9.49802882619792e-05
9.04053542144231e-05
-1.04403038115374e-05
3.00187580811433e-05
3.05990780792615e-05
-4.09614212663458e-06
5.57944673677061e-05
3.5424567692466e-05
4.05711231936049e-05
9.82708739712117e-05
5.01491544054818e-05
8.13113945617535e-05
5.01613680419679e-05
9.70761227018165e-05
2.18262984309921e-05
5.26345098425331e-05
8.27710957795841e-05
2.00472606020548e-05
3.0191227580399e-05
0.000139554303473857
2.24408778376844e-05
9.33636363286725e-05
8.33284321449503e-05
5.87970607551012e-05
7.01416255906889e-05
6.20680203809407e-05
0.000117090966345806
4.84673459519342e-05
7.5670336179154e-05
5.51625509908705e-05
3.983181610443e-06
2.11366264554057e-05
4.94516701779967e-05
6.23834556861803e-05
7.85073264459759e-05
4.83315975362969e-05
3.3979033635158e-05
7.30939104000899e-05
0.000119819821429528
5.61436889067007e-05
4.88909567929422e-05
1.44637612832957e-05
5.10602520338908e-05
8.62247995881229e-05
5.62873813636494e-05
1.46903557809739e-05
3.63291613927992e-05
9.62059342893775e-05
3.55654788983068e-05
5.94200166022987e-06
9.17842589650597e-05
6.47382527161158e-05
6.34648294588664e-06
6.39074355370927e-05
-1.29049010772864e-05
5.40502993984155e-05
1.23069460753169e-05
0.000110617107372027
8.17187498042162e-05
7.3778377155183e-05
6.32180235320708e-05
3.19429081804086e-05
1.95048832837987e-05
6.24974431732199e-05
5.30465491791003e-05
4.81895482740391e-05
9.92844714717462e-05
8.67630007678873e-05
5.00861223003094e-05
5.9349977497654e-05
5.001462288518e-05
6.71078357970808e-05
5.69601538878459e-05
3.82846106606235e-05
6.33292160907376e-05
3.15328094504716e-05
4.48978549587573e-05
9.07033836833511e-05
5.60354421904207e-05
0.000100466522988117
5.28471414371392e-05
9.63984419388527e-05
0.000128204172284849
2.79627135700397e-05
5.12002225826332e-05
7.51317776456918e-05
6.35482201084608e-05
5.20230650224844e-06
6.35902935268886e-05
5.59179740840366e-05
0.000109036559752822
5.13430970530682e-05
2.12465053403167e-05
-8.84041682313338e-06
1.90324511723075e-05
5.76945065402449e-05
1.66441623279291e-05
5.21120654254883e-05
-3.38926564216166e-05
7.00006945005938e-05
2.46927249850255e-05
5.48227209276794e-05
4.34757744295548e-05
4.19900555626879e-05
4.55767420116869e-05
2.42705678215852e-05
5.95803325503955e-05
8.56349034728399e-05
6.20411697633911e-05
2.92515702590813e-05
4.70583719418213e-05
3.60882705835778e-05
3.63618121225816e-05
4.78526367962531e-05
6.55117079112055e-05
2.43610418680961e-05
-1.07809054416474e-05
5.62377285485605e-05
3.6164190643126e-05
3.38449791925082e-05
4.82694689881499e-05
-6.76762704922664e-06
9.62170332175629e-05
6.64882270847227e-05
0.000104354902376034
7.48571477096809e-06
5.6329430718558e-05
9.05776892143026e-05
3.32609425530211e-05
3.05354847396214e-05
6.26457380064447e-05
3.24045481123895e-05
2.45069762736401e-05
1.46099228117187e-05
4.51154333895799e-05
7.23836517288072e-05
0.000103812754275382
2.61159250981642e-05
7.02787865824415e-05
2.38903186264686e-05
3.07199622597076e-05
3.9834682850231e-05
4.29919155491277e-05
6.2083853961904e-05
5.39702236029309e-05
3.28109995658655e-05
3.51833611968083e-05
9.08870318850734e-05
0.000134145941283777
5.78586228647176e-05
6.61915377703329e-05
8.94754229432032e-05
3.38830343408831e-05
1.39604915505078e-05
1.77140865700893e-05
0.000105670450530745
0.000118343199806702
2.92235932627522e-05
4.47722100187253e-05
7.33628162400843e-05
5.56089545466624e-05
0.00011837866856464
8.09965631976612e-06
1.32972560079285e-05
0.000108358239352688
9.33972627757278e-05
4.31942795572851e-05
7.18340385045232e-05
2.05425482213506e-05
6.46700888483542e-05
5.86108403600753e-05
7.52650594559399e-05
0.000104998149228515
9.93826858353519e-05
4.55229093133185e-05
5.29511445426842e-05
0.000120825159044392
7.44425149583779e-05
1.90937182676305e-05
7.61353402987582e-05
6.27275386860716e-05
1.83127456784864e-05
8.99128360530862e-05
7.91920822672615e-05
6.03595956040579e-05
4.51385476241496e-06
4.58813195421946e-05
3.48867689981736e-05
6.79393031892736e-05
1.50347551507849e-06
1.85328164553955e-05
5.05454531178169e-05
1.583822565524e-05
5.88371090491698e-05
2.68222179848667e-05
8.87139407842359e-05
7.02752495739165e-05
2.50300572088543e-05
3.37253283568546e-05
6.92729570198597e-06
3.43181180635861e-05
6.0370546365274e-05
-8.46870356222565e-06
3.57681576594794e-06
8.79220811476787e-05
-1.1644539215521e-05
8.01736733624796e-05
6.69571658438689e-05
0.00012045673039379
-2.96075911964694e-05
0.000115406882109511
1.74691661797123e-05
0.000115492733615176
3.05925827384185e-05
4.80990065575604e-05
6.45222574035241e-05
5.50822649244333e-05
6.88162623665884e-05
4.06151222788019e-05
2.26997276484776e-05
6.01581119420838e-05
2.93750403691043e-05
7.82550584393391e-05
5.72883855312965e-05
-1.69721568281763e-05
4.53597011256778e-05
4.73321983239065e-05
7.98778014923264e-05
2.08325431050841e-05
2.56486082755238e-05
5.54990390920026e-05
5.92944342809432e-05
6.29453652297462e-05
6.19220007372799e-05
5.96834862938756e-05
2.32048565959577e-05
8.49342962465043e-05
0.000107295534232467
9.0829711947837e-05
4.75529844480081e-05
4.73343534816106e-05
6.52561178224044e-05
3.83502006169117e-05
9.12205620586016e-05
0.000108063058860378
1.37412637434579e-06
9.26265533110611e-06
0.00010977763132399
7.54150767541799e-05
7.923716744594e-05
0.000106827809521015
3.24669573222564e-05
6.47926261321399e-05
6.41017364596016e-05
7.20872096089667e-05
0.000151959453333859
2.46814447202209e-05
4.37978113049164e-05
-4.04569442286651e-07
8.12847787086593e-05
0.000102902389738342
4.34628482419795e-05
6.96138349822931e-05
-1.21612704450436e-05
7.57943527552e-05
3.42341475071533e-05
3.95981837648251e-05
7.72210456487776e-05
4.72473191460628e-05
5.08164640013518e-05
7.59888373554133e-05
5.90924462438233e-05
6.7933854255342e-05
2.58685001394226e-05
9.55662002340948e-05
-1.62801564329946e-05
3.96040289300882e-05
7.15880189046046e-05
4.19312317909631e-05
2.04171982459416e-05
8.52364818049272e-05
4.32901327910354e-05
3.20266355878349e-05
3.618975076364e-05
6.59842564138066e-05
4.35832131533014e-05
4.6310044133356e-05
5.69598434708016e-05
-1.27534490150114e-05
0.000100952917362975
6.42573382250379e-05
5.24872686694714e-05
1.02123218422902e-05
8.75113298877134e-05
2.1821618780445e-05
9.01206490831138e-05
9.02498978044833e-05
6.74354210399287e-05
0.000132244438628383
3.63397622636239e-05
-8.33241234600916e-06
2.56725630049026e-05
0.00013597581989008
1.53049502773379e-05
5.8493119755028e-05
8.46343612025103e-05
3.82223768757283e-05
3.3219991861266e-05
5.65262996367012e-05
9.40227144412542e-05
5.74759711472749e-05
5.34224668456194e-05
0.000108572706239978
7.46212478989245e-05
6.44507526782928e-05
6.30640092351309e-05
6.81743961467937e-05
3.28053550096415e-05
6.73337029218344e-05
3.06572546492066e-05
3.35208466733269e-05
8.90252114664635e-05
7.7343250598403e-05
1.22166180643175e-05
9.40779298246039e-05
6.92441507649054e-05
2.7435104383711e-05
5.35715555044168e-05
7.43731739269445e-05
2.46955484968897e-05
7.31138187083853e-05
7.94566615977275e-05
7.56457641848927e-05
8.07711664838085e-05
7.81595662231767e-05
0.00010681623499561
4.14593403991348e-05
6.27916533183202e-05
2.7837877077374e-05
6.15106166408793e-05
0.000112089196878832
5.01740847346945e-05
9.23301507199994e-05
7.44688980126968e-05
7.49145247371798e-05
1.22533563774199e-05
5.61404057115263e-05
4.05328207051955e-05
7.37574578001849e-05
4.51093998502259e-05
7.34371580083042e-05
1.61300309975621e-05
6.16381016945629e-05
6.6223548343435e-05
4.32779865560754e-05
-2.42775001377515e-05
0.000103874529431164
1.61170058286351e-05
0.000134752054468058
7.66677714132206e-05
8.58273997168791e-05
2.17520850503884e-05
0.000105655421247679
6.98401922533425e-05
-5.41436400856804e-07
2.12769896417352e-05
3.67694685563237e-05
8.36478088347722e-05
5.80950202404394e-05
5.48629954669911e-05
6.81352132908434e-05
8.11949372977501e-05
8.08264394678129e-05
7.39280227703698e-05
3.19136507354748e-05
7.06640438335079e-05
8.82234049456867e-05
1.56909365551281e-05
5.71635162597667e-05
6.27812051208739e-05
0.000108311928542894
-2.53456946148716e-05
2.55271960779604e-05
8.69143018634747e-05
2.66175789320618e-05
5.11994048169753e-05
6.89543221976856e-05
1.7309053251369e-05
5.27317467901433e-05
6.81190950018105e-05
5.07152037511573e-05
7.26320692260301e-05
8.07411355641733e-05
2.7203329756304e-05
8.33297552586034e-05
7.58041002070961e-05
2.05095007018413e-05
8.09206602974038e-06
2.72555814813745e-05
5.44583950889175e-05
9.05281679419374e-05
9.43816606315142e-05
9.42117021335273e-05
2.59406681449691e-05
2.51715984679559e-05
0.000108318523573321
8.68255665232989e-05
0.000124038270776582
5.96920482217924e-05
0.000103161206146788
6.15771072563502e-05
4.13840489651734e-05
7.28434900849171e-05
6.85430295739105e-05
9.87639782658197e-05
5.7986682470635e-05
3.38803605085096e-05
2.21137993261154e-06
0.000100819267686192
5.74659523587762e-05
1.4429062685333e-05
6.86304808680044e-05
4.30418285348773e-05
6.77039289227508e-05
0.000142286360981978
8.5884953283144e-05
7.72284400139718e-05
6.77355808345216e-05
6.74491196469482e-05
3.60316837940774e-05
3.60645213872392e-05
9.03782656567622e-05
8.74147840385789e-05
5.14254788331756e-05
3.15257197880433e-05
6.68918841760759e-05
7.49794546013754e-05
2.09890077063656e-05
9.8128606094437e-06
5.28740269469815e-05
-6.48758509400519e-06
8.27792307754545e-05
-4.58797649373047e-07
6.61760495304297e-05
8.92432222144071e-05
5.29682258156274e-05
4.89042587851783e-05
0.000109186782326978
1.11973027969184e-05
6.91139642002457e-05
9.45217611818936e-05
3.21184377716575e-05
3.59492172306604e-05
5.53279905598939e-05
9.6133898185672e-05
0.000106618044796522
2.21086014859704e-05
4.5904831879691e-05
5.74947047484614e-05
3.67414992281793e-05
-3.95142772810907e-05
4.99490322304531e-05
7.93922159726301e-05
3.84381302729259e-05
9.182988552861e-05
1.18799093294212e-05
5.79620510031448e-05
9.06629735821513e-05
2.60131582517612e-05
-1.02442693920485e-06
0.000139383334447024
5.18045269311068e-05
4.20509033367214e-05
8.09621926077429e-05
3.12882346768684e-05
3.33869077456081e-05
8.03368166942191e-05
2.21856430769014e-05
8.88278537327078e-05
9.17253702365758e-05
5.92074186947599e-05
-1.97992979949914e-05
4.02423858289075e-05
6.5410681410979e-05
4.70597586486754e-05
1.20866171753848e-06
9.45934254481128e-05
3.61496585699174e-05
7.8786798919961e-05
4.75729714790291e-05
5.1153712175773e-05
0.000123095478205589
-4.66647103036477e-05
4.87880572272263e-05
-3.20956994342267e-05
0.000134724593698894
8.15729536505724e-05
-1.10657914080864e-05
2.88532446926734e-05
3.29217502155897e-05
0.000116275218251625
6.54760010380991e-05
8.17965590739082e-05
0.000106733295112935
7.13029762608102e-05
4.82559499728601e-05
7.80802124316709e-05
4.04823094557157e-05
9.83142717351794e-05
0.000123210990783514
1.72262304228727e-05
7.2314589987774e-05
2.57050098304115e-05
4.65398633539671e-05
1.69726119127423e-05
-1.87340237147168e-05
6.62654166127442e-05
0.000102209359855387
6.96492768537087e-05
-5.21200233874335e-06
8.37472735641492e-05
0.000142017514929811
5.5293023797912e-05
7.4206620778848e-05
4.52304485446857e-05
0.000102854664760071
2.90325834373332e-05
5.53356457211143e-05
5.45896569006057e-05
4.41426043218753e-05
5.39048150627039e-05
3.07510452321576e-05
1.64282511416233e-05
1.55422228675554e-05
5.20604982020059e-05
4.67326781318255e-05
0.000104247766742136
8.76886376503806e-05
6.60683989917119e-05
5.03127279878787e-05
3.23930706676339e-05
0.000104891918614212
3.57430300484581e-06
2.20249453517671e-05
9.30797792785703e-05
8.73404202252402e-05
9.40501938122652e-05
1.79588472747019e-05
5.50824593873798e-05
5.49680278326147e-05
3.15107642852419e-05
8.00130544013161e-05
8.47866416434645e-05
7.17179589149689e-05
5.10626648937638e-05
8.00779566634299e-05
3.03285929777769e-05
9.95039842792119e-06
0.000122938022609387
6.43634084399531e-05
5.06511177375916e-05
7.63122165493758e-06
3.32955040976947e-05
4.15236388492797e-05
4.76371719784187e-05
3.2812215875718e-05
6.85234389509639e-05
6.29952292592757e-05
5.72484311565755e-05
0.000124532938573426
5.53888202905919e-05
-5.40026988487809e-06
6.92079569500136e-05
6.20930063897112e-05
-6.08749387808408e-06
1.31346076805337e-05
9.99415568807597e-05
7.18383568246796e-05
4.35836519608922e-05
6.48031802734274e-05
2.20958101762217e-05
8.47017809416532e-05
2.29554825104534e-05
3.6493803147765e-05
-2.81721916650803e-06
3.13128920113533e-05
4.95489584613193e-05
5.02535430946886e-05
1.5972119995792e-05
2.49258302694449e-05
1.37473656891317e-05
6.95078345151773e-05
4.43184458708769e-05
7.27577466430278e-05
3.96679076981415e-05
5.88551253537772e-05
2.47228054480808e-05
6.77580240847854e-05
6.9618301558576e-05
3.37630731992539e-05
9.76340338339135e-05
3.1594974838802e-05
5.36553507327468e-05
3.56300055954161e-05
5.24707224696787e-05
7.35073779847714e-05
9.06540461879505e-05
6.42942052781618e-05
1.94632795549797e-05
0.000127273864193828
9.46116117961392e-06
4.21948885663245e-05
2.15194829140206e-05
6.25329486381294e-05
4.08854967431686e-05
6.33507652250135e-05
0.000163592158065754
9.13648855591261e-05
9.44393895579458e-05
6.41907304787614e-05
5.87453492114603e-06
8.33256422354117e-05
6.50515678474707e-05
3.09892862499366e-05
0.000106428078732059
6.70492806423772e-05
3.40750985380902e-05
8.82416737122107e-05
4.95112533188271e-05
9.37983529516711e-05
8.55825711170305e-05
8.82712178918634e-05
7.21253851277655e-05
0.000108994997787334
2.97826600628695e-05
6.21226042634514e-05
4.6312907568083e-05
5.36011080938318e-05
8.5528252279967e-05
7.20435711774826e-05
5.39352046318007e-05
9.61050783259262e-05
5.27622308689454e-05
4.41017240814718e-05
4.31039828659997e-05
8.6937084414933e-05
0.000118036691633407
1.07402401054573e-05
0.000139617736993328
7.15787535907208e-06
6.05411910163373e-05
5.47689900973373e-05
1.71892453104428e-05
4.37483060394732e-05
1.99096459890734e-05
2.68683961099328e-05
6.30148642952809e-05
9.09663022662051e-05
3.60345537713591e-05
6.19782563151945e-05
2.60062167328227e-05
9.27490616947558e-05
7.67343133208553e-05
2.07389450508539e-05
1.72625199239533e-05
9.75018088874147e-05
5.65972049352822e-05
7.61697230729088e-05
0.000119417314060421
2.66675749712516e-05
4.86159845904414e-05
1.42808033224862e-05
9.31098354714129e-05
4.96554069462969e-05
-3.75029983666352e-05
8.172785419752e-05
9.78098241842401e-05
3.41010329201213e-05
5.78247459298714e-05
6.21901140799728e-05
0.000122292168682857
-8.80328098322733e-07
5.76828210325786e-05
1.99326335387008e-05
0.000108632985297296
4.65148392414442e-05
8.31333634825022e-05
8.60574558624493e-05
4.89105384473268e-05
9.65523139784972e-05
0.000124023807252771
8.22285431028825e-05
3.60307469076865e-05
4.06711243989014e-05
5.73362123976708e-05
6.4057052128119e-05
3.5684908250595e-05
3.65420505651418e-05
5.52767203664834e-05
5.47984286613226e-05
6.24504958613699e-06
5.75212084383761e-05
-2.76055754703992e-06
3.58945493988817e-05
9.5216362121222e-05
4.05079039243259e-05
4.90101072966615e-05
6.49991505411885e-05
5.64751458761466e-05
7.69436400112773e-05
5.03415558459677e-05
8.53276959992717e-05
4.84769980051648e-05
9.39410115177223e-05
0.000118437022320896
7.23399616426066e-05
6.56715988441656e-05
-2.88134959722889e-05
0.000110415848407543
3.85426512609867e-05
5.75123996474884e-05
0.000102044952612139
4.87152310364668e-05
6.42479869765645e-05
1.9754304983902e-05
8.92027288291394e-05
6.01290028176518e-06
5.02281942506887e-05
3.80048700682854e-05
7.41076498066437e-05
0.000103974904406504
0.000108891378890589
9.60772086341394e-05
7.58476768166763e-05
2.70628648123566e-05
6.4040736316785e-05
7.69111199758774e-05
8.72058786527941e-05
3.98731199787485e-05
8.78621194081524e-05
1.87173767793226e-05
8.64716659873897e-05
-7.35499501251167e-06
4.13168604596948e-05
4.59485356606384e-05
6.86834976688337e-05
5.63431806728355e-05
6.25527576051474e-05
2.55467176157231e-05
5.84709899508725e-05
5.23748737596387e-05
8.59166430837215e-06
1.64123577603432e-05
5.58773104366994e-05
7.55371909882922e-05
1.49383335984546e-05
4.37143516974583e-05
5.81755367773482e-05
6.11753737883701e-05
5.15572216670257e-05
0.000110401380652957
6.77355513802256e-05
3.85291169211869e-05
0.000119860612593168
-1.90251488199468e-06
5.62194072155833e-05
1.41954773893108e-05
9.07062999169781e-05
8.38193424893023e-05
6.50250069571936e-05
8.92718837601054e-05
4.28351297262945e-05
3.34658831877337e-05
0.000107715185870248
0.000103793203508475
-7.658235992946e-06
9.23892811192302e-05
2.76691263827095e-05
7.60127359991522e-05
7.75254546576264e-05
5.72957551383815e-05
2.65053826005301e-05
7.68548340295488e-06
6.15635830378743e-05
4.36244048443485e-05
3.5964931295685e-05
5.06223969458388e-05
7.47646608080874e-05
7.54294267770918e-05
5.12736489784819e-05
6.61569323184024e-05
4.69320800870493e-05
2.20029443898029e-05
8.79714070421718e-05
4.94381048416949e-05
7.76877918908254e-05
0.000120920819842013
6.4744439442994e-05
0.000104526540531619
8.44754474258215e-05
3.6581704727663e-05
6.32468481547749e-05
4.57473087927474e-05
3.01296282492402e-05
0.000132927058930741
9.72693054497138e-05
-1.30230376370071e-05
5.22218108453316e-05
5.28400283503802e-05
4.016639064434e-05
6.02107410586499e-05
3.20620428660766e-05
1.15301486536935e-05
3.26794110463433e-05
3.59871806291635e-05
7.69629744551349e-05
2.02368945499443e-05
5.58274090132798e-05
0.000103646761720904
2.19155467898053e-05
7.36023001752008e-05
8.10492083556481e-05
5.76900343768317e-05
4.44483326205288e-05
9.58000115884172e-05
3.13723686162612e-05
4.51058733519328e-05
4.95588168874472e-05
3.92388619974237e-05
6.51152131090687e-05
4.75265027019885e-05
6.05335280717575e-05
3.32198518815984e-05
6.33589502453254e-05
3.85851012714835e-05
3.23042948313616e-05
6.49467909859918e-05
6.94314033846604e-05
6.99049825920362e-05
5.05185049347811e-05
2.5013158154486e-05
3.71488993242374e-05
2.83617165983069e-05
2.60927625098474e-05
4.29716738351413e-05
2.92828911950425e-05
2.9655624450864e-05
9.54925096396984e-05
3.31239268190973e-05
4.32242106441522e-05
4.74693949959508e-05
6.02648297785149e-05
4.35429822788728e-05
4.1425035129246e-05
7.20222568116286e-05
8.26167242736193e-05
3.60488824805791e-05
7.45346031708441e-05
8.18437648945759e-05
7.32056238746371e-05
5.57834765690888e-05
5.17133790966918e-05
2.42101633859607e-06
3.2748204312478e-05
4.82972432692949e-07
5.75901153627247e-05
7.30054247070592e-05
3.25826057788345e-05
8.91379858752957e-05
4.9963367042243e-05
7.66955033635342e-05
0.000123131069231506
1.12474019000552e-05
8.55829101681749e-05
2.53002859814339e-05
2.16349508246167e-05
3.97926766494815e-05
2.18909342864337e-05
8.33682495490839e-05
3.41998506498705e-05
3.86709139094422e-05
5.08404317035692e-05
-4.81821602276237e-06
0.000114911151611634
0.000105274432798449
9.63012164141782e-05
6.55715351040482e-05
4.73886251055199e-05
6.58860805521455e-05
2.98782033101345e-05
0.00011713944241911
-3.1653714275643e-05
7.56856181070064e-05
6.57485820081298e-05
6.76008535863621e-05
5.58780936104787e-05
9.47884047575509e-05
3.39584506562059e-05
-3.07634632634994e-05
4.79356728029628e-05
1.60293068196173e-05
0.000109060735452375
3.49762066233007e-05
7.14206290720217e-07
0.000115064146509859
6.11810697465412e-05
7.54444815070408e-05
9.52062648488508e-05
1.03743416005088e-05
4.39621622135733e-05
5.95379212003587e-05
2.37271417143129e-05
5.27267507229715e-05
9.03777103850122e-05
7.42025046989997e-05
3.19699027078144e-05
4.72153443564791e-05
4.12955740074101e-05
6.42284476271151e-07
0.000104765526943632
4.36315848041925e-05
5.98329657566535e-05
3.96935874814872e-05
6.02477475128828e-05
6.74401027683501e-05
7.28704379977815e-05
3.76239256623463e-05
2.17762708345763e-05
5.98603641664556e-05
6.54637016322708e-05
0.000119648632104924
6.05195862596278e-05
5.7782144300487e-05
3.10320969890125e-05
8.82883562588808e-05
9.16429257653321e-05
0.000106424316109675
1.54530753266775e-05
9.38415881050802e-05
4.4306862805529e-05
1.71020876507025e-05
8.14084086804484e-05
0.000129766202906037
6.81032581733827e-06
2.43680243422358e-05
9.42891684116166e-05
-7.57540555741504e-06
5.67806190189965e-05
1.16818608433966e-05
2.1301525255387e-05
0.000117817469708493
4.0044873632129e-05
1.15117393229868e-05
2.87937377663386e-05
1.84613173670569e-05
9.8548285300005e-05
4.94984444785552e-05
6.94168577507958e-05
1.09835586389549e-05
2.24891036986766e-05
3.52569343742565e-05
1.34521974596847e-05
4.76269878117521e-05
4.50222959395387e-05
0.000147345485481552
7.11927654553599e-05
4.50819377390883e-05
0.000117233805515173
4.55155220908041e-05
2.89716921539918e-05
8.44773742169953e-05
5.02141337215762e-05
0.000112706038436585
6.17821884053351e-05
5.22110943890032e-05
9.90479663941265e-05
4.45125249353475e-05
9.62078208499351e-05
6.99479167074176e-05
3.35612510034854e-05
8.15342092200071e-05
5.77096058898472e-05
8.66377675079742e-05
6.67086299182164e-06
2.20898193041829e-05
5.05423305509263e-05
3.99565807451764e-05
3.25213600079449e-05
4.49812526383099e-05
7.99188515912639e-05
1.82098345328867e-05
8.37498165335945e-05
2.06384456326973e-05
8.80794611007235e-05
4.81594542446559e-05
5.29596848519351e-05
5.70384811686892e-05
5.95379814820154e-05
0.000101124209485733
5.21078308688538e-05
2.24663243598943e-05
0.000106696478548773
7.57555593049579e-05
5.90743744712311e-05
7.01709087204281e-05
7.0263418645092e-05
4.62676907959853e-05
5.48415206886575e-05
7.25119399665537e-05
1.88506307818547e-05
4.432803416534e-05
4.56442992906092e-05
0.000101407268304347
7.35863126873341e-05
9.03621382114579e-05
6.83789002372772e-05
7.71243309376997e-05
4.32218725172572e-05
4.35770838272007e-05
7.23179036460498e-05
3.69201779897501e-05
6.42844149737372e-05
0.000124167237231613
5.21653111275039e-05
3.02390792976126e-05
0.000117158996373545
2.0468205635403e-05
9.40686978986168e-05
0.000112960675503723
3.01057954953917e-05
6.66423918725448e-05
6.54804740017829e-05
5.28513813621106e-05
6.86880671789031e-05
3.98386650018915e-05
3.63015958911391e-05
8.3640244934068e-05
0.000110470133548205
3.21417219834681e-05
2.03143678432337e-05
9.83501705358253e-05
3.02208298522975e-05
0.000129952715531981
4.88491077131682e-05
6.23905555909641e-05
7.23427791584114e-05
7.67075346856524e-05
7.55896472360203e-05
6.06879744684411e-05
6.18285370919722e-05
1.58793746060965e-05
2.5256542718375e-05
4.22541140763977e-05
2.47846489568164e-06
8.1510789329981e-05
3.1830006604332e-05
4.2560095881846e-05
6.77801452877556e-05
1.42483667851973e-05
4.9277435418542e-05
5.93728231350322e-05
3.93179135107413e-05
4.77068641492524e-05
8.08189530602245e-05
4.06015589729076e-05
7.71986301694487e-05
3.47796204721695e-05
6.87769889270602e-05
-1.7234699656599e-05
6.67497174307664e-05
2.26602738282637e-05
8.03956795382655e-05
7.00984381925668e-05
6.55366179968639e-05
0.00011553909763086
0.000100600097621798
4.39927355632854e-05
3.68849695296093e-05
5.55339871096953e-05
5.22098515059437e-05
0.000123903017112237
4.24289642777911e-05
2.23136602111464e-05
0.000133681528641789
6.55693121029868e-05
5.52096972006524e-05
9.74320386546181e-05
4.17125898333134e-05
7.79288028167905e-05
2.77438580408375e-05
1.93698099252695e-05
7.47478984712532e-05
5.56889082207514e-05
2.1809702593661e-05
8.36885978519426e-05
0.000109331518888266
7.77361636540344e-05
4.56427186811099e-05
5.59457687023037e-05
0.000106922967892118
6.51738122385123e-05
0.000104803577819628
7.38889460982231e-05
9.02682213105689e-05
4.02862295621372e-06
1.71730906249803e-05
6.89526702730363e-05
8.91570949342012e-05
0.000116425322431687
8.24764345498003e-05
2.19050807725308e-05
1.8875409392514e-05
-9.12650570732535e-06
4.81002122143729e-05
6.57729731349025e-05
8.04814969586972e-05
-2.53717280962063e-05
9.83383233693816e-05
6.30078507705759e-06
7.95826809045885e-05
0.000108246217388258
8.91309719080247e-05
0.000127363516438848
4.88159523903609e-05
0.000110955677224394
5.86400397060627e-05
2.96093966310198e-05
3.60972722167921e-05
4.71294063582496e-05
0.000115383681527204
5.13718824635155e-05
4.58803605806773e-05
4.77062404595569e-05
2.65850336762467e-05
8.39983819421539e-05
6.86900752717086e-05
8.55136676827099e-05
7.64855845179961e-05
6.91860973266992e-05
6.39069348697509e-05
8.36960633714707e-05
0.000106244300287408
6.41840479025621e-05
0.000155079609454316
2.94385827269252e-05
6.31768232989541e-05
9.08290161855904e-05
0.000121532503238809
2.02024698405909e-05
4.70023989536442e-05
5.09013448112472e-05
5.61251017164498e-05
3.82089978520295e-05
5.73908634541132e-05
2.95318400787104e-05
8.86766066081471e-05
-4.21641823099788e-05
2.81774424076232e-05
4.73573237330572e-05
8.33862895365391e-05
5.23881832439588e-05
8.19770495215416e-05
5.2183595900815e-05
5.980000484091e-05
8.24838322566122e-05
1.42599394790566e-05
9.93457349505781e-05
8.15273498759788e-05
7.39437826583288e-05
3.88292436979858e-05
7.28358477645801e-05
2.60047888996371e-05
5.38343108898412e-05
9.18268277825588e-05
4.68265410767694e-07
6.16210074811664e-05
7.76508718938624e-05
9.99348147147089e-05
9.03592577047215e-05
8.26474873726135e-05
4.22879385687123e-05
8.03768641296558e-05
7.28186180136773e-05
9.06449327142049e-05
-1.38736546071358e-07
8.86217800797617e-05
7.28891609359828e-05
4.61684749662418e-05
4.14411304049959e-05
-2.71835528168609e-05
6.4360309642129e-05
3.84790564280242e-05
6.27940788709746e-05
8.18729962005948e-05
8.60865436863417e-05
4.0714123704941e-05
5.4731178072926e-05
5.50294816263731e-05
-2.33914141105562e-05
3.79445086309997e-05
6.79880059514557e-05
2.00897967556493e-05
9.13439542179534e-05
5.42851575248674e-05
2.61569449483346e-05
4.67474403384875e-05
8.48280122301886e-05
6.46113102961146e-05
4.20455111509515e-05
4.73072532640989e-05
-6.23215111733436e-06
0.000122710667332218
0.000133698752169956
4.33572929436957e-05
3.43010926896076e-05
4.34301374133989e-05
7.19353122975635e-05
6.73511210866634e-05
0.000117008128330455
8.05050870563202e-05
4.7119035743824e-05
5.42560483802192e-05
5.8690167543887e-05
4.68406893020073e-05
2.38741604080144e-05
5.19388754563015e-05
6.12936145148273e-05
3.22115794961353e-05
9.21171291762626e-05
7.66886895322967e-05
5.5804525447675e-05
7.84222227534921e-05
7.41783260520137e-05
3.47491754512479e-05
7.04689440391802e-05
9.75248786473418e-05
2.64367003561398e-05
1.80065799494858e-05
3.35393368387785e-05
8.4319418801433e-05
8.15484453947526e-05
0.000116299639184011
1.15986526254172e-05
0.000101796888313729
6.03828770375228e-06
1.74798331239243e-05
9.0954410678584e-05
8.88050658504216e-05
9.49303945857255e-05
5.05585111508053e-05
5.35320629153953e-05
7.40887453725422e-05
5.13201250144617e-05
1.38679890746756e-05
6.12223485606481e-05
4.07776289419748e-05
5.34384023450497e-05
9.89734754326283e-05
0.000143443352178979
6.4429225917304e-06
3.71122892581486e-05
5.29987002807427e-05
5.04988986654136e-05
4.16395910092517e-05
3.8176458760133e-05
4.53001695659358e-05
5.55215365504291e-05
5.73702632357699e-05
2.69284564108708e-05
5.1141723383351e-05
5.11281695855816e-05
9.55149630150892e-05
6.00793034717172e-05
2.71554490042277e-05
2.58598774052924e-05
4.68584967136739e-05
8.46256301408971e-05
9.27266608454973e-05
8.69166634877326e-05
4.77374962623443e-05
2.54210230868399e-05
6.36510655886214e-05
5.58654520916655e-05
7.25461260793316e-05
8.59567907225975e-05
4.59237533941128e-05
4.3229064417678e-05
3.39708304683142e-05
1.43085513702451e-05
5.13531072220766e-05
5.40526302530458e-05
0.000117737608460943
4.23232637210489e-05
5.98308948576507e-05
7.93900815940741e-05
8.33019338704876e-05
6.24078555709527e-05
8.4684186492136e-05
7.63549291457621e-05
0.000125762363760532
1.83242477586577e-06
6.10930970217217e-05
7.80764606574594e-05
-1.06561851061379e-05
7.46171792422787e-06
2.66820916270591e-05
3.08775815671e-05
0.000114923311337847
6.82916476673895e-05
0.000101874923267872
8.04462043346089e-05
6.29300830162752e-05
4.60072199056284e-05
7.93219760772383e-05
2.63399228790573e-05
6.5310332571762e-05
2.78581049794407e-05
2.11995295611299e-05
5.61361908628857e-05
5.83650421213789e-05
3.41976106729829e-05
5.71756796025728e-05
6.8870665523616e-05
0.000123410124099593
3.27479706408634e-05
3.28436152775834e-05
-1.21485067828822e-05
6.96952339989293e-05
0.000106293250762639
7.07540111449897e-05
8.29953683575144e-05
8.516119095002e-05
6.89466807803486e-05
6.00752198118439e-05
0.000125729272678894
9.10675627969961e-05
3.7689888061279e-05
8.56610045922111e-05
6.7652947534694e-05
0.000102041981243841
7.53783876578526e-05
4.83916772518649e-05
9.10774526318147e-05
7.13791797449919e-05
6.47826310290875e-05
8.84935695332924e-05
5.85437672316919e-05
3.62591126104657e-05
-2.03647795154176e-05
5.3690229161527e-05
6.09921198225662e-06
2.71827450206772e-05
5.03943596356408e-05
9.3815530846383e-05
5.79417652447452e-05
7.36978580765816e-05
2.60025225069696e-05
0.000106585010349426
8.74744789811137e-05
7.03819918041831e-05
6.53165345150419e-05
5.02890980902359e-05
9.72661825934893e-05
5.20622519998543e-05
6.27386066447883e-05
5.65101424879614e-05
2.61112822415622e-05
7.95487801112908e-05
2.35704917804541e-05
3.21641721269699e-05
0.000111287659268372
1.43529008891285e-05
3.51380464036354e-05
4.01515839086362e-05
5.4183556721728e-05
9.74461756905041e-05
3.97425453831048e-05
-1.87620505968637e-06
9.67004659413453e-05
0.000106154216519276
4.43828912659663e-05
5.8145360923856e-05
1.88035495724417e-05
4.79855722995717e-05
5.79590416288514e-05
1.52724814725666e-05
9.07563825438553e-05
4.4534067490869e-05
8.31528402487379e-05
5.74392745990562e-05
4.36656083624698e-05
6.49288384090232e-05
6.0646913429444e-05
6.83200100087836e-05
0.000109871976501246
4.82119387346335e-05
6.7329891533733e-05
5.53774465594034e-05
0.000109567782954173
2.19667386918978e-05
-2.17783838282991e-06
0.000122749118428666
2.42920416116647e-06
7.50575726230137e-05
8.86759624944651e-05
3.19270282558579e-05
6.44991799601133e-06
1.63484004423875e-06
1.64825999787754e-05
0.000103071052000515
1.78911326516807e-05
3.03422603774077e-05
0.000130412797716331
8.91640901874476e-05
4.31116201014976e-05
7.19886349540881e-05
7.50317494769827e-05
9.42442087200065e-05
3.65771159318432e-05
0.000114532806373368
5.9306529875433e-05
7.77099944124926e-05
6.23523464708999e-05
2.16278386416608e-05
4.97214760552526e-06
0.000103504687341016
5.23550837085612e-05
-5.01789384456856e-07
1.18575470698852e-05
4.81832212506771e-05
8.09869735041343e-05
5.50747904296461e-05
0.000121519062976455
-2.20425024391096e-06
2.75833705367296e-05
0.000118723820481462
7.4100862755529e-05
5.64344600993189e-05
4.35630352099295e-05
4.59836894098496e-05
5.96784044680874e-05
4.84362244711982e-05
4.32331790008492e-05
4.93655292729114e-05
0.000106059004503445
2.54062365366521e-05
6.19698218194873e-05
3.43665786152584e-05
7.1053114118894e-05
7.33209977349673e-05
8.30346872968784e-05
5.17637559680609e-05
4.65861146451326e-05
4.16346623894774e-05
1.76818362368647e-05
5.9995021783291e-05
0.000111596364338062
9.48005597527763e-05
4.32370204052844e-05
4.30695866724655e-05
1.31190226751428e-05
5.66157330272762e-05
2.40960256183552e-05
8.16265191137567e-05
5.56243926715661e-05
5.6340202442824e-05
7.1843238386313e-05
9.41877192189564e-05
4.48365033393762e-05
6.20026938461696e-05
6.6591609847986e-05
7.00189656264929e-05
1.48847901604758e-05
1.34831269068202e-05
2.46671681950573e-05
6.30139389494826e-05
-2.4111851283243e-06
4.32538855168715e-05
2.97532940324651e-05
3.89333740619186e-05
6.68312340584391e-05
0.000113758787124525
4.29610061056898e-05
5.59171475930255e-05
8.44497132283703e-05
6.7762000786344e-05
0.000125863182240884
2.88168660509477e-05
5.40507736073533e-05
5.92084027247705e-05
2.68010996262851e-05
9.61496753256636e-05
2.79692507825474e-05
4.73574579732773e-05
3.35425367564181e-05
7.89285024206511e-05
4.1743807565905e-05
8.78908707514456e-05
5.1069085922544e-05
3.05453417622048e-05
-5.60833894770205e-06
7.80736849650499e-05
4.38494214869385e-05
4.63818469345399e-05
5.93694324484871e-05
7.2787927314373e-05
6.06030557096904e-05
4.64868268383325e-05
4.40278861054324e-05
9.06656121149235e-05
5.55514538423779e-05
0.000108235254824633
5.47837787017845e-05
7.32472178126764e-05
7.94120443634425e-05
9.28777188406753e-05
6.82250983424096e-05
7.05061156410916e-05
4.01744096781642e-05
0.000135186538827118
7.99349639463948e-05
7.00460212930023e-05
0.000114259790695321
4.6735426718646e-05
5.15471756033774e-05
8.95582599700031e-05
0.00012482791831937
6.10668693012601e-05
6.43981393449271e-05
2.44942914531391e-05
0.000108838710225105
6.03670967236234e-05
5.45418050027231e-05
4.1425670935529e-05
5.64852270950018e-05
6.52357277701677e-05
7.67071489449227e-05
8.79995312732028e-05
6.27170260926754e-05
8.02665586107774e-05
8.39977815817011e-05
6.56243602409506e-05
5.69418362520846e-05
3.10215839131172e-05
2.12358037570806e-05
8.84874099539005e-05
-5.28153068633975e-06
1.64359668818427e-05
0.000105185083893532
5.88244066469001e-05
4.56448809192393e-05
7.52132170078703e-05
0.000141255224578789
8.82353122797148e-06
8.26584611223354e-05
1.39109731610783e-06
6.92704226101726e-05
0.000135881434276127
4.4995436895764e-05
4.54437348838986e-05
4.48160188540532e-05
4.28843710597457e-05
3.12000274989739e-06
6.5087417394977e-05
7.9088969668251e-05
9.819555746818e-05
4.86250539231413e-05
4.01960692475235e-05
6.19445993006517e-05
5.69277743316384e-05
4.35075541925412e-05
8.63763930171562e-05
3.78178947059468e-05
3.16589662037063e-05
1.31677916547797e-05
8.23625912584949e-05
-2.2494474635428e-05
7.09812863939135e-05
5.41604704175048e-05
5.50670606053496e-05
4.41529608893954e-05
4.02786294437233e-05
3.82222935151531e-05
4.45338974628075e-05
6.39134064851854e-05
5.99168739181648e-05
1.34961031683968e-05
5.03165293703916e-05
7.11663116624007e-06
6.29395742863807e-05
7.79013753673805e-05
7.14371522581386e-05
4.46348787830794e-05
0.000120262808638784
5.6858600458913e-05
4.41164565554077e-05
4.98031242202681e-05
5.78532851795614e-05
4.90708893372193e-05
2.99916841424851e-05
9.64797020959582e-05
2.10777903003079e-05
8.0210692411445e-05
0.000113894631874889
9.75980287802213e-05
0.000104772155990681
9.93909631882117e-05
4.33064937633799e-05
2.72997925290258e-05
3.15881680214533e-05
9.06714647010133e-05
6.95865910742577e-05
0.000101175486980996
5.35981646937312e-05
5.49478815651621e-05
3.257032009958e-08
3.84338399098479e-05
6.53943199198234e-05
1.0516632504185e-05
-2.13712787402197e-06
4.6177554759589e-05
0.00010927395052782
4.96583638422843e-05
3.55995929281218e-05
8.28198969701384e-05
8.91243468855307e-05
0.0001304064298789
5.70411149692388e-05
0.000105879222697621
8.66073485768365e-05
5.54501881289994e-05
4.04392212003074e-05
3.76134328108629e-05
3.85943529217514e-05
1.80340548745669e-05
1.57490333627631e-05
6.00912510625364e-05
2.2916927180882e-05
8.95213559261942e-05
5.75681463974446e-05
8.28315535599849e-05
8.61371718347241e-05
5.7551185483644e-05
8.39134135576689e-05
7.85216697380875e-05
7.07698313844843e-05
5.37176138528259e-05
8.39343203954136e-06
7.62011573575151e-05
7.46005817578869e-05
7.9218554183233e-05
7.24821473469317e-05
3.68824049919224e-05
7.06860542976464e-05
7.55716216469244e-05
1.54498581252445e-05
3.82714808221748e-05
8.2530782746978e-06
9.629570963981e-05
5.99263730929267e-05
4.33254315290018e-05
7.01554752018932e-05
9.13372154703914e-05
4.28746139358274e-05
1.09471008621047e-05
2.70058271015249e-05
3.37857375419537e-05
1.12443596717022e-05
7.66280082455642e-05
9.07608182927309e-05
8.5821292743484e-05
7.01826562602698e-05
2.94080164828818e-05
5.41366882895298e-05
0.000114048442581391
7.45875147186491e-05
-1.12779210940927e-05
2.67248810195989e-05
0.00011868024411362
3.28776217394769e-05
6.77526369165057e-05
4.8140707126446e-05
2.90627483865766e-05
7.81820970389997e-05
1.64752611914596e-05
5.96753119938104e-05
7.31061833933096e-05
4.8466491277524e-05
0.000122115493429132
4.38021712334947e-05
5.20862062015516e-05
8.18074743006943e-05
4.8261349415848e-05
1.42722578317821e-05
7.55002076145848e-05
7.19106739086053e-05
1.87643678200768e-05
3.37929641555331e-05
7.79559612789802e-05
6.8386054185411e-05
6.04426556802024e-05
7.4629488121209e-05
4.4498607090758e-05
9.16704755405683e-05
1.21513989768498e-05
7.53924118843957e-05
4.52442129630541e-05
6.25297920677059e-05
9.4390835519091e-05
-8.3081591142565e-06
0.000101049479150984
5.32164346082181e-05
6.70738093544683e-05
7.78060293215392e-06
1.657073163443e-05
6.75691804735828e-06
5.59735597699039e-06
7.31127526203638e-05
2.8122271025274e-05
4.14513963242195e-05
7.64197846341546e-05
2.70387681255259e-05
8.77875798808267e-05
2.55776598036275e-05
9.24276288650323e-06
3.84312283141665e-05
4.3748640433062e-05
5.28919200883436e-05
3.76629449437062e-05
4.64085085213472e-05
8.60266941011786e-05
1.89520813233442e-05
1.96426614524752e-05
3.8381467006618e-05
3.18554263118987e-05
6.21113119351013e-05
5.50676347727474e-05
8.33844274735471e-05
3.9724636672513e-05
5.0332005269547e-05
7.33990257738013e-06
3.12059559223047e-05
3.08583171067512e-05
5.43740938996183e-05
5.29316211489893e-05
9.14855998269352e-05
4.41729839722067e-05
3.4939852967855e-05
5.13022399132737e-05
1.2957627595246e-05
1.65499268623663e-05
5.91781169417434e-05
5.43940878602026e-05
0.000136080953935017
6.09584865674775e-05
5.67535473762079e-05
2.22125054644814e-05
1.0529384107728e-05
2.48098694532495e-05
5.9280245961149e-05
9.35323552520171e-05
8.24976833413914e-05
-6.29744777923839e-06
9.7120970454181e-06
2.08160174358235e-06
3.7819760865545e-05
5.28426484475187e-05
0.000112964188311557
2.14083932338433e-05
3.70946326563349e-05
2.74652400227692e-05
3.21433956103714e-05
6.47093757988171e-05
8.27848634002465e-05
-2.17726348822864e-05
5.519620571285e-05
0.000106726039233827
6.33333035140511e-05
3.67300161465482e-05
2.59721353327829e-05
9.4838335558305e-05
4.32975941625375e-05
4.46321112834273e-05
4.44326474868505e-05
-1.14697040329394e-05
7.98344763528059e-05
1.99482860278573e-05
2.04863265402352e-05
6.79501089942989e-05
9.67150239607257e-05
8.84057176336063e-05
3.21788447036407e-05
2.18411170699422e-05
7.28552564785246e-05
3.99682977592032e-05
8.11154310898737e-05
1.54410972584922e-05
0.000148125182499949
1.90685577514964e-05
6.75070479319983e-05
8.14405889519599e-05
7.45142157927185e-05
7.58528413881432e-05
8.19060061420116e-05
5.39527925466468e-05
6.53688268404573e-05
6.57047417345063e-05
4.22640816429207e-05
9.48451403678585e-05
7.76233819695407e-06
0.00010576298681015
5.89229667180438e-05
4.57575674252155e-05
0.000107081939095452
7.96941203988518e-05
3.40806210837803e-05
3.73983608752361e-05
5.37402525357613e-05
5.1991008386799e-06
0.000102418981001447
6.0528537221216e-05
8.75128733129075e-05
2.93654882813585e-06
8.02047310011859e-05
4.94168573875962e-05
2.80542292328751e-05
7.70796254755659e-05
4.88166428693714e-05
6.09649808903493e-05
0.000100774889380441
6.15181188289342e-05
7.26580627972435e-06
1.17465184373169e-06
0.000111138371945975
6.87783806723471e-05
7.1857723803769e-05
0.000113705758796046
4.76353531557367e-05
6.55576079612332e-05
1.91625069078161e-05
3.69950284282528e-05
1.60826003503978e-05
6.4320088065368e-05
7.70538350559868e-05
3.32563356216364e-05
4.0519599635789e-05
0.000108684508858563
9.3014878710073e-05
8.52298708917937e-05
1.80785910441289e-05
8.69575814512815e-05
3.19088330522932e-05
3.45227744142603e-05
5.21599410667624e-05
3.6923180886938e-05
3.57440322197855e-05
1.60751272300294e-05
2.047267746218e-06
1.78868885990844e-05
2.93665233052091e-05
5.3931016286155e-05
6.47679840605466e-06
0.000116462689763206
2.33016732144593e-05
9.36419002231787e-05
9.62638896438389e-05
5.96677647517806e-05
5.20901361855538e-05
5.82073854919424e-05
6.46121878186348e-05
7.07384395819961e-05
3.96376612095565e-05
3.94661234756333e-05
3.74084240215191e-05
-1.49105195350367e-06
3.88164983914774e-05
5.43550217775317e-05
6.16696272849695e-05
6.21861775140554e-05
-9.98887417682121e-06
7.97546866079445e-05
5.17749125950489e-05
4.06091473961757e-05
7.21355961847951e-05
7.87507027126523e-05
4.80792158645703e-05
2.88378207263246e-05
8.76408734941091e-05
4.35597548672868e-05
-3.4559657653788e-05
6.1163013269633e-05
6.70803077123369e-05
6.48591104969997e-05
0.000130954796020828
4.66123022427006e-05
2.22941760640138e-05
5.2838486410811e-05
0.000107102710058506
4.47848875659916e-05
2.64025035911072e-05
1.70699644697761e-05
6.50033281986012e-05
6.78642997665503e-05
6.43483206914376e-06
7.10705820083025e-05
5.3242243418487e-05
6.82770547497234e-05
2.57086570413709e-05
7.06606613953236e-05
-1.99777873912961e-06
6.87071851972691e-05
6.80579682335713e-05
9.55790105177529e-05
6.59273015961954e-05
7.62706068742495e-05
-1.32610603435301e-05
1.592730792909e-05
-2.79027595095553e-06
5.56124083503563e-05
2.73331620189125e-05
6.18288857591685e-05
6.47215831971742e-05
2.44872206223888e-05
7.47620788824737e-05
3.47381764047679e-05
4.2396258056727e-05
7.37516536859745e-05
0.000117724312541706
1.40219889917086e-05
0.00010106989953196
7.31370076137673e-05
2.30731781775778e-05
8.52965160642995e-05
5.1721571802924e-05
5.2924491712183e-05
7.78884320203781e-05
7.74864905809658e-05
1.00031319207166e-05
1.34873563057987e-05
4.02807716551441e-05
6.12080843857735e-05
8.77276244101677e-05
8.0178797985063e-05
4.05312885342837e-05
8.68567342814159e-05
5.55939043242999e-05
2.26209465100547e-05
5.58934522692221e-05
9.38607034085452e-06
4.74138442737039e-05
-3.77984852759508e-06
7.42183718033273e-05
-2.53183892093142e-05
-1.3073810977327e-05
3.63759073757964e-05
2.50244750715963e-05
6.6847194859793e-05
7.3428862133088e-05
9.3014437311601e-05
4.4077982279862e-05
8.85267493932116e-05
3.31119614166309e-05
3.21613610712729e-05
7.76786204363741e-05
6.09338326598935e-05
5.51598726121408e-05
7.55708384374954e-05
1.52020188621323e-05
8.36817755293786e-05
4.05946825288025e-05
4.92566122667154e-05
8.30431697801095e-05
6.39526136567983e-05
8.59405260692282e-05
8.49661253458588e-05
8.03652953663452e-05
2.72268533713832e-05
5.55669411148416e-05
6.5653922221141e-05
7.03745040385853e-05
6.55734667812638e-05
-1.27679246224055e-05
5.85453788815901e-05
-2.46819387599258e-05
5.56164832677349e-05
0.000111415856504327
6.12411564511761e-05
4.02735705518493e-05
2.66911892093576e-05
5.35368766423008e-05
9.89765385393809e-05
9.12337344786158e-05
6.15990257118208e-05
5.16476343473785e-05
4.71821742620366e-05
9.12519907748142e-05
3.41151065469206e-05
7.35460996422469e-05
5.26750310529387e-05
6.31926958774855e-05
4.8715575147424e-05
9.45746560400898e-05
3.68344001012721e-05
3.79316769333912e-07
2.7554386757085e-05
5.09318966560613e-05
6.69213963569883e-05
8.2527555018373e-05
6.99222075045501e-05
8.67850958210832e-05
0.00010610247908428
2.46963119942783e-05
0.000111070520455001
-8.24995766437755e-07
5.05663788237643e-05
8.33535149309137e-05
4.9846447404804e-05
4.85724033043129e-05
4.33947746867616e-05
9.22133225523992e-05
6.66178724160277e-06
5.89913855440217e-05
4.81674540685694e-05
9.20740628174759e-05
6.61185896238752e-05
6.77009649929058e-05
2.76085975586676e-05
7.13656406164426e-05
9.6467987652641e-05
6.08176399735622e-05
4.31837759926025e-05
6.7430838078368e-05
5.80287321677766e-05
8.16022242784942e-05
2.75570647967433e-05
7.68932045255284e-05
-1.10699911402213e-05
8.98543557478687e-05
8.9679017784431e-05
7.05092128415289e-05
4.52834235394868e-05
4.6363239513397e-05
1.98952509291796e-05
1.18224804954386e-05
1.42547289876701e-05
1.17828571052681e-05
8.46149468904825e-05
6.63735651412559e-05
6.26939776798819e-05
6.10657031963079e-05
8.39292918493957e-05
0.000120081958651071
3.16695197140463e-05
9.64397353374819e-05
2.47671561499238e-05
-1.41866357209936e-06
4.03176655474577e-05
9.3501086072039e-05
5.15073304777973e-05
1.78333649150356e-05
9.10004041830805e-05
3.82677822539267e-05
5.76568324963371e-05
3.97395626561699e-05
9.89580542333708e-05
4.40668523129334e-06
3.82723023428459e-05
6.6831290927188e-05
3.78053736504288e-05
0.000106506013213004
8.24901485201026e-05
6.67584423836802e-05
1.66743119523967e-05
8.44254174265075e-06
5.35516464854677e-05
-7.71442661521948e-06
4.65044139886179e-05
9.07176374541219e-05
5.52919331312266e-05
0.000116855047936894
6.499728103411e-05
4.19375446897042e-05
6.4192461259213e-05
7.20669861827288e-05
8.22831577955785e-05
1.83193838873593e-05
4.82173250533246e-05
0.00011429629968091
0.000106267165487225
-4.6214677749721e-07
6.76992939419998e-05
3.55510266704819e-05
0.000108138619412168
5.72185375262764e-05
4.73867340026386e-05
5.96624144856547e-05
-2.95827293057842e-06
8.35119662897272e-05
2.95616992221335e-05
7.91766871687636e-05
5.99123742230759e-05
2.34156923715713e-05
1.09194972657106e-05
5.81820390529676e-06
6.63385283153345e-05
5.47664402656107e-05
0.000101978535213956
4.4970981360801e-05
3.33357673761538e-05
8.5532696240401e-05
2.9389192948584e-05
5.35698458731618e-05
3.68783305847523e-05
5.39731334418976e-05
5.40830769931355e-05
5.07781444729806e-05
4.26066032969384e-05
2.64953678236197e-05
3.66761039976262e-05
-2.03732121530613e-05
9.45839187418154e-05
4.44874742324209e-05
6.10783685687869e-05
8.111246658435e-05
5.48587890625079e-05
8.2796115597974e-05
2.83567766400175e-05
7.38115283812728e-05
6.77929731117766e-05
2.69040245548129e-05
1.48936085833393e-05
9.77288540308044e-05
4.53951534447897e-05
-1.46108605197709e-06
3.35728308049104e-05
8.1783341472267e-05
0.0001142206767093
6.87498934996627e-05
3.48597261202574e-05
3.46788316940103e-05
-1.72186922133578e-05
2.75760150769997e-05
9.2449182470298e-05
-3.95058649812081e-06
3.81742543176976e-05
-1.84538704677314e-06
7.48626998069108e-05
4.07271026500764e-05
4.73872146141199e-05
5.86642555603291e-05
8.56059765172434e-05
5.02662811880444e-05
5.07417224310347e-05
5.49456286851459e-05
2.45414309515112e-06
9.34488977588953e-05
5.84691540388509e-05
7.55288612980429e-05
4.59943133013948e-05
5.13175816219146e-05
8.80294700630705e-05
4.78984167282371e-05
0.000128763095985977
3.23949656709027e-06
4.69124069582171e-05
6.10901874069956e-05
6.0422801366426e-05
6.57329645431425e-05
4.00500831289546e-05
2.28532635608712e-05
7.97158915413718e-05
5.54698959471154e-05
-2.99344255740032e-06
6.3883902455866e-05
3.83763331951746e-05
1.50278523336812e-05
3.82645164797855e-05
3.84846447941655e-05
6.80451224532578e-05
7.35687431609124e-05
3.86259806634996e-06
4.50556595133761e-05
5.18992673311912e-05
3.17121533627535e-05
0.000105142469570281
0.000126469470134472
5.41261902142944e-05
6.18292470945699e-05
6.47773730474722e-05
4.81628055342534e-05
9.44357055855902e-05
4.71739473594406e-05
3.57996227654416e-05
1.47516032087898e-05
4.81006540507343e-05
0.000118182450442119
3.41872390126894e-05
5.18513863306763e-05
8.24971604006298e-05
6.16594009267216e-05
1.43791282458858e-05
-1.02858068573276e-05
6.19274728341929e-05
3.78964933537467e-05
6.88113085888808e-05
4.19725582697488e-05
6.68018027703041e-05
-5.34103074697683e-05
7.43018708310603e-05
0.000104729289455589
3.08271024762901e-05
6.22327651729249e-05
-2.25281228957858e-06
7.47124335817591e-06
3.9581876197177e-05
3.40637071518902e-05
1.59514726941362e-05
6.11451221837433e-05
8.6522103694897e-05
1.76565015980448e-05
8.96534711209802e-05
8.91866565491658e-05
8.33997393458282e-05
5.94469710525015e-05
7.19184002275789e-05
3.74396382394886e-05
9.75321782493429e-05
0.000114064836488053
3.55521989362626e-05
8.83077601983139e-05
1.96666169544724e-05
2.27744034092297e-05
9.29734683547753e-05
3.74499222075605e-05
4.9079694040049e-05
5.95696914993125e-05
9.2253295345742e-05
2.15140843814231e-05
8.3388654837382e-05
-1.4517011606129e-06
4.87521629471141e-05
0.00014555088919556
5.17637245686127e-05
0.000100160783867029
8.2868415131321e-05
4.633446703699e-05
6.71709084210252e-05
6.41690070917846e-05
9.35844507118947e-05
6.35980813173141e-05
4.3358035857234e-05
8.18219977801321e-05
4.89079813413224e-05
-1.34898881395627e-05
1.20786385889108e-05
0.000104768098305948
6.55244027389415e-05
0.000114072299718762
0.000100008339156161
8.94749208849688e-05
4.87032361523242e-05
0.000158870183237431
4.61749625538717e-05
7.05670410896084e-05
1.42265016847566e-06
9.30442794296939e-05
7.88955825300038e-05
-4.15331229256783e-05
5.24343551803492e-05
2.42812260372974e-05
4.19478798040117e-05
5.25147344559676e-05
7.56035318242437e-05
5.1764851362182e-05
4.01015788538487e-05
3.90670742190361e-05
5.77698356045333e-05
9.23132723787782e-05
4.49729638937474e-05
4.18215033989514e-05
6.84588420972974e-05
6.5361575689659e-06
8.87997058820866e-05
7.59676046468985e-05
4.30887807446552e-05
4.03815835456213e-05
2.52925259023371e-05
4.76696079211422e-05
4.54969024421375e-05
3.891048830366e-05
1.97037818230219e-05
8.64888185133735e-05
3.37563665530363e-05
8.12809222102004e-05
8.19279703635854e-05
4.04279630933228e-05
3.59572765356481e-05
2.11673699314892e-05
6.57123214938559e-05
3.29874010582989e-05
6.0081976572516e-05
4.02500240594942e-05
0.000138435103372523
9.15569938447572e-05
2.14317365025246e-05
2.32671218780187e-05
3.40865179408837e-05
5.58237326192126e-05
8.70236831469322e-05
3.29407455880663e-05
3.13852996625828e-05
0.000119102748899455
2.61695862712474e-05
6.1603934553717e-05
2.73641104640858e-05
9.64766112829288e-05
2.06721304776744e-05
5.23291403074272e-05
1.79829496008696e-05
2.61628801618961e-05
7.6030988280738e-05
7.87003628788945e-05
6.86612302873014e-05
8.22959656555821e-05
2.33799500210676e-05
7.28124494599703e-05
3.09767828802036e-05
6.32463570756027e-05
7.57692579981936e-05
3.15449578149722e-05
5.7540637453499e-05
4.47329424989372e-05
7.92153222856113e-05
8.74141022037058e-06
4.10908743647307e-05
0.000105341619403605
5.11692412478016e-05
7.52071393375745e-05
0.000110656355046483
4.61664468295205e-05
5.04560317812412e-07
6.33139039808306e-05
-2.05021962561957e-06
5.41942928047597e-05
4.68216535376403e-05
6.56355843081575e-05
5.00072836610432e-05
4.19785087092032e-05
6.88285200909204e-05
6.58221651880875e-05
7.99718611544664e-05
2.93782484413144e-05
6.72790868430246e-06
5.83939818660892e-05
9.03287479011e-05
4.12763356775124e-05
0.000108740125951988
7.77568440388918e-05
1.65316190210221e-05
3.47795473440704e-05
2.92260120775143e-05
0.000107394569402786
2.41416219888895e-05
7.61121351002003e-05
9.04018490171308e-05
4.49858169887249e-05
0.000109227289292531
4.33341471200278e-05
-1.64113267387773e-05
4.04793573742994e-05
5.02693902190538e-05
6.88864656426551e-06
2.33984200154839e-06
4.93778914045162e-05
1.4687503902386e-05
7.91967583883951e-05
5.85487251210298e-05
3.04076178376657e-05
5.10331872292207e-05
6.43865338017069e-05
3.09768088608496e-05
7.60969264527096e-05
4.15475348046577e-05
8.32347384146953e-05
3.63165024349498e-05
8.14868300265791e-05
3.39400004651913e-05
3.07636923142642e-05
9.54713244180483e-06
0.000108334479797155
4.4252479325461e-05
4.47094423353636e-05
9.32321051791247e-05
5.65701640157576e-05
2.55860985423347e-05
5.88137893259343e-05
8.34879761283471e-05
6.90957564796505e-05
3.79273020957883e-05
9.53153206452597e-05
6.70074072814475e-05
6.21947188110592e-05
9.46327231197766e-05
7.66045154012437e-05
2.29715111072927e-05
6.65533597760202e-05
9.0130323639089e-05
7.55513135471312e-05
3.20417545235334e-05
6.85721900473008e-05
0.000102773791421242
5.24602072362036e-05
-1.62764319584213e-05
4.21834956614425e-05
5.64052928070132e-05
9.41359259461278e-05
0.000108601354588318
1.88841293633119e-05
1.54109249354661e-05
6.31192141832758e-05
8.4793775606402e-05
3.78745528452847e-05
6.30885635738866e-05
2.21941744215028e-05
2.84930219317917e-05
5.19484946743349e-05
0.000102468100110168
5.92930245358267e-05
4.87703504147068e-05
3.69872476280448e-05
2.86588205865057e-05
7.64591890938708e-05
9.463102162008e-05
3.92559475138355e-05
7.62348150629312e-05
0.000119887633929144
-3.51261917788926e-05
9.45599282041619e-05
4.81103105442102e-05
3.30852588519189e-05
6.63560601326989e-05
6.41876006690915e-05
3.09257224342545e-05
2.51680534662283e-05
4.54824806030508e-05
6.74698897136528e-05
3.7376964120864e-05
7.30575940065957e-05
2.0811144894817e-05
1.18500928252448e-05
7.40030853927891e-05
7.98815253420189e-05
3.14169772847875e-05
5.59989857852114e-05
-3.53561477504084e-06
6.76416598763149e-05
3.75139956992188e-05
0.000123162632871813
4.32763561704321e-05
7.53773099285859e-05
3.03094999371621e-05
2.69321152908678e-05
7.85587102424783e-05
6.96216998277273e-05
8.40566573530712e-05
1.44607639430609e-05
0.000102012197190234
4.05780474513635e-05
9.58586425596887e-05
4.73717167859751e-05
7.54645312882088e-05
6.9653465594831e-05
9.22555148432659e-05
4.27527889781873e-05
5.76313499554333e-05
5.36307065617906e-05
3.67784304373877e-05
3.18524301833714e-05
0.000113778768932707
5.03295199652021e-05
2.03007143410452e-05
3.72415968546747e-05
3.66801833805163e-05
7.97039485352446e-06
3.37657032286543e-05
0.000103124053209025
7.57643901809921e-05
2.43205954554008e-05
9.47444483761215e-05
2.21691363266302e-05
6.32418634201184e-05
1.37551352764892e-06
6.34655173639966e-05
6.69680014799595e-05
6.81996167130291e-05
4.29795942686338e-05
6.80875632923165e-07
3.81721932746776e-05
8.99524556572473e-05
7.37127458920583e-05
2.97878328958061e-05
-4.54156167131935e-06
0.000122624439096737
3.68894161413004e-05
2.38107280711057e-05
0.000120990045968145
0.000100832847408487
6.49996628291666e-05
-9.24255687288886e-06
0.000104494944006517
6.66037163387734e-05
1.47599032528374e-06
5.39344243141703e-05
9.06273861495099e-05
5.93075718331206e-05
6.90718405535454e-05
0.000127681705058302
8.01667274094743e-05
3.37850618457771e-05
1.78163365195859e-05
1.18998972676907e-05
6.53995227719395e-06
7.18344593316188e-05
4.43236129578778e-05
8.28742109068646e-05
8.08723394942808e-05
8.34059810949069e-05
6.80857918976452e-05
3.29226254000498e-05
4.26653746641717e-05
0.000122842300961746
0.000100849567880375
4.22070324458351e-05
2.65539403215315e-05
4.96594296355911e-05
5.55220243634866e-05
9.4497391994926e-05
6.91531333312136e-05
2.81306969147913e-05
7.17837979882443e-05
4.12056476692613e-05
1.56565867327516e-05
0.00011515918417
8.97598603745685e-05
7.11701327570022e-05
0.000100278208961758
3.81369759455346e-06
5.11355721626203e-05
2.80432159207374e-05
-6.93595504931865e-06
2.05248502150084e-05
7.04162746744181e-05
6.52610495791901e-05
3.43215140029971e-05
5.69213032117217e-05
4.81888533681013e-05
0.000104595617303394
5.7225067042007e-06
-1.17319982688433e-05
4.40752793892938e-05
9.01710138330679e-05
7.05595663119465e-05
3.72878690067257e-06
6.08577990866571e-05
3.1969552931366e-05
6.95393566712874e-05
7.09683197387032e-05
5.02348617332932e-05
6.47250234894039e-05
5.76671453097124e-05
6.30337973772964e-05
7.085618547495e-05
3.92890504362485e-05
7.41177766617684e-05
1.44626359063594e-05
2.47435271726726e-05
5.74676668235932e-05
9.34855138398629e-05
8.58490521061418e-05
4.88474868429947e-05
-1.3461748339827e-05
7.26729316156786e-05
-1.87637300417958e-05
4.99818108974806e-05
3.59746206839653e-05
9.62944043371767e-05
8.6047733627686e-05
4.48728382088713e-05
0.000122401868155426
5.82888877817241e-05
4.04442865091547e-05
-2.55807560758162e-05
7.50708633032949e-05
-1.12449641204664e-05
7.03036122127238e-05
3.52080564081252e-05
8.70097890008969e-05
4.31243806774719e-05
8.15838202594329e-05
5.13036221425234e-05
7.88733621332976e-05
6.99984976002961e-05
5.147263053225e-05
4.19297878004162e-05
-2.0133726860649e-05
2.04402861222648e-05
6.29039604070716e-05
1.24095778333745e-05
2.25390684248633e-05
9.69126353579177e-05
3.61577517490752e-06
0.00010876160193998
6.29395144046208e-05
-1.66054130662578e-05
4.20821045598969e-05
6.31125707837831e-05
9.22597868971205e-05
3.9693149576255e-05
8.4288943141736e-05
2.25988885256673e-05
3.95490074490979e-05
5.91306604474656e-05
8.93257126596511e-05
-4.16799360344161e-05
9.1121023644689e-05
4.69789168711121e-05
8.42105762260994e-05
5.49804221977089e-05
5.46617973217533e-05
7.29737392853326e-05
1.16478940966729e-05
4.18776398206573e-06
0.00010972813660358
4.48697060309817e-05
4.56280600357487e-05
3.95931802163737e-05
4.14193496537843e-05
9.99630000033112e-05
6.82950907599592e-05
3.80409986914076e-05
6.03833014110738e-05
6.92491637719413e-05
8.76524559749504e-05
5.19971381765642e-05
8.41155812802008e-05
5.38532616047785e-05
6.23396193610778e-05
2.61886879250413e-05
8.47412291693643e-05
-2.949516096075e-05
8.98777134959097e-05
0.000114878857416512
3.95091085406855e-05
5.82899773637598e-05
7.8030450788953e-05
6.11300781482449e-05
7.5380925444475e-05
4.08280839108311e-05
5.14990247304987e-05
6.74438971301112e-05
7.9626535305023e-05
5.51837234741239e-05
0.000107113467166249
2.85064500215661e-05
1.68032213790979e-05
5.90008505569361e-05
6.21447565883812e-05
0.000149975648870153
3.99586923888726e-05
1.43188770941901e-05
0.000104965541481904
6.31415171369547e-05
2.50931871771788e-05
6.92604641959208e-06
3.59128675891748e-05
4.20352147933434e-05
9.35243883228286e-05
-9.54442327463956e-06
8.26714125391917e-05
5.85781776729584e-05
8.04981270633162e-05
5.77386177322407e-05
6.35966832136712e-05
5.2338179537233e-05
5.59982029735214e-05
2.53061262046162e-05
3.79617023924377e-05
5.57099873425649e-05
3.36311098345451e-05
0.000104284470027008
8.05337805725155e-06
5.12396031944583e-05
-2.57666301157417e-05
5.3621150766873e-05
4.21255207010609e-05
2.44391531323851e-05
2.80133179376603e-05
2.01920447415772e-05
9.24441841922436e-06
8.37252193669094e-05
4.88324442973581e-05
3.88349595497363e-05
7.38578194179829e-05
1.0802123630836e-05
5.20869167423638e-05
1.5552329421064e-05
7.33928026351693e-05
9.7729987832959e-05
3.06453767355274e-05
7.14717839001456e-05
8.07679350669298e-05
5.36371671412312e-05
1.45447167403492e-05
3.45131575040563e-05
6.63808480576263e-05
5.48451408436813e-05
4.70881414021066e-05
8.05255939873947e-05
1.60968844258263e-05
3.2771391968004e-05
3.58450230990479e-05
7.60829897971594e-05
-9.65110480481507e-06
-2.37847940503279e-06
3.81359746918726e-05
5.53060678785539e-05
3.12077544603428e-05
6.13238030621826e-05
5.05892596291856e-05
-5.59040246666039e-06
3.62991377941962e-05
0.000112789823848244
6.97389471414241e-05
7.74808153713354e-05
0.000101871893280609
0.000144765246193499
1.36794736151147e-05
4.37391618543094e-05
8.4361859857183e-05
0.000103849423618258
-5.49480061576779e-06
4.85585243885321e-05
7.05694880070566e-05
1.13408730574017e-05
6.36395080581578e-05
6.81514163275931e-05
8.49249241027488e-05
6.85258591065432e-05
0.000120987170054478
0.000108723206487572
5.81847285323163e-05
9.20588987993862e-05
8.80482649103162e-05
4.01716709263794e-05
6.42523878780813e-05
5.85274438121794e-05
9.10933299433335e-05
6.08767701248509e-05
8.08393277588268e-05
5.59419474667863e-05
6.82954492223035e-05
1.63290179341926e-05
7.7644801460218e-05
2.6725717077963e-05
4.57861461870619e-05
5.38740682081508e-05
5.42390872698542e-05
-8.20261591915411e-06
3.36721435597789e-05
-7.33614427849463e-06
2.76806813424827e-05
3.76532056675566e-05
0.000103607954832943
4.22720443097969e-05
4.75155902454833e-05
8.35223995673342e-06
3.84432645420197e-05
7.9065638772893e-05
6.5979071719899e-05
7.13725323964219e-05
8.08057265548993e-05
3.97335192319515e-05
6.7716245868517e-05
6.74671862048187e-05
3.42526958413642e-05
4.52567382703406e-05
1.61143777880069e-05
8.25953665629849e-05
4.31591446472397e-05
-4.66579631938313e-06
1.22257230720354e-05
3.21545358613429e-05
8.01945062882264e-05
8.77636380417839e-05
2.40522408330285e-05
9.38075347064492e-05
5.05542611023955e-05
4.32869287988149e-05
0.000131713723596115
4.65829875393768e-05
0.000119520755439262
4.35409111454343e-05
7.3696360205668e-05
0.000133612010025377
7.3273010325567e-05
8.97286160382952e-05
7.02455841803108e-05
5.52914375961524e-05
4.31992863523337e-05
7.06555606590953e-05
0.000132217424781193
-2.56735711174969e-05
5.23677190880376e-05
3.89929517318078e-05
3.64064184472076e-05
9.75614180536851e-05
2.68639090928717e-05
0.000125637797712526
9.62137637632672e-05
8.73596799303825e-05
6.85108139165691e-05
5.21621530557263e-05
0.000116376864945214
7.2687922178962e-05
6.29039488761769e-05
9.37867411580869e-05
4.47419579557302e-05
4.61764203903063e-05
3.16740747966411e-05
7.13135393134153e-05
2.95740935661548e-05
9.42832541517024e-05
7.79490973710169e-05
9.5117800935689e-05
4.58534291896826e-05
6.1719749858421e-05
3.93863191179741e-05
0.000104290478774842
5.36521200807746e-05
9.55403717185305e-05
3.93712038277563e-05
6.66959446817523e-05
6.56560374877889e-05
5.9472524016408e-06
3.3332471682244e-05
0.000128182098212776
1.05125394382508e-05
-1.57219719290097e-05
4.48238955018356e-05
2.51217922093259e-05
3.08587409493674e-05
6.76119110161569e-05
6.34288452676678e-05
7.26629071703519e-05
3.78787985691388e-05
0.000101743175844848
2.66298495983945e-06
2.55467533190424e-05
6.15643899957216e-05
4.96143732769236e-05
5.93578109696652e-05
9.93502022679074e-05
7.10397626177179e-05
5.82103022466973e-05
6.09210518149297e-05
0.000151836805417818
0.000100349304808098
5.62805528375529e-05
7.53467246629686e-05
0.000124798653932185
-2.68746555828033e-05
4.71786971172045e-05
2.87564969422313e-05
8.1606712632004e-05
2.89593510994032e-05
7.84699025240883e-05
7.44852720671171e-05
2.82109614413808e-05
4.67266085063695e-05
1.97070084293084e-05
7.61367906372187e-05
8.57918359488716e-05
8.20658671650921e-05
4.44868776702767e-05
8.40166775909339e-05
6.53140999345992e-05
4.61580963754849e-05
9.20992841080892e-05
4.77833456668171e-05
6.03825671108085e-05
-1.72761091338084e-05
7.60573785382816e-05
3.395000563179e-05
0.000122010288636305
8.73122885719144e-05
1.4131854745767e-05
8.86730942155443e-05
9.23707321941173e-05
2.62569471469759e-05
-1.03102921201118e-06
7.19702686295791e-05
0.000106988082457153
5.07970540757748e-05
0.000101610406579286
4.06150101521276e-05
2.92425689420731e-05
9.04606592268215e-05
3.59843936321043e-05
8.17723594361372e-06
5.83856952696619e-06
8.1065208242102e-05
5.8332391178845e-05
0.000101852577148867
0.000112326666631608
1.97573957367619e-05
4.68139645848018e-05
5.18269535451418e-05
2.71158877664204e-05
7.3103813947548e-05
0.000101281037197898
9.27564689433363e-05
0.000117473191277198
4.92523741156842e-05
7.33929555005769e-05
3.85988379545595e-05
8.15625837096205e-05
7.24156494124439e-05
9.07281663458511e-05
4.64146573691405e-05
5.66303759983141e-05
5.79802202368076e-06
-7.82803429032325e-06
0.000108576345091728
-1.05060553559375e-05
4.51801080170461e-05
4.25362732675201e-05
9.94211896515367e-06
-3.78030410295979e-05
5.67733007814456e-05
7.47226201452032e-05
4.55725061970126e-05
0.000162797844891261
3.45089353003578e-05
3.1306320694186e-05
5.49645012571013e-05
7.95256985798114e-05
6.58319163768798e-05
4.67404299267663e-05
0.000108344070869175
1.43404839370249e-05
7.23900946432864e-05
3.46264195626472e-05
3.28699147905243e-05
0.000107893133715813
2.6724439486905e-05
3.01786294826966e-05
2.61378674262804e-05
2.08163992532478e-05
7.87613036891099e-05
4.58603350367201e-05
6.96296946893917e-05
0.000105757357156526
4.01011602353624e-05
0.000106476817498925
2.99478649804539e-05
2.25708012641074e-05
2.7291632841764e-05
3.75317460703857e-05
6.18663669335473e-05
2.88226306836643e-05
2.81552828618793e-05
5.08420557793898e-05
7.18445675188075e-05
9.17029237957352e-05
0.000111706828551924
3.88078179783149e-05
4.69453422809311e-05
6.91632094592326e-05
2.32611085816256e-05
6.69854812449443e-05
8.81845343101448e-05
8.91254073862787e-05
4.48211306107008e-05
8.7918417478511e-05
3.52956115170248e-05
8.59942851586947e-05
4.32331504821768e-05
6.92945894645943e-05
9.23915702469396e-05
7.09133700753873e-05
2.10355628373958e-05
6.60449858291037e-05
7.33541888536602e-05
7.44299250921806e-05
3.67587135644873e-05
5.71315983798948e-05
8.20285970119441e-05
5.59266687649106e-05
8.46610029760585e-05
1.7396159088024e-05
0.000100611681171908
6.18462512691938e-05
5.06587905195764e-05
7.35442531431774e-05
3.57845244688773e-05
3.11337349697997e-05
4.79766629335326e-05
7.92324390542019e-05
5.82212292599107e-05
8.53916997283231e-05
5.60371806913592e-05
9.76146801640773e-05
7.40377117346617e-05
7.59869699984057e-05
5.02925469970165e-05
8.53536934382952e-05
1.63463822168861e-05
0.000120327527372418
7.04224110288739e-05
7.31881228866701e-05
6.15441654078806e-05
4.0784363925057e-05
6.37888477671702e-05
6.87726408097042e-05
9.91859066230542e-05
9.2460716805428e-05
5.71182165180402e-05
8.68419972050049e-07
-2.2090059225745e-06
7.34726182221768e-05
4.41890589477335e-05
6.31579027276852e-05
6.70617528373459e-05
3.23048830633381e-05
8.06978619022796e-05
0.00010136975353984
5.37857166512664e-05
4.36783012533578e-05
4.13963250830571e-05
7.00075117843226e-05
2.57249913024471e-05
2.28787579596297e-05
7.65371641909234e-05
1.81316934346296e-05
4.05665489619678e-05
4.36656577282269e-05
0.000116468378450372
0.000121447600408932
7.32456382675911e-05
6.1222225208121e-05
4.4319432544421e-05
6.30727996896468e-05
3.64885581000061e-05
2.38068084926534e-05
-1.99204718167144e-05
1.43844201677138e-05
-2.68089481113984e-06
5.17941777406792e-05
5.27117279181684e-05
3.36847070621205e-05
3.03472642493302e-05
0.000107967439711835
-1.73113870001444e-06
9.06412181619153e-05
4.12473918557281e-05
6.16239259686919e-05
8.62060269389669e-05
9.12303596131925e-05
5.86491299782681e-05
5.24355819432171e-05
4.71035127803758e-07
6.91946006792466e-05
4.10372263256785e-05
5.16381201772387e-05
1.96126203686295e-05
3.06335194675244e-05
0.000105369208833158
0.000116559891423752
5.28968049979165e-05
4.91681124584289e-05
6.25674470467934e-05
3.35178526632112e-05
6.41128060812053e-05
1.17545038054501e-05
3.41439089342704e-05
3.39673837816347e-05
6.28394785869665e-05
4.68830951690118e-05
8.92700469968145e-05
6.16502527265462e-05
0.000125157698145636
6.95632771037912e-05
9.95397573049803e-05
1.71878747400384e-05
3.88475616267848e-06
6.06016633308077e-05
0.00010121909167532
3.88712851491919e-05
5.39230472551278e-05
3.88600806394709e-05
9.12866637039234e-05
7.72830608682269e-05
0.000103053121686659
7.46119763866332e-05
4.84193130714933e-05
4.41112462062456e-05
7.97455772098422e-05
7.18721600289626e-05
2.07092055020588e-05
4.38648812315263e-05
9.47619014812284e-06
4.47247277405177e-05
6.80963658543045e-05
5.16742906530774e-05
0.000111604406566855
8.17690074785874e-05
6.71512377736078e-05
2.81886512879326e-05
3.18282309766552e-05
6.20919237981481e-05
5.34470736096876e-05
6.34323571803001e-05
3.26490467247556e-05
9.56221507108709e-05
6.99216485110586e-05
8.23998748262609e-05
5.28968146447359e-05
-1.74925710614357e-05
5.61885696957827e-05
3.0248397596714e-05
4.6572192706489e-05
4.29592736148447e-05
-1.11457576128717e-05
7.09454724536795e-05
4.52687187115606e-05
6.8076020494008e-05
9.05848120740462e-05
-3.38546321717737e-05
7.40396480869982e-05
5.23549447313693e-05
8.45836466918087e-05
7.81146780333064e-05
6.34485330498468e-05
0.000107049097279491
3.73770111418867e-05
0.000121197489407211
2.53330993154676e-05
8.24504140366895e-05
-7.30674207244561e-06
4.97452047020928e-05
6.79148260205439e-05
8.5775617858625e-05
7.14366541513918e-06
0.000108282929890017
1.78621194407804e-05
2.62984563611882e-05
4.15916283641238e-05
8.33952267864377e-05
5.73963121277409e-05
7.55613792949418e-05
8.07985503028139e-05
4.23735489809752e-05
4.47695033803728e-05
5.81981964318164e-05
5.68007241599966e-05
9.7086168788209e-05
3.73881419318512e-05
4.72018257592812e-05
0.000139849306535858
5.68457475949576e-05
8.03522429575744e-05
0.000125782086380797
6.48189559115746e-05
6.06631004873676e-05
9.61282880082446e-05
5.5710906630667e-05
6.84537782371627e-05
6.46998014104831e-05
0.000108298721405559
0.000135299383230824
6.21715808476186e-05
5.93935235986851e-05
5.35640431266837e-05
4.04408857408729e-05
6.0472011920171e-05
8.20266141099615e-06
9.9754342924202e-05
3.77122139621404e-05
8.61839697523497e-05
2.84211714173187e-05
5.34476682148295e-05
2.16488166517366e-05
3.99228610336744e-05
8.92256137459245e-05
4.75894601114962e-05
3.11626864629336e-05
9.73766356145754e-05
5.75046906646181e-05
9.59934414230971e-05
0.00010224799107282
5.36479674451195e-05
7.63389230049499e-05
0.000101199630344459
-1.20629917358545e-05
5.68534053188539e-05
7.18070961052518e-05
8.46077320551498e-05
6.89813021921327e-05
6.11631584124401e-05
0.000119634457616217
1.81848283116538e-05
3.38463868617837e-05
8.11082754251948e-05
5.99308574774331e-05
0.000121374717074412
9.42188518770175e-05
3.86323432294356e-05
-5.11339296389081e-06
5.36473706579268e-05
8.40169052608935e-05
-4.68790002374053e-06
7.20018533149619e-05
4.37899268065953e-05
9.59502471381554e-05
6.55868496085738e-05
7.32220901536793e-05
6.09009860807878e-05
3.23010211243532e-05
7.62036567549431e-05
8.64504455149587e-05
3.82456694964464e-05
6.39926979554093e-05
3.9066593159151e-05
-1.16455652900541e-06
2.52272235102639e-05
0.000102136102677817
5.91324438039583e-05
2.17751169082928e-05
5.79546509749197e-05
3.28165288504175e-05
3.97005332759011e-05
8.18937474728103e-05
6.01302104197263e-05
3.8099148622741e-05
6.06104931980515e-05
0.000104267657414414
5.08813572784098e-05
2.41638733385623e-05
7.09703952657675e-05
8.22238914148229e-05
7.08634685347152e-06
7.65270739562273e-05
8.3025910074298e-05
-1.42596050910884e-05
7.27132678751491e-05
6.82030274856494e-05
5.63434714133719e-05
0.000104456555801262
6.89200014999952e-05
0.00010961561602833
5.41836507497488e-05
4.95265477988378e-05
3.79510400765623e-05
7.56257659664309e-05
0.000111744753662951
6.28842110287804e-05
5.79143794255479e-05
5.02091443331601e-05
0.000106173421876729
9.66785226320227e-06
0.000128961387335975
7.35861871193093e-05
5.88415034134677e-05
-5.79162425957649e-06
2.60988559953577e-05
6.50707704495905e-05
7.8320325898585e-05
6.69511981819589e-05
4.26549735158331e-05
4.54191695973718e-05
2.53405883618539e-05
4.75509596751591e-05
6.65663482207249e-06
4.38764020088886e-05
9.48137739767213e-05
6.43795080371277e-05
4.53438612650939e-05
3.28486029467323e-05
2.49530505057278e-05
5.35755310118337e-05
0.000107292559558251
9.40600992070971e-05
6.83714245700601e-05
4.47523534764762e-05
7.54592141521204e-05
4.30766369493181e-05
5.18777010954676e-05
6.59753476016972e-05
4.77292081640114e-05
7.5739867310624e-05
3.82565280519391e-05
7.02504209004562e-05
8.81233800679825e-05
4.90855466183993e-05
4.64339584577294e-05
2.15464746087583e-05
9.48698184907578e-05
7.12522131474619e-05
0.000124876770547083
-5.24945429674473e-07
8.65784558646865e-05
6.77606433476149e-05
7.60546828062254e-05
1.92107501458694e-05
6.8670947348293e-05
1.42280065244184e-05
8.93339439643793e-05
4.44112380821021e-05
4.61303232585003e-05
6.26684519108908e-05
9.96024912879052e-05
9.68704204388153e-05
5.45167175790003e-05
4.18447482504852e-05
9.67789489454009e-05
4.42280627789611e-05
4.49705388715249e-05
6.56847432605071e-05
2.52366635261543e-05
1.74886179910084e-05
0.000127730762126751
2.56104097468479e-05
7.2626931986837e-05
6.04582832569045e-05
4.82569698294649e-05
8.54203164281089e-05
9.27946732698318e-05
9.49365476736848e-05
9.35194996201405e-05
9.74189812339177e-05
0.000106453479584241
8.66742538246238e-05
7.79662034809862e-05
5.95210031714275e-05
5.13259814283022e-05
7.62548366188272e-05
1.65227847737575e-06
4.1861347667143e-05
0.000100896398487804
0.000105779603375378
7.32546776904982e-05
2.60646617983509e-05
4.95484946186121e-05
9.2149419113801e-05
9.84152699437275e-05
7.43386873553682e-05
5.88070471536727e-05
5.51461892069717e-06
0.000118885810751704
4.44292900100798e-05
6.54993242912049e-05
5.80461857029272e-05
4.07030055946541e-05
7.31032960551435e-05
9.40234674118077e-05
8.352465740053e-05
6.901834225849e-05
2.89938383453936e-05
8.29724526068452e-05
4.92548977882636e-05
3.67228126687256e-05
0.000127227215921279
9.66657270064693e-05
5.36752237355175e-05
3.6486577673775e-05
0.000119099966399616
4.16357817792871e-05
8.57871996413108e-05
3.14623097030512e-05
8.49362387322607e-05
0.000121004633056717
6.1294626590255e-05
3.63444565086685e-05
9.39154772692015e-05
7.02239570423816e-05
-2.18259392146092e-05
5.69659157537391e-05
5.99575156558863e-05
6.19396065278204e-05
6.79435599035028e-05
8.33164655789743e-05
0.000115589892115273
9.68223737365356e-05
3.70161500330387e-05
5.13463092342505e-05
6.86116655935957e-05
8.22622431977921e-05
0.000111523674907672
8.78217641503457e-05
-4.50506692324041e-07
1.18566330947673e-05
5.7096853474197e-06
2.46360733092867e-05
9.85389868843232e-05
1.20117457641626e-05
7.87240547959796e-05
3.58878802480762e-05
2.52442357754232e-05
9.00602302299631e-05
6.69027741147907e-05
0.000129356662219285
0.000122012918720986
8.1061931457012e-05
4.13776572906939e-05
8.25398946175197e-05
9.46748438606584e-05
9.36826672579472e-05
5.53987035362532e-05
9.3306140762232e-06
4.20511178833328e-05
7.6108900303865e-05
2.40631196917399e-05
9.45192599404254e-05
7.75088860103788e-05
7.45496194647813e-05
0.000100936699371365
8.00657645601846e-05
2.24482428676535e-05
2.95900754890198e-05
7.43595509157607e-05
6.25618985824918e-05
4.61204021819482e-05
9.99753095720192e-05
6.04382903008074e-05
6.52655558739524e-05
2.31683900323379e-05
7.57317804876365e-05
3.06657775799815e-05
5.39351731139197e-05
6.11434602501249e-07
9.44913453647211e-05
6.68604494533641e-05
2.28381825482133e-07
6.39225911883904e-05
8.32820906050288e-05
2.44665631086982e-05
6.18493729632005e-05
-1.16083903373172e-06
4.92227646871723e-05
6.44197797574667e-05
3.97114703446563e-05
4.35974723768074e-05
9.68318116319512e-05
5.06120108876775e-05
8.17738046804885e-05
9.31280727080365e-05
3.71882882960022e-05
7.29100966982614e-05
6.47990507264951e-05
3.71672713234442e-05
6.33848713206307e-05
8.29262532667496e-05
5.99754184046074e-05
8.8380761676942e-06
8.51654564411419e-05
7.86826502561223e-05
6.09844968438024e-05
8.74193760032783e-05
0.000104976701291664
6.44268831734228e-05
8.54678598974109e-05
5.12142046290611e-05
7.81697037319634e-05
8.99937940724977e-05
2.78872131864165e-05
6.22749317079745e-05
5.91920615029483e-05
-1.08205362563005e-05
6.3233606030189e-05
9.7219031309501e-05
0.000159539098579692
7.19736143021298e-05
4.45896413866575e-05
1.92556701586014e-05
0.000104786827589652
8.33817789887909e-05
2.28450312445176e-05
3.04278893174288e-05
6.06293915732053e-05
2.41203559772896e-06
6.86105931291285e-05
4.58697488113233e-05
3.96427176192529e-05
4.27277399780642e-05
8.27143202131547e-05
6.4303429903843e-05
8.63089036817943e-05
-2.46744970745718e-05
4.41345422176704e-05
5.07318438406455e-05
0.00010421301943015
6.13251396657961e-05
2.98959089283626e-05
6.11238086311866e-05
6.63947315735858e-05
4.87361210916893e-05
4.78052945332335e-05
4.02426075399202e-05
2.48522371994171e-05
3.59774051331621e-05
2.75787804488417e-05
6.55569662779746e-05
1.54074540019372e-05
7.42810872509755e-05
-1.87064721173311e-05
-1.39926425047448e-05
4.92761220218894e-06
8.06844489221771e-05
4.92192359511911e-05
5.75807478822713e-05
6.99941075477337e-05
4.52311124773843e-05
5.8647056199448e-05
-5.06356497820042e-05
0.000127256796374702
4.9979764096412e-05
7.97444955228987e-05
6.35353066778071e-05
3.79147443110955e-05
-1.65348455731869e-05
7.24223517899114e-05
0.000126674210459921
9.42671308326525e-05
1.25512050484559e-05
0.000109272269162838
4.20545197446674e-05
5.29361955764366e-05
3.08422391667432e-05
-4.98035425580492e-06
5.79326075156737e-05
5.33431333489316e-05
0.000101159016227522
8.5837162423003e-05
6.20978613268408e-05
7.25249912748846e-05
3.19612895749014e-05
-2.35584554641722e-05
3.5019812470597e-05
9.04175475727707e-05
7.65921525216175e-05
3.90818460348098e-05
3.91730395494525e-05
7.40555232365863e-05
5.52542367285865e-05
3.54617398321683e-05
4.46790153339598e-05
5.07554535888972e-05
9.10503757074717e-05
2.52968515794455e-05
5.5679611838304e-05
6.50940070153665e-05
8.19270425726905e-05
4.21341380733066e-05
2.728935991972e-05
7.02603599479636e-05
2.53314504158412e-05
5.67104528562799e-05
5.61064901459648e-05
5.6598185100942e-05
2.83907341807704e-05
0.000116570355532659
6.79905691722242e-05
5.80678192161048e-05
6.05251668226349e-05
5.7340755144489e-05
8.16191199550596e-06
4.34917789488395e-05
8.92680519191586e-05
4.78526505757769e-05
8.21553708073032e-05
0.000115298432568463
8.35363941609344e-05
9.2310705890942e-05
7.17369405718275e-05
8.12960949887763e-05
6.25027437452173e-05
8.58222285712202e-05
1.33408116805553e-05
3.91924095378721e-05
4.10734032931162e-05
5.41899135231127e-05
3.81888898542445e-05
1.93320509822562e-05
3.85485983855922e-05
7.6213775323906e-05
6.06061404055778e-05
3.16781419868252e-05
7.8587749381583e-05
5.1071840074744e-05
7.7599573813115e-05
7.81258565870111e-05
3.49569903782303e-05
0.000103682859778021
5.95085632606322e-05
8.46009559509103e-05
3.45258963669497e-05
9.41687710832205e-05
2.64230968140068e-05
3.49422744607419e-05
2.19781347912497e-05
2.31672776680385e-05
3.77988881440842e-05
3.81261153951593e-05
6.39004782976005e-05
5.13874380117839e-05
0.00010401384748153
4.88502263658594e-05
7.66765942589363e-05
3.70715507717994e-05
8.04026708849019e-05
2.19121670346358e-05
9.06023596918013e-05
4.87122331431339e-05
8.75396799214016e-05
6.89071928070763e-05
4.26507837126558e-05
0.000107686154443104
8.22027250471888e-05
1.26796324765306e-05
4.67207296499051e-05
6.46372664634683e-05
6.00686810182221e-05
6.34745528610553e-05
4.9253381493783e-05
4.34200784843788e-05
6.84783458995577e-06
8.16253501099066e-07
4.00491164140698e-05
8.17522724729698e-05
0.000107962197964978
5.4782599478029e-05
5.98955234612652e-05
8.48844263892935e-05
3.69362019927532e-05
9.24489382948972e-05
3.17962231334355e-05
6.45569188119309e-05
0.000125764673546015
0.000119965289333397
7.17040913048184e-05
7.41857360772936e-05
7.60656844073392e-05
2.91440633015384e-05
9.00884586372947e-05
5.02025023430105e-05
5.27896443541014e-05
3.73497302768251e-05
6.03304526816974e-05
5.72803885019037e-05
4.74626945195813e-05
7.23024250419253e-05
3.51349043666782e-05
6.92684258959235e-05
5.97256878764279e-05
2.14557931982137e-05
7.60365299705278e-05
5.71615767370002e-05
7.9230349354613e-05
5.7703579450419e-05
6.58099389561901e-05
0.00011161467486657
8.03950420537466e-05
4.38802412988144e-05
3.33987191021207e-05
6.58355704316043e-05
4.0406083871398e-05
7.40640334333832e-05
2.8670850837446e-05
7.9353549750293e-05
1.97747990421255e-05
6.34372168146407e-05
7.66404427146308e-05
3.93142504481974e-05
4.18268842394474e-05
6.670505002473e-05
8.22604701669358e-05
4.72098899278069e-05
5.50779927120493e-05
2.5788372239947e-05
3.48514899726669e-05
6.05094636307794e-05
3.47186678354518e-05
0.000108204348941211
7.29430994039251e-05
2.49788304876611e-05
2.79666191049855e-05
7.76941379662511e-05
2.0228799385785e-05
5.1431129119217e-05
0.000102355597106071
6.60880671736225e-05
7.03163016086283e-05
5.03268691251859e-05
9.6515545409933e-05
7.04642868267287e-06
-6.87778275804119e-06
9.19407828190136e-05
6.26878494098455e-05
4.16881625410655e-05
4.94195427943277e-05
1.78110887052093e-05
7.88733238589626e-05
5.79069536047514e-05
6.64681402978495e-05
6.5781036596732e-05
0.000101080938238349
4.92048110865326e-05
0.000108611055956538
4.02025732860235e-06
7.58443215457613e-05
0.000128318337824632
7.61868641604854e-05
9.45185993151398e-05
0.00012091183185111
4.51106823177656e-05
7.96448412258156e-05
-9.90922533428661e-06
5.82107413970987e-05
1.8247197687768e-05
3.47904267622402e-05
8.15106966744913e-05
9.26993573169596e-05
2.69072042895553e-05
4.81420397386499e-05
5.70401875147889e-05
6.52522732029084e-05
7.62200634932357e-05
4.78905114598774e-05
1.68930447440388e-05
6.68975659632341e-05
-4.96916340683042e-06
6.61027002498428e-05
3.94946838053575e-05
5.03582439160128e-05
3.21619732677242e-05
-1.40417511817252e-05
9.73497004335715e-05
6.44834145180285e-05
-1.67186920081791e-05
1.15416302370227e-05
6.92572636309251e-05
8.70512763449146e-05
0.000103077637293371
3.83729689659008e-05
1.86312893663893e-05
4.33887954184455e-05
8.82778689503965e-05
6.60460527922345e-05
0.000102681497205098
9.38522974345023e-05
1.98072503773827e-05
3.48947588395559e-05
1.38297747110519e-05
5.54196547617724e-05
8.75614526870518e-05
9.66435445777854e-05
5.58860164434361e-05
0.000106995252917773
6.49991223606891e-05
3.94051632008806e-05
5.21323794176289e-05
7.78238061873687e-05
5.19239144121764e-05
9.84425616142929e-05
