# Supplementary material for: Research on computational propagation and identification of mine microseismic signals based on deep learning
Source: PLoS One. 2025 Oct 22;20(10):e0334641. doi: 10.1371/journal.pone.0334641 (PMC12543183; doi:10.1371/journal.pone.0334641)
Supplement: S6 Data — (ZIP) [file pone.0334641.s006.zip › 000100800002964.xlsx_0.txt_24.txt.txt]

3.09688609604357e-05
1.07085321685104e-05
1.60013230232933e-05
6.18267929740436e-05
9.34702830732733e-05
2.24388115666738e-05
0.00010675246861137
0.000102729484998732
2.90617665155902e-05
6.07502724281514e-05
4.90302327108784e-05
7.85041880565665e-05
2.05948958044987e-05
1.32264106977939e-05
0.000108277240304351
0.000107393904438165
5.37998151173009e-05
5.78426012554005e-05
8.02018384659947e-05
0.00010904610224235
6.2381123097307e-05
4.98171168596916e-05
8.54927015946945e-05
1.13595036777532e-05
5.4536261338471e-05
5.55990022744449e-05
3.37002593745012e-05
5.68650061611915e-05
3.2644057848185e-05
4.80255917558322e-05
8.45251085781015e-05
2.56867710835102e-05
1.60431416746941e-05
2.43224320092306e-05
3.17674048668743e-05
1.22613895576481e-05
5.14824773537433e-05
5.57480498992313e-05
6.76572663288983e-05
0.000113489661727589
5.61386799911597e-05
9.53622701320584e-06
7.62271551813752e-05
8.14827938332683e-05
6.75491546236371e-05
6.74653520421339e-05
5.59218800908864e-05
3.58528655985694e-05
7.9611155098184e-05
7.07444328838969e-05
7.13654764200563e-05
3.24370025271838e-05
4.1133965139485e-05
7.16434680819902e-05
9.1731611154119e-05
2.00833657413596e-05
5.1712852200275e-05
3.87891271756446e-07
5.15457001859821e-05
7.83596555172628e-05
1.85298987289046e-05
1.80624036177617e-05
6.59297668509951e-05
0.000111623745031454
8.15958419064894e-05
6.25383744796986e-05
1.90775123264974e-05
3.8825120982415e-05
5.47804568287311e-05
0.000102629758949381
4.77377909595091e-05
9.34136297895942e-05
0.000100953621420923
-7.38238142598943e-06
7.44906595744938e-05
8.54355502022707e-05
7.97395246577716e-05
4.14436280572179e-05
8.20758611535031e-05
4.95726361017317e-05
3.28507019784517e-05
9.08647332848815e-05
7.47160303181131e-05
9.86593624521908e-05
7.41296562340931e-05
6.85803143827108e-05
6.67741785392427e-05
8.50675573371223e-05
8.5658970423054e-05
4.21261307738805e-05
4.91913071243521e-05
4.56018832351343e-05
0.000121098561061789
3.50610052910528e-05
2.07759784490373e-05
7.39314556280344e-05
7.01474737219909e-05
9.6403620965491e-05
4.27523679766996e-05
5.20238000429522e-05
9.94620919029541e-05
5.84356194269269e-05
2.04466265148137e-05
9.86169081649572e-05
7.36451522107907e-05
7.46037683885975e-05
3.92288102889299e-05
3.87841108127468e-05
8.41630864146648e-05
4.52168321585339e-05
5.32117596127773e-05
0.000112891768311314
3.29921251471079e-05
4.06875685236396e-05
5.69600769474999e-05
9.66774747208985e-05
1.40605519343902e-05
0.000130413386281354
-1.86140359896974e-05
7.9610031785827e-05
2.6516786549799e-05
3.2555770195123e-05
-1.64914072019773e-05
-3.34349052890719e-05
5.89386778130564e-05
6.20471930607455e-05
4.65164132152313e-05
6.86986569226702e-05
3.80351614887166e-05
1.48475031065931e-05
3.20144184882379e-05
2.88600102605959e-05
9.55604615489231e-05
8.45065316158868e-05
2.02794327268852e-05
0.000106101226041065
2.13001124353067e-05
1.27124961808021e-05
4.77775498646807e-05
3.6719578204992e-05
8.15667686123051e-05
7.1813454661917e-05
6.99620613735178e-05
8.75241629428096e-05
8.79361305250371e-05
5.48392658762579e-05
6.95070175313262e-05
6.8657276048072e-05
0.000104098065604807
9.67543826857937e-05
2.01815704363365e-05
5.77093102664373e-05
7.14225229778451e-05
3.49827340690627e-05
9.79111920176789e-05
9.63232726869112e-05
0.000141702888312879
4.26789307073563e-05
9.13833014993159e-05
6.68094482743429e-05
3.86096384930984e-05
-8.32705306619501e-06
0.000112679646673793
7.76637514841151e-05
-1.42248032162005e-05
0.000118231914893164
8.07468974198354e-05
4.45334708699839e-05
4.75531434597166e-05
8.41284467265003e-05
5.81414557528766e-05
5.51956335527669e-05
6.55482289231357e-05
6.51517178399359e-05
4.57444541905643e-05
3.124557431689e-05
7.01796310434652e-05
7.93947285201129e-05
1.06112435895306e-05
0.00012546527080076
4.71432687772608e-05
6.56339985041706e-05
0.000102594826079619
4.77901954330434e-05
3.37199777934892e-05
0.000106414777839187
3.55498685372882e-05
3.09292605610103e-05
7.32305653820193e-05
9.22111099037771e-05
6.75327440375891e-05
8.49205832306495e-05
3.80894253858873e-05
7.96896355720319e-05
2.05547363276966e-05
5.53716703784932e-05
8.38702495526334e-05
7.65650227728668e-05
8.15386771735421e-05
1.97697518096039e-05
8.79416494982783e-05
6.68594041922076e-05
1.51337303413361e-05
1.77898749606252e-05
7.98797909653348e-05
3.30228837765424e-05
0.000102326992665728
2.18285508871315e-05
6.39298976869583e-05
9.70767658499887e-05
-2.55363335481878e-05
4.70173969019915e-05
7.29610652766248e-05
2.43610378850295e-05
7.52280242749083e-05
4.00016812261175e-05
6.88632463352309e-05
7.3492683556701e-05
1.5836214938847e-05
9.51496376624513e-05
5.15065204717692e-05
1.92173430825787e-05
0.000113980921853614
2.07847303152952e-05
6.54972252101232e-05
4.79327883823684e-05
0.000112976554271659
4.86771937386327e-05
4.55013731810423e-05
5.91132758580802e-05
1.65786889798701e-05
6.58852682669816e-05
7.52012895087868e-05
1.93514683035645e-05
3.75641599379032e-05
3.25336855924792e-05
4.4329851665598e-05
8.38955979649153e-05
2.7017138083982e-05
-5.93515713735666e-06
0.000103617664045654
1.81998930157967e-05
3.06885938333815e-05
3.08575167268226e-05
5.44371006414188e-05
2.21360370891497e-05
3.98642094004057e-05
5.05052393378942e-05
5.07406288351492e-05
6.68682465955318e-05
5.55938125355341e-05
9.36774560295835e-05
5.22163211186408e-05
2.90833510082411e-05
8.17791838137869e-05
6.33468273299565e-05
6.59506931470294e-05
4.8516658048319e-05
9.2860151251535e-05
2.33547929741605e-05
6.26923508887027e-05
6.43916087565885e-05
0.000106604735854061
6.65166856930359e-05
0.00015251739434493
-8.45869711122506e-06
3.9685399462849e-05
9.16758654181256e-05
4.45907431396267e-05
4.99571299371744e-05
8.16277041093136e-05
8.10280429729007e-05
6.55414173153903e-05
0.000114931060386834
1.98885090613506e-05
6.6779197696747e-05
8.8362068293003e-05
8.1904847946947e-05
5.12136244012227e-06
1.93603385365117e-06
7.21327171882592e-05
4.94801485595467e-05
6.4992970216677e-05
6.56804492259744e-05
3.97358871561899e-05
4.46064102860534e-05
0.000103848377325224
6.04539805856182e-05
3.09691924031988e-05
0.000117962265934926
2.40404345237205e-05
0.000109928659375124
0.000110406933478854
8.06126294906952e-05
0.0001092957687805
8.07800700054482e-05
5.63680004020705e-05
4.47259049048222e-05
0.000109787629332578
2.07492243661763e-05
5.78558959694543e-05
7.11983038101776e-05
9.99157521489043e-05
2.71943762432655e-05
6.47834216986398e-05
7.12899220962664e-05
9.17633289211705e-05
4.80169997826411e-05
7.8083249444308e-05
6.55683027364365e-05
8.8105723002216e-05
6.54500075814365e-05
6.31729746318786e-05
6.38230283349729e-05
6.68987002831069e-05
2.32322669682005e-05
5.12084488077374e-05
4.68073827242323e-05
7.54402247342865e-05
-1.53513790259076e-06
5.2321100081866e-05
8.17939441265977e-05
0.000140140557320229
2.53157098474259e-05
5.16911460991732e-05
-4.90384408093383e-06
9.78957385712215e-05
7.76263517490648e-05
4.32220546661795e-05
2.15407837619982e-05
0.000145194582605015
6.99719929609569e-05
4.14227685881947e-05
1.26974180177535e-05
2.68744875264003e-05
-9.65016947002024e-07
7.25321264890358e-05
8.19933595688037e-05
0.000132439112333873
5.32479190333524e-05
7.3849872440456e-05
7.99576164085919e-05
4.22901467649322e-05
6.03881101655263e-05
4.82411544534453e-05
7.62768915403014e-05
6.74115347632533e-05
0.000126169317262096
4.47000265798545e-05
1.45006550216052e-05
4.35111931458202e-05
4.78444636043823e-05
1.9977928808861e-05
6.0219150787728e-05
5.26203735311309e-05
6.36559958174526e-05
1.9851015516999e-05
7.48576781931482e-05
7.44900669791583e-05
2.88481435377507e-05
6.25950040179015e-05
4.4413192217166e-05
4.85496370355097e-05
6.27859376071305e-05
3.16685334926716e-05
9.02332538869917e-05
4.86593491416566e-05
6.83405296127388e-05
4.52356404896682e-05
8.28779693342892e-05
5.53473968502228e-05
7.24333783266982e-05
9.31074443813691e-05
6.72059224371382e-05
3.02280685485787e-05
7.21174063734201e-05
5.25155285247697e-05
9.07708324342393e-05
7.9347534467255e-05
5.47740363078482e-05
1.11720884910022e-05
3.54382564368622e-05
-9.69220265417883e-06
1.44769375684327e-05
4.59637718704361e-06
8.23087003403813e-05
1.01607468619505e-05
6.35166051458945e-05
3.86129029957046e-05
6.09837855737444e-05
3.44079837811987e-05
8.74944557031469e-05
9.01347143702498e-05
8.32625583951615e-05
3.60328756740239e-05
3.12129737678249e-05
5.69194601012327e-05
5.20961186465171e-05
9.2082279979444e-05
8.24707916001166e-05
7.8492876530728e-05
4.08352783547031e-05
0.00012304232550578
9.45940722672132e-05
1.66169740129949e-05
9.05728902360425e-05
0.000132911204131092
0.000146136523679533
6.23986369314277e-05
6.9545011504636e-05
6.01665866665721e-05
3.53215002820864e-05
-1.84509410649279e-06
1.17253434231473e-06
4.01540658041887e-05
3.97073546374368e-05
0.00010399862030739
3.79727046500609e-05
3.39427182705104e-05
3.8564242160235e-05
3.99709971422202e-05
6.39538749956966e-05
5.18202094055474e-05
5.89976908830763e-05
6.08269236332145e-05
3.41691140786224e-05
2.32419350125849e-05
3.07330864559725e-05
-1.35049893219893e-05
5.07357076453411e-05
5.85232942959926e-05
5.00962307203488e-05
5.26039053395119e-05
3.54484813278444e-05
2.39796248874812e-05
0.000111358487727513
6.02131322595352e-05
0.000109647645756652
5.6640836275757e-05
4.66343980677831e-05
6.52959007734482e-05
6.61209328512592e-05
3.1487669141978e-05
2.66282484802239e-05
7.59312221096395e-05
4.12967384858847e-05
6.16420750241465e-05
5.15824659399715e-05
7.26012583883536e-05
1.00696435885588e-05
5.41708284791492e-05
5.58620769727019e-05
0.000116471478489372
5.44766868640953e-05
2.94568089961259e-05
7.51247786217432e-05
7.85326719921633e-05
5.78942068506859e-05
3.15809978387935e-06
2.56905857399315e-05
3.16742405015147e-05
2.03568741624772e-05
3.77513950600353e-05
7.76969126808718e-05
5.50167640503005e-05
7.44545369022761e-05
-2.18567359678038e-05
4.1759412361477e-05
3.90741672977212e-05
-1.38533373772277e-05
0.000105787325940865
7.990721267635e-05
7.64304039893667e-05
7.93620224646045e-05
4.85465836370762e-05
6.80989779952466e-05
4.3632918686567e-05
4.36231605496069e-05
4.55299984029356e-05
0.00012122539595829
0.000110266384571045
0.000102303839565378
6.92360176521719e-05
3.80269913765873e-05
2.31030640815869e-05
5.59442533188328e-05
4.45582701652426e-05
-2.60799432314862e-05
6.92658377579828e-05
1.26356542886662e-05
2.14306835084294e-05
5.65941613495475e-05
6.01416603951685e-05
3.99110868319232e-05
6.640969264278e-05
9.66866049101136e-05
5.96519579483574e-05
3.6428447593103e-05
7.25516630946867e-05
7.13197185039566e-05
8.25818230691607e-05
6.01993116989411e-05
2.51542789629918e-05
9.6329622793057e-05
2.73913463578432e-05
8.29549180138398e-05
1.10215599634669e-05
7.87420933696064e-05
6.4689933996151e-05
3.69121958648813e-05
4.01171043507441e-05
5.76012993230915e-05
6.86497858553723e-05
4.97856688556789e-05
7.43898064464472e-05
9.36975870564228e-05
3.73380441044936e-05
9.09351152901904e-05
8.96584718769004e-05
8.85568886327597e-05
0.000114632815647729
5.30181075117034e-05
5.682156280002e-05
7.38234202502966e-05
6.7528073690146e-05
4.51478563027328e-05
-1.27311087373476e-05
4.38089968313314e-05
8.6649628394401e-05
6.24658377520689e-05
7.68808030063664e-05
7.68650103466902e-06
2.04985421947082e-05
9.19410165624922e-05
0.000113367268413182
2.68286007031268e-07
5.31083575432088e-05
6.24087830502601e-05
5.10546329089207e-06
7.42179403038295e-05
3.53782099177063e-06
3.04826849242518e-05
3.43484663296275e-05
6.71185454910352e-05
6.23358926057127e-05
8.98112680061433e-05
4.42413205009668e-05
-1.94719485732219e-06
6.87209074973277e-05
4.40760313049398e-05
8.24164599716258e-05
5.77025317218269e-05
3.0696570814356e-05
7.20507502617219e-05
0.000102801904996641
5.77450869476894e-05
9.96812808543612e-06
9.0017925551223e-05
1.96163668703907e-05
2.94039706487251e-05
3.04968832865399e-05
6.3280120540937e-05
4.83520882975388e-05
5.63049939462237e-05
9.9292205258649e-05
7.08611924183329e-05
9.04800217779648e-05
9.11499757795411e-05
4.02420406497105e-05
5.02253470118703e-05
2.54448209673085e-05
6.49913429621528e-05
0.000112305798079077
7.52807395711422e-05
9.04506406948105e-05
6.13556273599069e-05
4.34428466994124e-05
3.62181735973808e-05
9.40393809988086e-05
5.22349071873322e-05
6.22140692799088e-05
0.000143890475986764
7.42673464008323e-05
2.80807960345726e-06
-3.90511090256429e-05
3.99295559170624e-05
3.93664230017538e-05
8.25474481148283e-05
4.07331247639687e-05
0.000119718098886748
2.58217289968212e-05
-6.70423177252467e-06
5.00234333657835e-05
2.82175593052076e-05
4.80848739992333e-05
5.91102817784577e-05
8.92514301193586e-05
4.63385623449008e-05
3.13079760330213e-05
1.83975058985957e-05
1.40490877172975e-05
-3.89471880672034e-06
6.43110936282077e-05
8.37570673751938e-05
0.000123626531080742
3.57430446046332e-05
7.79651396985327e-05
0.000106761205802411
-1.47506076183398e-05
7.43404344967041e-05
3.93974486561375e-05
3.6907833654901e-06
5.72142111892356e-05
4.50617699162552e-05
2.76878861036117e-05
7.0782463186304e-05
5.42639552002824e-05
7.12091997397434e-05
6.23495006737883e-05
4.49961708366895e-05
1.55829926229327e-05
0.00014342451042246
8.860742137429e-05
2.45621965012195e-05
1.97680118543974e-05
7.59699813788282e-05
2.48832928822947e-05
1.15639555573489e-05
8.79957660009845e-05
1.50746288503486e-05
0.000116460167090514
3.36422566845217e-05
7.25897537137132e-05
9.47307360749033e-05
8.56870937601168e-05
2.82610914729613e-05
-8.14453179520566e-06
2.99851755395644e-05
9.79419008863364e-05
6.31739719192766e-05
6.05456200720291e-05
9.67896933533862e-05
4.42368543704234e-05
1.82335419116694e-05
3.55861394134788e-05
6.32951538870611e-05
8.33358979849756e-05
5.42586186982833e-05
8.87056236151789e-05
7.67737806395345e-05
4.5347920517373e-05
7.82572089765396e-05
9.75149546158631e-05
4.74700765748186e-05
3.22845952258315e-05
9.33731574550283e-05
4.51078048010656e-05
6.79537118699892e-05
3.97851188790092e-06
3.40890756963304e-05
2.9479941564379e-05
5.72070108890263e-05
6.62179547187975e-05
5.31895902548863e-05
9.1064491534471e-05
3.80400641884208e-05
5.30666670022995e-05
5.98055035290147e-05
2.46708059422436e-05
7.1318699231468e-05
5.53165864104339e-05
5.05144091682579e-05
9.08607289525518e-05
0.000134064752789498
8.91276858946247e-05
8.8851428485459e-05
6.14541169056042e-05
7.45789132600662e-05
8.17436574388305e-05
0.000100399551691363
5.51910658172089e-05
6.08187751685339e-05
2.67485741599e-05
1.15899531085441e-05
4.42190886326645e-05
6.37140262557129e-06
-1.56692627108964e-06
3.94017505993269e-05
2.71512565671504e-05
6.73061313245672e-05
6.90293186708862e-05
3.70282880105301e-05
3.26218084927279e-05
8.44662872699063e-06
2.63807434585382e-05
5.41511485907871e-05
1.79346649754945e-05
7.30382395792739e-05
7.08028287286939e-05
5.79596039668364e-05
2.6854572825735e-05
3.62300991208815e-05
0.000121409690189929
4.4917264530269e-05
8.71864795705e-05
1.52344427644534e-05
9.95720009096378e-05
4.69633924748049e-05
7.80590239394663e-05
6.89322999983941e-05
5.42357292714248e-05
7.7500085756265e-05
2.80893193339886e-05
4.72799765680995e-05
4.16444965937701e-05
4.93003318698707e-05
1.78504867560101e-05
3.80722274546587e-05
5.06950085286201e-05
6.13667804631112e-05
1.3055078019397e-05
8.51065213581734e-05
8.43196944194763e-05
8.05516415994418e-05
6.72568480104797e-05
9.57557431931806e-05
3.66117741736438e-06
-9.65748996363559e-06
4.63910644646469e-05
4.53219679101659e-05
3.2797216544536e-05
5.22784792004696e-05
4.22923739899505e-05
6.49176970673749e-05
4.47796186495968e-05
3.8058679357599e-05
2.31972190157676e-05
8.11691887637595e-05
2.83222878004188e-05
8.23583958480641e-05
2.76713350636102e-05
0.000128053851389513
0.000112547649933887
2.66501871973884e-05
2.3699276309301e-05
2.40295810113338e-05
0.000112870953085368
4.2674627575518e-05
6.60861434042161e-05
6.94365086878294e-05
9.55235124682494e-05
3.18588673225685e-05
9.18315840671528e-05
5.81946451640059e-05
2.88730785482284e-05
8.7339341324621e-05
5.71662501870362e-05
2.83320847748598e-05
3.86152598969014e-05
0.000103122262197574
7.03594226694995e-05
8.3700004943174e-05
9.23226951106298e-05
6.74266050025743e-05
8.79337417476195e-05
5.1204876502116e-05
2.63957242655942e-05
4.89954554902101e-05
2.32115229693839e-05
8.41908213391314e-05
8.09084336267263e-05
4.51932945385193e-05
-4.52313989182648e-06
2.39366188033276e-05
5.23759541650007e-05
3.30662769207909e-05
3.99865264025903e-05
8.17577362354338e-05
7.01443771766264e-05
0.000119817510409771
2.69624548221146e-05
2.63882549304488e-05
4.26012013800885e-05
3.92221198457402e-05
6.86884320960395e-05
5.81003350034851e-05
3.49601548371927e-05
7.81656985833184e-05
8.24586918613759e-05
8.27524827148526e-05
0.000122565149192752
0.000113433515366901
3.40139851799133e-05
9.54730832723617e-05
7.06258537645628e-05
3.75661226991402e-05
8.46504291449643e-05
4.74883092938815e-05
9.12961867594388e-05
3.85196901784298e-05
6.73414015627108e-05
4.19649094735106e-05
2.65163452281429e-05
6.27818622036679e-05
6.59173934142543e-05
7.65784531803696e-05
2.49449627790094e-05
8.2459361689926e-05
4.9877518068033e-05
0.000106239479858675
3.36666147386395e-05
5.36593506650229e-05
8.51845000435399e-05
6.38942711726649e-05
6.20525667846874e-05
4.06425671643599e-05
4.46058302629896e-05
0.000117077051843173
0.000124102815230103
1.53241935902321e-05
8.40390828946401e-05
7.38236618666251e-05
6.88645763430838e-05
0.000111048638655408
6.80662382609041e-05
2.19370228825944e-05
4.90872897828782e-05
7.78342516847622e-05
1.76014428567497e-05
2.61907243947462e-05
4.53663187453897e-05
5.29041320073769e-05
9.09007385955279e-05
9.56977348598762e-05
1.41643881589696e-05
9.0963433433967e-05
1.10215300707885e-05
6.34432250408806e-05
2.77987649027568e-05
9.84859612129356e-05
3.6932334784447e-05
9.68807901268676e-05
0.000111100850929865
7.40133582877637e-05
2.42965040418214e-05
3.74882808877441e-05
3.5891283113814e-05
8.47716202546423e-05
3.51881954492489e-05
5.3034743147271e-05
-1.34935069363627e-05
5.02241428733257e-05
3.78818710185307e-05
7.70091585352378e-06
6.77684023706579e-05
6.20253583096932e-05
5.01569084062205e-05
0.000103554065583625
8.32091197135334e-05
6.04359484144285e-05
2.63555012118021e-05
4.51835715996945e-05
9.01579716500713e-05
1.32280827451993e-05
1.45578556837612e-05
0.000105606039820251
8.49750167842788e-05
4.25930612669519e-05
8.20136490745135e-05
3.41721592054369e-05
4.90203738212922e-05
7.29176771238521e-05
6.67003587150202e-05
8.3349610948962e-05
7.90860936709814e-05
-7.43516037173903e-06
6.00308830738176e-05
0.000114559983415215
6.16370294808623e-05
5.65733108635801e-05
6.83623636492801e-05
6.47502487215053e-05
9.266151481781e-05
7.63720496576939e-05
1.89726320173633e-05
1.33854700865814e-05
0.000149477378783365
0.000140115816456816
6.01802799872605e-05
4.70464644644493e-05
4.71108932602062e-05
8.46378422776715e-05
5.55178794310995e-05
8.7461633841565e-05
8.97029791512253e-05
5.02137523791215e-05
6.17258754073447e-05
3.27493444767799e-05
8.39514122419107e-05
0.000117367165987209
3.31750067648913e-05
4.55646451351872e-05
5.67015435531748e-05
4.11869872169176e-05
4.35341160589807e-05
5.76759222273371e-06
0.000123298628643454
1.81876229921903e-05
4.78920060247518e-05
7.00282823315116e-05
4.02975495353792e-05
4.44681775043145e-05
0.000108993718455281
8.89472958071459e-05
8.76368701897142e-05
8.96904421371072e-05
4.11938634509821e-05
8.1001458221971e-05
1.49412409109509e-05
5.36959815230686e-05
7.34777505198443e-05
4.56796961452057e-05
8.38736161597072e-05
6.86660484887907e-05
5.25652598836672e-05
7.47745556704997e-05
7.62706961875137e-05
7.58187393641595e-05
6.63030476165196e-05
3.59147563637935e-05
4.39467215899541e-05
7.2631932119616e-05
5.31246836811041e-05
6.20016006530383e-05
-1.0138786763015e-06
6.76980298903719e-05
4.44093975124003e-05
6.91359854962489e-05
0.000132104738801942
7.07730352494145e-05
3.34997499523985e-05
3.22592014412792e-06
6.81105124348857e-05
2.64331294472782e-05
5.83283844169388e-05
5.38934362029656e-05
3.41668509912103e-05
1.6765236402e-05
4.86795751846802e-05
6.3656187225876e-05
3.81374580881007e-05
0.000114397046330848
6.19656331120465e-05
7.6312626911256e-05
6.65262491156803e-05
3.069993344056e-05
1.68864509478784e-06
9.36619798639714e-05
2.00365432624595e-05
4.30371461574504e-05
7.0148920693278e-05
0.000125922248599208
6.84879701895828e-05
5.04995920087456e-05
3.97118494313892e-05
5.50608437611856e-05
6.38041967415268e-05
2.12034806905145e-05
2.15341505337173e-05
8.53112607485633e-05
9.8019949684812e-05
8.03147080268001e-05
0.000105835657419618
4.59238987559653e-05
3.29108135190015e-05
7.14422838483508e-05
9.78685769545452e-05
1.25940096358226e-05
6.48703403100368e-05
0.000102124852970976
5.66465452988392e-05
5.6981067438144e-05
9.31660193767426e-05
6.90566507972448e-05
7.56251821675173e-05
7.23063996130988e-05
0.000117725652335265
6.58345279095958e-05
5.32816587668689e-05
-2.81176417103581e-05
2.16906088044266e-05
7.71360691598786e-05
4.16402405189479e-05
7.32409328493799e-05
7.35888448459748e-05
7.77158502703264e-05
0.000115287012411092
5.15195202524435e-05
2.40093527060688e-05
4.58940461000074e-05
9.89603237489549e-05
4.94564167805402e-05
7.34476404565295e-05
0.000112756398733679
5.52644913595369e-05
2.53318425010729e-05
3.56351395073762e-05
3.57486572746434e-05
7.40382619073582e-05
0.000140027331673493
2.83502280480745e-05
-2.87352904240524e-05
3.92441629685844e-05
6.08857472662554e-05
3.6103003498799e-05
9.27169834747272e-05
8.62483929070282e-05
6.88198153543967e-05
8.2378599978076e-05
8.06275011507163e-05
0.000125555327298444
8.83310965739614e-05
1.50020665271004e-05
5.81794891963585e-05
8.94852629538311e-05
3.89197990226675e-06
4.83382413849049e-05
1.92362623861944e-05
0.00012945884464122
5.38935067702053e-05
2.68837911069323e-06
0.000125068077737264
9.34083691468425e-05
6.89842443266027e-05
3.60496761298003e-05
8.99943037091355e-05
6.84615975081589e-05
5.25370699261124e-05
6.47580241107927e-05
0.000105699725383167
4.4676947876271e-05
5.25377976867728e-05
6.33407029905391e-05
5.53537923656238e-05
8.78044549324689e-05
4.14212069980099e-05
3.55095493768903e-05
2.63578142696972e-05
0.000111096958293018
5.45313547544795e-05
5.00797435125637e-05
6.69471057131476e-05
9.64406061748252e-05
-1.61691148697062e-05
6.81024246844703e-05
6.6677766049897e-05
7.74356654742076e-05
3.93866915265665e-05
7.37978033464704e-05
0.000114670702086014
7.37917741294482e-05
3.75602476593882e-06
5.87410472731883e-05
0.000109198011452913
5.90250080503177e-05
1.66997630088639e-05
2.53718421992001e-05
8.81370140854644e-05
5.86250281808303e-05
9.87892565552122e-05
5.43851889769276e-05
3.71201621749408e-05
8.38435723882657e-05
4.35674494845246e-05
6.10427688441981e-05
0.000102609995233415
3.66984513263417e-06
6.99890063624758e-05
5.47872365540005e-05
3.17355406968411e-05
2.88235893083533e-05
5.80161743866681e-05
8.51610668069347e-05
-3.39262799926253e-05
3.65872341116602e-05
3.47776760371778e-05
7.89452296695757e-05
9.89989858350363e-05
5.94019046064592e-05
6.92260098536555e-05
5.71406585029512e-05
4.70157261027202e-05
3.22612331335908e-06
0.000121647793420074
8.41251734157763e-05
5.65222356741143e-05
0.000115904423735114
6.24292147930988e-05
8.55700303096085e-05
4.54368579967944e-05
7.89486288425779e-05
9.31176946663939e-05
-1.14447709472617e-05
9.12096175032327e-06
6.49577327771914e-05
5.08118974790657e-05
6.91348941625927e-05
5.40826339832814e-05
5.04582131555066e-05
5.61490307557599e-05
-1.0853484499886e-05
2.08049843016927e-05
6.56235781502696e-05
3.72199099862195e-05
-2.03840278888628e-05
5.33656361516992e-05
7.58310129995492e-05
2.35237213867249e-05
5.46155021089538e-05
4.08278939512563e-06
4.74813539760951e-05
2.06928770211817e-05
5.80886971507986e-05
2.77691259253512e-05
3.33619911664748e-05
0.000104737410091032
7.32197903161095e-05
6.27514521134322e-05
2.47110034270118e-05
1.62748072414013e-05
5.81959689349198e-05
1.29091578600448e-05
5.76639887622089e-05
4.38678287126506e-05
8.76611820657707e-05
3.41818473165028e-06
9.74026981078927e-05
4.3223241207863e-05
5.45131950557158e-05
4.6728895312073e-05
2.60503693656001e-05
2.36583073993117e-06
3.17671447414628e-05
7.38167285403346e-05
8.86555871142695e-05
5.88535442454643e-05
2.63649742697809e-05
6.46626035862546e-05
3.19315580599944e-05
7.54568265721558e-05
8.02514499945516e-05
8.1469671173127e-05
4.69598285944195e-05
4.74001889417629e-05
-1.36348553873687e-05
5.51955609458821e-05
4.85969898691891e-07
4.65620918469055e-05
9.22391571019263e-05
8.26965213596592e-05
5.83612742685583e-05
6.66381274237148e-05
5.37879361748148e-05
7.57837696802716e-05
5.39170856084943e-05
5.47261817028925e-05
9.63299636422912e-05
6.0409721202888e-05
4.21446027263054e-05
7.96034874692679e-05
5.56946242695314e-05
3.5136697799087e-05
6.86865728708095e-05
4.74447448651859e-05
3.96723347336437e-05
6.0180974818187e-05
7.32475680306057e-05
6.3331106805497e-05
7.47520607369704e-05
5.03182664902866e-05
1.949253950921e-05
2.62600790291976e-06
7.54681430445992e-05
8.73233713402123e-05
-2.11353608498472e-05
3.61645487889977e-06
5.47315666478757e-05
9.50831485267005e-06
5.922478556367e-05
4.33332180453666e-05
2.91447689413552e-05
6.24903875350926e-05
6.73952581030383e-05
6.1856435961839e-05
3.92172577752729e-05
3.64399965708956e-05
3.81490421370265e-05
6.858218742073e-05
2.45477762806524e-05
8.55949838900831e-05
5.91724217895979e-05
3.28204836684501e-05
0.000100705154646914
5.08512615283712e-05
3.56745371943216e-05
6.46544981913857e-05
7.64481061658515e-05
1.46079618369934e-05
3.36275197297905e-05
3.99686379815373e-05
0.00011406333152216
2.62892889109487e-05
8.15562338186898e-05
4.51355012776417e-05
6.44515658288063e-05
4.56374467440682e-05
0.00012833725850618
5.18980812168891e-05
4.40344897853664e-05
5.46290035125391e-05
2.09528926221315e-05
0.000102212499366549
9.6903580811331e-05
2.80406423819792e-05
3.28751112356879e-05
4.46114046235472e-05
3.56854241589948e-05
6.23927845948946e-05
2.4288818979191e-05
5.53891058476577e-05
6.4579840689738e-05
1.89229608238892e-05
6.26452961351479e-05
2.54816395053034e-05
0.000125133164212054
4.0680531376359e-05
0.000120458924717234
5.77824478878342e-05
9.40369855181852e-05
4.75748488965884e-05
9.31802134766167e-05
6.44395810591073e-05
8.31687482661384e-05
8.47840991041726e-05
3.74294477946703e-05
3.29920610137064e-05
3.17365506784578e-05
3.56287703649271e-05
3.06864965120068e-06
8.09133932537888e-05
6.10644092628385e-05
9.69012436334057e-05
0.000107417241649489
1.27516577492922e-05
4.95925791483472e-05
0.000100320313919286
7.48778945308066e-05
3.83938176300866e-05
8.32949283571641e-05
8.22091508394529e-05
0.000102965970193743
4.83696560551083e-05
5.3629304324015e-05
6.30376079177208e-05
7.82100182327131e-05
8.21460309124114e-05
8.11016641956378e-05
7.27327409703408e-05
5.52853175702546e-05
5.70524408733571e-05
5.81092988775439e-05
2.45430702755504e-05
9.15910023621674e-05
0.000119838256186198
4.89196176203642e-05
4.52536331141592e-05
5.48535023661954e-05
7.59313032329504e-05
6.79276475092308e-05
8.46946239875977e-05
9.18864560330358e-05
2.22136384135069e-05
3.76153268829631e-05
8.91519775603101e-05
5.92181096219193e-05
1.23148656856197e-05
4.13502735785061e-05
5.31895056595509e-05
7.1346761048126e-05
2.37882215087739e-05
5.59713372090829e-05
9.06161293150652e-05
1.57882358239998e-05
4.00445057292119e-05
3.3029827109778e-05
7.66292420882224e-05
8.66727106361434e-05
4.25462050311875e-05
-2.38062443217792e-07
3.94825637816639e-05
9.48786719372346e-05
7.80369529861604e-05
7.96654924883655e-05
0.000115897400663872
2.78933432041171e-05
6.1926834799899e-05
3.3774330787335e-05
6.9249791079332e-05
-9.52072334754498e-06
5.75854140621135e-05
6.53302550326509e-05
-1.31621466329165e-05
4.96334225842795e-05
5.89773220583186e-05
5.4451812485666e-05
6.92168173375789e-05
1.9647955755212e-05
5.038721910363e-05
4.49105173196646e-05
6.79006565344571e-05
2.56745548854014e-05
7.62366501611328e-05
7.4409323354132e-05
5.47491740751294e-05
4.19770932091465e-05
0.000108706536597265
1.13824805128652e-05
7.00518997296967e-05
6.20717218182283e-05
3.96908977624289e-05
2.54614401548276e-05
2.58788083436245e-05
8.46578733532651e-05
1.98438133440545e-06
4.63932892652432e-05
8.70268413480189e-05
0.000110779176846957
6.53262152148271e-05
2.14439859539294e-05
0.000100255919908789
0.000110971694083317
1.49163123475758e-05
3.89673940164386e-05
5.48807716458266e-05
5.47514615084758e-05
7.17684524900159e-05
9.65084136479734e-05
9.74865922509228e-05
5.69389140753983e-05
5.20220405081009e-05
5.97896589171019e-05
3.32759015264336e-05
0.000131262700351719
3.64634999994139e-05
9.46162535683874e-05
3.44647390394331e-05
5.96824004508258e-05
1.59742404734208e-05
-7.22407988441999e-06
3.6244062524553e-05
5.43903541008463e-05
9.09316329201462e-05
3.73809350093359e-05
7.86115120516942e-05
9.79453316071747e-05
6.02625075203272e-05
0.000120762084180676
1.78938643101142e-05
0.000108325481740884
6.81913901284884e-05
3.09063133758227e-05
5.31341861843621e-05
-5.23118172929367e-05
4.05870639918142e-05
2.02793949199786e-05
9.94700861005592e-05
8.09220340453602e-05
6.15871906820353e-05
3.56850363307738e-05
7.61177258633518e-06
7.26848988950434e-05
3.48036359243678e-05
9.00840004590555e-06
6.91215631435012e-06
7.50874525848027e-05
2.69694485644554e-05
0.000104063096496109
3.52769917043932e-05
1.50809016988217e-05
6.41374701712522e-05
2.93344431441536e-05
-9.08445929003588e-08
9.74545737281966e-05
2.05497178735937e-05
6.23259589789933e-05
2.62979844031881e-05
6.48164383584798e-05
8.56250175739757e-05
6.5046388016134e-05
9.38125440278246e-05
6.10764562738895e-05
4.90156083088961e-05
7.00714867776995e-05
4.18717983631312e-05
7.39059720628172e-05
6.44630182636561e-05
3.77798744297608e-06
1.60648774444064e-05
3.56497158356558e-05
9.08537012750312e-05
5.69423666311159e-05
5.16709026694951e-05
4.12235371197254e-05
6.40590924784827e-05
7.21149890517796e-06
8.50770801767474e-05
0.00011754712876503
1.46512694294998e-05
1.63174691140724e-05
8.23316179169407e-05
5.36164626137238e-05
7.46771816743152e-05
7.25207965026778e-05
6.2955724641456e-05
4.92047758326164e-05
7.42305793454727e-06
3.75659220116285e-06
7.36846902068208e-05
3.3563140479117e-05
1.7310478116486e-05
3.40073753059812e-05
8.65001810215661e-05
1.9947123031029e-05
7.54121508741857e-05
3.28589055651407e-05
2.6071085462718e-05
7.85317755657628e-05
0.000105531444910101
-1.25160532614512e-05
-4.69039363224402e-05
4.62660518047721e-05
7.241677101869e-05
7.48508146277452e-05
1.12214577247367e-05
6.9961304229773e-05
8.2767185654984e-06
7.89164968699834e-05
0.000129437281731557
1.53410121709501e-05
7.91744146332304e-05
8.03934269380463e-05
6.69138704252089e-05
7.39431720967198e-05
3.42265707005924e-05
5.95265048042768e-05
8.39557413942353e-05
6.2300367269129e-05
3.83978872621707e-05
4.94067378111157e-05
8.29210963543849e-05
8.15081893024966e-05
6.98828348803714e-05
1.34867211175916e-05
-2.03989092540823e-05
4.19851862044394e-05
7.07349822223656e-05
7.36854322149056e-05
7.4980343929916e-05
5.51988814774243e-05
6.64716937181171e-05
7.4874621592625e-05
7.15939943866081e-05
8.0129985970022e-05
3.04370908497783e-05
4.45912269934959e-05
2.84478362425122e-05
4.13548439475876e-05
2.77463527529103e-05
1.30763493016218e-05
4.79780625358509e-05
9.53462757321721e-05
4.30390769528313e-05
3.94107857885844e-05
4.06135423379191e-05
2.10293471075985e-06
4.28381008268929e-05
8.75423838419637e-05
6.42898856999925e-05
1.76216524834359e-05
0.000128033195005348
5.30416372096311e-05
8.44127624138973e-06
5.28040130917173e-05
0.000105952492915013
4.3893155840938e-05
4.47920131450882e-05
3.14136287133752e-05
0.000105279768398985
-9.0688899345878e-06
7.89290518461467e-05
2.57205434829376e-05
0.00010320589976163
6.1386481686557e-05
7.05688004390017e-05
5.92877012213685e-05
9.44636812116813e-05
3.59089687596583e-05
5.76165378458171e-05
7.8514058979022e-05
1.98881519800441e-05
5.10509464162505e-05
0.000102686280970136
2.44467841771316e-05
9.11820787256007e-05
4.77645442593384e-05
7.02982289702838e-05
9.68698555758059e-05
9.67770071985179e-05
3.12479646782636e-05
9.98596702374479e-05
3.80331114128804e-05
2.12071797962553e-05
4.13400719891898e-05
0.000153332571807636
2.62430859051567e-05
4.07358198542388e-05
2.46468373747042e-05
5.52749407023604e-06
3.75580115993613e-06
5.76396596799673e-05
3.18322620343427e-05
2.33511643258946e-05
-2.41844916274918e-07
6.65449342611999e-05
5.94257163021015e-05
5.77694275620553e-05
3.81443156381444e-05
5.89808057554223e-05
3.07256623728158e-05
3.08898855964794e-05
6.29449881082695e-05
7.8789661148937e-05
7.65312587893481e-05
3.84053091031713e-05
4.39289078491903e-05
6.45787407982836e-05
5.94120133908584e-05
5.56068098401096e-05
8.17282223552437e-05
4.19534715302013e-05
4.945792959548e-05
6.66379789695767e-05
4.23155167395988e-05
7.06541467754862e-05
7.7025803594868e-05
5.70991843599761e-05
3.27458679524356e-05
8.01309392918949e-05
5.23425560126607e-05
6.58687736741877e-05
5.05649588507897e-05
5.57153068315352e-05
-3.62367560578526e-06
7.95840867921778e-05
9.45393767518408e-05
4.50638907100407e-05
9.64428273906698e-05
3.52246613874397e-05
6.49613518719296e-05
4.60529184590709e-05
6.00972377758262e-05
5.93993202118584e-05
5.44626116817521e-05
3.43280019381734e-05
7.23700820798302e-05
4.36507183216691e-05
8.01918607529225e-05
7.23848809722379e-05
6.95209502339035e-05
6.53910601996106e-05
1.99705372759901e-05
9.84251284444629e-05
5.5841922255934e-05
5.52760331780075e-05
8.22321345316378e-05
-2.09542381689151e-05
5.20676236192408e-05
5.05796274859926e-05
6.76851287704901e-05
3.3404266425357e-05
8.46146419841685e-05
1.95852062286267e-05
6.81137338022969e-05
8.1033733640291e-05
6.36141105702199e-05
2.11226848659526e-05
5.54071483231339e-05
3.03211011020386e-05
7.17460782577229e-06
6.03548922837221e-05
3.96223264608193e-05
3.0707711668399e-05
7.32004585527472e-05
2.73028110947925e-05
5.49950436196486e-05
5.85065722804137e-05
4.85877113588728e-05
-2.759223141671e-05
4.28410975445044e-05
2.25955366630708e-05
7.14261985759485e-05
6.50977596987037e-05
0.000113990045704403
1.45305779686113e-05
8.55251478510148e-05
8.23456547785849e-05
4.45005861355513e-06
9.74709587127058e-06
5.7638862607939e-05
6.0377400481847e-05
9.06078079155348e-05
6.99308000991334e-05
5.14864105212376e-05
0.000105580556145507
6.1341494262448e-05
4.844766722716e-05
6.73482138622026e-05
5.45767003872608e-05
0.000113074639337112
7.57552047733606e-05
7.89054016914019e-05
9.56297365334367e-05
2.59032519309061e-05
3.43913100525409e-05
2.87374929940444e-05
2.87910505168905e-05
8.08499750905029e-05
8.32450651011822e-05
4.8478117339853e-05
4.06808660345202e-05
6.15804752011111e-05
7.41723058366876e-05
7.03702158839914e-05
7.12969765730137e-05
7.64566878538514e-05
0.000106253919358628
5.29556765996767e-05
5.31998605267349e-05
2.47447717194149e-05
7.0285671015535e-05
5.24856183528369e-05
3.86849472145996e-05
6.17940308775584e-05
7.7176783025965e-05
1.53229138683328e-05
3.87388482364412e-05
9.98693743756141e-05
6.75695919107379e-05
6.22658063310092e-05
-9.54218490205111e-06
7.35611553737976e-05
3.60946550007705e-05
0.000105347957576845
9.77484656804079e-05
5.09191547527771e-05
5.02952980169222e-05
7.35486053763318e-05
0.000112223593664188
6.88290114344647e-05
3.03796426544818e-05
5.69420677537713e-05
7.96181358445096e-05
3.78969357959342e-05
0.000100687836587997
6.19106943703732e-05
3.5390800338151e-05
6.62499240226741e-05
5.95393817789367e-05
4.29352835179136e-05
4.15323436539485e-05
4.91549809704505e-05
9.35948212231884e-05
3.02261652817516e-05
5.25769016323071e-05
0.000131431013867189
9.02990604008937e-05
7.74322387016061e-05
8.62553976501395e-05
4.78206539670006e-05
3.8863734581653e-05
8.92417701928468e-05
2.73811273381501e-05
4.52713131752277e-05
1.54205391337907e-05
9.38932991922254e-05
7.62072952387526e-05
7.15554443577444e-05
8.25804094299258e-05
2.25301656539611e-05
9.38497612809616e-05
4.69324824352401e-05
5.99266236812331e-05
3.9481860514883e-05
2.53102935158315e-05
3.0687470558983e-05
6.07359558939223e-05
5.03118991600686e-05
7.86629643801212e-05
6.46510627207899e-05
8.55240568465648e-05
1.87012732425936e-05
2.37794892140333e-05
2.90480965078221e-05
6.36437783281655e-05
6.07515773327072e-05
3.43166306426928e-05
-4.07227544248396e-06
3.93694615014992e-05
4.94622072871831e-05
-7.81750440949771e-06
9.06730866724902e-06
7.28449291828674e-05
0.000104794203591321
9.17081375046653e-05
3.7300925882804e-05
4.58778180105624e-05
4.94191591408867e-05
8.24649956894712e-05
5.95129236482076e-05
3.41117876224161e-05
3.47961860004014e-05
6.71689752750662e-06
6.55997761077866e-05
6.9727759188392e-05
4.07427721567968e-05
9.23950070156155e-05
8.8808407835975e-05
2.4003368175451e-05
6.41432976652616e-05
4.2817377907775e-05
3.82206979407871e-05
5.92862893489479e-05
0.000130333162317408
5.82378771470099e-05
1.08782910653748e-05
1.57881413877591e-05
2.23803413970078e-05
9.64651949517332e-05
4.23459610629569e-05
0.000101702954448464
5.01772680932052e-05
5.07832577444913e-05
7.64880408550935e-05
4.96421857091165e-05
0.000104114384217477
6.30089087901725e-05
2.16630253136387e-05
4.38210190331062e-05
0.000110348577173018
2.78548462164956e-05
7.6834469630341e-05
1.49774468446134e-06
5.69842944542357e-05
0.000123232928142547
3.97923060707061e-05
5.6814349790615e-05
3.1572151581439e-05
4.98377353317455e-05
4.26642208237281e-05
4.45687491531238e-05
0.000109977926616735
-1.39214790340783e-05
4.71732656830459e-05
9.02623291304547e-05
3.02626340461783e-05
7.35825678222588e-05
6.29362779518017e-05
8.87326973384962e-05
4.55170290054487e-05
-9.69592603228442e-07
6.51654268819142e-05
0.000102035572041748
0.000108849499918828
0.000101135831627234
1.81655431494382e-05
4.4346109152083e-05
3.38932047363047e-05
9.34123664336725e-05
7.65024365142831e-05
1.85977901461233e-05
7.05793174687051e-05
7.66687091460707e-05
0.000102004568378477
7.44164159459631e-05
2.78992449573958e-05
6.72366892131507e-05
7.68121904378002e-06
5.620725762279e-05
8.73032035215053e-05
0.000100250792866001
0.000103098850958853
9.11771446826334e-05
7.92888403678988e-05
5.02668183912991e-05
2.83296429172046e-05
9.4601993489139e-05
6.29975298189861e-05
9.71281807856455e-05
8.56481133508394e-08
9.52443594179987e-05
5.75870314539239e-05
1.87279010480178e-05
0.000117298046644904
2.32232456889645e-06
1.34251530060464e-05
4.8933928889492e-05
0.00010121790578215
4.80383709419025e-05
8.2193547585234e-05
6.47387929346095e-05
-1.63741687680623e-06
8.00902231200494e-05
0.000102467784369549
8.95223198988834e-05
6.3080005473037e-05
7.90426372820392e-05
4.74201699456626e-05
1.16891739896567e-05
9.95691035679191e-05
9.30098385954014e-05
6.75341724927926e-05
6.97567283471405e-05
9.45498238800347e-05
5.053506343943e-05
0.000182058508317676
7.89163950493163e-05
0.000135017762290859
4.77109460073629e-05
1.47427804890205e-05
5.82870374990904e-05
6.60138910494541e-05
5.68438207803029e-05
-5.06164592563946e-06
0.000105665689497954
0.000119590590727384
8.32575033745303e-06
2.81440259362582e-05
3.87681824587827e-05
6.74267030485687e-05
5.26920349801942e-05
4.24884983202679e-05
0.000121559642653166
4.2066866803523e-05
4.43530448969168e-05
3.48095653469838e-05
4.66649515797953e-05
4.87455981574403e-05
0.000100356446078041
5.22322817001662e-05
2.75961986181577e-05
3.30072696472833e-05
0.000125448542472498
8.09316020050836e-05
4.24351159174269e-05
3.32204528569233e-05
-7.56641489277521e-06
0.000173619306141746
6.21106110066231e-05
5.77526193744716e-05
4.16105330156302e-05
9.89162231908372e-05
0.00010046833629687
6.04969023945949e-05
4.6223640569552e-05
4.36837544784985e-05
6.24428100061603e-05
9.06847272972348e-05
2.3159818314135e-05
9.67997687935438e-05
0.000117458964309271
0.000155326598865201
4.60490348998331e-05
3.5172950846165e-05
3.95908594198475e-05
3.55261913945362e-05
4.74838012526496e-05
7.3029895957409e-05
3.93110963826343e-05
7.64328757106815e-05
7.39225604963151e-05
-3.08558063888054e-07
4.32510325271016e-05
3.90982293825392e-05
6.3655905577418e-05
2.58377017329923e-05
9.12034164420497e-06
6.81608747006687e-05
0.000112036322457314
6.39115360647783e-05
8.78159521894239e-05
3.90713477465602e-05
8.20259651912164e-05
6.43716404087986e-05
5.56314567433025e-05
3.10197015166653e-05
6.20653061347951e-05
9.54670593271476e-05
2.17243688920325e-05
5.73795242645715e-05
7.40012350989808e-05
3.35331582258642e-05
8.56860021503543e-05
0.00010582207405296
7.47743396953144e-05
2.5293826895327e-05
7.12766161169172e-05
6.0423409958477e-05
-2.82043215218787e-06
5.99073222109841e-05
4.74468531089089e-05
4.52949296428509e-05
0.000105569119590244
7.61079783801451e-05
6.99816127485609e-05
5.74137999581289e-05
3.34888447358357e-05
2.56870710877262e-05
8.79884878130029e-05
-1.53715709053139e-05
1.74666714071412e-05
1.94435930509689e-06
4.82278239660054e-05
3.72826583819147e-05
8.35373975988091e-06
6.63826516117809e-06
8.93237349356343e-05
5.52476634350037e-05
7.2001812696082e-05
0.000136249150870925
7.59267807386446e-05
6.18090646155806e-05
0.000112257620074303
4.13915680323697e-05
5.81057715975805e-05
1.45086937375597e-05
8.86382819479916e-05
4.20322332095336e-05
9.29652856384673e-05
8.66360638198736e-06
6.32336336012718e-05
0.000134501518250693
0.000112251526393999
6.51873371609175e-05
6.57683557731852e-05
7.9620395634728e-05
3.22634556541859e-05
5.19116518937165e-05
1.62372539133531e-05
3.70711019348825e-05
5.77348819795884e-05
6.08914850723747e-05
9.35843792869282e-05
6.57465939374315e-05
9.99214391676162e-05
-2.01813221212039e-05
4.0979542008266e-05
7.87900334861902e-05
5.20797496696128e-05
5.19055539307239e-05
0.0001035278142256
8.04746905242663e-05
3.93077029705402e-05
7.81185347457077e-05
2.1009344972957e-05
0.000128336383483233
6.00094454718084e-05
9.98322729169076e-05
1.16104676724915e-05
0.000133513665899655
2.34727191340564e-05
6.75774057546412e-05
4.57283811040324e-05
8.8850981592667e-05
0.00012237195056676
4.7298277136616e-05
5.8352253390472e-05
5.4698924488609e-05
6.54530550925558e-05
5.86952632949274e-05
9.32821709982479e-05
6.29475065336346e-05
4.10736836408832e-05
5.00047517735132e-05
3.01389767984676e-05
5.71036390680223e-05
0.000145585376952264
-4.7075014213836e-06
2.19649140316387e-05
1.02079723030845e-05
3.06602987828598e-05
8.01380549901544e-05
1.38189093829524e-05
3.35283709933166e-06
7.62362327995532e-05
8.50524502142023e-05
5.88712936843375e-05
-2.92719095805481e-07
3.16053680453847e-05
4.60804889623722e-05
6.81857884785985e-05
3.83612901750969e-05
3.06601193355643e-05
0.000118149149139198
6.28134695523665e-05
0.00010481913165998
4.74171771300008e-05
7.23421478508507e-05
0.000156377514140297
6.10157706237738e-05
0.000113561299155846
7.94053401040445e-05
5.04877391583658e-05
8.5528152784436e-05
4.95406604258185e-05
4.09733137163829e-05
0.0001091511609427
5.91058727771137e-05
4.42387566083417e-05
3.24110622712005e-06
5.55433914486553e-05
6.26948079294163e-05
0.000126721930132099
0.000104386821209551
8.15661713405174e-05
5.10749661744255e-05
6.21602960813165e-05
1.99133479964211e-06
3.70596791701061e-05
5.61577982383085e-05
9.25814292434882e-05
7.48555022949837e-05
5.22285801830048e-05
2.85908790429979e-05
5.72929419555678e-05
9.03200519351648e-06
6.3527848791355e-05
0.00012250023328379
8.71884052358054e-05
4.50299022209313e-05
5.761393714355e-05
4.82998316937581e-05
3.0559762277649e-05
8.71183804192614e-05
6.8523349083329e-05
1.73437773377614e-05
-6.12586238529733e-07
3.52258107403606e-05
6.79429555052879e-05
7.84323206478506e-05
8.51855351027653e-05
3.19410260839536e-05
-2.38145641051483e-06
2.56774301471006e-05
3.8470600054034e-05
0.000106074461694238
3.42118385061811e-05
4.67296561008925e-05
2.98468595238812e-05
3.41655265543985e-05
4.03865436496246e-05
5.71691440169686e-05
3.0677456847498e-05
4.7969644334493e-05
8.31784144212804e-05
3.91366721442184e-05
4.1418230239471e-05
7.3222467174489e-05
0.000104706098992829
2.43850744823513e-05
7.94401199993594e-05
7.23571092321767e-05
4.128357265649e-05
6.61165017602454e-05
5.32100933646883e-05
6.40874948742307e-05
0.000108528259265179
1.96991609703457e-05
4.64246495379524e-05
1.00281191918676e-05
8.245911333706e-05
2.23542610662918e-05
7.93666845251167e-05
5.83748314607267e-05
6.81159998927455e-05
6.95394870749209e-05
0.000106719560696909
5.04372074294726e-05
3.54384763727297e-05
9.62276440320606e-05
7.24060087528954e-05
3.70972244795773e-05
0.000110145446471867
9.11625236047159e-05
6.95484750923654e-05
7.67112449441608e-05
3.89707782404249e-05
6.23475156418276e-05
3.01370616827324e-05
6.82916569792888e-05
2.75691516643877e-06
2.89172645685017e-05
0.000128431662394577
8.4319530609489e-05
8.04736933778e-05
6.45588223265979e-07
4.30352440858679e-05
-1.59380794133725e-06
8.86196833386858e-05
6.96752560571358e-05
2.11751227400671e-05
3.96812490166091e-05
5.56067178888239e-05
8.88377750260295e-05
0.00011215519031992
5.05523805012404e-05
6.62265795057924e-05
3.63678720706442e-05
0.00011275181451707
7.91226284828526e-05
9.11259883627655e-05
2.0764616793929e-05
4.09047564553998e-05
5.33332168231281e-05
0.000104498710107785
8.25373510199272e-05
7.14856667725403e-05
9.34488659766586e-05
1.41353434655299e-05
7.05972441432152e-06
5.80819076195041e-05
5.64444199156872e-05
6.79915790618098e-05
4.41946943209601e-05
4.39318976116976e-05
3.91808145134606e-05
2.80599134852881e-05
6.363714872664e-05
7.10366624061657e-05
6.54482313468892e-05
5.10085276223352e-05
5.86092232419758e-05
1.81815069226431e-05
1.4426611771762e-05
9.85480885463532e-05
6.62066680637033e-05
1.68710661734722e-05
4.61215304122016e-05
-3.02445912041942e-06
8.03350820587191e-05
7.12419262637382e-05
3.84900945685273e-05
2.13564225243106e-05
2.97582818171495e-05
0.000102855091513957
3.68853108868422e-05
9.13842864912662e-05
6.27893507266246e-05
8.34264397790177e-05
5.78225994993295e-05
7.96735060497359e-06
9.95956870313765e-05
0.000119859179423858
8.66726203390485e-05
0.000101230591981058
5.50380018520046e-05
0.000112140823225335
8.84315874561403e-05
1.39514184069274e-05
5.4853228969077e-05
7.89712388374305e-05
2.65166697627166e-05
4.60126515524863e-05
5.51885297121362e-05
5.39831122991614e-05
6.7322350280628e-05
7.33089715265407e-05
0.000131486905141
6.57346304866593e-05
9.27229120439348e-05
9.21743505012065e-05
0.000119126699296128
0.000111688591807752
8.11548750989007e-05
7.77563923955866e-05
6.30625063517136e-05
8.02937758479378e-05
0.000104297307920379
6.00831538696189e-05
4.85313145163114e-05
0.00010126264888723
4.37530401156406e-05
3.65099777202759e-05
5.87457330617016e-05
6.24805695672764e-05
3.37338057428998e-05
7.96521775771214e-07
9.66548180317381e-06
7.9889469572154e-05
8.65062623495488e-05
7.51110844696315e-05
8.06638268828397e-05
3.17299657233298e-05
4.65797610367516e-05
1.83698243090029e-05
-2.24478865285511e-06
2.81973348226736e-05
6.88662758426658e-05
7.65851600319968e-05
2.71243341097085e-05
2.76447616014637e-05
1.56342629666625e-05
-3.50288860060884e-05
4.6738276293205e-05
1.87083330477523e-05
9.64327332335962e-05
2.62441185317219e-05
1.38450228945712e-05
4.97781518560612e-05
4.21381897540479e-05
3.73657535630799e-05
4.20726616850493e-05
5.88230593587287e-05
5.9193868401739e-05
5.58569069438507e-05
6.63599228971998e-05
6.19475536488301e-05
6.45016753101296e-05
6.0097399639481e-05
0.000116479321206841
5.02075410014972e-05
5.5270871752733e-05
4.6766806018188e-05
2.59703042406871e-05
3.32849615701838e-05
6.50821426736459e-05
0.000160486421594804
1.56634032628676e-05
2.319656706601e-05
9.86083374342745e-05
1.72988845760435e-05
1.77908298877996e-05
5.77913491790649e-05
5.01899619663484e-05
6.28935330127601e-05
8.83396635435985e-05
2.76417249691178e-05
0.000120966986768951
0.000124738079254235
5.66615426697921e-05
-1.49758017351343e-06
3.39040391954843e-05
7.24642974789772e-05
5.12985309898313e-05
6.91935212002727e-06
4.70069515943418e-05
0.000115833111431752
2.61932322504451e-05
6.42686160635115e-05
1.49430615965208e-06
9.71252578431736e-05
5.09601150200897e-05
4.30811337461722e-05
1.91325237418949e-05
8.34411215754757e-05
7.14966102587299e-05
8.97236375575647e-05
8.26184620142798e-05
7.30575392766726e-05
7.61599507755656e-05
8.90436917150079e-05
3.36477954257799e-05
0.000103776200426127
3.63041854753649e-05
3.90184890552262e-05
1.94411653450183e-05
0.0001167562703425
5.32115740662788e-05
3.28967974386526e-05
5.8332629492864e-05
2.70437296867649e-05
7.49043647051377e-05
6.40274330129181e-05
8.75551934592615e-05
1.71469146166945e-05
0.000103884813267797
4.35219341023987e-05
4.57876763945138e-05
8.32616993811974e-05
8.94153647074217e-05
0.00012630606148339
4.11576593399536e-05
1.60155627973663e-05
3.23952154504798e-05
3.44007545207253e-05
2.85869137237426e-05
5.72236155721169e-05
2.09884120236462e-05
6.14132388911828e-05
1.61219291517635e-05
3.97773703451046e-05
8.01144594725889e-05
2.64133086337889e-05
0.000104828889795926
9.74377548139422e-05
3.56693956462112e-05
1.13852455071081e-05
0.000106673846785436
6.38262645876367e-05
1.74002395357269e-05
1.20036035429376e-05
0.000110685957256124
4.49375273109755e-05
3.95305229696339e-05
3.69374620611388e-05
6.41513957941206e-05
3.47665046315299e-05
4.71876792874452e-05
5.1835286342871e-06
4.2512248134368e-06
6.32885939858336e-05
2.37669759235511e-05
8.60901867628873e-05
6.04989642950871e-05
0.000113495674774438
7.10780511377116e-05
4.29991934972085e-05
4.4806394954406e-05
2.61691165428549e-05
3.72469547513825e-05
8.83107086585495e-05
-4.66973165577707e-06
9.54239353483003e-05
6.15360329655693e-05
3.69182487255492e-05
6.47122861681612e-05
6.84944988444153e-05
8.47155198474597e-05
8.03128755443975e-05
6.67622275681303e-05
5.88152772898826e-05
0.000105625206389845
8.20054037299837e-05
3.03703716389547e-05
4.14846081945659e-05
6.20064381774556e-05
5.36863481130923e-05
5.69886935459818e-05
8.43021560272067e-05
4.79314746480628e-05
1.43440330132137e-05
1.0166908818751e-05
8.55919514085898e-05
4.51634535138506e-05
9.74963270724748e-05
5.05851960374803e-05
5.35869239947381e-05
2.26887755356838e-05
6.58262898655741e-05
4.9677456968805e-05
4.22986295333499e-05
5.12795500460519e-05
8.07123004530819e-05
5.75301858662569e-05
0.000103726454892775
2.83469830222215e-05
5.42307677934022e-05
4.97634512271283e-05
5.52867594444234e-05
3.80858078797095e-05
3.82180856432527e-05
4.58647107182677e-05
5.86535096772806e-05
9.33553779476166e-05
2.43281738240158e-05
7.4803123380911e-06
-9.86972809118644e-06
2.33431019239676e-05
-6.62869979790459e-06
4.75376149370736e-05
5.78632316805595e-05
3.28711058528431e-05
3.47157238993261e-05
0.000117231509568532
2.91204672500092e-06
6.48889755961817e-05
-5.28834555168969e-06
4.24124278217708e-05
0.000108488997057394
8.64511997551857e-05
7.8794115793806e-05
0.000112927057670043
6.98919530494573e-05
3.29731409652708e-05
5.2043419310095e-06
4.59837587682367e-05
7.30542659347843e-05
5.43830714497099e-05
7.52589246968487e-05
4.755963033382e-05
3.29585675891826e-05
7.13228040616461e-05
3.23810622782491e-05
6.88488946381718e-05
4.16007639606291e-05
6.24854775708196e-05
4.66734616495561e-05
-6.47718596138353e-06
4.66464189093015e-05
7.61141489117527e-05
4.2109367484777e-05
5.99738441080284e-05
4.74428189176821e-05
2.58231230433965e-05
4.09355455264508e-05
3.68933734874765e-05
4.23883228165771e-05
5.55331967420128e-05
8.25463361574842e-05
5.36817062365123e-06
3.52401584339787e-05
7.70176319621782e-05
5.89216875836474e-05
9.15512619686629e-05
3.52753287253214e-05
3.48763362679519e-05
7.37004928432104e-05
3.83148596356678e-05
7.97737892285061e-06
8.23478148215258e-05
3.25967196991168e-05
6.21215324712325e-05
9.03271575052901e-05
3.55272203234073e-05
-1.19254070839134e-05
9.99621029559308e-06
4.14391066798907e-05
2.92309372228637e-05
5.18017303748834e-05
6.70808551243546e-05
3.32911114789474e-05
8.05653781991522e-05
4.19997569300354e-05
0.000145060988509556
2.29340980486785e-05
5.70481719632709e-05
3.46115770246774e-05
5.05500031022097e-05
3.81105904245252e-05
8.93221832316354e-05
8.00270403008179e-05
8.00674783234678e-05
5.38467437545651e-05
3.02134274135793e-05
3.1306827933627e-05
7.259108269963e-05
6.8721786298802e-05
7.67036284491835e-05
0.000115977029737504
6.20832483329815e-05
7.4370811713238e-05
0.000108207168801222
8.4409119861097e-05
0.000112036460728468
6.94907920211742e-05
6.58864922138258e-05
3.42769828989067e-05
3.5395292215568e-05
8.15786129116671e-05
3.86035049668412e-05
5.94631298911115e-05
8.20279667725803e-05
1.63969741043818e-05
9.69252700631037e-06
0.000108189781378837
3.23991867913523e-05
4.16444785373646e-05
4.40628954874886e-05
8.04850122704653e-05
7.12353563561821e-05
6.54641915429043e-05
5.49069479359191e-05
4.90956620385571e-05
7.42789281383708e-05
2.71979494154057e-05
4.95184705674045e-05
2.46318975493029e-05
4.72969745589221e-05
7.82380811401882e-05
-2.24378752374811e-05
8.37990727794313e-05
4.29049446409635e-05
4.54381945766865e-06
7.3633200028294e-05
7.92709807823146e-05
-2.73132769215086e-06
6.24091225163433e-05
3.07188055480623e-05
1.80845946278652e-05
0.000134824332226786
1.78520755942793e-05
5.62652025353151e-05
9.53847993541013e-05
4.12701445034427e-05
9.25000135887167e-05
0.000100065754934971
5.03023899671427e-05
9.78172517874493e-05
1.62591845833091e-05
7.27378630825958e-05
1.9905175097372e-05
4.54916601516728e-05
3.50491859970591e-05
3.14553709903604e-05
5.42874195516061e-05
4.53949468397911e-05
3.03860898522186e-06
8.47468584251626e-05
8.0709692923212e-05
5.59922723815228e-05
4.78330434692921e-05
4.88764721992808e-05
7.93872514468845e-05
2.62648515643716e-05
7.84391756797493e-06
8.17212799959353e-05
9.38945510104897e-05
6.46746931201933e-05
4.8476938290054e-05
7.31798540373578e-05
8.02712915486873e-05
4.4985663261737e-05
6.973467510194e-05
4.72655121310019e-05
3.92750363876823e-05
4.52376555254604e-05
5.30140316808074e-05
7.57226977028808e-05
4.86248320827147e-05
1.11451492700764e-05
2.17777519876112e-05
4.71702064133494e-05
5.41040280190053e-05
1.95358147022443e-05
-3.94200822751879e-06
0.000117343351726797
7.69678590323974e-05
4.20479670067186e-05
0.000108437235996398
4.77516583755162e-05
8.1160107708897e-05
6.87687405846637e-06
7.47363474019646e-05
0.000110261209975139
7.57632732124297e-05
8.08950679887177e-05
9.24232056741814e-05
1.24563489991739e-05
5.00819754577629e-05
9.30379700094777e-05
6.74290383686971e-05
6.54340203140546e-05
4.02183100220868e-05
5.87836219800391e-05
6.07373897483153e-05
7.54393865841936e-05
9.92293494777771e-05
9.86752004236058e-05
4.67926351076086e-05
7.79979225473329e-05
7.82114493466526e-06
0.00014354900143874
6.91873584277196e-05
9.84397717269254e-05
3.17498004278931e-05
5.35953153526338e-05
9.21399777023337e-05
0.000108809187150789
9.15763841902597e-05
5.18206834729184e-05
-3.95471238343882e-06
4.88106273581585e-05
0.000133774826334778
7.17637260685509e-05
6.3279329072608e-05
9.42453425185951e-05
5.18354674583295e-05
3.80737050267157e-05
6.85347862080738e-05
9.05969325171714e-05
7.29571045513473e-06
4.64210853467805e-05
8.16575797698665e-05
7.04012565080593e-06
9.10075261367289e-05
0.000111612281865484
3.30957551415053e-05
2.95699856157129e-05
0.000128005534982776
5.80335151922793e-05
-6.3706959396204e-06
3.93093536060269e-05
8.07791388483122e-05
0.000107701270779228
6.59009920377776e-05
7.1046930897829e-05
6.1576506665121e-05
3.03615661700501e-05
3.3207604027099e-05
8.2450062009769e-05
5.90252926872025e-05
8.19408532328275e-05
7.76523557242868e-05
3.16165958153281e-05
6.00958180619644e-05
4.55630319347307e-05
6.28638184658872e-05
6.87201001813556e-05
4.9498383236523e-05
0.000143510064571495
3.28916401103827e-05
4.94604264984795e-05
0.000111908554078678
5.18988218343297e-05
3.99696278344263e-05
0.000117403302603513
1.26264462071703e-05
0.000131676239753091
4.59408926314926e-05
6.35345486384501e-05
-2.85903800774798e-06
2.98449783350645e-05
3.79713343564956e-05
4.14131992025293e-05
5.55987275381525e-05
9.38568108378563e-05
4.88610972280127e-05
6.46621887017201e-05
0.000101521595916273
5.61808284863609e-05
9.33943161318993e-05
4.80423211217053e-06
1.7635752984237e-05
6.31414599957366e-05
2.55299927864336e-05
7.89193549678248e-05
9.23756635158677e-05
1.44600004965825e-05
8.11243381401081e-05
8.47136313556399e-05
9.59407676290523e-05
7.45860857127126e-05
3.91211211846957e-05
0.000126604500753371
4.23749509360859e-05
4.43077082587986e-05
0.000105337544114683
8.23536660609341e-05
0.000128260928591127
1.2161433972441e-05
2.80273263314613e-06
5.34620343053334e-05
4.38060047082161e-05
6.24895132890509e-05
0.000102891375967606
1.6223789673078e-05
4.54908761093201e-05
6.56973635088911e-05
8.19261945919005e-05
5.81485787903955e-05
3.48022152883855e-05
2.49036026315017e-05
1.55903937451071e-05
7.02255526757908e-05
9.42192054845795e-05
6.54682183253266e-05
-4.37417730448675e-05
7.81491546592254e-05
7.15393734717999e-05
9.50528410716288e-05
6.35905846369509e-05
2.00366630934772e-05
0.000107220492868212
6.86674186927865e-05
1.85051324304048e-05
6.19121178059534e-05
8.21321570691755e-05
4.07590222382731e-05
9.13630070226758e-05
9.79144555835159e-05
4.86524991775859e-05
3.00301730904049e-05
7.94375840716957e-05
6.03039146958417e-05
6.62455555947977e-05
3.9280288376446e-05
2.48251708542011e-05
5.83798515296479e-05
8.23761276508537e-05
0.000116105361184963
5.86876483516295e-05
4.09972786097522e-05
3.84756167248886e-05
3.48712692623349e-05
4.85839481821395e-05
9.14586883616804e-05
0.000112247032543703
3.65309095832346e-05
4.87382713792343e-05
-2.66418972539139e-05
4.68734637324233e-05
7.92465451995383e-05
3.04912663910653e-05
6.80191278552599e-05
7.52386132319006e-05
0.000120621144272748
6.56640245501559e-05
5.42158820451602e-05
9.28271848241788e-05
9.22565133725182e-05
9.06415162899594e-05
4.67692992254223e-05
4.82191892510125e-05
0.000122485836354688
2.9094291384476e-05
8.57560311767218e-05
9.72973240457036e-05
6.55369441950437e-05
-4.61046893817576e-06
8.79161229162046e-05
8.33640732051341e-05
9.89892930235474e-06
-1.60538119109478e-07
3.80246746507076e-05
3.41540077109651e-05
4.38885097077097e-05
5.15170528427055e-05
8.67825072536027e-05
5.19388094407637e-05
0.000103786152534588
5.10778066676474e-05
1.99611537903204e-05
4.22212709530362e-05
4.30106382436517e-05
0.000103812128598655
6.44936255370845e-05
4.26293995995542e-05
3.89780891391647e-05
7.28944073395071e-05
5.08760027761569e-05
2.52744461919988e-05
6.8999875725604e-06
1.37751443760772e-05
3.14275727153502e-05
8.36126692547869e-05
5.3574701054855e-05
8.80982433836151e-05
5.27563099533999e-05
1.89387740382664e-05
1.43462828602008e-05
5.54660933598569e-05
5.3816868230203e-05
6.76687670523825e-05
6.46661054910461e-05
0.000102866138153908
3.37602253883962e-05
5.09816130494294e-05
1.61183360215853e-05
2.35382710589861e-05
4.67121133477544e-05
5.56510325410775e-05
3.4555902673509e-05
4.11394795049321e-05
6.75952952855217e-05
3.70376541239023e-05
0.0001017262855611
6.67091054273026e-05
4.29525732778717e-05
4.99088509307788e-06
3.26830826960385e-06
0.000104574696598122
4.6896942870397e-05
4.99108788952531e-05
-1.37646988657083e-05
4.50817676582251e-05
0.000101678984907513
7.29564623412274e-05
7.37191424022945e-05
5.50499568765813e-06
8.44145164829091e-05
2.98868849152194e-05
9.47851602458632e-05
1.10939453419288e-05
0.000117112427798317
3.0729152476179e-05
8.57459163581443e-05
5.91482744485002e-05
6.35473354575964e-05
6.15747708304629e-05
9.28423196103801e-05
5.9718557555834e-05
3.40742654124886e-05
0.000173926939906494
6.1633609895207e-05
1.81687309319147e-05
6.33884515734645e-05
6.89432170293731e-05
2.97459106283672e-05
9.50018346923934e-05
-2.91399700783554e-05
-4.04084262540909e-06
5.28924660485087e-05
0.000120415718920372
7.45330402227952e-05
6.61150833413565e-05
2.94601961019729e-05
2.68059595724588e-05
7.222112322586e-05
-5.77021755307311e-05
5.7334414881178e-05
2.46298802595545e-05
2.22864911071438e-05
0.000135642565958759
6.27109510771655e-05
2.91807228484531e-05
9.30837295194978e-05
0.000108932081867794
7.75762113750902e-05
7.37654049305507e-05
5.98176342418808e-05
7.95428587901501e-05
2.79231929900767e-05
6.28333524955106e-05
5.27017741829824e-05
3.98246112451833e-05
2.52761996963792e-05
9.90227201272588e-05
5.09500030531283e-05
4.51403632100868e-05
7.81043215230065e-05
0.000107906578092975
6.35588863314049e-05
0.0001403053295748
3.13205241575653e-05
7.8208697818598e-05
4.91408160616567e-05
5.15058694036557e-05
0.000105236658576769
7.05008455245691e-06
4.62564873354969e-05
-1.10692267997553e-05
9.07662281269486e-05
3.5511282360588e-05
6.68055676071295e-05
9.12198473910754e-05
6.49651199539365e-05
5.18950268087657e-05
9.87510620867924e-06
7.78429423093251e-05
2.22277158847019e-05
1.33896614370872e-05
0.000130965959312462
7.80918009083698e-05
2.83106320569378e-05
3.52941607360496e-05
2.9974980553871e-05
2.3013346745498e-05
2.97479883004311e-05
5.96201516351691e-05
3.92264223755338e-06
6.12706667529372e-05
7.37630639887255e-05
4.69811710479429e-05
4.55622195458306e-05
3.15019038972634e-05
4.26501350900816e-05
4.54797204133085e-05
6.6118103395721e-05
7.32550436165045e-05
4.74451586052934e-05
0.000109770953928994
6.33375966341215e-05
1.89825541825337e-05
0.000103283839769504
3.52609286840069e-05
0.000133411779755162
6.07741764198881e-05
0.000108135436756969
7.89941141505538e-06
2.73132342633711e-05
1.02010044711116e-07
9.64532133995555e-05
6.07511861285078e-05
5.97462684226694e-05
2.01369201397454e-05
6.63136431548229e-05
3.05005355805876e-05
5.4950341308572e-05
3.00315143428818e-05
4.26718262631286e-05
4.46662433956112e-05
8.89573631895033e-05
1.42214717166324e-05
4.88350890707043e-05
8.0148607043219e-05
3.29172904728507e-05
6.43597827725958e-05
7.18399262912783e-05
5.45285963769445e-05
6.98763946783165e-05
7.94224160224059e-05
2.041720021295e-05
6.07896646052468e-05
0.000102039268390616
2.79566418621615e-05
9.04085909700178e-05
7.21838945508972e-05
1.86472175695957e-05
-5.38745659620083e-06
8.68731291899653e-05
4.1914942298564e-05
-7.33221167858751e-06
0.000103634905738898
7.6003171583221e-05
5.33694703730846e-05
6.72450424532479e-05
5.53115062440565e-05
9.26059388014266e-05
2.61347770011222e-05
9.88945843727403e-05
4.4930495167477e-05
9.48808011487925e-05
9.5552892477224e-05
2.45968575977e-06
3.20066946335526e-05
4.50181660523564e-05
3.64592743651112e-05
-2.71225591610518e-05
8.70968866797388e-05
9.96867975866561e-06
5.62191733873379e-05
1.15784039113683e-05
9.0595896197224e-05
0.000122091329192142
7.90203862183444e-05
3.17955863575103e-05
3.60112324724082e-05
6.95437163181467e-05
8.83267309486355e-05
2.61431341854767e-05
6.0707815306381e-05
6.64594696914624e-05
6.66780822099654e-05
1.82239971949447e-05
4.09565170620289e-06
-4.21298369865631e-06
6.92452346384246e-05
5.31031607333792e-05
1.53523809602172e-05
6.20573851934874e-05
0.000120059518419156
2.61427904838329e-05
9.97784209203398e-05
3.02469524783471e-05
7.38419965566081e-05
5.234390239633e-05
3.94527094656349e-05
5.73321270264057e-05
8.43020997194919e-05
9.97533603245345e-05
-6.70480790124178e-05
6.05815501392731e-05
8.60843351173868e-05
6.86121788556845e-05
6.80998282662592e-05
9.81640478844008e-05
8.66406812659287e-05
2.09709693138651e-05
-1.9331720656566e-05
5.30964629510555e-05
8.81973709438164e-05
0.000127916857295649
2.76972308303861e-05
1.40884035850449e-05
7.87290668372015e-05
6.88739712217299e-05
6.77084684246877e-05
5.30024287715424e-05
3.28144806817579e-05
8.59292238473479e-05
4.76455915932757e-05
8.9661158584829e-05
5.01472752444305e-05
6.39960538754659e-05
2.65696950684035e-05
5.54817447455001e-05
6.187400331065e-05
3.87048987174695e-05
5.56134066436434e-05
0.000110186965044939
6.94527963728452e-05
0.000106118100094538
6.96149002229736e-05
2.55653218248996e-05
7.16179519020477e-05
6.97281713910714e-05
5.01520031872582e-05
7.11466306496843e-05
4.05702340191238e-05
8.45258764451866e-05
7.07804837238288e-05
5.29251365552473e-05
2.43703059430783e-05
3.8765868157016e-05
4.72698558606825e-05
9.20027578047164e-05
4.51044823783385e-05
9.88957743236986e-05
9.61769282577659e-05
5.49194875330609e-06
5.98558808456815e-05
3.07890600139539e-05
3.40667713438399e-05
-1.42494588689297e-05
8.8254316876818e-05
3.34914374671912e-05
7.15687769750956e-05
7.83327170782557e-05
8.59142179298282e-05
5.48065396057347e-05
6.04431383401178e-05
8.80287577363143e-05
3.6484955035939e-05
0.000110775922017708
8.93868142061113e-05
5.58383450271141e-05
6.50954776760143e-05
5.67226217380449e-06
2.79787608820828e-05
2.13583393680419e-05
7.78236111122729e-05
-1.44856894446594e-05
5.50418404332777e-05
1.46521538918312e-05
0.000111164059310875
1.79383082351417e-05
6.01095695378327e-05
5.26451881957436e-05
5.74140468101178e-05
7.42158814072948e-05
5.41015123884584e-05
3.99043239022586e-05
8.21161312221503e-05
3.58585836718577e-05
-3.84787186757758e-06
9.79491444197805e-05
8.21244303431313e-05
6.14839172598083e-05
7.4875643705497e-05
4.22651325230268e-05
3.89014275119889e-05
4.66658546981161e-05
6.23183581488115e-05
5.69098999911789e-05
-2.08844967821547e-06
8.60373311341658e-05
5.55125803158223e-05
5.35544134304221e-05
1.70142639990451e-05
2.64293625130924e-05
0.000126502217852375
2.56249579650563e-05
1.63437120718683e-05
0.000125138610529683
5.6004822804682e-05
9.78593794370721e-05
0.00013004391299411
4.09966294046418e-05
2.77457921916753e-05
5.75354841459081e-05
5.5670376127836e-05
6.76670046667267e-05
3.60401906771128e-05
4.45363423679133e-05
9.56427167632139e-05
6.64308827803926e-05
-2.0688551672664e-05
6.00652261676023e-05
9.96812851521535e-05
4.49694643104793e-05
6.82812860949171e-05
7.25913813328849e-05
6.96044248583072e-05
5.57445235120496e-05
4.03517911975627e-05
8.02971167010375e-05
7.17318772818545e-05
4.79901979289471e-05
8.12842735919614e-05
6.05008879871226e-05
3.62745807602079e-05
2.11574949927174e-06
5.08552112504884e-05
5.43849770868947e-05
8.57872537977331e-05
5.26723432933855e-05
5.65752030258851e-05
5.55772276912159e-05
5.689891641252e-05
5.77125997780357e-05
9.47016296582196e-05
5.20310623182099e-05
7.26163857066264e-05
4.06080820393365e-05
-3.6420085301406e-06
4.79195641517855e-05
9.48294145726557e-05
4.58468384764575e-05
7.08605320223857e-05
1.80250315390292e-05
1.12219668762716e-05
7.21656472044291e-05
0.000104872217520348
6.53111502094789e-05
4.04236615517907e-05
4.74902252471425e-05
8.57018384683965e-05
0.000112570828638925
-3.69225152811166e-05
5.53835363285954e-05
8.29770346941641e-05
5.64504574997991e-05
9.92514299367019e-05
9.00012478215284e-05
3.94840790999391e-05
3.8242829422454e-05
7.76189504150691e-05
4.09473728663213e-05
0.000129566071255763
5.00018905395695e-05
3.44926149449502e-05
4.11938299678217e-05
5.68535173590287e-05
0.000133321267287927
3.8902922645944e-05
3.36363290760066e-05
3.54437008605406e-05
2.34069201977485e-05
8.57631150799078e-05
7.3961192191056e-05
4.98658711152211e-05
7.16788525837982e-05
5.53744238465997e-05
0.000127193737842587
5.09186767287225e-05
6.60528595574458e-05
7.87126743853327e-05
7.43183695751243e-05
-4.72280379260402e-05
3.65248780920628e-05
3.13841424560653e-05
4.24992034524367e-05
-6.8084764846407e-06
0.000106396256130932
2.92024257726643e-05
0.000121778074897675
6.63747730818607e-05
7.67528071383158e-05
6.05189979720892e-05
0.000123069860387278
5.76974892592568e-05
0.000112042279453976
7.88506437005112e-05
-3.48121908620594e-06
-1.99270944086665e-06
5.91610694659564e-05
8.6145213878213e-05
5.31584116194971e-05
5.12072898143367e-05
4.01954695977599e-05
2.6279728451273e-05
-2.02851626828115e-05
6.07879243547194e-05
2.71186383928479e-05
7.38490592564661e-06
2.47545457217527e-05
7.52240702580061e-05
0.000123588316420556
4.51291427773042e-05
7.33708545915299e-05
1.7343117629765e-05
0.000102231118266474
4.21172595368437e-05
3.69797282189805e-05
6.53948473791225e-05
6.08479040574374e-05
7.91773363718571e-05
1.96935340670672e-05
-8.17575634263305e-06
7.29990423532971e-05
7.56117357713553e-05
2.94482104019641e-05
4.58410513301784e-05
7.97283996627908e-05
0.000100826538169288
0.00012709647106058
0.000113934711615993
6.62968175836994e-05
0.000130500496130027
5.71616713286325e-05
3.29674201160745e-05
8.67224253380752e-05
4.98704118883493e-06
9.10026220739563e-05
4.8978985139631e-05
6.38304103506883e-05
5.54516865390791e-05
8.76585949223613e-05
7.19285096215981e-06
5.96831918356877e-05
8.79684927431638e-05
4.32726752200985e-05
6.08501415193566e-05
3.75411639615913e-05
6.64079802860265e-05
4.29200793663587e-05
3.08465935070094e-05
0.000110891934434474
-1.72803085121861e-06
5.62975981382711e-05
7.36128122082036e-05
5.51553477723189e-05
1.52549049041582e-05
4.2208089987973e-05
5.69335342694132e-05
8.89416551604618e-05
6.88780362715078e-05
0.000113098899187174
7.34117103443159e-05
2.65551409466601e-05
5.1551717811695e-05
8.94088778861304e-06
8.14764733100905e-05
7.97385467861187e-05
1.99924209054456e-05
2.60490119101563e-05
6.205669535409e-05
3.02391645086122e-05
6.42541472274589e-05
1.46033697221645e-05
6.02016592270262e-05
7.31512196401279e-05
8.74752581936414e-05
3.46470119878995e-05
5.35249090162761e-05
6.14511554752965e-05
2.55943945176299e-05
7.9790403707822e-05
1.04976492161427e-05
6.69538660738869e-05
9.57874179576507e-05
6.95428526437166e-05
6.40929683824427e-05
-9.59081095177032e-06
4.36818073846681e-05
-1.39830251777093e-05
7.27187400754461e-05
5.39351004867827e-05
3.93995080727359e-05
8.27110377362558e-05
3.43618061106607e-05
7.54389557599379e-05
3.87342275201668e-05
3.83657090162226e-05
0.000140660233343946
6.30567242042906e-05
4.72668966227265e-05
6.04857180608432e-05
3.76401025519326e-05
9.41384465759045e-05
0.000108020971020413
3.0673345510399e-05
5.10160041594729e-05
6.61839238521209e-05
9.45980992676979e-05
4.03231560022513e-05
4.93554414203546e-05
4.6665623028121e-05
6.3967111256549e-05
6.7466226841966e-05
6.60580303530691e-05
6.43378551426299e-05
6.46625988804907e-05
-2.70947638031772e-05
7.58945787576768e-05
6.92759650686677e-05
4.62138384757995e-05
4.88303725527987e-05
9.39351783508613e-05
7.422497224712e-05
7.95659740238524e-05
0.000100050006145538
8.17544201560193e-05
0.000114779200054689
8.26003215021266e-05
7.58094692062281e-05
-1.36852060446104e-05
6.57026269476762e-05
8.39238943471405e-05
6.14181239621669e-05
7.94448779796776e-05
2.35735917683068e-05
5.70659887608737e-05
6.43114180498834e-05
5.18960718128325e-05
7.21843419788198e-05
3.83247002023394e-05
7.32779101212624e-05
8.11125596170046e-05
6.34993177068739e-05
4.9262211435968e-05
8.39009938443597e-05
7.47104319764865e-05
7.47439767782416e-05
1.86485555805043e-05
7.06933001810389e-05
1.77582366139229e-05
8.08738066890259e-05
3.13653910959669e-05
7.81791316748994e-05
5.9287219121918e-05
6.05528053943557e-05
8.05045130608969e-05
5.05830995898964e-05
0.000112532206864812
3.89510317547882e-05
4.56884278349121e-05
5.92655533940435e-05
2.74139035377788e-05
7.88083513937881e-05
0.000127060847384975
7.78616217856812e-05
3.66317985543219e-05
7.08027661127212e-05
5.99049645618558e-05
6.8466569312095e-05
0.000137806646861304
2.09390775992512e-05
7.65378611504435e-05
9.84960643724081e-05
-1.05512242541056e-05
0.000102048345751577
2.746503828459e-05
6.9178636463561e-05
7.62217228977319e-05
6.46273608312832e-05
3.12999735388125e-05
8.97361258867555e-06
0.000106266460437765
8.52900842268628e-05
6.96443492316454e-05
7.75463239210889e-05
3.32211391472025e-05
1.17960242151386e-06
7.010488884036e-05
8.200258656283e-05
6.72165748268209e-05
3.52616061852941e-06
7.94900832754952e-05
0.00010387128253899
5.19477926544341e-05
0.000118061621053953
7.53817190300727e-05
5.11688357322476e-05
-1.71688597183924e-06
5.00057221225652e-05
3.39459613297601e-05
4.19982554669809e-06
-2.87545967575053e-05
5.23506450599416e-05
3.68553935420356e-05
5.008343871344e-05
4.2713536480963e-06
2.83146969203796e-05
3.32595787309508e-05
2.38838698031999e-05
7.9438672239216e-05
0.000106397628374351
3.48707412757144e-05
0.000100749405975442
7.10495660878811e-06
3.59456083672499e-05
9.42348693268845e-05
5.78844067006969e-05
3.33433291351032e-05
-1.17824652744808e-05
3.02846910928469e-05
4.86476916232135e-05
6.507717335778e-06
4.88640632600474e-05
5.23910597986881e-05
8.59005941501003e-05
9.75635844464308e-05
6.88951075020575e-05
3.20614974124835e-05
7.16804423831347e-05
9.5886627255938e-05
9.97145477609217e-06
1.36126498272808e-05
6.02276050557159e-06
4.9573426269668e-05
9.69348655136477e-06
5.82810858229713e-05
5.20435306086058e-05
7.92948530566994e-05
-4.24715934942471e-05
1.46717009492527e-05
6.27364381505793e-05
6.09505721779807e-05
7.14723796423246e-05
4.41621563593093e-05
3.1560578368476e-05
2.64767769363573e-05
0.000113670553515499
6.10848572085441e-05
3.66902192565183e-05
5.80760225026129e-05
4.15061500941639e-05
5.65511671994526e-05
9.89974529714277e-05
7.03961766806303e-05
5.50831963225717e-05
6.11628455898608e-05
2.51606808934237e-05
9.00316185654685e-05
6.73797423727869e-05
8.25240683388522e-05
4.56903503545289e-05
-1.01740810598287e-05
4.79345564080247e-05
8.10111006410362e-05
6.23847347241673e-05
6.23207510718224e-05
7.44315786390629e-05
8.84066856141396e-06
7.43116671761346e-05
1.217675234367e-05
8.9117635869208e-05
-2.65609256401209e-05
9.02355772966884e-05
7.11080282557318e-05
7.14344208797081e-05
6.06686669141857e-05
0.000112414535210291
4.0975433483204e-05
4.65282793652746e-05
6.37431632494565e-05
2.63820558097006e-05
1.18884256553297e-05
4.37520778821843e-05
7.17840767738726e-05
7.53372689355402e-05
3.2226629159497e-05
8.82773023463149e-05
9.23994601170932e-05
3.921176685496e-05
5.48812529412865e-05
7.35613903751564e-05
9.21746752002202e-05
5.42221776746594e-05
0.000126160786707625
0.000103817460281274
5.26655871011624e-05
9.57667169451941e-05
5.71821888915606e-05
6.54480883459024e-05
6.78920119146182e-05
2.80288821399561e-05
2.87721445770617e-05
3.45540496593082e-05
5.60716849466303e-05
0.00010591610340309
5.78391659999377e-05
6.98941968644973e-05
-2.59621307128047e-05
4.64340556982067e-05
0.000155687479298596
2.77976190143614e-05
4.95927383035632e-05
3.33187943179789e-05
5.16116565336723e-05
2.72488576068033e-05
2.07241999477431e-05
9.50005143461574e-05
3.25750141043703e-05
9.63661522173351e-05
8.70547457372023e-05
3.66996323621312e-05
0.000101855191010358
6.7885189114863e-05
7.36430797261362e-05
6.86195880910392e-05
3.41764556706966e-05
3.43507377874864e-05
5.86092621998647e-05
5.07131495953373e-05
2.12717095526043e-05
8.83810284409316e-05
7.33872263019078e-05
7.99746190379502e-05
6.83291294991611e-05
6.85875315797694e-05
-3.43129989710971e-07
0.000113136300105729
2.32666682305723e-06
3.16730392225864e-05
9.12987761913406e-05
5.07073002607671e-05
4.37101947390851e-05
0.000122501810968423
7.37276506044763e-05
9.26401989212171e-06
5.12580243219634e-05
6.10795843963656e-05
6.02155576684793e-05
6.39031718289187e-05
6.97274030410406e-05
9.378614993082e-05
2.65808343996104e-05
6.47607819160699e-05
6.60826139688131e-05
6.38086658921329e-05
9.40049795911535e-05
9.14790010697631e-05
1.78592144933129e-05
5.94790911341038e-05
1.39623788175174e-05
7.55230104893934e-06
9.05202498202382e-05
7.41534880611243e-05
4.94468044569349e-05
5.63825685824681e-05
7.33741555004577e-05
2.13130323368144e-05
4.93415621082457e-05
8.09950180665071e-05
2.87165236722676e-05
6.44134619308407e-05
5.35107787801016e-05
8.29191067690482e-05
6.87150051401376e-05
0.000112033728453478
5.97346407066523e-05
7.59633589575014e-05
7.44986160569328e-05
5.52644666881896e-05
8.90788966460883e-06
4.04059359273367e-05
5.39312119151283e-05
5.73545537348501e-05
0.00010275374707351
0.000109164617962998
3.6950733054605e-05
8.44638438340342e-05
5.51391922600749e-05
2.56887366905375e-05
8.24538957935633e-05
5.7713268142799e-05
1.31843940994025e-05
2.51998327874827e-05
6.18769895907346e-05
9.50666780873373e-05
7.11109881976131e-05
2.30207090744331e-05
4.05842585457213e-05
4.43971941490708e-05
0.000108534196702134
6.73890462125031e-05
9.46958268169116e-05
3.47990009148291e-05
9.8584212453559e-05
-2.39911903824509e-06
6.12015229535537e-05
2.68544390168179e-05
4.08970376468144e-05
1.9736970477909e-05
3.23076704619698e-05
5.3868887800474e-05
0.000105133677895138
7.64125595036109e-05
1.73181675290744e-05
3.56240700893036e-05
5.30528759019743e-05
5.15783927770994e-05
3.1827986332228e-05
0.000107417568438767
2.48713080518136e-05
9.568157656371e-05
6.75794708487044e-05
8.69018409524532e-05
6.12871683924558e-05
5.05620716762579e-05
-3.49751056089372e-06
6.67079731244994e-05
4.94342060625338e-05
6.22533521154178e-05
3.52912123904253e-05
2.72759125723574e-05
8.49557708818873e-05
7.88877638711656e-05
3.8117836447619e-05
3.53738820185236e-05
3.89247277682172e-05
0.000129515386003276
8.24912740928106e-05
3.67318951127349e-05
5.7614435360105e-05
5.05242753979623e-05
6.6325140253463e-05
6.7385248291216e-05
8.95470748680545e-05
4.75093018384568e-05
6.36402654016915e-05
2.18914866216893e-05
3.97108277991076e-05
2.26917851703919e-05
5.78079723571461e-05
8.01150032735394e-05
5.97204923436826e-05
9.73471439225625e-05
1.86894296825768e-05
4.43778647204615e-05
4.45605091362384e-05
4.11429537339864e-05
7.47211542863768e-05
7.23743496962922e-05
2.11758759016464e-05
0.000142768892604207
1.26360963578584e-05
5.25449742309211e-05
5.03429038330713e-05
0.000139394851031976
3.29320938564469e-05
5.97275416044879e-05
6.74265329591456e-05
0.000117530430215439
7.84285842012939e-05
7.37067057051052e-05
8.15595536631111e-05
0.000138707679680825
2.91583892717868e-05
6.3211768492742e-05
9.36865773012511e-05
0.000101665467234232
2.29095083708469e-05
2.25245908936336e-05
9.51741546245809e-05
8.38260220280487e-05
7.91757678077218e-05
3.87555584296721e-05
8.31231716483111e-05
2.92517674114422e-05
9.14492123022478e-05
2.91502664482469e-05
2.76466730593769e-05
6.64296716539496e-05
4.13474516300256e-05
3.44863820639959e-05
3.55575071327969e-05
5.37981866102521e-05
9.04332791432641e-05
7.57852249176434e-05
2.93491275925965e-05
7.18712886482596e-05
6.35404685546875e-05
0.000100185666616786
5.53394537704356e-05
-1.11099681561232e-05
2.24919650349129e-05
8.37281738867635e-05
4.25604987864305e-05
3.97890583002073e-05
4.33728298876902e-05
8.30058084822864e-05
2.05799439969751e-05
2.90492204658411e-05
4.71096717909102e-05
0.000103106044442268
-1.93683349845955e-06
9.03934781261956e-05
6.29167102481634e-05
4.00079199743978e-05
4.54019853375711e-05
2.83132184546362e-05
0.000152872135368673
7.54916962620572e-06
3.79676819193138e-05
0.000103722255282909
-2.87384855425473e-05
2.99543410426016e-05
1.02132530824753e-05
4.00054875287904e-05
4.97465206661143e-05
3.98574847270525e-05
7.4364513317822e-05
6.48998726813165e-06
0.000106093814719601
7.06650975082301e-05
8.7982924505121e-06
3.72035905964756e-05
4.30010406701274e-05
5.18530354263691e-05
4.89634705401607e-05
6.77451282075789e-05
0.000121852449193917
6.00346238230636e-05
7.25402706577695e-05
7.52392563718231e-05
2.05030106606815e-05
0.000107550222490241
7.83016784801677e-05
2.41783274783321e-05
0.000115182123464322
7.00254068580511e-05
6.56535955602041e-06
-1.99822990886719e-05
3.60036301981554e-05
5.31396799173568e-05
5.52304353752771e-05
5.32664544954025e-05
6.93571588449043e-05
6.87029308922004e-05
8.66620610174445e-05
-2.11259021977347e-05
5.50389100317211e-05
0.00010021671197986
6.51779053889985e-05
5.03079180214299e-05
5.37917702018745e-05
7.67356653588276e-05
8.19721783218098e-05
7.27953307476335e-05
2.60902163143544e-05
3.9052738520725e-05
8.10999135201497e-05
3.51769319264354e-05
7.74879651560343e-05
5.01907512707724e-05
6.71475905483222e-05
6.97306248957855e-05
3.16124216087895e-05
-9.21658450673006e-06
6.09293207159205e-06
5.05229458867793e-05
2.19991540436733e-05
7.42043828863196e-06
-4.11458819395609e-05
6.40331075449573e-05
4.52719262528223e-06
2.46749082041917e-05
4.74219918591337e-05
3.93039433472535e-05
4.55182656220396e-05
6.9449075903932e-05
6.16699437369189e-05
5.35063134244345e-06
2.27746175087648e-05
4.25631761124034e-05
6.57452465102939e-05
5.08075411877617e-05
0.000106403765971006
7.8659644013518e-05
0.000160009998793744
2.93377724682476e-05
5.45116753419935e-05
3.69215835581622e-05
7.92941490332582e-05
0.000103480403619792
-4.76523615202437e-06
5.06206887281953e-05
5.27685533804834e-05
1.8154086574991e-05
0.000109065943709913
5.43100717345006e-05
9.38835468055668e-05
0.000103921357440665
2.06945465753757e-05
2.29594456766327e-05
5.76192033691674e-06
0.000119117204070075
2.65463768105966e-05
4.76328464365983e-05
4.50192038035494e-05
7.5276776115814e-05
7.31144443782917e-05
8.56130337052825e-05
5.85030627215644e-05
4.14637150700473e-05
7.40221254756053e-05
9.76913590510411e-05
3.99813325921575e-05
0.000116789322574069
3.49789089722202e-05
5.62705425743595e-05
3.58386691918156e-05
3.8866809034709e-05
1.45124599110125e-05
9.58806233560161e-05
5.08019809399991e-05
5.17120719730994e-05
0.000102728227801921
9.88886458881575e-05
8.11391097692623e-05
5.33576664312899e-05
7.13068320653718e-05
-2.50962560591906e-05
-4.2116888606565e-05
6.26057966897291e-05
7.83265292164108e-06
5.1218440640836e-05
7.24297077598447e-05
0.000102482745153726
1.70689743651299e-05
9.37545590077313e-05
8.8414517314424e-05
5.69718516132988e-05
8.92881544570441e-05
7.75999031645035e-05
9.47497889435702e-05
2.93262869176408e-05
7.83681053640736e-05
3.93337046189564e-05
7.34881106033751e-05
9.39313337648022e-05
5.3938746513584e-05
0.000104663923925614
1.62434799412427e-05
8.59974908932228e-05
3.90198238427362e-05
8.10051822737551e-05
-2.33343233296121e-06
5.74926242126853e-05
4.81729806193667e-05
4.25520106452688e-05
8.23662294892222e-05
9.70644582139898e-05
6.38819314260273e-05
6.45542051519995e-05
6.1184532187504e-05
5.24160751122358e-05
4.6008600322348e-05
9.30765198414243e-05
9.46855943527127e-05
2.63337400036812e-05
6.87470578343719e-05
6.89334773957682e-06
0.000107833459822288
5.02779413723197e-05
0.000148291263512006
-4.52127698169735e-06
8.81999633429432e-05
5.7179958560976e-05
1.5977084964661e-05
2.46643796856162e-05
5.59885177455839e-05
5.83001354502349e-05
8.5246467120945e-05
7.35618744979414e-05
6.37998085367893e-05
8.08704546041722e-05
4.15931562258265e-05
1.87601857947479e-05
6.45741399490235e-05
7.71855576397799e-05
2.76411391433556e-05
8.46540703219774e-05
7.02039217684784e-05
4.58039367715795e-05
7.66961821452954e-05
0.000101601688310669
4.07943295488e-05
7.61630095165643e-05
7.99212698498174e-05
2.17132419347992e-05
0.000118812702249199
1.79723820167774e-05
3.1466090696153e-05
2.260918967614e-05
0.000115580512533645
5.79776698847877e-05
5.67634341527215e-05
2.0310638917444e-05
8.3833460146897e-06
2.88240601077445e-05
5.25690397968421e-05
2.73503059566857e-05
3.48083168309333e-05
5.79671066541333e-05
5.30590578114931e-05
8.39965986963284e-05
9.69327981705846e-06
0.000109832064141322
1.802133376879e-05
7.36637153906267e-05
4.50288430787843e-05
0.000103798642532845
8.23095849171628e-05
4.66309573766979e-05
6.73316516289999e-05
8.599355890937e-05
6.76527193012267e-05
0.000100775028621641
8.09456387080145e-05
4.23148367675753e-05
-5.11934856459954e-07
4.13874415056556e-05
6.92019794446325e-06
9.04961849464387e-05
6.50369539250153e-05
2.25871305006484e-05
0.000102583326364207
6.68024896544685e-05
7.94809007650802e-05
6.35623778446041e-05
3.72444273424888e-05
1.96341452647116e-05
3.70100581922017e-05
5.44400800915715e-05
1.65366876727513e-05
4.76129296596975e-06
7.14311577108709e-05
-3.02212081715096e-05
5.88199714710681e-05
2.6748968346566e-05
1.09637681055426e-06
2.55345418517714e-05
2.20474937519131e-05
7.62568826821992e-05
7.81880280511073e-05
6.19472140111928e-05
1.71891356629793e-05
1.70987489691163e-05
0.000102489435098332
7.61053781659801e-06
8.66351010842618e-05
9.45724435813045e-05
8.32680835966579e-07
5.4995563878046e-05
7.47322994726011e-05
7.55731317119578e-05
2.6686938043507e-06
7.77190957854005e-06
6.67824663957996e-05
0.000105279448588716
4.92985862196933e-05
1.36096078525477e-05
6.3904823014329e-05
9.61943626684046e-05
9.15093748078255e-05
1.16879342294784e-05
3.6226171925587e-05
6.56290736659467e-05
5.18570266684518e-05
6.04612686003786e-05
6.53908456718208e-05
3.29582579553764e-05
5.15455892685867e-05
5.79768774929961e-05
2.34753413243119e-05
7.69168037040609e-05
2.52590523444157e-05
4.69312451830397e-05
2.70599795645267e-05
4.58785150133895e-05
0.000124505491110727
5.43414101599323e-05
8.05311487174285e-05
2.80798972533348e-05
7.2820939131752e-05
8.64535381715514e-05
8.00385818327958e-05
9.92664251438795e-05
-2.40848394614744e-05
0.000133804920584387
5.76987617833927e-05
9.16655683649485e-05
5.815944955794e-05
0.000108940372369148
8.70935986977931e-05
6.45538140104317e-05
7.33227904634538e-05
8.92109019455584e-05
6.05395249694552e-05
3.44624508210089e-05
2.93786849935856e-06
7.27235317546816e-05
5.59278246322198e-05
9.51138998346062e-05
4.09868999247392e-05
6.76950814772781e-05
3.95303210672956e-05
8.4874360261916e-05
2.08214784939626e-05
4.6533879341661e-05
0.000118465721006097
0.000122400963138144
4.22741023487206e-05
4.91384026936006e-05
5.42074300256668e-05
5.20039684905524e-05
1.36096177679374e-05
7.24722930833833e-05
8.21688248833564e-05
0.000105381950151029
-1.05677953893434e-05
3.55466137775283e-05
5.18907590701422e-05
7.70178131870755e-05
-8.55725456838463e-06
5.27187641967316e-05
8.06476642765863e-05
6.56282327718578e-05
6.33959429355356e-05
2.89306581936315e-05
6.94420232074732e-05
9.94171711821608e-05
4.54793590305545e-05
6.03319960302565e-05
7.45059998164876e-06
3.88559625408502e-05
4.58655492266986e-05
9.83816058630241e-05
0.000101594984072326
6.49270434392458e-05
1.45190478499855e-05
0.000122049975614687
6.76278404425354e-05
3.53948864517285e-05
3.9720128262891e-05
7.82779517051041e-05
8.50485579621426e-05
6.81079392537546e-05
6.61081162789379e-05
8.13847789617767e-05
4.88801698346596e-05
5.81676615058249e-05
6.94550278545364e-05
8.17103383489617e-06
4.90720416290565e-05
6.79783467810526e-05
2.36649960045317e-05
6.80939399392821e-05
6.5398665835934e-05
3.25084589826869e-05
4.24073643503189e-05
4.37403151961875e-05
4.338794406314e-05
5.15768963434304e-05
1.64199620787616e-05
4.32893474668512e-05
7.86953771688381e-05
7.32053282122397e-06
2.16551679273692e-05
0.000118603108499919
7.40906534105937e-06
6.39440834988709e-05
1.09991898889439e-05
9.50794011541059e-05
6.47097658940546e-05
5.64005734837042e-05
3.26718270311842e-05
7.9051708992359e-05
6.59929184694452e-05
4.31484879397475e-05
7.32142546539563e-05
6.12169109324069e-05
4.40725441125505e-05
4.54119345396243e-05
2.69046838010731e-05
5.59886162999492e-05
7.19533971357184e-05
8.26528295072691e-05
8.24864896137717e-05
5.32177105993001e-05
1.88685526394097e-05
8.42142075331781e-05
3.99298453642248e-05
5.89071262775012e-05
6.63308349500074e-05
0.000100218296819145
1.43660412533263e-05
5.50482752419384e-05
0.000109118247904045
2.71655231755436e-05
7.3755887161463e-05
1.67914404532568e-05
6.81100647792194e-05
7.99015039995051e-05
2.22313950835937e-05
7.24992140598113e-05
9.53281955796549e-05
2.35803012359163e-05
8.46988927367996e-05
9.49568203309653e-05
3.91351137775837e-05
4.46481782206099e-05
4.38759216332042e-05
3.14767588309332e-05
5.90225362101208e-05
3.82896506596323e-05
4.68818640652266e-05
4.68350597747766e-05
5.20037504104576e-05
7.34721705001954e-05
8.47592922803649e-05
4.82815752342873e-05
9.15952932173276e-05
0.000104783687461582
0.000112453067833376
7.09945862711712e-05
4.24760426652565e-06
8.20228230084078e-05
3.25080995224503e-05
2.8110634256786e-05
3.6166706495826e-05
2.63295446270059e-05
0.000118798244280809
3.38682391273432e-05
6.7050450889886e-05
0.000102873193228632
4.72181858153121e-05
4.76874890619386e-05
3.82773703866114e-05
4.77505442878351e-05
7.4126433578711e-05
7.5656567783904e-05
0.00015354219168299
0.000108292300177316
3.56463379750718e-05
6.68967432068977e-05
4.28369627497679e-05
2.18097125804662e-05
6.24570656060279e-05
7.08867583265814e-05
9.23673277744197e-05
1.38752446546076e-05
7.78573221950504e-05
5.06222663140249e-05
9.89519048626177e-05
7.22467533039353e-06
5.68391068020162e-05
8.13675944381033e-05
9.9875066987535e-05
7.38402387305831e-05
9.49941722085351e-05
9.06646868467829e-05
3.93680632481943e-05
0.000121241717843511
7.71572974672236e-05
9.19274675491259e-05
8.13854945307338e-05
3.73268995568864e-05
5.86252319764474e-05
0.000103327661829617
2.87961567608949e-05
3.27533027723336e-05
5.98329807695048e-05
0.000106409991176687
6.90644944029793e-05
-8.48912588447702e-06
5.95701479188709e-05
5.44790524107114e-05
3.91682915965158e-05
3.45372585514832e-05
3.07879695726512e-05
2.25143304658437e-05
0.000107242602629729
7.91607882495316e-05
4.81563917514042e-05
-1.32747853133955e-05
6.27166226078111e-05
7.37839360886745e-05
3.81675467714836e-05
4.32292256412309e-05
5.81642871946438e-05
6.73338283430012e-05
6.21592792641893e-05
-1.20792897251789e-05
0.000101950676922952
2.1264981421515e-05
8.09872819499628e-05
6.47807629533213e-05
5.71279225611182e-05
5.4889263762145e-05
5.39495295064231e-05
6.38816358280096e-05
5.00985532836769e-05
9.6463551066882e-05
2.88242359438742e-05
8.44629412003755e-05
4.35615940632568e-05
0.000109439379973862
8.95984726142188e-05
3.32715534597486e-05
2.67577416854413e-05
5.19298315541456e-05
3.49015641627673e-05
7.30271013897819e-05
9.64353154851499e-05
7.37506642111095e-05
4.42710351831953e-05
5.40972278467742e-05
3.09847535159443e-05
6.26581731277667e-05
-1.40537342396646e-05
2.2180682956034e-05
4.01225649911107e-05
4.5946574941247e-05
0.00014259475988935
6.6087510687266e-05
0.000102951177306833
0.00011122818675287
2.05591738800126e-05
2.09643716833002e-05
7.30768025791218e-05
1.93903625482613e-05
0.00011884455383481
1.98974358573054e-06
-2.6311872030647e-06
4.13391098157577e-06
0.00010029952429013
3.45861899739219e-05
6.63255881859814e-05
8.66750109895806e-05
4.89679667153975e-05
5.59101921895437e-05
5.08418389272038e-05
9.22793857612996e-05
9.11106342215714e-05
4.09477979289383e-05
7.32885171724179e-05
8.7828642675757e-05
9.69376002299977e-05
7.70254954602782e-05
5.04133763622096e-05
4.92893103961911e-05
2.95401458616394e-05
5.80495273242417e-05
2.87775777306946e-05
2.26803280319045e-05
6.87957618508732e-05
4.71882015031574e-05
6.27715394065498e-05
3.45257033951016e-05
0.000108123012721895
7.09392869158469e-05
4.15326878807694e-05
3.73952939562346e-05
4.26791750250614e-05
3.48377550968064e-05
2.35233352061961e-05
1.41027720399607e-05
8.18293701635184e-05
2.81267256621565e-05
7.46087374461872e-05
6.90582754771916e-05
4.9021512531183e-05
7.51812825264102e-05
1.33372477699357e-05
5.39513650270617e-05
7.21195868066323e-05
3.66472598694896e-05
1.56552757576799e-05
8.80322598048953e-05
8.11168801036639e-05
7.85010775901406e-05
5.12721034646478e-05
-1.46413441118872e-05
1.53267410556346e-05
4.81215099542103e-05
0.000112201606816625
5.47278919038307e-05
6.23395815679467e-05
4.50302390146168e-05
0.000103495876069325
0.000101787078128079
0.000115962321422463
7.94977520728991e-05
1.4442841750601e-05
4.73049981928093e-05
6.61305391361316e-05
6.19430073834087e-05
9.36274274741753e-05
3.46337749511607e-05
0.000115397623214733
2.70421273857597e-05
0.000100490687844096
0.000114939348565996
6.28663976553416e-05
4.64248554534592e-05
7.06894227158978e-06
1.19215048124812e-05
4.95128551179894e-05
0.000130878946313486
6.20298542113631e-05
2.43389425771304e-05
0.00010326633335045
8.55525442022161e-05
6.67067923262256e-05
9.81364464789772e-05
8.78881856522581e-05
3.32238104094106e-05
6.41870942213611e-05
6.10702410426398e-05
7.87601824768228e-05
1.42222348548406e-05
5.88116290431214e-05
5.53384022470239e-05
6.57840493209809e-05
3.67877845979738e-05
5.08088652128185e-05
7.76204613077397e-06
8.54971108864702e-05
7.46124674572605e-05
3.93485156961453e-05
2.47225118895563e-05
5.95992448134688e-05
5.17090203353748e-05
7.28161495244155e-05
5.54215574608125e-05
2.57857191546947e-05
0.00010603553105893
4.18584630726387e-05
6.79752904766004e-05
1.94168902150286e-05
0.00010671690922575
8.09895946263951e-05
7.1086038597822e-05
6.95940472965109e-08
2.12886401590628e-05
3.25815154439545e-05
1.61230582986131e-05
2.92129695248545e-05
5.8578748124283e-06
1.77088394190101e-05
8.77129413219668e-05
7.58003092161044e-05
7.57138849943291e-05
4.30616466858424e-05
0.000110177371915738
5.989647888264e-05
0.000128869430406966
7.44120599155963e-05
5.21516496739375e-05
8.91047604913927e-05
3.85646666671101e-05
6.12384430751112e-05
9.69195968618217e-05
3.84012338513278e-05
6.91770697163999e-05
2.99664407967679e-05
3.48050437979761e-05
5.02896451626197e-05
-2.12797879251216e-06
3.12670469000821e-05
2.99172273939462e-06
1.42776994696718e-05
8.17896715800946e-05
0.000108233991620773
4.78335001313767e-06
2.499626489931e-05
7.17776946406691e-05
0.000118077402136554
5.06777486138902e-05
5.31803982863151e-05
3.81628425904534e-05
8.52373394052724e-05
6.35215794175297e-05
3.8607640843604e-05
-1.34147453823619e-05
7.89652613901594e-05
0.000116163820381925
9.6883458764558e-05
0.000112829947018296
0.00010840395948791
1.38982522275726e-05
5.1329280831859e-05
4.91374893842323e-05
5.27498739543614e-05
8.35249272413762e-05
6.34733094331198e-05
4.45017102178466e-05
7.79206704643726e-05
9.19585005945334e-05
9.57415659962543e-05
3.90257982919116e-05
9.70030279154025e-06
7.17585950593313e-05
6.50072921789161e-05
6.41480334668163e-05
5.59227404608028e-05
2.07571968049224e-05
5.58710933866239e-05
1.02209458405379e-05
3.67528460065048e-05
1.66738191706714e-05
7.8492402009118e-05
5.62093208628479e-05
6.59484337639809e-05
9.0640858167027e-05
4.9569476443791e-06
4.46743403324579e-05
1.91616124294206e-05
8.32023752887842e-05
4.13051717171795e-05
7.09999079514097e-05
5.33731853841387e-05
4.18586510840623e-05
-1.77229233684992e-05
5.54458941156594e-05
4.6570857012593e-05
9.20955803080501e-05
0.00012838190469996
-5.34259021639342e-06
3.92709635884521e-05
3.5876889825663e-05
3.697005462032e-05
0.000114135001322468
8.47478569070642e-05
6.58314747002809e-05
5.10831697916019e-05
2.12425689306868e-05
2.43086703869169e-05
4.71613177908371e-05
1.41329223977856e-05
9.19071750278911e-05
3.68402384750647e-05
6.56794987300255e-05
0.000110046183166539
7.99575825696293e-05
7.70321054620587e-05
1.09259130420455e-05
9.12570819006445e-05
0.000131331304123151
7.25133652749441e-05
4.06100476490152e-05
6.88926514213231e-05
5.92121258988538e-05
6.92956197487202e-05
8.2535684358332e-05
6.96154408031239e-05
5.26293735936527e-05
4.91620950277802e-05
0.000123472809537865
9.33299381160662e-05
6.63773522584298e-05
3.93186694623291e-05
9.42005987248231e-05
8.36311515290145e-05
6.46344207189526e-05
8.10518599704688e-05
3.65474575640291e-05
6.16977719127906e-05
2.01227624078769e-05
7.40889977613581e-05
0.000115361729234628
4.8841548660994e-06
7.38624598786838e-05
6.37953735616313e-05
3.13016927889854e-05
9.85131420978301e-05
8.42936652219902e-05
6.36490824641762e-05
5.14136581264833e-05
9.38013695613613e-05
1.32534326026408e-05
3.38920456286061e-05
4.82807025974695e-05
-1.54877129019849e-05
8.12629786925779e-05
7.52060868703274e-05
4.52510834582621e-05
2.5311647762794e-05
5.06813061630935e-05
6.51400514495457e-05
6.42312161902222e-05
4.30668429712659e-05
2.75529806804615e-05
7.04710217635673e-05
3.35624524981058e-06
2.42334398117933e-05
9.54569978316821e-05
9.03711634306735e-05
7.93461995896843e-05
4.80355351232934e-05
5.08993756030192e-05
6.05123181016132e-05
7.17058326515958e-05
0.000132937137495986
0.000127882232952273
6.73715691404682e-05
2.80126020851205e-05
3.16822931586552e-05
3.00038121076382e-05
5.26511111033664e-05
5.04450800197504e-05
4.00631551708482e-05
5.13239347376252e-05
4.71623254403096e-05
3.24255472741644e-05
9.34655515394e-05
3.9602511082388e-05
9.43871108137439e-06
2.0563201996188e-05
-2.58042047501191e-05
9.68133452537774e-05
3.34814035123807e-05
0.000117329933070768
4.44951682665993e-05
7.00092667603008e-05
0.000110008786975953
6.71009833305539e-05
5.23670794003061e-05
7.04367958340968e-05
6.66869413963967e-05
8.5862055453605e-05
9.20210129343851e-05
0.0001406303378803
3.67782269983308e-05
3.03461790934679e-05
8.31927171609156e-05
3.84806337376782e-05
2.12115019365861e-05
-4.22198342220651e-06
5.37943670676147e-05
8.16555175649495e-05
3.49792367009021e-05
4.7062842094206e-05
3.30116041233175e-05
4.69302424945607e-05
0.000113357447163253
1.51262856168508e-05
6.19606575053473e-05
-7.63332722687349e-06
0.000104458135105761
-3.74132906968002e-05
7.42980427490362e-05
6.3886481761135e-05
9.85497707814562e-05
2.82133347841152e-05
7.92138992679708e-05
4.79267465871817e-05
6.43412649718108e-05
7.17208620701488e-05
6.05839849046478e-05
0.000105375756015347
4.66691229639943e-05
8.22065327155575e-05
7.00380997940289e-05
-7.15388472244799e-06
2.53566586359318e-05
9.67856937267136e-05
7.4093800748697e-05
3.77163058702136e-05
4.17405366950779e-05
5.88933261551039e-05
2.429071667889e-05
2.35704049341956e-05
3.10709976786169e-05
4.52125471417581e-05
-1.48059621273481e-05
0.000129164076374239
6.10691690709849e-05
3.38122150602378e-05
1.5574107194533e-05
3.7426738860099e-05
6.99799269611559e-05
6.17966485935485e-05
6.68576496956861e-05
0.000107623359625209
5.61458850376728e-05
8.41617900835629e-05
1.81521884980157e-05
6.81959571272788e-05
0.000113232554398513
5.38121978589186e-05
7.30430588467205e-05
1.97437669647199e-05
3.16166177923222e-05
0.000109018995793341
5.64852351537536e-05
9.08901458599912e-05
3.62563719557139e-06
0.000119306991758362
9.63141973365711e-05
6.3659289809281e-05
1.38409229992103e-05
9.77598127948834e-05
8.68876925322029e-05
0.000104457510473829
6.37807683532157e-05
5.12609457729861e-05
7.81347816963169e-05
7.75098513285868e-05
1.60686756672983e-06
5.09172271819666e-05
8.06550667656701e-05
8.99546631574597e-05
5.85554875804167e-05
8.67215395820727e-05
3.49959091778629e-05
7.87999273344324e-05
4.11305690157865e-05
3.83120457212685e-05
2.76988925542398e-05
1.97295510949392e-06
2.48380201002069e-05
8.7451872743123e-05
5.51933070287364e-05
9.97500714719027e-05
8.09289654023206e-05
2.48808178181453e-05
6.32975275625327e-05
8.65527526314144e-05
5.75836230947093e-05
6.53559465146618e-05
0.000127938868125044
1.7453899394263e-05
6.40534471542986e-05
1.05409600363894e-05
0.000111074284909372
4.65060448638283e-05
5.73029628751028e-05
0.000121330906853425
7.95875877583289e-05
6.72144167203166e-05
6.60919073593271e-05
5.3951491465318e-06
6.17667664722931e-05
6.62452487300134e-05
5.38351153168988e-05
5.99938426818235e-05
5.18364378050958e-05
4.87328500595259e-05
0.000108648387804901
5.74892433785805e-05
0.000118137638273607
7.22832621133153e-05
2.94975745716896e-05
6.49589480121268e-05
5.9247768908286e-05
5.97955169690191e-05
3.10512063066954e-05
0.000108271009498765
6.88421568365304e-05
4.18702791025922e-05
4.89556859381707e-05
-9.71331006714336e-06
1.61561585434553e-05
9.38849827613528e-05
1.39833208632669e-05
9.70928314362912e-05
-3.11505995766165e-05
6.60607381665258e-05
2.4246807189366e-05
4.44610400652354e-05
7.8842581430406e-05
8.96303006417813e-06
9.43623840675708e-05
8.59733988211086e-05
4.50010955120743e-05
7.68980133204268e-05
5.83160047119724e-05
1.32061644426004e-05
8.45559432917525e-05
3.42875515538757e-05
8.0849578517268e-05
0.000140658371575248
3.89107914132941e-05
5.46372302773209e-05
8.85750372570004e-05
7.29964238748403e-05
0.000107723869388779
5.89955136559173e-05
6.61924909128512e-05
7.26728123159444e-05
0.000123693037642031
5.77105848125207e-05
4.929544687913e-05
6.20622000527264e-05
6.50033094829433e-05
7.2580038453003e-05
8.18485777148657e-05
6.66182580149263e-05
-7.17685669613773e-06
6.05915147034855e-05
8.5009915272643e-05
1.5933951473214e-05
3.51720582192795e-05
5.49602080497367e-05
5.84979071246352e-05
3.7871867856658e-05
7.67185644950781e-05
2.80751092079075e-05
4.41201524043133e-05
6.0077209526582e-05
3.15538846400184e-05
7.4817070561882e-05
1.07984742746756e-05
5.60779015772833e-05
5.47236518748407e-05
5.79588931612244e-05
7.93958240565343e-05
7.41178401255203e-05
7.99365061248353e-05
-1.51642250627471e-06
2.71364562895541e-05
-2.96069764113711e-06
7.28574484257192e-05
-2.11206816789535e-05
6.62557391823263e-06
3.49381198030841e-05
2.59714039056768e-05
1.51048504127342e-05
7.72578202595456e-05
5.83270256518606e-05
8.6647382599767e-05
0.000100636807598008
9.24641295330919e-05
-8.53576117368743e-07
8.92852849117271e-05
2.62811718661459e-05
3.5139851230306e-05
4.60988960050218e-05
5.0769711927299e-05
5.18174062877306e-05
3.51608666601924e-05
3.49419957580515e-05
1.21575131507438e-05
5.76098747400417e-05
7.21470261752381e-05
3.16511132284525e-05
2.26710272969835e-05
5.88096301727327e-05
2.32738264245631e-06
8.7044586824083e-05
2.41163023633529e-05
8.72572182172451e-05
5.27972914614696e-05
3.93597651273077e-05
7.03405543288345e-05
4.67290967946874e-05
4.96085368155113e-05
0.00010922514946165
4.45505166947305e-05
4.80460584818831e-06
2.94903884621458e-05
7.47478600590727e-05
2.80713394983558e-05
8.03214047033953e-05
5.66685093935072e-05
5.83365514369322e-05
6.97652051919308e-05
1.93441192476027e-06
0.000106896878549807
5.48106057676414e-05
5.70713981749958e-05
9.02910826083323e-05
9.00644954283919e-05
9.31029063299922e-05
3.87378192541744e-05
7.30996573595968e-05
7.86595202161377e-05
7.96679925228872e-05
1.55842281206757e-05
0.000112486695601684
3.38017389032183e-05
6.33682695406545e-06
9.59243195919413e-05
8.40438461575818e-05
9.34344080924931e-06
3.33760692905855e-05
4.15894738612338e-05
7.21841797357267e-05
8.36092284009883e-05
1.6601046306105e-05
5.93802696391801e-05
5.53513504296751e-05
1.75439977281678e-06
6.71211160735419e-05
6.27111812881306e-05
6.86897470331364e-05
5.68026984795997e-05
4.76906593615853e-05
4.87225261459508e-05
9.08629304310813e-05
1.77194273008052e-05
7.16932076487895e-05
2.85489276838925e-05
7.81046665046118e-05
8.15824183320458e-05
1.44426945568476e-05
0.00010770179310775
0.000131390038335116
8.21651432434924e-05
6.27418300910158e-05
7.5538824609125e-05
4.23152202715519e-05
5.21900050097605e-05
9.01825084125653e-05
4.45270264174808e-05
6.27404366905793e-06
9.14322951843758e-05
9.93649770190288e-05
4.91050469672912e-05
5.33933728111643e-05
5.42330520831163e-05
4.33843286768103e-05
6.21022563758537e-05
6.38617519084681e-05
-2.41211379328182e-05
8.55042996706625e-05
3.8768217044613e-05
6.06024684548523e-05
7.1137099442296e-05
9.14733129570258e-05
-2.00393472868862e-08
8.88707982371327e-05
3.20532087975549e-05
1.55867159365984e-05
9.7100870572895e-05
7.27127799603051e-05
9.3227887624808e-05
1.07325723645809e-05
1.73399642648785e-05
3.8070536426897e-05
6.73688457224589e-05
4.46074537149454e-05
5.85352781270274e-05
-8.25641533315849e-06
8.16294658235445e-05
5.51049832172071e-05
3.16336395419255e-06
5.00090993174195e-05
6.07216831680182e-05
9.41140391106701e-05
5.74180072970354e-05
3.90970589361228e-05
4.20534318684829e-05
-1.12648329329297e-05
6.35534001192986e-05
9.9764300617978e-05
7.63603946772228e-05
4.08530633640275e-05
-1.37300884158694e-06
9.36159330169865e-05
7.8589819199704e-05
8.43375955239339e-05
6.34938655251371e-05
5.4154347958773e-05
3.65837786132477e-05
0.000126845735559081
7.25502853906634e-05
8.59090063204701e-05
5.98196730727918e-05
2.90606705027302e-05
0.000100096839570602
7.17333895900641e-05
8.97363303770847e-05
6.91504314680575e-05
6.92947643195045e-05
3.54972096177666e-05
4.11543352250698e-05
0.000120767504770459
7.63861776754883e-05
1.77987227814764e-06
4.34178594594897e-05
1.53188615360691e-05
3.19643734606138e-05
-3.23557123945988e-06
5.1856879110261e-05
2.02210222971187e-05
6.05284573913052e-05
1.23171144435076e-05
6.43577263644052e-05
0.000107051833741823
4.30362025774451e-05
0.000124762689082637
2.67171131623834e-05
3.54838070209242e-06
-1.41759015980794e-06
5.16179897361769e-05
6.55851351505736e-05
2.30068466569282e-05
1.25255009567473e-05
6.43747417152797e-05
8.74212867658743e-05
4.90147519716769e-05
-3.08249776693965e-06
9.78125474653886e-05
1.40236808515226e-05
0.000102713185922474
2.99199237547814e-05
5.56557529954546e-05
4.96120812720299e-05
1.2846108586629e-05
7.73703847819415e-05
4.81289250913864e-05
8.92069405318564e-05
2.88961068833706e-05
7.99324778423216e-05
5.0228616763647e-05
4.25792483263523e-05
4.19167496167437e-05
4.29774955465387e-05
6.26190010360898e-05
7.83224119681221e-05
8.38207461969039e-05
5.00107109954503e-05
0.000139612276129054
8.75539830087374e-05
-2.01496860627817e-05
2.39653789795465e-05
6.08371916157282e-05
6.25124992082059e-05
7.57839656212941e-05
0.00010691030007001
4.50176121301956e-05
3.75508618588813e-05
1.6458373446562e-05
4.95401986640408e-05
6.62730680155853e-05
3.60068463824228e-05
0.000100179381111844
1.27075011520825e-05
7.08649507074357e-05
6.70553131058062e-05
0.000116533562522795
1.75717289658204e-05
9.10267649942504e-05
2.67353312018831e-05
8.08617921311754e-05
5.96122357656868e-05
9.04387029702782e-05
9.01742859920393e-05
2.21076544315446e-05
9.84807217140918e-05
5.56680959685717e-05
7.90199101813849e-05
5.8664052018125e-05
7.68705067146652e-05
0.000109481656034875
6.19135989455673e-05
9.57074642072896e-05
2.24476861487802e-05
4.23930737700418e-05
6.6224991438542e-05
5.52094802227381e-05
0.000136772605725504
8.40956876420482e-05
4.38525769346863e-05
5.90894589350529e-05
8.03234917926117e-05
5.9805878743084e-05
9.8994852154425e-05
1.82904457454066e-05
6.56825931325098e-05
2.3501084398352e-05
4.09413500760553e-05
6.04096600392636e-05
5.47175805542299e-05
7.41603286066091e-05
6.79714877847372e-05
6.9359981966681e-05
5.07725326673523e-05
4.1354067032049e-05
3.8896159496697e-05
6.94187683962701e-05
-8.80684051235253e-06
6.81115382767748e-05
5.69844130132215e-05
7.73163748355134e-06
7.68198174075806e-05
6.54042938319621e-05
-8.72646427512588e-06
9.72400484088616e-05
4.82460010050388e-05
7.01337079831847e-05
7.25369953324454e-05
-1.48890186804154e-05
3.84216933775914e-05
