# Supplementary material for: Research on computational propagation and identification of mine microseismic signals based on deep learning
Source: PLoS One. 2025 Oct 22;20(10):e0334641. doi: 10.1371/journal.pone.0334641 (PMC12543183; doi:10.1371/journal.pone.0334641)
Supplement: S6 Data — (ZIP) [file pone.0334641.s006.zip › 000100800002965.xlsx_0.txt_24.txt.txt]

2.38225589818738e-05
2.94970812209528e-05
9.64808571946243e-05
0.00012022896374398
5.75951006736084e-05
4.49989373402837e-05
4.79275313657711e-05
9.59135229695928e-06
8.05666374586928e-05
3.66130398907624e-05
6.45623775591752e-05
5.72484717243436e-05
8.77992359443723e-05
6.22593469148931e-05
2.24463399039204e-05
7.40451830942633e-05
8.76254182416271e-05
5.06023575305406e-05
7.94578106735539e-05
0.000103437502603316
7.62661151291116e-05
5.46144709725447e-05
7.67213893425594e-05
3.78972889840258e-05
6.8828329538623e-05
5.40189572170279e-05
8.35877221487871e-06
0.000112271427406186
3.94431949168987e-05
6.99282969811256e-05
6.35838030424881e-05
8.0643091717949e-05
5.72418954729447e-05
3.01932215672301e-05
1.40225118332432e-05
6.88291427604488e-05
4.97076900152456e-05
8.15553861147711e-05
6.46644910760512e-05
8.20048042697698e-05
9.38780807481607e-05
5.35731342169611e-05
6.21946969988043e-05
9.97610771925396e-05
3.72990850413343e-05
3.55541809823918e-05
4.69796089079621e-05
6.93820949367199e-05
7.96114417020079e-05
8.65290091799776e-05
1.65743088105466e-05
3.98419835781916e-05
7.53415455578322e-05
4.97315577697158e-05
7.94789480541825e-05
7.91471313970236e-05
3.46609072760531e-05
0.000104586039651941
6.63835811851639e-05
7.81232035461107e-05
1.78152165058068e-05
7.77109399994219e-06
4.46737622484466e-05
4.62028566592972e-05
6.11866237729514e-05
7.63209990018164e-05
3.20009214908443e-05
3.29429381196832e-05
3.21177653226593e-05
9.12452598802131e-05
7.97957101692095e-05
7.1505166687743e-05
2.58681468988414e-05
6.5497023304267e-05
8.68057589407541e-05
2.68317018586697e-05
-3.06537009996494e-05
4.79644122404779e-05
7.86274664260718e-05
6.96526596442627e-05
6.74557235476039e-05
5.74207244667748e-05
4.83954784956703e-05
5.10385057866796e-05
6.80559646693005e-05
1.74263260802355e-05
8.83233406373638e-05
3.56263036191871e-05
0.000111348668160049
9.51033815937079e-05
6.54893753827868e-05
8.35936122631216e-05
4.28099246631264e-05
1.3027521417773e-05
8.6362575320916e-05
9.99244113238818e-05
7.75877408094359e-05
4.00187814494324e-05
9.43413535355499e-06
5.23349065640297e-05
2.44618170775734e-05
6.81677920460634e-05
0.000100177671597524
7.47806968151873e-06
3.43492352760946e-05
8.333717348998e-05
3.17339047543692e-05
5.22752636637561e-05
2.72816362933544e-05
9.67975865483608e-05
4.89779789778707e-05
7.33997218458962e-05
5.67457369011858e-05
1.64024755899338e-05
6.04590826062452e-05
1.15328865050428e-05
6.14079046687369e-05
8.64972395532215e-05
0.000101329217775794
3.47458240592559e-05
4.39895188019919e-05
6.93106341504026e-05
2.44800953983294e-05
5.66876617470603e-05
4.00362319138677e-05
4.68437069450721e-05
7.79998283059595e-05
0.000118535475071181
9.08193842346911e-05
8.81642816489154e-05
6.27850686745733e-05
5.87013696214966e-05
7.45917505962093e-05
2.72227305534007e-05
3.86376197680615e-05
9.37022028383483e-05
3.90871360342917e-05
2.56821846002739e-05
0.000117723621178963
9.57357620622176e-05
9.29153155096336e-05
3.61282695470586e-05
-8.57016332168896e-06
7.64455917048316e-05
8.80233305516966e-06
7.42698342666733e-05
0.000117681107212564
8.92714770634063e-05
4.40891499997083e-05
9.85086569893144e-05
4.64399297550817e-05
9.97784346516235e-06
5.82781647048985e-05
5.2980300107862e-05
7.91530071771888e-05
0.000113342652615435
6.15955373303445e-05
6.19338043423854e-05
6.26881174934629e-05
1.84270812655041e-05
0.000113051446751687
4.71018479009467e-05
2.65395746381394e-05
4.2033216178285e-05
5.36419690546415e-05
0.000125641025972701
2.64310884974827e-05
4.04853776621765e-05
4.73939028053339e-05
0.000104083372326268
5.83168436081401e-05
2.68536335083734e-05
1.55061844622974e-06
7.2118962723139e-05
6.23464398621943e-05
4.83874169285389e-05
6.71652384523077e-05
6.59484415252638e-05
2.54099603507404e-05
5.21608743863595e-05
-2.6497368835604e-07
6.79728874441124e-05
7.24994579283778e-05
4.07476895863432e-05
3.84438792559546e-05
9.10382137947276e-05
2.68710638658554e-05
7.26904619723617e-05
0.00010905213846561
1.8038810901353e-05
4.29239566342326e-05
5.45585565756163e-05
0.000107521756097647
6.55557798005292e-05
0.00013238685211904
0.000142432171767072
4.34325490509856e-05
1.71815320228932e-05
2.81176794204619e-05
3.17341743821975e-05
-1.64832799733691e-05
4.55328021036878e-05
6.23103424211042e-05
4.63434117261178e-05
2.00009153558306e-05
7.91219060242446e-05
2.08286453781724e-05
4.9250392700472e-05
6.94935540407299e-05
3.16000829630073e-05
8.6296235059053e-05
6.9276461390434e-05
0.000108938553453142
5.4290546164656e-05
8.24974694739264e-05
2.05871063883031e-05
5.08329344939238e-05
4.1447832228547e-05
3.82081152645701e-05
9.42776854917613e-05
3.83752622998253e-05
5.73219836097877e-05
5.33331413732756e-05
8.32244781458481e-05
7.61487497973347e-06
7.81977813369144e-05
7.15970210401644e-05
1.20788592354471e-05
0.000101286884920491
0.000111639753470276
5.52765793009158e-05
4.09991776963086e-05
6.02823703378038e-05
0.000126078772118002
4.04716785109298e-05
2.70708470376671e-05
3.62215359261408e-05
7.77927524402678e-05
-1.16396176313e-05
7.62645117404066e-05
0.000119425970372841
3.52113516114964e-05
3.5384111993912e-05
2.77280745541735e-05
4.82111979029876e-05
5.56953029889463e-05
5.8246640059528e-05
4.02983154166593e-05
6.25491627956493e-05
3.71278016732261e-05
6.96090940207998e-05
5.75678937490524e-05
9.90779253201273e-05
9.66368632766423e-05
8.342982141687e-05
6.5587079840692e-05
4.62088096921411e-05
2.68013764286048e-05
7.55438892738599e-05
0.000112416371962797
0.000108929855682832
9.97193577890049e-05
5.5843000175777e-06
-3.91442239222448e-06
6.02576388864128e-05
7.66709418887767e-05
8.5683995677904e-05
6.12964897216085e-05
5.08213300928553e-05
2.47323938998829e-05
3.30692472644866e-05
4.26126651861634e-05
8.98302606748088e-06
6.13533822829072e-05
5.50524513011358e-05
4.89565817884666e-06
3.1722813585979e-05
3.19188855996775e-05
-5.72512779696916e-06
3.7428974369693e-05
5.45146795481271e-05
6.00959546537287e-05
7.07015180139613e-05
6.28965807744966e-05
3.07726909031314e-05
6.86130945168746e-05
5.77878862332081e-05
3.5743708826322e-06
0.000116289455067097
0.000109087951773532
3.97232645477867e-05
4.14308352752567e-05
6.41240007054644e-05
0.0001300343074852
3.07944032719108e-05
5.96203288794169e-05
5.71005058687806e-05
6.08044919003011e-05
4.92450369510711e-05
7.99302341405532e-05
7.55921545670204e-05
2.55674980189914e-05
2.8794585360099e-05
5.18233593106796e-05
0.000135983969374344
2.43049651018988e-05
6.81304525092357e-05
8.70205272258474e-05
7.92213411038675e-05
3.82710666379601e-05
6.47105210705932e-05
3.18822670120957e-05
6.30878814184945e-05
5.00079270425943e-05
0.000120883192464464
9.14919040669014e-05
6.40429001232688e-05
4.1702145191928e-05
2.12669988721165e-05
6.36977700229917e-05
6.29876571408188e-06
4.4940188880403e-05
6.52558576813825e-05
5.74899869419976e-05
7.31507008386623e-05
7.77289302509711e-05
6.95913303957416e-05
0.000119607090873362
8.41989702896886e-05
0.000103705673867051
7.31378051675105e-05
2.93055381259134e-05
1.28981544842115e-05
6.15960790093625e-05
4.9578989300294e-05
3.61112653497474e-05
6.94635829691189e-05
3.08485909933727e-06
2.14916113599805e-05
6.40832046901608e-05
2.10073407452252e-05
9.34118942380729e-05
5.70360890582117e-05
2.5587941399318e-05
2.55317671248936e-05
0.000124287203724293
5.21697059899143e-05
6.99384050873974e-05
5.1401842910499e-05
1.07335947089063e-05
2.1505323679158e-05
7.80783209956399e-05
5.85064553354861e-05
5.94399471260227e-05
7.08890627050472e-05
2.44236278145265e-05
7.2818417314429e-05
9.77690231388619e-05
2.58956169545089e-05
6.60545591383116e-05
6.71120497828869e-05
8.5766254077993e-05
-6.49655082534977e-06
1.96604265055645e-06
7.12621891021807e-05
4.71541599715724e-05
4.53935646512397e-06
7.24630226430083e-05
0.000101983367151226
4.73827521032472e-05
7.05634853201443e-05
6.71858289598366e-06
8.90186316207203e-05
7.22787794313977e-05
5.35136448406271e-05
1.79726949315327e-05
9.72507942135961e-05
9.35116163205206e-05
7.18532495933703e-05
1.93677510569015e-05
5.02831145809164e-05
-2.7163179685289e-05
2.24179884779462e-05
9.50238388692757e-05
4.42191148760838e-05
7.29694643827925e-06
6.143971295648e-05
3.22889856841011e-05
6.20948412223451e-05
2.31388263603503e-05
7.83990083319565e-05
3.16647834344935e-05
2.87644722048736e-05
6.8009381199566e-05
3.04382499015949e-05
8.94320751623007e-05
6.02251333755157e-05
2.37778603303654e-05
6.9672313120113e-05
1.59502719153611e-05
0.000131072857927602
2.7292754981126e-05
0.000136483120647808
4.46192363004572e-05
4.44057282119056e-05
1.46255353458093e-05
3.54912444449703e-05
1.24990880066591e-06
4.93026868655685e-05
0.000107128166001982
8.5122757538327e-05
5.41407573647856e-05
7.0103067413094e-05
3.95855715027468e-05
0.000108281370251994
5.26755450663095e-05
3.8943470833238e-05
4.41578317235894e-05
5.88632808515285e-05
5.13028290037476e-05
-1.16487143516974e-05
2.73473481638439e-05
1.69202972518805e-05
6.20075615738354e-05
5.28650759019853e-05
9.08418689711688e-05
4.73406377635428e-05
4.18132674555658e-05
8.6301401756804e-05
3.03429882591047e-05
2.47946908568105e-05
8.34643532727327e-05
3.82967067280774e-05
6.78670026319534e-05
7.2721406149224e-05
8.63912028208774e-05
7.10522421094518e-05
6.35841128217497e-05
9.76122453476722e-05
7.27409030621933e-05
4.36246485456101e-06
5.64776924402983e-05
5.43811128571347e-05
7.06415344491124e-06
7.8147955158061e-05
7.63764832750548e-05
1.85746065895338e-05
0.000107648411864532
5.62318893144584e-05
2.17656199933755e-05
6.65593293664441e-05
5.4802179430247e-05
8.47496010960239e-05
5.31289373460453e-05
4.70621249484071e-05
-3.83903300707465e-06
1.50950972832935e-05
7.5666073347571e-05
8.42887341035488e-05
0.000104638724766218
9.51355742603815e-05
6.60003642866576e-05
4.70929584279448e-05
2.67870479959943e-05
7.30572324417441e-05
8.45683970149268e-05
0.000100195976961965
5.87461488535943e-05
-2.21808201368038e-05
0.0001277570312783
9.56530131459371e-05
0.000111142651459269
6.1625970535758e-05
5.2782121761348e-05
4.35139808386198e-05
3.65335837038656e-05
8.67695593918072e-05
4.48897646440711e-05
3.81059282007044e-05
6.74787719497891e-05
-1.85122826344286e-05
5.35985291662462e-05
1.02353723656406e-05
5.51004380258935e-05
6.34271262883367e-05
6.44945373615169e-05
7.94940959756016e-05
3.19664843898208e-05
2.46963011510085e-05
-7.74392766599213e-06
5.43947288234202e-05
0.000111547872794324
5.95320664379989e-05
0.000118584069368853
8.98251910664115e-06
6.28024963870619e-05
7.88680978792886e-05
4.32158482957289e-05
9.02772061299039e-05
6.32002300871208e-05
3.19798506294343e-05
0.000100795523039982
5.3797378126044e-05
7.73182887736958e-05
0.000104853873062447
3.80496526789905e-05
7.64591066409376e-05
-1.32226077427088e-05
8.66520327134687e-05
5.72121253066341e-05
0.000123611161309836
2.8473178359925e-05
6.22585919024816e-05
6.23533452872307e-05
3.87857359735162e-05
8.63428906366247e-05
2.90255452115681e-05
5.38299096864325e-05
9.09955467517529e-06
3.48322396773326e-05
7.47566709697399e-05
2.38590034299303e-05
6.10993534931003e-05
9.52722141930474e-05
6.58939628219425e-06
6.16961779897291e-05
3.21022384649394e-05
6.53486869980821e-05
3.42956478549359e-05
5.46596202437976e-05
9.97157311391734e-06
4.43260200811662e-05
0.000142456674410189
0.000110465908975164
1.99074478412829e-05
4.31341357597773e-05
8.19451348321791e-05
5.67801277924317e-05
0.000119777467764717
6.28159074856871e-05
2.65685873547661e-05
0.000100806231789927
5.06478269541568e-05
7.61347586542354e-05
9.39366063394201e-05
6.77801257571849e-05
7.6119065405275e-05
9.2423943011619e-05
6.85047205922686e-05
9.63244612246866e-05
5.36629683951342e-05
4.98468739545037e-05
4.70876779911507e-05
1.35363800836094e-05
5.62136932415508e-05
3.67085636397712e-05
3.27747824792722e-05
7.06507380826487e-05
5.50899897576346e-05
8.74938384236885e-05
6.9903425813815e-05
3.08146398135124e-05
0.000109234661209891
5.29497100928029e-05
6.87886316761598e-05
0.000105274411117757
4.39114255258242e-05
4.76019005032405e-05
2.7784451301658e-05
4.75238465522844e-05
0.000115483565295383
7.1738255979512e-05
4.3773932042123e-05
0.000112763891705102
6.6809159007698e-05
5.88318777695401e-05
3.28143277144511e-06
3.39116158015494e-06
7.95652517970154e-05
4.49071442991524e-05
7.0691618094178e-05
0.000118285553636458
5.56423905388203e-05
1.63668308155254e-05
8.6232049079475e-05
0.000103246201119908
7.81893488340101e-05
5.83194711270068e-05
1.14797736118834e-05
-1.21647316285896e-05
3.63228984628407e-05
3.47328936796697e-05
-1.61350882734614e-05
3.10870645128598e-05
5.87635210433541e-05
2.07769292962234e-05
9.95610869898378e-06
9.18328459040826e-05
1.35102012972684e-05
6.48210498593647e-05
5.10602303699932e-05
3.65133871417896e-05
9.61224890404664e-05
3.31860559075392e-05
4.20185880459738e-05
8.96585511678593e-05
6.36221632621492e-05
4.49481217611913e-05
4.9470361676422e-05
1.49308666811195e-05
7.78362099441896e-05
0.000127583454582053
5.87938217729976e-05
4.04131102234428e-05
6.40447135288802e-05
7.33893271386083e-05
0.000106613481825572
7.89533379087272e-05
2.34832677030921e-05
-4.98984240624049e-06
6.78439616265161e-05
0.000113484084301374
0.000108847643337391
2.42230610405733e-05
3.3036516247711e-05
-2.46664109249907e-06
6.23360876714599e-05
6.62807610440554e-05
0.000102573701564472
3.57731225795369e-05
5.86917597349299e-05
-1.2062221548423e-05
5.33361634714488e-05
6.03373179215095e-05
5.60013919068076e-05
5.45780197821197e-05
8.76602413094594e-05
8.77381459282606e-05
5.58162717217367e-05
2.78003067886836e-05
1.90214057366425e-05
4.70533418667061e-05
8.00185687205165e-05
5.29281041622361e-05
5.98658777234545e-05
5.7515080067414e-05
4.38043819029941e-05
7.45722832888732e-05
7.21271031615281e-05
9.37144954627806e-05
3.5908711649318e-05
7.31878551658424e-05
1.39344147635451e-05
2.66778618370644e-05
8.19107472057366e-05
4.02194568299543e-05
9.46088284506335e-05
9.28561895978347e-05
4.02446562343889e-05
5.30750267738446e-05
8.81359071890134e-05
5.91627225951049e-05
0.000154768536576075
8.92471907259989e-05
0.000146603120951442
4.6166517124315e-05
2.67889568771286e-05
6.40465526084394e-05
4.21342456991636e-05
5.30761106657143e-05
6.1691674228445e-05
5.07822896177886e-05
4.77806523621735e-05
8.30509982090157e-06
8.00651515821277e-05
0.000110911355819023
1.62977691881826e-06
8.16411983311872e-05
9.01038455283988e-05
4.83340621714211e-05
4.92490838865253e-05
8.77541926679209e-05
5.91875745103775e-05
6.94920474853684e-05
8.31239486129954e-05
-2.48552118979675e-06
6.55681384155725e-05
8.97573413730717e-05
4.78763282706127e-05
3.85833804124916e-05
5.67385390600666e-05
5.85623366310955e-05
5.44510710675325e-05
0.000117814918522648
4.68530076214655e-05
5.1317015013388e-05
9.82678407909715e-05
3.08148290342747e-05
6.19935245293976e-05
0.000106020336042442
8.89017540229423e-05
4.89425140254794e-05
4.13629631426564e-05
7.679191094359e-05
1.38044476434304e-05
1.94312212268546e-05
7.3090764841451e-05
8.31814842849037e-05
7.40054888480082e-05
1.2659041456984e-05
4.85315831192348e-05
9.81706165673682e-06
3.04292245131795e-05
9.35098528842314e-05
7.72698995614607e-06
4.13554325327285e-05
6.8839016763614e-05
-1.31334254447667e-05
6.15904340559426e-05
1.85468291381876e-05
5.13652434152679e-05
1.02235249936567e-05
5.7506723552147e-05
0.000143925448934107
6.01063041576198e-05
7.61853012242571e-05
8.7409921676351e-06
2.27987597772789e-05
6.26405298768406e-05
9.22751614313696e-05
6.25950882630601e-05
5.65217719169837e-05
6.23608683729915e-05
2.86701878439537e-05
8.5908823965671e-05
8.34647591918944e-05
6.60314031410241e-05
1.41423290881134e-05
2.84921641985159e-05
5.12119792237331e-05
6.69309857076801e-05
-1.86420718830714e-05
6.1109623425388e-05
2.42995100072304e-05
5.87475035845515e-05
8.58969323568535e-05
4.38806458456996e-05
7.45968788413284e-05
-8.63104601341411e-06
3.44875839449147e-05
3.89272498549972e-05
-1.87020500932017e-05
6.13604204367833e-05
4.50935223585836e-05
5.31311346286659e-05
6.54698667653543e-05
5.72739344973655e-05
6.73523883690785e-05
5.47616955661542e-05
-3.28903568218769e-06
7.16466380587873e-05
0.000112825068352154
6.31901948851636e-05
7.3478230327126e-05
4.2319017039862e-05
5.48035668589085e-06
8.23848318055764e-05
7.56579362493661e-05
5.22971749431148e-05
5.50018840451223e-05
0.000113098444605833
4.25498260669804e-05
2.84956449027028e-05
3.88379017868956e-05
8.6674550470328e-05
5.8849662048834e-05
7.85736824259361e-05
8.07453795435756e-05
4.23911551104725e-05
0.000103722530306813
2.51361171984009e-05
3.24099358355839e-05
5.08344718784563e-05
6.73783439753324e-05
0.000115659122879381
4.79144923772137e-06
9.29693714314997e-05
5.32942843564023e-05
0.000110371047001254
5.26159408093632e-05
5.99636579672266e-05
0.000116374474134733
2.85646171440569e-05
6.93610996002291e-05
5.8398360824756e-05
6.89515439362833e-05
6.67474043753883e-05
8.77322042277732e-05
4.10779610680747e-05
7.71271108157335e-05
0.00013616817150992
3.35282653976236e-05
7.58568295329466e-05
-1.5145818632923e-05
7.00754058088499e-05
6.98062453301586e-05
6.88292206702952e-05
5.94844139756235e-05
7.90650295632518e-05
8.66889290586503e-05
-1.27889639424754e-05
6.79197264144902e-05
8.04591949704048e-05
3.93630184138356e-05
3.5428067184583e-05
6.8152236764584e-05
7.24567683910049e-05
9.65487361797855e-05
7.18090849101007e-05
1.72299417405032e-05
8.0400766396831e-05
7.47840755764221e-05
6.96156213704977e-05
1.26676325363878e-05
2.79369210175475e-05
4.38194354286459e-05
4.6397963402756e-05
3.40021562667443e-05
1.56881151914525e-05
4.77172263420559e-05
2.97392817675257e-05
5.73455835476499e-05
-5.687961058834e-06
9.89797458930767e-05
1.88042355930262e-05
3.65770141240058e-06
8.83569892269169e-05
4.66690461526421e-05
3.20911952877521e-05
8.95537090250292e-05
4.49925829382688e-06
-5.52209184624715e-05
0.000102647038573375
1.47579014919959e-05
7.31503041025928e-05
0.000102620072968271
6.39632719183027e-05
4.51240999893765e-05
-2.26782788029466e-05
9.46180868703589e-05
5.34771306629969e-05
5.35677443398693e-05
5.40350689926785e-05
-1.82235235122751e-05
1.16457256227351e-05
5.76567549333242e-05
1.38772862988665e-05
5.76686102435835e-05
4.93027376332726e-05
-3.35358786285442e-06
5.28906536516168e-05
9.29732125229906e-05
2.47917637689125e-05
7.16859375966188e-05
5.98999399818405e-05
6.04203728729008e-05
5.28085071837432e-05
3.31226144022264e-05
0.000119954649222137
7.06118589081696e-05
2.64830376437802e-05
5.61897497562455e-05
6.38418831439711e-05
2.82561682303372e-05
8.27348813409815e-05
0.000103725117853208
5.59007379813983e-05
3.52975879021209e-05
0.000106394083511264
4.55410579897199e-05
7.38391938460901e-05
0.000133581022860972
0.000117131795171184
8.6542454103059e-05
1.15719754379641e-05
0.000139341277211973
0.000100212971154766
7.95397987246442e-05
5.88210741093212e-05
0.000103897951123667
6.13761238117345e-06
3.51642020819604e-05
4.8108659874947e-05
3.85082427021695e-05
7.52644473347686e-05
5.92543848061374e-05
4.87237054667402e-05
4.14283255409332e-05
4.12795026418305e-05
5.21644883588414e-05
3.06605720671431e-05
8.08619169767072e-05
0.000120416492862514
6.96658080703303e-05
4.68025260390258e-05
3.39341802288326e-05
8.76284544648959e-05
3.44775792092753e-05
0.000101605072201453
0.000112286760885896
2.3916629481633e-05
6.40597202093202e-05
6.20760147404997e-05
4.03435681055746e-05
4.83933958377438e-05
4.93400197985808e-05
8.65894109454432e-05
8.16707787337387e-05
4.84703197970355e-05
9.06186422585107e-05
8.20330602789883e-05
-9.51225565828516e-06
5.52207033132542e-05
7.48027787436555e-05
0.000100237894510957
5.62842482464516e-05
8.43820333506022e-05
2.49006521557653e-05
4.34682810471672e-05
8.27616515148535e-05
2.33606440087781e-05
6.32243143210465e-05
4.9875979737409e-05
5.51564119987788e-05
4.53469945479524e-05
5.09415205077079e-05
5.54381685284329e-05
3.70840591594009e-05
0.000108753542584273
-1.27189596228209e-05
2.5186038723368e-05
0.000118950075486574
6.32540116921444e-05
4.82917270917282e-05
8.47617643534022e-05
6.94148136472817e-05
0.000126636967141285
2.33170471469547e-06
0.000102970296955306
3.4415239036825e-06
4.8128305980607e-05
8.11586727449905e-05
5.76148650577472e-05
9.95135705533533e-05
2.63861536303246e-05
9.47694084258972e-05
1.9372395700001e-05
5.08918494518671e-05
5.86215248745748e-05
0.000113207601697458
4.48121972151724e-05
8.20568867247821e-05
4.59413141626166e-05
0.000126520871703502
8.07252944638346e-06
9.03051352655941e-05
0.000100801353300172
8.89535549323268e-05
4.50635383324816e-05
7.87612334039008e-05
0.000127333027750248
5.24782798983383e-05
2.68254656552078e-06
5.04759114512887e-05
6.8949261619165e-05
3.21813438336932e-05
1.92177806517618e-05
4.93102796997353e-05
8.20714390668454e-05
9.55516201100872e-05
3.1420820714105e-05
2.49045518884586e-05
6.41633230817656e-05
6.75284332704563e-05
9.21757524106108e-05
0.000111486555789233
7.19045168903563e-05
4.54484831249491e-05
7.71187294772566e-05
6.55382031525978e-05
4.24565488707851e-05
3.98627422618427e-05
3.76223564488766e-05
2.5844066172219e-05
7.19073642077401e-05
4.78676452688733e-05
0.000100293694670437
4.05046165427351e-05
5.17970529985454e-05
6.75628464141787e-05
1.0911841308725e-05
3.77483472255479e-05
6.20843838017953e-05
7.05404250667152e-05
8.02352791306629e-05
7.94160525691164e-05
5.1286384128838e-05
4.95831976182576e-05
6.12362533198683e-05
0.000110489641039049
2.91621158528239e-05
5.05571843194601e-05
1.52523679872349e-05
0.000100237703803027
-1.73020277847103e-05
5.6870742658912e-05
0.000100200685914102
4.69505192613205e-05
8.19710349579538e-05
8.38178850536532e-05
1.5256780638759e-05
4.76157205374131e-05
4.94430061815484e-05
5.6286142481245e-05
-1.09079421357256e-05
5.21581962436865e-05
8.08592004605737e-05
3.89034169659092e-05
1.79031343083778e-05
5.22431087236885e-05
2.98196929088084e-05
3.7048332424369e-05
8.35626658019914e-05
9.08170419887753e-05
4.43847844821372e-05
-5.1472608857191e-06
6.35115570437779e-05
7.05033389987786e-05
3.82698806468007e-05
5.95805918881505e-05
4.8163117856138e-05
4.91732360609018e-05
3.91594346575356e-05
7.24103807487677e-05
9.8863846374011e-05
4.15850668219838e-05
4.49167283126557e-05
8.6932050143128e-05
5.43591147752073e-05
2.06315648365695e-05
4.16189687864829e-05
2.68450875176412e-05
0.00011071925257558
3.73496589650306e-05
5.80469584232826e-05
4.52861327272887e-05
0.000119136821296842
0.000130850635197562
-6.21667194413112e-05
1.36768042243124e-05
3.62415756199113e-05
2.53429072401551e-05
5.43543820956234e-05
0.000110924663254594
4.42937513721554e-05
3.89448356487044e-05
8.67405157564519e-05
2.1353561064229e-05
2.67868324211121e-05
8.04678094912367e-06
4.0864323389277e-05
1.98582128547741e-05
3.93815275037424e-05
7.49981612294307e-05
2.11607046815223e-05
8.83652099637012e-05
4.8892236618393e-05
3.3728542181773e-05
5.56418521709364e-05
1.96055411945329e-05
7.2556988638135e-05
7.57648781180201e-05
5.07279829050746e-05
6.06022609072679e-06
3.12855872612484e-06
8.44119434387877e-05
6.81732684893079e-05
6.95186995427289e-05
6.63875601089108e-06
7.26567555982366e-05
3.6214678084148e-05
1.43256603968395e-05
4.19769769293344e-05
6.67333230122475e-05
5.60853099241886e-05
5.13390751557617e-05
8.16574143629661e-05
4.63047889463443e-05
7.22084986336517e-05
7.98253123596254e-05
9.67502960975846e-05
3.67793112449304e-05
7.37536207834078e-05
5.84068049814963e-05
7.77064665998025e-05
8.18756870356814e-05
8.26718397253111e-05
4.29649064663454e-05
3.9184416148711e-05
2.26223779971783e-05
0.000141768775823847
9.314311140176e-05
3.24671764801968e-05
1.90821593150382e-05
4.35212731636556e-05
6.11441586259574e-05
7.46243503483221e-05
6.94898432643427e-05
4.84877807362269e-05
8.81663312046822e-05
1.70747955727974e-05
7.26978239438129e-05
9.02556552801358e-05
2.4584967447842e-05
7.4277744804688e-05
7.06903242468903e-05
2.85487187109292e-05
0.000105290793634885
5.18178751576741e-06
8.62722671151348e-05
5.17128811702051e-05
8.10562296455937e-05
3.4184779647522e-05
4.33837374092718e-05
5.88490788928067e-05
6.61858757821033e-05
3.74180372717522e-05
7.09314135678373e-05
9.7717010884938e-05
7.29604511888901e-05
6.93158427158638e-05
6.8291397325333e-05
3.74895593383339e-05
7.93099771113537e-05
1.62845745511236e-05
4.98499845463801e-05
5.79353834794469e-05
8.46372732973114e-05
0.000111840886581161
6.23401749384594e-05
-3.24793655396103e-05
-1.59626865379674e-05
3.65316707571156e-05
2.93566937979081e-05
3.75959693733448e-05
9.52445546330375e-05
6.16370275258887e-05
6.7598494765543e-05
5.53027636311391e-05
7.90085828979566e-05
6.19926128628992e-05
9.43958864568646e-05
9.30885044466742e-05
2.61701393864798e-05
0.000115462084783517
0.000110855656304182
7.67406024309108e-05
3.57513537360023e-05
6.38521051274583e-05
0.000100212568373729
1.26584306599689e-05
8.76316382718995e-05
5.32311930370944e-05
8.61780788462401e-05
0.000150690859172404
8.03480469829191e-05
7.09085826622528e-06
6.80644108292599e-05
5.88763171453808e-05
5.1855716562579e-05
6.49854943346277e-05
5.12574893664134e-06
1.70204447359897e-06
5.08879110252461e-05
4.82613896996487e-05
4.83480330731279e-05
5.09610581827903e-05
3.30440286663184e-05
8.39271131087743e-05
2.0619580185869e-05
7.89537791846294e-05
8.01211339707982e-05
8.9352481066525e-05
8.00634062753193e-05
0.000117805812475838
4.01292018253571e-05
5.06988034361098e-05
5.03051986839818e-05
4.26418622553364e-05
8.0422578084228e-05
5.76980771734546e-05
8.0046150479308e-05
6.67656208549098e-05
4.84157320083515e-05
6.05798295618403e-05
2.84827449116134e-05
3.23834356129561e-05
5.83572031289538e-05
2.44272254699023e-05
4.87960528679099e-05
0.000121084131350578
9.4887833630422e-05
7.78272239394478e-05
6.52014747192447e-05
8.51562793498458e-05
4.08856691766645e-05
6.26534960140284e-05
4.4944482133546e-05
7.72146318617506e-05
7.61615928301356e-05
3.08076325844294e-05
6.09174090797617e-05
3.12901252126129e-05
4.24594735883179e-05
1.33701632770564e-05
2.64035966433379e-06
7.76061843093751e-05
5.61844222563352e-05
4.56757762186469e-05
2.68028720734705e-05
7.08788306482393e-05
-9.74288440197785e-06
3.18003891985949e-05
2.82608150980614e-05
6.26534677954242e-05
1.38338095657944e-05
6.08360616290715e-05
7.38638179528825e-05
5.22286032750248e-05
0.00012400432640477
5.05306163844598e-05
5.623694451892e-05
8.4376096385513e-05
3.72639247102955e-05
7.79699620465394e-05
2.21053607035563e-06
2.46509680313216e-05
0.000106577583403612
4.346339509969e-05
3.19340452671988e-05
8.42980791190875e-05
-5.75404808906884e-06
5.78303896884709e-05
0.000125006818311885
2.81050321014362e-05
4.95631586305758e-05
3.48590072286482e-05
2.71911168653582e-05
3.6271679050367e-05
-3.38334109109009e-06
4.70369601942318e-05
5.89969485435048e-05
2.60425592107264e-05
6.34173467051347e-05
4.05252957704221e-05
9.38570527379056e-05
0.000106489039988771
9.66840552270332e-05
7.00989602131359e-05
6.81740771403374e-05
0.000151122434087856
4.53469585700574e-05
7.1026692862313e-05
2.12482784407837e-06
4.3845242217075e-05
5.40521145616426e-05
3.18536044913792e-05
5.2457020826495e-05
-1.53828727345228e-06
2.69559959204437e-05
5.07584102577872e-05
0.000133580009478622
9.64182761750862e-06
1.8210700676054e-05
7.96075245952069e-05
4.09511474523224e-05
8.24341211126441e-05
7.41785560435141e-05
7.67756915364543e-05
8.82170550652061e-05
8.20799365504978e-05
-1.24516266609957e-05
6.69835587991736e-05
2.95208450446034e-05
2.54045354086208e-05
8.08753519386561e-05
0.000108406406716312
0.000101044107000973
3.71208809575656e-05
0.000101217013106992
5.6006342991572e-05
5.67824256877882e-05
0.000107851166180462
6.83770193867533e-05
4.09878438754659e-05
5.38702157726086e-05
9.93847713058854e-05
3.3194511435837e-05
6.86064983981228e-05
6.96283798380821e-05
6.21337327915039e-05
8.69573792169903e-05
6.08010643352806e-05
0.000125327742954149
3.60823239568422e-05
4.0528956509264e-05
8.41289155049671e-05
4.7406356867029e-05
6.23701131080166e-05
2.15731767780576e-05
0.000141091940235635
4.03771734361111e-05
4.46357332043953e-05
7.6217211255287e-05
8.60403203876938e-05
1.53180955415553e-05
9.91461351450106e-05
6.6744482680148e-05
3.9192415593355e-05
7.26483642725854e-05
8.32151465258853e-05
2.48577438772382e-05
4.86729547860607e-05
7.85783290347563e-05
0.000113676631014977
6.53430680994138e-05
5.16914417204231e-05
8.9833075320501e-05
2.50705066634953e-05
1.94246005163233e-05
6.91281660285659e-05
7.18592220662034e-05
0.000119301316053628
4.83093574174955e-05
4.61745082965178e-05
0.000101546104605362
5.83236087108493e-05
7.24466609816367e-05
7.97970574361167e-05
3.66773741839584e-05
0.000108131260134948
7.00503857899332e-05
6.40488125486804e-05
9.54149785103157e-05
2.67825461004599e-05
3.53946696602757e-05
0.00011064274784142
9.24689226380272e-05
3.75750300334775e-05
6.86893433034625e-05
4.08914384376982e-05
4.89087070906114e-05
7.62394603198467e-05
4.41042821721317e-05
8.48107700772284e-05
2.88196852132003e-05
0.000126362108440971
7.38792416394004e-05
4.64247378992119e-05
6.3939129702806e-05
2.08012928574368e-05
7.31301165635961e-05
3.08743270587358e-05
4.50401335723292e-05
0.000158365429216579
8.99775438057814e-05
2.03205903789333e-05
4.79076829238078e-05
6.67731020517631e-05
2.24696783731205e-05
3.10858411792952e-05
7.66382442195834e-05
7.64045523429984e-05
0.000110555338616852
3.53329668259114e-05
6.83049203861469e-05
5.96938172096816e-05
9.63036672793794e-06
6.75758188054601e-05
1.03728126494486e-05
-2.7440595657062e-05
-4.40590662871105e-05
0.00014071999516329
-8.34892907893495e-06
8.48325533150436e-05
0.000133139835771002
3.8376661181952e-05
8.33329840673801e-05
2.95167632648714e-05
4.4191092865494e-05
5.9271977231675e-05
8.00233224664551e-05
-2.07981066303516e-06
8.22176782933164e-05
4.06429760382482e-05
3.48272830556927e-05
0.000115291499721994
5.28548773266718e-05
5.55649876853487e-05
9.68365091059789e-07
6.60787574521854e-05
5.18416698645187e-06
2.57059653060409e-05
1.30876818800843e-05
2.91208772129912e-05
7.44958469740929e-05
-1.00684636915329e-05
4.58276280485258e-05
5.53109791571573e-05
6.41363514821854e-05
4.08664372631866e-05
4.44917994856956e-05
1.43317794774739e-05
2.53824425077987e-05
8.968631795574e-05
9.96918090005945e-05
6.4882876067627e-05
5.20282993239203e-05
4.03448307306708e-05
6.73997730537993e-05
2.95415803627124e-05
9.54855969368749e-05
3.45783927815114e-05
4.3357533588787e-05
7.26725013048188e-05
3.32462723390128e-05
2.10965242756099e-05
1.07874256249524e-05
2.54360065989658e-05
3.06300235028102e-05
6.94433779157785e-05
4.38065727639834e-05
6.42272212951512e-05
1.07241843907962e-05
4.76817752978423e-05
4.66312608095484e-05
2.5244451656237e-05
1.48045245702774e-05
2.26725291038514e-05
6.52353077574616e-05
0.000112880261134204
8.08677693587214e-06
5.45571852715e-05
1.56561203078167e-05
0.000138685832370913
9.26748081054555e-05
6.30678557945706e-05
6.03899802210035e-05
8.75907538071479e-05
4.41287042481e-05
1.21960445563109e-05
5.056600533974e-05
4.67526621955821e-05
7.31573995759122e-05
1.16317159889731e-05
8.86402795320892e-05
4.36333751612897e-05
4.90073488408722e-05
4.26769302200261e-05
0.000106449133825138
0.000101284837608524
4.57356708634289e-05
4.8154229991551e-05
0.000110835917064359
3.8777421944042e-05
8.82179877900031e-05
6.58017531949738e-05
2.76302380970017e-05
8.09807696548389e-05
4.42115727201315e-06
4.07021004556198e-05
2.91766295896786e-05
4.84161577528119e-05
5.26866012398893e-05
4.33252268448651e-05
1.83083740057764e-05
6.46665830617143e-06
0.000113738193919742
7.89544034426756e-05
5.10755744079326e-05
3.88272273655128e-05
4.83913052463301e-05
7.640501926023e-05
7.40807422479451e-05
7.04719292048734e-05
0.00010753409940356
0.000116275119454039
-2.66366246556502e-05
5.56671804841552e-05
7.6452143005292e-05
5.80990374088749e-05
0.000109824759016862
4.15464482935863e-05
8.1612237203024e-05
5.3367792626665e-05
9.20027831329212e-07
7.06106158898605e-05
3.87958891589612e-05
1.49440856260471e-05
7.97580837722298e-05
6.79385919507872e-05
3.15885466096842e-06
1.52202987631068e-05
0.000138278980113128
7.3131850807997e-05
7.34541405568623e-05
1.88918940281563e-05
7.75983600669658e-05
8.51076012411634e-05
5.35681882059558e-05
0.000109016531488942
9.87927564391775e-05
6.55339615610684e-05
6.2798266759178e-05
9.30708913721779e-06
6.47392072099779e-05
6.70872205026051e-05
4.67655515938706e-05
7.06356554764594e-05
0.00010505086010513
6.01076688101008e-06
2.86345210020145e-05
0.000141637256005428
6.13007283769205e-05
2.05509305725379e-05
0.000110555593100309
0.00010927244079938
6.7950923747541e-05
7.74556629384988e-05
5.94724742192845e-05
4.5562960254047e-05
4.82277165480946e-05
8.28729141154411e-05
9.48353550144475e-05
0.000112922614720334
7.69798661381694e-05
4.48831878821741e-05
4.18915553386299e-05
0.000107121958541406
8.63465368573317e-05
1.57398314577187e-05
3.51163842674616e-05
3.73730213574445e-05
4.48844390830342e-05
3.55050916140477e-05
6.80038866000593e-05
6.59258481451079e-05
4.20756118467185e-05
4.43934892884587e-05
9.66740811318034e-05
0.000126933081905675
4.80026824272795e-05
8.87420011600657e-05
9.31402890974134e-06
2.92612967153086e-05
4.0266472506463e-05
9.78684020169996e-05
0.00010484029795875
8.08862564130437e-05
1.9876489499649e-05
8.25052901533187e-05
0.0001021880159532
4.00238305406759e-05
2.43133919981502e-05
6.29736089731597e-05
6.34566558842454e-05
3.28836735999813e-05
5.85027557778292e-05
7.43023686943347e-05
7.90694516724901e-05
7.80140812305095e-05
-1.08672750169872e-06
1.41184771810796e-05
8.17745386653397e-05
9.48881675085422e-05
4.93182298229408e-05
7.37026145684944e-05
5.02222139479354e-05
3.65835026613156e-05
7.46417382980549e-05
5.97043201527414e-05
7.59711640073788e-05
8.44040786962933e-05
2.69450656327242e-05
3.95255176158561e-05
5.32777693560659e-05
5.06875695420603e-05
0.000126431698571382
5.75434606402203e-05
7.7044246726792e-05
5.01243729580589e-05
3.43154976598365e-05
1.89311425971662e-05
3.67181496210662e-05
5.40272311204143e-05
0.000110294888831896
6.06248009664443e-05
9.76643010186409e-05
9.33868238859528e-05
7.34611379772342e-05
4.0516709458341e-05
5.26473480951851e-05
9.46788225812608e-05
3.6834459312743e-05
6.12637632570143e-05
5.80406759541858e-05
-2.39238091082918e-05
8.9342378666519e-05
6.75018539467611e-05
7.44859645582712e-05
2.76449053877242e-05
1.41121428510005e-05
8.22746242141263e-05
4.50664485398766e-05
0.000103989373997326
6.2504056974893e-05
4.65095544881284e-05
8.30323881349688e-05
9.34379995091534e-05
3.93130067051519e-05
5.41420600069954e-06
9.56560928035835e-05
6.1608026616193e-05
9.66652826429047e-05
7.32621516166998e-05
8.53536572731175e-05
6.97291171991838e-05
2.47912685770351e-05
3.99099382326876e-05
0.000122174751464894
4.73127981334096e-05
8.02444860065951e-05
6.0327410635793e-05
7.36879468236708e-05
8.04344833961186e-05
9.58715435037106e-05
3.61068686285613e-05
3.57733722939209e-05
6.1049351144694e-05
5.80196569244681e-05
1.99914658630078e-05
6.45544040821668e-05
0.000101893013047008
8.48098707549843e-06
7.65639762779732e-05
1.27682672794687e-05
1.21082945057123e-05
2.1315519591591e-05
9.70936555648927e-05
5.0399301799319e-07
4.1418157506399e-05
0.000111813066193813
2.25925855546034e-05
0.000139089408603917
4.89202584770422e-05
8.00652301202019e-05
4.82337909626746e-05
1.06122143994121e-05
5.96307938804976e-05
2.98019299007805e-05
2.82386543678947e-05
-2.95683638259539e-06
3.58946897216936e-05
2.78605707088676e-05
9.79496822684117e-05
3.84588580713544e-05
6.99236644465723e-05
1.45080020304576e-05
6.32609586250506e-05
3.99988494265454e-05
9.85506330474408e-05
0.000100654945224887
7.07293143763692e-05
4.77903977975436e-05
0.000116793121390267
7.23200575552307e-05
3.22297211503883e-05
-5.98930610118967e-06
3.20131173210629e-05
8.82452407275871e-05
5.90146308208728e-05
-9.18405198001411e-06
1.52520675325186e-05
4.48715212127826e-05
6.76957726737615e-05
4.56366003062278e-05
4.86111473323986e-05
5.74773323359336e-05
-1.49472698458981e-06
1.43675873733819e-05
4.44242849887886e-05
9.90553593241996e-05
6.60689684325346e-05
2.28073498872919e-05
3.54914284390296e-05
4.53065573239397e-05
3.36495989254218e-05
3.9653053741093e-05
7.51084958942e-05
4.69779578713111e-05
0.000118351086554673
7.81055069386035e-05
9.18269092856745e-05
8.64031966320293e-05
8.66341994246295e-05
7.99485558793434e-05
5.12313702778617e-05
5.14098238127552e-05
8.34909696589882e-05
4.55839396674857e-05
8.92543090320407e-05
6.9489894269437e-05
4.60559150967794e-05
6.82143925470394e-05
2.46193678958908e-05
5.90454841815577e-05
3.92725863064003e-05
9.31971641311987e-05
1.40948904416465e-05
3.76904058184313e-05
7.82469921680282e-05
3.42087140729114e-05
6.31730742293029e-06
6.92038281439766e-05
4.26558074306391e-05
3.42554787150883e-05
3.59158322721941e-05
3.23591425893023e-05
6.29529115668741e-05
1.31494069813263e-05
9.81332210668306e-06
4.64719983840338e-05
0.000109439567540009
4.86646155621254e-05
2.9116804006256e-05
1.72698924014201e-05
6.41693269269152e-05
5.79167183267914e-05
3.36983154063555e-05
5.06164640263128e-05
5.54305086366388e-06
7.70657296349722e-05
3.01282784837746e-05
1.5979905583386e-05
9.48917996973342e-05
3.60872015411496e-05
7.02083958129567e-05
6.20951081037439e-05
6.41959288584276e-05
3.77885762046589e-05
5.22311418942344e-05
9.38179210476018e-05
7.4259701231468e-05
4.77874707631055e-05
2.39379037396333e-05
9.13760302080836e-05
7.0871992993435e-05
-1.06394016710188e-05
8.27272195281646e-05
6.4546066537704e-05
3.98190902175897e-05
2.92237554438789e-05
0.000101472696676474
4.34733708165244e-05
5.9455033122214e-05
8.64845381315903e-05
1.90786337542647e-05
7.9716764822744e-05
1.47514628696604e-06
6.75224435853585e-05
8.68280233685481e-05
3.98498202918084e-05
1.73531429395966e-05
4.5456114964689e-05
4.0188500014662e-05
0.000106631240243542
1.31100764122259e-05
8.03508650818335e-05
5.34491068176915e-05
3.29434935722421e-05
9.00842339062262e-05
4.4860679416165e-05
5.70292375278596e-05
8.25750068464796e-05
6.12870775785366e-05
0.00011929676267712
-1.96189462918871e-05
0.00011077365884548
6.89972700586471e-05
5.30781538947139e-05
5.58402433919455e-05
7.18900207455645e-05
6.47274605764001e-05
8.9143728524374e-05
1.16122756098408e-05
1.27569016665091e-05
4.70130132102821e-05
7.10561150131191e-05
4.18821903265972e-05
3.62850247806295e-05
5.26728461771918e-05
5.6295621046622e-05
5.94387709452535e-05
7.55144905272065e-05
6.75356657179234e-05
5.23216255528697e-05
6.75010987103699e-05
1.05900613691474e-05
0.000110367489779482
4.08671623131577e-06
6.42966903229756e-05
3.1908910129354e-05
3.45460520589983e-05
9.42687214043775e-05
7.00860710600239e-05
0.000127622315853626
0.000107928186185574
6.15828623085754e-05
6.53249049139471e-05
8.53572616318902e-05
-1.13863563496793e-05
6.38937439223172e-05
9.46924763450892e-05
7.24242734425396e-05
9.71866888033091e-05
2.07013425740883e-05
-2.37731548629677e-05
2.40137726418016e-05
0.000103455077684139
4.8220728404816e-05
4.63491391811141e-05
3.73346417748993e-05
6.01585651636083e-05
3.59166311184986e-05
9.39890176160143e-05
5.7208836747656e-05
2.86611525413308e-05
4.82509013010121e-05
8.9285569810058e-05
1.42055181047139e-05
1.93709893408677e-05
4.47832211382549e-05
3.76480722683445e-05
7.13266130226922e-05
2.20230756543581e-05
8.77611965651121e-06
5.11806311162084e-05
5.59054355171527e-05
9.65303942301199e-05
2.85332340283124e-05
7.32340025612778e-05
9.12474454384663e-05
0.000113798654321081
-3.85944183943194e-06
7.50996271956572e-05
8.56909084903499e-06
1.72651989527232e-05
7.5325289929945e-05
3.88004820100628e-05
7.14741807519755e-05
6.09622580133323e-05
4.43848806798392e-05
6.98423177402476e-05
4.3897433583428e-05
2.31249470684941e-05
4.32607872785404e-05
5.66200838217364e-05
4.38190173402147e-05
5.29000850027597e-05
0.00010634020425629
2.89489083369149e-05
2.07122319295307e-05
6.29556666464256e-05
4.72030489317277e-05
6.90255136181868e-05
-3.78097840191754e-07
0.00010384265475572
5.37675566725147e-05
2.50067799435352e-05
5.04365208195017e-05
6.58527656715337e-05
0.000115951818703074
6.43480880669152e-05
9.72322721845943e-05
9.7035935642973e-05
6.03787939201505e-05
5.75493312341301e-05
0.0001157148819938
4.70030876195939e-05
9.30255475633984e-05
4.31239111117413e-05
8.21538895779737e-05
0.000116460117407205
0.000109499516722474
5.87712202677063e-05
8.53842559982442e-05
6.79250126249372e-05
3.85451689102721e-05
9.58261980358672e-05
2.83267839483968e-05
5.3496799646603e-05
2.07392808917367e-05
0.000114256815799097
9.79299495123625e-05
9.08767121920553e-05
5.56486192683502e-05
7.3650995170039e-05
0.000140281634094367
8.80472078034503e-05
4.13892197703427e-05
5.10801250563141e-05
5.4946983481221e-05
0.00010693277599546
5.99768587237521e-05
7.9648366660812e-05
3.96162564719257e-05
7.57782784104955e-05
9.5153973089513e-05
3.85733382528941e-05
5.67860605569476e-05
0.000118214271772488
6.71881059432714e-05
8.9046933978724e-06
7.02827192701773e-05
1.99443311197224e-05
6.56712377726137e-05
5.74813413122232e-05
3.81808510172819e-05
5.84703607771474e-05
4.27530631877277e-05
7.54309253310458e-05
9.74412548623778e-05
5.1863229369188e-05
5.35509374276496e-05
0.000111825949486607
4.39774151885793e-05
5.87746120484874e-05
7.74388560747228e-05
8.53061478691855e-05
3.34031151823086e-05
7.47697629937199e-05
6.73682196687234e-05
8.13530938798062e-05
6.52284758804208e-05
-1.32310604042939e-05
5.82462383822523e-05
1.91391433265728e-05
7.3223522043879e-05
4.41600787137981e-05
7.09288607610966e-05
2.58989794100226e-05
0.000105518784795873
4.82460128842355e-05
7.22513037298034e-05
5.21442913427679e-05
0.000106635776092979
3.57512987313005e-05
4.37196521327102e-05
5.72849888105674e-05
9.7500807425385e-05
2.75847430762395e-05
4.12713073528477e-05
-2.04326908023466e-05
4.01108855346575e-05
8.2826401876228e-05
7.26758537328838e-05
0.000103402302670109
7.23766716902582e-05
1.60107893346589e-05
1.05361039902047e-05
3.91664781663789e-05
1.41146602767615e-05
5.99363734164244e-05
1.48270396324842e-05
0.000134763641897628
1.69283211735109e-05
5.76404601364115e-05
1.600995423467e-05
3.49666012033407e-05
7.65801354164843e-05
5.08184066686828e-05
7.30701988016813e-05
4.75592514460542e-05
4.77640840757171e-05
7.78113405404618e-05
8.70574685442753e-05
4.51560316165872e-05
8.02361157809822e-05
6.93603829406216e-05
5.77483635952475e-05
9.40188557732702e-05
7.34972468499877e-05
6.43574841466136e-05
2.85225923046405e-05
7.8135407692949e-05
2.99021057754075e-06
3.19669946837683e-05
6.96236815278297e-05
5.67120646869575e-05
3.5557620735592e-05
3.94948616953848e-06
4.93284576103388e-05
9.8345048916427e-05
3.39324112425263e-05
6.23066688092217e-05
5.57987370114055e-05
6.45773716531844e-05
4.48129785153602e-05
1.20536430190629e-05
4.11173682252244e-05
5.35957989213717e-05
6.9735447816213e-05
9.23286713848061e-05
2.09125722196191e-05
5.9522165596947e-05
7.56766099258081e-05
3.77592623751417e-05
5.44447433401507e-05
0.000145019609004682
7.61868685698783e-05
2.41263233308872e-05
5.35590337634769e-05
7.22884869502082e-05
6.16168049416923e-05
2.74461378735209e-05
6.14288834232556e-05
2.35047772629031e-05
8.70185401593703e-05
3.21053831232146e-05
4.68861181459862e-05
-2.94659833157921e-06
6.65584632754594e-05
2.61868228562449e-05
3.37129633340699e-05
8.89133682650326e-05
3.59606726512133e-05
-2.8843180768825e-05
-9.78083022193392e-07
6.75021005154909e-05
9.52777874549104e-05
6.28109014494148e-05
6.04645947605811e-05
4.57982849238265e-05
-2.05623533888837e-06
1.16068538410658e-05
5.79684587732019e-05
9.25275916931515e-05
7.53467469743853e-05
-5.67910068622831e-06
6.80191880869155e-05
5.16422209361326e-05
5.87374882848625e-05
0.000106383800381443
1.13649747708299e-05
0.000118163025478581
-1.07217491166515e-05
4.6119035586174e-05
6.51378094989003e-05
8.51120637419853e-05
1.67715227102183e-05
5.27163659171575e-05
5.91294716167619e-05
9.86554660872453e-05
8.57191335379676e-06
7.00703099175728e-05
4.02822910036685e-05
0.000110142492923773
4.83628502943415e-05
9.24659945910418e-05
9.12458018589332e-05
3.26387631436663e-05
3.65664272508228e-05
3.07326397234965e-05
4.60572252785856e-05
4.57827615251905e-05
8.45611415421645e-05
6.09711716571588e-05
9.07220146380265e-05
8.40434781398208e-05
6.24922192058687e-05
6.45992017338342e-05
5.62244872329386e-05
5.12714040255111e-05
6.80522103428844e-05
8.38053738292885e-05
0.00010221442686504
5.56321041600194e-05
2.28860721806666e-05
6.76202599645608e-05
3.96170108657466e-05
2.56585573176808e-05
4.16026001917664e-05
5.26280968541452e-05
4.46391333265715e-05
4.69236210616133e-05
-8.74214094183458e-06
2.38883124062078e-05
5.4317213188336e-05
4.41569669629631e-05
0.000117059271373683
9.38837855997535e-05
6.47704609304617e-05
5.71601028688135e-05
7.21345622802012e-05
5.98983302124246e-05
6.0853851766334e-05
0.000121623375481452
8.46972361063625e-05
9.62331143353105e-05
5.22957965939331e-05
5.26799984775122e-05
5.32121879931706e-05
7.95179048783532e-05
4.65325906821837e-05
2.77090281246818e-05
7.43887238387169e-05
6.71262712696677e-05
7.91451056500958e-05
2.74242494690433e-05
0.000101296537565785
0.000107197200620702
6.71235913292462e-05
6.64865265785213e-05
6.11279254991306e-05
6.43670567291847e-05
1.10004023765463e-05
8.96260621571911e-05
0.000125478159995688
8.50996809416005e-05
9.84815871539932e-05
5.50999380822669e-05
8.02374541459218e-05
5.95167373663776e-05
8.43787457318344e-05
7.76463506881668e-05
5.16316273156609e-05
8.3290837937153e-05
5.37792063355545e-05
2.81365416016872e-05
5.76847023584744e-05
7.31282596818838e-05
4.79208869889347e-05
5.61374845572368e-05
7.71290746283084e-05
3.70619075232376e-06
5.57139105475746e-05
7.67116139042563e-05
6.84984945533333e-05
4.80150581359089e-05
3.7509264094513e-05
8.7513739934992e-05
4.47150225104942e-05
1.4303975354672e-05
9.05652799535631e-05
6.81627338493701e-05
7.07888274691111e-05
5.8278599464754e-05
7.84348971555197e-05
2.98225657025107e-05
3.68462963760231e-05
3.5673783873767e-05
5.88905075022268e-05
7.48937790577275e-06
7.51155329719545e-05
9.90291401199819e-05
8.17246923001717e-05
9.62853753078559e-05
8.56197236893616e-05
4.84158454442035e-05
4.86625180982622e-05
6.53387079823458e-05
6.80174821156595e-05
-6.84524043069017e-06
0.000106565375605834
6.96404411215767e-05
7.14552711946644e-05
3.5134879439296e-05
9.94295182848251e-05
6.05894392087624e-05
5.64489293681796e-05
7.29768000686619e-05
2.56490815405937e-05
0.000112935131662298
4.96361108699278e-05
6.10403426207717e-05
8.65939182081219e-05
2.61843568821054e-05
9.53205464890727e-05
7.16549996612965e-05
4.5680869621729e-05
7.40636640263566e-05
4.29030775351722e-05
5.72674055662758e-05
2.32551822018918e-05
7.49636514886151e-05
5.27417560877758e-05
1.33801743185265e-05
9.65647345660514e-05
2.88299808816943e-05
1.19104113976205e-05
6.33629003586527e-05
1.21743234258977e-05
2.43545134228433e-05
6.55223116407593e-05
4.64310019028073e-05
6.42950345818203e-05
9.2399852001861e-05
7.51005164061671e-05
6.22336592027695e-05
4.83314199351926e-05
0.000126096584402845
8.78245179794508e-05
8.09466290066497e-05
8.39132308357524e-05
3.60238817221621e-05
2.88779942095724e-05
9.56768876578305e-05
2.18059069140164e-06
3.85295441736047e-05
0.000123192658969638
4.23531091003717e-05
9.87583400029257e-05
9.1719229382617e-05
-8.46705924251688e-06
5.459189474813e-05
6.93084813453274e-05
6.25596776310664e-05
7.10611960980514e-06
2.1245303660629e-05
7.56681789180582e-05
6.90864608648112e-05
4.35631046874989e-05
7.22433034051667e-05
5.97337994935131e-05
9.04516620683967e-05
1.32670938334121e-05
7.54487955570374e-06
2.21388150896542e-05
7.69770606690956e-05
8.87990670783505e-05
1.66075766525918e-05
5.200054215767e-05
6.0992059847132e-05
6.8650622925576e-05
-7.33727918421713e-06
3.93637217810873e-05
4.81258129168898e-05
6.82472029139112e-05
3.13728373880775e-05
8.49698166112478e-05
9.72635365604543e-05
3.48017674040471e-05
8.49319493523163e-05
0.000123790907134873
6.99182068443398e-05
5.86398833860469e-05
3.00259394941922e-05
0.000107522833205479
9.64319279183433e-05
4.49375286295274e-05
5.99980413279199e-05
1.98857385782781e-05
2.47181870919277e-05
5.39691992766088e-05
3.3875359089917e-05
3.50557725620306e-05
3.58569621871705e-05
7.87882224476521e-05
2.84829599188441e-05
7.46427415954493e-05
0.000109082269976355
0.000103096392013342
2.33886317748422e-05
9.77576704333404e-05
5.52564424481118e-05
1.39118927908015e-05
0.00010185685891616
3.34464651602762e-05
3.48363212670318e-05
9.54691773661451e-05
8.40862192923212e-05
6.89513515462678e-05
6.59735503761787e-06
8.52572430130714e-05
6.31026129323855e-05
1.0072820548754e-05
3.07851795992324e-05
4.02897924088749e-05
7.35413985358018e-05
4.39863918251848e-05
0.000105054513423661
2.70665987134332e-05
5.51920651003774e-05
7.41145333210536e-05
3.42811476641756e-05
2.25708099439472e-05
7.52631431654337e-05
5.59071652834041e-05
6.36562669796479e-05
8.50818938149673e-05
0.000126746557657471
1.53010934676444e-05
6.68060078894257e-05
4.34341179523469e-05
9.67194238165545e-06
3.60622291226033e-05
4.5651923194038e-05
-1.35137391261602e-05
-1.02819094282849e-05
7.63057530457695e-05
3.52836452067966e-05
2.25073538244962e-05
5.27490666506086e-05
7.53130590745935e-05
9.10120030864567e-05
5.88527904121249e-05
5.33353625789021e-05
7.63815561319714e-05
2.77482843538598e-05
5.84835070975999e-05
5.14880143436255e-05
0.00013752875518844
3.34068290398698e-05
3.86082283100438e-05
5.41151811686321e-05
6.01547660454785e-05
7.18084777878749e-05
7.50325014728698e-05
7.5314882532752e-05
7.59327107443989e-05
7.87791958397885e-05
6.67619610901017e-05
7.03958171485832e-06
3.28232903975619e-05
2.06558596986087e-05
3.29287962509575e-05
3.63545694754993e-05
3.35865137147263e-05
0.000106641226099162
0.000114131001144859
6.79532932025842e-05
4.05373237606985e-05
7.44529096538058e-05
-2.64840600571907e-05
-2.02957006208648e-05
9.62533666540608e-05
4.68215728259557e-05
4.43807013637634e-05
6.06714406009708e-05
8.09554105568236e-05
5.52970249896983e-05
8.64904782281459e-05
9.37438139536856e-05
6.28249362546956e-05
6.01768820647856e-06
4.14515060648301e-05
8.92067709001343e-05
4.8866769322061e-05
1.26646070130651e-05
5.23086759445134e-05
0.000109970764973011
4.86180835945852e-05
2.76067197449205e-05
6.10848804321208e-05
3.77811715979398e-05
3.27291197241649e-05
9.15609017922328e-05
9.62809433323669e-05
4.14420444951821e-05
3.79933706120277e-05
3.54615945389273e-05
8.44955419373783e-05
0.000100426790096044
1.75498395639436e-05
8.60251942780664e-05
2.19906867344374e-05
6.32682950127934e-05
6.92768724977781e-05
5.14004517006561e-05
4.16882625137725e-05
-7.22054866259392e-06
9.06643558033497e-05
7.08526488493472e-05
7.72334920694965e-05
6.93792574330281e-05
2.86101766197418e-06
4.44580854783015e-05
6.74180445017651e-05
-3.5827770706943e-05
0.00013890284749417
6.62949342856318e-05
5.52828331290263e-05
8.71607922790214e-05
3.34105256571363e-05
7.4360045649739e-05
6.21707750189797e-05
4.5152188927826e-05
7.05273873851501e-05
2.89908377262673e-06
4.25389050153464e-05
0.000119009753179122
3.30527123579172e-05
1.21586905728522e-06
9.56001717243604e-06
9.18547294108837e-06
7.02762784352662e-05
4.33724820778085e-05
7.39327563273233e-05
7.83463549756915e-05
7.50210970597874e-05
-3.28777875525733e-05
6.52520792860084e-05
3.57491343057479e-05
7.53164455085726e-06
6.31375196562512e-05
7.82990039939664e-05
9.54442580778378e-05
3.68437730625185e-05
0.000104071622780362
5.46529799570158e-05
6.28890687216001e-05
7.05637206613726e-05
4.9905945965924e-05
-1.78593932812373e-06
8.9583312919537e-05
2.569612108395e-05
5.23023608381274e-05
3.19297552252903e-06
9.26113141542094e-05
2.66268917933831e-05
7.38039667976942e-05
-2.63757005260998e-06
5.37205869829263e-05
4.02328620850067e-05
6.34296368706455e-05
1.94277465495924e-05
8.43756829377905e-05
4.46208064959439e-05
5.96116842573092e-05
6.18717719593498e-05
-3.39094297730503e-05
3.98041374189103e-05
6.02383678064496e-05
5.98424906427539e-05
6.84239968216369e-05
7.46710231039321e-05
9.18911805488339e-05
9.07476377395387e-05
1.97299016688631e-05
7.54927195178391e-05
7.94964779889717e-05
5.68544348449783e-05
9.1421143179334e-05
9.48623526744605e-05
3.26974376825478e-05
0.000111520188266093
6.18906871124762e-05
0.00011858310972614
5.54968719047643e-05
3.03924381048491e-05
3.9634037830751e-05
6.09765343040392e-05
5.81074635724752e-05
4.01854528438304e-05
5.05802825725634e-05
5.0726506206581e-05
5.07786892235704e-05
7.9141443560353e-05
7.41624272377856e-05
6.50913412697044e-05
0.000122734713144673
6.46493670965154e-05
4.31709107584186e-05
7.8448433622304e-05
3.26094303396587e-05
0.000102275764044207
5.01385045346312e-05
4.54827276380915e-05
2.26989577120578e-05
4.92781635494791e-05
4.61337569534141e-05
0.000109635363754693
9.57701918170571e-05
1.93931858140003e-05
5.91935980768392e-05
1.67991532701885e-05
4.5406330080869e-05
2.12093501925717e-06
4.40708830635745e-05
6.86067322348642e-05
2.89681509128124e-05
6.63613478064592e-05
1.63879627030505e-05
5.21028135944443e-06
0.000128087180368657
8.0256084677843e-05
6.68050361136328e-05
0.000133998087911177
5.99001436605529e-05
4.48389681436437e-05
8.59112686411637e-05
5.08042490431639e-05
7.56926145351015e-05
8.57081994463067e-05
0.000107986125859602
6.85152904390437e-05
7.90293821962235e-05
9.5139353868539e-05
6.0560908855234e-05
5.87630897855507e-05
0.000110641339982982
4.52848605141768e-05
0.000133778098795565
3.08690377270193e-05
7.01483163430935e-05
3.86125737699481e-05
0.00011222867103501
5.73775997957942e-05
2.55895457857991e-05
5.88066471192431e-05
4.71968158362797e-05
7.0031031937505e-05
0.000114091055305942
7.42676132808597e-05
3.58669525884533e-05
8.45192389390684e-05
7.31006205780246e-05
6.16576316134964e-05
3.91727503409781e-06
-1.40301676788671e-05
7.65539964094202e-05
5.35536952564261e-05
0.000102354194114448
9.72597174872394e-05
7.37598032710503e-05
0.000112722682252945
3.13931926328948e-05
7.84532237495759e-05
2.00948195204519e-05
8.44933445183382e-05
2.00992448855393e-05
5.2700197000448e-05
8.16591648923011e-05
8.11797533721748e-05
0.000117187057399972
7.87979156820765e-05
5.83151620955297e-05
3.35663514456012e-05
6.20625545892313e-05
4.17589160019842e-05
4.48563278606847e-05
5.13889541407464e-05
2.63226473258596e-05
0.000151947060237537
8.8788890855423e-05
4.14368042677984e-05
6.66869896291197e-05
8.4570340888765e-05
6.12484513998192e-05
5.94891277193641e-05
1.43599712552671e-06
6.28894485970624e-05
5.60297750585898e-06
2.80594609364106e-05
2.11852442616039e-05
7.97785344238339e-05
7.05565246067934e-05
2.23957220549339e-05
0.000100583729158196
9.86607920604567e-05
5.14066750367608e-05
7.51295521359861e-05
8.12640903500415e-05
4.6698527683554e-05
9.90993955637839e-05
0.000141950745159333
6.14367051622006e-05
9.78135676722565e-05
6.44155554942369e-05
7.41170415845731e-05
2.09610518246053e-05
3.45033737738448e-05
4.90515479471276e-05
3.89594954018621e-05
5.48304225437367e-05
-1.72875136958155e-05
2.27770658779417e-05
6.26685225356995e-05
6.50263457664678e-05
5.83041669866267e-05
6.54334693300685e-06
5.49711268396766e-05
4.36860906254025e-05
0.000107246568131071
6.080799736438e-05
9.80006247156305e-05
5.8949317021326e-05
6.49167563368636e-05
0.000122495590554898
0.00010686868749192
8.93597506170524e-05
5.17711442742672e-05
6.58425639853437e-05
6.24791056380213e-05
1.53184020392142e-05
2.4577891028487e-05
3.32729441240975e-05
2.50990366211769e-05
3.22229197291417e-05
2.83345281112084e-05
4.08460606953325e-05
9.90795789502828e-05
6.70890977988191e-05
5.35941571365291e-05
3.38419235998092e-05
6.09776908518855e-05
-2.1238458847654e-05
5.98551577521265e-05
0.00011822158076409
2.05173117865916e-05
3.71200965303212e-05
3.99883608423788e-05
7.26954053562432e-05
3.31369866846911e-05
7.7435341358259e-05
4.53585304207487e-05
4.16460844304929e-05
3.16571949576883e-05
4.85840905069158e-05
2.83568598950492e-05
-2.27761505029879e-05
7.02505318936857e-05
-1.02134456007433e-05
2.3330681096786e-05
2.24430001340277e-06
6.97269569652422e-05
4.83560831049856e-05
4.15939307641627e-05
2.73528414591578e-05
0.000104502209011558
0.000130061934903476
2.59357871849218e-05
4.3511366882346e-05
6.13196778084334e-05
-5.11629862663736e-06
0.000120775988967127
5.54104060017768e-05
1.14156678430741e-05
0.000100772855507247
5.29449467320504e-05
1.05752805786753e-05
1.94592278347208e-05
6.45320107037556e-05
5.59426194845077e-05
6.79291836162223e-05
9.1772517781102e-05
1.49434451740338e-05
7.85273797933954e-05
7.10141630412841e-05
9.08006567964574e-05
0.000112988457693022
1.39697235035371e-05
8.68909343099286e-05
3.29668421464476e-05
3.01576086891525e-05
4.83581249689779e-05
7.71956299993706e-05
0.000103703281038979
2.95753398553975e-05
4.77434756289464e-05
1.20757103930764e-05
2.16071485621867e-05
0.000119881924353197
0.000107208567133015
5.87765809298412e-05
7.62050998249042e-05
-1.70584393713481e-05
1.10749445133224e-05
4.15370040224566e-05
6.89338212397815e-05
3.75357021744012e-05
3.56500190168099e-05
2.3072177678888e-05
6.82419164994895e-05
8.24310734241184e-05
1.29511793185684e-06
1.84485100896077e-05
2.17446711006913e-05
7.88211177442848e-05
4.39855806987407e-05
8.66079909450804e-05
2.40005128278159e-05
6.52764027246356e-05
8.80969426813978e-05
5.89675193966187e-05
8.54608005477303e-05
2.3696823594436e-05
2.99605191948065e-05
1.00432030804422e-05
9.91496723050889e-05
8.46132740165065e-05
8.37997169904723e-05
6.2798210859065e-05
0.000109536323935095
4.34124942888089e-05
5.29399893018095e-05
7.88663037612421e-05
1.78498445818331e-05
6.91622414911433e-05
4.36151343016384e-05
4.60201371499639e-05
3.20131059665234e-05
4.34721793254042e-05
7.37128083935695e-05
6.4455302266171e-05
5.30498228518011e-05
3.1461393088598e-05
9.74577730444628e-05
4.3397353423924e-05
0.000115347999513055
8.7265968491473e-05
5.11463965838495e-05
4.60637663327308e-05
7.71084275880243e-05
0.00016338417108639
8.17029813815874e-05
4.0345697772249e-05
0.000101223633500137
3.84278466892427e-05
3.36047608928121e-06
5.18414642657248e-05
7.01928080338351e-05
5.7682432115307e-05
7.67137496919245e-05
5.22131282111698e-05
9.63862539422079e-07
3.16720515039556e-05
6.84381214188365e-05
6.11687574313418e-05
2.79735009901626e-06
4.08942337672421e-05
4.71528272566404e-05
3.21581286800288e-05
5.98776096378068e-05
1.09557589516616e-05
8.8605689741544e-05
5.46707395322375e-05
6.25311515460737e-05
6.28510234541084e-05
6.68751760198123e-05
4.52628426032997e-05
7.25231258160523e-05
3.88620058807331e-05
5.37841458946325e-05
2.07053147146157e-05
1.12085057012615e-05
5.81573092594835e-05
5.16201462754154e-05
8.60429998724996e-05
2.57666259744975e-05
2.52569490890419e-05
9.2067165131903e-05
0.000121808935163528
1.94665153701042e-05
2.83418194466515e-05
5.86929600763117e-05
8.69975522119566e-05
4.66887086402202e-05
3.66684576106965e-05
6.10822443304623e-05
5.08594246998761e-05
1.41018588497993e-05
4.91415232714159e-05
6.9066492426763e-05
3.54340069483424e-05
4.74959842704927e-06
1.65672271665043e-05
8.07838980923346e-05
7.43708603980446e-05
9.01777893747239e-05
7.13245081490998e-05
7.7086519223767e-05
5.53352147698438e-05
4.39117096881097e-05
4.27852180889012e-05
3.5063790137741e-05
9.10031775091943e-05
3.86526125562595e-05
3.07127203623525e-05
1.13915201566765e-05
0.000108828707539902
5.58454818665766e-05
8.7592682625267e-05
9.64431613893661e-05
6.24883266010194e-05
4.27107192713198e-05
5.33708557236959e-05
3.56938250363343e-07
8.28552514858564e-05
0.000118264024498787
2.31077719162609e-05
0.000114053414362006
7.93285649072901e-05
4.05389827483259e-05
3.58544993025599e-05
-1.52429785667713e-05
4.04104222928611e-05
6.43740242427712e-05
0.000106176758927553
1.41054959150326e-05
2.38008292148195e-05
3.89494248074196e-05
6.24579996736544e-05
6.70603350130966e-06
8.03750851283296e-05
-4.74519731004785e-06
4.02259379354624e-05
9.52267029507323e-05
3.73338523136872e-05
4.4044513829271e-05
0.000109703250631349
9.3032103976296e-05
2.36383291959624e-05
5.45401977296688e-05
2.78032928283746e-05
7.40570812713832e-05
7.23839517822494e-05
-6.70206098567763e-06
7.99436012185298e-05
2.65447295818974e-05
7.62338547593519e-05
3.51048112247617e-05
7.98099904593309e-05
7.80674552953687e-05
6.12173642312533e-05
7.33771388247688e-05
-3.60717785520822e-06
2.909807107774e-05
1.17159749947052e-05
3.88765620214666e-05
8.25318868515539e-05
0.000109501912581837
8.56130895144597e-05
6.71333253312682e-05
4.71900958750689e-05
7.51693935701135e-05
4.52502633466983e-05
7.44955108574693e-05
0.000102708069653477
6.50692388622239e-05
8.66638827380792e-05
4.70734237126959e-05
4.53881394435978e-05
6.37163184870598e-05
7.8983984264502e-05
4.50069116172546e-05
5.51037978029188e-05
2.00412166025927e-05
7.51384958277235e-05
2.38140418532572e-05
3.50659605082179e-06
-4.80203449230076e-05
0.000102958376580689
9.97574706068658e-05
-4.90312070775146e-06
5.3137132455339e-05
0.000105254613816837
9.55099933399622e-05
0.00010903552872496
-2.34811373600366e-05
-3.72352539658814e-05
3.54851158040158e-07
9.27679200654653e-05
2.11818515435831e-05
5.97669746505192e-05
3.82518891018288e-05
5.32313674268235e-05
0.000129697727913952
5.41377839998557e-05
5.75724647167066e-05
0.000100545275093061
8.87728925997609e-05
5.67338820064702e-05
0.000102555384114053
5.69577988881385e-05
8.31074529039316e-05
6.84888368685394e-05
8.03286862337589e-05
4.14296664954563e-05
4.06575765592164e-05
9.9931942048604e-05
4.51408640852014e-05
5.1587647902274e-05
6.60883310615209e-05
3.60200504074836e-05
4.52011751784137e-05
7.58107024612445e-05
6.29268343131786e-05
6.18346940827778e-05
1.51392512123137e-05
0.000102328291707839
6.40990680616331e-05
4.83069501626668e-05
-3.30507457254903e-06
5.08720116354795e-05
1.11528083894717e-05
7.91493098243654e-05
1.76884212098116e-05
5.63443504322534e-05
7.08754280872831e-05
6.99496616190758e-05
9.36231582179612e-05
5.08811690473178e-05
7.3073020673427e-05
1.43785270445362e-05
6.24990445612895e-05
8.728957739017e-05
3.62728099365819e-05
7.42429736281469e-05
2.50175186211096e-05
0.00010200403918851
5.05422189269124e-05
-1.41578162384487e-05
-1.75765643953496e-06
7.73297901345087e-05
5.36915928195369e-05
4.53182181529745e-05
9.48574113590685e-05
8.719294706478e-06
8.72708558315719e-05
5.60584888939024e-05
4.28132380143364e-05
8.93022716096308e-05
9.78922806713625e-05
7.16794129311818e-05
0.000141503801098841
8.67029313928503e-05
6.10422357180978e-05
8.4279005708152e-05
4.05976808177367e-05
0.000119153758794391
7.9974238462087e-05
5.66479076085579e-05
7.52541182655085e-05
0.000105157364869339
0.000126262071785618
7.17291257191877e-05
4.89284556743395e-05
3.94148937599509e-05
2.3215490376178e-05
3.37307579820047e-05
4.72473505698761e-05
3.15619213221571e-05
5.121922527528e-05
3.2259720735375e-05
7.27194167938815e-05
8.09143876389718e-05
1.19983196887063e-05
9.47348956277576e-05
7.12448935935814e-05
0.000112114424522226
5.43008220905744e-05
5.40648947289845e-05
3.35908598544311e-05
3.60438282906618e-05
2.40924408569136e-05
6.13672959886726e-05
4.60789193384306e-05
1.44850610699741e-05
5.17580822457999e-05
9.28927733988275e-05
5.39849577346948e-05
5.90344153454687e-05
9.36675200001502e-05
5.89991573007233e-05
1.18861335960008e-05
4.28601184749604e-05
5.78841063935512e-05
3.16394247354726e-05
4.93053256203928e-05
5.2660920663696e-05
2.60370253632494e-05
3.67326420809852e-05
5.16806712627806e-05
4.12115186676353e-06
0.000111127405515694
5.67626792829351e-05
0.000104523874229942
6.78869092057786e-05
3.12899000526174e-05
6.71545666813462e-05
3.407372354975e-05
9.45035938967788e-05
8.23025312709058e-05
4.62144298244388e-05
4.52644122167435e-05
9.9509531757063e-05
5.99917074889418e-05
5.18178321205815e-05
0.000110741925947151
2.182461317949e-05
9.00223412952273e-05
6.83236374203601e-05
8.25396972649974e-05
5.5870762994743e-05
5.2670036070899e-05
5.03676114687964e-05
6.33645817930457e-05
3.45378665513995e-05
7.27805272785053e-05
8.11460148751604e-05
5.51745749854414e-05
-2.54849944888905e-05
4.9921762025748e-05
7.17454820397142e-05
5.13602912092109e-05
7.04846068469583e-06
1.89765650466189e-05
0.000123460768146515
9.72171455794935e-05
1.43050433585921e-05
3.11798765197311e-05
3.35414497737908e-05
3.92675401892542e-05
0.000119474454825615
1.32891837985262e-05
6.82662633646576e-05
9.91611282115552e-05
3.81774183971357e-05
7.20046331206872e-05
5.97134189485881e-05
2.24467450228444e-05
6.63728565207538e-05
6.84596097212271e-05
2.25953422497961e-05
3.3925679112746e-05
6.55881985092598e-05
0.000103205660619082
5.81103731129886e-05
7.2956499448393e-05
7.60454835829215e-05
6.97363843671019e-05
2.84359622739688e-05
8.07235142215808e-05
5.29023199239076e-05
8.04280663623396e-05
3.46592992065388e-05
6.16333377229529e-05
6.44126777773884e-05
3.16229163704447e-05
3.8601066331644e-06
5.04206708517483e-05
3.57008867276308e-05
6.59676332461491e-05
9.3138112779555e-05
3.71082582482186e-05
4.47890843762672e-05
5.06822655639665e-05
0.000103213875259839
9.65633996720214e-05
3.79481382909308e-05
9.05504860045662e-05
4.27900008654763e-05
3.43601938881628e-06
4.96420288750791e-05
8.80189847044837e-05
2.10500410125949e-05
1.97725392731727e-05
3.08541759361613e-05
8.93460600266492e-05
9.8376003521279e-05
6.85474406937627e-05
4.87131788047955e-05
7.83985964689857e-05
6.6337852397185e-05
5.21495149845486e-05
3.60514978907006e-05
4.81620127195324e-05
9.16400337514718e-05
3.08890001905656e-05
7.52168414734017e-05
1.9293007886358e-05
9.70006598130077e-05
3.25473593432868e-05
5.80459223283935e-05
4.20469456274268e-05
0.000103873160971931
3.47982010289532e-05
2.07718533341706e-05
0.000124341021309469
2.935644494097e-05
6.65569351242527e-05
6.5927935357487e-05
1.59105123432871e-05
2.11850996200126e-05
6.7412689904665e-05
5.53272447554584e-05
6.89256083673501e-05
4.02813668613066e-06
5.56701883094464e-05
5.71637720025096e-05
7.35225751243872e-05
5.1499952210823e-05
2.68151280320889e-05
5.95888161227198e-05
3.28721731465561e-05
8.76395749524981e-05
7.78123701912889e-05
3.53196267391933e-05
7.64459947219196e-05
4.21182940773543e-05
3.51122550692453e-05
6.38109122296648e-05
5.60098537684172e-05
3.39243050359304e-05
4.42280975890004e-05
3.90152023633563e-05
4.83145497387463e-05
8.32456918540293e-05
9.27418416234289e-05
4.3907328694832e-05
1.43285534383671e-05
6.8856822216603e-05
2.33879186277472e-05
6.63194328566609e-05
3.76773890396634e-05
1.07832462852031e-05
4.52605733716908e-05
9.17270465376556e-05
1.05037898907641e-05
8.14936725613043e-05
8.38422277037997e-05
9.15954633878434e-05
2.66473371017334e-05
1.2722242387053e-05
6.82627184947422e-05
0.000112768643725913
3.00088550035077e-05
4.51275404926888e-05
5.42408138232708e-05
3.12030516713447e-05
-4.57512738843932e-06
8.01445293929144e-05
5.4338820419201e-05
5.19062608073941e-05
6.59773174727343e-05
4.22087444852848e-05
3.52290896438184e-05
5.77339538423918e-05
5.98399414634146e-05
3.60529300795195e-05
6.69019894632243e-05
-9.13950029260098e-06
8.60031799621051e-05
6.79943653051328e-07
5.6643929158415e-05
0.000110527309911747
2.86298846498404e-05
8.82471863113529e-05
3.17488927022096e-05
1.6807208767817e-05
9.31109023313474e-05
6.70998126095972e-05
4.97536981961374e-05
0.000116304083059647
7.26401348853261e-05
4.64794281951346e-05
5.5797097722637e-05
2.98691339198071e-05
3.8134429461189e-05
5.99217701781416e-05
5.05077537766939e-05
3.39844862170051e-05
4.07951742874529e-05
2.22833829337575e-05
9.73176085886706e-05
0.000102773760975083
0.000100651876223612
7.88173568549173e-05
6.8612062544354e-05
6.21324137108358e-05
5.59922843903941e-05
7.24057872723015e-05
7.02872935115152e-05
7.90372135055319e-06
5.73092682335028e-05
9.87359758887354e-05
6.40107080319727e-05
8.09893711392028e-05
3.54147844718658e-05
2.81868554943455e-05
2.51973569647968e-05
2.33705671800089e-05
4.27827261470846e-05
5.30063587591412e-05
5.13649184889882e-05
6.57201515445964e-05
3.77765066279081e-06
9.04962439483385e-05
1.71238144532626e-05
3.61409279884978e-05
1.36997762266839e-05
1.33750835531148e-05
7.6972721329591e-05
0.000107726799959124
6.22928028133691e-05
2.33773992147966e-05
5.02302861789766e-05
1.33876248933013e-05
2.46434174319439e-05
7.08179119838413e-05
9.11051311880301e-05
7.19214916213953e-07
7.28025904033507e-05
5.44888012011238e-05
6.68564076836724e-05
3.14691820947563e-05
8.62650079275399e-05
8.19172381595951e-05
6.38641772182195e-05
0.000103359283360498
9.12612023626284e-05
5.44700421633925e-05
6.92882279463143e-05
8.13745034662377e-05
4.1751399300753e-05
2.13342342213852e-05
7.08781254214109e-05
1.60254562680948e-05
6.17728182871154e-05
6.82446271628101e-05
3.09337114706144e-05
5.3763351397299e-05
3.6739203177712e-05
5.60176446114466e-05
8.95036017818149e-05
5.68538837535414e-05
3.43284427246788e-05
3.07435121804092e-05
9.47848883997525e-05
6.73370491732759e-05
4.86576032666841e-05
0.000113536179642868
5.23451667073786e-05
5.81338513070813e-05
1.0777393276206e-05
7.22444477156153e-05
2.52324228118976e-05
8.32358821172039e-05
3.33576817614047e-05
0.000101197595054022
0.000113580809624286
3.57092220412905e-05
4.04701051847248e-05
6.30389509594834e-05
3.42198909545302e-05
4.21143522704287e-05
9.54129735735382e-06
4.88934137464581e-05
3.40944976701796e-05
3.46440791133113e-05
5.29380570818324e-05
3.16994883305522e-05
2.96247421943651e-05
3.85676375860432e-05
9.43504945224597e-05
7.92551804012044e-06
8.67901043485674e-05
2.05480174342319e-05
8.22688199615459e-06
3.9391232166308e-05
1.23223256465683e-05
3.79939948082685e-05
6.17919933226726e-05
2.61908957115563e-05
4.35404970343169e-05
3.69878697322687e-05
7.04541191340217e-05
2.52628545109628e-05
7.83919926092778e-05
2.44733310168262e-05
9.52582569307387e-05
8.5557501660927e-05
8.77309639604789e-05
0.00012308561370017
5.70281478999095e-05
5.39675328697636e-05
2.11708241199418e-05
0.000124645050717781
0.000123051435196357
7.14123169879312e-05
3.14677004168174e-05
8.82323170939771e-05
0.00012915681898938
9.01645349157489e-05
7.46221074822929e-05
7.90071551711424e-05
0.000135429192499842
3.15776025673807e-05
-1.89114288978969e-06
5.68191597629432e-05
7.21543032345047e-05
5.1916828021653e-05
0.000118919481006022
5.96615061478829e-05
7.36378486263192e-05
1.78521420343569e-05
2.4457521260507e-05
3.12897212087167e-05
1.13786796724785e-05
4.04544531476759e-05
5.01766713921687e-05
0.000101608678386346
3.81792153915419e-05
9.36290860533235e-05
5.96609014672422e-05
5.20121687909912e-05
9.98658777161963e-05
4.57404368135223e-05
5.83714141254977e-05
8.27426284194191e-05
8.48096422294698e-05
4.85045893354832e-05
8.06739664660046e-05
4.76316167701086e-05
3.46970110124077e-05
2.79453176277929e-05
5.51857612449487e-05
7.59461933813402e-05
7.87171266261342e-05
5.87996476544505e-05
4.84491031383415e-05
7.08991902842976e-05
7.44818225261662e-05
9.35891871237661e-05
1.01769720724028e-05
0.000128107073943386
6.25686617088671e-05
5.89972568942933e-05
-1.17963667018061e-05
6.21209106714443e-05
2.2220586308531e-05
3.20299333574647e-05
0.00011015598447101
2.94182869602884e-05
3.03119528049977e-05
5.68337496388981e-05
0.000146625924753289
9.4795136957749e-05
0.000100726106973214
6.43589589728614e-05
4.12826996512312e-05
1.38134755045922e-05
7.11532060894982e-05
3.06126623990716e-05
9.18557263726444e-05
9.18097519497522e-05
9.99924985933098e-05
5.09455334757323e-05
2.78564506673076e-05
1.17800214818033e-05
7.74398405248005e-05
0.000144758484949561
8.08509772067553e-05
-8.74021470693641e-06
5.6884523629505e-05
6.76040513785661e-05
7.04513474001593e-05
1.30425466184906e-05
2.16409155141596e-05
8.38113770018532e-05
-2.77410282222407e-05
6.06897231592802e-05
2.76256362570185e-05
-8.26507820131383e-06
-2.87794879633359e-06
9.8354378248149e-05
1.88329653067939e-06
6.07007754168858e-05
7.7891269033455e-05
4.47933039248047e-05
3.60711537927638e-05
-1.78652670800912e-05
4.84787448035062e-05
6.32355015461413e-05
2.48814887109585e-05
6.19537359078993e-05
5.07682273612929e-05
3.73077124536055e-05
6.32503818647644e-05
7.04383753345004e-05
6.87675972258167e-05
6.09006807372123e-05
9.61765013900047e-05
4.92073409365166e-05
2.12363591153795e-05
6.28583144356467e-05
2.45439240630249e-06
5.85770365232099e-05
2.91507350581855e-05
3.47392730232339e-05
6.16346646716273e-05
6.1339297148908e-05
3.33571158872357e-05
3.19305111612999e-05
5.43198201553614e-05
6.2595201784937e-05
0.00013209285038593
8.62797409944675e-05
2.31566385021303e-05
6.22710764857361e-05
6.1284385840374e-05
7.08391025469145e-06
8.3131624183217e-05
6.31563347242704e-05
7.43535036872108e-05
7.08498412415759e-05
3.56873526759453e-05
5.48381761011983e-05
0.000124287258866821
5.22159196785726e-05
5.34754897936585e-05
5.57779337522716e-05
2.59734256632202e-05
0.000107285018105627
1.86085351332557e-05
1.20699266775881e-05
3.75671058496776e-05
6.19681592461483e-05
5.67886667678875e-05
9.95292466750346e-05
5.38414626897358e-05
2.20070879932353e-05
8.02581706568978e-05
1.32413687710416e-05
7.40851297305287e-05
3.10072280086974e-05
5.62440110467771e-05
3.31571243351551e-05
4.01070610799468e-05
6.51863546391723e-05
1.30705545555509e-05
3.44629118812759e-05
2.96477720641411e-05
7.36091896140508e-05
8.66185004309209e-05
6.82234146314119e-05
0.000137198021060668
5.14738312740209e-05
1.22048467294419e-05
9.28288049810425e-05
2.50724837158395e-05
-6.82693248228193e-06
3.69626277139735e-05
6.45952391394633e-05
3.05180875488831e-05
8.96789900763076e-05
5.69864651228684e-05
4.07396319023995e-05
4.52970684227425e-05
4.2576236436103e-06
6.73552126759459e-05
6.89459602059512e-05
6.2903885555289e-05
1.88942379636837e-05
8.89681025161857e-05
0.000148729729434724
4.27642495811386e-06
2.11882803342087e-05
5.87377523541333e-05
4.96176403467687e-05
3.66512003255189e-05
8.74825877109531e-05
-2.05092162201248e-05
7.30572087073368e-05
5.97331774022509e-05
4.33110642514084e-05
6.88570218019744e-05
5.49492110592813e-07
7.91962015258382e-05
3.37171785852776e-05
8.91076041695858e-05
0.000107221822985367
4.03034839083052e-05
6.87391932824068e-05
5.65553848400293e-05
2.07676163136187e-05
0.000110369964625383
3.0949652793112e-05
5.31643484599928e-05
0.000102341678932707
6.23197327034123e-05
4.16754642230232e-05
2.26738137266972e-05
5.4030660073569e-05
3.79136334068305e-05
4.71217420869336e-05
4.23540866912074e-05
5.26758935574866e-05
6.45817131159129e-05
0.000102344220871078
3.41155431359803e-05
0.000104307218900733
8.07772456589273e-05
6.36212528992602e-05
7.19446639497879e-05
4.15000791596073e-05
8.36931691065847e-05
5.51952057990983e-05
9.75375197782725e-05
5.95056610266705e-05
0.000102319448895214
7.4731122786311e-05
5.26020324993434e-05
5.95401155070041e-05
6.56726312028481e-05
5.36708600599919e-05
0.000108200401814833
8.25272608322849e-05
6.8392785884794e-05
1.08254352068285e-05
1.38159236331598e-05
6.4999195169335e-05
8.15255964045299e-05
2.17328354567754e-05
6.9332477184239e-05
0.000104310837826046
3.07262000027425e-05
7.47616037479268e-05
4.16181777892059e-05
4.114634557159e-05
-1.40549590350681e-05
3.07251152776235e-05
8.92596978687723e-05
5.46153490745875e-05
-2.14508281099633e-06
0.000115092637871059
6.58758879762891e-05
7.0895571323284e-05
0.000128776133031107
6.26479253446781e-05
6.41103986318955e-05
5.48708523891442e-05
9.29172810762179e-05
5.72784887287146e-05
9.88664812381225e-05
8.12757149286165e-05
4.26641298481962e-05
5.65732550671057e-05
5.52107485780543e-05
8.91528513426453e-05
6.98823674914704e-05
6.36811533783728e-05
7.04171422705699e-05
6.79914143789677e-05
6.75676000979787e-05
9.88863944426993e-05
6.89360037189442e-05
1.4836950851822e-05
2.51716539002461e-05
0.000114698951978084
3.81009098178751e-05
8.4374911619165e-05
7.32528436223602e-05
5.09310683690157e-05
6.47053160887399e-05
5.18368873029865e-05
3.62548349919402e-05
-8.14243443589082e-06
7.74353183624423e-05
6.08187721494043e-05
5.20165723276115e-05
0.000124054471681536
5.21613256125029e-05
1.30798241535635e-05
0.000119394975045211
8.29676119327591e-05
6.58426818693501e-05
5.98170654599742e-05
7.08970053152825e-05
-1.62073094299928e-05
2.48362215881666e-05
8.25627153103765e-05
8.67946422548788e-05
0.000115133993465772
4.93158318186454e-05
3.16893684334172e-05
1.58610262790351e-05
4.86906554760185e-05
0.00011286995950802
5.87930323583726e-05
2.8817976119989e-05
3.04488452204243e-05
4.01839073602153e-05
3.71375051735546e-05
2.6129197799642e-05
6.90600625184222e-05
1.74899497211027e-05
2.10278936120564e-05
5.03916552523261e-05
9.19835515563116e-05
5.84759433989528e-05
6.85984355471901e-05
8.49168893577451e-05
5.92180062548502e-06
9.19900210886616e-05
2.25194171323161e-05
4.57826331493825e-05
1.86091258886157e-05
0.000101961839694131
8.89245888784067e-05
8.90094684507184e-05
8.68516435908663e-05
0.000100113554913996
1.81142696470136e-06
-7.71041552640885e-06
5.49967977183207e-05
0.000103231203976607
8.87388115113161e-05
2.73218199622628e-05
6.8857195948162e-05
4.73993254259696e-05
0.000108808226619891
4.50907654660789e-05
-2.59207639705691e-06
5.79851696837952e-05
5.92126901137635e-06
2.12829210441069e-05
7.59586680240754e-05
-1.04053385769163e-06
9.75612878700009e-05
7.9176905688686e-05
3.35653500467413e-05
4.23119142820922e-05
3.72859086560194e-05
0.000120584056828691
2.75960097808872e-05
9.52308253422373e-05
0.00013035870790863
6.2557765914178e-05
5.60594081914304e-05
8.21798939363299e-05
0.000107190895614802
8.12146998823937e-06
4.38463859824423e-05
3.58490538930094e-05
8.06756794877665e-05
0.000107783085457352
0.000119282641951458
-2.17446450749993e-06
6.58550489787705e-05
4.96468063212918e-05
0.000105959284314962
2.60376178722699e-05
1.1435180375805e-05
4.56299372795602e-05
3.67095487005896e-05
4.55292098075142e-05
2.41662695440271e-05
4.51899559915511e-05
7.85434677562931e-05
7.08612255903103e-05
7.1793841636944e-05
7.34635640086203e-05
6.77047808008e-05
5.40132345965763e-05
6.56123483073634e-05
5.43953235705052e-05
9.70026716983621e-05
6.14114753107118e-05
9.02256289990256e-05
2.27246135510248e-05
2.22749062722708e-05
6.98948856887791e-05
4.67277965143884e-05
1.45561911436563e-05
6.26070771618427e-05
5.05918793213342e-05
0.00011000926715269
0.000112679601385507
9.53222898645158e-05
9.24448633819232e-05
7.20229834655443e-05
-7.17679606787721e-06
5.24816480067031e-05
4.45436197757534e-05
9.11448694357653e-05
6.90639528243657e-05
7.39825079810939e-06
6.00950958711587e-05
2.24642063642624e-05
5.65166807679511e-05
-5.15008173426697e-06
5.84734835464958e-05
3.31554261041357e-05
7.10636309123037e-05
5.96519970929084e-05
8.33424185420215e-05
2.24186574677891e-06
5.8557519616585e-05
2.17937551108839e-05
5.22532784773194e-05
5.06850560478963e-05
5.80940035240975e-05
2.13275848741289e-05
8.07152018487037e-05
7.92361422320901e-05
-1.99865001408113e-06
7.46563096572981e-05
3.57523208130685e-05
3.57596520859797e-05
0.000103343717152813
6.45074679463347e-05
8.95761148385672e-05
9.43629928458852e-05
2.7016353758913e-05
9.35598855803455e-05
5.46497872206471e-05
5.72558729033467e-06
4.82029365058951e-05
4.58156589632412e-05
3.74725381809151e-06
8.19713906911208e-05
9.94613133042519e-05
5.53918945062848e-05
6.75660478043108e-05
0.0001049265135626
1.51588372149742e-05
-3.40355157154933e-05
2.68175246919262e-05
6.29956872139684e-05
0.000100006437677854
9.48202266831344e-05
4.78261593693657e-05
5.81497226159099e-05
9.4234677417512e-05
7.46034934964125e-05
4.88453237842604e-05
3.08613611455057e-05
0.000186449424467021
2.42983017846005e-05
8.34657552267815e-05
6.4728850205089e-05
9.76819945333718e-05
5.76439644655854e-05
4.99633143412484e-05
7.41285977878817e-05
4.73535413293808e-05
1.92934413833493e-05
4.71042431006003e-05
3.2013338055218e-05
4.57041039400029e-05
6.56052777166078e-05
8.07055677677851e-05
8.62167452273434e-05
6.64242765980108e-05
2.73989877716231e-05
2.30114942149358e-05
7.29990919579582e-05
7.51936257898723e-05
4.00950538161238e-05
3.18933302438912e-05
4.39777025052434e-05
6.99428345427941e-05
4.9347233907564e-05
0.000122960419340904
9.57248508520037e-05
2.63055998413958e-05
6.80421353306148e-05
3.04546447156248e-05
5.82970258981053e-05
3.27617356825494e-05
4.48710636437816e-05
4.63562613106608e-05
6.3040766128931e-05
2.67281683247775e-05
9.43185032323887e-05
8.49047551145164e-05
7.8901718708184e-05
-1.16980282046537e-05
-6.11494743737235e-06
4.56948273315934e-05
7.3728539255984e-05
6.5113876018222e-05
4.44068443665072e-05
7.86947721745982e-05
6.94367637589482e-05
3.60303880683964e-05
5.93749565024541e-05
2.28855375451909e-05
2.88486830283778e-05
0.000102659291086697
0.000109536013795013
9.61728097570946e-06
6.83681354726516e-05
0.000139940910578908
9.06928890437426e-05
6.96127421400542e-05
5.27576095814827e-05
4.93751122906395e-05
9.77145354619148e-05
4.65082473059351e-05
8.77339777488374e-05
-4.88244490556038e-06
5.89713825517903e-05
1.49053306998284e-05
3.25380990058481e-05
6.75860055235092e-05
6.77401044675023e-05
-1.28423542481604e-05
5.38511269509092e-05
3.61944119110342e-05
0.000117449118235133
6.94305945789111e-05
6.5920925496657e-05
2.94983076713855e-05
9.57530696195986e-05
0.000126250673988504
9.69396716142373e-05
4.2746489961989e-05
3.66669640577568e-05
1.46584926986972e-05
3.7312465654529e-05
4.42826332183468e-05
6.5728717787489e-05
8.90995101487193e-05
1.9704374122078e-05
6.63054884018248e-05
2.54079037974859e-05
0.000147219913612882
5.09096621107183e-05
8.35378564874184e-05
6.99247482035624e-05
1.25953292083469e-05
-2.28710238805711e-05
1.53074613520033e-05
6.54128670741039e-05
4.95936780085005e-05
5.04491361285386e-05
0.00010760863373544
-6.23253929225964e-07
7.519917597173e-05
1.30527734882776e-05
3.05077289383995e-05
0.000105313978963554
6.23350817800601e-05
8.04501957111646e-05
3.71465278465253e-05
6.70366239996597e-05
2.12851253554903e-05
3.93738392915539e-05
0.000102450792574223
5.69855568800131e-05
6.45781785188572e-05
6.4585963106184e-05
6.59320538221395e-05
5.67894974370825e-05
6.88037621159313e-05
5.05197427013131e-05
4.35345481383747e-05
3.71379170455152e-05
1.57999154519138e-05
2.13751550804328e-05
1.17833611011788e-05
5.88486468753753e-05
8.25246592726078e-05
2.35844855470828e-06
4.84068844762242e-05
5.12924010555907e-05
3.33112077955095e-05
5.03158579899402e-05
5.21268789642841e-05
8.63381758352787e-05
3.20578676068835e-05
-1.52131126026921e-05
3.71512112132478e-05
4.70359214992197e-05
8.48277404400565e-05
1.443167653968e-05
0.000104338025220877
5.76505466836816e-05
3.48164661205983e-05
8.27785631870257e-05
7.04615046968193e-05
1.71645112362851e-05
2.17746337491029e-05
2.2719271472699e-05
0.000130170677953046
7.55033848845188e-05
3.65597383738209e-05
5.46220747611653e-05
6.19394537190993e-05
5.21402250924138e-05
0.000104373197336407
3.70135908261084e-05
6.80465463785978e-05
8.6987790459041e-06
6.46678319221234e-05
1.36820211654498e-05
1.03638878359743e-05
4.10844094972982e-05
6.71741301829627e-05
4.60267701130009e-05
8.77856510700687e-05
6.12388743708535e-05
9.92636166111896e-06
5.87048872856823e-05
3.79025562198592e-06
9.02850879455312e-05
4.42869087799463e-05
9.95147347683909e-05
0.000102912935173647
3.27154002436901e-05
-1.005878403781e-06
5.69401994453231e-05
-9.29923532175987e-06
6.98711015301586e-05
0.000102037504133701
-4.36703159222257e-06
1.06381310437592e-05
4.84431995042928e-05
1.84668335823475e-05
8.26306046676278e-05
5.48482431475884e-05
7.81693852768258e-05
9.88701145658281e-05
6.94975054388851e-05
4.25912044051858e-05
2.36260631794607e-05
6.18464177488897e-05
4.62949078780441e-05
9.01582137598998e-05
7.84572650858526e-05
3.91769286432479e-05
-1.17370931553092e-05
5.36141047400959e-05
-1.13908224146884e-05
8.01719265093325e-05
5.13113913512454e-05
4.15547327809905e-05
-1.49150292500481e-06
3.54372718522025e-05
9.34772597973668e-05
6.33276217940102e-05
-3.79805708557946e-06
8.28462846939104e-05
7.06807655016859e-05
3.82503997166128e-05
1.03438983562157e-05
3.4335671298693e-05
3.59029833990753e-05
7.271709994485e-05
0.000110747933202693
0.000109652099734474
6.0874260170853e-05
1.81122539987542e-05
4.30394971161847e-05
4.74259082842694e-05
2.73742410071092e-06
6.12889344240148e-05
5.01839751972361e-05
4.49175821356723e-05
6.56723255675185e-05
0.000110928374124115
7.03761585090337e-05
-1.83427485769951e-05
4.06635020461939e-05
8.90614176529475e-05
3.67980590935882e-05
4.42945021553418e-05
6.6192107087572e-05
6.58777451393114e-05
4.06154627129893e-05
0.000114355706452996
2.55735569182751e-05
3.75310586303838e-05
6.11022023111349e-05
4.25669328630853e-05
0.000103917289893206
7.89588450562201e-05
7.95988711468139e-05
4.42781162060887e-05
4.36984066976204e-05
4.6108180254502e-05
2.87247675648416e-05
7.3936683931561e-05
7.78893818598994e-05
5.71838153719687e-05
0.0001238794292345
7.36388364054624e-05
5.62150541649194e-05
1.7859626776752e-05
4.67027880289575e-05
4.67851284002397e-05
4.64437326956538e-05
6.99758070701645e-05
4.68983437220539e-05
7.73487107204834e-05
3.5684434519547e-05
6.61789044623613e-05
6.67570337384984e-05
7.24141461814691e-05
8.00816653686669e-05
2.64488623243907e-05
6.10838133330805e-05
6.12703340069653e-05
8.19743461787102e-05
-4.58001399424182e-06
7.26732167581114e-05
5.4201938838628e-05
7.12047314737917e-05
3.26103879766279e-05
9.46310270251118e-05
1.87032438191854e-05
5.24035663929151e-05
5.01196636619295e-05
2.71196435307086e-05
5.72381016822069e-05
8.85019799449022e-05
2.73031202153757e-05
4.28773276367385e-06
7.16200167191937e-06
9.76804798344853e-05
9.11457755281673e-05
4.43050648784791e-05
3.90167700528264e-05
4.5266495559518e-05
1.42627866563233e-05
5.43528762749792e-05
5.62708865386472e-05
4.49143724816532e-05
5.07561430546938e-05
2.9272386143848e-05
6.6925201751056e-05
-1.68517542823822e-05
8.6320579007393e-05
4.44375465968055e-05
3.58639945655803e-05
9.70017117337057e-05
1.06404011230254e-05
8.62848426704662e-05
3.75848910254923e-05
5.97858335771404e-05
0.000132708882463769
3.19759258935234e-05
9.9507548408138e-05
5.41075576367491e-05
4.27832346091378e-05
5.54253373050353e-05
3.39487609519511e-05
5.14097603492283e-05
2.44734924330695e-07
3.47989856669459e-05
3.86223625897547e-05
9.05399424831344e-05
4.90340534811908e-05
8.52965213598828e-05
6.54106481860164e-05
7.25443042674548e-05
5.63669830560013e-05
3.47032612226988e-05
6.47680116609099e-05
3.34869612477076e-05
1.99313001401561e-05
5.44581442065202e-05
5.16168222697407e-05
4.19451387464111e-05
2.64990645565703e-05
6.23850300121308e-05
1.22618710415342e-05
3.56596336439574e-05
4.9899780242708e-05
7.80900492150278e-05
2.60049457818634e-05
2.89660078359766e-05
7.25655259654371e-05
4.84997874415321e-05
-8.26260558759498e-06
8.08601793292842e-05
7.40576009579233e-05
9.15167323480102e-05
-3.20290686467634e-05
4.07612461581479e-05
7.80160104132145e-05
2.68981377605927e-05
1.36807955175318e-05
5.15086278120444e-05
8.97417751055416e-05
5.93006747195722e-05
7.49667501068033e-05
6.22092562563103e-06
6.78147169890368e-05
7.50597219440323e-05
6.87108248340703e-05
6.15855800902587e-05
4.72085500253369e-05
6.41577418283099e-05
7.33393509607322e-05
3.66783103745262e-05
4.59546643297381e-05
4.75756116327828e-05
6.80485782316934e-05
7.26032774264932e-05
8.44369801524634e-05
5.13996204114524e-05
0.00011911651446115
7.68219182901756e-05
9.10059149685398e-05
6.91398966072425e-05
7.0111026916191e-05
3.16433381459034e-05
5.22190560109017e-05
0.000110276033489503
5.3794846987321e-05
6.30075408286771e-05
5.0790898849848e-05
5.82499428814739e-05
4.35097569211637e-05
7.53622231336412e-05
9.92392652142622e-05
3.1618636648592e-05
3.84994665449943e-05
7.49229917817185e-05
6.62681846353852e-05
4.89299419160155e-05
7.2656355865079e-05
6.9109076057443e-05
9.06424438023863e-05
4.5347791511494e-05
0.000128989510999876
-7.00475426996701e-06
5.8519999710592e-05
4.2730849933858e-05
1.95748870543881e-05
2.82248700228456e-05
9.30730356257795e-05
7.22886055311098e-05
4.53208282735645e-05
8.69100647212498e-05
6.92528510888064e-05
6.79264368960348e-05
1.15061480731462e-05
8.76467005629578e-05
8.4559886230015e-05
5.10692630466505e-05
4.57321252570772e-06
3.95600390162319e-05
2.94325083636203e-05
5.00756990675166e-05
5.87695502270189e-05
7.20388117977491e-05
8.30310186836456e-05
3.41722261862465e-05
3.82484782959753e-05
5.92313604449416e-05
7.50317091104616e-06
3.63778813649744e-05
7.74987754136831e-05
6.1648582066323e-05
2.97237811540843e-05
-2.77433329356459e-05
4.0545966690329e-05
0.000116488513140291
4.25625064242471e-05
3.49292192705173e-05
1.05674915038038e-05
4.42729631326132e-05
6.46589729891929e-05
8.80031267694372e-05
6.05934233922471e-05
9.00202820796418e-05
2.95758426311948e-05
4.07095544349688e-05
0.000107921449406148
1.9922666999756e-05
5.80489937312832e-05
5.57349615484243e-05
7.87380341934257e-05
0.000112103574960221
2.78637105484493e-05
0.000137341166700011
9.0550913437352e-05
9.60041952266701e-05
8.41230680371854e-06
5.64224128959335e-05
8.44727129849892e-06
3.14131391849259e-05
-5.59758587693813e-07
8.60219293491823e-05
9.44553192526189e-05
0.000114605327404947
3.33507542961649e-05
5.08980515062171e-05
9.28246415171986e-05
5.35089479920557e-05
2.95021546544559e-05
7.93190648066729e-05
5.21430785748789e-05
8.10570866162175e-05
6.69759235154205e-05
0.00010192377508519
6.87676330868378e-05
6.86142136240588e-05
0.000103016696726557
4.0393506966026e-05
4.48806792866088e-05
3.31862367888295e-05
5.36442967871202e-05
5.1258105028869e-05
8.23564141261883e-05
7.93054623884035e-05
4.3960252148395e-05
0.000117138159983164
3.73050699742341e-05
8.08813906819355e-06
5.32940647883494e-05
3.43036289099908e-05
7.63236403808538e-05
6.02950908244973e-05
2.27827280769086e-05
7.45037447967965e-05
8.58931758329841e-05
6.24812653876523e-05
4.22598988582357e-05
-1.05269527032824e-06
4.70330425834305e-05
0.000113825199887361
1.6718605650769e-05
3.39137611060202e-05
8.88526811175894e-05
5.20772871402885e-05
2.67414024370505e-05
4.21401410127481e-05
3.30268938364122e-05
5.93424685170802e-05
6.22826337687083e-05
8.00639637835366e-05
5.57413424657825e-05
4.09403259172223e-05
9.35198348735364e-05
9.10006684869316e-05
3.87975260784016e-05
3.79462046147716e-05
6.91852995976389e-05
7.85047822336329e-05
3.98269330308661e-05
7.92174037110623e-05
4.63026540151922e-05
5.17625743847693e-05
4.1713318300978e-05
7.63597730312077e-05
4.12594018063629e-05
3.39118646637143e-05
5.76765783981434e-05
6.00970572642944e-05
4.58447177162062e-05
4.28841475754902e-05
5.75763639474871e-05
9.97207673802791e-05
6.03901523677684e-05
4.22453820484166e-05
4.87622721085127e-05
8.08170792210498e-05
3.32358097622231e-05
1.99680572019287e-05
7.8442218707614e-05
2.50629412204812e-05
9.85413559512394e-05
5.11836794735119e-05
5.96297808185906e-05
0.000121993938739137
6.15421764093345e-05
4.31874252191621e-05
5.61554877127306e-05
8.07215012798656e-05
8.3645809647853e-05
5.55316963767876e-05
9.66750125258616e-05
8.3661319424981e-05
3.60016923881878e-05
8.9895651014336e-05
2.54389111643991e-05
8.50700565837102e-06
3.73343137056308e-05
9.24828536725712e-05
7.80394279167836e-05
3.22901881081144e-05
0.000109669674184829
0.000102406693164894
2.25392192841879e-06
6.64844292360469e-05
6.59597465659545e-05
1.9525352574082e-05
5.3772798507968e-05
2.76658002418827e-05
6.4994742100779e-05
2.32349656975961e-05
-2.47880001056898e-05
0.000109365834894277
3.49443123783592e-05
6.66028357180514e-05
4.39149857041828e-05
7.72661661479338e-05
6.62731346935799e-05
5.26697178815836e-05
7.94402815611459e-05
-8.43847478460694e-06
6.97724557967899e-05
7.49620965857078e-05
8.04086089432282e-05
4.29610754749006e-05
7.0026853279621e-05
9.23707497823075e-05
7.33043529769797e-05
0.000105429341594658
7.64590040523574e-05
8.47002744575347e-05
2.95516001343955e-05
1.87261831048474e-05
2.11663552489773e-06
-6.57419338018352e-06
2.93225852836926e-05
2.3451024539173e-05
5.38853814477425e-05
7.32661385490986e-05
0.000105639700108515
8.47525283228677e-06
5.62976780368958e-05
2.19387326365701e-05
2.84099305577829e-05
2.01181367906788e-05
7.02916599366636e-05
9.32755229133746e-05
1.07856909590749e-05
7.29962904715854e-05
5.06597372525048e-05
2.95417918219674e-05
5.53224106079198e-05
3.76061265903457e-05
5.8754047898449e-05
8.38167410303994e-05
3.52507192637766e-05
6.37587444402415e-05
2.36160716490367e-05
6.8342485775744e-05
5.03410634263148e-05
7.40927597803184e-05
5.57324846481672e-05
8.597301124758e-05
8.81305559147822e-05
1.7114482635665e-05
9.46120916047334e-05
5.46487953291381e-05
3.69465607770101e-06
4.91125200532874e-05
1.62112415234085e-05
4.67154406878296e-05
5.50948313868199e-05
2.90149429658954e-06
4.44721714685115e-05
0.000104497259470318
3.33758902351375e-05
3.35527994826134e-05
5.58341621479998e-05
5.21791477664382e-05
7.99881963799976e-05
7.13996285875719e-05
2.68938304850433e-05
6.71172022582921e-05
6.77039130770757e-05
5.98338945825176e-05
1.87741737919704e-05
1.00959024200413e-05
0.000110331073074895
5.33416914490447e-05
7.62253488863734e-05
0.000119970620620119
9.32218292794798e-05
6.01244258674843e-05
-2.41709566015767e-05
6.47135946677603e-05
5.12689170303701e-05
7.47557067090877e-05
0.000109092166875635
4.09823027833756e-05
6.63117814645512e-05
7.96601428841465e-05
0.000102992786970864
4.61460726684543e-05
6.65065247258052e-05
3.44803561543999e-05
2.55478493064205e-05
8.44296937179048e-05
5.98913695657237e-05
3.95632108227298e-05
6.87473377683337e-05
4.33804443045463e-05
1.31013509455414e-05
1.12860773680188e-06
5.24153638036212e-06
7.91326089153267e-06
9.29552902020917e-05
3.1256204846363e-05
3.24250170178517e-05
6.08904365931662e-05
4.58433463339956e-05
7.16524750861258e-05
7.83437657661997e-05
8.45216661929213e-05
7.12306318812051e-05
6.36365257207277e-05
9.28512529419973e-05
5.31168308553634e-05
0.000114538710198798
6.77969048328264e-05
6.43695506277232e-05
5.7659447906118e-05
5.35061864959891e-05
3.71688544462882e-05
5.49398410692521e-05
6.36631647693043e-05
7.65787865290804e-06
8.32758740720467e-05
4.11802768976179e-05
6.63742573158563e-05
9.24121949579099e-06
5.30520524139059e-05
2.0970883936177e-05
6.17955836932603e-05
7.48519165996218e-05
4.28087776141511e-05
5.06516784835606e-05
8.37771090978341e-05
6.33777612937537e-05
7.57309501880769e-05
3.97164173687742e-05
6.20925266108301e-05
2.54044346851873e-05
6.71114876990835e-05
6.79205850933361e-05
4.18521753427712e-05
1.25393326113576e-05
5.57742419975712e-05
0.000101009574959436
7.88188760349446e-05
5.58826334816316e-06
7.27266034266044e-05
0.000107372401495509
6.69500006786904e-05
5.22149699732125e-05
7.56541195714262e-05
2.91881544275342e-05
-2.365531945764e-05
5.16364499274243e-05
7.56195564001431e-05
4.86357632759014e-05
1.55934430745191e-05
1.27787257793887e-05
7.1359998031527e-05
-1.19616601057664e-07
7.07977180980295e-05
5.97306437778901e-05
7.41683901222336e-05
0.000107232575590851
6.59608710098215e-05
0.000110411949283636
3.86693890995772e-05
6.1260660447506e-05
5.3647705752018e-05
5.17868762501304e-05
2.24067413120392e-05
0.000102817483967012
3.11732788607202e-05
0.000115951641373325
8.66240112731532e-05
3.76020144464467e-05
5.00273216964322e-05
-8.75055429852507e-06
7.08864583814328e-05
2.23819456541414e-06
5.05442781313941e-05
6.00621986729416e-05
0.00010379846295717
2.90289013394062e-05
4.36640781896302e-05
6.49732628789809e-05
4.07016176775781e-06
3.28537621346655e-05
7.70087989821984e-05
3.15337990023709e-05
8.16240232863192e-05
5.74300682870138e-05
7.44126053179816e-05
5.77131237153498e-05
7.78693386377631e-05
7.54812504755049e-05
0.000108856957054881
6.70640832895912e-05
9.97746458687474e-05
8.47643244293953e-05
9.16365733438774e-05
5.75106078324895e-05
5.55687946000993e-05
4.01962182217269e-05
0.000101036405117922
2.34434358053709e-05
2.1805555909245e-05
4.77508144227573e-05
6.70549117940411e-05
7.28001818661479e-05
7.67654122589683e-05
9.78590907292936e-05
4.14232158578051e-05
5.71567711463488e-05
2.8598898945398e-05
-1.23706452395167e-05
0.000109554210082655
4.64535304195377e-05
8.31629332450509e-05
4.56944630129932e-05
4.45775978285917e-05
5.3669444162839e-05
9.41026874173409e-05
1.75393585835533e-05
6.64912100538146e-05
3.11908622272855e-05
9.91386395233406e-05
7.12120412947331e-05
2.28579226485568e-05
5.72069314005519e-05
1.9268967432168e-05
-1.02044664459704e-05
-1.0041405147606e-05
7.54300519877772e-05
-8.07798541218819e-06
8.39420888368982e-05
-2.3392635328748e-06
7.25247696893494e-05
4.50829418009659e-05
0.000115574249731383
6.71383884845819e-05
9.7773989572234e-05
2.42072818710029e-05
8.46148470669492e-05
6.62138574785052e-05
3.93517253903949e-05
6.06195645983323e-05
0.000102947447605691
3.16923950843981e-05
7.9684351143826e-05
6.47774515029346e-05
3.69302062312085e-06
7.72929807631743e-05
1.59719193269801e-06
-2.20118557409197e-05
7.01119381778059e-05
-3.35075354516302e-05
4.5381830101227e-05
6.72909653509457e-05
4.26443251845108e-05
1.72181781157339e-05
8.39602238306944e-05
3.46481806421584e-06
7.73670125462566e-05
3.21627965003262e-05
4.08483142804653e-05
1.60386193910743e-05
8.9778342252295e-05
7.48254273219084e-05
3.99729097130942e-05
9.64116824069085e-05
5.14058229672654e-05
8.78990915375415e-05
6.03065235523591e-05
5.09666202152022e-05
6.68704413598194e-05
1.00551256516367e-05
6.05165092619313e-05
7.5675910490249e-05
8.75444944300843e-05
2.12823899253635e-05
8.4496245751937e-05
4.12779609811564e-05
5.64050084713992e-05
4.81001143441313e-05
2.78018286798978e-05
1.78367488257285e-05
0.000137538015934597
6.19496819483454e-05
5.59317578434333e-05
8.61998804573612e-05
8.85669297092321e-05
8.36234118381265e-06
6.90588906381709e-05
4.92245025606359e-05
8.22487734880957e-05
1.12510998727056e-05
7.59483171388375e-05
3.93819834129174e-05
8.19823013369285e-05
5.04535966525372e-05
3.81425825110182e-05
1.11129268683007e-05
5.08583136487154e-05
8.01369825334169e-05
0.000126679675838752
8.23046156953503e-05
5.92133695852908e-05
4.95083163028325e-05
4.44761843255649e-05
9.06026734013412e-05
6.62721507275558e-05
1.29054091650641e-05
7.7021855887592e-05
0.000100022522016132
2.9734623403468e-05
2.96305772031226e-05
5.18978417129715e-05
3.17935243833067e-05
7.19098082584322e-05
7.62905355443454e-05
6.39967871881631e-05
9.66517590404849e-05
4.25051176059513e-05
6.72010780973665e-05
4.89662738397024e-05
7.7793391833656e-05
3.96898686330823e-05
9.39833290111714e-05
7.0951225968518e-05
7.72163946324778e-05
3.66685874786615e-05
4.97506578049986e-05
3.96289564290598e-05
0.000117961495794201
6.33086382873685e-05
5.93057095887715e-05
5.47079780894932e-05
5.51502775367249e-05
2.59882670907133e-05
5.71102980678182e-05
4.96464084316897e-05
2.75777441910956e-05
5.17773953776192e-05
6.43090891641839e-06
4.09208446234192e-05
5.61801594714013e-05
9.84259618053612e-05
4.11334991438476e-05
2.31495395164665e-05
5.9767422116166e-05
7.59193294746895e-05
0.000142069293435725
4.41248846729686e-05
-2.32633797891576e-05
6.12175363288712e-05
4.37292697921727e-05
-2.72288261490977e-05
8.85908010299773e-05
-7.1785030974656e-06
4.78481204892922e-05
9.14699336191476e-06
9.81965800599734e-05
7.63825475274475e-05
0.000115447835248827
6.44936603529136e-05
7.96309462072362e-05
8.44233586416021e-05
8.85912101116005e-05
6.05243679168088e-05
4.75803540486661e-05
6.20396064697642e-05
3.3767598882642e-05
4.3909015796898e-05
5.20029953371184e-05
0.000125579155350218
5.20834293450347e-05
5.25505969440189e-05
5.3226012658043e-05
7.19077749753157e-05
5.43100045916675e-05
8.1657996920207e-05
-6.15465575940115e-06
3.91795339946675e-05
1.71357728985879e-05
1.75397505773898e-05
5.15152669257347e-05
0.00012128176352357
8.39320626518541e-05
1.96837653820399e-05
7.24251976702138e-05
0.000115083023498518
0.000113546218860347
2.82416678755966e-06
6.47871093023594e-05
7.47516348095231e-05
0.000126966559333438
0.000117562684174631
9.30838513636241e-05
5.090184173084e-05
4.45013795091169e-05
4.26905466752876e-05
2.24818159628026e-05
9.95126049193277e-05
4.54731991155845e-05
8.54291231172252e-05
0.000107612471910537
3.44507043358702e-05
5.60252686531255e-05
1.85682793332261e-05
2.84108869687805e-05
3.90736122619309e-05
4.5675653576048e-05
4.11825487914176e-05
8.44293055402111e-05
7.26598587347578e-05
0.000102478828952928
4.75919676360315e-05
0.000107816277305381
4.18973025673623e-05
3.72591374196466e-05
6.7400663320506e-05
7.54127350607302e-05
-9.69053367524674e-06
8.14342832813171e-05
9.95025184402526e-05
-2.89970042571278e-05
3.2071161675059e-05
4.7664017799576e-05
2.03103720187656e-05
9.3209801673745e-05
5.94881952827255e-06
8.70929859852311e-05
0.000107065031107891
3.78193366242052e-05
7.52095867751966e-05
7.25071989988453e-05
3.41997106388828e-05
0.000116174556205293
8.98127178286676e-05
5.69553783814212e-05
0.000104176139754676
7.67695246490142e-05
-2.07470810072194e-05
-5.6255920644303e-06
2.30848785677385e-05
6.1227917727595e-05
-2.53660804711188e-05
2.53174884177908e-05
4.9690540176463e-05
4.93481553197558e-05
6.25778330666384e-05
1.28916616253422e-05
8.5293978657806e-06
6.94918839808225e-05
6.04636113270141e-05
5.13666324872239e-05
8.4437219930192e-05
8.91508820235244e-05
6.65158031047138e-05
3.59093263128098e-05
7.91087905060256e-05
4.55530923606593e-05
4.75563932621968e-05
8.70451709478559e-05
9.33620086336722e-05
7.82939488767279e-05
6.31956973157218e-05
7.81181456060399e-05
0.000126295960693384
0.000111941870672236
4.61631270624461e-05
4.41215139449498e-05
2.20044743870109e-05
8.834409121574e-05
5.80329575625253e-05
3.62488221974855e-05
5.32923778635551e-05
5.83558000503838e-05
8.50641023793336e-05
-1.46359975512496e-05
7.64184596511928e-05
1.75469411909678e-05
2.66889714098863e-05
6.60926425117041e-05
6.88479534869819e-05
6.33918167382356e-05
1.53500454987858e-05
8.98615897021485e-05
4.28987686873835e-05
3.5430521835672e-05
2.21111823597123e-05
5.72807703105614e-05
3.61216819642992e-05
0.00010339359807347
6.89035186637064e-05
2.60987247268225e-05
0.000104870155700197
1.93971152951018e-05
8.54908719136122e-05
3.50937506316674e-05
7.011467887012e-05
2.52186339870414e-05
9.66509712676131e-05
8.81695246970778e-05
3.13494325731832e-05
5.45731525576044e-05
7.56809177911836e-05
9.15981682639341e-05
9.15277504927391e-05
4.89832907163442e-05
8.79689675024138e-05
7.474760124816e-05
2.92867887802324e-06
6.17081774524221e-05
8.81671185297649e-05
6.32411325899194e-05
3.99511882723718e-05
8.16847959048763e-05
1.10874923526498e-05
3.03653444792742e-05
6.24068353492936e-05
4.70504343983388e-05
7.75718318324009e-05
4.00850149144934e-05
8.11680564179533e-05
0.000115907618400194
1.63232954222641e-05
8.74109239284832e-05
8.62989175079171e-05
0.000102430688279806
4.16765602817006e-06
5.35276553536356e-05
3.21761253380539e-05
4.71069333284011e-05
-1.81843176674375e-05
8.89579891117391e-05
6.59687810537294e-05
6.42976179858641e-05
4.2549598134632e-05
5.07161643514191e-05
7.90774101665248e-05
7.6872610037343e-05
8.05656757454933e-05
0.000101316535124652
6.6910170200427e-05
-4.38659784377244e-05
6.13050357912441e-05
5.28177712088924e-05
3.21405346119794e-05
7.70753433198453e-05
9.25759444780733e-05
2.90636132070521e-05
5.7885222413949e-05
7.31675310475749e-05
5.53116122275343e-05
1.32324059524142e-05
4.06922661403084e-06
0.000118587606328478
6.8246008507356e-05
1.51603790467855e-05
-1.45633205074986e-05
6.60273854433709e-05
8.27684797710104e-05
3.30872308414099e-05
4.06601698767572e-05
2.76330290295006e-05
9.82609416184022e-05
0.000115801375310881
3.71866171316936e-05
7.16240312289039e-05
3.36074918849856e-05
5.7237251230283e-05
1.92548358817223e-05
8.95182211156184e-05
0.000158390926308183
9.74088113678881e-05
9.17356580466525e-05
3.33784382169321e-05
7.04024812604207e-06
5.00087183816395e-05
7.99382148981135e-05
0.000108290928960975
3.4541364103746e-05
8.31895077598965e-05
5.86840576696978e-05
0.000122660383323062
7.3268098780233e-05
3.06703082491797e-05
0.000113430220219112
5.5590117488916e-05
2.91216061016449e-05
9.83098393095424e-06
6.95206279375283e-05
3.2904705237864e-05
8.02973304380398e-05
5.98891871631341e-05
0.000132643291082863
6.08834032500233e-05
7.18466453774746e-05
2.34062898764378e-05
0.000124019209508891
8.26826389156661e-05
0.000139278091999825
-1.34614783603769e-05
0.000106085864387588
4.97784285936094e-05
6.82682760118601e-05
9.32952221757961e-05
8.0510459636872e-05
4.26471474652088e-05
4.56278518317096e-05
7.53721480167411e-05
-1.51774513893296e-06
4.91117189729776e-05
0.000124105551036087
2.99402926973692e-05
3.4675555598425e-05
1.08672235168562e-06
5.90360060066296e-05
0.000112199230994039
0.000100382816428053
4.55223122325864e-05
7.85948293406283e-05
4.81352322362241e-05
1.68781503907575e-05
0.000112783442351199
5.51689680071229e-05
0.000121020011472554
-7.18236439463774e-07
1.10800771740598e-05
6.08696766840494e-05
5.16936171837426e-05
7.52013427111371e-05
4.50321351345853e-05
5.45812447217659e-05
0.000146128638789055
4.37355142354639e-05
2.04927061022111e-05
4.73131328168938e-05
0.000104163050859938
5.36773624853971e-05
4.47180135962957e-05
4.86639736682579e-05
7.14143052050838e-05
7.9693558317557e-05
7.56733655042259e-05
5.49351128162487e-05
2.38579474289083e-05
1.91123011312096e-05
5.85135194200768e-05
3.84720637475373e-05
5.50728653110541e-05
-3.55931884027543e-06
6.86764322251333e-05
1.17841736117596e-05
7.35254776126063e-05
4.82151068505958e-05
6.7326529439254e-05
1.92200563857878e-05
5.58753140567534e-05
-9.81257014485953e-06
7.27640198845788e-05
-5.29346856854917e-06
5.94868253381414e-05
5.86971109583282e-05
3.63818639699545e-05
9.48187070241418e-05
-2.04548201367396e-05
7.62469726985085e-05
1.08511078952097e-05
7.51469032911339e-05
6.25692986773256e-05
5.4666912737458e-05
0.000130081664219028
0.000120075706198395
-3.74246690416356e-05
3.33578156083015e-05
4.27637573347405e-05
8.09534885610153e-05
0.000103165462725414
9.90082377841284e-05
2.32579713858229e-05
6.21288807548353e-05
6.10609848469194e-05
5.98286602242153e-05
5.88012878092016e-05
2.70832543025698e-05
5.84447781651761e-05
3.02104251258619e-05
