# Supplementary material for: Research on computational propagation and identification of mine microseismic signals based on deep learning
Source: PLoS One. 2025 Oct 22;20(10):e0334641. doi: 10.1371/journal.pone.0334641 (PMC12543183; doi:10.1371/journal.pone.0334641)
Supplement: S6 Data — (ZIP) [file pone.0334641.s006.zip › 000100800002966.xlsx_0.txt_24.txt.txt]

4.05610622188984e-05
3.96184235447996e-05
8.95544872238297e-06
8.82363099705387e-05
6.88944522573031e-05
2.81863161358009e-05
5.67831872688438e-05
0.000106778967960457
6.78109558954181e-05
4.32311562079549e-05
2.00906628577916e-05
6.60359445170296e-05
2.35806036890338e-05
9.85424571146868e-05
9.37826510596582e-05
5.20949323289712e-05
7.80638507032321e-05
4.5950003585198e-05
5.83590770973258e-05
4.20653247755406e-05
4.16722592098674e-05
6.11861953799281e-06
4.53748412302084e-05
7.31400808042281e-05
-5.02560096853977e-07
8.24108809356616e-05
4.81192194273725e-05
1.49721946664729e-05
2.99509657475186e-05
8.49226570589282e-05
-1.47195782792048e-06
3.87855910752823e-05
3.18034035107963e-05
8.15095847346815e-05
6.87213148272419e-05
2.88183548984039e-05
1.70094980714799e-05
1.7994439871702e-05
3.8931277024812e-05
3.82423643928135e-05
7.48576868948674e-05
2.77210639865434e-05
5.77560985761118e-05
9.39897267715172e-05
8.31627833699292e-05
8.31757133867483e-05
0.000111367078891744
3.55051373344322e-05
-1.05889695642329e-05
-3.07258074224939e-06
9.74634839164162e-05
2.34473043387721e-05
3.87308886681011e-05
9.4874900017007e-05
6.29845799092609e-05
6.13537163373104e-05
1.65297028283748e-05
7.1744204405868e-05
6.16931439191114e-05
5.96196703264442e-05
2.07556405149726e-05
5.56967036541164e-05
6.51394042211072e-05
0.000110753234368278
1.91099275821761e-07
0.000103585597494093
0.000102620742726793
0.000114862660401114
8.11082702882071e-05
6.88092442054756e-05
2.46907586907251e-05
0.000106687838799364
6.32538361960065e-05
7.1207595331696e-05
6.27890588289988e-05
8.13114237426673e-05
8.99429764196477e-05
8.23526187253217e-05
2.85766585232257e-05
7.2359178161862e-05
8.09089095761657e-05
5.33735120682479e-05
8.09508725005993e-05
0.000118398101391089
5.21876480621529e-05
5.86430197627684e-05
7.21846138077708e-05
1.54151473186534e-05
4.55405874141573e-05
4.38515402868893e-05
0.00010164114886566
3.53142143601655e-05
0.000107905477048428
5.45518668530723e-05
1.39794198698911e-05
9.45856833372107e-06
7.37709973983288e-05
2.83122855843571e-05
8.87392494627743e-05
6.08940718260023e-06
5.65847449160383e-05
7.43208603054426e-05
9.27909734782902e-05
5.42213895790877e-05
6.47019557034984e-05
4.45205351796068e-05
2.22988200678783e-05
0.000105726077497344
3.70064201692331e-05
0.000111045135819271
6.82371006501789e-05
6.53541825648049e-05
4.54802606083456e-05
4.3649808577132e-05
4.46605301499734e-05
6.59018067111724e-05
3.14916742437633e-05
5.01338857747092e-05
8.91232721457548e-05
3.93572018599291e-05
4.68668122682125e-05
0.000118957271936514
3.58029813054134e-06
9.47072100057354e-05
5.85735022735619e-05
-1.65239096376251e-06
1.03931702622579e-05
-7.19400295531825e-06
2.25231675296573e-05
7.40198397545758e-05
6.33585692467847e-05
4.59208815291072e-05
5.98477206713333e-05
7.35881172221695e-05
5.81543297567676e-05
4.76182872980051e-05
9.86235266550351e-05
0.000105850725209034
-1.08862076464632e-05
0.000101037530636987
5.25572867573935e-05
5.98277108130604e-05
0.000113577708893053
0.000105301197274143
7.17373030452896e-05
5.39125913775611e-05
6.04850544158584e-05
9.33553896384545e-05
4.10094380248115e-05
8.5012829328044e-05
5.60662699881964e-05
4.00923052268373e-05
2.68995823695252e-05
5.87550546176608e-05
6.67520729953452e-05
4.66940346031462e-05
1.31021744638292e-05
3.29285317441223e-05
0.000104153827558462
4.86746473910612e-05
8.89583311564016e-05
5.55287886570465e-05
4.19728061048094e-05
0.000115662940170597
5.04652375078763e-05
2.44257049566529e-05
6.26642831918672e-05
6.13574960724257e-05
4.45095543837781e-05
7.59781325107664e-05
6.25745578440865e-05
4.51992335265895e-06
0.000118618785734278
-2.99116565575569e-05
2.98623863939124e-05
3.68185481455349e-05
0.000113161913784746
4.9166993695958e-05
5.24793205294669e-05
4.58734705914179e-05
5.73619017733872e-05
5.34444406580907e-05
5.54522434143005e-05
3.15499039508854e-05
6.08156911834151e-05
2.55968759739298e-05
9.82387751330295e-05
9.38761327445509e-06
8.5343282441308e-05
2.49362598796838e-05
4.07758616866649e-05
1.35275672142717e-05
5.49265642174991e-05
8.48627608362253e-05
8.63132034387405e-05
9.380594280692e-05
7.35159685751035e-06
7.65076618914443e-05
3.52569029870026e-05
9.0771445319591e-05
9.75855834028568e-05
0.000121251048440137
2.71328611347324e-05
6.23379182960056e-05
7.67746453185016e-05
3.28896068679132e-05
2.98522232604708e-05
5.34272341665257e-05
3.6068883929118e-05
3.16614982557726e-05
1.63462988369125e-05
0.000136666797172371
2.31983363071436e-05
0.000107993492100946
2.19533764146731e-05
5.64719762789153e-05
-3.08100137096053e-05
2.84758795842934e-05
7.40610994402788e-05
8.08318091493869e-05
9.19624361559041e-05
7.92909893778822e-05
4.45956087981035e-05
4.78898470153294e-05
7.4438465745694e-05
7.8976266200912e-05
1.69931204798595e-05
5.76919154910504e-05
4.96191603677431e-05
3.10036100316009e-05
5.86277045002578e-05
8.0757908549025e-05
9.75702956524612e-05
8.88235128395712e-05
3.07645182848236e-05
3.65464874017642e-05
0.000131000976187168
3.25926861567951e-05
0.000110290729997004
5.60705149237772e-05
8.56453114666694e-05
1.5750565949318e-05
5.22179664575932e-05
6.54075536587977e-05
9.10189078660762e-05
7.97883217339273e-05
4.11690476541436e-05
2.6585855933821e-05
0.000107052775389067
4.25329057332369e-05
1.30063635555697e-05
4.87233182725473e-05
0.000104610808673291
1.60272219130304e-05
2.93887212809165e-05
8.35956198912401e-05
3.43573508028197e-05
2.54718400288429e-05
7.09834958978999e-05
1.17651144935823e-05
6.22489975250596e-05
1.27734637477735e-06
0.000116151999178942
3.26194929458713e-05
6.76866416113879e-05
2.92192717686033e-05
6.91771222365748e-05
5.50663973673278e-05
8.37332796402234e-05
8.85316097651048e-05
4.75587612671588e-05
8.20427421856855e-05
8.56739129360935e-05
8.0603880017503e-05
6.0330374256898e-05
8.72785518950548e-05
0.000107832222617859
0.000126299373902637
2.76267148926933e-05
1.72241808101733e-05
5.25863634689701e-05
1.96258330662799e-05
8.46018710883824e-05
3.12404255180567e-05
3.79052865705158e-05
6.78060658718665e-05
7.90080164394911e-05
8.34900818318176e-05
4.39666027667963e-06
3.39512335095226e-05
7.21674062945094e-05
4.99511315946417e-05
7.10778833746362e-05
2.63224629027891e-05
5.29083571461758e-05
4.34230776220958e-05
9.12743245750376e-05
9.64271994996778e-05
4.3043562276328e-05
5.95904194895525e-05
0.000117464982497466
8.77016051154747e-05
6.95113298842602e-05
8.77019637472064e-05
-5.0097484383444e-06
5.74378626548285e-05
5.16104075320012e-05
3.43202626359708e-05
4.64790943275208e-05
4.93970874364264e-05
8.9731056604822e-05
4.49075251447918e-05
3.45418304421083e-05
5.42909064416148e-05
4.32999847339804e-05
7.62216788186125e-05
1.91708801980247e-05
6.4839546328105e-05
4.5527632421346e-05
1.04553615099331e-05
-2.01321214113768e-05
9.18655548034317e-05
3.40321517187939e-05
0.000102782508978742
7.17050589783711e-05
9.04786367754054e-05
0.000139924618139887
4.38457742751776e-05
0.000128977409118344
0.0001032714336967
9.57926946436412e-06
2.67743104914784e-05
6.7393441615202e-05
1.81441596062463e-05
0.00010817968084814
4.96878593290572e-05
2.49482238600192e-05
6.54541059043975e-05
4.00481585635818e-05
3.02749503933282e-05
2.88551175535551e-05
1.0757044043218e-05
3.86087313324718e-05
5.22863395834899e-05
8.93313297521599e-05
4.14660915597925e-05
9.12569965802688e-05
1.8973819619795e-05
3.82063561766134e-05
6.36307107750251e-05
9.32968415707486e-05
7.96372125598547e-05
4.93658481844529e-05
7.40031351324465e-05
3.60209752533358e-05
6.71802553864246e-05
1.75490166081639e-05
6.48976642952097e-05
6.71294855342039e-05
2.34700354744398e-05
4.64426952312785e-05
4.11596940204771e-05
0.000134178947581521
9.56153877041822e-05
3.80443945833087e-05
5.20996769708202e-05
5.83197588873055e-05
0.000142385511826028
7.71832066995214e-05
1.73785009184369e-05
0.000116348943152363
4.06641381386488e-05
8.25779883851536e-05
5.43042596874419e-05
9.50312085834154e-06
9.99928014180465e-05
6.51833265432349e-05
9.51525629162032e-05
3.55704305783046e-05
6.04318805137155e-05
4.23494983486136e-05
6.75017854142694e-07
0.000100611936173244
8.61112604897644e-05
-4.01911183081127e-06
8.93714848222724e-05
2.95936389417573e-05
0.000115708038535304
6.52491330400916e-05
7.33838407380447e-05
9.54782286884224e-05
0.000124787614393289
8.83632766020316e-05
4.37264119118948e-05
7.86909981695427e-05
5.51863979316977e-05
5.61053495626069e-05
2.7131934997975e-05
9.06526387861541e-05
6.04557499294487e-05
6.46116668975576e-05
9.6913804935268e-05
5.8052511796328e-05
6.62013374417385e-05
4.67153328465178e-05
-1.892347089972e-05
3.1819010602799e-05
4.78233945861865e-05
5.89449930303838e-05
5.00318427849861e-05
1.49678828033547e-05
5.3091794108717e-05
4.97443071052486e-05
1.81085866937506e-05
-1.57421447431533e-05
5.73858377415008e-05
-9.78689192474056e-07
3.59653556915936e-05
3.41481365261184e-05
0.000102923302530635
7.73919241557478e-05
8.32843442230655e-05
4.40738051558096e-05
8.62503714939064e-05
-5.60780951564408e-06
6.5834114457956e-05
4.73307957865835e-05
6.44995027884943e-05
9.17805138104791e-05
2.97235261803503e-05
5.32024332131879e-05
6.919048120324e-05
3.30270691478237e-05
-2.80452812237569e-05
6.3064330584657e-05
0.000123506460243873
6.60310900001644e-05
5.92302074452913e-05
8.02728706242798e-05
2.74041503940886e-05
3.90708506560909e-05
5.97644946116554e-05
3.58251132650689e-05
0.000123527712333259
3.01167180692828e-05
6.24150586287668e-05
2.32477023344782e-05
3.28360417269222e-05
2.5382917152974e-05
2.63006147746379e-06
4.15553127718607e-05
7.99108267227589e-05
8.60328082513826e-05
0.000111384497554745
5.04565453503606e-05
4.96074548093676e-05
5.91414362911137e-05
6.08449623473659e-05
5.84676253030955e-05
5.7346272433351e-05
2.66474892208782e-05
3.57094396492894e-05
0.000101902704407118
5.02497998912201e-05
3.68522996029356e-05
9.41470850615761e-05
6.49711916116499e-05
2.72348027196809e-05
2.72196611541519e-05
1.91224875298304e-05
6.18295618165014e-05
7.28559696416285e-05
-2.75821507250547e-05
6.26123850252854e-05
-8.43304246237164e-06
0.000117409780264377
4.96015869079062e-05
7.34379002202373e-05
2.81784112840767e-05
7.75730915184961e-05
8.40121872578921e-05
6.56862944264487e-05
0.000145321962027061
7.91831245654562e-05
9.52874909585899e-05
3.49853542658986e-05
6.00268655431231e-05
3.80146259647135e-05
9.42047536213122e-05
7.40823081468514e-05
5.5145045392371e-05
6.57890408275818e-05
0.00011111488548147
8.77889593872095e-05
5.89339707778593e-05
0.000163022466440364
4.29431959692643e-05
-1.63153059326029e-06
5.46095291239181e-05
6.52058691610676e-05
4.32110262266761e-05
4.01752489010546e-05
5.28828014535578e-05
9.13114130278628e-05
0.000119296143497158
0.000112558071337487
6.1257628201502e-05
3.50721128058738e-05
2.89821805217487e-05
-3.68938033132253e-06
3.40870323071798e-05
0.000107329562703743
6.69807429860958e-05
0.000120867250467284
5.88489984624684e-05
6.94284843751987e-05
8.40254204772203e-05
8.81131352983192e-05
4.01405965104253e-05
4.27262197333691e-05
9.36407068830632e-05
0.000100829390400589
6.75747600843661e-05
4.19978292584739e-05
2.94282707106181e-05
4.39118178724917e-05
0.00013201892673967
6.07194234878462e-05
7.47619378637651e-05
5.23469199576771e-05
-1.2425943400753e-06
4.21701344356009e-05
7.868479346726e-05
6.06224857902257e-05
0.000122799590014072
8.94257701479088e-05
0.000101827000260839
9.47423178887319e-05
8.50347983371743e-05
3.61712003711809e-05
3.93148434668421e-05
7.41435920981572e-05
3.13261644792481e-06
3.79188987090281e-05
2.87512184833486e-05
3.3311526365954e-05
6.48658387128529e-05
7.31905680935553e-05
3.61041283021105e-05
0.000117640986911729
7.66677105368411e-05
4.83994057840476e-05
4.12508869235851e-05
7.20476450182214e-05
7.88817046004018e-05
5.40568684726603e-05
2.16912774486909e-05
0.000101938602896651
4.66377808640969e-05
5.88987266492531e-05
7.31549557119781e-05
4.45792252402904e-05
6.66706573185961e-05
7.78265562937519e-05
9.67525948904035e-05
5.88128352653059e-05
8.58036282311266e-05
2.26218433156855e-05
5.28480546992814e-05
6.98620423415578e-05
6.83422771850399e-05
8.00512783953792e-05
0.000105216899652795
5.89575350822341e-05
7.58337816529892e-05
-8.12605225893828e-07
3.81766068994314e-05
8.29888259747183e-05
3.81104120110772e-05
5.08578113776038e-05
3.27271755122678e-05
6.11702852177064e-05
8.30835684091534e-05
-2.8688178083488e-05
6.08010730617356e-05
5.252042420905e-05
5.48984076964669e-05
8.71263449741207e-05
4.8060752458043e-05
9.46529216566259e-05
3.72674723147197e-05
8.39912417485979e-05
8.14039079637614e-05
6.75221680701763e-05
2.53587615944769e-05
3.67769704640933e-05
7.83826596830637e-05
3.63907448042814e-05
7.73014756407885e-05
4.4878851544998e-05
4.10559717407658e-05
2.34022849810979e-05
6.7581303970756e-05
0.000116190735581457
5.86166675697366e-05
9.3724840170462e-05
7.01240395288563e-05
4.71065356069245e-05
7.21379618924903e-05
7.273782291601e-05
7.20691811689172e-05
6.48465908363136e-05
0.000101229801731121
7.65885316164311e-05
3.04724563776299e-05
1.10137248087575e-05
2.69879212883019e-05
9.20234917583541e-06
0.000109521838387996
7.23616193195823e-05
6.84133398893883e-05
5.00002250606916e-05
4.49460734201544e-05
4.69640148937485e-05
9.03293931081598e-05
8.97616927048377e-05
3.46881857376437e-05
0.000112200050712518
3.24390378538647e-05
0.000119479186316249
5.55115649045269e-05
4.63802908552324e-05
5.31795525981696e-05
7.78971122137413e-05
1.8053505729806e-05
6.71653186119973e-05
2.39596037603941e-06
7.98559638202231e-05
5.63816040816127e-05
5.69103069015695e-05
8.19046397031902e-05
2.68846107203508e-05
6.51036129275788e-05
7.75203301617085e-05
4.57163667656267e-05
5.37853669891443e-05
0.00011496903464796
5.43076163758006e-05
-9.0129661441315e-07
8.25459412550407e-05
4.17155167808741e-05
0.000154895716387874
7.2681508564175e-05
3.8029338324923e-05
1.26230232423936e-05
8.62101863166593e-05
-4.34168248135544e-06
5.54875286183856e-05
6.66257947698526e-05
4.77565708752402e-05
6.11310791941766e-05
3.60345916335638e-05
2.19114041206382e-05
2.15043636610062e-05
5.53386852257616e-05
4.55852445821795e-05
9.14078905982063e-05
0.000157332191679412
1.03714221132916e-06
6.17059017759367e-05
-4.89274497113111e-06
0.000116353908873824
4.77333961136998e-05
2.11999762097401e-05
3.77692380908253e-05
8.20661295150163e-05
-4.82045456318418e-05
3.73511092916768e-05
1.08983945757263e-05
-2.00723805640638e-05
5.84885159872074e-05
3.5969668916714e-05
5.57011298360731e-05
7.72012307786702e-05
2.94864271401188e-05
8.34627865491433e-05
8.73892957940657e-05
2.71884808461457e-05
4.7501828504106e-05
1.89596558924719e-05
6.28686610407531e-05
7.33481759155606e-05
8.25514028010803e-05
6.43889908284519e-05
-2.96343677629047e-06
5.66931097022715e-05
6.33162739232681e-05
5.66665722010327e-05
2.36076602990211e-05
3.03070218694494e-05
7.71123495360161e-05
7.16167395249107e-05
4.17605411734743e-05
5.43563032087756e-05
7.95486531100718e-05
6.66800631988776e-05
3.02335444559493e-05
5.14826804747811e-05
7.49995303271755e-05
0.000116905325535662
8.89708173108432e-05
4.69339202552368e-05
6.79905125311371e-05
0.000120719130084641
0.000105107183218613
0.000151751162971711
3.56153794665473e-05
1.1214682780648e-05
7.74420652554462e-05
0.000108256677786576
7.73316087042942e-05
5.37546948576183e-05
0.00011270925590571
7.76856650048049e-05
7.68397161750796e-05
9.73613595586841e-05
3.63181922377233e-05
-5.03785530413963e-06
5.71512788880932e-05
7.81817101449549e-05
6.70243161161357e-05
0.000140024003133777
3.83895812692092e-05
3.70279511313053e-05
2.09704395375917e-05
6.22698690610775e-05
8.42344076965652e-05
6.13509839688251e-05
2.72408203848189e-05
1.68041540971858e-05
5.26048819852913e-05
8.34391692101046e-05
8.9972507994044e-05
5.45840231351004e-05
1.23072841111251e-05
9.76651001493867e-05
8.35966870435824e-05
0.000106122993468639
5.66503212412212e-05
-7.82675121837868e-06
7.82926006799975e-05
5.96832611682814e-05
5.36122408265813e-06
4.365371578756e-05
5.35700248438852e-05
5.61245056641933e-05
7.21600086468443e-05
3.81470749115473e-05
6.74827447850054e-05
4.48482114167861e-05
9.00466587107575e-05
6.45902991949405e-05
1.54749238306731e-05
7.93378483954575e-05
6.45406997174291e-05
8.68226295715536e-05
5.08268932228535e-05
4.08712470221364e-05
0.000113162015509877
6.7589388538117e-05
-2.94663422340391e-05
2.14264747709596e-05
2.27690811069386e-05
5.38838366984559e-05
5.99753689261829e-05
3.28405849103482e-05
4.52793786636038e-06
-1.64009339124852e-06
7.09108284458305e-05
6.33517441451134e-05
2.58775508698921e-05
3.41122331964757e-05
2.9752496297288e-06
2.2066443680757e-05
3.86756009948291e-05
4.61675928698347e-05
8.22748343518578e-05
2.13498064590154e-05
7.98340692333847e-05
7.6256670011224e-05
5.19874516061548e-05
6.89869924228007e-06
3.68612162594509e-05
0.000119199308169647
7.70922671981404e-05
5.07129449060126e-05
0.000119548741978643
2.0649402369363e-05
5.00657997352868e-05
9.35724218796638e-05
3.75639287362341e-05
5.5302215394038e-05
5.03275029435995e-05
4.61308480821951e-05
0.00011961530608659
8.17158761731989e-05
7.78215771588192e-05
3.6605450645196e-05
7.13415437363533e-05
9.3950241556626e-05
6.09749731403999e-05
7.5932263918824e-05
0.000111867039060837
8.18849661328313e-05
4.58740503315857e-05
2.84818132452225e-05
7.56435069434043e-05
6.42071156836016e-05
4.20779654562012e-05
3.66928982392405e-05
2.73333575564709e-05
3.06203929639038e-05
8.56916841785048e-05
8.95400798949904e-05
5.12778790060928e-05
5.82238299396983e-05
8.11803020116009e-06
5.08877768462017e-05
8.60312803800695e-05
4.66662152939058e-05
2.91313045492864e-05
6.12542249477808e-05
3.61168648408626e-05
2.67749466686485e-05
5.49112914404976e-05
7.74177967918673e-05
0.000159769882921722
4.13407775041196e-05
8.44358638787573e-05
5.93253177163011e-05
3.7518961134847e-05
2.73910114395355e-05
2.58231493907885e-05
6.62483051344626e-05
5.37627981667485e-05
3.91506543350363e-05
5.0124707295862e-05
8.63356816507223e-05
2.0946454496784e-05
2.40414228186753e-05
6.76929563349944e-05
4.12067148234976e-05
8.94412596435112e-05
9.8679980320655e-05
4.14721475797693e-05
7.80051020495596e-05
2.81872895531821e-05
3.89135177970529e-05
8.12543320534717e-05
7.5445912496091e-05
9.40247968933551e-05
2.7820454236278e-05
2.09311090430447e-05
4.28229513594864e-05
4.3872761881634e-05
5.11672922694688e-07
3.92419619532649e-05
1.31394288140348e-05
0.000106475403534118
0.000101801472741092
5.19537197417259e-05
0.000103245177193753
5.87668728441424e-05
6.67360825640241e-05
6.02541474110069e-05
7.6089617390804e-05
3.18310376672007e-05
2.67245491470435e-05
6.6585047651682e-05
2.20802104244938e-05
6.79345092446716e-05
1.49236514257143e-05
8.55545996550756e-05
4.18081315388261e-05
8.34210842523346e-05
8.60054431963743e-05
4.1760725005257e-05
-9.13256325831016e-06
7.65993579272725e-06
9.11838220460829e-05
0.000105887250744951
5.66428237170646e-05
0.00012615506208333
9.34800963227334e-05
2.24952115222074e-05
5.31561084811283e-05
4.5523617685542e-05
7.30899775776167e-05
4.99367781736923e-06
4.80573739124378e-05
3.18913352142574e-05
2.19901610649069e-05
4.35405639656655e-05
1.21703698900512e-05
8.73452203990014e-05
9.56549890731638e-05
-7.36044527364399e-06
0.000105197448745053
5.72536371632917e-05
4.19060729671609e-05
5.27643814894916e-05
0.000112875909643726
9.77760582843031e-05
2.13541583527224e-05
4.07035481032979e-05
3.89176511157403e-05
4.32047338023394e-05
7.09041098873209e-05
2.54381259518734e-05
7.06650257507303e-05
6.79333963912678e-05
7.51445697534042e-05
8.24158788672009e-05
1.99945364618871e-05
3.19070598863962e-06
0.000105074472599877
6.61528328825263e-05
0.000111205791887159
5.63858238019263e-05
9.49375809942638e-05
1.11337689244809e-05
8.48429282151074e-05
5.88969479931688e-05
-1.82281534205652e-05
7.8432980607587e-05
2.86377137937331e-05
4.2110909556355e-05
-5.30903797300527e-06
7.48983146437595e-05
5.32978306349765e-05
6.34288354938292e-05
4.49092192915848e-05
5.16318963628241e-05
6.33230212569423e-05
5.29570587149725e-05
7.79240164234403e-05
5.24438412914277e-05
9.8041775084426e-05
3.00616192318015e-05
6.54521974043789e-05
3.16880190426833e-05
3.5516217637631e-05
7.36754292757266e-05
4.56413179578009e-05
5.14034474794712e-05
0.000106683383010267
5.52403153305905e-05
5.36164553141764e-05
9.67285765441669e-05
6.49955266775973e-05
0.000104922880237596
4.20212176239543e-05
2.92036410625401e-05
7.0335125515229e-05
6.72576633308909e-05
3.05730066322678e-05
6.02032776774617e-05
2.09124971015533e-05
4.71769822170291e-05
8.84525030316743e-05
4.26937515532493e-05
4.31580995335934e-05
6.23200357789138e-05
4.65486203597264e-05
6.71255797318792e-05
4.29132869354006e-05
7.22950893724085e-05
7.91561226816475e-05
1.53750753912977e-05
1.08355603429176e-05
7.74681951022702e-05
7.47576123393439e-05
8.37530362330071e-05
3.66345809035796e-05
2.16342860726833e-05
3.83385516167837e-05
9.76105111058621e-05
7.72571090852576e-05
5.53697091398249e-05
6.12184501922021e-05
2.38232008498003e-06
2.53310575176745e-05
8.24278729095653e-05
5.96223142180679e-05
0.000106461024993944
3.81632559344657e-05
-1.2393595012207e-05
3.3277280677939e-05
4.85909911203819e-05
0.000118405009822888
7.92995539384297e-05
0.000104627482410226
1.85352937287797e-05
6.26996905604948e-05
8.13550706607193e-05
5.57340309149737e-05
5.34311480226242e-05
0.000102679848077724
3.06435075832854e-05
4.29176641949574e-05
6.32527722434838e-05
3.92221253591368e-05
4.7370097110951e-05
6.88583285421937e-05
7.65679529114424e-05
2.88113488722388e-05
5.37139157286195e-05
3.97051855318656e-05
4.86607514031543e-05
8.11247685924075e-05
0.0001218053120184
0.0001126244188049
2.0310047108659e-05
7.22915570036718e-05
8.32520017362773e-05
3.34983071273344e-05
5.2730248392211e-05
5.07538899804649e-06
5.32349984976355e-05
0.000121868793994785
0.00010620946382773
9.31021669523209e-05
3.18893380379131e-05
8.52639651405976e-05
7.31422216744425e-05
4.42322934897346e-05
3.78845150547756e-05
6.06723956031096e-05
4.97343767646696e-05
2.84494543203593e-05
5.63025799697084e-05
4.60441368353994e-05
4.48132226689745e-05
2.77148422407247e-05
7.42105266128482e-05
4.43176359710211e-05
3.77441750637466e-05
6.30559108354877e-05
7.25432462319419e-05
0.00010284204794008
9.42548159334509e-05
0.000101528400839695
2.26312377908958e-05
5.26303839439172e-05
9.29226380745044e-05
8.89188584061573e-05
7.03393076735542e-05
2.21639592673369e-05
0.000109715673750771
1.70085541759185e-05
8.10500654874344e-05
4.30983468926672e-05
7.22681292483916e-05
1.63319730087962e-05
7.1065616243413e-05
5.70939696708461e-05
6.03536058164212e-05
2.46689700380601e-06
3.82278771957394e-05
8.52387340891363e-05
9.38536079976188e-05
8.23812687425376e-05
7.73788983731778e-05
0.000125295178732473
4.38681164200788e-05
2.15687097361454e-05
-7.48736085203227e-06
9.01298982683187e-05
4.74536058160798e-05
3.18649314965391e-05
1.40665218409406e-05
0.000132077609069484
6.79224549657848e-05
9.50538597205957e-05
4.62246472792263e-05
5.36266316385781e-05
0.000120611603675424
2.77609257875199e-05
5.17885401196697e-05
4.63985807058718e-05
1.70268966010718e-05
5.52044500918633e-05
7.91306732298319e-05
0.000112426235844462
2.15802144439832e-05
5.44105969713928e-05
5.32934712627612e-05
9.2746000357868e-05
3.16273562512665e-05
5.00563969240708e-05
6.93633648118338e-05
6.31422872771017e-05
4.97048308163876e-05
6.94046187119422e-05
2.77009625524815e-05
3.69694826363399e-05
7.16154517720308e-05
6.1910085326137e-05
9.41826982636504e-05
2.27657829474713e-05
7.1602606320596e-05
6.4137872151528e-05
9.09403531068507e-05
2.7363688138738e-05
0.000115643130226232
4.50385341266733e-05
5.07563567165352e-05
6.00761789546202e-05
3.91618359961507e-05
1.58597458229377e-05
4.03364906244466e-05
8.36150640388152e-05
3.19236328478392e-05
3.66182364801861e-05
4.82231617002087e-05
3.88689763962591e-05
9.56930702996288e-05
-2.2820141236833e-05
6.44365333347588e-05
6.77539335931858e-05
0.000104439774183501
0.000131993752090541
7.87908883418195e-05
0.000101012337080442
3.24201754003032e-05
2.51549682172987e-05
6.30386289352243e-05
7.5110719998616e-05
-2.55987617085716e-05
2.4782802243388e-05
3.81360901475027e-05
0.000111766639332905
4.52356883058697e-05
8.37869274435172e-05
8.53998924981992e-05
8.05634285726438e-05
3.11454044002264e-05
3.40753935599289e-05
4.67714111940919e-05
7.22436478514678e-06
1.41883809930563e-05
9.32989486652541e-05
3.41519498517936e-05
7.91864854013776e-05
5.52335370960275e-05
2.43702962923654e-05
4.60676186513141e-05
3.43472795089337e-05
5.5482196271865e-05
7.10375923747952e-05
0.000128007728701649
0.000111889599586824
6.81973223498917e-05
0.000114895928275615
5.44075171007862e-05
1.77950786792145e-05
3.92834744834072e-05
0.000106653125782854
1.74925735728836e-05
5.85618921202203e-05
6.85178043120037e-05
8.48355994058635e-05
8.00615262641827e-05
2.46366564764589e-05
8.284877889135e-05
9.52414406462422e-05
8.9808669312762e-05
4.62222038284428e-05
6.36840434518449e-05
6.68779674366739e-05
5.65864627140516e-05
-1.35430908367087e-06
2.63400039107752e-05
3.04016531821372e-05
4.34450224056495e-05
5.71911045094088e-05
9.08499997773668e-05
7.73352881381749e-05
7.88764219046558e-05
1.34060931425324e-05
4.78501999996435e-05
5.94821858897318e-05
0.000110065332619193
0.000137419002111424
4.19760738660823e-05
1.33520191825827e-05
2.1352238051346e-05
7.1691616633931e-05
-1.6650414753232e-05
-7.07426955627585e-06
7.53943662416212e-05
5.31247407144253e-05
4.2648366754155e-05
2.55856001365088e-05
5.24479739789948e-05
0.000102204409771398
7.82938604370318e-05
-3.105875642142e-05
8.88641073851495e-05
3.28500751325406e-05
0.000134576772892681
1.09692759555524e-05
5.93103243469545e-05
6.28762313588298e-05
4.83562517875786e-05
4.58086123831985e-05
4.77837479500229e-05
4.2144076678811e-05
5.92082808907416e-05
6.55019625401122e-05
2.73160201536431e-05
8.5979224562337e-06
6.15601990364637e-05
4.99020046483274e-05
2.02550744943074e-05
6.16963185648269e-05
5.99922577673534e-05
-2.36538986741522e-05
8.64054662531039e-05
0.00010218988319941
5.45378349753563e-05
5.65302759858351e-05
0.000100153817749415
8.24007040499505e-05
-2.22946983795707e-05
2.72168083441657e-05
3.82427213418727e-05
3.39527804282439e-05
8.14935809072583e-05
6.58669998426326e-05
4.08542446614288e-05
8.53438528670213e-05
0.000102652073962956
7.62132909561957e-05
4.42526263712478e-06
9.97419682955661e-05
0.000105254945066343
5.21479884370268e-05
6.31796215253037e-05
3.54290105186914e-05
2.42564091834195e-05
8.91476565532175e-05
0.000132122658038502
1.42447448752437e-05
8.06872848173871e-05
-4.40814009992826e-06
1.70531012832568e-05
2.6812681408427e-05
6.73703892623085e-05
4.88399156982056e-05
3.97295514773851e-05
5.8086393463794e-05
6.44055688804164e-05
2.78920744577553e-05
4.37580384463702e-05
5.6328475531073e-05
3.80860999258928e-05
2.78537642940336e-05
3.12572591243162e-05
7.85061781897424e-05
5.1043212444246e-05
5.34186453791009e-05
7.76266718217124e-05
4.28242578211341e-05
0.000136555521780602
5.81675518658944e-05
4.88598966603097e-05
8.90249957965263e-05
1.61401504606173e-05
1.42693315498907e-06
1.93410690003908e-05
4.27999276649153e-05
-1.73611091124197e-05
-8.02968441050052e-06
6.95270397301829e-06
4.24457530331257e-05
5.3928948559316e-05
5.91462405957246e-05
1.59736531365791e-05
5.34159185286553e-05
8.38283250873549e-05
4.84562344154043e-05
2.85299666067543e-05
-7.76268126939597e-07
9.20108814508466e-06
0.00013160408024874
2.10698708317188e-05
0.000116064127821725
8.92250788755316e-05
5.57508306227262e-05
6.38281155158192e-05
7.97507520138398e-05
9.72422337430597e-05
1.10361465282114e-05
3.8814674028333e-05
9.33430193375826e-05
0.000116913093559001
0.000118290440617451
7.23076823557517e-05
0.00017816303174339
4.26195564325831e-05
6.00352291667315e-05
3.16417894244809e-05
3.36141531409891e-05
6.61916661039632e-05
5.63037486096833e-05
7.39401137737698e-05
5.66706746506558e-05
4.49487448846006e-05
3.34740942608045e-05
3.81375004458356e-05
9.81062539540501e-05
3.36391569478627e-05
8.20725299198237e-05
0.000100072232672359
-1.25400479712474e-06
-1.05500254602485e-05
3.32260134735369e-06
3.84777854803374e-05
3.83125878940828e-06
0.000142964252043235
7.03190292766279e-05
6.64900153441721e-05
9.586016685831e-05
2.54857343977206e-05
7.78640816651931e-05
3.6870879250885e-05
8.46747768466269e-05
0.000120766563225383
4.52632153616292e-05
7.15869995286331e-05
6.62402256221226e-05
9.16986828517334e-05
6.49506541158382e-06
-3.41470300516901e-05
5.93251001592245e-05
4.93762985958216e-05
9.21166284045129e-05
8.56463518365238e-05
1.20159397062573e-06
5.27139243566163e-05
4.17211499688295e-05
1.72878980381703e-05
5.38401768879953e-05
6.60398685270458e-05
0.000101873725956183
7.56974342997453e-05
6.97307056390593e-05
1.04940182799763e-05
3.89353685638262e-05
4.55832093391547e-05
-4.76051428484559e-06
6.62164883821258e-05
3.82875356557269e-05
1.81533246559298e-05
6.14905988925089e-05
9.02883589014159e-05
5.50569708099189e-05
7.75981280797304e-05
2.89525018753896e-05
3.15174624987956e-05
9.15366646414953e-05
9.07028286863034e-05
6.12330102134205e-05
5.4564167508798e-05
7.13632327783817e-05
6.11642685226994e-05
6.87706741350653e-05
0.000106834660244853
6.71443306804639e-05
7.6513733207948e-05
2.40392315971491e-05
6.45963281523962e-05
5.78635923043635e-05
5.32534582083112e-05
4.55154992889341e-05
1.69571048203464e-05
2.34541974763982e-05
9.87890652740269e-05
0.000141269584642522
1.38800784887994e-05
5.97944400556493e-05
1.16147834218804e-05
2.42172665623495e-05
7.22798347480865e-05
7.28857769036347e-05
1.72426236277313e-05
3.61192267754645e-05
7.16113816116578e-05
7.48458873779002e-05
8.86588910841931e-05
5.93858497160472e-05
8.04497911652476e-05
9.01932589569242e-06
6.51445408876855e-05
1.74584727040529e-05
2.36171405582851e-05
6.00836137361648e-05
2.05336368378355e-05
8.94753645404398e-05
3.13654441258667e-05
7.64729777297706e-05
8.65387140381194e-05
5.82593839584812e-05
1.42925194131902e-05
1.44594977994269e-05
8.59180544807771e-05
1.76903542706446e-05
0.000111315196335539
9.34350600270311e-05
6.90126703213535e-05
5.03649050133977e-05
0.000116549954352466
7.10713550405773e-05
7.16432794100216e-05
7.59850668430418e-05
6.45139233393232e-05
7.18116056842345e-05
2.20330263496712e-05
2.17091491651807e-05
7.7162154404696e-05
3.76500985535104e-05
6.28592329047825e-05
5.86853940866568e-05
6.99232906262163e-05
2.88211978262765e-05
3.12015470084979e-05
8.277945615753e-05
9.39596498709678e-05
7.30046714834435e-07
9.12175775172692e-05
8.64480953806723e-05
-1.53616441729452e-05
1.50445322504325e-06
2.96074660002497e-06
2.76254873232345e-05
3.94623894150035e-05
3.75128794190287e-05
1.56097085532949e-05
5.87847948435731e-05
4.96616131813934e-05
6.82863031321493e-05
4.83593403615629e-05
0.000104222370636465
6.40340729993763e-05
2.59645404523104e-05
-2.55945811321432e-05
4.96968172212908e-05
4.28628754969657e-05
-3.74304790262557e-05
5.54149177827737e-05
3.28622388740751e-05
6.2993951891784e-05
0.000101543883604714
6.75540919245454e-05
3.73910671893463e-05
8.71912653822081e-05
5.98796492976414e-05
4.69060002343471e-05
6.16609386762211e-05
7.87204175357179e-05
3.65510306015993e-05
6.07842588095011e-05
8.1233677799295e-05
7.69527630602903e-05
9.53811918517418e-05
0.000103631712038738
5.7509137125815e-05
7.05556741746153e-05
9.44066420368066e-05
7.81341739095122e-05
-1.31330347220076e-05
5.48998536047096e-05
-7.40516144413833e-06
7.62216558879167e-05
7.32105781922899e-05
1.33800432826914e-05
1.590168458242e-05
9.50836265995872e-05
3.28183194239577e-05
0.000102603198941928
0.000107653921668667
6.16805633422185e-05
3.81417882390647e-05
9.32104488032849e-05
0.000110144845372538
8.41918259262221e-05
2.08925531504132e-05
-1.76618135431788e-06
8.5647638958486e-05
4.52472689951814e-05
0.000139939742003198
7.58811099411355e-05
6.36728915696179e-05
6.71806236501524e-05
2.14829424795363e-05
0.000112888755232341
3.04894766698765e-05
8.92085689917455e-05
9.73748794005376e-05
7.02820294695775e-05
3.30125642098025e-05
7.20198085850234e-05
9.64181001032517e-05
6.8841512268606e-05
6.41509020015713e-05
6.93700493454089e-05
2.69683384968527e-05
3.74323042056628e-05
6.34404977671778e-05
0.000102659889353657
6.48252570746879e-05
8.17031825940487e-05
6.24397433615622e-05
5.46187089092076e-05
0.000122076248184882
9.72354630580349e-05
8.66299358475697e-05
9.18778920282616e-05
7.98203303456077e-05
8.88366484340835e-06
5.95389706952659e-05
4.63823421293193e-05
6.00533014080395e-05
9.51357908984892e-06
7.20862832315001e-05
6.87549952361044e-05
4.09864245691868e-05
2.70181017759491e-05
3.20975284623748e-05
6.60177457246789e-05
3.86371187835677e-05
8.59597255337545e-05
0.000102531732155295
1.30997809342294e-05
4.7408798566899e-05
5.60827057748389e-05
7.0651854406136e-05
1.65029027958432e-05
3.83553423918344e-05
8.5626497506075e-05
7.40680282286646e-05
4.25876741129008e-05
7.26963455031237e-05
3.30446818989363e-05
7.55396726150983e-05
3.04907918258926e-05
9.16771994749824e-05
3.46572028651641e-05
5.51978193964537e-05
9.55927520397113e-05
6.25712432361466e-05
1.38907559891915e-05
-6.75814028468633e-06
1.94090688668852e-05
3.41433515366475e-05
4.56583792471607e-05
0.00011938396319524
2.74260713708298e-05
8.46101985837406e-06
0.000125118603701964
4.54553353868285e-05
0.000124574824812834
5.1864661130602e-05
1.14534142643991e-05
0.000136596018158982
4.90661229041601e-05
7.00979997057e-05
5.72976623892325e-05
8.02174011528245e-05
5.05245870841738e-05
7.45004099003893e-05
1.59882282426767e-05
0.000126357285815404
6.93938996315605e-05
7.72181939518119e-05
6.38569359962217e-05
7.67220680913184e-05
1.94477908267407e-05
5.84283365712143e-05
1.8912209675816e-05
3.55913327706538e-05
5.64449654034854e-05
3.49078862597148e-05
5.79443182941466e-05
3.01022981563588e-05
8.67416624297397e-05
9.66983292358801e-05
2.4860054904064e-05
5.89714314570095e-05
4.7009160986889e-05
8.48702195299946e-06
-2.34302718303656e-05
5.87337400509657e-05
0.000100939380762113
6.65028630392676e-05
3.22984893308282e-05
7.53555937187942e-05
5.81994793782484e-05
7.98164810359444e-05
8.8365177981939e-05
0.000115576057651569
6.10910410567879e-05
7.91118316732211e-05
6.68035968421661e-05
3.61122178070983e-05
6.19187066522072e-05
4.72688156644769e-05
9.90971585554561e-05
8.85716898084516e-05
3.98726888155872e-05
8.04779691593287e-05
9.13454014248212e-06
7.90616099962157e-05
7.97388704618704e-05
4.4598162396449e-05
-1.33938467410403e-06
6.75746085523077e-05
8.02966375491156e-05
1.93873137566289e-05
5.62253359958586e-05
2.80880409126491e-05
0.00010540804018004
5.22943554744074e-05
5.37087793719851e-05
6.50080136410979e-05
1.33918056687029e-05
5.83716783943584e-05
5.72724729205257e-05
6.22564530828487e-05
8.54748149004679e-05
3.72540551842962e-05
-1.11741776107517e-05
1.74060902553552e-05
7.91757253774969e-05
0.000109769468084061
3.12114814770392e-05
8.58674715845733e-05
5.92182112053944e-05
7.7581430939845e-05
6.80798311829909e-05
3.00209413985888e-05
2.72947278967607e-05
5.26297270318098e-05
3.1136039633415e-05
7.56312156822265e-05
9.11762427693915e-05
0.000116527321244901
3.85171728385386e-05
5.53065752091366e-05
3.36409778988395e-05
8.79449716734712e-05
8.66942853474532e-05
6.59798084517518e-05
8.30258486436017e-05
8.96038103010965e-05
5.57887696858372e-05
7.2788516557485e-05
0.000105068668142347
6.64091623541875e-05
4.69369994652204e-05
5.56225480498578e-05
9.15226190741955e-05
6.2327220104039e-05
0.000110714803607323
-1.46280804452871e-05
4.25774894274179e-05
8.10336628270699e-05
5.87605054397313e-05
4.60815849262385e-05
2.90465909467016e-05
4.88264878915439e-05
1.25302813213134e-05
7.26639961893238e-05
6.70486593639326e-06
2.18050660313801e-05
6.52532710674543e-05
8.10289734566534e-05
5.49227821986853e-05
0.000106678651109595
3.80783680083157e-06
0.000104948744874571
8.63011283951998e-05
7.14731086951177e-05
5.45238131128483e-05
5.72001385452536e-05
2.01693834447871e-05
0.000126640567933005
2.91871300411522e-05
2.86074611181563e-05
4.30993988905473e-05
6.79655503995234e-05
5.1713995223353e-05
3.22642642494442e-05
8.22766950755252e-05
3.74967099117785e-05
0.000114450359367446
3.57996619164085e-05
6.04250545331728e-05
8.44181644723911e-05
7.30695534585807e-05
5.5752620711448e-05
9.50548041069384e-05
4.90369330346396e-05
5.73291575249726e-05
6.42061543378455e-06
7.61883476519352e-05
4.1827823124277e-05
3.9040365270054e-05
2.7505541972362e-05
6.91944509154778e-05
5.23927266172305e-05
5.0002003086748e-05
5.18186309233834e-05
8.28945729307191e-05
5.60768321824979e-05
9.21742337042119e-05
9.23711597058735e-05
8.84156346834536e-05
9.25694154959728e-05
4.52605832101225e-05
5.48798217398456e-05
0.000146067608275489
4.50814548347666e-05
-1.45901485077747e-05
4.7157503539774e-07
2.80566951598566e-05
6.57420543152672e-05
3.82043586770912e-05
9.88697700353704e-05
8.38821621279041e-06
3.93417004606516e-05
3.99002429105512e-05
9.3297517839846e-05
8.20658598034615e-05
4.79289954768164e-05
6.40091343056025e-05
5.07208472504311e-05
3.40558230960976e-05
7.71406901039534e-05
5.85503133374931e-05
1.06506858945562e-05
7.17912934452407e-05
7.7270364047902e-05
4.88023875971734e-05
5.2930692849072e-05
0.000113329423375723
-1.00309888148668e-05
4.89435247452003e-05
0.00013653136793825
6.48210997369329e-05
8.85984016687403e-05
8.68443259412219e-05
5.32514788516299e-05
7.43498389986165e-05
4.45221312431655e-05
3.26112447553608e-05
3.36514724753365e-05
4.37396686564772e-05
7.52048309674446e-05
-5.45071144590162e-05
4.51066180881575e-05
3.25160215834219e-05
5.22480051573196e-05
4.90485628326932e-05
0.000125236309335766
9.95385149406217e-05
5.60968086259888e-05
2.16664381870307e-05
8.94549205627735e-05
5.90262675509597e-05
4.37753934063408e-05
6.80792006087857e-06
8.13859415304519e-05
3.24744313732871e-05
-1.96593921271871e-05
4.18815313580176e-05
2.40492616408194e-06
1.86981178753721e-05
8.32428896095469e-05
5.37477509541546e-05
6.1977936001858e-05
9.45669277197821e-05
0.000115813642294825
4.20759839726852e-05
2.60188344738555e-05
2.5047517978175e-05
0.000127844827531945
2.74959189330786e-05
8.25470658089304e-05
6.75843032374751e-06
1.20201144028137e-05
4.53457679028496e-05
5.35002560811873e-05
4.17262060834355e-05
5.6878942104459e-05
2.94085518607925e-05
5.08219763940803e-05
7.72179640561799e-05
5.00321984453839e-05
5.43299309014892e-05
8.24844418345948e-05
8.52988731587789e-05
7.45635681615017e-05
0.000106246074865434
4.01227858122928e-05
0.000104123168918331
9.45491581649712e-05
6.36479090021776e-05
0.000143534577787314
-2.84452305783407e-06
7.65858437747727e-05
9.01559273525069e-05
6.83013621814286e-05
4.42025393201923e-05
7.80818686470825e-05
5.97014931248591e-05
5.29305260154815e-05
-2.47792855874467e-05
5.44042030071817e-05
8.00067250602092e-05
6.82956712255612e-05
5.76342311682764e-05
3.40267352503971e-05
9.34230194596461e-05
5.04103333339375e-05
7.61768195444571e-05
6.53519806786331e-05
5.49388183819769e-05
0.000103397156982389
8.5782938660134e-05
1.51849275112818e-05
4.37596539192095e-05
7.28368341348149e-05
0.000117419277785419
4.51502878584195e-05
2.10774718585354e-05
4.53840163267768e-05
3.12213381101249e-05
4.88087150814978e-05
5.24033300571559e-05
8.93252141506443e-05
7.78625380553136e-05
5.04323906811773e-05
4.28916176724408e-05
4.75573355602941e-05
-1.273303089803e-05
3.32943896713906e-05
1.60038216017601e-05
4.25158000391539e-05
1.37916823935204e-05
8.99839910938188e-05
5.23361784372496e-05
7.32601282959163e-06
8.56600375123044e-05
9.38377666443503e-05
5.05472213510403e-05
7.23544668404495e-05
3.59936929286997e-05
4.8169112385571e-05
6.12196261475168e-05
3.80821605695501e-05
5.38768691629966e-05
3.60074656561558e-05
5.55527956232235e-05
5.51862671977478e-05
9.05939527349824e-05
1.76010082354528e-05
6.70253672093746e-05
2.99659471254926e-06
0.000145322117696853
8.707297305537e-05
5.11778849097757e-05
5.736695173319e-05
2.32349559253484e-05
2.72517529931588e-05
-1.7973958082871e-05
7.87566327947379e-05
7.77773044522065e-05
6.42435881923974e-05
5.46349559181076e-05
4.12291141117816e-05
7.9561253343975e-05
6.6578918870481e-05
5.38696540857836e-05
4.46995000633565e-05
0.000158265205047098
3.39154360101635e-05
3.50588828750837e-05
3.60238322806942e-05
4.52033509283171e-05
3.95979251980672e-05
0.000124795071651568
3.844044191882e-05
6.40071155193271e-05
6.06028224039078e-05
4.6112224728653e-05
6.10133114421699e-05
9.79750096144017e-05
6.72110076458134e-05
9.61624164662112e-05
7.89238396502499e-05
0.000100886686891403
0.000116606845116871
0.000100444126187515
3.41378443638298e-05
2.40144961180883e-05
7.5635159390393e-05
7.07566160996889e-05
7.79823436115223e-05
3.85812359430374e-05
4.47599674826564e-05
8.84999574822824e-05
1.80895291363361e-05
3.40502453845734e-05
3.74147902202282e-05
8.95427454610851e-05
-4.85700769045932e-06
4.76767796669254e-05
8.46549995463828e-05
0.000122454618671036
6.69876669477943e-05
5.70822385518416e-05
0.000141528367749792
7.34702412578621e-05
1.92050743126542e-05
7.92156113356742e-05
2.98777807602072e-05
6.16538994725369e-05
4.55006243740498e-07
1.4139779751601e-05
7.51377221744905e-05
7.01826365863648e-05
4.16717133757575e-05
8.37258532073305e-05
8.2559388936126e-05
6.67154814361706e-05
6.63871092725612e-05
7.8240135368538e-05
5.25072544357576e-05
2.14848546488389e-05
7.27929483440434e-05
6.38617058595711e-05
7.39449545066884e-05
1.73381514099956e-05
7.84762213035307e-05
4.93859918086285e-05
7.73387768040054e-05
4.67938849384824e-05
3.48064519095251e-05
0.000105875590159742
1.3847606056725e-05
3.09446100796389e-05
7.90709449909785e-05
7.85918657806199e-05
5.45184395979467e-05
4.15686641685295e-05
1.8528055509914e-05
1.88071232941099e-05
5.82417645647976e-05
4.29853524976592e-05
9.90941808148745e-05
3.71403054336885e-05
8.66076905460384e-05
7.98498930004707e-05
3.38275427858155e-05
8.30921195531687e-05
5.13946546470044e-05
0.00012174082373476
3.97321244624944e-05
5.66119099176953e-05
3.97193755462143e-05
8.30995330314189e-05
1.0068690003994e-05
1.90200548588588e-05
5.59242331056649e-05
8.90980267867257e-05
2.77152287900283e-05
2.7796224640769e-05
4.29552328513377e-05
1.73706779062574e-05
6.1083106011048e-05
0.00013923752543751
0.000105456747839178
1.68572634805505e-05
2.06372137409959e-06
5.47674921214104e-05
5.89860318952004e-05
7.19801495718575e-05
4.97030368849468e-05
5.47213589401284e-05
0.000172568713036492
1.86001023617303e-05
0.000120283561827096
7.72437908195195e-05
5.13771063506087e-05
7.89129708836287e-05
2.64193055413725e-05
6.41414815187538e-05
2.99635056818761e-05
7.02183737386426e-05
2.60275228739331e-05
7.6859156250124e-05
8.45444789899742e-05
5.52141938104818e-05
1.49235440545847e-05
7.07214595462693e-05
0.000101938995899439
8.12319504014794e-05
5.80006366265884e-05
-8.4915961481119e-06
5.09121263629906e-05
6.20020906014462e-05
5.91732049752703e-05
9.15247719257982e-05
6.9644203275839e-05
7.82466421617414e-05
5.31344342549773e-05
3.96860060121361e-05
8.34127275134392e-05
2.86161243290341e-05
9.73650046352114e-05
3.20341619012775e-05
1.5082448372179e-05
3.06083707638673e-05
2.41932962899202e-05
5.24977721439925e-05
2.62313535344196e-05
3.67625934099867e-05
6.40270408732518e-05
7.07250981876508e-06
9.20352001530934e-05
9.38815799023041e-05
4.18450248006677e-05
4.01760230574588e-05
6.20754586060284e-05
-2.79774860478434e-05
7.33989708602669e-05
2.22623469623675e-05
3.99910590567669e-05
9.65026704346455e-05
0.000128766942415922
-2.27612241904851e-05
5.89436570986324e-05
7.97886503487386e-05
2.37980202524641e-06
6.06041359281383e-05
0.000148206189086984
4.86373533133891e-05
6.79170729339078e-05
6.54718621639388e-05
5.54403781572846e-05
4.13231573250968e-05
0.000100436062799433
5.58279662692683e-06
0.000112610628981219
4.73314609302011e-05
9.89480440856266e-06
3.78182402873158e-05
2.33184977036666e-05
5.04449128152145e-05
4.98343261174911e-06
8.07670959234064e-05
4.0886629109941e-05
6.65808768576403e-05
5.18807497987957e-05
4.43932790541993e-05
5.43617845502121e-05
8.18635363443249e-05
2.8770517073981e-05
1.40113992690761e-05
3.72588533998264e-05
3.0683128509723e-05
9.51694835590583e-05
2.65732368013267e-05
7.69721284329137e-06
4.42601439784621e-05
6.23294611095285e-05
7.01313166795817e-05
0.00010110699976882
3.24755140621143e-05
6.33679495864989e-05
3.79760897928021e-06
7.60324986272081e-05
-1.3558315145324e-05
0.000102830734227781
6.7063705543778e-05
0.000125839146008834
6.89422672865891e-05
8.21376839585933e-05
6.66606142120938e-05
0.000119206135197983
5.03560911002081e-05
0.000121423236817996
6.75022287884209e-05
6.83631047046634e-05
7.70844987279531e-05
3.95351296957972e-06
5.8593105666937e-05
2.95831747705641e-05
6.22685879112121e-05
6.83967894716134e-05
6.00175193554555e-05
6.01172943982088e-05
6.47889261974629e-05
-6.91346057328311e-06
7.21789152003012e-05
4.08127460840892e-05
2.70764907472465e-05
6.66909488741859e-05
6.72683742522274e-05
1.67820926991992e-05
4.36762977610744e-05
8.53173284300844e-05
5.71522741582216e-05
0.000106461159602364
2.62215809166534e-05
5.70363731599104e-05
0.000100611823417417
1.59017680701453e-05
4.80924093174645e-05
3.79965316917794e-05
6.57326363865237e-05
6.01317956276098e-05
0.000116825366422293
3.53833597545807e-05
7.31200111230302e-05
6.12487801455886e-05
6.84364155703795e-05
6.84167985412872e-05
6.12351955171111e-05
1.78678128737024e-05
9.50780428968539e-05
8.42619949648077e-05
7.72001038793794e-05
5.94514709142447e-05
3.79075986720362e-05
8.55699539506688e-05
7.65698808771011e-05
6.31802208033335e-05
5.43048471102629e-05
3.0519587918015e-05
7.95421053892451e-05
2.99281783301466e-05
5.29694019258401e-05
7.83202364108915e-05
5.04793867687145e-05
9.66828941410691e-05
1.77038881887382e-05
3.72686813614841e-05
5.41365734342048e-05
7.38759063685504e-05
3.46758939211502e-05
1.5881192800294e-05
5.0694577292958e-05
2.0076743523792e-05
8.22121167187415e-05
3.75939201632588e-05
4.66100357824489e-05
6.47414317693214e-05
4.46341426521831e-05
5.69475027156176e-05
3.04461428045362e-05
4.71599651444435e-05
5.85536682744531e-05
6.38008959537949e-05
3.6163307103949e-05
9.3303363289693e-05
4.5185177400076e-05
2.75095174070003e-06
6.66036087476537e-05
8.80028597296776e-05
4.50823164257346e-05
2.80194908830984e-05
4.73158164084264e-05
4.34349747548727e-05
2.16026284917251e-05
0.000132285753539309
0.000107130248647966
7.08189862620295e-05
1.56873567469185e-05
9.55970918360927e-05
8.88486879189995e-05
1.37928381768052e-05
8.05939860847544e-05
5.6932671662555e-05
4.60944284715479e-05
7.47459077921674e-05
-8.04838204757331e-06
1.75465738296005e-05
6.17259474631779e-05
7.11097197707879e-05
5.80974479338431e-05
6.82306838559288e-05
1.78491310696367e-05
8.41409226104984e-05
0.000112204413127179
0.000104508447470886
0.000135042903437554
6.91526650620694e-05
3.75267822479757e-05
7.78219290341121e-05
8.99646073377264e-05
6.44362066031295e-05
1.83237583570162e-06
7.29003930691626e-05
0.00010392097560809
4.75467941152976e-05
0.000107104590964158
8.86878832500176e-06
4.02369884573444e-05
9.31366984734898e-05
5.7428667093327e-05
3.10131243634548e-05
0.000106173839305344
8.62423616255815e-05
6.64569129128546e-05
6.51556798189454e-05
8.31479738997849e-05
6.26664820936794e-05
8.87882421833657e-05
1.96552441125424e-05
9.59275968297992e-05
6.7130908871866e-05
8.24605898897679e-05
5.12825958141083e-05
2.84299129499399e-05
5.77617942932687e-05
6.47294571028664e-05
0.000110772536003938
0.00011936176154383
7.13285128366055e-05
3.95359320250203e-05
0.000123005243461758
0.000101361354095381
9.05921606930901e-06
2.60965441657563e-05
7.49217889584105e-05
6.9775253334073e-05
3.0193646670562e-05
1.87205653685402e-05
6.4885150235529e-05
2.53814299933044e-05
0.000145485951471884
2.90819216017908e-05
4.99433283407061e-05
7.1827556502105e-05
4.61085390447933e-05
6.32821712903855e-05
6.84901150664942e-05
7.78034283372626e-05
2.33184530101059e-05
7.33423926885808e-05
9.32113173562868e-05
3.36556668129237e-05
3.36505507218115e-05
7.77890900667023e-05
-1.89771502980162e-05
4.89781589372204e-05
6.97831089246289e-05
2.7183358037954e-05
8.09558613037703e-05
6.18399740293113e-05
7.86203608608901e-05
9.99435030813969e-05
-3.03943394209641e-06
4.87221858976206e-05
8.64383831274367e-06
5.25919909173666e-05
3.17816965651516e-05
4.36686289434718e-05
0.000111801569958981
8.79906649388041e-05
5.76432526045648e-05
7.93925554077923e-05
-2.71409069355267e-06
0.000124459671993892
8.02662428323633e-05
2.49804216116892e-05
7.82642532198577e-05
8.33776486786045e-05
4.66580951015984e-05
2.56741547229087e-05
8.62387269925218e-05
7.0937730333936e-06
5.70379638493183e-05
3.24048735579527e-05
3.42582566025799e-05
0.000112721189444314
0.00011931695464984
0.000117861464537052
4.63034671672223e-05
2.74751737700492e-05
7.33504628605571e-05
0.00012803588867676
8.2530374756593e-05
6.91851552808903e-06
5.31510815200642e-05
4.36880627925043e-05
8.09364727870944e-05
4.30666601413533e-05
4.36899956299714e-05
1.81747878542539e-05
-7.29709978922962e-07
7.26942245024122e-05
6.58850260533444e-05
0.0001046047100136
6.02975244261195e-05
1.16276395641659e-05
4.93304433460365e-05
4.08153280997717e-07
5.0315098457751e-05
3.65150315678404e-05
4.91798632357673e-05
0.000118027249758548
8.34169877345862e-05
-2.5094572664491e-06
5.4269900660673e-05
5.68819425678223e-05
4.26549613329802e-05
0.000118724468125074
2.92636967542062e-05
2.59313354770263e-05
8.15209713593884e-05
2.24998433674724e-05
3.4739698481131e-05
4.16587500337665e-05
0.000142099829425123
0.000108271100526624
7.19900924742989e-05
5.51993303653218e-05
3.31719833476336e-05
0.000102206937352911
5.82325709396889e-05
8.41314921206082e-05
8.42103855346604e-05
6.65413107660929e-05
4.85326829226131e-05
-1.20421249051495e-05
1.2866595561639e-05
0.000100859648982475
3.3120060948287e-05
1.47202805251266e-05
2.654180890001e-05
4.28015391503759e-05
4.68562862094471e-05
5.68333567704793e-05
7.35058977599931e-05
0.000121150342219891
2.92235311210592e-05
6.55855133194273e-05
-2.67483857880371e-06
7.06301645633771e-05
7.22172945977297e-05
0.000114776039701688
8.55416145130821e-05
9.13318946065065e-05
0.000103321078546624
2.39071930439111e-05
3.60583474229921e-05
7.67326692150564e-05
3.72966397154236e-05
-1.89622361446742e-05
3.5310706156343e-05
9.43477325721833e-05
0.000142991183213027
7.20831234149435e-05
8.75781450194854e-05
6.30102800766324e-06
1.24872882285508e-05
6.14362472414619e-05
8.28694165121502e-05
3.64871992250039e-05
8.17365336137358e-05
5.210068632615e-05
-6.93991311504555e-06
9.48875836712828e-05
6.36799721302679e-05
7.70371052868871e-05
3.08563231285016e-05
0.000106203239072039
4.12059566970027e-05
3.79772417493234e-05
2.42444303808713e-05
-2.39032555397602e-06
5.02307679233031e-05
0.000105391521552376
8.56975882777236e-05
6.79724079891762e-05
-9.83290605735688e-06
4.04581518466704e-05
5.77454645451772e-05
2.50892000972681e-05
5.53641450366387e-05
0.000119968580214912
0.000115501421878619
6.74793875372046e-05
4.6789999038063e-05
5.86150284199173e-05
3.18620127551093e-05
5.29906860965036e-05
8.42654053457783e-05
0.000125756834057317
4.90077468919523e-05
6.20268072490077e-05
7.34679736492374e-05
1.77160026956214e-05
0.000133391177028244
3.97480245439697e-05
4.84487666697406e-05
4.06908552688148e-05
4.01079358501042e-05
7.03972489246903e-05
7.33406792847644e-05
2.63706172546582e-05
7.06374471005489e-05
2.9613563732306e-05
0.000153499833344068
3.6806299661505e-05
6.48904493583389e-05
8.79140665194794e-05
3.25996555526702e-05
6.80709720196139e-05
0.00010740048684336
5.41712464381631e-05
6.57055544423071e-05
1.14775609468673e-05
2.66481940634698e-05
8.70358204158897e-06
0.000131525792599727
5.95843257464328e-05
6.98726758830028e-05
4.88433529401759e-05
7.56726455321598e-05
-4.27545608991012e-07
2.60245535374192e-05
1.52229305701684e-05
5.46586365809074e-05
0.000121915718148294
5.12169889581116e-05
5.62631253910083e-05
7.77760872512532e-05
7.96363130320932e-05
9.43551861743632e-05
1.86414867385652e-05
4.96970739118005e-06
5.45916943716261e-05
9.98537017773136e-05
7.83649649894755e-05
2.71826229604535e-05
8.95987158438474e-05
5.5309294487965e-05
4.76117416950332e-05
4.10706811960786e-05
9.72529449989611e-05
3.95794853435676e-05
8.71831375141581e-05
8.59494578687638e-05
7.43135941866575e-05
6.55489198788749e-05
8.05502724412203e-05
6.53677542059716e-05
2.43913317554258e-06
6.33411785140682e-05
0.000110342897149875
0.000130507098410746
9.93375506738195e-05
0.000145307366180239
4.34440814468838e-05
5.29077717371359e-05
3.1714922470548e-05
6.46011031547926e-05
4.42746332659937e-06
8.68096527006346e-05
-1.53212441608317e-05
6.2221800972824e-05
6.78897423324206e-05
-1.21573348837552e-05
9.89928084377083e-05
6.05082828426177e-05
8.49171720212695e-05
5.82528063881597e-05
3.85283567812866e-05
9.95966496236055e-05
5.45858353210915e-05
5.66567193256409e-05
2.5865819319312e-05
6.90083380251863e-05
4.82033946389556e-07
6.45324366907089e-05
9.940907034083e-05
0.000121849990028856
1.68538191042567e-05
0.000103655448439405
9.48837010666614e-05
3.19556825539622e-05
6.89231846948161e-05
4.35526632573398e-05
3.92935747629788e-05
5.43472625169396e-05
5.81534718896065e-05
5.90971598454298e-05
7.90076324920959e-05
8.0319294285653e-05
3.3327539480441e-05
8.24233795770067e-05
-6.20541403978648e-06
1.78108537952144e-05
-3.03931077457539e-06
5.30816172953378e-05
7.43818044644227e-05
4.37220207109086e-05
0.000135256107982555
3.36152236542416e-05
5.29850644028526e-05
0.000100431858059523
9.99148753596173e-05
9.48107544640669e-05
6.78042990588761e-05
2.98734688487183e-05
0.000109494634015898
8.10246431819461e-05
1.96927811097148e-05
0.000104817399934747
6.99833884625652e-05
3.92918304026718e-05
3.54313825980579e-05
6.57182522383474e-05
0.000111458061514693
5.41781921806288e-05
6.78280464370254e-05
1.93914984403219e-05
5.73621511521239e-05
2.51375644177326e-05
8.31699943100404e-05
3.45503530264925e-05
6.46446744411005e-05
6.21162737172518e-05
8.09608608880013e-05
2.68607834430648e-05
1.55473052334373e-06
9.12397470202309e-05
6.82921462550721e-05
2.99126679945057e-05
4.56573562363711e-05
-1.05853759418645e-05
7.54265589762513e-05
5.95641608728694e-05
0.000101694530122805
2.6847315484151e-05
7.73738948694053e-05
4.80563690643434e-05
8.20535118554291e-05
4.75276463921241e-05
7.80252952810531e-05
7.58622408833343e-05
9.28638628586698e-05
7.67536906637055e-05
0.000132832046812305
3.8263356436215e-05
4.73881011303905e-05
4.98579707578749e-05
0.000129586038389565
4.15810786947605e-05
4.01533448903363e-05
8.55883610663125e-05
7.95244568889799e-05
8.76969539110464e-05
6.75122494988018e-05
4.30090235934606e-05
9.95320821160488e-05
9.90931650895727e-05
5.18426315072496e-05
6.26094858689561e-05
3.03142029288253e-05
7.17821365276049e-05
6.51081195333079e-05
2.4332912189424e-05
3.63383375752271e-05
0.000127256520740643
6.42723678118599e-05
2.6027017226237e-05
4.32241693396632e-05
8.76820844034079e-05
4.83634064447205e-05
5.1605733723793e-05
7.3723684268197e-05
3.2971311856357e-05
3.64141500776553e-05
0.00012927327387679
6.09945945430374e-05
1.49453686654108e-05
8.36336304869215e-05
0.000119333653767463
6.97003569648331e-05
4.9382561919157e-05
7.93637010529241e-05
0.000143902265421305
9.00872074115016e-05
7.47859297536401e-05
0.000108634062868621
0.000137431998383682
8.10855670578703e-05
0.000123459403686904
6.2558105941457e-05
6.31524842472653e-05
2.9682176804042e-05
0.000103386521197
4.73350198321516e-05
0.000118699933526788
9.40041328274078e-05
-4.70870561456486e-06
8.55909715946197e-05
-6.69688868214852e-06
-1.10597123363275e-05
7.04549826459372e-05
8.13791001524507e-05
6.87411973191721e-05
8.76207424010758e-05
2.77722335839528e-05
0.000110046645612316
4.00542692855871e-05
4.28180859749284e-05
5.17565828310694e-05
2.16291033076961e-05
6.90732502894292e-05
4.61613863383001e-05
3.05369463372336e-05
5.57909724418875e-05
8.65016139620727e-05
8.35665385217222e-05
0.000105122331118294
3.4417498563709e-05
3.95875908206121e-05
3.75821791378693e-05
0.000105168307524885
1.49181253518088e-05
3.82523513233598e-05
3.37753088787291e-05
4.45353384654664e-05
6.48128155013522e-06
8.30922543993368e-05
6.81113831373988e-05
6.36502240861533e-05
4.53804676915309e-05
0.000112674350726287
8.5030498071049e-05
3.95639968937891e-05
7.08033706978829e-05
7.29386405788982e-05
0.000112412103604888
5.86108132614736e-05
1.18880080861179e-05
2.21138681615757e-05
1.83861648522951e-05
7.34243003391039e-05
0.000133999821484791
5.10210781693501e-05
8.11483836703202e-05
5.73802107892751e-05
5.44468053687435e-05
7.8757327059829e-06
6.09152978681254e-05
1.35495162983766e-05
2.69387398258087e-05
1.94655278202649e-05
8.58161598765046e-05
5.21072467776355e-05
5.81875399842386e-05
1.36982365602203e-06
3.72006815952289e-05
7.8982470350968e-05
8.02326865591606e-05
-1.45177254567961e-05
0.000111724766344218
3.72268573559692e-05
0.000111422854396275
4.61059851484888e-05
7.57871740334133e-05
4.67079618333308e-05
3.84049514280456e-05
3.25485844405336e-05
7.32537968895341e-05
0.00011968650552097
3.28045840441249e-05
8.25491273133461e-05
0.000112478571970658
8.98158597180703e-05
1.21305753940418e-05
3.526255615725e-05
7.88043159701955e-05
6.00476851845772e-05
6.01610299445485e-05
8.5636818249546e-05
9.49520321541828e-05
2.08777633101714e-05
0.000124288394934255
0.000100252589241787
5.0560310196874e-05
6.89909769898233e-05
1.42396373694855e-05
2.54081500659401e-05
9.06452404183117e-05
8.02770349599137e-05
6.6814298577186e-05
2.04463474511052e-05
6.88218228431829e-05
9.69242968347541e-05
4.94846550383986e-05
4.33560873391104e-05
9.94879366035645e-05
0.000105437181130057
8.74716158902236e-05
4.64859996032615e-05
0.000124269106391443
3.68422331161417e-05
5.50401808713789e-06
4.92486842501494e-05
9.58182084807777e-06
7.14516795502424e-05
4.68766358973614e-05
7.8158084840969e-05
3.89045811392903e-05
7.38204558753736e-05
8.27368192071995e-05
8.56335607444282e-05
3.44212322163051e-05
1.86449865243575e-05
7.61837038895711e-05
-8.70164000182795e-07
5.89376173850709e-05
5.2517707793197e-05
6.90665040271801e-05
3.0681086426887e-05
7.59624109975493e-05
7.36214748459704e-05
5.62869843394681e-05
6.7993829592835e-05
8.96450720555014e-05
8.72055281453288e-05
8.310882604417e-05
4.61279085455879e-05
0.000102148774840972
5.71547538669181e-06
0.000106486625159006
8.32164856313708e-05
1.16155422979963e-05
6.63785791204238e-06
7.44137221492174e-05
3.16781508413932e-06
6.19458443454022e-05
3.37665554206857e-05
7.52420631321235e-05
4.12162551133222e-05
8.54782141161845e-05
2.34733281860969e-05
5.40066529402426e-05
3.12485847667163e-05
5.4834234646381e-05
8.44390807845299e-05
7.2725237472469e-05
3.78001076224367e-05
0.000119306188445984
5.40728487881121e-05
0.000105474697071549
0.000103676423178776
9.20169190894327e-05
8.86433871064191e-05
2.40969208289169e-05
9.13064542891873e-05
5.70379595028405e-05
6.67473043702164e-05
4.23926393004757e-05
8.20802097263609e-05
6.64147370559999e-05
0.000109357278494093
2.15050397365806e-05
5.30780750297503e-05
0.00014002887991508
3.49051460217093e-05
6.10307011872529e-05
1.95196466429837e-05
3.46560099823359e-05
1.28151206464108e-05
6.47057553636331e-05
4.66731077628482e-05
6.24466701696061e-05
1.7133835928223e-05
6.47779360760756e-05
0.000131931515865534
-5.49065632579416e-06
5.96614465813964e-05
0.000101462728241748
9.2584722282469e-05
4.33421165113635e-05
6.63390698459914e-05
6.3926196468532e-05
9.78374961800437e-06
2.2336511078916e-05
2.23083941072408e-05
5.61868918436364e-05
7.74409941167177e-05
8.45665076979702e-05
6.90987350561682e-05
7.7768347858797e-05
8.89098352234731e-05
2.5958869865112e-05
4.44785275445039e-05
9.18985609304345e-05
0.000104268464070984
2.77499253595701e-05
4.16790112036341e-05
7.47298021461186e-05
0.000140687467063546
6.06731808641221e-05
3.76045217829006e-05
6.56868347380832e-05
5.5880276357696e-05
9.67973289163573e-05
2.54491933629526e-05
9.9390958351155e-05
4.96999907288366e-05
2.9859277692194e-05
7.52441827393683e-05
6.3239564986033e-05
4.66279390497688e-05
3.19581176780088e-05
3.22351244849011e-06
5.89986741058904e-05
3.31779740256536e-05
3.91339646431102e-05
5.17669655272222e-05
2.16215739506986e-05
6.71179088864473e-05
7.43251603286159e-05
8.72761207485421e-05
-5.02253359630138e-05
7.17298344512055e-05
3.06810166786544e-05
4.37395221050932e-05
7.32344086460785e-05
0.000108912818627995
8.97285864557165e-05
9.48314119672007e-05
6.06831863076127e-05
3.31537809137203e-05
9.93655649847033e-05
5.75804319855847e-05
6.79337793302996e-05
6.68048703305683e-05
6.38205095844097e-05
1.40399679602766e-05
7.15696796390061e-05
2.65275009240645e-05
7.47912903252207e-05
8.49554164910428e-05
8.73606427435125e-05
6.92962472386979e-05
2.07380806925507e-05
7.46998501323047e-06
4.81606970374212e-05
9.53706083119713e-05
5.23900614087805e-05
9.33349592441907e-05
9.32020145758453e-06
7.41732315084631e-05
2.87805942153644e-05
5.61249151320084e-05
4.53304534775299e-05
4.21529481307866e-05
7.81062003047795e-05
0.000106817203737945
8.67966721930552e-05
-2.29885668235257e-06
3.0894752656079e-05
9.83244495594931e-05
5.4798036287004e-05
7.01191267604817e-05
4.35309928749919e-06
4.83527826032488e-05
9.07515953946378e-05
4.39284788017618e-05
6.09962594864173e-05
5.53482500326342e-05
6.64101493776714e-05
3.45648850174195e-05
6.12420117587832e-05
2.72434148387804e-06
5.04984265038503e-05
9.25913774259863e-05
6.5533353324973e-05
0.000117749298323173
6.44092830486848e-05
4.05708536984789e-05
6.7535709332298e-05
7.99281648522387e-05
4.67664707718128e-05
5.68040578027943e-05
2.65103987029373e-05
1.73653255473596e-05
7.0892162759045e-05
7.82515287779913e-05
0.00016120288222362
8.52969663289039e-05
5.75534533597873e-05
8.77727808141896e-05
5.16436610465349e-05
4.89502579357712e-05
7.3119677306846e-05
8.21903869218997e-05
4.207429419194e-06
6.00068209439727e-05
7.04695832922597e-05
5.78728714200343e-05
0.000113866921014052
9.17670352127e-05
8.32830198124245e-05
9.98613183432112e-05
3.00482482471821e-05
2.04770007470171e-05
2.15196892005171e-05
9.24121141627925e-05
4.57598648080331e-05
7.37541200876887e-05
5.80600246325201e-05
5.75496880362643e-05
8.00663579553644e-05
6.38954969672508e-05
5.02058085724752e-05
8.60612841005138e-05
2.14272373563874e-05
8.02277769466057e-05
0.000113048640954586
9.2262211598525e-05
4.70856089957264e-05
9.6157978451362e-05
0.000101603083179485
7.94920437425504e-05
8.52567991255781e-05
8.4801140010066e-05
7.47449085856469e-05
3.2742537248335e-05
1.21117917148995e-06
6.11427115030924e-05
9.61216591960643e-05
8.52611589036107e-05
5.48105606280817e-05
4.75671457960199e-05
0.00011213661918932
7.00697239339146e-05
4.83277814569555e-05
4.22314386819608e-05
5.23174346591191e-05
4.65300908166982e-05
6.48949223685496e-05
-7.07213379318581e-06
-8.97861595445679e-06
0.000110584164837038
2.26753325179793e-05
3.62325676150437e-05
5.35181660787157e-05
9.03864134617375e-05
4.42848612280237e-05
5.52927080392358e-05
8.2936509997745e-06
6.15184578350807e-05
8.19198602106545e-06
8.54255954066977e-05
5.06685799936029e-05
4.71780471086801e-05
7.4000470787896e-05
7.43519315192197e-05
5.70264569581174e-05
5.62788624820322e-05
3.73818804873831e-05
3.83276634521928e-05
9.34821362810732e-05
5.33962645598887e-05
-1.77806565481329e-05
7.72715887603556e-05
2.15649932728909e-05
5.25099591685205e-05
7.32985491082327e-05
-1.57660009037321e-06
-1.62132855937063e-05
7.35819359368395e-05
6.90159074652145e-05
1.12913768972599e-05
8.20002063414838e-05
3.12249266969831e-05
3.20682229272858e-05
6.91164009882631e-05
4.86565460807099e-05
1.08616709729548e-05
9.14461886305347e-05
7.32850487961015e-05
2.56473451892844e-05
1.1867801975227e-05
5.24271867533533e-06
9.99069899193957e-05
0.000101600121496663
0.00010930936855422
6.43604236426726e-05
5.108715592339e-05
6.52117217469267e-05
0.00011140649207841
1.7463816306525e-05
4.35209115308404e-05
5.23539229440788e-05
7.93643546253673e-05
8.53917967748855e-05
6.78840748070631e-05
5.52430656496489e-05
6.93097229196792e-05
1.69112369295703e-05
8.70425996154209e-05
0.000105806576646085
0.000101629738817957
1.98366003982553e-05
6.21236313078791e-05
0.000104461239523325
4.87491220715716e-05
6.90458216553354e-05
3.54203639885734e-05
3.3216029348596e-06
0.000102298694023579
4.43705217138138e-05
4.86144787274112e-05
1.52206672772156e-05
7.72868708252646e-05
3.20103638890081e-05
3.68422810208077e-05
3.54450689470552e-05
4.28554605575868e-06
4.28392765458505e-05
6.64363057680877e-05
0.000100845635289815
0.000107887385870585
3.09265374385174e-05
1.85260498144841e-05
8.87692244015259e-05
0.000121271951686458
5.91840419728539e-05
4.35619395336749e-05
0.000112086754940456
0.000132332406085046
9.59065860621374e-05
5.10672941962682e-05
3.80709109861794e-05
3.76617027439982e-05
3.91930171450851e-05
6.56548407395234e-05
3.70484997378646e-05
4.26163147167695e-05
9.36909269768222e-05
6.25129143377199e-05
5.20670343874163e-05
7.99503553236865e-05
5.02980292579901e-05
-1.8091841669849e-05
2.65255870088626e-05
-3.69747640468904e-06
8.01531589845495e-05
4.54504405761471e-05
3.33912779974536e-05
9.34685304497906e-05
4.16069978315289e-05
1.58391961830854e-05
6.09395498325559e-05
0.000119820756121601
4.29775601883509e-06
-7.73369649431519e-06
6.03087547942061e-05
3.8056959388749e-05
0.000129632428928306
7.46843971677404e-05
3.8981641170555e-05
0.000113107011205439
3.45389444529382e-05
6.12132360741451e-05
9.53015054475381e-05
4.4712231388522e-05
5.81552864114044e-05
4.92975035460217e-05
4.35842291477589e-05
6.19247388262221e-05
9.55794131913934e-05
7.98363706353767e-05
7.97238484716982e-05
5.79465416282427e-05
1.7896318344065e-05
2.48282151977419e-05
6.22678479516931e-05
8.46782964390811e-05
5.13343096297162e-05
7.9806002854635e-05
8.52255125884946e-05
5.50610800111855e-05
0.000100262568598398
5.81055769970417e-05
9.70423545291873e-05
2.43586283361253e-05
4.44163290474705e-05
9.49506033832594e-05
6.08430483835138e-05
6.25383183020805e-05
2.90170321916726e-05
2.22993049525125e-05
4.83581427299576e-05
1.73919017191971e-06
6.1088548181479e-05
3.14264811445872e-05
7.46650019481838e-05
0.000105423392669245
5.62963314110613e-05
8.521444029944e-05
2.47837036812311e-06
3.45179596415705e-05
4.94987838606143e-05
6.05179567147786e-05
7.25288781961683e-05
5.25938722137553e-05
-1.07190474169697e-05
3.47818016810864e-05
4.70369400093751e-05
4.15090733448587e-05
6.47391444779024e-05
2.5691237574474e-05
6.85728174758168e-05
3.30909636323272e-05
2.53610042187386e-05
6.50746719577305e-05
0.000113021930181906
9.54263530837695e-05
5.71478866493682e-05
7.42601366324181e-05
1.59356282105495e-05
7.44461899140185e-05
4.47479312337363e-05
5.63769173598376e-05
0.00011098032790003
2.25779937733238e-05
8.27280296388869e-05
8.93460379032173e-05
6.44624527488145e-05
6.22449775017822e-05
8.83995758966731e-05
4.44389859331163e-05
2.83680501882471e-05
6.06551582253573e-05
4.94841817572071e-05
2.48457285926175e-05
0.000106101577222496
-1.67992875693987e-05
5.79649256188221e-05
7.58069120944104e-05
3.05239251284375e-05
-5.19868686782297e-06
2.66709995291135e-05
2.4113328041104e-05
4.65692688547797e-05
5.7181902454047e-05
9.7820832290975e-05
3.42626211579233e-05
5.47491857250317e-05
6.96612876659763e-05
4.93171302913984e-05
2.6301537703543e-05
2.48556737383359e-05
2.37573429370011e-05
1.49055299778605e-05
5.75624644288733e-05
3.46189602707311e-05
3.67582450909692e-05
8.38025412483448e-05
4.57755794822154e-05
4.41417414054777e-05
4.7386578337353e-05
8.43592199659028e-05
2.4185205308541e-05
6.82926695837642e-05
7.31161031624682e-05
4.19730223594668e-05
7.18325205628178e-06
7.56019215695421e-05
5.57292756833078e-05
7.56944456916389e-05
7.37461641240141e-05
1.28810222654884e-05
7.16193708648174e-05
9.34128072057404e-05
4.10973051698128e-05
6.39176209321352e-05
1.97888552814852e-06
9.161273356353e-05
8.61586989830921e-05
0.000112528919924434
4.35410252183909e-05
7.84300835603886e-05
2.58688862468456e-05
7.12928596581874e-05
8.46213410376798e-05
0.000138001718236988
5.4566144898594e-05
8.52090082146464e-05
0.000107364747099415
4.6061388200028e-05
7.08145568516815e-05
7.38210358188292e-05
2.47980658306804e-05
4.8563462713823e-05
3.92784630533797e-05
3.84303376702581e-05
8.47990051051524e-05
8.01815255716213e-06
7.76014373990028e-05
8.54634186575871e-05
6.26837113304262e-05
5.69431510526031e-05
4.80134569681677e-05
3.27721627694146e-05
8.34680545402563e-05
5.45156008293536e-05
8.00928143175181e-05
-1.55833946830055e-05
9.6687696033413e-05
4.46926322196774e-05
6.87148350643839e-05
-1.15482349923941e-05
7.9775751597579e-05
8.08368544555622e-05
2.39985334385809e-05
2.87321313938579e-05
2.71873967410803e-05
4.20847168672541e-05
6.99046423806838e-05
5.03337966136171e-05
3.46337791176287e-05
3.48704485494435e-05
9.72560941832486e-05
5.50444771502057e-05
6.06125204238661e-05
4.76607327206235e-05
4.17003425621477e-05
8.83834756493708e-05
1.58332953053659e-05
4.59114282877924e-05
6.43374176349207e-05
3.02382261134032e-05
7.6655284807892e-05
5.64470046290236e-05
-1.21844677689376e-05
2.64436676664931e-05
4.97721870776927e-05
4.77259294407257e-05
0.000122804033130853
9.90818677164658e-06
1.12463665569045e-05
2.23182790376149e-05
3.40824695240707e-05
0.000139222390574658
2.69132037923455e-05
5.55699848425567e-05
5.79361479452905e-05
1.47649266622978e-05
3.08798593436463e-05
3.61190793740293e-05
6.85771462053436e-05
6.2471430742371e-05
4.69709246783971e-05
1.97372418740143e-05
8.18553202795187e-05
2.85655390468056e-05
3.10626323448407e-05
0.000101274839535374
-1.28786132016314e-05
3.04694495803766e-05
-8.71742969334221e-06
0.000134871870257895
6.42199905451186e-05
4.01471739744047e-05
3.80589453478358e-05
3.61310060847595e-05
3.69015353628614e-05
7.35565099735954e-05
7.1918828553725e-05
7.16184779898535e-05
0.000108376366073583
1.39679824826712e-05
0.00011150846122317
2.92710729486386e-05
1.81274740550738e-05
5.11040322147494e-05
8.25340178721617e-05
4.59964152878453e-05
2.80376503882384e-05
6.93917779876127e-05
2.01722045738654e-05
5.34933080790116e-05
2.62498829009293e-05
7.9921223074732e-05
9.51104176099866e-05
9.37500946421317e-05
6.16236617015022e-05
4.17963171420983e-05
4.92326863854053e-05
2.60072401228546e-05
3.55819735665347e-05
2.74567203098725e-05
8.52188925050719e-05
6.4018068516133e-06
6.78304132028956e-05
0.000172027296509219
7.22116408962305e-05
9.01280740932592e-05
4.39356355168137e-05
0.000103068867493801
3.42796019323815e-05
0.00011025147539659
2.422171378864e-05
6.29773189502503e-05
4.64365615803043e-05
3.44771133860875e-05
4.79567218363304e-05
4.37762849628942e-05
0.000105595948062415
-2.914956109829e-06
3.77171027373785e-05
8.22621473525671e-05
2.56423753550176e-05
8.86137308514902e-05
6.91217529410717e-05
1.45552694648896e-05
7.83365659915345e-05
0.000107623264584637
8.56506408087573e-05
6.28443306478513e-05
7.21297686906847e-05
2.51838045454831e-05
8.8083471241353e-05
-1.29597732623431e-05
3.6501757709658e-05
5.00121765770626e-05
4.24742640669345e-05
2.83266749217271e-05
5.51430425449898e-05
0.000117686692089893
4.7523701671684e-05
6.26247000561123e-05
3.74153817188601e-05
1.90796389145722e-05
7.44174442652698e-05
3.71193599566718e-05
7.31551425783512e-05
6.25241731388102e-05
7.25582507012743e-05
6.26067130363561e-05
0.000101372243896791
3.71520505302635e-05
6.20000046816474e-06
4.85973489506626e-05
3.33994104881397e-05
3.30421596257686e-05
0.000106163719823782
6.79300959709141e-05
0.000100257823458024
8.51860715635653e-05
5.85643812958289e-05
0.000104024494167003
2.39812820901898e-05
7.2476690367389e-05
4.67515953707143e-05
8.15520501565981e-05
0.000120704616042621
5.88157886020419e-05
7.64913873319802e-05
8.18303602577952e-05
2.88595226728921e-05
8.00469581620602e-05
7.75739760671807e-05
5.23736908108398e-05
5.05857045354556e-05
7.26391484675016e-05
3.43072113626786e-05
6.32342488080205e-05
2.53605021384744e-05
2.86363870992173e-05
7.92242341305404e-05
8.0319215370225e-05
1.54272762363865e-06
5.1888707235002e-05
6.71214570252031e-05
3.64084427891306e-05
5.96063383341827e-05
5.61663949263224e-05
0.000109248823473841
5.41653863019533e-06
6.50172800943109e-05
8.2147595697155e-05
0.000101797754514339
6.50992259387205e-05
4.25915424727275e-05
-3.94450447186078e-06
7.75500551709798e-05
3.31353474287424e-05
8.26829955469755e-05
3.78204179466283e-05
5.99486459516203e-05
9.02090001243916e-05
6.53336600603447e-05
5.99105407203314e-05
4.92918545740961e-05
8.2428336840872e-05
2.27178802138094e-05
1.13255974830036e-05
7.99595524733901e-05
5.08513315878717e-05
-4.10203693905308e-07
1.76761710881876e-05
6.64098253236984e-05
4.41383238214418e-05
8.59618309254836e-05
7.79630414190501e-05
2.8204856814525e-05
9.97247731123246e-05
5.99296493964984e-05
0.000104981516379375
9.53439681519279e-05
6.2724866931684e-05
5.3271303259615e-05
6.00035312175755e-05
1.38136925313003e-05
2.44499923888831e-05
4.18245766138358e-05
-7.79812466701817e-06
6.64147040432161e-05
2.42506835536777e-06
7.28103873880813e-05
1.11531053804454e-05
4.62554122272676e-05
2.11855933235325e-05
6.0433688655888e-05
2.6697457034355e-05
7.99952635657992e-05
-2.89069262756086e-06
8.20733871703984e-05
6.41832082533208e-05
7.9814577817773e-05
7.33203529066915e-05
9.50675825585478e-05
6.7658601780127e-05
4.38787823953684e-05
4.58726851887101e-05
9.14931337834758e-05
3.52502786213003e-05
0.0001101176101273
7.54985604058781e-05
6.53798854983319e-05
6.93756598131494e-05
5.55395201136596e-05
3.58177976822383e-05
0.000101526941294731
0.00011860018442204
6.65659798096801e-05
3.62584587190697e-05
6.39467288573929e-05
4.34330326147344e-05
0.000102790230746303
3.14706560215422e-05
0.000106394778166488
4.64733455342103e-05
5.10694809445678e-05
7.62283640213123e-05
5.64482536440228e-05
8.01108920898201e-05
4.18574725831072e-05
8.08208174223702e-05
4.16213358511343e-05
9.59290012770911e-05
0.000121349304874153
3.38350644463434e-05
8.30948493411228e-05
5.16300540213867e-05
3.3981378416696e-05
3.01727936531881e-05
8.79215908230129e-05
9.37852585980925e-05
-5.58803692718305e-06
6.32182079047023e-05
5.56775957392206e-05
7.26164992422126e-05
7.12972593443358e-05
2.74653849770763e-05
0.000100343863231299
0.000102492981648652
8.02735864730055e-05
4.97410309967265e-05
5.20847097479974e-05
9.43783503301491e-05
-6.8812542132074e-07
4.73905658334303e-05
4.49656256413208e-05
6.91761366676765e-05
9.79427011556293e-05
7.60262444081433e-05
6.84677816530355e-05
6.16723593224457e-05
9.42609206252585e-05
0.000105615643872021
-1.23809305374015e-05
0.000102994210566678
6.83353552306503e-05
3.92311634922727e-05
5.48899799703487e-05
6.38208561196777e-05
6.22947725058781e-05
6.21092590575589e-05
-6.48879848996223e-06
9.53857434497924e-05
0.000100667214979342
4.29009397782112e-05
3.73938245692658e-05
6.1004505355063e-05
5.99047993310546e-05
8.67037898368728e-05
1.93890550524029e-05
8.3647515706129e-05
-1.46013198722775e-06
6.87474749989525e-05
5.65584400406051e-05
4.2745951490451e-05
2.64855438089107e-05
7.53748195825625e-05
8.40683997293812e-05
6.95540897547365e-05
5.48997906879677e-05
6.95762141162462e-05
0.00010094355623975
-3.75568251895857e-05
2.56110344783953e-05
8.53133930267028e-05
6.29511356391235e-07
7.03044855676004e-05
3.59263125437733e-05
4.32545166434677e-05
5.50080833545489e-05
4.21456869354113e-05
3.87158388000964e-05
0.000107844271377862
8.39288690729711e-05
6.46422900494993e-05
6.01915317028636e-05
0.000122311933882361
7.68327002599864e-05
0.000104053070860101
5.00279590952786e-05
6.19962766171606e-06
6.9339637615385e-05
7.78793625368244e-05
9.08746140526793e-05
2.46224690459151e-05
7.13786770949164e-05
3.47601320571836e-05
9.77126394616683e-05
0.000135139194905918
3.4930740588719e-05
2.23087422503897e-05
9.54887350322553e-05
5.44721386085277e-05
2.64962240659928e-05
0.000124522178969227
2.34148158199282e-05
-1.43312417727703e-05
8.38395292607119e-05
9.37506555698519e-06
3.58914702990704e-05
0.000120650408361658
3.86277651735941e-05
0.000103873815908334
-1.14002206503551e-06
3.87845031590118e-05
8.07272870035704e-05
8.0467776644041e-05
6.5470364635259e-06
9.44199303686567e-05
2.33729875577829e-05
6.64392713711497e-05
8.23969526730838e-05
6.19122072550255e-05
7.41963721895084e-05
1.2632732357203e-05
7.72800569389682e-05
5.45395098228889e-05
4.63837552543303e-05
7.83404857716251e-05
0.000112669313693535
3.45324526194105e-05
9.67145410372343e-05
8.49866811130745e-06
9.32258313209626e-05
9.81818321211965e-05
5.07648008159253e-05
7.70777411754111e-06
5.1168487033331e-05
5.8531679685749e-05
4.41011908420334e-05
7.15447337734003e-05
8.54422702341322e-05
4.13181549907253e-05
8.83110696477587e-05
5.12589235556771e-05
-1.07628183023428e-05
4.25046859909479e-05
0.000118774259184138
6.71168180642379e-05
9.35801150999013e-05
8.21811776995252e-05
-1.70341369052424e-05
3.896293078837e-05
2.81570963926923e-05
5.57683966663141e-05
0.000108222531223672
6.58025696299716e-05
7.56184567713402e-05
6.82710778711218e-05
4.71878431749256e-05
5.80401235442203e-05
4.4496761802169e-05
9.32503217645246e-05
2.92817202549231e-05
6.04188265662659e-05
9.09056090568404e-05
4.434117648995e-05
-7.72699965523272e-07
7.87336886701628e-05
8.2421841217083e-05
0.000122837963670362
8.35483695373834e-05
7.00620207446501e-05
7.09933591366527e-06
4.7915815861392e-05
6.2381938289999e-05
4.2786864243664e-05
0.000134285504358716
1.8438428703302e-05
9.31082470739354e-05
9.61809627978496e-05
6.81422980567623e-05
5.156977105444e-05
6.76075195878418e-05
8.75645874586257e-05
2.58988539117737e-05
8.96906403116475e-05
9.60322302513562e-05
6.43362999545509e-05
3.29912208253584e-05
2.64748702063643e-05
4.75631817399615e-05
4.28053499878271e-05
8.67194435928534e-05
7.64067883034116e-05
5.31337554429958e-05
3.08779503657025e-05
6.96919162218547e-05
5.95526007828842e-05
6.51131808961226e-05
6.0415050572155e-05
8.05876215626964e-05
9.9711083629501e-06
3.29389557173504e-05
9.94405378080709e-05
7.00517747310946e-05
0.000127144889860132
0.000106417152777868
0.000110340198193744
5.96352215461818e-05
5.52627036903652e-05
2.7091095831378e-05
0.000100271703795984
6.85618362204248e-05
-3.67065348954559e-05
0.000114611583372201
0.000109224596318027
4.15616790117821e-05
4.81235103370149e-05
7.22389134376882e-05
0.00010167483533013
0.000130432100604145
2.52853184554248e-05
3.85783704428695e-05
7.34883389707897e-05
0.000102640201267615
0.000104989988709626
6.18398660433503e-05
5.03012565885039e-05
5.05298473742678e-05
3.60880132326297e-05
2.70928518443699e-05
3.87436849885966e-06
3.95619506956168e-05
7.03182834074018e-05
5.12469524708527e-05
9.49862836713485e-05
5.71683183311441e-05
5.52495226543945e-05
4.17452349785951e-05
0.000112206717053466
1.4043792219353e-05
9.29445933926095e-05
7.89636955603985e-05
3.22673972040291e-05
9.00268411457665e-05
0.000101258914684636
4.83393802267982e-05
6.65105039314071e-05
2.38766864530386e-05
2.32433889608836e-05
7.29573354612102e-05
4.59180311965926e-05
8.54223983960168e-05
1.78214486980374e-05
-2.34018241789552e-05
5.58940608787291e-05
4.17159421707495e-05
7.7461315941411e-05
0.00010933390647216
4.20887259360746e-05
7.17139546542325e-05
9.68896602127483e-05
4.68268670998282e-05
7.83107817457888e-05
9.30329083747409e-05
4.02133476368548e-05
3.64992877925288e-05
3.46057335851486e-05
2.11230541789651e-05
1.61239112860863e-05
1.59930829030943e-05
7.35431790942613e-05
5.0216843500965e-05
4.80847071346284e-05
4.6507256797133e-05
5.37389223230402e-05
6.02177965751499e-05
5.35341506636014e-05
2.84164727652164e-05
6.53200236069177e-05
9.63418673819887e-05
6.29988234454257e-05
-6.81553768178363e-06
3.86696616451366e-05
7.77275347679164e-05
7.83330717327491e-05
5.1043124698876e-05
8.30772881657235e-05
4.47839597528309e-05
4.95515100133627e-05
7.34419389191786e-05
8.57290718660765e-05
4.52318307140338e-05
2.05681386937082e-05
3.22138556216993e-05
1.76281450537108e-05
2.62718119750995e-05
7.44473061644159e-05
3.38815371827313e-05
7.65501081077982e-05
-1.04558831253067e-05
3.49187921400726e-05
8.77695174296081e-05
4.73589301750882e-05
7.09627033947384e-05
6.90420010870256e-05
7.98411375583676e-05
0.000109247493146476
5.66116221145433e-05
-1.21470813569674e-05
5.24189264335232e-05
4.43443327634654e-05
5.03574833698066e-05
4.71896276455419e-05
2.97745278678773e-06
5.82407226485172e-05
8.77197586042761e-05
0.000103632933205793
3.08160441098807e-05
8.04652723899034e-05
7.88967410470867e-05
0.000136949351815447
9.82688672176071e-05
5.64769201927924e-05
-3.35164846849943e-06
3.3313268970492e-05
6.01773392784137e-05
6.15493735318854e-05
5.80839565910687e-05
8.45305829066689e-05
1.65704529708234e-05
0.000104534052357761
2.83908957431377e-05
5.55764069084066e-05
9.32174074800892e-05
7.85115127930649e-05
9.48772058664829e-05
4.69139437144895e-05
4.24765379149015e-05
5.06047971650425e-05
9.46490617702311e-05
4.51365654454238e-05
0.000111969932374245
5.58414366450458e-05
-1.20197757949224e-05
2.74171151157898e-05
7.21909084511675e-05
0.000128638449235395
8.91461897821761e-05
8.18903336137443e-05
7.33846069962962e-05
5.4157253947509e-05
5.36881342754986e-05
0.000113631051818623
-6.0650012332861e-06
1.48391196444433e-05
9.79280319339379e-05
0.00011137551062971
5.7722769075181e-05
3.78954786974468e-05
7.14690243483508e-05
5.23134174425276e-05
6.21330218232965e-05
8.97080394968158e-05
8.54858982689192e-05
3.36066437852334e-05
4.93961530376295e-05
8.56326216577475e-05
7.23223895992366e-05
9.64491134407855e-05
5.44548090166998e-05
8.67923267624887e-05
7.30109186922965e-05
2.47881250070463e-05
3.65489731349151e-05
6.11427089000924e-05
9.22604391027342e-05
4.69623427241773e-05
8.34662396249773e-05
8.36038192994642e-05
4.70780172295686e-05
4.49864636658281e-06
6.82354030417623e-05
1.63993753750151e-05
6.62489300975786e-05
8.69989541453557e-05
3.63126991343794e-05
4.73047195416023e-05
0.000105118461099117
3.50119765924002e-05
2.67805440677817e-05
9.28221886156688e-05
3.62853951069151e-05
6.57044263582407e-05
9.13300887110024e-05
7.38206194794742e-05
-1.72525161429156e-06
5.12113517959738e-05
6.37077681743955e-05
7.96824461349043e-05
0.000100023904908174
7.16439842352058e-05
6.82122808188413e-05
6.4748240392089e-06
1.95081499612127e-05
2.42282779790067e-05
7.61998311850152e-05
5.18733301068003e-05
6.54209468169139e-05
5.43081124368837e-06
9.28416963232624e-05
6.90815821295156e-05
0.000129551165713055
7.32699697897068e-05
2.65003426477789e-05
8.54419027609101e-05
5.71203365442829e-05
3.47977850401066e-05
1.18621557961343e-05
6.60141836622925e-05
0.000105681184771025
3.79459467636557e-05
1.74602958295838e-05
7.70476280047937e-05
8.00173236727301e-05
8.01077480622024e-05
6.27619928009665e-05
4.91781055716256e-05
5.21845896019098e-05
5.9773731454334e-05
4.50044919708201e-05
6.6089338402451e-05
5.3122682627091e-05
0.000124968669456273
1.76773385616765e-05
8.08800906109521e-05
2.85390230834832e-05
4.17343747228075e-05
5.37466553095695e-05
6.1148692844362e-05
4.75725868399742e-05
8.36214032598345e-05
0.000110422295974353
4.59258980980503e-05
7.13978349224663e-05
1.56502351798569e-05
4.98350121262313e-06
3.15762084567593e-05
7.60633755263387e-05
6.93091566634249e-05
8.47877649461473e-05
7.73012133139944e-05
6.5217594871478e-05
8.34949047720805e-05
3.403373767293e-05
5.1593117333341e-05
6.24100000079577e-05
6.99855346128115e-05
3.43511219273218e-05
6.20558135567807e-05
3.64517097850871e-05
7.19675861778972e-05
5.33732477415006e-05
9.61041722412768e-05
9.33125499231112e-05
2.17473671348501e-05
1.76165751250716e-05
3.21046037734135e-05
8.14307669131206e-05
7.35604770469586e-05
4.45345309573298e-05
4.60794655019356e-05
7.5103691919208e-05
1.00415414426179e-05
-8.51086566951429e-06
5.58008417634614e-05
4.05169254671958e-05
6.35334099601476e-06
4.56244377802354e-05
4.37967297264052e-05
9.94133689096961e-05
0.000124572178822968
1.92563643560649e-05
6.96609190314177e-05
3.20102913641477e-05
4.01189430496007e-05
9.68735145349827e-05
0.000100442518098747
-3.96522102965524e-06
2.40713156243244e-05
5.44355296462229e-05
2.5671209967753e-05
8.78223299633916e-05
5.35981168160972e-05
2.34838313512078e-05
5.1893752568094e-05
7.78279736542789e-05
5.61888784560619e-05
5.27919729366615e-05
9.29134519468089e-05
2.74797681201478e-05
4.56630020233343e-05
2.0939173478839e-05
6.08646987732604e-05
5.39087625892115e-05
8.7627945914699e-05
4.65582134087818e-05
9.7820116866026e-06
6.6319540318458e-05
6.02752856675953e-05
-3.80115777571755e-06
4.77658328814054e-05
4.71684176766539e-05
1.33347601763648e-05
1.74604374389654e-05
2.23283399887755e-05
5.15855640101195e-05
6.15383669505663e-05
7.4093981974675e-05
1.48834759064484e-05
5.98388111657185e-05
4.55266944852811e-05
6.04239135604587e-05
5.69181322645037e-05
6.90372261753512e-05
7.13245510369605e-05
6.15798913077867e-05
6.96063868905292e-05
3.12293930498058e-05
5.23214867193664e-05
5.5020770979719e-05
1.8621776747605e-05
2.28511915918053e-05
3.20207535223685e-05
5.80671146369491e-05
8.27981959095594e-05
5.8159663042247e-05
4.5800780799591e-05
4.68118349638718e-05
5.71457197943448e-05
6.65936568754847e-05
4.94170006868288e-05
-8.61369744084707e-06
5.72529014781232e-05
9.39327286742897e-05
3.14004065753482e-05
6.69733943856554e-05
8.50016889510495e-05
3.72347335361678e-05
6.77381227455082e-06
3.44139075253683e-05
9.31128901895278e-06
4.12217580455076e-05
5.79913045656393e-05
4.66885639254958e-05
6.0553664330047e-05
5.87095434850845e-05
9.0078659086267e-05
0.000109004587050107
4.93508139102557e-05
5.23238438009882e-05
-4.939402767762e-06
6.58540912601008e-05
2.88235037106584e-05
1.12834787484312e-05
4.14908048761609e-05
-2.12272112547221e-05
3.53139114685517e-05
-8.78093277649571e-06
2.87812115622776e-05
4.6829296188224e-06
0.000116773642430077
7.90522869018721e-05
0.00011449644469838
6.35299136969952e-05
5.77977923035383e-05
-3.19271065621015e-06
8.72886352211909e-05
9.88259419833769e-05
4.11191446696217e-05
7.97540556622918e-06
4.39386340512639e-05
3.62010202959121e-05
4.05992155606794e-05
6.3653898198041e-05
0.000106003440941072
7.47654557940367e-05
7.67622212482827e-05
4.38659753980698e-05
8.86606523607238e-05
3.63125033746387e-05
8.6500562766178e-05
3.96230272223099e-05
7.54849974417457e-05
7.97680793837106e-05
3.19153028676164e-05
5.72677109454516e-05
8.56151406771255e-06
8.74289805718047e-05
6.586221372445e-05
8.11872965009268e-05
6.40748684584717e-05
4.78807124035551e-05
5.79786605660472e-05
7.3508165182719e-05
1.34581312760401e-05
0.000109006343996456
3.843180870484e-05
1.11034430810513e-05
8.19225519283938e-06
4.32998661429772e-05
2.601076652383e-06
0.000101692426821584
9.54611159971378e-05
4.20395581560228e-05
3.39486516256253e-05
8.58280804686622e-05
8.15462665342878e-05
2.69838803852784e-05
5.50205837589739e-05
8.83241392988199e-05
3.47085821466365e-05
9.10005018895375e-05
2.82462587342536e-05
6.11949065635938e-05
3.57200347545472e-05
4.95956373766672e-05
2.89068957905663e-05
7.71648222834197e-05
6.36885619037537e-05
-1.0915449762558e-05
0.000105931278823568
1.78623162992675e-05
3.26935335074687e-05
6.38916791997125e-05
3.13974064562455e-05
6.30223207251452e-05
6.93998932607396e-05
0.000110330262184821
0.000112769017810419
9.33229885656356e-05
-1.59820940338181e-05
2.45503496042978e-05
-4.36521338462548e-05
-1.51817004830794e-06
1.79069881619216e-05
0.000138503951037786
6.52518232640915e-05
0.000117434965829751
5.9884634148333e-05
6.01033848589934e-05
0.000118875032538577
-3.84401826163335e-07
7.25651929352471e-05
6.71180258114023e-05
8.85372421625664e-05
0.00010432886987893
7.87451742344858e-05
8.26773003284448e-05
7.24515703243117e-05
2.52396439264719e-05
0.000115201461363969
8.43041190146076e-05
1.21612128233493e-05
5.90202172395279e-05
3.26420741889321e-06
0.00012805715967449
6.74101871486619e-05
3.87643665536461e-06
5.3925775311242e-05
6.31998369513475e-05
4.67952040794069e-05
6.77187053785554e-05
7.10316935226083e-05
4.11289127521549e-05
3.7548346307648e-05
9.706335262121e-05
8.47862974459061e-05
4.56345284754113e-05
6.81296933848178e-05
0.000130592217266721
1.89083877260853e-05
0.000100572222040465
3.076715618496e-05
0.000102113578471861
7.07490139860895e-05
4.95188208047072e-05
4.52810118239783e-05
3.84051080777984e-05
7.03627664822789e-05
3.39008171671608e-05
9.99662426140236e-05
4.98851740154883e-05
3.53674602633408e-05
0.000120345825552487
5.94550722275322e-05
2.66772646030573e-05
3.82842372375149e-05
4.97039406903789e-05
4.12054363252644e-05
3.14573400311601e-05
6.55217948787106e-05
0.00010873318230404
9.40540597842007e-05
5.70660555849417e-05
6.88212623409324e-05
3.63115166606971e-05
6.20651724536364e-05
9.94749569313887e-05
1.70690063856837e-05
6.74396809313416e-05
9.26259308348398e-05
1.47728397811742e-05
9.37600737492403e-05
6.88829137782796e-05
5.04974642695643e-05
6.43333550836306e-05
5.46594032895808e-05
1.63848049741407e-05
6.49500297833902e-05
0.000139357403458875
3.34557940641001e-05
9.35382054593299e-05
5.00863115059897e-05
5.70843667037423e-05
5.7000761665497e-05
2.36306722142785e-05
4.51105891139757e-05
8.55675309118724e-05
5.81864285673875e-05
-1.68012882375587e-05
3.73534227635936e-05
0.000110139123434741
7.41294653183984e-05
2.6832989128723e-05
4.40386955989362e-05
1.71878385165866e-05
7.70100028196507e-05
6.11536428825362e-05
1.05092768937863e-05
4.45809481512452e-05
5.39839577084951e-05
5.15161417195579e-05
7.5929760943088e-05
2.90847448071094e-06
3.54370877722861e-05
0.00010456926934331
5.61661100626879e-05
8.338678290861e-05
2.80401838182016e-05
6.94474824729172e-05
3.71647535568958e-05
2.25899386818662e-05
1.61320917878395e-05
4.46662092562798e-05
2.9785035447683e-05
6.71709987094078e-05
4.7419326176298e-05
7.38040307391276e-05
7.57356874519007e-05
4.778892058011e-05
6.21648146329646e-05
4.83549188990656e-05
2.23173619161339e-05
2.51507306280267e-05
6.37063574238034e-05
5.41864746794687e-05
0.000115849428141977
4.65937910319071e-05
4.1924796380024e-05
6.03118175268175e-05
7.44017721632173e-05
1.16893782663968e-05
8.88750091245547e-05
4.7939968480991e-05
6.19704833382566e-05
7.23818819777942e-05
6.44623592508486e-05
4.01326549960142e-05
6.84574663819719e-05
5.94323238371878e-05
6.03193683683173e-05
2.0822265651516e-05
0.000116630118844681
0.000115670381483429
6.32796997584524e-05
9.04008411268688e-05
9.71866135026033e-05
4.56498411134922e-05
2.44180557845393e-05
7.31497964252156e-05
0.000124126996226875
4.28935049560432e-05
2.66862216002901e-05
9.25513393836552e-05
4.48008465907143e-05
1.87091736528763e-05
7.86032998411143e-05
-1.31407438263054e-06
2.22549851814018e-05
1.68088145087311e-05
4.0000695219367e-05
3.91497304915875e-06
2.7308182595106e-05
8.53959662174684e-05
5.58469139538919e-05
1.58441115021113e-05
9.12147774518816e-05
7.11771259328123e-05
4.90738413079626e-05
2.84184835394559e-05
9.22045209091945e-06
8.30054742824407e-05
0.000106443540299766
-2.82902523795388e-06
3.02513964879928e-06
7.91778176602921e-05
3.27099425335079e-05
3.9579725105139e-05
0.00010667239329817
9.70797712448589e-05
6.1186220921479e-05
8.33864259660823e-05
9.75025292996719e-05
3.71453308431213e-05
6.08674662108921e-05
6.73312312799278e-05
5.31130027136352e-05
4.58217263272246e-05
8.84314484571594e-05
0.000101605547067399
9.00241710035515e-05
1.81754201255697e-05
4.39873597042708e-05
0.000126518732331521
5.53077882855366e-05
9.55942443220734e-07
9.31256392267949e-05
3.74611742468136e-05
2.55447749958134e-05
7.39249750291499e-05
1.84647675367609e-05
7.80620170585296e-05
1.71876758868087e-05
2.24152851967633e-05
1.78365295235189e-06
-1.82606592391105e-05
7.73045279995938e-05
5.41320095511607e-05
-1.09561020492205e-06
9.34559175569252e-05
6.89289550614522e-05
4.58043698809951e-05
6.91992114168471e-05
7.98020965836959e-05
7.85983607953109e-05
4.06978627552674e-05
2.35278501660074e-05
0.000119042018087786
4.25776619721792e-05
4.85775709725584e-05
7.9572109711989e-05
4.71337899052975e-05
0.000138797431655547
3.47888226222461e-05
4.13523947043079e-05
2.19196240368451e-05
2.41216895209896e-05
6.78813002865132e-05
7.37476428610849e-05
6.56349525045858e-05
3.67779971137418e-05
6.98543266081634e-05
9.49774066109399e-05
3.98194321788977e-06
4.44032311791475e-05
0.000112188291189504
2.25938610282332e-06
4.37155083443573e-05
2.02926574073276e-05
7.75624205591081e-05
8.60375439501703e-05
2.25177578036788e-05
0.000109600203028412
4.53580215011452e-05
0.000124617874904003
4.95335034178088e-05
4.8430990182342e-05
7.7540008682679e-05
-1.86712662033294e-05
4.55394190554869e-05
6.69896710804447e-05
0.00012678292874802
8.83021396865275e-05
1.36316886790586e-05
9.14934989215619e-05
4.24515192101202e-05
2.58974718736542e-05
4.56895698385525e-05
5.30252833897706e-05
8.9265501190198e-05
0.00010996557045908
-1.11896543295282e-06
6.12540894712025e-05
4.3936863975481e-05
3.68295506428407e-05
4.82488561667992e-05
4.14894027747484e-05
6.51565272471239e-05
3.43235196790922e-05
2.51193685556019e-05
4.25840532896779e-05
1.25670000383026e-05
2.03878036100882e-05
6.90279111927065e-05
6.20845734513589e-05
4.40753764863472e-05
0.00012734155086817
8.82206194392524e-05
5.20736993306311e-05
2.30190925153722e-05
6.1212726021089e-05
3.0875186105747e-05
6.94781867429566e-05
4.20243888804906e-05
7.09627703488037e-05
4.77550382211625e-05
0.000123461937532749
4.4855966975494e-05
1.86965655900423e-05
3.87519858146101e-05
3.27550011010106e-05
6.51782284460572e-05
0.000162354053596803
9.46879981477463e-05
3.50993727232472e-05
3.54020737604304e-05
3.4191133856627e-05
5.99680394522721e-05
5.11361786563279e-05
0.000114702163093098
4.95846454821551e-05
4.60597714669808e-05
5.39684897888983e-05
2.65026718327346e-05
6.23348923568286e-05
-3.80811531660497e-06
9.39568934101553e-05
3.68230913111956e-06
1.99196285879308e-06
5.82431269318718e-05
6.28569245687714e-05
4.85835479030788e-06
4.02051787283118e-05
6.24484661763481e-05
3.40870342788119e-05
5.82462389816552e-05
8.99882586091718e-06
7.55698363222026e-05
2.83459553659572e-05
4.02023095981013e-05
6.62108004024533e-05
3.60302608637311e-05
5.01804182641581e-05
6.8846603719803e-05
3.79767551299793e-05
3.84888931240999e-05
9.71279543936305e-05
4.20832493917527e-05
2.84124605248427e-05
5.11954963058411e-05
4.61392624189718e-05
8.89735833694573e-05
5.71310409164152e-05
8.08677399405675e-05
4.97225040711407e-05
7.57219344469197e-05
8.10112912695171e-05
4.43143743028869e-05
2.99958296794631e-05
2.30020526659541e-05
5.28226229093937e-05
3.80646008405679e-05
4.91809835731409e-05
0.000101467845113775
1.53741922154634e-05
6.96937058772063e-05
8.45411049011686e-05
6.49909462696089e-05
-4.75947160198386e-06
6.1326547491792e-05
2.28474539374595e-06
4.73895543204838e-05
8.35089344957203e-05
0.000107060419621698
0.000108387329946671
3.64498729770576e-05
8.54090930239599e-05
0.000101845609642928
9.2038280795708e-06
5.52756254191423e-05
3.17002862774642e-05
6.95698218497102e-05
0.000112687526594294
2.33891553893751e-05
2.35295915059495e-05
1.90778591088733e-07
8.51235379712581e-05
2.41597217153973e-05
6.86892278711745e-05
9.28875524261534e-06
5.63860475070604e-05
5.16504821998398e-05
6.24200705423419e-05
-2.52660189928971e-06
5.84371628922953e-05
0.000106338146369325
0.000105492123920422
0.000121813554216645
6.23582612033576e-05
7.90418475686535e-05
0.000114001373655607
8.93141376822771e-05
4.57906745071537e-05
7.0775163423397e-05
6.56827209207192e-05
7.87128563878104e-05
3.98062439653818e-05
3.35526070377655e-05
3.42692259855237e-05
7.12571112668336e-05
3.63979213468342e-05
2.8713366271794e-05
1.78400453066196e-05
7.97329707544263e-05
3.0423290240483e-05
0.000103242771154217
4.83213638788484e-05
-1.11827121954601e-05
2.82548451569709e-05
5.06227880288814e-05
6.65210334809332e-05
8.72434372939677e-06
8.48948444342439e-05
5.88857037280025e-06
3.56956426687458e-05
3.72562456099072e-05
5.40085822651529e-05
7.18606441491497e-05
2.49783601173971e-05
7.83799541977615e-06
8.83057189427163e-05
5.90416639255531e-05
5.95823362541095e-05
3.26154050016796e-05
8.59610444477026e-05
9.19114616578552e-05
7.5763569073901e-05
8.60221664640395e-05
4.51846528066727e-05
3.72681114567843e-05
5.11990010136645e-05
0.000109882313609368
0.00011261971972733
6.14900581470949e-05
7.11142994282447e-05
8.51990212916193e-05
-1.33845159991761e-05
-4.41830881979688e-06
3.51213389778314e-05
3.52205017585308e-05
3.77200284443954e-05
0.000110255447200095
2.88724230356086e-05
1.77079524109487e-05
0.000127665006925791
7.38406533884212e-05
7.19154971975707e-05
5.09468908197787e-05
0.000141702696461739
2.25873748564477e-05
6.57491862056785e-05
4.8642957605429e-05
4.17777907392762e-05
3.18364341206398e-05
0.000101109667459013
0.000139936914188448
-2.0077340943788e-05
8.64583992123748e-05
9.43475669326319e-05
1.36276568274513e-05
5.63795121655772e-05
4.5228522616183e-05
2.48658616929721e-05
6.35820539586191e-05
8.35126288878873e-05
0.00010435282554081
7.20225835107353e-05
5.2855475959151e-05
9.253403841434e-06
5.42485329056886e-05
3.19082558625206e-05
7.87428078523842e-05
3.9556656525423e-05
2.40550263931211e-05
0.00010551075752708
3.9332558940482e-05
4.11012601217522e-05
4.68497152810136e-05
2.81210716554772e-05
3.91205220405115e-05
2.3812128192837e-05
3.45382628269676e-05
6.51192957956848e-05
5.75111066097503e-05
0.000102506005985522
5.20794649497238e-05
4.24386775283336e-05
6.07536521779087e-05
4.79196652174302e-05
7.29692874960311e-05
6.41172567257628e-05
0.000112555723302352
6.13068220203295e-05
6.42355025998177e-05
7.11811633679887e-05
3.08568510198817e-06
7.99565649178636e-05
5.50924236017366e-05
6.95399308760323e-06
2.4098543492055e-05
2.42997255714068e-05
7.64092854430998e-05
3.01756302000605e-05
7.72550802567565e-05
6.73344968015674e-05
8.9462719710851e-05
2.99127689254311e-05
6.66552816398182e-05
8.86985394694066e-05
4.88233301303914e-05
5.70757867102246e-05
7.73337832387606e-05
3.49755864926679e-05
8.68660835662971e-05
3.35648399873076e-05
5.30703738189314e-05
6.16069298063492e-05
0.000132040906950711
2.04868839597055e-05
3.35171947058435e-05
9.28509475540095e-05
5.43994539477211e-05
0.000110299433160884
8.2915598955256e-05
7.52660002251234e-05
9.91882480554972e-05
4.3451644580322e-05
2.61978170673859e-05
3.05857699611002e-05
1.54787779818839e-05
4.82944077790143e-05
7.30831226288893e-05
2.46330296608106e-05
7.65857861471051e-05
5.82618055803419e-05
6.15291607919382e-05
-4.03997845538654e-05
6.88750068667703e-05
0.000107241835067146
8.09610279510111e-05
5.55719805661292e-05
2.44986077710698e-05
6.74403308745037e-05
7.80130322791074e-05
4.61919182743429e-05
6.16278767638638e-05
9.01182140377013e-05
4.06760579073731e-05
-9.73508325777843e-06
4.62960682039085e-05
2.93876319469639e-05
3.92116828158827e-05
7.80856168826134e-05
8.51370701638618e-05
3.81270456535312e-05
9.04919154506047e-05
7.87309095393814e-05
2.77328618101688e-05
2.23988813827339e-05
7.9994127462114e-05
3.66500399897256e-05
4.72315615617697e-06
7.76609824039423e-05
8.05651815595444e-05
5.00273507513784e-05
5.36599136800973e-05
8.74909623032074e-05
6.50324422803643e-05
7.91991403173942e-05
7.96241277925491e-05
7.06744120565881e-05
4.16387186329509e-05
6.67042566202932e-05
0.000106557573946892
7.21217987466888e-05
7.74028338200188e-05
4.14291991143842e-05
3.84934334635715e-05
7.7868152911906e-05
2.95591776144848e-05
5.34017220361282e-05
-5.79380049806859e-06
4.16737042184396e-05
8.46066484302501e-05
-2.46967008749536e-06
-2.70759554828137e-05
4.82004712421062e-05
4.85668995665729e-05
2.43361613573488e-05
6.55947252249505e-05
5.9309799402638e-05
7.9731682020703e-05
0.000111588940494909
6.2107026916274e-05
4.83819648682577e-05
0.000137241391607321
6.02058183936777e-05
5.02557490081576e-05
4.61853806890697e-05
9.84435897444353e-05
4.45050387293309e-05
9.81191636560051e-05
8.81283720346703e-05
5.47979031223693e-05
8.10534722968428e-05
7.63729433530179e-06
2.76878957043227e-05
8.84415309527732e-05
5.22382189100994e-05
6.3960910115829e-05
5.52908781746009e-05
8.21700522405782e-05
5.32827256077888e-05
5.27366380460421e-05
8.98090843828057e-05
6.73136920456248e-05
2.19977705082503e-05
6.29062538983042e-05
1.88380911097305e-06
2.35560203878224e-05
1.87452100256931e-05
6.79155968354121e-05
8.81637933478939e-05
4.46391459527783e-05
7.75599974757475e-05
0.000111044416695169
6.50191243944875e-05
2.46797832466751e-05
7.58993823921853e-05
0.000109110800623853
7.64628973274959e-05
8.70253822484696e-05
6.91769215976592e-05
-4.13985245631637e-06
5.60482677211418e-05
5.85746918436727e-05
4.42035879931261e-05
0.000119055977382643
9.53433214995446e-05
2.91366412551268e-05
5.71455136617069e-05
3.8149833408572e-05
7.89508218804028e-05
3.72571749237103e-05
8.53899472413056e-05
5.51814266406096e-05
2.52595118281693e-05
4.99912879666434e-05
9.29145574124387e-05
0.000156747171632333
6.5721997188236e-05
3.15993445996354e-05
7.77696208436464e-05
0.000102906021753333
3.67732172261414e-05
7.89510136813955e-05
6.62857428066173e-05
7.16809725508765e-05
8.71541924835918e-05
5.10060033591478e-05
2.74777533196663e-05
3.00758470287273e-05
3.896170476515e-05
9.3031158272533e-05
2.45651905112368e-05
3.48110684408129e-05
4.65392912956229e-05
6.10140726673318e-05
9.52912195838194e-05
0.000103781296722969
5.27919342744896e-05
8.91604644335687e-05
5.98121982815498e-05
3.57829189319995e-06
2.87836093770641e-05
5.86188794748074e-05
4.43538153621339e-05
1.78512953303953e-06
-1.58734840166754e-05
3.90537680256275e-05
-9.63346015194706e-06
3.66454047309847e-05
4.33518167575648e-05
7.49613675312337e-05
0.000105022995460714
1.23839365821916e-05
4.66768784514361e-05
3.51413856685698e-05
6.90233364014835e-05
5.13755301762654e-05
3.85491565091619e-05
9.97025053263142e-05
0.000114789743694132
1.9584191475391e-05
6.32697971542281e-05
0.000115047479444552
6.50859461734409e-05
2.40035106952188e-05
7.47253764816429e-05
6.16719573233918e-05
2.55901788408999e-05
9.2736431307661e-05
1.02235212121344e-05
4.41658155172957e-05
1.15194942990906e-05
9.29846253076258e-05
1.45711430472616e-05
9.11443967343183e-05
7.37346599045939e-05
0.000145076755332946
2.56760755888763e-05
3.86484605549361e-06
7.44644476835165e-05
6.73957896263458e-05
5.23604676255519e-05
3.23645780473947e-05
5.44640770399071e-05
0.000104913099476353
0.000102818551473917
5.22435221821624e-05
2.20931967930772e-05
3.08897949642469e-05
5.01790416229396e-05
7.67912430909838e-05
-1.20204458053474e-06
5.13611258581798e-05
6.47013805917576e-05
1.87630817697447e-05
5.97522517811088e-05
4.70097342979277e-05
4.85643862341209e-05
7.97635102634238e-05
3.23404639233661e-05
3.70587855069384e-05
4.21717993995722e-05
7.27406700480919e-05
6.49369988093358e-05
3.784401423104e-05
7.18490122631499e-05
5.8563129421508e-05
2.45731556432101e-05
0.00011027378959092
8.97164233331502e-06
6.29827600503343e-06
0.000113118291147434
4.99704749334683e-05
1.90398402974943e-05
0.000115254227380413
3.46366015180282e-05
6.87368552672411e-05
4.63968044793763e-05
1.84217072155466e-05
8.31544637068944e-05
9.59931966243695e-05
0.000105999335440123
5.98259360547127e-05
1.363793088182e-05
3.80493079911195e-05
3.77718637892945e-05
0.000109071343017077
8.25280400479193e-05
-6.16760850070938e-06
1.19422145981852e-05
2.36988895561679e-06
3.55400641975461e-05
5.02902079425035e-05
1.23123602036547e-05
0.000125738926615729
6.70419338436498e-05
4.18283989460315e-05
9.21845447140821e-05
7.85710586857658e-05
6.86368070620873e-05
1.09977010345465e-05
6.09932894472877e-05
7.38375789501096e-05
4.02704950718921e-05
4.23207911897286e-05
0.000111533000605646
-1.13468609207176e-05
3.65978506741612e-05
5.93999985062246e-05
7.69303393651546e-05
6.42454828831594e-05
4.27850458014798e-05
-5.31045056868459e-07
5.67802187946551e-05
4.8561490692726e-05
5.4061447171304e-05
6.67837612131513e-05
4.34611815295628e-05
7.31044289660768e-05
-1.64962952917692e-05
7.70598803058474e-05
2.8066045888143e-05
7.29558148855754e-05
7.50083352134676e-05
8.94517664411979e-05
7.62016122917179e-05
-1.99603217592607e-05
3.61510750860262e-05
0.000136839170731799
2.88075119690264e-05
8.26321803394123e-05
2.49233435845558e-05
6.15937498989184e-05
3.2243936457387e-05
3.9503505762924e-05
5.60788212816618e-05
6.45544111299099e-05
9.53412914777267e-05
8.28966139584491e-05
9.06451835381757e-05
9.79838744726585e-05
8.00003797546536e-05
4.36984401633855e-05
0.000100100306687363
9.52922158632883e-05
0.000100977820356043
5.33005773945539e-05
2.12905087803613e-05
6.30015797892016e-05
4.5454043212081e-05
2.61952374736613e-05
6.40131970374932e-05
3.26500597706953e-05
5.75336417454325e-05
2.50026109534782e-05
5.88268660359143e-05
5.51823100235352e-05
7.46645494321991e-05
6.73021171675312e-05
7.93438650347044e-05
0.000127663716156634
3.43538407397337e-05
7.15249013584951e-05
-1.08549938929333e-05
5.35142984572589e-05
0.00012632001236715
7.1688412621414e-05
7.18313186948984e-05
4.15347182993931e-05
8.21102210227405e-05
9.42209652859325e-05
9.61741455640584e-05
7.80206019145782e-05
8.92464331506594e-05
3.79924511318103e-05
3.61294940726364e-05
5.80619390529906e-05
4.36667952178244e-05
6.41449345522378e-05
7.32754635216232e-05
0.000103452958642364
0.000117335196487543
4.31107467619895e-06
0.000128288729040081
3.28970025703726e-05
5.90820233228369e-05
0.000137848243852277
9.80508399189702e-05
4.39765937120656e-05
5.00195085400024e-05
6.01879716131051e-05
7.266577176051e-05
6.75747805772268e-05
4.85566654312252e-05
6.91861193478013e-05
0.000151366654582948
7.35261126611965e-05
2.79921058406605e-05
9.41295382841988e-05
1.15851034856234e-05
5.74077127532685e-05
7.1163529767056e-05
7.15847964506293e-05
6.99932239362828e-05
5.64130863553827e-05
2.30979016218087e-05
5.24431879392614e-05
5.0173431124136e-05
-1.96256939874029e-07
3.276955794471e-05
5.92788681873466e-05
5.36989779840013e-05
5.16399766962195e-05
7.25068373219954e-05
4.40780996711039e-05
5.85328843915836e-05
8.62427760532317e-05
3.95741454375659e-05
3.66870931920764e-05
