# Supplementary material for: Research on computational propagation and identification of mine microseismic signals based on deep learning
Source: PLoS One. 2025 Oct 22;20(10):e0334641. doi: 10.1371/journal.pone.0334641 (PMC12543183; doi:10.1371/journal.pone.0334641)
Supplement: S6 Data — (ZIP) [file pone.0334641.s006.zip › 000100800002968.xlsx_0.txt_24.txt.txt]

0.000114861834182748
2.55527434780515e-05
5.61334644459764e-05
3.7649162603148e-05
3.32327451721371e-05
9.63723978529585e-05
8.26440016070611e-06
4.4655277208237e-05
4.05989766030475e-05
7.16500918921156e-05
1.05638515642219e-05
5.23112886701398e-05
7.64158929760176e-05
7.9493822579286e-05
2.55246719292064e-05
2.2213777580737e-05
2.67174000980157e-05
7.17236749830687e-05
0.000157933623631854
6.111784279459e-05
7.16987301097081e-05
2.61307645239583e-05
1.49289342549735e-05
4.17974386613188e-06
2.9258637618727e-05
4.32513202153741e-05
7.28220117232237e-05
3.48508166348015e-05
9.01072786002039e-05
6.67123935452238e-05
9.06391647725722e-05
3.88981868566684e-05
-2.4047579942719e-05
7.61481229054412e-05
0.000101739203111572
0.000102903103606429
3.73732929692567e-05
6.31361649712645e-05
5.85462846132334e-05
5.26422469115297e-05
9.86499920729305e-05
9.63849083547894e-05
3.1930929494169e-05
3.64762357535434e-05
3.16742110383552e-05
4.45667243448402e-05
8.16038433964209e-06
6.67398035069725e-05
4.35446100852132e-05
9.92372979238288e-05
3.63384353157336e-05
5.08245347682871e-05
1.69842011040616e-05
2.44423412263447e-05
6.53509183478288e-05
6.72407438149232e-05
0.000103788014232486
6.88282451495588e-05
4.29049972177599e-05
8.38776936547102e-05
4.06042190511229e-05
1.9684039520518e-05
8.06974716612693e-05
5.12432184658317e-05
5.22557984121043e-05
5.06974063025704e-05
7.99685891819141e-05
8.31648137710099e-05
3.4655586600844e-05
6.07821511829392e-05
4.81735320120941e-05
5.95621749403535e-05
6.58557906362702e-05
0.000130427539021157
5.40065960217496e-05
8.8864793582671e-05
7.82933250811912e-06
3.6171983466407e-05
5.0939113771087e-05
6.95986035874374e-05
2.10117626630154e-05
8.27842764127119e-05
8.23073280614952e-05
4.24896548958894e-05
4.65603137136669e-05
6.59072583922486e-05
6.98856973814367e-05
6.04393982157738e-05
3.2196826896412e-05
1.53518043102738e-06
5.14816534494955e-05
6.71197710405657e-05
8.05392893892091e-05
5.37839758747811e-05
5.86160410217567e-05
2.16062088979318e-05
5.79360620432897e-05
0.00010612464214183
6.84236945764315e-05
5.72754305566643e-05
5.98196909673816e-05
4.92645728097289e-05
3.88262829779444e-05
6.93492725077398e-06
0.000112798951867022
4.73074983236492e-05
0.000118982224556228
8.74790197991652e-05
8.74701196833915e-05
4.8060072445228e-05
2.1382748508745e-05
5.66817505532768e-05
5.02468153676072e-05
1.69996320901541e-05
-2.32701224678708e-06
5.83211623331011e-05
6.64268907863323e-05
4.03062867284503e-05
8.44412473190376e-05
2.99196033951156e-05
2.73847703098381e-05
0.000105866164180854
5.55242271186144e-05
9.67715224903918e-05
7.45708356906887e-05
5.44988397099478e-05
8.2936820379547e-05
2.62310672849641e-05
8.00233029189201e-05
5.63820558949245e-05
6.51427951223435e-05
6.00652894051926e-05
1.39768475132012e-05
3.06455688508997e-05
6.14689496343372e-06
4.41783135772786e-05
2.62912882427985e-05
0.000124005125101811
5.83868056910472e-05
5.48369100212915e-05
7.96710022503794e-05
9.65319591744867e-05
0.000123581534916641
0.00012242375296912
7.77902586982674e-05
5.50307215750917e-05
4.65831815003723e-05
7.25045821395176e-05
4.62561049519166e-05
8.16020689555203e-05
9.83263007328211e-05
6.65968533496268e-05
3.42335279277478e-05
4.89783561781968e-05
5.52778908541644e-05
6.71282787779754e-05
4.40795145313402e-05
4.47830206060785e-05
6.92245901562451e-05
4.15170183781396e-05
5.83720514027097e-05
-2.20877986338173e-06
8.89508724474533e-05
7.00160623934657e-05
5.08122346951458e-05
7.28906703507376e-05
0.000109589681039243
8.93970547071773e-05
-3.75411101070618e-05
5.32599648974637e-05
2.0711262424181e-05
7.35069468166211e-05
3.29521477426812e-05
0.000115937311202102
8.34212591115096e-05
5.72131491006116e-05
9.7565681604956e-05
7.72197978638025e-05
7.12509248802913e-05
6.61778968017184e-05
9.24275153419308e-05
3.89202638570268e-05
5.95607527091883e-05
0.000101281384942606
6.75584685788843e-05
3.76267070257856e-05
9.48575921276655e-05
7.12712913687452e-05
5.1396148015559e-05
6.29200041400424e-05
2.1522689134488e-05
7.77724715778499e-05
5.76855094375784e-05
4.10409967186089e-05
3.39341751775506e-05
7.28787355514133e-05
3.12756582912222e-05
3.05617389476013e-05
5.82052288704162e-05
7.79254757703606e-05
-1.11527073266213e-06
0.00011126668837356
3.29160014424806e-05
9.7303099589267e-05
2.42887225843869e-05
8.92632599216758e-05
2.1892156962953e-05
5.09065201275492e-05
3.94329169436029e-05
3.95612322184506e-05
2.88188147964187e-05
0.000103210474097948
8.36208240090061e-05
-1.34670701635517e-05
8.19600602332954e-05
1.05282410029308e-05
-4.1960005629165e-05
6.3680605861417e-05
9.24930504193017e-05
4.5881745729967e-05
6.57404886150075e-05
1.4845456747014e-05
0.000119554273926577
5.60948990013907e-05
1.79677492853457e-05
9.03027621904651e-05
7.85576692755768e-05
5.93267340215093e-05
4.09305038340749e-05
7.52803859104718e-05
0.000106755012349962
8.54138312278212e-05
5.88822390253919e-05
6.31720579518859e-06
2.20297989862626e-05
6.2959440449748e-05
5.87775945544948e-05
9.43692609163697e-05
6.7371179971265e-05
3.56464279919415e-05
1.95025603017145e-05
7.69819128534863e-06
7.6492424547391e-05
-1.36590273925768e-06
4.36888583769824e-05
1.91028391818987e-05
9.02810585517018e-05
6.5389539480472e-05
7.09620480234819e-05
9.88597445234872e-05
3.795444883244e-05
5.56349729534942e-05
9.61957494835886e-05
8.99168312459269e-05
3.67364241039347e-05
2.03640553716348e-05
8.52367554786778e-06
2.16835588084587e-05
4.59841029836174e-05
3.32166743601681e-05
0.000101232279264363
7.19981687708707e-05
3.66053496526677e-05
2.46966812617274e-05
8.18071461075601e-05
7.98360162447696e-05
4.25145695040828e-05
8.78431339849115e-05
7.69607646927775e-05
9.65112185548746e-05
2.10475669013436e-05
0.000106958848999974
6.96800985035185e-05
0.000123837698569916
0.000143029017723926
9.47581578846851e-05
3.22280630537559e-05
6.16554140831678e-05
0.000106413193911079
-1.78280789956154e-05
8.15712122749238e-05
3.31266874066079e-05
4.25313208380418e-05
1.82618312889054e-05
3.71429497054884e-05
2.34204270877335e-05
5.21723437540018e-05
3.94455318491423e-05
5.45772143405005e-05
1.09542690821484e-06
7.54124353255098e-05
1.5339100644254e-05
3.13076849899477e-05
0.000100586720192066
3.36133864278305e-05
2.17216775133162e-05
2.46238262951687e-05
4.76996409268224e-05
7.12274845172005e-05
8.88130400444975e-05
9.22254425574881e-05
8.38263813517593e-05
4.55492303098483e-05
7.33483411807766e-05
-6.69207576697413e-06
5.19078887311135e-06
8.64447115460462e-05
2.21247263604597e-05
7.80914708533925e-05
4.71304686421917e-05
5.76164097246322e-05
0.00010546999014733
3.29328882988802e-05
0.000129764225954711
4.58950539688399e-05
0.000144769699576909
7.04107997416941e-05
7.07160449956452e-05
6.89626399940549e-05
4.24994982633799e-05
0.000110345387817943
6.22696403529524e-05
2.85801506738341e-05
-5.89852684561421e-06
6.82171218348278e-05
3.27692720105528e-05
6.76597518913758e-05
4.6755422302975e-05
9.97779674488658e-05
4.58480569225624e-05
4.2322384713346e-05
9.59604380427276e-05
6.02247114103672e-05
8.53160159524825e-05
5.58274127471066e-05
5.01400161688424e-05
5.36820767485171e-05
0.000121962438777812
8.89633493037135e-05
3.46944027132714e-05
4.85644925589214e-05
7.03115165588243e-05
7.69180577873903e-05
9.48153381204357e-05
7.44153921030808e-05
9.35249521786616e-05
2.45316426649139e-05
9.16285692764357e-05
-6.51028089334487e-06
1.93345888733267e-05
4.663515848529e-05
-4.61144623256117e-05
7.66348479994177e-05
7.45396992053298e-05
1.00871000787054e-05
4.16518676323551e-05
8.57610621678911e-05
4.27124966777661e-05
8.196406282643e-05
2.5377228792243e-05
0.000141742419888359
7.78285030897659e-05
5.65884502219673e-05
5.39558972252236e-05
5.81844632424542e-05
-8.37007233584217e-06
-2.34264712984294e-05
3.92280512782465e-05
5.10791315303703e-05
3.23736113277565e-05
6.65215385340993e-05
2.20243382396617e-05
1.09950255202658e-05
1.13935017409237e-05
9.39247190441706e-05
6.07776586215123e-06
0.000124238620787388
4.00390348566728e-05
7.94931176155432e-06
5.37045389641593e-05
5.56913660924668e-05
6.54073781988116e-05
5.36787719413816e-05
1.91585132525677e-05
9.52514853265919e-05
3.95897605351649e-05
-6.65160292835559e-06
2.02556041780919e-05
4.86005538796638e-05
6.01024985262674e-05
0.000113490479724707
2.66374979781385e-05
5.54040933511579e-05
1.98124636199526e-05
7.80382010029952e-05
0.000101406823633859
0.000118128111390694
5.19815788297944e-05
4.3683285725067e-05
4.72337583368741e-05
7.95826754724747e-05
7.63445669781313e-05
-3.13865876837265e-06
2.42036841537494e-05
6.23212940268289e-05
4.25988137646904e-05
7.02039458167243e-05
4.43117574671187e-05
1.77408256064841e-05
0.000104248135678647
9.49618701267443e-05
5.11166127589621e-05
2.39314259332892e-05
9.07317518867917e-05
9.93143384975179e-06
7.24243749491183e-05
9.92657462571755e-05
6.02388826913333e-05
8.52369921444137e-05
8.33401072874264e-05
3.0187490903078e-05
7.90994290501091e-05
4.97799712299428e-05
8.56027059345391e-05
0.000120989629736792
0.00012492184769883
6.11038321946823e-05
7.37869449406084e-05
6.6999800568031e-05
0.000115244756719575
-5.67563016382928e-07
2.2957336366006e-05
8.822170355435e-05
0.000104990747599485
8.79316387039347e-05
6.23177158115865e-05
0.000110950674960461
6.40142384286355e-05
7.07151733221112e-05
5.99058616881942e-05
6.91288454428347e-05
6.3976964654677e-05
8.7695478178397e-05
3.02549917774438e-05
5.43801525670279e-05
3.92947536064183e-05
4.70054793741794e-05
-5.83395482608838e-07
3.16361385351427e-05
7.24062688152746e-05
8.98757996307873e-05
7.53188788340605e-05
5.20566973538022e-05
-5.44601901432733e-06
4.45975156102719e-05
2.5380029016995e-05
8.22086967376433e-05
6.1573179388127e-05
2.08389531043539e-05
0.000105088656145606
1.48651109305878e-05
5.6218099690404e-05
1.48883427088342e-05
7.75476061057164e-05
8.74639831248007e-05
5.4523039928851e-05
6.6800877142866e-05
4.00712836785301e-05
5.0326892041864e-05
3.28113254269936e-05
6.98389230696204e-06
1.61430531261661e-05
6.76773015062841e-05
0.000105254912076108
6.83570820861766e-05
4.10632831113127e-05
4.44921651055385e-05
0.000102552936300063
5.49543584613787e-05
7.20430115945284e-05
4.43878835990561e-05
2.88454058552873e-05
1.09081778336332e-05
3.42325185408391e-05
8.08913967426515e-05
6.03150865913882e-05
3.76277887880279e-05
2.82240356429689e-05
3.7631028050974e-05
2.2353414848942e-05
4.07175968191633e-05
6.29571647039358e-05
3.4849765100103e-05
3.03627869005806e-05
6.30817623857332e-05
9.34189260692416e-05
1.68789281529211e-05
9.31663893315623e-05
3.59376454627808e-05
5.09697747002411e-05
8.36984923091467e-05
6.38374037028756e-07
8.22378804371985e-05
7.58515693681243e-05
0.000101220741432637
0.000102596689378786
4.08859658421818e-05
8.79158194173433e-05
0.000100871701225512
0.000117782397377389
7.06980900507874e-05
8.80575918769192e-05
5.15439800359322e-05
4.22409291171905e-05
7.88518973215643e-05
4.6762553385107e-05
4.28274902066142e-05
6.32389077259316e-05
4.05727506997131e-05
9.65411594275663e-05
8.73384298647658e-05
7.41386511892725e-05
1.53283608879397e-05
-3.33957286398172e-05
2.18310238800477e-05
6.73443271949388e-05
5.68832867470957e-05
6.03651020540438e-05
9.48802300055355e-05
3.42639769465811e-05
5.48006898966536e-05
4.94291811529282e-05
8.06541930811733e-05
9.61903374164547e-05
4.07595408060906e-05
9.81745937368223e-05
8.38302525672024e-05
7.58463494089452e-05
0.00010748045728658
0.00012322523938937
8.74772368799998e-05
6.38246359677891e-05
5.43262342978292e-05
6.58877475825293e-06
4.41521688513643e-05
4.95294070088549e-05
7.69289922593981e-05
2.62188092466284e-05
-1.22524519223659e-05
3.74588084458215e-05
7.02527192872449e-05
0.000115119202809581
5.15848009705458e-05
6.10022714610352e-05
4.5530792120847e-05
8.87723857311304e-05
5.00866484194671e-05
8.93532126981773e-05
-1.14716568341991e-05
4.47549211233047e-05
5.72923528365154e-05
7.64203151778279e-05
2.94207591176451e-05
0.000125298197334829
7.10978917249956e-05
5.05147973380388e-05
3.52796598962951e-05
9.63068592945523e-05
4.01719382173264e-05
4.11606227363795e-05
5.07822718060977e-05
3.43736025371314e-05
8.94369150965276e-05
3.40274521928016e-05
0.000109482488448698
2.4872033497742e-05
9.2621417806675e-05
4.69974453431841e-05
2.8366979859188e-05
5.06295984651307e-05
9.66992037223291e-05
-3.59334016861384e-06
5.73115520471982e-05
6.65873309157141e-05
7.41926279280019e-05
3.02079054809918e-06
6.11235124975795e-05
3.15607295240008e-05
9.8943590096403e-05
5.23144370439423e-05
7.8309217809473e-05
7.4314546139641e-05
-4.4112862072477e-05
7.65604063268506e-05
2.11418742559778e-05
-1.18625676308142e-05
7.3048492020808e-05
7.14778950151588e-05
2.98281001281632e-05
3.83076535799121e-05
9.43269533920666e-06
4.80584725888309e-05
0.000126587846386726
7.10918623978599e-05
8.04878391884605e-05
3.74929957804748e-05
-4.3479389649415e-05
0.000102897032547893
4.06511053610947e-05
9.019847825024e-05
0.000109386536087108
2.25020492655085e-05
-1.90856567578824e-06
8.58642819217362e-05
6.64830506131099e-05
3.51025296617526e-05
3.51291926436571e-05
3.62908890425178e-05
5.35170729498254e-05
8.12392183411376e-06
1.88341225514657e-05
9.34950102037009e-05
9.04824504325504e-05
5.29940807388208e-06
4.72766880182239e-05
0.000118489379117617
8.40295303833848e-05
7.34806248408332e-05
9.50936843849737e-05
0.000110171629088918
7.87327528407706e-05
8.58759642449433e-05
3.26675122271755e-05
6.20943067829847e-05
3.7416542075443e-05
3.94658396207474e-05
3.2545254618437e-05
0.00012231210241794
2.93407108988976e-05
4.26286913692279e-05
7.57190689763608e-05
8.29675102826478e-05
3.92168843682015e-05
5.16899464339842e-05
0.000106190678744979
4.7496977940324e-05
4.44664721271528e-05
7.21708364782817e-05
6.28094719349601e-05
9.70468951282733e-05
3.10285019953545e-05
6.2024241855055e-05
5.34631600973463e-05
3.93476182319995e-05
5.90256541942919e-05
4.04806044599486e-05
0.000103163159180734
4.30489201100693e-05
2.2835359862447e-05
9.85681446645876e-05
8.11721439347478e-05
3.12240953885107e-05
8.39843151816728e-05
2.60102407071317e-06
1.84649510090324e-05
8.70305559138355e-05
7.8736744872213e-05
5.55079834107245e-05
8.57126790754273e-05
6.91539480567481e-05
0.000128575582357577
3.91883109121834e-05
5.58318680189027e-05
7.96237502817765e-05
2.93740108788655e-05
4.88529923185911e-05
6.37124185627915e-05
4.63310672074249e-05
5.31509678333091e-05
7.35045207754405e-05
6.89383166294423e-05
2.85644962706419e-05
7.4624103110224e-05
9.39502493244777e-05
5.61623137030811e-05
3.19382922046881e-05
6.13369083171769e-05
7.48846516917807e-05
3.30186510242334e-05
6.05170164228125e-05
9.81201952470311e-05
9.90715517303344e-05
6.10728857783154e-05
4.31586019375672e-05
3.84892423920209e-05
5.76542519437234e-05
4.90738833629571e-05
7.05921789660876e-05
6.24128438317286e-05
8.94812965142941e-05
6.98866740124426e-05
1.90818314810452e-05
6.09949284258843e-05
0.000101373645157586
5.51322806161477e-05
3.55802945248735e-05
2.06714449742432e-05
6.00580669464379e-05
9.52468578805031e-05
8.37851410931509e-05
5.04993596953922e-05
2.14485711933193e-05
7.07756495144784e-05
0.000108187158868517
4.01447014867226e-05
6.34916173104971e-05
7.27095784102197e-05
6.01545335470136e-05
3.00773304008978e-05
5.92131948954784e-06
3.81665468826112e-05
3.92266037476349e-05
7.04885879925005e-05
7.04442654777939e-05
7.33483219728428e-05
3.96184952396311e-05
4.31350607471991e-05
2.54262243839535e-05
7.43113708471439e-05
8.5901815854862e-05
1.51838077658762e-05
4.32150952094465e-05
5.64634442907644e-05
5.32680065687522e-05
9.56648361301657e-05
-4.90850064496841e-06
5.12883201243753e-05
7.44791641668846e-05
8.59158198459709e-05
0.000109174604748442
4.13923272080953e-05
5.72992984609924e-05
7.00372641606102e-05
1.17755175804637e-05
2.70095796028405e-05
6.72021936651941e-05
6.59859294937218e-05
6.29817655024291e-05
2.67640412133844e-05
3.82878345919801e-05
4.71411265781718e-05
3.34227909062602e-05
4.08696169966285e-05
8.04302819956587e-05
9.54440302274319e-05
9.0570588920471e-05
9.30167746024588e-05
0.000174667829179206
7.87340001787113e-05
5.95310055231281e-05
2.46325406377061e-05
1.75174758976528e-05
1.04927682404991e-05
2.57320614252541e-05
8.45527357568232e-06
6.80955716942382e-05
9.1360462988648e-05
5.43086344615096e-05
6.13865875129193e-05
6.87703678230514e-05
8.97921417652083e-05
-1.36589011048023e-05
3.94162675286753e-05
9.49418459485371e-05
1.26732185118987e-05
7.11576409454322e-05
3.97398933103769e-05
6.1917923784707e-05
4.41324214227149e-05
0.000106789847550437
1.98333477599167e-05
9.85424689077938e-05
8.45021637550217e-05
9.26955600052735e-05
0.000101611144240858
4.56032786346831e-06
1.95592156789335e-05
6.04333804504315e-05
6.8938674895788e-05
5.28775819191369e-05
4.50921496388882e-05
-4.9394898649663e-06
9.47174373858819e-05
0.000151856340966479
9.11712165229117e-05
7.3898513601801e-06
9.80364910568833e-05
0.000111163735554614
0.00015209010818954
4.28282766715675e-05
3.69762827926727e-05
4.37682176658227e-05
2.24043674365787e-05
8.26542269870426e-05
8.33796837755274e-06
1.06025771586221e-05
3.64965764561554e-05
7.62683069284194e-05
7.99289779589703e-05
3.78769973257132e-05
6.79158375741776e-05
6.76755696780566e-05
0.000107921372834969
2.03901709364673e-05
2.24181161785674e-05
9.33756617951088e-05
2.63979625552054e-05
0.000102634782861577
9.58218110694168e-05
5.29107724649469e-05
5.0268336739935e-05
8.73189252622071e-05
9.9817061680546e-05
6.44822898612994e-05
3.2910787885907e-06
5.3180503579342e-05
5.54022099612709e-05
8.3074636963766e-05
0.000104887035494776
2.20682841307989e-05
6.13395632798927e-05
8.99512873330327e-05
5.58630866726666e-05
5.24242250507186e-05
7.51230336601622e-05
4.34306896881057e-05
8.64000691862566e-06
7.98286275006076e-05
0.000122903396407404
0.000123067715873073
6.39722214252895e-05
4.31366871691759e-05
2.66983213686975e-06
0.000100132095877246
8.58703957405778e-05
4.37727748380146e-05
6.83262480555326e-05
3.87479569779973e-05
7.70424044580504e-05
5.86881782652015e-05
0.000119907204932775
4.14392722234841e-05
3.9599414358244e-05
6.21534556410984e-05
2.05156278180922e-05
4.63100108525477e-05
5.94633545191718e-05
5.3664329757369e-05
9.0551653537684e-05
5.30704219553355e-05
7.19583526063949e-05
0.000103156080569006
7.53893481714828e-05
4.96433272544563e-05
2.88715327985152e-05
9.14512983054709e-05
0.000103631561798794
5.20169694367145e-05
4.22192060651538e-05
3.28126435917392e-05
7.7675259186343e-05
6.73968773224793e-05
3.39971075137695e-05
7.87164534934602e-05
6.02685661583618e-05
9.26013911717967e-05
6.10676164030848e-05
2.6283924722284e-05
9.55910230963544e-05
2.98546895758448e-06
7.55958275955674e-05
5.1284596732576e-05
6.05465804082704e-05
6.66548008258797e-05
0.000114193101293638
8.16014282312637e-05
1.6953110733229e-05
6.82951899766988e-05
0.00012788141186965
3.44365804028234e-05
6.99454161285177e-05
5.44597329279856e-05
5.13383928849766e-05
7.61745172904794e-05
5.68898338550743e-05
9.86639044503389e-05
5.18897384647117e-05
4.44198842309451e-05
0.000135238438925194
3.49571035078371e-05
8.71666556031011e-05
-2.35460310834304e-05
8.67678023928069e-05
6.65611467729042e-05
7.77333606468001e-05
5.56229617390169e-05
6.43270721453284e-06
2.15724697604149e-05
3.16247082919302e-05
5.92827537939228e-06
5.90275478733391e-05
0.000100623004478907
4.3478725095016e-05
1.9454189505033e-05
7.26517996426149e-05
3.578600808228e-05
7.69049166309624e-05
-1.28296101167437e-05
2.51408420675031e-05
0.000102751794108066
5.86731701894159e-05
4.07920207950664e-05
6.76542717817656e-05
3.96600335054953e-05
4.87140824730202e-05
1.67408596651236e-05
7.29707621572199e-05
0.000108449813319088
4.64116943530027e-05
8.69239322645299e-05
4.39077737044677e-05
3.71817878721367e-05
6.43600834269413e-05
4.6595805464883e-05
9.63934512728033e-05
7.58911451649792e-05
6.84867319381682e-05
2.27455875336585e-05
3.24056203150273e-05
9.10214416239624e-05
4.47537884933259e-05
1.83996270672907e-05
2.42213457903032e-05
8.57307433907093e-05
6.67735937662311e-05
3.64892010074233e-05
7.73982883774814e-05
1.40744305846114e-05
-2.37278020941854e-06
1.25005811614885e-05
0.000104678742794504
4.88457119331071e-05
7.60569131791441e-05
0.000128675185419749
5.08029186782245e-05
1.68210157371516e-05
9.81888706708612e-05
2.13395331079317e-05
4.25765454764326e-05
9.9573399252915e-05
8.67596599212964e-05
1.9857260721854e-05
2.66530208050127e-05
6.55174317200879e-05
-8.91496802208769e-07
4.8427465603084e-05
5.44447127444538e-05
5.59988030067513e-05
2.87458147420156e-05
7.95652885491139e-06
6.01687590578735e-05
4.15218635754442e-05
3.01748777967145e-05
4.45170239094178e-05
5.40387527190413e-05
8.43057995549112e-05
6.26758086884996e-05
9.67370525916601e-05
0.00011062558157254
1.91070219929384e-05
6.1410906482487e-05
-2.04307674558225e-05
9.28508829308856e-05
7.22722236780365e-05
6.58175043582662e-05
9.20013425783927e-05
0.000112859025903542
8.87061333193549e-05
0.00011095148398066
9.661137812182e-05
7.56935262293046e-05
6.49197962469502e-05
0.00010459508092599
9.63760816599597e-05
7.66995401256628e-05
5.67978070051631e-05
4.69736422239255e-05
2.00935552685763e-05
8.45451405911105e-05
1.97426268618076e-05
0.000104628387372707
6.25906750723188e-05
-8.91396970224279e-07
7.61123676120259e-05
2.28456592290389e-05
0.000107472828841205
7.09065638438806e-05
4.78689492687157e-05
3.6520960828921e-05
2.55055540314634e-06
1.77012246281925e-05
-5.49945618831949e-06
0.000112650977276546
5.85835937217613e-05
8.59071941770916e-05
6.04015786244953e-05
5.46831329627694e-05
2.9988485889342e-05
2.96910360006399e-05
8.19482675604721e-05
9.52002657276428e-06
1.34712504578435e-05
5.59237048620445e-05
7.28123411307891e-05
-6.38426328171551e-06
1.56803284858165e-05
9.35436596846999e-05
0.000116078062188651
5.78973245242698e-05
4.48045314070059e-05
2.65146133948157e-05
5.33664084024162e-06
1.43722682048686e-05
0.000130092740585703
4.45470315879444e-05
4.04523789646389e-06
2.28775844671252e-05
6.39471136989798e-05
5.62012825490453e-05
5.42721760865327e-05
2.54571683441622e-05
6.70128589365663e-05
3.5472968690439e-05
8.91674994937827e-05
7.48017769526339e-05
7.96637631142725e-05
2.56411244418011e-05
7.98980680351149e-05
7.14400364582614e-05
5.38337762609229e-05
2.78851981882344e-05
9.17019666323731e-05
2.48492692297604e-05
3.54597709726073e-05
1.02693561785818e-05
7.35383902669548e-05
1.83940177495906e-05
7.89425928490656e-05
8.46120622242345e-05
-4.121252832267e-06
3.78366279800692e-05
5.72165495430585e-05
0.000128880909413183
3.09097831055409e-05
5.89771053724452e-05
1.856058717985e-05
4.08534532113094e-05
6.01116425576073e-05
6.82816045665923e-05
6.40836515357145e-05
5.30538096055631e-05
5.81112632005382e-05
3.63674281581039e-05
2.81774960213455e-05
6.87876571950926e-05
4.76947344018835e-05
0.000101398424393862
-4.06810693103029e-06
4.922381432702e-05
7.54882302075229e-05
8.50670214482437e-05
3.89827286393702e-05
3.29297521160315e-05
9.45791967333235e-05
4.90089408038042e-05
9.23706187687863e-05
3.54731831833055e-05
5.00551583599569e-06
1.14255372112153e-05
3.22466271573733e-05
1.14298484344207e-05
0.000119326113242792
4.36326967182313e-05
3.65749420716071e-05
4.03077596287389e-05
0.000105198437137884
5.03142989300698e-05
7.7628456217155e-05
8.96708466281658e-05
8.276884353767e-05
7.58564237178309e-05
9.55697636480679e-05
8.83515594780007e-05
3.47649258222533e-05
0.000114966041901865
3.17243812343458e-05
6.39345866210158e-05
7.01654782142434e-05
3.58685557244141e-05
9.78970766020723e-05
2.83271890088436e-05
0.000103228727024359
0.000119248144611699
9.19974136180975e-05
6.35662457519873e-05
2.58583901804095e-05
6.95067415776589e-05
5.38489657457608e-05
2.62242914260468e-05
-2.06425660726388e-06
8.65887514910371e-05
1.07226561259919e-05
5.14995800377988e-05
3.91566929667017e-05
5.58170491414011e-05
4.26540789153552e-05
7.45692523563435e-05
2.00567551266939e-05
3.20984607577903e-06
6.77927001911736e-05
7.01087141269682e-05
2.34043747031821e-05
5.93800791834328e-05
0.000100460769078691
2.56906733328839e-05
8.39200046308954e-05
6.01567288735227e-05
4.36574707917142e-05
4.03509291320624e-05
3.39948015647999e-05
9.74120852782038e-05
5.72655118104198e-05
4.16460848582538e-06
7.05036582755361e-05
5.03320563716557e-05
0.000100021547787954
8.73240099003628e-05
2.10188546334873e-05
6.28343303363196e-05
6.29966712306937e-05
5.9848332071419e-05
6.45192223557768e-05
1.46085765350749e-05
5.51998152006783e-05
3.07610349115575e-05
3.28327761025913e-05
6.56993901254091e-05
5.90699423533598e-05
3.95228957591636e-05
6.97059353363671e-05
0.000103266928786275
0.000109887020880208
8.74979156174156e-05
5.78331732839825e-05
9.28210053150352e-05
8.84782473454648e-05
5.5042330544906e-05
8.95472131332318e-05
4.61035836987241e-05
8.63888835054191e-05
3.11808792139713e-05
3.33137659952109e-05
5.03739999783249e-05
3.99249777252254e-05
5.56300840423906e-05
5.75742768263384e-05
3.74235100999907e-05
3.51708196982358e-05
6.38493796497333e-05
4.5916465998926e-05
4.79793991146058e-05
4.46293893023035e-05
8.55524669385181e-05
3.17672660593948e-05
0.000105532802244079
9.03250002634644e-05
7.33328441066607e-05
6.95534715288172e-05
9.2163081892965e-05
6.79388179994036e-05
2.58806696679279e-05
-2.9538885707692e-06
3.69967472957628e-06
7.42075071602897e-05
9.71780205744908e-06
-2.44799647697946e-05
2.77292444938733e-05
5.34156721624278e-05
0.000107979264510686
0.000103993033214927
3.62851971198961e-05
0.000120866497289428
7.14786125132619e-05
1.68139857921428e-05
0.000100374751378328
7.86029110383486e-05
-4.47705577942939e-05
6.88720438216383e-05
0.000104298743387726
8.13379072627932e-05
0.00010491434003841
7.00591450303789e-05
1.82217703544115e-05
3.52189827590138e-05
5.28984398648162e-05
2.31307024434641e-05
1.75817367654611e-05
4.45311796341688e-05
3.63233098716893e-05
2.84879567795573e-05
4.97627725640672e-05
4.40443836753993e-05
5.91873478792899e-05
2.31237155094328e-05
0.00011112951331801
1.07705084203021e-05
4.98314934628301e-05
7.99642169505027e-05
7.55282567018262e-05
2.7629544642254e-05
8.85259979781815e-05
8.67785647119107e-05
5.7762225274179e-05
7.58455192129219e-05
4.85934071272537e-05
5.79434162924481e-05
8.43386788437608e-05
4.77743592777782e-05
6.18293109872558e-05
6.21929318273181e-05
5.37409781716082e-05
0.000114060337369008
8.41885696101336e-05
5.06796521556139e-05
3.35547650135902e-05
0.000113919490010372
8.16053332385865e-05
7.09220041370815e-05
4.07500928324975e-05
0.000104503547992714
3.85093523534719e-05
2.31402177335542e-05
9.27535317970616e-05
-2.95581062189947e-05
5.23217649550848e-05
9.18266390153737e-05
4.11181395418202e-05
6.51067428510216e-05
5.72678900538865e-05
5.30913465365497e-05
8.73820165089724e-05
4.71204862888972e-05
2.752719253539e-05
9.17759447889154e-05
6.54086108664189e-06
8.222491737168e-05
3.97998811573449e-05
6.86889509781873e-05
3.94430706524487e-05
1.95089848979996e-05
3.36698149441515e-05
5.50398670514595e-05
9.86546501956504e-06
3.88617276879382e-05
6.70859880267117e-05
2.23996206596693e-06
9.51898308647517e-05
4.4128509123486e-05
5.50459087011916e-05
8.30747901019033e-05
4.851633192777e-05
7.07947571594912e-05
-1.21045974586597e-06
7.9132593011137e-05
4.88934090836889e-05
4.50627460903843e-05
6.09110015980478e-05
6.63803456742224e-05
5.60192288206605e-05
2.11723101571151e-05
5.18343889595203e-05
5.30109356302585e-05
3.78098590894896e-05
7.91235914513757e-05
5.83418635907177e-05
0.000104011846367834
1.18948671589732e-05
7.28837550028508e-05
0.000100013200060982
3.81849214015088e-05
5.46007958792237e-05
5.72036152367405e-05
4.80183100605324e-05
8.74381531184571e-06
3.12904464160881e-06
0.000101967688377089
8.0893280128197e-05
5.58838173893133e-05
2.19653188479076e-05
0.000106654609947114
0.000106862578201711
3.36513313555821e-05
4.77011022114793e-05
5.1992497378938e-05
4.52396798575159e-05
2.89916875416667e-05
8.03509729140323e-05
4.74725274607854e-05
2.97910633165788e-05
7.5800547774934e-05
2.84940115051574e-06
2.08437824436821e-06
8.61133651974608e-05
9.34055170767378e-05
8.22665057384602e-05
3.15042790925167e-05
3.13818552661961e-05
9.38876149349615e-05
5.6485637362717e-05
7.65458145845664e-05
0.000105415144153045
3.92916752590976e-05
7.2910417771435e-05
0.0001073369934946
4.79336733584292e-05
2.03275138412826e-05
5.90212897707615e-05
7.65104909997123e-05
2.03879302734274e-05
6.08138536635473e-05
2.37712707332082e-05
5.54398251757472e-05
8.43216131606511e-05
8.17504255148076e-05
6.34163304548178e-05
-4.83686336126592e-05
3.53996824953841e-05
0.000119503240969121
5.73943955182533e-05
8.45360324589106e-05
4.47483983108621e-05
1.68351644368654e-05
6.53315968095775e-05
2.51295056882362e-05
4.94666706980591e-05
3.10053868172588e-05
6.85739540919131e-05
6.66720463362629e-05
2.14344040518213e-05
-3.62123551660428e-06
3.75478123252303e-05
2.54893057995041e-05
6.14291055051884e-05
1.84077315890494e-05
5.88317114509336e-05
4.35165072448876e-05
4.0739882783376e-05
7.29918249881785e-05
7.1755769717958e-05
2.31848884351988e-05
8.77171447537009e-05
3.73631490436745e-05
8.40046921267135e-06
6.60047697338748e-05
4.94045927772159e-05
6.35356885439348e-05
-2.6109984499817e-06
8.73667996543011e-05
7.27408422077162e-05
3.94051508322917e-05
2.69422603298949e-05
1.77061979377189e-05
0.000123726772931158
6.56096956752498e-05
0.000107054956309853
6.14468530051633e-05
6.78871168790247e-05
2.0909139330546e-05
6.84711683509913e-05
3.63776101455041e-05
7.15630661127318e-05
9.97076569728984e-06
5.29267600959501e-05
3.57051670122974e-05
7.45187375172952e-05
1.82023582247328e-06
7.96436684974038e-05
8.0350570764207e-05
6.4141144993131e-05
9.94728003106068e-05
7.33449311761559e-05
3.84192733060811e-05
6.39880061945985e-05
0.00011057542603204
8.12655118903711e-05
4.31455445728642e-05
6.57798487113775e-05
1.93620110839621e-05
1.20406117806281e-05
0.000124428280633349
6.95780991328257e-05
3.4226378871134e-05
0.000113751986506776
4.40041424461412e-05
4.10449413586917e-05
8.73060924585194e-05
0.000102433295197735
7.97780342931743e-05
4.28511529527445e-05
9.84646456779575e-05
9.32365042188873e-05
9.66151608257932e-05
2.95679413686337e-05
7.52353666432149e-05
8.18996540786429e-05
7.97339519736674e-05
4.58743928544851e-05
6.26063867011189e-05
-4.19972019065512e-06
4.71246729659072e-05
8.09693057009367e-05
8.33396897488017e-05
6.66687542973372e-05
4.24153926518697e-05
1.47896989898633e-05
6.89762873613299e-05
3.98508566467835e-05
3.48668771968089e-05
2.67199100163739e-05
5.75146849496363e-05
5.51658979575214e-05
4.45340883086352e-05
8.80409584613645e-05
1.8067896805943e-05
0.000108693916221474
3.11968280633566e-05
2.74442124458039e-05
6.04007385233774e-05
3.81625471804157e-05
8.58999302366723e-05
0.000107064421708851
-1.60556547546135e-05
1.8147743591379e-05
4.44428053524726e-05
3.39447885973655e-05
7.67047914338753e-05
2.95906327857708e-05
7.21499031422185e-05
3.38646292702293e-05
6.68242140751588e-05
5.07721726231253e-05
2.06607965651552e-05
8.58297293578404e-05
0.000152939108762973
6.40556107251624e-05
2.22959921621483e-05
9.84843211055163e-05
2.56501381031735e-05
9.27355609688823e-05
3.07284469031272e-05
8.87050274811474e-05
7.38452390477607e-05
6.41785736495544e-05
5.27104786235836e-05
-3.46969913242742e-06
5.39476856828776e-05
3.81458183480958e-05
5.56289904222441e-06
4.97625249869459e-05
1.22506550858664e-05
5.75671862546984e-05
8.38717505514941e-05
0.000104998486297981
2.07370858354009e-05
-4.08335875252349e-06
2.8043023415766e-05
2.96609109339141e-05
6.17492796424313e-05
7.17075689356603e-06
3.96325404474489e-05
2.65416854488338e-05
6.35904971292209e-05
9.06223144553876e-05
8.05323875767316e-05
8.6262169251462e-05
3.20224164165178e-05
4.57665944421251e-05
3.71920912507825e-05
3.86029451801548e-05
0.000100765572897613
5.49530076488181e-05
3.77700443108766e-05
8.9662519959813e-05
4.42528255723576e-05
8.87583566551622e-05
2.73682312472674e-05
7.7944398506737e-05
4.56758644577358e-06
7.28908897305772e-05
7.01888023602587e-05
5.14743396706561e-05
2.43428192665591e-05
5.01405085367325e-05
5.93811515432133e-05
1.76876002079034e-05
6.5287172064459e-05
0.000129169203871982
7.07885133787004e-05
5.48368246495499e-05
5.06166993709747e-05
9.31928639367347e-05
7.88378845653834e-05
8.86176699830308e-05
7.19008871840381e-05
2.59168940850358e-05
3.95306085004242e-05
6.12598853612787e-05
7.43332988342532e-05
5.02593333567991e-05
4.5764449815082e-05
1.51458562398858e-05
5.62827152052253e-05
1.63182789915368e-05
7.51876001936985e-05
8.00573379823464e-05
2.98770778170093e-05
1.22100480622801e-05
8.89630694422039e-05
6.77821397703165e-05
9.81736291900754e-05
0.000121722632150504
5.78082841324905e-05
7.64637249921835e-05
3.34608933631878e-05
-6.2440540285892e-08
5.13021215844249e-05
7.7815022606228e-05
5.5043791453365e-05
5.61096974814371e-05
7.83988595607326e-05
0.000102611521493056
0.000124835802091837
5.6695953937395e-05
0.000110306346148545
0.000101154859730589
8.66560088654031e-05
5.34597320564157e-05
5.78365739906232e-05
4.97701454541119e-05
9.1542737071429e-05
1.83889390238898e-05
7.38137999012113e-05
8.25369011833739e-05
5.6976486354224e-05
3.54828609111241e-05
4.94405530456824e-05
6.01952780361117e-05
1.24678178778164e-05
3.68197087200963e-05
3.40830191588573e-05
7.01561235567467e-05
7.87238413543062e-05
3.70903116730578e-05
0.000100193879047789
5.33700525409246e-05
1.51572771343619e-05
4.56515545940128e-05
6.44130367345132e-05
0.00010618181452905
9.59045915859388e-05
2.30384618455307e-05
4.10207296629347e-05
6.75690180117602e-05
3.10615797971946e-05
8.90733262482865e-05
4.86568021723162e-05
7.92577575225944e-05
9.94185914965438e-05
4.1100662181235e-05
6.29903614000189e-06
2.83238628590816e-05
3.74536104154747e-05
-3.01116159787692e-05
4.13891657824746e-05
4.23649624852761e-05
1.50616644720207e-05
7.02553810276676e-05
1.9395001017536e-05
5.09732125464336e-05
1.87452424157738e-05
4.82245496079716e-05
4.32295378099876e-05
2.54099712500663e-05
8.48414197036679e-05
8.78395010859958e-05
5.66424021894933e-05
3.64902111261412e-05
1.36847918345766e-05
9.53067382498253e-05
1.63355353166969e-05
0.000107230277521949
4.2354880873482e-05
4.72577571844462e-05
6.83793933213613e-05
5.41068597078918e-05
5.12420272383163e-05
2.94184688572576e-05
4.30279756362501e-05
7.27267638420423e-05
8.42464917924544e-05
-5.1864065777705e-05
7.77364517923223e-05
4.98197153097812e-05
4.45505286625808e-05
7.66172276497765e-05
9.45856200621914e-05
3.49146849394627e-05
9.31817685501204e-05
-1.61120445217361e-05
7.77251544816632e-05
8.02498828711072e-05
4.48169504285065e-05
9.21058263588523e-05
-4.03462789021355e-06
3.78372321063512e-05
3.2588904980567e-05
3.17448445646047e-05
4.64162921151104e-05
7.82815531474528e-05
5.87316710506264e-05
6.22736188990736e-05
5.79914094334194e-05
3.76138516384564e-05
6.3249380285839e-05
4.05806442972542e-05
7.75974837324532e-05
-9.24166184058348e-06
6.21018502712268e-05
8.90643047617979e-05
4.48068272699893e-05
5.59901501538864e-05
6.91229453273111e-05
2.7361864214102e-05
5.41862058531631e-05
6.22744066925636e-05
-1.41734222334246e-05
7.20788742345786e-05
-4.94105653494886e-06
5.89545537290573e-05
6.81002601093101e-05
6.8771985659216e-05
4.82944623352625e-05
5.88785176193395e-05
5.13277055285048e-05
6.7571182790007e-05
0.000101180729612575
4.99396829025773e-05
2.06533267680197e-05
3.36420089682481e-05
9.81542094111318e-05
9.14800867255875e-05
-2.56737556275204e-06
5.1870968388821e-05
7.64865910639309e-05
2.12323306126421e-05
5.30238495613526e-05
4.07968061013125e-05
2.00948061855293e-05
4.98285034234864e-05
4.2227139803667e-05
4.46065903173892e-05
4.3858301065211e-05
7.95279832018661e-05
5.23769832729653e-05
9.1397952778519e-05
1.97120518430293e-05
9.00494549169886e-05
2.83604634303671e-05
6.22027961453306e-05
2.92570398580563e-05
6.37673087872181e-05
6.09793153673595e-05
3.87495660224926e-05
-2.91698201878373e-05
-5.55751379432507e-06
8.65309514362447e-05
5.0590044580518e-05
3.65547738063322e-05
6.44511670338587e-05
9.35991406417254e-05
6.20313039200627e-05
6.01852108754535e-05
0.000101259043845188
4.44375209221943e-05
9.63547060788841e-05
7.31739774163029e-05
3.33791338036371e-05
2.23892556280923e-05
0.000125930818657984
8.78864467513335e-05
8.47489306097758e-05
2.10095663912889e-05
2.74316378759314e-05
5.22433331751846e-05
4.14883652035159e-05
0.000104950392030539
2.44523359074082e-05
5.7450233970947e-05
2.01786700332992e-05
6.13470489181382e-05
8.97511264026071e-05
6.4530693919319e-05
6.28273278950567e-05
8.77931795856043e-05
0.000104831106852998
5.06175093261748e-05
1.04695123190831e-07
9.49344625073729e-05
5.94313839313057e-05
3.89705078782604e-05
4.82434628412828e-05
3.49469652836792e-05
4.03867753868861e-05
0.000126723792786074
4.97699373963014e-05
5.47360197993894e-05
5.92004889204154e-05
8.7850492681692e-05
3.51085758765656e-05
1.48824810474796e-05
4.63808438377927e-05
1.60991659230344e-05
-3.69590454136742e-06
-2.78385961168611e-05
9.54095924411927e-05
7.76030048167516e-05
7.18687074096312e-05
6.34391533218762e-05
3.80458569481359e-05
1.87882851556773e-05
6.36057750645955e-05
4.37909031555651e-05
1.33630228194908e-05
3.85525222424512e-05
2.844902170669e-05
2.05829614899348e-05
0.000103716067798716
3.03797666061895e-05
3.66739311853642e-05
7.22061221526345e-05
9.0623025135819e-05
5.15493262542252e-05
8.05128160418724e-05
0.000109882660161644
7.23989181924862e-05
5.27947600750253e-05
9.56309420618613e-05
9.68085760983562e-05
0.000101360466840022
9.04670678378899e-05
5.84393578827609e-05
7.03534368555864e-05
9.82951266054561e-05
5.93268513232765e-05
5.72996836809985e-05
3.30676635866078e-05
2.20347096671433e-05
1.35956754023012e-05
4.58260159721276e-05
0.000132794940930547
3.94935897592118e-05
9.77272570963162e-05
4.32359431147029e-05
6.47094843425795e-05
5.51457052028208e-05
0.000123409438229454
6.33611563374114e-05
6.83506245949772e-05
6.62349595831903e-05
9.59859645439001e-05
7.74340724155615e-05
3.7248565562734e-05
5.78377074868752e-05
4.53192228508944e-05
0.000126629288102922
5.25983083051768e-05
6.64769350995454e-05
4.19601451172644e-05
0.000125081602989015
8.05939710894194e-05
4.57266837653385e-05
0.000111672675296103
6.31750506115107e-05
8.25418003067927e-06
9.86259100298818e-05
1.78069482351916e-05
6.53746117821452e-05
4.00554063251971e-05
6.79475808512132e-05
9.95465018134286e-05
9.74098565830938e-05
5.3981435219663e-05
2.71735011729366e-05
4.98643011355884e-05
4.565175481338e-05
8.5796574799335e-05
-8.05982072833567e-08
0.000106765943604652
3.26106001650706e-05
5.81016509384629e-05
5.40650009036138e-05
0.000104177060096283
4.14716419312724e-05
7.51564357504515e-05
9.29798754354793e-05
0.000105311190684824
0.00010792108755122
1.89664708522404e-05
9.31353459754264e-05
4.30438925502942e-05
4.45042060806112e-05
2.75669641484466e-05
9.66556640327018e-05
9.93336322387155e-05
6.94399671289347e-05
-3.45986181315823e-05
2.9763054288071e-05
8.88365365552396e-05
2.22268520912248e-05
-1.62994565199984e-05
5.14149024090443e-05
5.4713656364289e-05
5.96282936200282e-05
9.58007096606626e-05
2.60189335299184e-05
9.9856700712536e-05
1.13933054891904e-05
8.08288880020392e-05
6.26222571417103e-05
5.70250587906258e-05
2.88126545051616e-05
8.67624832526503e-05
5.58907248070224e-05
6.90932124360963e-05
0.000127113981728292
8.5376672986156e-05
9.11518237327391e-05
1.31660014086192e-05
8.62856302982778e-05
6.27101716733804e-05
7.647107239844e-05
2.7268586112912e-05
-2.35354314276044e-05
8.83441458017691e-05
7.37156013440078e-05
-2.33024639236177e-06
0.000121931885378311
6.3736419839719e-05
-2.12877509159502e-05
2.95919401459445e-05
6.8966183911467e-06
1.25831586727414e-05
0.000109751072470989
7.16631634439703e-05
0.000110619418772964
4.34820504709926e-05
0.000113232903937621
4.59292945407408e-05
5.81313802576883e-05
2.23997020238333e-05
1.9479347776546e-05
7.92143907633841e-05
6.2597971284695e-05
1.8951093861188e-05
3.09572971171178e-05
2.02570450586692e-05
4.3180034831232e-05
8.9745244430438e-05
4.51343792957786e-05
-1.33940412167038e-05
7.17005550129505e-05
8.13011445067422e-05
0.000102146303616999
-1.17748587218004e-05
7.58257097723156e-05
1.89688250929031e-05
5.65032020367226e-05
5.45879113074413e-05
0.000105451397218101
6.76571729920397e-05
6.50406304408013e-05
7.75894757444177e-05
3.23200969412028e-05
1.656579963395e-05
0.000108809929402707
5.63166983065004e-05
6.71572104720785e-05
6.69691865973327e-05
3.22124751674289e-05
4.08462426099527e-05
5.84147418293502e-05
-1.08821222202226e-06
9.79034129808618e-05
7.76711010558081e-05
5.03474047670261e-05
0.000104478848209488
3.54648119256727e-05
9.55921091701404e-05
3.05298213289352e-06
7.9739523066415e-05
5.03952833123619e-05
0.000147768029828817
0.000111205998364229
4.25105829051988e-05
8.50464171102726e-05
9.08656274251461e-05
7.11851761360507e-05
8.37551584853798e-05
0.000120060851721776
5.70349046004685e-05
8.41670921695195e-05
2.33340485258631e-05
5.83597404540927e-05
8.14057116038576e-05
0.000102975524200511
3.25968034083535e-05
3.99434396574161e-05
2.99009085723415e-05
6.63137895377252e-05
6.47192756155257e-05
8.78045567279968e-05
5.19916596258439e-05
9.10107607631194e-05
9.60897575693027e-05
2.39355775781986e-05
5.07023699711997e-05
1.62775840137924e-05
1.56645053812177e-05
7.48882777377803e-05
6.55225018846104e-05
5.5849419355998e-05
6.30868043002601e-06
0.000100976377721818
0.000102967605294294
-1.34270627631151e-06
0.000100361750236755
0.000119282629723059
2.26614568115389e-05
7.28845002058902e-05
4.21223762968202e-05
0.000106744775605325
6.94781418335299e-05
6.67989458157593e-05
5.39332906460624e-05
2.60895068929003e-05
8.16028628314525e-05
0.000140389557897042
5.35476139343389e-05
0.000105530624982252
6.98218507087254e-05
2.87489330048577e-05
1.60923970283074e-05
2.49036541592462e-05
3.90654540725241e-06
7.76506927341223e-05
7.20932553052311e-05
1.95371853083963e-05
0.000101854474673309
4.94191509738944e-05
6.01580613907696e-05
9.02119987043811e-05
5.84173367604977e-05
0.000104176797229467
7.29144275720173e-05
7.67426493663077e-05
3.40154335873862e-05
6.48249601244424e-05
4.48023696601635e-05
3.3838832463875e-05
0.000110014109095501
5.59496193174746e-05
7.07314558381454e-05
3.10416139487069e-05
7.57392561384332e-05
5.72712346332087e-05
1.18815875750683e-05
2.06463512214793e-05
5.03805657666287e-05
4.30976894247197e-05
0.000133167873219974
0.000130609348393411
-1.63910007081108e-05
6.57820632334263e-05
0.00010368988779822
9.28494983096508e-05
-1.10646333055825e-05
7.36437368797423e-05
9.45472332886781e-06
2.96264842189639e-05
6.47420174446492e-05
4.20277303144026e-05
8.37512401160514e-05
6.83266395977668e-05
1.99713174149465e-05
1.39124536845501e-06
2.43491212492806e-05
3.4330142702141e-05
0.000118464661166326
0.000110779523266942
8.06083762852399e-05
-8.64545748321907e-06
5.20122600864674e-05
0.000137851047100841
5.00222195910494e-05
5.71229711654432e-05
0.000114932455483483
9.94442930868932e-05
5.3764072862022e-05
6.55880386598309e-05
7.78380998291731e-05
6.45387675906631e-05
3.81992608325288e-05
6.59321116976012e-05
-1.13201327655387e-05
7.30095750060254e-05
7.10171873427335e-06
3.61231964760766e-05
8.71010933323637e-05
9.35314863915363e-05
-3.53798644485797e-05
-1.40987665990887e-06
4.48132014562491e-05
6.99078696481976e-05
7.46723938740559e-05
5.73519434422367e-05
8.19753994817664e-05
6.25614570010617e-05
1.94169274943684e-05
7.93832887012066e-05
6.69616090321162e-05
6.89094114951827e-05
6.09584490457861e-05
9.02430405632384e-05
5.67171027185204e-05
9.46958564801736e-05
4.05459274791806e-05
-1.21086147846751e-05
3.04929270886581e-05
-9.82099458584712e-06
4.8984746816254e-05
8.40549187942666e-05
8.25249340714764e-05
8.44020367342095e-05
6.10625453544835e-05
6.58531507020352e-05
-1.87566209792235e-06
4.77930193620275e-05
-3.67067890547303e-05
3.20095866239307e-05
8.67779709011003e-05
7.88795993961484e-05
9.40019502677613e-05
9.19724594581586e-05
8.79288791709749e-05
3.71220837995377e-05
8.8937968892663e-05
9.10269495938865e-05
-8.33895968073972e-06
6.8882803941074e-05
6.73768312162283e-05
9.88433711316309e-05
7.82504906281925e-05
7.70616207449098e-05
2.89593780532155e-05
5.4542003862971e-05
0.000108060425082011
9.05035151246638e-05
1.18806050028676e-05
0.000120147102892448
1.49762853077627e-05
3.09233127531507e-05
6.75138025594839e-05
8.06066283702963e-05
-9.65565726217812e-06
-6.13660341538858e-07
5.70423676601572e-05
5.99948692672876e-06
2.88601506939643e-08
5.44797305991746e-05
8.68991024713748e-05
2.96514132341128e-05
5.13380874747681e-05
7.70523753991556e-05
0.000136843796932469
7.80377383528986e-05
7.08981286826726e-07
1.60619543881397e-05
4.51140155290294e-05
7.7514171078961e-05
5.30930436206928e-05
7.07637001438582e-05
0.00010411585738979
5.93218788904613e-05
5.62704253413735e-05
6.96404523457719e-05
5.23426219340434e-05
0.000117521033866966
-5.55452648011312e-06
2.57290668371657e-05
6.55674264236013e-05
9.08778214961611e-05
8.74524120637972e-05
1.5262576700957e-05
-2.17265097915588e-05
0.000114277898915458
5.44710398670491e-05
5.62143115116237e-05
7.54737249650219e-05
3.50687347839724e-05
7.90571151122866e-05
4.00785305286147e-05
2.00774637013975e-05
4.77055087583202e-05
4.11934174329455e-05
4.19486956853846e-05
5.70388673007906e-05
7.48638897155835e-05
1.53770047737736e-05
8.74672289969917e-05
1.43543571657231e-05
6.5446544099749e-05
3.86329916523182e-05
1.89735200075299e-05
2.70488612529934e-05
5.01594858513042e-05
5.10196155894749e-05
3.87166156014448e-05
2.76740743446971e-05
1.60336772805358e-05
9.81557501613182e-05
6.23204655104309e-05
4.99724392850907e-05
0.000130057557594516
3.18348811878692e-05
7.53932391846476e-05
6.97760922532208e-05
4.45093607902503e-05
6.28480960871037e-05
5.34642663054705e-05
6.95156414767237e-05
3.59533379320463e-05
8.34870228598848e-05
5.78737528518658e-05
4.03292094462588e-05
6.43066398070294e-05
6.82863572129456e-05
7.39338438026381e-05
5.71462351336631e-05
9.25835384468445e-05
3.14373779386284e-05
9.103103499012e-05
4.7702740064839e-05
6.87189998345584e-05
2.4229892481253e-06
0.000106811558140045
9.41053598872803e-05
1.24034429105515e-05
3.29887938009827e-05
9.23540032174368e-05
4.64887540147956e-05
6.6115412050536e-05
2.38940837698896e-06
6.07087909660396e-05
8.10765013969252e-05
8.06083139759224e-05
5.69070546827204e-05
0.000116878027638456
3.88978072797568e-05
7.77562786459946e-05
3.09267772173523e-05
9.93767393325214e-05
1.16560292027029e-06
1.25478217309066e-05
8.04745272489103e-05
5.46486935211414e-05
1.60434405176615e-05
8.13523176374252e-05
3.26265228799182e-05
0.000123817915325693
5.53735237511179e-05
8.49002099090867e-06
-1.15819111581664e-05
8.73043490774663e-05
7.28704632268297e-05
5.07909753749127e-05
8.75811329088461e-05
5.36751257644365e-06
2.05014689889967e-05
6.46231654623472e-05
7.83345473520752e-05
4.13707312293088e-05
6.60752975545834e-05
8.24417109194292e-05
7.81312351384102e-05
4.05499294837689e-06
2.68947891670385e-05
1.54327366258228e-05
6.46905247851066e-05
4.84875669704236e-05
2.21200882284395e-05
8.52758927020792e-05
0.000108081265915166
5.57890927453857e-05
1.69590482519922e-05
4.58412510219405e-05
0.000135814144633297
2.45134794482788e-05
9.30743533693434e-05
4.523799424189e-05
0.000110954265609166
4.20399162905769e-05
5.68260845439742e-05
8.06240081797461e-05
6.34145793824432e-05
4.12220107177537e-05
0.000100423551256282
5.68377962306036e-05
5.74733260487466e-05
4.03182215573928e-05
7.5400825921308e-05
0.000114024898382111
6.11359414218781e-05
4.07477342864058e-05
2.5631407076414e-05
6.89647587231825e-05
6.33446354359114e-05
8.09163396650757e-05
4.27202771640782e-05
8.59453842932943e-05
2.19503133360161e-05
1.85653169268943e-05
2.7957809463515e-05
7.69853315032073e-05
7.4856630669262e-05
2.50371406871923e-05
0.000103652236190572
9.65202249025904e-05
5.29836770961557e-05
9.58384659410296e-05
4.32593217130846e-05
4.75347657966321e-05
7.45833789575297e-05
1.61561592768871e-05
2.4160340043427e-05
5.71643273112478e-06
3.0824941469194e-05
6.35552226633646e-05
6.7097731018454e-05
5.45164250238085e-05
6.00173206567369e-05
0.000124189872234512
3.29113257404425e-05
0.000101237685998075
1.1812121401258e-05
6.75143487946323e-05
7.06282242546724e-05
6.57715057196394e-05
9.94845282581272e-06
9.23085633931238e-05
9.01562967241872e-05
-1.57077981815809e-05
-1.51993671080249e-05
3.91369585416753e-05
2.15446791502372e-07
6.6108157253737e-05
2.40043363530134e-05
5.12563753458883e-05
8.6214629005992e-05
-3.55356597022031e-05
9.19800023646009e-05
5.43906713955931e-05
4.30718258458252e-05
0.00013828496035512
4.43722577624908e-05
8.94150313881217e-05
8.03434105337879e-05
7.95942971441457e-05
4.09992946136506e-05
5.3208805117736e-05
9.20758926244461e-05
7.41685588151717e-05
1.20342133343734e-05
6.70678811804066e-05
0.000118728548100618
9.64197647054378e-05
2.31858212098316e-05
6.07038144751238e-05
0.000100420428944161
0.000106413629187192
5.75284157993504e-05
1.27358636148732e-05
0.000118994654881334
9.08308505579541e-05
0.000136967615600604
6.90716878766622e-05
3.48548973462292e-05
0.000116676552483671
6.92808337638557e-05
5.53091354387188e-05
5.27144747804461e-06
5.09020233613306e-05
7.99098766004751e-05
4.27999012358918e-05
8.58395473066068e-05
0.000110734139735073
3.8063428763628e-05
5.99861872929903e-05
5.74584740201805e-05
0.000102450724792853
9.41072694228702e-05
0.000101716326474902
6.15810420532986e-05
5.83021963644213e-05
4.50660966523881e-05
2.38496442267814e-05
-1.83867856243602e-05
7.66616451863631e-05
-1.25208250585588e-05
2.55674665689855e-05
8.61313763382851e-05
8.21159098492425e-05
9.60039192504711e-05
8.10151731488845e-05
7.64532316139626e-06
1.30942998402711e-05
8.52528765263286e-05
0.00013538560523786
6.54050185659855e-05
9.70569061681633e-05
0.000101793405528774
8.02741239495484e-05
7.06646324316994e-06
9.35196738390991e-05
8.69284950270054e-05
9.6153725851722e-05
4.34128021653714e-05
7.97084271971601e-05
2.91961982674687e-05
0.000120221505826565
1.41318436459541e-05
7.8841407378517e-05
4.28196889050031e-05
1.89945132660627e-05
0.000146647490845645
5.73106340318826e-05
2.18877496911786e-05
8.72539053041195e-05
8.22097909360004e-05
0.000123772943371412
3.69830061822899e-05
5.00462012198368e-05
8.55372527863132e-05
0.000118725087736569
0.000106567055663421
9.10014910241074e-05
8.51343788574694e-05
2.52308012839793e-05
8.32276998744856e-05
7.73698036869349e-05
3.07496358892022e-05
0.000135614846705203
5.29248434258333e-05
6.09446085045062e-05
6.65766282047616e-05
0.00011080551921691
4.13169575930741e-05
7.91771002186292e-05
6.93319924175022e-05
7.99181440249599e-05
9.29603608443297e-06
4.51611942329034e-05
4.65744917994902e-05
5.2023754433312e-05
-6.28985478782071e-06
9.21697684370604e-05
4.52971821376795e-05
3.7508554058827e-05
6.92096560933655e-05
5.45188438514231e-05
4.78582183015212e-05
9.41738517303547e-05
1.93265187410299e-05
6.15291512603086e-05
8.88771784874516e-05
1.57511319540274e-05
5.49063651765548e-05
0.000109401406553035
8.97830479652304e-05
8.32508350365135e-05
4.59690609492957e-05
0.000103879004300373
6.25284726233514e-05
4.64883700063485e-05
6.7185033032493e-06
5.14524477189262e-05
0.000147728567479942
9.01696060410605e-05
1.46767288615828e-05
6.81761302412238e-05
3.97474381135265e-05
5.40027553231162e-05
8.70466355305429e-05
6.32970590802008e-05
3.78199861823763e-05
5.43138535287964e-05
7.17639593198759e-05
-2.14531038512957e-05
1.98371436676456e-05
8.36800519971678e-05
3.33122014939785e-05
6.76345429727734e-05
7.36710984189159e-05
9.58786989171073e-05
2.6744497304444e-05
9.52504616487358e-05
5.61248768014877e-05
8.58200279722448e-05
8.61527298051745e-05
5.6794765777486e-05
-3.61162229491797e-05
2.70444716894718e-05
4.56077123655378e-05
8.92559408401302e-05
0.000114435409801687
2.62468857656777e-05
9.34793439763447e-05
-4.56548173772554e-06
4.43315698850564e-05
2.80083895895897e-05
3.47858514090281e-05
4.31918179751367e-05
6.59061230985149e-05
7.7384480607067e-05
7.94146603020532e-05
5.77383597208646e-05
7.07215113602736e-05
1.04431875817077e-05
2.26305663073612e-05
4.84155215248453e-05
8.34013268078668e-05
3.43213138833572e-05
2.6592085854104e-05
5.60870896385574e-05
4.22239114675602e-05
8.34869334930685e-05
-4.45488211626325e-06
5.11079666481366e-05
5.61028467790721e-05
9.28822640872248e-05
3.98572925867493e-05
5.68987231512611e-05
0.000104819165208962
4.13736224146457e-05
2.25433126987285e-05
4.16600554236043e-05
3.15309801488184e-05
6.02640478555747e-05
2.985869794328e-05
3.92263002946278e-05
7.1189975500854e-05
5.77677885350137e-05
7.67876723094104e-05
4.03669813921414e-05
6.58707988277344e-05
4.83364294865639e-05
5.94627938289695e-05
4.57380474568632e-05
5.65508140100189e-05
7.08417465752038e-05
7.20764938145234e-05
4.15900159828903e-05
5.82765672887615e-05
5.85805556685879e-05
7.72189059707872e-05
8.66564359668536e-05
4.83554488929875e-05
0.000103518162889402
2.13140666892621e-05
2.38262906178878e-05
7.99878669795693e-05
2.09163664729739e-05
8.24805900667759e-05
5.25078861292283e-05
6.4823891224223e-05
5.27724079214864e-05
7.0232155684623e-05
3.61101876537725e-05
0.000103308575900411
9.02566109338368e-05
1.59336406078287e-05
3.86965284653518e-05
8.03518825169062e-05
3.25699774771821e-05
7.18572490705074e-05
2.13631723567554e-05
2.56434003181758e-05
6.04824142497344e-05
5.90607311425172e-05
3.53175388700186e-05
8.13667089387385e-05
6.75197761286065e-05
0.000121219369939925
8.65452525650044e-05
8.67172640345255e-05
7.72656167795685e-05
7.07650250675744e-05
7.49238697273818e-05
4.86541064985094e-05
6.00775191223473e-05
3.91636310421577e-05
2.36020133695379e-05
8.28199174469882e-05
6.12508202026376e-05
0.000108118431733331
7.51360855157318e-05
8.31939899826641e-05
2.18398470299576e-05
1.69945260215158e-05
3.87891146530615e-05
6.46522254261633e-05
4.16635978378687e-05
2.30632940772758e-05
7.60876463707976e-05
0.000157935164793929
3.50613077364697e-05
-1.80773186444659e-05
5.88667004651076e-05
5.06234217947283e-05
3.39653232156193e-05
5.62761381344341e-05
7.37030813004537e-05
6.15704749236456e-05
6.93715220498255e-05
3.56871357453742e-05
6.92810748652965e-05
9.21191573523148e-05
5.59125613497321e-05
0.000105759895767755
4.12669106453711e-05
7.60561355306805e-05
4.72682421473634e-05
8.69923568899544e-05
5.62974086693729e-05
2.27650177452113e-05
8.38460089079026e-05
4.4020486622973e-05
4.3592183929442e-05
6.91639860519014e-05
2.61253014750749e-05
4.77491073103869e-05
3.55003506728386e-05
4.05654479608724e-05
3.7338669765834e-05
6.87859207529269e-05
6.26368023591522e-05
6.37271131206387e-05
2.87414795174731e-05
1.24848587788886e-05
2.63015906240714e-05
4.34007078077268e-05
0.000112569849724507
3.7365987234799e-05
5.69827338613973e-05
-5.1339153803262e-05
8.50249620801446e-05
3.5224879391773e-05
9.81246748549959e-05
7.44628716963377e-05
1.39082991731001e-05
4.99974939920726e-05
4.67303508307427e-05
2.91220950450721e-05
6.23917124396132e-05
1.95057434658176e-05
3.54413236053556e-05
4.82043447642912e-05
8.00387433756993e-05
3.96609525180882e-05
2.21504382827232e-05
0.000161067996507583
0.000103209292690132
7.72486567424977e-05
9.98120884669015e-05
9.53652945871012e-05
5.48433332272333e-05
1.08927854981377e-05
0.000107943169985481
5.24096295431681e-05
9.34594538916169e-05
5.00683013580996e-05
0.000103366463473951
9.73193744899628e-05
6.67919630016678e-05
6.61730016686441e-05
9.50661219378404e-06
7.83628157396358e-05
8.74047043307901e-05
9.3637009775198e-05
6.36317701325673e-05
1.88413921218298e-05
8.09945482756044e-05
-1.00832254840926e-05
3.88960311563278e-05
1.61850187525094e-05
7.89229254609309e-05
9.07808197095598e-05
1.88706425684878e-05
3.11057991667029e-05
2.60597268703385e-05
6.14152086553609e-05
3.70486385246894e-05
0.000109234705747077
4.37820147923079e-05
5.71723088195514e-06
8.46041799305165e-05
2.01730335951854e-05
5.71437693327859e-05
2.44481524782077e-05
2.75525818893814e-05
6.87936348803296e-05
7.05658424032355e-05
9.86133300367224e-05
1.58193696975817e-05
6.8954164497356e-05
5.19937605927204e-05
1.98321221128731e-05
5.24060122072432e-05
5.53171028106699e-05
3.57560932597044e-06
3.63796226268741e-05
6.09526797180219e-05
0.000100424820784391
2.90594417271483e-05
6.22794169934023e-05
6.87940500978994e-05
0.000114417849710195
4.69233089923949e-05
2.83130029983914e-05
4.04837016467645e-05
2.28381383880936e-05
0.000133943974215992
7.6513756943445e-05
9.50414325524545e-05
6.82556152275927e-05
2.28642940415001e-05
9.56369000815377e-05
9.00035585688396e-05
7.23358242621271e-05
4.14300683371259e-05
5.13245067527971e-05
1.45797104724983e-06
4.70315993667312e-05
9.74137462748516e-05
3.25585770350813e-05
5.20913432049445e-05
6.21940323517471e-05
5.70479929651017e-05
0.00011428599841421
4.21975875025248e-05
1.96246334835573e-05
7.01861222126522e-05
8.86806476503763e-05
7.32419681466183e-05
3.87217543314707e-05
0.00010903357550209
-3.22258315672649e-06
1.66198359759539e-05
2.90931008314292e-05
2.15711563863408e-05
3.72429424463687e-05
8.83016293561709e-05
1.85603973360592e-05
8.13101727531977e-05
6.29659491078127e-05
6.92038650162086e-06
0.000125385057420736
7.14272893497457e-05
7.63969565026581e-05
4.51796982467474e-05
6.38910820665644e-06
7.16411997735002e-05
7.11582290336247e-05
5.33067938083747e-05
0.000104458983496415
9.19551027825917e-05
8.22152271395515e-05
5.21849382512115e-05
9.76837545404681e-05
6.36941030385838e-05
1.26516354257347e-05
5.07629443622198e-05
6.36332072531853e-05
4.40514238543569e-05
7.14928111938086e-05
0.000120060726298114
6.50292716061172e-05
4.27099397232731e-05
6.82669418037256e-05
2.47397391936087e-05
8.32707581507411e-06
6.89809805839535e-05
7.04561022623525e-05
2.93710629557696e-05
4.73622099747373e-05
9.46569591159384e-05
2.13457079540153e-05
7.97188185373988e-05
2.09476342883072e-05
3.9831227120214e-05
7.81396359427263e-05
4.63843477373489e-05
6.59866475587535e-05
9.0133392886876e-05
-1.56782902640265e-05
1.63326432567599e-05
8.69829433884612e-05
0.000100160682981615
6.91982136585725e-05
7.01904898560499e-05
2.5791063407477e-05
7.84798398356791e-05
-5.53348791745473e-06
3.15904386618496e-05
3.14535227213149e-05
6.26334876654072e-05
1.40385854092955e-05
9.33023096968823e-05
1.45231621246738e-05
7.50480857139955e-05
6.73269813774002e-05
2.10243130033937e-05
1.17501236473572e-05
5.94163407486714e-05
7.21095674451151e-05
4.26865563080243e-05
4.42438371389307e-05
3.03248290662966e-05
4.59734734837715e-05
4.95606285549663e-05
8.60428383026019e-05
4.67487724299171e-05
5.6659673300506e-05
6.67772534021324e-05
6.31641295012852e-06
6.33179048618343e-05
5.88282244121961e-05
5.84865624702391e-05
1.92321101888449e-05
3.51744233662979e-05
2.77660715659179e-05
5.88146853126057e-05
9.74572048801589e-05
5.30973483534441e-05
5.29612189061797e-05
6.60551824758617e-05
8.61096827907894e-05
4.86911317122648e-05
3.48021868042028e-05
1.42601323932666e-05
3.79826589105553e-05
7.80603463281952e-05
0.000125181398193878
6.04248237324157e-05
6.53015147532668e-05
-3.91686688938293e-07
2.65293602300879e-05
7.83532224569218e-05
1.67272577564556e-05
-3.73507064531312e-06
3.35720328876069e-05
3.18787032496818e-05
6.03548450314912e-05
0.000106433355068792
0.000131640207058605
0.000105965371908444
9.67216159214753e-05
-8.32691933543801e-06
8.56036060979051e-05
0.000100216089859487
6.95934612503186e-05
9.85052026810854e-05
9.83216676167378e-05
5.88934959637513e-05
8.8362115688942e-05
0.000107909161568537
9.19268097058602e-05
8.46243051729134e-05
4.75782918167409e-05
5.58073017472976e-05
5.90237456169812e-05
8.86338446950792e-05
6.95500101011727e-05
3.0969744922391e-05
6.96411743286688e-05
0.000108848750934761
9.02477883604808e-05
5.89418570648807e-05
5.18465979724512e-05
4.94381233249089e-05
3.85844249434919e-05
7.15768390626153e-05
6.22174303324422e-05
5.27199737989696e-05
0.000107291380564277
5.64823469086386e-05
4.1329608481871e-05
0.000112877621837329
4.14079318188414e-05
7.67952083581913e-05
9.70727871588827e-05
0.000126715861962897
4.4528020247296e-05
0.000118135847680533
5.91304104093705e-05
0.000104570813560124
2.96250553616476e-05
0.000108414979053956
8.66132915070537e-05
0.000133496090826296
5.90112393932482e-05
1.6106291979115e-05
-5.66889258154914e-05
3.31565099997692e-05
5.02061766799476e-07
1.79902811175988e-05
1.03534927856696e-05
4.38440577521913e-05
9.80670119015944e-06
4.28373499519051e-05
-6.17260229351662e-06
1.09113380120553e-05
1.48307751150505e-05
6.99162578212349e-05
0.0001084822150542
8.25619260435171e-05
4.26171477981626e-05
3.72694046572353e-05
6.74236544307141e-05
8.41874130749942e-05
3.16066991340138e-05
3.50479998435894e-05
4.21374028728465e-05
8.40906024166675e-05
0.000112272451770032
0.000117720823967406
7.4930618463985e-05
9.00507106644068e-05
3.76780442000836e-05
0.000126994232425055
1.17137838424129e-05
0.000104058519528101
7.51804684898763e-05
7.05256459195866e-05
6.81391964017309e-05
7.648759511247e-05
4.7507637902388e-05
7.15505803411322e-05
6.54996428667528e-05
4.93690878212525e-05
9.81487287957503e-05
3.96526684928349e-05
6.85926198766822e-05
3.95152716228557e-06
0.000101534513665046
8.26573324709953e-05
6.48061904019564e-05
2.24845826883214e-05
8.32238076216581e-05
3.23277912689893e-05
6.12585269049275e-05
5.90045653627379e-05
6.35402359276668e-05
2.75516288599927e-05
2.8311747425769e-05
7.28678273604926e-05
9.48984126408013e-05
9.25466304932208e-05
6.17635938147835e-05
1.59863986105667e-05
2.80860635599378e-05
8.41605823495129e-05
2.02980812281041e-05
4.83967447666803e-05
0.000113803558459251
3.68368042445836e-05
2.01256020604941e-05
-1.48597868742889e-05
3.45263854399399e-05
6.5037014661679e-05
9.14791344427785e-05
5.8570550500715e-05
7.4233606002756e-05
8.57371466330535e-05
1.59184173828988e-05
5.01857799595702e-05
0.00010047697256687
4.47260334044918e-05
4.86611130216784e-05
3.16530911211535e-05
4.74341140781447e-05
5.99112997196082e-05
0.000102837875263325
0.000124266084295451
2.35900543161384e-05
0.000101794868535552
6.50916123216486e-05
0.000136037683294757
6.76130032032117e-05
6.08855783790985e-05
7.56097039282808e-05
0.000125406501641992
5.15829870915618e-05
5.54841228880599e-05
2.50314639332263e-05
0.000104472337822498
-6.77899395856168e-06
3.68243770137484e-05
7.85304844400927e-05
6.15719442218163e-05
-6.10118995163877e-06
6.28841198084902e-05
6.93612457803283e-05
3.93702965560796e-05
5.80717394288596e-05
7.56422002189963e-05
8.16467825278524e-05
4.24457441668438e-05
4.71731635047775e-05
2.78601579914796e-05
6.53857757243729e-05
6.95308212451778e-05
0.000100512167756133
4.42884545303089e-05
0.000107598110865581
0.000107832316216342
7.27447252230097e-05
8.73918541344836e-05
5.5578914713902e-05
0.00011449746585945
5.65445163479525e-05
4.63460093046859e-05
2.73885987699412e-05
-2.18765055262823e-05
9.40993541514233e-05
6.48386447002915e-05
3.13661977886505e-05
5.19927105711753e-05
6.76894979519196e-05
4.61048552701445e-05
5.11290693076237e-05
7.57383911154524e-05
4.72934124397084e-05
2.67847949001288e-06
5.3470314303593e-05
2.31097103157632e-05
4.10577955266384e-05
0.000104627244403789
8.16493504462721e-05
5.56607487156117e-05
2.99771114666698e-05
6.45775158273674e-05
6.02377228028129e-05
4.2891182752046e-05
3.0210638818696e-05
9.24386124324063e-05
4.58517006342984e-05
9.54426051060691e-05
3.983712666935e-05
7.72888004704587e-05
8.20920471464287e-05
9.77971970094352e-05
0.000118883648935082
6.21410270077308e-05
4.28207155750056e-06
5.47093643209506e-05
5.77773908255021e-05
7.8041374555029e-05
5.97409556175253e-05
8.29533313288763e-05
1.64913340860165e-05
6.2998025805643e-05
0.000104105713615928
4.31047925032323e-05
0.000113372125332807
5.82578539131589e-05
7.64414785681217e-05
6.51831875626512e-05
4.7827485317694e-05
3.8988742730477e-05
4.60674008415023e-05
-2.87553904266675e-06
-2.07990907418277e-05
4.46151326293075e-05
1.69236218314959e-05
7.92281209424793e-05
4.53183345841037e-05
0.000111064811824003
5.81558569525521e-05
2.29876856283155e-05
9.07664081603258e-05
5.94045696872039e-05
5.14981715982703e-05
5.17434834730913e-05
1.88978799417732e-05
0.000101727226701487
9.3849308695945e-05
9.72012093787661e-05
5.11610991853176e-05
7.99528366178736e-05
5.50965536036514e-05
4.92422524945134e-05
0.000108551516240447
6.19684025698668e-05
7.81503656182512e-05
9.95788124275555e-05
3.79980518869054e-05
4.74040638532308e-05
6.724270945237e-05
0.00010177238522575
8.1242798140288e-05
7.81070819720742e-05
7.85356551222571e-05
4.80681022048502e-05
5.79238157253676e-05
4.60628963342035e-05
4.54202790226449e-05
4.86188963472745e-05
7.5411287221322e-05
5.70208916042785e-05
-1.04525359976496e-05
8.55548749067937e-05
8.27288444390917e-05
7.49654326659624e-05
7.15887660503501e-05
2.95540147110763e-05
0.000101812038151125
7.40390247516913e-05
0.000129174991612943
3.40501137196672e-05
3.07458782458827e-05
3.65066268394017e-05
0.000118049694853957
7.35847551160196e-05
6.63898830907398e-05
9.38235528927939e-05
3.25200854877559e-05
5.05030655781782e-05
8.64611979562405e-05
0.000104046105687047
3.79339980714846e-05
9.36629750483468e-05
7.56872827462063e-05
6.31327374025008e-05
2.71348322573043e-05
5.12944270950845e-05
2.39911543564943e-05
9.79023441118113e-05
2.24238125480154e-05
5.30071840625267e-05
8.49451730528386e-05
6.0256567003232e-05
9.96035485331644e-05
-1.04645180782948e-05
0.000105176138101568
-1.64681821826554e-06
7.54361989554029e-05
2.6669228641913e-05
3.13972008515864e-05
3.2020212419777e-05
7.08176754345052e-05
9.57935191439534e-05
8.41439550014474e-05
6.70539418893313e-05
3.39537398944801e-05
4.91717630776999e-05
7.20833040512834e-05
6.85998646981618e-05
5.17303510032785e-05
1.99693251779204e-05
2.237628378443e-05
2.74336194252344e-05
1.33328418559292e-05
0.000117037218342252
7.79240265367745e-05
0.000112812175988663
4.33798734831961e-05
5.98696139714675e-05
6.6400141736204e-05
1.95405381171734e-05
7.50930501575434e-05
1.45015434676212e-05
6.83972244380563e-05
3.12788393985396e-05
9.61942158303596e-05
7.71697169248754e-05
7.64655471589763e-05
7.44990989762744e-05
2.07242013487784e-05
6.83451339235992e-05
2.46822060973705e-05
4.51841949388083e-05
4.19813359313737e-05
4.59674970201456e-05
9.63528322419149e-05
0.000101336915547599
6.09523915422426e-05
6.12663469828419e-05
5.52984913123349e-05
5.35477613900949e-05
7.31373299084467e-05
5.23264821345913e-05
4.73152924337867e-05
8.95723869285985e-06
4.37989246657908e-06
2.67376554971661e-05
1.14380841373997e-05
1.14431800725866e-05
0.000138835268547712
1.19905066054515e-05
6.8019344369767e-05
8.81939299541301e-05
0.000100478037993768
1.09341128635141e-05
8.25650172352483e-05
4.22413117778153e-05
0.00012361718182766
6.4365898876776e-05
9.73297145987334e-05
-4.0837551826317e-05
3.48044038036894e-05
3.57899195704967e-05
3.24498374176145e-05
8.3072402315909e-05
3.67983985949499e-05
4.91687848648624e-05
9.45965639900711e-05
5.70076050205354e-05
3.00725435592144e-05
8.83725213717122e-05
8.04437368676484e-05
0.00010098871590611
8.01214007551482e-05
3.96021432267955e-05
6.76097362302644e-05
1.4094583000925e-05
4.86950959448314e-05
5.33786978219272e-05
6.43752583508745e-05
9.60620638163023e-05
3.89598044474065e-05
8.45979482107774e-06
1.47175133238903e-05
7.16282703018342e-05
6.88792044122778e-05
4.11314456329493e-05
0.000100814879853133
5.33432229178321e-05
2.71312290863801e-05
5.78879088131737e-05
8.70009876489988e-05
8.33624983243199e-06
-5.26236052798082e-06
4.58346206216417e-05
4.95496119439747e-05
5.17046442406277e-05
9.18893341941105e-05
-4.97022053615665e-06
4.96240448616847e-05
6.38170031692998e-05
3.94455196481569e-05
7.45732250831235e-05
3.82714814235091e-05
9.52850486469069e-05
4.34947231399855e-05
8.42229142521482e-05
4.37702685446153e-05
3.23551189341335e-05
2.9645127979793e-05
4.76557106812212e-05
6.51544691972149e-05
8.18447173249866e-05
7.95181343704971e-05
-4.78151616968021e-05
9.2446737897933e-05
0.000106990477922534
3.07942440215461e-05
9.82442567446289e-06
8.07358240347635e-05
5.65529668358343e-05
0.000125296220922258
2.85242198486553e-05
9.42488457913898e-05
0.000115733679983337
0.000100813997071405
6.85113407696821e-05
2.64422210209293e-05
5.90881341792429e-05
2.39273847695334e-05
3.62990142093365e-05
8.64683438472314e-05
1.23463318292502e-05
7.18879283073663e-05
6.25508939641788e-05
3.58636762706659e-05
3.98355827234928e-05
5.13564322503673e-05
1.38756562411668e-06
4.47115478084414e-05
7.34653731410536e-05
8.46654088796988e-05
8.01096219055759e-05
8.35390335473171e-05
7.98919725425009e-05
8.91897809388057e-05
6.90678954678821e-05
8.37206023965183e-05
3.77810349890801e-05
4.43328107571556e-05
6.83678392331818e-05
4.98517391956851e-05
0.000130798812661877
4.86623651192847e-05
8.51646358341666e-05
9.32687769568233e-05
0.000105839967867503
2.47298793973454e-05
1.84240658429411e-05
7.92647683539153e-05
3.22049131131553e-05
3.39547693851598e-05
7.41436173560821e-05
2.28742440306948e-05
2.62747255676029e-05
9.31256126043159e-05
9.56965144728948e-05
2.22811018686206e-06
9.4661232498318e-05
4.09906763537166e-05
6.69130340966675e-05
6.1385012561499e-06
7.8254678428173e-06
4.83294351021175e-05
7.18894095212057e-05
5.16597041518006e-05
3.61287504719172e-05
7.91561522884608e-05
9.26578357172025e-05
9.46151816668844e-05
4.34543520945831e-05
0.000105161508323798
0.000121556101156852
7.20865987921891e-05
7.11918104935347e-05
5.73882579412502e-05
5.24591905750468e-05
3.41387620103388e-05
9.94669410421022e-05
-1.09196071810322e-05
5.33695435260963e-05
4.0639285702783e-05
3.9923871577735e-05
8.03257998141195e-05
6.31424903189453e-05
8.10486858859343e-05
4.08024257409544e-05
0.000118206673991932
4.18117372132713e-05
3.40989504667676e-05
4.36889387599837e-05
6.25140980179898e-05
0.000103771967435324
4.42731012960879e-05
-1.02589560769056e-05
0.000112892977805728
7.27584588608653e-05
6.44748378663473e-05
8.63013687282941e-05
4.92925961796976e-05
2.69619349465387e-05
8.33669432153222e-05
8.57415110687399e-06
-2.55455264912624e-05
7.93837262698782e-05
8.7325889078447e-05
7.8747207517231e-05
4.56264042387355e-05
5.1036448631522e-05
1.53182558553497e-05
8.62353563361219e-05
7.87899943238569e-05
9.26391526616982e-05
5.0970804893321e-05
0.000115451743130738
0.000129403742665622
0.000127194474059034
6.33999644241145e-05
6.45575428747089e-05
2.66036550055142e-05
7.02944902071498e-05
0.000107453662104098
0.000131705318077791
2.22862675910848e-05
2.67595702057896e-05
7.09556022065247e-05
9.25348451765463e-05
6.71129465750512e-05
2.85448478372558e-05
1.05854898755114e-05
8.10810408845562e-05
-1.04840568206441e-05
9.19142149833901e-05
0.000109500115995063
3.61717923155307e-05
0.000140916882382068
9.35519085986834e-05
3.8594351398704e-05
0.000122117761917363
6.13366633650164e-05
8.07658093689441e-05
7.08775254039411e-05
9.4927531093647e-05
3.52323015906174e-05
4.65404116187152e-05
5.41206749371339e-05
9.93561607514955e-05
4.61464419103585e-06
5.42525524509082e-05
2.67894930096776e-06
5.59000749906785e-05
6.11350831496257e-05
6.68086333692871e-05
4.22474036932317e-05
1.18910595406538e-05
2.63618189746547e-05
1.96211769570306e-05
2.34538094855433e-05
4.73808753189367e-05
9.48298601143591e-05
7.17637536581556e-05
7.54611183168458e-05
4.30422416825844e-05
0.00011963794726563
7.07752228691241e-05
7.82458579507915e-05
3.58129773934996e-05
4.66424434022293e-05
8.54965722658589e-05
7.17984095131925e-05
9.05545175248344e-05
6.04099052294852e-05
8.75454172105529e-05
9.06810575831447e-05
3.82992507849125e-05
2.86453702939004e-05
3.735438064151e-05
2.84935311974365e-05
0.000100222580349877
4.41996747462809e-05
7.79332491618328e-05
-6.87565972598442e-06
3.20383154833149e-05
0.000101386392809518
2.72776541254234e-05
5.34090636986779e-05
3.10575189455455e-05
0.000107131946785188
2.66234205956631e-05
7.03594835709643e-05
2.1487023928976e-05
6.28484835419065e-05
3.92672712657544e-05
4.7545059255175e-05
6.5125360925141e-05
4.6589232650568e-05
6.06843082444824e-05
5.21168021924409e-05
4.19123578019527e-05
7.27117154913514e-05
7.78950611146374e-05
9.54730487748067e-06
7.69113432782538e-05
3.12700330199915e-05
3.4140143911896e-05
-8.41205606826542e-06
5.90091700625396e-05
1.25994938650065e-05
3.76466986528223e-05
3.53438357028406e-05
0.000106866770467721
5.66548165795572e-05
0.000116495592205119
7.00382135764263e-05
6.72961018280048e-05
2.18646020386642e-05
7.81959356644399e-05
1.92695702730159e-05
0.000108910725902803
5.84799553349718e-05
9.163955158536e-05
9.51783414454446e-06
2.90242778605243e-05
0.000101155905956249
0.000114133637584766
5.58429802267597e-05
3.93689440006385e-05
0.000103681511748185
9.89285995593926e-05
8.33853868622856e-05
8.6230336887314e-05
8.21485883306794e-05
7.18992665575955e-05
7.73458871393143e-05
0.000124885315932051
5.16063262833059e-05
7.36502926881287e-05
3.98479586983241e-05
3.55170563811699e-05
4.66701667210401e-05
6.27345460585113e-05
4.38370550288419e-05
4.89757372140163e-05
6.20216141915322e-05
5.96384086029587e-05
0.000110206535122611
6.18045295520214e-05
4.49626176019078e-05
4.19273527113888e-05
0.000109077178469499
5.66666725300382e-05
2.7377351572602e-05
0.000102231524441337
5.22453063968977e-05
6.50842084232292e-05
4.4663679865245e-05
8.98340219142704e-05
2.90396444516004e-06
1.3725754229099e-05
7.51771302345659e-05
6.75944327816416e-05
2.64915336641873e-05
0.000131393866232129
3.50041683983017e-05
0.000119193447748231
7.44861015191766e-05
8.22046468511204e-05
0.000124318688016894
1.37297054878319e-05
2.01916205587194e-05
9.33307053954503e-05
8.89469300277051e-05
8.03179273172915e-05
2.3932300354871e-05
0.000118250309316098
1.86284996552161e-05
0.000143619062873626
8.93700704203145e-05
4.84552510427955e-05
5.31196540367155e-05
4.71979057735612e-05
6.45254565208117e-05
1.74340930045302e-05
0.000120910013583028
9.64080768993553e-05
4.78022170634281e-05
0.000102713907967471
8.73811909588493e-05
7.16440268122034e-05
5.57415530352873e-05
3.91724170762217e-05
9.76631084501366e-05
0.000116179044173484
1.67704264160625e-05
4.65177048789305e-05
9.04374289591417e-05
6.55612974251701e-06
5.83988937571143e-05
6.30281376890932e-05
1.13440495537255e-05
-6.09975078255455e-06
3.43936919384566e-05
5.20421870547696e-05
2.45988923160301e-05
0.000104085537013658
3.17345410196998e-05
9.58406510089427e-05
4.0337744976092e-05
3.00355350335002e-05
0.000129026605212062
7.58658495195214e-05
2.65778792697907e-05
2.2592741837523e-05
0.000110722310024777
2.88483747953227e-05
6.18986730988262e-05
0.00014547539147769
6.60367569408624e-05
5.59749677668333e-05
6.11890104485918e-05
3.9660975203656e-05
5.9924239889639e-05
4.29904659917205e-05
5.61718004883752e-05
4.98794838171866e-06
1.92351880754049e-05
0.000103181590201085
8.68553799613962e-05
6.04030786256239e-05
2.40066054873955e-05
5.34386607279603e-05
0.000114934935479106
0.000107331890751078
7.8813928449942e-05
7.18174994672593e-05
5.55426924840847e-05
6.95275842184704e-05
0.000106810138792153
8.60383292633362e-05
5.95006439483043e-05
7.40420803273107e-05
8.02418538687865e-05
4.77503150939501e-05
0.00016538055860385
0.000110312590139267
8.352341066846e-05
4.78300649649765e-05
5.90861765605174e-05
5.24293381136361e-05
-1.41784557752809e-05
0.000100234862676024
0.000101690619760127
5.09767059983581e-05
5.93958148140029e-05
0.000101427153612687
0.000113329900540664
5.23950312069529e-05
1.4849794111956e-06
8.639671905433e-05
3.66729556325611e-05
7.35339988244233e-05
9.94511415108081e-05
5.80287599673466e-05
5.49834218800206e-05
4.98664906729955e-05
9.04215324749319e-05
7.45430852785325e-05
7.58318870992733e-05
0.000117713536303592
6.2302007884109e-05
6.51045034228208e-05
5.55766062215087e-05
9.62476445746166e-05
1.1531404434631e-05
5.85669117927909e-05
3.06817448306823e-05
0.000127483557921118
0.000102365621275011
7.13569809576157e-05
5.87792644417916e-05
9.49848361510355e-05
1.49244690924299e-05
4.24712122047618e-05
8.83184640211915e-05
9.28870302803591e-05
6.12752271942059e-05
2.07136767609759e-05
6.83749491280026e-05
2.04002287320213e-05
3.78963498477989e-05
2.01003748031509e-05
4.22699575718721e-05
-4.70158559813026e-05
7.74630805699032e-05
-7.84648811624705e-06
6.19866822166838e-05
5.27009031918884e-05
6.96524150233053e-05
2.23871746753304e-06
6.14289496110308e-05
8.1915799502444e-05
5.45930013641594e-05
4.4616607345202e-05
9.70118597388205e-05
7.02840605637633e-05
9.47989064765644e-05
0.000100306457063598
-3.03435293746704e-05
8.0735898242696e-05
7.19777819997606e-05
6.58969716269555e-05
5.22274471755162e-05
0.000114599833940964
7.4801255991393e-05
4.83225694191621e-05
1.78270898875249e-05
3.64756883412882e-05
1.3945105658963e-05
2.22998897698825e-05
8.87854172802688e-05
9.77026513755684e-05
7.15138765347435e-05
7.74876537577509e-05
9.06070500945878e-05
4.87831769443119e-05
5.43487999210033e-05
5.93435066400409e-05
7.17878381221223e-05
5.96615559928185e-05
5.43361501342148e-05
1.0307051623335e-05
0.000100035283629151
7.64978695011141e-05
2.95746079291427e-05
2.90751964732472e-05
5.11168347814335e-05
7.51967036092383e-05
5.43200485790875e-05
9.16015556045641e-05
8.50172985676269e-05
2.49725424625488e-05
1.49384145088049e-05
8.44703600650437e-05
2.76431167696134e-05
3.69644886089392e-05
7.41499775179516e-05
3.60808001631572e-05
2.25705803922305e-05
0.000117344443041365
8.43976486127905e-05
0.00010067503305194
5.05697889155362e-05
-2.00874988607747e-06
6.81030678318644e-05
0.000101228865617806
7.86178091264204e-05
9.57846003812469e-05
-7.08710956173661e-06
1.63443415946257e-05
7.42831254582517e-05
6.87482541418408e-05
1.82737732453476e-05
4.99163190023015e-05
0.000102524700479979
3.53606635955172e-05
4.91030581554932e-05
0.000106545225644344
1.90502793243034e-05
5.20655445813652e-05
8.50192729199192e-05
9.22308182036553e-05
7.71134585725426e-05
4.84802361977742e-05
0.000129507264642823
0.000114030558823828
8.94008391765646e-05
5.51697033632832e-05
4.72332023008262e-05
9.5764160294508e-05
3.28799021440435e-05
2.92639549017363e-05
4.85159023509058e-05
8.74609653219076e-05
4.95937896352865e-05
8.7081781286576e-05
3.41349339062219e-05
5.63088871355028e-05
7.10609531410066e-05
7.14946278398206e-05
0.000110633435878277
3.08232834750859e-05
0.000115827404025065
2.17265489714059e-06
0.000110803399918229
2.74584246095477e-05
7.39877533335915e-05
4.93406279876944e-05
4.77298719174853e-05
6.48529264190938e-05
7.38971055706471e-05
6.09850527394502e-05
8.46491469609086e-05
5.72521994337884e-05
9.0326570016669e-05
6.21035766042699e-05
5.14469023583176e-05
3.58379125669511e-05
5.3233703560579e-05
7.96708887707603e-05
9.85423860690367e-06
6.79364818652878e-05
8.13809398732456e-06
6.88060941235679e-05
5.57254671203093e-05
2.62442364481705e-05
2.389620442777e-05
5.29546757493255e-05
9.92702257103214e-06
6.88005252949185e-05
0.000106065635354649
6.42235314110742e-05
5.68824986481163e-05
8.59538944968324e-05
4.893301600795e-05
7.15259263470527e-05
4.83802302442701e-05
8.21067410615745e-05
3.45418350671505e-05
7.54984014868296e-05
7.50145153498439e-05
8.9100635325834e-06
2.96674830914668e-05
8.52940990307387e-05
8.41200137098148e-05
3.00198589700411e-05
6.92984317403225e-05
-1.57864543047272e-05
1.20244626100988e-05
7.85741068144877e-05
4.45753455932106e-05
0.000102028331469055
5.3981415046609e-05
3.33270179327465e-05
4.69159928287338e-05
0.000102135973573364
3.98059426610003e-06
6.01094148190708e-05
5.39631145847861e-05
2.76264648810284e-05
5.87652903373873e-05
1.32674579491379e-05
7.43110606538733e-05
8.04849473365533e-05
3.99499261966174e-05
5.26027508154847e-05
2.95790495165248e-05
6.2229215491142e-06
0.000103238499593433
5.44698648421846e-05
-2.14021877174722e-05
4.99546661517316e-05
0.000105193044105329
4.38519677683195e-05
5.8492649265864e-05
2.52367519019343e-05
1.26054907877328e-05
5.44572029101765e-05
7.54817672797589e-05
6.22453052234473e-05
5.17407216383724e-05
4.11289517923283e-05
7.37176625554892e-05
7.84716892212914e-05
6.63725451222836e-05
5.67958065200005e-05
8.66562868208553e-05
7.64842250532698e-05
9.78563685058488e-05
3.60561147209872e-05
6.99574563638799e-05
7.7963415411855e-05
0.000122210844443755
-9.56864208208601e-06
2.04403953999298e-05
6.45267565100018e-05
3.48456073096355e-05
6.9658113148416e-05
0.000118089365780624
5.29465451155101e-05
2.49845306515895e-05
5.30145963220352e-05
8.60609156923192e-05
9.6098347726061e-05
4.72800879716725e-05
6.35994176116111e-05
5.62306665096694e-05
6.55949492038975e-05
3.27147234303189e-05
4.19180752563197e-05
6.5506081417529e-06
6.35935687108036e-05
6.62759092344911e-05
3.68712764633729e-05
2.48229929770773e-05
4.90068008060678e-05
9.84275026966156e-05
3.35860153816059e-05
6.78042587995552e-05
7.61400233003609e-05
0.000118576383223098
5.36595426925534e-05
7.0126086893347e-05
8.6878250701567e-05
6.59066129683664e-05
4.40451669311217e-05
2.84134142577441e-05
6.21382814907226e-05
7.42371059389128e-05
5.11726852837386e-05
8.28924702830785e-05
-1.66412092858103e-05
5.02723043989283e-05
8.8552796658771e-05
3.92397176697397e-05
5.51279953147731e-05
8.65180229261375e-05
0.000120920646611266
6.50142653472575e-05
2.46048780807587e-05
0.000125330998365579
7.72010923274005e-05
3.2061379174736e-06
5.38784048067859e-05
5.09048158701745e-05
2.93308917225302e-05
2.87750527503552e-05
3.71995104471693e-05
7.73836418585903e-05
0.000108023507833215
5.20082786766245e-05
0.000102282042883624
8.43325571140399e-05
5.22759156899401e-06
4.19076687004804e-05
4.24448475548279e-05
4.09981027537124e-06
4.37524344094826e-05
7.53242544186772e-05
9.6624262057213e-05
0.000150328795632991
2.63471175535019e-05
1.43157654563812e-05
2.68530340054639e-05
7.58335628036388e-05
0.000102683794405444
5.75205071957228e-05
0.000134546896131431
6.44124553441653e-05
1.87454600138925e-05
4.82356343701841e-05
5.32992518799009e-05
6.4963407968721e-05
9.32559575200124e-05
4.89663673473666e-05
8.02238785760334e-05
0.000108257591936113
9.3150949795369e-05
-2.04751153052929e-05
8.37671125933983e-06
3.74022499745082e-05
2.63440336421786e-05
0.000121560457413235
7.04772232430156e-05
9.41301944502812e-05
7.2962398557222e-05
5.83062452193299e-05
6.00637271524034e-05
5.2351318544936e-05
5.64634687400182e-05
3.15539896633257e-05
8.75596797472355e-05
6.37897270724649e-05
8.25610468600133e-05
1.84130864270058e-05
5.65213977842969e-05
6.88459194431072e-05
9.41573909913354e-05
6.0577541147279e-05
6.11712482688762e-05
4.83968855090324e-05
1.72733397556402e-05
1.66053301219629e-05
-1.32265896172807e-05
-1.97637031658781e-06
3.98841325863456e-05
7.46187699072034e-05
7.89575402511074e-05
5.87197265029416e-05
2.21287689087579e-05
3.96718078859254e-05
5.6217766827899e-05
7.48417868399009e-05
4.5855905406385e-05
5.40940279785218e-05
4.9971158940114e-05
1.10684277882635e-05
0.000114981179945859
0.000108815380435272
8.66824676928849e-05
6.07107832668265e-05
4.8142933759289e-05
3.33765105378187e-05
4.0994793495236e-05
7.11381700101088e-05
8.87116868774921e-05
9.62303222373467e-05
8.26545003706561e-05
3.2178104866812e-05
4.25256697004813e-05
2.25840243097802e-06
4.12454261046367e-05
5.17594445396753e-05
6.32507224216991e-05
5.6059650596934e-05
4.40694587647787e-05
2.50641782255737e-05
-1.98694395744554e-05
-3.73183315351436e-06
2.72697312438186e-05
6.11490271388825e-05
7.19267338704559e-05
2.16995768072641e-05
9.90987659578469e-05
6.15677062099327e-05
9.65120176117007e-05
7.24048417087248e-05
8.2005614952037e-05
8.18753765662283e-05
4.61968471476784e-05
3.46575086145526e-05
6.14099395328673e-05
7.10167534410877e-05
9.04158058853744e-05
6.21227487258453e-05
0.000103945517379285
3.12292387343646e-06
4.91740555314962e-05
3.91248306945951e-06
3.33392164490122e-05
8.09211892709402e-05
3.24848823339755e-05
6.56538435009117e-05
0.000133770000634293
9.22298589312124e-05
9.96754712087352e-05
5.8555334599785e-05
2.17576641108003e-05
1.65425682521941e-05
7.48052955881451e-05
4.51132495850711e-05
4.06027129658889e-05
5.70445532814673e-05
6.8939584223499e-05
1.6722475129167e-05
0.000116882351114868
-5.3332751013473e-06
8.71182839730446e-05
7.60577318090992e-05
8.67526185905903e-05
5.44855299490446e-05
6.8638233544151e-05
2.18521107267787e-05
6.46034690091295e-05
1.05462184490019e-05
7.92639786362006e-05
3.8547062759588e-05
8.59863987227789e-05
5.72821700498686e-05
2.79854043507116e-05
6.94111054876656e-05
7.1736394184961e-05
9.52932843808657e-05
4.29468906139114e-05
5.50607677882299e-05
7.28613155091413e-05
4.6639440949011e-05
7.85371350270796e-05
7.76488309813264e-05
7.8518821832469e-05
5.46291707504975e-06
5.98405904899542e-05
6.55276418262231e-05
0.000122475256977494
5.33201750198751e-05
2.5171655829772e-05
3.72500534719491e-05
0.000107945515293935
6.59524205949926e-05
3.90414386732459e-05
8.27406149407821e-05
5.43280787328803e-05
3.89583337131471e-05
4.92565393637153e-05
5.67806916924025e-05
5.25587076689769e-05
8.92187735782205e-05
2.94869283063726e-05
3.38923770188469e-05
6.13675843678964e-05
3.88938996757842e-05
5.08783937754795e-05
2.99917519920301e-05
6.643455180447e-05
7.20816998725255e-05
4.58245177146881e-05
-1.80993568098696e-05
3.53006133885844e-05
6.63875903488552e-05
5.94597710035388e-05
5.11181024274201e-05
4.41382189669505e-05
9.75423772410182e-05
3.59362176195249e-05
6.61571526207605e-05
8.86995296726423e-05
4.96570899989464e-05
5.3440938248277e-05
3.7177934192671e-05
3.28547674656687e-05
8.23711043870328e-05
4.7681640760506e-05
6.57415645838616e-05
4.65839240891811e-05
8.25065018984657e-05
5.18352994567974e-05
8.19896703601493e-05
4.52334322377282e-05
9.16065299499953e-05
5.4729513376075e-05
1.95942335115765e-05
3.01190705581982e-05
5.93686760984375e-05
-1.39521842658765e-06
4.21530013804055e-05
6.5253433495554e-05
6.79259535883496e-05
8.5348589786623e-05
0.00012583236684503
1.89853476850492e-05
4.35664662192136e-05
9.27773210876232e-05
5.01127186660855e-05
9.57261413615215e-05
3.89642267788781e-05
4.19849516428337e-05
6.44919445357249e-05
3.9047766699183e-05
3.52471297626607e-05
6.82408933801225e-05
0.000113382633225058
0.000123323506348442
5.70014022224326e-05
3.6392467883479e-05
4.18456640185668e-05
7.59714674468962e-06
5.091168132759e-05
5.35301165001373e-05
9.57504690454412e-05
2.96942598420377e-05
5.55146440770939e-05
-2.15194311328525e-06
5.83400435443652e-05
6.06799609482674e-05
4.57494305288391e-05
9.22087319674826e-05
8.80719543296725e-05
6.86374960032979e-05
5.64640337381315e-05
8.19413646416195e-05
5.66258145121784e-05
5.82131004098243e-05
2.62496435858257e-05
1.07315809261003e-05
5.70697118455102e-05
5.68604938579967e-05
9.08202033194651e-05
2.92524778076783e-05
6.8529958585145e-05
2.34267277491935e-06
8.81986932180668e-06
6.42731844969671e-05
6.66932830359259e-05
7.0577827864758e-05
0.000120590905202991
3.29452551208112e-05
8.23042401126061e-05
5.88105580908821e-05
5.1577436379205e-05
8.69943228501766e-05
2.63687185148999e-05
9.66977554081014e-06
3.51988672646283e-05
4.01081243002785e-05
3.65260709063784e-05
3.93356659599376e-05
5.48011180561442e-05
7.54070663991635e-05
5.7470045930418e-05
1.88952290230869e-05
0.000106056494986249
2.9645259683834e-05
9.1085474810747e-05
6.74167020356744e-05
8.49691754915057e-05
1.27774583995558e-05
8.44096068301643e-05
4.59253434330051e-05
9.86245599365467e-05
5.52320032474878e-05
4.25039857313306e-05
0.000127932899700437
4.76389452842147e-05
7.4755746564891e-05
1.66268143788075e-05
-3.35098234996925e-06
3.67505944763609e-05
0.000111726833645269
3.65189821250885e-05
3.75946799169618e-05
3.19315409088724e-05
9.14537907265396e-05
6.97691643151262e-05
6.55742622166381e-05
6.59357979828143e-05
2.81078573153342e-05
1.15184971288109e-05
7.28983745528095e-05
0.000115804358379833
5.0807385162756e-05
8.54579902579337e-05
3.23529612560495e-05
8.59336269850084e-06
4.06456004184182e-05
7.2886226510678e-05
7.08181463602925e-05
4.90123550697778e-05
4.1061651088678e-05
6.45751250452177e-05
5.81566160966969e-05
5.46801038774277e-05
7.90327152598641e-05
7.47917544200999e-05
1.21922209949304e-06
7.80507369528008e-05
3.44902732177918e-05
9.15729767890584e-05
5.93158811068675e-05
5.74311343845689e-05
3.1348457698745e-05
0.00010845657960139
6.50723427048079e-05
1.17271070470439e-05
4.28320286399913e-05
7.8580859919517e-05
0.000130796784760466
8.61679461304251e-05
9.30089424804215e-05
1.12267142384155e-05
-3.96735940932965e-05
7.64802707002597e-05
8.03122652995172e-05
0.000127515795734267
5.81204127758542e-05
0.000139660774555396
0.000114170166637707
3.76096492865304e-05
4.96845809809675e-05
6.36672587829781e-05
6.52186887084201e-05
7.98639637037657e-05
7.12674291883482e-05
0.000108039917636646
3.20050288223113e-05
8.01343674411764e-05
8.43229607532106e-05
6.38121060808665e-05
0.000131974083393466
0.00011925615657361
5.49694808794469e-05
3.0792541913379e-05
0.000120861641700392
0.00010101036358472
9.5426185287387e-05
1.21647024468578e-05
6.27462671915692e-05
4.64641959266145e-05
4.54680473205041e-05
0.000106586010126855
5.25530306278035e-05
2.86301068110635e-05
1.72657916880372e-05
2.88925075272616e-05
9.95724166931201e-05
4.49732069146738e-05
6.80903461155408e-05
3.5353621548891e-05
4.3214187099193e-05
5.05580020051757e-05
1.88644751088778e-05
7.86616131730003e-05
1.09370975492231e-05
5.06935231639393e-05
2.90551389821008e-05
1.56298064180292e-05
3.67935038743558e-05
3.56354954405933e-05
3.56209764691459e-06
7.2685632963194e-05
7.56785461883725e-05
6.50838538793723e-05
7.06206954493962e-05
5.46975813540082e-05
6.91353655206635e-05
5.78099837079189e-05
5.05331111087637e-05
9.18841863566335e-05
5.11299214184673e-05
1.98018271707386e-05
6.12652596020467e-05
4.15312641191434e-06
8.57305184060117e-05
3.30464293845306e-05
-1.08287175098069e-06
7.00410249641886e-05
8.96995096160712e-05
8.33373056200819e-05
0.000103314980906305
3.87264989073113e-05
8.3431965385999e-05
7.3283113916846e-05
7.04188620471041e-05
9.42879563021932e-05
4.83863556863301e-05
5.46336247473574e-05
5.1597669329623e-05
8.17024693888388e-05
5.61138167764379e-05
4.01371259321769e-05
6.05614172181269e-05
-3.56819972352922e-06
4.29275619882168e-05
0.000104041602561168
5.96255307274378e-05
-8.56128353801374e-06
-2.63123835376178e-06
4.6263896946984e-05
3.31475405650909e-05
3.39942671955817e-05
4.36833774526846e-05
8.15317863834398e-05
3.35710977979613e-05
6.76357572035974e-05
6.84976245733198e-05
7.78325785518188e-05
3.05736409435627e-05
0.000126700642687807
3.41832008008996e-05
7.46204946890926e-05
0.000113734280788567
4.4416670746611e-05
-6.65103257137489e-06
9.83087265612949e-05
7.94276557558352e-05
7.92508069860132e-05
6.03141521946585e-05
5.58704343789966e-05
7.72214457998105e-05
6.04068698905707e-05
0.000108842965745891
7.51935965504538e-05
7.99416759476551e-05
5.41909436103796e-05
6.45443704417627e-05
8.39914694201147e-05
3.0913244672907e-05
3.77741701981692e-05
0.000112676092324761
7.6963431019095e-06
2.68575998710665e-05
4.27263070265086e-05
3.52324109421776e-05
4.60194430943624e-05
0.000138978287576982
6.80674611284324e-06
0.000130636370261809
6.66493065391024e-05
0.000109179626561352
4.38353655652808e-06
6.45698955111066e-05
2.02674608782682e-05
9.03516097246431e-05
6.03160057562414e-05
2.20564121713537e-05
5.59751613157376e-05
4.77557980192785e-05
6.94051556762373e-05
4.874546914376e-05
9.00881938531627e-05
6.85789667129907e-05
0.000103053354992366
9.22736912293407e-05
-1.96668470714567e-05
7.56880049995514e-05
1.85381758478324e-05
1.43804756891913e-05
0.000104902713152965
3.65033283469419e-05
1.72280617198014e-06
7.18424384100833e-05
6.37178938342067e-05
3.74707958685767e-05
3.1281421173834e-05
3.88359600960024e-05
5.16158050656206e-05
-4.59476576604571e-06
5.26455739473345e-05
-2.79725114605909e-05
5.30969992339909e-05
0.000112132718754285
2.68118008158245e-05
3.20085573003843e-05
8.15765728638547e-05
4.2275564027712e-05
9.96895425094937e-05
5.22143842993205e-05
6.09247176930344e-05
6.37206579134887e-05
3.043683902264e-05
8.5369968390345e-05
4.4446583170604e-05
4.94238774461034e-06
4.87110024144029e-05
8.41315752527647e-05
9.06006814170697e-05
6.88193724494919e-05
4.38810329560626e-05
9.78069877899225e-05
9.27564409708089e-05
4.11410765201407e-05
-1.98075018671516e-05
4.79458764366876e-05
6.19516039994232e-05
9.34896444590774e-05
3.98947405875934e-05
0.00012924643693996
3.83260086438288e-05
7.62134030108183e-07
4.95442065086339e-05
6.63883697041674e-05
5.07788665950742e-05
5.10144038569655e-05
6.9968090775668e-05
8.03463611784388e-05
5.05154502757544e-05
5.35275166067158e-05
6.09906279312273e-05
1.81466339612984e-05
-4.60885562155742e-06
3.65803839555059e-05
5.47304360034121e-05
3.59263943399855e-05
-5.9736928070652e-06
9.06358577121925e-05
3.81062166703965e-05
4.72896933838229e-05
8.46966119899182e-07
4.31695411701051e-05
0.000140250517501804
1.47403485200431e-05
6.03232557900167e-05
8.01605468167131e-05
6.56599800764377e-05
9.45378497917104e-05
3.50194451586031e-05
4.44982673809869e-05
7.24377899938945e-05
7.55487153015233e-05
7.32785426388763e-05
9.35017671915091e-05
6.22802951486366e-05
7.71890582931908e-05
2.98224347962192e-05
5.87490449505006e-05
7.29784496366106e-05
5.49454394450232e-05
6.17229216442571e-05
0.000107864459317657
4.40109038789189e-05
1.9436145054895e-05
3.25667203412978e-06
6.04313467075965e-05
6.23502725183019e-05
7.36730486930831e-05
0.000102812380135336
3.91977755825996e-05
3.00022629352403e-05
7.93972298229688e-05
5.01918890606429e-05
6.20959635391258e-05
7.18043265422193e-05
6.83292515689596e-05
5.29209947032965e-05
5.57444872919398e-05
4.71969567038799e-05
4.52372976278616e-05
6.99900912268541e-05
0.00010061976556916
4.47820999434756e-05
0.000132552814125268
7.76352768011191e-05
5.36403985016724e-05
5.60059979623204e-05
4.22346057452914e-05
-8.54664622863928e-06
5.88803523675213e-05
5.38970139551553e-05
7.28316918649693e-05
7.84535359768415e-05
5.33704602004436e-05
0.000118627904936499
8.78818323833653e-05
6.71930036019009e-05
8.43374296069593e-05
9.70543315857703e-05
2.24672117664876e-05
4.96721349523159e-05
0.000115708614585702
2.77297852646248e-05
7.00010364250778e-05
9.30185081819173e-05
4.25422178452545e-05
8.54313717039481e-05
6.68180573243483e-05
5.16015158666007e-05
2.02171368775987e-05
2.36378782566876e-05
4.06083001812171e-05
3.78110626460248e-05
8.39384493159171e-05
5.65876025061276e-05
5.05553411721332e-05
5.49672859863728e-05
4.54175052588006e-05
7.66041209075111e-05
4.78074310202344e-05
9.85102710539328e-05
7.00008865481212e-05
8.23353457302324e-05
5.74123916951257e-05
5.06612788767498e-05
1.57671197719984e-05
0.000102434208574719
0.000140202562097233
9.16965134438299e-05
0.000114472010340562
7.67669177256009e-05
5.95799178519636e-05
1.84112821819314e-05
8.48496029005324e-05
3.53415332611419e-05
4.59417311324645e-05
3.59861404649384e-06
6.26560894632869e-05
6.1681564093113e-05
4.43072337701368e-05
7.18370832305818e-05
0.000149474073485376
5.1608282214788e-05
2.27921553222205e-05
3.97236995471119e-06
5.04790801188605e-05
5.57029779637027e-05
8.41212088369251e-05
5.57352780002987e-05
5.58666482142745e-05
7.2655650884458e-05
6.00264632358391e-05
3.14351679172205e-05
5.89024288293142e-05
2.53643281224416e-05
5.96504173405654e-05
6.41994959063859e-05
6.71522493537968e-05
9.2087647592139e-05
5.40017345189646e-06
5.54087835342173e-05
8.58993024307612e-05
3.63777766319137e-05
6.25198772564235e-05
1.21549826652274e-05
6.93026222211052e-05
9.16857482062003e-05
2.96468019688702e-05
5.7613959537206e-05
9.26069064944393e-05
5.97475133906803e-05
2.64182648001603e-05
2.42842750333617e-05
8.11296847816269e-05
6.90175894922686e-05
0.000139294797387703
6.14581125666872e-05
-6.62857331215373e-06
4.54019673075896e-05
3.86692817072931e-05
2.99061192430379e-05
7.06183379070241e-05
1.05531624821244e-05
8.34926043468984e-07
3.59028861393259e-05
4.43672899367176e-05
4.02214830562084e-05
4.03401233617551e-05
4.37606947717703e-06
8.07953141622182e-05
7.55377856693069e-05
-8.8050446809019e-06
2.21218088888494e-05
2.46704316653606e-05
0.000101880979546937
5.50485332725557e-05
3.78590789522392e-05
0.00010056280808898
5.24248936620354e-05
3.27241340530588e-05
4.55951596736233e-05
9.32035300443589e-05
4.90786135222462e-05
7.261281611392e-05
7.03585714541683e-05
3.7488673318205e-05
5.59917575440393e-05
5.83961933688881e-05
5.64104342980873e-05
7.48634379779993e-05
5.50051754866759e-05
4.24250320037063e-05
8.1919627738387e-05
7.98951920052472e-05
0.000113063326006672
0.000103966220761032
5.1915684110395e-05
-8.50513073737756e-06
5.24342437081094e-05
0.000121127518138432
9.3124019859424e-05
4.91691584196494e-05
6.78283254794288e-05
9.89810736294212e-05
8.48373129076888e-05
4.49912336798926e-05
3.12203095990185e-05
6.12590573817958e-05
3.46195874178468e-05
5.9216470721369e-05
1.30930627506769e-05
2.80257871295085e-05
9.27539772029576e-05
7.02418892677432e-05
4.8611178289198e-05
-9.2622564141717e-08
1.43397192800272e-09
6.55541264923554e-05
6.46778570743176e-06
8.84548604189942e-05
4.16140338907601e-05
3.18923172957198e-05
4.23578503097731e-05
-6.55506375809437e-06
7.00954223145287e-05
2.82063282477652e-05
4.66606513069449e-05
2.61702124214893e-05
2.47874361887909e-06
8.98669856950322e-05
2.3967697231493e-05
2.42915696946515e-05
1.68441697170273e-05
9.05965335564693e-05
6.85602200980938e-05
6.07883369421295e-05
0.000103451852480569
8.34040145354087e-05
3.48303720032654e-05
8.05532818799894e-05
9.03413337179508e-05
6.48579332576572e-05
5.17075705289611e-05
9.96095303099231e-06
0.000132133104434519
3.41226583702008e-05
4.15172962383325e-05
2.81562589750491e-05
6.08153774710131e-05
4.47026433294494e-05
4.43097905234614e-05
4.9111968827382e-06
1.78435278340054e-05
3.05118716560795e-05
2.20827494921522e-05
4.28735237323191e-05
7.79550672419401e-05
3.76123762593133e-05
7.29564257371806e-05
3.29749390047831e-05
1.62136064319562e-05
1.34037746913725e-05
1.83636741790206e-05
-3.9324481628025e-05
8.50299117823292e-05
4.36010311087017e-05
2.99082203882957e-05
2.8328548400512e-05
1.66699703342865e-05
5.83434892639289e-05
5.3810898065864e-05
8.94136882515283e-05
6.3994446099417e-05
2.8722795299805e-05
1.07946134660045e-05
4.50536977472449e-05
8.7289374450875e-05
0.000102566494526463
6.70412133767208e-05
0.000108880076242777
5.54830796859934e-05
7.76353083784529e-05
8.84830742046033e-05
4.00319661670843e-05
2.4095391503362e-05
3.12666460050467e-05
7.02331676791712e-05
2.08462754862639e-05
5.63504745343945e-05
3.0467598487484e-05
3.02980827179675e-05
2.9049286353182e-05
3.24961092065949e-05
5.13674127360701e-05
5.29187868492391e-05
7.33695485456866e-05
3.93663104885842e-06
2.7177809356202e-05
2.10776406763273e-05
4.67516953244077e-05
3.18293155446789e-05
3.45043808700461e-05
6.21476727096276e-05
7.19487528499732e-05
4.90620981664394e-05
2.80942936473286e-05
2.2121497840265e-05
4.85505140667732e-05
-2.32036852189241e-05
7.18123968995099e-05
8.99883849946341e-05
8.91974897538885e-05
7.93861564401224e-05
5.42814615592935e-05
8.74747584666651e-05
-3.71364299908277e-05
-5.13576483153725e-06
7.18463693531969e-05
7.1403715402107e-05
7.84487325226303e-05
4.71142918016744e-05
9.75463278102637e-05
6.8382266190794e-05
1.43107869405681e-05
0.000129091141310429
5.54721333877024e-05
5.48020598751706e-05
7.89371699938836e-05
8.49605450047719e-05
5.03462111529063e-05
3.31321533557028e-05
9.1965658108144e-05
0.000114578061888179
6.46168520836036e-05
5.64347585817945e-05
2.56647895192135e-05
4.20941578518152e-05
6.85816592955547e-05
2.12481541539279e-05
7.4893402310606e-05
5.95567254761015e-05
6.25856437525754e-05
9.78134204346205e-05
3.21768239574857e-05
1.90226874098317e-05
6.07769866709721e-05
2.2723939983635e-05
3.27819891975402e-05
9.08334262901733e-05
5.05646731261404e-05
6.91558864407642e-05
0.000126552470668065
9.49416068921635e-05
-1.15932788597269e-05
2.38824414153087e-05
9.12641909660775e-05
9.88980921963941e-05
7.30625786187024e-05
3.31013288958136e-05
8.27390077970694e-05
4.70959275656988e-05
5.92453537933415e-05
5.75845866843155e-05
7.27798479034993e-05
6.16088993895974e-05
1.27352287046693e-05
1.48342164190538e-05
9.05650818289736e-05
2.37902772999832e-05
0.000104226109659724
6.00355968795133e-05
2.72417448585821e-06
8.73897277186687e-05
5.41533076440944e-05
3.25117385940938e-05
8.25306516995931e-05
0.000108431221673415
4.12917791117547e-05
6.31789647199735e-05
3.82403278251127e-05
5.98140402839632e-05
2.28833929028619e-05
0.000103798768536797
5.60081820848063e-05
4.25955633633568e-05
5.15581533412448e-05
6.65384167267892e-05
5.74589214944723e-05
5.55092177219573e-05
9.23477295571903e-05
0.000115887075264016
6.9495111173595e-05
9.49269919446816e-05
2.73716261181863e-05
4.8255000366803e-05
7.29896073533917e-05
9.59184180124249e-05
9.39231652145408e-05
3.69847383679117e-05
3.05162590091452e-05
4.72481933197673e-05
1.08303433654491e-06
7.07622503556661e-05
9.9013492358422e-06
7.33652957137854e-05
6.28152151024467e-05
1.07498667273081e-05
6.02504403779632e-05
9.45301306654225e-05
6.94512362611654e-05
1.7462466031686e-05
0.000137286927380735
5.66139955443434e-05
1.26771857918181e-05
4.88173770187856e-05
7.24387463653273e-05
7.02803438071588e-05
2.18329935168166e-05
8.28042447182227e-05
8.54870066054775e-05
0.000118944220054853
3.25300966515281e-05
8.05171828915774e-05
2.47892308025439e-05
2.45826357674414e-05
6.72802584558209e-06
7.67657534552632e-05
4.17825774908325e-05
5.17222569998431e-05
9.40093761901146e-05
8.24322028234973e-06
5.67592372665706e-05
3.65419112116936e-05
8.48069493990254e-05
6.67447081319032e-05
1.98824175407634e-05
8.18973791294513e-05
5.89164618354605e-05
8.93091987617557e-05
1.76079168086537e-05
8.64974929529806e-05
2.17567112052659e-05
0.000107197331562602
2.91355101564955e-05
-2.91927861989417e-05
-2.8203561117082e-05
3.57123469383155e-05
3.37925532716621e-05
4.41330249307803e-05
5.77700901721496e-05
2.13010011026327e-05
1.60086743657241e-05
0.00012642021653259
0.000135692194218914
7.21842492485354e-05
2.60057821869179e-05
8.02022449149589e-05
9.15317318027373e-05
8.68000472851225e-05
4.73648090373289e-05
6.13564209060596e-05
3.26382443512095e-05
5.00636090328713e-05
1.05537501634076e-05
6.17337460729971e-05
8.81057608262803e-05
9.76002794096286e-05
5.61617041744468e-05
2.20923562560905e-05
6.77219686008467e-05
2.8433419695908e-05
3.14327138944925e-05
2.36199293830882e-05
8.86712420631273e-05
5.08151931371333e-05
9.35940151007613e-05
9.07301483934663e-05
4.73978775826651e-05
3.79101377112615e-05
-4.17039738516777e-05
2.11885901763725e-05
1.528622124953e-05
8.74131113286166e-05
4.38024357363392e-05
7.96766070786994e-06
3.58406093225498e-05
8.10311854785517e-05
3.43254108784524e-05
9.28754220677703e-05
7.15703738790168e-05
3.93197123821976e-05
6.74193022039744e-05
0.000105852075112778
4.91535594837979e-05
5.37934826949824e-05
0.000100715487524377
7.27363981778384e-05
7.26001137067326e-05
7.40023580774518e-05
6.35443589302376e-05
8.91593651800555e-06
1.19734203763868e-05
5.01129820716278e-05
3.36978207488507e-05
4.48073183041327e-05
4.6054836306465e-05
9.99542511357255e-06
1.03994783701549e-05
7.39033365723373e-05
9.13889735548698e-05
2.12094482126797e-05
4.17404872344299e-05
4.76644365702865e-05
6.1144468822358e-05
2.9719620544846e-05
-2.07551881870102e-05
9.05505361986434e-05
0.000100953188005571
3.19821215944086e-05
6.75859496989139e-05
9.16829146965509e-05
0.000111157168590568
7.3680159436644e-05
0.000108962988692976
2.67489317972859e-05
1.17496246154596e-05
6.92147536944771e-05
1.46471575865362e-05
3.70026158002175e-05
4.62839695581949e-05
7.16182723000309e-06
8.5415502776188e-05
8.51187900129666e-05
9.37710879105027e-05
-1.47582943309916e-05
9.7424048331104e-05
8.89479887165208e-05
3.65701603119486e-05
4.75105631112593e-05
4.75993135290668e-05
7.10387678545486e-05
3.42201283638868e-06
4.74050513401819e-05
9.88346974982075e-05
4.64910697116122e-05
8.68773197510773e-05
5.40432407615785e-05
6.1168130825203e-05
6.14528646455734e-05
9.16784918372497e-05
4.75926594494983e-05
8.24299344236552e-05
5.36781246841507e-05
3.46713212790718e-05
5.4108516697623e-05
2.9026936310959e-05
3.13883038874823e-05
0.00011547313583758
4.87141147370484e-05
1.53609414377149e-05
2.06323059759878e-05
0.000107287281136515
4.54688527970222e-05
0.000121224711504407
5.72436515098746e-05
8.71854455161791e-05
4.800706156322e-05
0.000102158241950796
7.46131255461936e-05
5.76392427404985e-05
7.79345436741803e-05
6.63243861713067e-05
7.7781059635211e-05
8.57481226879064e-05
2.98336680322956e-05
2.61942579948313e-05
0.00010278122072527
6.15689896327185e-05
2.70789979182704e-05
8.31199443201528e-05
7.17613039905903e-05
8.38166774327891e-05
2.45363294669869e-05
7.64909310634473e-05
5.37027292407563e-05
1.34022892535957e-05
5.21497920823622e-05
0.000137976371627009
5.15206997851907e-05
5.21452902277006e-05
7.5823702437076e-05
7.89100596132295e-05
3.68981355659934e-05
5.38434458484899e-05
3.23123251962589e-05
2.62012207034611e-05
8.42840086631913e-05
1.7991902285885e-05
8.34349366154581e-05
4.01751851020693e-05
4.38541507130472e-05
4.84290311655465e-05
0.000100989508530717
-3.03522561820826e-06
0.000108063864938893
3.64566508521184e-05
5.06150277783503e-05
0.000121208175553393
5.25083861698372e-05
0.000113867273606438
5.16364477482936e-05
2.19700179769337e-05
3.1722056606585e-05
6.00220693365848e-05
4.315321089582e-05
1.28380627767832e-05
6.84841427702645e-05
4.71309855196993e-05
2.33854389406789e-05
1.23208603359162e-05
6.34919832444263e-05
3.51577507701258e-05
4.74632356550352e-05
3.91721297609519e-05
0.00010401077283759
7.37968782087295e-05
1.04404906686019e-05
2.59047202374721e-05
2.63174670959228e-05
-2.47559310541922e-05
-1.67833525170916e-05
6.11917075206571e-05
6.78480408428753e-05
1.03159695987082e-05
0.000118273435425355
1.63026431981623e-05
2.17043102548006e-05
7.31904047986292e-05
0.000125947149548362
3.27300495799468e-05
1.76542475793842e-05
0.00013711491208913
5.3569185269581e-05
7.04094947226624e-05
6.68948572169037e-05
6.56256941633067e-05
9.11148402874969e-05
