# Supplementary material for: Research on computational propagation and identification of mine microseismic signals based on deep learning
Source: PLoS One. 2025 Oct 22;20(10):e0334641. doi: 10.1371/journal.pone.0334641 (PMC12543183; doi:10.1371/journal.pone.0334641)
Supplement: S6 Data — (ZIP) [file pone.0334641.s006.zip › 000100800002969.xlsx_0.txt_24.txt.txt]

1.98885991015347e-05
0.000131707923070546
5.57153340566255e-05
7.52082211436654e-05
7.22767169084419e-05
6.58295798614685e-05
6.77878338525852e-05
6.32580648373464e-05
8.60730218637027e-05
5.21778734330399e-05
-1.39134387032057e-05
7.55586935993858e-05
2.6449336895592e-05
0.000106894632685536
4.84253782224636e-05
5.6409858615991e-05
9.25271124883099e-05
4.95512148145235e-05
5.72724806070415e-05
3.55396719668106e-05
4.22391802672074e-05
4.32553524435455e-05
4.86278801241626e-05
-1.05155078963447e-05
2.32878474689435e-05
2.10057164483834e-05
5.10524555437945e-05
0.000100896784825427
6.7703252093447e-05
7.49313562055703e-05
4.13131986669978e-05
0.000103026249036016
6.66097986379196e-05
7.59735506471294e-05
8.99076643692253e-05
9.13482692033399e-05
9.20965388954988e-05
-6.73693744006615e-06
4.63062935915956e-05
5.74982650259571e-05
7.82514010931745e-05
5.11204643775256e-05
8.11321468920034e-06
4.51000932804089e-05
5.5932583857329e-05
7.75482528167236e-05
6.36105311676818e-05
3.31069463119756e-05
7.53022497871529e-05
5.88079656015612e-05
7.61689033286422e-05
0.000103774067237082
1.71168597560295e-05
6.26208051285624e-05
5.58261403607229e-05
5.00667719477053e-05
0.000101471980178853
2.28250428843963e-05
4.48634718281989e-05
4.54188836133155e-05
6.01895312274769e-05
0.000151212296829442
6.84702700127161e-05
8.80798779877391e-05
1.04599740772826e-05
8.45002450853319e-05
7.65227296820045e-05
6.3996764582467e-06
5.24346938968366e-05
7.49572730149904e-05
5.29245015525451e-05
5.70570888569721e-06
8.68656667355096e-05
4.38162842983947e-05
5.5393186828445e-05
0.000145651266166096
2.50991830478074e-05
7.97235702509781e-05
0.000105334342895586
5.43072743190091e-05
8.86532761972475e-05
5.93048405073841e-05
7.49769106588553e-05
9.85288846946902e-05
5.28524013715197e-05
2.64372093535265e-06
1.73393237811811e-05
3.86502956965287e-05
4.07468595743332e-05
4.66960648889474e-06
4.52780738973024e-05
5.11315531376041e-05
3.0221800324635e-05
2.67732323302595e-05
5.01471010054519e-05
6.9331461435635e-05
7.60391392661195e-05
8.36239669843533e-05
4.96793625168357e-05
3.98161446863925e-05
5.38413877210098e-05
9.35443533464703e-05
6.41717786793709e-05
8.25952129709069e-05
0.000104369254183487
2.08814025180542e-05
6.7516370202511e-05
7.6403285072892e-05
6.10939609420691e-05
2.38597613826121e-05
8.46696050349541e-05
3.80988649016527e-05
5.76013918224528e-05
1.12126120804862e-05
8.24250058878056e-05
4.38486628088696e-05
6.07663814524368e-05
0.000102649415160553
2.24321088583208e-05
9.34913606878887e-05
7.07246706038063e-05
6.98486966782025e-05
-5.32724531113114e-06
7.33366354138884e-05
4.47677850474128e-05
-5.96824080722341e-06
7.68388948751003e-05
4.37855361966154e-05
0.00010371813978269
3.43788864971205e-05
6.95668742195691e-05
1.94734874924638e-05
8.19552449116598e-07
0.000195839879637904
4.72469285759226e-05
-6.75793270537068e-06
9.08799091885628e-05
4.82339994045279e-05
1.05509338313608e-05
5.00516744362714e-05
7.49052262463485e-05
9.10754435254892e-05
2.68478508613403e-05
1.88850870807957e-05
4.95663705555639e-05
3.0943895173331e-05
2.80611685134494e-05
9.67418073606827e-05
0.000104922846277
5.83745535156807e-05
6.70886512770794e-05
5.77405424800733e-06
3.34954828688714e-05
5.97043941914541e-05
6.93789792673197e-05
6.24081893450902e-05
7.55729245517588e-05
0.000108909050238309
3.0603036061437e-05
5.54064200866906e-06
2.75423414553876e-05
7.62841054042568e-05
-6.75168955354599e-06
3.82939561516763e-05
7.71107783793342e-05
3.17246303040505e-05
3.62700523349549e-05
7.56550060500734e-05
4.79555100292186e-05
0.000103342036958105
4.66550477214046e-05
3.24785122584983e-05
8.12783518498702e-05
8.16155101430057e-05
0.000100379641549737
3.61033030210551e-05
4.81733760033136e-05
0.000117067080888435
8.80466679642434e-05
2.95237127125788e-05
7.35295036416636e-05
2.72598375238408e-05
5.88750845328004e-05
6.04529709612418e-05
3.87713512384662e-05
9.04570158916101e-05
7.60003836968149e-05
5.9430258525286e-05
8.37245937534939e-05
-3.39103664358698e-05
8.32307426981447e-05
6.97428934623399e-05
1.05608215528878e-05
3.46659102686072e-05
8.3719976989135e-05
3.89337567600977e-05
4.3256624205069e-05
5.04202036722035e-05
8.98170553969311e-06
5.77278727386906e-05
6.37408237525367e-05
0.000100102457429815
8.31768804075978e-05
3.09400673161335e-05
3.98609036608189e-05
6.58047477325812e-05
4.06036685937173e-05
5.47294689748237e-05
3.73948890955839e-05
5.75378254828075e-05
4.79360327477422e-05
1.48836481858623e-05
6.84509667037629e-05
3.16795090652845e-05
-1.99889115794418e-05
0.00010426130473458
2.78915413285935e-05
2.52092092094879e-05
3.37890345792568e-05
6.589267607123e-05
1.91269485238312e-05
0.000106357201509451
7.69149485261847e-05
2.59747834454136e-05
5.29359504754308e-05
3.6528947484312e-05
2.98942054720486e-06
3.9527638424136e-05
5.37050270798534e-05
1.04156263035565e-05
6.25244462046221e-05
9.03655932418135e-05
5.15657764531493e-05
7.18858070534196e-05
9.04981957408249e-05
2.63197588621609e-05
5.89102399342897e-05
5.84756784373584e-05
5.00480474319279e-05
2.39819547321165e-05
8.66301495648955e-05
4.56497475207044e-05
4.44555122716729e-05
1.72683791554618e-05
3.37329000010515e-05
-8.927710098706e-06
6.09949363087239e-05
8.39293972519737e-05
5.45819855561083e-05
7.57033880041644e-05
4.46714555108918e-05
9.43584854395893e-05
3.30500784886904e-05
4.53712014588441e-05
7.14794458132663e-05
-4.43595006176896e-05
3.39479273954261e-05
6.64056646103681e-05
4.49373057589244e-05
6.3165386323476e-05
8.04901002667733e-05
0.000125283973025795
8.5827350615675e-05
9.09709487090826e-05
4.47597684243573e-05
9.16616477932586e-05
9.15236335244558e-05
6.81795490362381e-05
0.000108563075735622
8.8519546764158e-05
0.00011263875523273
9.49026706247181e-05
2.48295610714998e-05
6.82279544475638e-05
7.95038636991691e-05
6.28653391022195e-05
8.98055644666932e-05
3.33644675910721e-05
4.24294119101581e-05
-1.90807752027362e-05
9.97651003977065e-06
0.000100001019191123
3.04102050470523e-05
5.40635182345591e-05
0.000111512881210946
8.21871146256389e-05
5.55735256878194e-05
7.09499004719106e-05
4.48813540855688e-05
9.68796547902175e-05
4.12105515133981e-05
4.45788736049242e-05
4.8182117472707e-05
0.000115164007393907
8.26592885557703e-05
0.000100721528345826
9.57617735897435e-05
9.16452828638608e-05
3.06211825408484e-05
1.34601951104011e-05
3.64091778279083e-05
0.000129457100886574
7.82007691625683e-05
6.04860293659205e-05
4.18198829621329e-05
4.84157976021337e-05
7.84253946775104e-05
7.54545204028111e-05
7.59464970245944e-05
7.91614878912094e-05
6.76132463431196e-05
9.53358471457249e-06
0.000116925068758031
8.46123042194091e-05
1.12354441086992e-05
0.000108664704772693
9.11802378246811e-05
3.14787196583284e-05
1.84661350988469e-05
2.61780612240416e-05
0.000102286112349293
8.79822468659846e-05
8.6756582914203e-05
0.000116500252446535
5.72834934479108e-05
7.74235595614921e-05
0.000159385518287578
6.40507189998649e-05
6.57937986302366e-05
2.8145389993949e-05
6.97501474505424e-05
9.7738907008397e-05
4.3257397163498e-05
5.00520412834643e-05
7.71494582716092e-05
0.000100409139931857
1.69676654967493e-05
5.17728057071206e-05
3.36070217800311e-05
6.997174165798e-05
9.59960968268194e-05
0.000124025764924901
5.26520684063535e-05
2.55876402310752e-05
5.05411572030058e-05
-1.28440160185446e-06
3.25510263349602e-05
4.64163819849554e-05
5.40529231230815e-05
8.05905959680141e-05
4.3993095780515e-05
7.13130169754196e-05
9.37610469518911e-05
8.81266194648036e-05
9.32942571111679e-05
4.44301566089523e-05
2.17837214565718e-05
2.87381894640114e-05
9.42820777863108e-05
4.64888131966116e-05
7.32718300061559e-05
9.92629047628578e-05
7.08167406953951e-05
4.30189779053699e-05
-1.62324142617894e-05
3.90291717413804e-05
7.58627236659775e-05
1.2001113653485e-05
7.77185921455875e-05
0.000131429289133713
9.23234515368926e-06
7.17895876746377e-05
7.57178833554449e-05
2.37209090635871e-05
2.66564767446841e-05
7.55106689531516e-05
2.46897119407552e-05
4.82532491465232e-05
4.93424772901064e-05
5.96620246915186e-05
5.48272016040908e-05
4.43023587802199e-06
8.11191476301634e-05
4.08814241290316e-05
3.63023644987433e-05
4.47952106190241e-05
3.1884842277334e-05
0.000113144491952492
8.30271720833174e-05
8.38166381982201e-05
1.9509413841158e-05
8.42442020572818e-05
3.89707560959223e-05
0.000118680682736403
4.90220125165709e-05
9.50186007629768e-05
4.45948933698093e-05
3.67539322472418e-05
2.61624107266479e-05
9.99791133151357e-05
1.55665456563096e-05
8.17303812312561e-05
9.91431967013033e-05
5.80236002126457e-05
5.27298648217006e-06
9.29782197218507e-05
4.22355295242269e-05
9.03425693796537e-05
4.49674776794207e-05
5.75587520615585e-05
5.18317819781512e-05
4.28748551472363e-05
-2.88063125470559e-05
4.18220433483969e-05
7.94289410895047e-05
3.64672322016137e-05
4.18932077037185e-05
3.43117292949578e-05
8.07102762459911e-05
1.63188592047407e-05
8.12576758501225e-05
9.71432693378072e-05
9.80840802493297e-05
5.57397678978588e-05
4.42016292900445e-05
0.000110268129333385
4.56249609719938e-05
3.89340428896656e-05
3.81459247832292e-05
0.000102829407893466
7.9098474647472e-05
9.26618263424173e-05
9.00557086993794e-05
3.10309932860753e-05
5.87376566304121e-05
9.42971227104352e-05
9.54688835541238e-05
2.82187310431141e-05
2.6780525542134e-05
0.000113082017888786
7.50720638386736e-05
5.25956688763053e-05
9.49252125338102e-05
0.000110602622786763
0.00012619594740977
4.52186857265657e-05
7.77845950151108e-05
-1.05399764964422e-06
9.02045036344603e-05
3.43081693472305e-05
4.40073739403702e-05
4.52339955117289e-05
4.11506644047048e-05
8.54147103059417e-05
5.31496919892203e-05
0.000131298266722486
5.51237178753031e-05
0.000117998000425346
1.75548506143468e-05
3.69262716639413e-05
4.66367526614078e-05
5.15871079470718e-05
5.81915933969549e-05
8.05480504388942e-05
6.11379233989109e-05
2.12058752531333e-05
7.93338635402844e-05
5.3204318959003e-05
8.64210268788075e-05
0.000128488136472331
0.000130016231840633
6.66487491367167e-05
1.05486238548939e-05
-1.71440708364036e-05
2.481077617143e-06
6.80012816152551e-05
3.54890328224992e-05
6.76553754450471e-05
9.58691679852483e-05
-2.47311517501008e-05
4.20686947634404e-05
7.99424876012866e-05
9.52891826310233e-05
4.70650597703858e-05
0.000100303707215193
7.36628540064247e-05
9.22850739928258e-06
-2.53492817066276e-06
7.81187703052914e-05
5.84825245277854e-05
6.2328742144375e-05
7.15584413567116e-05
3.97225478830793e-05
5.59239827886269e-05
6.06809221090875e-05
4.94373075272787e-05
5.14580035169582e-05
8.03499486488769e-05
6.52119533671181e-05
0.000126357428738638
2.18137822946854e-05
4.15890911695877e-05
5.2621371448195e-05
2.36430659196956e-05
5.55186963965693e-05
6.26395246772508e-05
3.30990594606209e-05
3.05605966551903e-05
8.77834227461462e-05
4.19588083828654e-05
6.8738386051739e-05
-5.26999476772064e-06
2.35642696120813e-05
3.89140967098149e-05
8.42051808874006e-05
5.40818096583402e-05
8.78203653848271e-05
0.000123395415061602
6.1785375881649e-05
1.90126274621258e-05
3.01382403894949e-05
6.29304248229606e-05
4.09671363923917e-05
5.12821191487333e-05
4.08569518041778e-05
3.99070211784115e-05
3.53341715989118e-05
9.00203823826105e-05
5.29087795700843e-05
9.91352817107213e-05
7.36442799925643e-05
3.48453203377968e-05
6.57038647010833e-05
6.72270047948857e-05
8.76787485151078e-05
3.39201090165307e-05
8.50771014922601e-05
6.37651671073958e-05
7.31044094892755e-05
8.45214273968743e-05
7.99608006990879e-05
6.43645133250074e-05
0.000131525301424204
8.59567958178888e-05
6.53420724427458e-05
5.85321303756399e-05
8.57912456166468e-05
1.15647137132819e-05
9.75054814033637e-05
6.07065376755388e-05
2.23840697907786e-05
6.06285389692973e-05
0.000104058184331207
8.69879623181188e-05
4.55151684880298e-05
7.44003841963162e-05
6.31534400268853e-05
0.000102381291277769
7.78555930270407e-05
7.76861571864024e-05
5.20254948584509e-05
5.21954732998793e-05
1.75924880202304e-05
2.1961420484023e-05
9.80892992984726e-05
7.4666357412053e-05
9.1306267353764e-05
9.43499900238657e-05
3.46247694671645e-05
6.18939549025607e-05
5.50119225119314e-05
0.000104213353143106
4.5253277547086e-05
5.87620786979619e-05
9.37157874563016e-05
0.00012048564074089
1.43482374629365e-05
9.42653287201169e-05
0.000101659968091713
6.74448281346663e-05
9.91728699869402e-05
0.000104779663603437
7.16667451095735e-05
9.33190344417603e-05
3.28904046220108e-05
2.6899037522914e-05
-7.03039575719786e-06
9.30268248133716e-05
7.17525642378744e-05
3.96421599313435e-05
0.000101536948069453
2.5726285955566e-05
1.05448073901113e-06
7.06670076110781e-05
8.7329924711356e-05
9.76009315126875e-05
4.74883803978063e-05
3.30393797137687e-05
7.71697000816046e-06
7.57146880895461e-05
4.54400419384441e-05
0.000146858602944696
5.45452859884761e-05
4.10537152436797e-05
0.000137983762162533
9.03169897690239e-05
5.27992625320634e-05
7.41360327368588e-05
7.58103565674853e-05
3.74936232055516e-05
1.99229813823327e-05
1.94973610813819e-05
0.000117217865911885
7.79102590328549e-05
5.00863873602374e-05
5.64803797054424e-05
4.82060697497133e-05
7.39630118690944e-05
5.3916953490309e-05
-1.54502347443629e-05
4.44200254714121e-05
7.06680289699181e-05
8.63643277655618e-05
1.606463029721e-05
0.000111869253431357
7.16711283710406e-05
8.99022592576431e-05
0.000187052958517125
4.96191594451309e-05
7.67641800324964e-05
4.18826267042006e-05
7.9051751496366e-05
5.76698616165886e-05
0.000118556729087384
3.66923904647624e-05
7.19262356391068e-05
7.22600627677532e-05
8.28883368401118e-05
9.05270778015527e-05
1.76685870283927e-05
7.10830581541055e-05
3.91399644117492e-05
6.86988341007955e-05
4.36090064768977e-05
-4.39253779956131e-06
7.96229468834643e-05
8.44400766382481e-05
3.04993747558507e-05
0.000102793689946145
6.45436450712379e-05
2.92342337728053e-05
1.94276392002224e-05
3.79205869879383e-05
4.0402576731566e-05
0.000101792821194444
2.10335925783184e-05
4.7221149803201e-06
9.51395823683854e-05
6.52477064413793e-05
6.52488321565605e-05
6.34355668420871e-05
2.59939272743217e-05
2.75863957707253e-05
2.95843116532396e-05
7.6459327186825e-06
3.39020564574785e-05
3.65581409746329e-05
7.52052632177421e-05
1.00185886588284e-05
9.6544422681487e-05
0.000104714946214838
7.32937417859191e-05
3.49161372475921e-05
4.44090914660986e-05
4.96931597196158e-05
8.0553362239831e-05
0.000104712638691275
2.87305241641183e-05
1.88171806530244e-05
6.14707669912607e-05
1.99952478386054e-06
1.33945913273494e-05
0.00013720307347145
3.39479016383809e-05
5.12548978699782e-05
8.51674078312117e-05
5.82994890519226e-05
0.000140586924903201
8.34914732702439e-05
0.000121643970592762
2.1697356686016e-05
5.59886144057485e-05
7.04721375318326e-05
0.000145087886027227
7.39461006769582e-05
6.47186840401018e-05
4.53314796683834e-05
6.94476846541864e-05
0.000120078633279238
0.000112960030094753
6.38131931586566e-05
1.88784773298323e-05
6.71579557928359e-05
5.32032786998169e-05
7.94532625469098e-05
4.37149472589355e-05
8.3692114866252e-05
5.19410679283193e-05
7.31169809468118e-05
5.37033551396873e-05
3.87479964483399e-05
5.23684837299586e-05
3.60307959570603e-05
2.02073652203801e-05
8.3274130108644e-05
5.10634000192835e-05
4.65223468381526e-05
6.94277059235447e-05
5.77102856214485e-05
3.22195937971402e-05
0.000101387422600293
0.000130062378406295
3.83800385966587e-05
1.97173842354023e-05
8.6124584840786e-05
2.41200322860078e-05
2.04488511477786e-05
1.27046551029784e-05
2.28425624612025e-05
3.78751736491271e-05
6.41247373709106e-05
7.77059988661582e-05
3.4615289194968e-05
6.95659251997728e-05
7.59863957036079e-05
8.00476998093493e-05
2.55283140916731e-05
0.000100405956586405
7.41976297865816e-05
6.56554141152208e-05
9.23262881231775e-05
6.55454512639798e-05
6.50867423237293e-05
0.000115366368577404
5.56540536644787e-05
9.64928205017866e-05
4.53865294486081e-05
7.96656544117789e-05
4.23701773488441e-05
7.79456796332793e-05
5.99336794473868e-05
4.23300352232933e-05
6.99870606232085e-05
7.5282079892567e-05
9.21222963672464e-05
7.81797277840444e-05
5.11648866957502e-05
3.05669817688822e-05
5.78358870230087e-05
2.92991731614669e-05
-4.40779900435513e-05
6.76411970643177e-05
0.000103282485578514
7.63217520750585e-05
0.000121422436219964
0.000111852059356861
4.38550174951514e-05
8.10755514960699e-05
7.4872696135975e-05
3.75871653698891e-05
9.69686802834204e-05
2.38075913732357e-05
8.76319930173679e-05
7.11227250013468e-05
-4.5117006019844e-05
8.49928838691362e-05
4.90893068938995e-05
5.43497854264416e-05
3.5746731926259e-05
3.26213275515406e-05
5.11227876469588e-05
9.40877430255937e-06
6.82314988229423e-05
6.09176086493297e-05
2.65655612700524e-05
2.66941136767688e-05
2.54393347220161e-05
3.92306666189147e-05
-8.82944780360577e-07
5.80777690423978e-05
7.97684788675363e-05
6.66464713819122e-05
4.93231549562541e-05
6.83531747576036e-05
6.01429562236892e-05
5.16641736733189e-05
9.35904831253263e-05
9.33385558067397e-05
3.21473271248344e-05
3.096223955537e-05
5.76506681202764e-05
6.747893035724e-05
6.01077282789754e-05
9.94635059178619e-05
5.99539460858688e-05
4.7485209851075e-05
-8.31451195257045e-06
4.98535567720245e-05
5.71634262438478e-05
6.76284154579358e-05
0.00010307271500736
1.29484892862064e-05
6.92487205023566e-05
5.47547545631043e-05
-1.4894829099786e-05
3.54732102148982e-05
1.05099155764353e-05
0.000142928495726626
8.69728311887927e-05
5.15436186319635e-05
2.76049274994633e-05
8.81958790733649e-05
2.05099163598636e-05
1.84780804407489e-05
0.00010289743683447
1.66394824734689e-05
-6.2070038377873e-06
5.0407875810051e-05
6.65939778765036e-05
4.6078779156164e-05
6.22392128575242e-05
5.73166229068466e-05
8.34835989169223e-05
1.68582664223197e-05
6.85073262439462e-05
9.92115477792826e-05
5.00324929784277e-05
7.12279740226655e-05
4.14273208239998e-05
7.19954817110018e-05
5.13647413276495e-05
4.72412961121209e-05
7.53672931028497e-05
8.69694454162903e-05
2.41094256454678e-05
2.80446980374571e-06
9.63775438237339e-05
2.79728317716816e-05
7.85073105883347e-05
2.08019001645382e-05
1.10559564608274e-05
7.53493771498031e-05
0.000100099043872054
6.61422358278235e-05
4.83967028965467e-05
4.7811239984823e-05
-1.04835062969869e-06
0.000117747399096817
3.14210887362815e-05
3.69980923199581e-05
7.31971391781139e-05
4.909526048207e-05
7.69791839606533e-05
5.34071592315547e-05
0.000102075578509427
3.89331952683124e-05
3.06491491669215e-06
5.81959671495104e-05
5.48355355940816e-05
9.18145033351807e-05
6.27168811640894e-05
1.57112525222449e-05
-8.79760307696468e-06
4.25093051980379e-05
0.000114304560623841
4.31442603437443e-05
5.13700648408081e-05
4.15398933962774e-05
8.86022987100174e-05
8.16959497570859e-05
5.8761450534753e-05
2.9083131135585e-05
4.16773881318714e-05
4.2734466017518e-05
2.71086667691071e-05
5.26265161285318e-05
6.60376435183709e-05
5.41012522795068e-05
0.000121240272755513
6.51223907057735e-05
5.69422239302333e-05
4.09392124891744e-05
6.71295383467997e-05
3.54487785032924e-05
0.000121575749159926
3.16376562010275e-05
4.63409365461621e-05
6.96410317137354e-05
3.94809370974463e-05
6.62211719851067e-05
1.98357587770599e-05
3.10760719528737e-05
1.59631868949919e-05
7.61297613252854e-05
6.39376486289654e-05
6.59587351316416e-05
6.35003921114936e-05
7.36748643201924e-05
0.000109717185033265
5.60639491921428e-05
8.16127692679141e-05
2.34730724206354e-05
3.60342798521123e-05
7.16215402761938e-05
9.35906594390652e-05
2.48580070481403e-05
5.32146517103748e-05
1.90406544368673e-05
3.93033519831811e-05
6.30384122418076e-05
5.27385243832512e-05
8.19041899377187e-05
5.29578572813305e-05
6.03767616001404e-05
2.94563741738102e-05
3.23343232934054e-05
4.75196552272082e-05
8.9870261177876e-05
6.37127052566978e-05
-2.57740399304918e-05
2.54863395047843e-05
4.90244582995583e-05
3.3582187093545e-05
-8.32285586046092e-07
5.83145907541377e-05
4.46325969205025e-05
5.69190626757231e-05
1.3657189254283e-05
2.5752075323601e-05
5.53600123613998e-05
0.000120023329742542
4.00377798799943e-05
6.47878104269675e-05
0.000144683226560119
3.90735643966409e-05
8.66138754586064e-05
7.65004983632025e-05
3.08209311436299e-05
7.22838894222077e-05
0.000108369656205559
2.68487871484683e-06
4.18179982606072e-05
8.01008146080849e-05
-2.36090370140638e-06
4.1023217465404e-05
2.68171889044786e-05
0.000106894178780558
3.33084376023071e-05
0.000100213153342984
6.3474107305811e-05
8.32814108591228e-05
4.51668773256086e-05
5.39752604010201e-05
4.95001506942102e-05
8.49752346286099e-05
1.64102098515611e-05
5.74425678166404e-05
3.86721894180014e-05
5.3631981651877e-05
4.83250681968805e-05
7.33769296462278e-05
3.71997270018398e-05
6.08818568748248e-05
6.65729675810116e-05
4.69123339394484e-05
-5.64749147435761e-06
3.92946430804556e-05
5.39164027098046e-05
4.14382623819543e-05
3.14845198094159e-05
1.56171327352614e-05
7.32058157461788e-05
6.74107407517848e-05
4.35659645256474e-05
2.46696944469864e-05
8.79231106670291e-05
8.92934394018318e-05
6.24566002365524e-05
9.02581725648826e-05
2.6538039776363e-05
7.34172300151473e-05
4.7966735794885e-05
8.02135120318692e-05
7.96412476296314e-06
5.79207224235136e-05
6.01186261792961e-05
9.3724001019566e-05
3.68750225064203e-05
3.83482645208273e-05
3.76623464717902e-05
3.0826826126623e-05
0.000105180325927497
3.99636566487496e-05
6.80430344706589e-05
6.7793497931186e-05
4.76953064213308e-05
0.000133051805649061
9.47238912060775e-05
6.73676671834351e-05
7.23910527666352e-05
7.22043764515708e-05
2.7805807277218e-05
9.26046332345295e-05
9.38138808699244e-06
1.36721135623107e-05
9.08227999459962e-05
2.05824705757307e-05
5.3701013848295e-05
4.11131437530166e-05
5.35731938921526e-05
9.51280594464089e-05
-7.58521918900423e-06
3.76125641764849e-05
6.17555938462974e-05
-5.25396639239525e-05
5.51648339292549e-05
3.76921742825003e-05
5.73576027031726e-05
0.000146004072427913
9.84729848935317e-05
3.57615676651799e-05
8.39294367500767e-05
1.03176070011396e-05
9.00825252456304e-06
4.98280296227951e-05
4.05388424169377e-05
2.40002874645788e-05
-2.59610982465046e-05
5.02319025973408e-05
6.70144346920593e-05
5.51513955856202e-05
5.26763441390907e-05
6.41363148388278e-05
5.92755638763156e-05
2.69511510832477e-05
8.68714572942919e-05
8.90482565317701e-05
2.90026682892397e-05
8.35756998067377e-06
5.30110316881122e-05
4.36405333405474e-05
7.09853707064159e-05
4.44248882124419e-05
1.63925581761178e-05
0.000101122832429564
0.000119421689937833
1.29065329491834e-05
4.73839427005182e-05
6.85487226368093e-05
-4.57870375700236e-06
7.99858118974958e-05
0.000112431956684775
6.8913012725884e-05
8.10835382287114e-05
5.54962762036343e-05
5.85625042392932e-05
6.96553964096873e-05
2.45369485377235e-06
0.000111266825518973
7.40969034019926e-05
6.09581767179402e-05
6.54339023747414e-05
6.85896365445998e-05
7.33286865188524e-05
1.79372566173889e-05
7.37354772658334e-05
-1.40392275951782e-06
7.56423747715978e-05
2.3747023731227e-05
0.000117109284880504
4.98661748611902e-06
8.60628306756241e-05
4.00982678899311e-05
1.87941953664579e-05
2.59129072317076e-05
0.000105670711333733
4.3715429494327e-05
5.37883512432013e-05
0.000135064923125471
4.94123265093133e-05
7.86256649376733e-06
4.94051799568531e-05
4.05077959941217e-05
2.0250956226788e-05
3.20850275320608e-05
3.31292832280962e-05
3.52921949686544e-05
7.77640964908195e-05
0.000127131816311838
0.000111316502782486
3.78557523367162e-05
6.8678378683668e-05
5.98422818772461e-05
7.93859931145843e-05
9.02307847441816e-05
8.65002888605011e-05
6.24295256344284e-06
5.43288819580188e-05
2.73930195573844e-05
6.53401363087366e-05
6.19228079794221e-05
7.81429534039459e-05
9.42929838529866e-05
9.5762659192995e-05
4.93167774277637e-05
3.31895344567674e-05
5.41412477219124e-05
5.54687909530475e-06
3.01641340930186e-05
4.35799329635103e-05
1.60514342929695e-05
-1.91795449307659e-05
9.22131419344166e-05
2.87655165352047e-05
1.60343519148532e-05
6.18802345811471e-05
0.000138984613454169
7.4120922230378e-05
6.93013594956708e-05
5.40354878243376e-05
7.28250650932318e-05
5.22647904323617e-05
3.59402254515229e-05
4.78216445603778e-05
7.33957374586546e-05
5.64012217302486e-05
5.58229284064928e-05
0.000101438019063641
6.49349586155186e-05
5.41132819219258e-05
3.46121425528955e-05
-1.87311443367222e-05
-1.90840079764157e-06
8.21687923294095e-05
6.39403883873047e-05
6.3104444385156e-05
5.62287852416499e-05
2.81756223451975e-05
2.21721290595767e-05
-2.13665551111534e-05
5.59962593115505e-05
0.000108494177479014
3.46488316688275e-05
4.41538060134322e-05
2.77869558862101e-05
0.000122131550847565
6.56060906210245e-05
5.10952006683457e-05
4.91358434637144e-05
7.78640540339937e-05
2.30022315968404e-05
9.89317967509618e-05
5.56116848706956e-05
1.5499711767737e-05
4.02386088086813e-05
7.48853666657677e-05
2.64653485723409e-05
2.00217014773071e-05
7.5304242267361e-05
6.44940259590817e-05
5.97026654956217e-05
7.93611609296489e-05
0.00012998792020391
3.45805050225184e-05
-4.23756630003457e-06
2.64367587740191e-05
6.83795343135327e-05
3.55126420173869e-05
5.96864340356247e-05
9.98142235948131e-05
1.28176967842095e-05
2.92283344827943e-05
5.18586746085644e-06
8.40084789995057e-05
6.56909498632106e-05
2.57780273265335e-05
0.000117254567215766
3.45133525539209e-05
9.96229912214714e-06
3.70166293135105e-06
7.53769081065622e-05
0.0001034301969906
8.7219669220919e-05
0.000103106185953493
9.21373879066745e-05
7.05072042698091e-05
-2.2406683145649e-06
3.63155931808889e-05
6.02387983330717e-05
5.32632305448892e-05
3.29974265480674e-05
8.01065611862228e-05
2.64127309669749e-05
6.28802881240273e-05
7.64592159351504e-05
4.90254934437946e-05
4.28990468296922e-05
6.82426993423213e-05
7.64173046206091e-05
2.28891069869587e-05
7.01773026341367e-05
-1.4664216594182e-05
5.68378936140246e-05
7.91904937374828e-05
6.7837660661527e-05
3.78065981546156e-05
2.88097202820341e-05
5.81842209906959e-05
3.51905455193318e-05
6.16870571186787e-05
0.000104570692199956
9.7437832231839e-05
-1.12990885119027e-05
4.54855374482622e-05
3.66522512572335e-05
9.43761344462358e-05
-1.65400995486381e-05
4.053161996972e-05
5.03983316724923e-05
1.95594754051231e-05
9.86823473168656e-05
8.92692623755403e-05
6.53374511740151e-05
0.000109147274898376
7.7677093357975e-05
-3.93681368240762e-06
5.14281325655303e-05
1.7973311318856e-05
6.04409995310793e-05
9.97577492662306e-05
3.01247761997966e-06
8.80760622294254e-05
7.95833980642853e-05
5.33677838497358e-05
1.21213305177363e-05
-1.48762386506543e-05
5.83334689076441e-05
8.74249154896456e-05
4.24550855743442e-05
3.7706894732521e-05
5.66491592869487e-05
7.3830016569012e-06
9.976097281112e-05
3.62840483510575e-05
8.73091440831484e-05
6.73886179177988e-05
7.27402675178473e-05
5.58514119914373e-05
1.59715836810711e-05
4.62964316069825e-05
7.5450561765609e-05
4.67311336928432e-05
5.9648522141503e-05
8.49320850200611e-05
2.85862301384566e-05
-2.40935000544775e-05
6.34998526317805e-05
3.43853784449929e-05
0.000103683756209422
4.55070229496986e-05
1.31387404512964e-05
8.16113621002711e-05
6.46697666444352e-05
7.23370021941442e-05
4.15018383905329e-05
9.3674098538403e-05
5.40094374257255e-05
7.21399753802507e-05
4.16836182176652e-05
7.71698606874332e-05
4.77595000663632e-05
3.92800189590147e-05
3.2692368256903e-05
9.85483185311302e-05
6.62630275215931e-05
6.68553644526721e-05
1.3519275726765e-05
5.83546579676612e-05
7.60215192142631e-05
2.14304727406176e-05
9.51259685543035e-05
-4.81174741790192e-05
1.97659264726723e-05
0.000103622850900204
4.84988534338859e-05
4.14894329442817e-05
3.32123171991528e-05
5.16931243676157e-05
3.98584624689802e-05
3.6415564688138e-05
0.000110755496749836
0.000107499607258554
1.59813982216396e-05
3.86079631027615e-05
8.36228688203387e-05
2.60616115656273e-05
9.49846843615881e-05
6.66442144453043e-05
3.79868536321465e-06
2.29394820493537e-05
7.6118239551396e-05
2.86473027428587e-05
6.27335378785274e-05
8.27403980929055e-05
2.18185180126418e-05
0.000119117845572664
7.07735874016175e-05
4.36285256114122e-06
2.59878395053108e-05
4.64049027917326e-05
4.33706418773578e-05
4.96512974678354e-05
8.45810337040623e-05
5.25991466200785e-05
7.593564564978e-06
4.79135857500568e-05
7.93205270043913e-05
2.69828301170093e-05
3.44195016340915e-05
3.37394257426438e-05
1.5339570139018e-05
7.14407403724184e-05
6.12399128249184e-05
7.76899370693686e-05
2.29590740294343e-05
8.41549039214509e-05
5.03839270634621e-05
8.62835849785928e-05
7.95520254719947e-05
7.83935874653963e-05
3.79731528916492e-05
4.15437269543681e-05
0.000115493988406192
7.48934573813558e-05
2.88913570475419e-05
2.83260546019959e-05
0.000104194047717079
2.94076306203934e-05
9.5035509582982e-05
-2.66751941211737e-07
7.00547640102975e-05
1.48317866900649e-05
5.38541718617602e-05
0.000104068848577765
2.34323009628231e-05
8.46218599250498e-05
0.000101410129586441
5.31261261595309e-05
0.000108767734607223
4.82188342370882e-05
8.48446413062671e-05
6.95525018002882e-05
4.05811382782987e-05
7.9038434882535e-05
7.90346262720132e-05
2.60091732214144e-05
1.57213912215316e-05
7.69491923014973e-05
4.95768511568746e-05
6.71883198981459e-05
3.51153612051227e-05
5.07363393306759e-05
0.000118357651909757
6.79600695183978e-05
4.95160781436364e-05
7.33520195330593e-05
4.02623108010521e-05
7.02832711914685e-05
4.2447135552162e-05
5.95967888020369e-05
7.64852599256367e-05
6.17228187101962e-05
2.87474743980966e-05
7.21518212360229e-05
0.000131204123310083
7.04748357520757e-05
6.36556324686429e-05
8.82730522638119e-05
4.89935013110874e-05
2.98772827515175e-05
0.000115650396287239
5.20932368503277e-05
5.72686021474237e-05
4.26403495110767e-05
1.57385610525402e-06
9.94335419085675e-05
7.2662224528242e-05
7.11795412155274e-05
1.60655132080265e-05
6.94609654495347e-05
5.94920271636382e-05
8.14382960417698e-05
7.245237845995e-05
3.35372805592063e-05
2.63358735548599e-05
5.26515112647009e-06
2.19741230862738e-05
3.76574042553267e-05
3.27621966307367e-05
-2.86513060120737e-05
7.13892271452735e-05
2.37513445024342e-05
4.70730509078722e-05
7.72218980919847e-05
3.89336485734301e-05
9.24549145511005e-05
3.48294486590644e-05
5.18679149661334e-05
-9.21529788779466e-06
7.94790848344112e-05
6.47821325897101e-05
0.000106487181758857
7.30350979964531e-05
0.000125541986002787
8.54019270752908e-05
0.000105954384148153
8.15331523285407e-05
1.83785939401607e-05
6.12753631263484e-05
2.01964129497205e-05
3.20116756999677e-05
-2.9845674954953e-06
-1.24195745700998e-05
3.72889785797741e-05
4.2740834669209e-05
8.35685164680614e-05
5.52629286936831e-05
6.0432578783734e-05
8.87060258239242e-05
2.1943655837332e-05
5.08799900107325e-05
7.23879257314053e-05
4.1550047397691e-05
6.14012260905825e-06
6.04457990304188e-05
9.75708543747638e-05
5.00299451649737e-05
4.83645276016568e-07
8.96510598335347e-05
5.17516834919663e-05
3.64610194986642e-05
9.23903968095439e-05
4.3483639104551e-05
2.85136283683164e-05
0.000124378630866214
6.37917747254844e-05
4.32859967878537e-05
0.000102050607933536
5.79163542094845e-05
-1.37315140977459e-05
6.53700201559388e-05
2.69055973280182e-05
0.000117114163815618
-1.43851351528742e-05
3.9194150144602e-05
8.68487625832004e-05
6.16455980439551e-05
7.11396912524792e-05
5.4715193423249e-05
3.55693417810846e-05
8.23541784228671e-05
9.65172737420524e-05
3.91373069539564e-05
7.60111482047064e-05
3.73062079243463e-05
7.45789166469257e-05
5.59356826119678e-05
9.19699916042217e-05
9.84836843972124e-06
4.64167238613803e-05
8.42670407274623e-05
9.65085381484092e-05
9.4106164293886e-05
5.65104592304603e-05
1.13213350217871e-05
7.34167809020824e-05
0.000103294449653122
5.40085049527944e-05
6.91417151969391e-05
6.08265247587076e-05
2.81931027449822e-05
1.54697614100688e-05
6.48558291345436e-05
5.6912831292942e-05
9.97574833678245e-05
4.74491073301942e-05
5.55963435959618e-05
7.94715968372834e-05
6.04211790160917e-05
2.52937084256813e-05
1.19664724293076e-05
3.07245251572116e-05
-2.84325656873002e-05
6.87274700254567e-05
2.52119584544477e-05
8.73646875674487e-05
5.74727251192283e-06
6.60417491983998e-05
0.000106116539897819
4.97661599790004e-05
8.29725451725714e-05
3.52875330713318e-05
0.000134759238504363
2.2281732943287e-05
6.53057394162151e-05
-5.79908331095024e-06
0.000108693619027393
2.00627148432454e-05
7.52081484467709e-05
5.28452247066128e-05
3.42927366324112e-05
9.83789132885573e-05
4.97067318325825e-05
9.48450824805235e-05
9.30720366322264e-05
6.40738646608145e-05
1.85532286687777e-05
9.56132170294795e-05
4.22217363753603e-05
7.64057076320009e-05
0.000102297317465125
0.000117538804885185
6.01173695748359e-05
5.00841565724933e-05
8.17970576903828e-05
7.55281200533809e-05
4.13875865120721e-05
6.22690572086849e-05
4.70827708466417e-05
4.34338329057057e-05
7.53783995214515e-05
4.8847262533075e-05
4.45851892731722e-05
3.07941329648358e-05
6.56876579868139e-05
6.98227549736448e-05
4.87154968105557e-05
1.77964740694637e-05
2.90306164262144e-05
4.87369931203258e-05
6.64006715752124e-05
3.93330689232615e-06
4.03987592154812e-05
7.41884511487404e-05
4.95370631580813e-05
9.06885497479736e-05
4.81319316286115e-05
0.000114956772610286
5.85903813515168e-05
6.20150567344233e-05
6.30548807411569e-05
0.000102402419329684
8.96536296514516e-05
6.53554222130388e-05
2.30707559907126e-05
1.35811803054022e-05
0.000114747446101814
5.30436641795927e-05
6.81760203579325e-05
8.0026155248959e-05
6.15242348717374e-05
1.13028013290216e-05
2.86047548324881e-05
7.49357962360726e-05
4.48584741117147e-05
9.57072096898172e-05
2.96790945086614e-05
4.20801878996343e-05
5.34228632255917e-05
9.50745931202713e-05
4.76441985765098e-05
-1.94988788058732e-06
3.76806274048932e-05
1.17552089874833e-05
7.00904457878409e-05
5.59283515387572e-05
5.91598453517215e-05
7.5123376000613e-05
4.17434927900776e-05
2.94255637451872e-05
2.4585521158107e-05
7.29544579894143e-05
7.95577191721305e-05
4.7875864460548e-05
9.11035828648772e-05
-6.93194666785053e-06
0.000114921737636499
2.29067859220894e-05
3.40225826799214e-05
4.57119725116405e-05
6.88229405533956e-05
0.000109533224380212
1.419710509087e-05
5.02756962791535e-05
4.3115183615489e-05
6.00360002466675e-06
5.10538058428103e-05
1.3737326089378e-05
5.93365787279656e-05
-1.44356478613028e-06
9.8818851482162e-05
8.31656922060394e-05
2.22161957057481e-06
1.21352379550616e-05
7.90997953625422e-05
6.69600708059002e-05
-7.64990141786952e-06
5.30968763441825e-05
9.77434097143089e-05
4.4403230670065e-05
8.13637507733923e-05
7.91262011615117e-05
-3.24742776423331e-06
7.69070513858827e-05
0.000139456946005579
-2.67413039647164e-05
4.56425607740604e-05
5.40554616397191e-05
7.07274747745617e-05
7.22045606679552e-05
4.21131786924256e-05
3.23116157007055e-05
5.1292740413328e-05
3.13864016029012e-05
9.96401450159814e-05
3.24300532780803e-05
6.16729672722055e-05
7.18315345422124e-05
0.000107525234855426
9.97394392610154e-05
0.000115281027337308
4.98994342776026e-05
5.12623088366618e-05
8.41862632217856e-05
5.55921791565381e-05
2.50358597531325e-05
6.25297908347354e-05
3.5668452984172e-05
5.89966461587385e-05
8.56296505954148e-06
-1.06876769908753e-05
5.14190994992129e-05
8.40363723108237e-05
3.53387008444127e-05
2.58339998342981e-05
3.45261102116374e-05
9.22893615900662e-05
6.36429556111493e-05
5.28638799645576e-05
0.00011125834963293
2.11320214033853e-05
7.3515956243716e-05
-3.55696936432345e-05
-3.06501076761497e-06
3.00440067614474e-05
6.15204598503515e-05
9.91424855837965e-05
1.99821201283095e-05
9.75841038047102e-05
8.34978972614177e-05
9.41351126056882e-05
5.13193833425183e-05
5.46774179915018e-05
3.5527446385931e-05
0.000132611559703432
8.76960480827357e-05
0.000110368413444923
7.42420709616705e-05
9.22974570391454e-05
8.64515460591548e-05
3.89527179579094e-05
7.33417792021649e-05
8.61975052016929e-05
4.69541726900015e-05
7.00096882548835e-05
5.73575248046858e-05
5.7680749458656e-06
9.69011797289655e-05
9.36838362196915e-05
6.69579598628993e-05
9.77076235784277e-05
4.06368323774251e-05
4.3219744505944e-05
0.000124963458808278
2.17505854240403e-05
7.71958845895351e-05
8.06478232687115e-05
6.35203996234666e-05
4.55415571940749e-05
9.30182004789034e-05
4.09531724791009e-05
0.000124745003914471
2.40120494797571e-05
8.79683474536694e-05
6.72728798430446e-05
1.14990487774143e-05
6.91426761784637e-05
-1.98976514429734e-05
5.5989539551647e-05
5.51268527972571e-05
5.83906593176421e-05
5.89219986356096e-05
6.54119348544625e-05
3.67743798091577e-05
8.28619516948585e-05
0.000115963891396008
2.08143614150621e-05
8.90719289988941e-05
8.53724666802696e-05
3.90443711642238e-05
8.57330163770115e-05
1.64965013570539e-05
9.23816388165402e-05
9.2404505146984e-05
9.54625193086196e-06
0.000121751460905312
6.42435280123534e-05
7.29312235771108e-05
-4.71352912289831e-06
8.51102474081378e-05
2.17642711904217e-05
1.31580245896128e-05
5.62934214574043e-05
7.3827530603585e-05
9.2673352945103e-05
9.36604489602247e-08
3.04392605764746e-05
-1.08821984725169e-05
0.000101540070284901
8.09897286609506e-05
3.65189647845146e-05
4.88001060848011e-05
1.70862192698564e-06
4.80846800919247e-05
5.17299077448987e-05
0.000115842542530218
6.38051369520257e-05
6.50118442399172e-05
7.14865683270834e-05
8.78106976232488e-05
9.2386159601381e-05
6.21902191648822e-05
5.11877576733153e-05
2.76638493371736e-05
5.87199740776673e-05
3.71444850258096e-05
7.27747726423295e-05
3.86924717433358e-05
4.84844021852631e-05
6.0706512516241e-05
3.479311422532e-05
6.7929386181382e-05
9.15190638043971e-05
2.91766840062206e-05
1.20811267676762e-05
8.62304168058174e-05
7.02828759066868e-05
7.73416578588925e-05
6.31894092834825e-05
4.18018399968468e-05
3.84678326943887e-05
4.18679633934218e-05
9.58675193447058e-05
0.00011170679057588
5.86783006878005e-05
5.22180317550014e-05
9.58887452075662e-05
4.95352819026669e-05
9.59182841588985e-05
9.52903818584123e-05
4.50967281082618e-06
3.45158799150591e-05
5.74731865067875e-05
7.71942360042998e-05
4.65614031728403e-05
0.000121454646431664
3.48313476410484e-05
5.6905351347028e-05
6.2914173762666e-05
-2.87428859920923e-06
7.65236500724499e-05
7.11778147565135e-05
1.00652428171893e-05
-5.04893380139389e-06
4.32254834142959e-05
4.04971163396981e-05
2.44851006597553e-05
0.00011735412979229
-1.66454975151866e-05
8.84531969315238e-05
9.77579653516215e-05
4.14581043718146e-05
-1.80226267718147e-05
1.66317593348819e-05
7.14797057348112e-05
1.94209359511038e-05
4.22787120236314e-05
3.6032573833485e-05
9.81832850710469e-05
4.11505139185975e-05
6.55142804695269e-05
8.906668740546e-05
2.75271600754617e-05
6.12042862202725e-05
1.58763630920622e-05
2.04767095281719e-05
3.21708579636138e-05
7.19363416076955e-05
9.42590438809689e-05
4.98097634533763e-05
0.000120954706254279
4.97760994683325e-05
6.86384224616006e-05
8.5160146122324e-05
5.06004242128392e-05
-5.22821600683593e-06
4.55377892895113e-05
3.94734239473626e-05
-1.57979623060918e-05
4.43394597204637e-05
8.41859246839355e-05
9.0746006998734e-05
0.000115105608609208
4.67683744663995e-05
4.78847527529596e-05
8.01399990889016e-05
1.12469029027897e-05
6.7089120725803e-05
7.49217186066294e-05
3.82179608640069e-05
6.89838653053612e-05
9.87194699383563e-05
3.07811418371047e-05
8.53031136613152e-05
7.96201287924313e-05
5.78281358461612e-05
2.9152513992873e-05
8.8684757859894e-05
5.10395155574536e-06
0.00013067908534729
1.17347693548336e-05
4.57403935038485e-05
2.36580739352004e-05
6.81430294365464e-05
4.84312218776087e-05
4.83152782876646e-05
9.41144483968562e-05
4.63303997704952e-05
5.90620138575091e-05
8.34701102171267e-05
2.12866678729729e-05
2.28277173033912e-05
5.44309235007362e-05
0.000114724179143129
3.95205675941494e-05
1.96013473324824e-05
0.000102720586464221
4.72917454339287e-05
9.7668499003041e-05
-1.33497384380874e-05
3.47435973793057e-05
4.67896735371952e-05
1.99985479333213e-05
7.8558131466029e-05
7.57450740563349e-05
1.82298745715279e-05
5.30422048548127e-05
5.43046425521811e-05
6.37877370979498e-05
0.000135607925694497
8.84660751798939e-05
5.49826978789563e-05
5.894636246044e-05
9.47464309703709e-05
2.45646574495076e-05
1.0992462347965e-05
0.000112631447876755
6.7056410273478e-05
6.72870948119089e-05
2.52102895596649e-07
2.32917911064942e-05
2.47966933245739e-05
1.69791575153004e-05
2.72501902982105e-05
3.58712321037206e-05
5.04329059305611e-05
4.92720542715994e-05
5.99280782160354e-05
1.87186647473499e-05
6.70413881908059e-05
4.66391025151005e-05
8.86771538382203e-05
3.91928591802956e-05
6.12939063548398e-05
3.5989005547966e-05
6.56531931240878e-05
4.66295446282314e-05
4.70968454859523e-05
0.000102621337075947
4.09648176586046e-05
6.48513985652435e-05
0.000121413155400825
7.47651022355071e-05
0.000102764177380458
9.84089739330416e-05
8.00815597808092e-05
5.77898320587755e-05
5.03154490650389e-05
6.67447292176521e-05
9.57495270654979e-05
5.08382226236503e-05
8.9612446051906e-05
5.90184163082479e-05
9.39749248868733e-05
5.34595697289057e-05
8.86339501936368e-05
-1.57045045232454e-06
7.74507962743162e-05
-2.62626142596328e-05
4.08118260817674e-05
5.97555394602895e-05
3.87201778851478e-05
5.57682204732403e-05
8.31639000504922e-05
1.50429536208295e-05
4.37293776533358e-05
8.15677816263205e-05
6.46102518408633e-05
-1.17993897402096e-06
0.000123889596935248
8.11288151102338e-05
9.73359145312341e-05
3.28267948230227e-05
7.05579898841277e-05
1.585604210798e-05
6.52297771184953e-05
1.33611677814577e-05
6.24765468870185e-05
8.12367881945685e-05
3.74862537272255e-05
3.28428486026071e-05
8.22910575580414e-05
2.07610351847835e-05
4.96830431718478e-05
4.49574322281184e-05
5.65660336634719e-05
4.62440783892338e-05
5.53677558550907e-05
5.6539642438521e-05
1.12136084325567e-06
3.92711070618794e-06
9.33638578108422e-05
1.84939759257437e-05
9.79518889134583e-05
6.34821655603322e-05
7.92545752701233e-05
3.93757793384304e-05
4.70732212521644e-05
7.90128239152688e-05
8.34734364237763e-05
6.15049623978613e-05
4.82695828402122e-05
6.52773956112123e-05
5.05709577136044e-05
9.71598118155422e-05
5.07686584850592e-05
5.22444255216819e-05
1.43582291129485e-05
7.35696496144672e-05
3.20130248719857e-05
0.00012957394658666
6.62917847271324e-05
0.000105935851486597
6.64512905351524e-05
8.11219210022726e-05
1.15172464704257e-05
4.29515830853742e-05
4.72292433361128e-05
5.84065234527635e-05
1.47341463476916e-05
9.73850364514881e-05
4.1566745196842e-06
6.65760238513071e-05
2.7865416970054e-05
7.05256040341402e-05
9.84892023073043e-05
7.54108942662888e-05
4.14630718799787e-05
2.28732693911245e-05
2.90826789051104e-05
7.54473083492913e-05
5.80052755588061e-05
7.95653354762657e-05
6.12721298360456e-05
9.6255632328861e-05
6.1652360162448e-05
3.24253619206498e-05
0.00012310664530294
6.3891369342175e-05
6.24256757001487e-05
5.39182075502205e-05
2.93074810919291e-05
0.00010506546772803
4.91146427053827e-05
7.61289504501157e-05
0.000128792448121777
7.6820063897518e-05
6.44070084219961e-05
0.000101781102828524
7.18073099198893e-05
6.66713794388841e-05
0.000138319596389004
5.84192320721821e-05
3.99966928835853e-05
7.84491624240636e-05
3.29101895591048e-05
3.41537443017484e-05
-2.11426992538177e-05
4.53501331452745e-05
6.68213289713425e-05
8.28926808875562e-05
0.000101522800221543
3.05946865098469e-05
7.58812778993054e-05
4.29519313075917e-05
2.68648960667683e-05
6.66970257664602e-05
8.1597813354379e-05
6.79400950982964e-05
7.21337311064195e-05
-4.68760707707171e-05
5.5830702813688e-05
3.59721367006172e-05
5.28348491297947e-05
3.14555191713555e-05
8.19553969743705e-05
3.39707928105304e-05
7.00678845220095e-05
4.25780073981016e-05
3.44213354996513e-05
6.49604941028615e-05
0.00010244737932184
8.16164379367321e-05
6.84127782585214e-05
6.36544106970485e-05
5.13821056944942e-05
9.45765793901286e-05
2.93888313887085e-05
7.92196909891256e-05
8.07581510277902e-05
1.77352945632517e-05
8.88187837600599e-05
0.000102916740244996
4.37585177781467e-05
4.56556605909008e-05
4.35417463699682e-05
5.98360040333671e-05
3.56498051385098e-05
1.72018678255158e-05
0.000125225328287065
8.65441271322304e-05
0.000101224048259065
7.11391975906565e-05
7.43896617573317e-05
5.6703293784871e-05
7.9807521912392e-05
4.22118646783251e-05
0.000132483518233145
4.07309310458255e-05
-2.76420962856321e-05
6.3273676679259e-05
3.90498052252018e-05
3.68043858528992e-05
5.77455824469856e-05
4.92356659505118e-05
8.59292420299069e-05
2.91301908603729e-06
9.79936233443386e-05
7.33500716791756e-05
0.000105607951439292
8.4792449702691e-05
2.11825210463622e-05
7.82920981696567e-05
1.98009769188948e-05
4.09817606483615e-05
8.95954614776843e-05
3.54644173790385e-05
6.70672888888771e-05
8.44283370032124e-05
8.59253102337637e-05
7.14733360916832e-05
4.65811834231802e-05
9.70169072038909e-05
7.25182096024703e-05
3.61230557489134e-05
0.000122487221566199
6.13908165023056e-05
8.05370950384917e-05
3.06308715917997e-05
6.00623097208949e-05
4.67840675126998e-05
3.90327445991585e-05
9.00099692925094e-05
9.50803910684161e-05
6.36704868745616e-05
9.23852710506685e-05
7.66640496782228e-05
5.37155994549993e-05
8.37766535558507e-05
6.41515781862149e-05
3.88295754410824e-05
0.000149872635011341
7.09479934583288e-05
3.63078842472971e-05
6.36679700706375e-05
7.92487735223228e-05
2.37375874925526e-05
0.000112663198211253
6.62790461889802e-06
6.98508229914363e-05
7.84829710487238e-05
9.87311709448268e-05
8.02008438476536e-05
6.47047658603377e-05
3.64466666708627e-05
1.49234829821445e-05
5.63978202299955e-05
3.44556791244937e-05
4.68258832574978e-05
7.91175737752145e-05
-4.40427451124171e-05
5.72119685468514e-05
7.62729895395567e-05
4.5689273213447e-05
4.44322655555901e-06
3.20207280456346e-05
0.000112800868649925
3.16344335653026e-05
1.30659559174675e-06
6.85277061720336e-05
4.41469522217929e-05
5.2304835532256e-05
4.16965055691671e-05
9.90291521144972e-05
9.55775609966952e-05
-1.58151028590935e-05
5.01177366424449e-05
0.000105917229825374
5.39605216058738e-05
3.23409422635558e-05
3.93480537653963e-05
8.23891905479375e-05
6.77891574336437e-05
5.35617648181144e-05
2.69270044092886e-05
-9.04123956146761e-06
-1.26816664443596e-05
6.38405271231895e-05
5.79597278257357e-05
7.49724363433984e-05
3.47631585815991e-05
4.75463570039968e-05
5.87024503015176e-05
8.11008018109789e-05
0.000107937535699182
7.10357317762074e-05
8.62744115271414e-05
9.29147594586883e-05
6.62486952145263e-05
2.2212141800028e-05
2.53306567484912e-05
6.09939885857151e-05
3.95215284634511e-05
5.24477241249556e-05
8.67916245860045e-05
7.82084724063533e-05
4.23559004030718e-05
4.52375220899785e-05
0.000101160470125208
9.99216836355273e-05
0.000118674025284706
5.42175900725822e-05
4.94392702578939e-05
7.46942926019836e-05
9.73616534111435e-05
5.52618844042239e-05
5.43041962720493e-05
5.86276633028967e-05
5.95143236324345e-05
5.79996079138293e-05
2.35598074206564e-05
2.41871113090464e-06
-1.77306087087697e-05
3.43655793251398e-05
5.7957620967566e-05
6.80788675214159e-05
4.97441892419319e-05
6.35712639956242e-05
7.65671352397495e-05
1.53201963283563e-05
2.61865182553209e-05
9.40095412149981e-05
8.61799974193431e-05
2.30762010657774e-05
8.19113300771998e-05
9.10352799844955e-05
2.89847195924658e-05
3.12099788099367e-05
5.22269481082653e-05
9.05788093395398e-05
6.96500202058335e-05
5.35920837066027e-05
2.59832549053863e-06
6.00032169066434e-05
7.50405476660571e-05
3.84416339239777e-05
8.14976920691576e-05
5.0350088137318e-05
7.82545433570428e-05
1.40601075872608e-05
4.57384378692356e-05
3.44845664021633e-05
7.02093650331044e-05
-2.82807399538539e-05
3.14896457370406e-05
3.50523507756571e-05
7.46689507089576e-05
4.92957197917678e-05
0.00010721035758433
4.74997677046468e-05
9.44867025909609e-05
3.06629172726246e-05
4.71670187094313e-05
6.21750005271882e-05
6.72443108112583e-05
3.63851338012144e-05
3.07763263265945e-05
8.16963368882825e-05
7.95789850610004e-05
3.83999940318333e-05
0.000156911598731976
6.28455361623337e-05
3.792267306712e-05
4.53744143297707e-05
9.23319353789535e-05
-2.2876286316279e-05
-1.18736586966657e-06
7.06133089385177e-05
5.56042995591723e-05
7.4825552911627e-05
-1.50899824881188e-05
0.000119588561490851
8.18434867360098e-05
4.92112575677929e-05
0.000116147941010443
5.04756653907887e-05
9.33211954642361e-05
3.44306899162034e-05
7.08671084599506e-05
8.12277332362308e-05
9.61636273743932e-05
8.03790834116723e-05
5.62991581445831e-05
6.43179068678942e-05
0.000114999593877784
8.38020381698131e-05
6.15123442331632e-05
3.09590887070883e-05
7.7796499528267e-05
7.37389840114417e-05
0.000140671263664904
4.80323898034808e-05
8.34747001131442e-05
5.79497405729956e-05
5.71061972151146e-05
7.21899099003082e-05
4.09335016578555e-05
6.06592312187085e-05
8.79251189515805e-05
2.85993982218459e-05
1.2284664864082e-05
2.88654041069613e-05
9.01920799745171e-05
4.10287131657538e-05
3.09699194363236e-05
4.30974032907687e-05
0.00012922892788488
5.90151351264232e-06
5.86558322042604e-05
8.04893249184014e-05
2.14076655571923e-05
4.25641028541807e-05
7.02803786334683e-05
7.75262821682673e-05
0.000115360370637927
4.3634457605469e-05
7.26904231701786e-05
6.73844423316138e-05
4.74103081163042e-05
2.72003158513016e-05
2.06479273763924e-05
6.71724826041414e-05
4.89969180060724e-05
5.8419408226743e-05
9.30869438018545e-05
8.99568998047594e-05
4.13805203778949e-05
5.32574944466584e-05
-2.0732673133347e-05
4.06469001657024e-05
9.75576613207202e-05
6.55383107312227e-05
9.02415087303459e-05
8.40944881897889e-05
4.19700244365008e-05
5.0620334444373e-05
6.98600859402903e-05
6.20121546262078e-05
-3.28106985062836e-06
6.73911602567738e-05
6.32104678928152e-05
-1.4604490808313e-05
6.19976550381043e-05
3.54881248757575e-05
1.9751858833877e-05
4.28700774950242e-05
9.23497375588042e-05
2.93832408116703e-05
2.33883921845608e-05
8.54810763169217e-05
7.77308545447303e-06
5.25859124107732e-05
3.04717730474918e-05
0.000101625062288593
0.0001032802471913
2.0544733713501e-05
4.66479038472616e-05
4.27752561939153e-05
5.29362464129257e-05
0.000132866138437831
7.47847306517632e-05
-7.8793580192737e-06
2.69999833887017e-05
0.000106204676860616
6.41304945698065e-05
-3.72434400676645e-06
0.000113084296751558
9.19432449347564e-05
7.40890334088223e-05
3.00326690107941e-05
7.74837552907779e-05
3.27388280234081e-05
0.000145362238564029
6.90518435917884e-05
4.79867001098992e-05
8.20728912956165e-05
4.47648762086014e-05
0.000111943989847116
9.32305353393078e-05
5.58563225724247e-05
8.0949052188845e-05
6.01491195213665e-05
8.80555118920819e-05
4.90815311100586e-05
4.40867133774256e-05
5.26955172838504e-05
0.000108637730378164
6.29963343061282e-05
1.0355106969269e-05
1.10551325841426e-05
8.1653320109315e-06
4.11819224760192e-05
9.01105868540713e-05
0.00010782684768207
7.3161638948164e-05
5.78427662294639e-05
7.85376273276242e-05
4.90028258389697e-05
9.39693468624485e-05
0.000101780309706585
7.74448356445269e-05
4.07774687456713e-05
2.02414723970259e-05
3.33162255245133e-05
3.90584473578227e-05
2.1630033539625e-05
2.74288102700387e-05
7.45000473145683e-05
8.94839550161895e-05
7.84540712721602e-05
9.79132453228147e-05
7.09796768993673e-06
6.27178043240989e-05
5.80661816768925e-05
9.14556384217372e-05
3.02406593070315e-05
5.16251969807648e-05
3.80152910955627e-05
6.93839226479021e-05
6.68680570781583e-05
1.0603014291006e-05
1.63022492041948e-05
8.71488597715597e-05
3.18622645464003e-05
8.87655588332616e-05
7.08094913460903e-05
1.67922700283642e-05
4.20259803125241e-05
4.8807366287909e-05
7.77051860498699e-05
8.79920375033272e-05
5.56611922887716e-05
0.000158124736440225
8.92405438958806e-05
5.98817073336234e-05
-2.43166997421234e-06
4.71458211839826e-05
9.47615136086405e-05
8.12244460940916e-05
1.58411186444496e-05
7.25508129739547e-05
6.45199205692083e-05
5.9870814583499e-05
7.63626616713479e-05
8.99025583050128e-05
5.426734112741e-05
5.28938641718644e-05
6.79641040224503e-05
5.84843160871783e-05
5.60747270632726e-05
9.84690578676209e-05
8.62412898826842e-06
7.42917689063675e-05
2.56831548084308e-05
5.02648639741609e-05
4.95175783951307e-05
5.53832160787496e-05
9.41511035073116e-05
0.000112613417424625
3.48171022881488e-05
2.75860558415067e-05
7.36296223810746e-05
3.01161385574166e-06
5.98096056247036e-05
0.000100722090489028
6.43093368089392e-05
1.92437250107157e-05
4.07342694093054e-05
2.84361346447497e-05
4.49104415960993e-05
8.17782988315011e-05
-2.64605700338897e-06
3.39227073731234e-06
6.26376987288391e-05
0.000102157553624488
6.37084020093132e-05
5.82188142711656e-05
8.19850766537718e-05
0.000106407259878808
5.19815670083995e-05
0.000144675932916487
7.5130083298763e-05
6.20601723369817e-05
6.42452722285987e-05
3.01977044790831e-05
-8.31298062624864e-06
9.18048415260868e-05
2.9393779983485e-05
9.04898906711439e-05
6.86329275441599e-05
4.24288690743593e-05
4.23196430677009e-05
8.45008257328275e-05
8.652822839454e-05
7.7463863109507e-05
4.11344629090614e-05
3.92382341200324e-05
3.50430876642132e-06
7.42308368603383e-05
8.22885454375037e-05
7.17578030043116e-05
1.96807875669307e-05
2.86025405430876e-05
0.000102819710684981
7.28251166913414e-05
8.82700646579474e-05
0.000116217331888858
0.00010341196567361
0.000103760165413118
7.32165250650869e-05
7.66238381336259e-05
1.46631952533537e-05
2.90614827918254e-05
2.22084084876914e-05
0.000144325937941114
8.66944096972531e-05
7.72482883734158e-05
0.000114243078566617
1.60655250093781e-05
7.24067699981786e-05
3.64603169649057e-05
3.27556177844604e-05
0.000132628640948821
3.22056810879066e-05
6.74110276785897e-05
9.26830546170246e-05
3.88458644658419e-05
0.000126688784036143
5.63553596156245e-05
5.458473744105e-05
4.34184321288483e-05
3.31532355862654e-05
5.37568607049422e-05
0.000110414353489139
7.96541593598448e-05
7.11004093320771e-05
8.68108516067727e-05
1.19137015636621e-05
-8.656235743902e-06
7.96808419968172e-05
4.9245928355498e-05
8.06636409695047e-05
3.55055539358554e-05
4.86175132576417e-05
-1.06531180352037e-05
8.56864774601042e-05
0.000100220617468676
4.44737855145342e-05
5.83004067680331e-05
9.57114551600846e-05
3.23254851783193e-05
-5.74208397536132e-05
1.82600336282659e-05
6.967709992617e-05
5.11294297326886e-05
8.93498764983165e-05
2.15282946211738e-05
1.58462726150075e-05
-1.06198556303038e-05
3.08600851813876e-05
4.42039972309651e-05
3.90003162622252e-05
9.68549624029225e-05
5.3832945651993e-05
6.43127279253676e-05
5.39100333011655e-05
7.26417111462742e-05
3.59365208248947e-05
5.49182137202196e-05
3.31860019127198e-05
2.83503698429349e-05
6.62113859241145e-05
2.65645439700942e-05
3.86493858014779e-05
8.16159804683955e-05
9.91485973689382e-05
7.1763504649089e-05
3.72329383526835e-05
5.81315660653373e-05
7.76510257781069e-05
6.02229897898587e-05
7.70283293338335e-05
2.66336509173076e-05
3.44581139781858e-05
7.87676282726437e-05
0.000116134781456146
5.81255575583097e-05
6.26571633053585e-05
7.75118525077065e-05
2.44074697179913e-05
5.6805515425848e-05
2.5042749001889e-05
5.08818442972819e-05
7.47713994387514e-05
9.93674240964974e-05
0.000119157456390732
5.10490739193925e-05
6.01450587083738e-05
4.10878987841157e-06
8.31953154244021e-05
7.039248747446e-05
2.48989796346566e-05
2.75303142026174e-05
7.9928701039717e-05
-2.27585251509633e-06
2.92274177012063e-05
3.95858419744786e-05
6.61174283509398e-05
8.00518446568839e-05
4.27666337153077e-05
7.84461343691661e-05
4.99301757260703e-05
5.44889602374899e-05
8.97023657898084e-05
7.45169378486288e-05
6.01155816365993e-05
4.75063908931747e-05
8.19646037624685e-05
7.5484093012314e-05
-4.25157682316128e-06
8.74732341603987e-05
0.0001029906360138
7.37426495471816e-05
4.443994714945e-05
4.28926829291921e-05
9.03739212438167e-05
3.08970568988737e-06
7.16326814731237e-05
8.22903288791884e-05
6.01907583440122e-05
1.4242767806049e-05
4.62277553459439e-05
7.67504652573759e-05
7.98604403170226e-05
0.000106040197872753
-6.10682764586695e-06
-3.07855972714534e-06
8.19929920318578e-05
0.000107884143756624
4.01341510372947e-05
8.48305794732767e-05
5.2125141221473e-05
6.06891114232221e-05
5.20345928300234e-05
2.86636338241316e-05
9.12414852426519e-06
-8.35482267688261e-06
5.70893513178167e-05
7.47389927979056e-05
6.57309727940666e-05
5.5080588281307e-05
4.28593623065911e-05
6.25631308958185e-05
6.45556929714538e-05
5.17821547429136e-05
3.62183773971033e-05
4.84400790635786e-05
3.22608140902633e-05
5.54973508470567e-05
4.50892062709883e-05
8.02746215019327e-05
1.96238559915825e-05
7.98157937722631e-05
4.12787360784005e-05
5.64495047509024e-06
3.72576003215389e-06
6.50332114709482e-05
6.58538683496047e-05
9.9975201288316e-05
2.4709712347813e-05
1.40693190589601e-05
3.41728227388379e-05
9.50949442486229e-05
6.05420562850799e-05
-2.0625468839075e-05
8.14602869311478e-05
2.42026378030026e-05
5.04153181126504e-05
4.9337989962641e-05
3.64237504741246e-05
2.22800464409859e-05
6.78802936090551e-05
0.00010262060427248
7.55251857878141e-05
5.85263651586702e-05
3.61141971540305e-05
6.48074243935892e-05
2.70382207713285e-05
7.78962569629575e-05
3.85695096910605e-06
8.8770643566659e-05
3.51642461742256e-05
4.98087432745054e-05
6.64902293528204e-05
3.19282585946843e-05
6.52218788738143e-05
1.05088722427073e-05
2.9145141584166e-05
3.56813744417516e-05
0.00014775739754474
8.11782064911209e-05
3.31434524139424e-05
6.48302866248639e-05
1.37098795314464e-05
0.000110415935469119
5.47971032569946e-05
6.35511110439967e-05
2.51817665044845e-05
2.58853308457811e-05
6.94054007066009e-05
4.5456004237895e-05
0.000107194404490087
4.00217234021768e-06
4.41879484543084e-05
9.21387811479732e-05
6.62829294218014e-05
3.4956041839634e-05
5.14987576074218e-05
0.000100998932400243
1.45563405313711e-05
3.2887863417802e-05
4.90768157002366e-05
2.22164396604113e-05
2.76750387035887e-05
4.13754058050888e-05
6.21975824563407e-05
4.77049582280725e-05
6.67574746915307e-05
4.36023606112194e-05
0.000139160493538485
-8.12127615488277e-06
5.80859033666535e-05
5.90819150258935e-05
8.69816385199142e-05
4.94101765727426e-05
0.000104691219036869
9.41505525660419e-05
0.000102613415753682
7.82753590385003e-05
3.57995821569085e-05
9.77250338494934e-05
7.51593825311239e-06
5.01372429363483e-05
2.57550162576892e-05
2.26579336400798e-05
3.38281302428217e-05
3.26693205427783e-05
7.60165397751875e-05
2.91283189101273e-05
5.47449829061535e-05
6.17669750351978e-05
5.04362346980969e-05
2.29602566085422e-05
3.37644450559179e-05
4.63982716338761e-05
0.000142083932358155
6.13057520316146e-05
7.67484869873321e-05
3.66616897763856e-05
8.35832279429006e-05
5.04607966183302e-05
7.51224704143265e-05
9.22451595727424e-05
1.05299088669356e-05
8.85045640358973e-05
3.37268638045059e-05
4.86605488974437e-05
4.98663702433865e-05
8.20368512049685e-05
3.45097814824954e-05
4.04370162396719e-05
0.000103380244025342
3.71469073438377e-05
-8.01540615449078e-06
5.92810531416335e-05
6.67955962069013e-05
5.55354646015564e-05
9.19410842805795e-05
5.86949132905614e-05
1.01008666376359e-05
5.21792399191559e-05
5.00696204934271e-05
9.34484220541943e-05
1.36610783982346e-05
7.96816786958643e-05
1.24265464649773e-05
4.67026377770379e-05
6.30712765308072e-05
6.07926297276766e-05
9.73924676596969e-05
4.92806180558482e-05
6.60596875274456e-05
7.92198123409732e-05
-4.83269488257191e-06
9.38693846811282e-05
4.92099819322383e-05
6.2840538213221e-05
4.43857960846548e-05
5.33956109787386e-05
5.88030009552399e-05
4.12342623899454e-05
5.57517445793145e-05
3.22129937888402e-05
6.14222974244331e-05
1.8270044779258e-05
6.93723450099736e-05
2.73599785677233e-05
6.29754791728955e-05
3.19680454172843e-05
4.80337217796646e-05
5.54969914676752e-05
0.00011800302503629
7.76087429960946e-05
8.52829170472757e-05
9.381794814161e-06
5.29083794510551e-05
6.52179265144829e-05
4.71634799536618e-05
3.51898139225808e-05
7.1118229095745e-05
5.2702957670948e-05
3.66409439095011e-05
6.65447492936932e-05
4.42106934508735e-05
8.26835879345294e-05
9.95353600725694e-05
6.38728398792116e-05
9.39020056841373e-05
4.3848802905808e-06
7.41321473496331e-05
-5.90110149275732e-06
3.44418919940411e-05
0.00012386270900491
2.10288313053699e-05
4.81501313822547e-05
4.45052861259432e-05
5.72427429858346e-05
5.99548162128891e-05
9.11523649390028e-05
3.59319064552227e-05
1.11174578821614e-05
5.53083584678195e-05
8.88070173865062e-05
0.000108439848009041
8.59300997607675e-05
8.4467201325038e-05
5.46551378318887e-05
3.61450104359101e-05
7.62710039268338e-06
4.98844223195121e-05
2.97527775388258e-05
3.03234465116526e-05
-1.3610484338215e-06
4.28275459609208e-05
8.49684580706478e-05
2.84629622447463e-05
7.03209018193965e-05
2.05405345162402e-05
4.31779734322344e-05
6.73346000297591e-05
0.000109302450426621
4.59895465887962e-05
7.42861105248741e-05
5.00680722959464e-05
2.86018511501187e-06
6.38284288141376e-05
6.55892254806598e-05
6.74072532519021e-05
8.72165752443631e-05
0.000150548459164792
0.000102309594126833
-1.04357362901908e-05
3.90069368823883e-05
4.89815874012215e-05
9.26407734892579e-05
0.000100798254967711
0.000127898409131227
3.26820272019421e-05
7.59096108488792e-06
8.90776543930374e-06
3.00106508095954e-05
4.12703078789251e-05
7.91591797878277e-05
4.21033712239675e-05
7.2101125613938e-05
7.97945889006899e-05
6.94696354606296e-05
1.36230198024439e-05
6.75192832959537e-08
5.63274986150536e-05
2.10279751752617e-05
-2.47794707981034e-05
0.0001058726490878
4.51379273167734e-05
2.01067398678036e-05
4.24255835483355e-05
0.000105567500296944
6.95970306544377e-05
6.36938915170147e-05
5.28884729879723e-05
0.000109687368493364
9.87781829137756e-05
0.000116545151435411
5.14197181174687e-05
0.00011643007246152
9.68548608585247e-05
8.38540519987912e-05
5.63497403780794e-05
7.90824832782248e-05
9.0580127763765e-05
1.82516030963691e-05
3.21981257560143e-05
3.68180225094136e-05
5.17559860617231e-05
0.000100242762497048
0.000105671086745309
4.21234393936002e-05
5.57452218243839e-05
7.61242509161631e-05
6.85358806666534e-05
0.000132416657755078
2.81502962147302e-05
8.59112167506276e-05
1.03761134976257e-05
-5.8212445885345e-07
5.11511147068012e-05
7.23687810485931e-05
2.66461036710777e-05
4.86166663160114e-05
1.0566553671029e-05
3.78365282029303e-05
0.000111892900861262
2.54407047251781e-05
0.000104995843431027
8.88754528832001e-05
3.88556717426269e-05
9.09273310532028e-05
5.91015608461169e-05
2.91727292292731e-05
1.6740906966116e-05
8.5727095444709e-05
9.91489394031864e-05
5.10678378906964e-05
7.61710444148689e-05
4.22354540809186e-05
5.58963403865881e-05
5.98915008127029e-05
0.000102535081231659
5.97125199142925e-05
0.000109365503995694
0.000100358924914741
8.53756428360386e-05
7.36872948785484e-05
0.000103517504079504
1.84244618285253e-05
4.94985316495478e-06
4.34923862402191e-05
6.48104174414055e-05
5.90671136832132e-05
9.64340974771273e-05
0.000113465755644545
6.36550233278304e-05
1.93230630631291e-05
6.3063688033271e-05
8.82725129035762e-05
8.80275888194142e-05
6.45659870440963e-05
4.91144801589165e-05
5.0089233889924e-05
6.82844039810939e-05
7.3914646269954e-05
4.99513206011093e-05
9.60419792300289e-05
8.24944982625371e-05
6.99122469993072e-05
4.32374242086271e-05
7.44687384240846e-05
8.57468117893746e-05
3.80171202672297e-05
3.27869397980193e-05
6.07223835756443e-05
2.74826606672834e-05
1.31248964972345e-05
5.71981579066161e-05
9.46795207248448e-05
5.10815671713733e-05
6.00485654471682e-05
2.83754842483332e-05
7.24068362883246e-05
7.25337461124181e-05
6.54231888194733e-06
2.80776829167538e-05
3.82622813834741e-05
9.34712509261747e-05
3.4580165299087e-05
6.55556189605484e-05
3.02031546146936e-05
4.98702524662004e-05
2.17050330112711e-05
3.44850814471545e-05
3.87210904991742e-05
5.92221280727256e-05
2.33530507359286e-05
4.83633979510592e-05
5.14539464983741e-05
0.000101099398147815
3.64704294961209e-05
5.98339462643592e-05
8.06857620203084e-05
0.000111478569490791
0.000122970868212686
2.84804403955351e-05
5.91341447981486e-05
6.98008261332258e-05
4.26351616821598e-05
7.98198264094878e-05
8.54282475273852e-05
9.45710733283671e-06
7.8514963494048e-05
4.19671026665626e-05
4.9266596277195e-05
1.0633037293604e-05
6.00341545885513e-05
4.1833397565852e-05
1.9643081868457e-05
7.89395630350565e-05
7.73178030626177e-05
7.48078960522549e-05
3.70123859796106e-05
4.41276629400012e-05
7.23589389572561e-05
4.95000226861667e-05
4.59774833229351e-05
6.58913073275994e-05
8.40329280320228e-05
5.20963526110933e-05
4.83733604626467e-05
3.06105437877853e-05
5.34325560832834e-05
2.92591320625221e-06
3.68363874194912e-05
0.000100309162588911
8.8036010143592e-05
8.06832938840892e-05
0.000130529126528297
4.98451920337464e-05
3.67822240129673e-05
4.89490980723496e-05
3.19157224896721e-05
4.01644934988798e-05
2.06104890230622e-05
0.000136073115825569
4.26371895858593e-05
4.95699011493851e-05
8.98358589999581e-05
5.42019322105387e-06
6.26371230338576e-05
7.94734796160305e-05
8.51363843748189e-05
0.000119348945087245
0.000102403851038698
4.60968528442725e-05
8.46622106307645e-05
2.05900816438541e-05
4.19814952755918e-05
8.85114659947142e-05
1.76246170736698e-05
7.39011871255899e-05
1.23342075812246e-05
0.000109106584481972
0.000106022406347257
5.1583481733132e-05
3.03794594121783e-05
1.93439882309192e-05
2.9579820168144e-05
7.83068311117072e-05
2.35711974325895e-05
8.34279188639178e-05
6.56643255454157e-05
7.95976296141689e-05
7.15087638754991e-05
4.71472196999688e-05
6.08360253706081e-05
2.84292194435032e-05
2.95297595909609e-05
2.66126830628991e-06
0.000100907371526123
5.43323212421337e-05
-5.53900571477974e-06
6.5935842128319e-05
4.3577235360729e-06
4.01934094288737e-05
8.06630352541553e-05
5.51126146834276e-05
2.44871742844422e-05
4.79736050169712e-05
7.42477148061169e-05
6.20794889854122e-05
3.53862357891635e-05
7.95612031103889e-05
5.67670681150953e-05
4.27407141205498e-05
8.15734875049365e-05
-1.89923541163257e-05
7.60884911735858e-05
6.73659192454097e-06
3.82463928786382e-05
2.68322313012477e-05
8.21565173988371e-05
5.0986927805932e-05
5.09930120027887e-05
5.71962084206611e-05
0.000134862210516196
2.34522685791521e-05
9.52667541883924e-05
2.06527213685649e-05
3.55493750031734e-05
0.000104379978070674
7.11448249986779e-05
8.06111595751924e-06
8.04448682455779e-05
5.09469706361629e-05
4.15662089521586e-05
7.93614388527172e-05
-1.75708782791353e-06
-8.86540658635239e-06
8.49693453475142e-05
9.61834471987554e-05
1.673753608772e-05
3.29096224538149e-05
3.82180378055534e-05
-5.94213085827579e-06
1.58266135297713e-05
0.000122454600823978
3.14137202320307e-05
4.57746287158795e-05
1.27554798541849e-05
7.53242823745585e-05
5.55694088645988e-05
7.470256102269e-05
8.29596394009356e-05
7.04620284119541e-06
5.76383297800337e-05
9.46699393536724e-05
0.000113349944804802
7.16719157913167e-05
6.5340677917209e-05
9.86161844843275e-05
8.4584543393466e-05
9.93775096267301e-05
2.02930553354528e-05
4.61911736487619e-05
0.000104897081636353
3.35239340376927e-05
2.67745929227838e-05
7.64381174599005e-05
3.40706441784873e-05
3.25403604225362e-05
5.55260272329635e-05
4.21934973787338e-05
6.42728690495132e-05
6.41785183759357e-05
4.57250209786417e-05
7.81519841860236e-05
4.49291411989885e-05
0.000146826574209283
0.000131636853640951
8.41468589420714e-05
5.63547311959804e-05
7.52757646488218e-05
8.48180661135785e-05
0.000129236226932812
4.24734434573835e-05
4.99504937173219e-05
6.79242898442004e-06
4.60543525544305e-05
-1.82242556968811e-05
0.0001098492112267
-9.68060044139351e-06
8.21508274131379e-06
3.10036857869099e-05
3.28912217845707e-05
7.19827133261604e-05
-5.17912438325973e-06
5.95089749350565e-05
2.52786916970758e-05
4.05326465008335e-05
1.84325049264234e-06
-5.53866060129549e-06
4.59212014175861e-05
4.50768729944512e-05
2.65394051883011e-05
8.06715762411811e-05
4.03749491985516e-05
5.62261133624204e-05
8.96111974453144e-06
3.37635282917834e-05
3.90103685167695e-05
1.15365914325103e-05
5.93104562641555e-05
6.51325841244416e-05
7.51850376083684e-05
-8.60237356038281e-06
5.16866821995426e-05
6.20373298564895e-05
5.82709286144571e-05
6.57429810083738e-05
4.98852065640418e-05
4.12271248588903e-05
9.14197674271039e-05
4.90545877621856e-05
6.38623519060038e-05
6.15608268174068e-05
3.83956971121975e-05
8.14506859128511e-05
6.57754546067202e-05
0.000128620637805452
0.000108391274066361
3.69919159144751e-05
3.01533022104965e-05
0.000119039431551225
8.46384806766062e-05
8.04737495546882e-05
4.40325054784745e-05
2.67778911262816e-05
8.34504074171549e-05
4.77516124255669e-05
6.36598811052179e-05
2.71262774542283e-05
5.64944214875132e-05
0.00011793563496863
6.94480940426316e-05
-8.31092971216205e-06
-1.27817522909472e-05
5.37812496168258e-05
5.57611744363194e-05
7.43143893273369e-05
0.00010964742928066
0.000119782564647139
5.19719197660627e-05
0.000111242900079157
0.000135959841902738
5.29328335344386e-05
0.000109708601622788
2.18346379778888e-05
8.58175270036373e-05
4.80125799376175e-05
2.41051021760624e-05
4.44301094617384e-05
1.71396790018696e-06
5.89078307895131e-05
5.95259020090303e-05
8.67630256556954e-05
8.56933162420511e-05
1.0006425628484e-05
9.11633394110032e-05
6.21637085005257e-05
6.05617556751862e-07
0.00012659572656104
3.77637896593305e-05
6.96544777016522e-05
9.647676616096e-05
-5.6976178795394e-07
6.8841035122638e-05
0.000108447359820916
0.00012100430718708
9.42846598311836e-05
8.08799079229653e-05
3.49729381463516e-05
2.46611911699012e-05
3.10363782320909e-05
3.83641456400423e-05
6.63763848036792e-05
3.65613855676705e-05
5.83476783870637e-06
8.2465334392494e-05
0.000132893484994236
9.49261160543344e-05
7.92221645290469e-05
1.07162626287468e-05
8.76156447523899e-05
3.39459833860695e-05
2.62549233421547e-05
0.00012242880008359
8.12627716987176e-05
8.31020123356126e-05
4.99622098977691e-05
9.35401389137825e-05
5.47158928646031e-05
9.71479265042159e-05
6.1767461350544e-05
7.11693603060658e-05
0.000103681844052934
6.27452258636929e-05
3.87666985370006e-05
6.01406966988104e-05
2.65773434599781e-05
7.47345629277213e-05
9.70618528903756e-05
2.69082660280101e-05
0.00012850196958609
8.11914425382127e-06
7.76231122395764e-05
5.06637639629074e-05
3.8281946003196e-05
6.45252263821481e-05
4.17298470493981e-05
7.31939858305136e-05
3.37410316929368e-05
7.8979984229305e-05
5.93359836488312e-05
5.74782384071289e-05
9.07630277657672e-05
6.43183285116463e-05
9.71234088623545e-05
5.40344442410178e-05
5.34292372576362e-05
0.000110362866002988
6.76346484717759e-05
5.15688674034738e-05
0.000105887367800744
3.90600454637405e-05
9.90836936857564e-05
7.23270494531986e-05
9.96254467926218e-07
4.47890394593129e-05
-1.84706728172242e-05
3.95364439398975e-05
3.49782899318949e-05
5.33055987978194e-05
4.86594261266141e-05
4.56922581913771e-05
1.88066637552067e-05
3.80831980206576e-05
7.57898632936288e-05
4.20068208728307e-05
3.98068882101245e-05
0.000122239967641619
8.36534344133646e-05
3.32044264626671e-05
8.05384571689028e-05
6.98999029301397e-05
0.000109361280382533
-3.88073689217042e-05
2.36490068862398e-05
4.31141431354177e-05
1.57723564413554e-05
0.000106950886911512
1.61585653875706e-05
-5.49434558184111e-06
5.15310448925597e-05
0.000111492414684679
8.20301287270243e-05
5.68685542889214e-05
9.25519194902249e-05
6.21639185035827e-05
7.60137177211985e-05
9.26680538159364e-05
8.42476336569457e-05
0.000119813179054319
3.37371873267207e-05
1.73800961869813e-05
-1.21454711985134e-06
3.56402593390414e-05
3.58369026519341e-05
4.51566172594207e-05
5.56673963534838e-05
5.89474601905393e-05
5.21942195361223e-05
4.0934628541747e-05
0.000120284372691128
1.5983150086409e-05
-6.49663476520865e-06
7.08126770640488e-05
1.12503423675244e-05
9.30772646684786e-05
8.28997464955394e-05
3.81419096458871e-05
5.20653199880562e-05
5.06905565313404e-05
9.75843802033262e-05
8.70023078201371e-05
0.000100036867137658
4.98152982592092e-05
4.88386731435299e-05
9.29645033761644e-05
1.61901431504719e-05
-5.58517559675033e-06
9.64996564589649e-05
4.13962551024049e-05
4.20542960534745e-05
4.69568152367418e-05
-3.21870171285974e-05
1.36010712293426e-05
4.27094396802692e-05
6.2061203705079e-05
0.000117282201340385
6.54419640354905e-06
2.84919510823122e-05
7.32998769273437e-05
6.52381927558051e-05
8.43343843706429e-05
9.57882301478199e-05
0.00013347438789815
9.23604086579612e-05
4.7368242139124e-05
4.75341425680323e-05
3.80466749415373e-05
2.49549757982768e-05
0.000103134823074764
7.42628322162653e-05
5.38335650306098e-05
0.000108143554454587
6.38408135540079e-05
6.57086927852384e-05
7.78312724919187e-05
5.23199765672e-05
6.16729872634954e-05
9.13802835580888e-05
4.27476338398379e-05
6.72879283783027e-05
3.44008016305799e-05
2.11175665301034e-05
8.12662398248285e-06
1.14113406654098e-05
0.00013581327104188
3.02456945191359e-05
7.26509013824913e-05
2.30423641418044e-05
5.47995999930176e-05
8.31483422220625e-05
8.5032045199593e-05
3.66327464392228e-05
5.54397957274542e-05
0.000138633854696229
5.62585885491778e-05
6.50082137664817e-05
7.91643372369007e-05
7.70858300903619e-05
7.89412537352307e-05
5.87456334727973e-05
5.36831771050873e-05
0.000121704272155095
7.39152754232807e-05
4.79591250076251e-05
6.58091592592032e-05
2.94204412647183e-05
8.00416365016503e-05
0.000104598326346152
6.53686560178523e-05
7.38331678473475e-05
1.57143165517754e-05
6.23658365373011e-05
7.18728437308315e-05
4.88583231893239e-05
-2.24851191171008e-05
6.77480548716526e-05
8.98273813772271e-05
4.38504991052164e-05
6.36098721352222e-05
9.63333075187769e-05
3.61346478799772e-05
7.99508752460641e-05
-5.37521795789371e-06
-2.7794622462066e-05
7.08336051577463e-05
5.71212470965369e-05
7.72914702329706e-05
0.000111549915931553
9.36508738414844e-05
7.72953915683802e-05
4.21839774957105e-05
6.40429314688988e-05
4.7510618969783e-06
4.64305944581899e-05
4.23086335355196e-05
3.79981364388124e-05
8.29400772068398e-05
6.57871633712744e-05
5.89108194137051e-05
1.35194146712107e-05
-8.08431844666358e-06
5.25601926188173e-05
1.85882927941025e-06
8.20944826770762e-05
1.59157694905261e-06
1.7277755334499e-05
6.3451619526698e-05
5.13439379524713e-05
4.12144491307968e-05
5.23431346561923e-05
7.52915604887203e-05
9.96341085362705e-05
6.60194380206553e-05
8.45239274704056e-05
0.00011082820550134
2.86865361220905e-05
4.84075136723581e-05
8.92457859195965e-05
3.89683830003694e-05
2.59627057123739e-05
5.13247328188613e-05
6.13502085057293e-05
6.07436306387184e-05
1.57511557339701e-05
-2.19790897611174e-05
4.85827097718091e-05
-2.74323367794239e-05
4.61306034288328e-05
3.11033879826679e-05
5.45426463355338e-05
7.47424228723096e-05
8.7859422327923e-05
6.34048041689786e-05
1.26116763417822e-05
6.71117428917015e-05
5.45533888423452e-05
2.05476224764178e-05
6.51130271093788e-05
3.74491091570702e-05
4.51356696158202e-05
1.13964930502871e-06
0.000106257886906083
3.08064923805826e-05
4.00856064789796e-05
2.48597012907925e-05
5.96295632441013e-05
6.32661075440591e-05
7.9141707085305e-05
0.000102442941397395
0.000101751263062864
0.000107232139194269
7.58694339872242e-05
4.9782668282374e-05
8.47537555844901e-05
1.75757204124555e-05
3.53678025997255e-05
2.9251058413714e-05
9.73015477225517e-05
8.61685735792529e-05
8.51000775583694e-05
6.04539418203448e-05
0.000114786355980012
4.85945492403342e-05
6.24060915107684e-05
8.99776524555304e-05
6.39490675986019e-05
7.74280567446388e-05
-1.28702492188272e-05
5.01522788305689e-05
3.88304447258291e-05
5.84218442911481e-05
5.62419500758008e-05
0.000112893707934677
5.06532883442141e-05
8.08358443935512e-05
4.77432223429814e-05
6.39180413145735e-05
7.59372745667909e-05
2.75970751458166e-05
3.83565300564422e-05
6.41080477302274e-05
6.73019117800183e-05
9.61031484062775e-05
0.000126876392007425
5.19174329729373e-05
9.7474148763017e-05
4.06131357355831e-05
5.24384616212102e-05
7.37421015846861e-05
7.27165114216501e-05
0.00017084282312699
6.7082532505992e-05
6.51837762693401e-05
1.99124971077599e-05
4.71417282578196e-05
3.44012792599015e-05
6.15018479629329e-05
3.88041172442929e-05
7.19373164839784e-05
7.83342491992515e-05
2.39702510828463e-05
2.77776919608709e-05
4.90826862107681e-05
6.9047469938076e-05
6.15856626661682e-05
9.68886234753791e-05
5.46253386649288e-05
5.06034428275606e-05
0.000106393489629436
-1.35892775628108e-06
1.91565184480224e-05
9.17815333842018e-05
8.11425989477569e-05
9.87493388132523e-05
0.000140923056616315
5.36139968360911e-05
6.86906214290187e-05
7.17664973763666e-05
5.82997112985627e-05
0.000111484115992165
5.4345921479925e-05
7.4647238768966e-05
9.58603584281759e-05
0.000110355633374201
4.95361674631904e-05
0.000100581275991983
2.64376975580905e-05
6.51453545617058e-05
6.72850827105147e-05
0.000125228843684762
4.69586047666093e-05
4.06353638750009e-05
7.3916987967319e-05
4.24081970026309e-05
2.44188642584306e-05
7.17736304460578e-05
0.000104839515814458
6.35479062536282e-05
8.28843299047786e-05
4.16494531898379e-05
5.19217876817153e-05
0.000141154355872176
0.000101251727476428
5.08079703238346e-05
3.79836256617733e-05
5.00544686880629e-05
0.000119860289035181
2.57818167927462e-05
7.1760061912592e-05
-2.17355290394423e-07
5.16244123065456e-05
-6.42552899701216e-06
5.26961666848814e-05
7.69127428849211e-05
3.8366518924836e-05
8.6129195191134e-05
5.15801434662748e-05
4.54014884724233e-05
3.81789562108474e-05
2.88200517961441e-05
7.45893448345513e-05
4.37127460977154e-05
3.56597165863246e-05
1.9645160239495e-05
6.33301667540744e-05
5.48273473465773e-05
1.95063038424408e-05
5.28371754054797e-05
3.35715713926058e-05
7.71308289436564e-05
3.76467896168702e-05
3.36308303546431e-05
4.64242681685648e-05
7.23463457899842e-05
3.94352433683821e-05
8.20709249181771e-05
4.0000329210768e-05
1.38005311999227e-05
7.5610603874785e-05
4.88945945854362e-05
3.95438626241976e-05
3.8481814737931e-05
9.16301210719563e-05
4.37346065943729e-05
7.88719429066845e-05
2.80551813477901e-05
5.64685567281169e-05
0.00010139102182954
9.73276930132526e-05
0.000116489215657993
2.6842450475908e-05
6.93086715475073e-05
8.1259170024881e-05
2.25362418228604e-05
5.52593858846077e-05
7.88153459292699e-05
8.16183215268315e-05
5.17281753393066e-05
8.9445517784599e-05
6.70887249678477e-05
9.92167273654373e-05
6.3687050320951e-05
1.22464961183235e-05
5.59156901624315e-05
9.56983463791837e-05
4.72139645603262e-05
7.1552599012385e-05
4.31010985830603e-05
5.79364203234354e-05
7.8392424238716e-05
8.92026276930515e-05
0.00011278537269416
6.04169485960647e-05
4.43932453507891e-05
8.54624096225942e-05
3.02680825141945e-05
1.49931068420117e-05
5.82688424643756e-05
7.05482627895121e-05
8.11497316095531e-05
9.06412610185459e-05
3.06923774259402e-05
8.53438432889116e-06
6.61891589529318e-05
1.34142221283019e-05
9.66012672675878e-05
8.05616315176175e-05
3.42620979900277e-05
6.72606431686423e-05
8.77389824311574e-05
7.93868081912344e-05
0.000129101918944612
3.61603087518658e-05
8.2371760426803e-05
2.53912262829536e-05
5.1231091592475e-05
3.47175303170019e-06
1.53407901545911e-05
4.39991409130877e-05
7.4845410748881e-05
2.50395413420934e-05
2.02628352738439e-05
3.81181776916031e-05
4.67184599074988e-05
5.02435559602568e-05
0.000117558725719513
0.000126637726600205
9.89109386749826e-05
0.000122008434237374
8.92313709663039e-05
3.65607355004464e-05
5.56811303694359e-05
7.75136291500713e-05
4.7137305909704e-05
5.86002724401798e-05
3.25262770050508e-05
3.51069427284942e-05
3.93248747749609e-05
2.65279041350168e-05
8.27726473954107e-05
3.62119564451949e-05
9.98898567077673e-05
9.55725958714209e-05
6.75700307459458e-05
5.64281538937175e-05
1.49734339750586e-05
1.70374750942931e-05
6.2936738336621e-05
8.63261786655128e-05
4.89306533197747e-05
6.92709648358359e-05
6.14168987636906e-05
2.5826415717216e-05
7.22428634278905e-05
8.75200599933948e-05
9.08482687630332e-06
8.52286574364163e-05
6.0643259364351e-05
8.75361044708872e-05
0.00013661258846743
5.43184236615173e-05
3.25145036881202e-05
1.87135839612401e-05
7.78023088601567e-05
2.84750301429213e-05
7.1521010720957e-05
8.36161351434841e-05
7.22590396930923e-05
7.34871937997389e-05
7.84454116556134e-05
6.33213254186452e-05
9.00162060838468e-05
0.000102870984768331
1.45867549682175e-05
5.33547999181022e-05
7.14665967298396e-05
9.63980070899323e-05
3.983121172855e-05
7.58742185459335e-05
5.59932316252269e-05
1.68820885876414e-05
4.44644048019765e-05
0.000107246457961525
8.92177499689672e-05
8.54998588346201e-05
4.17892137719281e-05
6.35354464499551e-05
2.17882175570796e-05
0.000103681573209414
2.18000349926497e-05
4.182781211422e-05
0.000134314730896755
-1.967027840477e-05
4.08368178921729e-05
3.87531456999744e-05
9.94010029389728e-05
5.52419721183957e-05
0.000132948696402825
6.60105859895994e-05
3.83899497235503e-05
5.90766950385402e-05
3.86681086596563e-05
2.31248496721396e-05
8.70093054050891e-05
1.767177546222e-05
0.000129085206351554
2.3074163755805e-05
1.35340205799402e-05
3.37576408766879e-05
4.10217478576538e-05
0.000124016349319431
6.77160924846488e-05
2.73129159768462e-05
6.36075965851828e-05
8.33994766971219e-05
9.52270123643503e-05
7.89083603606733e-05
8.38488444980601e-05
3.66341386438563e-05
2.31803527251041e-05
5.44045785405351e-05
1.96150604569544e-05
6.7430014105365e-05
8.70272461022075e-05
9.36999638599824e-05
7.15993145660244e-05
5.96757678319738e-05
7.69426443834149e-05
4.51039198270753e-05
7.80477860741105e-05
8.83095996601023e-05
-3.86452488690976e-05
6.83052372901132e-05
1.73974127016254e-05
0.000106895339027697
2.2421243551609e-05
4.71864733829062e-05
5.26674912594005e-05
2.95757056098318e-05
3.04596634354644e-05
9.12350148171276e-05
9.95244444266232e-05
3.95369208169409e-05
6.96518575166345e-05
8.9585146526963e-05
2.77305254886323e-05
9.36736057418946e-05
-1.11565513675917e-05
0.000100082179499364
3.50127734161367e-05
8.27761469904373e-05
5.26995660614165e-05
3.05590257546281e-05
3.74634375605289e-05
5.51345709592661e-05
4.89504428059626e-05
4.10720256632047e-05
4.96147570338935e-05
7.16070831870255e-05
8.28652347680336e-05
0.000111994348684351
3.78290439259601e-05
-8.71445451494544e-06
5.73309447635479e-05
4.86304690038304e-05
7.12355990431526e-05
6.74416130542362e-05
2.33588905694083e-05
6.32731732539013e-05
6.68362960885174e-05
3.19829580436631e-05
4.43077264737234e-05
7.12631909049633e-05
2.03575452593427e-05
2.18727378497194e-05
6.39540159733725e-05
0.000124059801150037
6.53740196552018e-05
7.66005297691196e-05
-1.28733284316223e-05
8.04513057993793e-05
8.67900781554273e-05
-2.55405854622632e-06
4.76952534965139e-05
6.55584318161987e-05
8.31567787592222e-05
2.2190715626628e-05
8.01650140801515e-05
7.52992102599044e-05
7.49848117979589e-05
6.918055137487e-05
6.57653184264369e-05
9.83638879547366e-05
5.83178369566064e-05
7.33464172838147e-05
3.88667266231217e-05
4.57404967814312e-05
5.25715539441423e-05
1.83370108829698e-06
7.18290182681479e-05
4.48128629553424e-05
5.82523545154488e-06
-2.16375061988056e-05
7.13652382090271e-05
6.46081171349856e-05
6.62826456798113e-05
2.69581213110841e-05
4.93799427266351e-05
7.35966231089676e-05
5.15213182502043e-05
0.00012516904148568
8.52613572386203e-05
4.31825733940916e-05
0.000105832360687996
9.15774970504539e-05
7.35727843755418e-05
7.10756821504202e-05
0.000110643296295465
4.5802285453276e-05
7.56685120947932e-05
0.000110010988996534
6.1012078147487e-05
4.88063550284586e-05
9.03498679534316e-05
5.23441090685918e-05
4.64894033431723e-05
9.02814400022002e-05
7.21239260945506e-05
8.8698514629791e-05
8.78420475608674e-05
7.94787226671473e-06
5.79523105706303e-05
3.05067979111437e-05
6.09414565732398e-05
4.93213317795685e-05
2.99041145807201e-05
-2.7396350872131e-05
1.01568509097569e-05
-6.58074448909424e-06
7.44820757725846e-05
0.000100638223387854
9.29285009316484e-05
2.62376235089816e-05
5.68331922413781e-05
6.83036381988079e-05
6.39399830088236e-05
1.21500796053734e-05
8.05329174451253e-05
7.59520020930378e-05
1.88155471582843e-05
5.5359541512276e-05
8.25836191484817e-05
5.90972314228472e-05
5.26380979238274e-05
5.1786368897695e-05
2.20604569067916e-05
4.63951807801559e-05
7.19384935688201e-05
5.09502379909025e-05
5.9857756203337e-05
4.65608689863694e-05
1.1910581464407e-05
9.05243455680144e-05
5.67695437522959e-05
4.89745190200863e-05
2.44137964549008e-05
5.93700372896584e-05
1.23359629803551e-05
1.99608613530565e-05
7.14083818271075e-05
-1.13348272322037e-07
0.00012075813320713
2.10114698257646e-05
7.74659024195463e-05
8.18882769470893e-05
0.000151591054875928
3.64228502773191e-05
5.31599336703019e-05
7.66057466926399e-05
7.13964247359087e-05
5.95273737266536e-05
6.78159230917288e-05
8.82330629900438e-05
3.63530040565809e-05
1.9574469781858e-05
7.94674618865666e-05
2.39374539005651e-05
7.3169331843311e-05
5.32328546252712e-05
8.71842734397728e-05
3.41610575233e-05
-2.23534854873779e-06
0.000116255648631432
2.3335130487767e-05
5.22246137855051e-05
6.70583589035232e-05
5.59019612444322e-05
3.85851440894726e-05
4.1924300148268e-05
2.54300830277147e-05
2.19846712581938e-05
9.45165645262595e-05
3.57759090493052e-05
3.04099534142568e-05
4.10660310168705e-05
9.51184195799571e-05
0.000102069045552305
5.53199421966352e-05
7.90148687691944e-05
0.000108608984035372
8.82720554075507e-05
6.21306845940077e-05
0.000127322877863438
6.56390934108221e-05
0.000128687849041592
2.74876384390389e-05
4.6551047625855e-05
3.22143002777186e-05
2.49025204582501e-05
4.37315137358469e-05
3.22520955445512e-06
5.50156025270559e-05
3.13788845679474e-05
6.14424983793735e-05
3.70514811018302e-05
8.2618156660171e-05
2.72814404304629e-05
6.99931758614637e-05
0.000115556653600339
4.48735626202617e-05
5.01669692127714e-05
-2.01726097500526e-06
2.9540429821627e-05
5.15158228144151e-05
5.54795818249629e-05
6.21145242390236e-05
5.99932076598325e-05
3.5315836525399e-05
0.000105428175403791
8.76431355352072e-05
0.000124808261713837
4.9656867420808e-05
8.94099966522304e-05
9.07262266560789e-05
7.86607179682269e-05
4.09061702975997e-05
4.69619844231157e-05
6.63294349970405e-05
2.92593930850119e-05
4.25457301682641e-05
3.24977319155983e-05
5.6008288236136e-06
0.000118704014762549
0.000115652622115146
6.00633492089272e-05
4.60115620692495e-05
0.000100362271408884
-4.88015004920758e-06
5.75099428284738e-05
-4.80109205275863e-06
4.41260650566252e-05
-2.54714349652128e-06
3.08017586286325e-05
-7.77571991984483e-06
7.69919466796885e-05
8.56064422763213e-05
0.000138661949600314
4.97370030954052e-05
7.45289185193951e-05
7.26797658168942e-05
5.84526960392777e-05
9.27301141210643e-05
6.27034867581325e-05
3.03140282202932e-05
3.48150587671246e-05
4.2047897881609e-05
4.51264183619925e-05
5.84364378408656e-05
2.52512910310083e-06
5.78040200909459e-05
6.31212494494922e-05
4.52354098889911e-05
8.18686075735082e-05
2.45274310112284e-05
-2.29929430308686e-05
4.01972103818414e-05
7.62631301600565e-05
9.10991222258645e-05
2.78029974127371e-05
7.10171461785741e-05
5.64195219053828e-05
0.000111584243084436
-8.86764014371467e-06
8.86887031276323e-05
5.33220606161063e-05
0.000109440606313366
8.46110304564802e-05
0.00010917867001521
-1.11654170568136e-06
8.70980924129171e-05
6.5151690238526e-05
5.29776558658935e-05
3.0074115230023e-05
3.21899783642725e-05
6.36965324095825e-05
0.000114515048350049
2.8253074121993e-05
2.47409038715946e-05
-4.32817084696191e-06
0.000124980384135161
8.05854455017801e-05
6.72978962093001e-05
0.000108223509465634
4.23589659431351e-05
6.55993300323959e-06
1.86282622285449e-05
6.48246920809581e-05
0.0001261633835445
6.41703469742013e-05
6.91312724640192e-05
6.78852901103423e-05
2.80755233047604e-05
9.81064255391312e-05
3.59650926283763e-05
5.52939305099154e-05
-1.41960974490121e-05
6.04940613967267e-05
4.40821668824354e-05
8.90736082950987e-05
9.13505609766632e-05
4.08958439519707e-05
4.22244383982686e-05
8.15671722668673e-05
6.48673260805712e-05
4.09375522179897e-05
6.26631617269185e-05
6.61096308560862e-05
5.91465526536867e-05
6.26633145961756e-05
7.52988446491311e-05
8.87008233783691e-05
3.56469695106052e-05
-5.9750847215247e-06
4.85883196164133e-05
9.41392194078992e-05
1.97103365383351e-05
6.38614481680969e-05
6.97089549963178e-05
3.42992579654459e-05
6.18188497196646e-05
0.000125484979251125
4.86824014706107e-05
8.59474695312702e-05
2.70769366378518e-05
6.4964016951193e-05
8.29524405696442e-05
5.819407037585e-05
3.92617002100162e-05
7.61529690158171e-05
5.02709880520159e-06
7.13130415020844e-05
3.72177430651538e-06
8.38440954400495e-05
5.09823764392096e-05
3.472102784094e-05
6.7720003308211e-05
6.78586723422741e-05
3.51952401563509e-06
6.64660050208463e-05
9.0745576615217e-05
6.94615972955368e-05
5.93783076967614e-05
6.59736143446922e-06
7.66750655847905e-05
5.18808610560572e-05
2.05532371944602e-05
7.85536074400263e-05
9.78425623847046e-05
2.99607254847876e-05
8.73988666143673e-05
-1.7140226535118e-05
4.27884691729845e-05
8.49103697216896e-05
6.81418937902502e-05
1.95020759643489e-05
4.82676548295669e-05
5.7197726833653e-05
5.42371112381727e-05
4.50117523487155e-05
2.2587630185416e-05
7.94539883575283e-05
1.09991938350142e-05
7.02845953312942e-05
2.47086476143281e-05
4.31815402191764e-05
3.46794132939272e-05
9.07133414450894e-05
2.66763376887288e-05
6.00120707478708e-05
6.03503097044628e-05
4.12450001320666e-05
9.75682635503215e-05
5.00317933482308e-05
3.18683766599122e-05
2.08020575581252e-05
5.61737022731165e-05
3.6488591604478e-05
6.00423405611032e-05
3.38265282330818e-05
6.33527676923353e-05
7.19709189218483e-05
3.79328591486359e-05
2.79048274578194e-05
8.24204259673238e-05
4.5039520312761e-05
5.51313400605951e-05
6.2903274981638e-05
5.21794858538809e-05
7.85989864698283e-05
5.38280021089039e-05
5.51671158728363e-05
5.47405920926387e-05
5.04559236221282e-05
4.79265926820963e-05
7.31421751151981e-05
2.70715639091393e-05
4.7782908400836e-05
9.97724504954694e-05
5.42239872487301e-05
1.04176534082474e-05
2.72424992789409e-05
6.88758850753218e-05
4.52600641144248e-05
5.35699726317679e-05
3.64209323535636e-05
2.71454147627553e-05
8.28369044981371e-05
-1.8644155717359e-05
0.000117225030793067
4.53314899672345e-05
0.000101418275787127
8.49335148021888e-05
5.33027152489445e-05
3.80388792694152e-05
1.53762925118325e-05
1.95814454520221e-05
4.37684219381785e-05
4.94139994475566e-05
5.30662131762045e-05
0.000115783811740623
1.38943223416259e-05
8.77407675530699e-05
7.64854329322514e-06
9.13423294737821e-05
1.62875744499414e-05
8.39819514152009e-06
0.000115393820911914
4.67953269852707e-05
3.64660770529469e-05
4.50496950409671e-05
-1.55175941669976e-05
9.02257757299095e-05
5.3341351912669e-05
7.11458613636871e-05
5.16321748390126e-05
8.70273002919312e-05
7.87087381527983e-05
0.000101955019534794
9.33458267751035e-05
9.00167809215469e-05
9.06304533602511e-06
7.15045654160768e-05
0.000143960261432592
7.02666493454309e-05
8.05697907313054e-05
5.02641765510277e-05
8.62068987217904e-05
5.75588130126077e-05
7.70062200018311e-05
5.05967419062489e-05
6.83527741867547e-05
4.57334955273078e-05
7.76057138369759e-05
1.90678069338395e-05
7.91043351962734e-05
7.33657508214257e-05
0.00010593433713379
4.72428486419926e-05
1.41294318376248e-06
4.54407484541315e-05
0.000102971399215131
9.60767750925361e-05
5.94970274489699e-05
4.13632738914086e-05
2.93953575095457e-05
1.76147403270612e-05
8.12237823199143e-05
6.83484289761055e-05
8.24869083098702e-05
0.000117159223686727
1.97975403031406e-05
0.000127366387737361
3.06031796878283e-05
6.75504933391361e-05
2.28008370056301e-05
-5.70065962358937e-06
8.44797600717776e-05
5.35394586442628e-05
3.99223380731357e-05
1.50712605125381e-05
6.24216695347704e-05
6.79840817232252e-05
7.43522754585373e-05
7.47678387479275e-05
8.56101261795811e-05
7.85222782043581e-05
5.77732047825999e-05
3.58683256403469e-05
5.2116740513428e-05
2.53518258103541e-05
8.42946823829083e-05
4.78085489371281e-05
2.97313746288801e-05
7.09747156587322e-05
6.18074958811098e-05
0.000115935680679438
6.84882554591358e-06
6.50465715973172e-05
6.09623238998705e-05
7.69754207041014e-06
0.00015262200692265
4.37987762681129e-05
5.17600441806e-05
0.000106510689940833
6.05325732078811e-05
4.45440024855614e-05
3.41351263779351e-05
8.60526229346919e-05
5.54494186850679e-05
7.39453886711772e-05
7.4379632477593e-05
0.000106323786641595
-3.59977612828873e-06
5.74464148630081e-05
6.28075134963648e-05
4.37958136891205e-05
9.45225271304664e-05
8.23185160302183e-05
-2.86849556573608e-06
5.93285113305532e-05
4.22741350569385e-05
1.81369937766622e-05
0.000102861849309985
5.79445687929534e-05
5.27847588471767e-05
7.33116765394732e-05
5.08175599153748e-05
0.000140967526877639
5.77135642709163e-05
8.1637782680264e-05
2.00600919945486e-05
3.32114917145906e-05
1.93843128752769e-05
4.5109279198773e-05
8.14841763199196e-05
8.95830222499751e-05
3.67701065532623e-05
4.98451734973609e-05
7.28052180588219e-05
8.5835471781063e-05
6.20394651326375e-05
4.15169499650187e-05
7.21351604544563e-05
3.722803500648e-05
1.72291510138416e-06
6.67759801944159e-05
4.69760835903386e-05
6.81919672376964e-05
8.72063384295161e-05
5.84038729998892e-05
5.34318590879701e-05
1.0148104087137e-05
5.92833244834999e-05
6.58808743360721e-05
4.25034806312908e-05
1.44002511350635e-05
6.1726018006834e-05
7.7750114132954e-05
5.39229816861423e-06
9.04790131310815e-05
8.54087740505413e-05
6.17756877987295e-05
6.23561308604651e-05
4.06127426971056e-06
0.000122676054475715
9.7188435445692e-05
6.02906213333135e-05
8.43389320061224e-05
2.54046578921605e-05
1.15321830664011e-05
-7.25784337784468e-06
6.25525226098117e-06
6.72872012502469e-05
6.3306362525456e-05
7.87693673881705e-05
8.11865367978095e-05
3.09021983229915e-05
1.26422654909793e-05
7.20899732319656e-05
0.000107486983960313
6.29526686601927e-05
7.98579570691778e-06
6.35976281314799e-05
8.50952463055429e-05
-8.62938964720618e-06
2.77600497408529e-05
8.36365170260682e-05
6.51121520340426e-05
4.95825544459809e-05
7.21397275200245e-05
5.56195930770647e-05
0.000112168605405737
7.11088276767839e-05
0.000115807626048328
4.61997373483789e-05
7.46917760254324e-05
0.000105454804534003
8.29968868918385e-05
9.52401185551131e-05
8.5919265175985e-05
7.70157790854797e-05
6.15918403176272e-05
3.75368293401788e-05
6.98884231222507e-05
4.62842426035736e-05
3.78119293424831e-05
7.4129235631207e-05
1.41540291741802e-05
6.70270507175884e-05
7.84889117094883e-05
7.6699468156364e-05
3.69342758713604e-05
4.92676469128675e-05
7.73391854796533e-05
4.54985975393094e-05
5.59883357261616e-05
3.9269008621052e-05
8.10753394955255e-05
0.000119842006568081
4.49116728437916e-05
4.00910991586127e-05
0.000140448069705759
4.55440176944641e-05
0.000109026924409521
4.69723996202922e-05
7.09276435741476e-06
0.000104453573412217
6.86140378211198e-05
8.2027670848141e-06
4.53420362583344e-05
0.000113350245549549
4.47433977867234e-05
3.21314442436808e-05
8.12897633066666e-05
0.000127559467300877
8.72406653905403e-05
6.02180043332513e-05
2.6824616740938e-05
3.4612291903164e-05
9.01136791779808e-05
4.73041373083332e-05
2.24794265608273e-05
7.76117908195995e-05
5.54135081035884e-05
1.25416300578925e-05
2.49324654837475e-05
8.33624348497358e-05
4.70705198858325e-05
1.11682371211038e-05
6.52620553602208e-05
4.71200543506572e-05
3.77954088839919e-05
8.11003702095593e-05
5.5893336864209e-05
5.68904642979053e-05
0.000116581797734014
6.67725736336629e-05
4.66981565758209e-05
7.96589937093838e-05
7.70355061161589e-05
7.86480327399023e-05
2.15682379519423e-05
6.05383111934826e-05
9.6803337415295e-05
3.3488515544293e-05
8.79537921522477e-05
8.89371799748844e-05
9.1059249885765e-05
4.48690419334396e-05
6.75879599380449e-05
7.28539285139753e-05
6.0048023136164e-05
4.99247584558956e-05
0.000134400217327677
6.41803395275955e-05
4.31941738796351e-05
4.39674767438283e-05
4.30826182734417e-05
4.26266325040637e-05
2.40486355384224e-05
4.11652598415415e-05
3.27636272498177e-05
4.08822962793757e-05
8.69278845011966e-05
7.1827846069934e-05
3.07540105973795e-05
4.71527859711349e-05
4.70255621236884e-05
1.45214274011147e-05
8.20377345608438e-05
9.82819644753626e-05
9.60231328836978e-05
2.65300605967765e-05
0.00010279630577602
4.18887037939566e-05
0.000102920798713099
2.35535344625808e-05
0.000153575922569752
1.65738951539458e-05
9.84395803787756e-05
4.87614164403495e-05
4.92696411447056e-05
6.9689472699334e-05
5.50028713343517e-05
3.59531157731776e-05
9.75578243891051e-05
5.25809626244459e-05
3.9437464524409e-05
5.77321320970377e-05
4.58027033822441e-05
0.00010773480126145
3.76784718198117e-05
9.42870099481543e-05
0.000129769756517505
3.0446779504963e-05
5.49526296911503e-05
5.94653407118695e-05
4.06069570951468e-05
5.93777584671645e-05
6.38783251785232e-05
8.3767074250227e-05
8.54183941387792e-06
3.70701307906306e-05
6.07706966833149e-05
1.38775972080072e-05
5.88066447341265e-05
6.42926323120015e-05
-1.2893295368176e-05
5.34056014830438e-05
4.82356775545163e-05
3.74020974691048e-05
7.24079578756064e-06
2.63149294509636e-05
0.000104213898074194
9.98267560964493e-05
7.85999634966e-05
5.60929628522877e-05
9.53160113211788e-05
2.30230633679188e-05
1.31536525665016e-05
6.50932680581365e-05
6.67912341825003e-05
6.94618872302917e-05
7.30545210714593e-05
4.7880371143408e-05
9.39310073036349e-05
9.18854579044561e-05
3.37526537856292e-05
-1.07923896326399e-05
5.1273763345509e-05
7.09194288181251e-05
6.48651371071015e-05
5.83190696026243e-05
8.72470148310555e-05
-9.18781453774249e-07
7.63805399139932e-05
9.84402544839339e-06
9.0785060519188e-05
8.95529902585531e-05
5.92741492919965e-05
9.17543183609875e-05
2.95948004687042e-05
2.53113097051824e-05
0.000100753717814954
6.38449292290032e-05
6.13402408077847e-05
9.93566560201885e-05
4.37249815003541e-05
3.11854964573919e-05
8.50793206790786e-05
7.39921216504975e-05
4.33026393233156e-05
5.73770153987924e-05
1.71280521544986e-05
6.88241010787721e-05
7.83407844944706e-05
3.2353750291503e-05
9.98242830954787e-05
7.49256836852644e-05
3.9776788960252e-05
8.56593012934248e-05
-9.79936910127331e-06
8.171640720669e-05
8.40170047741491e-07
-1.76452994397966e-05
9.16619065758724e-05
0.000104199513751429
3.72039663455637e-05
6.41353188748528e-05
0.000102333346384672
9.50689134941733e-05
4.87006206609496e-05
5.34343627133226e-05
2.99839220391664e-05
4.11045968022789e-05
6.49349892004462e-05
6.72693609020404e-05
4.65398436231621e-06
8.38771675151446e-05
8.71607025145413e-06
6.99451592709826e-05
-2.99123534977853e-05
8.7522113588173e-05
9.42173239216536e-05
3.29389823242722e-05
7.97879263969418e-05
8.09063749476759e-05
6.33942693514793e-05
8.55073289090673e-05
9.68877172945909e-05
4.96260745370183e-05
2.91696252701076e-05
4.45197480871882e-05
5.54259123752525e-05
1.8756395100298e-05
3.46938856796889e-05
9.19355225825669e-05
8.70034302160283e-05
5.63090534282433e-05
5.74620942315379e-05
7.29082268153029e-05
3.36263862176314e-05
7.00472909992561e-05
6.21077278190757e-05
7.24825149300547e-05
2.20157026889412e-05
4.3241553256031e-05
6.80965788610531e-05
6.97262723343171e-05
6.43047345561791e-05
3.73794537845452e-05
3.17099667287757e-05
4.1286401744978e-05
1.94972304517934e-05
3.1171027243548e-05
4.78759517043141e-05
5.27577047134811e-05
6.62047607283018e-05
6.90635097839282e-05
5.07888248128698e-05
0.000124255856860957
6.59378537261826e-05
4.76166841743126e-05
-8.96744200342448e-06
8.96907453948735e-05
2.69539992713874e-05
2.74151929175074e-05
9.8609963370547e-05
4.88086213270048e-05
5.71200168112386e-05
7.1521372980242e-05
8.83888111358183e-05
7.3436030651851e-05
8.13258409736349e-05
9.00318837127676e-05
6.36396031964304e-05
0.000118984532356059
3.77296937703966e-05
8.07188500437442e-05
5.8914490499805e-05
9.77954917257032e-05
7.7019938408831e-05
4.51548845793037e-05
2.46303829097821e-05
0.000138916759746674
0.000101691745021461
7.03092234836379e-05
0.000139801384715522
3.91537311234174e-05
2.63527104419635e-05
2.55658175126631e-05
6.33929254311322e-05
7.57760459315061e-05
0.00011612173172778
6.24431284526495e-05
3.93768731235941e-05
6.37060479424472e-05
8.12716895714998e-05
5.5591124909187e-05
3.51812264509344e-05
4.26693529036793e-05
7.43846238950823e-05
9.22672654021482e-05
5.84140749115975e-05
9.99983049116009e-05
-1.50396124609521e-05
3.43961607229411e-05
3.41125780934557e-05
4.05188245822368e-05
9.48248743562398e-05
-1.37071665972475e-05
7.81999809539755e-05
7.14830621463835e-05
5.07006189667025e-05
2.909671619345e-05
0.000112990429561681
5.00145967133612e-05
3.80958418536924e-05
3.81092026574048e-05
0.000126660712428034
5.58139331779936e-05
7.19706348803806e-05
5.47825933855844e-05
5.58753208292866e-05
2.02468374152319e-05
-2.66980285842715e-06
7.44490715513867e-05
2.73701313288553e-05
6.92136336335736e-05
7.53478677464758e-05
8.34561040593851e-05
5.03657269083272e-05
8.18153002405701e-05
0.00010940590444202
5.30173975521734e-06
8.71141523272948e-05
3.24209178385809e-05
2.27651395151916e-05
9.20270419378785e-05
1.02882080535292e-05
9.35612025687586e-05
6.21438529024597e-05
4.24890408777134e-05
8.68556945840832e-05
2.19796615741384e-05
4.22021469822363e-05
4.36542909409128e-06
9.24262750627636e-05
0.000107544638824756
1.45834774930296e-05
0.000105729088382494
1.45659187984605e-05
-8.04884042561311e-07
3.89560236219069e-05
1.59798947022715e-05
4.14603549567191e-05
6.36257789998248e-06
2.34861225218107e-05
4.86736845695779e-05
6.13657801721055e-05
5.07275643711321e-05
6.12588570375072e-05
7.35839040172986e-05
4.420537292746e-05
9.62624555520215e-06
2.45627005768059e-05
2.74055205943648e-06
0.000120200823481058
8.9029994891056e-05
5.58748724979703e-05
7.44684364886199e-05
2.65770956601212e-05
1.90850051317292e-05
3.52931020637766e-05
5.5057995915147e-05
1.84091431957924e-05
0.00010020262189606
1.24379793136028e-05
3.3071139065742e-05
7.57478461950022e-05
0.000120437686382818
4.99459545442769e-05
3.00095558505565e-05
7.55046157204787e-05
0.00011102315158295
4.44353964342408e-05
8.37326675506948e-05
0.000120388013349809
8.38172568866956e-05
1.88192950566483e-05
6.20673147493254e-05
8.16441661349061e-05
1.14406616013481e-05
2.17821113477543e-05
8.89425217601969e-05
6.48634506633594e-05
8.98717502017622e-05
0.000107501772842534
4.5573444514161e-05
3.42221458461803e-05
3.44239898295916e-05
6.4079884562962e-05
-7.10166964144617e-06
0.000119078189666534
5.04134732147539e-05
4.69645365949736e-05
6.94080197298629e-05
2.43715408903422e-05
2.53315136277694e-05
3.89751333344989e-05
0.000102137962278163
6.77935844722005e-05
4.59716566197655e-05
6.23119424875709e-05
6.69326286329802e-05
1.34962539680485e-05
3.8555898672717e-05
6.25164526601828e-05
7.94560142028571e-05
8.10975763759722e-05
5.48189546190435e-05
6.6574498001783e-05
1.78784614602102e-05
6.75983488028818e-05
-2.98124325988473e-05
7.86981196175284e-05
3.28385479439443e-05
5.67915629159217e-05
5.44678893572989e-05
4.25653139465101e-05
4.85601203862246e-05
7.19053425857896e-05
1.93430290512251e-05
2.36458701225752e-05
1.12322899425221e-05
6.34849454897778e-05
3.53662631644157e-05
5.206602637659e-05
-4.59010440066422e-06
9.55173510513153e-05
5.46806027409151e-05
7.26333121414169e-05
4.14175276746947e-05
-3.23767796184374e-05
9.98309882382145e-05
0.000111137754270789
7.5289656105558e-05
6.14083850690018e-05
8.65205647851007e-06
6.06561110342599e-05
4.78275072914538e-05
6.68757184355168e-05
4.58435722764423e-05
7.16344905336845e-05
8.79032264877906e-05
9.8502042216131e-05
5.08535666862091e-05
1.73548908734395e-05
4.27565361055078e-05
5.65971406045198e-05
5.66431691538881e-05
9.59419945084504e-05
7.06283984128323e-06
8.39749287753716e-05
7.60856390703857e-05
5.18712443199879e-05
5.96138893095502e-05
2.66854129124597e-05
7.4368407724479e-05
1.63342337076293e-05
5.62882803405285e-05
4.6703586181537e-05
3.34591861127837e-05
7.13755912841259e-05
5.59990457058448e-05
6.24851885906157e-05
5.45232994045632e-05
5.90056989024007e-05
5.20497469505694e-05
6.36389349769072e-05
5.84541948861351e-05
2.56676819937816e-05
4.16119730237844e-05
3.99155725444636e-05
9.40192856018418e-05
0.000105262309346844
3.91481551530531e-05
4.46069094400204e-05
4.45421911607173e-05
5.4863050113931e-07
8.58707375891059e-05
8.34396524756015e-05
7.99465582323834e-05
2.9343379814462e-05
0.000125624637756525
4.88844984777368e-05
8.49427785206047e-05
7.63527453783928e-05
7.0932632126408e-05
9.5384286189951e-05
3.54069025282316e-05
8.8129828655758e-05
8.85235006264954e-05
7.54520053494129e-05
6.96739258895982e-05
7.3165387134159e-05
4.6193278522867e-05
0.000120130048064361
4.47846149870502e-05
1.43184441054173e-05
6.75782132619568e-05
2.05723782859062e-05
6.6375238128951e-05
9.37955918712935e-06
8.56990284501378e-05
0.000130677478048333
3.78789208470034e-05
3.63467287902125e-05
1.71455039390552e-05
2.73936226150166e-06
3.71165700683641e-05
1.29667386551138e-05
2.95549550665286e-05
7.13052318308859e-05
2.73093492532356e-05
9.79911465877627e-05
4.19613910513093e-05
5.3024016254607e-05
8.48345015620936e-05
7.05884068323371e-05
7.06780977967906e-05
0.000114680667678626
4.16258943613633e-05
-1.20135651401996e-06
7.42589669835085e-05
5.52890229259124e-05
1.28727771747092e-05
0.000101876955831237
6.37072048562633e-05
4.27302370109595e-05
4.49861500351164e-05
5.07491190919196e-05
5.88486668725806e-05
7.50367269774674e-05
0.000114678771967666
4.04252995890068e-05
2.57658752800406e-05
3.19595939681131e-05
4.15412007043661e-05
9.22021970859488e-05
2.86913175746228e-05
5.65885172589613e-05
-1.00336748194713e-05
3.14830718830741e-05
7.04512751420907e-05
9.93334965482247e-05
5.09007837228985e-05
8.56893755217756e-06
3.01340821037316e-07
9.70010914423862e-05
6.63488815314367e-05
3.26049075188132e-05
6.59229903617127e-05
2.64887010192312e-05
2.246271883258e-05
4.94697560306076e-06
5.31918097101096e-05
6.51742495099207e-05
6.58234576426949e-05
-8.05110898842397e-06
7.64617922019442e-05
9.5819275358469e-06
4.31710491283943e-05
6.39366793934345e-05
8.26997867258004e-05
2.9949100637746e-05
8.15206300400821e-05
0.000107176224090271
9.81327322486021e-05
9.07873120013162e-07
6.01382060912892e-06
6.6552326213827e-05
7.97882658378121e-05
2.82652268718316e-05
4.85445716598754e-05
7.73586793192373e-05
2.18948237596719e-05
3.45516873298146e-05
5.01806475153266e-05
1.73804821377541e-05
8.9026093805954e-05
1.68121687777183e-05
5.31076620216248e-05
7.69790022149895e-05
3.48272873275293e-05
4.27592611436026e-05
9.64829785945756e-05
6.93672566875003e-05
2.36132064671574e-05
