# Supplementary material for: Research on computational propagation and identification of mine microseismic signals based on deep learning
Source: PLoS One. 2025 Oct 22;20(10):e0334641. doi: 10.1371/journal.pone.0334641 (PMC12543183; doi:10.1371/journal.pone.0334641)
Supplement: S6 Data — (ZIP) [file pone.0334641.s006.zip › 000100800002970.xlsx_0.txt_24.txt.txt]

1.90007772067864e-05
-1.46984349042966e-06
8.55037249043853e-05
5.02552393082955e-05
5.04704014736057e-05
2.25744245896515e-05
-6.56371755060477e-06
7.7835955706337e-05
6.52205377813793e-05
0.000125973852245535
4.01071887924578e-05
0.000111533293641183
-1.48053638084986e-05
7.4338300935618e-05
2.46350670025394e-05
9.75404296090199e-05
4.95247566326373e-05
3.5291146430862e-06
2.91253291901939e-05
8.40273290591817e-05
8.95565392865601e-05
7.87922244525656e-05
0.000131888231763212
7.17529280998724e-05
0.000101801871323779
4.84704477780958e-05
3.2237904445346e-05
5.31033086304433e-05
6.78261308427498e-05
6.30834013218973e-05
5.6650639104185e-05
5.34828520876449e-05
0.000100443527616431
-9.19437869453905e-06
4.02026444574414e-05
7.05590562881533e-05
6.76118683841289e-05
-3.23160002273981e-06
8.89280402962966e-05
0.000107633977957946
4.61017623348547e-05
7.20477858326684e-05
6.57715891760547e-05
5.23725909849587e-05
3.79306766961221e-05
5.25401869163551e-05
5.11742400177247e-05
8.02522660136089e-05
7.33532573839573e-05
1.82513816041019e-05
9.0255114499826e-05
5.99723992219231e-05
7.64344444325574e-05
5.42064235944167e-05
9.37356550291852e-05
7.22554796983007e-05
3.96851868687909e-05
1.77729093563357e-05
6.4682277503658e-05
3.07283899859939e-05
7.47316703267298e-05
9.47386702890942e-06
4.28231882082379e-05
0.000101513064420317
8.25832592629747e-05
8.00527637473898e-05
5.47539026481745e-05
0.000108675947125309
5.86063784064213e-05
0.000129620943881858
7.41161661030422e-05
6.29181477589481e-05
3.9010378432385e-05
5.99811205992772e-05
8.11619206835156e-05
4.40556043756454e-05
0.000109683401966151
0.000107958650916178
7.98725784214319e-05
6.06003379703175e-05
6.3776852317044e-05
5.96554315229608e-05
9.66311209690748e-05
4.45017758907394e-05
9.37609343573816e-08
6.00301323572918e-05
2.80835247751362e-05
4.61252993688315e-05
3.32205925333408e-05
5.97546557887517e-05
9.35030328959983e-05
5.64544760208335e-05
7.98404997130884e-05
6.21691471715673e-05
9.36636722368458e-05
0.000100656574210004
9.54875620459053e-05
1.88588530646144e-05
9.76009722914196e-05
4.35196270001368e-05
0.000100465583150513
-1.11716773998393e-05
-4.08033618599434e-06
3.71644368119237e-05
9.14128430393126e-05
6.99256104064962e-05
6.79673090119165e-05
0.000101001587514456
8.43670875668481e-05
4.16411856215751e-05
0.000104897778443908
4.67284863952864e-05
3.93001121116019e-05
3.94159302649531e-05
7.92961175018902e-05
6.52112964788725e-05
6.86270092671975e-05
6.64714977418198e-05
0.000100075708317939
7.1695704500081e-05
9.14050228056857e-05
-6.41448417931635e-06
4.60693356433435e-05
7.18760931452538e-05
0.000154139522751049
7.01337592160155e-05
9.97487696476301e-05
3.47737520128255e-05
4.49521674140681e-05
0.000113370020612114
0.000115615850724718
2.68262709520614e-05
7.21130580236847e-05
1.55656134135891e-05
8.76499455548894e-05
1.73450878531725e-05
2.72307716486074e-05
4.6637847524322e-05
2.85720289407383e-05
6.33335487301336e-05
6.37900580285587e-05
5.07856244049758e-05
6.45365411139983e-05
0.000103953555872466
3.19496814288487e-06
3.36320883323096e-05
6.11963181311779e-05
4.55514961096855e-05
-1.11954558389641e-05
1.20719237598992e-05
9.27132555878203e-05
7.69768594912209e-05
2.55757935173975e-05
6.42292426485504e-05
7.04284041844169e-05
6.1600872273076e-05
7.89148291792125e-05
6.84521746260013e-05
3.88179719992389e-05
6.49293247047103e-05
9.44802504011823e-05
2.37214929631376e-05
3.07458330846538e-05
3.55981939494225e-05
2.62495146537664e-05
8.12667575413447e-05
5.58720274536611e-05
5.74855480380139e-05
4.37684770757314e-05
4.52388983103793e-05
3.07322147018208e-05
2.2191787843827e-05
7.18380153015122e-05
4.65105670772017e-05
6.47938782526823e-05
5.52376141603745e-05
6.43152419610483e-05
8.03050583244006e-05
0.000118275458026763
7.7933147258801e-05
2.7851132674966e-05
5.3124180272939e-05
4.68644882116945e-05
7.48189871729976e-06
4.28108452412848e-05
-1.29702492710266e-05
3.63719654235919e-05
7.77200459380055e-05
-6.83765644854464e-06
0.000108494891351926
8.06138522262896e-05
4.44982624712106e-05
8.66546798602199e-05
8.38636226624183e-05
9.8249010976671e-05
3.61739805320898e-05
7.30753239439072e-05
7.16175858628985e-05
2.13090615823054e-05
5.09476991001632e-05
5.77921354244686e-05
5.63554273425693e-05
3.17017482341819e-05
0.000103739951046392
7.36996430474132e-05
5.11685728926989e-05
2.47283587839369e-05
1.94178187816353e-05
9.77007746952194e-05
1.27152771858751e-05
0.00012396746456963
0.000109823200849017
4.3304174038157e-05
6.16892219682382e-05
6.00731133131854e-05
9.27178200502478e-05
4.1237486709554e-05
7.48432086357181e-05
5.15392611187054e-05
8.18091224942062e-05
3.10178778023079e-05
4.70461061935977e-05
-4.08998871370962e-06
1.57122030920625e-05
8.56192682187528e-05
0.000100071707756272
1.86283030938215e-05
8.37357520418031e-05
6.66387480955915e-05
0.000137576409762378
6.10487101184751e-05
2.51698813142694e-05
6.56329269456893e-05
4.65113070696234e-05
5.8320911980093e-05
5.40041030242561e-05
8.06513491650289e-05
8.89854714660309e-05
9.61060400816056e-05
6.90596062451991e-05
2.12267658802247e-05
-2.98944260402899e-06
5.1350441027194e-05
5.54228815118115e-05
5.72766310422721e-05
3.9316546331424e-05
6.92164128563303e-05
3.9468031010979e-05
2.69841545382397e-05
6.66707822781553e-05
5.37123827390052e-05
6.21529852684573e-05
1.99136726360218e-05
5.38470275531059e-05
4.13514831370965e-05
1.2677937684768e-05
0.000133949066350977
9.52530291542999e-05
4.15836190082491e-05
3.45010931335809e-05
3.0817211521653e-05
6.9908045886274e-05
9.99461464591789e-05
7.59853978586252e-05
2.14330538006045e-05
5.29639234085289e-05
6.01890141244144e-05
7.6058792008334e-05
2.21905412683006e-05
1.09238424790848e-05
1.75907824493521e-05
4.47514333226424e-05
2.80641638279621e-05
7.0463855164347e-05
4.67749026235667e-05
5.32227191268469e-05
0.000113931980434409
4.43189527862848e-05
7.97613923807332e-05
6.07901537415115e-05
2.20762078974425e-05
4.39043511842962e-05
-9.28886919162728e-06
7.25966534411776e-05
9.32557629428862e-05
5.96202946315016e-05
2.66633324016203e-05
4.93634021015978e-05
4.09819319236877e-05
8.77609002455495e-05
8.95605341862205e-05
2.5842121059465e-05
4.64660909151173e-05
2.60277647796003e-05
1.6454842535212e-05
4.89699419937368e-05
2.21222727662494e-05
4.28001931994549e-05
9.15443761915497e-05
5.95187143133767e-05
7.14504710977083e-05
-1.59040650743281e-05
0.000109900746290215
4.96202349574784e-05
9.2402230589702e-05
6.10005818189171e-05
6.73891555213004e-05
4.22880035111891e-05
1.144278352917e-05
4.7715301665922e-05
0.000102886683052162
5.23342381919843e-05
2.50675993503004e-05
9.802467062274e-05
2.7332071688457e-05
0.000130747517173098
5.2459156526083e-05
0.000106437134783959
7.04241324206034e-05
5.46609374269666e-05
4.90329322907288e-05
7.11120765007396e-05
7.03093769175194e-05
5.77399205941849e-05
6.7181759523884e-05
6.81035117646358e-05
7.73686100859149e-05
5.86148497042728e-05
9.83106412879451e-05
6.51656948788904e-05
2.79599972960009e-05
1.71897884963908e-05
8.57921328823819e-05
2.27302902150761e-05
3.93471966780739e-05
4.10015261825474e-05
7.87078817693701e-05
5.79234552145735e-05
0.00011856730316507
2.19862311038147e-05
1.68458530059873e-05
3.05856418060641e-05
6.69658466285422e-05
-1.41496284652687e-05
1.79605693327151e-05
3.50127999460369e-05
6.96015484663596e-05
-8.98290499593406e-07
5.15496792646662e-05
8.86162177503527e-05
5.76923110980804e-05
9.95392179545484e-05
6.28205714352887e-05
3.34782218685731e-05
7.16024754792039e-05
5.88714775522428e-05
5.19637870773336e-05
3.91439749303809e-05
8.66328178649182e-05
2.94274968282115e-05
4.96806625139287e-06
3.6828656338488e-05
4.92029756817373e-05
6.38409197131005e-05
3.81463551145611e-05
5.25718798108535e-05
5.45412758400234e-05
0.000102959946044487
8.48363298869404e-05
4.70673288218053e-05
2.53729134313082e-05
8.42317106008247e-05
6.67090128495777e-05
6.22590554274711e-05
7.45859284426796e-05
7.19280896364882e-05
4.68616546090231e-05
0.000113673825682478
0.000115105576677669
9.9180397519333e-05
6.80519453281454e-05
1.30762775668668e-05
1.24431493530882e-05
4.75238202542339e-05
3.29951971279126e-05
0.000115347466902464
3.14251591511934e-05
3.27814431786714e-05
2.27590821100023e-05
5.49081388111887e-05
5.57444644981497e-05
5.63923091430348e-05
6.79387891415382e-05
1.65566252897352e-05
5.92800541539645e-05
-1.47445341117062e-05
3.23183942266864e-05
1.15827834456038e-05
5.52733079936927e-05
5.07558434729801e-05
7.21476890291753e-05
4.19540003388333e-05
-9.7839981218182e-06
6.3450128408747e-05
5.38227867726714e-05
2.86279300514774e-05
4.20630790883301e-05
8.59282979320269e-05
6.31235270389609e-05
6.86130829174931e-05
0.000114449295924415
9.20319864870681e-05
6.10222423289076e-05
8.41256195331021e-05
2.95929654213914e-05
7.89262382515556e-05
4.57929547966899e-05
5.41557516544356e-05
6.35952624503056e-05
8.88588736372333e-05
0.000109950526404919
8.34271151878114e-05
9.16849081798362e-05
2.34015159497901e-05
4.1454843835588e-05
9.24248883639877e-05
3.88358976370849e-05
8.00813844173436e-05
1.83604760082387e-05
4.70036297944704e-05
8.37039927349684e-05
8.05275601996258e-05
5.95261463561114e-05
9.64632930491591e-05
9.14100302433266e-05
2.71067263553691e-05
3.44246401374112e-05
9.6431289433303e-05
3.10050286224678e-05
9.23424650074471e-05
8.2167152526577e-05
5.56640311271996e-05
4.92221429135735e-05
7.17413295654989e-05
0.000109052348557151
2.66523836238245e-06
0.000111203448346074
9.04803663735515e-05
9.24513567445696e-05
6.13785698383491e-05
5.55746805897453e-05
0.000130477370965338
4.7968487550832e-05
4.82770996165046e-05
2.49413217197491e-05
5.33983077239163e-05
1.54751366643353e-05
5.62653515984608e-05
4.97479864892055e-05
7.94050557546479e-05
2.18756931412504e-06
2.01651473058138e-05
2.46080440835133e-05
9.05311396537978e-05
7.57408145842421e-05
7.95707805237459e-05
9.05000361696796e-05
5.62171695320825e-05
1.08569257728344e-05
0.000101095610341269
0.000108800727318074
-5.87391825831752e-06
0.000106796065573463
3.53126613292646e-05
-1.98070457047377e-05
7.09865817952562e-05
8.49811207350987e-05
4.29971099843337e-05
0.000105361481719
4.25508776444259e-05
7.02318353010463e-05
3.94633081591564e-05
7.0894517321414e-05
5.54658839701463e-05
8.21470254387371e-05
7.6594937426414e-05
7.4488265059118e-05
3.88499467961346e-05
5.47206968053824e-05
6.52324303216201e-05
3.81939162992035e-05
7.80721545678401e-05
6.79170862563921e-05
6.67251344888192e-05
8.2445027637619e-05
8.06926724825062e-05
2.98094130187364e-05
5.70462982017942e-05
8.12525981953182e-05
9.28540483307678e-05
-2.47780758434908e-06
3.22225234273324e-05
6.36481313752002e-05
-1.83859515975392e-05
4.31087049589439e-05
4.56521023515915e-05
4.13122525830291e-05
4.41684979754612e-05
5.14278555887513e-05
1.47970422213125e-05
5.51034722228183e-05
9.4565284575231e-05
3.73914603846071e-05
3.20432203972853e-05
0.000110625986968028
6.7692389833379e-05
4.38294831623225e-07
9.51836718248929e-05
3.70633483224856e-05
4.00441457530974e-05
4.60864323006571e-05
7.10442376542301e-05
3.81000303858878e-05
4.69268755208646e-05
4.49879998227119e-05
8.85299217317712e-05
2.25037543456106e-05
9.99221015392955e-05
0.000116085911053666
0.000109526772921964
2.41738341307697e-05
0.000104435095517995
4.12349479653498e-05
7.08517014337397e-05
7.61586135339983e-05
8.73337882315411e-05
1.58815023164915e-05
8.68006216510435e-05
7.65303994501892e-05
4.23613533093808e-05
4.38097362094604e-05
0.000115308377150339
6.01652207036677e-05
5.41103593302096e-05
2.06821163637233e-05
4.06322499218772e-06
9.68678581177132e-05
2.98130796823172e-05
1.81663935263916e-05
1.89778864725195e-05
3.60699257607652e-05
5.38821416573189e-05
0.000101734262303752
4.50120959597069e-05
5.54564786383128e-05
-5.60851409264242e-06
5.68594022267892e-05
7.00570890108303e-05
3.65402523316342e-05
4.31022880657742e-06
6.09530735096528e-05
9.22785024151277e-06
-1.47123781625461e-05
4.00100637101231e-05
9.72151955060051e-05
4.23818929355842e-05
2.95215263684404e-05
8.23572533360601e-05
3.10090888415937e-05
5.78737091202916e-05
7.68357729836364e-05
4.67224776021627e-05
5.2599808670032e-05
8.67415497041517e-05
7.75204789598497e-05
-3.43197190990944e-05
6.85660222851182e-05
0.000115575107098223
3.09650002231246e-05
3.73365501266596e-05
5.76989112834792e-05
6.21332734670607e-05
8.46595174279203e-07
4.44575658302613e-05
8.61651703630899e-05
6.92934576808709e-05
3.20744460202785e-05
6.99963924835099e-05
8.3044973095791e-05
4.08664587645343e-05
0.00012529236941172
4.10347821186951e-05
6.59228737983496e-05
5.7056823518628e-05
3.1965078915362e-05
6.59449254378544e-05
6.64634612282371e-05
9.91834813780492e-05
5.29132432069918e-05
3.50639125938446e-05
5.77778425058942e-05
4.64007475915687e-05
5.40824028359542e-05
5.65775011307119e-05
6.63761928257838e-05
1.87851764871733e-05
7.17483255249535e-05
0.00011092670262173
8.28832443976518e-05
8.12684321707393e-05
8.07119231334462e-05
9.09463690555423e-05
0.000139543023456889
6.24811650935169e-05
1.52604386760827e-05
7.56564602926473e-05
4.74008943489776e-05
5.82597170107038e-05
2.9023234651814e-05
5.91148304617028e-05
3.88734729789401e-05
5.52412432017634e-05
5.64344774762613e-05
9.05488243441945e-05
5.4125493954606e-05
6.59875859378384e-05
3.68575863629965e-05
4.47657990196364e-05
9.08877085159477e-05
5.85517394593817e-05
8.91866851323893e-05
0.000109786174060283
8.66218833669344e-05
0.000111973219665046
2.23660561373441e-05
2.10509569833548e-05
7.66431326840626e-05
5.21930017376071e-05
4.34629489899109e-05
9.73921432053699e-05
3.7580265812769e-05
7.20468291064815e-05
6.97233716969144e-05
4.78281356005876e-05
1.90391064147884e-05
9.14367968299133e-05
0.000116677681051209
6.32571104641933e-05
7.74434001556105e-05
5.38711168126762e-05
4.95677776566661e-05
3.38872902655788e-05
-1.89888112921851e-05
3.88978927402648e-05
3.61091614670377e-05
0.000103224426244999
-1.53635530207602e-05
8.74277544948309e-05
8.56029257737494e-05
7.44036602757218e-05
9.97032838682177e-05
5.32546657514526e-05
5.39853309463357e-05
6.19662554771158e-05
3.89582286240834e-05
5.76158777070999e-05
7.26094945788172e-05
-8.51996776545847e-07
7.07675546384261e-05
0.000118859551403983
1.91665401706325e-05
0.00012734928973609
0.000108869827775148
8.54949336555541e-05
2.09785884006176e-05
3.04722135851104e-05
6.55730855835916e-05
8.11565496505448e-05
8.33233616449021e-05
7.74797893910134e-06
5.48208781032138e-05
3.94510134648492e-06
5.40197187848814e-05
0.00010283708537646
-2.7417236840867e-05
2.26234743010807e-05
2.04479740277044e-05
6.04316688204817e-05
8.27748581853933e-05
1.52458531199668e-05
0.000113963787333243
4.53218995822215e-05
2.84983872147982e-05
2.6069625525231e-05
9.55938918850159e-05
4.45044430329469e-05
2.00132598636322e-05
5.46079404724152e-05
7.01868401754155e-05
8.65623739594218e-05
8.13839722705777e-05
8.05992498504712e-05
0.000100226561685687
5.9605807322067e-05
3.3446636230309e-05
7.6019924756699e-05
0.000105061715238678
0.000109532540957387
9.70695094336449e-05
7.86769839110312e-05
5.37967493248782e-05
5.92304777189648e-05
2.15974351189641e-05
-2.10113109061726e-05
1.69053085923367e-05
5.83946005241324e-05
4.38718610913583e-05
3.40458769788401e-05
3.34796477931576e-05
4.10468883135056e-05
0.000100376134004992
5.00851001482958e-05
6.87293031125295e-05
0.000128471584852215
1.28429274240753e-05
3.97456595367031e-05
3.15086578587411e-05
2.52344115423591e-05
2.97350737769279e-05
9.45936646639873e-05
1.87009990378009e-05
1.51088095425475e-05
5.99142753204836e-05
0.000100846347350612
7.76903542623969e-05
2.13594863007362e-05
6.79704086683763e-05
3.94358886343041e-05
3.34916365602457e-05
0.000127083922515444
1.21872912716581e-05
7.3876979045406e-05
0.000114413450533255
3.63619797429149e-05
7.4531877309547e-05
8.70146014016659e-05
4.88536932051342e-05
0.000106226837758307
-5.65792106390294e-05
7.65820088079614e-05
3.53247990745793e-05
7.46306291317392e-05
4.96632713833049e-05
8.12302950601205e-05
1.32333440736927e-05
9.1574361335994e-05
3.41070477967698e-05
8.15557884940081e-05
4.37718185476281e-05
9.14981674686379e-05
9.51041695887071e-05
4.94038581922348e-05
-1.77484823029056e-05
2.02877134384608e-05
0.000110908092610167
7.13969735834428e-05
0.00010680130653036
-1.55124602016936e-05
5.82421795252692e-05
6.18872335904042e-05
3.05254656893998e-05
0.00010113543581784
1.17475299001898e-05
4.33006721758975e-05
3.84126850927044e-05
7.19570478645161e-05
3.79363277443323e-05
9.21996779705065e-05
3.07313268883777e-05
0.000121685864695299
6.71722599602431e-05
6.9348607658584e-05
4.64660462289131e-05
0.000103400608695635
7.54617592977255e-06
9.88200779891663e-05
2.49298297307337e-08
7.87898412784152e-05
5.27417789332926e-05
3.27318996292464e-05
9.24411078268643e-05
4.41720755776834e-05
9.30088103580201e-05
3.49395980549808e-05
6.14032434491758e-05
-1.18287788411258e-05
5.3590873234887e-05
0.000113329775080201
3.87899947810662e-05
4.31433023507089e-05
8.85065885101099e-05
3.28208116008801e-05
7.86054886518283e-05
0.000113133803489149
2.18878699399351e-05
6.52784189440548e-05
8.1845782130336e-05
6.29301271409523e-05
7.00058417296106e-05
2.28120730373906e-05
4.65986227787588e-05
1.97681528077694e-05
0.00011836075962054
1.32636195598557e-05
2.51929230412321e-05
5.72384006387195e-05
5.55357900018112e-05
9.59395415034896e-05
3.99953898744961e-05
5.2857584892343e-05
0.000125639270834954
6.66986425021741e-05
4.77268973224656e-05
5.69292845319208e-05
-6.90119211314245e-06
7.16230840100246e-05
7.53567364324773e-05
3.8953214734738e-05
1.78715013467545e-05
5.19822924759145e-05
9.01865314909377e-05
7.73015449565659e-05
2.92236991933583e-05
7.30309824136604e-05
8.36389710306931e-05
2.67706210907539e-05
3.57499975024154e-05
2.16109135837699e-05
6.29971490321613e-05
8.55794727596186e-05
9.86353868856902e-05
9.14166312979183e-05
9.72946322207551e-05
3.26052449283794e-05
0.000112416368497782
4.81032753453691e-05
5.10251615868523e-05
7.73716034903771e-05
7.36405428831172e-05
3.55788575280336e-05
3.09659301260672e-05
4.10076439523224e-05
2.80695378979975e-05
3.33425153809659e-05
2.11085710589509e-05
3.08332374148783e-05
8.00735020934705e-05
2.37597095537192e-05
6.64403373089622e-05
1.85417193591549e-05
1.25895239352728e-05
6.57397504317929e-05
8.62165603204515e-05
1.4006643097703e-05
8.90556312351233e-05
0.000115510677363783
0.000116906880732076
0.000120108553163149
4.6710725731043e-05
7.65155698347904e-05
9.79624320500446e-05
8.87841602930982e-05
4.16007594078116e-05
1.98451644659985e-05
4.95290208375932e-05
2.5483231768597e-05
4.79345728715147e-05
-8.71761792606735e-06
3.89128150924437e-05
3.45041209488108e-05
8.18693775286425e-05
3.84393431680837e-05
3.89491363547153e-05
7.95751636726165e-05
3.67638631787013e-05
0.000122286867477226
6.69732566107046e-05
4.26601220460931e-05
3.90458829435937e-05
1.50277016907057e-05
5.44827757982726e-05
8.24996193434653e-05
4.59185040600676e-05
8.6641927612686e-05
7.69297868716088e-05
1.88114922622506e-05
0.000144621352959547
3.26154372399405e-05
-1.63808406472982e-05
7.80420948581592e-05
7.71332172532718e-05
1.46642065394262e-05
3.8395900973061e-05
-1.17679154787112e-06
2.13751721539525e-05
5.41255816530256e-05
0.000132377954147067
6.14879614436734e-05
4.91854261642675e-05
6.44766764082186e-05
3.08388523644129e-05
4.31731580927271e-05
0.000135009326525751
7.32808963424767e-05
2.75794876061772e-05
6.92465267049272e-05
3.53365770475765e-05
0.000108900837774734
7.4255720864667e-05
7.06350518998007e-05
0.000120402466457834
1.02903470548532e-05
5.18500983116522e-05
4.72396884392207e-05
6.03800562501716e-05
9.15361147686316e-05
5.01934499322103e-05
3.19551810592587e-05
4.13902462938536e-05
4.02063081079701e-05
6.61775396160724e-05
6.88322741417418e-05
9.01622733711693e-05
2.6938557714176e-05
8.38240529786659e-05
5.33124254531249e-05
0.00013867376308664
7.12191650109716e-05
4.43166589033125e-05
6.46017119116065e-05
8.01907908744574e-05
3.73476692827657e-06
2.69832782910846e-05
9.69852440668939e-05
0.000101274729444758
5.9609822847237e-05
1.39356880955413e-05
8.43110576245996e-05
3.41654229303004e-05
2.84278867914102e-05
7.08860817352527e-05
5.03097424282072e-05
7.87410456302554e-05
4.08889363590955e-05
5.05469896056466e-05
6.48374262058839e-05
3.91307163053102e-05
0.000103765154527766
4.12192491870907e-05
1.20384786860942e-05
6.51915495984762e-05
6.62658549660868e-05
0.000154399198709185
2.4812002507774e-05
5.96711218390013e-05
4.76055886280373e-05
7.24019156436031e-05
6.83373778185486e-05
6.86393939118014e-05
8.19784956040577e-05
-2.93242388327794e-06
4.08305262650157e-05
5.49703056761284e-06
-2.09668120787293e-05
7.93427854135526e-05
0.00011729468325203
4.70896727531138e-05
8.86152681139139e-05
1.57937733277584e-05
5.69183113143318e-05
8.483384606277e-05
6.0407470720086e-05
7.5241856363679e-05
7.62097136160497e-05
1.93689311721882e-05
3.93931109092403e-05
7.48185079809467e-05
1.51138709898668e-05
0.000130255987572711
6.54479197707498e-05
3.69950070881042e-05
3.0811568582107e-05
7.13664385286027e-05
7.70538040497504e-06
1.76539994390038e-05
3.97270560280467e-05
4.20166290100017e-05
8.36423816496224e-05
3.26967216116215e-05
0.000102453482831199
5.52785556288603e-06
6.53202347434369e-05
4.96792927728666e-05
4.80057849526415e-05
9.35818527265843e-05
2.08864356315912e-05
3.71030974198472e-05
2.193268246186e-05
4.92820421847245e-05
5.30378555635415e-05
5.17239955080353e-05
1.61847590507309e-05
5.96643605809225e-05
5.89560905138402e-05
5.94494431127559e-05
5.76753608694871e-05
4.66971175928051e-05
4.19207801709916e-05
7.08145264904479e-05
8.34595870564536e-05
6.21352547309156e-05
6.21631402767909e-05
2.18398698128063e-05
9.0715214831007e-05
6.44807307446327e-05
6.06334871188412e-05
3.60232873276433e-05
2.76243250932394e-05
4.78992424336913e-05
0.000132800788812546
0.00013650880170203
5.55359621793704e-05
-2.56396826933968e-06
6.69361893810464e-05
1.67690110941856e-05
5.72673088674977e-05
3.58224529562998e-05
6.80717404190403e-05
7.48818758573961e-05
9.63558146218199e-05
6.24876361135226e-05
6.48797303027498e-05
3.25849610013089e-05
3.29381723914509e-05
6.90834765522448e-05
5.68575141591325e-06
3.64625044212474e-05
8.21242230204988e-05
6.14357973283808e-05
3.6246188275725e-05
2.31312881532112e-05
5.84965505128353e-05
8.78450504132665e-05
6.29591853522146e-05
4.76081029128217e-05
0.000100208062758992
6.69910103416779e-05
5.27413573164973e-05
7.65244036536209e-05
1.757125842017e-05
3.2625338981625e-05
1.08002386187403e-05
5.49836509985549e-05
4.28304543464972e-05
6.05701339352354e-05
4.00254861354339e-05
4.75071582205381e-05
8.25405422255896e-05
7.49321428519283e-05
5.47249396688346e-05
0.000102673743414155
4.93665612372654e-05
1.52365540304741e-05
6.35196657295081e-05
5.22478750159598e-05
0.000100590337516859
2.32562667624536e-05
7.00045960483675e-05
6.94359417885071e-05
5.52665840016605e-05
5.29257833219522e-05
-3.55761511687126e-06
8.17790927874881e-05
1.02738160797356e-05
4.32229633969514e-05
1.86972110190654e-05
3.12770426290587e-05
0.000136955536422603
4.3642827705183e-05
0.000106399588646057
5.17581072837523e-05
8.27235698635741e-05
3.61210981149509e-05
5.21388948856583e-05
8.96989334353829e-05
2.59245330835289e-05
4.4841088388807e-05
0.000109739846796396
3.69830122917157e-05
6.08552958474717e-05
8.05601788221712e-05
4.0527678477763e-05
8.22660695682014e-05
7.69410062203527e-05
-6.42593151187304e-06
1.84295138155942e-05
6.67234813778737e-05
0.000136040497662043
7.11716066860135e-05
3.86621735068729e-05
6.67104577352594e-05
6.89760067336152e-05
-5.25823564674503e-06
7.103159013284e-05
4.3049657490997e-05
7.76130672162228e-05
8.21333989237964e-05
4.81351827061001e-05
8.00392323228322e-05
7.89430373600887e-05
3.48797003631989e-05
7.82415734058627e-05
8.17639326526937e-05
-2.32726555170497e-05
4.74233972736522e-05
6.62752878400762e-05
6.63408073939545e-05
4.27804571698456e-05
7.46972210958171e-05
4.72188921878413e-06
-3.91656994493792e-06
6.50063891341992e-05
7.58627724263345e-05
-3.33743743460847e-05
0.000121684085451953
0.000104051654802835
0.000116419004905359
2.33092885659559e-05
6.45694738752599e-05
3.21676478297509e-05
4.53562140198927e-05
-5.89991766132856e-06
5.19996884128784e-05
6.12296727737191e-05
4.63633032113424e-05
6.20743930429357e-05
8.20601118018378e-05
5.61040965743588e-05
2.28246841511085e-05
3.17400154169119e-05
7.94611290838682e-05
6.05171795651442e-06
7.06218171080662e-05
4.61112966849662e-05
5.43871247568739e-05
5.11987166974571e-05
0.00011384022084408
3.46124322737971e-05
2.94002491410281e-05
5.73770356560085e-05
4.28415891265089e-05
5.32360948784692e-06
1.18602643592006e-05
6.31657874023329e-05
3.51168335626893e-05
6.8040111237982e-05
7.79958194263389e-05
5.90598619999789e-05
7.6571123940879e-05
6.53340458288168e-05
8.76679750788955e-06
3.75967612658816e-07
6.65079403910865e-05
9.33225299429385e-05
7.39286676247667e-05
0.000114347911899645
2.86269898289946e-05
6.81921488345419e-05
4.20315839030193e-05
4.29101321623289e-05
7.00320609102351e-05
4.09125524010758e-05
8.25605532822258e-05
5.60056045890858e-05
5.28335633845849e-05
3.94102771722636e-05
8.05541035757397e-05
4.023344317644e-05
3.63200154270673e-05
1.92607036534057e-05
7.25715002106473e-05
8.78950838389233e-05
3.42092902865259e-05
4.4215258085059e-05
3.08282811532095e-05
0.000139757180332597
8.65185849098338e-05
4.65371733456699e-06
1.89017093991364e-05
4.43009964448746e-05
9.19593931044747e-05
-3.60921202742858e-05
-8.73533777319803e-06
8.66034194147777e-06
7.86570995982667e-06
5.11018584519291e-05
3.25114372690606e-05
0.000120750420925558
6.68221977601341e-05
4.72049663889433e-05
2.79415396896152e-05
0.000124880830390255
3.15856035844548e-05
7.26981890088609e-05
2.75879986366354e-05
1.30225915120546e-05
3.25204947629981e-05
9.70958869028768e-05
3.0339851118665e-05
4.68314632521338e-05
4.07653924425604e-05
7.43854376458336e-05
5.5716807544167e-05
5.41021161724555e-05
4.69158665101777e-05
2.32142234223241e-05
6.01521545371252e-05
5.82333069611966e-05
5.48752866308449e-05
3.7968066169198e-05
3.92167388341243e-05
0.000111825608393689
3.93389467360335e-05
5.16613458609919e-05
4.47569550489706e-05
9.88913386803811e-05
4.33563251820149e-05
3.73359318578313e-05
2.58158944853799e-05
5.55697454569849e-05
4.05799309838121e-05
7.3248650699329e-05
4.80142389305876e-05
8.78487642773912e-06
7.50372257650101e-05
4.479653021446e-05
4.33680690908655e-05
1.90197501056241e-05
6.48222313458162e-05
0.000102017297415232
4.86525852677481e-06
6.67244819149183e-05
5.92534950772144e-05
5.43206240952996e-05
6.07963539126248e-05
2.78050170595086e-05
3.22592929342751e-05
2.10581009677613e-05
7.09055244049731e-05
4.91214395871501e-05
4.53191112151203e-05
4.26397049751815e-05
0.000107348280637737
9.94213296342839e-05
8.73252117517159e-06
8.00146027710991e-05
4.86929910429669e-05
8.01880515169899e-05
9.9468793415046e-05
8.10769170275247e-05
1.46463004979512e-05
0.000100652793616734
1.6237080122275e-05
4.57822509149693e-05
6.40101942493485e-06
5.51170013542295e-05
1.70693950624099e-05
4.40050765664616e-05
9.22877446840192e-06
1.98699864160895e-05
0.000131235063083114
-1.00425128624513e-05
7.87764565756086e-06
0.00011472562414083
4.09069360210679e-05
6.3723091139697e-05
1.86514295225537e-05
7.10684046296961e-05
8.80585315041283e-05
2.36204088977511e-05
3.12459308290801e-05
4.17270501321516e-05
6.15624612396211e-05
5.68273037587842e-05
1.56443680826995e-05
5.72980097682865e-05
3.69699176682303e-05
8.60805256861257e-05
2.94757417523972e-05
1.45480151160127e-05
2.73686242809745e-05
7.59358735920628e-05
6.11222154324365e-05
8.7626855504486e-05
8.7052310968374e-05
7.04980542811478e-05
8.93995313971656e-05
9.49567741386118e-05
2.45390844750175e-05
5.40354786573793e-05
3.81337577100057e-05
5.60114234918981e-05
7.05466621297755e-05
1.94949993233625e-05
3.59585054424303e-05
4.4984592806092e-05
-5.59981605103e-07
8.67189429292063e-05
0.000102197134532543
6.44336434756908e-05
4.2337369055864e-05
4.35805194430782e-05
0.0001563021089079
3.50846676542712e-05
0.000100008166805658
6.76586716298273e-05
9.52072215807411e-06
1.91955489977426e-05
5.32504806096347e-05
3.30798710598761e-05
3.61476938614436e-05
9.91689152884767e-05
7.57225591305293e-05
6.21178236546108e-05
9.01539410974402e-05
5.22661296556555e-05
1.81598241933642e-05
3.62656298740678e-05
4.77094615825976e-05
7.47720783826861e-06
6.22275683848843e-05
4.50622136280199e-05
9.02217030664671e-05
9.09261255653367e-05
4.49578459366067e-05
6.81178117798889e-05
3.26577117307788e-05
6.93112961304355e-05
7.91742624621919e-05
7.91542973514418e-05
5.09140613490261e-05
0.000116980070744552
5.79610377158993e-05
8.03534461416822e-05
8.50935760531103e-05
6.90227673386657e-05
6.80669981905035e-05
1.8567182987205e-05
7.66321902848721e-05
5.58628108943028e-05
1.84945778982824e-05
6.9194553057247e-05
0.00011035862163525
8.35325034964621e-05
1.28201840941033e-05
2.66262382459215e-05
7.29793168486918e-05
5.16328766869441e-05
5.41835721606529e-05
6.31480186745562e-05
2.85190129535252e-05
8.18313545154819e-05
4.59532589686176e-05
4.16634647154309e-05
2.45535194357053e-05
4.12741976497963e-05
6.4426753473787e-05
1.18772852817746e-06
2.953475133958e-05
6.65099700780967e-05
0.000101063491287705
7.65935614581102e-05
2.01066726962542e-05
7.13747902126901e-05
0.000101205934192491
3.24575088918971e-05
4.23450895483134e-05
5.83143203404838e-05
3.92164804538287e-05
7.80827222337467e-05
2.20014416049497e-05
0.000106128063086506
6.61227525186734e-05
0.000130013680854575
9.7523304161773e-05
2.02637258218218e-05
0.000104893642991713
9.22090172791451e-05
5.45426279524087e-05
3.09531943839125e-05
4.68141431223799e-05
3.71445932902984e-05
7.64178045184531e-05
4.28525619221485e-05
0.000113226935806772
7.56149385444885e-05
-1.9952570283283e-06
8.47717141388004e-05
3.16073302361844e-05
6.7147861492862e-05
7.837997764342e-05
5.82773900901886e-05
0.000133406121029314
3.2129923160546e-05
-8.01979532232338e-06
5.20177705229535e-05
3.05783575752899e-05
1.43629665583174e-05
5.04718191258648e-05
5.06834668101514e-05
5.58947107680604e-06
0.000105244587216014
4.62309630057437e-06
6.05982150471855e-05
0.000115156820176546
7.5866810406368e-05
9.47862875954991e-05
6.73578784717231e-06
4.41231581714249e-05
5.62390293572445e-05
-2.57122486308868e-05
8.07038227600713e-05
5.53480138929872e-05
4.93221029369654e-05
5.46767574681199e-05
2.73624045232876e-05
5.55704759305733e-05
5.19983294092601e-05
6.56784371181391e-05
7.82071194224499e-05
8.41315456671463e-05
3.78598566061985e-05
8.61431457712483e-06
1.52572921389859e-05
4.89409783054307e-05
2.28654175322201e-05
5.85830846749131e-05
7.77301807068838e-05
9.06499850798465e-05
6.09802215143302e-05
8.22503341765908e-05
2.1977880998628e-05
7.36117919840959e-05
0.000106083201946152
2.82616806745244e-05
0.000111290732801489
0.000149852093316293
1.98183278800273e-05
4.91261168768816e-05
8.09045903756135e-05
8.42547086152465e-06
9.40703111486898e-05
6.86329046614696e-05
7.1228093849895e-05
1.42397327224379e-05
0.000103715292948113
1.51469886177973e-05
5.22668108249551e-05
5.76329620222034e-05
-6.91805193193436e-07
5.41945933215492e-05
3.39479129946507e-05
6.03283707439597e-05
6.26437095523364e-05
4.56324728336514e-05
4.90818052170239e-05
4.23089485181976e-05
7.79215474659021e-05
7.4875328266516e-05
3.39918406999659e-05
2.64902090188977e-05
0.000124594156500988
9.59473543868078e-05
5.81281722962206e-05
5.43684544513395e-05
-4.57266770318089e-06
2.25190910082424e-05
3.05578184884069e-05
5.59405438454918e-05
0.00010471048281469
5.6432213610878e-05
4.41426038976655e-05
5.85909971067843e-05
5.46648880719816e-05
7.17552241354871e-05
5.18883805430549e-05
6.53252148561927e-05
4.59730337152534e-05
7.35908764934018e-05
0.000111330956150534
5.73015158460426e-05
3.40191913703481e-05
6.46551350419228e-05
5.28778614349705e-05
7.19992600098882e-05
5.41213171977907e-05
3.52189761632581e-05
8.26958408735185e-06
3.50685963969447e-05
7.69095274514782e-05
9.44698576034608e-05
7.7834158787743e-05
7.65192039488186e-05
4.24252117030151e-05
4.56724206446151e-05
0.000116941689199177
9.79477075279875e-06
1.72452138618535e-05
4.92589553791954e-05
7.9819993767937e-05
4.59922058436798e-05
5.71103848122272e-05
3.41609035939089e-05
0.000102425074887051
3.52099734812529e-05
7.54577645596418e-05
4.6791910476034e-05
5.8417018098946e-05
9.5252859272452e-05
3.759969499702e-05
8.15889434276934e-05
6.10716982756754e-05
5.3628648497919e-05
0.000122589194994617
8.09369720957536e-05
9.28328501257826e-05
0.000112067882877022
1.76135377342046e-05
8.50641501287586e-05
1.85655111582382e-05
0.000116383554485526
3.45758324028079e-05
0.000100724567282483
7.83894858381263e-05
6.16993950489615e-05
7.44400902831703e-05
3.85829442334787e-05
4.89306210596445e-05
2.33408090035025e-05
-2.26812853214246e-05
0.000119528521872731
3.64825049425306e-05
7.22407736707381e-05
7.91239393121309e-05
7.63809507692872e-05
9.79267013246783e-05
2.64186925525837e-05
5.61602713769901e-05
3.89470194653997e-05
0.00011241581187266
2.76493053847337e-05
5.61841904858872e-05
5.24652230731155e-05
5.24617770679285e-05
5.81720560924684e-05
3.72926305802608e-05
5.87064564752532e-05
5.73463811427262e-05
4.42827953256622e-05
3.21540525093654e-05
1.96124284531574e-05
1.45757409555435e-05
4.58815069078226e-05
5.65221258892514e-05
5.12795428626493e-05
3.7548810404306e-05
8.19499658286288e-05
0.000106033475243938
5.09238650639385e-05
5.22984551549625e-05
6.77625099103617e-05
3.93953125160082e-05
3.86023306949827e-05
5.76915515306321e-05
-3.31683567684158e-05
8.95185873874764e-05
7.47404841257116e-05
-1.1459241781337e-06
8.58272290141414e-05
6.51842441030339e-06
0.000106746830944266
3.80922546547127e-05
5.55978685136192e-05
7.54298102599197e-05
8.77981706850804e-05
0.000110478856825759
4.93884398152101e-05
0.00011000415436688
4.26679311304218e-05
0.000149389226401291
7.54350471068414e-05
6.76358141340437e-05
3.43894741204752e-06
3.69370840131642e-05
0.000108068112164087
5.1061683275293e-05
0.000118545146953073
0.00012731821525523
1.61097376557529e-05
3.10964255642853e-05
8.12519393909782e-05
6.89743996051122e-06
7.50749249924427e-05
9.92914951896648e-05
4.0298673552739e-05
6.83439761894219e-05
5.57742752669439e-05
0.000112287423091532
1.76558631523538e-05
4.974323418702e-05
2.10490542660857e-05
0.00014134558710431
6.15020121193613e-05
-1.66347073214222e-05
8.13235028338603e-05
7.68870120199671e-05
3.12690087702487e-05
6.51733725672291e-05
0.00011085446528898
5.07603993249096e-05
1.04795654942054e-06
-2.36976118381363e-05
7.82611345567319e-05
6.77097738580619e-05
1.65633724430362e-05
3.80401481096556e-05
7.70993824320642e-05
9.42402758398995e-05
1.13853015332447e-05
9.3588275355545e-05
7.63045600754658e-05
9.71869274588986e-05
8.83304986321255e-05
7.71128951529169e-05
4.81520312296959e-05
9.28820663780765e-05
6.59273823697752e-05
2.6591000876797e-05
6.6437993523388e-05
7.55463590960502e-05
3.40212758648168e-05
0.000103948936763036
4.24359346168632e-05
2.41472733368242e-05
2.94476437072567e-05
6.5485348457952e-05
7.37387346811805e-05
1.51751162372322e-05
-3.65826609898258e-06
9.23706630211922e-05
6.49686819941655e-05
4.65409164784007e-05
5.0922117792071e-05
4.25932622569848e-05
7.25839312253926e-05
2.71984424324509e-05
0.000114953166445655
8.04177278307816e-05
8.06329357344541e-05
8.95344641041142e-05
8.71940798811383e-05
-3.30919618457367e-05
1.33965088958395e-05
5.5597651987038e-05
5.26265211481652e-05
8.34609205356477e-05
6.38812411566342e-05
7.1567692080054e-05
5.72251021486953e-05
0.000118667866273008
9.0582348988408e-05
6.01913477768776e-05
7.60732832576053e-05
3.23422214963294e-05
4.6282721253782e-05
5.06684024620431e-05
-3.23830985153694e-06
7.19481929677642e-05
6.81596768400805e-05
5.47924933583461e-05
5.72558502297157e-05
5.12262444157944e-05
3.41971840876492e-05
7.31138514698067e-05
3.0453232077742e-05
4.35815193699218e-05
2.90487068407568e-05
5.51886688720383e-05
5.43429784854873e-05
8.20936147514798e-05
0.000109051909645192
1.33571067526634e-05
7.96484594498302e-05
9.93819493043514e-05
5.160569884973e-05
7.50387911869338e-05
6.73325774535086e-05
4.87237193838448e-05
8.32432739289883e-05
2.1278401808644e-05
6.08808937000441e-05
4.13432739503942e-05
4.93639507183748e-05
5.4381899712658e-05
5.44826845172562e-05
4.86237673058692e-05
7.83447132959213e-05
2.49746146820061e-05
0.000121864102857719
-2.09061655307983e-05
2.64604231188733e-05
3.01570565595941e-05
7.7058218248924e-05
5.31465375462935e-05
4.53582888921673e-05
6.24254720614587e-05
3.68737923389558e-05
5.93498437560078e-05
0.000111972919523728
5.13196634527636e-05
6.21825296079944e-05
5.45822126752221e-05
8.32184666305199e-05
6.51031056738805e-05
6.87221924662336e-05
5.55305437894278e-05
-3.57322739675174e-06
5.07369189676011e-05
0.000104940670797103
4.19332236293277e-05
6.70678144515106e-05
4.3625902781033e-05
9.12572457300261e-05
9.80468405035413e-05
7.80328585423442e-05
4.71814211869364e-05
0.000100940148223768
6.26754618243385e-05
-5.11885181338446e-05
-1.22299214342377e-05
6.37773906039858e-05
8.28146019514583e-05
8.22481640179097e-05
7.29531618028991e-05
1.80820135726962e-05
5.18528011817493e-05
2.8795802361542e-05
6.47445818999979e-05
9.86277799138594e-05
8.53249715225982e-05
1.4441316889162e-05
1.34686837119956e-05
-1.4297943814517e-05
7.91624544886817e-05
4.23529004686654e-05
3.22728766125503e-05
5.62639269640534e-05
3.00903496994377e-05
4.23720349490835e-05
2.61583066663301e-05
7.08991401845538e-05
0.000103885627788909
2.32561337454637e-05
0.000114010103355995
9.11462782005187e-05
5.9718652022318e-05
0.00013506419726135
4.07587076953546e-05
2.55155091505805e-05
8.60033874127082e-05
0.000115635423752799
9.1804350713953e-05
1.00965367798675e-05
1.45277402820479e-06
3.86920513154122e-05
2.90399277976205e-05
6.90951805169268e-05
5.60954784168401e-05
7.27177281825879e-05
6.811068267045e-05
6.83889628029288e-05
7.52425788545786e-05
7.64564421739054e-05
6.23050486555035e-05
5.20051121415397e-05
4.66006504111276e-05
2.99932889753009e-05
5.04688207252632e-05
8.37104659851465e-05
4.48766924647089e-05
2.77985395023757e-06
1.27905593594633e-05
1.51395443230512e-05
6.21706451684585e-05
8.22534927595258e-05
3.78081885961329e-05
0.000113890648993066
4.35671863720921e-05
4.04606697016197e-05
5.21779887201282e-05
3.32476971524247e-05
0.000117669316924509
7.98353600387791e-05
5.5540213934802e-05
3.25110953762772e-05
6.16771205278898e-05
2.19077566660296e-05
6.5563728047826e-05
0.000103417525028134
5.37325572248426e-05
6.82603354835531e-05
5.84515253539461e-05
4.49487278189373e-05
-2.05073224746784e-06
2.59005055414075e-05
0.000101155648679957
-2.07420606941817e-05
9.58790344312903e-05
0.000103005935466604
6.80002087417789e-05
5.01245112495774e-05
5.71691279706226e-05
8.05343501441885e-05
1.38846846272192e-05
0.000144917493162506
3.39728495561679e-05
7.10113429744399e-05
4.63157319539012e-05
6.13079146614117e-05
0.000125296273296995
3.04126656916968e-05
8.74805723381221e-05
2.95752946465198e-05
5.69560872624228e-05
5.00122478477042e-05
8.37709696704825e-05
1.69188582883365e-05
7.05443784092897e-05
3.93704914501094e-05
0.000120242764330385
5.78286360434543e-05
9.70569448299267e-05
2.86028055931251e-05
8.484323784911e-05
8.72624056640618e-05
-2.50985686506251e-05
6.99083959123415e-05
3.58580890568762e-05
5.86457547792693e-06
8.35816669319058e-05
6.98066976151202e-05
5.3073548180087e-05
7.60624684037724e-05
4.55539145196069e-05
4.28844135336244e-05
8.74507086453513e-05
6.20992723015863e-05
0.000127897133305442
1.0864676634747e-05
0.000105966910264662
7.4083291060026e-05
5.00923753136793e-05
4.72956625133556e-05
1.34850995857399e-05
6.39891097952421e-05
8.28986437016912e-05
4.66578985731375e-05
2.28001309621253e-05
3.11136530396625e-05
7.99893146107027e-05
6.23317693865958e-05
7.4756850609907e-05
6.64862482188557e-05
6.90266664244758e-05
7.43935245502311e-05
2.04637191720799e-05
2.92656176231571e-05
9.108970486383e-05
3.6058369052676e-05
-4.30937194287323e-06
1.73280397200193e-05
5.13931558699733e-05
9.23257743591074e-06
3.94454673805774e-05
4.34341336894154e-05
0.000148071746769655
-2.39242740147438e-05
2.00582383697877e-05
6.56354371830818e-05
-1.71269242904769e-05
2.0523261259338e-05
3.15528714325903e-05
4.81856897073852e-05
8.23785549459899e-05
1.83965481876064e-05
4.79632537357554e-05
4.91419857427234e-05
6.66265274660402e-05
5.1744067302775e-06
8.39549654465897e-05
4.83622700263916e-05
9.12507948066109e-05
2.70181861121942e-05
0.000101040042939912
1.81756044347931e-05
3.09432918501971e-05
4.68056386850989e-05
9.25368150639952e-05
7.62448170539518e-05
6.74960317814483e-05
3.26853935203072e-05
4.94662003976454e-05
8.08564813838082e-05
7.53772964936039e-05
0.000103204398360563
0.000109143061192429
6.56047873790398e-05
0.000106278341440187
5.78596143744889e-05
8.13407210124764e-05
1.95797173377102e-05
0.000101959715148395
8.38131322414728e-05
2.3153575556716e-05
7.61723674832007e-05
0.000110220809395607
2.57116937714526e-05
9.77899896651064e-05
0.000107189933845033
2.54430446062208e-05
1.68505223269092e-05
5.33742005489359e-05
4.37848970470264e-05
2.88198673697378e-05
2.0964137032818e-05
6.62353059676993e-05
6.52251533666359e-05
5.67420402163692e-05
8.49893310501986e-06
2.10466734556013e-05
6.99309471061279e-05
4.0691766439062e-05
1.45420483362431e-05
3.33520333098475e-05
3.77346443101503e-05
4.7300589290031e-05
3.02075842627737e-05
6.96132663425471e-05
5.96332514083545e-05
7.59733671526509e-05
3.76964746939216e-05
9.81882286227638e-05
5.09300828424028e-05
-8.29769935257473e-06
9.19036313823554e-05
5.3192950405557e-05
8.95631046090604e-05
0.000121631493870717
5.68768892531733e-05
0.000121210145921917
2.70247599252709e-05
7.08732273452705e-05
3.88037719770238e-05
7.28002733178049e-05
3.04429517521338e-05
1.87087254026789e-05
2.92991624192022e-05
9.53698407830921e-05
1.3477956088404e-05
2.08324510437039e-05
6.39634188954425e-05
8.89510295259679e-05
8.09105948698238e-05
6.17543579200419e-05
8.42804001022096e-05
4.38355864219336e-05
3.81596943093792e-05
6.05914140006693e-05
7.29216270414168e-05
7.52292578904225e-05
2.94823691397134e-05
5.11214060770051e-05
6.70698599687655e-05
6.41810815031906e-05
0.000100077427148901
5.79065818441864e-06
3.56479542301629e-05
8.35619319348758e-05
3.28817708554347e-05
7.32930910683136e-05
9.17770612048481e-05
4.82111568152474e-05
0.000100687616356888
9.53857982956633e-05
8.77738971918782e-05
1.56308773324203e-05
9.49004904486953e-05
9.38510518098508e-05
6.96785344031273e-05
3.80719013875882e-05
7.83147187138515e-05
7.2749288706205e-05
3.14293505876952e-05
2.31954625827707e-05
6.2124182273053e-05
9.82488662099683e-05
2.87443201513376e-05
6.07120272242375e-05
6.34137938161478e-05
3.9720975584625e-05
5.14304890787867e-05
5.90799211278297e-05
6.93079811761293e-05
7.50617964624665e-05
8.3839630255127e-05
6.12094691533727e-05
8.78652605094511e-05
3.25160359649508e-05
8.23843660294297e-05
5.98799958933218e-05
6.53662087408941e-05
7.49348961106612e-05
5.0419254409382e-05
5.27781773124895e-05
8.23530444100181e-05
3.48940196606975e-05
3.7159119600431e-05
5.17693128529516e-05
8.44682345082075e-05
7.34875157817805e-05
0.000109189536881875
3.97641615128884e-05
5.38454619918318e-05
0.000104099666088409
5.63673855497363e-05
5.4678996374812e-05
6.07452055934904e-05
3.9413874704602e-05
-2.67638400601892e-05
5.89522684501726e-05
5.46646359341466e-05
9.20171902226845e-05
3.18271074503477e-05
5.94653830106481e-05
1.67228517997714e-05
7.53790586072451e-05
3.30410676948073e-05
8.75083726454643e-05
7.96176843817939e-05
4.24736335791018e-05
4.02245271869705e-05
5.14996175360905e-05
6.79874437594762e-05
7.68627470898927e-05
0.000106381787908784
9.47781588457649e-05
7.34252409553467e-05
0.000104260427512121
1.47278683963878e-05
0.000122302530231894
5.71240046231168e-05
3.28250761432005e-05
8.49880458401334e-05
7.76825827781868e-05
4.47143942276911e-05
8.57305671440275e-05
8.86147673466701e-05
1.7656700042548e-05
6.53528800478837e-05
6.73259522367477e-05
7.2692324141755e-05
8.66367827172313e-05
7.89889383754396e-05
5.46417709566984e-05
6.26400396943016e-05
8.66318786262564e-05
4.85940716780582e-05
5.45596426492217e-05
-1.92413029721628e-05
-8.05529680973246e-06
6.01057034152104e-05
6.49052492943209e-05
1.19925990738098e-05
8.40270764611563e-05
3.89924682363632e-05
8.46954288947258e-05
2.90640453220672e-05
0.000160604163177755
3.82005042571376e-05
3.03667922683127e-05
2.54620594406358e-05
6.36847992219803e-05
6.70630755930013e-05
4.2189246745669e-05
9.27525687996352e-05
5.48011005307575e-05
0.000124428085787764
9.13734615396175e-05
0.000107766103725774
0.000133358259746613
5.98883071023627e-05
1.62366778427484e-05
6.14829692237823e-05
8.30969334002252e-05
2.27472459247774e-05
7.85060824175257e-05
-5.90329585831981e-06
6.04706006961218e-05
0.000101001493493471
5.51315224036996e-05
5.77120409104119e-05
7.89549862218887e-05
4.79513659248966e-05
5.91854830593467e-05
7.4615803756235e-05
3.868718539651e-05
3.30218750693727e-05
2.15775032181823e-05
-1.04641045006729e-05
7.07166956450232e-05
5.32820294486682e-05
5.96490739586822e-05
4.74453480317442e-05
6.79568574982218e-05
4.81065373886241e-05
3.2407295499124e-05
4.57724304314984e-05
7.89138329407164e-05
5.53664747336615e-05
1.69124542292396e-05
-2.28529119109673e-05
5.79916391191901e-05
0.000104418720510845
2.83085876208793e-05
3.11885672033615e-05
5.78255662516103e-05
1.51864323913271e-05
4.02140294600738e-05
8.86545142332249e-05
1.28536868442574e-05
0.000103254081858129
9.51021846948286e-05
2.86801193280943e-05
3.80818921313636e-05
6.73923607991879e-06
5.78492344116965e-05
3.60894946713308e-05
4.25679396151137e-05
0.000127133850664778
7.37682172878274e-05
2.96534198626767e-05
2.09039819990664e-05
8.99176802666711e-05
3.6964879430667e-05
3.20837661787433e-05
6.19531936371515e-05
0.000122323552445239
4.05683560485522e-05
6.35705748565691e-05
5.80785579730513e-05
6.93509815790012e-05
5.49183113752675e-05
7.0420372722459e-05
8.87615007056653e-05
-7.34310033056164e-07
2.7850323246543e-05
5.81904616858852e-05
5.63337590684542e-05
6.44494073489036e-05
5.63027988929604e-05
6.3483254476316e-05
4.51221045535717e-05
3.10099649371845e-05
7.48402891973338e-05
7.91319795246381e-05
6.71979167966785e-05
6.26354119322744e-05
1.3256220129104e-06
7.43158527535507e-05
0.000103415332582284
6.41251058728356e-05
4.70923960704099e-05
3.07096966566046e-05
5.20858448224317e-05
4.44545240086483e-05
7.44996995687281e-05
9.95732212663636e-06
3.72445804351025e-05
0.000100416180403061
5.54853299436227e-05
0.000106237974470633
1.08723991382589e-05
8.16854126873225e-05
8.09802831105415e-05
2.18506423250993e-05
0.00010493291667447
6.48068244081356e-06
6.62696100708356e-05
6.67527040827987e-05
2.0025366647931e-05
5.03888045735363e-05
-1.99436270116232e-05
6.6358897781571e-05
6.99410325676974e-05
2.99314897980738e-06
5.43952429807015e-05
5.51204391137189e-05
6.43679887882666e-05
3.42153643566574e-05
5.31238160409737e-05
6.08017585761196e-06
4.63102413601765e-05
4.03628438728076e-05
5.79885658257673e-05
7.92257588011631e-05
4.23087319108218e-05
4.87273679945345e-05
2.61237925561739e-05
8.16151445929912e-05
-2.75184538719978e-07
2.53377542794096e-05
7.81643792781107e-05
7.6042723440243e-05
6.18973680104287e-05
4.24732470033432e-05
7.41130785727639e-05
4.85855126810393e-05
2.30554918876713e-05
5.25327157843971e-05
6.10241089145142e-05
2.27410625578307e-05
8.95503055987224e-05
5.59585437209786e-05
9.04132474149951e-05
7.79113540101012e-05
4.28530341998504e-05
7.156785838683e-05
-1.27334918013489e-05
6.65468923120961e-05
0.000104022651613671
7.68937371436707e-05
3.8164052153661e-05
0.000116147842790905
1.87408589364396e-05
2.47871894600177e-05
6.38989210273772e-05
-3.62150687381997e-05
3.9286469964398e-05
6.81134443020449e-05
9.47413895303223e-05
7.44392590537311e-05
8.3869358819382e-05
5.14831155840086e-05
-2.91289115548988e-05
5.69889425623911e-05
3.89506743992218e-05
5.91102863061986e-05
4.2939279655137e-05
5.43261561112113e-05
8.59629352078018e-05
2.76771468071774e-06
0.000112732640981275
9.16224772081034e-05
3.18254548552473e-05
1.99693406173035e-05
3.9975026185911e-05
7.55986567129786e-05
7.39292922774343e-05
6.87952944497906e-05
7.26482492957078e-05
0.00011185629516081
5.61032187933351e-05
0.000118088559097736
7.95964809355526e-05
5.43140415862476e-05
3.82325964866637e-05
-1.45683420543436e-05
0.000127282255878193
2.24399573588863e-05
7.47761314430379e-05
1.5445570737203e-05
9.55673774514413e-05
7.52508708591543e-05
3.0220669705338e-05
4.45027984116069e-05
1.95922331453553e-05
5.87861944062846e-05
4.58761240964404e-05
2.3850939673519e-05
0.000108786683284466
3.88397865275428e-05
5.01686210918172e-05
6.88769373503212e-05
1.80908313328067e-05
5.02471595620104e-05
1.70557482368923e-05
4.09696036862833e-05
6.58140122474425e-05
0.000102459589792392
4.94733251907486e-05
6.74941020236616e-05
6.50880802290416e-05
8.10437985621397e-05
6.02611060605323e-05
8.87886692616502e-05
7.70426103366227e-05
5.33634586326061e-05
5.56921732188091e-05
3.4899817387e-05
7.81193838224948e-06
4.80536081961974e-05
7.05108182818886e-05
7.28458764555143e-05
5.53158123929645e-05
1.57988819851998e-05
2.95271130581155e-05
1.50245484966579e-05
5.29240286385846e-05
9.39394695227412e-05
0.000103191368324961
6.52795542713546e-05
0.000121791850049175
7.31311599842433e-05
5.7235123561944e-05
0.000108618315968789
3.79750457277628e-05
1.01773870765102e-05
4.05221131046815e-05
4.29498443218493e-05
2.81327552137608e-05
3.67579974925786e-05
8.31356501529045e-05
7.69238929362208e-05
1.48616625848888e-05
2.78134620944717e-05
7.6173900283289e-05
0.000103237169785158
4.18734696792731e-05
8.99556823096247e-05
3.86426504343569e-05
8.18587526336604e-05
4.93336671475004e-05
8.85862505061359e-05
8.10523622049347e-05
8.79290269428599e-05
7.45516531034075e-05
5.97309559003078e-05
6.85869055939944e-05
4.24072722119762e-05
2.51954164218754e-05
7.39962121233251e-05
5.94910911900543e-05
2.50959028320102e-05
7.91312650851016e-05
5.91698955539426e-05
-3.13431489038417e-07
8.07751381228153e-05
2.42486732079333e-05
6.8269576587343e-05
-1.00454696323975e-05
4.13037917547822e-05
0.000106982987554556
5.15183762009153e-05
6.03577133526217e-05
6.52798021525097e-05
8.78854371227049e-05
2.57490743282281e-05
3.6681671444563e-05
7.56543226292036e-05
1.02805841981742e-06
3.17962171649775e-05
8.57199979993335e-05
6.06934882221743e-05
0.000118487833055627
0.000115268002569341
6.29614155254723e-05
3.42473376550553e-05
7.91500900270017e-05
9.28768890452947e-05
4.83216702220895e-05
6.92488645743181e-05
7.57811718284887e-05
2.49103191098496e-05
0.000122368868403763
6.36086042679389e-05
6.23841274039643e-05
1.70928447334678e-05
4.98894652885186e-05
7.94225364225121e-05
7.06576126611301e-05
8.62284309090872e-05
-8.49537452197725e-06
6.14245665407103e-05
6.53238014895238e-05
9.65643818339735e-05
4.42751859800232e-05
6.80554406010057e-05
0.000107912407142718
2.12549885921714e-05
8.69568174337221e-05
-3.85967867071392e-06
8.69426623885216e-05
5.23343577906314e-05
6.82487784716426e-05
6.12320040111869e-06
6.37635558293378e-05
6.35446181993258e-05
-3.85463650514721e-07
2.32791032551748e-05
0.000121725116427901
9.29401241224522e-05
9.61940395234445e-05
5.40540300738207e-05
3.07228287077742e-05
2.73300027345723e-05
6.53384820659849e-05
8.69449499358805e-05
6.34953204110119e-05
3.53435243770789e-05
0.000109542559126259
5.45874120339277e-05
0.000107076048715104
8.94846064143575e-05
2.203945617699e-05
7.37841328694751e-05
3.79023674715649e-05
5.38779172175558e-05
3.66287487345458e-05
6.45210208000978e-05
4.74418512009131e-05
7.18713920215919e-05
7.26396390317638e-05
7.51932923258714e-05
6.8947328498841e-05
6.29892845035613e-05
6.37507622094958e-05
3.6542963517266e-05
7.97815762587345e-05
6.26129314117112e-05
0.000105306060566016
3.791033427219e-05
9.11045446432265e-05
8.75595821641511e-05
2.30670041123519e-05
8.85923621835711e-05
8.37286083520642e-05
3.02751332609065e-05
5.22897608299106e-05
5.52307571554284e-05
9.11548098993135e-05
0.000122325792317968
9.85851787746431e-05
4.98526643680128e-05
5.18950055668136e-05
4.25749782264445e-05
-1.54186935410889e-05
1.13794281799582e-05
0.000100419001171978
2.26073003017892e-05
7.63721491854754e-05
-3.54037655217654e-05
2.37651870197025e-05
5.629235840761e-05
4.40375514082983e-05
3.92982981924826e-05
5.84996673815565e-05
8.62712214588897e-05
7.25662376342489e-06
3.79239178402428e-05
2.99741135165942e-05
6.48599107836034e-05
5.09287445168745e-05
4.10998294053583e-05
0.000102904333554467
8.22651510856185e-05
2.15890686472922e-05
9.13864422872972e-05
8.06661139137852e-05
2.02289531693421e-05
9.09541429909462e-05
7.14684095622357e-05
0.000100866596635648
2.85927558452912e-05
5.86592596158226e-05
-1.22773553416555e-05
1.1289404939333e-05
6.58856450794127e-05
4.43017285151429e-05
7.85428363241973e-05
8.42284562536093e-05
4.00205418831935e-05
6.50631532142209e-05
6.67338772377648e-05
3.62995557628943e-05
6.03773529247163e-06
5.3324611624523e-05
0.000115532127182081
6.40816355966716e-05
1.90684287213513e-05
6.00898238272076e-05
9.4960240205245e-05
5.79386349748898e-05
8.49442387540288e-05
7.23936228423233e-05
3.85302907737372e-05
8.02894462892492e-05
0.000135583424468272
8.65245148092297e-05
6.82964977367339e-05
0.000105580296198686
6.89942828764258e-05
2.57725621479268e-05
8.73234008896605e-05
7.06062714371346e-05
4.21168708335027e-05
6.6543057978928e-05
7.65527610298746e-05
7.76533716654201e-05
6.39132655810546e-05
-1.33947513659056e-05
8.19813549200096e-05
7.34429814134768e-05
2.74859684621138e-05
5.23429160086508e-05
0.000132756271503621
3.28524062252726e-05
4.34441973651496e-05
6.64439880244898e-05
8.25335513472716e-05
9.04331052889098e-05
2.56179407271156e-05
7.55155883003359e-05
6.96332343358924e-05
7.89239645705493e-05
8.05069551655642e-05
7.14388273523227e-05
8.2792640999066e-05
7.57380583256305e-05
6.59921245646234e-05
8.59535712035264e-05
6.00932535715298e-05
5.23500960160273e-05
7.01381068851901e-05
2.68321675219073e-05
9.87655564468703e-05
1.41853884680241e-05
7.51574379798608e-05
3.38881349527561e-05
2.52160435587278e-05
2.61550560783969e-05
8.84763357878051e-05
0.000105053585384326
1.05719422616233e-05
0.000100371539128487
8.99019912803734e-05
8.53378649104904e-05
6.05693421681164e-06
1.07042408512705e-05
9.00497002104502e-05
5.20770171546467e-05
9.12325913833138e-05
7.45644284925064e-05
3.91547539452141e-05
4.02943456131394e-06
5.35346155450919e-05
2.94158434339806e-05
7.69004868962148e-05
5.04555817964868e-05
-1.10581505038028e-05
6.17361826667532e-05
7.64174025507498e-05
7.55204652512247e-05
1.78347998753339e-05
6.09357301697406e-05
5.15552778953037e-05
-3.25064328833208e-05
4.76668318377979e-05
2.47283466545137e-05
5.30939991830518e-05
2.95318077260756e-05
-2.05592662788308e-05
3.76805916201144e-05
0.00010262656180026
0.000110492081953265
8.18141399812795e-05
6.20543985674628e-05
0.000117131935231657
8.939638977305e-05
1.16201052435823e-05
3.61313974801439e-05
2.49883810741973e-05
0.000115360213652537
6.12362395895309e-05
8.05481809818045e-05
7.35867068463288e-05
8.74339263013765e-05
1.41686628605062e-05
5.91147389183797e-05
2.21671759149439e-05
9.64124658136181e-05
0.000118043827609624
2.34883633523593e-05
3.82991718408849e-05
0.000108767597415162
5.90892233241989e-05
0.000117362838066869
9.64377697314793e-05
-1.79950672893349e-06
9.1349935998249e-05
3.39334909337688e-05
4.83825077869005e-07
5.41431275706097e-05
2.12213164316809e-05
5.11536182970149e-05
0.000108080056607373
5.98906189219916e-05
3.93293215106296e-05
4.85633615929532e-05
3.85684309874342e-05
-1.05305609465945e-05
2.86940024273304e-05
5.2140208449708e-05
6.4894011135168e-05
2.59755551312149e-05
5.87793284854584e-05
6.87999178761197e-05
5.27299406480196e-05
5.75587572415661e-05
4.42804999095925e-05
9.87809912134283e-05
6.28445628745601e-05
8.50257121566379e-05
3.74289545352891e-05
2.70101713251588e-05
2.47854335690967e-05
6.99269343867599e-05
3.46617019995267e-05
6.79156532981959e-05
3.31236111998623e-05
6.84891581353285e-05
3.06272835561108e-05
7.85528450600611e-05
3.16261802317798e-05
3.76021360725041e-05
3.79016694599313e-05
0.000123385996812058
8.81405499422553e-06
6.36503548030034e-05
4.51410916633326e-05
5.61836237816293e-05
4.25269098259392e-05
8.02404813369461e-06
7.4576656064898e-05
3.42015745953868e-05
9.09936775069197e-05
3.08450456730894e-05
3.56344968465774e-05
-3.50823366081193e-06
5.44191701112153e-05
2.67623899812196e-05
3.81002777153327e-05
7.82072577309308e-05
0.000126481257160763
9.97322989835794e-05
4.26586532324995e-05
6.15573083982665e-05
9.26650027316726e-05
2.33000178325203e-05
0.000125499681905874
0.000100899383514389
4.07807066117225e-05
8.91922843554615e-05
9.95697002825681e-05
4.22081655570039e-05
1.11134313746423e-05
7.35922055444499e-05
0.000104637503239139
9.52026702856323e-05
1.92920668193507e-05
4.73758392054676e-05
7.16376353924342e-05
0.000103150242225974
4.70977061375644e-05
2.49249080631631e-05
1.41416125526376e-05
4.1347288914544e-05
9.03007263479283e-05
7.60361510785677e-05
4.99479993180291e-05
-2.69890120165667e-05
8.05753558579793e-05
2.42011071779249e-05
5.01534845068825e-05
-5.03515394675384e-06
8.09731692264312e-05
0.000115706673328489
8.75057430248135e-05
4.96394027823158e-05
5.11810350957212e-05
7.35049313810836e-05
7.3784480862123e-05
7.37023338557785e-05
4.82799436342357e-05
5.83549022299512e-05
3.57058623921304e-05
9.85909453268913e-05
5.84309989796002e-05
6.45779786217427e-05
1.14939628485659e-05
0.000141317175371774
5.59440483643715e-05
7.95258952637261e-05
3.9096608607073e-05
0.000122870912437821
1.60343830923446e-05
5.70862989507763e-05
5.53164075159008e-05
4.50104451665781e-05
3.42727061072457e-05
4.16655728445256e-05
4.66500533571649e-05
4.23793613740507e-05
8.30097000553963e-05
2.14717027935191e-05
4.20710301465958e-05
4.8795039066099e-05
3.78554031227135e-05
6.37314908445579e-05
4.26730509584168e-05
-2.20626022731407e-06
5.99530477033782e-05
4.40076846924904e-05
8.4214983712475e-05
9.57826548401801e-05
3.85987253186313e-05
1.69356398464252e-05
5.02446073748366e-05
5.03769435906321e-05
0.000104617272862834
3.36720131115312e-05
0.000127803095357827
3.9657120676608e-05
1.54115668947536e-05
4.89020986842592e-05
4.21503346152887e-05
6.1845653632537e-05
3.51667501614004e-05
9.06001212977657e-05
0.000123654094237811
2.70298517867374e-05
3.45575535945529e-06
3.60005766733581e-05
4.48263455461525e-05
6.89840241905147e-05
3.32525720076828e-05
-1.10776948179753e-05
3.71606225712867e-05
3.45496361717403e-05
5.82721208210066e-05
2.81744301511403e-05
3.27671857637049e-06
7.32328806037633e-05
2.93068683240704e-05
2.3300805263043e-05
6.43428490848821e-05
6.6838798295111e-05
6.97341938010149e-05
9.33398256551206e-05
4.82582943201968e-05
2.97100666975673e-05
0.00010321892042511
-2.3490705208761e-05
4.2066086406011e-05
9.09261376281068e-06
8.31518578313096e-06
5.45128324468423e-05
6.80915914227561e-05
3.50161719361912e-05
1.96106329730632e-05
7.63577447464857e-05
3.98555966182874e-05
6.18746624195875e-05
6.54822855417253e-05
2.86607824299299e-05
5.24640591110439e-05
9.95509594846052e-06
1.3499565992474e-05
7.67364488634363e-05
6.09829128392481e-05
0.000132564197533989
0.000115497375169369
2.19696240568205e-05
4.2285393416487e-05
8.06829829727432e-05
6.26849401635749e-05
5.60532541966253e-05
3.02361338908858e-05
8.72455451642862e-05
-6.21226339811607e-06
-3.92281115686549e-06
8.06748437335456e-05
5.52212332345392e-05
7.33352567213115e-05
7.28274773161067e-06
8.25276607295631e-05
4.31277688922537e-05
6.56928351986758e-05
7.60428150608076e-05
9.25997498208281e-05
7.61558882891185e-05
0.000105676712344303
4.65864231308383e-05
4.95063582094213e-05
4.75755783270321e-05
3.1519393216476e-05
0.000118266536698924
6.73811304157586e-05
5.91040739585672e-05
4.25965438312905e-05
4.84184497317026e-05
4.91554530602506e-05
0.000108291426569361
6.34382323374729e-05
0.000118676420346229
4.27533244468982e-05
4.25228671721297e-05
2.86142306786945e-05
2.88537210290136e-05
9.92079352214301e-06
7.54350578863353e-05
7.18080091422778e-05
0.000121355682726721
3.87358684195842e-05
9.08256783801696e-05
5.25837049699935e-05
3.38926723622984e-05
5.82459069948276e-05
2.77518595070658e-05
6.115925331471e-05
7.94556766617344e-05
6.30974927136768e-05
3.02544420035312e-05
4.75094310210307e-05
7.29818442346073e-05
3.73848916463378e-05
5.63267197950777e-05
-1.52998543652591e-06
3.51139832121601e-05
-3.25788909766785e-06
8.03221926756885e-05
7.46553772457409e-05
4.84132401830176e-05
2.72514156752237e-05
5.27794278276468e-05
6.7501209613911e-05
5.8406431338978e-05
4.82668721139439e-05
8.43338672233885e-05
9.72702289360084e-05
7.93480788974551e-05
5.12661816900098e-05
3.0437413688544e-05
6.87213255018048e-05
7.05166047973423e-05
5.27474284639662e-05
7.32196690481175e-05
9.32754619782757e-05
0.000126540264224162
0.000114162537200157
3.01240288400807e-05
9.31972463748435e-05
8.97839672500358e-05
-2.94528313156467e-05
4.15372011729572e-05
2.59878671199904e-05
6.07877547293054e-05
9.43760195905661e-05
5.35560196858136e-06
0.00010028507073988
0.000136226090341833
0.000102434823828459
8.64547215013943e-05
-4.68334306440775e-06
7.75770836137495e-05
7.03569908040217e-05
6.40809099125943e-05
6.7103051149032e-05
6.09543113127779e-05
0.000103389636766168
2.31346262086005e-05
4.62867070856102e-05
2.87358612853132e-05
6.20189028197574e-05
1.26616442558414e-05
0.000136808301993584
5.91481457441128e-05
4.44736850391343e-05
7.11274742080588e-05
-1.58772275529896e-05
1.32668526123485e-05
9.30662721771313e-06
6.44032948192062e-05
5.22228441986897e-05
8.44243052435228e-05
4.30459506263246e-05
7.24944198249331e-05
8.00354725907079e-05
5.27795879229019e-05
-2.1960773073578e-05
3.89201269416208e-05
2.68645054025526e-05
0.000111904852845653
8.35746364251268e-05
5.56795848736251e-05
1.54456379663327e-05
9.26990471659813e-05
8.60251386951269e-05
2.69028762854413e-05
1.46018069127867e-07
5.59086712700435e-05
1.14432548050343e-05
8.89659882037219e-05
5.01355364678884e-05
7.64398236405044e-05
2.97750074714379e-06
6.07745539892642e-05
-2.51456711334692e-05
0.000144021283013662
1.18429198961568e-05
7.44910431507409e-05
8.8670686299271e-05
2.2836873117612e-05
9.43319770092321e-05
1.82266152465396e-05
1.51269136672592e-05
2.19082930114959e-05
9.98990860847101e-06
4.29808052227428e-05
7.80259221605907e-05
9.84268823453323e-05
3.95933312904438e-05
4.34661468569181e-05
5.95237271948722e-06
3.76749994535429e-05
8.78950662379979e-05
4.26356192972331e-05
2.67741465306989e-05
1.78458569794053e-05
2.8035248198712e-05
3.36368375474763e-05
1.51090984590225e-05
7.79160903979351e-05
3.43440585029063e-05
7.39570060942738e-05
5.85021896284522e-05
5.73536170660129e-05
3.14892399055015e-05
3.75124786201346e-05
9.99277801289215e-05
5.69431374921446e-05
3.17170922802378e-05
7.89489002164303e-05
4.66994024701162e-05
0.00010214446106925
5.00478608231039e-05
0.000100511910954493
9.23488362672525e-05
4.35664089289954e-05
2.41388789225763e-05
8.81378615288776e-05
0.000117755236968265
6.88231088776502e-05
3.1207012445755e-05
3.79763357639698e-05
9.07604143245439e-05
0.000105469829700788
3.61917884107388e-05
6.59691369929555e-05
4.84493033359986e-05
2.68276748979477e-05
6.47737415044489e-05
2.73530745188884e-05
2.72880361432635e-05
4.30907456318529e-05
7.41192919547006e-05
8.63375021592839e-06
7.89102773496084e-05
5.69909684311193e-05
-3.14306661815517e-05
5.80446252398288e-05
9.46103412881966e-05
7.98683467460861e-05
0.000113018464655146
6.25603134691029e-05
4.54069491398846e-05
3.13148104419803e-05
5.11489954323354e-05
7.98242408825466e-05
0.000107573307133797
5.50807968845719e-05
-2.38262469707936e-06
4.09498851296681e-05
5.13576105488986e-05
0.000152476493423286
7.47750298270245e-05
-7.29768151252925e-06
9.09053077071914e-05
2.03025352439548e-05
4.55102526211371e-05
0.000100775544367153
5.52444113699419e-05
6.08412624964994e-05
4.85172471389169e-05
0.00011102741007235
9.08924284122904e-05
3.05181584215397e-05
8.12312062732971e-05
4.36011459470463e-05
-4.52586850693517e-07
0.000115357135063816
-2.92619027398724e-06
3.14146893023955e-05
9.92021517090576e-05
1.63517918476419e-05
0.00012233442864471
9.93148347623857e-05
6.52154611229195e-05
2.15402407615659e-05
6.85098604166763e-05
8.38355838639328e-05
2.24283988455937e-05
4.60622858614712e-05
6.30839879803709e-05
0.000115622362958748
4.38442104780395e-05
8.55913134972194e-05
8.02603456585831e-06
5.98964166962085e-05
6.59226884864069e-05
5.0585651604036e-05
8.84051187107682e-05
4.86964916110333e-05
7.92333230879524e-05
6.91862234548471e-05
6.3672358335004e-05
4.91201590060038e-05
2.50066877435882e-05
3.98089137289508e-05
2.72245896121352e-05
0.000177383569248712
0.000104110755512189
2.57613393240274e-05
2.82173225804521e-06
8.06657092109833e-05
8.48398477424475e-05
0.000113082433517832
9.1686282334917e-05
0.000102134607471649
6.7002124082961e-05
7.77152593811681e-05
2.73373760009816e-05
5.11453895242888e-05
9.48546732080918e-05
5.8280268549624e-05
4.81289737451474e-05
5.13196959390929e-05
6.37803783447075e-05
-3.20382434713701e-06
6.65724530740768e-05
5.08324904316176e-05
8.05108281030833e-05
9.44421106628758e-05
5.30995632694404e-05
1.49127343632187e-05
8.54383355299791e-05
3.32951615203136e-05
7.04215162537341e-05
0.000110031536648346
3.78423370438762e-05
2.19253071899952e-05
0.000124131761631857
6.91803666107251e-05
5.49250026348781e-05
6.12592967158333e-05
7.36322668135511e-05
7.31274162893527e-05
2.41015528668377e-05
7.87991183932476e-05
0.000123567599854949
5.54887388294981e-05
6.16526652958195e-05
9.1650175506742e-05
5.0014865919505e-05
1.14158824328011e-05
6.55933920054294e-05
4.60358235104638e-05
8.70295925969081e-05
6.15292310133788e-05
2.14796491816295e-05
-1.50980517149432e-05
3.12545092770534e-05
7.06333917298569e-05
6.74689858248675e-05
4.15627981141425e-05
0.000137953515475793
9.52373852784265e-06
5.09574202319877e-05
5.90969505409381e-05
6.81888034281432e-05
4.22991805687292e-05
0.000114103193597382
4.44125195944014e-06
4.43104757231646e-05
1.63960575079651e-05
7.21017112415972e-06
5.91359773642331e-05
9.37020840803799e-05
6.74294391396387e-05
5.37032193106064e-05
0.000112415501384952
5.29194076745845e-05
4.67071976619362e-05
5.46272413046558e-05
6.60737593645433e-05
3.39584957030764e-05
9.31221361419904e-05
3.93339205543995e-05
8.06602230475626e-05
4.7504211144914e-05
6.76141740536927e-05
0.000106717279338115
9.36557665503828e-05
6.38527317922449e-05
8.81558482650346e-05
4.0490310292602e-05
7.85967062302837e-05
0.000116110414683517
5.67584884579747e-05
6.27675870002711e-05
4.23256200749453e-05
6.8338808189076e-05
6.82555730509458e-05
9.91365185722847e-05
1.10543966066049e-05
5.02751812930645e-05
-3.54310672592996e-06
2.82558295190775e-05
-6.30724694092515e-07
9.98172934565759e-05
8.03158541919416e-05
6.61801948103623e-05
5.98471922848651e-05
7.37545937673117e-05
4.47919723232003e-05
1.27274159497544e-05
3.36139482501562e-05
4.30257448183514e-05
5.58549887855484e-05
7.58743630069639e-05
7.86887705055119e-05
6.34441486037209e-05
9.72458441966578e-05
7.41057695020214e-05
4.89073724086528e-05
1.62782791337385e-05
-4.74901255084695e-05
3.35269022985996e-05
8.60437513293167e-05
4.47372117594943e-05
3.89186146049879e-05
2.93603971865474e-05
2.5179904614338e-05
3.28706308120117e-05
8.91819426447981e-05
1.34303472663117e-05
5.37532534011659e-05
4.17207959624497e-05
0.000112290759423501
8.3131612441838e-05
2.15411875498852e-05
5.5017657359959e-05
8.24195035394825e-05
8.98234317376609e-05
8.95356422843121e-05
3.30171691528079e-05
6.9649936071597e-05
1.57037562372549e-05
6.36514000024606e-05
5.08983293386477e-05
5.23952887275788e-05
4.46306367346604e-05
9.89737633459123e-05
6.5197354679723e-05
-1.20846160041338e-05
8.42980458452141e-05
4.49809018689053e-05
3.33785124716052e-05
3.86273706856608e-05
6.51236165764369e-05
5.03681782688104e-05
4.51711803515006e-05
5.59937714295933e-05
3.61457000151809e-05
3.09841891472294e-05
6.29128300172164e-05
7.49252686989816e-05
0.000157134102607523
8.68121706078143e-05
4.15684722907199e-05
8.57189230351301e-05
2.56881798403458e-05
5.27253484473704e-05
2.10124455536499e-05
2.65512401591493e-05
0.000111822572845255
0.000140710872617854
7.11791218648417e-05
8.83904172090846e-05
5.13314506538843e-05
6.02929236698899e-05
6.13872994746188e-05
8.20461116079408e-05
6.76376700108911e-05
6.67391485531233e-05
3.15800097618179e-05
2.109331363966e-05
0.000105830167935258
3.92646447736191e-05
4.24272239671683e-05
7.39515243485726e-05
7.43022535490991e-05
4.22447751075897e-05
8.37944133359846e-05
7.64944691696154e-05
5.0745369141706e-05
7.22336441995195e-05
9.17099962156667e-05
0.000115605665781541
3.75319475606563e-05
5.49909834973108e-05
2.51805690479171e-05
0.000118978448820777
6.97330664218819e-05
9.37483646081979e-05
7.3709612445727e-05
0.000107378640749294
5.66789889834958e-05
5.77354379895879e-05
7.06783908330994e-05
2.97777789000461e-05
4.6729624556414e-05
5.46481246312846e-05
6.98668932848156e-05
3.35804956154731e-05
7.19284665159713e-05
1.57922410606391e-05
0.00010184248312295
1.41365702039152e-05
6.53512406666396e-05
4.3092275981824e-05
9.01325118292905e-06
5.59712575819148e-05
7.6679962031398e-05
5.4532488750164e-05
7.66781277156701e-05
6.51245335726875e-05
9.16289671965021e-05
1.04118087757811e-05
7.4712389930465e-05
3.35878309083362e-05
3.55609005753578e-05
0.000104620345190153
9.47526421243426e-05
7.00932456317923e-05
-1.03585970608915e-05
5.15189020018909e-05
7.34663230493254e-05
-7.28662109875597e-06
2.86799162234875e-06
9.27011638180794e-05
0.000104340455528382
7.97503699457432e-05
7.86223331524376e-05
3.02617578587516e-05
4.41231037737057e-05
6.7515993937632e-05
0.000102895409100207
7.46696490578605e-05
2.75672572024835e-05
8.93581047612323e-05
3.49578855899631e-05
0.000103333505565385
7.26059845921411e-05
7.6035704202422e-05
0.000137210462948077
-4.74290022774066e-06
4.20202811650309e-05
7.06060704254962e-05
4.19099323266102e-05
9.47232925008394e-05
4.20095271526737e-05
3.26169216967613e-05
6.00183540809809e-05
6.06167939054874e-05
7.68093386235925e-05
6.27676832520696e-05
0.000132945643121111
9.72725823155799e-05
7.6437025764644e-05
7.84612152078297e-05
1.94333388957498e-05
8.24250493438287e-05
0.000130162633668595
4.37787013588035e-05
0.000128029045201075
9.7858326455858e-05
5.81223527367683e-05
0.000108230683427002
4.51907995074824e-05
6.24505681661626e-05
3.18018372909566e-05
5.77713432941522e-05
5.27051281037087e-05
3.71697780581612e-05
7.30234148278723e-05
2.22634609404219e-05
0.00010275027959697
3.00941277922016e-05
9.1200733259539e-05
6.22556593828792e-05
8.5751959177188e-05
6.15351329324109e-05
0.000113261412174484
6.44834383190074e-05
5.8675787461017e-05
7.65784019627028e-05
5.90407122945565e-05
5.98405013060702e-05
9.29490498258166e-05
7.07102601304375e-05
1.25847759569333e-05
7.64517320954063e-05
5.67393680622276e-05
7.07025824389883e-05
2.01870339770886e-05
9.5747542066824e-05
2.49610495508838e-05
6.38509464122157e-05
4.30872923892175e-05
5.88541554526772e-05
4.10057249698963e-05
4.00081184838941e-05
2.79178041685036e-05
9.83345478302347e-05
8.8115814897845e-05
4.7246834527485e-05
4.77945680207643e-05
6.82138678705156e-05
5.31077532611723e-05
7.55875291206248e-05
3.14203565814008e-05
5.73861424527244e-05
9.65749805787083e-05
7.42735421042575e-06
5.65541570596859e-05
8.63244444775783e-05
0.000128321730600403
7.50587104280191e-05
7.52503106003812e-05
6.95448154405164e-05
5.90955262436251e-05
2.93486832792902e-05
8.61117942688668e-05
5.11169343011664e-05
9.19996035086252e-05
1.69543648686232e-05
2.94988744129376e-05
6.36240285918067e-05
2.8104583388999e-05
7.84235734744321e-05
2.14647229618733e-05
7.78028693320427e-05
9.92252050561244e-05
5.95801797201492e-07
7.95152235667187e-05
7.35150076384082e-05
2.06956954671674e-05
7.23562564318419e-05
7.66913881283278e-05
4.30282876425082e-05
9.38002808137071e-05
5.90589742865972e-05
3.44972538915336e-05
7.62070181161611e-05
7.22886730393355e-05
9.74534189419101e-05
1.2387979051657e-06
4.09155897167728e-05
9.7951001313464e-05
9.98883546545767e-05
6.9422784383248e-05
5.15837292245832e-05
6.65581949922494e-05
6.42917212277761e-05
7.38975469581284e-05
0.000117349521357582
0.000164839799303785
1.09567034323542e-05
0.000117088346126873
1.77890200910957e-05
3.16902046104373e-05
0.000135366448371761
7.42036658381512e-05
5.29594774173546e-05
2.88003764142589e-05
4.99579552238771e-05
-7.97486860103018e-06
7.031826448967e-05
6.41390811252654e-05
9.10098358218989e-05
-4.43561752529192e-06
5.02383425561898e-05
0.000100687072158122
8.99492957223857e-05
0.000116579904723588
6.06926407175958e-05
6.66980990486823e-05
3.34719673063633e-05
0.000118854923778338
9.86664631845843e-05
6.74338101583477e-05
3.8038035805082e-05
4.97688008096679e-05
7.38888349468447e-05
9.82684125911773e-05
2.81510394305987e-05
1.88953646867754e-05
8.82251467061365e-05
0.000100516516978939
0.000124997680532054
-5.69590058118988e-06
0.000115120185283639
4.3398581783989e-06
4.80279418528764e-05
5.1881974410431e-05
8.15733303621778e-05
2.73206978909937e-05
4.3169333145302e-05
5.29152938440703e-05
7.99796087947682e-05
8.8157363262202e-05
6.11398815032424e-05
4.82404189344367e-05
5.57536073546054e-05
5.62241747972436e-05
8.15435040888187e-05
2.25052069630726e-05
7.06835114031058e-05
7.72050956824412e-05
7.69145413039992e-05
7.98317152608361e-05
5.99659827699442e-05
5.18485319954989e-05
7.28938139069938e-05
2.62915404435595e-05
4.30389045846847e-05
9.05463713754921e-05
8.76025960782369e-05
1.75708629864841e-05
7.87137226624017e-05
0.000125721514767588
0.000105531761712747
6.12857311500647e-05
8.14731357601346e-05
3.34841542644631e-05
8.49240106237072e-05
0.000102000069799199
0.000104382485777016
8.10679621333174e-05
9.21721050140597e-05
5.2081803567687e-05
3.84639722217233e-06
6.78500217109363e-05
-5.15398513903169e-06
1.71293490079807e-05
3.13510962481284e-05
9.86878067874743e-05
7.10575724771948e-05
3.89612865414654e-05
0.000110317297521575
5.56717955539655e-05
7.98705490492572e-05
6.73301857662616e-05
6.21944509291695e-05
1.6785773397683e-05
2.5191991554337e-06
8.58194111288774e-06
7.68114849701335e-05
5.44046326786094e-05
8.59732235953187e-05
6.55692738971024e-05
4.51347852652179e-05
5.12539744874558e-05
4.14760156895425e-05
8.60605156134542e-05
3.77448955119035e-05
5.72345596285364e-05
0.00012771061915739
4.17101198957899e-05
6.53534741011755e-05
4.4001259185486e-05
9.4244987665703e-05
7.45005637552887e-05
1.01035819529142e-05
7.8823179645708e-05
0.0001465173183604
2.19925352993608e-05
2.90363662499621e-05
1.30395688909041e-05
6.51813956227458e-05
6.56251630373762e-05
6.90220620437107e-05
5.15388899400797e-05
1.338575953552e-05
6.62343517656399e-05
3.29160200128236e-05
7.04155009568982e-05
5.82087067064175e-05
3.72431268259815e-05
6.98172422294567e-05
7.53484880205377e-05
3.63013156455253e-05
7.66044381567939e-05
4.46938317818844e-05
5.86945691786776e-06
5.19192232500862e-05
8.84418111599016e-05
6.14131074357391e-05
3.3535879095985e-05
7.91901346635681e-05
3.31417610289504e-05
1.0369756654364e-05
2.48294412444982e-05
5.95887915522555e-05
5.70423087665733e-05
6.7199372910299e-05
8.19590073479037e-05
8.75058309217645e-05
5.4653688193895e-05
3.9115768446317e-06
3.10955451519843e-05
0.000186102651209265
4.50303317162092e-05
2.98589953448977e-05
4.97201451645144e-05
2.44690779735005e-05
3.34352614903111e-05
0.000111489236973861
3.41372065353792e-05
0.000110288457281722
4.43298437191625e-05
9.48793215769738e-05
6.35662661240008e-05
1.2418136750405e-05
0.000102782268787534
5.06128588334808e-05
2.90225757154791e-05
5.58447973844493e-05
2.44563864125599e-05
9.39699101246738e-05
5.96394441895429e-05
4.82954457211256e-05
0.000100438844294162
3.58937491092815e-05
0.000129740245206552
6.42711894621471e-05
9.67230004524644e-05
8.90607241040632e-05
6.66685920179827e-05
9.24667495475165e-05
0.000114318404418374
7.32496515333476e-05
5.3401257020936e-05
7.09132851054548e-05
6.17785795157885e-05
4.49144440634797e-05
4.20378238214781e-05
5.47013950844689e-05
8.07790188379701e-05
0.000108784617616571
7.66996076641744e-06
2.66673765412447e-05
7.71413197336208e-06
6.35938227628158e-05
8.00852193959196e-05
8.50010738761933e-05
9.75858076366233e-05
-8.49604999663169e-06
5.07655034195382e-05
3.13980277574026e-05
4.45467682032745e-05
4.18766119902196e-05
8.77603257643336e-05
4.31473612739679e-05
2.30589670115353e-05
5.73970896182961e-05
7.66394787031844e-05
3.24855066615004e-05
8.57062515893485e-05
7.61895535368199e-05
5.98711043354312e-05
7.62818211724911e-05
5.00114842481179e-05
7.09538132567943e-05
0.00011644599890009
6.87263202756696e-05
6.86079088240435e-05
-1.31414124387737e-06
6.80264100227318e-05
7.93967063111845e-05
5.55621290239522e-05
7.78152469638576e-05
5.61721610771085e-05
7.35747606778864e-05
0.000107142191016246
4.62492912569042e-06
6.83338087079605e-05
5.65467914490119e-05
6.93184089166818e-05
7.68130181549122e-06
7.3554052148192e-05
5.82512182325422e-05
8.8760893565471e-05
9.69193726148202e-05
6.11656299315063e-05
7.10184274384493e-05
-2.19079361229878e-05
-5.35341840024911e-06
0.000165343084505866
9.12156451632066e-05
1.51957780885476e-05
9.55471409116327e-05
3.56936032366414e-05
1.32645769662232e-05
5.20141847822721e-05
1.35681398203593e-05
-4.10179682616892e-06
4.04779720343268e-05
6.36275828138045e-05
1.56194302106444e-05
-4.74001909377154e-06
0.000100591452105815
2.45550104789753e-05
7.07630481362551e-05
6.96680490150646e-05
7.64604154372933e-05
4.81270736639926e-05
7.74754502896426e-05
2.93252574012844e-05
8.32725994832588e-05
4.09665400677033e-05
0.000127500836481221
3.92469271249585e-05
7.15848295982608e-05
5.84747068685332e-05
3.37519517401787e-05
0.000112503385890635
9.82927140623314e-05
6.17509306664226e-05
2.92334689103674e-05
4.89779364517921e-05
6.65815333138419e-05
8.20168904351015e-05
7.74811255991275e-05
3.24930448756351e-05
6.95951186039378e-05
5.62199834618445e-05
9.55838680931709e-05
7.25060346199821e-05
6.07199445769934e-05
2.91375070568547e-05
0.000130336439815787
9.05132692939991e-05
0.000107401075560333
9.37024673862425e-05
1.93314779205187e-05
0.00014499491656054
-4.72443088626189e-06
4.62338406577184e-05
0.000101810940932713
6.00975750467462e-05
5.08546702814623e-06
7.56272106188131e-05
5.54022239966434e-05
6.00308137205196e-05
7.59085068717774e-05
7.16686797862228e-05
5.50860743367219e-05
5.78225254890111e-05
6.81605101922903e-05
5.16295374100601e-05
5.84804919696806e-05
3.34093943962235e-05
4.2074430809098e-05
6.87683668466358e-05
1.41963130298595e-05
5.18730772318742e-05
2.84969630702714e-05
4.35337008612837e-05
4.00138789832287e-05
6.2792380649711e-05
-1.43154617772921e-05
8.94802291732661e-05
3.83411809228051e-05
9.78302528186214e-05
4.86706339847694e-05
5.09507195026199e-05
6.9793972468375e-05
8.21825544022356e-05
3.29099696771245e-05
2.88542105345695e-05
7.53575356116755e-05
-7.94430897966873e-06
5.9074582392672e-05
1.44710824701833e-05
6.58408153430728e-05
9.47425361352566e-05
4.43619253288715e-05
7.65505476246126e-05
5.23161731332971e-05
1.08145130499082e-05
9.32885143964203e-05
9.7476774349745e-06
3.19631738646672e-05
2.71192166760168e-05
3.90979045979633e-05
5.82397637622577e-05
1.24573966011985e-05
6.30824697238831e-05
5.68789675048616e-05
0.00011540853834902
6.89195806485069e-05
4.55497600412725e-05
4.60981125733245e-05
1.6008837569246e-05
1.23852670305897e-05
1.39112016385914e-05
3.01355804366537e-05
3.39559165161048e-05
3.42530939396088e-05
8.70313618394374e-05
4.45390160413967e-05
0.000122338553628372
5.80036001949282e-05
0.000111990387516431
9.98259634887247e-05
8.77567090282327e-05
0.000129451455473754
6.50658533581769e-05
0.000119249818354944
7.38424410533005e-05
0.000105542500224488
4.50175311304774e-05
6.29085307949717e-05
0.000105206463244549
4.50878104935331e-05
7.9525109859174e-05
5.64908199480236e-05
5.5980346098239e-05
4.98230332768302e-05
3.02919872826149e-05
5.94925357044123e-05
8.27070846030422e-05
0.000111950056501903
3.06667828860349e-05
7.36818007953544e-05
6.05279316854705e-05
7.24136776198214e-05
6.12555149948346e-05
6.16908271049517e-05
0.000130180735261078
3.8607101062272e-05
2.47507400968919e-05
5.19323290413969e-05
3.81372710321245e-05
4.60867313511463e-05
7.66692389492634e-05
7.60566434589099e-05
7.11674247144321e-05
3.43279521130072e-05
9.54794881648774e-05
5.75430305316648e-06
9.61878634468353e-05
-1.3234074343586e-05
0.000107850562995354
0.000122226049510095
4.61221707985252e-05
6.4287586247236e-05
3.08959082115133e-05
4.28235804832529e-05
0.000114290395648149
6.81318917458649e-05
9.19904872432445e-05
3.91831298909145e-05
7.08764009996597e-05
8.71681947080786e-05
5.0468569448234e-05
3.62900404163243e-05
1.93928468481786e-05
8.46530644777387e-05
4.32604104352638e-05
4.02154799291051e-05
9.66496013041538e-06
5.51355585869758e-06
1.36528797260001e-05
4.11022688066499e-05
8.82261213372741e-05
4.90842761032364e-05
5.49271972730051e-05
7.57468792530566e-05
5.37576164388405e-05
0.00013481047536675
8.79580469499117e-05
4.90452195945985e-05
8.18787816361172e-05
4.87945933179047e-05
7.74043944730459e-05
7.61547454333793e-05
5.85375626377576e-05
1.0947407020566e-05
7.60121611209532e-05
2.02529683556507e-05
3.8826124406314e-05
9.62880258532954e-06
5.76654330550874e-05
6.22403518424222e-05
5.45008042670245e-05
9.66456353568612e-05
3.62471271047799e-05
0.000142807929331306
9.19623602369323e-05
2.12534303640908e-05
7.75440192134864e-08
0.000124546369183692
-2.99935013528754e-05
5.67925062637106e-05
4.14228663502232e-05
2.95789776470972e-05
5.9202497001836e-05
3.00174446308889e-05
4.06729109363268e-05
1.98801524335536e-05
9.87615994629641e-05
5.40617962905932e-05
8.70833686443957e-05
8.34062435885147e-05
5.22224905488132e-05
0.000105163130748544
0.000102836611179429
7.34885096933377e-05
6.78240439494342e-05
4.40347316324022e-05
6.37770311064406e-05
2.87810222495691e-05
4.84538919190601e-05
4.53802871252266e-05
6.74813746136433e-05
1.57945560029154e-05
2.1665690538018e-05
8.46131907041333e-05
7.24133735809492e-05
0.000103684399025464
4.12706840929117e-06
0.000131683880365036
4.32145412515334e-05
2.82878372465992e-05
2.61249345917266e-06
8.1842653385713e-05
3.63754702110479e-05
6.60463570611799e-05
0.000107562543786205
6.47366082792584e-05
1.18997159579766e-06
3.99536133199826e-05
6.85450664277255e-05
4.05695510105403e-05
1.53010084840247e-05
6.99482967752838e-05
4.64645648732414e-05
7.287988910411e-05
9.47874522026778e-05
0.000101856905888631
4.66006610270419e-05
6.45415817267229e-05
2.21886783877973e-06
5.55946249654611e-05
6.22458649149584e-05
1.97808810384846e-05
8.32061637032174e-05
9.00461766588231e-05
1.50589333362303e-05
2.96882056724475e-05
9.85021870113458e-05
7.51445201094297e-05
2.41241585524111e-05
7.30305218921011e-05
5.20667924946713e-05
6.8477388496314e-05
2.56924586740659e-05
1.47882199939013e-05
0.000118485769332367
4.42839705832691e-05
0.000102296396660236
6.97762345529141e-05
4.12643449288099e-05
3.74645298542122e-05
7.30512960548769e-05
0.000123613497197352
1.29879305488805e-05
8.9872788978219e-05
0.000107860803747962
5.17107184774648e-05
9.20752393570209e-05
2.87241868292973e-05
9.02944449544787e-05
9.08385707550872e-05
5.80447657078623e-05
0.00010760426307083
7.23486249564331e-05
6.01016115838084e-05
1.32879738717456e-05
1.5987461075096e-05
3.08553466467161e-05
4.65700035569155e-05
7.0835734118386e-05
2.05880898305046e-05
5.20337720290371e-05
5.25231032545111e-05
9.96204955320134e-05
4.6177344651596e-05
6.73072059566742e-05
4.82802542175057e-05
6.29882768052783e-05
6.69996193308375e-05
6.76352021745191e-05
0.000122527364199812
6.15902609903104e-05
5.14616649951591e-05
5.91365274814191e-05
5.11216253445035e-05
7.84733558531706e-05
6.64261910714039e-05
3.67620001510664e-05
5.86225883442754e-05
9.23676229576023e-05
6.70044926390171e-05
7.59276809808858e-05
1.60508616668797e-05
3.4986801288027e-06
5.96077016572868e-05
5.26177501718507e-05
3.41135069458036e-05
3.81807459432783e-05
3.77360784503068e-05
7.22542713450448e-05
0.000142026376731018
6.99680351273267e-05
6.78288448674696e-05
6.21514849606422e-05
7.67641751249661e-05
4.15106599411389e-05
5.06170826538661e-05
1.84656797335778e-05
2.27820070121364e-07
6.32515081684166e-05
7.66325495093941e-05
2.52914480974207e-05
7.43151165933785e-05
8.65247342967045e-05
0.000100373931401086
7.08874919072401e-05
2.82315410307067e-05
3.3064340177513e-05
8.0690733392346e-05
3.31887615651174e-05
7.5599804997061e-05
7.11040755077447e-05
0.000130890218060199
6.49837837515726e-05
6.47178003596566e-05
2.95702647821893e-05
6.36089732553831e-05
2.46890254981604e-05
9.54983051353925e-05
4.51588252071361e-05
4.5134554160307e-05
2.77198389116569e-05
5.3484835287142e-05
4.89661592404445e-05
6.63948097869764e-05
6.99668380672751e-05
7.5313421086012e-05
0.000136024044404589
-1.23232663720421e-05
0.000123464872420494
3.10956767891646e-05
7.55503918018608e-05
3.5276520706839e-05
3.95767539634517e-05
7.96621476941451e-05
2.03215293637201e-05
8.62652278088291e-05
2.92596549842222e-05
1.23772829740089e-05
4.85890103200118e-05
7.57845731098284e-05
8.00248415384213e-05
6.43293998004357e-05
6.7807859284329e-05
3.4106906581303e-05
2.42096783340195e-05
5.29432721546346e-05
4.28040481975249e-05
2.9491875197223e-05
1.99697373371778e-05
4.82514040712543e-05
6.37252596298901e-05
5.90179098110611e-05
6.01876480319513e-05
5.10642252788098e-06
1.84811306202447e-05
7.24780549536003e-05
-9.69287167030434e-06
4.94264731871365e-05
5.28225302421492e-05
2.53544231391536e-05
0.000111061355143034
4.40215303478665e-05
2.98361481036587e-05
4.08879034068193e-05
3.94404484905224e-05
0.000106013686324062
4.61966001227321e-05
6.68797140150854e-05
0.000100531348274737
0.000101080072683093
5.03147639542524e-05
7.44603859642725e-05
8.28055391337019e-05
6.29218668482722e-05
-4.77822024380556e-06
7.17469265185374e-05
4.18650828429623e-05
-4.20891642155743e-06
1.27422967469652e-05
8.50642363298329e-05
2.16835114570236e-05
6.69889331812659e-05
0.000110963641963288
1.49607112577621e-05
1.80568617708397e-05
-2.82727088971781e-06
5.747332243215e-05
2.54034545194656e-05
3.83810614458887e-05
4.67811775927617e-05
6.12806255160757e-05
9.50934137544811e-05
6.75885707368489e-05
4.91498097062953e-05
9.3201105838994e-05
8.06134789115678e-05
7.42271765705512e-05
7.20089801378292e-05
6.78177829566217e-05
2.13973934309846e-05
5.81499392063332e-05
4.30247816150169e-05
8.37707153370217e-05
8.97268866649398e-06
5.00510993331917e-05
5.36112993978421e-05
8.25489309088772e-05
5.18094384445191e-05
7.53880994677696e-05
6.15016173061246e-05
7.52762019785812e-05
6.68952312913221e-05
5.16396407216912e-05
5.22533859715535e-05
4.75650272617405e-05
5.61826980768673e-05
5.52952194496901e-05
8.01835810584343e-05
6.42394000714499e-05
5.19383719313058e-05
4.9424545269085e-06
2.45417288947546e-05
8.32364019425253e-05
8.37586730955711e-05
7.62319085279919e-05
4.96488371093153e-05
3.09476250031134e-05
4.93287172324258e-05
6.95303334254965e-05
-2.73232884465057e-05
6.97512150075184e-05
0.000109275805290791
4.85344296095358e-05
5.03085351383755e-05
5.55534605953698e-05
5.53008224942323e-05
4.57854548774478e-05
5.6322002975634e-05
7.37090581853468e-05
5.96370335659007e-05
7.91873841295565e-05
-9.65956096687053e-06
4.663898915124e-05
6.85854080969661e-05
1.80226903609579e-05
7.13492286104868e-05
3.73408434608298e-05
4.00684695052806e-05
3.72088013285543e-05
5.00180591433541e-05
4.70051136507485e-05
2.90253627598951e-05
5.542121433094e-05
6.55986931771278e-05
0.000102434476167732
4.3414903995651e-05
8.46359389609892e-06
2.80302787768413e-05
8.64161333680621e-05
3.36164586919928e-05
9.42082591904092e-05
0.000107012554345739
8.98240624735351e-05
6.27199856742861e-05
5.10363119598344e-05
6.61323093603912e-05
7.55442232711308e-06
8.57717853752497e-05
4.34521286170712e-05
9.60225053960175e-05
0.000100571977055492
6.96355342727724e-05
3.37979837869224e-05
0.000106378472436621
3.90188796156442e-05
0.000108445568619806
0.000122129009538547
5.58804555886153e-05
6.99232210132772e-05
8.19547599294778e-05
4.47121048103282e-05
6.19548214101943e-05
5.14937552186632e-05
8.37070119596083e-05
3.78828709424564e-05
2.47131212403956e-05
1.21333151775867e-05
1.19148285310869e-05
0.000120759039759181
7.9761147256491e-05
4.75335740900314e-05
9.16078250426801e-05
6.24765824514711e-05
8.23558585621409e-05
7.36502306758557e-05
2.49240001048926e-05
9.44372558670724e-05
7.70483165008439e-05
8.59321433618762e-05
4.5741277643132e-05
2.30224890715399e-05
5.0870830740161e-05
2.89240366500039e-05
0.000106985475400191
4.83309542609335e-05
8.10705626061622e-05
2.15010273706952e-05
4.36981229511363e-05
7.58421290464158e-05
3.68251082824449e-05
5.8956433790408e-05
7.51669777048739e-05
4.16945380995574e-05
7.05065442208957e-05
0.000109532061469855
8.36579744235105e-05
8.10639565094639e-05
1.86317660470228e-05
5.29858346071743e-05
0.000106037534739865
5.3967645067085e-05
7.81914303175563e-06
9.39121205426106e-05
0.00011913705139142
0.000124818212903848
4.06768978148231e-05
6.91868019344224e-05
-9.49560222630658e-06
5.42532810412101e-05
6.66914803763193e-05
9.82344927335568e-05
4.78702690025129e-05
1.12579476262961e-05
0.000110877886146609
4.49256801931121e-05
8.30295900639305e-05
6.32884323329127e-05
5.19751198470872e-06
6.92427949977825e-05
8.47346610568719e-05
4.01984870193004e-05
7.39405759671231e-05
7.56548897473136e-05
6.80329339143831e-05
6.81669949812652e-05
7.4092186784736e-05
4.14152025016852e-05
-3.99626034275992e-05
5.31710962264886e-05
5.2662266747288e-05
4.76191462886979e-05
7.25922959424606e-05
9.09868609336354e-05
4.69821028880244e-05
5.90345306583607e-05
5.90315910112924e-05
6.80222822874484e-05
3.26232272512753e-05
0.000104181774896621
3.91087644530703e-05
4.3249615546572e-05
4.18007932767351e-05
7.89802243891962e-05
5.44243531660817e-05
2.6758629085887e-05
5.28553103255273e-05
3.86661577778263e-05
5.32082243663127e-05
0.000100991679555522
4.55181508717023e-05
3.94960847653737e-05
2.26634298754084e-05
3.82229128016945e-05
9.7229348543612e-06
1.18211979041797e-05
4.71039302879294e-05
8.13373511295081e-05
3.89149790742259e-05
4.82887893032841e-05
8.89641924897141e-05
3.77145788391345e-05
5.15640519147421e-05
8.71297171021497e-05
5.93612605099134e-05
2.60748390559475e-05
5.4683583224424e-05
6.16301010964941e-05
-2.7135478677805e-05
2.53420302389337e-05
6.61366612963766e-05
6.08872834709311e-05
8.39916808220757e-05
8.50971698886631e-05
0.000128257188810081
4.53604596572989e-05
1.11349928415111e-05
5.03280548133534e-05
9.2297283748899e-05
6.7863958102014e-05
5.29095605995048e-05
8.12414610010754e-05
1.11930293831159e-05
-3.35723768147589e-06
0.000106402296669007
5.89391068565535e-05
4.0081529268087e-05
7.42055504394635e-05
4.79311433482067e-05
0.000109360590856946
4.22559720080581e-05
0.000123977869261734
-1.68435408923824e-06
6.44036029285583e-05
9.55208603540544e-05
4.91760390845428e-05
2.59488709483319e-05
5.08694956573626e-05
-2.91502205076537e-05
4.35401793233949e-05
4.83979801979995e-05
8.94933293091398e-05
7.88795379194173e-05
5.54595622431177e-05
-1.46473207911603e-05
2.82731497846305e-05
9.94315994350318e-05
7.84763989778477e-05
5.98775882024351e-05
9.03628336544239e-05
6.43601702724533e-05
4.69155902700524e-05
4.23829572834616e-05
3.33201272584988e-05
1.25473633063787e-05
1.72150783560308e-05
2.69185005983216e-05
6.86493514803072e-05
2.07394692653633e-06
6.37719857103135e-05
2.98888980284201e-05
6.08676655632827e-05
7.4668097337515e-05
0.000107783738819618
5.59623338457799e-05
3.54286981460511e-05
4.95307116183916e-05
8.40579720634506e-05
5.86627603731111e-05
5.91892010107569e-05
0.000139548072494691
9.32277352950287e-05
5.48257991464842e-05
0.000103807973920231
7.31311011762123e-05
0.000139783149011219
7.68628505053296e-05
7.36666897010033e-05
3.46823539897898e-05
5.67507554924009e-05
8.51235580714323e-05
3.64244734982759e-05
6.05867329884734e-05
6.73471734176851e-05
0.000100549134442836
0.000114865163607543
4.63109588697672e-05
6.34635729788439e-05
5.99153421484832e-06
3.76916587607171e-05
4.96692581077758e-05
5.33746684641841e-05
5.73077482181837e-05
7.49641905347253e-05
2.02858056910655e-05
4.09573821064578e-05
1.66935528139696e-05
1.27401796603561e-05
4.35997885391042e-05
2.70418437043803e-05
1.15240863324679e-05
-3.28412933087412e-05
-9.87356486361784e-06
7.12315189008732e-05
8.01629169485988e-05
9.14513977826005e-05
7.52996214048592e-05
4.32883243724649e-05
6.30728242808726e-05
9.26234641967332e-06
3.75763777923279e-05
8.98999185415604e-05
8.40149487423696e-05
7.35298739479962e-06
6.99005438307614e-05
9.11407211334561e-05
8.99514106555032e-05
0.000117034393344612
6.08038174330092e-05
7.27231733213725e-05
8.41882092223011e-05
6.90420484745146e-05
6.28058974785568e-05
0.000101179300602361
1.75973208616833e-05
9.73864146744506e-05
3.54816243056436e-05
3.35494393799808e-05
6.40206169988032e-05
6.28566058994324e-05
4.89591762189127e-05
4.17428110060171e-05
4.04677446065929e-05
2.80021159571806e-05
-3.10359239282e-05
3.94878024182386e-05
5.93205298795422e-05
5.14677466720233e-05
5.96640125868674e-05
-1.10881759353727e-05
2.78890632781508e-05
4.14361285020077e-05
8.15543214891997e-05
5.09635732710847e-05
4.96137232883091e-05
4.70442895448105e-05
6.35576275734111e-05
1.01155563865155e-06
4.35767762936979e-05
3.46936504127694e-05
1.4945992043887e-05
3.11295953416944e-05
0.000114673893331903
7.76456060526687e-05
6.5119641625675e-05
8.57957028170395e-05
9.49372127303554e-05
4.97573451239933e-05
5.51146521539409e-05
3.92617146317244e-05
4.94649969139862e-05
4.33196658473203e-05
6.25718202212946e-05
3.86371257629994e-05
-3.61670776805978e-05
6.22242146245739e-05
6.59393176836346e-05
5.08529800594723e-05
9.09727735417962e-05
0.000104070541091882
7.51783956128643e-05
8.05868771936674e-05
5.91049634195578e-05
4.15614818242872e-06
9.59415808379105e-06
6.61707451268919e-05
3.69022348372952e-05
9.98018433362881e-05
5.04722430354602e-05
3.36016772649725e-06
1.9748332974263e-05
-4.21355014858314e-06
6.74852309521035e-05
4.93266594158366e-05
4.10197478026335e-05
3.62110331888817e-05
8.07316817392437e-05
9.816490354594e-05
2.1802680848209e-05
-2.4575446276272e-07
6.08278108739566e-05
6.02995818293339e-05
1.36819369125865e-05
0.000108758998429728
8.85410054415308e-05
7.00588081106552e-05
4.01428372423796e-05
9.19194111259196e-05
-2.0586959541538e-05
-1.11260264253814e-05
8.09001457202111e-05
-1.63829844215712e-06
4.07566438306442e-05
7.45352359882849e-05
1.65313599667917e-05
5.68884746811851e-05
0.000117119014127708
6.67498534513384e-05
5.96497741489778e-05
6.6798026383064e-05
6.2981079566531e-05
5.50066385546312e-05
9.31038001692981e-05
-1.29810206128286e-05
8.20745592598588e-05
5.62930894123835e-05
5.25800144276733e-05
6.89505348434782e-05
1.46323956040403e-05
9.40889386776602e-05
2.86778807202485e-05
8.06002832058181e-05
0.000133728872434204
8.78159483070649e-05
0.000104552869909886
-2.07742777498208e-05
9.76419359686143e-06
8.01850971627056e-05
8.52878719018038e-05
5.21387313250192e-05
7.82885376348753e-05
4.119506163971e-05
9.78886889388195e-05
2.75350959621572e-05
9.2217444800197e-05
2.75328622525313e-05
7.51627485111407e-05
2.98626878297222e-05
7.06343835941152e-05
6.63955411860642e-05
6.73905153058806e-05
7.82588119604551e-05
2.20236690725813e-05
5.85198877293747e-05
9.58004565701925e-06
-1.39272374569709e-06
4.88865035751114e-05
-2.85311793332861e-05
3.85966144258953e-05
7.22939665500057e-05
7.08399958157306e-05
7.9608338607935e-05
0.000106405618355843
4.17971833860571e-05
8.12304379070758e-05
7.84659035312344e-05
4.31088278231387e-05
5.67703985474859e-05
3.35089243121349e-05
8.29993615600098e-05
4.35522472233735e-05
9.22230939934821e-05
6.47544888841823e-05
0.000115921730358461
8.94132645831914e-05
7.33315855540738e-05
8.60536795475301e-05
3.54058888895505e-05
3.04235762715795e-05
0.000124634069704161
3.54696276030225e-05
2.80207185351873e-05
2.58460231603006e-05
3.73408763087707e-05
8.58734724979356e-05
6.43029237993118e-05
3.79707693135235e-05
4.78297093089236e-05
6.34515449807234e-06
1.56985128792494e-05
6.5320307057684e-05
2.44873891916074e-06
1.38686621409316e-05
7.59554911228817e-05
1.30536451447193e-06
9.26913126858971e-05
1.79723298974508e-05
-1.03345837233619e-05
0.00010498969539357
3.50215512066417e-05
5.28402609807171e-05
7.94533966044872e-05
4.02892321263175e-05
-1.39118319160626e-05
2.84336054573216e-05
0.00011787844117155
3.70258085572995e-05
4.40031465229105e-05
7.61709535071107e-05
7.68295665110904e-05
6.03424691106263e-05
4.5447824874467e-05
8.06045701678541e-05
9.50525234239602e-05
5.22030630790242e-05
6.00985524307818e-05
5.85777841962307e-05
-2.44857483215457e-05
8.19657255287637e-05
-3.82705013667581e-06
1.95308307197152e-05
4.01023735177697e-05
2.29067523553272e-05
2.61942029628406e-05
4.34393328529678e-05
6.67730043339507e-05
5.76443072590836e-05
0.000105316007983781
4.53158258772149e-05
7.75456614547422e-05
9.25140904677679e-05
4.05865837014961e-05
7.9066073791034e-05
6.31494776913641e-05
6.87054640597151e-05
6.15758283120077e-05
4.6816205769893e-05
6.84779372842907e-05
5.41363382518781e-05
5.87426156770906e-05
9.905659633029e-05
5.00000561899822e-05
9.84731479879276e-05
4.49389196836741e-05
-1.54303415524733e-05
7.72528212714069e-05
5.1552114625712e-05
6.82449405342481e-05
9.32090668271669e-05
7.21283879870569e-05
7.97512297412107e-05
0.000102178061824113
3.01430980945704e-05
5.10039884046974e-05
7.55804059620577e-05
0.000107328918867426
5.18262701030618e-05
7.65691618400413e-05
4.28105373586474e-05
1.69549600647051e-05
2.53149540622745e-05
3.9231418932471e-05
0.000121736806726742
9.78367591085532e-05
5.6753912097938e-05
3.67586480304351e-05
5.97386811755575e-05
5.0904519178319e-05
6.01022052407195e-05
4.36779377757852e-05
8.00795779587919e-05
-2.20963296529267e-05
5.11190723239264e-05
4.09223018629654e-05
2.37063449664157e-05
2.07663845006845e-05
6.08144960008375e-05
1.19442444160122e-05
1.38403556816756e-05
4.62153817245106e-05
7.71241210259138e-05
5.91151767613903e-05
8.33862985291147e-05
1.40693603495702e-05
8.1815099589322e-05
9.20306594984438e-05
5.27457915035802e-05
-6.24832242317113e-06
9.8414748038622e-05
4.13214279866072e-05
7.56355237594023e-05
0.000119715646821818
-2.14242080327454e-06
0.000106666237403529
6.69879760929241e-05
5.92767777031595e-05
1.38837323571647e-05
0.000109217986879772
6.13185162034074e-05
3.98887489651524e-05
-9.83569945827572e-06
0.000128773087601616
3.9769757979427e-05
4.98017158231468e-05
6.67179770606153e-05
8.63545595999718e-05
7.59787804412999e-05
6.24540099004062e-05
0.000102339906763231
0.000118801320127297
6.03537833481232e-05
6.07191364459868e-05
8.14460985871966e-05
8.4337472032601e-05
2.64571902857647e-05
8.43693806801826e-05
4.30935778210735e-05
5.00487304458635e-05
8.43536202694771e-05
3.65841084695526e-05
7.83009436664007e-05
0.000107707209499407
7.12177126404563e-05
6.83252613096568e-05
6.09005787888579e-06
1.90841895311908e-05
2.45468186388176e-05
2.93394806000314e-05
3.80343041335342e-05
5.22668088597714e-05
9.75109442516981e-05
4.9314153234632e-05
8.73504515948401e-05
4.61531702496861e-05
3.89124899480992e-05
7.78691597453658e-05
8.3946753150478e-05
6.51292388640306e-05
4.47078219057775e-05
7.85254798581025e-05
1.56886190004454e-05
5.39311740058744e-05
5.72227310708264e-05
3.42337453249921e-05
2.28976161671361e-05
2.92710492096894e-05
6.78413457291445e-05
5.48638437959485e-05
4.58927825572244e-05
3.82865199988842e-05
3.46797269863541e-05
2.29481138391209e-05
3.91793828521042e-05
0.000105617959184851
1.55001952599449e-05
1.41290459716129e-05
6.58952046776532e-05
2.98741618614286e-05
6.67337677083215e-05
6.89798534702479e-05
4.21656936874668e-05
5.60258131640528e-07
1.05712557835869e-05
0.000132044964039003
3.5696304941374e-05
4.3050656774829e-05
4.44962369645725e-05
1.4088044035957e-05
0.000122132091050886
8.48322194975446e-05
4.65469662324274e-05
9.3806373823811e-05
9.54241884804635e-05
2.82399123801574e-05
3.18066584811443e-05
2.5393537369695e-05
1.34142748509301e-05
4.8419761872683e-06
9.23755248924018e-05
4.88073451682233e-05
7.07414983373325e-05
4.0719533572753e-05
8.40530997854745e-05
8.2664063473472e-05
0.00012864498913944
8.05263939303428e-05
0.000111187548227495
0.000109806867287289
6.83129025084811e-05
7.71886935813671e-05
8.86443663121539e-05
9.82674855816467e-05
8.78013484908382e-05
5.56286908392494e-05
3.74667049836644e-05
4.65329851949559e-05
6.85255182303061e-05
9.03649164395391e-05
4.90177466314378e-05
6.38848147696375e-05
4.16565509385986e-05
-2.30390516515348e-05
7.07035518162034e-05
7.67922543238091e-05
6.60561361868851e-05
4.50255217164587e-05
6.99529255849066e-05
3.74646245048503e-05
4.44445405304799e-05
6.79327206837015e-05
1.41916171486178e-05
6.1738824957367e-05
5.9794791817458e-05
6.33159508077491e-05
8.40270674192187e-05
2.74645651025457e-05
4.81557530328982e-05
1.56015252855965e-05
6.73479246675649e-05
3.8799195841862e-05
2.11966978129819e-05
7.27841293686194e-05
7.60469384983207e-05
5.48348654464257e-05
0.000143392782244865
3.7148512675508e-05
5.91547244127477e-05
6.08309909221348e-05
4.99437801835218e-05
0.000102873684129164
0.000105958974280212
6.87509967779054e-05
0.000107919927083216
6.68359572528979e-05
1.64729633940786e-05
4.66728477469267e-05
4.15751662580301e-05
4.73428241015794e-05
8.49347133099289e-05
6.77700141490265e-05
3.23410898536112e-05
8.57496275176603e-05
3.73187125436663e-05
6.61680151911617e-05
8.8642064771727e-05
2.67443303458469e-05
1.31822302090878e-05
-2.22617261488763e-05
8.94183782884791e-05
7.37627380724425e-05
8.48967202882761e-05
9.59798661125468e-05
4.89636989377123e-05
5.22549799641071e-05
1.14287995427962e-05
3.96860032241208e-05
4.28511149627193e-05
8.85351724215148e-05
9.84671528435111e-05
-2.87902697026882e-05
6.32333629744991e-05
8.13902077907712e-05
6.51313861753076e-05
6.3026318239706e-05
6.02454505099532e-05
9.53494373919066e-05
8.91772144750191e-05
0.000110575829381433
3.84206665528396e-05
8.2982505194042e-05
8.47625147149551e-05
8.57128263625549e-05
5.0305200803279e-05
9.83426385924103e-05
1.04053759470113e-05
7.12469142710901e-05
9.11567843636941e-05
7.82570742206114e-05
2.12731754214086e-05
6.8496984594382e-05
2.98509958116498e-06
6.0371220531079e-05
8.84002941031315e-05
6.02993546154369e-05
3.35430377089015e-05
1.48680320094894e-05
4.16407088331847e-05
0.000120995008839555
7.44007367025102e-05
5.27658699979973e-05
9.84297258659652e-05
5.28630258502336e-05
0.000172017612828903
4.39193325826989e-05
7.80666560270264e-05
6.08170755664707e-05
4.10616317516066e-05
4.26277180239348e-05
8.55243517041621e-05
5.27292729338233e-05
5.90837927364787e-05
3.14190981574068e-05
6.64606473739056e-05
-1.13347464473736e-05
6.47458331093657e-05
3.68615408059868e-05
3.27627635382048e-05
3.83936520169588e-05
5.31298342316219e-06
2.92892558117981e-05
9.09914920176699e-05
-1.51920110497791e-05
1.35590757796767e-05
8.39751627135088e-05
0.000105771893633527
1.28920516619431e-05
8.88812460527849e-05
0.000110473334149718
2.18968359177642e-05
5.58195347647706e-05
3.4620657108067e-05
1.03419003625673e-05
5.3567082251184e-05
6.39323896221195e-05
8.24739524640078e-05
5.33546669413689e-05
5.13541059572342e-05
9.27590987632309e-05
7.98651565409038e-05
4.11105872357185e-05
3.55284252659262e-05
7.40308913037955e-05
1.80939842049017e-05
6.70937237080254e-05
0.000107557870619652
6.89045845951065e-05
5.68882440176274e-05
7.44497718028604e-05
9.86808965706073e-06
9.32988155141158e-05
3.62798927820197e-05
0.000106588997942557
5.36403198848689e-05
-1.39535704893089e-05
1.11540812773257e-05
6.0043603862961e-05
0.000125519193655255
0.00012179965110652
9.71328229221177e-05
4.59423645501843e-06
3.3390396504901e-05
0.000152443078632863
4.54896227916018e-05
0.000105855505971637
1.36636674587394e-05
2.81361629931796e-05
3.98211284711338e-05
8.48590730923456e-05
4.20962922434721e-05
4.76298487475269e-05
5.10221969019684e-06
3.2077301908694e-05
3.31598573854678e-05
8.59917632510194e-05
7.2567615523409e-05
8.78559644687777e-05
7.80816738985685e-05
7.85130447035849e-05
2.05106852515043e-05
2.42725556643774e-05
-3.3629210997169e-06
1.95587457587026e-05
3.90029011337148e-05
2.95436260457161e-05
9.09658184889006e-05
3.80424321341029e-05
0.000104269086571302
7.81051357386173e-05
0.00011767623846337
0.000106014926551628
1.58284161750801e-05
9.29743238553714e-05
4.0422702531654e-05
-3.72097668374097e-06
1.26924803852764e-05
9.47079484386701e-05
0.000103921820700245
6.33249397538754e-05
0.000138198902529735
9.59969003559395e-05
8.04918234690536e-05
0.000159341826422717
2.87778803276404e-05
9.98329419286291e-05
6.08159501472107e-05
4.96819987562861e-05
9.14277356966074e-05
1.05334558365675e-05
3.58757401975106e-05
8.20074158660495e-05
1.82651880425276e-05
5.83457323689261e-05
0.000104942035742571
6.39452488843714e-05
7.87566324740329e-05
2.61447110138351e-05
5.11738540901999e-06
3.01714869108121e-05
-2.22680871289356e-05
7.88050067125762e-05
9.54898722629555e-05
2.06924327418947e-05
6.84130540289132e-05
9.48353032709625e-05
6.34270314650828e-05
4.56209992141406e-05
5.72719757195181e-05
1.49053473363678e-05
9.76741752573705e-05
6.39778575784358e-05
4.85665200815372e-05
2.68288910136122e-05
6.89407779516648e-05
1.09675173234104e-05
5.41099196318713e-05
5.30417625139653e-05
7.02895482945178e-05
6.85131567049338e-05
0.000120809351640699
6.22650392342002e-05
5.07921082996685e-05
4.76161730747987e-05
0.000110647241899143
8.51759762387603e-05
8.80852866220155e-05
9.01476581600451e-05
2.25842707190967e-05
2.91690896263535e-05
4.39513273819837e-05
1.24764422635616e-05
5.80693277285707e-05
4.21940783038728e-05
7.60090208051604e-05
4.11759819430555e-05
6.92688161135213e-05
