# Supplementary material for: Research on computational propagation and identification of mine microseismic signals based on deep learning
Source: PLoS One. 2025 Oct 22;20(10):e0334641. doi: 10.1371/journal.pone.0334641 (PMC12543183; doi:10.1371/journal.pone.0334641)
Supplement: S6 Data — (ZIP) [file pone.0334641.s006.zip › 000100800002971.xlsx_0.txt_24.txt.txt]

6.67972835534095e-05
-1.99141244074892e-05
0.000143327594562095
7.72479390282789e-05
5.35571730175359e-05
9.13367629373274e-05
7.54600603712722e-06
7.00275648407665e-05
5.53772558625983e-05
9.40691222808365e-05
2.77742207724377e-05
6.00766647635662e-05
6.73473383046667e-05
3.78951519844568e-05
4.71821395118459e-05
-4.14066994480667e-06
8.05588325159964e-05
8.57398971183885e-05
3.49874800924224e-05
9.084426504775e-05
6.65460150593372e-05
6.42447498219057e-05
7.09216394332141e-05
3.99230877864415e-05
4.82603649160837e-05
6.41007441628383e-05
4.74752627754586e-05
3.48881206552113e-05
7.28725120684035e-05
3.83190709469618e-05
9.58857002377883e-05
6.4185430758641e-05
4.22905003653244e-05
9.10213414728532e-05
7.26280558450613e-05
9.85869036376264e-05
0.000104889453378827
8.11586521670255e-05
9.5660199352563e-05
7.19681995548674e-05
7.21293955229771e-05
1.71268781328166e-05
4.51502454664909e-05
4.10392584653333e-05
1.99970214682778e-05
7.59498760848132e-05
6.09395051963953e-05
6.52733242173985e-05
6.97446022425168e-05
1.09051673690392e-05
2.74574225590042e-05
7.05135797962405e-05
8.03353515395883e-05
8.50602672047325e-05
8.87956748898025e-05
6.00479695046749e-05
1.94296183116402e-05
0.000115049593391293
6.76903380555042e-05
5.71763890839924e-06
0.000115481880393538
5.88666306082125e-05
7.22358330121384e-05
6.07804337314229e-05
5.81334836941697e-05
6.38005681956328e-05
4.74851098939223e-05
5.04844070577082e-05
9.97336096779348e-05
6.88398004417546e-05
9.17572152433779e-05
1.21630538961312e-05
-1.05702665611922e-05
4.75192162368803e-05
8.79989299743827e-05
-1.65030409685817e-06
5.12076534703559e-06
3.17324785791639e-05
5.64187556030187e-05
6.962880509194e-06
0.000109158148333936
4.83851490896867e-05
3.59560266607646e-05
8.41494811242145e-05
0.000127013351319747
9.71876112127522e-05
0.000116236212270938
2.52201743688563e-05
5.39684953663119e-05
5.49190707797679e-05
7.22540941612589e-05
0.000127208420180349
3.79290865604073e-05
6.02839120866275e-05
7.76092046750032e-05
1.96462415017986e-05
5.91318448077043e-05
5.23694835592793e-05
0.000104726009651283
0.000112057955490019
3.43660559566812e-05
6.73435473413048e-05
6.08327640560424e-05
4.54149506630882e-05
9.07699383707382e-05
6.22808324959185e-05
9.63132440190032e-05
4.59014522722309e-05
1.61556032395989e-05
2.94392219825381e-05
6.11054050142509e-05
1.92532701370071e-05
9.5907106069749e-05
6.68997113597217e-05
1.10197782300153e-05
8.27797209957527e-05
0.000101724030496165
7.17614093749234e-05
5.83071961064082e-05
2.60311346106027e-06
4.78340931248246e-05
7.59008843573708e-05
1.25893717744226e-05
4.65464445223427e-05
5.04784870388094e-05
9.8103823533446e-05
7.86096775991087e-05
7.10055343411217e-06
8.35802573832543e-05
5.0963514408968e-05
7.69839587981877e-05
0.000123912400162161
6.91634765630336e-05
8.43481587734136e-05
5.98565088551675e-05
2.31087721587058e-05
5.57382153438592e-05
3.92513885786794e-05
3.06824908573527e-05
0.000106185950415889
7.75723085932204e-05
5.09823629660676e-05
0.000138722995892091
-1.89374811247133e-05
7.55126806398795e-05
5.22078580463886e-05
7.98158299745228e-05
9.23630420224653e-05
7.32308604471571e-05
0.000135451366531103
0.000118052815857215
2.79566440375793e-05
5.25401842051701e-05
7.7334706628841e-05
7.83468135192782e-05
5.32408768738227e-05
2.51361364752566e-05
0.000118084633996946
4.69153112833475e-05
6.80099066769003e-05
0.000115528975499324
7.06296928927028e-05
1.73300574306508e-05
7.24543459377045e-05
0.000122633421615395
6.93091983979316e-05
7.35473862593847e-05
0.000102420715683994
3.8893133833436e-05
-6.85205474552823e-06
8.24964782252484e-05
5.72556320139541e-05
-4.85021335631875e-05
3.35884616219332e-05
9.42081368662316e-05
0.000116872577427649
6.46907190234499e-05
5.93059693020214e-05
4.16252233488649e-05
9.56711176367133e-05
5.44161917882781e-05
3.7794040905596e-05
8.88177085282721e-05
5.2962907657064e-05
-7.57450038708947e-06
7.46926074478344e-06
6.451353758948e-05
0.000131287320946783
4.58793583033493e-05
4.19680117021731e-05
6.05559991877822e-05
4.14851563568021e-05
-1.55863011253668e-05
4.78407835586727e-05
5.68686238476664e-05
8.59407092234004e-05
-5.41236805989091e-06
2.86730271071045e-05
6.47352298530609e-05
7.98310159837566e-05
6.83244042027741e-05
8.5412549852863e-05
8.69429920216905e-05
6.94953327327662e-05
5.09608067767804e-05
3.95054688869086e-05
0.000102415968282488
9.15758680172418e-05
5.34350433112624e-05
6.7779542650385e-05
5.984910078553e-05
8.78556137256488e-05
2.81090252724366e-05
7.08019487697096e-05
2.0713255908957e-05
0.000116080143686643
6.3448627632807e-05
4.33866672522271e-05
6.55780208834993e-05
6.66260272138342e-05
4.30452826071554e-05
7.81780288814996e-05
7.53564056463397e-05
8.3162514839074e-05
2.31889431337904e-05
1.41380371807932e-05
2.91502837208818e-05
2.12362904076103e-05
0.000119550209966958
7.79756361805029e-05
5.52714015052381e-05
3.98748632134539e-05
7.94129561355065e-05
1.20462206670502e-06
1.0234588059428e-05
-1.82707600438283e-05
7.92900514136884e-05
1.1161466558195e-05
7.2699207192082e-05
4.61558966913927e-05
9.38274343704732e-05
5.17072856939335e-05
8.96874039644882e-05
6.14329313256566e-05
5.90524616860437e-05
2.38269490623293e-05
7.09671149546653e-05
0.00010072562891058
6.39295116955776e-05
8.64060300590539e-05
2.13131733724273e-05
5.67899138003744e-05
3.90281225668429e-05
-2.96573928130742e-05
4.85141013582994e-05
4.78433376151416e-05
3.78200175975518e-05
7.23737189091286e-05
4.33000839534123e-05
8.7153386887276e-05
6.2621254912144e-05
6.75215991295737e-05
3.72698031341847e-05
4.47729582282379e-05
0.000114809064498053
0.000103470459686217
3.21634449690409e-05
5.65620480311701e-05
5.19469811132556e-05
0.000109404351527417
2.43147436077349e-05
9.90176210764789e-05
7.86934688663231e-05
4.3547148837557e-05
6.51117621455733e-05
6.18549315669283e-05
3.8938898656065e-05
5.38907436987521e-05
5.06693649761029e-05
3.79576386046361e-05
6.13291063998419e-05
2.23531508521438e-05
3.11149595934026e-06
8.39855534925892e-05
5.65045087037027e-05
4.91600696038599e-05
4.99613391008582e-05
7.14118804948426e-05
0.000113846719955979
3.18368678109535e-05
4.83364908180142e-05
1.93844717235453e-05
3.81930547932372e-05
6.14458901305587e-05
5.94894836545915e-05
7.21735773103773e-05
7.23765773927264e-05
3.72145361646108e-05
7.80020194896349e-05
8.21906977564911e-05
1.64605780770407e-05
3.54206294234231e-05
5.22961566309373e-05
2.66972352631876e-05
7.99153952972847e-05
9.21259919510065e-05
6.904494102909e-05
7.16622402448442e-05
4.86024967129926e-05
3.24422617065372e-05
6.68674976083315e-05
4.13102216536083e-05
4.80348054279982e-05
3.83613526532136e-05
6.48467895447638e-05
7.97594253029542e-05
4.46805670288098e-05
5.73816361872804e-05
2.78425577845899e-05
5.62747204574833e-05
2.0357428986548e-05
6.91702819648675e-05
9.72364612330116e-06
7.22911031753851e-05
-9.17951120920282e-07
3.83667074873182e-05
-8.28827643892209e-07
5.15823320482014e-05
2.83389223416423e-05
8.81922536413697e-05
2.47271108133499e-06
3.88459639791847e-05
0.000121174233134603
4.59714247528905e-05
5.02972849650589e-05
7.54992339312991e-05
0.000106613967651858
2.49206530965715e-05
4.12483228517714e-05
3.10175866135732e-05
4.82170507572788e-05
6.03601981219319e-06
6.28248722460938e-05
0.00011810609263896
6.97122783633186e-05
3.28801575602708e-05
7.1765982338453e-05
5.28726676630059e-05
8.66903875498271e-05
8.29920950517413e-05
9.55895351847391e-05
6.15574257667498e-05
8.06957682440499e-05
8.58184794377372e-06
4.52804263966503e-05
3.05386543610962e-06
3.28686541830038e-05
0.000106172083422714
7.06195224831509e-05
9.96853833592486e-05
9.08730585006062e-05
7.82031763439471e-05
0.000104757897506647
4.41376423953911e-05
2.62870247697314e-05
4.48094079091012e-05
8.9439613664381e-06
8.71163061052534e-05
5.54127576777509e-05
7.99368271778702e-05
4.26742934509736e-05
6.70264504894261e-05
3.94612287766909e-05
3.59552826744568e-05
-3.4276106861478e-05
7.18377380386785e-05
-7.3605056667662e-08
6.38985131339363e-05
7.91435430663555e-05
6.96528166297192e-05
6.80945434710161e-05
3.53843128901446e-05
5.86488213824943e-05
8.5117226306681e-05
4.9418080834349e-05
1.79927596240478e-05
9.87276990840037e-05
5.58641983121026e-05
4.34293141571617e-05
9.0449298349172e-06
7.65281214134326e-05
-1.88807903873789e-05
1.29434497002725e-05
9.60862692676524e-05
4.76848031211251e-05
4.23578580385916e-05
0.00011817459100719
2.48711110651525e-05
6.5546236056275e-05
2.25711304644893e-05
0.000111746826481839
3.63527073546593e-05
6.68112933905044e-05
-3.06830145641209e-05
3.59549177886137e-05
2.58054890902164e-05
1.12688712396848e-05
5.13816096076075e-05
8.21967519517307e-05
0.000112023619440792
1.41535986109886e-05
5.71687358989138e-05
4.19174577118635e-05
1.99314083882334e-05
3.28310104343437e-05
8.18870180385779e-05
0.000106376512987187
5.9100154806015e-05
4.32704512657482e-05
-7.78894807962466e-07
6.45013683852773e-05
-3.56522170767915e-06
6.8038462976029e-05
9.52783369456879e-05
0.00014796460893614
0.000100689563011848
5.3224099678805e-05
2.4343178509944e-05
0.000151312824578477
0.000101262100624126
4.6798777807144e-05
7.3474948972248e-05
4.59672534521259e-05
6.72973292323414e-06
5.97411938017108e-05
9.26686223794707e-05
8.20167426268698e-05
7.49676980766877e-05
8.67712040330172e-05
3.30081596525999e-05
6.37051501795438e-05
0.00010065072077327
3.92589045338081e-05
2.81399402458138e-05
8.18436566671314e-05
7.8318168745553e-05
2.33732232785031e-05
5.62306614002614e-05
6.74221243958334e-05
2.15484403982775e-05
1.16773150735259e-05
4.73581047164259e-05
4.56156909345972e-05
5.79905738099053e-05
3.54293475541301e-05
1.44251770609195e-05
4.55499857707712e-05
0.000143173976983889
8.12186233264878e-05
-2.54589782971806e-05
9.57602543365713e-05
7.02116274441487e-05
8.91472176357996e-05
0.000161511754191117
-1.00452416044736e-05
9.47108058437166e-05
6.35298803933636e-05
4.31428091480071e-05
6.13695322285764e-05
4.3923649456761e-05
4.41245819838735e-05
2.35296730593459e-05
5.84988883397589e-05
0.000138084260013265
9.01864563023796e-05
0.000116357047019875
8.69557969630759e-05
4.97782858421558e-05
3.50765919958769e-05
7.50995272243658e-05
2.45528151375872e-06
-6.60515539770465e-05
4.85988755425571e-05
8.55183613031002e-05
6.7229630704932e-05
7.8016939414219e-05
0.000101004202144904
1.04653003196682e-05
8.4400760192787e-05
2.88075649842143e-05
4.50329118344266e-05
5.93234652523608e-05
6.39557387436228e-05
5.07295125938003e-05
-9.53019335652568e-06
3.75056215067531e-05
5.19531924867051e-05
3.93885273423132e-05
3.74239662358219e-05
8.71238259051502e-05
2.39705141026044e-05
9.81768448111567e-05
5.42390913337329e-05
3.42430548219507e-05
9.33724453417925e-05
5.81215668149625e-05
6.47005456370921e-05
3.38412349247559e-05
0.000106781599316929
7.02384711371034e-05
8.02599601282906e-05
7.89377111913397e-05
4.18035034607209e-05
1.80194095853876e-05
3.73655744032237e-05
6.8337185740981e-05
-1.34700233853859e-05
6.39958976735117e-05
8.74380108617757e-05
5.29534025558985e-05
0.000107081279819785
9.60375487716989e-05
1.4126793405418e-05
6.93754551325829e-05
6.11217546175376e-05
4.6148145599743e-05
2.1178875005289e-05
6.64489948453168e-05
6.4553475793139e-05
6.27726946735987e-05
4.09081426434411e-06
2.86641326278378e-05
2.7307728607936e-05
5.88083182815918e-05
0.000122239481076062
1.96380008334568e-05
5.06630065803337e-05
7.87613737110367e-05
5.22107133461265e-05
2.29921695442694e-05
0.00011072910355896
4.99942632842603e-05
6.91162502491299e-05
3.90649809500886e-05
-7.39258507519319e-06
-1.35714030149709e-05
-8.40334996920448e-06
-2.13882133214479e-05
0.0001001269509146
8.80057028985549e-05
4.67673541753613e-05
9.40285699381869e-05
2.42264671502542e-05
9.09450447701975e-05
9.05242739068257e-05
0.000122992441082985
0.000131479616961446
8.00681963033973e-05
6.55753177314569e-05
9.0891612563301e-05
4.78081747890479e-05
2.89426123332465e-05
-2.06220492672948e-05
5.53931386329789e-05
0.000106153103687889
4.12563455146716e-05
9.20551875890809e-05
7.78303524431752e-05
8.30687852859321e-05
1.76238317432331e-06
7.24598474512408e-05
4.10068643409798e-05
8.77432227251879e-05
0.000119150599817581
3.80308623236657e-05
8.97682877242364e-05
3.29946146609553e-05
0.000104518693840224
4.92243012666221e-05
6.4427705152892e-05
7.53009749799701e-05
2.7679079881146e-05
9.62517405234349e-05
3.62587897573197e-05
-8.67034374372726e-06
3.67154056920436e-05
6.06254697256144e-05
8.63540488228645e-05
4.52219487125989e-05
5.99025170569444e-05
2.89280443634612e-05
1.93264216505989e-05
9.81008145422239e-05
0.00011566305189152
6.39178553566723e-05
0.000126112060619355
8.8792104704121e-05
2.58150992667565e-05
4.27852945042979e-05
1.77160921234912e-05
7.60475328895294e-05
1.87888356594635e-05
3.88827463888568e-05
0.000126263332344814
6.26075172675933e-05
6.6975049459818e-05
9.08419963856292e-05
7.30059355482167e-05
6.85042230774088e-05
1.54922384404795e-05
6.29203859823585e-05
0.000107148543171768
3.07157136213524e-05
-9.08817581720426e-06
7.84131387667991e-05
5.45682591917828e-05
1.54279890475378e-05
7.51589723674252e-07
7.17774621178372e-05
7.79067726862428e-05
5.33993100078745e-05
4.5256034162466e-05
3.39481998508811e-05
4.45580968054734e-05
3.4012730644354e-05
6.37165233663325e-05
5.42107304794578e-05
0.000108685702229272
6.74167911905079e-05
0.000118734533679801
9.94917183263337e-05
0.000103980623093094
5.97359514923103e-05
4.68228611875978e-05
5.44160677799629e-05
1.0146645705685e-05
7.65600193342107e-05
8.31037534386766e-05
-4.30603054086917e-06
8.57467772981014e-05
5.21817888104485e-05
6.52530216995265e-05
4.21302059798967e-05
1.97953060818115e-05
-3.48418201343012e-07
9.27378458868984e-05
-1.80479145425969e-06
4.02443878164913e-05
6.51924575668124e-05
7.0339738440891e-05
7.79138874030739e-05
4.47873559595609e-05
6.27404601563284e-05
3.34227653751216e-05
0.000122232078064677
2.71955931636409e-05
7.2655411310787e-05
2.89555220098045e-05
7.88684027351178e-05
6.68613345635526e-05
7.84544791269809e-05
9.89382630864431e-05
5.5333367702203e-05
4.67284782907908e-05
9.5470889820998e-05
7.09668834900283e-05
3.45060937035389e-05
2.07445331796567e-05
5.79166148705854e-05
1.37144511932413e-05
9.19640477745908e-05
8.74194696732467e-06
2.00387089544083e-05
9.34969387512441e-05
4.14794953011579e-05
7.83942052422217e-05
5.74398152174949e-05
8.12626288417388e-05
8.44100816283988e-05
3.73049110505032e-05
5.01021515576198e-05
5.80451821631162e-05
3.71508993980657e-06
9.93837094265774e-05
3.9725645452503e-05
5.3631484384294e-05
4.27912988253259e-05
6.9683418889299e-05
6.12159239928757e-05
9.38999406718548e-05
7.52726571447169e-05
1.57555032108301e-05
5.54664131227992e-05
0.000102101259422053
2.82946997204734e-05
0.000113490660474927
9.88489006778735e-05
7.4902867819825e-05
7.34591258669032e-05
0.000103022679088927
5.3335978769182e-05
7.63329880240718e-05
4.83926572111092e-05
2.87324517985733e-05
0.000134025992691371
5.52779207478829e-05
6.46069187070136e-05
4.23345132305958e-05
0.000135583725009397
8.27126100019124e-05
0.000120377458064299
0.000102004224771371
0.000117752243358777
7.33304163584704e-05
-7.08878526788765e-06
7.1551257090394e-05
8.21577776825775e-05
9.38899646674515e-05
9.13227860040929e-05
7.78793597634975e-05
7.89159501728755e-05
0.000109739077846799
5.09698396549137e-05
9.29486291389065e-05
2.71104313705402e-05
3.78555060920242e-05
8.96983399676568e-05
9.0059415052711e-05
7.96972863777026e-05
4.70268442470411e-05
6.9423888225294e-05
9.48239610017934e-05
9.57069850611788e-05
9.36444138484998e-05
8.44648591484121e-05
8.60054953487708e-05
1.34345561930791e-05
6.20415843998959e-05
8.13803959425508e-05
8.72512264333351e-06
7.17058663169202e-05
0.000123000248826409
0.000119366513622674
6.02576171309642e-05
6.64467021606903e-05
5.01285375237024e-05
3.14174362045316e-05
8.96157774808705e-05
8.53456486254311e-05
4.55546517116574e-05
4.96651777480118e-05
1.50532801464286e-05
1.88333033361504e-05
7.37329952689243e-05
5.2539262496268e-05
3.77485499866323e-05
1.67630957335553e-05
9.88700861437792e-05
8.89533573997585e-05
6.20396935354124e-05
3.71581831179248e-05
4.94224709967934e-05
1.92193516961585e-05
4.43776258892528e-05
1.44434945864909e-05
0.000124454136694719
8.8886053098909e-06
8.75181683803618e-05
8.10966941554963e-05
3.00999412438566e-05
9.56336746340301e-05
0.000115596315312306
6.20932912397985e-05
8.51152927560495e-05
0.000101326681977173
4.73268219665866e-05
6.17903280547503e-05
6.65234144584771e-05
7.67360550507087e-05
3.73120196338742e-05
0.000114750628574166
-5.34934150145603e-06
-2.8945585588247e-05
6.4298094890742e-05
6.40506930516862e-05
1.23184548033832e-05
9.69886145253454e-05
7.97352600350479e-05
0.000106133259235772
5.50987688709231e-05
2.55998184878094e-05
9.44310899432874e-05
5.22951610510264e-05
8.25792533401946e-05
8.63234819282148e-05
1.57729445556482e-05
0.000110757313459249
0.000120140805103859
5.31671769032986e-05
4.1129827215312e-05
5.17730398773105e-05
7.95816762401735e-05
9.96549875866313e-05
4.78843058535297e-05
2.90909585193466e-05
5.68078805468333e-05
6.02002827996315e-05
4.82828912778948e-05
0.000121010093948086
-2.14475698580053e-05
4.3558638426915e-05
3.84534415428299e-05
1.87529800029298e-05
4.91065846256392e-05
6.56922932957025e-05
6.91339610814358e-05
1.5030993372052e-05
8.86433849006189e-05
1.4277310705466e-05
4.69898430814127e-05
6.96329262731368e-05
0.000101155833948668
9.07300594499702e-05
0.000121348489701222
6.61487092685454e-05
0.000111645619140983
9.83888018593776e-05
7.72801016714263e-05
0.000113655105778378
4.78218586558062e-05
0.000107537526881415
2.58316554565762e-05
3.21765180396819e-05
1.76254364281261e-05
4.8906598603486e-05
0.000118394454856939
7.93475583110164e-05
3.53172405125638e-05
3.7491438757602e-05
7.26443832585848e-05
8.33758147497967e-05
7.56564563111389e-05
8.00768256641605e-05
3.88254210904774e-05
4.45131666050365e-05
3.19518037266959e-05
9.16810269659619e-05
6.26796244179288e-05
-3.38822882694714e-05
2.29548863708815e-05
7.61447427512483e-05
1.53122644398037e-05
4.13036820487311e-05
2.58365002996999e-05
6.36315517369208e-05
4.50708239045557e-05
7.62768034689098e-05
5.49166486252425e-05
5.38296993527461e-05
2.53038896760236e-05
6.36807953281285e-05
9.06691274368325e-05
4.83016798241837e-05
8.40334863060601e-05
0.000102886953123556
7.18510075240356e-05
9.07485667091707e-05
1.91162675829645e-05
9.15503212128078e-05
0.000123449192073821
5.51895529363113e-05
1.888814936726e-05
0.00014345782430023
1.37526841819505e-05
0.000110029347444037
6.64423822855902e-05
6.97829933953015e-05
7.29129172226503e-05
6.10320854014564e-05
5.04444612179136e-05
7.3006429499074e-05
0.000166073909073223
6.4163211844156e-05
6.09601184687895e-05
6.84128292356354e-05
8.16503199622657e-05
8.11021721084392e-05
0.000102576466230014
6.41185773749894e-05
8.67098514747728e-07
4.65750736013839e-05
8.86334063369109e-05
2.99213918799036e-05
0.000114431866914398
7.11403324587041e-06
2.02309197388071e-05
9.33242926973289e-05
7.40265363529483e-05
1.29826675352947e-05
9.19389015421095e-05
9.63677594328358e-05
0.000142632728887727
7.09625616674718e-05
4.00863544457396e-05
4.51251056370122e-05
7.11256269759814e-05
2.10811164097851e-05
4.98481602447652e-05
5.13622184609147e-05
8.49980221196042e-05
9.30458209566461e-06
2.91567662617593e-05
5.34397373896461e-05
-4.9848244182361e-06
9.60314859410372e-05
7.23453125157953e-05
6.52829294393257e-05
5.94992907603224e-05
1.43242133738205e-05
1.28131782644818e-05
3.88485989125455e-05
1.18533370278567e-05
7.12238698246304e-05
5.22910418341066e-05
3.59821771644117e-05
9.02394987435608e-05
9.76915420579141e-05
7.56046707043901e-05
4.6024121387197e-05
1.69069411934425e-05
9.59799985967468e-05
4.17831970103112e-05
4.40974577807637e-05
5.21835187466504e-05
0.000146551082570274
7.68321372127606e-05
5.55780963532732e-05
5.52007557972324e-05
6.97944649270315e-05
0.000162418900699598
0.000100598667710457
8.97312067536553e-05
6.73334719792031e-05
5.92861568948492e-05
3.48789273966303e-05
0.000113194886452701
2.03640717831939e-05
6.9994267453042e-05
0.000135541190104362
6.2463617387319e-05
7.81125021047508e-05
0.000129212004250063
3.09510289521297e-05
2.94322064314859e-05
0.00013523455284261
6.98269238102998e-05
9.99497458571153e-05
8.78673812256342e-05
0.000110174227858876
8.75488808795991e-06
7.71970651457198e-05
0.00011040770607253
0.000140887072388613
6.278311655403e-05
4.46831347340825e-05
9.31224149670864e-05
3.25779071138372e-05
5.64296087552685e-05
8.68444829693824e-05
6.74296229944836e-05
7.67941380678438e-05
0.0001257026448139
7.26539641591787e-05
0.00010111674742045
6.98048745789769e-06
0.000101548255990961
0.000100486779068587
3.75233974134478e-05
0.000100826849347265
5.55682878724476e-05
5.56078220133046e-05
4.33129156309778e-05
8.40535998950969e-05
0.00010736804446015
6.6063605085288e-05
3.00618019429499e-05
0.000123272153648939
0.000104038957761855
0.000150029907868126
9.40890187760873e-05
8.32227791678894e-05
1.39258818546148e-05
0.000120621092601938
6.0812617981546e-05
5.00037083558384e-05
7.47915755193353e-05
5.47473898242702e-05
5.18911890867453e-05
5.87774117740892e-05
2.05783337358431e-05
2.71750940090287e-05
6.38913318646463e-05
8.96088561448685e-06
3.89786551043593e-05
0.000123381827277685
6.38037491074493e-05
8.30735236997784e-05
6.25764139289019e-05
5.44246428302171e-05
7.54059157370608e-05
0.000147225072743575
0.00010522353092118
4.60926767906036e-05
6.90216693493758e-05
9.73225212025514e-05
-5.35959428336059e-06
5.78089689994423e-05
3.01915718634123e-05
2.69225151861853e-05
1.2245142958085e-05
7.34351549575204e-05
8.40039877674854e-05
4.07598988163401e-05
3.08949895676287e-05
2.75961444562331e-05
6.95994629392687e-05
0.000121609378716853
0.000109909358624691
7.3322340485896e-05
2.35048405374628e-05
0.000131619652213186
-5.09860859575465e-06
-1.98481319767597e-05
0.000115389482810727
5.37323389429718e-05
4.84251234213023e-05
0.000198952210474665
4.30899323655222e-05
4.88559444935757e-05
9.42729123229008e-05
5.8294689314184e-05
3.42270549910274e-05
8.60048868002714e-05
0.000121876276550008
7.63007212302803e-05
4.85229889192959e-05
4.03240840457307e-05
0.000101989200804837
3.09147292743266e-05
0.000104926866574318
2.51314737384216e-05
1.72967170207321e-05
0.000100842769755974
8.11940462809575e-05
6.68720460546449e-05
5.44920961711064e-05
9.92569448265243e-05
8.89470059354716e-05
8.38932749724819e-05
0.0001469379308583
0.000107740655707129
7.64827541748357e-05
7.68094798434057e-05
6.4293038076208e-05
6.58534351329264e-05
7.08191534878781e-05
5.41979799010745e-05
0.000120784526327513
5.06382543775916e-05
5.8675061494082e-07
8.10516713760817e-05
5.69899565085649e-06
6.8006070248349e-05
6.44976207631049e-05
0.00010599439375887
2.97110793370376e-05
1.45642014819433e-05
2.58701377260818e-05
6.01246359318467e-05
8.44361620861309e-05
6.23616807040241e-05
7.23449300962095e-05
0.000109476931579113
5.24200040615772e-05
0.000125909125604472
3.04799570882842e-05
5.76325274356398e-05
0.000119573042154843
8.54969555775106e-05
7.61806933148741e-05
6.8765263627652e-05
7.13692905585994e-05
6.01491660987225e-05
4.45135057494414e-05
7.2599561659906e-05
5.18744204412366e-05
9.63233559223309e-05
7.02892170842713e-05
0.000112791767412651
0.000142488749776277
7.90884021293587e-06
2.75091467541729e-05
5.21159829038888e-05
6.73934090876802e-05
3.41674704815018e-05
8.08021506772701e-05
3.56411763051144e-05
6.25094365850319e-05
9.41380834912828e-05
7.82870827807512e-05
9.54288259235494e-05
4.02270902182463e-05
5.6296271041453e-05
0.000104920137046649
9.91807494020036e-05
2.8946524307297e-05
0.000106709256001555
7.09511552346528e-05
3.59591448899634e-05
0.000150755469478628
0.000119940298628961
4.38489820583979e-05
7.77576258651344e-05
7.27070354365925e-05
8.6625155347583e-05
6.12865331029265e-05
6.2300515205593e-05
2.4337557755682e-05
-2.03496190420909e-05
5.1110268402859e-05
2.27499857012674e-05
7.9692512653621e-05
3.32417483811496e-05
5.8097073813061e-05
7.4929189319094e-05
-4.20506500648917e-06
9.79288461578829e-05
8.57531323027539e-05
4.26599661907894e-05
5.56228693999952e-05
3.63459385635672e-05
0.000157512879156285
2.09321621211147e-05
7.29144534521359e-05
7.06975707960919e-05
4.95970365661399e-05
4.65238471967829e-05
5.9926874868019e-05
5.61356329915791e-05
7.06681441041594e-05
6.6919657110093e-05
2.97101633993773e-06
6.80175660288727e-05
5.93241298154682e-05
5.91370580009139e-05
2.27332699469496e-05
0.000106893918669416
6.9055492109229e-05
0.000128938425989675
1.26625097520534e-05
5.60615321524055e-05
7.36953300621297e-05
5.38347877891438e-05
7.28021451988985e-05
0.000115557529235089
2.59469799451203e-05
8.96390643484551e-05
2.3080950894205e-05
3.66852590477989e-05
9.24826028069908e-05
1.65514687330596e-05
8.29298672284866e-05
2.82002214742598e-05
-1.83452037587837e-05
0.000107177823254282
4.95727018031511e-05
6.8541823579909e-05
2.07867619116967e-05
2.32782292482746e-05
6.64450588235801e-05
0.000106100708992407
6.29798139919512e-05
4.51402975063954e-05
7.9856409454831e-05
7.3068202959258e-05
4.40647621516182e-05
5.39192823081311e-05
4.38777980090051e-05
7.2063489161584e-05
6.7978144724184e-05
0.000100860103025223
3.72979640483064e-05
0.000115003383822372
8.29777889208371e-05
4.69588405035739e-05
3.9190622682651e-05
0.000105489463986477
4.57591571211952e-05
6.08517194220052e-05
8.48802763106008e-05
7.35779640041703e-05
7.41509196150371e-05
1.2403591285605e-05
0.000160170100073349
6.51504027117141e-05
5.20365211721302e-05
4.07565085276271e-05
8.75035196780747e-06
5.87834282534954e-05
0.000129711497697024
8.90545176062912e-05
6.15637227205121e-05
0.00010538644443295
7.89477848415671e-05
3.62284729765229e-05
0.000122932100524472
2.02096337272499e-05
8.19445087379689e-05
6.1280746668436e-05
0.000108197092461234
1.05961998978157e-05
6.25565762095991e-05
0.000125198074394297
2.48549818724125e-05
6.51401098549202e-05
0.000141374345010809
6.1391853994594e-05
0.000101895573268919
2.64521518368772e-05
0.000109911043224338
6.05241984892944e-05
4.36224969052828e-05
4.29247148328894e-06
4.93480242279094e-05
6.29399671293235e-05
1.55514724889615e-05
2.41360554315229e-05
8.66181531935774e-05
9.07182816393386e-05
0.0001093865842042
4.81851427947394e-05
4.05182862062939e-05
1.15172216477713e-05
2.23700963502043e-06
7.25671203177586e-05
5.14864675275887e-05
4.24841877919448e-05
4.77891747353456e-05
7.49366164741255e-05
1.91157279668049e-05
5.47103736623906e-05
4.65520125774575e-05
6.61590095103356e-05
6.59515575652938e-05
0.00010467000462742
8.16030585645954e-05
5.251213144337e-05
5.443159170207e-05
-1.69228824629738e-05
1.39961445363657e-05
5.2938080231877e-05
0.000137924197746657
9.05556558193525e-05
5.36072655690203e-05
3.80768936936405e-05
0.000101745492874433
5.341247247994e-05
7.03093760308263e-05
8.83448957358417e-05
7.43785798953802e-05
6.07422831346673e-05
6.71233706542012e-05
4.40634463993612e-05
8.83441783931934e-05
2.28762853382692e-05
5.4775224838958e-05
2.43800814127283e-05
5.77363595633184e-05
6.40082411461547e-05
9.11950470486297e-05
1.20637675590113e-06
0.000104924141943306
0.000124098872681711
4.50001892240727e-05
9.94536747781224e-05
2.56161946258876e-05
4.14452435512059e-05
5.72656736213726e-05
4.87156399840651e-05
2.60318922404584e-05
0.000108807093204961
1.09338336219339e-05
0.000111689325185728
4.54503130255363e-05
7.67694956856202e-05
8.66193892246141e-05
3.98141677089515e-05
6.59194547438711e-05
0.000123964186702116
8.10111062111565e-05
5.12272156062172e-05
1.89428015889359e-05
6.03285709514753e-05
4.78590461386858e-05
0.000102712692448038
9.26425924119984e-05
9.24311147152325e-05
3.31657227830315e-05
5.43107351216423e-05
2.38218363020714e-05
7.75594173162477e-05
3.91475664787142e-05
6.05391956433696e-05
6.23814864992183e-05
0.000114598946157659
3.60095534468155e-05
9.62619774268969e-05
4.98701923303833e-05
6.24781730272635e-06
8.52858589315432e-05
5.62179378225365e-05
7.00730598423101e-05
8.5288334474094e-05
3.64868456168645e-05
9.08070115471267e-06
7.561984050967e-05
6.89753128829347e-05
-1.54980424222666e-05
0.000101407245042079
6.32841552746633e-05
2.83066388188332e-05
4.02571895040589e-05
7.24555065777019e-05
3.10854417114979e-05
4.53804311619016e-05
5.89815298285558e-05
0.000114030045094549
5.76894575030286e-05
0.000103415117045467
1.65504641270106e-05
6.49822950745735e-05
9.25633426492858e-05
5.09960250084383e-05
-1.12737075061661e-05
5.9590155614169e-05
6.77101858060702e-05
7.21573061914958e-05
6.22905080661005e-05
3.75925315900121e-05
5.63706598200807e-05
2.93422904327591e-05
9.00039245262979e-05
4.18274058960787e-05
6.53797749362818e-05
9.32731416865849e-05
6.72027645463598e-05
8.89503535519366e-05
2.72369981051459e-05
7.85620073427487e-05
4.61822641836887e-05
7.76375302269901e-05
7.85539544125698e-05
0.000108725218432206
0.000108733693443655
8.69516401015166e-05
0.00010921317596947
0.000106968465110093
8.13611918617457e-05
0.000106251028841493
0.000117746384353989
4.47874638186565e-05
5.63977346655749e-05
7.16451244076631e-05
0.000125300230806167
-6.34568922748857e-06
0.000134188860335233
2.50187881622294e-05
5.53656999699823e-05
5.37709232025548e-05
5.62600057232767e-05
1.74162332372434e-05
1.19008088906253e-05
0.000103354613158253
9.0857961582854e-05
9.46006027194647e-06
2.89407868951221e-05
-1.02527348608642e-06
6.66576963830784e-05
0.000110815995252442
3.6269840078932e-05
3.31353225169062e-06
5.71888460966355e-05
0.000150147021533495
2.87981112816853e-05
4.19141421183043e-05
7.12552885538157e-05
2.03058678443752e-05
6.33098090040174e-05
6.87041469325e-05
-1.03871826466316e-05
6.31250727182208e-05
8.90343965195985e-05
4.95882648235646e-05
4.16112713577689e-05
0.000127753263526863
8.82129285508809e-05
8.59906669651191e-05
6.12862185155927e-05
6.43109470750445e-05
2.7270417364681e-05
3.35850356040028e-05
5.77881504474278e-07
6.85284890200398e-05
2.49197232207828e-05
0.000116103538617679
5.1318937046772e-05
9.40430439438941e-05
5.73485783624603e-05
3.94989009558568e-05
3.54879872063283e-05
-6.77705245145088e-06
5.94702220254171e-05
-2.70578676839376e-06
4.46054114620975e-05
2.28553619379902e-05
8.18638232166718e-05
7.17062847629075e-05
4.11974544875592e-06
1.21779451844103e-05
2.67903778051038e-05
3.74582658724276e-06
2.88500788033882e-06
0.000138637466168566
7.90187435703892e-05
0.000157436268413107
6.72280101938467e-05
7.89102929363261e-05
3.00059689709321e-05
7.54119295631578e-05
2.17927818283563e-06
4.00033496854393e-05
0.000113510963603019
6.40668960232507e-05
-2.53919576476788e-05
6.69470467957398e-05
2.58728861609132e-05
4.43485127360478e-05
8.9875304268319e-05
5.85027472033637e-05
5.18005806982655e-05
1.28676441927787e-05
9.06729924492391e-05
8.56661279536044e-05
3.55329451335986e-05
4.03640263260512e-05
1.13367058574684e-05
0.000107972844465913
7.17565196591464e-05
5.98288637555037e-05
3.17610139238015e-05
0.00011539811401441
0.000109837437758302
5.86510194843808e-05
8.75858004388472e-05
0.000100146683409757
7.14719070516638e-05
4.91321479152834e-05
8.04333217136175e-05
4.99700403442105e-05
8.45954596960059e-05
7.6385565083294e-05
9.39444452331183e-05
8.52209849523604e-05
3.57757491336515e-05
7.16061222525772e-05
8.64918443868675e-05
8.45931933059143e-05
1.49947572128382e-05
7.58694292651834e-05
1.60412134340248e-05
3.99286745199015e-05
1.6731794829296e-05
0.000118439963435947
9.61151934968317e-05
0.000101607270571176
9.28592001513873e-05
3.97922158437477e-05
0.000114671925092744
9.06561018928176e-05
6.35897253920929e-05
5.3439399620711e-05
1.9928805493608e-05
6.68857778902914e-05
3.35156199029695e-05
6.12209689303898e-05
5.40453177147772e-05
7.44178140496186e-05
6.0682757110523e-05
4.26335865352822e-07
5.87977785589841e-05
0.000102526460110268
0.000123289854896506
5.05798294227306e-05
2.91372325692195e-05
5.58228595361767e-05
4.65471325002089e-05
4.00853966304945e-06
8.1956888333727e-05
0.000102567722351509
0.000136390997530639
3.38469397621285e-05
1.73073635013294e-06
-3.04777349615419e-05
9.76387952123057e-05
5.04703763811827e-05
6.40558377794396e-05
6.13995446754014e-05
4.05497798016839e-05
0.000124758337093371
7.78674891965681e-05
7.62554312676843e-05
6.52879517944317e-05
1.277828292336e-05
7.88945586913112e-05
3.15929676470583e-05
4.87882215402354e-05
2.84094963718847e-05
7.01803330818584e-05
5.03561027691129e-05
5.03468875309293e-05
1.21302696105939e-05
8.02840097121268e-05
6.20870547301943e-05
0.000139454900079921
8.66638271335744e-05
0.000102726298058029
3.50816433726837e-05
2.28676259196444e-05
8.91290059178804e-05
1.54122897902359e-05
7.84125751806341e-05
4.50881128728328e-05
2.36772519398038e-05
7.07343501047512e-05
7.33894273043022e-05
3.11898846859694e-05
3.39856230419406e-05
9.91026782261599e-05
3.17545483165733e-05
2.4762972427319e-05
3.47757865874866e-05
6.93226968252299e-05
1.84619024867234e-05
5.75788636619608e-05
7.26493854218681e-05
2.53453202671412e-05
5.77656705055428e-05
5.28726672661034e-05
6.81898011573968e-05
5.34987303196764e-05
0.000135302671987388
8.57014195898334e-05
8.38419994681143e-05
0.000106330502558752
6.74914908880398e-05
4.5502038957962e-05
4.91416172415502e-05
0.000102015648889079
9.85912308426788e-05
9.56294127315575e-05
4.00455859780604e-05
5.4714190489612e-05
1.24074501247645e-05
7.85516688122453e-05
4.7767014244284e-05
8.33072733338786e-05
4.11889811475641e-05
4.69107033101996e-05
3.23432429025248e-05
2.93953711730351e-05
9.60290841775113e-05
6.71194661389823e-05
3.55608279215304e-05
4.33484571422944e-05
3.02061614923182e-05
0.00011117012682717
7.30261835901702e-05
4.02398690457796e-05
5.16056780203563e-05
2.64492961315726e-05
6.19478279781461e-05
1.70943652768232e-05
5.85073233503201e-05
7.12368037107095e-05
1.26963110278229e-05
7.00177943412631e-05
1.500315688043e-05
2.6170277577967e-05
6.32390429756116e-05
5.26697959528016e-05
7.09453831042668e-05
1.34193006465269e-05
9.71370871391083e-05
5.58457195265987e-05
8.39159611786186e-05
3.20475349768602e-05
0.000113279144321913
1.50839431509811e-05
9.04675095068894e-05
0.000102815848547807
8.03892359251029e-05
8.95568848372773e-05
8.04184546511073e-05
5.04225155992345e-05
5.92152141875196e-05
6.05729460491352e-05
2.18013365629635e-05
3.76151659043254e-05
7.40451018197184e-05
0.000154576468097003
5.24750336438299e-05
1.37267536990921e-05
9.05824198994444e-05
4.92210349228482e-05
8.74302434777289e-05
4.28428095827513e-06
9.80703670041835e-05
7.84685378702069e-05
5.11168677859363e-05
6.79079438700257e-05
-4.70060153910532e-06
4.03216251766233e-05
2.70430393629479e-05
5.2317589646146e-05
0.000133259559793378
8.02618476819421e-05
4.7079099148809e-05
0.00011819807063616
8.56492966222882e-05
3.91418465254373e-05
2.14404326423244e-05
9.61486263569172e-05
-1.23701378196904e-06
2.7266012882006e-05
1.45072652238494e-05
9.02232633754509e-05
7.56781332435364e-05
0.000100631356847803
5.05185081364626e-05
4.57225882524061e-05
8.61784237838566e-05
2.65888320607642e-05
8.49684971653275e-05
7.76111298030408e-05
7.19003666599489e-05
0.000100397634390667
9.08327180015635e-05
2.93239824423916e-05
2.75271111581596e-05
9.70130996902477e-05
8.78839855199658e-05
6.90232262253753e-05
7.10339988703534e-05
3.68514775772013e-05
-1.16741534333252e-06
5.31356657578467e-05
0.000138162050272565
-1.74102813763468e-05
6.97202675803177e-05
6.91774105716483e-05
5.77275225198848e-05
-1.49975444072959e-05
5.74674342355325e-05
1.77235276777529e-05
4.05214930353877e-05
7.27203561890564e-05
7.32744763128253e-05
0.00012882975401729
0.000124967683220022
6.84818560169872e-05
2.95900217541581e-05
3.80663695508512e-05
3.11776387644966e-05
5.48563399312523e-05
-1.74512835977933e-05
6.64511807493312e-05
3.22442250726621e-05
6.39713259992412e-05
7.14822526870462e-05
4.76804699874401e-05
8.77851688837029e-05
3.77629440991378e-05
7.03463265698305e-05
1.44925763918728e-05
-4.81836331712414e-06
5.93489185156015e-05
3.75063433318116e-05
8.44420066597337e-05
8.52666011943582e-05
7.48727789563451e-05
4.34040347325104e-05
1.03633376011369e-05
0.000159903089616297
4.6387761685442e-05
7.44195336836349e-05
5.38954180699523e-05
3.80377846164225e-05
7.889957160694e-05
6.4936099832081e-05
5.60375423291061e-05
5.24303349777932e-05
8.34258891853528e-05
8.65915922021741e-05
7.36098015084156e-05
5.49595928930532e-05
8.0719076958794e-05
3.46490070342828e-05
4.49442031783531e-05
4.58242514235865e-05
7.17651348552498e-06
9.88284282635887e-05
7.20258161022525e-05
3.9815478187497e-05
1.9523083114366e-05
4.99161043897746e-05
7.16447049612234e-05
0.000113411639548277
4.49542471516944e-05
4.95601879686829e-05
1.06596844141415e-05
6.23896916286295e-05
9.38696576181678e-05
6.87100612144117e-05
8.15382037306704e-05
7.8800595135659e-05
0.000100025585791423
5.42755795966254e-05
8.28337683675297e-06
3.48358961719158e-05
3.33945166837767e-05
8.31403334503047e-05
0.000113161721405396
4.22755389839366e-05
8.42203304433398e-05
-1.73576945179959e-06
9.88878189253953e-05
4.82799712811226e-05
7.51800207150647e-05
0.000125770093629726
7.72751160730409e-05
5.42139728398703e-05
0.000107124259427519
9.34797786786324e-05
0.00011941246358458
0.000115445097420028
6.90763939884604e-05
2.6394538027259e-05
6.62661549037092e-05
0.000108638383983835
3.04675577596027e-05
8.87322364706971e-05
7.34044597725435e-05
7.40225048794536e-06
6.87584102395138e-05
4.22783356593272e-05
4.30233866657115e-05
7.04390084699596e-05
0.000101493619056511
0.000115217440866183
-1.40086484735153e-05
9.26278741394692e-05
7.10007835226013e-05
5.8258281537351e-05
3.63009218514778e-05
1.4113125113139e-05
7.69143420151731e-05
9.35920177343065e-05
3.67538383569437e-05
8.74543925683837e-05
8.58057403487922e-05
6.26881961515635e-05
0.000100616852549654
2.17291437403334e-05
7.89765265628678e-05
5.63428165858486e-05
2.06904312454263e-05
4.05219119671798e-05
6.67120582445339e-05
9.48579903383436e-05
9.62309515688961e-05
7.86011361209482e-05
-5.73863137785311e-06
0.000116989904869808
0.000129558225692591
4.91468567734333e-05
7.13943723383125e-05
5.34278323698807e-05
0.000109482983880303
0.000107231864850781
6.90227577254359e-05
3.04173360422601e-05
5.21299683908034e-05
7.28163616173628e-05
8.68095689557869e-06
2.60004254205978e-05
7.06972104022544e-05
-5.07710303352343e-05
9.9407858896345e-05
8.92130648841594e-05
7.99382311560139e-06
0.000113119649665681
0.000120733035082749
6.1996379863179e-05
9.86060691279529e-05
5.0421737132285e-05
6.81861886695061e-05
8.03091388021184e-05
5.95567121732394e-05
9.53861531053943e-05
9.18243706830062e-05
5.84155576761219e-05
7.70580449877301e-05
0.000102108084580688
8.45690302706253e-05
6.57013115460512e-05
8.0138674339853e-05
6.10505321388339e-05
3.63727501170695e-05
4.74698040394963e-05
0.000117798320894351
0.000134046508390518
0.000120384480487808
4.56979855512815e-05
3.91146462502067e-05
6.25775470860961e-05
3.87399346324824e-05
1.00750014392828e-06
4.04722579201446e-05
3.15130509621833e-05
0.00012785045590889
0.000162014075644326
5.34142087949033e-05
-3.02765181351037e-05
1.53345609475991e-05
3.48563198023147e-05
6.34163858072385e-05
1.8459469769596e-05
7.31866047615563e-05
3.11420333407046e-05
4.89333870468724e-05
9.79479785830149e-05
6.48231883382689e-05
6.29577368496324e-05
8.24490038195735e-05
2.58552188553019e-05
0.000123629636656066
8.6975474042632e-05
7.95808616324996e-05
5.9184584058794e-05
4.79183761167925e-05
3.2207828172655e-05
4.47676800383648e-05
5.01381408524719e-05
6.9566363366738e-05
0.000113539889470612
4.03527695888782e-05
2.91439598778582e-05
6.80302125932123e-05
-2.57708064525705e-06
0.000161829531653946
6.45187446123503e-05
5.72497945580957e-05
8.77884986936375e-05
0.000101839510580043
0.000175475386672548
7.74476404233333e-05
9.73614841467018e-05
4.1210922147276e-05
6.26422169395031e-05
1.8560062371283e-05
9.64488415230787e-05
3.64926154095381e-05
0.000112726097385183
7.73193478395216e-05
5.38301005534031e-05
6.05388217226352e-05
3.02680266989695e-05
7.00752665888522e-05
1.32158778431947e-05
8.48270082554695e-05
7.21572176567675e-05
2.12955121823908e-06
6.55077349497679e-05
-9.14674721860726e-06
9.28637826382138e-05
5.67504162013019e-05
9.05978488617195e-05
5.1952585524261e-05
8.93313734259322e-05
9.57242250365513e-05
7.19032653462591e-05
7.11253843885821e-05
9.92922935953945e-05
2.15153821669264e-05
5.38982231949409e-05
0.000109369626108759
4.7786701817101e-05
3.62421471406876e-05
0.000108914764664983
3.55168143937984e-05
-1.27504580085491e-05
1.36636649246469e-06
3.66484297859479e-05
5.56077782088219e-05
1.82541119916028e-05
2.14140796417036e-05
6.90121178849865e-05
4.75006760259806e-05
1.17780916647068e-05
-6.60981971784891e-06
8.86170817327572e-05
3.23378170627572e-05
3.40244779811142e-05
0.000103690826257455
9.46140788414708e-05
3.32411762860304e-05
8.45784154910635e-05
6.04579274987664e-05
8.53806578542202e-05
0.000100534667052167
8.1000219432324e-05
0.000108572951772078
9.85847359745947e-05
4.32920198650773e-05
5.5159163373977e-05
3.52263812464433e-05
6.00766436460322e-05
0.00010500818379436
6.82522914880953e-05
-5.48584373509506e-06
5.83334851520287e-05
8.77168223193147e-05
1.0609474721381e-05
0.000128012841326916
9.51897578442455e-05
0.000103487911330452
6.56112220292431e-06
5.20733459310277e-05
6.89387584006608e-05
5.68171551939955e-05
7.04199299937728e-05
4.2727622505242e-05
6.45933655269253e-05
8.95038190909606e-05
8.57832676870413e-05
7.33612018518892e-05
6.93097530422635e-05
-2.96388321422503e-06
8.38138275973909e-05
7.54043468471735e-05
2.80857679342886e-05
9.60312280440494e-05
9.91907399685054e-05
8.02296394721952e-05
-3.16834166510155e-06
3.90114697366382e-05
7.57573724823039e-05
8.93707876028661e-05
0.000121383959378562
4.72105105057231e-05
5.86119776018934e-05
-1.44171535517362e-05
4.63927000015319e-05
8.61092620836759e-05
6.34603217539689e-05
5.55188912202755e-05
0.000135270216137192
0.000112622821088548
0.000111106113723619
6.74399653543538e-05
6.0048734456717e-05
8.99936040835402e-05
6.00579483968065e-05
5.83901144375144e-05
1.58889515977958e-05
0.00010165242954102
5.26238639514121e-05
6.04941958649677e-05
4.2252428247284e-07
0.000147845018849573
8.84680463921187e-05
5.35406799031947e-05
7.34709082075876e-05
7.52851075364882e-05
5.20060554832592e-05
7.19230769340527e-05
9.71985699285604e-05
3.700223239121e-05
9.41836294614791e-05
8.40067345162298e-05
0.000112102312561909
2.49820107528687e-05
6.97725713135489e-05
6.02688292163674e-05
5.89198742421309e-05
7.26643470894742e-05
4.56478665015374e-05
7.32830742452134e-05
9.89759176469143e-05
5.4393099282516e-05
9.14105841106059e-05
8.60558281298844e-05
1.65505508318178e-05
3.63112010002968e-05
6.86452202830287e-05
-6.25401214115043e-05
0.000133017537662957
3.822695424711e-05
8.71432353891759e-06
4.09563911557069e-05
6.22940405625378e-05
3.54785778146045e-05
1.91215510122959e-05
6.81839463990638e-05
9.29294241666662e-05
0.000101984670346598
8.09748678818062e-05
4.98337417486775e-05
1.87124908362959e-05
7.31142802385933e-05
9.38029938705412e-05
5.70553553116216e-05
7.0286934732163e-05
6.14236148321876e-05
4.41519383204027e-05
3.22039025054061e-05
6.61237331163536e-05
9.32054677933977e-05
2.46641457722894e-05
1.85295876774766e-05
4.68179196691076e-05
7.97358523856193e-05
5.40544093471846e-06
2.05536269408654e-05
3.11199413468536e-05
9.71878130176635e-05
8.51957477210196e-05
8.92794829864097e-05
9.30575726960411e-05
6.03738332113699e-05
1.46227562247666e-05
7.87377618823383e-05
7.50825758982604e-05
9.68604405998311e-05
0.000113902762901285
-1.71187460705789e-05
4.40066943038253e-05
6.14432134012745e-05
2.49189361234566e-05
3.57987200059813e-05
8.35752806341726e-05
1.20458526117579e-05
9.44517463728229e-05
9.51766940033453e-05
6.66288273255471e-05
6.32069462461016e-05
5.02861924585254e-05
-6.7791505361428e-06
4.42020489883634e-05
3.62694075495221e-05
4.69195149849105e-05
7.59145580949326e-05
3.60687233422805e-05
-2.0062868356005e-07
3.96993868198417e-05
1.40464904896675e-05
6.72074144031082e-05
7.96467233182831e-05
-4.05406226470546e-06
5.46287852972802e-05
3.31785168874776e-05
0.000114771920474975
5.7184687582306e-05
1.98486936381469e-05
1.41920328646992e-06
6.10627010873763e-05
3.84421971052875e-05
1.92845241022254e-05
5.91934959750575e-05
8.34586685279134e-05
4.42038478924658e-05
7.77090080708391e-05
4.32492202802716e-05
6.24609479426857e-05
4.76807744136106e-05
5.91902043612341e-05
1.75893596655675e-05
5.3847165690208e-05
8.37580078813661e-05
9.25302675880346e-05
4.4812452558527e-05
3.49338673702951e-05
0.000102180250203252
7.24156523521579e-05
6.73373419637126e-05
0.000106260757931904
7.73809312295612e-05
5.47555623252653e-05
1.89889421167991e-05
7.54051505467229e-05
6.02766425391377e-05
9.59428961263732e-05
6.06895713959888e-05
6.246318486399e-05
6.51293565362783e-05
0.000131994995886429
4.84519989234766e-05
6.0532263685191e-05
6.55997757669359e-06
0.000137128363648528
2.68343777954109e-05
9.36597001121896e-05
3.66162147611057e-05
7.15292688416077e-05
9.25281764746806e-05
9.28565200691099e-05
6.48360369660126e-05
3.35121290131357e-05
6.99749605105036e-05
4.68248482959834e-05
0.000107383121914178
9.41980358468772e-05
7.42479130448809e-05
6.56751005402645e-05
1.07267978198756e-05
7.44580918192903e-05
7.39858683284671e-05
5.3729356178086e-05
4.21468021936392e-05
7.4549585286748e-05
0.000109494331195679
3.10752932209579e-05
6.82795628139768e-05
-7.06910142050135e-06
9.50985864963098e-05
7.4898159284422e-05
7.81007868859838e-05
1.82303726560418e-05
1.27137260194566e-05
1.64235722317148e-05
5.17701153660497e-05
7.09476802385271e-05
0.000110028362199182
0.000131603344202287
1.19606405630168e-05
8.72768266753521e-05
2.81349489814109e-05
0.000115683245604553
9.08811334064e-05
0.000106590244558718
7.86495493699168e-05
5.21773331280611e-05
0.000113830785456755
7.96451989603205e-05
7.72695855711458e-05
4.24821646980178e-05
5.45548831128323e-05
9.90201369051573e-05
-1.15346831870806e-05
5.67072128353373e-05
6.13922570600915e-05
0.000144523392668142
0.000153422170101403
8.2272203435202e-06
2.7188138867611e-05
7.57778023247953e-05
2.02285181138479e-06
6.66257897580951e-05
-2.65921051568696e-05
8.82096835131345e-05
9.82739198153372e-05
3.6621802027405e-05
7.08800463022445e-05
8.38748027809969e-05
5.64566293671781e-05
3.68537356081475e-05
4.4667185096778e-05
5.26359489148711e-05
6.34314773454801e-05
6.6115275883456e-05
4.46914064123481e-05
6.34858871749268e-05
1.57342160614999e-05
6.76750767861126e-05
3.89569706133816e-05
1.03257742010592e-05
9.62745751207569e-05
1.89602354091796e-05
8.83530408744025e-05
5.75570998880335e-05
6.15332923824266e-05
2.60219619480236e-05
5.30108886349972e-05
5.71146776219772e-05
6.39691469463416e-05
7.54379042221709e-05
7.74501568820776e-05
6.03628223738468e-05
6.91682892703201e-05
-4.8934028421626e-06
1.91748587719586e-05
9.26217752128225e-05
6.76461011064901e-05
0.000106303157409864
9.71719126448486e-05
0.000134274816750284
6.98123548922579e-05
7.42758147825377e-05
0.000148502349490089
-1.13118914280897e-05
8.71030092552186e-05
1.79947466899669e-05
4.57343930106317e-05
4.63738021037804e-05
3.51372749857963e-05
0.000104351821421229
4.15564929529517e-06
8.35110365288367e-05
-1.26707356173529e-05
3.02372507341879e-05
5.07798667990757e-05
5.85524075994225e-05
3.98496991704782e-05
5.84806751673195e-05
5.16743293445057e-05
3.92752349456865e-05
8.54234916097642e-05
5.08875642872165e-05
4.12118339721247e-05
0.000114999743560233
4.07891654345339e-05
3.46701744377196e-05
4.90746846075449e-05
1.46301364291048e-05
8.65215157426316e-05
8.55971261806887e-05
-1.72678289716187e-05
4.20662448842385e-05
0.000103177483455081
0.00013408277348756
8.337618836694e-05
8.68339471043572e-05
5.4540443829099e-05
8.89431773748937e-05
9.78254265843007e-05
6.36532258432048e-05
9.62238892809031e-06
7.43873620037254e-05
6.27622445829676e-05
5.57907854194465e-05
8.18091219221861e-05
5.86352972630451e-05
4.84196691184819e-05
3.75100706120322e-05
0.000110810961693409
6.66833731626e-05
5.0954294385902e-05
6.61448129160717e-05
1.20236373825136e-05
2.94258105614729e-05
5.57981962466892e-05
8.28377982812478e-05
4.4501799086764e-05
4.35729838478813e-05
7.91526351508863e-05
8.92205925857974e-05
5.89137530084353e-05
4.60183381835505e-05
0.000112861852350775
9.539968369729e-07
2.65607775705356e-05
6.18084596970477e-05
3.4789495431183e-05
9.08492272875879e-05
2.61765161775073e-05
2.53580834206846e-05
4.62198909917251e-05
3.20590246406731e-05
4.38256303797164e-05
1.36925967674573e-05
6.81929368969462e-05
2.96475495756566e-05
3.57415123269893e-05
2.51653468188796e-05
0.000114375846396614
5.97639208020944e-05
5.68917508923931e-05
0.000131332712570275
5.40573454917156e-05
3.39248912474328e-05
9.87323499910012e-05
7.18544811946781e-05
0.000107274714655097
9.17027978986988e-05
9.40406592557143e-05
6.73889793650543e-05
6.3334366733323e-05
6.87434433409558e-05
0.000100245036959225
4.7294732008502e-05
8.32157372949324e-05
5.33060944081241e-05
0.000107761817774487
5.70564438605234e-05
5.37431909359505e-05
7.64628428390938e-05
8.81931919725233e-05
2.04521913564887e-05
0.000112039628336373
1.70128607300493e-05
7.11918875478029e-05
3.37002686241943e-05
7.8011807665142e-05
4.58165412593519e-05
0.000114109172815438
7.32111693631794e-05
5.61132484540121e-05
8.1892732710826e-05
1.78726430462159e-05
6.66686618528101e-05
1.17493199595713e-05
4.47264103442387e-05
0.000102159529807953
0.000108120007569054
0.000118453314600154
5.95254781885465e-05
4.10204506950358e-05
4.85678295270913e-05
6.74542149103586e-05
1.69297328776777e-05
8.41205641110724e-05
-8.73457276336715e-06
2.43212839816328e-05
6.362165351698e-05
0.00010711378188496
6.60931220358069e-05
4.86721709655881e-05
0.00011819899876716
7.63150055226354e-06
6.60656091911459e-05
4.57964960345737e-05
3.85556682658533e-05
6.70608917543895e-05
5.10062563973361e-06
5.28404741398618e-05
4.06926388532653e-05
4.63700747789169e-05
6.33663412480776e-05
4.43530680940151e-05
8.31687272367377e-05
5.53260865496252e-05
5.60834636643828e-05
4.69623663715633e-05
7.93576704451261e-05
-4.85030162929807e-06
5.36747383192782e-05
5.51733009407513e-05
4.56643696471795e-05
8.52319199211904e-05
5.53212490249443e-05
3.04119912101398e-05
6.5749455866918e-05
3.90224615310272e-05
0.000112083891914825
8.14385928142399e-05
8.62709077954831e-05
4.77269264416885e-05
3.51971126582431e-05
5.73088025256552e-05
4.48917421376295e-05
4.68992619869252e-05
4.17595731137142e-05
4.11178677328218e-05
8.30285616080332e-05
5.38111598730529e-05
3.26390312899692e-05
1.61649329010868e-05
1.97966778899199e-05
5.99902058982507e-05
4.41624419977888e-05
3.5146220384364e-05
4.33736497962012e-05
8.13804505160052e-05
6.71649737928065e-05
6.88480072615332e-05
6.92658046399192e-05
2.09652888013947e-05
8.09425376491546e-05
4.02530446575884e-05
6.97839967120375e-05
8.98710591736538e-05
8.41556491190886e-05
0.000117288979128735
3.68445067150408e-05
0.000108451944987818
0.000105494918158054
-1.09191129391639e-05
1.48256545781109e-05
3.73169237727526e-05
0.000110096917910797
1.57548573591951e-05
7.60499165926248e-05
-4.57600547299084e-06
0.000103703744041344
6.91326541513841e-05
2.98652339129629e-05
6.23936423572914e-05
3.7112269185451e-05
4.76233555560491e-05
7.11216524588817e-05
5.0473647248214e-05
2.93757573506122e-05
4.9251152738379e-05
4.18360353211271e-05
5.40266839590949e-05
0.000102768400783536
6.01169459274724e-05
8.70093488842236e-05
6.87147294230505e-05
8.19227490031564e-05
8.61606782423595e-05
7.64744290157314e-05
3.65783923693761e-05
8.69746834692844e-05
9.47462071058337e-05
3.62816374074759e-05
2.93990447015279e-05
1.54723684396122e-05
3.31242037081779e-05
-1.3241107418914e-05
-8.64130134241073e-06
3.18663448339109e-05
2.65228538747045e-05
1.14272670958429e-05
2.83433855366679e-05
0.000116560445095062
4.59186012958538e-05
8.58153331670422e-05
4.93946070992972e-05
0.000107060434753305
2.5837513937909e-05
3.47709518349131e-05
7.34814258468697e-05
6.56991373765883e-05
7.53296405253753e-05
9.49165737837869e-05
6.8179653309731e-05
1.74514042268746e-05
7.18189027537166e-05
7.30627800247669e-05
7.23218681439215e-05
-4.31259717346225e-06
8.68804720486783e-05
3.6434795054269e-05
6.44057454923881e-05
7.62874445485772e-05
8.14646542525261e-05
0.000161665461808472
4.02595651495252e-05
4.97570237207912e-05
1.66356346830859e-05
4.03373328666935e-05
9.26435345412069e-05
9.34071625370826e-05
8.45301082015698e-05
5.3281249928337e-05
9.05125545698417e-05
2.63273000848332e-05
1.25917387919283e-05
0.000127181913257509
9.15766745493386e-05
9.3473383445989e-05
1.5917990194709e-05
0.000107830416557551
2.69613853735972e-05
3.21380906554324e-05
4.03774575181831e-05
4.80848419616777e-05
0.000183621125571282
6.76958175824073e-05
8.17803731154332e-05
6.40110764841816e-05
6.58081733604881e-05
0.000100836973497569
0.00010898821003677
7.05474912315423e-05
9.74784299555572e-05
4.12360966399971e-05
5.75472254242185e-05
1.96765431212379e-06
7.01780917597829e-05
3.69916418958046e-05
7.53799717807095e-05
6.1755611184719e-05
3.3204550254023e-05
8.99661635265545e-05
-1.20632870881471e-05
5.01322491152566e-05
0.000100712925701991
3.09253080000108e-05
3.76914530271833e-05
9.81520793353646e-05
8.25141658851008e-05
0.000108470931471728
6.50426218889606e-05
0.0001095008008401
8.76751976348674e-05
6.42924458997328e-05
7.90665468522131e-05
6.80841499842336e-05
3.43138328320838e-05
0.000113738972188127
2.27470585657545e-05
9.65090194178017e-05
1.1801149452848e-05
4.29724489656807e-05
8.41080692005208e-05
7.54151700714238e-05
3.08727248423443e-05
7.64534783926225e-05
0.000104882805498136
3.61384420781431e-05
3.77498645730991e-05
4.38001786389256e-05
5.34611220614509e-05
6.02632007018822e-05
6.0941067882489e-05
4.85251761191443e-05
1.14902543385908e-05
2.56839536855267e-05
6.83569598614354e-06
9.18470651993637e-05
5.53268045221969e-05
7.37920390924967e-05
1.5950583711828e-05
0.000112760358554226
9.98311640690652e-05
5.46299883121205e-05
2.14504217466583e-05
6.44373619976581e-05
5.22000866203636e-05
5.24752935339625e-05
4.64360189617443e-05
9.01527149939681e-05
8.44267139565121e-05
9.11422555023203e-05
3.3332126756477e-06
7.98295171706188e-05
2.95771032167719e-05
8.61894204343041e-05
5.74672725210117e-05
6.24284802321013e-05
2.31814790083336e-05
7.56413011666672e-05
0.00013568625392535
6.63977844402107e-05
2.002811618508e-05
6.50815391290437e-05
7.44443126972344e-05
0.00010585500571573
6.84599869204098e-05
0.000132509772774039
4.52517416295057e-05
5.32663255085195e-05
4.27179577647752e-05
6.9062604398115e-05
2.04467862840536e-05
6.44600254755731e-05
-7.63460109122587e-06
0.00014619069631096
6.372537809458e-05
2.51807095178528e-05
0.000103707452941863
7.2936516629231e-05
0.000109778378170204
3.87465974821869e-05
7.08416030418985e-05
6.76052976122327e-05
9.32901266675732e-05
3.32049988447342e-05
0.000104467487152958
7.96849130193866e-05
7.10293056878261e-05
6.9108924382169e-05
5.45238312272811e-05
7.39706231997974e-05
0.000106353280373418
8.2032105548508e-05
8.27754257851977e-05
8.11183086880942e-05
0.000126379996059823
4.05654412948312e-05
7.94489342542707e-05
8.83558563444944e-05
6.61963422891935e-05
3.81381833567801e-05
5.12044810771786e-05
0.000146947203737476
9.74215615455613e-05
6.63664033138862e-05
0.000100849491852181
-3.14476066319768e-05
0.000145142835693919
4.52418855083717e-05
3.86006180742234e-05
6.2335337217391e-05
3.72889806117317e-05
6.84447505394641e-05
2.48642678343142e-05
3.81156426308226e-05
8.04347149336027e-05
3.97488429944916e-05
1.88111079825529e-05
6.97459532394118e-05
-2.99889331216969e-05
7.65389562809423e-05
9.76022460514566e-05
5.11330527483884e-05
7.64155361979783e-05
3.04364572179591e-05
8.09669332874445e-05
5.62681175912158e-05
-2.39464150877581e-06
4.20113337912599e-05
9.50355973579507e-05
2.7380704792692e-05
3.69536808711731e-05
4.57838207008709e-05
5.24008768844544e-05
6.34456144479506e-05
7.49385769528672e-05
1.32729223571829e-05
7.42373798537004e-05
7.29498171023287e-05
8.70973056765565e-05
1.83038390777248e-05
7.4089429830933e-05
0.000164967752173335
9.57062587025958e-05
0.000137950651447826
6.58992701352151e-05
2.18589015082643e-05
7.7288324978056e-05
0.000136137569699897
1.98955153955868e-05
2.59611450412853e-05
5.27733360400478e-05
8.62358432197163e-05
7.88604920597703e-05
7.16228218091366e-05
7.30889198952188e-05
2.77851209887921e-05
5.49300783301868e-05
4.92277630926115e-05
8.40671394650335e-05
0.000109549680215424
9.20559887382582e-05
-6.30529762573889e-06
0.000111399800306587
5.08330147288339e-06
9.98875480629299e-05
6.38735153365583e-05
7.91539305848918e-05
4.26255448914563e-05
4.6806215170576e-05
6.54408090797409e-05
6.28161660685716e-05
2.96851445417962e-05
0.000108862306080546
4.4485313965215e-05
8.44856227803102e-05
-3.33312491452855e-06
6.32479231200075e-05
8.57386409539054e-06
0.000129230303949108
8.53048178940741e-05
4.27314247048909e-05
8.09879048720717e-05
9.78335484527559e-05
0.000124125046487595
5.57958142959481e-05
4.65574961452851e-05
-8.56221256204398e-06
3.7294204335087e-05
3.08647065512075e-05
3.47917554008382e-05
2.46666956080101e-05
7.21745439217535e-05
8.29346660147614e-05
7.37297834716505e-05
8.70499787616766e-05
4.32882998523933e-05
7.60596504415413e-05
0.000126183092751556
0.000107484855263378
8.42401003785434e-05
5.51768608996612e-05
7.6599189978849e-05
7.98128073740746e-05
4.47864756017433e-05
8.87338422737154e-05
7.800709737871e-05
8.81173278189829e-05
7.97866086754305e-05
9.62624596345724e-05
2.55852671339128e-06
9.85978232520019e-05
2.00880994607992e-05
9.96027719194832e-05
1.71896970389094e-05
3.92861117153243e-05
7.14875718855119e-05
3.24134657703264e-05
0.000117034576047946
7.11544275642316e-05
4.85130761815549e-05
8.46213567554383e-05
0.0001298669060261
6.05053514029342e-05
1.66611980299384e-05
4.72368824827483e-05
8.84536292029263e-05
3.09060216483199e-05
8.05978949883983e-05
4.14643123430594e-05
6.97556332644436e-05
4.84952356230347e-05
4.28790059419216e-05
5.45508365621896e-05
8.48936652194228e-05
7.1370833908151e-05
6.55584636080592e-05
6.67789806071413e-05
6.24923288736494e-05
2.70097164454856e-05
0.000118509857246533
5.68012889468824e-05
7.52496174112583e-05
5.00987328702643e-05
0.000113965722551967
2.51120855279447e-05
3.9046744079586e-05
0.000129951803431468
0.000142037617794157
4.63872588068729e-05
0.000100765136815884
-2.594101954259e-06
7.49406607292816e-05
5.74704879703297e-05
0.000139139113352389
0.000138100163959374
7.02403948976531e-05
8.66588403353195e-05
2.23149273130788e-05
9.60100899231941e-05
4.01107094153263e-05
4.93782752352884e-05
4.36059661467865e-05
0.000101554425833781
7.38947088857453e-05
5.8517212306221e-05
0.000134716401389648
6.25962188294432e-05
0.000101329199014725
0.000130136738318979
3.04498194917485e-05
4.54547426228668e-05
1.43729833919555e-05
2.74596986626326e-05
2.15572751348783e-05
6.56322531279234e-05
8.21909304521795e-05
0.000129194488793643
3.89757057145956e-05
7.29816359061234e-05
8.99305699631341e-05
0.000109953391405038
7.87499364919275e-06
4.16256370347906e-05
7.94110401374909e-05
4.96580787380111e-05
1.60872221364939e-06
-2.14757833136719e-05
3.28678259246853e-05
-1.86811257351214e-05
4.39774969452391e-05
6.72904948416514e-05
4.89529624862351e-05
5.36833981577903e-05
7.53476416007309e-05
9.77851087277474e-05
3.60218519354588e-05
8.05323523927813e-05
6.85386529652038e-05
9.36601889262268e-05
7.15895903778661e-05
7.40445760101366e-05
7.73192670906252e-05
6.34854488816484e-05
3.36509049774469e-05
0.00010652569819938
6.86934321413602e-05
3.21602727876107e-05
6.62437497854381e-05
5.43346343654802e-05
3.32868056974683e-05
0.000118524552820012
7.72291830564318e-05
7.67816578661927e-05
7.21392509066752e-05
7.99180106039767e-05
0.00011251915256429
7.0559723042234e-05
7.78994793330065e-05
6.8313257717324e-05
0.000102323704086491
9.25807283901494e-05
9.63114745436472e-05
8.19464020797597e-05
8.18709748853858e-05
6.22363915464885e-05
8.6534608447458e-05
5.44572703522437e-05
0.000103195996782402
3.96762880694649e-05
9.62936985798338e-05
3.34582939913531e-05
1.51009224579912e-05
5.69764286925279e-05
-2.85968879263121e-05
9.16427333067831e-05
5.4487755856198e-05
3.86945375350474e-05
1.70601592449721e-05
6.8627945755457e-05
0.000101869213675311
4.27259196387591e-05
8.39816209394282e-05
8.75018691207785e-05
9.72990843669099e-05
6.76588989763652e-05
9.0541836439102e-05
3.18089444283042e-05
6.27248291127608e-05
2.4053010036097e-05
-2.34939256453844e-05
6.68144384929123e-05
3.58320489182495e-05
7.79838951595402e-05
5.00997612816329e-05
7.68133662607082e-05
2.99243920382052e-05
8.49198763471675e-05
5.3470251616017e-05
5.49694421381394e-05
5.63494815814584e-05
5.18166849576339e-05
4.37894786184953e-05
7.4357128321272e-05
6.85086384322994e-05
0.0001135468480392
6.97280308954935e-05
1.81280930712482e-05
1.84965123808825e-05
2.70698868245639e-05
1.29756409839519e-05
5.99706659604075e-05
8.7259373008382e-06
7.17061176925224e-05
0.000105960567457048
2.29845945800694e-05
-1.70648701037438e-05
-4.44975550668993e-06
-6.46089638096738e-06
-8.37222488460661e-06
3.02541980338687e-05
1.39260894472805e-05
8.00022839025918e-05
5.61660909577518e-05
7.41168187667988e-05
3.76635809100765e-05
2.85787838582452e-05
8.36123013773771e-05
4.44779894041001e-06
2.63593164450496e-05
6.00667039099036e-05
6.79169483590479e-05
0.000112018990683388
6.96593315749263e-05
7.63423285168604e-05
6.87621673711914e-05
7.65035835385061e-05
9.94608235808919e-05
9.33851247331333e-05
-1.5404267807993e-05
4.06809459996273e-05
0.000113712697680139
-2.45380527813869e-06
5.51516091386533e-05
0.000108300649484914
3.69063470975595e-05
0.000125374531835369
7.73342860790502e-05
3.66238226472614e-05
0.000130233092625619
8.44364622760555e-05
5.56593521627134e-05
5.29032302505168e-05
6.43032229301976e-05
6.5749309413296e-05
0.000104468677572321
9.86549624403392e-06
9.91154581609379e-05
0.000100174841014014
-4.12283677615665e-06
7.59450909104354e-05
5.69204475818555e-06
0.000119378876917439
5.19143627194591e-05
5.34164573320378e-05
0.000101948620209506
5.45952638621735e-05
4.50039630619037e-05
0.000137718039949121
4.4980629201095e-05
0.000122581790801706
0.000102819479742449
0.000103426083722052
3.42514477429082e-05
1.72046972628326e-07
4.02781730248449e-05
8.88345080288264e-05
8.97054059897205e-05
0.00012039693903016
0.00014609780263089
3.21564163901252e-05
0.000115306970931497
7.30555522714758e-05
0.000107438321976865
0.000100665091753623
0.000119105828940034
8.61048971909003e-05
7.03545595628507e-05
2.26339541823213e-05
5.20764899524876e-05
6.57983802952461e-05
3.7735292925439e-05
7.73263130992018e-06
1.70237375653463e-05
1.2808386321176e-05
3.73332600068959e-05
4.7841704795121e-05
5.51638488109359e-05
7.03698569801192e-06
0.000107253768413389
0.000104276595615006
0.000156905185385283
7.96264587728839e-05
9.35854756205547e-05
8.65986336382678e-05
7.28963441145683e-05
4.41040827980128e-05
-9.2880508284618e-06
7.70299719154071e-05
3.50616945245893e-05
0.000106165259819305
8.32601804007128e-05
0.000108683410670883
7.63865054632903e-05
3.7959082070682e-05
6.99588227791577e-05
8.73611749995858e-05
0.000108044798971789
5.31409012045447e-05
0.000108429157929142
0.000107710952159066
0.000143810286187022
5.61665604216115e-05
3.53738221883163e-05
1.41008940945166e-05
9.08496247082087e-05
3.94639695997993e-05
0.000125534052132465
6.90171639494267e-05
7.1462237577653e-05
0.000145168458400884
2.26814297383982e-05
6.15023211034066e-05
8.56123671411253e-05
8.63871735800303e-05
4.41878469780565e-05
5.09794224704831e-05
4.22072230924926e-05
0.000100210585176344
9.79352533516102e-05
6.21546418555392e-05
7.48108434680036e-05
7.00002585859122e-05
6.23217196873272e-05
6.178020698938e-05
3.49041554712963e-05
5.80045797774389e-05
9.77053282056755e-05
7.88198407404299e-05
0.000124291947146132
8.26428421370982e-05
1.7959917396245e-05
5.56482575212008e-05
0.000114064244192225
4.39658992781224e-05
3.67848679338742e-05
2.38044396648179e-05
4.168544080957e-05
5.18370386215167e-05
2.6301877787375e-06
4.66338705801649e-05
5.52323324872289e-05
7.28515272571006e-05
0.000121793780242322
5.50493117202758e-05
1.93973477580538e-05
5.11281443119577e-05
6.94519397573303e-05
1.92527772876531e-05
2.74602684982586e-05
8.17181256724452e-05
8.11074777389165e-05
9.91278452073827e-05
3.74861383713193e-05
8.49485638511079e-05
8.96313923659743e-05
5.87867015898861e-05
3.31207029139024e-05
0.000106789716492108
2.09577087114371e-05
2.74520052500827e-05
2.95476182040773e-05
4.47102355141929e-05
4.37703181540636e-05
5.88733309370489e-05
1.8307958955276e-05
8.84235891754112e-05
3.25462902308164e-05
3.15647865246428e-05
0.000112712193098073
1.37184981101575e-05
6.56794535941649e-05
7.09721962061775e-05
7.54752956928638e-05
-2.20036794399241e-05
5.35504932966815e-05
8.79370651440407e-05
8.64026533566833e-05
6.52839491108821e-05
8.36314707039677e-05
9.21639407483049e-05
8.25708596761236e-05
3.23419660798089e-05
5.8679984888904e-06
6.90879512004114e-05
2.86062400217028e-05
7.31257206364725e-05
4.04697209855631e-05
6.11528750000734e-05
8.80679737915601e-05
2.3510718812698e-05
6.35795399278232e-05
0.000116352374232707
-1.70164645479256e-05
8.59388788836188e-05
7.21806068141453e-05
0.000122010066072037
6.49905835073287e-05
5.40086461769535e-05
0.00010006146695126
4.82724953420376e-05
3.40258854781611e-05
3.10513835901266e-05
0.000124672951463845
9.9036961141936e-05
0.000128048145777238
9.71302131572089e-05
6.56858818100319e-05
-6.84561722472061e-06
7.63667688060892e-05
9.98505963828401e-05
4.7402544595619e-05
6.76972031272154e-05
8.76965762907317e-05
7.15934569530867e-05
6.09820263823563e-05
8.44953410742767e-05
2.9103780128046e-05
4.7661492103323e-05
0.000103127558989916
6.82464617103703e-05
3.87054086217455e-05
9.0681714095021e-05
0.000117436642253143
8.95700421247691e-06
8.931413253089e-05
1.78297242700148e-05
7.14462722135628e-05
4.15437254518108e-05
5.58797093055267e-05
6.1121920790685e-06
4.15409863457251e-05
5.50255037677064e-05
5.39921870623662e-05
0.000126474429986518
8.6373462627374e-05
7.31721084717288e-05
8.09190739478055e-05
3.18676267038315e-05
6.64934617117677e-05
7.53530571291413e-05
-1.44409294004219e-05
9.24557926730259e-05
3.64666792850813e-06
3.88395838114779e-05
5.87156845930401e-05
-6.57153563977532e-05
4.75208325316822e-05
8.64404109747139e-05
3.15547840827082e-05
4.24027243785061e-05
6.78739161323733e-05
8.60869458291949e-05
1.99403288341162e-05
4.22898184328167e-05
0.000117945758950053
5.88254777972082e-05
-1.44336469015629e-06
7.42423478537916e-05
0.000116943391838257
8.5763790383979e-05
6.90441603862725e-05
1.65674522351486e-05
5.54097103377399e-05
8.88030425098991e-05
2.6029024893598e-05
9.28789804138999e-06
0.000143149282753383
8.25260794717332e-05
6.75065379620148e-05
3.90661413322196e-05
7.24229171874191e-05
8.81453939892855e-05
1.9219761893344e-05
0.000111619846738136
0.00010833144834422
0.000102187075230434
0.000140369193816601
8.10261702496554e-05
0.00011677125346054
-3.73033726387943e-05
6.99593556679605e-05
5.92922437921115e-05
6.44107859704168e-05
9.357975670627e-05
6.71035020342612e-05
7.68351231438788e-05
0.000138228905336963
9.61149942253535e-05
4.05794841917512e-05
7.19349637883284e-05
9.44567771183523e-05
8.32759408077541e-05
6.37546545510196e-05
5.28139320640461e-05
5.33171566164161e-05
9.15038752527592e-05
4.46636205611201e-06
6.87588762896728e-05
4.96888393878178e-05
1.21434240673594e-05
5.23261912299865e-05
9.7730478419631e-06
0.000101457620513255
3.30464246589546e-05
4.95406915570959e-05
5.84662757975185e-05
9.58173075496785e-05
6.87536192333167e-05
4.31077165985179e-05
2.83196802445214e-05
0.00012903229526529
7.20609427445376e-05
6.15515171787926e-05
0.000114204681536911
4.99043168191009e-05
6.71929086330954e-05
2.06132234662213e-05
0.000122469716655793
6.01711712760974e-05
5.64783124842876e-05
7.29763485868135e-05
5.02977784295267e-05
7.79607152483762e-05
5.59378962820123e-05
8.7191339761879e-05
5.92695490392168e-05
0.000105203091915893
6.77886697919602e-05
4.92689787728076e-05
9.01557885825377e-05
4.95480977558724e-05
0.00012500811646031
2.668201981989e-05
0.000126207028461575
9.84832611217224e-05
0.000167154304701675
3.78807207661653e-05
8.57385466009333e-05
-9.2044638229824e-06
9.78024409990191e-05
4.81755652787592e-05
2.76392961563778e-05
6.73382993010618e-05
0.000103806279998481
9.59309155252313e-05
6.9952097201255e-05
9.41873524500594e-05
3.71577609331471e-05
6.41014542264981e-05
7.0005099345213e-05
4.94787034739938e-05
2.48388844143827e-05
8.28008844798933e-05
7.90257447561433e-05
3.81558069312369e-05
8.28419271377947e-05
-3.06820887783228e-05
8.7963858526933e-05
5.52936781682401e-05
5.72887209489863e-05
9.21239661024227e-05
6.63283983507012e-05
3.93672890568829e-05
3.42013602996863e-05
6.07990033978638e-05
-9.77764934818222e-06
4.26103446678976e-05
4.92659564064351e-05
9.25504541801227e-05
7.12011911108855e-05
6.06604169586157e-05
7.05110978777316e-05
0.000133197429973979
3.77152986439522e-05
5.55560918400254e-05
0.000113209058136512
3.16214004835934e-05
7.3843245853631e-05
2.74083230595113e-05
2.87858867882944e-05
0.000107077703171352
6.49865338266692e-05
-5.69899973131475e-06
0.000123237902653756
8.81583931179386e-05
6.72413299214074e-05
6.64806194895688e-05
6.10334117078961e-05
0.000101861172697587
0.000106042951491485
7.84384242131264e-05
8.08224732665606e-05
2.9135535078132e-05
6.56205809833352e-05
4.39397286486408e-05
1.87087317427149e-05
0.000111532326846943
7.14018212813028e-05
7.66222304384069e-05
5.81873570096455e-09
2.2141807113362e-05
6.29448530623711e-05
4.81473820292505e-05
8.51440604553807e-05
0.000100912545565837
1.28778219554494e-06
2.50643584463567e-05
5.20663443220287e-05
0.000116428247486536
9.99405045701163e-05
6.69174771106369e-05
0.000130122296756055
6.06279518674815e-05
5.71861008028611e-05
2.31949851521343e-05
8.18410604421006e-05
0.000130158894273974
2.78237853180798e-05
1.1669335959999e-05
6.98891659323834e-05
0.000108426507473705
4.7545421944844e-05
0.000104581903056135
0.000108854136062757
0.000110370030458068
4.38575911006793e-05
6.29980475553564e-05
2.02099351982005e-05
8.38906112429735e-05
5.20217159558914e-05
7.66085563058188e-05
5.06922351656664e-05
-8.78966087328713e-06
0.000124451196483856
4.69352616375853e-05
7.24312339334183e-05
0.000100697180711839
8.72496716124122e-05
7.21807252267978e-05
-8.90672316748846e-06
0.000125944759023986
9.42516111788178e-05
8.99562428394001e-05
-5.08332819328511e-06
0.000117043497276523
8.55978945647212e-05
1.55937639238386e-06
6.35065077419941e-05
3.95321544001853e-05
6.13265566585747e-05
2.98115462600465e-06
0.000159605892831668
3.95430561027998e-05
0.000111188029862874
1.01366009455108e-05
4.17006864623234e-05
1.3842480876359e-05
0.000114553921015562
0.000131633316684365
3.35031401588658e-05
7.25580485787044e-05
8.04693508226462e-05
6.29296661334841e-05
7.00845709502658e-05
3.46960587761473e-06
2.93730564840336e-05
3.48651504183345e-05
-1.80742560900075e-05
7.99794228889449e-05
2.23231229351707e-05
-9.88120609672914e-06
8.09635987010597e-05
7.71997732886376e-05
5.08200324892192e-05
7.23959866106017e-05
9.90101506282789e-05
8.55573280647173e-05
6.20903207388664e-05
7.65025209258776e-05
6.44077796901269e-05
7.05174590358379e-05
0.000104178618632204
9.29472642710672e-05
3.20358447563908e-05
8.68794148173183e-05
3.93141638192676e-05
0.000105490452427397
6.20987358852014e-05
3.01376770516836e-05
2.79817709459291e-05
0.000103834374900919
4.74878607617575e-05
7.03146519246575e-05
4.85074351740813e-05
1.29758534357638e-06
6.8262015644743e-06
7.15700390019723e-05
0.000109816232516557
9.22578915625429e-05
4.13160140687672e-05
6.21971173230633e-05
4.03155163321371e-05
5.21223467904383e-05
6.89334670283674e-05
6.58076589072925e-05
7.24661308777069e-05
5.85354405213111e-05
-2.71930249571835e-05
4.69428810199749e-07
8.5802607325462e-05
6.27405060462745e-05
8.85002816831942e-05
6.59364872050452e-05
5.87626162009009e-05
0.000104711578117139
6.21536864704144e-05
9.85152418578686e-05
-1.09647072826388e-05
7.36483013908223e-05
0.00011365556007682
0.000120559484336098
9.35032053869116e-05
3.8865807024011e-05
6.98770316523153e-05
6.53369793027286e-05
0.000101676348854611
7.78900368950217e-05
3.29821438663689e-05
6.28147370123286e-05
3.96534054686872e-05
3.27868520103985e-05
6.15396506479124e-05
8.04823584006607e-05
4.97818584352056e-05
4.8632300133125e-05
9.58940098408972e-05
9.11632130815305e-05
4.84762374312849e-05
0.000115384062340365
8.54467352905526e-05
4.72668992006957e-05
1.94344597986041e-05
8.88841382700377e-05
6.22997773776512e-05
3.68584928747792e-05
9.62530116515576e-05
0.000104330779540428
6.57929876461677e-05
5.05677059709358e-05
3.10205244775081e-05
8.82102761448157e-05
6.62751360992742e-05
2.35915081925982e-05
0.000113447507579581
0.000107326455596163
1.43828821568463e-05
5.56955448546051e-05
3.00826390606405e-05
0.00010929397278772
5.99244135462752e-05
4.52739624596919e-05
9.56378461010828e-05
8.59425236611014e-05
2.56215653395573e-05
3.36860969691942e-06
4.47616526392085e-05
2.54237985422425e-05
1.34401869417377e-05
4.76617590837128e-05
4.6562158778322e-05
5.21831402911674e-05
7.9500544271191e-05
1.67900135004692e-05
4.25866524965925e-05
6.47929855374995e-05
0.000191831322830177
7.43873183793521e-05
3.829623235009e-05
4.53094268637752e-05
5.41353257925261e-05
7.12384997232112e-05
-2.11732980190308e-05
3.7706821253284e-05
8.81716343374748e-05
4.79590408860592e-05
-1.03355052935535e-06
3.67387291271849e-05
6.51582575971676e-05
3.7105094804456e-05
5.53876146035469e-05
7.64256075790549e-05
8.2449225981239e-05
5.75118894153461e-05
4.67496504236234e-05
4.85740153610215e-05
0.00011279131300405
2.36764404717177e-05
4.33433865618837e-05
8.48549401007842e-05
0.000100548755315841
8.80122037591825e-05
5.53310225466869e-05
4.16357991738849e-05
5.59493510099919e-05
5.18825494995491e-05
-1.31043026339601e-05
9.19708078871635e-05
8.25685618434209e-05
0.000121629015695352
2.9770091144448e-05
9.01970047216762e-05
7.87691021923897e-05
9.24545401573556e-05
2.26125364011201e-05
8.30285466303947e-05
9.00057450170727e-05
6.43292834891516e-05
1.6117021838806e-06
4.96759239816579e-05
3.32363637777122e-05
9.65787261286952e-06
5.04238171906075e-05
3.71720840351509e-05
5.37472129049074e-05
0.000104551841448365
0.000118229948556151
4.62074686798513e-05
6.97587227672609e-05
1.33128625544839e-05
2.49711124193924e-05
7.44267927974124e-05
5.29952820754347e-05
2.83799796683847e-05
1.60838291899068e-05
2.33973505497705e-05
5.48922759696497e-06
2.84035305538391e-05
7.14775834133542e-05
5.13211999361884e-05
-3.10808039993324e-06
0.000104241410123674
4.76765463781927e-05
6.72206827429662e-05
7.68307569310564e-05
7.03697946008215e-05
4.46985948626888e-05
0.000114324871322935
8.73608147648759e-05
5.21808085791378e-05
0.000134443414268766
1.55896867341721e-05
5.84410987776863e-05
7.53187207169764e-05
3.31152781421686e-05
7.93791839371654e-05
0.000112626657433827
5.4977742270714e-05
3.68353993990053e-05
6.63709592693256e-05
8.22043768879147e-05
0.000106358908249849
5.87020075801623e-05
5.95681970574238e-05
1.41068033528874e-05
9.72185448584083e-05
6.80284622316958e-05
3.28448391949015e-05
1.81485876175274e-05
5.44534415544692e-05
5.5512766415073e-05
2.86250607229312e-06
0.000140653593611461
0.000102373945918723
1.99640367528769e-05
4.58061083946791e-05
8.631801893821e-05
0.000108200971363823
5.46044157092818e-05
7.00091317273943e-05
0.000110956050928933
-1.49944317451793e-05
2.28738810460295e-05
0.000187839265575884
7.48393404196545e-05
8.38348979534179e-05
2.34286590665409e-05
5.23900331753204e-05
9.680947717533e-05
6.03250477357817e-06
8.55104266621284e-05
3.65024251813126e-05
0.000119425551311016
0.00010695376241304
1.0165339030094e-05
4.42490010863159e-05
6.12990387240152e-05
1.46254905758172e-05
9.79530615034601e-05
4.94713950011112e-05
0.000117706459179941
8.60138308313481e-05
5.60194132186969e-05
5.81070022529421e-05
8.35812577310192e-05
2.99078420882598e-05
-5.12761436082246e-05
5.37892908259791e-05
0.000100550577735845
7.41218629781268e-05
6.78359592516536e-05
-1.58972464221712e-05
5.55864817473658e-05
3.73626827299459e-05
0.000137119494504475
-1.32269604715506e-05
2.57515641096641e-05
8.23725481833614e-05
6.6185369062626e-05
7.33467777027439e-05
6.48659842465918e-05
0.000112948638173727
4.31101917090677e-05
7.3224316270281e-05
0.000103266655336914
5.64189663783013e-05
1.06969032296767e-05
0.000110570794104733
3.69987551609135e-05
2.54941181636901e-05
7.86202462442742e-05
0.000104603647625178
7.40493184451127e-05
6.87849357876166e-05
0.000121775251954849
0.000110041027803788
0.000141586633710411
-2.6892484804438e-05
4.76248926104229e-05
4.07487963605663e-05
0.000128290784771895
9.73116202550808e-05
7.30339824825995e-05
7.28993069110718e-05
5.37192455912823e-05
8.50043957900106e-05
0.000104954501738859
8.88070016765122e-05
1.32410916570397e-05
4.82444143823228e-05
2.92435242526814e-05
9.62076422136896e-05
-6.5625485817699e-06
7.75856481037069e-05
7.48465734170858e-05
7.11486725793936e-05
3.37006470790302e-05
8.46133070301977e-05
8.23405955853869e-06
-5.36095583297302e-06
2.74582157326702e-05
0.00013447569312429
7.00790357512011e-05
6.39410602364253e-05
8.14691612464032e-05
8.77447621899695e-05
8.5627078947334e-05
8.6298683698146e-05
1.71288554024941e-05
8.37407407852535e-05
9.21608392410573e-05
9.08039644402841e-05
4.66350643489684e-05
9.43204848618512e-05
5.52931855068298e-05
8.52738331952579e-05
4.83886109632545e-05
3.98432644641538e-05
0.000123995447267781
5.70400925711377e-05
3.91762355065435e-05
4.25843588405183e-05
-2.34137883997616e-06
3.15210431205818e-05
6.65152981668538e-05
9.35761378868808e-05
0.000109242444262256
6.14065804703735e-05
4.68726285872531e-05
6.22657702717737e-05
3.90237493304705e-05
5.90958091826839e-05
6.41843997522536e-05
0.00011491316758304
6.06624350397717e-05
9.31352214787918e-05
0.000101560412657253
5.17757603971594e-05
4.55096427565022e-05
7.28697398672279e-05
5.54714997486147e-05
7.70424671837407e-05
3.86041398703643e-05
5.23243409397437e-05
7.47320616712163e-05
-2.19787082097068e-05
9.86450411071315e-05
3.38127021713719e-05
0.000104526832229855
8.47452241635317e-05
4.56008498820314e-05
8.96527402794497e-05
3.37184157855306e-05
5.84038603068951e-05
3.97627674447059e-05
2.12881656442699e-05
3.02469890732424e-05
3.19823037409066e-05
6.30808447160327e-05
4.27103974399094e-05
4.15474200971341e-05
6.92107865503794e-05
2.79572706407395e-05
8.74263523110824e-05
5.57637005763199e-05
6.599534839093e-05
8.97000120293495e-05
4.43078411642955e-05
9.16528794916632e-05
6.86753614619628e-05
1.61103878604903e-05
6.78329372539439e-05
5.57532314245124e-05
0.000113058462157249
1.13679133655138e-06
-1.38904715290827e-05
9.4411645583641e-05
5.44603151654462e-05
5.30513406090857e-05
1.9056311539881e-05
2.30996895237621e-06
6.50644684106889e-05
3.73326758678169e-05
9.72495906762284e-05
0.000100702682607228
9.11768562504922e-05
4.94416880995842e-05
4.41098644641663e-05
-1.74697640566848e-05
1.50933037085319e-05
-4.682748724387e-06
7.5924710924149e-05
4.37631137991887e-05
8.60468916271772e-05
0.000104741375108826
0.000104540104552733
9.29666094418611e-05
4.65693903885474e-05
2.85009394019551e-05
2.59939410194439e-05
3.2457057483001e-05
7.10301884630495e-05
2.25678022727904e-05
5.05275014978835e-06
6.95728102329428e-05
0.0001465692656847
7.3648320100209e-05
-1.78232531533803e-06
5.00153171536866e-05
4.83154318776235e-05
1.75401819254618e-05
0.000104364727557338
6.52611484187718e-05
5.86519866725108e-05
8.60077824577999e-05
0.000112859354855851
5.35826342900526e-05
8.8637293646646e-05
-6.32850237717327e-06
5.51721292090705e-05
4.92735187165782e-05
4.21288914071184e-05
7.79959055833839e-05
4.67376457899072e-05
4.45555757283012e-05
7.96781808441442e-05
7.86653723700391e-05
1.62648631221269e-05
6.83157474771847e-05
1.44691007382268e-05
7.88749383719929e-05
7.38653877367032e-05
2.03887926714464e-05
6.97522531251385e-05
6.95402192414959e-05
8.83022409829667e-05
4.85532669216771e-05
3.12028191071433e-05
1.19817045696529e-05
3.75140675128264e-06
7.39933420348746e-05
4.28140066778046e-05
0.000104464469581237
4.64682496775052e-05
8.08966487068791e-05
3.75135017835916e-05
6.50731425972903e-05
4.13093973422162e-05
6.00499251958776e-05
6.6633146709248e-05
6.0031603613953e-05
0.000115340590343011
4.09683535530917e-05
-2.52188974449545e-06
3.27526998436647e-05
0.00011929895384245
0.000131094070891064
5.36359461752204e-05
4.54854495132423e-05
5.86621577515701e-05
6.24712750515e-05
5.01090561377004e-05
2.2797771876665e-05
4.3749433883829e-05
-1.87513049208263e-05
4.13015179967141e-05
8.18368723448688e-05
9.80739789267552e-05
6.09493712267263e-05
1.72421025522371e-06
0.000105904230032697
4.41428069558428e-05
8.31355933957851e-05
6.45206434679199e-05
0.000116147275934969
9.32813266491293e-05
5.82492426817717e-05
6.07695290193335e-05
7.19426240261599e-05
2.71585447750901e-05
6.9785104982976e-05
7.49950307200632e-05
5.38659832767412e-05
7.1104612360357e-05
8.07453181574201e-05
1.80937517935207e-05
4.13320217426635e-05
6.44929026285898e-05
8.45833645123462e-05
8.02460823128365e-05
5.02101167725322e-05
0.000130512470997117
5.48086470787273e-05
8.81257383115625e-05
8.79531561852912e-05
6.81502580420214e-05
0.000117730936122427
4.99835552349367e-06
5.09083509562652e-05
5.75536870316964e-05
2.93849225842212e-05
3.09046667068542e-05
6.39509571798155e-05
7.59016744375037e-05
4.65311208792999e-05
9.80942731731591e-05
4.79314290363561e-05
3.39479898315614e-05
4.73449266749483e-05
1.33564192322826e-05
7.19618923244444e-05
2.13642390875321e-05
4.92687807458175e-06
1.17317004447126e-05
2.37483701415632e-05
3.18617416078249e-05
5.96214488575123e-05
6.07028786763327e-05
3.99226186532587e-05
7.38147790324407e-05
9.81831896219762e-05
5.22789564318511e-05
5.9395362285555e-05
6.86472720858296e-05
6.06349726097602e-05
6.53356490757554e-05
6.63275040170329e-05
7.95798501058053e-05
7.03457522026474e-05
9.97421242333424e-05
9.42769391479814e-05
8.91598264651378e-05
8.69575212114293e-05
6.17605256730846e-05
5.12281747039036e-05
7.28199900676562e-05
6.71360221783264e-05
5.40056493108357e-05
8.35606833676232e-05
6.48550179414743e-05
6.88399452622165e-05
5.83812967638404e-05
0.000110342391414663
0.00011040648780266
6.60290328107923e-05
2.80201062120971e-05
9.48979809000472e-06
8.76209515742666e-05
4.26138680388919e-05
-1.15168645576095e-05
7.93310953023229e-05
5.95732427680142e-05
5.60295043615154e-05
5.1288181682065e-05
4.5692088949501e-05
6.3104870669835e-05
7.70287924949365e-05
7.30061897222604e-05
2.23055715077332e-05
7.21581140913527e-05
5.67157455757383e-05
9.65554656656997e-05
4.9109158427721e-05
8.40822748336283e-05
9.68361313166426e-05
6.69834079551895e-05
-1.28842738314973e-05
8.0656109911621e-05
6.1560311983638e-05
2.81735692610772e-05
4.47704053815502e-05
0.000113864096797749
4.0307335232365e-05
0.000120981501585481
9.29152582502565e-06
0.000104872648457219
3.20098900468411e-05
0.000107672040019059
3.98740126228506e-05
7.80081982297372e-05
9.14672511114227e-05
1.40854387218136e-05
2.50346379573438e-05
8.3191308409139e-05
3.64711710819941e-05
0.000136721588664009
2.85408032804675e-05
4.59519930481097e-05
0.00012811270956826
6.92808463938625e-05
9.42141537340465e-05
8.71797353511449e-05
7.02485005382976e-05
6.6386563857729e-05
5.74771650036727e-05
9.18803820918854e-05
8.76539020776932e-06
3.65357639033772e-05
4.76492889104251e-05
2.27479688075912e-05
5.85031011012639e-05
6.22876924953642e-05
8.2201438353513e-05
4.314907676321e-05
2.87773603063669e-05
6.50532926727845e-05
8.63569323416127e-05
2.8942779776053e-05
0.000124920201979636
6.49402287306691e-05
9.04866452319288e-05
0.000117402308784647
3.12380685941555e-05
0.000116633305256115
8.11262718640762e-05
0.000120579905516928
4.60569991862911e-05
0.000120868500579559
9.47195601516343e-05
7.0993104643067e-05
7.90548989910358e-05
0.000110424620311751
4.34693573196419e-05
8.85115934161175e-05
4.23976060231906e-05
0.000106435933306789
9.93406043566468e-05
9.13607726978926e-05
4.97370576910245e-05
0.000104218409137136
8.5805141729241e-05
9.194342003756e-05
8.53144615192874e-05
2.04560736444994e-05
1.96012643024263e-05
8.04147945874586e-05
7.64471473022912e-05
6.75529213471239e-05
3.9000205456564e-05
1.22841865239876e-05
1.86195047203182e-05
6.94984070291805e-05
9.87384903144287e-05
6.41410744077868e-05
7.87412360035125e-05
1.33883869631507e-05
6.53208268676292e-05
8.82232154208126e-05
0.000117478389690505
5.37657249759346e-05
5.05763418851727e-05
5.02736735004846e-05
0.00012570887448044
4.1360455901267e-05
8.51641881637761e-05
0.000108707043963873
5.07971806519655e-05
9.32201272401706e-05
0.000108670483402726
7.07656092266039e-05
9.51723446040643e-05
0.000116190445438399
5.34540364339598e-05
7.74299543687915e-05
4.51390748523253e-05
8.85369955632661e-05
2.89316271478506e-05
9.03258858322137e-05
7.52416710490063e-05
2.77896846004378e-05
4.97156543123139e-05
5.08979112823299e-05
1.17505424141353e-05
6.88457797801188e-05
5.64193639746705e-05
0.000161177609202292
4.99937944781964e-05
9.17780654572351e-05
8.45557500143893e-05
9.49915246758743e-05
9.28782463238772e-05
-2.43844354456758e-05
9.63771190718852e-05
9.57415294362149e-05
8.19197021100396e-05
5.16713366520778e-05
9.28400729339741e-05
0.00014608665963121
6.82752246729756e-05
6.95602830875889e-05
4.46593678117099e-05
0.00011231822768478
9.87747036781157e-05
5.08259581760624e-05
0.000136740883668909
9.87799715959576e-05
0.000111863024784422
4.72843578154862e-05
9.91131152850562e-05
5.80728833403348e-05
8.2559015210606e-05
5.11059069074016e-05
3.50710398924617e-05
9.92346622787629e-05
6.39864359757201e-05
9.7122758813004e-05
6.03167555883578e-06
0.000150109011107336
7.4109323494048e-05
7.85748034695255e-05
5.36744954831994e-05
5.11936748739325e-05
1.09300700290665e-05
4.80633847473214e-05
2.05917238402195e-05
6.53358490143505e-05
5.53041247893839e-05
5.53115036635621e-05
8.43483439564246e-05
4.29793889687687e-06
5.3170725981452e-05
8.94785251983398e-05
5.01573733086206e-05
5.30111028018426e-05
4.52674147004432e-05
4.21801691898847e-05
6.95678824454168e-05
9.00050952720177e-05
0.00011363102351553
8.57033033452171e-05
2.66022023056149e-07
7.75337182799202e-05
6.12643473753611e-06
2.3079391278749e-05
7.47114974108165e-05
2.01909228050689e-05
0.000121523079936692
0.000104918715676416
0.00014447333877127
0.000114091571870659
5.94762440340858e-05
0.000126466836664271
5.40584652014166e-05
-1.44842191086764e-05
2.31689280608098e-05
7.10217404445265e-05
9.93043707065377e-05
5.20198165675068e-05
7.40411149484304e-05
0.000126259448601995
9.46886536758491e-05
8.47597911479499e-05
6.60102178738292e-05
7.26705816880408e-05
0.000134666172898013
7.77888965099176e-05
1.51222065556071e-05
7.87175268036407e-05
9.23817702003033e-05
6.1847770077683e-05
4.56168624309635e-05
0.000130170635626766
9.92920967833133e-05
3.18377287891731e-06
6.13964428688051e-05
0.000127591263823449
0.000111248273158547
9.73636220838051e-05
2.41477835564408e-05
5.74655857905381e-05
5.38533422635082e-05
1.59895342173651e-05
0.000107088309995519
7.85176697657314e-05
6.71605292095384e-05
6.81849063836455e-05
0.000138990201674391
-2.51239234401317e-05
0.000110387323685717
9.2415018067614e-05
4.21895228702367e-05
9.21909477035667e-05
9.18791282716153e-05
6.63192222831848e-05
7.8041104404836e-05
5.09678655191497e-05
8.98749238632029e-05
3.26642542372802e-05
6.26268038177788e-05
8.22534502980218e-05
0.000104663029015725
4.60375967514857e-05
0.000133687292560018
3.7162719636991e-05
5.3833673706439e-05
2.7122499465163e-05
9.38383817118036e-05
6.54829929972618e-05
9.17573689779225e-05
2.29159188124833e-05
7.93677079232313e-05
4.68566619281671e-05
1.22866225870166e-05
7.62920574301775e-05
7.49231986584152e-05
5.55535230667889e-05
5.46215558957625e-05
2.22740360660989e-05
3.68036070990783e-05
4.02218923095722e-05
7.77486753282704e-05
7.52131677510975e-05
0.000106987250320818
7.02343159812293e-05
0.000124567306222335
5.65339084857761e-06
8.77003571483125e-05
7.16107092734859e-05
4.2477660808037e-05
8.05474651207445e-05
6.20477621022588e-05
2.85631473849454e-06
5.1866365262267e-05
1.11708266248634e-05
-7.70696607607792e-06
2.94217570926082e-05
6.60120046139756e-05
8.1138556928757e-05
8.23820234388428e-05
1.93729501871521e-05
-4.85178972868292e-06
-7.27233751784522e-06
1.0843366831602e-05
5.4377422987283e-05
3.89239462609699e-05
4.58526613693011e-05
3.99770572605919e-05
7.54263890631143e-05
8.64028144640911e-05
5.47635842289972e-05
4.76681111836499e-05
7.66447003830997e-05
6.3173425899906e-05
6.17563715459841e-05
9.80261680179902e-05
8.10097248595153e-06
7.15164758696044e-05
3.0568070339135e-05
4.70070907411425e-06
0.00010923840810989
7.31438868056609e-05
9.30052143382681e-05
-7.41550079119083e-06
0.000103397898143344
6.94367805479805e-05
0.000173559028823616
5.44604878876699e-05
1.50461123829584e-05
7.25877571288821e-05
0.000104189765702059
3.13521219543092e-05
4.7661532328805e-05
4.19995999867786e-05
8.18473817616026e-05
1.44125012875854e-05
5.5105154359901e-05
6.00442710439085e-05
5.73933860825664e-05
7.27542843506945e-05
5.07230328368534e-05
6.30810142718769e-05
4.84919313814433e-05
6.49209131108689e-06
6.80478826071273e-05
-5.69724680445767e-06
0.000114886560518264
4.54031899172202e-06
7.61039890664586e-05
4.17936390259318e-05
7.99354547000525e-05
0.000112131742677971
3.20997029029464e-05
8.72364783275624e-05
3.139727331886e-05
3.02452115328211e-05
0.000120897834094287
8.94313656702475e-05
6.77501537183499e-05
0.000146258838546675
2.07904201029255e-05
8.54918789166059e-06
9.41072273817918e-05
2.25974733560479e-05
4.31175800540616e-05
3.04837247824798e-05
9.26774086653994e-06
0.000102044962986068
4.71189757582832e-05
0.000101596232020189
2.91601078517979e-05
3.59469944391853e-05
1.0899493513555e-05
5.50015423306221e-05
6.98565665244551e-05
4.25950366568673e-05
5.09820477455126e-05
2.64442528284157e-05
7.68859770658973e-05
9.08070357417831e-05
4.7596173590364e-06
9.69430314367811e-05
3.3942986690017e-05
6.89619713574922e-05
2.59655017387441e-05
8.8891382645711e-05
7.88762124143364e-05
4.22277413045186e-05
6.86395008359118e-05
1.42051423001683e-05
6.68485964678336e-05
7.87478756956436e-05
2.50508132992723e-05
8.34772123903064e-05
4.31626970726874e-05
8.65955896193187e-05
5.31461372909074e-05
0.000116068399895716
0.000108209999368065
0.000107434430990017
7.80130790148514e-05
5.54246769143248e-05
2.87429014719016e-05
1.99202480879436e-05
0.00010843502140019
7.53290888415723e-05
-1.29736090774347e-05
2.01436437340309e-05
8.7519745416271e-05
4.57320548175009e-05
1.8671213944913e-06
1.47931618638376e-05
0.000104909377695733
5.64592498463365e-05
5.98183416955511e-05
6.14231551899249e-05
4.944849857272e-05
5.16990962711062e-05
4.74280067722897e-05
9.98126293908479e-05
5.73680819143662e-05
0.000125611759748118
7.63592086257754e-05
5.23009541010919e-05
6.40632474478891e-05
9.7180409605902e-05
0.000126351787245627
8.14174052898448e-05
6.47119812075357e-05
5.20281952944833e-06
9.8557292672627e-05
5.8359685705833e-05
0.000106129191628493
8.93753685233214e-05
7.65720392116622e-05
0.000104774974644538
9.06452444870887e-05
9.77693792856751e-05
-1.01142940529307e-05
-2.0639244142303e-05
4.68891950407809e-05
1.78646378116897e-05
9.04106116609097e-05
1.56068114255321e-05
2.80219233345951e-05
0.000116861576866633
9.29712296649011e-05
6.40173934457459e-05
8.05680890153166e-05
2.05022159495748e-05
7.54453672518512e-05
5.80015390539055e-05
8.10832704664078e-05
9.55545268974746e-05
8.24906596338977e-05
0.000140908995641063
9.05239596142961e-05
2.95936353376095e-05
3.85291445276518e-05
7.3753224035803e-05
0.000105333600250136
9.86348375286362e-05
3.85852538502497e-05
7.39884028904901e-05
8.36844625174355e-05
6.58060033679149e-05
6.83794572278963e-05
8.13036030136969e-05
5.01330063190621e-05
8.53903568167467e-05
6.39101531326616e-05
-2.76850851111576e-05
7.4622423683019e-05
4.05580264769371e-05
8.15979906504403e-05
4.53694328216884e-05
7.64741033738419e-05
2.22444801882497e-05
7.58908676176146e-05
8.84868445283074e-05
-1.14620799455154e-05
3.56044614736521e-05
4.75341088198169e-05
2.83032821123015e-05
0.000125607001254246
1.0056873369459e-05
3.24560100942741e-05
9.16534015179017e-05
3.7821764017086e-05
1.17691375091234e-05
7.1373129286474e-05
1.77910429452019e-05
5.82442167502576e-05
3.86072317400022e-05
0.000112589421355749
6.26731657325617e-05
2.22451695327293e-05
8.74674364707536e-05
2.16470809720662e-05
5.65992068394493e-05
6.89092208107685e-05
6.34463704753599e-05
5.19456403250752e-05
4.51911560656263e-05
5.84785623102578e-05
5.79874185473048e-05
6.93641625300784e-05
0.000143207315416169
8.92735000241454e-05
0.000102815786575307
-2.65959724460221e-05
5.31481461682654e-05
7.7864016651565e-05
3.82403477388739e-05
5.4228157552614e-05
6.73054449323196e-05
8.90156943386405e-05
4.03718425891999e-05
0.000134726457344462
7.34526735073841e-05
6.82122448569725e-05
6.57199793668565e-05
6.19068641212785e-05
8.75975379122069e-05
1.27827192653482e-05
9.03930677510026e-05
4.17880588183506e-05
9.36509374063887e-05
9.7298953562009e-05
1.0167025638314e-05
2.29410673685733e-05
5.99401767110217e-05
7.07734046503393e-05
4.89951986816009e-05
2.60872310864285e-05
1.49006700550552e-05
2.48650489558885e-05
7.98965219543725e-05
4.11279477773278e-05
0.000102942415785559
5.80236942289256e-05
3.16457157389848e-05
0.000105532794567064
8.20309145456426e-05
1.47043628887019e-05
6.71529091556308e-05
4.69619569977133e-05
0.000102963861014184
4.2321158098231e-05
6.66569773972205e-05
5.59906384688007e-05
8.32635067284876e-05
4.57911294912555e-05
6.74740475633062e-05
0.000105758709687958
0.00010652250848406
7.07192648490215e-05
8.63774233041746e-05
8.04516351640143e-05
6.77881228113857e-05
3.41711644247409e-05
4.6373653838518e-05
8.0677920861331e-05
1.14827065558389e-05
2.39578641862279e-05
0.000116005753018093
8.88142061690728e-05
0.000151123422426709
-3.02018918272338e-05
0.000106309357318857
-6.86065411895313e-06
6.05125440612481e-05
9.8843095278636e-05
6.55249565282338e-05
2.33861320860975e-05
4.70378228049909e-05
2.21949274717727e-05
7.06600817829016e-05
5.25768222210961e-05
0.000106982226281178
1.54782423282769e-05
7.49312626009991e-05
4.88683940017282e-05
5.01059882847378e-05
3.61045412238158e-05
5.06776987510765e-05
7.1546975514285e-05
3.33142014195608e-05
1.98205717927021e-07
0.000129020740923788
2.38749237775746e-05
4.38354791422652e-05
3.65421688676908e-05
7.28426547288537e-05
0.000134866912276829
3.89698105984683e-05
4.14300671801003e-05
8.07384491394203e-05
5.62166548648989e-05
4.54736638948655e-05
-6.39225873976113e-06
6.07482985859178e-05
1.72796897340799e-05
6.40057380740916e-05
0.000163220414511343
8.09632426515294e-05
-2.83202411209633e-05
0.000122706653359632
0.000101992805635464
0.000100103626756976
2.62226218898102e-05
1.30760735664412e-05
2.95882462120431e-05
3.91170061208178e-05
5.51771580316127e-05
3.89041094456927e-05
7.51583958805634e-05
2.32677813001478e-05
0.000110000752141133
6.27739015123857e-05
0.000118144613020154
1.14418355829157e-05
4.68104150170519e-05
0.000103602079206672
7.33296662206001e-05
4.68205022152405e-05
7.31740513258075e-05
8.58092711838795e-05
2.00963447339007e-06
0.000137877957260621
0.000115384766028191
7.47085374990245e-05
2.1501721905127e-05
7.71372784583311e-05
4.18280710227558e-05
6.19199327747791e-05
5.3304703624697e-05
4.76459612539158e-05
6.57139880034333e-05
4.09601017973257e-05
1.91536763938767e-05
5.97599116886128e-05
7.91807091970291e-05
4.1596766506036e-05
5.63049979305624e-05
4.51828051479179e-05
5.65144392372787e-05
0.000104332540829536
5.51224058646107e-05
0.000131275396145751
8.53479982512085e-06
1.74816540062233e-05
2.72790338711539e-05
2.00709731478619e-05
7.32291161473464e-05
5.26909006746322e-05
6.13048250966523e-06
-3.43005910757846e-05
6.16954591052138e-05
4.5873135885321e-06
4.46466097583887e-05
2.91717062399384e-05
3.49312531220409e-05
4.05504134675605e-05
6.5966416735464e-05
6.51478641666685e-05
0.000119977414669754
1.27725889583396e-05
5.28513890478376e-05
6.66363856350487e-05
7.53608476830221e-05
4.1946190442513e-05
4.57045288217615e-05
5.80284253761309e-05
6.86787409196176e-05
6.74591414866928e-05
7.62576081552691e-06
7.02633361162309e-05
3.57247420350167e-05
1.63465880616982e-05
6.53053308706105e-05
4.24240798328894e-05
5.21595336575299e-05
4.42495324108856e-05
6.44790886472378e-05
4.35710586255353e-05
3.65330315956529e-05
5.44390747346763e-05
4.62534942060928e-05
0.000147939178810728
5.35771183566547e-05
8.09788913735122e-05
8.50719558698285e-05
5.71693487318107e-05
6.85439152963254e-05
-1.30274457677239e-05
4.07840813115258e-05
0.000121746319806859
0.000114613397499548
8.35573733160005e-05
0.000130495265523064
8.55972267750617e-05
5.86651153056976e-05
-8.97933968462744e-06
8.91309122532578e-05
6.52928178658473e-05
0.00010554363838262
6.10148191608424e-05
2.78066270399042e-05
6.02110825863014e-05
2.19236728610334e-05
0.000162837028722153
6.38266011229352e-05
7.34921411947112e-05
0.00010556035280592
2.94699903642489e-05
7.44920762629296e-05
0.000107252410642813
7.08794348598751e-05
2.23357168131762e-05
5.20977383338385e-05
8.05407949691706e-05
8.80402355181394e-05
6.07984041740365e-05
5.46638694606683e-05
3.20271077065319e-05
7.90154841890006e-05
0.000122281171161806
0.000115093069320909
9.64436051082199e-05
9.52437331601761e-05
9.75177276798189e-05
6.73510154879373e-05
7.01803213916137e-05
6.58474286095322e-05
3.58986465537905e-05
-3.58967446432732e-05
3.61440992977724e-05
2.13823642282213e-05
0.000113455101128916
4.2609358516186e-05
-5.34747608406333e-07
8.75422908354656e-05
8.12039622767354e-05
2.52877093403647e-05
1.6892579549888e-05
4.2799451833925e-05
0.000110140866693698
6.12242750881653e-05
7.33299861451587e-05
4.26370390816432e-05
7.14621522868619e-05
5.96389536654213e-05
4.83284849932754e-05
2.85119588168519e-05
2.12846032404451e-05
8.76318391353421e-05
-2.69761927133417e-05
7.05837595843728e-05
9.04775503799895e-05
6.84977373038392e-05
4.64010264640455e-05
8.19250235758757e-05
3.56080095569831e-05
6.53670186488051e-05
6.1590933695255e-05
0.000150372187338787
1.23511453552654e-05
6.81473178713583e-05
7.79868639065071e-05
5.9165209596383e-05
3.46403907507907e-05
0.000102479502151043
5.531943052019e-05
0.000105316563031345
7.72954645163451e-05
7.95741970125046e-05
8.0168886244141e-06
9.35126108586527e-05
0.000122692505660355
9.51487316104107e-06
7.15179348556317e-05
5.2229731944665e-05
9.04382607589783e-05
9.80916163325969e-05
2.95272563436709e-05
2.75825680195629e-05
6.91085753563104e-05
2.36483443642751e-05
5.12217628282069e-05
6.87118004176694e-05
3.21805112643927e-05
0.000128757041721601
8.04426061756845e-06
0.000105530196159774
6.30384289279828e-05
8.73575498903847e-05
6.43059831914578e-05
9.43671384215817e-05
4.1016698193601e-05
8.06153090799695e-05
4.06187242806539e-05
-7.88490867328224e-06
6.84307249036005e-05
6.71185196175322e-05
0.000106714596684425
6.466839936059e-05
1.98921706967668e-05
5.28725475834388e-05
2.82615761830855e-05
0.000129781424546923
5.02083334717844e-05
8.24617995412448e-05
6.70267600258378e-07
5.84524388805429e-05
4.84576487588828e-05
5.69617307530678e-05
7.06333779710955e-05
7.74020777945308e-05
8.06296751484259e-05
5.49249494917697e-07
2.63316712183556e-05
-1.68634592051815e-05
4.07877901487822e-05
5.79720199308178e-05
1.90108726143452e-05
8.65454342437632e-05
3.29684983090485e-05
9.95164889815275e-05
5.63002599892458e-05
7.27295420842165e-05
7.04941677282905e-05
6.43770275545385e-05
7.79208252870114e-05
5.80409890381585e-05
5.84123708872194e-05
8.07263029004688e-05
3.63425081033441e-06
1.06188216234983e-05
3.39062799473443e-05
6.74909131259396e-05
7.3488475644362e-05
5.99141692123292e-05
-7.82257187324182e-06
6.56723371467125e-05
3.49721075612782e-05
0.00010547109195548
6.09625243995022e-05
5.65289292558923e-05
3.60978516661408e-05
5.83037260554165e-06
5.74256501104954e-05
4.0837442771131e-05
7.50212068531803e-05
0.000131748120442737
6.79727711286774e-05
4.27122005102598e-05
0.000132648932620264
8.82767417948106e-05
4.90546524407363e-05
6.13603921983997e-05
0.000131097073877829
9.55854106985714e-05
5.71111406629863e-05
8.18840519209592e-05
5.38147324846965e-05
5.05985679085361e-05
8.40938038369175e-05
5.92999729396496e-05
7.05990804805826e-05
0.000135263929230187
6.07263518284639e-05
0.000101290669906509
5.34984863738454e-05
4.57994076339601e-05
4.21354697937516e-06
7.89117058907712e-05
1.90025452210437e-05
7.86821255979905e-05
9.18979933504761e-05
0.000110162361469833
5.51252058295223e-05
6.62834584940731e-05
6.41950659158749e-05
1.93355282515359e-05
0.000132036575774989
2.11860359274016e-05
6.69518193164809e-05
8.87255548759826e-05
2.78885241078405e-05
4.53581591494339e-05
8.92126342325507e-05
3.79679690845011e-05
9.00282888260841e-05
2.90403869587734e-05
6.91356347718723e-05
3.71721409073504e-05
8.63451099738361e-06
9.22431372426815e-05
5.8038044047912e-05
1.44585630371792e-05
8.94444915815705e-05
0.00012862337579159
6.85112420915511e-06
9.36668070796302e-05
5.32987051935632e-05
5.16964930813432e-05
1.76732363322703e-05
5.71219574893013e-05
0.000106385040449797
5.22822073512083e-05
7.12695813933396e-05
0.000110750794230759
2.48339437647782e-05
5.59123047160244e-05
9.92104732029901e-05
0.000158862256613777
2.92163002747161e-05
0.000146736382798503
3.13342035696084e-05
9.24696063907472e-05
6.85457060110266e-06
5.6424979745819e-05
6.98649576867791e-05
8.74106937602394e-05
1.63156650530858e-05
3.69692049428755e-05
8.80395570827528e-05
6.37430041725028e-05
0.000102176995159468
3.87989494723166e-05
6.07918872649753e-05
7.0526047438023e-06
8.87436444601298e-05
7.86966073611171e-05
5.03814145140919e-05
6.55441287752919e-05
1.75393997358138e-05
4.33764019094742e-05
0.000119066122559849
4.12787059949112e-05
0.000102082768251261
9.18519368943065e-05
7.38162511175811e-05
8.74169419778653e-05
0.00010826009502843
6.38037655296066e-05
5.5811581590812e-05
3.37164493668055e-05
4.01031892660435e-05
0.000107320055294981
1.27573752355798e-05
9.80985538043658e-05
5.60218995649604e-05
8.7388093012485e-05
1.81125821776689e-05
3.1647630600766e-06
3.09537287627835e-05
6.19397726288916e-05
7.1329080119535e-05
6.08202709251213e-05
2.66561906550776e-06
7.04590431347044e-05
5.99714088200375e-05
4.32474844769962e-05
4.97452571288845e-05
7.50907673684049e-05
2.15495279265504e-05
9.62235863083687e-05
8.65928710957729e-05
4.30994278542514e-05
-3.18165920256464e-05
8.59062843537751e-05
3.43474825046576e-05
3.12498364340209e-05
4.47947338573092e-05
4.9216910523857e-05
7.08750071446851e-05
3.69179184838526e-05
8.43060577557751e-05
0.000118573154027292
6.50067940996019e-05
3.28225620421399e-05
3.51549608215129e-05
0.000111018992059724
9.66027488328718e-05
8.59764407938324e-05
8.77576508091058e-05
2.67285211380506e-05
3.30532794704044e-05
2.49415777588908e-05
5.61104730141872e-05
7.81153763769421e-05
3.66430851581006e-05
9.20252583152541e-05
8.84967811068188e-05
3.08658566708912e-05
9.70385254640619e-05
7.38850705017235e-05
7.8261723241575e-05
0.000110526609776166
3.33175175648034e-05
-2.3758475601004e-05
9.88964007878295e-05
2.59024871074905e-05
5.30646006292131e-05
3.10480092887377e-05
0.000114314541067321
5.70427031858489e-05
4.53645485635544e-05
6.8616347109247e-05
6.81596005719537e-05
0.00010873914266129
8.33569639177311e-05
1.98502659680201e-05
9.4401126604992e-05
3.49596297380737e-05
2.58705499337199e-05
0.00012140668081282
7.88253594433981e-05
0.000106229178503313
6.89459567490727e-05
0.000100287498713793
3.22348832062076e-05
5.19481259180493e-05
8.45502560802506e-05
7.17465822608024e-05
1.90300494954061e-05
6.70339540333679e-05
6.14176767955322e-05
4.88719990556677e-05
4.67862988336674e-05
4.53845583211108e-05
7.41970196660015e-07
6.88179025853572e-05
0.000115971636969338
3.04748360521776e-05
5.4201147988803e-05
1.07743654234025e-05
7.81372398538225e-05
-1.60977577942865e-05
8.70276411101586e-05
7.14064026525691e-05
5.25850920123652e-05
7.61906564574937e-05
3.93889031001841e-05
-1.48685895118944e-05
6.05840636896377e-05
9.279577019237e-05
-9.66964682459241e-06
7.25465732010439e-05
7.6278803308618e-05
1.93920262096052e-05
9.36113956905831e-05
4.35638256169221e-05
0.000131813124454763
6.87897750853707e-05
5.11574082134546e-05
6.78498172400078e-05
0.000106243704444795
1.08844954329293e-06
1.46215566273717e-05
1.57470460347142e-05
4.85893615046356e-05
7.17823281819485e-05
4.64176253764622e-05
4.76491880369967e-05
-4.77712859840899e-05
8.36915501678682e-05
5.11121285869809e-05
7.12929344157977e-05
2.15486642531505e-06
7.11888689863022e-05
5.98585917555083e-05
5.365364312772e-05
8.9108353573451e-05
4.974984315628e-05
0.000109487001377375
3.01658333500131e-05
7.63267012310646e-06
1.75681814386541e-05
6.69078093453399e-05
5.52767042383767e-05
3.81531388492065e-05
6.56167605397511e-05
0.00015789725980152
2.92042595847629e-05
7.54494696653077e-05
8.437493037384e-05
5.14462346445132e-05
0.000130677827719624
3.14704904873176e-05
8.27054895292901e-05
5.04793394825314e-05
6.91107435102621e-05
7.55486921869462e-05
6.67813762316738e-05
0.000109559390012926
5.59076543761085e-05
6.96730378491459e-05
9.50781333882987e-06
5.15543894045174e-05
8.50830943591242e-05
4.66715178339029e-05
8.91759041693125e-05
0.000133546603628137
9.03297921432928e-05
5.09088735051487e-05
4.72873922949786e-05
5.19611917434393e-05
8.18217701298078e-05
7.57273205172634e-05
-1.15972162145712e-05
2.74759011313567e-05
9.46957032671408e-05
5.131879239203e-05
8.04614198240831e-05
8.94309045978009e-05
0.000121186565518543
6.95570444725115e-05
6.91171454559756e-05
4.50395526651801e-05
7.49964813229332e-05
1.35807603015074e-05
3.36372389775484e-05
3.30696615616896e-05
