# Supplementary material for: Research on computational propagation and identification of mine microseismic signals based on deep learning
Source: PLoS One. 2025 Oct 22;20(10):e0334641. doi: 10.1371/journal.pone.0334641 (PMC12543183; doi:10.1371/journal.pone.0334641)
Supplement: S6 Data — (ZIP) [file pone.0334641.s006.zip › 000100800002972.xlsx_0.txt_24.txt.txt]

5.1691383611158e-05
3.78157161254182e-05
2.40775445005705e-05
0.000116480146748301
5.13109381398922e-05
8.56106960290203e-05
5.05737643678735e-05
6.69503181364452e-05
4.99145940202163e-05
3.8873218505954e-05
0.000100655737767837
8.9887237046719e-05
1.11301788885895e-05
7.87096451664754e-05
6.62068945553536e-05
6.79934480873469e-05
2.46111280361586e-05
4.69984727522494e-05
7.27825351362745e-05
8.44528863239796e-05
7.84927079294015e-05
1.14580437291282e-05
4.59510274680499e-05
5.0791417006922e-05
3.62482362246756e-05
2.48465036594519e-05
8.66191967647371e-05
9.83635649318878e-05
0.000148555174621543
5.86112669990912e-05
0.000116142904797347
1.86244693507356e-05
2.29856188657768e-05
8.03169875495388e-05
5.63394486217593e-05
5.70409076680324e-05
5.1662262032528e-05
4.45783729854848e-05
7.79450733744631e-05
3.39225710683976e-05
0.000113473381645016
3.6374829255226e-05
3.99172740647581e-05
2.43226065879523e-05
2.97089635789524e-05
9.37098818483406e-05
4.9328895933821e-05
3.21930249800795e-05
5.14272428122221e-05
5.89471769427381e-05
2.93402459211935e-05
5.67401874640866e-05
0.000103602336210642
6.93152559688877e-05
-2.8466642663118e-05
6.30303873275065e-05
4.87718777646043e-06
7.04487884513181e-05
5.68640892298992e-05
5.30562424844052e-05
8.35134222209879e-05
8.3243192759656e-05
8.02479230056172e-05
5.67046761397163e-05
5.24360220792401e-05
9.75109104601904e-06
-2.91394342970472e-05
7.53656553922344e-05
1.08684360300902e-05
8.02578096178499e-05
3.08340822367079e-05
7.22307824955988e-05
4.31527296512476e-05
6.70241008525061e-05
8.02176261376175e-05
5.5478422698524e-05
1.47830879538276e-05
4.97932135852635e-05
3.40712726926984e-05
8.63551870103522e-05
-1.02877210278489e-05
3.37779440570056e-05
7.09038746034628e-05
8.67241854081997e-05
6.48352144892935e-05
1.90450151855564e-05
3.69185403094368e-05
4.18374591607925e-05
7.89321271048159e-05
4.23922665722125e-05
8.24647961903167e-05
3.21262349113859e-05
2.66007910691451e-05
0.000102197131994507
7.43766038193672e-05
6.30769421532806e-05
4.57073150498333e-05
9.51493535253378e-05
8.14539439096432e-05
4.2352928475623e-05
6.67193827730829e-05
6.52436618155988e-05
2.23703329775615e-05
6.80716024007542e-06
6.05593515110726e-05
4.70345209516679e-05
8.20389754617597e-05
6.91377603359716e-05
5.31779596471026e-05
9.50578037884863e-05
8.15476796992648e-05
5.89289333589016e-06
4.32793108070552e-05
0.000127522939338081
4.82334410046487e-05
5.07257474450958e-05
4.62783385149184e-05
5.51717567711038e-05
7.43229822262663e-05
8.26464374698462e-05
3.70057519905389e-05
5.75479122501012e-05
7.96895710180254e-05
6.08220283762922e-05
6.81981025717331e-05
3.69622000377085e-05
7.74553901187856e-06
9.01343223636433e-05
6.61554530565824e-05
0.000122650480865141
4.70215196383349e-05
4.24712657822967e-07
1.57866194882659e-05
2.27998785949009e-05
8.15958626054372e-05
4.71070465252316e-05
3.49494842152043e-05
2.66979782310293e-05
0.000120145801306541
9.95547510041186e-05
7.84295473743491e-06
8.54036242045379e-05
6.35566087292276e-05
5.00432894771082e-05
6.33357044356293e-06
9.06419625787953e-05
4.96555973989474e-05
5.1147441610805e-05
3.43261047538305e-05
4.82934993405212e-06
6.80240027667473e-05
9.61431718765759e-05
4.21737986922411e-05
3.45000006190803e-05
6.90949476480596e-05
6.29184680810687e-05
4.17344867535154e-05
7.90527706491297e-05
-3.31065191320555e-05
3.8226605057234e-05
5.58947927895201e-05
5.33782926719154e-05
5.20105666007549e-06
7.89509825858616e-05
4.53750676860194e-05
3.27340387206412e-06
5.84660232184336e-05
4.91949415308668e-05
7.09904804514293e-05
7.30047551948155e-05
6.39393621700715e-05
7.90459593370663e-05
2.17647113002449e-05
-9.01778909879567e-06
6.31096927311575e-05
8.5288407836733e-05
0.000105152183225031
7.34184164301605e-06
2.35656128121939e-05
3.26518358176099e-05
-1.45791619578963e-07
4.80713000279887e-05
4.86453493544208e-05
7.85083807172508e-05
5.0441046915719e-05
5.81266222281274e-05
0.000113963671118084
8.49478975150713e-05
3.8920851531743e-05
9.20437807149362e-05
9.02225868682923e-05
9.68862059806571e-05
0.000117275143016062
3.52128606815577e-05
6.58729189186994e-05
7.98382060436215e-05
-6.47764371927785e-06
4.06265857994877e-05
2.29132728322311e-08
-3.04937321103338e-05
6.7148439222839e-05
2.8732811927448e-05
4.84135371162883e-05
0.000104918141635848
1.81098887629077e-05
0.00014080808440781
6.05626623120195e-05
5.56081627752652e-05
7.17050501027829e-05
1.94451143786264e-05
6.32171166286575e-05
5.60467856143898e-05
6.55480511330528e-05
4.5649954193691e-05
7.06933496037781e-05
9.23997182301398e-05
9.48140547251857e-05
3.59515304449772e-05
7.63757124299133e-06
7.032021495044e-05
3.5343403092523e-05
0.000136748926115616
0.000102964003710386
2.93402127176055e-05
0.000114886295428959
3.55669163384011e-05
8.53610824780233e-05
1.67054150819795e-05
0.000110667184574071
3.17904623443741e-05
0.00011323391133403
0.000119078733986787
0.000113866737060755
8.77527140752439e-05
5.58890550953467e-05
7.91903024658392e-05
2.58738747562496e-05
9.71305365366652e-05
0.00015716947729678
3.58419971841167e-05
5.67238236767257e-05
9.75545386439202e-05
6.41738747293291e-05
-1.61751310568522e-05
7.06608212417857e-05
2.06458024397744e-05
4.6225112722668e-05
-9.07608448880958e-06
8.52609481833976e-05
8.17395417439642e-05
7.95441808604959e-05
6.77479943618864e-05
4.9688308185438e-05
4.63889180457369e-05
0.000104725508274931
9.98722462153541e-05
6.41941113737082e-05
3.21506551935564e-05
2.52080488655959e-05
3.38758317789759e-05
7.44250716477509e-05
7.52279947859534e-05
9.15491671508379e-05
6.80982712156588e-05
1.8572967893761e-05
6.96531423783732e-05
9.04951156642951e-05
5.55722621010608e-05
2.23495840925624e-05
8.54987490650875e-05
7.32085567805662e-05
6.27275752742824e-05
2.94468811439809e-05
5.54005021995367e-05
3.57992337868825e-05
3.42230762742261e-05
6.16629466009715e-05
0.000113609149459185
8.29514576233434e-05
7.44449706510653e-05
7.23526788179747e-05
7.92065308501469e-05
9.00220902315124e-05
1.45227927992201e-05
3.09613577688696e-05
3.85360076158106e-05
2.23811442377211e-05
9.82449969326244e-05
5.09331616053252e-05
1.44988022426009e-05
6.17411771504826e-05
6.15559532630782e-05
8.15929118633185e-05
9.84003872303331e-05
5.45351011970955e-05
-1.78493427394624e-05
4.94710222796407e-05
5.22815055483864e-05
3.0153557641362e-05
7.6711813890706e-05
6.44897173529442e-05
3.55403071753759e-05
4.31811413167203e-05
3.79518347379603e-05
5.28886743217162e-05
7.57216176879438e-05
6.04422122317573e-05
4.00251264905569e-05
9.85568212792888e-05
7.72491617335356e-05
9.88734188794358e-05
4.53078256912619e-05
7.14434677446796e-05
3.13338808988255e-05
8.85487186999508e-05
8.06257387496523e-06
2.1262838308439e-06
9.63873416374765e-05
2.19716735434861e-05
7.36674970472847e-05
8.60173410939455e-05
5.78534492727417e-05
8.34618869084796e-05
5.45598361238592e-05
6.50635487336187e-05
9.61013593155632e-05
8.13986722942761e-06
1.48750806540344e-06
2.92271689145277e-05
-3.21598446819914e-05
9.43312630449192e-05
7.44279766414965e-05
2.12092794697466e-05
0.000106744217705298
7.44205401465083e-05
7.13236617118429e-05
4.87340055844255e-05
4.58145507100537e-05
5.07561994109302e-05
1.20328520927124e-05
5.40857562968857e-05
2.94081041749891e-05
6.58264657561426e-05
4.64272955632114e-05
2.02743819345185e-05
2.04724465965849e-05
1.96984350305177e-05
5.75240079352551e-05
0.000102698176661332
8.3800750390413e-05
7.24993495965681e-05
6.038049400455e-05
2.63505160324225e-05
1.84776576507991e-05
4.97947136898836e-05
9.67698691824947e-05
5.53816363263299e-05
2.05870085815563e-05
0.00013060634145085
2.45966499503765e-05
2.43047382119288e-05
3.1660096262608e-05
8.05094955621053e-05
-6.23944070686725e-06
4.29657333440966e-05
6.80656462692329e-05
5.65746065756884e-06
7.21731055091395e-05
8.78674575364874e-05
4.40419508205949e-05
4.56582845637444e-05
1.27699626617372e-05
0.000125285641892026
2.93769957745263e-05
8.51745079998165e-05
2.55512695239161e-05
7.39477792715865e-05
8.07504132567474e-05
0.000106598178867292
6.55724939300397e-06
4.32428169550361e-05
-7.48938320966181e-06
7.35810383782213e-05
0.000143624795684222
4.34027944275808e-05
7.11038768214337e-05
6.12600032381584e-05
9.32270295794587e-05
7.88375935800849e-05
3.15204509252e-05
3.38744271871254e-05
5.1434097255069e-05
7.72001990589383e-05
7.37309016628338e-05
6.8538180353039e-05
0.000154871586710483
4.62925983709889e-06
4.53606848811572e-05
9.88297348817557e-05
4.46211879737663e-05
3.60449988851837e-05
4.94489031526539e-05
0.000117169875986595
4.5614491662284e-05
5.95821960994017e-05
2.9261683784908e-05
5.23869393293005e-05
6.37469732644839e-05
1.01859905628968e-05
7.46116968121584e-05
3.84621972199028e-05
6.45349876991405e-05
-9.34285722025624e-07
7.18016225672305e-05
5.90278316031041e-05
7.537815133769e-05
0.000125629654581382
0.000118031962889611
5.9754503926443e-05
0.000142558929452608
7.39700743269414e-05
6.71095277369258e-05
3.17895123352661e-05
3.18126475354954e-05
7.55028794419093e-05
7.28086501029366e-05
7.18696558437293e-05
0.000114641954126451
4.39031471673512e-05
9.89009407365055e-05
5.45792145247422e-05
4.82717825882679e-05
0.000105551117270184
2.52757362507532e-05
0.000118136362918039
9.39033104086713e-05
6.19814231331698e-05
0.000114587448754654
6.43039264957615e-05
0.000133245089548368
0.000122113955665732
6.85453842079794e-05
7.30478421245384e-06
0.000109253744958306
7.89512091233045e-05
7.74489032902332e-05
5.04074888332733e-05
8.19967499090828e-05
2.43147872365232e-05
0.000125765315616852
5.38468113223238e-05
8.04286017733162e-05
6.24474798836536e-05
2.29196883912083e-05
9.42447572893481e-05
2.0421264302245e-05
9.80273732246171e-05
0.000106565324234159
5.9033301410276e-05
8.02054738958423e-05
6.14770062347644e-05
-7.82874754647713e-06
8.269758808529e-05
5.99180275376793e-05
0.000114630830721338
3.47406848698349e-05
6.49704434201926e-05
4.61382643195989e-06
2.97021887508851e-05
5.89643303990693e-05
7.67017389533311e-05
3.22445681778215e-05
5.4702650038494e-05
5.78766553072292e-05
3.83163362827401e-05
3.33843442215243e-05
4.81072288099417e-05
7.27927197612756e-05
-1.64053536095186e-06
3.12465909540816e-05
6.09734421664533e-05
8.80402701768373e-05
5.28292264980174e-05
2.86252012939057e-05
5.82918364423815e-05
0.000117882179093717
3.2896621532929e-05
7.52936975308276e-05
5.45269171631371e-05
6.21190570490657e-05
0.000114500255872025
2.88583855104151e-05
3.06924257056952e-05
6.6919044910914e-05
4.80862890237982e-05
2.55778261364134e-05
0.000110044582512192
5.69797130516898e-05
7.97173051793118e-05
4.06241163174086e-05
0.000100511801460329
4.27094036126464e-05
4.4221981026171e-05
0.000101977431389874
6.66398060748588e-05
8.41281048714079e-05
4.42921164729533e-05
5.13608639037688e-05
3.21110414709035e-05
2.37690617963297e-05
2.52158548031838e-05
7.40797969413447e-05
8.74129612580628e-05
9.36509383357275e-05
2.17143361373631e-05
9.61087871498763e-05
9.62296950223281e-05
4.2165904385649e-07
0.000123144100193737
5.02621856850557e-05
9.4447879974339e-05
8.97527943172769e-05
6.86381099046446e-05
5.01740562856692e-05
0.000105758218684463
7.29665551944364e-05
-2.78534588085001e-07
6.05016555089028e-05
6.77104230568198e-05
4.49383483202963e-05
6.04955216444744e-05
7.73375915727591e-06
8.82912913445925e-05
-8.17021561155389e-06
2.39864744146409e-05
0.000121574953907928
2.48154098983953e-05
0.000111388372896092
9.90688806632863e-05
7.65601223052962e-05
7.3492481830886e-05
9.36746187112583e-05
7.06628162781154e-05
0.000103673755683459
0.000105664113426275
3.27661664847561e-05
0.000123029704789427
2.31094146715773e-05
9.87784406807561e-05
5.77534344152426e-05
3.54860778535106e-05
2.14136092251759e-05
3.90018507559636e-05
0.000101105245291464
9.29591114840575e-05
9.82619998673467e-05
8.23466147792341e-05
8.51338771960999e-05
1.23865979028543e-05
2.37330358413223e-05
9.59862295094564e-05
3.17718193444396e-05
7.51809347270489e-05
4.56342507488348e-06
5.70201537249161e-05
6.11828843576683e-05
9.11594651014632e-05
0.000124210128688072
3.8976575083976e-05
6.03126352634044e-06
0.000145197648184764
0.00010281110553134
8.90661078630268e-05
1.50858364342077e-05
6.62368735296716e-05
1.67594361994175e-05
3.89931696991232e-05
8.74488824527911e-05
9.97310426722162e-05
8.49884406972741e-05
2.17445276595335e-05
1.65698487618554e-05
1.89204695467395e-05
5.76988417721844e-05
9.43808141638421e-05
4.17623730604948e-05
3.30384076820603e-05
0.000106842430116335
7.60987808016317e-05
7.10442638199049e-05
8.47750562395988e-05
-3.75446248522441e-05
2.28598236613118e-05
-2.10020152317484e-05
0.000139527569788045
8.28216005710658e-05
7.75615864272536e-05
5.6318015017047e-05
4.39724341744558e-05
-1.7477695610206e-06
7.13355868659268e-05
3.61607570555253e-05
0.000117493165184396
2.04515330015613e-05
8.20024496397619e-05
2.67243735159015e-05
2.01795195153622e-05
0.000104411794551956
1.66439589482115e-05
5.47628185158854e-05
6.82992761741079e-05
9.71290682722294e-05
6.99458596355787e-05
6.41168555854208e-05
2.61260023500313e-05
5.27332026705256e-05
3.54329669884656e-05
7.57681505316581e-05
3.07086397297198e-05
9.99516841236373e-05
5.75579826595327e-05
4.39997310545139e-05
4.50921901416913e-05
6.54145948198299e-05
4.52765724751718e-05
1.39261458899588e-05
2.87277996821544e-05
6.95105833620801e-05
8.18907397162504e-05
0.000100884121773253
4.33936707507913e-05
4.44361245504622e-05
5.9594553598161e-05
9.66960791689706e-06
7.51419517513121e-05
1.93653277564992e-05
4.78071766586311e-05
0.000108418613172272
5.34802592719461e-05
8.02457970280887e-05
5.78570888247832e-05
5.41393054902376e-05
3.2743571733806e-05
-6.51074721529366e-06
6.25781314910358e-05
0.000106339401889713
5.37449584481214e-05
0.000115273784217669
3.46983486617283e-05
3.87974717772958e-05
6.81435561808714e-05
7.2524821627929e-05
2.82525407537397e-05
7.20836662448455e-05
5.12174559126107e-05
7.04289131668947e-05
-5.37167678535024e-06
0.000101896916525983
6.60459217335705e-05
7.56034815041954e-05
3.76339774098616e-05
4.15700742413685e-05
2.39397258670009e-05
8.10907160551436e-05
0.000106270872704257
4.5867703214095e-05
8.94896868319715e-05
6.56844029558395e-05
6.54911396455787e-05
2.35696606732556e-05
-7.52834035752087e-06
5.13939914182842e-05
3.55974253296111e-05
8.18192444395585e-05
5.70179526183465e-05
0.000111968146407159
7.16650439420369e-05
5.87965150403519e-05
1.60320646570141e-05
5.38818282416526e-05
6.09506211945166e-05
3.50082965430512e-05
3.16545460312559e-05
6.58219490110428e-05
7.68988689850059e-05
2.29025389124938e-05
8.36480803358538e-05
4.97373293246234e-05
0.000115275418469366
2.91696370668357e-06
6.91758300161004e-05
9.48464056143347e-05
0.000113581745128466
3.53492211556027e-05
5.02341023007113e-05
7.39195215278883e-05
6.33345564683571e-05
7.84963351037061e-05
8.10190256228143e-05
6.16281430594041e-05
4.6779462616029e-05
6.90006064447408e-07
1.4294647260778e-05
3.07282591616892e-05
6.56572010851551e-05
3.55966460794871e-05
8.24374382645568e-05
0.000136864309263127
4.6787716304896e-05
5.58416641596192e-05
3.96299567052771e-05
8.58071019596632e-05
4.42668825811282e-05
6.18055280666218e-05
7.55217552394356e-06
4.33673475849489e-05
7.96258921821353e-05
5.21553303237923e-05
4.23074768441072e-05
0.000109827891858588
2.74650669674406e-05
5.0509667997648e-05
6.02258492335666e-05
1.19984828939564e-05
3.58719658102947e-05
5.19686610644748e-05
1.65370732511204e-05
6.76251125834052e-05
7.865118527208e-05
0.000142015897526992
6.93409817401121e-06
-1.57151989436411e-05
1.43495363228717e-05
6.22689024218206e-05
7.15195617841328e-05
2.47605899026132e-05
6.34997219019143e-05
8.51806489454766e-05
4.95957108706301e-05
3.30062233203754e-05
0.000106801497356679
0.000118478615524546
6.80645531688581e-05
2.93066115501955e-05
4.74194646166881e-05
5.30554705599426e-05
6.61958637877251e-05
5.84650072395932e-05
3.72706705077185e-05
7.94851884797111e-05
-1.45484631612734e-05
7.64620888262674e-05
6.15119623750728e-05
1.9737890852346e-05
8.04125632286993e-05
3.54446960251982e-05
2.06429412303346e-05
9.07762732996601e-05
6.38282888933784e-05
5.44938540230974e-05
2.54046033643812e-05
-9.458430664774e-07
8.27449496596864e-05
4.08131804345598e-06
5.51865340725841e-05
3.55395571931162e-05
2.42441371041307e-07
9.58296136782662e-05
3.53483091112268e-05
5.71552109075361e-05
1.10879268805526e-05
0.000116726978480503
1.70452757126844e-05
6.15227357218211e-05
9.00671825716345e-05
3.44299816221277e-05
-1.06127099383445e-06
0.000129727942360298
3.32193740519127e-05
0.000122572855700163
6.3645231609693e-05
6.75464059445405e-05
6.11402356047513e-05
0.000117234891019592
3.61014868385933e-05
3.38280675725335e-05
0.000130026967527736
0.000122076192340566
1.25610208360821e-05
-8.71846252815084e-06
-3.49826055032163e-08
8.11017849058329e-05
4.2091673590121e-06
3.48159194504854e-05
4.80401365207127e-05
6.09915136899871e-05
4.0610005305236e-06
6.44290380788539e-05
1.18682037067789e-05
4.52082921096764e-05
6.81827366738146e-05
5.06319797454701e-05
6.72917956633706e-05
7.62217918820059e-05
0.000141917291196396
6.04818430001441e-05
8.14162853955921e-05
6.6470113057484e-05
5.51103084588251e-05
7.85857202371568e-05
2.65886679193439e-05
8.4888798902246e-05
7.75791838686189e-05
8.49726653770312e-05
7.40283180376052e-05
6.39396786914521e-05
0.000106139661637365
6.40789157433041e-05
1.9400010547104e-05
2.37345117876156e-05
4.80510141782337e-05
6.89497103911587e-05
6.19215684606584e-05
6.86423655335607e-05
3.72445866456884e-05
3.31217581154116e-05
4.46702158786321e-05
2.67112784965382e-05
6.895549327258e-05
1.70935201017741e-05
4.70228018946519e-05
4.61678674616312e-05
-1.88268405237358e-05
4.45450878300383e-05
5.50030057247825e-05
4.28903678102906e-05
6.63666905422464e-06
2.50005145651078e-05
6.60082737045292e-05
5.87982228034175e-05
9.15798733617946e-05
4.07874341561391e-05
5.54701892594464e-05
4.99963944428966e-05
4.72625237473038e-05
7.9346461404885e-05
5.66948919014029e-05
3.86065466138526e-05
8.19493538872506e-05
8.57607340705748e-05
3.48014538584093e-05
6.10583334958551e-05
7.40192445366594e-05
8.40400271078172e-05
3.57831522607365e-05
1.17593269726974e-05
1.79293968326226e-05
0.000100042660800961
9.45808033907852e-05
0.000138225094751562
3.02666551676024e-05
5.44485596944704e-05
0.000132197434406991
8.06386565759797e-05
6.35709791845987e-05
-1.5104943617782e-07
2.65398542689158e-05
8.93394239732145e-05
4.90920729111589e-05
7.54344884525324e-05
4.47093855816756e-05
3.17113960927521e-05
3.95441627124805e-05
3.92097882746025e-05
0.000109514087517761
2.7152025238717e-05
6.09161344472978e-05
4.40085146100016e-05
0.000108220313968084
4.79247687939986e-05
2.74664585396709e-05
4.84467538167788e-05
7.12042296171758e-05
2.46341467456059e-05
7.49589735689327e-05
-1.75510963690531e-05
0.000104527879024553
8.54314024302745e-05
-2.20893762736795e-05
5.41710157828821e-05
7.74397370868734e-05
3.98569312704228e-05
8.32661115632134e-05
9.82102013436476e-05
2.65324020578355e-05
2.94558682634493e-05
3.54269789279865e-05
5.06325630038516e-05
4.56260244373858e-05
6.15293767857324e-05
7.96164336198677e-05
7.74143742029312e-05
0.000100425321291523
0.00011454570985123
7.72886376601023e-05
5.17213068775069e-05
5.22364358824882e-05
7.69918312883246e-05
7.25841098257231e-05
6.82784687659014e-05
2.71890381362249e-05
3.37943884681061e-05
-2.70953989805822e-05
8.48991318314811e-05
4.10130211314655e-05
4.43470220422268e-05
0.000111488787258968
1.70427093880342e-05
1.74479250576071e-05
-2.30764332214687e-05
5.28644692388503e-05
4.98197833920104e-05
3.53177160487618e-05
4.04668512111097e-05
6.85921132127894e-05
6.94352790803807e-05
4.24613447955788e-05
5.47131405475541e-05
9.06052705682415e-05
8.51670819332375e-05
2.01126846478637e-05
5.82058474976486e-05
7.05578786486421e-05
6.05018837593755e-05
7.16000157845623e-05
1.57153738086846e-05
5.49124221494027e-05
4.96702422625551e-05
2.10831604158416e-05
5.52129936309875e-05
2.70402327439349e-05
3.48476841195449e-05
7.0310911235841e-05
4.91755587621862e-05
7.37587574775036e-05
9.41270082960006e-05
4.95602820708739e-05
2.66124784349129e-05
5.42282227613558e-05
4.44715499321064e-05
7.2697613897289e-05
7.36197616369347e-05
9.71552914394348e-05
8.35767352887308e-05
0.000116183816667369
6.27915244451276e-05
5.97622330230845e-05
0.000104851633882906
8.36195199225316e-05
0.000129708919284417
0.000131194761460923
9.94060393428391e-05
3.21304424503787e-05
5.68837947974169e-05
6.47915126510924e-05
9.56606841804661e-05
8.8673652462395e-05
5.43721607427724e-05
5.61499982789033e-05
4.87660681102393e-05
2.96053412293e-05
0.000103418723557547
8.20790776432203e-05
7.48694272911266e-05
8.36476057386535e-05
0.000106226446913392
7.89173371635846e-05
4.52750248051717e-05
7.98806755331042e-05
5.16724735597495e-05
6.61309452729218e-05
3.05021660934999e-05
7.33035637499599e-05
2.38889559857694e-05
6.69722650174107e-05
0.000111669359995672
6.0284604222716e-05
5.46308181544732e-05
8.67956188646559e-05
2.08660256429123e-05
5.44141307373771e-05
1.08501820062094e-05
6.56839563001998e-05
8.27876195645798e-05
3.27552422882354e-05
3.77801502813742e-05
6.47043021739626e-05
7.83745198654062e-05
6.44193449508094e-05
9.11655761389328e-05
3.67114374198883e-05
1.0488927412118e-05
6.39409334971194e-05
8.53336989720741e-05
9.36588216887535e-05
6.74445107813466e-05
3.51570566105894e-05
4.08510933400143e-05
8.38278340984039e-05
6.43768029747952e-05
3.46153873865969e-05
4.91728301795697e-05
1.69072034439205e-06
7.86134916242883e-05
9.44892451373899e-05
3.83050023463046e-05
7.0507827865729e-05
0.000118315796749292
0.00010666079704695
7.97488081318034e-05
3.54269423267526e-05
4.46536149639876e-05
1.87170284651086e-05
9.15317426645936e-05
2.06096227430957e-05
9.88253912210922e-05
5.61166305368186e-05
6.55782854371486e-05
6.81316520852393e-05
7.56276785900493e-05
3.00573376720193e-05
5.93650083389968e-05
5.39540993584062e-05
6.06171318152923e-05
3.38445667329621e-05
7.92827430495015e-05
4.93818009379362e-05
8.39793116574601e-05
7.18897803696161e-05
4.06257277480286e-05
4.93748306031093e-05
5.16911783521253e-05
2.78452299965924e-05
1.90967909867353e-06
0.000100716313806648
6.13205612473121e-05
3.44649705557122e-05
3.63612465744345e-05
3.23437992945882e-05
6.22007802709695e-05
1.22978445737581e-06
0.000101099336975224
6.67475008250956e-05
1.89415557147201e-05
5.68776546248152e-05
6.69769003310332e-05
4.41521779514804e-05
7.04539287025498e-05
1.3365611100465e-06
3.49292124922177e-05
3.46031266580652e-05
0.000108760036827913
2.81154919288497e-05
5.27682468725846e-05
5.66648396674477e-05
1.27692272968899e-05
5.08563500527132e-05
7.0357038878509e-05
6.03370694257809e-05
4.59836807430975e-05
6.61689738678374e-05
0.000114277046370353
8.5834726379724e-05
-5.23904677721214e-06
8.33552882365355e-05
2.77117695959887e-05
7.09708367740682e-05
2.72978165967404e-05
5.60637319793822e-05
8.04416681276189e-05
6.7916031001969e-05
1.19001070896752e-05
5.28194677487453e-05
7.00397216190658e-05
4.45073939730457e-05
0.000148478155356154
7.02599096315303e-05
8.46050284488827e-05
8.06283149653586e-05
5.72846614466221e-05
8.17815151153217e-05
4.38576318160249e-05
8.38100861008245e-05
0.000116357338467868
5.42202715433467e-05
9.18128024470471e-05
8.64844712753974e-05
8.0420051935481e-05
3.58545762502746e-05
7.13689636365552e-06
9.54742675387013e-05
5.05313290500375e-05
0.000117652157960482
9.42405365467335e-05
7.60249910948956e-05
9.60788253277083e-05
-5.67790376788949e-06
1.80193057223844e-05
9.43956532622182e-06
2.25041475176036e-05
0.000113602881407464
6.43316023401942e-05
0.00010807587974307
7.61212870896416e-05
3.26316629537877e-05
3.65563428925601e-05
5.09818880076823e-05
0.000123129894517311
3.01261863942011e-05
7.59214124627778e-05
3.23015523568187e-05
2.07284577563163e-05
9.38070331377246e-05
6.22032556896103e-05
6.57240975644732e-05
0.000117782535569583
4.23577390014778e-05
4.03643228500091e-05
6.08387779357009e-05
8.63053274502425e-05
4.06969305495266e-05
4.72770720568658e-05
4.69183071465224e-05
3.48842849658914e-05
8.86773942233411e-05
5.50338019285052e-05
4.81221654162124e-05
1.87114957685961e-05
6.24782352011049e-05
0.000106984178063197
-2.50840145919722e-06
4.78421356473066e-05
6.37786869086555e-05
7.17544121122926e-05
3.61701600912754e-05
8.17380695383674e-05
9.18318346763313e-05
6.8221918745289e-05
9.27345819378263e-05
6.14686882748877e-05
8.57154548073056e-05
9.28627209196652e-05
0.000123799938949269
8.77505774225969e-05
6.03237872197529e-05
9.49719946905403e-05
3.98038758652704e-05
1.26101811787649e-05
4.41478151349858e-05
9.83465213160109e-05
6.00268187484065e-05
7.22098579893772e-05
4.42292926213302e-05
7.01985009049857e-05
6.56684200852296e-05
1.07730812464781e-06
5.2318206637167e-05
7.39753411224502e-05
4.97446762891105e-05
4.98165542906704e-05
7.26672531216133e-05
7.9628209708811e-05
3.95942944047108e-05
0.000152406123144822
5.56939616566567e-05
5.66549692842294e-05
7.92138129774926e-05
2.64037186248849e-05
3.10596521364343e-05
0.000106153688283276
6.5702829442892e-05
-4.67667519731351e-06
3.24016995033224e-05
3.51465748004757e-05
5.87790368889862e-05
6.38076887131022e-05
3.18023194820674e-05
6.01616806528732e-05
8.69019962564056e-05
9.09028675876477e-05
2.81772751704684e-05
4.84524403655439e-05
7.20167148276794e-05
0.000104235459415733
4.63987785264991e-05
7.87302980893659e-06
4.48584306662028e-05
3.8220324104504e-05
0.000114713131825814
5.80755340886324e-05
6.9205584224715e-05
7.1227127241393e-05
5.11955578793656e-05
0.000137792756917013
0.000117015326147456
5.96476279568253e-05
1.87895005451596e-05
8.02174380980468e-05
5.54124523205889e-05
2.58436703716517e-05
3.31009604971745e-05
6.40056491705191e-05
2.90110621827168e-06
2.41241664912101e-05
4.64902581786401e-05
4.5066544401355e-05
4.06906570841933e-05
7.05192280908187e-05
3.38350655373669e-05
2.79138039754722e-05
4.84669365509153e-05
6.47325585339759e-05
4.55939231620987e-05
4.04453103526809e-05
9.8436228435422e-05
4.56770669553595e-05
3.98393247569426e-05
-9.62434043622672e-06
0.000129725795210821
8.03962832767232e-05
1.87627417026943e-05
6.13770847818637e-05
8.98436821576327e-05
4.27013828795604e-05
0.000156104000547399
6.67269630382494e-05
9.13221305989641e-05
9.52009868248968e-05
3.56615223756556e-05
6.56720961007133e-05
6.32795460211731e-05
4.79360039204932e-07
5.33661148900685e-05
1.00726714640393e-05
6.24401928305821e-05
7.99048219476508e-05
3.8443401634062e-05
6.30051774158673e-05
2.21924519558028e-05
3.35255541151395e-05
7.68606705306592e-05
7.87725338389324e-05
8.5326823678086e-05
0.000127152658504052
4.15762200859186e-05
5.34278611405098e-05
7.2169006988909e-05
0.000119962017988428
8.91965351962834e-05
1.19128065575858e-05
6.43624702412305e-05
2.23176309946847e-05
7.63046754734015e-05
5.13449514545803e-05
7.8987342270795e-05
2.1470633346285e-05
7.7057760680459e-05
4.07502348839163e-05
0.000110020121092516
5.04590699165908e-05
0.000103609438351035
8.75982443857133e-05
0.000105737869724752
6.76499065987423e-05
9.61180216200414e-05
4.63789264772893e-05
3.58472687471609e-05
8.72814104164608e-05
5.7213489005304e-05
-8.690283447035e-06
6.71017604453398e-05
3.96745967575724e-05
9.10906911197368e-05
6.43953816415817e-05
2.60970805717688e-05
6.74096762859518e-05
0.000110040393082826
6.18327687805612e-05
1.70253836882793e-05
6.04316995553452e-05
6.2842239773971e-05
7.52620064440099e-05
5.45366241816882e-06
5.01499902483552e-05
6.94339969889648e-05
7.21819635707855e-05
6.68749015540805e-05
4.01524202176841e-05
1.38436202812397e-05
4.56398967737182e-06
3.9532281421354e-05
5.74020743326479e-05
8.03725817201013e-05
2.21048819619727e-05
9.41702843113543e-05
3.74260797778032e-05
5.32789590235948e-05
3.88501962450438e-05
1.10595127366374e-05
1.3122265450582e-05
0.000122125912423151
9.21287258772401e-05
3.64002850744754e-05
3.27247570097714e-05
5.45004429652644e-05
7.43838819409226e-05
3.23775728314825e-05
6.59746851210183e-05
5.80924945055328e-05
7.53701642374134e-05
0.000105002388899738
6.78338280738055e-05
7.63074037219277e-05
-2.75543450307903e-06
1.63393591943532e-05
5.70763630093234e-05
5.09377891534752e-05
1.83159302583388e-05
6.12210997300288e-05
2.42674337163557e-05
9.50760321851315e-05
-1.818650901157e-05
6.25088995588199e-05
4.41324650119315e-05
3.31145805105305e-05
-1.30910245411136e-05
3.06305813444545e-05
7.39283103636807e-05
0.000106718070328691
4.37882906870052e-05
7.63285019734558e-05
8.7047401902248e-05
9.45989368278165e-05
2.82991832830781e-05
2.50003862251244e-05
9.00042482890904e-05
1.31160644226133e-05
7.03374599067751e-05
0.000119753235368286
-1.5068579318802e-05
8.38634246332984e-05
0.000117486481552921
4.40366173984511e-05
2.10600705741789e-05
4.27426749500266e-05
4.52024872871224e-05
3.1632751992993e-05
5.08209668773568e-05
8.93006351612373e-05
6.5188787916555e-05
1.56803480003216e-05
4.66863586558495e-05
9.99212022711098e-05
8.69516640109842e-06
8.89614857201196e-05
3.50469194574369e-05
7.95276140070649e-05
4.10950418371578e-05
0.000103823745786483
7.46460111317588e-05
4.48424427124794e-05
4.21696645512995e-05
6.28329534064154e-05
1.24738857834548e-05
6.10213657346781e-05
6.2173581878878e-05
7.43059077114451e-05
6.284033471832e-05
6.4133037596243e-05
1.41783717146259e-05
9.83129104530113e-05
4.48735146292431e-05
6.4814885449609e-05
0.000127051234388601
5.88884388774368e-05
9.38600161752559e-05
2.72051117450811e-05
4.04562709869102e-05
-2.12609096664492e-05
2.70157544799074e-05
4.56946849047114e-05
9.03020057706374e-05
7.89540466133268e-05
0.000107385154917142
7.8583583990489e-06
3.89797979205687e-05
1.4536099045413e-05
4.352681532538e-05
8.98093155449149e-05
6.57053982156755e-05
6.1025770795676e-05
0.000121876195683858
5.08079021010899e-05
6.07814169059865e-05
0.000106887643659231
0.000107546910568187
7.73429471106134e-05
9.22399174264093e-06
6.41569518450496e-05
4.5057676083333e-05
9.85859707751272e-05
8.01390392183873e-05
2.5196078304653e-05
4.39034680351663e-05
9.04257418520814e-05
0.000128696972406903
2.22700037454323e-05
5.46993807469867e-05
0.000123527510162128
-3.3244199053447e-05
8.30426637747372e-05
6.57526099628055e-05
1.00599359575852e-06
5.48721175668543e-05
9.91462707860586e-05
2.21855104740021e-05
5.09140764421734e-05
1.68125738875917e-05
4.12780054008711e-05
4.78073574393204e-05
0.000103937597495609
6.36100459678043e-05
0.000147329134055726
7.60348840388443e-05
6.0618851116876e-06
8.2224560048581e-05
8.48030725781026e-05
3.74359186943512e-05
4.24684595778233e-05
5.18774873494941e-05
9.26219526015971e-05
6.68028616565856e-05
7.62185748339846e-05
3.3294404960553e-05
7.51915152429762e-05
2.32954526642382e-05
8.25185335998112e-05
3.35589609863767e-05
2.17520604218447e-05
3.89460403654418e-05
5.8309767831626e-05
0.000125103638043491
8.93495283877006e-05
4.86960339384752e-05
6.03147754562527e-06
9.25466621682906e-06
2.69980743052091e-05
6.77710531551487e-05
4.60300923292106e-05
8.18102318316131e-05
4.23704455603171e-05
9.78931722903995e-05
5.94256312378096e-05
4.51929695050097e-05
3.02316343816477e-05
4.09442451771479e-05
7.03528177303062e-05
8.07498574680912e-05
3.21730242805409e-05
3.71915168937991e-05
0.000113562982825692
6.26421397384082e-05
5.21877743140171e-05
4.18859715321238e-05
8.35415346254469e-05
3.82063515664369e-05
6.85215816572473e-05
5.97540340009171e-05
4.89001703313704e-05
4.33039960983036e-05
8.09895547555572e-05
8.17315307783102e-05
0.000107621077374612
8.73249456933313e-05
5.22025857731041e-05
6.03434121251354e-05
3.86399698376269e-05
7.71524858016569e-05
4.94183445453452e-05
6.37807250072664e-05
9.7079439333598e-05
6.8542118376285e-05
6.55494393589143e-05
4.36014392699609e-05
3.30628129859454e-05
8.45472272565167e-05
9.09700195001202e-05
2.71072173242379e-05
4.19037288089335e-05
2.98414016979798e-05
0.000126053584430942
4.47772565826318e-05
4.89426669937119e-05
7.0440234293191e-05
0.000113751324372682
7.95207887455906e-05
2.52782951638052e-05
0.000113659408005732
0.000124328719143421
4.02700370782546e-05
3.85433594525935e-05
5.10608915757568e-05
6.63038703878909e-05
5.15387539113642e-05
0.000100382869092715
3.85901590473504e-05
5.74285754463991e-05
8.88961023185154e-05
0.000101673661048054
6.96711383897422e-05
7.17005136383937e-05
7.67546928414149e-05
4.91606406131995e-05
3.18516764287736e-05
2.01492009296659e-05
0.00010555367744541
0.000119763223474168
-1.28547208263857e-05
8.35465763616585e-05
6.46630092172349e-05
7.2978780781172e-05
8.49950524987369e-05
7.110559262319e-06
1.71616401530751e-05
2.48255346268582e-05
0.000103642772107285
-1.59072483453197e-06
6.4789750329537e-05
7.9778554134254e-05
8.21447891660433e-05
1.05929939425073e-05
5.29883564748588e-05
0.000202494039656494
5.97556147602445e-05
4.10201697504294e-05
5.15790721076616e-05
4.83679619164311e-05
4.94412122641635e-05
5.79368989693954e-05
4.28205768250947e-05
3.92502452886485e-05
3.98418808574317e-05
5.67116502384469e-05
6.97271223647334e-05
0.000125991979099355
7.04014058497814e-05
2.680819461942e-05
8.30420596025862e-05
8.81643188935873e-05
9.91499734634024e-05
4.16700105763736e-05
5.42944970755855e-05
5.5133990236121e-05
6.05338938207925e-05
5.47096830276855e-05
2.89102110177327e-05
2.73702296231979e-05
-6.67411364211119e-06
9.5039740171169e-05
7.22534480290344e-05
7.81464573328036e-05
4.50831373345502e-05
4.11927834616752e-05
4.89949094725437e-05
4.70160582188822e-05
7.16329143017665e-05
6.23291238679831e-05
7.72186799354984e-05
0.000106980696516836
3.69493218669312e-05
6.13037854972442e-05
0.000138244172038084
6.532625235277e-05
4.57181181643148e-05
9.78465188795662e-05
5.72331710581849e-05
6.14179858738817e-05
5.87341997244131e-05
3.88395485221277e-05
2.13257801382244e-05
3.8972144481818e-05
4.70634458636225e-05
7.27356972786967e-05
2.19065516239104e-05
7.65719673036912e-05
-4.32245252741795e-06
0.000154429990441119
0.000100566454297158
6.06136802877673e-05
4.29324556944971e-05
2.02668420698356e-05
9.78750930659167e-05
2.92816018475965e-05
7.19362021975423e-05
7.45149433361561e-05
8.12296509083833e-05
8.56551260142111e-05
4.82575882176472e-05
9.64314038847277e-05
7.17494236119879e-05
5.22588744114633e-05
-5.19771233305869e-06
5.86007732805432e-05
0.000142460639547748
1.64099244772318e-05
8.45077504030562e-05
7.15079150746581e-05
4.00971576421125e-05
5.57360549420299e-05
6.56477182105774e-05
7.08386974632822e-05
1.39325191263916e-05
0.0001118235269439
0.000122178699631644
-1.8404600870373e-05
6.19374748345347e-05
7.31475043600988e-05
1.80008908861913e-05
9.73490418083472e-05
0.000101328391599057
6.88773521721884e-05
3.17818118386582e-06
0.000109801725573887
5.75525096623163e-05
5.68289343038445e-05
1.53507065521525e-05
1.79750804535989e-05
6.79837423067054e-05
3.53273181174301e-05
2.85746928509381e-05
6.58989448724231e-05
6.64647154810281e-05
6.01443258896238e-05
-3.63048679432756e-06
7.29051583831414e-05
0.000106702935373159
-3.3886670518695e-05
1.9893981189588e-05
8.26125915082045e-05
-4.08930522629492e-06
3.29143466388229e-05
1.02743783705931e-05
0.000101289315815845
2.19584586205298e-05
5.89826040309797e-05
9.819771452876e-07
5.21968896409081e-05
0.000105629889582674
5.4300359525606e-05
7.14028119438606e-05
6.99767536559423e-05
2.02413878848264e-05
4.80117023335187e-05
3.97010038229477e-05
5.48172044112913e-05
6.18845121918737e-05
7.01463272807993e-05
3.57252878693958e-05
8.23096795466724e-05
0.000115762137501253
7.46304429006788e-05
3.94834985249316e-05
6.0852127556549e-05
8.04639971524195e-05
2.59098038177208e-05
7.8516626464083e-05
0.000123699270093757
1.39149172537744e-05
6.32205276483018e-05
5.70968997497611e-05
4.30741592679548e-05
6.00523103637444e-05
-2.69419957641971e-05
3.20158242293167e-05
5.24407765411528e-05
5.56503545233093e-05
9.26168069778383e-05
3.36649303590014e-05
8.75932900042021e-05
-6.81287799999153e-06
5.90166100496505e-05
6.63901900537915e-05
8.84038520040064e-05
3.51492229350056e-05
3.60654521106266e-05
1.4203337362966e-05
3.5511679306088e-05
8.65663725057062e-05
3.90431464687288e-05
7.02013663270698e-05
8.18140286023631e-05
4.24159502034409e-05
8.21903219657576e-05
5.13690663812631e-05
3.84064572501862e-05
0.000120957954044513
8.08261763229334e-05
6.61292886549737e-05
8.30325590223114e-05
4.94858616428135e-05
6.05825082760046e-05
6.44709692433041e-05
8.9091620095898e-06
2.7709950089121e-05
3.89185748672886e-05
6.59312981547648e-05
-3.39590174126422e-06
8.05986772989887e-05
7.23347473132381e-05
1.81880800267198e-05
6.38593641705848e-05
4.03325752115075e-05
6.19465746974047e-05
9.29843202794778e-05
6.95128348778479e-05
2.78764561273219e-05
-1.32783162976665e-05
0.000100536796030493
2.23856279669143e-05
2.58482866058748e-05
7.89981182669026e-05
3.89932224375545e-05
4.79245838525956e-05
6.70156878675543e-05
8.79526692047748e-05
6.84742923346113e-05
9.85057889746695e-06
5.27208626577796e-05
0.000105074653204885
5.29713877010227e-05
1.83323539137864e-05
6.3366943989461e-05
9.43973201566613e-05
3.57224588436686e-05
5.92288329599913e-05
6.6268686232684e-05
3.4487956668723e-05
5.87441150743628e-05
0.000102855969979985
5.5378430255498e-06
7.23334873027712e-05
6.37015268649431e-05
4.34845000269896e-05
7.66168304368838e-05
8.40060355860868e-05
5.48833017254173e-05
5.78228966170525e-05
0.000115905036997577
6.0442695019731e-05
-4.30398432659022e-05
6.88781529057422e-05
1.0736530151854e-05
1.46885082795092e-05
6.49255838678998e-05
7.73446557910066e-05
0.000100729147244033
4.78161438692149e-05
0.000110948720054625
7.57970173098536e-05
0.000125733365493256
-5.07265871081958e-06
7.22181745883751e-05
0.000103701873976591
8.71883704999639e-05
4.71341901116532e-05
8.3017293222646e-05
7.64369857988915e-05
2.20793924364589e-05
4.4911255630913e-05
7.08316831559684e-05
1.82268205060343e-05
4.78518343245509e-05
7.45537426201736e-05
9.56479944607947e-05
3.46599016126794e-05
7.72273600527039e-05
4.64324618701048e-05
9.58765594344464e-05
6.04117153810849e-05
3.70197377433913e-05
3.28144220779858e-05
6.85191321958537e-06
-6.76782624514619e-06
-8.82174359667223e-06
8.83539729063069e-05
5.88493059514386e-05
5.32038479206931e-05
7.99618128447217e-05
0.000102192934233053
5.59439159752231e-05
8.89266171485373e-05
7.02507896304275e-05
2.42517788514786e-05
7.95634493195125e-05
6.83729910399136e-05
0.000105950868969581
5.60734257823005e-05
5.80122902113872e-05
4.897608855574e-05
7.74035927539351e-05
1.91491094022342e-05
8.61731078647902e-05
4.6643715302099e-05
2.54711834589271e-05
2.89604336701116e-05
3.14843596730567e-05
8.99984818623054e-05
0.000126679021604445
2.40719950191829e-05
5.7047127580901e-05
4.42974040643545e-05
3.74513607237738e-05
9.57945083050348e-05
3.96523758368772e-06
0.000131278768748016
5.7987363697054e-05
1.65555006823004e-05
0.000102355936347866
3.44481760671463e-05
0.00010283487457684
1.98904279871656e-05
7.31538840958063e-05
5.3392222241497e-05
1.23818188943454e-05
3.13218509998558e-05
-3.59279508078898e-06
8.10834391032666e-05
-4.01296543468906e-06
9.22935620397458e-05
5.59340223901895e-05
6.44055591457964e-05
6.19882766590001e-05
4.73809440556196e-05
9.04224595173537e-05
6.78127897161115e-05
3.63820022759849e-05
0.000102088023922919
5.01091052263805e-05
7.15753539112874e-05
5.13084029558032e-05
0.000120945915622789
7.42769051760077e-05
6.09843831468986e-05
6.63373884422983e-05
2.48330574665088e-05
7.47847391165586e-05
0.00010249728162675
1.0405899914842e-05
8.46092590148742e-05
6.78368042321419e-05
4.21583403201071e-05
8.17627377319241e-05
9.18101728569497e-05
-2.0115079814689e-05
7.76211551859206e-05
0.000113635534647314
3.25173693961787e-05
0.000108660692659662
8.54428870138323e-05
7.45510247863358e-05
7.11484576343269e-05
-4.40396610857891e-05
6.34227942420775e-05
3.82335276685467e-05
7.90964184841256e-05
2.9006028438966e-05
2.38673109028991e-05
0.000108147307361291
3.02255096216991e-05
3.33646604375327e-05
-3.90372780189567e-06
0.000112027855194061
8.96499065544389e-05
6.35271418294077e-05
6.75167797308406e-05
0.00010776369083329
2.37291586447406e-05
0.000116186085814647
4.14624149547204e-05
2.38261311140224e-05
0.000127016138693951
0.000103969731107465
3.19499431798319e-05
7.25652223425836e-05
7.7624680408264e-05
3.60451074524935e-05
6.19719338704776e-05
6.03501666789733e-05
4.49070601111379e-05
0.00013808447508137
-1.84451436534598e-05
3.25825928384171e-05
0.000132906672657438
2.73231384351814e-05
0.000128806070899895
1.94693649023097e-05
6.83350675420965e-05
3.05644086813961e-05
0.000104238953518586
9.50943327575317e-05
-4.40966994531464e-06
6.48423343416238e-05
1.72096033839274e-06
5.04084311587648e-05
-1.42068778083782e-06
7.07374284509589e-05
0.000113249198066237
6.45069412497092e-05
6.05815824392647e-05
0.000103752810069684
2.55966167540251e-05
6.53449200886671e-05
4.91164686146745e-05
8.61588163188739e-05
6.8547233311093e-05
7.97380619789127e-05
4.10580327108964e-05
0.000126738032725652
8.80869906777041e-05
6.09166984216856e-05
6.11137080023974e-05
7.34018727314276e-05
0.000135872030063532
5.50166190272424e-05
7.01849912324258e-05
6.32118267181048e-05
0.000112649312225322
2.31418560201017e-05
2.95630134803676e-05
6.00634079222796e-05
9.99516856694423e-05
1.82980296683535e-05
3.89131097053886e-05
4.60324961173572e-05
9.84152732408803e-05
6.24188458783468e-05
3.86414714514771e-05
6.92641197482442e-05
6.48769928880646e-05
0.000100146075296004
5.28562101163136e-05
4.272752493163e-05
2.45811533395262e-05
5.86438167550609e-05
6.23398465596695e-05
2.46893239693824e-05
0.00011890599087981
7.79704010657335e-05
0.000119390550807091
2.86043784940868e-05
8.68920506020255e-05
3.2593064568947e-05
1.19543281899024e-05
3.16248751481836e-05
8.94675409825923e-05
4.46326139345576e-05
9.43705567429813e-05
0.000112922045308838
9.19348170927571e-05
4.75304838832783e-05
3.17039916281737e-05
7.87548561831523e-05
1.8108711813576e-05
4.90855955062724e-05
1.92173034464396e-05
6.22481009008727e-05
5.39230120748946e-05
9.26686515123625e-05
5.56546588240061e-05
4.54192134130772e-05
4.78104874959003e-05
-4.26424296226725e-06
2.71989507040468e-05
-7.04964295296227e-06
0.000121918470786188
3.99325858420588e-05
8.40923026463085e-05
2.26062988781419e-06
7.2093147016327e-05
9.09509044270629e-05
4.46442148257384e-05
4.87975180956075e-05
3.23718718164263e-05
9.48375867716495e-05
8.15191296362715e-05
3.20701522395706e-05
6.32500359145493e-05
5.49910233182855e-05
2.87071385408856e-05
6.70000237269268e-05
8.49600817521777e-06
7.46297227484737e-05
9.61527019232701e-05
8.63991062045787e-05
8.94520434930527e-05
7.78284829032651e-05
3.60209772963986e-05
8.34869457987083e-05
7.73658559951794e-05
6.83656941441057e-05
8.06471754555139e-05
5.52638062878579e-05
0.000105770702971486
6.18434274076841e-05
1.89117496903011e-05
4.52342839481749e-05
5.47060246516277e-05
5.42551004355567e-05
3.34828454316961e-05
8.2533902138562e-05
8.12285601153298e-05
-7.21485581981587e-05
9.80484272965283e-05
7.32907701230176e-05
9.03183814797445e-05
0.000106679779207601
0.000126579039815868
1.66944933840736e-05
0.000110482554764983
7.53979298814269e-05
4.30800744552104e-05
-4.00593306646897e-06
8.16124281602168e-05
3.99725705290408e-05
3.46263456710033e-05
4.65904763418812e-05
3.44262723738395e-05
8.83382509505466e-05
3.61335100641421e-05
7.63220454565294e-05
5.03703419739041e-05
0.000139790227805297
4.68633240206573e-05
5.18100811450187e-05
6.14116944523595e-05
3.70048985214129e-05
0.00010322493834583
-5.91592374679826e-06
8.35862115673902e-05
4.41584372038814e-05
5.29337218214725e-05
7.17910474639562e-05
7.42136519775437e-05
9.64904955092508e-05
6.03756584674665e-05
0.000106544405955956
9.46945599026664e-06
3.72449097371774e-05
8.33077352815794e-05
0.000134581221614464
9.22390358373229e-05
0.000123975928387353
1.5420740345875e-05
4.3690638462818e-05
8.56989329886888e-05
3.16013182404767e-06
8.48481548535564e-05
9.61872170353317e-05
-7.69309894604253e-06
5.27322079263234e-05
9.34016305042455e-05
5.64377702615094e-05
4.19834663636807e-05
0.000112117717587524
0.000109215970613489
7.22382936677505e-05
3.21166566336645e-05
0.000101279969613991
9.08097082103203e-05
7.89433799236903e-05
5.60284117346669e-05
6.72129383355928e-05
3.53721250036283e-05
2.7226237412783e-05
5.19627861630912e-05
4.12714698870846e-05
5.17716847522944e-05
7.79957048968708e-05
5.89866607728328e-05
6.74261970450864e-05
0.00013172655169888
0.000105312798940763
4.35602236703537e-05
6.76420526698151e-05
3.12057885633217e-05
7.85658909820894e-05
5.30425097876001e-06
7.2593203116501e-05
3.01177843096159e-05
0.000163465554516607
2.18321435468847e-05
4.1332472112502e-05
5.11961091515755e-05
5.57316525330348e-05
0.000128151649352555
8.37065185361564e-05
4.70830644765482e-05
8.02908288798796e-05
8.46870091670441e-05
9.47608239877176e-05
1.45103349260993e-05
7.55874633501972e-05
6.66751315121549e-05
8.57341123530328e-05
5.70121047271633e-06
9.00017958075872e-05
5.74458220887699e-05
0.000109385757394197
1.43773851386264e-05
7.4298207272774e-05
-3.19960752886887e-06
3.918497890173e-05
6.77654991363733e-05
9.36043040801185e-06
3.6874413583787e-05
1.5765972071815e-05
7.41153228626216e-05
0.000125838073452969
1.10959060333679e-05
2.07894878649577e-05
3.49533839297885e-05
1.19253745051568e-05
3.45213208801952e-05
0.000143565695035027
5.97371935109086e-05
4.27222379852905e-05
1.63092372438639e-05
8.02560348239115e-05
6.5611345638412e-05
7.85504789323093e-05
3.55928525081808e-05
6.09557686501649e-05
8.71574923850396e-05
5.16492494028903e-05
8.30488540075244e-05
9.86024316736982e-05
8.25681799370927e-05
3.85911743534815e-05
8.88287889066499e-05
3.87893890844683e-05
6.83999189710709e-05
1.67274327037334e-06
6.37831979792362e-05
2.78569252818947e-05
6.93326549315021e-05
8.05327901629707e-05
4.11733381303271e-05
3.96334321680949e-05
0.000105838022916804
7.21243083330184e-05
5.26417272183945e-05
7.01380256387861e-05
4.23248557016965e-05
6.92636166444429e-05
0.000107390058149712
7.3724932692656e-05
2.77142990532991e-05
0.000103056550913303
5.34162008032245e-05
5.58766184236279e-05
7.77936529322126e-05
0.000106122702078292
1.94286265907926e-05
2.56373032632084e-05
3.15726735320409e-05
5.44359201934657e-05
8.50782771466994e-05
7.14254852881155e-05
9.20572250081383e-05
8.94212966501033e-05
-2.98442748280412e-05
4.91747081322907e-05
0.000114371484144161
7.68650703110486e-05
9.37760273865993e-05
2.7537010833446e-05
6.06340216245781e-05
4.48997607463877e-05
4.56021899572766e-05
6.74414068291402e-05
4.66637207957628e-05
0.00012773854533885
1.49668960644658e-05
0.000111586155343981
-1.09673178679716e-05
9.79045723761093e-05
-6.5464800963704e-06
2.51797563406255e-05
4.54470339835071e-05
9.97588394406229e-05
7.72148274987112e-05
9.18715930782718e-05
8.32057114664957e-05
4.64840221279354e-05
7.05262475541209e-05
6.40643987553213e-05
8.76531183510894e-05
8.83681787462985e-05
7.45767015839046e-05
9.24892283677949e-05
9.96692246244553e-05
7.47695464239811e-05
6.32261747514913e-05
3.28349029821828e-05
0.000108923758702945
6.28649275397203e-05
5.67067661787778e-05
7.17794085646593e-05
8.327138551331e-05
5.24566644239426e-05
8.09620064557759e-05
3.12647976682664e-05
7.9820399546009e-05
0.000127551645052052
5.20170199925242e-05
6.27935671540452e-05
7.94611529314431e-05
0.000101395716773867
6.49935441544489e-05
3.92425457440464e-05
5.11414573333806e-05
2.78329661970069e-05
2.5270593867502e-05
5.72777360553115e-05
7.22179313834589e-05
8.11672843160095e-05
4.16480794786482e-05
0.000115418458919888
4.52321908873093e-05
3.62408772863872e-05
6.64126218116735e-05
2.50161037517857e-05
0.00010077099237677
5.11116005761985e-05
3.84713218786428e-05
6.60469387284484e-05
5.88309897458724e-05
1.70470462565847e-05
5.26680828612591e-05
5.45754030652719e-05
3.53187067039638e-05
0.000105815233529584
7.44187945289823e-05
6.85421059484562e-05
9.30118397009881e-05
2.77528839683018e-05
5.56761613848385e-05
4.27939864001625e-05
7.73773774408864e-05
1.82152943495927e-06
4.76290647792818e-05
-5.73556631057837e-06
6.41079674329869e-06
3.04988699923269e-05
7.35385265424379e-05
9.55300676601084e-05
4.23121759280215e-05
0.000100010085891276
5.96057578250956e-05
0.000101939946939207
5.59743790121335e-05
9.20445032508475e-05
6.58547159440251e-05
7.81816257828962e-05
1.61995838457722e-05
0.00010494001561137
3.38260112253991e-05
3.73748448474899e-05
9.90266063154661e-05
8.87899466913691e-05
-2.74610269648751e-05
7.16569124329708e-05
8.33005441063043e-05
9.71800117889936e-05
0.000170578732904254
6.04489523062255e-05
5.04582183406679e-05
0.000142826282643365
4.35645834244441e-05
7.74233962228681e-05
5.37151565593401e-06
1.15276705125186e-05
2.94861990644968e-05
4.73388804220004e-05
4.65884314862968e-05
3.58279886645151e-05
6.31393769806433e-05
3.44156674711083e-05
7.83602171091358e-05
0.000152282371812094
7.21164354799325e-05
9.8326256379479e-05
5.31678221291615e-05
3.80850165450264e-05
5.50868535796133e-05
4.32081864964844e-05
9.62379442790764e-05
9.58555086950994e-06
5.87243785182148e-05
3.75832628162964e-05
3.46199803083946e-05
4.92783025600844e-05
5.26252840513448e-05
4.55023020373928e-05
4.24632695132335e-05
8.26993531294893e-05
7.07180304287409e-05
5.63832993215103e-05
3.58518598879646e-05
0.000130291551502362
4.73309346501526e-05
8.47351417742776e-05
8.29006631522319e-05
4.92239667612471e-05
6.67087930144532e-05
4.08341214171885e-05
8.9873553190707e-05
0.000128847112066649
0.000129488184816593
8.33479245615512e-05
0.000136946321708778
4.67963286322266e-05
8.66268175622745e-05
6.64715771356292e-05
1.25199221089347e-05
5.21905156966606e-05
2.9333958157067e-05
3.64409294486583e-05
0.000115705205406894
2.55718578201213e-05
7.32497963313968e-05
4.204254476464e-05
9.46441927208661e-06
0.000138844997498565
3.68452274304142e-05
2.14982557316431e-05
5.50946565303432e-05
8.11061571878414e-05
7.4519225814542e-05
7.74569379939262e-05
0.00010824902109683
2.60020833753571e-05
6.99099957397761e-05
4.8181559318446e-05
7.46991267868744e-05
9.74015961521926e-05
0.000158426526971288
0.00010271538916057
1.08687591596579e-05
8.15269528498319e-05
0.000110899383743852
6.42968537551533e-05
8.80969959681875e-05
5.11388067389371e-05
4.64249814053717e-05
9.22171184398692e-05
-1.2435938360115e-05
4.81697722513436e-05
8.41555192369592e-05
5.41816759396044e-05
7.27822012900242e-05
5.87326540702644e-05
5.05824605078584e-05
9.01326275707319e-05
3.65469517281838e-05
7.16044458574193e-05
5.5458883986977e-05
1.21491271622104e-05
4.37142260417187e-05
6.39109453707835e-05
7.6416049337933e-05
4.141630732509e-05
3.41715167013186e-05
4.82537050706047e-05
3.09066222599562e-05
4.5608210351423e-05
6.29059560412502e-05
0.000114912288660413
6.01653119277351e-05
2.76374043771459e-05
6.15392896097413e-05
6.58329821203721e-05
3.63388706755437e-05
0.000125528124551056
4.84069660504224e-05
8.79157538463776e-05
0.000111583419981559
5.99830660211147e-05
0.000124082269067348
3.95718329416241e-05
2.07709585996869e-05
4.42931722377938e-05
8.23736128439632e-05
0.000117915124343944
5.44992276692948e-05
5.44746922686239e-05
2.52273480060684e-05
7.95181264548323e-05
1.06925147657865e-05
0.000105115555053777
6.57211397216783e-05
1.40798963511675e-05
7.93672339350991e-05
3.61251900920515e-05
6.35641584781197e-05
4.56931432322361e-05
4.49352136547518e-05
2.03308317942809e-05
5.01884439657451e-05
0.000130582397079378
6.00206072547206e-05
5.14796122707891e-05
8.32439863103979e-05
6.17977823185059e-05
9.0299648384193e-05
7.83682703727811e-05
8.42351292397522e-06
2.09171123428431e-05
4.43141378317704e-05
1.32230307255201e-05
2.88325883040601e-05
5.21015745536781e-05
4.99799341338735e-05
3.72653367354304e-05
1.35954465831928e-05
4.03165691127862e-05
0.000141311384750806
1.184654465399e-05
6.72761473360263e-05
7.04965004886695e-05
0.000125105053857026
4.08181950312962e-05
4.11189686611004e-05
1.54091564786689e-05
9.435793527283e-05
4.72677351839387e-05
6.30465903226708e-05
5.23788753325479e-05
-1.99906887224092e-06
4.36316404130308e-05
4.09787206135519e-05
8.5678249084701e-05
2.78224842023713e-05
7.7569737390901e-05
6.40053295916815e-05
7.54458794516072e-05
3.92719044822131e-05
4.47226255183829e-05
7.65377042171918e-05
4.15171659612014e-05
6.91813875379638e-05
8.35017187453451e-05
4.84333008367846e-05
5.43911429427191e-05
5.49978925992785e-05
7.53278303353085e-05
3.05426289928705e-05
7.61045271638914e-05
6.29295597528775e-05
6.66496826714342e-06
8.35810645592807e-05
4.5603703967553e-05
6.78093612459226e-05
3.28205587471724e-05
4.83429396996657e-05
-5.999727560902e-06
7.29305132449201e-05
4.08020749112645e-05
7.9586731327798e-05
4.32029734926691e-05
8.87938904095778e-05
5.44966234367318e-05
6.90911692179713e-05
7.04886257252612e-05
8.19169538005001e-05
3.01275560395252e-06
5.32602661336231e-05
-1.41702329965694e-05
3.54750567268439e-05
4.59443895577809e-05
6.63363076283058e-05
2.83249303794878e-05
-1.48457812420887e-06
3.38579728460313e-05
3.9997434246109e-05
9.69849563762558e-05
3.5189299996267e-05
0.000123618171073135
4.52066853465133e-05
2.73822752378863e-05
5.99512379753418e-05
3.69475277207339e-05
9.00053230259043e-05
8.79477826033505e-05
6.43226623598897e-05
7.95998812220845e-05
3.61737885926382e-05
4.57908330443713e-05
6.319400753549e-05
7.2268998844399e-05
7.62652234097205e-05
8.14287530005131e-05
0.000118101568660491
7.72542652997321e-05
0.000161160534961717
2.97104192145298e-05
5.90525833289808e-05
-2.29881347055888e-05
2.73850279440706e-05
6.24101150381189e-05
-1.04541041068722e-05
0.000134123823885448
4.23709110175657e-05
8.40917997191732e-05
8.79018467207378e-05
5.41732434533699e-05
4.33316101314554e-05
6.23798441810636e-05
5.20249667262826e-05
7.17173918602229e-05
1.12361280370568e-05
1.09246783170144e-05
0.000112150834192754
2.05673317509146e-05
0.00011054284956585
1.54602444466042e-05
0.000130925728261165
3.16110496415139e-05
8.0626574645587e-05
4.56334002783439e-05
9.70878780592902e-05
3.16567454611316e-05
5.06752646850316e-05
5.83778828494617e-05
-6.45657577418315e-06
8.31644114718857e-05
3.75052522329226e-05
8.080390653943e-05
3.75604865458447e-05
0.000103370988884333
3.90113073533427e-05
8.57021976866725e-05
8.69638210848479e-05
0.000151361172009817
1.3766859252409e-05
5.67586011712396e-05
6.38348353569235e-05
4.94140904227206e-05
4.0859655984524e-05
8.09319380939392e-05
8.16174602327837e-05
5.4174182672289e-05
6.0754760436071e-05
0.000143455878497287
0.000100040863075087
6.17643030952061e-05
7.74825074541955e-05
5.20494878249243e-05
5.19373758537286e-05
4.79568429916784e-05
6.01498369735938e-05
1.4701072022526e-05
3.08904824235968e-05
5.50684245494802e-05
3.16732918356111e-05
5.13370281841525e-05
2.42475700654101e-05
-2.82111610783992e-05
5.06313220672307e-05
2.97200464798871e-05
0.000142987344286449
0.000112909988473329
3.17439868444288e-05
0.000185519703044064
5.58887067714717e-05
0.000125573873721872
6.8304106116588e-05
1.22273057411006e-05
6.597868196841e-05
4.20117604461388e-05
3.88544260250939e-06
-4.85715875685402e-06
2.12820113316425e-05
0.000116860916762261
1.43690144609336e-05
8.2444312498358e-05
8.54203677060649e-05
4.49122211903587e-05
8.25186694845332e-05
-2.46066971304061e-06
5.28338603425337e-05
0.000100568691249312
3.90614366845964e-05
-3.34972096323905e-06
1.91130667594555e-06
9.00171677027753e-05
1.66842917162989e-05
4.44241181561305e-05
6.16041805916287e-05
6.7722052108978e-05
7.76494442051476e-06
1.02647100160157e-05
6.5586462632951e-05
8.87996164232294e-05
6.18211100305488e-05
1.90735309049115e-05
0.000121545275361802
7.5562000170257e-05
8.90103175954368e-05
5.57236072409099e-05
6.29338776069741e-05
0.00015637574109143
6.07213723320428e-05
2.95603096624047e-05
6.37215156382803e-05
9.2349752138465e-05
5.6696885375184e-05
9.01022040732979e-05
5.49886058642296e-05
4.01026637581042e-05
5.18758619920253e-05
-7.52862544991006e-06
8.8316293014224e-05
0.000106526500945323
5.14211920073279e-05
5.47110433961974e-05
2.67736664940688e-05
0.000100314906912368
2.29326333403438e-05
0.000131425320414449
6.58035060749632e-06
2.57875795009226e-05
7.97697863619463e-05
8.17112260265237e-05
9.65531570727452e-05
9.91083364447228e-05
5.98131853569205e-05
3.14467721425401e-05
3.04673033745515e-05
7.51250494073331e-05
5.71180308012975e-05
6.79160306410164e-05
4.84009490234859e-05
6.15837977898667e-06
8.42149057370607e-05
5.4295825946263e-05
-3.96482728082037e-06
8.76281143026535e-05
8.55478464329908e-05
1.11969179260039e-05
0.000104276924704421
7.36665205878439e-05
4.77945811429409e-05
-1.7196062681491e-06
9.49289123568121e-05
4.07438236331517e-05
6.29892453759112e-06
9.28066238117292e-05
0.000104209201671853
3.3892771937924e-05
2.3757346036643e-05
4.94383437610411e-05
9.83747283456031e-05
6.0157317639015e-05
9.3937025628396e-05
2.44824336373698e-05
7.52546832746969e-05
3.39468640671198e-05
0.00010401675910994
7.11633665562243e-05
2.81203056676318e-05
4.24138550787924e-05
5.77023355306083e-05
5.74257141046473e-05
5.10085766084145e-05
6.88405704224358e-05
2.21042334403458e-05
7.15144527141343e-05
6.85950820303545e-05
5.58432031704337e-05
7.52976619222056e-05
6.43793838594796e-05
6.99543195326404e-05
0.000116401144072915
3.53399390790167e-05
2.56780975673206e-05
1.63913996453482e-05
5.62483074282521e-05
6.67210415544565e-05
9.16050013348402e-05
-5.95578466384023e-06
6.08172066554058e-05
8.73668891481866e-05
9.04512565942508e-05
3.39452847935521e-05
-3.14729960199402e-05
-1.08887312075615e-05
2.07253394669801e-05
9.76046426846462e-05
6.29344526324081e-05
7.20429161530154e-05
6.13524786189962e-05
4.54289059258451e-05
0.000100056941030775
-3.1441879411265e-05
6.19981755764316e-05
9.38317240786109e-05
9.14726130921517e-05
5.79940643490872e-05
0.000108596072931641
8.58868025163075e-05
1.84536342284015e-05
0.000117569326796733
3.86703032051039e-05
5.96932359657273e-05
9.80044068612374e-05
6.50597643531219e-05
0.000100383861159905
6.29236748633588e-05
1.76957548587254e-05
9.71832825072412e-05
1.9366280249174e-06
7.5841610217645e-05
0.000104738182803373
2.37795569800059e-05
7.49870030114251e-05
7.92018299036195e-05
-1.41046510457561e-05
2.3613039877602e-05
2.25960211095812e-05
1.44331699893326e-05
1.22455368856429e-05
8.09182710801028e-05
3.61951475475901e-05
7.95062813366738e-05
6.39012670266855e-05
3.1459285223221e-05
6.66717024432708e-05
7.02451735338642e-05
0.000115244013980082
8.41903808095775e-05
-1.95605332671189e-05
7.56946953592623e-05
8.84593839990716e-05
8.39448760019544e-05
7.37705617019245e-05
0.000101176352446265
5.95037440016919e-05
6.09206633682424e-05
-7.22869124560414e-05
-1.42879796740473e-05
6.81048489073341e-07
4.11998605320628e-05
0.000107498487027909
2.16283221019712e-05
7.77240869084541e-07
6.62106166129331e-05
3.59178002221054e-05
7.24506504830059e-05
5.98948416933707e-05
6.26260968966482e-05
5.94821877619867e-05
4.32426774688017e-05
4.96632732659456e-05
-2.3259569745428e-05
5.63304841210431e-05
1.58451295191212e-05
4.26191067449893e-05
3.27212134968449e-05
9.19904119603966e-05
0.000109648920684028
5.90467001323634e-05
5.58321721420003e-05
5.85161785718698e-05
0.000116096102630667
6.14438312260146e-05
6.08696720498367e-05
5.28504594951046e-05
5.1286673055091e-05
6.21486931576363e-05
3.05849388965577e-05
3.37592018380718e-05
5.22305637339074e-05
0.000116431452821146
1.99302873761182e-07
5.41005073630924e-05
2.31285825643646e-05
2.34337894604838e-05
4.24329297522233e-05
3.81348371748737e-05
4.35477332583289e-05
6.20755623601747e-05
7.56967349409332e-05
6.32281994937348e-05
6.25748149441708e-05
1.3338202684016e-05
1.85428570606439e-05
4.87858708517791e-05
7.93414559506311e-05
8.74668309078713e-05
8.76549775661442e-05
7.24847837086765e-05
8.71392812704927e-05
4.17130240588529e-05
1.00651959788295e-05
4.45309346752946e-06
3.49704381862685e-05
-7.41138992096784e-06
9.30475604616404e-05
0.000111440890211799
4.63063938354995e-05
3.96184451172787e-05
5.8819323496321e-05
6.08309263802884e-05
2.10632974184015e-05
9.23826555981454e-05
5.89088860517681e-05
2.61039553031284e-05
0.000120972409042693
3.93239199575922e-05
3.49605784000177e-05
0.000114593766964731
8.47186986252301e-05
5.79619514075385e-05
7.79668312029473e-05
1.59782622920481e-05
2.08328909604907e-06
2.27818665683556e-05
3.69239603704947e-05
6.52134799212747e-05
5.55632494822162e-05
6.29870617724138e-05
3.39922469678701e-05
2.13882750210861e-05
5.94095398285115e-05
0.000105530783314902
9.34252083940109e-05
5.99905198350765e-05
2.99468216380387e-05
5.7343811423779e-05
3.32992904606003e-05
9.72861204101756e-05
5.60028787855775e-05
8.1576145137205e-05
3.93411624531837e-05
1.70198977553397e-05
6.61426921675699e-05
3.32426397572503e-05
5.34477842432085e-05
3.47917941653067e-05
4.53234234452958e-05
8.59943716899767e-05
8.15619318791236e-05
6.06601466432958e-05
8.40398692576798e-05
6.67751414162068e-05
6.80999700121334e-05
9.34245447696496e-05
6.68019222616303e-05
5.27471426178425e-05
0.00011731999587576
3.70713271181184e-05
8.13092680834249e-05
4.42048495530849e-05
2.08004185427588e-05
8.42954781944977e-06
1.88681448449836e-06
8.3296582009406e-05
5.6523984069661e-05
3.87607011560456e-05
4.21091343381659e-05
0.000129157338554341
6.76366618910573e-05
5.67156973811235e-05
6.25511646715818e-05
5.46126479909226e-05
6.5931221141418e-05
2.71049315449053e-05
5.75556881456676e-05
4.63015249804344e-05
4.9780341017273e-05
4.90613151352668e-06
0.000107438483395275
7.38782022383031e-05
7.54135419744264e-05
6.19266857785045e-05
4.13040793030581e-05
5.94233150803163e-05
5.16386768752764e-05
4.60808748373447e-05
9.09093916744733e-05
4.95703460298719e-05
6.5970659409661e-05
0.000124617272863976
3.93624139499904e-05
0.000151245273819904
7.79397814839184e-05
6.71126023570149e-05
7.28477084351785e-05
9.71009725810352e-05
8.32869839610529e-06
1.67395907540651e-05
6.64110326095568e-05
6.88014489743873e-05
1.07978651614243e-05
5.28567809590419e-05
7.7241799520678e-05
3.52536674449633e-05
5.92398262537953e-05
6.67884874351762e-05
5.74092919742348e-05
7.83446372079319e-05
4.0139706676159e-05
3.03420062298716e-05
6.64157445088222e-05
0.000109690937370696
2.78213889621587e-05
2.24734581293482e-05
8.01711006271025e-05
5.97852326307659e-05
8.14096165193531e-05
2.44802679075312e-05
1.78640984287433e-05
4.73385329989389e-05
-5.3037459407067e-05
0.000119924246822391
6.48073698627108e-05
9.09626508744609e-05
9.05368583656853e-05
3.30242666699699e-05
8.5976626910733e-05
8.8645705501976e-05
6.07768635342631e-05
0.000103642953825861
4.26532705355427e-05
0.000127332573816448
8.94929814079814e-05
4.82820447432534e-05
3.80126056176233e-05
8.08909735055427e-05
8.18295855076946e-05
-1.29352983812369e-05
-2.6458061919916e-06
6.95510093840232e-05
5.21363584221135e-05
6.01202556708802e-05
0.000106335365613037
8.69759328178714e-05
5.67172056509878e-05
5.7043644132747e-05
0.000138568567985182
7.78822977718245e-05
8.20355919065953e-05
7.20839710666787e-05
4.38398767087526e-05
2.76542468837467e-05
5.61762080059032e-05
5.7224326409268e-05
7.99579892136985e-05
9.19158158285633e-06
7.85263345596948e-05
2.23971640676705e-05
4.98252980059695e-05
0.000105128252985103
5.74578670619721e-05
7.84702169113923e-05
3.95295818017608e-05
8.8113399545918e-06
7.37270935567818e-05
8.21179388926127e-05
8.18734746293798e-05
2.62851769448274e-06
4.88842905648595e-05
4.62746152390005e-05
3.97421343021408e-05
0.000124805956020489
4.38231688463007e-05
5.24548787597854e-05
4.92275001745401e-05
0.000108970563984019
2.96585905701482e-05
7.72101130179782e-05
0.000120648053387956
6.77060626771068e-05
8.68215269680307e-05
9.20463388877885e-05
5.13622773063614e-05
6.48850410351465e-05
6.35438835459948e-05
1.85422708036803e-05
9.6629891096717e-05
6.18929878688627e-05
4.7495502979295e-05
2.79483645745057e-05
6.3646070247727e-05
8.24694187751148e-05
6.67768585123326e-05
0.000123980744659254
0.000121701239997413
9.31537424204692e-05
3.8620005721803e-05
5.39824761639528e-05
7.31280853435333e-06
3.77190266110991e-05
7.54791047137673e-05
5.63300946388313e-05
2.16282761399241e-05
0.000106482835132983
5.11734969290584e-06
0.000101938567263906
6.84835717975146e-05
6.99015745774239e-05
8.99724008695894e-05
2.06670132967455e-06
7.74500552964713e-05
0.000101041307377385
9.15426219073355e-05
6.40190257993069e-05
6.00299681542154e-05
0.000128256480532335
5.04747245594633e-05
4.50013221718672e-06
4.16400236152364e-05
7.18855615694925e-05
7.07318001193085e-05
8.44113562471746e-05
3.83377432767642e-05
0.000142271786696187
8.42910980022682e-05
4.60199372830774e-05
4.70030696489655e-05
0.00011780094894319
2.06787471655108e-05
6.91002969360049e-05
0.000100104779654564
6.33887710125698e-05
4.15519833992059e-05
-5.48417051837125e-06
9.56581826155401e-05
4.41088396818247e-05
5.15813357774535e-06
7.73725815937026e-05
4.00099554697938e-05
2.26652967869068e-05
9.85507480627611e-05
9.52943298695457e-05
8.57680845228192e-05
0.000121983298323323
1.71807169686168e-05
9.64021972485143e-05
5.72314933876079e-05
4.86588142889588e-05
8.93923125818667e-05
3.84950616412551e-05
7.30784693538042e-05
7.04922182595252e-05
7.39002070235081e-05
6.74988391149627e-05
5.31716143405808e-05
9.0789986933046e-05
2.98711670855923e-05
1.62242621762111e-05
9.02904123776668e-05
6.59347799548266e-05
4.16147136505663e-05
4.08730051199314e-05
6.29259687922339e-05
5.46735865664259e-05
9.10379695029345e-05
8.99183409040869e-05
0.00012105561218231
7.35212386675911e-05
7.04121818506728e-05
5.86019699186787e-05
-7.20811585943578e-07
9.03341210741619e-06
5.36241012130077e-05
4.64173200513434e-05
5.91826907353269e-05
4.8458020688496e-05
0.000157006389561714
-1.75445183441479e-05
3.16247851213791e-05
-3.11510686309363e-06
2.61902191022509e-05
5.96336425587517e-05
5.49184561664041e-06
4.95015785563374e-05
5.45563961457349e-05
3.7991657576529e-05
1.51345552956326e-05
6.23721323923456e-05
0.000108583207548542
3.5794623514742e-05
7.47506358827191e-05
8.71199377338254e-05
6.88860894765022e-05
3.19858446945461e-05
4.50180994516207e-05
1.39379249634962e-06
7.56230540877263e-05
6.13360930956836e-05
3.44412150770467e-05
4.57720367335765e-05
8.89466677363124e-05
7.48127536420867e-06
1.0544882912701e-05
9.59499543845216e-05
0.000113791529311421
8.76300854754766e-05
3.40039022655924e-05
1.5375700791315e-05
6.6228849688006e-05
7.53630833362309e-05
8.88059651929676e-05
3.28368496725713e-05
-8.04418350853596e-06
1.48856821337503e-05
0.000102932723213711
8.9995295826602e-05
6.43254234748956e-05
3.63905335009029e-05
5.37029498368375e-05
0.00010146519360804
5.08630866279518e-05
9.37829007248221e-05
0.000127238509591945
4.87485786156611e-05
9.68825791578263e-05
6.04610330318786e-05
6.76161270970851e-05
1.74765836022775e-05
9.86004586663801e-05
8.33297865830649e-05
7.72990521109338e-05
6.72651647309508e-05
5.28315359629006e-06
0.00010073742891341
-1.34638135768612e-05
2.44310081238526e-05
9.03808155175068e-05
2.53781023494783e-05
-2.52723921612458e-07
7.31182017258063e-05
0.000100674464135098
2.96537715646383e-05
6.01661437307312e-05
5.41251901619169e-05
0.00010945927697239
0.00014132519607216
8.72405494852922e-05
3.48904225774584e-05
0.000109058766547318
0.0001406331504389
4.21174685380436e-05
0.000104980427237581
4.63882022633705e-05
4.28680506616719e-05
7.42980497794149e-05
7.54521840874245e-05
0.000107955817676639
4.47450811121209e-05
4.34922604363634e-05
4.62892926727996e-05
0.000103489585349996
4.93811073059439e-05
3.71229901050859e-05
3.3006306222668e-06
4.55182343516595e-05
6.74843338977201e-05
0.000117724549321971
3.43857243889696e-05
3.76771337451285e-05
7.10599970900915e-05
1.09381541271223e-05
7.58034859348496e-05
0.000100825233938199
0.000108824737189345
2.21389937604424e-05
4.21306031020942e-05
5.4695479725198e-05
2.9895264457746e-05
0.000116659177874076
0.000107576950096157
6.02966727845146e-05
7.17229914947873e-05
0.000116040101438228
7.65633548876819e-05
0.000129917812094192
8.8312583951933e-05
2.43083488543311e-05
6.90192419091086e-05
1.88032734181034e-05
0.000121597924755094
7.44247726010815e-05
3.11625800803249e-05
8.70100095528529e-05
7.51410077265857e-05
8.47768325196851e-05
4.18538933543261e-05
4.08734771946291e-05
5.6214296345446e-05
2.07397306739182e-05
2.77507733051647e-05
3.63797252667583e-05
3.61405110711742e-05
2.16101001999486e-05
7.17522155882275e-05
4.9298555554341e-05
5.08165921594021e-05
4.96137794911566e-05
2.96734519077752e-05
2.97501799942301e-05
1.74089934051006e-05
1.43005220093378e-05
3.22683760037147e-05
5.73021850650131e-05
3.51777967981224e-05
5.1417092622434e-05
8.90319296284782e-05
2.75601800463299e-05
6.13060834179102e-05
1.46117860115307e-05
8.20638485950906e-05
4.26122299671794e-05
2.56586640677997e-05
5.96129432552292e-05
7.61372228194926e-05
2.45192405835899e-05
6.67690408821099e-05
5.31067733656799e-05
5.61147702550746e-05
7.27548225765437e-05
3.26707708963576e-05
2.71753193776956e-05
9.27883666022333e-05
7.64973835112731e-05
0.000118750118124141
5.35316836587683e-06
6.16381421969274e-05
9.37453378985963e-05
7.7342599997999e-05
5.16200029991622e-05
9.33326323439904e-05
5.73466517571526e-05
9.89777829650869e-05
4.05495406786802e-05
7.6755998328383e-05
1.03256866582752e-05
3.9166608137434e-05
5.32296083245367e-05
4.25114581814408e-05
6.15118465282193e-05
0.000100588658048284
2.19807687552255e-05
6.56850443952525e-05
3.26719526013671e-06
1.74073929209984e-05
6.96666275038198e-05
0.000102858388513748
0.000101588136044265
-1.79727724133954e-05
1.50896178983988e-05
3.40376724726898e-05
3.18804209339781e-05
5.55124762021172e-05
5.10866834100892e-05
3.61543271542805e-05
2.4229924094783e-05
5.0453615369844e-05
8.26085694210065e-05
2.28362398322285e-05
3.53642951728863e-05
0.000120919304573889
6.13276935658242e-05
2.40144649365793e-05
8.34839019188961e-05
6.79019528134779e-05
7.20146371981236e-05
2.99275306771626e-05
3.65336954216738e-05
7.23159666997263e-05
3.30600115004694e-05
2.22725559182002e-05
9.98432344075703e-05
0.000113189449321793
4.87946653866356e-05
0.000100671827485414
5.36045563045585e-05
8.04916177197946e-05
7.68656172231022e-05
3.02121826375007e-05
1.98569035349941e-05
2.145223159395e-05
5.43368861918218e-06
3.98931538797575e-05
0.000101779981069456
9.40702891163909e-05
8.24511900628838e-05
3.51796497024367e-05
9.8361584916496e-05
4.36344922856982e-05
0.000147324408053971
1.76030060289517e-05
8.78529006687901e-05
4.97915151264762e-06
8.9755686992745e-05
6.74343738314914e-05
4.46150043257855e-05
5.50738679231577e-05
2.9390918257366e-05
5.29366432748794e-05
8.12621259028149e-05
2.27594781418433e-05
4.35372741476495e-05
6.47261559294509e-05
8.70658561045928e-05
2.77876284646743e-05
0.000115405468571111
8.26142466799746e-05
5.51576421374442e-05
8.7915076391153e-05
7.23776062313391e-05
6.9350618248494e-05
2.62635517434269e-05
8.1058537258859e-05
1.05300971224604e-05
7.47194771227825e-05
3.51703520192709e-05
0.000140259018397441
5.22017569801839e-05
8.21727474681127e-05
6.72962648941373e-05
7.4250107686011e-05
4.82151505686524e-05
2.27756927721788e-05
7.30177010480032e-05
7.70221123696358e-05
-2.2725295794409e-05
6.53284334162456e-05
6.17607060905744e-05
-2.34496886201414e-05
8.32664861330983e-05
9.81999761454487e-05
0.00010585958487686
5.79347237025945e-05
1.48207468216039e-05
7.09011800547777e-06
6.82151110618012e-05
4.44307866293005e-05
-8.49661407585581e-06
4.88107415948863e-05
7.46094978773913e-05
3.7268882548352e-05
1.22042176950661e-05
5.15947496141482e-05
6.80564064874963e-05
0.000128060631767743
5.6798687483355e-05
4.60133746473757e-05
8.95709933462427e-05
6.13954516413197e-05
-6.83639510030971e-06
1.7629476028278e-06
5.62707332412513e-05
-2.43610853749986e-07
6.91345480109112e-05
9.48468431974579e-05
8.4109048464617e-05
2.85446350385782e-05
4.93071359113365e-05
7.18838304738311e-05
-2.39695162704242e-05
5.05419058221109e-05
7.71535961864261e-05
2.90051918518429e-05
3.43051546407908e-05
5.28226109363846e-05
5.6484491411928e-05
8.7171265626651e-05
4.05408536681299e-05
4.33722705218872e-05
3.19544780197958e-05
0.000107719262076199
7.50363615882289e-05
3.28232714291454e-05
8.68419818243332e-05
4.47908201478294e-05
7.18498203625752e-05
6.18299064389822e-05
8.16251200717821e-05
1.59105916632176e-05
5.66057650781127e-06
7.32195659926175e-05
8.93892353295328e-05
3.11245386338943e-05
7.53766425351846e-05
3.75935902594785e-05
6.5711305394716e-05
6.32285411721348e-05
5.09363466627195e-05
-3.54048196200371e-05
8.46237520191669e-05
1.72926519995177e-05
4.85067933233127e-05
-2.16683430790466e-05
0.000104483039676271
0.000105203790511983
4.53590923341167e-05
6.20381041510912e-05
6.02952487601017e-05
0.000103117376007392
9.05652203476481e-05
0.000125708259933436
6.63581486328097e-05
4.02260074735721e-05
2.74326105418169e-05
7.7774173134562e-05
2.86521271096245e-05
5.25840572322271e-05
8.29028990207159e-05
7.20929409874482e-05
7.09714577113295e-05
3.80620217595469e-05
6.30146240302783e-05
7.15071556244352e-05
8.3154951580787e-05
8.31683636050224e-05
6.40608410356971e-05
8.5275958930547e-05
-1.91806265583009e-06
8.80447951710636e-05
4.6511665280301e-05
7.98803217282951e-05
8.6452254190272e-05
3.91389530653977e-05
3.16045443240915e-05
7.57737594362847e-05
2.59701919052832e-05
5.37641060224511e-05
8.47526951365955e-05
0.000107658662941701
0.000107469573871439
9.30671982972457e-06
7.78357052038372e-05
5.55288508871026e-05
7.36739275779263e-05
8.48767376688727e-05
7.62578817228366e-05
7.76906036914013e-05
1.37964089273062e-05
3.24821688937454e-05
5.64295402941301e-05
6.4513754220651e-05
5.74833790170289e-05
6.82583060386416e-05
8.47620313842824e-05
4.11031673089358e-05
9.14536665442612e-05
-2.00216780758921e-06
8.74206675174431e-05
2.40372329487303e-05
3.0785789655875e-05
4.46396531581805e-05
3.59013298196408e-05
0.000102261389219698
7.64829187390403e-05
3.46729942733014e-05
9.94593786076725e-05
4.00167167281633e-05
6.80410336223241e-05
4.6102886234882e-05
0.000126337952822047
6.099150335636e-05
0.000103253018104753
6.68638663761555e-05
8.16408337767978e-05
6.30168238350091e-05
2.31003435760772e-05
2.61003138947054e-05
6.7037254327942e-05
4.47146332936777e-05
7.66252195487857e-05
8.37212560839713e-05
3.8492321268278e-05
1.68955490720001e-05
0.000103884922003715
2.44532565907009e-05
4.83831187633694e-05
-4.33616086943025e-06
4.96135920316679e-05
0.000107246056216548
1.46886906645332e-05
0.000127520712632252
2.24126257718665e-05
3.67727072899881e-05
6.48064833196822e-05
6.94269046274942e-05
9.58894555993724e-06
9.35411878936085e-05
8.33000248642154e-05
4.78635224538617e-05
6.65199894792146e-05
0.000121730353130623
-1.62969556318276e-05
7.42673675819939e-06
1.12036251892602e-05
5.25135992207198e-05
7.1440861665681e-05
9.44094271373429e-05
0.000107729453754532
0.000119316464351786
2.33759610091321e-05
5.90810296524939e-05
7.84523038393802e-05
3.40199541802469e-05
7.14081893233104e-05
5.88736337603939e-05
3.74362908852188e-05
0.000107309847696428
-4.71804712501344e-06
1.76001283896721e-05
4.5872902505092e-05
-7.96110896301578e-06
5.64362290150393e-05
7.16120163324403e-05
0.000111411482208743
0.000103536201435239
0.000164923954883383
9.20837595288787e-05
7.7730364941549e-05
7.89091994528232e-05
5.13214792806071e-05
8.96145802511114e-05
0.000108249066941907
9.56323913902683e-05
5.80889803628828e-05
9.17581730683957e-05
6.27234256620386e-05
6.9133927680953e-05
7.51698875815873e-05
6.83369336925664e-05
4.04099098124072e-05
1.58535500678143e-05
-4.1343048298653e-06
4.10615078540326e-05
3.56615259507297e-05
8.14713753217927e-05
5.46143149469403e-05
5.95817737044718e-05
7.68999039505873e-05
8.44685338769197e-05
6.81984721662267e-05
7.91089917895827e-05
5.37112191364308e-05
1.65925150485341e-05
6.30280258834293e-05
7.12230900902162e-05
7.22002110616949e-05
8.59217513939887e-05
2.60205022993419e-05
8.85345188512186e-05
6.23798584065583e-05
9.50124597800895e-05
9.85798033965139e-05
-2.17080173569262e-05
8.68791982349908e-05
8.25259567914842e-06
7.876512045773e-05
0.000107520379922436
5.56699738636615e-05
8.67316485504947e-05
0.000112025164318205
3.55316694871459e-05
1.28495923643214e-05
6.4778385288216e-05
7.47423380484704e-05
9.56329261183748e-05
8.42061180093286e-05
8.05773048976154e-05
1.23093443975712e-05
6.16330767500276e-05
0.000102221771318128
9.19614520108884e-05
3.34048246254347e-05
-2.68744550777692e-05
3.11129437422076e-06
7.99702983747407e-05
0.000111521172466139
9.45904006551055e-05
5.09171403399011e-05
8.86273778732889e-06
5.44656985156876e-05
5.16611521370716e-05
5.96121725025638e-05
0.000108574749359927
6.01788183977191e-05
6.57622924721491e-05
6.39181775739744e-05
0.000114824425375879
2.60616846790565e-05
0.000100925486904353
6.01051548966498e-05
5.16487216836012e-05
5.35113283469624e-05
6.31082053860001e-05
5.29667073244047e-05
7.16769267042811e-05
5.44569447401992e-05
6.90456899371292e-05
8.0449600774525e-05
6.24330898956511e-05
7.846071407714e-06
4.61678253404966e-05
2.60160124377212e-05
7.61940265913368e-05
2.47174457628088e-06
5.07448867745927e-05
5.90250945046265e-05
4.72934699631787e-05
8.1119668489188e-05
1.0667830088564e-05
0.000132718756831936
8.2888207667963e-05
0.000122556757152467
5.52154690602401e-05
0.000130520310064178
8.4470610143867e-05
7.35992770672316e-05
5.52165297888913e-05
4.1899187517089e-05
4.66050210798411e-05
6.81511191128571e-05
3.64275231012431e-05
2.35483042837237e-05
9.13314964611637e-05
2.11483111731773e-05
5.72403776901956e-05
4.33606854000098e-05
4.91384498252925e-05
6.05618328987207e-05
6.65382024773212e-05
2.35198235968537e-05
6.37024093120049e-05
7.41062021902812e-05
8.17696968293751e-05
8.4695980521602e-05
4.82826184225366e-05
4.43649835021289e-05
8.24087714792895e-05
6.13350949293576e-05
8.82302669585215e-05
5.13540293052203e-05
3.05492953396896e-05
9.81147435479034e-05
0.000114401600904718
6.84026696135434e-05
9.96542849143604e-05
6.2418416024942e-05
4.1293579286727e-07
5.03444462139306e-05
6.10684976182703e-05
7.45725316206668e-05
3.29899143702762e-05
0.000122822054306977
6.26762817217931e-06
0.000125710949109119
5.68444032908599e-05
8.47640195502333e-05
5.66279728656105e-05
7.49291317038775e-05
7.33901921139162e-05
0.000129330681381829
0.000114396056000367
3.51079174608729e-05
3.5512677798243e-05
3.25327411842248e-05
7.59116715320669e-05
0.000119779849719884
4.17613122108862e-05
-1.7182043708577e-05
4.79969884364028e-05
3.88965819236332e-05
6.75980521289932e-05
6.94270791774591e-05
5.19703320166087e-05
6.96325044242297e-05
7.40994143273212e-05
6.12189521081732e-05
6.01357093142695e-05
7.85169375348867e-05
5.91707155681038e-05
6.34036097335366e-05
7.77038612809127e-05
4.07307696983686e-05
5.98185003397644e-05
4.596726072552e-05
4.74254420141099e-05
5.99627151597343e-05
4.62630183440064e-05
-5.97232743355194e-06
6.81516773322769e-05
0.000104691573841168
4.35392745391144e-05
4.98440816896046e-05
3.52421193224869e-05
5.37564268451408e-05
3.88735976187326e-05
3.06880629781313e-05
4.49618238573533e-05
6.65717894367025e-05
8.1374062882279e-05
9.30267070709938e-05
8.11084303139413e-05
7.40314119892412e-05
6.64938411073676e-05
3.56626686084687e-05
3.84077897514744e-05
4.4732394053342e-05
8.37616517466621e-05
5.69906418025893e-05
7.39788459645233e-05
9.04749699122112e-05
5.02187461580672e-05
8.83941679385643e-05
1.36452173217959e-05
8.57889091231402e-05
4.00546235465581e-05
2.24650441776416e-05
8.64240190060882e-05
6.31127891675953e-05
0.000102584448195984
6.49164793862911e-05
7.68105919864365e-05
7.40097878694779e-05
6.78598626966455e-05
1.45135717797496e-05
9.06141491187595e-05
0.000111409811528551
9.33729167100493e-05
7.99639959211559e-05
7.35601395913524e-05
4.90683567710956e-05
4.31851418607412e-05
2.47702253789062e-05
9.99503933580355e-05
4.16497921965249e-05
7.58025722773527e-05
5.94950451768151e-05
8.77146077800539e-05
4.06253681574127e-05
3.5216832250455e-05
0.000107493026784972
6.2058666701463e-05
6.14025348367182e-05
7.25724428025959e-05
5.91533826480074e-05
4.36077809510273e-05
8.84192708707043e-05
2.59128821712876e-05
8.64297240678394e-05
1.88323558598123e-05
3.80854484567942e-05
3.77085421358177e-05
9.73330589803046e-05
6.62034882910135e-05
2.88744184095328e-05
3.41586032246482e-05
6.41638796022099e-05
7.33351639884015e-05
0.000104588562936561
8.23063355954519e-05
0.000113556888382535
3.18400978885274e-05
6.51323830474906e-05
6.38682430376836e-05
6.99114543716714e-05
6.6207765316277e-05
5.30321686218394e-05
6.39153555725656e-05
6.72848997796178e-05
9.10019944861865e-05
9.20927756768356e-05
8.26185122543893e-05
8.16067564521198e-05
2.489603419743e-05
0.000105770892437892
-3.89767767404007e-06
8.43238594704289e-05
5.16519017893695e-05
0.000106643039832943
5.48813059744703e-05
1.41477741760301e-05
6.153755503248e-05
3.62799682076597e-05
6.83634084846297e-05
2.52952955591176e-05
7.86398051983631e-05
1.7162302977818e-05
1.61285199005713e-05
4.06403728474379e-05
4.97234369608982e-05
6.40987768055167e-05
1.07210382891909e-05
3.96569772217732e-05
3.99765708885951e-05
5.9349020197818e-05
3.18252784462334e-05
2.63368422310845e-05
3.70744469998568e-05
6.33368719749019e-05
7.58930689176352e-05
4.68528441264698e-05
5.70352749909103e-05
6.44993129907174e-05
3.51451452336136e-05
7.18365058198822e-05
7.48655945605904e-05
7.55043956165346e-05
-4.15947018715289e-06
3.77378456286997e-06
6.512934002953e-05
3.27801049588728e-05
3.69558373289615e-05
4.92744934319643e-05
4.4232413160354e-06
2.7958962145203e-05
4.49988142684359e-05
7.50061060138439e-05
5.02888164970044e-05
2.36494093866144e-06
4.14288416033231e-05
0.000137768457386898
7.7136631011168e-05
4.24211624027865e-05
7.45333923322676e-05
2.73907939451093e-05
2.30407933107598e-05
5.83333717822057e-05
5.71529687771661e-05
6.79203263197186e-05
2.31754922428584e-05
6.62925955649158e-05
7.02205750417299e-05
0.000107259932146046
0.000103192063771976
8.2490095053614e-05
5.6921214339121e-05
0.000133764359364522
8.78676073864611e-05
8.75734878922012e-05
5.51575378018701e-05
5.57516179526275e-05
8.68565354580905e-05
7.78474188655049e-05
3.99013412950191e-05
0.000154100163321396
0.00010608793476908
4.27866135836223e-05
3.71665461792451e-05
5.9696618127578e-06
4.13904785109571e-05
0.000101189090689105
3.32717662720312e-05
0.000108906316633189
6.6615637231578e-05
7.10807795688046e-05
1.36887122360027e-05
4.36521769942411e-05
5.12127496860457e-05
3.24708278707486e-05
4.23413243958495e-05
5.78419485446272e-05
0.0001123572393508
0.000100808014081255
4.46624040662753e-05
1.25128760802106e-05
9.0109489912611e-05
1.43079437888023e-06
1.06158656258504e-05
4.59883930280783e-05
0.000100517262324245
6.60276191494077e-06
8.916808081405e-05
1.26542865126831e-05
7.90420091507257e-05
7.67154403107067e-05
3.42921080485965e-05
9.90848403686725e-05
9.53892601837148e-06
6.43133033885542e-05
6.39668842061435e-05
7.09609279240847e-05
3.24746604256182e-05
4.63745047740096e-05
4.76114791126305e-05
8.23513762562789e-05
3.88843834451064e-05
7.15285432058706e-05
7.60782736356396e-05
7.45767380296058e-05
0.000109347862476808
3.02707819676223e-05
7.59000479010212e-05
1.89235761690739e-05
6.69848876764973e-05
4.70535633039475e-05
1.06487268907764e-05
0.000107607346208832
1.27982250547383e-05
-5.52992068544122e-05
7.80048275257782e-05
0.000122132355584852
7.1428045806405e-05
8.78551189990252e-05
4.73584466770018e-05
7.83561170600124e-06
3.73401514701995e-05
0.000102312332347714
0.00011254905779554
4.44705690805149e-05
-2.063560793894e-05
3.46465384276536e-05
5.89197714850548e-05
8.15622087072515e-05
6.95551425739912e-05
6.72466558684655e-05
6.25435586628224e-05
8.61016445210661e-05
0.000140666827456633
5.92455050632942e-05
4.94555390956641e-05
7.60455782575934e-05
0.000119891678381361
4.48607623053808e-05
3.92292693550539e-05
4.89537446297537e-05
8.94408382761263e-05
7.33824017139156e-05
6.64154239155047e-05
7.33650811939819e-05
2.68934865138525e-05
0.000148246626496812
0.00010692895304233
6.63861438384057e-05
6.10993265016031e-05
4.92461939194825e-05
4.68237477378767e-05
5.08453160721485e-05
6.0224474051695e-05
3.13777784898305e-05
3.5426539364968e-05
2.76150933932299e-05
0.000101179508014864
5.76036216939224e-05
7.13670669637017e-05
8.8399312719828e-06
0.000106181777401787
9.96057698269911e-05
0.000102787906027356
8.78074282170113e-05
7.18204836987186e-05
0.00012025612602907
6.68448538088888e-05
3.23352928011245e-05
5.004757365625e-05
5.01946474725707e-05
7.80676727018785e-05
4.8006546253957e-05
7.34989039165615e-05
0.000104177707786217
8.02794037265209e-05
8.69418294266781e-05
5.84207903851868e-05
5.36047662874935e-05
3.40397550187559e-05
6.18073859903328e-05
9.13444007110868e-05
7.40179788541113e-05
-2.51011274762095e-05
5.79653674572204e-05
5.33543080127769e-05
2.66946490778857e-05
4.74017210478672e-05
2.38470927094942e-05
5.87020099189351e-05
8.23431501691671e-05
4.27774419956468e-05
3.47886108228655e-05
-5.57797246024545e-06
6.77241214279102e-05
0.00010398324928076
4.74767336546923e-05
3.90848512590628e-05
4.20478585353561e-05
5.45269638474016e-05
5.13491493249702e-05
5.46740629931821e-05
0.000119432395612069
7.79174448465328e-05
8.78684942431177e-05
8.07642876508022e-05
0.000108248775932019
6.01390016708252e-05
5.87074138569191e-05
4.77646875467367e-05
4.4442372720771e-05
1.96231225918721e-05
7.97402908587953e-05
5.33402240613747e-06
5.05041912127059e-05
1.4348185149985e-05
4.73074913896874e-05
9.31851730496363e-05
6.8388145353337e-05
5.32329912836845e-05
2.63610672461554e-05
4.61958110658856e-05
1.1063347709955e-05
9.47495667084289e-05
4.96164873811682e-06
7.66426524524641e-05
7.80729142704147e-05
3.9654308110434e-06
3.24902920559708e-05
4.91003217988207e-05
2.90761247692899e-05
9.10115090217048e-05
8.52458791321394e-05
6.89299725209537e-05
3.94440818517167e-05
2.96032078661919e-05
8.94623595528291e-05
3.98670386844274e-05
0.000107751685892119
-1.56554193071849e-05
7.16749252264648e-05
4.210753554453e-05
5.30148531119731e-05
8.61810568325764e-05
4.99371750066655e-05
0.000122387521357434
0.000113090928151008
4.40555726831596e-05
7.53627003770342e-05
7.92159391455848e-05
2.63775133578884e-05
0.000113810739552533
4.16510935001711e-05
3.52894081863502e-05
7.05328182679144e-05
8.87270236854491e-05
4.65613787778275e-05
9.48582761924492e-05
9.91529146242453e-05
0.000106323222564013
0.000141248638413059
5.11902108147457e-05
3.31051811900627e-05
9.35230263848642e-05
9.45634458018063e-05
4.45863312049461e-05
7.02705014086344e-05
5.8407084036679e-05
6.2505095029689e-05
8.56916957230106e-05
7.39131502576497e-05
6.88189293793447e-05
6.13624097201753e-05
6.44474673086412e-05
1.48305115920997e-05
7.45428783262249e-05
1.33861089339422e-05
5.09345418627955e-05
5.16447734942784e-05
4.39015406461814e-05
6.82756807739381e-05
4.90714533141763e-05
5.95843082741518e-05
4.30056177394653e-05
8.62669799865801e-05
6.83474467935502e-05
-1.474586202151e-05
8.12270930397276e-05
1.89071516175625e-05
6.46483876193352e-05
1.56055381814486e-06
3.47254730501028e-05
7.55384476813072e-05
6.43849981733752e-05
4.36780972103517e-05
2.46669554283088e-05
6.188332238146e-05
0.000117122298311436
0.0001191923511866
4.19410279961075e-05
0.000107368941293052
7.26820726524471e-05
5.881784566316e-05
0.000110145620728669
6.3404936131694e-05
0.00010283535365603
3.81470698018552e-05
7.95667980175009e-05
0.000107350132411476
4.30504258235894e-05
7.66237422633726e-05
5.82080827054982e-05
4.94380091663264e-05
0.000151941328702306
3.73986736165101e-05
0.000112043303753123
3.74877631758445e-05
3.16612412048613e-05
4.89715546106691e-05
0.000102069036820632
7.05001425963205e-05
6.03648589342816e-05
0.000116843116292855
4.36444032835481e-05
2.59939682129231e-05
5.48351693301382e-05
1.16983612246148e-05
4.83713150421273e-05
9.63303760191921e-05
0.000108526714634498
4.33107600724065e-06
4.63685736214851e-05
5.57605423002151e-05
2.56398304492566e-05
8.43104804805369e-05
8.11779018743838e-05
7.78325971569671e-05
6.39834400728878e-05
4.39857312068322e-05
7.7441078619587e-05
9.89525847865945e-05
5.912247727788e-05
7.74041088438391e-05
3.26600276740813e-05
2.78111507580954e-05
3.45088213841328e-05
6.99757147854509e-05
4.56242357479345e-05
4.70802148420794e-05
0.000117599604449899
7.65218015985738e-05
7.7451114657523e-05
4.37884927962717e-05
7.3372748729787e-05
5.3444266115526e-05
3.53716102469058e-05
-2.96906401934389e-07
8.24128458015305e-05
8.9677975038288e-05
8.87790327383381e-05
5.02735312074865e-05
0.000124220018835349
7.75570096958474e-05
3.58868283899735e-05
3.16537880477133e-05
0.000114666557290445
7.40067199101069e-06
6.98221243094199e-05
0.000117022994187968
0.000111397465199669
4.99318261195026e-05
2.79468902134707e-05
3.42533588787114e-05
7.83093502715896e-05
3.03821800962495e-05
1.95744458871541e-05
4.28770741947952e-05
2.62996676942164e-05
0.000131534431819121
4.2503323173956e-05
7.05389067963445e-05
-1.77946064276188e-05
5.23248610357256e-05
8.97596045249979e-05
7.17250157222832e-05
5.48715208331011e-05
9.46296019284556e-05
4.44270649569423e-05
6.66451336211102e-05
4.03170308051141e-05
6.56751884430275e-05
6.21401548462213e-05
2.11305174709179e-05
7.50091523573831e-05
2.90733899080632e-05
2.12755891960177e-05
4.71152792720612e-05
6.56676262581117e-05
5.35878899118184e-05
8.56657268867402e-05
9.72629489292418e-05
4.27926417779187e-05
2.63633470780415e-05
2.65023847716006e-05
6.07249614061019e-05
1.44549493542831e-05
9.66201804116864e-05
6.53520468928557e-05
1.19780294495192e-05
9.03091812109728e-05
5.96021780391285e-05
7.06999152165228e-05
1.21658485768633e-05
6.70127930256479e-05
6.43257431023713e-05
1.88829385423209e-05
8.97685320884873e-05
5.27518692352153e-05
4.24558750471518e-05
6.44149756281575e-05
6.16351770873529e-05
5.01083308370676e-05
-2.24116612646227e-05
6.98795894347517e-05
3.70641427067462e-05
4.65647580139487e-05
7.88208764463773e-05
5.23841612763417e-05
0.000117269105796793
9.01174568376505e-05
9.58213117501702e-05
5.74865193783242e-05
6.19076378466326e-05
0.000102603158541792
3.31041134003236e-05
9.44591669353062e-06
3.72106025585246e-05
6.69025879424088e-05
9.55924685089469e-05
5.57915497665033e-05
2.64673762379112e-05
6.43678594813239e-05
2.35865710721436e-05
4.98619240997453e-05
0.000110815599468322
3.37416954472361e-05
6.98544370431877e-05
9.46134806936453e-05
8.93225883690197e-05
7.90838952297182e-05
9.63955626679153e-05
4.83071535461335e-05
0.000125929412472758
4.11451285875553e-05
3.88015506461822e-05
6.15001477040856e-05
3.08843837721496e-05
6.12834367956574e-06
5.56751589616954e-05
8.24049557047597e-05
4.52726190837782e-05
8.14296246412731e-05
2.54506583865647e-05
5.11118604243427e-05
5.22934397801432e-05
7.50999194178104e-05
7.93626918709004e-05
-9.40246700262484e-06
0.000109303126541818
8.3324355633933e-05
4.98984755059104e-05
7.02857071433685e-05
7.5089115646078e-05
0.000104255409240371
5.38344202152951e-05
3.1371677799078e-05
0.000112004909979958
5.80156225915738e-05
8.39658995455357e-05
7.84047443800475e-05
2.8102295423062e-05
3.00128550034342e-05
0.000119064518857428
6.02658848226534e-05
4.84278154606603e-05
8.00873848810646e-05
4.58578395810516e-07
0.000105288501324768
6.25980816407718e-05
7.56469617507708e-05
-7.4587469304983e-05
-1.53554165587537e-05
3.841184141847e-05
8.34659121194695e-05
6.49944441422028e-05
4.73750731025282e-05
9.53279041917589e-05
8.52013263083763e-05
8.3370633524236e-05
0.000104848311332135
5.68442880783343e-05
3.75364300957567e-05
6.13230516419201e-05
1.80269643095519e-05
2.93243822441374e-05
4.56272364265694e-05
3.81089218349605e-05
5.12866363164934e-05
3.9316687349651e-05
3.6689685731931e-05
6.72131933472848e-05
1.92458724820209e-05
7.29200784267254e-05
8.20601444697361e-05
4.59319016405257e-05
6.90177595395593e-05
8.74235307167572e-05
2.99619473265783e-05
4.32819450439628e-05
4.57357732316172e-05
4.24483583335729e-05
3.40249469946631e-06
6.98934651506968e-05
-2.12112998946156e-06
3.09469890374845e-05
4.44040511158403e-05
9.03799050879296e-05
9.55400024683276e-05
5.68910099559734e-05
9.19332718364292e-05
6.80173703817503e-05
7.35351320008018e-05
9.61889293239636e-05
7.78731264192383e-05
6.50845068921079e-05
9.4897842513402e-05
6.64562102889925e-05
9.85890229725952e-05
6.02843057577628e-05
0.000113652579125159
3.25095616188775e-05
1.20872225263351e-05
2.36728931378923e-05
9.12640923660099e-05
2.84250695472739e-05
5.31301196297402e-05
1.03813619446861e-05
5.35736607376671e-05
3.24813238427064e-05
7.06360325661764e-05
1.05388424747509e-05
-1.50567498525137e-05
-3.27919327996548e-05
0.000109232684934542
9.89575383150506e-05
5.75052008196163e-05
4.62797843582066e-05
6.52403631189111e-05
0.000124398739480069
6.61314427080184e-05
6.24260770605984e-05
7.6888714070345e-05
4.363724636501e-05
1.12000961871761e-05
0.000106311435060793
8.78638811796829e-05
8.86151516628639e-05
7.90094938592751e-05
8.43027076931595e-05
0.000101001229052756
3.38991977210274e-05
5.06133694390401e-05
6.77256715515538e-05
7.40861026676866e-05
8.43752615727976e-05
9.82148205205814e-05
-2.73396944326256e-05
5.78902475355825e-05
3.67235937111004e-05
8.80659244159998e-05
8.83310659624496e-05
3.94244660427806e-05
3.67408436449166e-05
8.67700784495482e-05
6.3384594636463e-05
7.937842528361e-05
9.81591737573902e-05
-1.17015304906869e-05
0.00011569395075872
-2.23013745406923e-05
4.85989702575212e-05
8.43431075041273e-05
9.32393326386315e-05
5.06883109288552e-05
-1.52606552151929e-05
0.000106739925872316
4.03724027192018e-05
5.02349260898528e-06
5.46725876580161e-05
9.20913542075069e-05
0.000106895996582139
4.46773546160438e-05
8.04277509197478e-05
3.45636064026723e-05
6.61219983869574e-05
6.87706828342695e-05
4.77627580721687e-05
6.19293663735023e-05
5.82666002222251e-05
5.04922581288034e-05
9.15542882499183e-05
2.8932053864334e-05
2.41303806509681e-05
6.66752318309887e-05
3.67893797032954e-05
5.442325256424e-05
0.000103313122824075
0.000107503147192705
0.000104927554988604
-1.91934526895821e-05
0.000105508925508058
5.2460871195379e-05
6.22326812698595e-05
4.27524724340025e-06
6.50159982673099e-05
5.29978712507912e-05
8.42973338463869e-05
0.000103680488770742
5.81737100845826e-05
6.39559206561718e-05
1.94539643368425e-05
-1.54243891542483e-06
8.1350974912221e-05
-2.80894677522696e-06
7.53114403130462e-05
2.26097029380871e-05
2.72140739329968e-05
7.15870303108484e-05
7.4830447764979e-05
6.24738990064892e-05
0.000118834685936409
7.3212780641249e-05
1.30597833084806e-05
1.40238009984502e-05
5.57136863114381e-05
-5.5933583956839e-06
7.51718058851605e-05
3.93971171763928e-05
4.92777975064786e-05
5.95758607554945e-05
1.46652393613734e-05
5.84515138850728e-05
3.1784386655739e-05
9.14148129380957e-05
6.86436158266103e-05
0.000104545777800883
5.91406823876152e-05
8.02992273255518e-05
5.9702183555759e-05
3.48557021556959e-05
1.35313517680695e-05
7.1807906458625e-05
2.57684286325593e-05
7.65162604722892e-05
6.94201405280524e-05
5.48067511005525e-05
1.23177542588257e-05
3.37424436715065e-05
4.31998072909771e-05
5.65107433550262e-05
7.75909809472553e-05
7.59491872582312e-05
1.94589175488373e-05
7.51246530645851e-05
4.39420149148499e-05
-1.83317653112417e-05
1.08740650101134e-05
1.52574338333919e-05
4.41681637839427e-05
8.14883723898764e-05
0.000126624388393031
9.79944185757735e-05
0.00010432504716977
1.04163749718091e-05
-9.85783501205441e-06
3.51552227848791e-05
9.15895596272653e-05
6.98443799653214e-05
6.18161398427965e-05
0.000107643943107648
0.000132643824387928
-4.32065575243465e-05
4.16554025197773e-05
-1.29747961963813e-06
1.73347628550968e-05
3.9542695045208e-05
8.54688902601846e-05
3.86317658188683e-05
3.97941974378931e-05
5.55069536374047e-05
4.78007728556089e-05
0.000103526614869803
8.3326670462646e-05
7.39820443612943e-06
7.15244561381105e-05
9.02693174340232e-05
6.45559977447634e-05
8.82531289588748e-05
6.10872075706286e-06
7.5024875259897e-05
6.79385201485551e-05
6.75106055602943e-05
7.5645828184176e-05
4.61278627514546e-05
4.30687582745114e-05
4.68619674983306e-05
9.73135794660078e-06
7.3561311773342e-05
8.78639282330939e-05
6.46064059721853e-05
8.33092989866086e-05
4.93235126347517e-05
4.30229644229239e-05
-1.88719789177891e-05
9.86479014008097e-05
4.63566654390384e-05
0.000104155892589848
-2.53571337882081e-05
7.89277302084182e-05
9.22050176482899e-05
1.82756114888508e-05
8.6405519970066e-05
9.84407600931929e-05
5.32653442760208e-05
6.12881893408564e-05
9.22501348786593e-05
0.000119934305487699
3.17741633924989e-05
1.44239906701596e-05
4.88707852323721e-05
7.23479006294507e-05
9.79881391286304e-05
6.39294794552296e-05
3.46483083938759e-05
5.85310287963391e-05
0.000126868432725867
7.23787312772004e-05
5.52664521893066e-05
2.31776356712505e-05
5.92652042852491e-05
6.74300410548443e-05
8.24821942424555e-05
2.87999025151212e-05
3.95777594856005e-05
-5.68762466975611e-05
4.96744637190005e-05
4.43222355541877e-05
6.4586322366349e-05
6.66455978471134e-05
3.52347969695203e-06
6.434932865726e-05
9.54868356905256e-05
3.7831161675531e-05
2.54073879045523e-05
5.79545506806693e-05
6.03257580101912e-05
3.93921371620565e-05
8.17085507876849e-05
9.10032730350115e-05
-9.32558098043766e-06
7.97603112927644e-05
5.44215633876904e-05
8.2560644630482e-05
6.48332017755833e-05
8.03220784949495e-05
3.94899643442675e-05
8.52678597287327e-05
6.75902099850508e-05
8.90351145517999e-05
4.43649346405218e-05
5.06371244138684e-05
4.30007704772997e-05
7.22216342103586e-05
9.16451652345261e-05
7.47085677464673e-05
6.18270428823416e-05
5.10271781842713e-05
7.52338768703678e-05
5.92291574933989e-05
5.07965405908242e-05
3.94640470370302e-05
3.12155055495043e-05
3.24770527040933e-05
4.69702190592926e-05
7.9972067059702e-06
1.96631208528968e-05
2.79727355145459e-06
5.8345937551025e-05
8.18422731827582e-05
6.11134834052324e-05
9.95048146694662e-05
7.35164695951783e-05
7.37693797856313e-05
3.52753900937878e-05
2.78941316003927e-05
9.55041351672747e-05
0.000125550879597938
3.02422829488995e-05
7.34150989101528e-05
4.56415710684867e-05
7.00943800716913e-05
6.60240316876862e-05
8.98039992346669e-05
8.63450273973788e-05
3.77670946206321e-05
7.20458687133605e-05
9.88246455978532e-05
3.94899202114899e-05
7.00155559658668e-05
8.03342629523562e-06
1.85049722397934e-05
8.2373047443613e-05
6.86228323921208e-06
5.84479264033123e-06
4.78033002707709e-05
0.000130907218673784
5.33350457188306e-05
6.52354510170086e-05
4.70590726731168e-05
6.00755248584366e-05
-1.78741361751593e-05
5.6949583446477e-05
0.000104083661720588
8.13492583032649e-05
8.56169464830672e-05
2.66276304190852e-05
7.44443791278282e-05
3.19407760554369e-05
4.45827413241113e-05
4.4809978375577e-05
4.62571218468856e-05
7.83420262448873e-05
-9.25468591349866e-06
6.56575648371451e-05
4.1116838264136e-05
0.000118155703239597
7.32118147607305e-05
5.47772242418431e-05
9.24234718619358e-05
2.654401398207e-05
0.000124657913499259
5.32669903397366e-05
4.92788041430331e-05
2.37004360804628e-06
5.44501844985833e-05
5.5661891556901e-05
5.12561155099671e-05
2.01967931841307e-05
7.90285072352454e-05
6.00582449291065e-05
4.50802589703292e-05
1.00611457627379e-05
7.37524765102491e-05
5.7636856214005e-05
9.08355250750293e-05
7.71181466419839e-05
6.6192518028556e-05
9.88018487218222e-05
8.58213562640738e-05
4.99309427589329e-05
9.36942675136031e-05
3.30154755069215e-05
8.23952780783121e-05
0.000108507498415932
0.000107256985633852
-2.13538383393143e-06
6.02848084510474e-05
4.82335785525523e-05
9.21686003652748e-05
5.62433217587881e-05
8.09034481829231e-05
8.56730938305203e-05
2.42631533422334e-05
4.02711867452431e-05
9.53224068121925e-05
3.1342356103136e-05
6.4050945265522e-05
3.14392194132725e-05
9.01411934426693e-05
4.00925755453417e-05
4.77252735263911e-05
4.25675373746109e-05
5.71290090565683e-05
1.38653934055764e-05
4.26002968166598e-05
4.40224527207023e-05
7.81688480529959e-05
2.68628770520769e-05
3.37361761039464e-05
5.98377045388519e-05
5.78110832673989e-05
8.69975803041679e-05
2.73898642893598e-05
3.64375751163764e-05
3.63821669371287e-05
9.53578211863671e-05
6.02812664753608e-05
4.82379420049612e-05
9.57112672629843e-05
3.22904238865079e-05
6.59445294981449e-05
6.34628097793873e-05
9.42249627945461e-05
6.49288294866116e-05
2.6851918734831e-05
3.75369130752237e-05
1.43294261937164e-05
7.47561172623943e-05
0.000147024867902195
1.69822829936707e-05
3.21176704630278e-05
9.27636190728734e-05
1.64715783810455e-05
6.08437570386955e-05
6.64037956973831e-05
6.68764047931465e-05
6.05348932099566e-05
6.69298948620839e-05
9.32727726725893e-05
5.07135531351493e-05
-4.35557263124898e-06
5.62201370383892e-05
3.3276002728331e-05
1.84624022852424e-05
0.000109050689227914
4.88073374390837e-05
5.07196363953444e-05
3.80386941980797e-05
0.000135501962380374
0.000132202261410947
2.9586782288015e-05
-1.10402209802674e-06
4.5932717792694e-05
-6.34727659123232e-06
7.44626283662237e-05
2.37218652908837e-05
6.7659428475516e-05
4.07440584996515e-05
2.07292145036213e-05
6.5358097835358e-05
6.58854451877037e-05
0.000121737628187902
3.34356950233156e-05
1.35701110862888e-05
2.73987013565375e-05
3.42486122411056e-05
5.20110921861473e-05
-2.92144833580194e-05
4.24101434435454e-06
5.42451788263447e-05
6.33349092601335e-05
3.11392694836959e-05
8.40903364651453e-05
0.000102009043436698
1.86947942893355e-05
9.27853051751832e-05
6.9609479170826e-05
8.54408783514478e-05
5.79909464519248e-05
-1.11857426516687e-05
4.45456340545447e-05
3.19862441263014e-05
4.9309381105888e-05
7.8290122296444e-05
8.00780794767157e-05
9.04892207726703e-05
7.84527901115769e-05
9.36468722469136e-06
9.79565559284668e-05
0.000134702796004909
8.18411759673225e-05
5.79948394550545e-05
6.87513811793751e-05
4.67411442622154e-05
9.89641467557364e-05
4.86067235651932e-05
3.31999051017684e-05
3.02470024941887e-05
8.54201045701906e-05
3.43369034412885e-05
6.3754677437131e-05
2.00945303268851e-05
3.90945417166085e-05
5.2516116554249e-05
6.11363140587197e-05
7.75298382644872e-05
-3.85148575466443e-05
0.000112849025176141
-1.77806078242612e-05
9.87219003331695e-05
4.35829947958148e-05
0.000146525530859761
3.24982518764704e-05
6.8627623006446e-05
-1.36269854173333e-05
9.67454490258467e-05
3.11947321460632e-05
1.23783877182366e-05
2.63247616837336e-05
8.44026358423805e-05
3.32358442570923e-05
5.54013590399075e-05
9.71532212220098e-05
6.6488823478815e-05
-5.01464745940375e-07
0.000103295206989077
0.000131105590330545
5.15209306560117e-06
8.8175096695743e-05
8.45551049602122e-05
7.48558534774644e-05
7.96287496641552e-05
3.94723479498582e-05
1.49411600818375e-05
4.82011726200627e-05
8.98175609443307e-05
0.000152984672443234
5.6666645609462e-05
3.05267053313927e-05
9.39118917935136e-05
5.19488970496852e-05
6.03549456091061e-05
3.50458052912545e-05
5.47086672827155e-05
4.32038947758156e-05
4.94902830571153e-05
4.47219398082737e-05
1.09762402101912e-06
3.15238397890681e-05
0.000135125271647891
3.64105221658266e-05
6.8372351719053e-05
4.80647959886084e-05
5.04651543050418e-05
7.57107014670624e-05
9.28534977834681e-05
8.85718048087458e-06
8.27515563410201e-05
4.67175734738594e-05
0.000128766937829227
4.34574258043655e-05
0.000109112187507878
2.1466517870548e-05
7.24238239712609e-05
-2.53729040934771e-05
4.11610836109159e-05
9.33739051315767e-06
2.60026964090604e-05
4.03833470758518e-05
6.91546476404823e-05
9.58587215775151e-07
9.76842877881017e-05
6.7149498757503e-05
1.49862607052855e-05
3.18097525715949e-05
9.49542565479691e-05
4.97671719604452e-05
7.83223369164239e-05
0.000123248900190917
8.76030035416009e-05
3.52479605907923e-05
6.18272139619401e-05
6.79264433094349e-05
4.0719862639241e-05
6.72215992855062e-05
6.25408312116581e-05
4.85716066679191e-05
7.55579930028604e-05
8.06907939771677e-05
2.2498570597245e-05
2.51993576403778e-05
6.26734360904447e-05
4.67408588938883e-05
4.59265422714008e-05
7.2409812788292e-05
6.31162453670602e-05
7.42672646643351e-05
6.2082718140412e-05
4.49087281138763e-05
9.68486777545674e-05
2.91915684995293e-05
4.12459377448051e-05
3.57511214118769e-05
6.21251566158562e-05
2.33304970898995e-05
3.51768991234007e-05
4.36885293687096e-05
5.24562945658751e-05
2.05809251330442e-05
4.00464856079469e-05
0.000119243963102063
9.38012467418204e-05
2.78782930513549e-05
6.97927717625961e-05
4.62277387599031e-05
1.7682889755619e-05
5.40672289121316e-05
0.000149482177904773
3.9374050151597e-05
3.9431959045942e-05
7.24312320421955e-05
0.000106337200830413
0.000108784534262685
6.80537258773217e-05
7.81231253029182e-05
0.000127773653453435
6.94042683222862e-05
4.99386015187348e-05
3.8826993856269e-05
4.85651125672423e-05
3.89967730780096e-05
9.84397514278153e-05
6.30641273863718e-05
2.26633203090168e-05
5.76308010750764e-05
8.72777066427912e-05
2.39749994984222e-06
2.16511102643923e-05
8.97778216458224e-05
9.69008176480361e-05
9.17047941453667e-06
3.56477871896199e-05
0.000109369703385469
8.72049017214096e-05
1.43613358698345e-05
0.000119538105424109
9.03064573848361e-05
8.1608576250087e-05
8.67897784057363e-05
2.88105708944963e-05
3.62022260296162e-05
4.72503102940285e-05
5.23981237496483e-05
8.02108286092122e-05
8.52701795348881e-05
7.19439018426639e-05
5.47185393379418e-05
4.99808386696053e-05
6.15984467020639e-05
5.47660632099109e-05
0.000108161606520148
2.18856892805786e-05
5.11318224690087e-05
5.44361617181242e-05
6.76608699232754e-05
6.30096935522049e-05
9.05033454670456e-05
4.24723052238637e-05
0.000114890851651097
3.49204462891998e-05
7.30923869935999e-05
4.76853127354867e-05
4.52014714689849e-05
9.34599891398947e-05
2.41816137555655e-05
2.71767286029692e-05
8.1818886518478e-05
2.40529091781517e-05
0.000107925017087248
3.06196180286867e-05
2.45615422844364e-05
7.83917980057932e-05
6.59929018848952e-05
6.099855117356e-05
2.75835926550513e-05
7.2085132888056e-05
5.09071094047153e-05
9.5384788541176e-05
5.66593706960077e-05
4.59113854945743e-05
1.40437506141826e-05
9.39006008748254e-05
5.83496704654307e-05
4.44637634197029e-05
3.31992155921818e-05
3.23381796436185e-05
-5.21383464704059e-07
4.4964775873972e-05
9.98589656282724e-05
6.56399391693813e-05
5.4587687952528e-05
0.000124583620186075
6.12139354850836e-05
-3.68539751515839e-05
