# Supplementary material for: Research on computational propagation and identification of mine microseismic signals based on deep learning
Source: PLoS One. 2025 Oct 22;20(10):e0334641. doi: 10.1371/journal.pone.0334641 (PMC12543183; doi:10.1371/journal.pone.0334641)
Supplement: S6 Data — (ZIP) [file pone.0334641.s006.zip › 000100800002973.xlsx_0.txt_24.txt.txt]

-1.86126245003792e-06
7.5090225950922e-05
0.000103502770514807
3.62727766834467e-05
8.21029954130932e-05
-2.349097788947e-06
6.67402020896652e-05
1.91005284681313e-05
4.54940604335391e-05
2.90524417130131e-05
8.01289470830941e-05
0.000106211063129492
3.22409321175787e-05
4.37891119454357e-05
6.02472182027498e-05
0.000131986604894716
9.80450868320515e-05
7.44798823940148e-05
8.80253068836971e-05
4.36386774103911e-05
7.18287139336375e-05
4.630580057354e-05
7.78388784332151e-05
1.61588678477483e-05
0.000137921904514129
6.51201854833983e-05
8.80489431619068e-05
8.31486187614616e-05
2.39546247160552e-05
1.84425070248217e-05
4.04086380347594e-05
9.6020898240767e-05
4.49584731202385e-05
0.000104402260137809
3.69759367932127e-05
-2.96782492566756e-06
0.000167966505580319
4.22776698872308e-05
8.98609272670263e-05
1.73977925435685e-05
5.12016923361752e-05
5.80428629973471e-05
0.000116651215689336
-3.15238216083859e-05
5.29689489787989e-05
9.15908830393104e-05
7.01193778763346e-05
0.000119142672608799
7.24772971251203e-05
8.22594143038998e-05
3.88542885608752e-05
4.10682485140489e-05
1.87057082149833e-05
7.09795972345404e-05
6.62282959982702e-05
7.48123981230265e-05
-2.01038949643284e-05
9.2695873518088e-05
0.000117985414162892
7.08029503885633e-05
4.45303358119172e-06
9.90735639854645e-05
4.42840250969306e-05
2.66140753951369e-05
-7.46996978613805e-06
0.000117968928907809
1.63410908482551e-07
3.78704356219469e-05
3.23686209287192e-05
1.31121991108347e-05
7.48098599896886e-05
7.34448168252958e-05
9.69582576304367e-05
0.000138735585352125
7.39333876808049e-05
6.44967388435047e-05
5.5786510230443e-05
5.87713925747601e-05
9.74091814762485e-05
6.0587655848891e-05
0.00013416514873885
4.64489947868588e-05
5.88036952284867e-05
6.17747380746486e-05
7.70798134735904e-05
8.04682087175898e-05
0.000137010295094272
6.84466948580668e-05
4.05258203893822e-05
6.87771345007551e-05
9.60979213617998e-05
0.000104566396126237
1.78046907064871e-05
4.15862734179203e-05
3.17032501978191e-05
5.45643313848258e-05
3.61633390333755e-05
5.50164130639896e-05
0.000118778670318166
0.000124440137422425
6.04258176846415e-05
6.41904170099372e-05
6.18651050167366e-05
4.79605063500095e-05
5.27445454257746e-05
4.24291211734252e-05
4.52623457006795e-05
8.34396269795181e-05
8.38303417795577e-05
7.86477546488508e-05
8.68433152659866e-05
2.31784784096896e-05
5.59671637220971e-05
4.53557202132864e-05
6.18598091067491e-05
4.89364541402333e-05
5.40521525063488e-05
6.95595497026744e-05
9.7037770182116e-05
1.85867471225313e-05
4.36819700233701e-05
2.47099408649697e-05
9.96271430664535e-05
0.000124276214500254
4.12953237434587e-05
5.81849988799591e-05
6.72824217435195e-05
8.72181604120537e-05
5.54826968266353e-05
6.57579876005101e-05
3.74287704210706e-05
3.93779698131616e-05
3.6526647720622e-05
6.61605014599599e-05
1.37583335507185e-05
5.88948695246683e-05
6.45314439915939e-05
8.91972245708727e-05
4.33439230944502e-05
9.43694620593647e-05
6.09406065617828e-05
2.50211195656171e-05
5.48486978333451e-05
6.88534432822167e-05
6.96741904378e-05
0.000123300447159733
7.37438017049189e-05
3.31780309553875e-05
5.75298123222485e-05
-5.10993404537785e-05
3.37661799944926e-05
7.3550395941714e-05
0.000123117813351341
4.77424940622759e-05
5.63787930543562e-05
3.60986030497252e-05
2.12334269500361e-05
4.22569082798061e-05
6.42440960081427e-05
2.11903648599845e-05
0.0001076631395869
6.12900336134808e-05
3.71441941028872e-05
4.39070686543438e-05
0.000103608138497659
5.76351035647646e-05
4.03517553199464e-05
7.28737077086792e-05
6.88656947474203e-05
-4.17218333297905e-05
4.84235281708661e-05
4.58614219160623e-05
0.000112178165299982
0.00010339869093186
0.000100033699272273
7.6712999092997e-05
6.54331778855181e-05
4.64533704148587e-05
5.56312153816156e-05
9.99483003896441e-05
4.05056539441383e-06
5.84028542587221e-05
6.6807454899222e-05
8.40749272550179e-05
5.12025485079201e-05
4.0100604181118e-05
9.39582753551027e-05
9.5999879889197e-05
9.68484383120903e-05
1.56446783466555e-05
9.94437953928426e-05
9.20867923926716e-05
3.3916809257841e-05
5.9630919869676e-05
8.54080835654814e-05
0.000125336322398572
7.48447863191493e-05
5.99039302737693e-05
6.67547624796392e-05
5.26773982636155e-05
5.56913463703794e-05
2.23402561483351e-05
4.16054981412606e-05
8.58465235605374e-05
0.000107682712028708
6.23265346178308e-05
5.29024460838391e-05
6.75621493318433e-05
6.13774618644195e-06
8.66998076617578e-05
1.93004838288218e-05
5.35086912177026e-05
0.000127873472469119
6.71328457089581e-05
-4.00036831945746e-06
2.20277328895678e-05
2.75914866492368e-05
8.99760456396294e-05
2.10880862493167e-05
3.87817043397692e-05
4.86392713273042e-05
0.000121929012410428
-1.84123013603153e-05
5.36826911450679e-05
7.20871560759433e-05
6.75412762503183e-05
8.91177027092207e-05
2.69129043566501e-05
4.86416360766956e-05
0.000121259360029871
7.38461727497148e-05
8.16491804874134e-05
6.75734454605902e-05
5.65285432323022e-05
0.00010171785534876
6.46112667321332e-05
7.44942172978179e-05
0.000107524383713282
3.72598025782717e-05
2.14172345398582e-05
4.75984990453058e-06
2.02270392986257e-05
0.000106116717331945
3.30441428810733e-05
5.29412568395789e-06
3.19469293386772e-05
7.65930716865954e-05
3.56009715654146e-05
1.29764765570047e-05
2.02457054861647e-05
8.5387794850536e-05
-4.30077506219532e-06
9.05866705770221e-05
3.92044052750608e-05
2.69831450899426e-05
2.9838558982032e-05
5.61852688912831e-05
0.000167082610770309
5.31760892952867e-05
3.4579088281116e-05
4.61253244278459e-05
3.32152260104138e-05
4.21941631370025e-05
7.53852646033778e-05
0.00011086230109335
4.3554852920574e-05
4.70370351851836e-06
6.46277142180687e-05
5.24456479617568e-05
3.54551424696469e-05
8.41441356471996e-05
6.1215692034169e-05
9.50845731090497e-05
-3.27098145701713e-06
5.16517885991488e-05
7.29619924710228e-06
-4.5595545905609e-06
6.89046214090681e-05
-7.4363037024363e-06
8.30864849423191e-05
7.45946802230913e-05
5.04452762914494e-05
6.07386687746218e-05
1.65294198338221e-05
8.35128064587108e-05
0.000109674040476719
9.8596083047914e-05
6.26207430125354e-05
4.03984173957299e-05
9.47465298839487e-05
1.24142764258356e-05
6.71994864926779e-05
4.81502745490744e-05
5.46691008936906e-05
8.18020758727948e-05
8.90851584461533e-05
9.32133524116709e-05
5.10395360256797e-05
6.41291247361646e-05
0.000114670682531182
8.40625900058875e-05
6.83020304838048e-05
0.000110953990426293
6.86664655053572e-05
4.90945417673218e-05
3.70877914993307e-05
2.9874200944761e-05
6.270104590319e-05
1.73818234447582e-05
2.37074979156325e-05
8.23439705048059e-05
6.19167966002326e-05
4.9438601552235e-05
6.64884579417263e-05
2.55760853606639e-05
0.000105273301172053
7.29074779154715e-05
-6.20794203569225e-06
7.27027358231403e-05
5.84823065064517e-05
4.01715302094533e-05
6.07852022942984e-06
5.16196291844233e-05
6.1498839061537e-05
6.75311379094581e-05
3.77276245142033e-05
2.6205785220004e-06
4.32147843450373e-05
3.12943610996898e-05
7.77049428816294e-05
8.50855490304667e-05
1.81617180566653e-05
9.28077625045244e-05
3.66197964725532e-05
1.62932359894035e-05
3.41418020370381e-05
2.94793248288769e-05
3.43641662423636e-05
0.00010148755392275
0.000120593385080085
6.09257486964189e-05
3.708303953173e-05
4.09405615939753e-05
3.00359069622132e-05
8.47199958136548e-05
5.69500199351132e-05
1.61433720754785e-05
0.000105113549653632
8.03785959827306e-05
8.12475200559468e-05
0.000107852214002745
6.05539429036409e-05
2.72682359708965e-05
2.20173914355973e-05
0.000126668208069078
6.60088532423212e-05
7.01456565942085e-05
1.9148232368816e-05
4.29387138373636e-05
8.63354347819854e-05
4.50381955791072e-05
6.2321304408951e-05
6.27546706465049e-05
9.73717732041766e-05
4.32603763819141e-05
1.26881464440835e-05
-6.12918073468464e-06
8.3640914955304e-05
9.40451112763361e-05
1.61095104231419e-05
7.11237471641317e-07
1.99076767073872e-05
-4.18950270422053e-06
5.03556000455065e-05
9.96863168841355e-05
4.98655802053478e-05
1.13507102958771e-05
9.59215795252977e-05
3.56266766040958e-05
8.64676682268888e-05
0.00012152065456905
6.99293800947122e-05
6.06064385001833e-05
2.28373233938423e-05
-6.45728545822429e-06
6.62001540061443e-05
7.30881679609573e-05
8.50483451378228e-05
7.26572694528953e-05
0.000117744584922544
4.7260650319727e-05
5.6566463436793e-05
6.99293060026245e-05
8.47938522475555e-05
7.27433441279602e-05
8.29946665881447e-05
7.2547870122641e-05
5.48147816683564e-05
3.33510715214912e-05
6.09899223274765e-05
0.000129091571301238
2.5600786052818e-05
8.90973926523468e-05
1.05729469290067e-05
-1.18160662825405e-05
5.12682523029762e-05
9.21811377096594e-05
6.71920111512695e-05
4.59429239551482e-05
0.000139201748551024
5.42118030918581e-05
3.13733531820111e-05
0.000151669920571721
9.25150313823286e-05
1.83436188125092e-05
5.64228652319359e-05
8.15935871385884e-05
0.000100058087067543
3.03086524562477e-05
9.86755582427103e-05
-8.48829256685892e-06
8.07136753395638e-05
8.93814619922002e-05
9.29485840199188e-05
7.97799194147027e-05
5.10582477262775e-05
0.000134933619339445
0.000128603659362372
6.46091519807608e-05
-3.94283358491347e-06
4.41588627872426e-05
8.52360238161116e-05
7.51307315905538e-05
4.14634760353807e-05
9.14124924523602e-05
3.89470828486691e-05
8.49496409914301e-05
6.31928984334604e-05
7.35575700229437e-05
0.00010953774763339
-6.13805088942848e-06
8.3642427839711e-05
8.03258362229715e-05
6.90364749592465e-05
9.20694007135262e-05
-2.24586890669686e-06
0.000110532931680051
6.66867216672022e-05
-7.56321541986289e-06
5.44957829493993e-05
0.000102411115458205
2.73206573957702e-05
2.50050907876783e-05
0.000100030070306021
6.38020233195772e-05
-8.15859390287339e-07
7.78549478119125e-05
7.84432900182058e-05
7.91666972505282e-05
9.75821151418889e-05
4.20698722786354e-05
1.32938395658644e-05
0.000108092632671283
6.98233329286096e-05
6.78553135951851e-06
-2.82613648258569e-05
7.16951895447099e-05
5.0104088068228e-05
7.67886399824257e-05
3.09041185032302e-05
4.27972989072432e-05
5.27028903468574e-05
1.17812915179572e-05
6.44321247338515e-05
4.82636367962457e-05
3.34792935558627e-05
6.30875470520741e-05
5.22492335875911e-05
1.42047209570897e-05
2.70150517901857e-05
-1.90059826593089e-05
9.10651215552315e-05
6.47276415460694e-05
7.566816413993e-05
7.70329585192346e-05
4.03004236422243e-05
1.19978060874767e-06
8.77144989988127e-05
7.82212320472215e-05
3.86333919713281e-05
4.77362629336018e-05
7.85919758903061e-05
6.49230626156085e-05
6.3722763754496e-05
1.87971435992423e-05
7.3135029623356e-05
3.85955912572113e-05
4.96976718625876e-05
6.39851309812653e-05
6.69158441031423e-05
5.38592907005811e-05
5.89083135779358e-05
8.09464533051202e-05
7.7474563235754e-05
3.33179052253891e-05
6.22918127294125e-05
5.41687743530789e-05
9.45115579260754e-05
7.31988339593784e-05
5.05616517651467e-05
1.44497703409001e-05
6.0054013275025e-05
4.12679792254304e-05
7.40198197861407e-05
3.69001817756514e-05
0.000101526579971888
6.03970745963486e-05
2.67421292932388e-05
5.092774013548e-05
3.05402747516645e-05
0.000116038260343417
4.48637882253462e-05
8.10737532335673e-05
6.38868872658061e-05
7.54704838128185e-05
0.000104663080531288
0.000111439212498661
4.86528528729792e-05
3.85656410896196e-08
6.99331389012205e-05
0.000165834900470406
6.90790473341178e-05
7.34857679292163e-05
4.36630121951325e-05
7.89875069097398e-05
7.61920478474332e-05
4.13209444049952e-05
5.5994079784667e-05
-2.06325311364107e-07
5.64771333624405e-05
4.37620487560463e-05
0.000112913324194484
0.000118775166579809
-4.04724015851922e-06
4.13213056750667e-05
0.00013512301490994
6.36485444318632e-05
6.36899621435986e-05
6.40673566117541e-05
1.56970772939994e-05
4.83694441005844e-05
3.69349283539374e-05
4.78746875741868e-05
4.54285247975756e-05
-6.14113191108486e-06
3.64969216383174e-05
7.74853242056254e-05
-2.09822418495572e-05
5.39473800953767e-05
4.92537642520942e-05
8.52100290215495e-05
9.03628590189827e-05
1.17395414762738e-05
5.9587384226103e-05
3.63824830129478e-06
5.84686730124399e-05
2.85441363192054e-05
2.69710547293771e-05
9.72635806175121e-05
4.04041328447486e-05
8.14673899819211e-05
5.28064514149152e-05
8.59535214025396e-05
0.000100153445064169
6.48450055549136e-05
3.22035385340845e-05
6.28844433718136e-05
9.7584664944937e-05
0.000104355236305834
4.26342527492672e-05
7.55109132773723e-05
4.75510344113984e-05
7.86462658692245e-05
8.92701184262991e-05
7.01544771483061e-06
-1.67957206200085e-05
1.03844917894572e-05
0.000117195029386301
3.46977172634754e-05
3.77578754589259e-05
9.73650986791756e-05
4.36811277080555e-05
5.56707034669759e-05
5.29925784094412e-05
6.99814000447089e-05
4.99080093008866e-05
8.32346914894907e-05
7.40175381945014e-05
1.19726315919833e-05
6.89913337833212e-05
2.8182819769689e-05
6.90237422979327e-05
1.5180341310428e-05
1.96119051775279e-05
3.56716666463327e-05
-4.44172602597596e-05
9.62815894844024e-05
4.8090281394496e-05
0.000111462503678247
2.80349835320902e-05
5.37646951065927e-05
5.72619892190574e-05
2.71460794730593e-05
9.25128075906584e-05
8.18962320040055e-05
7.80001508484335e-05
5.50198802764785e-05
3.19166176040056e-05
-5.16114748447034e-06
8.65518637826995e-05
8.14278836307365e-05
8.19229275572939e-05
4.93393345139996e-05
6.41065597797215e-05
4.4444493348741e-05
3.84139827203746e-05
2.26166531897983e-05
9.42487834829831e-05
4.16700729333912e-05
-3.46886848137707e-06
4.78126938781539e-05
9.17231644101027e-05
5.28925287588547e-05
5.83947199390613e-06
9.03730425756232e-05
7.01469077385817e-05
9.63991272991704e-05
7.19694686554162e-05
6.00054199849671e-06
3.92038672761175e-05
3.72133253576704e-06
3.2982351057262e-06
0.000108552049327702
4.19673835065572e-05
3.06261035132262e-05
3.98897518562379e-05
6.4659632834775e-05
8.61528683052126e-06
6.05950107561549e-05
4.25456313460378e-05
9.47254273848897e-05
8.3300445416923e-05
4.52185639781513e-05
6.12408487910793e-05
-2.51826174548117e-05
9.44727412939354e-05
9.16977816905127e-05
0.000114433301595561
0.000103266753492077
3.86395117919358e-05
6.1234416201683e-05
8.61503490512455e-05
6.47118990297055e-05
3.48480524552502e-05
7.84999852649839e-05
0.000100349796355487
2.44781507709898e-05
1.59243298721136e-05
-3.25993138427141e-05
2.52562170273816e-05
3.95943992196703e-05
3.28938623781711e-05
7.84081437167055e-05
1.09685570736461e-05
-1.25671985786196e-05
1.11112133320262e-05
6.02797698632353e-05
5.14300000258799e-05
3.01118732368787e-05
7.61616010735223e-05
8.07825098480229e-05
7.23592263750717e-05
8.21180384940747e-05
5.72278365800023e-05
8.3012712852717e-05
3.40916901785067e-05
0.000107974139809571
5.45368664524617e-05
5.21069419816263e-05
6.99669305181993e-05
0.000123847275083358
8.02449631244419e-05
5.88981080396468e-05
2.70687400179847e-06
8.52214923958811e-05
8.33707005017704e-05
5.86642545249152e-05
4.74054388512075e-05
2.71933665439643e-05
3.37484329370138e-05
4.67172710881158e-05
-5.58325685017281e-06
7.05836023524975e-05
5.70116782615465e-05
-1.42610688138048e-06
6.01025677177847e-05
7.02129793950699e-05
6.99814422345911e-05
2.65089351494804e-05
5.22118296421469e-05
-1.35365025238112e-05
4.73688018274532e-05
5.33923556562179e-05
6.65919253500492e-05
6.67682436207504e-05
3.91019744596431e-05
-2.10634085901957e-05
7.74943426405403e-05
0.000102294060864804
5.22214124091208e-05
9.53989367319065e-05
9.31579143906413e-05
0.000109122897469411
6.62488455944219e-05
7.45992127439421e-05
8.78704922155281e-05
7.70546931582458e-05
2.3575922724771e-05
6.55167751919138e-05
0.000106610462631564
0.000101348037967327
3.4613586988729e-05
6.91526199793608e-05
4.60443534990968e-05
0.000113452625201487
6.16774631661977e-05
6.8904174249534e-05
6.69025793810105e-05
8.43978191215279e-05
6.61674566872896e-05
5.58344885440068e-05
6.15960576838772e-05
7.15725126462603e-05
5.42454417333809e-05
-7.57997497053604e-07
0.000102601777027186
8.86769508166192e-05
7.1763052771514e-05
8.05296871520863e-05
6.31802363286982e-05
6.35312945674896e-05
5.09148772120921e-05
0.000101246314562995
6.54208872158133e-05
-2.53107836166151e-06
5.45000008039901e-05
8.22981206735573e-05
6.30820272796752e-05
6.56949844047028e-05
5.52332869721741e-05
-2.88739775077362e-06
8.31604818126123e-05
2.99660802432274e-05
2.59994146161859e-05
4.71067596837703e-05
4.48822118249608e-05
9.52777231706822e-05
7.86075609984882e-05
-4.68606743507566e-06
7.56738709624154e-05
7.66100284090517e-05
7.20204090756935e-05
-5.42109012324008e-06
1.88728742979981e-05
7.68485083095985e-05
-5.78774877750377e-06
6.36719527194207e-05
0.000135607929358139
7.53045284098605e-05
3.80007388252052e-05
6.87226058747136e-05
1.28667254255465e-05
3.99264334668848e-05
5.79679512880592e-05
6.31175980180077e-05
0.000118890581782777
5.79104768982093e-05
4.8100025765321e-05
3.51830812429442e-05
3.10458392378995e-05
4.30072255768208e-05
9.58863997717339e-05
7.3309103547843e-05
1.75236979809077e-06
4.84481548946934e-05
2.95314444396745e-05
4.98919514018657e-05
2.5291872641418e-05
-1.13259485565299e-06
6.82123411456836e-05
6.2760058004253e-05
1.83004717941949e-05
8.77294072189192e-05
6.96357016575172e-06
2.79973360280284e-06
6.08401030477571e-05
9.32013946315582e-05
2.55109020051516e-05
5.37430262597287e-05
5.22337883362638e-05
7.86990233024696e-05
7.51017035882057e-05
0.000126574084436668
4.86650372967548e-05
9.97102474638837e-05
2.28606590577796e-05
-6.3056040363528e-08
7.59211258699771e-05
6.06951040482531e-05
6.50143464008056e-05
8.75084554390273e-05
8.59730292111943e-05
6.44467694583214e-05
9.66639979694412e-05
1.01602146522357e-05
3.73398529813729e-05
1.44927123672777e-05
6.12748297368565e-05
6.69661452061788e-05
7.94927982164256e-05
4.23934677829142e-05
3.353722238327e-05
4.10362568720191e-05
5.5031354171649e-05
5.38254296328253e-05
3.34489691705517e-05
4.84617527145178e-05
6.57276094576567e-05
0.000106842510061352
8.27112127450494e-05
5.18429536921799e-05
5.9514651205967e-05
8.86043432183826e-05
9.54471752002342e-05
8.84000444444407e-05
0.00011466306858799
0.000119678715353469
3.72041095585257e-05
5.01441902200244e-05
6.76919244865206e-05
6.94599117269248e-05
0.000103461817802271
6.34422344046189e-05
0.000103045938467001
6.61036280489506e-05
7.57340274584957e-05
0.000119874186475995
1.24142257343889e-05
4.22988903833723e-05
7.07239794028443e-05
3.19757653969271e-05
4.99926245949013e-05
5.141075234268e-05
-1.33818449774866e-05
3.93134231166071e-05
2.0520316256914e-05
1.62325883269649e-05
6.17412420382903e-05
8.00090724491481e-05
9.51844968206117e-05
0.000119822869928774
4.31448662648862e-05
1.48318912853706e-05
6.66631562266899e-05
8.16525785417359e-05
9.79711484041483e-05
1.69729864108399e-06
0.00011089421727286
5.98005874738448e-05
4.18396088718385e-05
4.91712121189014e-05
1.6957525426564e-05
3.15628186212912e-05
1.00338962335126e-05
1.29433521534625e-05
8.4645135695401e-05
0.000121374553388576
9.87393903151379e-05
4.83363461142705e-05
1.3203925542329e-05
5.71409227759903e-05
8.82111905851299e-05
1.57381679229802e-05
8.84259037733574e-05
0.000103341821714393
3.96094824024069e-05
0.000114191681903058
1.99364817466088e-05
5.78410767952886e-05
3.18957492849528e-05
2.45865521517397e-05
4.20483765228619e-05
3.38359043561693e-05
4.86033388097219e-05
5.97169647012828e-05
9.32990184372826e-05
8.7431266562064e-05
7.50471098630439e-05
5.98166049701017e-05
1.95706566013665e-05
-4.18309340310259e-06
6.99505585967014e-05
6.03250933336387e-05
8.56999160930727e-06
0.000117078299212543
6.48373379310511e-06
7.00580525388439e-05
4.05449355410165e-05
5.0756005940463e-05
4.36005931776608e-05
6.38767904800778e-05
6.80049307526371e-05
5.93800613327182e-05
7.05902857778153e-05
6.33789140266536e-05
0.000149660090834414
4.1287431857853e-05
8.71212640063657e-05
4.487733405999e-05
-4.94975450151085e-07
0.000101665614406185
0.000109855220286154
2.6993053077573e-05
7.96043134387273e-05
8.15194662739413e-05
0.000106802530301388
9.45342094520507e-05
4.35436054565189e-05
6.12316052399997e-05
7.2627970772269e-05
6.32613717732835e-05
4.48761791936672e-05
5.23017149115337e-05
0.000157123769810501
5.70249089368839e-05
7.49942730370806e-05
8.29980438295503e-05
8.64401075547312e-05
7.19483183069967e-05
2.27570856213561e-06
7.95412206006144e-05
3.73058491253646e-05
4.98374516590842e-05
6.50006147196109e-05
1.51854619744435e-05
7.4661219838298e-05
8.40725961544057e-05
5.83498043839042e-05
2.66360581203629e-05
4.24238332404358e-05
2.44599824720697e-05
8.11411869107329e-05
-1.59470890978651e-05
-3.03902667417012e-06
3.2971073852302e-05
6.90731617594272e-05
9.73213628694404e-05
5.91455424058308e-05
5.84080357399978e-05
3.83281615206316e-05
9.47277928835986e-05
2.06948430439464e-05
3.25049890379862e-06
-1.62967647891438e-06
4.57872426363399e-05
6.41837285900603e-05
2.0836129391644e-05
7.24591978661498e-05
5.65103305359219e-05
7.72964207167012e-05
9.51724485750064e-06
3.88350060129501e-05
4.72545397424514e-05
1.38920414770026e-05
8.61012664354053e-05
6.69317253454557e-06
5.28159122802233e-05
7.02164295329518e-05
6.69004162016044e-05
1.96069387427853e-05
3.48717083278117e-05
0.000114903233898427
6.86721921491555e-05
5.30852430869388e-05
0.000144523890360441
-4.5280972789777e-06
5.99146213787272e-05
5.58188425626112e-05
5.48046061629632e-05
1.92949699007383e-05
2.20905462979023e-05
6.95828054979881e-05
9.51566530443953e-05
5.26894384335626e-05
5.87500337725907e-05
0.000138469952821095
7.81703695999457e-05
0.000142373771998008
2.95139607859551e-05
0.000131041305807054
-4.19527195920702e-06
-2.40369681987984e-06
-3.40026031395144e-05
7.91761625538371e-05
7.80406739950419e-06
8.85458784328723e-05
7.35127778808342e-05
0.000106908993328134
-1.04979109630271e-05
2.93364256706793e-05
4.4839697373514e-05
7.08474837476136e-05
9.02735830860693e-05
6.33107421458037e-05
6.01753353819523e-05
7.60285595613475e-05
6.63028257817942e-05
5.90518315814424e-06
5.75521050272833e-05
5.47431817845602e-05
0.000102556033445915
2.96973859118575e-05
3.82697624090366e-05
8.38173790505964e-05
2.70260866366658e-05
0.000113525714478457
3.35628791743875e-05
5.98688383075313e-05
-1.11755330044439e-05
2.10233775510448e-05
9.54566968198526e-05
7.48246108269097e-05
3.25567584002769e-05
0.000110604525518053
8.11712315600096e-05
-4.87709265291644e-07
3.82671513764872e-05
0.000130012658814601
-2.76013830972363e-06
4.05803935563838e-05
8.07840462411496e-05
7.05992062194205e-05
5.15039616589612e-05
9.6000915431178e-05
3.00113080839231e-05
7.63185110786328e-05
9.65125978265323e-05
8.18346771461333e-05
6.09703994461941e-05
-3.00065274242324e-06
5.84578629785282e-05
4.01510362333045e-05
1.95376066894644e-05
7.99149019668586e-05
7.75164928087635e-06
7.07705677492667e-05
5.60013319782678e-05
0.000133484453153368
3.48266294549092e-05
6.35551188347673e-05
1.00280415667278e-05
0.000130079498727232
6.32611723221164e-05
9.62845279994042e-06
-2.84406582435822e-05
4.83884155476285e-05
9.90604959317792e-05
9.55204030891928e-05
6.1091263071842e-05
7.81356598862326e-05
1.55835099502159e-05
0.000124907296779134
4.55747880535035e-05
3.90328052271162e-06
-1.49668002698976e-06
-8.06788343570547e-06
6.66080929620034e-05
8.08783281146236e-05
1.2851734557009e-05
7.64541890507017e-05
0.000125483525487621
0.000121254348052415
6.40653019301965e-06
8.17643971055621e-05
-7.45667132482726e-06
5.79006193521034e-05
3.75932367393753e-05
5.21934482575455e-05
3.12236904955209e-05
5.33275755709325e-05
2.30861308884625e-05
2.58893226459838e-05
4.08716915382646e-05
2.43985902884731e-05
4.47471754264946e-05
0.000112807060057424
3.61920860241955e-05
7.42223622259294e-05
3.42771293622245e-05
5.91104076402931e-05
8.53386563187629e-05
6.56597467226012e-05
0.000100312871711357
5.1956856364627e-05
2.53252533272434e-06
9.4280243735936e-05
3.86218422705881e-05
3.98017157939592e-05
2.09483707545889e-06
8.75131234645155e-05
2.62946602015218e-05
6.25219716727676e-05
5.58514206866635e-05
1.95291628672521e-05
8.52347886562776e-05
2.78295409912356e-05
9.74055233430538e-05
0.000108853138132605
4.99073047033487e-05
4.30197118227933e-05
5.32957205618206e-05
0.000112690386641854
2.35601083238083e-05
0.000117385417472917
9.36331428502185e-05
4.32517354741303e-05
3.32290431351665e-05
4.70342704989743e-05
0.000115080740403944
8.86258748674378e-05
4.57289501268544e-05
7.77704840620586e-05
7.23491919166345e-05
4.70356663653305e-05
7.11178960494879e-05
1.98021132092623e-05
9.83180612416381e-05
-2.08806120910139e-05
3.04032805803503e-05
8.5526577976422e-05
7.62401840682941e-06
3.08733666537379e-05
8.47557129483394e-05
3.19476937674546e-05
1.88492129580026e-05
6.86855605234908e-05
4.07686067116296e-05
5.43174671570339e-05
3.26861627256161e-05
5.4244033635015e-05
4.52036296415196e-05
4.50803862588822e-05
2.25820649539438e-06
9.94482086035209e-05
1.62472735040113e-05
9.64650194121388e-05
9.31846116617616e-05
0.000115493811418615
3.65848068125108e-05
7.44782470175323e-05
3.09770865879669e-05
3.25107018497424e-05
5.57036704743774e-05
7.99761279025446e-05
6.08096975285735e-05
5.97949874192196e-05
4.76703102609973e-05
3.81989427862779e-05
6.62850095474223e-05
1.42839412309566e-05
6.83672736653824e-05
4.3287927092752e-05
2.39510292081883e-06
-3.13770797940976e-05
1.09387272336383e-05
6.99573068728139e-05
3.46213044055885e-05
7.9459873115053e-05
5.84740159372873e-05
4.91388075938143e-05
4.10289616839631e-05
0.000108918563356367
2.90417195212201e-05
0.000100995592011434
3.289494393472e-05
5.73784959493337e-05
2.35729476636057e-05
3.00494890702236e-05
5.92023154117797e-05
6.2023664010907e-05
6.82491630187904e-05
4.14251556224083e-05
6.40415350459401e-06
-2.31098467410391e-05
5.58950841995849e-05
9.54062115075083e-05
2.03613637933796e-05
-2.14241831842306e-05
2.26339037064472e-05
8.50905723311727e-05
-1.87729881390636e-05
6.00312048430847e-05
7.30093111936243e-05
2.31360146672777e-05
4.01888791195084e-05
6.39289510144689e-05
3.96645348302519e-05
7.9845951442931e-05
4.56120805761534e-05
6.45119087299784e-05
7.75979105432231e-06
7.56699092254971e-05
7.01844172650325e-05
8.22196912829496e-06
-7.54352018200335e-06
7.8342718657651e-05
3.94810198639342e-05
4.14103220315681e-05
9.26068498895923e-05
4.28689542281937e-05
5.58540509296453e-05
5.98539997628416e-05
8.46504893340567e-05
7.67535222773058e-05
6.04766411373897e-05
6.83344330364843e-05
5.10145989486623e-05
5.92153162787285e-05
3.42732814722771e-05
0.000125053451803211
0.00011911713730037
4.17191712155369e-05
5.21921023168561e-05
5.58630873028923e-05
8.254734791521e-05
5.4870214147917e-05
9.04376923503016e-05
4.51601790496346e-05
1.54649950284207e-05
7.72208769876069e-05
5.57292310374609e-05
8.46803197239555e-05
4.25097404257656e-05
5.44720718074546e-05
6.35467823635379e-05
1.00084289290716e-05
6.30993489780811e-05
6.37972891697693e-05
6.27065308201981e-05
0.000103063298671112
2.70854960553576e-05
4.28967523709346e-05
2.43440495254574e-05
8.97295147580337e-05
6.21045562889299e-05
6.84048796645845e-05
7.75512930326025e-05
0.000126524874882924
5.65487876246167e-05
7.8999428611952e-05
5.52268276237265e-05
2.66239232114811e-05
4.51962424261797e-05
9.84782655741115e-05
6.23810068077285e-05
0.000117614792772792
4.57676140298964e-05
5.02445070642717e-05
6.24330231015298e-05
5.42176737525046e-05
4.8288878391268e-05
7.91332525243856e-05
4.46360822150385e-05
3.29300020701009e-05
7.8690355649537e-05
8.76594772856373e-05
0.000121160183502526
6.85478259289663e-06
0.000127630880362304
1.29720555907811e-05
9.27600137023035e-05
2.67175343782488e-05
8.12822424914737e-05
0.000101829160085576
-3.26010573379233e-05
0.000105031627835883
0.000147149773097122
8.7470500454709e-05
4.51299504853287e-06
4.11041344063955e-05
1.75594973448273e-05
0.000121396135895098
2.58256725251212e-05
4.15494563008214e-05
0.000123919243858626
8.32140715593034e-05
6.48820933807978e-05
8.15913289729274e-05
6.53332450742334e-05
7.92167703317669e-05
4.94456628370803e-05
8.08821668960322e-05
0.000133307806691004
4.19987015603912e-05
6.39985302763821e-05
7.78410844545124e-05
3.47965826821698e-05
8.74357755172986e-05
9.64365456506879e-05
0.000112971654091892
6.29524531156839e-05
5.96944259491482e-05
3.90357229103864e-05
1.89482340719933e-05
0.000105831354903988
6.10771156182986e-05
7.47114165171157e-05
2.93074137816831e-05
4.42751822636637e-05
1.12853404059976e-05
-3.49056264468096e-05
3.93561449530141e-05
4.35007540650087e-05
8.16459238488199e-05
4.79409986788685e-05
7.273068271754e-05
5.54647954540726e-05
2.920504458196e-05
-1.61228579593049e-06
4.80774538806258e-05
0.0001116180913638
2.80590506579268e-05
4.49008367125643e-05
5.23740049131279e-05
4.25800768575145e-05
-8.91912238566474e-06
6.9707127475127e-05
4.64359312743388e-05
4.56941184264027e-05
8.06138442416342e-05
2.88626087230168e-05
2.85687745005393e-05
6.96828934819524e-05
0.000106382936543998
2.74674117865208e-05
0.000103191925345918
3.5463788186849e-05
4.01470536214762e-05
8.85465963081741e-05
0.000108372800609858
0.000116991357179836
8.4513073230105e-05
1.95400746022089e-06
7.71759567358177e-05
-1.47858408280056e-05
7.65187974631655e-05
1.93137666434683e-05
0.000106495771214265
8.65238368371067e-05
5.48460989553772e-05
0.000120571426808846
0.000112557607190567
9.15314590444487e-05
0.000100669818540749
1.18514681698759e-05
5.51985750618606e-05
2.43645157818218e-05
9.73034893597759e-05
5.94087614310435e-05
2.69315652065324e-05
3.61915753419179e-05
9.19963917718658e-05
0.000102080125652561
6.84760639591918e-05
6.45888866133584e-05
3.84185924551937e-05
6.81496076549035e-05
8.42162699669638e-05
8.42246568148217e-05
6.93809144851279e-05
5.82362354788115e-05
5.10430658069452e-05
4.81571066019192e-05
6.34635666306901e-05
4.54975708725018e-05
0.000140487627539845
7.73818659304745e-05
5.69654317218671e-05
0.000118170641581246
5.21528215307827e-05
7.30852586654426e-05
5.06737733599626e-05
9.6363766539911e-05
5.40672644780144e-05
9.6167380138185e-05
9.09993709492641e-05
5.13703725175227e-05
2.23347011493764e-05
6.07454597948992e-05
9.2790811638625e-05
9.34540121323552e-05
3.21433995905171e-05
5.29254617797921e-05
3.28174149345865e-05
8.42698414094351e-05
7.29169285154616e-05
0.000121483892465292
6.41528469877915e-05
3.87519903535931e-05
8.50358291553278e-05
5.0876643607391e-05
4.76358496084758e-05
5.79633581093884e-05
0.000108654231662881
9.05347714479236e-05
2.17058767411229e-05
9.62289580997735e-05
0.000105302558481474
6.99233169331746e-05
0.000109341410460853
6.32105087863946e-05
7.89001926348454e-05
5.6384794696163e-05
6.78470461192197e-05
4.1321732088949e-05
2.06952290856818e-05
7.4221350810985e-05
3.37939955259683e-05
1.41346126820106e-05
5.57152737915963e-05
4.29456831153611e-05
7.54686360644525e-05
3.47704967052181e-05
1.3970124861053e-05
4.27711074451795e-05
6.5868482327436e-05
6.79368180452109e-05
9.34578210576211e-05
3.9596640493108e-05
9.358495967139e-05
4.9848381222945e-05
7.67479323486808e-05
-9.04856375484269e-06
9.38398855551994e-05
5.63265704409048e-05
0.000129647485498627
1.04169329816249e-05
7.43835959773141e-05
7.79694143146343e-05
4.21877705077831e-05
8.252101527502e-05
6.62119914786528e-05
3.44188249027775e-05
3.5037426499162e-05
-2.2944792269629e-05
7.10029596158867e-05
4.4041909600586e-05
9.32045532885412e-05
8.99440023604367e-05
5.35375180193662e-05
5.06177386606449e-05
3.24396574059213e-05
2.49375526180745e-05
5.43906694649871e-05
6.57034873354314e-05
7.28164980011885e-05
9.28496548375944e-05
6.75421803764888e-05
0.000106945346191478
3.87890331807847e-07
5.40828451530221e-05
4.53398801252473e-05
4.08282679679809e-05
4.25884704756625e-05
6.6845138155431e-05
-2.74686231720421e-05
7.33393489963255e-05
5.60030049353446e-05
6.00839578953453e-05
8.13275301684394e-05
6.70463997152812e-05
6.87839133583356e-05
8.1050095350877e-05
3.13106978583333e-05
0.000142156515438043
3.44476147195966e-05
8.09040720846384e-06
4.19296531770798e-05
8.44738609195388e-05
1.36451937085827e-05
4.06766655294983e-05
7.02134554950875e-05
8.24257096014387e-05
6.3954099067199e-05
9.08378109043613e-05
8.9297247637912e-05
2.78170497793523e-05
2.14647085798647e-05
5.74250835107271e-05
2.79160731328494e-05
4.98103207840639e-05
3.97693455175336e-05
-1.03975355765935e-05
3.72845701425113e-05
4.68325863897087e-05
1.68929911557985e-05
7.65554815076329e-05
3.7777982959162e-05
8.75140926344421e-05
4.20503510728885e-05
4.40404375425334e-05
9.418443979375e-05
7.74230892161656e-05
7.99178234628481e-05
-5.78803566086094e-06
5.38533999415542e-05
9.25690532601671e-05
0.000122893551190283
0.000102113227978384
8.25729105485388e-05
0.000101635025631817
8.71824468651372e-05
2.03811267412456e-05
5.43225475971836e-05
-3.40837627170037e-06
9.01834932439045e-05
8.21478079410701e-05
4.1089188653492e-05
9.61817134607849e-05
0.00010508619790471
3.14619132494485e-05
-3.60614979427864e-05
3.75098579657175e-05
9.65037156340094e-05
9.28619850873159e-05
6.84454327880219e-05
8.47257104992213e-05
3.14249685173262e-05
3.44115566611897e-05
3.08517402238508e-05
4.63093578072159e-05
0.000107271137264939
0.000118361561307788
9.10314360852838e-05
7.81502785481639e-05
0.000139297300051114
6.7215022479371e-05
1.53618216130198e-05
7.52245080427715e-05
0.000103153351778765
5.05987275975678e-05
4.22804418559238e-05
9.69177798095566e-05
5.98107805065705e-05
3.39619233035289e-05
5.16770207993113e-05
1.58900688456147e-05
4.24931839525048e-05
9.52574575395361e-05
6.79468320393909e-05
5.64997145217818e-05
8.17879063805242e-05
2.41206151372317e-05
0.000102161400426545
3.49672493083962e-05
1.37629752078966e-05
0.000116163192408639
9.2202418959144e-05
7.45541399999688e-05
9.90534700154662e-05
8.35950668634098e-05
5.3646129870592e-05
4.02763346389153e-05
3.1050138073612e-05
0.00011523260280393
8.63875599081365e-05
2.41863521860855e-05
9.71767209510835e-05
0.000158810071734133
2.10182067296661e-05
4.50209031158914e-05
1.97444637710293e-05
6.64289447893214e-05
2.6156704135005e-05
7.87773690390949e-05
0.000132909025509895
3.88998015007685e-05
4.6914417571592e-05
2.34083615411107e-05
4.19259252648322e-05
6.35103901627512e-05
5.5930556111325e-05
0.000114238664142268
0.000112058565125834
3.09052423191506e-05
2.72647968984407e-05
9.42708641489468e-05
2.96636403534169e-05
-7.73513584345743e-06
8.00904004536002e-05
0.00012853361911834
7.14178150350393e-05
8.91964619409465e-05
6.94635850421867e-05
3.91192661011461e-05
5.28001489497076e-05
4.24260659109562e-05
0.000100929161026547
0.000106987615473952
5.89984215927167e-05
8.13356791151035e-06
2.78735273393377e-05
-4.26062767750368e-05
0.000127261573278778
0.000107458335977353
2.8691568650636e-05
-9.16666027505789e-06
0.000120578794238213
9.63590978524956e-05
6.70218195481725e-05
8.89075879074289e-05
7.69859025645634e-05
0.000103423275170905
7.08622792873398e-05
4.10857098636275e-05
5.23139829841485e-05
9.56826515810329e-05
1.50809349523004e-05
7.47632258632954e-05
4.72342337397307e-05
7.41848414256774e-05
5.42341108958674e-05
3.73249204213614e-05
9.10032100691628e-05
5.34439276137459e-05
3.60347242836268e-05
4.4481262272932e-05
3.40231017558934e-05
1.82922464042079e-05
2.30309616140913e-05
3.28806200025082e-05
4.72368256138136e-05
7.88576815459278e-05
5.18352213590599e-05
3.29545038444753e-05
6.58574024247867e-05
-1.15847034239191e-05
4.14948773742358e-05
6.47793520366845e-05
3.05395064573876e-05
8.17026930278152e-05
8.35987417076307e-05
5.3353827390009e-05
6.21612106711193e-06
4.36694392356403e-05
4.48841166621532e-06
0.000101486288922615
7.52608433850782e-06
4.94209270476777e-05
7.30526586815252e-05
5.87642529587644e-05
3.20624446781049e-05
0.000113533686663369
5.31325131493198e-05
5.6089935350782e-05
-8.54189355210633e-06
2.3928053639761e-05
9.35989889022898e-06
7.58621456005497e-05
0.000100844562896323
4.97613114373079e-05
6.27443186198411e-05
5.84451935416349e-05
5.34921487623882e-06
1.78981748607868e-05
7.80561292517984e-05
3.144543353442e-05
2.11781564044958e-05
5.10228103665881e-05
7.89663779514674e-05
4.45479160736875e-05
8.06735340724274e-05
4.70068009014258e-05
3.03406658738841e-05
6.01519659754132e-06
8.63638209497711e-05
6.72965828796319e-05
7.41023064318178e-05
0.000110877438824879
1.61533673642345e-05
0.000111992072112273
6.59655291325263e-05
2.46298151057621e-05
8.42483570870608e-05
1.22296163524161e-05
6.91483838284542e-05
5.85329975237145e-05
6.89605009241782e-05
5.40258072008309e-05
6.34335696578428e-05
6.55732980667821e-05
5.89268981313621e-05
0.000135459253535068
2.01550853980326e-05
2.59393486465822e-05
2.71897513768754e-05
7.76242521024033e-05
0.000108253440673288
4.67120102655334e-05
0.000105955630166164
8.64348624393953e-05
8.44248440481775e-05
5.94146340854134e-05
3.54077341292607e-05
8.49158270485868e-05
9.48397818369425e-05
8.15961155774031e-05
0.00010437042593939
3.24752324858575e-05
4.02196217627665e-05
6.42227702006894e-05
0.000128755644936891
9.49510542706601e-05
6.41623889680048e-05
6.38979694255729e-05
7.7292043227835e-05
6.35178825905663e-05
7.44679278373462e-05
7.09720700535254e-05
4.99306953170007e-05
5.02291314729276e-05
4.0130166285519e-05
1.2490736141863e-05
3.79015670106291e-05
5.22398654709303e-05
5.40218730677085e-05
-2.93232486034654e-07
4.4972570789883e-05
4.04279887755694e-05
0.000105215807292047
4.92582188378515e-05
6.01897695553862e-05
5.33712635220195e-05
6.3599653026651e-05
2.55652847537662e-05
7.15458898542654e-05
6.5539573896619e-05
1.99409530309357e-05
8.233859242699e-05
8.78855257024438e-05
3.17037474865675e-05
-4.64545466214098e-05
6.10580025719218e-05
9.9664382719886e-05
5.94097887611485e-05
8.27597939446695e-05
0.000103648107923151
9.80905613687664e-05
2.95446897256623e-05
0.000106852430047292
8.87588785395825e-05
3.99226242789568e-05
7.17784789963335e-05
0.000106157215136173
5.37223616491927e-05
7.24309966522675e-05
5.30848041122021e-05
2.14886806105019e-05
4.84888398930621e-05
4.30452514134195e-05
1.24562008200443e-05
6.41075996059119e-05
2.45171829480895e-05
4.66308537795962e-05
7.82629364603715e-05
8.93040846050097e-05
8.21541401871356e-05
-5.48346843589924e-06
4.51603235818749e-05
1.63100396444204e-05
3.46188105112386e-05
6.87296815756409e-05
0.000100096939877443
1.95129649195424e-05
3.77268743371871e-05
-1.14677226778472e-05
0.000118505329990693
5.58235555990521e-05
3.96034973242403e-05
7.18399067499864e-05
4.87303721966143e-05
7.12299934172594e-05
5.63970636590503e-05
3.27355595591472e-05
9.9471279768427e-05
6.19807373598625e-05
8.29941290903494e-05
5.21501776316624e-05
5.96176083403247e-05
0.000100148087862261
1.13606214172153e-05
0.000102537217873463
2.93072087025151e-05
6.74496110704615e-05
8.58492065053012e-05
1.36138430610335e-05
2.24687125325508e-05
0.000130751199310449
4.3606859850725e-05
6.83428659813092e-05
9.30441935023709e-05
9.52051341358843e-05
0.000105635031442052
5.36910057655829e-05
9.5581780670126e-05
3.46588714705417e-05
0.000118475360892912
1.79679021861286e-05
7.6353519621493e-05
1.33609799165741e-05
3.38206789026064e-05
7.23084502103644e-05
-2.31902630293616e-05
3.02101348794462e-05
7.41178940426002e-05
7.0989241148988e-05
6.26207215771885e-05
4.21926891304836e-05
5.50044366574745e-05
3.56035103940194e-05
0.000123128058282669
0.00012116894219033
6.62077396730906e-05
8.21851824951349e-05
0.0001179759900113
9.46536365158254e-05
3.24257274558395e-05
3.8047000774798e-05
8.79352109590373e-05
0.000112488070309607
3.45390882361983e-05
5.43542226129952e-05
6.85415911890468e-05
6.46516685456149e-05
6.26763310941862e-05
7.39860985053394e-05
4.73743848874939e-05
0.000112450732245578
9.255367425858e-05
6.99668420191672e-05
6.03376149108964e-05
4.47508054767336e-05
4.94253954546249e-05
5.17418706222424e-05
2.61718820098256e-05
7.79882386042229e-05
-2.26980627929382e-05
5.71380966304799e-05
6.00231893775957e-05
0.000109403619446385
5.66547092302733e-05
9.51675190129217e-05
6.39401036618348e-05
3.89320211485277e-05
4.46940170092836e-05
1.11673301768525e-05
8.35649689485803e-05
6.9915797563671e-05
1.66908402768682e-05
8.74519143460374e-05
0.000107182996785792
7.00025156768576e-05
3.90751493043955e-05
5.56011322709447e-05
9.02846026094113e-05
6.56351671534356e-05
4.13294352265216e-05
5.70663513968169e-05
5.38126456164235e-05
0.00012806597111904
9.85894574843144e-05
9.56128930929082e-05
6.24326298193242e-05
9.7127971480789e-05
4.07531108563002e-05
4.99145281170896e-05
8.1439589175451e-05
9.98576318759731e-05
2.4939434540117e-05
8.28061871704837e-05
8.57555998486176e-05
4.73890826235037e-05
0.000124227746633037
5.03135842957587e-05
3.50408018030142e-05
8.62651001460355e-05
-3.74089277487484e-06
5.80975706215424e-05
0.000137522556437097
0.000125372007289223
3.52322207238548e-05
5.92140768233166e-05
4.64886100726587e-05
5.78777812213536e-05
6.09507646478968e-05
1.82156323643981e-05
7.39468534526889e-05
2.44142928685116e-05
2.65917540790698e-05
3.07800961316664e-05
0.000112900389511067
4.34062997295821e-05
5.48450540850365e-05
4.01850057333838e-05
7.96664298566043e-05
4.10694758098637e-05
6.19391675703047e-05
0.000117606086237939
7.91406290359279e-05
3.49168710131492e-05
5.37686708311509e-05
4.2299201658317e-05
6.91422389274298e-05
7.07132448343058e-05
8.53235743446486e-05
3.89246271273852e-05
9.40511998617476e-05
8.04502534133449e-05
8.41481622450595e-05
9.02353652582923e-05
3.59362974023256e-05
9.6678571704326e-05
4.06530907316693e-05
8.1351498265308e-05
6.08888670501748e-05
8.56821517100281e-05
9.00843553922871e-05
7.01408721043733e-05
7.23465004085528e-05
8.18903876413749e-05
9.30961286839146e-05
5.12368882324972e-05
5.07540173987909e-05
5.47617340482298e-05
7.03930988362591e-06
-1.29423074856561e-05
9.43359062147681e-05
4.63744264110875e-05
5.73089174808961e-05
5.32363844849012e-05
9.08666794964458e-05
3.67429294329501e-05
9.51037733726624e-05
5.93904454407256e-05
5.45599828397793e-05
4.36744930676821e-05
1.83267922522657e-05
8.43713385945256e-05
7.73570448997401e-05
3.71780964787163e-05
6.78630090848467e-05
1.97291094521221e-05
7.72297770125071e-05
6.03870400185618e-05
3.69594772521653e-05
0.000123205005997232
8.81401690226467e-05
3.55540964618764e-05
1.42792100613211e-05
6.41240185683529e-05
8.47176391443224e-05
0.000131876880275695
9.37274832303026e-05
7.6721839779152e-05
9.12295918974654e-05
8.37771758092601e-05
0.000116986716863473
6.44226741140425e-05
5.14561240538555e-05
8.31996704265185e-06
7.53531967309759e-05
7.51068820332332e-06
3.30482402535104e-05
0.000107246028244194
7.5051108997154e-05
4.01452098091812e-05
1.99370019569258e-05
2.51964719713451e-05
9.59101524194847e-05
3.47549891711062e-05
7.19605781759575e-05
5.94242070777818e-05
2.55543695099613e-05
2.98280535219196e-05
0.000110412249365666
2.75354197524113e-05
5.39628298152298e-05
-1.97159048322279e-05
5.69054359315517e-06
1.98326013782176e-05
6.70092290066368e-05
4.55853178783507e-05
5.6233602798388e-05
2.73894430609996e-07
5.46834623076597e-05
8.82491778516742e-05
3.37439159941927e-05
5.00993134771301e-05
5.68422057557431e-05
6.20987914928517e-05
6.80631758056221e-05
9.35171349597451e-05
8.06541289855902e-05
6.09515382909399e-05
2.47080765205993e-05
7.47655489846099e-05
5.72683905802633e-05
1.78054522287522e-06
4.09821652601288e-05
3.40856388757978e-05
7.35809124326133e-05
4.04064571622485e-05
6.69300481531299e-05
4.74100844599197e-05
4.62731841759322e-05
7.83415907165404e-05
5.37611350856512e-05
2.80322758650274e-05
2.7171096114143e-05
6.83253144887763e-05
1.85090691554287e-05
4.52703367850064e-05
9.12457393663278e-05
5.65372813096771e-05
1.55406055671483e-05
0.000132049593267818
1.10714664591366e-05
4.93929394117228e-05
5.75215570431318e-05
0.000106406702296213
-3.54560236261426e-06
0.0001021747887571
9.27659553105786e-05
5.69295585865548e-05
0.000100951830333033
3.30791836857078e-05
5.19019002365298e-05
5.54765939754173e-05
2.4924462672652e-05
0.000110949157102955
9.997144108389e-06
4.43073836168868e-05
6.07815733894351e-05
0.000113067531218575
4.19563186478862e-05
6.24273685846958e-05
6.47923591710121e-05
2.2213450309857e-05
6.37601645725469e-05
0.000118115159596198
1.75813862020149e-05
4.26793897907965e-05
5.50194126455091e-05
0.000122294839311075
7.53812529189223e-05
2.70372934478329e-06
4.36025819857966e-05
-1.57890995721721e-05
4.37997150646222e-05
6.2526491815377e-05
7.54636223792248e-05
3.84611216543845e-05
6.52710479048197e-05
4.54139516992003e-05
8.13964972367536e-05
7.85333929528915e-05
4.59135568167409e-05
4.24655511424913e-05
5.755707043297e-05
1.67445160000016e-05
1.18605260346719e-05
5.18569771470131e-05
-7.31262889483269e-06
0.000130302935781982
8.77527966915515e-05
8.1208262933413e-05
8.22761871265402e-05
-1.76508824010218e-05
1.04729883382982e-05
8.35908392961365e-05
5.39900607552374e-05
3.92698679242681e-05
6.59886148136404e-05
1.64937766406866e-05
0.00010089385973145
7.58139469090551e-05
5.3666093122758e-05
8.79911488126893e-05
6.66793738463325e-05
5.5915027568745e-05
7.05350120875917e-05
9.17216959307332e-05
6.76594801897598e-05
6.88950707323627e-05
-2.3555258526306e-06
8.49325980579321e-05
-3.01236450492415e-07
8.89543903181059e-05
5.73279277293172e-05
7.06491719881268e-05
4.10727635696027e-05
9.44151254349579e-05
7.8170230836494e-05
8.53986340661033e-05
2.1020012265842e-05
0.000100613758487592
1.34525744182186e-05
9.00382924758803e-05
1.57053124896277e-05
5.73670275959263e-05
6.31514341413559e-05
2.71232652934199e-05
1.75884869684431e-05
2.84651975583562e-05
0.000104990999241659
6.59269290209814e-05
8.28138236811615e-05
5.71873974850876e-05
2.29032872557781e-05
5.96180088514497e-05
1.77193835655042e-05
1.14326824955199e-05
1.14633915511733e-05
9.26576682857502e-05
3.53122106700937e-05
4.01319759047057e-05
4.73808046875914e-05
3.05000909069241e-05
6.70461618323484e-05
4.64542612539416e-05
6.84946686182884e-05
9.1620248475594e-05
3.40764948508702e-05
9.319090361437e-05
7.57817762106966e-05
2.92593285404358e-05
2.11352113752448e-05
4.03048114728284e-05
1.00752335242533e-05
5.5578442994261e-05
0.000108141707151564
7.01741130134494e-05
5.4367453525151e-05
2.92288368538383e-05
7.69493022844085e-05
9.84937351036614e-05
5.06891613381906e-05
1.75856227636057e-05
5.54700101643134e-05
9.88341591008728e-05
8.02309131539462e-05
4.900882411742e-05
3.24210603869412e-05
1.68121425883073e-05
0.000108195411058898
5.91381125557696e-05
7.64631717790148e-05
8.2522142926144e-05
4.3491940157101e-06
4.43348288452022e-05
8.12470966553147e-05
7.34356396823278e-05
1.85269833507369e-05
0.00013183990498591
6.1328515316181e-05
-4.13358595545573e-05
4.93769741226921e-05
4.55570848344265e-05
0.000129110958273219
9.64718059481678e-05
-2.8100591580355e-05
8.05171259258577e-05
8.81197371729978e-05
-3.90819962894634e-06
4.17928362552871e-05
7.97513903154113e-05
9.26304422984858e-05
6.00041110140059e-05
2.53061524909769e-05
-1.41151285466944e-05
4.22064889395187e-05
2.27849605624821e-05
6.04457237309822e-05
4.00312824203483e-05
8.88364184542826e-05
4.24477716127266e-05
0.000109027229254042
4.04995999373228e-05
0.000105369995948115
8.58330494062389e-05
7.74046653675144e-05
0.000100793186220644
8.22063747171775e-05
4.97211428275038e-05
6.35030493017955e-05
0.000104542919093506
5.50453033730317e-05
7.21838714076407e-05
7.54763165134412e-05
4.76820409331464e-05
-4.08638122095806e-06
0.000100533677655047
3.43278256473744e-05
5.72579855116606e-05
5.29857500161959e-05
9.47912309591305e-05
4.36751077138915e-05
-6.91458370227355e-06
1.57728749210098e-05
5.86787542860671e-05
6.28800951593954e-05
3.05007942955875e-05
3.8698985505245e-05
6.17393106412614e-05
0.000121904201906492
9.03920574276148e-05
3.74598677541348e-05
2.8312213035335e-05
4.68326017924302e-05
0.000114077775407361
8.27252881276685e-05
1.82787221147787e-05
2.1233560042336e-05
9.39234526526936e-06
0.000114062023286185
9.4014253320935e-05
4.65680797111662e-05
1.67929169479055e-05
4.75591882731852e-05
8.65140933463287e-05
8.18167824900983e-05
6.352405212841e-05
0.00010928847839424
5.96116152030157e-05
8.18977423430142e-05
3.38474828766556e-05
3.16716052436858e-05
6.25472893473248e-05
8.39743083195731e-05
5.50825960476597e-05
3.76283260276906e-05
6.97037595239508e-05
9.17038031250994e-05
5.24449532386055e-05
4.09498308586662e-05
6.54730652380873e-05
3.64530947400787e-05
2.88158469647602e-05
7.52227717398801e-05
8.56197471209376e-05
4.03772277601832e-05
6.37910389533069e-05
3.93031742764216e-05
6.86517216980721e-05
9.03071879190394e-05
3.802622182724e-05
2.99104396987355e-05
5.343042465744e-05
9.51823481540814e-05
3.12328237742998e-05
2.99183076805872e-06
2.69969153946633e-05
5.71010429165523e-05
3.85250025636668e-05
4.15626859412149e-05
4.88747894831813e-05
1.01152124233829e-05
8.62204784873219e-05
5.11677045823018e-05
5.96803279408319e-05
0.000135196891257661
4.11250173518424e-05
-2.63810008521612e-05
4.29101133051495e-05
2.09940955342899e-05
7.28726320986735e-05
0.000143607656036774
7.97167549185588e-05
6.07870957724488e-05
7.51721235606807e-05
5.17421895595247e-05
9.44428727390052e-05
5.55506645328095e-05
7.09192585907874e-05
5.83351685411307e-05
2.76956246962667e-05
4.31557176782242e-05
4.68189258528133e-05
7.0139800087765e-05
4.85101004257324e-05
8.15122608570736e-05
9.18876710298695e-05
1.74529342339439e-06
-2.30023652721166e-06
4.43555864835025e-05
7.58300668464613e-05
9.79907361528172e-05
6.07756454118651e-05
3.86829917465122e-05
4.38150759045037e-05
7.09559496446412e-05
4.78892979258654e-05
6.89067457672734e-05
2.86586588720017e-05
3.84144361947021e-05
0.000145382990718205
9.40180243460792e-05
5.99558999710591e-05
5.12883376750681e-05
7.03334695462535e-05
3.89923182128258e-05
5.67108540892746e-05
1.63227571074894e-05
2.4959679212235e-06
8.57057086195336e-05
7.85638494665383e-05
0.000114505349983582
0.000100874848925281
4.41217025998495e-05
2.98532583427926e-05
2.31634434527642e-05
9.1112991273426e-05
0.000101225741534279
7.30385599228956e-05
7.36333205742697e-05
3.75402066972263e-05
0.000104621666985296
2.38341687726848e-05
3.38716743983347e-05
0.000125661352293393
4.91748863843546e-05
0.000110961013357189
4.47658300308647e-05
9.37195414384066e-05
-2.8817491843835e-05
5.68103899777214e-05
8.50985473595366e-05
-2.28434536226497e-05
4.63677443355844e-05
5.00158157431811e-05
5.18209521613903e-05
8.48834834506276e-05
-8.14175684503793e-06
0.000104799945368947
3.82648026608755e-05
7.2848206424863e-05
1.49610204715232e-05
5.50714606464953e-05
2.0084748839786e-05
6.56567688539995e-05
8.89311304372382e-05
9.24281347827757e-05
7.35898256661579e-05
0.000152873470820334
0.000118213130047105
0.000115343623871579
8.62604058951235e-05
4.78307711366712e-05
5.12290411209661e-05
6.26553059362207e-05
4.53256340653982e-05
5.02167954791435e-05
6.15484166531585e-05
2.94930026517802e-05
4.52653972839957e-05
4.88077497765336e-05
7.53358228465512e-05
8.00485094564574e-05
7.52886890174364e-05
0.000125143258119518
9.4176790135657e-05
9.4701897155324e-05
3.86211521504921e-05
2.95812125359963e-05
5.89117488157298e-06
6.79268368535336e-05
3.95496839159585e-05
5.78006245843002e-05
4.0857646669581e-05
6.81822895662379e-05
4.68607174517168e-05
6.17550677236731e-05
3.40244321119463e-05
5.28743488905194e-05
7.10035559931857e-05
9.05589742105113e-05
4.75447139295592e-05
8.76819665651881e-05
7.91030035256549e-07
4.87757992623309e-05
1.73574072028402e-05
8.68848303966387e-05
6.68129698624329e-05
2.28519023782351e-05
4.19282392711099e-05
5.68963055108661e-05
-7.29527592713615e-06
6.442521149642e-05
9.59350032301891e-05
5.32157179368928e-05
8.64555106080542e-05
1.09282011529063e-05
2.21431758743102e-05
5.91330184612218e-05
0.00014000324893777
4.6210121413446e-05
5.74626193394486e-05
-1.50517169008075e-08
0.000101982433046669
8.3249752607727e-05
5.66995168560216e-05
7.67315918170199e-05
6.16232128810887e-05
5.64438691368568e-05
7.49842895986089e-05
9.59991001079723e-05
4.34775448799238e-05
5.37266020293816e-05
4.31387105939705e-05
2.53471652007331e-05
7.27259711967564e-06
6.66913146653428e-05
-8.92271815711804e-06
4.28549209902071e-05
7.01823378921355e-05
6.14869580368706e-05
6.53904423465349e-05
7.72915813359199e-05
7.17860197529652e-05
6.15256173113381e-05
8.58364546155236e-05
0.00011068227791114
6.2748135208651e-05
6.74946025767027e-05
0.000102198090216871
6.00856903850684e-05
4.4757867500707e-05
0.000125749605534716
0.000115671347100119
0.000117335814128539
6.46569972488371e-05
7.98163498140933e-05
0.000119901298444012
2.75843588339155e-05
6.40669400122777e-05
0.000114327133903628
3.30964463925967e-05
2.81553005456383e-05
4.77918060261849e-05
-1.03430216898973e-05
2.83954163565092e-05
7.20449102986496e-05
6.86421905031731e-05
1.40737994096664e-05
7.46184009143654e-05
9.5966636136925e-05
7.63193551891325e-05
7.88739765505171e-05
4.25502501165736e-06
3.50228032215393e-05
7.56240750168975e-05
4.79146793178212e-05
3.72024375437954e-05
4.90182732080045e-05
6.31231804293561e-05
8.55442827908242e-05
8.28797146956928e-05
9.10060156040031e-05
0.000121785756990616
-2.71646073117706e-05
0.00011774635322103
7.09813948375901e-05
9.38584188807575e-05
0.000101338465466069
6.42706157902561e-05
0.000135933144392477
0.000118337912520334
4.62574433528043e-05
5.26335333206292e-05
0.000145936757247707
7.01851732241634e-05
2.11922182781737e-05
4.5721903465972e-05
4.71338684815373e-05
4.46700753331726e-05
6.72060981142888e-05
2.68613287079804e-05
5.06143345755338e-05
2.47402171935342e-05
9.52181680976352e-05
5.85089650400659e-05
0.000123098165698265
3.43685435857464e-05
9.26541869910974e-05
4.55662458378026e-05
2.90702298253835e-05
7.25591341611861e-05
7.62204096534595e-05
4.22975456810317e-05
1.67553876868567e-05
0.000109048846914846
4.47057702779229e-05
5.71885105694856e-05
7.21605615657318e-05
4.20209511910279e-05
5.05950132063835e-05
7.13835058822121e-05
6.21681190903941e-05
5.74562430878142e-05
7.68165439479063e-05
2.88169525229376e-05
6.75719419830922e-05
8.51895590047297e-05
4.32362960484545e-05
3.51522633057947e-05
5.70628221421491e-05
7.8523161842579e-05
6.33579172054713e-05
6.54779800241927e-05
7.63565432984624e-05
3.7841853285286e-05
5.76201567897336e-05
5.05941098214724e-05
2.74716317230966e-05
4.60215254509632e-05
6.12184982754159e-05
2.65426284053347e-05
4.47232745461034e-05
0.000115873427139743
9.46128094030036e-05
0.000117017693347494
8.55872961710408e-05
1.62847586051529e-05
5.5331730851893e-05
7.51363554799495e-05
4.35264008637725e-05
0.000104359434348706
2.78069342147151e-05
6.82435263519392e-05
0.000130657701151767
3.4284645445184e-05
-1.79735854877807e-05
4.97627799532763e-05
2.95638488600412e-05
7.6987878383612e-05
8.57789482060927e-05
7.53648147369636e-05
6.56417632467711e-05
3.79967546960229e-05
0.000113761848293366
2.29309872990433e-05
8.05241753426834e-05
5.32073918733599e-05
-1.3575210734393e-05
7.29126847332542e-05
8.58245632459145e-05
6.60626390373908e-05
6.22177769424445e-05
8.99873204464096e-05
0.000143534725024107
3.13732077078334e-05
4.56326249760501e-05
4.53886287599549e-05
6.90876680680217e-05
2.09052147199582e-05
0.00011869003212951
2.22665803667868e-05
8.13222416739026e-05
0.000108005410614352
6.26641299509133e-05
1.86326481274782e-05
7.12115487137177e-05
9.63856132615555e-05
9.67530001167113e-05
6.76289886104385e-05
5.72520436110606e-05
0.000123021875032359
5.23278466865467e-05
9.37081306930537e-05
2.980180003545e-05
3.65150076493643e-05
-1.6883958773274e-05
8.14798547639777e-05
1.39494850847656e-05
1.54356004322467e-05
6.75794015607143e-05
7.54846573239166e-05
8.62785939212995e-05
2.36821868558079e-05
7.17215408523341e-05
5.58949076522936e-05
4.92534185009919e-05
8.0872712124868e-05
4.27843376150805e-05
4.5965251446163e-05
6.07998239470833e-05
4.60367709966849e-05
7.50614727558394e-05
3.16473302212721e-05
4.89101706805055e-05
3.31627680729435e-05
5.88344442896156e-05
0.000116355175897753
7.35851369590078e-05
8.99245914877271e-05
0.000133487592946284
3.90046549314123e-05
6.43273426152822e-05
6.41170748141923e-05
6.06971695382653e-05
6.25315814665171e-05
8.77601157251616e-05
7.13860410614675e-05
6.15990709519702e-05
7.56354060555007e-05
-6.56316689625429e-06
7.36558369183478e-05
8.0352436366811e-05
0.000147872226444503
4.57454818894741e-05
4.793382160224e-05
8.42509015075952e-05
3.47938288547503e-05
9.93605493539377e-05
8.6785764432112e-05
6.98782191982143e-06
8.58268509472252e-05
0.000105159367191434
8.29873553380041e-05
5.17152665273415e-05
6.08266670571068e-05
4.29222053791587e-05
6.79387896509118e-05
0.000123521575097611
3.03252671571782e-05
7.18482761279113e-05
6.45715641424163e-05
8.55642295015567e-05
8.64475861820529e-05
4.15306302065184e-05
3.2838392851983e-05
1.99734101784299e-05
7.0864852859736e-05
9.1118083062843e-06
0.000110777421951012
6.97654210162568e-05
6.00478624827567e-05
4.12876935580527e-05
0.000126946871107701
7.61238981335969e-05
5.94037423583028e-05
0.000101728513837237
7.05718637058486e-05
0.00010344184577348
0.000123247690638825
7.70485949818236e-05
7.9954008968962e-05
4.01373502029888e-05
0.000121891052236432
8.91837031415132e-05
5.33709843971733e-05
5.97867198552844e-05
9.01032066378486e-05
2.16021331029944e-05
-5.74534348188249e-05
6.14182005950292e-05
0.000123411690454384
5.52699859228662e-05
0.000107794833966226
8.83930292856501e-05
7.47235483843595e-05
3.44889858829176e-05
6.75691311597268e-05
3.87984241434058e-05
5.26976925270406e-05
7.08535838142294e-05
6.51691136848036e-05
8.2879415442702e-05
7.17784600763458e-05
6.99432483704002e-05
8.200261694036e-05
4.57547656843026e-05
7.51023573650042e-05
8.75580429357221e-05
2.11570258153466e-05
4.2873753495642e-05
-7.71527949784527e-07
7.17035825555173e-05
2.76874024054791e-05
5.24888628989507e-05
7.49081676613452e-05
0.000113099494145883
5.54037764289724e-05
5.98971357284168e-05
6.73894922476132e-05
7.78081479117933e-05
8.83033523005271e-05
6.42535872974711e-05
4.57894230313891e-05
1.41768601999141e-06
2.10055187590782e-05
3.57148662033706e-05
7.62603238741937e-05
2.62498208825062e-05
8.71996590052905e-05
6.69242196292193e-05
2.64204707400709e-05
5.91373021024117e-05
7.28900571400992e-05
3.30264330776435e-05
7.40737553596465e-05
8.84835486104163e-05
4.53670350158573e-05
4.05237202736584e-05
9.05411776339e-05
4.83090465460453e-05
4.54923068959135e-05
3.71985304399992e-05
6.68705828220559e-05
1.27282247479555e-05
5.53257984585646e-05
2.39816222399124e-05
4.07441577075309e-06
-1.04012023460805e-05
8.32050498430855e-05
2.56411845150453e-05
3.24760980685706e-05
0.000105171771752997
-3.62748585428001e-06
8.77753850398328e-05
1.56681937377945e-06
6.43138729426545e-05
4.55812460027873e-05
-1.67587925403534e-05
5.70438787903786e-05
6.42263341241392e-05
6.81837084212551e-05
4.03515354123496e-05
5.14039739476747e-05
6.37049953687093e-05
2.75529892774828e-05
7.66268144516015e-05
4.28924208697185e-05
9.2071250778824e-05
5.85225227524803e-05
6.29576924297005e-05
5.8533959689116e-05
0.000111748251211482
-1.82602571955755e-05
6.86734424297935e-05
5.98367589502447e-05
5.86352025782832e-05
2.26682127241249e-05
-7.05976569223736e-07
0.000100303693526016
3.28947012274432e-05
2.75490878405715e-05
4.47208017197637e-05
4.83230045562498e-05
9.08288368762886e-05
3.10407189234091e-05
3.12983515202432e-05
5.62331726222871e-05
5.35809772269888e-05
3.99349785886942e-05
2.5369070466222e-07
5.38509628575988e-05
9.00793476392713e-05
-1.97754632296918e-05
6.15463172623616e-05
3.64173145397499e-05
9.9554580616578e-05
5.18213687543214e-06
5.08392326886664e-05
5.5226649263844e-05
1.81156925342708e-05
2.26457844318415e-05
0.000102717643872201
3.80470336248145e-05
3.574101375054e-05
3.39067152832133e-05
-1.24152391460751e-06
2.49196167682797e-05
3.76312448805865e-06
9.07738145869634e-05
2.94008729443006e-05
0.000128450898748541
6.63970573501319e-05
7.5332220316945e-05
-1.3006657363867e-05
3.84427092327169e-05
9.37034411156704e-05
7.2363457188674e-05
7.44205618380699e-05
7.38881444347885e-05
4.84702122647981e-05
8.16164057499854e-05
4.68970809539086e-05
9.34799100951647e-05
6.86338154008687e-05
4.22513812219202e-05
4.51711828621404e-05
2.23173498611917e-05
6.69855295477718e-05
3.84951120227329e-05
3.37309721819054e-05
0.000116780069476079
5.47995905015009e-05
7.12807406938121e-05
6.00932887688973e-05
6.09269367121607e-05
4.59330945828537e-05
4.50130364937824e-05
5.29641517416302e-05
9.20619070978966e-05
8.0958757596234e-05
6.63638844104572e-05
0.000147994522528549
6.0824265801655e-05
2.20091646251079e-05
8.62219283734354e-05
6.70157881174387e-05
8.68779130224226e-05
7.82815137813496e-05
6.66754667380523e-05
3.49353283077556e-05
0.000101592229771176
7.72719802888031e-05
1.19600230195239e-05
6.74967711448585e-05
8.10157176286235e-05
6.88623690932648e-05
1.79943873678492e-05
-1.07575168133919e-06
2.58312431937522e-05
0.000104944308081687
0.000100814398620557
4.21570753969882e-05
-3.85777174635779e-06
4.22684209751368e-05
-1.08901643982909e-06
9.54922313885727e-05
8.2220208472666e-06
6.2487893371317e-05
0.000108367401824515
7.33584759543308e-05
2.85913548874478e-05
8.0625257176394e-05
0.000114316355569637
0.000111940367107126
1.50488689793332e-05
0.000109041485413268
1.65278028244236e-05
5.07792284820764e-05
5.01994881638599e-05
9.41928380117547e-05
0.000138220674727731
5.07838382752137e-05
7.65210389172876e-05
1.03643213934315e-05
5.97154975777588e-05
5.29057205013916e-05
3.99911721472359e-05
5.5037188026698e-05
8.36241830253953e-05
5.69993873857681e-05
5.37111503758666e-05
6.08281168403138e-05
3.92623217762389e-05
0.000144152517327412
7.4523765313336e-05
3.85978154192733e-05
3.10326442685686e-05
4.53658285024673e-05
2.9495398724618e-05
9.14445777274974e-05
6.29123340137986e-05
7.5348859846071e-05
6.27938183423302e-05
0.000115426457784685
7.24313837838683e-05
3.71920871135211e-05
0.000125191040959419
0.000100130598933808
7.42053534479652e-06
7.3091684385483e-05
0.000102368859553884
5.9856867632016e-05
9.12034827694982e-05
6.57999858689533e-05
7.59054867960361e-05
2.87094942105417e-05
4.78292078814042e-05
2.40332841275687e-05
7.71442114346882e-05
8.42700097199539e-05
2.46728068553055e-07
3.56399152430027e-05
1.23537980539965e-05
8.23192499834768e-05
9.62115998304992e-06
4.08690963144309e-05
3.66171583571152e-05
8.04203549213936e-05
0.00010466381556206
7.93642768847683e-05
7.35717333379701e-05
1.29807520345616e-05
0.000147910431660759
3.03474348501975e-05
0.000112964442808518
1.02856662121111e-05
1.04623254035076e-07
0.000126743900282172
3.29420260367893e-05
6.07249495335485e-05
6.87147042242837e-05
2.16397576117892e-05
3.70622893685046e-05
6.94017257364204e-05
3.0321244094943e-05
5.67818947069538e-05
9.05803595790183e-05
6.65988510502487e-05
5.77685664877837e-05
3.02953571971792e-05
3.67634912599683e-05
4.26453046094639e-05
1.44562779345435e-05
3.28772668743249e-05
5.12491392234761e-05
6.84464435252593e-05
6.41787772808645e-05
4.86789773321136e-05
9.42375002918052e-05
4.98372508337437e-05
4.55547746069392e-05
6.14214656953131e-05
4.74239186593667e-05
5.09347108514727e-05
6.52415256679303e-05
0.000107042961368369
4.64860799598887e-05
5.04532251165294e-05
5.9988424978999e-05
0.000128420241091028
6.47605915195212e-05
6.74316897510157e-05
7.13785084828521e-06
0.000117901172661396
7.26101909069155e-05
8.05859623676689e-05
6.10019641271164e-05
7.51682921264616e-06
0.0001059884676243
7.88637592227876e-05
1.29047461236807e-05
5.72529596410414e-05
4.3264022634775e-05
7.51291171558102e-05
6.0999549494268e-05
9.76570929523859e-05
7.77146177393737e-05
9.49261557335525e-05
-2.36976886730287e-05
3.53741007904217e-05
6.84114930952082e-05
9.34562037135703e-05
8.42175318962661e-05
9.16846692115716e-05
7.02530716973853e-05
6.9542063285695e-05
0.000164895800951245
2.74537351316762e-05
3.50382200340759e-05
0.000113536846182328
5.70762505935173e-05
9.3890120950871e-05
2.54035807821924e-05
1.51927333193011e-05
3.74585563252881e-05
5.76182792256474e-05
0.000133006396697066
6.43129083068983e-05
6.44864592854209e-05
3.37898533681002e-05
0.000114341340098483
4.0157893541218e-05
0.000115991623512557
8.15979877014949e-05
3.69502895021781e-05
4.36887571392443e-05
-5.08746317926794e-06
3.86339178759383e-05
9.51155394346653e-05
1.12061802889529e-05
0.0001210193436966
4.02508135604909e-05
0.000109927357111441
4.5239155996334e-05
3.22862561010121e-05
0.000106124099717043
2.63112190711001e-05
5.7869838649729e-05
4.20314187847919e-05
0.000115102885722878
1.89737636148704e-05
6.56443937762582e-05
7.31726633997954e-05
3.59196001784739e-05
4.29259116655859e-05
6.20944363503405e-05
6.95691425862666e-05
6.71441939707513e-05
0.000104864599737869
9.51264622160528e-05
2.3330633848422e-05
2.12808103991174e-05
4.17955142301952e-05
6.93153028435766e-05
7.741205466144e-05
4.06133324516947e-05
-5.5323931431709e-06
0.000103387635218674
8.85461633428683e-05
3.97603956969533e-05
5.49134797969249e-05
7.67664967649117e-05
5.80533839959373e-05
5.35642258904136e-05
7.53758044436525e-05
1.42136559558923e-05
0.000118621166908802
9.98856814496896e-05
2.37495649884699e-05
2.84498059786673e-05
0.000107261243885667
6.66958955198373e-05
5.65894666556168e-05
9.76815117621189e-05
0.000117972699400081
2.33916633564186e-05
6.86296721695575e-05
2.33811171803499e-05
7.90724531513097e-05
-1.48623345028572e-05
0.000105240442622506
6.53785194067468e-05
1.39728570714941e-05
6.75218460512766e-05
2.1390128117588e-05
7.65860575961445e-05
3.19492478075655e-05
2.44275519393443e-05
5.65372599999289e-06
6.09378489153719e-05
7.2845269499725e-05
0.000152911988431635
4.0458479903868e-05
6.96426835345879e-05
4.7239756534317e-05
9.94889906144503e-05
8.46953668067185e-05
5.29347166106448e-06
0.000112925629846014
1.80124770729807e-05
6.04011698513533e-05
1.07994988687458e-05
4.31846418627753e-05
7.40511559584722e-05
9.30118346737049e-05
6.67161238558598e-05
-8.54143289675939e-06
0.000117200748625376
6.09505016991927e-05
5.41466634155175e-05
7.86526954490567e-05
6.82135090400298e-05
9.53978583541878e-05
7.24513634040517e-05
1.07731180896004e-05
6.76999749685889e-05
0.00010081833173747
5.20500399729332e-05
3.10655579414028e-05
4.55477620393875e-05
3.64968712718779e-05
6.65371784631897e-05
1.80101223158812e-05
0.000100111818578815
2.22381679969245e-05
-1.82130539453934e-05
6.46658642345767e-05
0.000117914676338028
4.00262435339802e-05
6.99255747090435e-05
3.15184602120234e-05
2.56118926456736e-05
2.68585459105396e-05
0.000102050843851457
8.33999887247907e-05
5.40605370263918e-05
2.44931160447667e-05
7.40560783080615e-05
2.51038777099234e-05
6.33982278308134e-05
3.43923991977717e-05
2.15363291638393e-05
4.5094431958622e-05
4.20923498608662e-05
9.99645192374084e-06
0.000126755812681362
2.30309973178378e-05
9.45848508310437e-05
5.7532547494908e-05
4.55591716984102e-06
4.9831067302465e-06
7.24576517012515e-05
3.2427041673936e-05
3.61382358956428e-05
6.05447665251053e-05
4.09295441524807e-05
8.82144872123124e-05
0.000113704405149104
9.39698015140862e-05
6.89283730150698e-05
4.55755746025379e-05
1.3854308555291e-05
-1.78272828408562e-05
8.30289871926046e-05
0.000155062900941517
7.93817013843453e-05
4.48001908039093e-05
0.0001283138821882
-7.52347480480701e-06
7.02373104973724e-05
4.75718163901926e-05
4.87240966288983e-05
6.27634533342388e-05
9.33531646814806e-05
4.46406451850176e-05
7.26521374759287e-05
9.39867247288793e-06
8.96637802963798e-05
9.20145250333374e-05
9.93884539773711e-05
5.14791511655952e-05
2.60093293421689e-05
5.43890905237571e-05
4.75945810784834e-05
0.000108784048919001
7.88340769991479e-05
0.000102109433388619
7.50021806702147e-05
0.00014027795103167
4.32246930473169e-05
4.80210523769515e-05
7.5900330403112e-06
2.55084553810189e-05
8.01059422922806e-05
-1.85936950748932e-05
9.82884962058748e-05
8.05711998792396e-05
7.17910462029456e-05
8.03812010349118e-05
8.97268156743452e-05
8.01015318807132e-05
7.11881500654792e-05
6.39996501130231e-05
0.000125667910752169
6.06439050017309e-05
4.70272473693742e-05
7.46989283797507e-05
3.71505940696005e-05
6.3818292739074e-05
5.80995813032642e-05
5.74959313841863e-05
0.000101562930273129
6.72769464552094e-05
5.22005702864478e-05
-2.57460689883482e-05
3.64979849550944e-05
9.23390495635478e-05
7.67253963821934e-05
0.000105823223077102
3.89142323538958e-05
0.000106939915709795
7.1907054022766e-05
8.91369529917454e-05
7.07584814187927e-05
4.37597718369098e-05
5.5138508881959e-05
5.57746977435436e-05
5.65472257934366e-05
5.27901370819272e-05
3.22345735128534e-05
8.02954483339246e-05
1.54596124125819e-06
1.36048317385609e-05
3.30365592331128e-05
6.79315136263417e-05
2.43412679906931e-05
4.03490300200952e-05
3.23279566743076e-05
9.019072504239e-05
4.03582561156566e-06
-2.1227540519276e-05
3.87615663090858e-05
6.65811857829755e-05
0.000108327292694373
7.16252811085777e-05
5.4889609134516e-05
8.05918456534156e-05
9.72568618366707e-05
2.60361273446973e-05
3.46821802279019e-05
9.92242090727082e-05
5.92978584984274e-05
3.81002470253713e-05
2.51657626479173e-05
6.66573152645496e-05
6.09895188804381e-05
1.76107667866193e-05
3.52279746804419e-05
5.03861893451367e-05
3.30567837144964e-05
9.60971090825001e-05
4.02889800983902e-05
8.39823157769118e-05
1.88519350719903e-05
0.000113024769891988
8.41634361144425e-06
0.000113443322324688
8.44284011828201e-05
5.91869787244106e-05
5.03466332544547e-05
8.49894692080355e-05
6.6017258050355e-05
5.20360350485195e-06
7.91924156351345e-05
1.75953785188951e-05
6.16027232533269e-05
4.4565541236669e-05
0.000129614868346725
9.42194738244806e-06
3.46021374273965e-05
0.000136554350651667
7.46615502189837e-05
9.06720320941811e-05
6.16013002400333e-05
4.83603846256964e-05
0.000106998470935244
4.51101367512187e-05
6.0451001175705e-05
2.92550494550256e-05
4.20984164057452e-05
5.95595542764981e-05
5.52382046386006e-05
5.07567572387637e-05
4.87151914453628e-05
8.69951994723201e-05
1.36988922097682e-05
2.17511347987199e-05
8.62871898388522e-05
9.73075893630858e-05
6.91675384637568e-05
-2.07420991604611e-05
0.000122927930100467
0.000110925250263157
3.58886240863935e-05
8.5172374809809e-05
6.67855232817053e-05
7.42987389707258e-05
6.57373589876265e-05
9.29924841004727e-05
0.000103940423278556
3.94981113402309e-05
7.47693039793848e-05
2.34848293773128e-06
4.30756892339021e-05
3.55426149520016e-05
3.87946026062084e-05
0.000130691587945438
7.05310460438124e-05
6.77327155103131e-05
7.39079399913352e-05
1.65781717398212e-05
5.72758316149576e-05
4.93529824456259e-05
-1.28970673358835e-05
9.35463849095816e-05
4.63211537923048e-05
2.95808721347373e-05
0.000107006279874238
0.000111565787737648
6.65602834304363e-05
9.19089551752775e-05
6.53700940440634e-05
-9.71711061747163e-06
7.87179813547353e-05
4.89100691438397e-05
6.55279424832942e-05
7.04271162256191e-05
0.000107257139446202
0.000120594425805527
6.16217881303759e-05
6.92435478779105e-05
3.39758232505115e-05
5.69845094445441e-05
7.07327660757896e-05
2.95094237792193e-05
3.73394687478724e-06
9.51172125346953e-05
9.76510022137732e-05
0.000101938880600412
4.96654701717344e-05
3.86645011710921e-05
0.000106329385544028
5.5976270414758e-05
7.81356046716653e-05
2.4608362161388e-05
0.000100562067911349
4.66733252032249e-05
0.000104252285312895
7.97919525872377e-05
9.28115708736967e-05
7.52713847775707e-05
4.28561205447602e-05
3.50107184248868e-05
6.20839821695395e-05
7.64513093847908e-06
7.67189848210081e-05
3.14145508509866e-06
0.000107505265333834
4.45192320470702e-05
9.05702722880626e-05
5.96474687075419e-07
0.000103843813511825
0.000107143903305884
5.71182885636198e-05
6.94973020159445e-05
-6.965832822355e-06
5.23347305289048e-05
4.45859144047542e-05
8.00760371262897e-05
-1.35003747440595e-05
7.56679126726138e-05
4.89828216817912e-05
0.000115795065442356
5.09492795092879e-05
8.38294072744812e-05
1.75957703026562e-05
6.51699537821952e-05
4.94623623160826e-05
5.52627517476386e-05
8.84544884357041e-05
1.52307187941865e-05
7.25898149747911e-05
0.000105616333193457
5.49881824575674e-05
7.50119164881736e-05
5.70877777579123e-05
7.94397663872871e-05
2.09034667116975e-05
8.11018522661405e-05
-4.34539983221087e-05
6.98463667100898e-05
5.8003640387323e-06
2.8682991829767e-05
4.03519364256891e-05
0.00010359130853842
2.43426978377181e-05
0.000142847041135748
5.18489947089969e-05
3.98728680115192e-05
-1.88943842254799e-05
7.08855213198043e-05
7.46193644478172e-05
0.000103516149929624
7.21130391470001e-05
7.73146589614997e-05
1.5799240878364e-06
0.000101799610142166
1.91122636623465e-05
7.6269787481249e-05
5.09008222211733e-05
5.26673829970923e-05
9.87650989971768e-06
7.16132704013287e-05
2.71413854039824e-05
4.98701038752412e-05
3.94870107202428e-05
7.76970114930785e-06
4.92615004166189e-05
0.000115801668228187
0.000123485733363488
4.22705338095323e-05
4.30499520792173e-05
7.97859780540387e-05
3.65024790748474e-05
8.14324092580857e-05
0.000107896081277419
4.38952539189905e-05
7.50258183108218e-05
8.78949844277664e-05
9.20728683538933e-05
1.87966604565943e-05
2.51396667607538e-05
-9.9916279671349e-06
8.88774196763328e-05
7.22832671436722e-05
8.16777647574031e-05
8.13247142617842e-05
1.24795717494953e-05
6.99083209293261e-05
1.71184513551533e-05
7.27822757172726e-05
4.20514557245731e-05
3.39261429299623e-05
9.31621919491444e-05
8.00333467412786e-05
3.94563401036483e-05
7.27551664696855e-05
6.13130347203413e-05
8.81887272878673e-05
0.000109969622175115
1.7094090600608e-05
6.79828158794926e-05
-1.19124370677974e-05
5.7729890222458e-05
1.73928950745161e-05
7.12366555317337e-05
8.3793157667418e-05
5.8695008145168e-05
3.01937746456224e-05
0.000110131010529878
6.95035803003598e-05
6.12272629359677e-05
6.57299418572485e-05
5.39697005873822e-05
2.93565021573484e-05
3.96360911603742e-05
1.6930423608551e-05
2.79594996884397e-05
9.12420623162401e-05
1.80688006180301e-05
8.93580688796746e-05
9.51508665859004e-05
6.05326658983793e-05
7.50932732328133e-05
4.22286813662933e-05
9.33475619954193e-05
3.64338696247207e-05
-1.17592640402587e-05
5.84745222164568e-05
6.85453979255935e-05
3.58366299104215e-05
0.000105167148149278
7.54051108724634e-05
2.83158445523921e-05
5.5593074463339e-05
2.20242612329358e-05
1.60126418261904e-05
6.80035782155962e-05
4.66588872993871e-05
2.61424472593933e-05
3.47377015194727e-05
7.54553275970559e-05
6.31326643469702e-06
6.18567230962909e-05
9.41354035398076e-05
3.79108696597846e-05
3.92073598215669e-07
2.8779967007294e-05
6.25218190455184e-05
4.59589902778078e-05
6.579583680577e-05
6.23416136305897e-05
3.57961583428908e-05
7.96358192579924e-05
6.60426713641222e-05
8.00891339130399e-05
9.87421757014339e-05
6.54149966360356e-05
7.70151506405857e-05
6.91858903566874e-05
-3.71155303156561e-06
3.73295457855838e-05
5.13385040294485e-05
6.89024842804528e-05
2.00318062041901e-05
1.92072504635464e-05
2.23387498499947e-05
7.2834667386762e-05
5.84243710982245e-05
0.000105531806925159
9.52437293068126e-05
9.7641836626464e-05
2.88822029346372e-05
9.2283478090012e-05
5.95343662397771e-05
5.10108620991853e-05
-7.78771463845727e-06
8.70680917789793e-05
2.95446207004818e-05
8.12344232320547e-05
0.000111938609459587
7.62097038678606e-05
4.60370016422042e-05
0.000110697474424447
3.77064090211397e-05
9.60546526776546e-05
9.19475687264126e-06
6.52148689593331e-05
8.45895746035167e-05
6.9207166103375e-05
0.000141973992989672
7.80802483688548e-06
5.80879505422442e-05
5.78601893124177e-05
5.81888228245314e-05
7.34232040307329e-05
6.84156661092262e-05
5.22783272064356e-05
3.10872791460927e-05
7.05710886050155e-05
2.98442596613314e-05
9.29916456344909e-05
5.61600255433342e-05
6.84120807864431e-06
4.83229265293608e-05
0.000107142666704876
5.7849789939618e-05
8.6251615822993e-05
9.64041903327538e-05
7.46510068386617e-05
9.77266797413829e-05
6.59893753608984e-05
7.10300804715689e-05
4.09638916076757e-05
3.68895514115191e-05
5.49256299750679e-05
3.24871391192523e-05
4.47750214125249e-05
9.09476929030429e-05
0.00013369959974696
9.6090790641386e-05
4.76905333689973e-05
3.3755754366427e-05
6.94083045551223e-05
6.60368840385624e-05
2.92202796379944e-05
5.85457205972213e-05
8.00706295773881e-05
4.84169023481912e-05
4.63318334932232e-05
7.14869239767902e-05
6.68774955491918e-05
0.00010708170184775
6.02371342080969e-05
4.49210310357814e-05
1.74106895709426e-05
3.78368262942426e-05
-1.00271877678739e-08
9.63924134115696e-05
0.000130747982443521
4.83179318712204e-05
8.10752386629518e-05
2.28344020750289e-05
5.8874330897425e-05
1.62654106455184e-05
4.48133656138193e-05
5.40213293237262e-05
9.5178713403647e-05
8.03385833894777e-05
3.77401298061401e-05
7.20306135094009e-05
8.51277384812932e-05
9.21476478677441e-05
1.42464296250315e-05
3.35749489959614e-05
4.18644518762965e-05
9.75661341952499e-05
8.71727124133565e-05
9.21181989274338e-05
7.03949386366085e-05
4.37189266190321e-05
9.78035177076359e-05
4.97444146195938e-05
8.72095764774022e-05
4.85570730733399e-05
8.33769527057543e-05
8.1607185375115e-05
4.39931015868392e-06
0.000141015989042567
2.40199797316464e-05
5.42955700678483e-05
0.000105183432269464
1.25942620032467e-05
8.46252005947752e-05
-2.43828719454072e-05
4.38253414624532e-05
2.10728608309197e-05
1.70660464439609e-05
6.37339792265051e-05
0.000103863259231938
8.33198142571794e-05
7.26856456462433e-06
4.69856557405717e-05
4.78129408154467e-05
4.47791043371194e-05
7.86138480583921e-05
5.22031307563051e-05
7.65874871639381e-05
6.41528016864918e-05
9.17338391196071e-05
4.14802267383025e-05
6.48832013142884e-05
3.62846708803722e-05
5.70097268359277e-05
-1.41650155495538e-05
6.14093045461187e-05
2.84589638020802e-05
5.17736489229242e-05
3.22408462602841e-05
4.73815734660424e-05
9.42517863725515e-05
7.50871891540634e-05
1.67069918163726e-05
5.87222106140534e-05
9.1968276586751e-05
0.000101022756777807
5.19931479271479e-05
3.50248473927116e-05
7.61129980955587e-05
9.62035999023756e-05
4.72449417996313e-05
8.15162107890467e-06
-8.44899761709283e-06
-1.91753255841891e-05
5.93798903150372e-05
4.46909784563234e-05
0.000109150473862651
2.08317173710085e-05
0.000101780779368606
7.13514635094179e-05
3.11718890257363e-05
0.000113996791347742
0.000108848173754185
4.26630756351508e-05
1.59196246941336e-05
0.000107235310464326
5.19373843184805e-05
6.18389366727282e-05
7.81716662707131e-06
3.94008843108189e-05
6.67549633579379e-05
0.000109921490070268
9.40534417352179e-05
2.89906531836234e-05
9.64250036760184e-05
7.14353028607696e-05
8.22356701248268e-05
5.0891251424128e-05
7.24397071121088e-05
2.77144607113696e-05
4.34956451119887e-05
3.13135344473104e-05
3.67924244139469e-05
4.47060754659832e-05
9.95074428887956e-05
5.98425821111184e-05
5.77005327064841e-05
9.67001279271921e-05
1.57730853485372e-05
8.60031513709958e-05
4.50900280620255e-05
8.0660277824048e-05
1.75516217471487e-05
8.02291377259956e-05
6.7876921647633e-05
8.24296585837684e-05
4.10000025353833e-05
4.73732877646773e-05
2.13965740891693e-05
4.66423865597372e-05
5.34294486693276e-05
2.94797695514433e-05
9.26657973493657e-05
0.000101378881914963
1.47056026191768e-05
0.000100639094165875
3.48522678757695e-05
7.97167840816331e-05
4.74569399527663e-05
2.71394077517395e-05
6.82224032664036e-05
4.27930214478595e-05
6.54232799492962e-05
6.1315889364435e-05
2.43803864207574e-05
4.33536515810592e-05
8.98387840866724e-05
3.20878760219642e-05
3.4707572383442e-05
7.34761522220776e-05
6.87329400396335e-05
8.98994978148232e-05
5.50681609945293e-05
0.000103033294047176
5.44329158889726e-05
6.79167969380093e-05
0.000111643505464224
5.14483602773286e-05
6.74118160552049e-06
6.28332944624882e-05
3.094656806828e-05
7.36695740940325e-05
4.53011216978236e-05
1.00603561797923e-05
5.92102061174364e-05
2.05133269990782e-05
9.88158597709225e-05
4.38368658359889e-05
9.0532487449794e-06
1.12357477011218e-05
3.02119855140549e-05
5.73136872392764e-05
0.000114695219799712
8.52271315529239e-05
9.28708475317224e-05
3.2581132212417e-05
7.12954514415969e-05
9.82154916836847e-05
6.46125351728114e-05
3.91848046416719e-05
6.51931955121401e-05
1.95478926505908e-05
1.62017926933304e-05
7.28684573069174e-05
5.1252387245009e-05
9.84819556643912e-05
4.55770203033606e-05
0.000105754116819576
5.76361946963247e-05
1.99330538603224e-05
5.21851197893732e-05
0.000106750431637088
6.97364723336275e-05
4.88274757408862e-05
-1.61134484909161e-06
4.13519446657605e-05
2.20882518682475e-05
8.01373961570275e-05
3.03903808890621e-05
2.876214171555e-05
6.41164900759579e-05
5.9952273484728e-05
4.98947211369144e-05
3.62789232241051e-05
7.82582602525095e-05
6.11841460013016e-05
1.47563850958475e-05
4.5082933989589e-05
3.24889090846328e-05
7.27211764358093e-05
6.01036826319177e-05
4.79326029972044e-05
5.45014030537074e-05
0.000108506140276324
8.58963415705937e-05
2.55385501451749e-05
9.21529301090171e-06
3.98487186398879e-05
3.77904380744895e-05
3.45512439934726e-05
7.93641943125492e-05
2.30397287836916e-05
4.11383999914952e-05
4.77293855702604e-05
7.00515288640606e-05
9.08181194619147e-05
1.32324718341036e-05
8.86679730506843e-05
7.82195556881453e-05
6.11178727204709e-05
4.94049305436232e-05
0.00010165324329765
0.000143891743862574
2.98987321133088e-05
6.47330720216227e-05
7.0643862217915e-05
7.94074701954561e-05
8.43482860765618e-05
3.64283045397449e-05
-7.80802275397896e-06
7.54864351270788e-05
8.20335120602899e-05
0.000110334329117335
3.03004526872407e-05
7.20312831039151e-05
4.49116974972473e-05
7.08120043521564e-05
4.54603360922923e-05
7.90414402440962e-05
1.84634377649438e-05
0.000114259664838766
4.84008044881282e-05
6.68156089217142e-05
1.12759597228012e-05
6.86843991148386e-05
5.93723361537452e-05
3.39598447513926e-05
7.66025281669118e-05
2.56445909932388e-05
9.44372958625434e-05
0.000140397531266974
0.000115162668428959
4.56045564451162e-05
0.000113617324573404
0.000100666391601486
4.30068166324453e-05
1.58254223024364e-05
5.32931115564407e-05
1.65081780685003e-05
3.85738662123071e-05
2.09338770979365e-05
0.000100685222913559
5.45446938906418e-05
7.16255578454383e-05
4.97202986793957e-05
1.76910080625929e-05
3.80043246855431e-05
9.60739848288001e-05
7.37538478577201e-05
2.35771043951054e-05
1.78607941118445e-05
4.74513929445543e-05
4.95221720919999e-05
2.07670050819185e-05
5.90226953491274e-05
0.000121210150067448
6.67284854214379e-05
6.74574178339557e-05
6.36049282994096e-05
4.31237613796091e-05
1.70415707878277e-05
4.82852902969877e-05
3.71527431323766e-05
6.24811626972652e-05
3.29994244266373e-05
5.08177050713084e-05
8.26867322946082e-05
8.92405745701971e-05
5.69088040783785e-05
6.7139802237083e-05
9.91670818753265e-05
0.000120187954445719
4.79963160272896e-05
7.26521457498078e-05
3.13280616706921e-05
4.58795704039275e-05
4.34459506344681e-05
5.87524327721139e-05
8.50477156747383e-05
8.53467552828292e-05
2.59589003071497e-05
3.48435588895018e-05
4.05448704080388e-06
4.15126288738772e-05
7.9714333170092e-05
7.43897133639836e-05
4.19047035852842e-05
2.29368424847965e-05
7.31619333691292e-05
7.4003000101299e-05
8.43696162679665e-05
6.36333250022188e-05
6.55305767386996e-05
2.26107075236115e-05
9.15552891245363e-05
1.7102417960671e-05
-6.68811700241239e-06
5.01841697162606e-05
2.92146445838766e-05
5.59366049589796e-05
8.28202903186573e-05
0.000109303257970686
6.54346265433892e-05
9.4230548324869e-05
9.09037010645477e-05
8.31847433660577e-05
3.25840778524608e-05
8.30916186962203e-05
4.69275419734554e-05
5.57827668833217e-05
8.73719835340964e-05
4.85004102026696e-05
9.78066699180993e-05
6.29797449375081e-05
8.38603669533735e-05
6.96635541716275e-05
7.40907374987764e-05
6.80546956043713e-05
-1.75691088387081e-05
6.1354528357753e-05
7.60433925511125e-05
0.000100960999630372
9.71663229757488e-05
8.63523539714713e-05
7.30471933928446e-05
7.75624167192121e-05
8.03544244634125e-05
0.000105268860418919
6.47680688377636e-05
5.36659571164017e-05
3.91490818413887e-05
0.000139442904207299
2.49382804686262e-05
3.02199264652202e-05
5.36516163185035e-05
3.66786047848225e-05
0.000101238022910092
4.54255217690071e-05
5.33998176913791e-05
0.000112906836495899
7.78902866344302e-05
1.53579181984784e-05
5.89964666382418e-05
9.95258632476972e-05
4.58403312387577e-05
8.4398935719018e-05
5.76992843560625e-05
7.67728927352353e-05
9.10927809698555e-06
7.52178409092764e-05
0.000113895580091404
4.75617354371874e-05
8.86780706028501e-05
5.54359269607928e-05
3.02025754062057e-05
3.19327275955189e-05
8.50324140423544e-05
8.05477392985526e-05
-2.61434566317224e-05
4.776676600904e-05
0.000118725034369133
6.78733927911494e-05
4.70672791425539e-05
6.98951110270935e-05
0.000104487412361894
6.11804163860347e-05
6.52269907449247e-05
6.54629160243538e-05
5.72079442865689e-05
4.41012016441167e-05
7.34273155236387e-05
5.3185897324328e-05
1.4847788781624e-05
7.11902256360298e-05
8.83628164706952e-05
9.27232184200176e-05
4.31276083849874e-05
5.99749539752391e-05
-5.48903430657379e-06
4.2652631753361e-05
0.000104899630082016
8.47016109896838e-05
6.29723495989541e-05
4.53164692516598e-05
6.18333497421678e-05
5.44611692716794e-05
8.11895996779057e-05
5.62536118265505e-05
2.13282094944756e-05
3.82219225167235e-05
4.90990164718894e-05
3.87671262100953e-05
9.967588565454e-05
8.77254060809599e-05
4.31785505818784e-05
4.20606090825902e-05
2.93719137326586e-05
4.48226227628867e-05
2.7244146300919e-05
8.36777192088252e-05
0.000109345499449305
7.20624198952902e-05
5.82355844956056e-05
-3.2960435950258e-05
3.75552501603354e-05
3.0781811778908e-05
6.89914995203289e-05
5.64433236466437e-05
0.000109492704409833
8.81481263352919e-05
-7.51235189192194e-06
0.000121082535351747
3.06684114803989e-05
6.68811035269313e-05
0.000131323799372922
8.00354697846654e-05
7.81558968076373e-05
6.78488085394517e-05
6.34921416391808e-05
3.1211967230552e-05
5.73753515432218e-05
5.55257731281365e-05
8.71851123997804e-05
5.48419766904819e-05
7.41715398392545e-05
8.51063378589034e-05
2.08269671615839e-05
5.32944163012113e-05
4.94611686681537e-05
1.29687503677792e-05
7.3197241149544e-05
5.44211437897223e-05
9.83069573393601e-05
4.36494382190528e-05
8.87373731127027e-05
1.40836076482119e-05
4.77024919932975e-05
5.83352501482808e-05
3.41202788759916e-05
4.53015036132772e-05
0.000138611676412516
5.28049415529059e-05
8.21914434495596e-05
-9.87838628033319e-07
6.57277785137873e-05
3.21402464652812e-05
3.38280360450305e-05
0.000110106466623743
5.95338499297482e-05
9.38453611099548e-05
1.54270785382401e-05
0.000125890858993607
6.7049109736775e-05
7.8384066611556e-05
8.95685198953547e-05
6.95258099398025e-05
0.000104377416517537
6.23181510918257e-05
4.21672218946158e-05
7.19883874255745e-05
3.68392717306751e-05
5.06270634889968e-05
3.01553055238066e-05
4.49765625203051e-05
7.81081448713914e-05
4.95043109800177e-05
4.4586025719548e-05
9.0792854417312e-05
4.5415620159219e-05
3.42391058114048e-05
9.97368968648469e-05
3.60995021782501e-05
9.43578921153221e-05
9.13500761071029e-05
9.64409701590909e-05
8.20215840462052e-05
2.69348470705715e-05
4.79124349041815e-05
8.8944087182786e-05
5.91160088176777e-05
7.92212707793609e-05
2.42947245409242e-05
3.76232217907356e-05
6.83417506715186e-05
8.64398872390594e-06
8.90553046202139e-05
8.26233958379312e-05
1.01361423541344e-05
0.000102491303010619
3.99438587655676e-05
8.29983768800995e-05
1.62581999297494e-05
8.67023050340886e-05
6.48090004996819e-05
5.13812507690662e-05
7.43304386215603e-05
1.48412545540685e-05
2.37941079365236e-05
6.12780547814088e-05
8.40172635051512e-05
6.90567252842204e-05
8.79717231042115e-05
8.91654485112887e-05
7.23082042339138e-05
6.59472014293185e-05
8.34449335976367e-05
5.84876941155624e-05
2.16635633515881e-05
6.0784624972949e-05
5.44961514915978e-05
7.36181980720883e-05
6.98905349903885e-05
0.000138894908159295
7.11574434759944e-05
2.11267654518791e-05
3.25494961376195e-05
5.25030307593512e-05
4.56223044966617e-05
5.00603199692884e-05
0.000104007813742127
7.22269126277234e-05
9.62129288286788e-05
5.58986578410808e-05
5.68387703335672e-05
5.03713872225677e-05
3.52341976903985e-05
3.60842443744968e-05
2.57678290839388e-05
5.55764930484137e-05
7.24072655339274e-05
5.53400849340749e-05
7.37095539964697e-05
6.01900220443781e-05
4.72732686465685e-05
3.61418514604789e-05
7.24423535200262e-05
0.000106399007625268
1.63760142463346e-05
5.82668896878031e-05
7.27674967363244e-05
4.81171733321759e-05
5.38248380402692e-05
2.3915319106183e-05
3.91098913151883e-06
5.98559419473445e-05
3.95058889887147e-05
7.18426997981572e-05
4.20864047994479e-05
5.41848538958161e-05
1.20857378984063e-05
2.00807341054428e-05
-1.48326327061918e-05
8.70188550625711e-05
9.17388733829305e-05
5.12581781210306e-05
2.04533230769801e-05
9.75934197430545e-05
5.23004857730465e-05
8.01979372959424e-05
6.9346841564028e-05
2.93140213112034e-05
3.96975470048594e-05
4.59058655060649e-05
4.5359025305489e-05
7.12538425810765e-05
9.13304879244866e-05
0.000100764492512306
4.39016890911716e-05
2.07278126851267e-05
3.2631319612574e-05
2.92174283913466e-05
7.84032980295797e-05
8.21998014684398e-05
5.0066335097533e-05
5.16173310696087e-05
0.0001152165509449
2.57533020264999e-05
6.1253383273641e-05
3.62626558202418e-05
2.95781000434571e-05
4.49617876085646e-05
3.51442759956219e-05
5.20642120985093e-05
0.000107989982254837
2.53576824593734e-05
5.68926439347766e-05
2.40080592652135e-05
5.34349127815927e-05
4.88361968963043e-05
1.8005106336545e-06
5.83289573884654e-05
7.92509212221777e-06
7.00664711361249e-05
9.10358324915823e-05
3.70187190394535e-05
6.49269905486747e-05
1.14901301194092e-05
5.17147801600131e-05
4.32915004975405e-05
8.11880632940911e-05
6.10344592424041e-05
5.27258618316376e-05
0.00012009134442938
6.97746288249904e-05
0.000106479234547036
9.01810613974492e-05
5.65088731428831e-05
8.35391036453727e-05
5.51263164746189e-05
9.65484548506274e-05
3.66039098237637e-05
6.35076631024834e-05
9.31614850610659e-06
7.99636623614428e-05
5.34319940306814e-05
0.000110484060289819
0.000105766641446851
7.79461848717954e-05
4.93520009966746e-05
0.00010015308132546
7.83252987032598e-05
9.24882289415585e-05
6.96799150530858e-05
6.57629535646159e-05
5.41430837192822e-05
6.87929273298684e-05
5.21701494887655e-05
0.000104022840140803
9.21780986260578e-05
6.66042913014712e-05
4.1310898589303e-05
6.75369660673743e-05
3.08183512231647e-05
1.97112151412829e-05
-2.61078254246038e-05
8.9071426675911e-05
5.2661880794739e-06
0.000132861131999196
4.96662396705729e-05
0.000106234862903833
1.13241863870121e-05
9.60781937398289e-05
2.62953532978691e-05
6.65212408592232e-05
4.01428541471275e-05
2.85362926725498e-05
8.5523844751635e-05
0.000115495490920331
4.87579136957644e-05
6.17719832162202e-05
9.07778270868468e-05
7.27684990277195e-05
9.66207139836939e-05
5.02629216255673e-05
4.8644282006421e-05
9.64320013583055e-05
4.8534154719931e-05
3.01296236257222e-05
4.62456233875449e-05
6.18052232208968e-05
-3.18314684012707e-07
0.000110230206429026
4.45978972604759e-05
3.21707847540807e-05
9.56778026383623e-05
9.93538473577093e-05
2.14772793264809e-05
3.10071447085323e-05
3.82772949799235e-05
8.38243688992904e-05
3.18057873920625e-05
8.74178255209736e-05
4.27739589432634e-05
8.5045159222992e-05
8.98325155849632e-05
8.51090619693237e-05
1.51929528370039e-05
0.000102597181921229
2.18868556143836e-05
-5.98002743367932e-06
0.000109649063223688
9.24373113027744e-05
8.70408970773631e-05
3.69542065217596e-05
5.31286190242833e-05
3.20067470364669e-05
0.000111929510699863
7.96316595998731e-05
8.12980513062095e-05
1.99523178662179e-07
6.12353470970839e-05
2.66199087442955e-05
6.63734312055853e-05
2.36223968729608e-05
4.88017991725671e-05
3.97627036373529e-05
7.73682893651642e-05
5.86487661610378e-05
-1.29990055789376e-05
2.21981524232535e-05
5.88359012456479e-05
1.77095573956419e-05
0.000123761151620137
2.85654010335092e-05
3.43324068730891e-05
4.72284503325649e-05
5.57798324479679e-05
5.44902973624983e-05
2.97169422758314e-05
9.21168804924861e-05
3.95954854240224e-05
9.39927835074242e-05
8.6535537188729e-05
2.81610768642765e-05
7.87595161623945e-05
0.000106725664806327
9.51499363976893e-05
8.23837141948169e-05
5.68268771915692e-05
4.29971506031369e-05
7.46239130674232e-05
5.25321355569582e-05
6.85439316077654e-05
7.38871904644719e-05
4.90721965412392e-05
4.92955974551497e-05
6.82799570502362e-05
4.72364451227036e-05
8.12777023742805e-05
8.69444834175328e-05
6.15901190615179e-05
5.51587673058251e-05
4.86456817054973e-05
4.16507889930796e-05
5.65685571383409e-05
4.46694262645025e-05
7.67119812329653e-05
6.54585365067123e-05
3.16320197534791e-05
1.44336675335878e-05
7.7803836673262e-05
5.42489223332728e-05
2.22279065656816e-05
-2.56065533304351e-05
8.01964527659927e-05
6.52260515891547e-05
6.29633542387393e-05
5.61041300253423e-05
-3.19416908702677e-06
5.08077481106552e-05
6.44413080227159e-05
5.50036129108013e-05
7.12046093370238e-05
7.3291090972263e-05
5.5129438317273e-05
9.8036594377228e-05
0.000150166449933048
9.97313340290481e-05
0.00011910907291555
3.82470610451639e-05
0.000127934167183668
1.95558313965575e-05
7.31037508241139e-05
8.02075003333548e-05
0.000105263740964959
6.1312859927325e-05
0.000124985900773022
2.82156466641694e-05
8.05138007773846e-05
-2.18540448665093e-06
7.45522599928159e-05
5.90157813799822e-06
7.34214596598397e-05
6.37297951785667e-05
5.85398259952224e-05
7.68560226550493e-05
6.64205368422619e-05
3.93197974354469e-05
4.0375300967596e-05
6.06731448342216e-05
5.4986028356365e-05
0.000105098518646389
1.05119076772543e-05
0.000117595071623166
1.5600294289453e-06
6.95380030923192e-05
7.98176408809572e-05
1.5280196687751e-05
7.09587753569777e-05
0.000109171315409994
6.68379870239659e-05
7.3489595011362e-05
7.18560803763414e-05
8.49658693171872e-05
9.12284093306853e-05
2.67306786904458e-05
0.000104779461938844
5.20839932733849e-05
6.40219955115375e-05
5.80592011599927e-05
6.89962969520542e-05
2.19531916224585e-05
2.30987533378466e-05
7.17741072754021e-05
-3.50067048403928e-05
8.60888841795501e-05
5.46907431374742e-06
6.30931194758105e-05
6.31159074483734e-05
7.02166165277159e-05
7.71745942020142e-05
8.89678041735091e-05
2.33820773029913e-06
8.88554702939569e-05
0.000155821655981982
6.17147231401738e-05
5.39814881743076e-05
4.82033115316389e-05
6.5640077327489e-05
8.57996294084336e-05
7.83965159970286e-05
9.85646073521393e-05
0.000101001854917656
7.5946621989899e-05
6.1390396382678e-05
6.27837395667457e-05
0.000103125223395075
2.63130509135076e-05
8.62597165994577e-05
1.88379166251867e-05
0.000122882406669345
7.96213524859777e-05
5.97492509017066e-05
5.42409027734477e-05
2.35102280005867e-05
4.99302283820305e-05
0.000112030551835326
6.72817099887966e-05
2.1374988468036e-05
4.09058104079004e-05
1.32409165596246e-05
4.72587350268364e-05
5.21343055735762e-05
8.0207681680515e-05
3.18696550088329e-05
-8.23278238124715e-06
9.38106608343435e-05
3.50923207020465e-05
9.75780169054228e-05
3.17991959934025e-05
7.13933001004382e-05
1.11590696098228e-05
1.59066290145164e-05
3.19118957474283e-05
5.30545551240458e-05
4.72343331017326e-05
4.7046005382817e-06
9.57897269028762e-05
9.84736047435349e-05
3.94969924606551e-05
2.16364572476802e-05
6.1252657610892e-05
2.72471985870137e-05
7.91139197658297e-05
3.74465682273821e-05
4.94114137478505e-05
6.23762518755566e-05
8.79036401444496e-05
-3.60273005502337e-06
5.06865819807808e-05
4.38677630439818e-05
3.63012637586922e-05
0.000104692599419753
2.69584997513634e-05
0.000129119084510063
7.97865281893536e-05
2.94914683275669e-05
6.81621326498297e-05
7.42857662219069e-05
5.49369105451744e-05
5.17838346144658e-05
9.1131580843939e-05
8.88810906352764e-05
3.61568341326716e-05
1.03194978311833e-05
3.43297170617812e-05
8.069026556699e-05
5.41610925817806e-05
0.000101742902299098
1.2045785942599e-05
9.11475698121396e-05
4.61652721111463e-05
8.48130709812128e-05
2.64570901905354e-06
0.000107399150421974
3.96364253347304e-05
-1.09134523713287e-05
7.93669229335756e-05
6.57154947416232e-05
5.89576058366421e-05
1.10346250493777e-05
0.000140227421478045
4.68683209336385e-05
5.86028826264988e-05
6.00524326779064e-05
4.40560817283228e-05
3.30737419054968e-05
4.8222753439611e-05
2.44774288106921e-05
1.65815253086091e-05
6.95529804631458e-05
4.96761910478116e-05
1.93458581696469e-05
6.00574112095447e-05
8.23575304150197e-05
3.52354434248561e-05
0.000143290658629713
0.000135068731940578
6.73481711852577e-05
7.5060744706905e-05
2.96000160918493e-05
4.66916676822141e-05
0.000106322903581538
5.35787083911765e-05
8.5316714817829e-05
4.33064328518775e-05
4.17759292618765e-05
8.656460465115e-05
4.75052513346133e-05
2.09377725183578e-05
1.98658765907818e-05
1.30474913442226e-06
0.000104010427065112
8.52709880757827e-05
0.000120680816873551
8.00742605937073e-05
1.07100928944091e-05
6.28419119976371e-05
5.11305179443787e-05
9.51868160194693e-05
1.43433486355297e-05
9.36327578114311e-05
0.000117915202597506
9.86948319007588e-05
6.1402837697296e-05
7.98946514341592e-05
5.58381257964651e-05
3.18198290250124e-05
5.15401910652517e-05
8.16012876983818e-05
4.17375946461971e-05
4.24864475411853e-05
2.26375051300546e-05
8.46043853930982e-05
0.000150255720367447
2.81205317909047e-05
8.24401433384463e-05
7.40024913310087e-06
0.000118459878956095
4.21462126079035e-05
2.16975813829255e-05
8.47324395243598e-05
9.15641672190195e-05
4.73175022307797e-05
0.000112249793669748
4.17667755806507e-05
5.43342719441986e-05
8.80262945598574e-05
4.64990838433235e-05
0.000100187287270169
6.04111126664602e-05
6.13636749076742e-05
6.2420314813398e-05
7.92692150567313e-05
3.97263557530882e-05
1.88779506857751e-05
7.64064243450859e-07
6.2970536760738e-05
6.51453896142491e-05
3.73210121686195e-05
-4.26553263543206e-06
4.36884651296619e-05
7.71129152041508e-05
3.0353809563165e-05
5.18144604250281e-05
2.74702995337968e-05
6.63636884935868e-05
-3.16987003293248e-05
5.59388802002314e-05
8.3055000393837e-05
6.98493172161608e-05
5.07307173505707e-05
7.08224445316051e-05
4.20214491478519e-05
4.29279331292945e-05
6.64556001970335e-05
1.26191034366503e-05
0.000125435388282297
0.000107494767486062
1.87437385828166e-05
9.73944195373601e-05
7.87441784046917e-05
7.5320994223266e-05
1.82133596913205e-05
8.66408469000942e-05
0.000107955052666011
2.3722241316236e-05
3.49967488075811e-05
0.000106431003688402
0.000110190280411832
9.55014864851477e-05
5.90383870031035e-05
8.83600683762125e-05
0.000105939745382627
6.92248896761331e-05
1.97616109905664e-05
1.89013593668928e-05
1.44419026990899e-05
2.07453518038706e-05
2.14309196701431e-05
9.98692435196987e-05
4.33177813717044e-05
1.36879665088502e-05
6.67183512268712e-05
5.81190147375901e-05
0.000133828376766373
1.55102887646317e-05
5.54362997607063e-05
7.46058372356264e-05
3.27341078704676e-05
8.26440381980686e-05
2.75169498250608e-05
5.36290279882642e-05
4.76559230012828e-05
6.74111473015448e-05
7.97036326789576e-05
5.64740898881171e-05
0.000128173860124521
9.68461880748275e-06
-9.36097899328485e-06
6.73174186196019e-05
7.43394926395084e-05
4.96948275402166e-05
6.60186664170016e-05
8.04060364413857e-06
2.37005667239455e-05
-2.01763805844149e-05
4.73305982209179e-05
6.80397964641343e-05
0.000105801755875531
4.71217606102143e-05
2.58112635304613e-05
8.66266734758795e-05
7.04632792946211e-05
4.50035338704941e-05
6.54887652085028e-06
6.45832088821609e-05
1.71197236954566e-05
1.06277779508271e-05
6.31668101861656e-05
5.09714375502787e-05
8.16405036993216e-05
0.000104707954565594
8.37632450231224e-05
4.46853028388235e-05
7.11546696786081e-05
2.34992554854849e-05
7.14321534021174e-05
4.48320714514534e-05
5.89407406492344e-05
6.13809539871763e-05
0.000141392774108635
0.000112797995659153
-2.95119841983682e-05
9.25372449415704e-05
7.27440913402455e-05
3.76179974189575e-05
1.19813312702817e-05
7.44759438280887e-05
8.76281864159202e-05
3.51112681560343e-05
6.07459132012388e-05
4.80349734777945e-05
4.25387572574657e-05
3.22053619562442e-05
1.9887159765604e-05
3.25233828175105e-05
1.96702004715802e-05
6.89141223600343e-05
7.43221112633535e-05
5.79883063219961e-05
5.29948919633361e-05
0.000109324352824994
0.000127489207304009
5.32236464052336e-05
-2.65206296367566e-06
7.99148482931481e-05
5.92141139136704e-05
1.90718289808807e-05
8.59039211364306e-05
6.38581535010881e-05
4.73957074433243e-05
7.7342595360371e-05
0.00012162857146732
9.70967791331943e-05
7.09274260022725e-05
3.02685521444617e-05
2.22407419484071e-05
0.000120648822713757
7.48255483909834e-05
4.86715453722743e-05
7.38576618627892e-05
7.15992069661699e-05
2.79175542916869e-05
9.6862608863939e-07
1.18423825683937e-05
8.30196499378964e-05
5.15169049391364e-05
0.000115206683320046
7.90902827399671e-05
4.89129982765649e-05
4.05244166071753e-05
6.19358420228055e-05
4.82951431208816e-06
9.02505872213567e-05
3.50024179842015e-05
7.58082424137036e-05
5.76049033257003e-05
8.94207322834771e-06
5.61372426818054e-05
6.15296794054654e-05
2.61838110086774e-05
3.22247309252938e-05
0.000114906327645557
1.36443476574193e-05
8.21443917075051e-05
5.88149597647256e-05
0.000106406222663891
6.75680009427224e-05
1.42564349039778e-05
6.00035908583247e-05
4.94280569313726e-05
3.78728465310788e-05
4.31176599468852e-05
0.000113027116011297
0.000116681467840267
0.000135089306638645
9.74516030341594e-05
7.96171107602767e-05
8.71555450894252e-05
4.21330354257335e-05
8.9384972242245e-05
-8.66075660121557e-06
6.54447827778211e-05
6.9429857240357e-05
6.07785546636768e-05
7.24232136797266e-05
5.74524720442911e-05
4.34568909390061e-05
4.09889296224475e-05
5.93677225501797e-05
5.89521857645852e-05
5.48913618707664e-05
6.388041398338e-05
6.23114254006053e-05
5.49337342121362e-05
2.5736782590065e-06
0.000106843268352753
7.13383702933048e-05
5.53683273769461e-05
7.31140573134104e-05
5.3113638516899e-05
0.000105100977898712
5.33645304444953e-05
7.47572541644539e-05
-1.29718573413409e-05
4.40228841572863e-05
1.49939755078948e-05
3.25753064762971e-05
7.34458097668917e-06
1.31994209128318e-05
2.31266214060053e-05
4.10255943507049e-05
9.68134498764786e-05
4.0711924534163e-05
8.82919632130605e-05
7.73316729311799e-05
9.92358023249028e-05
5.98973096843686e-06
0.000165274917784702
5.93097810262621e-05
3.49364856964744e-05
7.13266708854664e-05
9.75314333534293e-05
4.90824788098953e-05
5.99138410348515e-05
8.21443447475935e-05
5.95531387596624e-05
5.62693067414259e-05
6.95436994707878e-05
4.4627932351514e-05
1.75406314833285e-07
9.919716637112e-05
9.93124283777788e-05
4.15599818868176e-05
7.67459950197122e-05
9.45821714558682e-05
7.70776704772854e-05
1.8017502889721e-05
5.4966487119773e-05
6.23334534380471e-05
0.000102264055001807
-4.05394163029828e-06
5.52392028730414e-05
8.81902367607604e-05
5.4095084853381e-05
3.61894424138219e-05
6.0505904366482e-05
3.77170232823516e-05
0.000135698421290488
-1.2800352484846e-05
2.27200305377163e-05
1.72867440872821e-05
4.69946010849147e-05
4.47316892168156e-05
0.000110161686065085
2.38609415859469e-05
4.66553614897492e-05
7.4114267411274e-05
-1.15990420462421e-05
6.95636112724745e-05
2.9204253415899e-05
6.90301982220911e-05
5.22325617964416e-05
5.00315551243917e-05
3.73554649116955e-05
3.89427377790794e-05
5.12888673830615e-05
6.58519259960833e-05
6.67510072973134e-05
4.82515735045433e-05
0.000130869530965091
1.42929026889754e-05
8.60870740806405e-05
3.53949902943623e-05
1.16064909970066e-05
9.0863258096398e-05
7.87161981855136e-05
0.000100445032762536
0.0001171351553421
4.19927595815924e-05
5.97995989869324e-05
2.02564521646211e-05
8.50203145442897e-05
7.2203643859375e-05
4.85552489892199e-05
8.35106515742273e-05
1.95017534030748e-05
0.000114655767412218
7.47406582125932e-05
8.36783334401546e-05
0.000122199347450162
0.000127351820844176
3.66146730912917e-05
3.11749481972103e-05
0.000126275400662969
5.18608014893561e-05
-9.618916715839e-06
2.72971411352007e-05
7.04179934785734e-05
2.16875711199578e-05
6.83659256501316e-05
7.54464100661533e-05
0.000147315713657301
8.84799406816664e-05
0.000116043156260293
9.89418092785891e-05
3.97263281413602e-05
7.28662507200298e-05
4.77092751700201e-05
5.05507887238739e-05
5.74714110199019e-05
5.38588708288229e-05
4.84970586538394e-05
6.68813989438954e-05
0.000101502860951084
4.11621918323599e-05
7.5634111553255e-05
0.000101209169775794
4.86630771320936e-05
-3.29176469242995e-05
4.96063018551902e-05
4.333975170331e-05
6.83697728029191e-05
7.90484752767601e-05
7.3314652761948e-05
4.20278470183635e-05
5.01157293079891e-05
7.54437687086833e-05
8.72021173992155e-05
7.05152073472216e-05
4.42819652609841e-05
-1.4811919527839e-05
0.000107493097885703
4.36980341955262e-05
8.23344371049241e-05
8.26875194289225e-05
9.99255018251672e-05
6.95170207000897e-05
4.58450846882843e-05
3.43145112342143e-05
5.0381681870552e-05
8.11999117577288e-05
0.000124183902502356
4.15115408640418e-05
8.93268978541047e-05
7.49656126776799e-05
8.19129585334477e-05
7.14754123818665e-05
2.17872876205968e-05
2.91962944888519e-05
6.37237529317384e-05
3.42319984506815e-05
8.81614500137332e-05
7.78663302003157e-05
1.81205490091195e-05
3.86643187072346e-05
5.76253575507651e-05
6.37124094848683e-05
0.00010337355622068
6.16137852063776e-05
2.30732900117512e-05
4.99375256246164e-05
4.94342918199061e-05
6.02158576559391e-05
6.92846746831193e-05
5.27808923940207e-05
1.69220350417147e-05
4.11901136374527e-05
2.4302435811584e-05
8.81596998181752e-06
7.92792166424221e-06
3.56497298578299e-05
5.64302667335125e-05
0.000161325906195016
9.43370032199576e-05
6.50578503629145e-06
7.15184889527924e-05
5.85056305171589e-05
4.1117837275299e-05
2.04888012113152e-05
8.53124438902234e-05
6.13689946218535e-05
1.64189707364258e-05
3.07379312794894e-05
0.000122284396357382
4.63754010108141e-05
3.05123636261427e-05
7.835058480254e-05
5.16113971116831e-05
0.000103571930862919
8.26962855303428e-05
7.7914086621516e-05
7.33964629778918e-05
3.54337702370555e-05
4.48676120650283e-05
5.3652898369289e-05
9.96504552288266e-05
2.93361585490224e-05
2.14295865959e-05
0.000111367643136872
3.34708101411202e-05
9.93098255439184e-05
5.59535971223349e-05
3.79753796191885e-05
-6.27319237895301e-06
7.13556022667277e-05
6.70996062357161e-05
8.92057615702933e-05
-2.22850987522682e-06
6.33796923496154e-05
9.87062330811975e-05
2.76773828509826e-05
5.86971729268264e-05
9.93176444066894e-05
8.22572822177504e-05
4.34049888719995e-05
1.27110128160883e-05
5.35638859177705e-05
6.49077008347583e-05
2.36867505073222e-05
4.63993728463501e-05
0.000119497904396852
7.62011441438012e-05
