# Supplementary material for: Research on computational propagation and identification of mine microseismic signals based on deep learning
Source: PLoS One. 2025 Oct 22;20(10):e0334641. doi: 10.1371/journal.pone.0334641 (PMC12543183; doi:10.1371/journal.pone.0334641)
Supplement: S6 Data — (ZIP) [file pone.0334641.s006.zip › 000100800002974.xlsx_0.txt_24.txt.txt]

7.5482157091995e-05
4.19068143868699e-05
5.37952068902253e-05
-1.15819735863198e-06
8.93925183274199e-05
4.54718554495708e-05
0.000108881316576645
8.6789376965876e-05
1.3267782751689e-05
0.000184061148164159
4.82310417837312e-05
-2.22282006859316e-06
5.35189224498808e-05
2.66212057988629e-05
7.29410043097472e-05
9.87650262323423e-05
6.40320257467685e-05
8.68978749169795e-05
4.9217085229304e-06
3.33616635630697e-05
3.67781066597818e-05
8.85802917095859e-05
-1.21605146586151e-05
0.000151185796122464
2.79603218791382e-05
4.40330280562412e-05
6.64918762965253e-05
1.26735485902372e-05
9.2491175604225e-05
6.34092169041586e-05
3.03792419598428e-05
6.10406590138969e-05
7.05055168367677e-05
1.36411347359087e-05
6.96650210114842e-05
5.22302695979807e-05
6.33793930991007e-05
7.16112427654345e-05
4.66927084815151e-06
3.09348733510189e-05
2.24035089214716e-05
5.23408054829127e-06
5.12309006491986e-05
6.51923353263235e-05
4.0035789271606e-05
8.8001029627604e-05
5.48066408454795e-05
8.57111066596167e-05
1.62144129834281e-05
5.03476632397704e-05
2.56554289795118e-05
6.63477649937679e-05
8.1494812138964e-05
6.27130233741677e-05
3.71660231652947e-05
8.63139319018541e-05
3.1717160719955e-05
6.15554176600081e-05
6.17131959755807e-05
3.83671180161635e-05
2.9286659722992e-05
3.79216608060989e-05
2.24072126469325e-05
2.64387408473093e-05
5.92995282533616e-05
0.000112498199140973
6.45976415888043e-05
2.34628123868246e-05
2.50452551020833e-05
7.88193726591063e-05
8.78548361774849e-06
4.82583294037954e-05
7.7398069844796e-05
4.87481779919062e-05
3.58437369104692e-05
0.000115365474462847
7.56981701536511e-05
9.47713424461038e-05
5.44224108612321e-05
-1.52917693931999e-05
8.50972252033761e-05
8.92473749944601e-05
3.26794494039064e-05
7.88637924068377e-05
3.16284957739571e-05
7.64314014292136e-05
7.3866706206429e-05
3.57065535937068e-05
4.1575092870817e-05
7.61709210358512e-05
8.8332001909356e-05
0.000109967354521281
4.92250587979344e-05
4.97990185205055e-05
8.68916352726673e-05
5.08624357270848e-05
-6.02416174806206e-06
2.40772259214705e-05
7.6331886000762e-05
-1.45150779984543e-05
3.15273955138743e-05
9.0889855339453e-05
1.35142849480498e-05
7.89270516581533e-05
6.98478852579237e-05
0.000117638848248952
0.000111899561007733
4.96703242078625e-05
5.26990050830835e-05
3.76890568536727e-05
5.90429778890146e-05
4.25320118832012e-05
0.000100338967074087
4.92790441028078e-05
6.87383842817169e-05
5.75477113547401e-05
0.000115424229343763
7.69047431140528e-05
2.77746959156527e-05
5.58584157122618e-05
6.10300032437396e-05
3.86202647406616e-05
3.92013185596978e-05
2.45754172438041e-05
5.28383657314488e-05
0.000141598278884735
5.3972447737715e-05
1.85531720278899e-05
4.91820550221466e-05
2.07952228195426e-05
0.0001151334508203
8.10773069636735e-05
7.30189154582712e-05
9.71705130203282e-05
5.11029963924093e-05
2.03147034713169e-05
3.40811572831508e-05
4.01153488544702e-05
7.86866663256274e-05
3.66991772925619e-05
9.11558249024057e-06
5.49604642761133e-05
9.9844382956567e-05
9.8077356666389e-05
8.42348098247358e-05
8.39240083233982e-05
0.000108471240418844
9.01683588395406e-05
1.4095517599039e-05
7.44937164278468e-05
0.000119084477936426
2.88098702014195e-05
0.000103098982576162
0.000107977927560359
7.59720473194058e-05
4.24458917360479e-05
6.92934902039898e-05
5.73921884015876e-05
9.71418389889953e-05
2.97088616059105e-05
4.02180412697675e-05
4.88062371751994e-05
7.94185234691504e-05
8.13172204168912e-05
9.50331223368053e-05
6.55890977299743e-05
1.4933603281195e-05
1.56849508817128e-05
2.54555248112296e-05
4.28582766205179e-06
2.66521290572817e-05
6.327428507493e-05
9.03732853641842e-05
4.40980009289467e-05
5.11142249837381e-05
0.000126167406738593
5.13088103540794e-05
9.79549289667007e-05
7.26316289917355e-05
5.37490612586351e-05
2.52802602579131e-05
0.000100775354478184
7.02822899177149e-05
4.72279621699739e-05
3.13507888966623e-05
2.59882738950203e-05
-1.56609907893064e-05
1.14450256643528e-05
3.08668193654466e-05
6.26676967060501e-05
2.23045708953271e-05
2.27686443313217e-05
6.40858491170984e-05
5.08824217937376e-05
0.000107977835914662
5.51909968829294e-05
3.47727969942668e-05
4.33624421635592e-05
0.000118258112093464
7.43663561324834e-05
0.000102774445905494
7.06689063318908e-05
5.16274191251035e-05
5.29121090608644e-05
7.6466829960055e-05
4.1327259146527e-06
8.92124973410467e-05
6.33268406574098e-05
1.31350990575241e-05
0.000112272455632898
0.000103876499214519
5.62286515824329e-05
6.19197977839584e-05
9.6854941883233e-05
1.61781857199229e-05
1.75074211981617e-05
4.33407340202721e-05
7.61209861955801e-05
3.47426475431862e-05
2.72058266206997e-06
4.71462486977171e-05
6.30175308251633e-05
0.000148844343903798
7.38237585078084e-05
3.68689242642547e-05
6.24593374178068e-05
-6.00674379377825e-06
9.83170679380802e-05
3.70252286569483e-05
4.77264191005442e-05
6.53129067977263e-05
5.38894921871483e-05
4.76250779519312e-05
2.01838176772926e-05
5.90989789209584e-05
2.83010559419498e-05
0.000114200684913847
8.22859398560858e-05
7.0981000770643e-06
3.29184749516206e-05
2.46117016348468e-05
7.46265471247812e-05
2.467599305003e-05
4.86852661933955e-05
7.09225273999527e-05
0.000106457829088687
8.46417361577508e-05
0.000122891192868591
9.78576706961362e-05
4.90329671718475e-05
4.21260730245194e-05
5.57367314916527e-05
7.89712555310235e-05
0.000148860980548688
0.000110106905760558
8.7246355149349e-05
5.68398841462403e-05
0.000136492033920633
7.38100657090607e-06
3.71333731586522e-05
-1.0367493631819e-06
1.47595944351088e-05
5.69980471458809e-05
1.64711442169978e-05
9.39520026825374e-05
7.99009014518284e-05
3.03041501225383e-05
6.37671508415877e-05
4.59610583776047e-06
-3.10840507924369e-05
1.47380645438594e-05
5.33612983814675e-05
2.9554669566748e-05
7.95373235597786e-05
5.70746178684464e-05
4.7777576161556e-05
3.32713027843581e-05
2.64937542545782e-06
0.000106245882763778
7.5109906818459e-05
5.59850954654228e-06
6.47721596601269e-05
0.000138180505984485
4.67614554451178e-05
-3.39597639381732e-05
7.31433627027942e-05
6.6834018009989e-05
0.000118692092087758
4.17483783779277e-06
5.21141801280852e-05
1.8549772617987e-05
7.64403236999194e-05
9.09168933003128e-05
6.77506892273178e-05
2.59102716911531e-05
1.84307654068186e-05
4.77317150532473e-05
3.68847143744247e-05
5.90519877600902e-05
7.98384122073023e-05
4.8673300048951e-05
6.74565095995791e-05
6.54400678977013e-05
4.95841599036298e-05
8.56815073057641e-05
4.90949732292422e-05
6.43514310749942e-05
2.08788693646276e-05
5.69307526061715e-05
8.20624413908179e-05
6.32705878569552e-05
2.18806180264832e-05
4.53317982868541e-05
3.74598546199887e-05
6.59118158824353e-05
4.78468916854879e-05
5.85914967160918e-05
7.70361619764698e-05
7.30533582142292e-05
6.58769359069053e-05
1.19676576457397e-05
6.30532218843885e-05
5.34633122813869e-05
7.18189009914484e-05
6.98854626524476e-06
6.89897603481411e-05
5.98169829277014e-05
0.000107936974415317
0.00012058133138363
7.99575290182048e-05
3.80905713245544e-05
2.44816105188487e-05
8.58036407427141e-05
3.43242070406958e-05
0.000127410029302827
3.77264940231084e-05
4.54103621558068e-05
4.70325763335371e-05
8.43342278785344e-05
1.26840618829203e-05
6.49405795926313e-05
9.00517813473271e-05
5.46224436869934e-05
8.75262898138342e-05
0.000103116973827548
7.42508952684505e-05
6.68874386959956e-05
9.86630301664197e-05
3.83014136095416e-05
7.05464866602895e-05
3.91009603295653e-05
3.32428970692955e-05
4.75571200397388e-05
3.13766656650839e-05
7.37955417652739e-06
6.66920826985567e-06
3.31212502478292e-05
9.65600062779594e-05
0.00010222211191287
2.58139824744916e-05
8.44354537986617e-05
7.25158801523103e-05
3.28029316281813e-05
5.05335807912751e-05
5.37951982619414e-05
-7.87725833550463e-06
4.7084433216542e-05
5.73900347103274e-05
-2.01435566388909e-05
2.61791494438059e-05
8.60477211382276e-05
7.72423979658267e-05
4.72590919561164e-05
2.06684845416977e-05
6.26922984941306e-05
3.70931505302397e-05
0.000129890499947506
8.56025874000175e-05
6.41342672805113e-05
6.21088918333848e-05
4.44023036806549e-05
4.51658361387328e-05
5.94720434155653e-05
9.63995560059799e-05
0.000103129271199238
3.70012652956644e-05
5.08369341964337e-05
4.45033448748431e-05
4.50222650621426e-05
7.11506676427128e-05
5.79094668972365e-05
6.45131578238364e-05
4.89098744610736e-05
7.091419776245e-05
6.0193070082499e-05
5.9834068950445e-05
5.95059636109929e-05
2.28214602482217e-05
6.33887946772996e-05
7.10360223236268e-05
8.18697183559113e-05
1.98801497657641e-05
8.08409622697011e-05
3.91882122225394e-05
9.33650263023488e-05
5.9003264691509e-05
6.82314141020355e-05
5.91516571273104e-05
1.11251981866467e-05
6.06093103121917e-05
3.72349859973169e-05
4.71931353615061e-05
8.917670473473e-05
2.60242875609213e-05
0.000104035532767565
4.64117757871689e-05
9.80427937292853e-05
7.67541903410849e-05
-3.25290927669064e-05
6.83486906586692e-05
5.64169474226586e-05
0.000105563693317595
7.53239116470631e-05
4.27829713446132e-05
1.08219528436233e-05
3.36025317293567e-05
6.06797123824544e-05
0.000105431253870082
-1.44690524627308e-05
7.10268932320676e-05
8.44964286216145e-05
8.25320606799715e-05
-6.48041450414399e-06
7.44348696668262e-05
0.000116073533874795
8.53614232291684e-05
8.95321841304303e-06
2.66705288106452e-05
7.01278166613187e-05
8.14038937279973e-05
8.02818204626051e-06
5.74623333494467e-05
9.08130006830289e-05
5.40417631393895e-05
4.69721273535586e-05
9.52647641586995e-06
2.29240796452966e-05
-2.30903539021027e-06
6.49946677794667e-06
2.42284166750983e-05
4.36648054529452e-05
3.30009483140403e-05
2.27588967553933e-05
1.30312272536787e-05
1.93617042033845e-05
5.86369121768315e-05
9.18271389321517e-05
5.82605109144608e-05
7.66326930699299e-05
3.71555214831183e-05
7.79794971940124e-05
0.000127262787664826
8.71798012830813e-05
4.0837954812525e-05
0.00013934115238214
4.18068160206011e-05
6.95912840339635e-05
7.95528469359091e-05
5.94135437166695e-05
5.33931183133751e-05
6.75810998076101e-05
5.71135389722605e-05
6.44346589037132e-05
6.66027661378812e-05
4.30521340152387e-05
6.95040670556647e-05
3.87182495265412e-05
-3.71942888747829e-05
2.83773803734314e-05
2.76167298829996e-05
4.77867389563393e-05
2.36627177987538e-05
0.000119740522256172
6.90802135484151e-05
3.31696484963182e-05
8.00010537806695e-05
4.57367156270822e-05
3.86554927507712e-05
5.78740616467766e-05
3.99355838323874e-05
4.4571158191457e-05
-1.19895380018594e-05
0.00012006107176426
5.70347299483936e-05
8.25359153406208e-05
2.0450001208032e-06
7.00305184949552e-05
6.98267132180517e-07
5.96088545885467e-05
6.96866417042645e-05
6.31724981181118e-05
7.6604805058597e-06
4.96312886906848e-05
9.90106211015336e-05
7.20247418483272e-05
2.76016098573478e-05
8.48807551094135e-05
7.41895317243162e-05
0.000102240864596677
9.70304204597795e-05
0.000103021422642674
0.000121615779814504
3.30743455905981e-05
9.94331762829094e-05
8.60142723318153e-05
8.65812195367796e-05
-3.13433361808907e-06
8.27528640607362e-05
2.08489858454596e-05
4.24055674465649e-05
9.17150562251735e-05
7.73550182901655e-05
-3.10578066167673e-05
4.07371674339372e-05
6.34815075653521e-05
5.7650582614597e-05
0.00010818048084741
2.9931143124336e-05
-1.85507506179668e-05
9.76841621533239e-06
0.00012230596846327
5.09023253381722e-05
7.05874711145648e-05
4.18463293687718e-06
2.93509577096454e-05
2.10852519789198e-05
6.77809624514163e-05
4.89850623017202e-05
2.64395396341081e-05
2.68094524914559e-05
8.79980942102778e-05
2.35594856398073e-05
4.14452558714571e-05
9.10996385794139e-05
3.46044496119623e-05
6.47222881464045e-05
1.8663983076363e-05
7.19221137216227e-05
6.58879700551205e-06
3.46493602927303e-05
7.51861499994087e-05
1.43997827489094e-05
3.56750775306141e-05
7.89164895970402e-05
2.76182867605027e-05
3.99326480961548e-05
0.000117090151767515
6.47175530276032e-05
8.47077679680316e-05
6.19180248997333e-05
4.54266290626341e-05
5.65231207622169e-05
8.24421044485763e-05
-3.63921904834891e-05
5.76515767191014e-05
5.47309306768069e-05
3.9054596808621e-05
3.5904888254321e-05
5.26624179513192e-05
0.000114518316798926
4.72197393240474e-05
0.000110149097485733
3.83111402276725e-05
4.03532990116106e-05
0.000104504506426542
4.24867104185852e-05
4.92248585202153e-06
0.000114247402278184
2.77167632765909e-05
9.95356187139486e-05
4.93479175636879e-05
6.28940420675713e-05
2.51259745552941e-05
7.99578820230547e-05
1.89533151801254e-05
3.2262515079613e-05
8.64068546003006e-05
1.01132135231003e-05
5.89649562376358e-05
3.61630442776601e-05
9.15084053602141e-05
6.05983218900506e-05
1.50875815376989e-05
7.32610223591785e-05
0.000109134610113729
0.0001221144122366
0.000121394269240376
0.000119777893411727
7.26501908120859e-05
7.93785352627045e-05
4.82808664801327e-05
6.38129794420003e-05
0.000114148539561081
1.42326500425097e-05
7.32967595621637e-05
2.70098273858028e-05
7.95642650698641e-05
0.000106760512076965
5.56476920484025e-05
9.62129372884549e-05
4.22163706027794e-05
2.6761160104387e-06
7.94225097153174e-05
9.93512809289506e-05
2.9897470252161e-05
4.98259896678265e-05
6.9605261530089e-05
5.44229224089636e-05
0.000113270934700233
5.78304603194261e-05
2.98036628234936e-05
6.54202816228636e-05
9.35535919057922e-05
3.41329374699089e-05
2.32019509758954e-05
5.28838291604163e-05
3.63572045296583e-05
0.000105136824393699
6.55318084579624e-05
3.51692426655512e-05
6.08513938511223e-05
1.56683115246208e-05
4.02925296513311e-05
7.60539075335896e-05
8.26303537162171e-05
2.53696210279216e-05
1.54271957174973e-05
-5.25555117378094e-06
3.34127443088485e-05
5.59600917543048e-05
6.56696640321261e-05
4.93823576675938e-05
5.97993081489871e-05
6.48118232826031e-05
0.000111583022052088
8.86873921076514e-06
7.36600771606196e-05
4.32409136014159e-05
6.16176214732732e-05
0.000108948097242757
3.91048013279021e-05
7.08180122205609e-05
2.10090673396777e-05
1.15521355135431e-05
8.48895625733651e-05
3.03670066188111e-05
0.000109121514795243
0.000103207376027331
4.67347085175941e-05
0.000113351145687269
7.0539673562755e-05
6.48504355678619e-05
3.1060329580775e-05
3.62149610348496e-05
0.000123980453111498
3.07501646325675e-05
7.42272106213597e-05
5.0346902954726e-05
5.99959532477991e-05
-1.44120659179895e-05
9.0499433270119e-05
4.34291354812423e-05
3.52166809406086e-05
0.000105627279707284
7.60979296912975e-05
7.12381739149237e-06
8.72962147817626e-06
2.60145963753761e-05
0.000106725820467269
9.17679301538573e-05
7.12418502564128e-05
3.02350272965374e-05
8.48106366281444e-05
6.51782599793379e-05
7.79382634506891e-05
3.45703377446761e-05
3.58216875279896e-05
7.18112696153356e-05
4.57529909955249e-05
8.81697446110952e-05
6.44970495705717e-05
6.98979302809632e-05
8.39485155577649e-05
8.6436157837831e-05
7.84384918018255e-05
4.72187325946126e-05
5.53086575637535e-05
3.15012083154375e-05
8.00957800197602e-05
6.75718205032981e-05
4.29243291721125e-05
7.20985977371774e-05
6.45113434210279e-05
-1.33312831716229e-05
9.41518112923612e-05
6.3875855900685e-05
5.32269328186366e-05
4.15207693027381e-05
6.05265656463561e-05
0.000148769308782306
9.92242599366006e-05
1.70432960781123e-05
8.56773029838045e-05
2.357457232807e-05
4.90616404957911e-05
6.32270439344945e-05
3.8699100915408e-05
8.59753061171876e-05
1.18341092418509e-05
5.81859609015472e-05
6.80123420574902e-05
9.9762511521753e-05
4.42653073169078e-05
5.45911538893311e-05
7.89607371316678e-05
9.51335527711311e-05
8.77785549747812e-05
8.66847419604268e-05
9.00923244759986e-05
6.43462034296607e-05
0.000115789281107755
8.87375246361202e-05
9.95368590350652e-05
5.08853342386916e-05
8.49496054170829e-05
0.000129489726546792
8.36185593894282e-05
8.61305130723924e-05
6.06229637547425e-05
8.8060132094575e-05
4.89025223907117e-05
7.6629981453053e-05
4.16218978696967e-05
0.000118541569942721
4.83253792364095e-05
3.89911601887997e-05
9.91260548595544e-05
0.000106423009834778
5.40647533643092e-05
0.000131796482264964
3.52581112981656e-05
6.14387928737595e-05
3.06546214295691e-05
4.88555275663505e-05
5.15976157940231e-05
2.59856173028628e-05
6.10200222274453e-05
8.86650997273585e-05
6.18912224236213e-05
8.7802831307418e-05
6.37508676722785e-05
-1.08475294501098e-05
1.18554853133192e-05
5.05416391798779e-06
3.53763412323018e-05
-2.96779519302455e-05
0.000112566981936436
7.86175789084787e-05
3.37452064294363e-05
3.60857957963493e-05
0.000123279285598
6.74038456474514e-05
9.85366092258961e-05
-7.74999758240539e-09
9.62997403926526e-05
3.20213022801256e-05
5.71840736537272e-05
4.84321136772776e-05
4.05217098271422e-06
3.49923017292281e-05
4.94265386509895e-05
2.94487266921174e-05
0.000120108948273491
6.08185073088703e-05
3.08791519273457e-05
3.42099466957223e-05
1.80271269530564e-05
7.63038237131179e-05
5.59875359827471e-05
8.80823603364376e-05
9.1522345631919e-05
3.88741294578384e-05
6.65837814728471e-05
-1.52085213448774e-05
7.63110161144731e-05
8.04575724441806e-05
0.000151662575875171
2.05690114400595e-05
4.11032507651347e-05
3.16092301161517e-05
2.92831037566646e-05
7.62359761938456e-05
8.75545058702465e-05
7.12344283158351e-05
4.39216174509017e-05
5.89277269069859e-05
3.22411849692296e-05
5.91115893694635e-05
7.63824804454264e-05
8.27324663956932e-05
7.51184409735507e-05
9.86273070058572e-05
5.65061495290654e-05
3.63022045094388e-05
7.1655684022039e-05
7.31031039238905e-05
8.40285050493212e-05
7.69910104265428e-05
4.81589149769173e-05
7.56127239177293e-05
7.25723856086908e-05
0.000108595494862143
7.2607985510066e-05
4.236891430052e-05
5.38309826563239e-05
7.83702816650301e-05
8.54018548855764e-05
7.9765017373724e-05
-5.70910184462034e-06
6.35405244108959e-05
8.89568912066064e-05
7.39108652681859e-05
0.000101854567976167
6.40889191728196e-05
5.37658699512417e-05
3.69574716469332e-05
6.59075776269952e-05
8.17103550120755e-05
0.000110592961391116
4.98160181974007e-05
6.9153773149313e-05
6.65299365376951e-05
9.36120644042297e-05
7.268637077876e-05
5.25178426053067e-05
7.2096003517362e-05
4.72030463016734e-05
4.76241786715219e-05
6.60536644187942e-05
5.67876244780117e-05
6.00688697370998e-05
8.89299617134746e-05
3.59027106602309e-05
2.81913285682631e-05
0.000127868088558119
0.000142312337773926
3.85676540254536e-05
3.66417651639741e-05
8.71887606520775e-05
5.19008307333847e-05
3.51040884145676e-05
8.90716839621353e-05
8.95082924845766e-05
4.10517371602523e-05
6.36423540038278e-05
2.52334140903232e-05
4.58607884676189e-05
9.893832852829e-05
1.1049592011365e-05
4.7685164688101e-05
7.04961326906972e-05
0.000116597908865971
7.38041199637554e-05
-1.47457325624338e-05
2.90244751080726e-05
2.91686248065421e-05
3.12884921413997e-05
-1.32674644707239e-05
6.68642343446256e-05
8.62263142059525e-05
7.78347450577037e-05
2.67967453614856e-05
3.87844531387404e-05
-2.54094119823475e-05
3.46897928108536e-05
6.67421020635028e-05
8.38514733774166e-05
2.96161110694858e-05
5.00141055522859e-05
3.79233695668053e-05
1.80636654129925e-05
8.08883418744321e-05
6.60275968443734e-05
5.56758965689632e-05
9.08508172792194e-05
3.41427690220335e-05
0.00012558353764167
6.54199833957802e-05
9.23974125082692e-05
1.63067653683805e-05
7.98835456207958e-05
1.27286627766556e-05
7.68820960236717e-05
3.47876861273891e-05
-2.68033865912161e-06
0.000107884518496503
0.000112426027429415
9.46703258092963e-05
2.85121615523726e-05
2.28520119813933e-05
0.000105202469881635
9.68852027386839e-05
-5.2308276218468e-06
7.24838544093931e-05
4.69678775092611e-05
9.36828282273338e-05
9.6274285539718e-05
2.59251135278932e-05
2.45462117754894e-05
6.65796703063386e-05
3.19084335989848e-06
9.23605768976497e-05
4.16650484239524e-05
6.03363656341371e-05
2.26915257545449e-05
7.65033324378541e-05
0.000126984880383402
2.6413919956888e-05
5.1377769583172e-05
4.46891506967343e-05
4.4489450972211e-05
4.06539495719611e-05
7.15911436286505e-05
9.7323759334865e-05
4.78425991620177e-05
5.20857893491272e-05
9.35945748489519e-05
-1.59918043870831e-05
7.13419648255217e-05
4.49003750280877e-05
7.85477695558978e-05
5.9173605400767e-05
-4.79903027220519e-06
7.49584768008637e-05
0.000134656670374245
0.00011206809018458
8.04580106098514e-05
-1.63846845581163e-05
5.40290687578157e-05
1.91426449116681e-05
7.23836120600007e-05
1.87795779332259e-05
8.43388984874403e-05
3.69277266847815e-05
8.56105773574149e-05
5.29709811463538e-05
4.26869807315687e-05
3.0584248265836e-05
4.78047565054893e-05
9.86636574011606e-05
0.000110479862163117
8.21086616713502e-05
2.26103304697051e-05
6.54635293163054e-05
4.63189416639492e-05
6.87089101710962e-05
7.69216631386656e-05
9.66536780587975e-05
8.67795571176361e-05
2.11285602227942e-05
6.95981387125541e-05
4.11370736517886e-05
8.1578193137592e-05
4.48289480964988e-05
-5.6224598619431e-07
5.45506630969855e-05
8.07303617972989e-05
4.73680058688597e-05
1.93812932639674e-05
9.20476999484711e-05
3.36710356043333e-05
6.11659967901581e-05
8.30809749946287e-05
5.58811191236696e-05
0.000101224496078739
3.43313229509557e-05
0.000118129919890521
7.95453875365624e-05
1.11200627152103e-05
8.73310894068544e-05
7.64586478797369e-05
5.80323735328289e-05
0.000121817549338369
5.10288539554366e-05
7.62593862157761e-05
6.36276476377558e-05
1.77923012588051e-05
7.20465859453772e-05
4.4864443628642e-05
0.000102107124888434
4.12743262221313e-05
9.01202243552814e-06
0.000105793142078333
2.93641050950056e-05
6.64542951306665e-05
4.3226382359921e-05
1.60951117979386e-05
2.39396882140591e-05
7.85142823840273e-05
2.294793259921e-05
8.96472753609541e-05
7.15873958007699e-05
7.73931920989889e-05
0.000128053852195441
5.31225471150654e-05
6.21480362819746e-05
5.98628882008583e-05
9.20174654157952e-05
8.8529395037665e-05
4.76847525769379e-05
-1.5715481731566e-05
6.78078612066838e-05
5.99610148206376e-05
5.18203895903486e-05
5.8428343214703e-05
6.51675677379498e-05
5.47231480771433e-05
6.31196196498587e-05
8.52307476620489e-05
2.22370520239562e-05
3.14329642119693e-05
6.84628592541488e-05
4.49708865698919e-05
-1.30805107057463e-05
2.06051624846547e-05
3.72186061747782e-05
9.03788962962133e-06
1.29941864847503e-05
6.47590849724238e-05
8.80947060463664e-05
8.48052148885837e-05
3.03122866521577e-05
8.49912197625245e-05
4.98637676224726e-05
4.80946074276164e-05
5.98820920528446e-05
1.36091584716039e-06
7.04638592177401e-05
6.5768794827746e-05
1.14571140471064e-05
3.39537511568624e-05
6.48901808668365e-05
5.27315369391286e-05
4.11537016416391e-05
0.000110594481761183
9.4705719555001e-05
6.21535135655229e-05
3.61289656290412e-05
7.48823543311035e-05
1.02697115831666e-05
3.33923185257494e-05
3.8010597547747e-05
8.37274124554867e-05
0.000109553227040949
5.71068746046544e-05
2.52288710870271e-05
6.82753282471362e-05
3.89835154938972e-05
8.06811353292789e-05
4.74281780286528e-05
0.000110175782332594
8.42971409873114e-05
-1.58424093849325e-05
4.46008896880747e-05
0.00011330072650296
5.08429020453497e-05
4.16470916319685e-05
5.19127691731223e-05
-7.95577794569319e-07
7.45101359894449e-05
-5.89868641007117e-06
7.56918147684616e-05
8.51096984728409e-05
4.76851882302548e-05
6.65919139066363e-05
8.54053366246181e-05
7.05852145967822e-05
3.17734470512874e-05
4.50381340400184e-05
6.52862675038894e-05
4.00011670568451e-05
6.82004157662096e-05
5.68678559989786e-05
4.99163018064166e-05
6.90135767169866e-05
8.7912944769772e-05
4.48904993776521e-05
3.00965771514695e-05
6.67075537516957e-05
7.5369882729356e-05
6.33230310914275e-05
4.08557092500598e-05
8.62946186262138e-05
0.000115665519825416
8.32536933006688e-05
2.54900285410585e-05
5.81948873938977e-06
2.813508801283e-05
8.66608010066665e-05
2.9662387925749e-05
8.04951907209043e-05
2.17142068002513e-05
8.36568988755967e-05
3.5610795324932e-05
4.85584710690102e-05
7.3114543755006e-05
5.67048174273134e-05
9.97173415621438e-05
5.2620930837417e-05
0.000150416474601908
4.18141547848313e-05
9.10660757456788e-05
-1.04818260398519e-05
4.06296770361059e-05
7.82051150305309e-05
6.13775803937382e-05
8.86603457148136e-05
4.90182662532805e-05
7.18272134847569e-05
5.90236884023954e-05
7.32396795181148e-05
9.25911086873789e-05
7.17944528173377e-05
7.5685446670952e-05
4.97087266461283e-05
0.000109809659925099
0.000126241494680681
6.23548832351559e-05
4.77715164594061e-05
3.3658550830432e-06
6.99423537525621e-05
3.44118566160362e-05
0.000100212191865485
0.000137799906275713
0.000103699430607787
7.0919781947843e-05
8.62266330851044e-05
0.00010600757794304
3.42050842838933e-05
2.85224623713088e-05
8.61344626286941e-05
9.01972540263454e-05
9.59810428483031e-05
1.53825246743336e-05
5.90332589722259e-05
7.55227712150994e-05
5.73056777450828e-05
2.89859047098776e-05
6.42077640547235e-06
4.59370626468749e-05
7.00788436100405e-05
6.03023685599727e-05
3.3994259584725e-05
5.09877971347001e-05
5.30527320103135e-05
1.20890216852455e-05
6.67695307555467e-05
9.56125536650075e-05
4.85305781717528e-05
1.7610496193257e-05
2.59701306615983e-05
5.80168826298055e-05
8.21477887189605e-05
0.000109665242500178
5.57356978587728e-05
7.67526227531603e-05
4.87838925032322e-06
7.46480387552161e-05
5.20492126574551e-05
2.78913500536291e-05
7.70598095654764e-06
5.67853336414514e-06
5.4163503000293e-05
2.85843819454752e-05
7.53219584828189e-05
8.70149597859166e-05
9.94288335468779e-05
1.83510082821749e-05
6.05759611224243e-05
1.47577965636161e-06
7.80369806493915e-05
5.451522446531e-05
4.41482439140632e-05
2.22220795322893e-05
6.1107598145242e-05
7.80346214020838e-05
0.000101112729588567
3.09755548748146e-05
3.74523089653309e-05
1.15768266949668e-05
0.000101091056098034
6.3376163709751e-05
7.33612786138728e-05
0.00011182984027024
3.13274462851048e-05
2.68503560327785e-05
7.56951809706465e-05
4.91043404695005e-05
0.000105613574958367
2.25415775046788e-05
-3.23638001380049e-06
0.00010112935352009
3.50571926239158e-05
4.11830972498049e-05
8.1660116859576e-05
6.56618131361983e-05
0.000108403387467845
0.000102846999265524
1.8601124818407e-05
9.13723237024309e-05
6.38536454650773e-05
9.49431816755137e-05
3.00593086510764e-05
5.88246311111364e-05
9.4583533063003e-05
7.69310464089892e-05
6.62323960596867e-05
0.000159520524665953
7.22260023824501e-05
3.4048286415951e-05
7.00113328758797e-05
2.32109518917477e-05
8.64475536096346e-05
7.78646740325438e-05
-1.49154396380427e-05
9.5378943692877e-05
8.38568676449164e-05
3.03192312096268e-05
6.86870826654524e-05
-7.41707663074065e-06
5.16418607097631e-05
0.00010371340821735
0.000128377016464407
3.59091230534839e-05
9.16653308806255e-05
8.01778123788386e-05
6.80768464748312e-05
1.75100341790909e-05
7.81544848029795e-05
7.47307932939519e-05
0.000118091155990354
1.25101905554722e-05
-1.45447263629385e-06
4.98954516398917e-05
7.61460050975625e-05
5.56217265920381e-05
2.18698366756001e-05
9.27981567097949e-05
4.76590957018524e-05
6.29892634039319e-05
0.000121352993196425
0.000100535633236681
7.17813584344489e-05
7.22023745009369e-05
0.000117080027521255
6.3602012219607e-05
5.77827609301748e-05
5.96481007732295e-05
7.02373036588525e-05
4.72352102031661e-05
7.48052847342874e-05
4.17772234380996e-05
8.47177860452722e-05
7.62159861448737e-05
4.86394126423492e-05
9.93732703860068e-05
0.000101835576394328
2.61611346390283e-05
1.29070923288273e-05
5.47004039792749e-05
8.07120707065256e-05
4.73143859886849e-05
5.20039257909385e-05
2.83959940516799e-05
6.3604751696136e-05
8.52150541204962e-05
9.66992121842869e-05
0.000119468615908443
4.97364851218783e-05
8.35201991053938e-05
-1.34066984544498e-05
7.37459021666822e-06
5.8241707703974e-05
7.78104879328511e-05
2.21737379035218e-05
7.65774757643829e-05
7.65656602664951e-05
9.86637345681464e-06
5.92140820342588e-05
0.000112285590254078
4.24106838326081e-05
7.29466181356834e-05
8.04147017780318e-05
7.68369042960029e-05
6.11871521100787e-05
6.18431007190479e-05
5.94185308318018e-05
0.000105394876883688
1.81605041457822e-06
0.000101944028603504
3.22494385337365e-05
6.09750782763354e-05
6.07485165914282e-05
0.000102093793159596
1.38788834167456e-05
-5.24164216465915e-06
3.30132194257326e-05
7.2501984528706e-05
5.37772951626654e-05
1.92652175563552e-05
6.62975531487722e-05
5.93504347223092e-05
4.44178576655283e-05
7.79209590154798e-05
3.06516679725286e-05
0.000108227444190184
3.57232985114068e-05
2.867310057879e-05
0.000106595231362393
7.20334978563575e-05
5.73693509152787e-05
-4.67754935344851e-06
7.82240917941054e-05
7.69699010715081e-05
1.96030501013197e-06
5.73341496342605e-05
6.00715605238525e-05
2.16795022363926e-05
3.94402422883943e-05
0.000102902105230589
5.63427496526711e-05
5.89616886514614e-05
9.59414483396832e-05
5.49593134691617e-05
2.23483979571777e-05
2.92093972698176e-05
0.000124076189745995
2.1537777757675e-05
7.07604742000901e-05
3.67529508677588e-06
2.07006521224641e-05
8.1428935113418e-05
9.99358727160249e-05
0.000106924408434082
0.000113842805818257
4.1471947314905e-05
5.56327775469333e-05
9.79410157458334e-05
6.36539813789736e-05
8.13188535978982e-05
9.3982159618054e-05
7.2203488684517e-05
7.77467308260926e-05
8.22350117366421e-05
0.000107481510515024
9.6115918912338e-05
0.000122272931286373
5.31744753532462e-05
9.36986038959514e-05
1.35690493751606e-05
5.82034321620365e-05
4.69607400413296e-05
8.49854395385561e-05
6.18602083119593e-05
7.73360615131232e-05
6.94192292455283e-05
6.52718860316982e-05
6.01048113195068e-05
7.40018019013126e-05
6.78138804492289e-05
5.32890241619737e-05
5.76032962278986e-05
4.92604146314252e-05
2.82904989220986e-05
4.45823939422359e-05
9.41871938574832e-06
8.07341025967013e-05
6.97469306524237e-05
4.88049121561535e-05
4.79065246718904e-05
6.85950160205208e-05
2.58043377385978e-05
4.24051989849162e-05
0.000138740670784809
5.9661408636886e-05
9.02081194698553e-05
4.53413456189679e-05
6.56279521358016e-05
8.36010130577221e-05
2.92078812334941e-05
5.74587191016421e-05
0.00014023769909069
5.43950706442077e-05
1.42766697723081e-05
2.22651267878841e-05
1.20117098928107e-05
2.94119374605896e-05
1.81524166126045e-05
7.95479379672351e-05
4.40041823491123e-05
7.18221685526032e-05
4.47235393977145e-05
3.3629117732496e-05
2.30113247431154e-05
9.62674738450376e-05
2.48005229497041e-05
7.47194140428347e-05
-3.54544570852901e-06
3.2511584506287e-05
9.6948417554793e-05
4.95997888271304e-05
6.5432575311043e-05
5.94333431894412e-05
1.7920673762532e-06
8.90104316216582e-05
4.25218823557044e-06
2.6261935143581e-05
-5.77502146907127e-06
4.47799092689716e-05
6.87077080802938e-05
4.41620960642104e-05
9.62419005815403e-05
5.22042284861687e-05
0.000110180912795521
-4.62093556424879e-08
2.33458062144336e-05
7.14293056597525e-05
5.72214296576189e-05
7.38093812931062e-05
2.1123659120982e-05
9.86564980177565e-05
-8.24207536288391e-06
5.19034721710323e-05
7.95477872309126e-05
0.000103230041510978
4.38469021069452e-05
9.96472002563442e-05
0.000107641220818933
0.000119837846661026
5.58960635471359e-05
9.17129976421556e-05
1.92899511805475e-05
5.84016405945915e-05
3.38923393811531e-05
0.000116731273420593
3.42687407255876e-05
3.38372893150576e-06
0.000109539567040057
4.07632658099588e-05
2.6660462067927e-05
5.79169212934921e-05
7.1273606755985e-05
4.19804681911469e-05
2.81289757976579e-05
6.53551056809879e-05
2.69448339932181e-05
5.00089380178273e-05
8.51127011096639e-05
8.48240565700481e-05
6.18769173347621e-05
6.10271565338969e-05
2.34358771440342e-05
0.000113185160733004
5.55050685993199e-05
2.59901286034991e-05
9.11085049261856e-05
0.000116578527865807
4.15320341896132e-05
5.90689065981175e-05
7.49875000327805e-05
6.66969917511595e-05
8.86077384247132e-06
1.86247304835009e-05
5.12065405378776e-05
4.81129178978555e-05
3.05136303152429e-05
4.77785849648339e-05
7.14517829402804e-05
6.23126907923615e-05
7.74044712603659e-05
9.61942219361133e-05
0.000100869510150569
4.31133170409411e-05
0.000125123918579722
1.35627407941745e-05
7.99888552449826e-05
1.26539545986242e-05
1.39814052879663e-05
7.6067601847511e-05
5.08148408184288e-05
8.51150011936591e-05
6.16708423996846e-05
4.76648040220135e-05
3.48232057707292e-05
0.000124986589902694
6.49341888889571e-05
3.79582102173486e-05
5.16732013428559e-05
4.6753483042056e-05
4.17352777385206e-05
0.000100694073543651
9.46243194897065e-05
4.89417131348716e-05
2.17166356043807e-05
0.000137565592599882
0.000104919514193648
4.95297427232644e-05
-8.45160721626107e-06
5.71444620180935e-05
1.8283040143205e-05
6.0112491775287e-05
3.50047736394923e-05
7.05191090819776e-05
7.68607312062712e-05
6.55531404354234e-05
5.58998930820763e-05
3.47117826159653e-05
8.1070705106384e-05
5.87861713949627e-05
8.07715037060188e-05
2.85285754168753e-05
2.19076766081914e-05
4.37219001746735e-05
-9.3450652472374e-06
2.28133507655672e-05
3.88126267474339e-05
1.81976029587089e-05
4.64529689195852e-05
7.56656182470966e-05
9.63424114788438e-05
8.16874871610497e-05
6.36237515665475e-05
8.3782365525369e-05
5.03625956986452e-05
1.40090360129695e-05
1.0285956435094e-05
1.7172969432435e-05
0.000109326533654012
7.56365056732248e-05
7.91839443668649e-05
4.62695691595492e-05
5.98660541756012e-05
1.27153020384911e-05
9.41713152155485e-05
0.000152105627596475
0.000103599014013885
7.54887809092576e-05
4.80873866166617e-05
-7.98105761514063e-06
2.28862846706724e-05
4.99892911863164e-05
4.9729612258252e-05
-1.56736816213793e-05
4.41317253717664e-05
7.44046180565478e-05
2.7282697446792e-05
2.49557208322435e-05
2.40722624180464e-05
-1.55817429889885e-05
7.1020627940311e-05
8.89491709033146e-05
6.8248168249547e-05
6.82767932502822e-05
1.59127941732042e-05
0.000116089812130753
5.30197851685793e-05
5.72515014661646e-05
5.09459493127102e-05
9.69819532607571e-05
9.34693704933237e-05
8.67858779058065e-05
4.1887292821502e-05
7.52414413871767e-05
5.82432608408396e-05
1.95478074277871e-06
5.98518812496299e-05
8.13367580787188e-05
0.00013667342265692
2.70051132663832e-05
9.29641122687794e-05
1.28210896324258e-05
7.13793487862757e-05
4.36194172918264e-05
7.30019914907933e-05
4.76314133630031e-05
6.73251108340777e-05
0.000131917018330324
3.15440746373028e-05
5.19805277233791e-05
4.20276062559369e-05
6.6484290028247e-05
7.94228081265194e-05
5.05688321041254e-05
-1.89919941382771e-05
3.91709642456135e-05
8.8806724411529e-05
6.88888278779019e-05
6.78906164757838e-06
4.45192809620032e-05
8.95695561085193e-05
5.79927113075249e-05
3.77226146377245e-05
4.96721156121357e-05
6.30677848749073e-05
0.000131648221207263
8.84187158024838e-05
8.31929851657755e-05
7.86843250873062e-05
7.12823904527266e-05
-4.9915748581781e-05
1.60167188527211e-05
-1.58974915672925e-05
6.48749168352747e-05
3.62086085435256e-05
3.89182421877346e-05
2.57663278742537e-05
0.000120782162849513
8.28074170160973e-06
5.28283774034849e-05
8.35802647741758e-05
6.62100753235574e-05
6.1468092599937e-05
5.47349661392046e-05
7.5798859175429e-05
9.99047439381709e-05
8.46216688725008e-05
4.22299891769571e-05
1.66240973189419e-05
8.59329233702754e-05
9.9096391389548e-06
-1.43565682100025e-05
9.28241555667521e-05
5.32713497462658e-05
9.2897867956895e-05
8.39516398885815e-05
4.98120076279116e-05
6.70114952135848e-05
5.76603486611006e-05
3.59389098988011e-05
0.000113509751705655
8.0369259969333e-05
0.000127944454432108
1.84034778973862e-05
6.94010880573828e-05
6.12117177973292e-05
4.21032526161539e-05
0.000117846554473642
5.82059562883593e-05
7.61463797482772e-05
8.32009749824967e-05
6.2483658856547e-05
1.94898638567921e-05
5.7314613212536e-05
2.16290545597492e-05
2.72812886914994e-05
6.24927932554564e-05
8.90095237744505e-05
1.90288299595111e-05
5.45884286766714e-05
6.40462588054369e-05
0.000112585062118066
0.000105559059629852
1.05393928028324e-05
-7.19090137176561e-06
1.7700948149396e-06
3.9153150282341e-05
4.43557843452617e-05
4.75653732045514e-05
8.21672858594823e-05
7.69981941749356e-05
8.86472748767997e-05
7.810756153905e-05
0.000118527217350856
0.000114982967072208
2.95489161103274e-05
8.9074319886903e-05
7.97880292098776e-05
2.43880696139583e-05
3.39730498219948e-05
5.98039953568131e-05
6.48776003673644e-05
6.04582261361239e-05
6.2209472096064e-05
7.12281792095407e-05
9.56871592600841e-05
5.61414173219278e-05
8.28391377461779e-05
8.58125246750215e-05
9.77664863207334e-05
7.45885060836307e-05
8.52129469314797e-05
3.75225024461849e-05
7.05205304628949e-05
6.23271946110003e-05
7.84821682610784e-05
9.52981513505486e-05
2.75780357751578e-05
2.46808802460153e-05
4.86134148973826e-05
7.56959745021138e-05
4.99767023799674e-05
5.09916471984063e-05
5.82713785347739e-05
5.07465165909001e-05
9.09637101170638e-05
8.37235256637334e-06
3.21380800323028e-05
7.10032475989201e-05
9.13945093999903e-05
3.07785409056495e-05
6.84215612279883e-05
8.3101271915025e-05
9.42605440243277e-05
7.07243422589299e-05
5.82527333429924e-05
5.5044868960956e-05
3.17623826335602e-05
2.07461735653679e-05
9.42268009511591e-05
1.56164592822214e-06
4.73201756722754e-05
9.25275262180771e-05
4.17959341313389e-05
4.28488172649359e-05
9.22507040369321e-05
9.33308362276518e-06
4.29675837098164e-05
7.46166938247894e-05
6.27787070476354e-05
0.000119007562629096
0.000103672325241963
1.13208148946394e-05
6.31270378130001e-05
7.80470206614209e-05
9.64541102345918e-05
5.01244631837029e-05
5.73729854727637e-05
0.00011070588266202
2.24540165663594e-05
8.48268349831093e-05
-1.48089969968907e-05
8.48379024433666e-05
9.12162062499109e-05
3.09344681806981e-05
8.38638408004595e-05
8.33520756457545e-05
6.05175453079752e-05
0.000130597077740261
0.000109557973315681
2.94022670591784e-05
0.000100225509265635
2.77333720716748e-05
6.15526089957101e-05
9.75750123593232e-05
5.11353310924892e-05
1.26513719492589e-05
4.39658495023619e-05
3.61777448796218e-05
4.68663582024625e-05
1.10243997924743e-05
7.3530660577988e-05
0.000112351545261803
5.32485957784058e-05
5.41648305569628e-05
0.000108334938386491
8.2472540089744e-05
4.92200896506444e-05
5.62137303472548e-05
6.63363068736487e-05
0.000100015453767933
0.000122821049042793
6.43111827427232e-05
1.83008961809786e-05
6.33437198160315e-05
2.75557950355382e-05
5.11126844141427e-05
7.0834738735095e-06
0.000114210991182568
0.000108155604798524
6.79259857653256e-05
4.75412829737553e-05
4.30747513978187e-07
7.65776684464005e-05
4.82133611353087e-05
0.000100166565478941
8.11140980545844e-05
7.39599230151826e-05
6.58002400292977e-06
0.000121837055584288
5.06074377882679e-05
6.28349632735413e-05
3.84716596419611e-05
7.49434525841973e-05
4.65111125178649e-05
4.25140304668061e-05
3.44309926458432e-05
6.06739588771085e-05
7.59090976707145e-05
5.04866198236898e-05
8.71244866818837e-05
8.00746802273206e-05
6.70952470994101e-05
2.69286282845318e-05
2.49991450001095e-05
7.43230888831866e-05
5.33427578459988e-05
7.06159035256338e-05
0.000142603842653686
2.7378332260918e-05
8.48700162058407e-05
3.71498187365541e-05
7.1347693998479e-05
6.53685661550403e-05
7.71825664344002e-05
5.67928867321228e-05
4.04324215567531e-05
6.85883515352436e-05
3.79218456405794e-05
6.73309178342068e-05
7.86566710172953e-05
4.80054106240809e-05
6.76682683330719e-05
5.57642307218541e-05
5.91853258076022e-05
-8.20029998481005e-06
5.12575287184372e-06
1.11266837724819e-06
6.56084976063683e-05
6.62581503129749e-05
0.000141485320384806
5.18530276368916e-05
9.3435202690132e-05
0.000102787245012674
0.000118353303245749
0.000109439411736768
6.75227081317387e-05
1.73518310269402e-05
8.72273471667386e-06
5.74590014511789e-06
6.0425099817065e-05
1.9367493803206e-06
4.75467517956648e-05
2.87651511644073e-05
7.41004625746102e-05
7.77314771359084e-05
4.1574109807166e-05
9.95421388290623e-05
9.20579764010276e-05
5.14336370640385e-05
1.18114344139035e-05
1.75976612737688e-05
8.85353374944925e-05
5.30320922349303e-05
7.59358081248358e-05
8.06719963275934e-05
5.1766990698264e-05
4.35318982677847e-05
9.01334160727514e-05
2.21886076286604e-05
6.33538122324053e-05
5.97085907293884e-05
-1.08066687114217e-06
9.67408034826065e-06
8.79463039545887e-05
7.69431717354992e-05
3.48421711600094e-05
5.59270599463116e-05
8.38747754811028e-05
0.000120450020161376
7.64468444544252e-05
5.15092321043442e-05
5.74805865562607e-05
4.02488541287498e-05
3.91417091956813e-05
0.000114010057141967
2.16280300649595e-05
3.01885852088377e-05
3.00640743131634e-06
7.54815413160495e-05
3.38780706827204e-05
6.76957439042325e-05
2.47251969629812e-05
0.00011256613380032
4.79527970717164e-05
8.4511546390635e-05
8.31918030872534e-05
5.49940513711658e-05
6.33260977032092e-05
6.34829211528654e-05
2.58205868192089e-05
4.46645962708192e-05
9.45252463743452e-05
0.000115500469084195
3.62412569732668e-05
9.55911899395248e-05
4.58386974955842e-05
6.53941640621734e-05
4.71026817063188e-05
7.58480034815446e-05
7.65092786055628e-05
8.86366503880142e-05
9.86210751456298e-05
2.66917041435427e-05
-1.92267974848658e-06
-7.33601850201985e-06
2.28680636274054e-05
7.82301734729227e-05
0.000121525750421244
7.31964242333628e-05
8.61617581314862e-05
7.62587224133109e-05
8.41244804321139e-05
2.07225997605196e-06
-2.08828006460747e-05
5.22665174430517e-05
0.000103623448778243
0.000135146988381435
5.71005073812435e-05
2.45577321890147e-06
-1.05070009107272e-05
-1.43064567085815e-05
7.12749651625734e-05
6.8396953781045e-05
6.88330340392218e-05
7.82607241539518e-05
5.83835428468151e-05
7.89951776888549e-05
2.62897612550124e-05
-1.17793445705683e-06
0.000142833667835233
9.75969918675414e-05
1.32085199996066e-05
2.93115852071613e-05
4.36098453535683e-05
9.19600398432716e-05
3.65518320673118e-05
6.3070440750242e-05
2.88748319379563e-05
8.30072983060293e-05
4.0027327006959e-05
6.00250033247958e-05
6.47931943856271e-05
4.85484098216475e-05
5.74775507732256e-05
0.000102928183438922
-1.6483298605728e-05
8.39613181422807e-05
2.43825891005669e-05
8.56614747197947e-05
1.82723822489717e-05
4.57088905155983e-05
6.25514864337871e-05
5.8093252572936e-05
4.04814180386087e-05
3.32401230980913e-05
-6.82304295210703e-06
7.62341110390564e-05
2.93336546578379e-05
6.93682612630109e-05
0.00013663038628166
5.78499553043185e-05
2.99052432133713e-05
5.8769666000779e-06
8.19470843661289e-05
6.70767028150406e-05
6.09363451410753e-05
1.45010286181303e-05
9.05395799534857e-05
8.54995017435007e-05
0.000104994485197199
1.57603689252648e-05
3.8722449221178e-05
8.24142121879756e-05
6.13417202258732e-06
3.83426048069476e-05
5.44612458537735e-05
4.22149545331502e-05
5.3190169244165e-05
0.000107757733566511
3.2484841450004e-05
7.19661249917946e-05
2.75126582201683e-05
4.9269591080764e-05
4.91989709257635e-05
0.000105767262434865
-7.7178591113074e-07
0.000100972899596045
0.000116638022814396
7.05680916040105e-05
5.3385319379213e-05
7.59352969886544e-05
5.08580181282731e-05
3.14169301324307e-05
5.62582209300722e-05
4.41434811708302e-05
1.21835952596779e-05
2.24372356975738e-05
8.84395054256909e-05
3.12419914245e-05
9.40847110744908e-05
7.00689090602423e-05
6.73552589734431e-05
3.01239173037124e-05
9.3154176078381e-05
5.74080786245254e-05
7.1441725660864e-05
1.54952865166899e-05
7.8386767456651e-05
5.9487639641488e-05
8.03464921614105e-05
4.21307320322343e-05
6.2871021545539e-05
1.29911381829896e-06
8.51012258598672e-05
0.000100746594804259
2.40872057708567e-05
-3.84777763247961e-06
7.92179409800864e-05
2.59962325652879e-05
4.12562031104833e-05
0.000124837783125966
6.4370330372049e-05
3.17791162059048e-05
9.90667110561774e-05
3.88004752017559e-05
3.90746322388858e-05
6.12353441808539e-05
7.01891817491783e-05
6.28300985603552e-05
4.47824969016682e-05
3.06082759019151e-05
4.69032237784292e-06
4.43007944752423e-05
6.84045248677891e-05
9.68467370984054e-05
4.259516064516e-05
5.6744302511115e-05
2.69000356473393e-06
0.000124843724860196
1.89385157587777e-05
-6.02705881317303e-06
4.94225266593639e-05
3.03417461484539e-05
2.18330040692484e-05
4.49364818264094e-05
5.30506259919933e-05
1.63081955420023e-06
6.39963975362232e-06
0.000132429892859679
1.88351249769523e-05
2.43611303652487e-05
6.66045105961185e-05
5.88336333122853e-05
5.57849573044869e-06
0.000142164588366713
6.12731765316549e-05
-1.88177492185685e-06
2.98277437902766e-05
9.09000255228762e-05
0.000118328786457306
1.9881538901948e-05
1.3338811872119e-05
5.93719736418331e-05
6.29071210993138e-05
6.290655448907e-05
3.44744636909119e-05
4.6185248824262e-05
7.4723665890812e-05
4.55741830275872e-05
5.8955170076919e-05
2.32901544400237e-05
6.08397473058997e-05
5.35996428918579e-05
6.39994641558782e-05
6.02276712828588e-05
0.00010944730856128
9.58897645452874e-05
-9.24839490051232e-07
6.30161386270258e-05
7.2802926862231e-05
6.24673682767492e-05
8.75961338950529e-05
5.26174221456326e-05
1.65213389665959e-05
0.000125261471889427
6.07239517700024e-05
-2.92823814486391e-05
3.10426665624036e-05
7.17989936414146e-05
5.2402536572848e-05
9.84870757971184e-05
7.28427724695909e-05
5.09673433761373e-05
7.91322300466194e-05
4.18416012511751e-05
6.28075545659609e-05
0.000122667246036731
0.000100925056600195
0.000110485427799474
5.80931785695903e-05
9.18954024268154e-05
7.1529309539298e-05
1.51113578679392e-05
5.6579920361267e-05
0.000109402667236126
-1.37619436003646e-05
6.90503857526605e-05
4.40342339609076e-05
1.21657589220912e-05
8.87559498731957e-05
5.36951888436238e-05
9.44245958762522e-05
5.73777526437239e-05
3.13126882885955e-05
6.6628713615682e-05
0.000155290385582827
5.03408647268301e-05
2.22627571619001e-05
1.66933383803101e-05
4.6598423011078e-05
-4.21930301368155e-07
3.24055772753538e-05
5.97300100925958e-05
2.46845789810175e-05
0.000122038731807164
-6.88764463470752e-06
7.26977255728036e-05
1.95209625029187e-06
2.56582023384054e-05
6.12943161840457e-05
0.000102011539809884
6.59843661004593e-05
6.54683280982776e-05
3.90144272964607e-05
0.000138683296905999
8.30762018235446e-05
7.77993559417049e-05
5.34832118572987e-05
5.29493249022451e-05
2.94835257658559e-05
7.75047989679092e-05
-1.35161848469696e-05
6.52830720639737e-05
5.63040243942053e-05
5.50850979651943e-05
5.18971506780434e-05
7.11241125126389e-05
2.29554920877325e-05
6.5719913699763e-05
4.62671904660243e-05
6.1187917401961e-05
6.76214789712433e-05
7.66510887283341e-05
7.51151399369262e-05
2.71356172848149e-05
5.21580592537094e-05
0.000113970449338823
1.80638163501175e-05
6.48532664195777e-05
7.14405918099084e-05
0.000117717006829749
9.91384584626066e-05
2.66537370709561e-05
9.77169637143184e-05
6.80623640866221e-05
-3.27117522254581e-06
7.18867130370216e-05
3.80715516365693e-05
5.63772007535062e-05
0.00012248726703813
7.53813117364547e-05
2.25470282303362e-05
8.36363011087923e-05
-1.25663404304035e-05
6.09480417184929e-05
3.78609079719368e-05
0.000129060707197109
2.76401703375256e-05
1.4856777710431e-05
5.20270164213721e-05
4.90546535361609e-05
5.36740255323269e-05
8.67298889397352e-05
2.72550384002332e-05
3.3412330318113e-05
6.50609385362394e-05
3.42511959803851e-05
9.80349150574015e-05
1.84830639447885e-05
4.28463601600231e-05
8.61530974097366e-05
0.000122619707597735
9.31979780682941e-06
8.37618987252477e-05
7.22128890121866e-05
6.36346859922682e-05
2.36874255562374e-05
7.85499498604127e-05
4.66565298922513e-05
3.19953113553279e-05
0.000108935381273287
4.48748005289555e-05
5.42486913095987e-05
9.07919703028873e-05
4.39589691721559e-05
-1.78347001430344e-05
9.65081663701667e-05
7.20608747189092e-05
2.82704104717779e-05
7.61172579071625e-05
6.30457487549137e-05
9.55128985395754e-05
4.75454463783792e-05
-2.16087087836498e-06
4.17452485574858e-05
-2.80578091993155e-05
3.05902245899189e-05
-2.11685008236961e-05
2.73672587200946e-05
5.39699001556838e-05
4.11452757352005e-05
5.33106971456733e-05
4.94918388227399e-05
6.18442986562899e-05
3.07365390804968e-05
6.96251570990201e-05
4.98371261071492e-05
7.41083157913355e-05
0.00015479707853396
2.76197078744561e-06
2.01127919648028e-05
4.9887368277619e-05
0.000101085293263831
7.95073319140497e-06
3.49891483487497e-05
5.1793980975735e-05
2.17911039981696e-05
6.68943086791205e-05
6.75957474694041e-06
2.15054754040397e-05
9.24562009186522e-05
5.37654513683006e-06
3.48269139690814e-05
2.70284556601212e-05
-3.21088420441349e-05
9.8264482246614e-05
2.98812174680656e-05
7.49035696699456e-05
2.24999338607967e-05
7.38271122119042e-05
5.12413009365307e-05
4.81586709101544e-05
8.19105948884202e-05
-9.93327390398587e-06
0.000119500297475574
4.7979770937013e-05
2.85118303374029e-05
6.83113373843858e-05
8.00742233015171e-05
7.05119390267403e-05
6.43204915943622e-05
7.82145530189051e-05
4.97551608687652e-05
1.83911500196333e-05
3.78077332854892e-05
7.81481353299621e-05
5.24496424762194e-05
4.75189413848127e-05
3.2810785542464e-05
2.76729043308085e-05
0.000109317704462461
2.47955209329054e-05
7.1560743898138e-05
5.37337660219058e-05
4.28448751721035e-05
6.93441666249327e-05
5.18895892705738e-05
6.96792555573956e-05
8.66127351805409e-05
5.47464493419579e-05
2.51576893478042e-05
6.3404571320001e-05
4.92969419161926e-05
2.24847608451509e-05
0.000112843599505915
4.24792248775059e-05
8.37317493330352e-05
0.000123085596236716
5.68395859083942e-05
9.86631309557702e-05
-6.17081614152387e-06
4.75790658568955e-05
3.52012978946473e-05
4.25299704709229e-05
8.45411885061116e-05
6.58033110843324e-05
0.000106704235984886
8.34361914970384e-05
9.81571411498527e-05
4.21191797664922e-05
3.47327292823773e-05
2.94090152450988e-05
2.7488065953157e-05
3.00035050783332e-05
5.66935457568703e-05
0.000131241330495113
5.87159936145762e-05
8.3059674433305e-05
2.20927744026506e-05
7.1323515085921e-05
3.73641237458531e-05
8.2860377030202e-05
6.45513847471275e-05
5.0935883083194e-05
7.41380581141298e-05
0.000127297610943128
0.000105451988219584
1.41226397865095e-05
4.9756086707643e-05
8.4831120425833e-05
7.40840937759238e-06
1.94670221900205e-05
2.90469109282307e-05
2.58541460930035e-05
0.000110970325275226
6.44781044360956e-05
6.75954663189319e-05
2.8915625325109e-05
5.2004019521331e-05
2.04006079177431e-05
6.73106211236268e-05
6.00710129905423e-05
2.02849853486716e-05
4.71019985877812e-05
4.05028029809545e-05
2.65966819541488e-05
5.82182893925299e-05
3.50755258880484e-06
3.81147335974416e-05
9.24879416618027e-05
0.000115729231761973
9.41541566672223e-05
0.000102084739947149
6.63786063074067e-05
6.13561070951524e-05
9.45607544660019e-07
3.38432340754789e-05
8.8612411463436e-05
3.66615735776229e-05
8.55379216362605e-05
7.83098463560237e-05
4.77348185403253e-06
7.4535531324767e-05
7.95920885851495e-05
4.93893582443289e-06
5.87748573082471e-05
2.68983650640748e-05
1.23133759397976e-05
-3.17621320121915e-05
3.95660331087123e-05
7.95090529750429e-05
3.09028401252755e-06
8.87228929886689e-06
8.57142641549876e-05
0.000133215261990552
-2.89527006451472e-05
6.55180285995225e-05
4.56174777620991e-05
0.000137640866593421
6.67028727203125e-05
3.56465091484837e-05
7.4718721099265e-05
6.62780468594187e-05
2.44849006001802e-05
2.86812468507679e-05
-1.19674630909602e-05
7.1460785413681e-05
2.07747014574411e-05
8.81997928573204e-05
8.48034045311099e-05
7.9683790620421e-05
7.51627313129114e-05
5.86765180370012e-05
6.09646174947671e-05
7.82719400568659e-05
9.2182677638175e-05
3.29715432997362e-05
-9.42897862133631e-06
-4.01713349586068e-06
4.30405326565584e-05
5.32443542829217e-05
4.11305085543831e-06
8.26785086577949e-05
5.07129573611929e-05
7.63244485665536e-05
4.51366925640914e-05
2.98185426576477e-05
4.18874163526698e-05
5.92774449623739e-05
9.4169197591295e-05
8.08287938675554e-05
3.00231734100092e-05
6.49922738112267e-05
6.91392712919438e-05
1.63581491731947e-05
1.57446483262144e-05
1.73823809293272e-05
8.47541215424881e-05
8.47039243016702e-05
5.73965202091266e-05
7.94308995919961e-05
4.73570040738582e-05
9.74942727050268e-05
9.40740988785137e-05
6.84222079291828e-05
4.59883898111901e-05
7.51453159987736e-05
3.91702361612294e-05
8.49404715058966e-05
4.87075225632504e-05
7.43828234605055e-05
2.22500459145913e-05
1.817560195921e-05
7.07524919151213e-05
4.82977003145829e-05
5.35495002377665e-05
9.94585626532969e-05
6.4170672348936e-05
0.000112345811212886
1.48814824288649e-05
4.17635612734563e-05
-2.5830021191296e-05
6.97770261198971e-05
3.71011940225985e-05
2.95077171543958e-05
3.6736420765086e-05
7.09918097966397e-05
8.26235013490898e-05
7.97401272416962e-05
4.33744871835109e-05
9.67982152111532e-05
4.90197734802988e-05
3.16864646324642e-05
1.84668238346357e-06
7.25402391329697e-05
5.25537893975615e-05
2.79957760272328e-05
5.7702141723172e-06
5.32096112434166e-05
7.59849355046048e-05
-4.89777191792315e-07
7.40224275936341e-05
6.63834740626807e-06
3.23792022359033e-05
3.86036546110134e-05
5.66807001015473e-05
8.52950871822189e-05
5.63134158922184e-05
1.54608210001404e-05
4.67038665294606e-05
-9.02209386200441e-07
1.87136006757126e-05
3.51008048601192e-05
5.70298357983388e-05
9.88392987694367e-05
7.85050390824983e-05
5.5981918877355e-05
3.56161843373533e-05
6.41948481436056e-05
8.53003318359347e-05
6.27508719915952e-05
7.06201753091622e-05
3.9739779248412e-05
3.54047529868221e-05
5.67478178727742e-05
8.52724777605921e-05
6.03804173731904e-05
3.36698391818247e-05
8.24064146424828e-05
-1.73400723289421e-05
8.9691253513236e-05
5.9839946531257e-05
3.85999413874791e-05
5.10760932403867e-05
8.95380022081324e-05
5.11771160662432e-05
7.54746321847727e-06
6.61781691269384e-05
7.36540418861476e-05
7.2008709741055e-05
5.20964090192205e-05
3.93710619555066e-05
5.2657243474304e-05
5.63171636483468e-05
8.50691062671291e-05
4.50991230227337e-06
5.52020531664941e-05
7.64428628533377e-05
3.76197536306379e-05
7.04117745694742e-05
9.17708642480504e-05
7.2271792288411e-05
3.25290425973907e-05
0.000126912475574196
0.000130604888287709
4.32998487499632e-05
6.8307284631223e-05
5.73404955268746e-05
2.75269613629916e-06
3.60001297561009e-05
6.00642920647215e-05
6.06029197506419e-05
1.89053705295766e-05
7.03574041257325e-05
6.62454853351094e-05
6.75901821116217e-05
7.18698140538523e-05
7.60625471883201e-05
6.76009801284347e-05
4.44114652125514e-05
6.07246688506518e-05
2.79232483767903e-05
3.93752604236575e-05
9.05365998574121e-05
8.02520525467794e-05
5.34792400260925e-05
7.70938193745333e-05
2.36229845894763e-05
6.13406520147768e-05
1.92350930062725e-06
5.10856834955913e-05
4.01341135460976e-05
6.18305993464669e-05
5.93664758648233e-05
6.89896035596312e-05
8.9269870050194e-05
7.62447619694624e-05
7.57827343722979e-05
7.37925583159349e-06
7.11769308599455e-05
5.99194554279174e-05
6.09825828189182e-05
3.19867773121182e-05
0.000110763462235687
4.76587778779675e-05
4.6341456615579e-05
4.4001990957235e-05
6.93909745826483e-05
4.37564444758973e-05
7.4715674754931e-05
2.97515027775907e-05
0.000117510024163512
7.16466740025161e-05
1.55466186433286e-05
8.13743382624703e-05
5.41954703120295e-05
-9.32139427332687e-07
1.65855869528864e-05
9.23320267179704e-05
7.55538700114443e-05
8.82955089227996e-05
8.86745985694925e-05
6.1355439663814e-05
1.09043155708859e-05
9.47391660949533e-05
1.76072421595613e-05
2.98345788100707e-05
9.21914825277963e-05
6.29805326241268e-05
6.9330291951268e-05
7.35700056348015e-05
4.80020712367578e-05
6.1679575721472e-05
1.93252926695785e-05
7.09518873641384e-05
1.10914895010841e-05
2.73778464726717e-05
5.1182297342697e-05
0.000127988557049394
6.1724977507119e-05
2.79462416619185e-05
6.17474269880778e-05
6.84908759261084e-05
0.000105245998606805
5.57072919648559e-05
-1.45937099019815e-05
3.81274068897561e-05
8.62974292877488e-05
6.87699906269884e-05
4.81072890915942e-05
9.66119232448012e-05
7.37083231157442e-05
4.89970547867483e-05
4.46563721738985e-05
3.64827145896961e-05
5.70237518579011e-05
5.45133966700468e-05
4.02052673892569e-05
1.88247642140428e-05
1.10072702537282e-05
6.15452623262785e-05
5.83150609985195e-05
9.6103949856433e-05
0.000102739723423318
7.52712151574791e-05
2.63102130849243e-05
0.000102023393463184
6.0940317149234e-05
7.05141572192839e-06
7.19529041987639e-05
4.61976747749211e-05
3.95493264020762e-05
4.75429988080056e-05
9.46722890346011e-05
5.18271154486751e-05
0.000113973943021354
3.65849503987965e-05
6.32068067749466e-05
4.46173540217967e-05
2.56688782016881e-05
3.62767639878398e-05
7.53273383294065e-05
9.67841452700892e-05
3.68533534083445e-05
8.37769734762547e-05
7.03092466735116e-05
3.0596366931484e-05
3.20918415543753e-05
4.23636704212516e-05
1.04004271394616e-05
3.81894151908181e-05
-4.16448256227294e-06
6.98040540773207e-05
5.4571979601447e-05
8.45773674274412e-05
0.000112102089177234
7.71643809961665e-05
3.56868193350644e-05
3.24045325262048e-05
8.75001232947486e-05
2.86790895333888e-05
9.31281050884327e-05
5.56151195904057e-05
3.5475086870406e-05
4.59082003317962e-05
4.73158699884111e-05
1.54126427052427e-05
4.07982568845397e-05
2.27241805184541e-05
6.70994202438071e-05
6.14323765137346e-05
3.96534556757457e-05
7.04311383849184e-05
4.1427800881838e-05
2.28076970828112e-05
7.33822269929533e-05
-4.69559141026878e-06
8.70692776666212e-05
1.73768528457639e-06
8.94534117794611e-05
2.28268458896758e-05
6.17313569674306e-07
5.2346056181577e-05
-2.15618339034653e-06
5.74550788878707e-05
4.05075829686451e-05
3.98653587896857e-05
2.68929185339352e-05
6.01933131550407e-05
6.46311382675476e-05
6.19011735361333e-05
9.63873810820197e-05
6.40684318368662e-05
8.27997122282995e-05
6.85612495588339e-05
4.41031556719874e-05
8.50795250997012e-06
9.08575953245953e-05
8.75091280644616e-06
4.94944968728879e-05
1.43484590337523e-05
5.86827630158996e-05
4.4055946918421e-05
1.35466819230732e-05
8.5343061658041e-05
1.03497566921464e-05
1.16650655121737e-05
2.38977226846083e-05
4.48818176765827e-05
5.80531024495653e-05
-1.6779022495205e-05
5.28968596819277e-05
4.36316636516679e-05
-1.70449134821556e-06
4.0266478212457e-05
7.85682492080801e-06
6.30073161525069e-05
5.99746393051671e-05
5.09802858952311e-05
2.1925410160825e-05
4.29123847020637e-05
6.1189377481485e-05
-1.02234611436735e-05
7.2641185826637e-05
3.1916509052505e-05
9.30701010040691e-05
4.19475275676136e-06
4.31309289693813e-05
8.2419837681347e-05
-4.50522244246585e-06
3.54288630449404e-05
3.20093418767696e-05
6.41490967825266e-05
5.57987462334815e-05
5.87384315048313e-05
6.8723095127266e-05
3.22579624221692e-05
6.65703412194899e-05
9.63481820209131e-05
3.94021310732796e-05
8.16559918956465e-05
0.000122716167605964
7.60858417902625e-05
3.14425178377133e-05
8.79016387848822e-05
0.000109228123861713
8.82139181239389e-05
4.16982222320814e-05
5.41604960236331e-05
2.90045984899078e-05
1.8595524418008e-05
7.85203632380215e-05
2.88627206776895e-05
7.34608970829054e-05
9.62586030293272e-05
6.45339713391619e-05
7.82449329120939e-05
2.53725395803716e-05
1.26167988310165e-05
0.000122366028289303
6.49459627311271e-05
0.000104965360697341
2.34847850036635e-05
5.19139844760467e-05
6.96961058925441e-05
6.19071246724583e-05
0.000142215878856917
9.08832722343435e-05
3.85554512654506e-05
1.74387553434384e-05
5.00549663060572e-05
9.46715941986508e-05
2.01338103996333e-05
3.76663364093983e-05
4.31939820665694e-05
-1.6619283515807e-05
5.98231186561887e-05
5.47885260952021e-05
1.22820728561116e-05
8.47163911377289e-05
2.38042767408343e-05
7.3334330446559e-05
7.81411271050623e-05
-2.61997314158568e-07
4.70161779785843e-05
9.56291614844636e-05
-1.97342470073973e-05
-1.13470142366264e-06
0.000118917759707379
5.67781262316065e-05
0.000119492802138982
4.72360806877351e-05
7.96033250443681e-05
6.26060962135983e-05
5.00359344930212e-05
0.000112631144753842
8.77303089919753e-05
8.96787087458994e-05
4.50530372907624e-05
8.43744112821931e-05
5.68922932585218e-05
3.77696872523658e-05
9.31506804300777e-05
5.40502466135117e-05
4.58511202320647e-05
6.43757236842443e-05
9.2079963642697e-05
0.000103694777817086
7.75917127777858e-05
2.88949892192135e-05
8.71861203244296e-05
4.25310590341404e-05
3.72822726291473e-05
0.000102909750084568
4.4480951025905e-05
3.09064004999844e-05
6.96249363929499e-05
4.30857343102148e-05
7.52822914999309e-05
5.02120008397951e-05
8.25428758934005e-05
7.6068420669977e-05
6.27912715051163e-05
7.53877370073528e-05
7.27991101627224e-05
1.59543849089345e-05
7.03772393252242e-05
-4.06235751346626e-06
7.20920721587257e-05
7.0865026483381e-05
3.19148867687131e-05
7.76921851133369e-05
2.57951433669706e-05
2.91243408264375e-05
6.30517867155485e-05
0.000116431831768767
4.55593481361566e-05
6.34785557108228e-05
9.09847617379586e-05
2.39880560293732e-05
5.93188668560592e-05
6.77542756539179e-05
6.91113457356109e-05
3.35009217477059e-05
5.6915453102615e-05
2.29550167234787e-05
7.19810509395177e-05
0.000103840820896126
0.000103853536645018
0.000110771477379412
4.46518474924202e-05
4.06850157754662e-05
2.74078331549773e-05
0.000140017593345123
4.77218245955205e-05
6.96366407712172e-05
0.0001421189740843
4.27635205127542e-05
4.32830705303514e-05
6.81059764754186e-05
6.1270257313989e-05
7.70300488118496e-05
8.8774708981586e-05
5.81913575785144e-05
6.2237683983167e-05
8.61444583749935e-05
7.74104604034775e-05
9.08406906507648e-05
6.3835559890897e-05
8.76710020903866e-05
9.79312960844307e-06
6.76932989067262e-05
2.3943987765641e-06
8.09348725890985e-05
6.22023556571323e-05
8.23532431361903e-05
3.74268050080354e-05
-1.28650422080844e-05
6.90378840501855e-05
5.74078941554185e-05
6.04111808573414e-05
3.41198640039904e-06
1.6706954223998e-05
4.1849215649896e-05
5.3817150813642e-05
8.91785203736519e-05
3.61511720221613e-05
0.000100038883397966
4.70352644021967e-05
1.51925697711492e-05
0.000108634000403204
3.92990582762177e-05
2.5236467136373e-05
8.89426225422025e-06
6.80206837361122e-05
7.15237151624389e-05
5.84087406570549e-05
4.98764308972628e-06
6.8286612899894e-05
8.65575465786672e-05
9.36496091491764e-05
7.10691448932072e-05
6.42241489618302e-05
6.5307083287805e-05
6.20964261652769e-05
3.65165729995346e-05
8.15334735490758e-05
5.30267369805991e-05
4.95780614426058e-05
4.99278598593714e-05
6.46729629301228e-05
7.03272475401322e-05
4.17753468286966e-05
7.37523766776929e-05
1.15874988626952e-05
3.86383405002667e-05
7.18714651230454e-05
3.2918441114637e-05
3.48421589984121e-05
6.00338613344893e-05
3.39115580618154e-05
5.20562708855849e-05
3.56433857408154e-05
4.26111995717337e-05
7.45525394648614e-05
0.000105847018737975
1.18287484245872e-05
0.00010578398793006
5.61564697430862e-05
0.000108389098067082
5.36873992298549e-05
3.49396613791754e-05
9.33943632461914e-05
5.93975900534309e-05
4.3953784627142e-05
1.67964132947584e-05
4.25394172918188e-05
4.05531559218125e-05
5.59318788882809e-05
9.33561562141588e-05
4.21003004130408e-05
2.34355606912523e-05
3.95098128976008e-05
5.4890082276978e-05
4.86699933928628e-05
4.38331377806781e-05
-1.17343240455968e-05
9.48117128908937e-05
7.82763686868935e-05
3.81640748802669e-05
9.64829564779571e-05
9.56219351559794e-05
2.87773849942282e-05
6.30660283070535e-05
2.98794208729742e-05
7.80502926980729e-05
0.000116142060251253
6.85392554002075e-05
6.7875774409809e-05
8.41927480812235e-05
3.70241744801524e-05
4.88881584621135e-05
3.81311984894846e-05
5.40116227367824e-05
2.00539179544233e-05
8.49973488733026e-06
0.000127058274162001
6.24713613791625e-05
6.77193473458046e-05
3.18166173265449e-05
2.01644719066954e-05
0.000109480944940986
8.33352726483531e-05
5.69612987316597e-05
1.44738392831454e-05
9.07124705662999e-05
5.24363397180875e-05
4.62131343782312e-05
3.71864823829564e-05
1.98297552886946e-05
4.82434126618159e-05
6.33908247049457e-05
3.09163619012514e-05
9.579733968575e-05
6.0167430288938e-05
7.43721550176262e-05
2.76065581019547e-05
7.10944113348591e-05
8.07340419199235e-05
6.03097560516448e-05
5.19801946460572e-05
2.80739592837955e-05
0.000136798086201913
0.000110893844194248
6.27299026583237e-05
2.73684605870536e-05
4.09763701281155e-05
0.000121466400373673
7.44482818984448e-05
-1.27263846675872e-05
3.04892139953184e-05
0.000109557495227105
4.77789184937003e-05
3.13158223026944e-05
5.95008509725958e-05
8.94750683174619e-05
9.15989336153615e-05
5.22324674995496e-05
5.98672641935966e-05
0.000111546716216349
5.26953029428728e-05
4.33691008788627e-05
4.82358173801625e-05
2.01482533629849e-05
7.11402262252126e-05
0.00011265754901208
8.37320096407543e-05
-1.87020297430649e-05
9.58275447686499e-05
0.000128337177675236
0.000110056218437216
0.000104245379502202
9.77274646400052e-05
5.83904846559206e-05
5.69997383881837e-05
1.33143320846646e-05
1.50404936836407e-05
4.28206873077135e-05
5.94778660469445e-05
8.6629859661556e-05
0.000106723419414651
9.94411277848136e-05
3.53650440566652e-05
3.89673532136957e-07
8.00965465343316e-05
7.09581741246898e-05
4.31930789926744e-05
3.30392242067606e-05
6.03931127035682e-05
2.16826003262265e-05
7.10564406671594e-05
8.74682614534278e-05
1.38154849777921e-05
6.70639047857618e-05
4.72475392067074e-05
8.79608667176272e-05
0.000136903866454046
3.22906005623615e-05
3.48652526582848e-05
6.24276412644097e-05
0.000124645238545781
4.62434153674222e-05
5.59280856083216e-05
9.66814928774349e-05
8.6798542491407e-05
7.55776866426568e-05
8.21943990426723e-05
7.08169326738046e-05
5.31463202430463e-05
4.13019523559645e-05
9.67799717658038e-05
2.19590073802259e-05
3.67475290604775e-05
5.76358695161883e-05
5.57233931085763e-05
-1.43719075346281e-05
3.77758306779101e-05
9.31655038785586e-05
7.70331976923545e-06
4.7048786650071e-05
7.05207519161327e-05
3.33770800788928e-05
6.56080047693698e-05
4.64992645109451e-05
6.18633571461705e-05
5.04606524395481e-05
3.79706276791245e-05
4.00215108742564e-05
2.13951575340445e-06
4.72704607272612e-05
5.29726462565438e-05
9.20685193587481e-05
7.64455369090973e-05
9.06452371766446e-05
6.00621506129896e-05
8.4716074837928e-05
3.93365828812768e-05
9.85700748380526e-05
6.65142969746934e-05
7.53214469537263e-05
3.06599474918008e-05
6.34223151980269e-05
7.26064778698722e-05
1.80656756967086e-05
7.99478761389806e-05
7.98022146411793e-05
0.000106560036852398
2.93536075066302e-05
5.50847513049647e-05
7.07679344155082e-05
6.27692894641943e-05
0.000105172162765432
6.78193079686561e-05
7.50547063963937e-05
3.28770671447353e-05
5.47369669785079e-05
9.27727724563484e-05
6.15928976380752e-05
2.97804284154994e-05
0.00010516669380301
4.89574494288887e-05
8.37481535461868e-05
4.11578987936694e-05
3.39932685166402e-05
1.90607903071844e-05
8.76804807210524e-05
8.01858729482404e-05
6.61337402464409e-05
7.84677758623373e-05
3.60027065933472e-05
5.98327069089042e-05
8.91040019870967e-05
7.21368263731736e-05
8.58856945615549e-05
5.70125987250056e-05
9.70011762657999e-05
6.21636388207288e-05
3.01010313395194e-05
4.64545148675591e-05
4.69304270028587e-05
5.71336913649823e-05
6.30094694012299e-05
6.11716898303485e-05
7.39392756827802e-05
6.00557456844047e-05
4.18437247396657e-05
5.0461984465516e-05
0.000101984738614547
9.0326215462534e-05
6.75725816928825e-05
4.00741012577522e-05
7.26002917247819e-05
3.27526398604124e-05
2.44366636961221e-05
7.72178032573303e-05
8.22310399009786e-05
7.27050476052473e-05
5.56104353930093e-05
6.0989899654124e-05
4.09632291885692e-05
6.08031469951009e-05
9.6986909796473e-05
4.64381906431938e-05
3.37034111639632e-05
4.78763461827998e-05
2.59859652371618e-05
7.76082038138285e-05
5.22824769117613e-05
0.000103406510206176
3.21324719365688e-05
6.98657131022345e-05
0.00010937816507733
4.17885807571619e-05
0.000120061124005354
4.17476143497067e-05
8.74118096666009e-05
2.68707096595236e-05
3.79468140153822e-05
4.01322349877243e-05
2.04176634991584e-05
-8.76551932740744e-06
1.49920155144508e-05
6.33702529426189e-05
9.25284781417582e-05
3.88807898656083e-05
5.89437650105416e-05
0.00011613418714317
8.58320447509315e-05
0.000114779093066129
4.58577704590554e-05
4.69398886469148e-05
0.000114490099442954
5.99196149536133e-05
7.31443940835821e-05
7.93242580498757e-05
6.65882175706181e-05
6.54950256712389e-05
0.000101998549177329
2.62663838130378e-05
6.40632972670116e-05
6.08423469813493e-05
8.20691983471455e-05
7.02488578597612e-05
2.92247813167608e-05
0.000137694090467032
1.07084871205433e-05
6.74573133467418e-05
6.9151584219754e-05
8.5422797864281e-05
4.86164447267683e-06
6.84961465101045e-05
5.59682727091538e-05
0.00010087257900054
7.04410551575163e-05
6.10436171066224e-05
3.15974213795958e-05
0.000106722819655173
2.91438363073038e-05
9.27562321185115e-05
5.02028835334114e-05
5.44455122002511e-07
7.11375074023871e-05
7.56919480873935e-05
2.41408634919121e-05
3.20449775530373e-05
8.01348051582027e-05
2.37212741494289e-05
5.73226692054974e-05
5.48852192833907e-05
0.000117185988229377
2.58647252864529e-05
6.13772412589172e-05
2.6221523679175e-05
5.95754465031994e-05
3.3977928691051e-06
6.33527065957259e-05
3.10006032106582e-05
5.3945587609426e-06
8.87008758236158e-05
3.33255841955713e-05
4.28966074428802e-05
3.61003921342642e-05
0.00010142910308118
7.84688877065207e-05
3.08542657948998e-05
2.4723798473538e-05
1.66462867264043e-05
2.90646099253326e-05
7.01752669786085e-05
8.37577441621175e-05
7.57016514987727e-05
8.29125883377161e-05
0.000102182773714772
9.52849762952105e-05
0.000108843789618583
5.0099053247731e-05
2.10887196089343e-05
6.32519765383647e-05
0.000120282494843149
2.39576752548741e-05
7.72287425226579e-05
4.84224142719729e-05
3.63473780552096e-06
-5.4431025856553e-06
-1.70727971464816e-05
3.82270321279367e-05
6.90225050105151e-05
7.68717185486174e-05
8.70558369203555e-06
5.1514827076037e-05
3.40903971811554e-05
5.31035139469573e-05
0.000131246151898752
3.45980373301571e-05
4.01512943412912e-05
4.68479031298088e-05
2.78661684128044e-05
3.67153399833703e-05
-2.5340889644173e-05
8.84768798402821e-05
0.0001115776598651
3.99252308249678e-05
7.54466282816163e-05
2.59037522148069e-05
4.8095938904835e-05
5.85892667399834e-05
6.20402477984789e-05
2.90889827464777e-05
5.21722370939995e-05
5.6963598312308e-05
2.35398851804375e-05
4.63581541324228e-05
-2.65768819005897e-05
5.53996226491871e-05
7.50610508044526e-05
9.5911390173816e-05
5.44322099568354e-05
8.61912165958106e-05
1.47100403692187e-05
-1.39113218650736e-05
2.35562397779931e-05
0.000104840005369231
0.000132123467153547
5.54866741402445e-05
3.35469959423228e-05
0.000139132604746908
8.78421026634913e-05
1.2128073673642e-05
9.59430898251442e-06
6.51411327960805e-05
5.5416646019993e-05
6.99492267726113e-05
6.67353251463624e-05
8.02025075120677e-05
8.6066626877798e-05
0.000110761134871497
0.000100964549832431
1.55929101965149e-05
7.9639932192473e-05
0.000139282870904796
1.4317405598071e-05
9.9951002599969e-05
7.75956026858246e-05
0.000138730397216428
5.49276382311363e-05
4.01827640955642e-05
5.44717002891653e-05
8.93764416989761e-06
6.98145714476851e-05
8.90090148145707e-05
5.82910160923778e-05
1.44197641804037e-05
5.41219941932012e-05
9.84744082838225e-05
6.10422324644383e-05
1.50733233530224e-05
5.93477757504089e-05
4.82145721293397e-05
8.83356925138831e-05
5.15106024059365e-05
5.17945805135312e-05
7.67960324346602e-05
8.94614238437947e-05
8.29727019502334e-05
4.17059875336052e-05
3.61864191557453e-05
0.000125606185850269
5.87274644421983e-05
4.36595467897176e-05
9.16006144470107e-05
7.93171907915437e-05
8.36095707692147e-05
7.09183090339327e-05
8.0977055088021e-05
4.39530100538572e-05
3.39490117930487e-05
6.12492611174949e-05
7.49700975867666e-05
8.90508440545953e-05
1.08341914815342e-05
5.56904531040022e-05
6.17137947952493e-05
6.22593862081721e-05
7.68864430894336e-05
7.338219526424e-05
8.66151312584613e-05
1.13312480642195e-05
8.37062754379282e-05
7.99916247187924e-05
4.88566888147696e-05
0.000101014517728842
0.000106247258750289
5.47143800850104e-05
0.000103149256137159
6.07679582295407e-05
6.69399705829791e-05
3.54358036613078e-05
8.31503922543605e-05
5.84625430312352e-05
3.01688851354433e-05
5.81044962171932e-05
8.5028894715174e-05
0.00011105446387974
-2.52495610484408e-06
5.82185687606392e-05
3.46319186303363e-05
3.91287525610754e-06
0.000104283486190428
7.13164723946205e-05
5.81499621667121e-05
0.000166590139784543
8.55727568110137e-05
0.000153164808063971
7.26526418313037e-05
7.97083990514892e-05
8.98267747348716e-05
2.6783871915639e-05
5.86917693498007e-05
7.43893819110121e-05
0.000109267027501514
5.68863984002356e-05
1.57418505277522e-05
8.82797101733511e-05
2.86075948311482e-05
8.04393384838271e-05
8.75060847684196e-05
2.20972640522058e-05
6.89667331405986e-05
8.53175525616158e-05
1.61133042493269e-05
8.73450773929442e-05
7.36603182115306e-05
3.87791106140512e-05
5.86634424454677e-05
3.13253484700933e-05
3.54160479427899e-05
7.29194493690746e-05
4.95962992461685e-05
8.07147127322654e-05
0.000115454998327203
3.35043297781815e-05
4.98961640876928e-05
6.92170512450979e-05
5.63062219934939e-05
9.83358238639028e-05
3.67292062832977e-05
5.80603026734293e-05
9.69842479085175e-05
7.22618901819824e-05
5.79201308544748e-05
9.39665392834896e-05
0.000107315491226763
7.96151839619531e-06
4.31193015331235e-05
7.33741365389739e-05
9.31433033620163e-05
3.2058184924701e-05
6.77740018375421e-05
6.42138435889124e-05
3.31410394752428e-05
0.000100402682625997
8.61806475468412e-05
9.60486165625758e-05
5.06787286225061e-05
7.34398731557807e-05
5.74105596832462e-05
5.3509685907172e-06
5.92537154452421e-05
7.4322593191226e-05
5.1109878674005e-05
3.23564785749127e-05
5.3539564661125e-05
4.07478784189433e-05
5.35126639248956e-05
2.6970768939989e-05
8.74811536563344e-05
7.47040160978309e-05
5.98558776622445e-05
-2.77454776745245e-05
8.71774792391068e-05
1.58564007820862e-05
-1.83304964700961e-06
2.84430883690178e-05
7.60563465798023e-05
6.49338466654919e-05
2.97277170296239e-05
5.46159692676755e-05
7.56755081918486e-05
2.56979254017514e-05
8.45416555460743e-05
8.37432404710895e-05
5.60469230543823e-05
5.68913744720728e-05
7.16559827503452e-05
5.70492337933913e-05
9.65802059328947e-05
8.83489825497124e-05
0.000123767497476447
7.09455233733627e-05
7.04804828069611e-05
2.97028987529961e-05
-1.00168003383849e-05
0.000155583687964949
5.50805124995967e-05
7.49317746330181e-05
1.20570104528178e-05
0.000117074654482207
6.20181226434674e-05
9.76603923195857e-05
9.27501313941667e-05
0.000112735199834119
1.59712584639837e-05
6.44253491525087e-06
5.34455297150684e-05
9.07377504737607e-05
2.06336747133611e-05
5.4509043630986e-05
6.54766065880647e-05
6.02631667533469e-05
8.32232064820785e-05
7.84475492216323e-05
9.0322000748155e-05
8.1443663711527e-05
6.31935263769929e-05
3.08056413490268e-05
4.18134693893694e-05
6.61402912723884e-05
2.28744174613728e-07
9.081825424085e-05
4.80040699292726e-05
6.29749114402513e-06
6.42054733189754e-05
5.31627385734687e-05
1.95760513405193e-05
6.63926308274319e-05
7.14726721091579e-05
9.90019680012168e-05
-3.68362966338081e-06
0.000101028771307293
6.18080162555776e-05
6.66714382862516e-05
6.13632724711496e-05
5.75152638465626e-05
6.00217588316148e-05
2.44812023069478e-05
1.262674324579e-05
0.000123216840799277
5.38550533174726e-05
-1.95385133105688e-05
7.35350562319176e-05
6.98599662667338e-05
0.000124907117808597
5.42739092153603e-05
0.000132372716137693
7.99344111732331e-05
9.07700963968382e-05
3.85010572964778e-05
4.86069451036285e-05
7.02183305931714e-05
4.82312921925441e-05
1.87172160977781e-05
1.52808475491247e-05
4.71921365082096e-05
0.000115111035209977
9.54467616936726e-05
0.00010061899373606
9.52466469417321e-05
5.41023153547805e-05
9.94657961981573e-05
3.00772239928065e-05
7.7091155879552e-05
5.00886111354945e-05
4.34416959421652e-05
5.78924413943792e-05
8.25909135847333e-05
0.000105354977706403
4.30700619355306e-05
4.21996236787985e-05
0.00013436648308168
3.29130641917569e-05
4.29290872303456e-05
4.79905288003703e-05
4.78666298402084e-05
8.63964419214139e-05
5.29134087030636e-05
2.34461893966108e-05
0.000139149402305544
9.46927234431172e-05
-5.02227353765424e-06
6.04274667854734e-05
6.47776737450662e-05
7.59114135109617e-06
0.000106506589991489
7.39082879522198e-05
7.74687720850162e-05
6.75089381563842e-05
8.82625279098236e-05
7.20893259025222e-05
5.1180531971081e-05
5.00283677332906e-05
4.52446352741905e-05
9.28105029210055e-05
9.74799043529235e-06
3.54524328507894e-05
3.59862762791865e-05
0.000125195022251523
7.63998475118608e-05
3.62662317783672e-05
5.45910069664616e-05
5.10236832941803e-05
7.74272140222895e-05
6.28458738811276e-05
6.49864427297714e-05
-1.18464836735567e-06
8.83218342149282e-05
5.79212688772326e-05
0.000100596388123937
0.000104832069660855
5.4751859655545e-05
1.85743449914112e-05
5.0748557808069e-05
2.82703207195358e-05
5.91269879341097e-05
9.20185082341673e-05
5.79306519379229e-05
2.02344606012877e-05
6.21488338321327e-05
1.61061099543122e-05
0.000113310491606747
1.95891180375483e-05
7.33686422846413e-05
8.20245859317494e-06
5.6874284720012e-05
1.39188148766679e-05
6.86675978947631e-05
8.98031620800046e-05
-1.7381148920044e-05
7.48822896502249e-05
6.08532739477368e-05
5.51604137114329e-05
5.81975521079132e-05
4.67840830707188e-05
0.000129600539222639
3.07201456370992e-05
0.000114815127758399
5.78743844139437e-05
1.3091006419045e-05
2.51210040167473e-05
6.90494469315999e-05
2.60350518171042e-05
9.90043073086661e-05
0.000104787264451864
3.5486990327554e-05
9.35069665290636e-05
5.97539013867811e-05
0.000101242246823611
7.6591667816162e-05
1.60617880313593e-05
4.8548350724454e-05
7.86505949985084e-05
6.19416217331927e-05
0.000105199952534111
3.79305459066078e-05
7.7138461699145e-05
7.57030897606976e-05
1.82672558041448e-05
0.000107272637866368
8.18833231022902e-05
6.06843138804942e-05
7.51296797649799e-05
8.62337687705429e-05
6.49732520807908e-05
6.06540946588402e-05
3.33313295533757e-05
5.60255759566177e-05
5.68856976795055e-05
9.83786007491035e-05
-3.55172300971931e-07
8.45855284032336e-05
0.000100002422194994
6.35856232583559e-05
4.61191177465734e-05
7.27109982967189e-05
2.81103623950955e-05
9.4837129253478e-05
1.18783276619437e-05
5.0218875933928e-05
5.81742214438205e-05
6.11077690069117e-05
0.000104829188761884
3.6470630611967e-05
2.03574525849719e-05
2.94887476647009e-06
6.00988615169266e-05
5.68356596266927e-05
0.000123390007108364
8.25167254425266e-05
6.63939797098795e-05
0.000124669115340846
4.49732133246815e-05
6.46780203573275e-05
6.69945151313064e-05
0.000132860691509701
3.52187087730219e-05
4.84813783120695e-05
2.1919585608338e-05
7.16197840023223e-05
5.39382519203936e-05
7.01667921140224e-05
7.00308009765127e-05
0.000109101537095156
1.00902458606723e-05
8.87110782900753e-05
1.34543455478786e-05
6.51044260479893e-05
4.73027535672323e-05
0.000111453544195713
2.84349563056312e-05
9.99124791421626e-05
9.90727281300891e-05
6.75302691080536e-05
6.55176255051531e-05
6.56351952200841e-05
5.5794303477101e-05
6.89970583534296e-05
-1.27450169763463e-05
-7.50383472674977e-06
8.69117180770814e-05
3.69476556403169e-05
9.81100594963322e-05
0.000117792017810962
6.9104903746437e-05
2.38074726470173e-05
7.74816696980283e-05
6.96125805033458e-06
0.000136004811926202
9.19445984814708e-05
9.43660609895062e-05
3.06617503381691e-05
5.522136323076e-05
9.39349227277125e-05
6.46228697884987e-05
7.3669695060385e-05
6.14996877648693e-05
4.01330185853827e-05
4.85685598270631e-05
2.83327095554278e-05
7.42865498964843e-06
3.58579844389676e-05
3.68113052254123e-05
3.04832065435093e-05
8.70098215193414e-05
3.61304667911128e-06
0.000110605886639162
7.6718992039058e-05
7.61934463312685e-05
5.16846339829587e-05
2.07467527654362e-05
6.28734734874053e-05
3.0024899987162e-05
7.48515325847623e-05
-1.06682875812515e-05
6.98045559594778e-05
3.07224101926873e-06
5.27251835408669e-05
6.26729486494389e-05
4.43533276052721e-05
0.000113841517605005
6.9487986221678e-05
0.000125678133912449
0.000122308566486746
1.2246970462956e-05
8.01879334189098e-06
4.7405858385158e-05
4.96287259533069e-05
7.99783675733532e-05
3.49484059191555e-05
5.72713414459753e-05
7.29662796721223e-05
6.34916133747788e-06
6.51600773926125e-05
-2.73361920805075e-05
5.37681093066975e-05
3.79454752443994e-05
3.9947985735091e-05
6.55558441078928e-05
8.32720612291001e-05
4.85233310874199e-05
5.52731579299253e-05
9.79547527839112e-05
5.60056484483702e-05
-2.46136507320957e-06
3.22570739320845e-05
1.61742708900984e-05
6.58985178618022e-05
7.85976307304655e-05
7.67956307253559e-05
6.56378505862303e-05
0.000100533780451395
3.30022002476197e-05
7.71673741361715e-07
0.000123669899462128
4.75422982614389e-05
4.52183323370905e-05
6.19874014105146e-05
0.000121487983449788
8.74142754203042e-05
5.91318404023581e-05
0.000117297482857938
3.61099263439473e-05
9.09046725325365e-05
2.33724410898286e-05
7.68274459241531e-05
4.23379058250639e-05
6.92374009141258e-05
7.5758513975007e-05
4.41797933175781e-05
9.2388610174311e-05
2.76273630068178e-05
1.45867303490945e-05
4.52364370765312e-05
3.9795017332302e-05
9.08824157880142e-06
3.98086767071147e-05
9.53880198199375e-05
2.06536456540817e-05
8.55139736197972e-05
8.69348895249788e-05
6.94483348735781e-05
6.52456375914357e-05
7.88402781046199e-05
0.000116442992136532
8.7879055457633e-05
7.64173710695078e-05
3.49428059406168e-05
5.35667432900268e-05
4.87816815899825e-05
1.3456649632971e-05
5.24824295971036e-05
7.35958847563986e-05
7.39155302385343e-05
-3.44749245722484e-06
6.78367171092035e-05
8.11251324985189e-05
4.70586939525421e-05
6.9166143124762e-05
7.18210463290811e-05
6.88628902611433e-05
6.45783935393801e-05
8.93638172014929e-05
5.2697880769732e-05
9.45029519277286e-05
0.000139426226430971
5.69303903328739e-05
4.91837510921014e-05
3.45417916114259e-05
3.87965904012287e-05
6.28946354779452e-05
5.36365846275744e-05
8.51223873641741e-05
0.000122722925845578
7.1135151220842e-05
4.49342564474367e-05
7.7537160882544e-05
0.00012415642331668
5.67026757551881e-05
2.68705315622117e-05
7.24650682835733e-05
1.39539256674851e-05
6.36038486859364e-05
5.46026476157522e-05
0.00013886311215778
8.58614003705652e-05
3.99855820162776e-05
6.40988615562613e-05
4.25963494763409e-05
8.15179082934481e-05
-5.36975246727752e-06
-1.97989602309988e-05
2.85224988142237e-05
0.000119221966683334
0.000146252110349566
7.35943785787333e-05
3.16576542147306e-05
6.80333318598257e-05
7.98748710335743e-05
6.53753314396443e-05
0.000112875507601657
4.95820146818631e-05
-2.02110555400113e-05
2.42396082268172e-05
0.000122905035978066
6.13944583435167e-05
9.37662698479649e-05
5.5685930048708e-05
6.39620827664698e-05
2.22608638439021e-05
2.95482325005803e-05
2.89844009943023e-05
6.60596859303305e-05
0.000102807432759405
5.50321988798878e-05
2.59872814963305e-05
-1.16735104564333e-05
3.4998249995698e-05
9.04334492605762e-05
6.80911805668706e-05
6.80534894357605e-06
5.87405694087918e-05
3.42398600599254e-05
7.19572757804892e-05
4.23879535016222e-05
9.71451606894679e-05
8.36422549553779e-05
4.1853285245346e-05
7.90876896375075e-05
9.798573263422e-05
9.6221503568042e-05
1.95820648750351e-05
6.56779838847719e-05
7.39708741525386e-05
3.19401431083107e-05
-2.06388446559977e-06
-1.92191686816961e-05
6.62751248499098e-05
5.35073354981307e-06
0.000103637554133954
9.09678363488925e-05
4.7158382342007e-05
4.55788465224281e-05
6.9196806029861e-05
6.51651197091602e-05
2.4456883009544e-05
2.88015053461983e-06
0.000120679143380992
0.00010968652077224
9.23896138768978e-05
8.32560440960223e-05
1.82466145048218e-05
7.47029582356742e-05
5.40156487731556e-05
2.10582595959419e-05
5.78895175050113e-05
5.94199739035877e-05
6.47814824681854e-05
6.63603563023294e-05
8.75931693557302e-05
8.95017569638268e-05
6.80279890502793e-05
4.48284718507388e-05
6.0792573868163e-05
0.000122783571219336
0.000107305142028609
6.95926681464619e-05
8.78386801770567e-05
9.86152956297397e-05
6.01611008599825e-05
8.98845072078597e-05
4.59038308967147e-05
9.04641728366267e-06
4.35749183468223e-05
0.00013544981118276
0.000133779763372799
0.000117007358788289
8.44193285363285e-05
5.38049547009097e-05
2.53838719400655e-05
4.89248141728374e-05
9.57209078286226e-05
0.000103136765976996
5.73263405641149e-05
6.09934719397019e-05
0.000113133909912313
-1.13316162614238e-05
3.11655377341842e-05
4.50832496926057e-06
0.000114623247979374
2.26747618015543e-05
3.18128003767348e-07
1.70067273668542e-05
1.72642001817839e-05
5.00777237383102e-05
8.38998923584146e-05
5.27775874425084e-05
4.7657946781193e-05
8.85403906667329e-05
4.03430776504724e-05
7.93269103552158e-05
5.22838602036511e-05
2.13461912590404e-05
8.2834133842118e-05
5.52545489616113e-05
9.55650351532262e-05
7.24468353989186e-05
5.6448520804249e-05
3.27852250291384e-05
6.45793032360058e-05
1.89851510966759e-05
8.60327613835083e-05
-2.39696712530166e-05
2.54300363202785e-05
6.79407123802069e-05
4.95067317356658e-06
-1.98491319805864e-05
6.82248667095103e-05
1.71387579882653e-05
2.36801747334863e-05
5.8208330847453e-05
3.61507412611966e-05
7.20293871262542e-05
2.42234723620856e-05
2.62417893118366e-05
3.91327924254798e-05
8.18421710745542e-06
6.74588525121031e-05
6.23085386080495e-05
6.39717972823555e-05
6.98211491764786e-05
6.10962021081891e-05
3.57455999920703e-05
5.81699793857294e-05
8.63695610796198e-05
1.84735139681224e-05
4.99226948819279e-05
0.000101082359044839
0.000101114170442301
5.85854788812382e-05
3.16461046191472e-05
7.68815318214679e-05
5.9464679552691e-05
4.10013795814625e-05
6.07052913034232e-06
5.63299108996111e-05
-1.81691988975625e-05
9.73944316141013e-05
8.08924320598718e-05
-2.58306848578847e-06
3.21321794668878e-05
4.87717575144448e-05
3.77502049792857e-05
6.62035528290473e-05
2.23019506768472e-05
5.8080404860044e-05
2.37806985782205e-05
3.37121406495928e-05
9.03864585401121e-05
7.43606591110922e-05
6.52145729124286e-05
6.28771758818659e-05
5.07733144043767e-05
5.58455352292038e-05
4.53798610898e-05
3.01739712146341e-05
2.31594285286048e-05
6.89455107516654e-05
8.82348934842004e-05
7.71438340230851e-05
2.89300767492078e-06
9.14073570881891e-05
7.80158758784556e-05
4.68528494275336e-05
6.11701431464164e-05
6.64400003713242e-05
3.18770561061066e-05
6.08661009420068e-05
8.27032973216992e-05
6.39944964867653e-05
0.000122717640548771
9.00856693430148e-05
2.93340346013413e-05
0.000105553136715803
7.8680147640222e-05
8.44996518350988e-05
0.000104739862977886
0.000106741840864162
7.2485123788572e-05
6.33583318108969e-05
0.000144061526999944
2.62519655165853e-05
0.000104721979168402
9.00844953695006e-05
3.10464249327287e-05
9.14386578956322e-05
9.63653296100871e-05
2.97643653181705e-05
6.69222121496153e-05
-1.69479335361281e-05
3.33998682909034e-05
7.09057848016963e-05
7.85581186027607e-05
9.72108162896316e-06
4.77969319463495e-05
-3.71658900264076e-07
2.3995424312023e-05
7.60220736909341e-06
6.42204479806179e-06
3.72833804099774e-05
9.85970561298808e-05
3.20783032045499e-05
0.000111485824895273
6.44830211422227e-05
4.21783885422196e-05
7.59267984670721e-05
5.84499876640785e-05
7.09332202536172e-05
6.39403543902509e-05
3.92505638812287e-05
4.8904417743124e-05
0.00014193669377324
5.34694649141336e-05
9.96556426991495e-05
9.07098024508456e-05
7.39318617944071e-05
0.000101370392341287
5.23275515186821e-05
6.31676712211847e-05
0.000102634516206976
6.95775187433238e-05
9.83451817362438e-05
4.87243009076387e-05
0.000133369164616632
8.41076003412713e-05
3.44357242291612e-05
8.70953010523109e-05
3.34645165635777e-05
7.000898355015e-05
6.94890671570843e-05
9.6574953052997e-05
0.000112790011813164
2.67789633837e-05
7.23635237036029e-05
2.18476305077098e-05
2.77802119779257e-05
0.000108565191852479
2.36618857429529e-05
3.82410500070864e-05
6.75696847049079e-05
3.25848753062855e-05
2.16445722193463e-05
7.97207541467713e-05
3.15804871113712e-05
2.92688425279477e-05
0.000147781751098003
3.41026038096243e-05
7.77837448168696e-05
0.000106826990733736
8.91996215143548e-05
5.17179242778846e-05
9.9063639429323e-05
4.11554937030191e-05
9.03484403303084e-05
4.47967153217339e-05
1.11581699209754e-05
8.66317830939006e-05
5.4668324860754e-05
3.15904421413784e-05
5.4013622610573e-05
7.54165488070995e-05
6.47696500569303e-05
8.7852517246891e-05
0.000107585383339997
4.72010391940194e-05
0.000110912769009553
-9.36658113472556e-06
8.76633910564935e-05
0.000123400798501747
8.15452526881928e-05
7.06947016845885e-05
6.99971806640583e-05
7.26724122263695e-05
0.000121701933357863
0.000100921516392054
5.86279380390256e-05
4.27598708870538e-05
7.86273059043508e-05
0.000112683412260287
5.46580675745092e-05
3.48098609351357e-05
2.26744987697994e-05
8.27277039389031e-05
7.12224040504115e-05
8.49625735329237e-05
7.641580388401e-05
7.76865503901419e-05
9.21862067058009e-05
6.31456253336518e-05
-2.84268402445069e-05
7.87240018226915e-05
7.28052749280103e-05
7.3122731590225e-05
5.66452235790999e-05
6.05052714041768e-05
-1.68434963356972e-05
5.64826118091538e-05
6.69150066795529e-05
5.01783731417881e-05
2.06087178268217e-05
5.63297890411906e-05
4.0274624463603e-05
2.7140698540262e-05
7.73986342597793e-05
4.43800194978701e-05
4.65182959963349e-05
7.74347346961704e-05
8.21626309482788e-05
7.61207395719841e-05
8.07154982388499e-05
1.86900581580932e-05
9.92799899045512e-05
0.000104896049358303
6.63698310110662e-05
4.21590658441799e-05
3.22049969008048e-05
9.53870486581645e-05
0.000101601550129271
3.95808644376805e-05
4.97320990008712e-05
6.03150186995314e-05
0.000103530979923201
5.84586260650923e-05
5.51710457275477e-05
4.44253224776017e-05
7.480092253313e-05
1.33638870120872e-05
8.9702793903544e-05
1.10957709217215e-05
9.94644852755801e-05
6.08780423999131e-05
1.48719205676073e-05
5.68131501408517e-05
9.7105954910699e-05
0.000102307343270486
2.29995536282325e-06
8.12574706585635e-05
5.2594574522282e-05
6.68722669721167e-05
6.00734165855932e-05
4.29682542885592e-05
9.76834794469745e-05
4.24997825941425e-05
8.39185313184491e-05
9.46746268193681e-05
9.44602322582231e-05
3.84240661011158e-05
8.73022208510747e-05
6.28341849387653e-05
4.97977257909866e-05
1.72581685723884e-05
2.64357993675019e-05
6.35772899515362e-05
3.85870723426602e-06
5.72918874612009e-05
6.74740603473261e-05
5.42661788618467e-05
5.71987967283604e-05
5.40482347604975e-05
8.45307826972984e-05
6.94328732448374e-05
5.19898946748583e-05
9.97599865851709e-05
3.12029488962385e-05
3.83132667427648e-05
2.76820338841627e-05
4.42410924702959e-05
8.38291670228151e-05
6.11034446754842e-05
6.7206625673945e-05
2.40567940096104e-05
9.00453275040755e-05
5.3285624494105e-06
7.95990761181655e-05
-2.21292773786188e-05
3.46338102856035e-05
5.29407975781177e-05
3.48445870733051e-05
6.65123669339846e-05
6.85764242926008e-05
6.11269783460861e-05
0.000136240287608591
5.85107865443661e-05
6.33680792492241e-05
8.2897661532449e-05
0.00010208044433506
8.84335898739788e-05
4.07801633412957e-06
5.90725999129221e-05
1.82112334636701e-05
4.01770813214693e-05
8.97777163846955e-05
5.38905447446116e-05
1.21507081113902e-05
3.58601922718272e-05
3.27563571713964e-05
6.82500033625699e-05
3.7075591815341e-05
0.000106471368256677
4.00099754619922e-05
2.93006444780481e-05
1.15528807096827e-05
6.72334160130915e-05
6.3957241470521e-05
1.76211625669313e-06
2.20160372491208e-05
3.13018698436915e-05
8.42425671643396e-05
8.21681661504691e-05
3.66217806250667e-05
1.20577259649189e-05
4.84160247217551e-06
3.44856675059112e-05
7.88183992029803e-05
7.27744683135359e-05
5.21381536371965e-05
3.33398734616011e-05
8.04157905883027e-05
1.44285175153647e-05
5.14293268982207e-05
0.000110958130443609
9.13104743121676e-05
0.00011854108674443
5.01416977103781e-05
7.16002964558731e-05
5.41956930005978e-05
0.00011688640550967
8.78433583165962e-05
0.000135166880575724
6.48538797808961e-05
0.000113060894094036
9.48397343137194e-05
6.67117745163703e-05
6.38597837948732e-05
4.89227511294788e-05
7.0102317052707e-05
2.53996095988809e-05
1.95010245624919e-05
7.49538956951806e-05
4.36783114114552e-05
5.77621494120542e-05
5.3340856293131e-05
6.12754056874394e-05
5.01508185158307e-05
6.60569010603126e-05
5.35721985057037e-05
3.34891154329525e-05
6.67054798556895e-05
3.93527144256553e-05
5.24941656731952e-05
8.3545349151276e-05
4.07888809813701e-05
8.92204128678014e-05
9.82137323531211e-05
3.56814565506453e-05
4.9396124054259e-05
5.76349348501121e-05
9.09847223037005e-05
4.76546009452005e-05
7.30181393169977e-05
6.9832361455125e-06
5.65043986489753e-05
2.78665562530453e-05
0.00010166440072907
9.19638147676567e-05
2.24687444823554e-05
0.000112807830820008
3.95848267480044e-05
7.35110607555473e-05
6.76738896120325e-05
7.22809587064883e-05
1.36459547872223e-05
8.21518239952829e-05
1.39368928141255e-05
3.51782854802807e-05
0.000132697542560551
1.72468428056926e-05
-6.11290730248541e-06
4.2999682414746e-05
0.000113210205741305
3.83874856629882e-05
5.13197330039481e-05
7.87685441783654e-05
9.40634499882878e-05
6.30928540396097e-05
-1.61113145620208e-05
5.17280700322227e-05
9.0433837575552e-05
0.000101387337922831
5.02599646861525e-05
9.21505246615365e-05
0.00011554642956726
1.21243171299052e-05
0.000130705344121934
9.52583653722266e-05
2.8619976891496e-05
8.81612823912341e-05
7.17848073458447e-06
3.90955264806759e-05
8.82964363570298e-05
4.20106859062628e-05
4.49371304414592e-05
7.73830737218719e-05
0.000150049763257825
3.68562574238523e-05
0.000113208093959035
8.31102631690955e-05
0.000109995903409372
9.63065009838897e-05
6.44478582813625e-05
8.46942110133721e-05
8.33160190828328e-05
1.8215990274398e-05
2.93849982686975e-05
6.75919452972624e-05
4.97792158366518e-05
3.33185228930273e-05
0.000123953503028782
8.65973770633002e-05
3.76203597372658e-05
9.91957250644178e-05
4.723993729933e-05
3.77687551748659e-05
5.07767179496505e-05
7.34796959369553e-05
6.79786574462809e-05
5.09545441062903e-05
4.40551691466507e-05
7.74277110806017e-05
9.97987047101749e-05
4.17521422121651e-05
3.25896330998382e-05
3.08144416660345e-05
5.51992997083621e-05
7.30904355474261e-05
8.6365865084065e-05
4.40015123108621e-05
0.000110993883358411
4.55078332884126e-05
0.000116735508854703
4.10796628230268e-05
2.61441730284042e-05
9.49111661612226e-05
2.9801583260308e-05
2.72164106947955e-05
3.66186017210791e-05
0.000105016037983062
6.12884135268754e-05
7.29186968391014e-05
0.000117543183914295
0.0001011648353822
2.64655304213467e-05
1.8201075033802e-05
4.88595467315302e-05
0.000127173244322677
8.27096269611978e-05
2.33219493056563e-05
8.3843432261237e-05
5.13788539385107e-05
6.38803753053267e-05
2.64580267903479e-05
5.98479488627699e-05
2.67656842632755e-05
4.19244109494749e-05
5.69548358323608e-05
1.35211615227625e-05
6.88544373815197e-05
2.70503692056049e-06
7.88870244320231e-05
4.24336438121347e-05
4.44752457846446e-05
5.22070818735466e-05
3.95741740010932e-05
8.21157821433558e-05
1.86438351949711e-05
9.19278856733686e-05
6.47444425167721e-05
1.7595761530232e-05
8.14474330231095e-05
5.67651040747002e-05
5.52899775650043e-05
0.000105835234397701
6.08857578407481e-05
5.22536753625923e-05
6.9711048749335e-05
9.69418357628482e-05
8.74234475883642e-05
9.16016475896815e-06
9.52884353652484e-05
6.12677219311293e-05
4.75817353004089e-05
3.20844403045592e-05
0.000120856651357896
3.84133715564455e-05
7.14204475272484e-05
5.86615380107569e-05
4.61260870060091e-05
6.40029161564342e-05
-5.32352848172671e-06
8.73228285124504e-05
0.000124193492658361
1.81384351842179e-05
3.10722816303617e-05
0.000134164199967747
7.42262145140227e-05
2.54526477444224e-05
0.000118001005783196
4.73277061996445e-05
2.81270967989212e-05
2.29455369449926e-05
2.35258588644569e-05
3.00177067275608e-05
8.52718783822191e-05
6.92130643032788e-05
7.52703205038265e-05
-1.68231869761559e-06
5.04702783280071e-05
5.69803067771067e-05
0.000133788143949215
7.29098613652469e-05
9.07809201979481e-06
6.63291119030195e-05
4.0951244909266e-05
2.43356847134061e-05
3.77343744041226e-05
6.64848666240087e-05
2.06643158220748e-05
3.27036524843304e-05
7.35197753643455e-05
5.30736220181318e-05
9.58362274300381e-05
3.87303706902497e-05
5.70436565414624e-05
5.74262241779824e-05
4.21572110161061e-05
3.18527142079195e-05
7.37615075179988e-05
8.43976882757273e-05
4.35556943684494e-05
4.11850448835361e-05
6.40814708218452e-05
2.68400567090173e-05
0.000115435901327117
9.16378218871322e-05
3.71687889891119e-05
7.72552689538742e-05
2.82838944280233e-05
7.18228947191361e-05
5.65107168954416e-05
3.02051016960945e-05
4.97575014169907e-05
6.93022665216035e-05
8.13452307634016e-05
4.35380730416215e-05
5.42730248095072e-05
8.67121975859682e-05
2.12590325342006e-05
2.74698252468763e-05
0.000118514040860136
9.90986419981722e-05
3.27237707424949e-05
4.21763774491748e-05
7.91001991678501e-05
5.63854280993578e-05
1.69126622590663e-05
0.000117134239949678
2.86706743886199e-05
6.29677763719415e-05
8.45709809122607e-05
4.55968883921679e-05
3.03627340640076e-05
8.89341179081805e-05
-3.4365552041385e-05
5.99070864837572e-05
2.58968034341909e-05
5.48018193863154e-05
3.69624568057474e-05
7.99743964281368e-05
1.50452739706246e-05
-5.62451276563749e-06
4.21627442266103e-05
2.63998592110228e-05
1.62303855999431e-05
5.10487190530472e-05
5.56128398699699e-05
0.000108428057776568
5.70351948500275e-05
0.000104334000809667
6.85934460473432e-05
8.66970735920821e-05
0.000102980644074275
3.05680130193245e-05
8.1275227771059e-05
3.41646542464944e-05
0.000101767661142284
8.40103402689976e-05
0.000101224406882085
1.61649555015755e-05
5.3249082961081e-05
7.90417140544387e-05
7.09185660123814e-05
0.000113139210245069
7.02870412656663e-05
3.60970264297563e-05
9.55510759981716e-05
0.000102136034212914
2.24411248325656e-05
9.25281389350177e-05
4.84196801944175e-05
8.34279858844932e-05
3.04876291737081e-05
2.67300455163951e-05
3.36805671283342e-05
6.46142055552816e-05
5.960370406447e-05
2.24011098766966e-05
0.0001150621473202
0.000113474137949502
6.07648949183197e-05
2.77544189311848e-05
3.93730973921246e-05
9.48273853241852e-05
5.62882963144635e-05
4.69160460002214e-05
4.83327500167499e-05
-2.26313313873339e-05
2.37570543613395e-05
8.59432808653313e-05
4.68972124106234e-05
4.47788896839791e-05
6.58539822527612e-05
5.21591114363028e-05
5.78028417648361e-05
5.06221376138169e-05
7.14611877717837e-06
6.15292634960956e-05
2.66290179336808e-05
6.80047321345468e-05
0.000113644440823145
0.000131376287243009
5.32437872990995e-05
7.5629123950995e-05
7.00077332422246e-05
5.08755591953213e-05
0.000112782681702273
2.9192051075145e-05
2.95771980314691e-05
5.56194069111289e-05
6.82627700935818e-05
6.68739299910129e-05
4.19575099740033e-05
5.8898425187955e-05
7.23117507559328e-05
6.79971352438573e-05
9.51856168572112e-05
4.58134070018481e-05
3.52657899773235e-05
8.50177388037564e-05
-2.59001111692687e-05
1.7643782889788e-05
7.61395784939179e-05
2.32681603614819e-05
8.89885637583305e-05
0.000121960231277604
5.49968348806221e-05
-1.84980491245057e-05
8.40576593112856e-05
5.38484967998895e-05
9.3553897298821e-05
9.63941636830854e-05
5.57342879409349e-05
6.3370966553691e-05
2.21317375509126e-05
3.82014861869553e-05
1.65045066277018e-05
2.83606102646788e-05
2.39570342440426e-05
0.000105540914099212
5.26371897788059e-05
7.08773935703727e-05
3.33348952488789e-05
4.63069191170718e-05
7.22305364311599e-05
8.59674997795022e-05
3.00981020646589e-05
0.000109691567640672
3.53974746961189e-05
7.5848870322651e-05
7.6175514540797e-05
-3.12746768814517e-05
0.00013795455780393
7.9064115466309e-05
7.21625776229999e-05
-4.30672332672432e-05
4.5618651087899e-05
5.53570677173083e-05
5.86884069367749e-05
4.66155066143854e-05
3.1212279455893e-05
3.9827820434696e-05
6.48796351235103e-05
3.36766625927072e-05
9.17266387888534e-05
8.11093623962857e-05
5.73930964201389e-05
4.60259818276618e-05
1.72952236803486e-05
4.22050244181381e-05
7.08418345683629e-05
0.000129337190781406
2.56023399988611e-05
7.01816267930861e-05
0.000106816989031674
9.60032185479667e-05
0.000117015179562832
4.64812906178903e-05
0.000118274985146774
4.1190420776964e-05
0.000143592280256425
9.40349226309819e-05
3.20778410292121e-05
8.55930142703528e-05
6.24988833966787e-05
7.29399919194594e-05
8.11221984366763e-05
2.64477651580878e-05
5.36729151169598e-05
8.82057110422454e-05
6.80110197429121e-05
6.15811850236184e-05
6.72364275463431e-05
4.19738518241635e-05
1.69287129371626e-05
7.90763988903539e-05
6.08235943555994e-05
6.19550021439905e-05
3.81785412071207e-05
3.61523473351385e-05
7.94155947190623e-05
4.86750887029717e-05
3.54459933976462e-05
0.000105856046575761
-5.92674426631888e-05
8.99113284924401e-05
5.60200478124486e-05
-6.01179669349506e-06
4.96691679675631e-05
2.17253399136867e-05
3.19198094172118e-05
8.92625984943866e-05
2.23383962132529e-05
9.72646548918265e-05
6.70261084833392e-05
8.78007974491832e-05
7.92087892344271e-05
1.98134968209929e-05
3.17496238924179e-05
2.21464480945274e-05
6.5062638258944e-05
2.11550110409716e-05
6.23604138326368e-05
8.92650762999905e-06
1.18416128646727e-05
4.77861750061236e-05
2.97794871725952e-05
1.41833604508478e-05
5.11678300987474e-05
1.86516625164595e-05
2.310256318851e-05
9.61687382827631e-05
2.41247036309408e-05
5.53928087013431e-05
8.85931236751743e-05
2.45395806923236e-05
5.18331057446352e-05
2.35975262388778e-05
5.40160887279912e-05
8.45245868637599e-05
4.46275444799246e-05
6.1705197681421e-05
9.10031185771082e-05
7.10514515504891e-05
6.00162724030992e-05
6.54422883602402e-05
9.41586250575237e-05
8.37717443227411e-05
7.65224851024189e-05
8.18139902015401e-05
9.03347771234998e-05
2.42667263388376e-05
4.11742923502791e-05
6.93193089952869e-05
9.86767704156115e-05
2.42281463933528e-05
5.41950847655215e-05
9.28528543161774e-05
4.01184850785359e-05
8.18290904936063e-05
0.00013339452905644
6.65125776837821e-05
3.91596680593505e-05
-3.28969648604859e-07
7.37076293093886e-05
5.80899279251277e-05
0.000102813126597653
0.000108246148193773
-6.61628526166398e-06
8.3549915283242e-05
3.91479388279662e-05
4.16259654861784e-05
5.02848709466672e-05
7.92510000912478e-05
8.77090552886687e-05
6.92481251415174e-05
6.94153036728818e-05
3.03894461184524e-05
-2.43870379074415e-05
1.13499509140828e-05
4.10119297040425e-05
0.000110084826101575
5.68944651701465e-05
3.42133498308865e-05
7.12558917052764e-05
4.94259666554182e-05
6.89232515106631e-05
5.22464298776171e-05
3.82591235065911e-05
-5.48165264135018e-06
4.71440493862292e-05
9.79174843264501e-05
6.08782657152062e-05
1.17395774296256e-05
8.11538710498011e-05
6.37756695424351e-05
7.53800438048967e-05
0.000124730617477115
7.13958595840374e-05
6.86930853101616e-05
7.42823199172133e-05
0.000106004870814071
4.43482112517286e-05
0.000109514040413014
0.000112596355061275
-1.03405418868855e-05
4.24203523096732e-05
5.51664859209445e-06
9.94839713463514e-05
-1.25703886370527e-05
7.27408364199617e-05
1.13076182870422e-05
8.56692392826108e-05
8.12907071067707e-05
8.91026722656312e-06
2.98904822896943e-05
6.28056340485553e-05
0.000103781897990895
5.91160833036916e-05
6.34697388405679e-05
5.71017405875441e-05
3.9486183531288e-05
0.000123359454578011
3.71705042856511e-05
4.54662615811207e-05
3.51538125034606e-05
6.71305299969359e-05
4.71332051897188e-05
7.57358808206065e-05
6.16527510915774e-05
7.10368123688051e-05
7.91956782513365e-05
8.42859127982756e-05
6.53816754753762e-05
5.16942943192956e-05
5.74801773293787e-05
5.53084010153089e-05
7.88686453377413e-05
5.49352034830218e-05
0.00010921161183235
8.5502372162203e-05
8.17680664216692e-05
7.80021168560853e-05
-3.87602206113549e-06
9.36870417548535e-06
6.52807344464421e-05
0.000133283325913347
8.40352827805762e-05
5.33687787981292e-05
4.79054021870745e-05
4.98031955960759e-05
2.46163870685739e-05
4.56654612309787e-05
6.97838620849661e-05
4.00108736987324e-05
5.08840265165433e-05
3.84045884807106e-05
7.5812342096829e-05
0.000105865483167949
8.25515969979511e-05
4.72868693776851e-05
8.20073256127012e-05
8.65875744459559e-05
3.28761426849762e-05
8.97153513214957e-05
5.34250676462999e-05
7.25853833937669e-05
5.83863868834192e-05
-1.78631758089842e-05
8.32533410724745e-05
1.54814531932009e-05
6.46728911889237e-05
7.99366953427643e-05
6.5901720090338e-05
0.000154205149191428
9.94303548339276e-05
9.56195318042389e-05
4.19629810810049e-06
2.63558154137007e-05
1.78057873821119e-05
2.57264048159331e-05
5.56200412935727e-05
2.10817205125576e-06
0.000104480991247056
5.27360989358634e-05
3.99113431174813e-05
9.18328085643896e-05
7.95196730469214e-05
8.34496628125988e-05
6.29277923200101e-05
3.02834590351723e-05
9.18842521835184e-05
3.0153706044852e-05
5.50589954540078e-05
7.45530517429682e-05
1.8660302137605e-05
5.1186890183594e-05
7.35430381512346e-05
4.90924178681665e-05
-3.65946782011258e-05
4.89821429622531e-05
5.71759612932033e-05
3.93023047385268e-05
3.35118326868729e-05
2.66292304794969e-05
-6.66436739977546e-06
-2.29441888021333e-05
1.99915965032561e-05
2.03474810576583e-05
9.48455495089729e-05
7.47854091585715e-05
7.51225654813911e-05
9.6837278288051e-05
0.000106219925618529
0.00010934275804338
9.0100630293496e-05
-2.75383394915884e-05
6.56299216365383e-05
9.73631054538984e-05
3.68434258925392e-05
5.88219460806657e-05
7.54036008713477e-05
5.30008954861733e-05
0.00013999989260288
4.12939296637608e-05
0.000117574998313958
7.13883311903333e-05
6.79707586449966e-05
6.59816630116915e-05
7.45755073566797e-05
0.000101725752100775
0.000109988085841662
2.8805092789469e-06
9.65786364220561e-05
5.2888114425963e-05
0.000111040988619765
5.09011564900187e-05
5.08811948633948e-05
8.12609722218661e-05
0.000116330087606984
0.000132330138872975
9.39857055566813e-05
8.04561448850232e-05
9.53060097568499e-05
4.96354582798669e-05
9.7262405922542e-05
5.23458556126918e-05
2.49786144726176e-05
7.0875542682926e-05
9.81272365155825e-06
7.70956350437706e-05
6.22609251273264e-05
2.72615742786664e-05
8.8385397352835e-05
0.000114959175287286
9.5470587157965e-06
5.26271123701376e-05
7.14931553445542e-05
4.17016924485275e-05
8.64031751125424e-05
3.96911697348366e-05
7.21177869273462e-05
-3.95626156732686e-05
1.77089358854779e-05
0.000106111681248535
9.11146658406154e-05
0.00010906042291142
8.56666115946515e-05
1.49168781257715e-05
9.48366532844944e-05
4.66404869498022e-05
0.000104384009993095
3.59202745118028e-05
8.73138378378407e-05
4.65780192971147e-05
3.21740483639026e-05
2.15740267453444e-05
6.01129085897319e-05
5.98656772570576e-05
1.39938606056366e-05
1.20399885661105e-05
3.19310051252194e-05
7.22178512722436e-05
7.95547444029684e-05
1.69693290724347e-05
6.28009585261449e-05
4.47426539012283e-05
7.61611744176094e-05
4.53972208455978e-05
9.15702893764761e-05
4.5403578744124e-05
3.93748120175715e-05
3.64321370053335e-05
6.04365142132697e-05
8.71602374313818e-05
4.12572900242091e-05
3.49820093647973e-05
4.98994692171963e-05
8.07806716364077e-05
0.000109369880065039
0.000116489114957335
3.3153551808082e-05
0.000105364802743029
7.29452618262212e-05
9.21263575740712e-05
