# Supplementary material for: Research on computational propagation and identification of mine microseismic signals based on deep learning
Source: PLoS One. 2025 Oct 22;20(10):e0334641. doi: 10.1371/journal.pone.0334641 (PMC12543183; doi:10.1371/journal.pone.0334641)
Supplement: S6 Data — (ZIP) [file pone.0334641.s006.zip › 000100800002975.xlsx_0.txt_24.txt.txt]

2.10103484226143e-05
7.03255542240639e-05
4.69598702509495e-05
7.68514055952309e-05
5.4215150498629e-05
1.51025058848366e-05
0.000104939219053246
8.86580870472436e-05
8.87598384088491e-05
0.000102327606763219
4.02448310395899e-05
1.39304564135985e-05
7.88034411638685e-05
0.000103724047863895
4.73037717569741e-05
7.34627841288582e-05
4.65564523815247e-05
2.78701535887224e-05
0.000154614194657271
7.02632761401893e-05
9.29914337975922e-05
7.75295292809778e-05
1.44456122873931e-05
7.71019127967443e-05
1.0124001963285e-05
7.15881389142643e-05
-1.43895015929599e-05
8.49111560076372e-06
2.6002466300334e-05
0.000107753093577894
0.000120764668790143
4.1493721165384e-05
0.000103311998344193
6.36834133625602e-06
0.00013247133991346
9.62682077214863e-06
2.9929662430583e-05
6.91321723139865e-05
0.00011809792861575
3.23077356282742e-05
9.57146096219985e-05
5.69809738346926e-05
9.59710922172473e-05
-1.50752029283913e-05
4.38941588323546e-05
8.23955783934204e-05
1.86556478404934e-05
4.7203141358984e-05
4.91825235968631e-05
9.41700625691283e-05
4.99203147550291e-05
3.90455400130939e-05
5.95880060112467e-05
3.01777083645361e-05
4.74234083982007e-05
5.54380041628449e-05
5.28768064254161e-05
5.36199011984603e-05
5.14101240380789e-05
4.07190639669184e-05
1.39470359459997e-05
1.21153738387343e-05
6.10869247602777e-05
3.54632604145819e-05
7.49018617117418e-05
7.73914937888397e-05
7.58417354506016e-05
2.67802449492123e-05
6.11373511055601e-05
-2.02637904017285e-05
2.88254475240638e-05
-4.48102560175491e-06
8.69530697752609e-05
-1.6518742699779e-05
6.84146904268975e-06
3.29317477200869e-05
3.03362181485921e-05
5.54308699954977e-05
5.08787711009013e-05
7.9740846170961e-05
1.01667761289251e-05
9.15093809159049e-05
0.000110569398027713
-1.89694227978373e-05
7.3474641532465e-05
9.03153121381901e-05
7.526958746223e-05
5.32840790085936e-05
3.16541466944573e-05
4.07847129174691e-05
3.66353887389088e-05
8.7201685923279e-05
6.95199398777114e-05
6.48358815584253e-05
3.87252431478236e-05
6.1012358439964e-05
6.67741350292304e-05
-6.46679902202903e-06
6.82909313919858e-05
2.25362676847816e-05
0.00010673813505255
3.72001815051111e-05
4.40531367027773e-05
8.0166488589139e-05
1.39489398424056e-05
6.8815416693793e-05
6.07249785942992e-05
7.64396645711381e-05
6.79488841722001e-05
-5.74640322584623e-06
3.81755623575163e-05
3.13276063037762e-05
8.11007278039949e-05
5.81956401941479e-05
8.45465969642489e-05
7.44498675989011e-05
7.53224283333389e-05
7.85964592060934e-05
6.6766812090505e-05
5.90930776563038e-05
-1.40628575253348e-05
0.000101617039931762
5.45181384523225e-05
5.56589640490481e-05
5.61061525377614e-05
9.31523103635832e-05
5.81917483363383e-05
3.84810414998767e-05
7.48061762210685e-05
4.59496520436107e-05
7.09708959176953e-05
4.40466656288331e-05
0.000102073888269668
4.96148728872287e-05
0.000104844121614662
6.04970375684471e-05
5.90828769781452e-05
8.79874626579824e-05
5.53371354034558e-05
3.46203843129917e-05
0.000109613820765103
2.40645769904786e-05
5.46442454924157e-05
3.5050443407395e-05
5.57614748043755e-05
6.86691358364336e-05
8.02770958075948e-05
0.000127819390017737
6.995937166279e-05
1.31425058709872e-05
8.67280351635693e-05
6.31592423741691e-05
4.13440273871224e-05
1.27746449546907e-05
4.80429516709207e-05
9.84484915230471e-05
5.38661912510206e-05
-1.18164358787677e-05
8.54303229861012e-05
6.33099877547044e-05
3.54518886529202e-05
6.89577575866258e-05
4.53096723879182e-05
0.000140526169446977
7.34061124185963e-05
1.95098229110142e-05
7.30844215561389e-05
-9.26642197953408e-06
5.56015188184998e-05
4.29092788264157e-05
7.61951111355424e-05
2.95095403343056e-05
7.37480507924834e-05
5.19679297329401e-05
7.25918842976066e-05
7.74692304616825e-05
6.27822769715384e-05
7.53880623293679e-05
9.1846921659842e-05
1.8843004753355e-05
0.000108248790736142
7.3990373184591e-05
4.57741411328344e-05
9.6135848485201e-05
0.000144369739298612
6.01867793474723e-05
7.88770539995387e-05
-1.43202496628965e-05
3.76453096521813e-06
-1.4250827270055e-05
5.40125210176416e-05
7.64866383117192e-05
6.96155104753435e-05
0.000116775028463566
0.000104024805272652
-3.05294475726541e-06
8.05845103446306e-05
4.42000712328209e-05
4.41437337203141e-05
4.90259243077501e-05
6.09476619357568e-05
3.90245512836998e-05
7.43301781366377e-05
0.000113262659016199
0.000136485721088822
7.12654057888865e-05
0.000122514790873221
-1.30938138974326e-05
5.79909781084314e-05
2.59865539701175e-06
2.61541307838262e-05
6.23712818897154e-05
6.56273170677103e-05
2.03955034275668e-05
6.18446882740167e-05
2.84512573771793e-05
2.05376887805684e-05
3.55575893244873e-05
3.80387221776569e-05
7.54499059528272e-05
4.40097126745281e-05
3.80806838532526e-05
0.000101832530300847
0.000122758147128383
2.81311988783006e-05
7.0730800501197e-05
3.55587307997042e-05
6.3643526777265e-05
7.18928937274001e-05
7.07393464132088e-05
3.36215265662804e-05
7.50035819122027e-05
3.0984651771938e-05
2.30871702646879e-05
9.06593048589721e-05
0.000128963153153212
3.22096234022037e-05
7.03569338066311e-05
3.46890459277818e-05
5.52558853599886e-05
9.38691605532723e-05
7.42235325011757e-05
1.77509512738038e-05
4.11775381547812e-05
-1.87484089782315e-05
6.86747665923192e-05
4.70133193570253e-05
5.43932508743508e-05
5.69557433619693e-05
0.00011240670850761
4.76951289039897e-05
9.97777055677046e-05
4.62281217785629e-05
7.23092030936312e-05
4.6581427748239e-05
-1.21960678358704e-06
5.57006396184982e-05
6.58069176666767e-05
5.91367892031735e-05
6.60277331035109e-05
2.70234775432178e-05
7.22482782577703e-05
1.67976074702739e-05
1.86108359939815e-05
0.000102846714011383
5.314659870739e-05
8.85695688317503e-05
-7.13185772948229e-06
1.40820833090105e-05
0.000107205303145005
4.80801093128271e-05
6.06449181474808e-05
6.90611296604236e-05
3.89972560178406e-06
8.2142834556141e-05
7.96031763094967e-05
4.47023728970334e-05
0.00012184225021438
2.97002296475162e-05
4.2285997068427e-05
0.000112866959020394
0.000119391001886681
3.17400357255218e-05
-5.78206045736097e-06
1.97277697747611e-05
6.43375677155906e-05
1.48762877714799e-05
6.34660585591324e-05
5.85438036212192e-05
3.07013851286788e-05
-8.49221590339155e-06
4.67623563177348e-05
4.43220489203244e-05
6.22987227969986e-05
4.2530579155449e-05
5.19073230543266e-05
3.38648718680387e-05
7.71320670020766e-05
8.76918528632448e-05
5.5603375877707e-05
6.12798036830145e-05
5.22308228497081e-05
3.41833129833223e-05
1.29329607620721e-05
8.5030510448499e-05
4.03484573137415e-05
1.97411410396718e-05
9.06329802559313e-05
6.38051516063076e-05
5.00935408665995e-05
2.50605994927613e-06
6.70918967943631e-05
7.16751855564707e-05
6.05816076084055e-06
4.14796932656483e-05
8.43346281565866e-05
7.20410051024685e-05
1.1518519601396e-05
2.08467280547717e-05
6.42024561641756e-05
7.36921252666992e-05
0.000134425561425516
1.69799040764203e-05
4.74831058300827e-05
5.99347167111523e-05
0.000103255446849259
1.4305328514711e-05
5.09452519470357e-05
8.10661866057179e-05
6.2838670849516e-05
7.31915588465276e-05
9.45572497894587e-05
6.84201742448958e-05
6.89906032591721e-05
2.56648932827817e-05
1.80828273204884e-05
4.24311093877441e-05
-6.73098016790547e-06
1.38093762124081e-05
3.69851875994937e-05
9.69193770197267e-05
0.000106861932203644
-2.20310973112941e-05
5.00339407364519e-05
3.2304034859847e-05
2.21155867958815e-05
7.94464708501512e-05
5.97163450599819e-05
5.40084848870034e-05
9.28979776714485e-05
7.058076045245e-05
-1.95023994173813e-05
1.37978639155198e-05
9.39323122808288e-05
7.68923566432443e-05
9.90323659195668e-05
1.15332750557418e-05
3.07093229822717e-05
2.71668131932531e-05
3.92196664091803e-05
6.95605892173556e-05
6.6525675813194e-05
6.04466333008249e-05
7.04979488592344e-05
5.01961702081103e-05
6.65151491813118e-05
3.82355402561542e-05
9.72879186648878e-05
4.05903391506928e-05
5.68275170020838e-05
6.22096750681845e-05
6.0588790628434e-05
7.61831132328862e-05
-1.06126207580297e-05
3.19778528152841e-05
7.37897703785608e-05
3.14729233814404e-05
3.81024494977756e-06
1.65927998115779e-05
7.07193296226928e-05
5.23796483391842e-05
5.86098864341224e-05
1.62832489539835e-05
4.02524577755498e-05
0.000118712638296386
9.34139623117137e-05
0.000103561507343782
8.28480495062593e-05
4.65786575617307e-05
0.000119370715492113
9.36231463094458e-06
9.09131536000469e-05
1.92783236935998e-05
0.000109042506609969
0.000114862306891115
5.89488719693084e-05
3.6778450963527e-06
8.02533169729556e-05
0.000151511783433664
1.85428354522161e-05
0.000107829416385215
1.55117642143545e-05
7.49297953638031e-05
8.54529657981017e-05
2.85140980707087e-05
9.90403501217665e-05
3.3800829940751e-05
4.76421536211293e-05
4.38692051127042e-05
8.75974356693428e-05
5.10859416439431e-05
7.56850522697005e-05
6.70251994236705e-05
-1.86015623240063e-05
6.40254074666915e-05
4.82776375082356e-05
2.92013982209423e-06
7.30344786864446e-05
9.06725386780916e-05
-1.19212679970616e-06
6.80784840310185e-05
6.84803802079804e-05
5.42607383182241e-05
2.09092523708675e-05
3.5870525189657e-05
8.47223821432807e-05
3.37407819908796e-05
6.92374363144422e-05
3.92453482043092e-05
7.92671749590969e-05
4.61179066095459e-05
8.39085813474653e-05
1.97536827000999e-05
2.91180507349893e-07
4.16653550696323e-05
2.02507872312494e-05
6.1667586134159e-05
4.67639193756467e-05
7.85056585333762e-05
-5.9991237815312e-06
7.00940080236365e-05
3.97035430237626e-05
4.60713950216067e-05
6.4379885723118e-05
5.41421326975347e-05
0.000104897123025346
6.82974046062039e-05
8.5177169380578e-05
6.81496387456788e-05
6.50505504874586e-05
9.80702540667432e-05
3.14442568042089e-05
2.38307262047458e-05
2.11531474531022e-05
6.13341321754304e-05
5.86795594353501e-05
6.10306831841901e-05
6.21630857915625e-05
-6.93226346829532e-06
6.34909702717048e-05
2.21958814822869e-05
9.91273816169539e-05
2.4645028130993e-05
8.19943488563985e-05
7.64879726873523e-05
8.05032257869525e-05
4.08405088740956e-05
3.4536674788653e-05
1.67407707491181e-05
6.35569690499787e-05
3.04887187385886e-05
9.99578965695974e-05
6.01375995789146e-05
8.53807427300878e-05
4.39590952186411e-05
3.2705415350759e-05
6.31615582387301e-05
0.00011221381143803
6.40207967877357e-05
9.16388225099804e-05
2.54587607055561e-06
6.82392230034044e-05
5.26473260129377e-05
5.16930487737241e-05
8.65196936686627e-05
3.49917629217201e-05
4.01325842798528e-05
9.31932955956638e-05
1.30382715116909e-05
3.81954232294401e-05
6.92762328978514e-05
5.01858266959674e-05
6.50004209378867e-05
6.19195521069727e-05
6.46136770121635e-05
7.06125649954084e-05
5.75472532339735e-05
1.37535732849244e-05
5.02694288254709e-05
8.48158448313305e-05
3.03114530395935e-05
1.01417156352569e-05
6.86159668232068e-05
6.45523781817593e-05
0.000109525358497427
8.88613936887993e-05
0.00012341241842384
-2.97127888128826e-05
6.94939774601031e-05
3.32966306693202e-05
7.52286383613739e-05
7.53396168672151e-05
3.33126540354505e-05
5.24211860383894e-05
3.70977305923757e-05
6.06076380807838e-05
6.96249086957558e-05
7.2344093972875e-05
1.59750829912987e-05
7.17708914846411e-05
6.00045121930598e-05
5.63592986841887e-05
5.96798145312421e-05
4.71512487425955e-05
4.04620044225276e-05
2.46570180652719e-05
2.42590160898196e-05
5.92271091242044e-05
8.47382265791792e-05
9.70186464514708e-05
0.000110478179374936
8.02291716519034e-05
3.10766940302625e-05
7.16957571906416e-05
3.07572672115288e-05
6.68326663842774e-05
4.59462236507103e-05
1.413517172703e-05
4.72652681526428e-05
0.000118528908059874
0.000115473578804817
9.06216387092853e-05
0.000106180721950593
6.18646506556502e-06
6.82915757332551e-05
6.87985747473908e-05
5.75439295690391e-05
9.34725583356537e-05
9.40394559943404e-06
6.71839711458386e-05
6.97371225273736e-05
6.25850702255337e-05
2.1352531509178e-05
6.98874919809465e-05
3.72440177930408e-05
2.71192596922908e-06
9.42883880930807e-05
9.89363673124223e-05
7.75524006564681e-05
4.17202795863419e-05
5.82934795937315e-05
9.64200241818629e-05
6.31071523872267e-05
2.83262069838852e-05
5.28757124472249e-05
5.70964496367693e-05
6.28351328162963e-05
3.46881725073441e-05
6.18017368664755e-05
0.000129888391205824
3.53813725744724e-05
0.000102713919163221
9.04727995333621e-05
5.80301329961059e-05
4.84924150362073e-05
-6.91052583485754e-06
2.55599940700383e-05
5.22229642739893e-05
6.47320327633627e-05
9.00287043205641e-05
5.24010057080605e-05
5.23232801808113e-05
6.28738667927343e-05
6.64591189198058e-05
6.00503062267231e-05
2.08974536739642e-05
4.54427114522129e-05
3.9247314222606e-05
7.11135040310422e-05
6.05638891440822e-05
8.53842531902703e-05
5.96664962043397e-05
6.36555455475789e-05
6.50201650823652e-05
6.00264328188004e-05
8.68972952601191e-05
5.69557090542429e-06
8.66544685288421e-05
6.79840536011545e-05
3.77472694634456e-05
2.52122586058961e-05
6.78917545514861e-05
8.42541938487701e-05
1.49180948746575e-05
6.52223256042115e-05
9.96832610075257e-05
3.84471105892313e-05
8.08608565357223e-05
5.14780682409166e-05
7.33437180998825e-05
1.88550316681796e-05
-2.56194620338888e-05
3.47577562833411e-05
2.98225003674145e-05
4.10540096645658e-05
7.96637292222537e-05
9.68714437324942e-06
9.73049600828374e-05
0.000133100368896775
7.73803736822165e-05
1.06721351460556e-05
0.000139236238116035
-1.91537983669481e-05
1.09288937656643e-05
3.76495011664015e-05
7.25057050554397e-05
8.34224713649739e-05
6.28362626251063e-05
3.99331656201166e-05
1.87457120762013e-05
7.62869206570602e-05
7.99013429107187e-05
-7.34578402772022e-06
0.000159222442430508
7.99931285468067e-05
6.77430957886162e-05
9.57519787319886e-05
8.14885723897711e-05
7.85878290777937e-05
5.75934758152988e-05
3.16395274721711e-05
2.42953314971472e-05
5.65552968446154e-05
5.18065395016381e-05
6.20814973232853e-05
-2.79362724400838e-05
9.25376302072965e-05
9.77821682603695e-05
9.38750179883652e-05
6.32493506053809e-05
9.66861193925887e-05
9.57014864259499e-05
8.78337515846653e-05
5.24879424475485e-05
8.61340644063312e-05
2.16588677980667e-05
3.86200907126178e-05
4.57277626044841e-05
8.69686849878555e-05
0.000132976642444671
4.12496968635679e-05
-1.28823944077711e-05
0.000123736711055939
5.43422056511459e-05
5.26518865996924e-05
3.24965085750921e-05
1.61729536819903e-05
5.98308575187556e-05
6.33925320951437e-05
9.3493057110506e-05
6.12865171216024e-05
0.000142161763551317
2.41121491396986e-05
-1.56183369813939e-05
7.85514505884758e-05
6.51877082115871e-05
3.47522863042473e-05
7.75134141630478e-05
5.57763030936911e-05
6.8433271532369e-05
9.73873624980328e-05
2.82302779192731e-05
1.61656003300727e-05
0.000123881875159841
-9.69031019348874e-06
9.83594452995208e-05
7.89648626444092e-05
1.79229591875517e-05
7.0898237841208e-05
0.000104386012936152
-1.42110382404126e-06
1.47034000064256e-05
8.81911004276273e-05
9.28652246212215e-05
5.90314695001487e-05
6.16181276234709e-05
8.34063906647539e-05
1.45336271424224e-05
4.15083089809303e-05
3.1543968882899e-05
6.75128314516823e-05
3.43846317569364e-05
6.39204400032838e-05
5.37630580734406e-05
5.56454524913809e-05
5.98118938199454e-05
8.51711154370282e-05
7.4021061054466e-05
6.63568479250873e-05
4.79004943448687e-05
0.000129572468905852
0.000126153053245356
7.38263088803265e-05
5.20671528649476e-05
4.41098398347072e-05
4.02827946024493e-05
7.74761096351263e-05
1.72490053785186e-05
6.83568366492337e-05
5.21002300728502e-05
7.67772179726106e-05
3.06634571880532e-05
7.46735668641663e-06
3.49340450933864e-05
8.02833345220895e-05
6.67738411640346e-05
7.02643603594438e-05
2.62745484087672e-05
4.05385272860023e-05
8.44479837063151e-05
7.15217273093823e-05
4.15263281851729e-05
0.000107926758728262
5.05508356084874e-05
4.22914281630554e-05
5.53782632239702e-05
3.58356154825043e-05
8.12022587875504e-05
5.44063371299646e-05
5.71691894709209e-05
7.59194344907367e-05
8.24784449972024e-05
4.21228784974633e-05
4.85604096156736e-05
8.43694795123033e-05
2.84399579457817e-05
7.46477243444747e-05
7.00863361833508e-05
3.99498817308911e-05
0.000110008129979851
0.000109792559311445
0.00010901067070447
6.02687350065205e-05
-2.59484904146666e-06
8.93139159525414e-05
5.11911334106256e-05
0.000103312888857761
2.78346667263339e-05
0.000133905530826122
2.39798024289811e-05
9.34705931141691e-05
5.83971514448985e-05
6.87310505713685e-05
2.72473960797374e-05
4.77628294637797e-05
3.80690296534758e-05
0.000113716806373389
8.08996119081336e-05
4.4126417879657e-05
9.58125224804537e-05
-1.02286422474054e-05
7.26466061670453e-05
-8.04439013406772e-07
4.9045283413932e-05
5.0454573531091e-05
9.96656002636533e-05
3.71182413551938e-06
6.21312477424786e-05
3.87794249523694e-05
7.49836481755177e-05
4.74361135249517e-05
7.37040913939255e-05
4.07803857200738e-05
4.92367392151777e-05
3.38877777473554e-05
8.67214338415565e-05
3.38345384134936e-05
-9.32066382891379e-06
2.12927569500372e-05
7.08095122481246e-05
3.75259989795236e-05
4.54703374813274e-05
9.50516523176305e-05
3.84083566551766e-05
6.91085108264832e-05
0.000137437771237314
0.000115180291939923
3.05216700612778e-05
3.70661296092543e-05
7.772802655076e-05
1.66708654222222e-05
7.38862446393369e-05
2.51929999982787e-05
0.000108230162318787
5.75293168990024e-05
2.44568780232473e-05
8.90293029345775e-05
-1.46383838591328e-05
5.55608859356538e-05
4.21539821467584e-05
0.000104062776519871
5.20342120583853e-05
6.76444793834386e-05
1.40844360514928e-05
0.000101146256755626
3.97559450965864e-05
9.48966225591141e-05
6.04930452590585e-05
6.51920196268623e-05
8.10952581447919e-05
8.22313359998333e-05
9.0022501050476e-05
0.000104398594917111
9.19565462127416e-05
1.18033325682445e-05
5.69867545341368e-05
3.08934115489082e-05
9.62063256698214e-05
9.61161687699886e-05
-2.0890267488809e-05
6.46524567079191e-05
8.85164969205498e-05
8.18085214487019e-05
6.40619804513429e-05
3.32693684047769e-05
0.000129807664715144
4.1226316275201e-05
9.4558334362082e-05
0.000102074266749255
7.49582946980279e-05
8.97415690444496e-05
7.00114651288461e-05
6.20872438708975e-05
5.40359306492789e-05
4.24752906656159e-05
0.000134812619852858
7.39050485349471e-06
5.73276944835361e-05
0.000100671512814511
1.41356060254229e-05
4.23944992276322e-05
7.20904267793373e-05
9.1812271140243e-05
4.72977683894284e-05
5.99682035783566e-05
-2.11987180729452e-05
7.35804933573465e-05
6.36464210045237e-05
4.94662744876305e-05
7.43684638449776e-05
0.000131464445066232
2.88594556981735e-05
5.2278310146514e-05
5.9787564289753e-05
3.2863647090533e-05
4.28568880160272e-05
1.81417152482956e-05
6.36544173200126e-05
-1.52803471106748e-06
-2.30659887916526e-06
2.92301937499294e-05
8.94105274582106e-05
4.34341838783121e-05
3.69311211774683e-05
0.000101401876185324
9.49127307428741e-05
5.50924034892232e-05
9.45472380412086e-05
9.01186826401547e-05
7.25429228350688e-05
5.74765462198497e-05
5.74464056699631e-05
1.36198042393765e-05
1.86476741626303e-05
5.95746240281414e-06
0.000102578672344253
1.94182269398072e-05
4.54487316525546e-05
9.49891456381908e-05
4.27778919326809e-05
9.61422564529914e-05
0.000128087448921985
3.19396437515983e-05
9.4172595771492e-05
6.87290761899196e-05
5.80043296893121e-05
3.86405291345137e-05
6.92917819116885e-05
3.95665355994242e-05
8.45672030641932e-05
9.44025262871737e-05
6.12220512109819e-05
6.61857904770217e-05
3.31823515451949e-05
1.65739824958602e-05
7.45534395594747e-05
8.6483393318984e-06
1.34700701190752e-05
3.81240158520159e-05
5.75751394081561e-05
4.29280803377676e-05
8.75564950200498e-05
2.43159114658935e-05
6.20721672967895e-05
9.33013214045317e-05
-1.69855906107255e-06
4.73668493197317e-05
1.02570589942545e-05
5.2493751143091e-05
3.83654725158656e-05
3.10587788637446e-05
1.22764484443057e-05
0.000106224072498283
-1.17457531029652e-05
7.58852357164672e-05
4.53239046938298e-05
5.06389017951792e-05
0.000113334640299204
-1.19011496629796e-05
5.15326894194195e-05
8.34289928166664e-05
8.32632439696906e-05
6.57111702313383e-05
3.76863452856462e-05
8.05066882112792e-05
1.31470169603082e-05
5.05575449401366e-05
0.000120292150737982
-4.40662627862764e-06
4.31908836714695e-05
5.90010394214526e-05
6.50719597649424e-05
2.28389521225801e-06
8.99391610482303e-05
-1.5246371438958e-05
6.43642012820194e-05
3.28791462831259e-05
7.85050468431121e-05
8.27234684054346e-05
6.32522843439256e-05
4.12108210940674e-05
7.72835938874342e-05
5.89465857027117e-05
0.000104079499569965
0.000113784089569865
9.54184370104749e-05
3.14248149581899e-05
2.12585461869009e-05
5.50941743227168e-05
7.53701956804277e-05
7.15321677271334e-05
3.20182090824302e-05
0.000116496045270103
2.23706261970276e-05
8.85639926136281e-05
6.77043876752945e-05
5.11724768281046e-05
1.4516440660488e-06
1.25736756221609e-05
2.08992556528407e-05
7.97989414714391e-06
6.85706087983633e-05
3.44317692892459e-05
0.000145063699749808
9.03393809525058e-05
8.4901883996157e-05
4.7679644476999e-05
5.98786911216748e-05
4.87285739610623e-05
0.000107861614743053
-1.96881540715242e-06
3.67999217629215e-05
-2.17918516662874e-05
5.79543459930527e-05
0.000126794443718784
3.56939196220761e-05
6.04067937199337e-05
0.000143087302605212
6.66016568178801e-05
8.74027246020669e-05
6.65056971465845e-05
2.13021249971173e-05
4.53201791317695e-05
5.21666744539988e-05
8.94108264231361e-05
7.41602681339389e-05
3.6851844031782e-05
7.56692344402132e-05
3.29766911075429e-05
6.03665272971379e-05
6.89534417690118e-05
0.000100896173260928
5.77798535728115e-05
7.12384650212127e-05
8.76966731731863e-05
4.83384945508252e-05
7.50827256857844e-05
5.23442377100653e-05
1.0717032903248e-05
7.50622909284901e-05
6.96333683871856e-05
2.95810155830446e-05
7.48592783122035e-05
5.3362385256716e-05
5.21467057874059e-05
7.01810011636962e-05
2.45825601266477e-05
8.88724845030598e-05
1.89250172778849e-05
6.8804779101414e-05
9.69898251777471e-05
0.000130801896071668
7.23626980119511e-05
5.95968084460792e-05
0.000104842635611586
6.30649664787276e-05
0.000134896105020969
4.54000281723683e-05
4.03056773364558e-05
6.18684598994851e-05
6.79635086471429e-05
6.96160673326989e-05
7.61007206315807e-05
6.8437892421582e-05
2.41209784011885e-05
4.27126209335984e-05
1.05313706523476e-05
6.68841129720037e-05
6.70683872607151e-05
8.58992371332424e-05
5.67340352667454e-05
4.22350227462911e-05
0.000107868706722342
6.27059450729749e-05
1.65640821842425e-05
4.63173782936203e-05
4.15840352743349e-05
9.08100778605555e-05
6.19260099903952e-05
0.000120493885700863
6.03490336967261e-05
2.30133785666732e-05
8.00307596056205e-05
7.48867569277448e-05
3.3783478127557e-05
-6.85955317495706e-06
2.33507776671733e-05
2.11718463939073e-05
5.08090882922093e-05
0.000102270718160276
5.30964853536175e-05
2.68282335496253e-05
5.18422466765987e-05
6.94558996228874e-05
6.4991485393701e-05
3.65764293755005e-05
8.03420241085736e-05
1.22848617331373e-05
8.77890830405804e-05
5.61086372954329e-05
4.20525204735373e-05
0.0001091673277397
5.88853008630534e-05
0.000100557248669914
5.73363226361945e-05
1.07371416161765e-05
7.52615971153249e-05
5.77446311691087e-05
2.28195606516952e-05
6.37363755528803e-05
4.01189825947173e-05
5.65373090877638e-05
0.000108439499637409
2.78572297650477e-05
3.40742197368751e-05
4.11628310162181e-05
-2.64966462427043e-05
6.11772013024141e-05
4.70164121900982e-05
1.76266824537546e-05
-4.39066301320026e-06
6.34796686370016e-05
3.84389372560402e-05
7.48071159477698e-05
0.000122571217729452
4.9357591820123e-05
4.73876513024164e-05
1.67119802818512e-05
2.71348629292892e-05
2.11669142867297e-05
3.16711856620208e-05
2.38292756009747e-06
6.52378868372904e-05
5.22238001819891e-05
5.50374366373812e-05
9.51072831879079e-05
0.00012703955860241
5.71091506531649e-05
4.83096272205754e-05
7.76315848608508e-05
7.00668288198082e-05
3.10296127452695e-05
-2.44645042561165e-06
8.42908754495586e-05
1.39831767668968e-05
-3.5623127110261e-06
4.87141381085478e-05
4.2591772910284e-05
1.83384394753898e-05
6.63078295348614e-05
5.64221588531589e-05
1.34057561300661e-05
3.38315179733313e-05
6.95455480204216e-05
4.28061362023531e-05
5.95868941088292e-05
9.84712596982803e-05
0.000117551924740634
3.11851346799113e-05
2.45756300745024e-05
4.9177169443299e-05
6.42450300646088e-05
6.36580116888433e-05
4.31454099060601e-06
-3.49591295665826e-05
3.68245487524755e-05
5.12894894258174e-05
0.00015199369788353
0.000104635315554619
7.34179794856816e-05
1.24318552850938e-05
0.000110459452736647
8.44922014205325e-05
0.000102691639237626
4.10049370584324e-05
7.47035119505383e-05
3.95046702946122e-05
1.25173533094946e-05
5.47737196799017e-05
9.33731153549818e-05
3.46025580810101e-05
9.92118609339451e-05
2.88040143692238e-05
7.03330378621091e-05
9.35119513208843e-06
2.47825366685616e-05
9.19731610611632e-05
7.57777110350416e-05
-1.95839064386422e-06
0.000101498655504354
6.74793646077756e-05
1.38624092742722e-05
3.98929931719346e-05
0.000117961740768419
9.98686397296841e-05
3.6878679042931e-05
7.76171242998918e-05
7.17883082217654e-05
6.95084093711126e-05
0.000101507631360701
7.49707181641775e-05
7.2157388884366e-05
6.79181754715589e-05
6.59583182701976e-05
-5.11646075854501e-06
7.03515396985372e-05
7.34300814943469e-05
7.17031274826082e-05
6.15394589760101e-05
2.02658675663063e-05
0.000105652350759783
5.56613945650039e-05
3.17416819811721e-05
7.67629089778623e-05
8.95504885204398e-05
5.50450584390135e-05
6.64861814743747e-05
1.27370671354921e-06
9.0165137283052e-05
7.02983688076611e-05
3.68214098415815e-05
-6.2254361414437e-06
0.000117649380975469
3.39694393996013e-05
6.94239316920912e-05
3.84374528800959e-05
6.16962566740731e-05
9.09350804624317e-05
4.89262156507437e-05
4.95548748686066e-05
6.59008577101637e-05
9.40760675643383e-05
5.61318486216124e-05
0.000119907977364363
-4.15096172576913e-05
5.03488936125022e-05
3.3940425739624e-06
6.17636024804065e-05
5.90197016324877e-05
3.96328806343127e-05
9.84727867875954e-05
3.95942119797126e-05
6.40350447154406e-05
8.61390228858917e-05
2.65537206518709e-05
7.34296523134742e-05
2.72862543627108e-05
3.49735191859531e-05
-4.48001779757965e-05
3.01562570778105e-05
4.16014737232155e-05
1.28218483323072e-05
6.6578959675951e-05
7.8125286233149e-05
4.66989518346911e-05
4.8282164782167e-05
5.01990866086486e-05
0.000122313673847601
5.36722396637145e-05
7.92701822596667e-05
4.61157877787336e-05
5.932480230217e-05
9.19007004800532e-05
8.00089126646339e-05
6.08557048583519e-05
5.65781046073901e-05
4.27965719824461e-05
6.76224122049567e-05
1.51464996303634e-05
8.19172392863381e-05
9.13106326113588e-06
5.00779543495804e-05
4.73470686538798e-05
7.41201740399452e-05
7.33670098753378e-05
8.88568109989424e-05
6.04273194073043e-05
7.76882843367846e-05
0.000101411774893318
5.75374269736438e-05
3.36916467736767e-05
5.02016261851148e-05
0.000129154011439323
7.81822286941666e-05
8.87171618688784e-05
7.44880474051359e-05
3.45308527214362e-05
5.72199384780106e-05
6.89044785176492e-05
5.95822469437189e-05
7.0105431870331e-05
2.29850343620058e-05
9.02868293869725e-05
7.1815878760345e-05
2.5881308819324e-05
7.4416019506927e-05
7.69824440105764e-05
6.8488919743827e-05
5.51833781369973e-05
1.53860017339592e-05
2.53311393540651e-05
0.000113463430570331
0.000128769877682481
4.65883102865829e-05
4.96527505190098e-05
5.58651483948206e-05
6.07347158229586e-05
7.19380381204712e-05
8.49544570496213e-05
9.16803624433913e-05
6.10728933799262e-05
9.42221132794899e-05
5.01522858963511e-05
1.83486714333812e-05
4.16407586364522e-05
6.78476925865082e-05
3.95558675737934e-05
7.53745461853934e-05
3.27081064200851e-05
6.0603100206879e-05
6.93066728763835e-05
7.41697260939392e-05
7.66877577409006e-05
6.02285053900302e-05
3.48060023588782e-05
8.56893641616992e-05
6.90820964561182e-05
5.78200661648293e-05
6.30326368938701e-05
3.39694164463359e-05
0.000103179938632504
9.60996969099067e-05
0.000117278689386188
0.000107710456370347
1.58777142047253e-05
1.79548640066467e-05
6.73966703826533e-05
8.38119583213605e-05
5.55489463907223e-05
3.02228872692156e-05
3.88131297669358e-05
0.000127016836333984
6.37721545426125e-06
7.69240775419649e-05
6.34659671711968e-05
6.93122471684117e-05
0.000105103911656016
0.000108150713928035
0.000116334643181511
9.18636680358085e-05
7.41607995373608e-05
8.26262671327351e-05
6.26448513757489e-05
9.39904637171523e-05
7.42658049818537e-05
5.53757641826305e-05
3.48375452848526e-05
5.0005325757578e-05
4.2750312898686e-05
7.16490299716019e-06
3.34730155076708e-05
-2.17893532363477e-06
1.67906458173125e-05
7.35535318231726e-05
1.34363614387581e-05
9.89137025467407e-05
1.39568432089863e-05
9.81502113001786e-05
4.38404724720455e-05
6.04823079506984e-05
8.32942481115705e-05
1.07617069214986e-06
8.12523291075115e-05
3.70140879949949e-05
-2.87128836330301e-06
3.32972099949011e-05
2.37103873574246e-05
7.52265848831513e-05
8.10537337372946e-05
6.62765641182655e-05
8.21427652635823e-06
8.07188238031921e-05
8.6981355939719e-05
4.96220078365061e-05
6.77732445161888e-05
6.42177331046119e-05
0.000118572116112252
6.46480871989488e-05
0.000114350826117146
6.60766183919804e-05
3.68071506292178e-05
8.8585713628441e-05
0.000112082551432685
0.000112573438967864
4.44161583391767e-05
-4.00484258425222e-06
7.02148097667462e-05
5.37401508499919e-05
6.23059530403139e-05
7.44094265652615e-05
5.33700230611974e-05
9.46146699911459e-05
1.82525673376039e-05
3.94397823052418e-05
5.15409213874654e-05
8.58075466750989e-05
3.68967017177774e-05
7.01558023543521e-05
7.11589041931765e-05
4.4617448674756e-05
8.4400462767175e-05
0.000107524062800208
7.42949153161671e-05
3.5543636458402e-05
6.45643544264522e-05
0.000102526507006757
7.95159754788288e-05
3.29522633030432e-05
8.58407554390424e-05
4.50560372098463e-05
0.000110012690687037
7.35345412177595e-05
9.6429716744838e-05
8.20194340767448e-05
2.71754741514853e-05
7.88644092516603e-05
0.000121199404644166
6.51286074887184e-05
9.50898825563178e-05
0.000103388648279607
6.23674554215583e-05
4.53850284178653e-05
2.0868677239895e-05
5.34843829061393e-05
2.42679982793105e-05
4.01578256097907e-05
1.9283089933844e-05
3.6283500749246e-05
0.000127932204730194
1.98046615428222e-05
7.95354455502485e-05
6.80254511442604e-05
6.4180502294583e-05
5.32615833688233e-05
7.30034882321931e-05
4.746631922165e-05
9.94124470003326e-05
9.69086154378587e-05
8.33539982511587e-05
5.99134693612736e-05
7.19182894026044e-05
8.81835806375457e-05
0.000115922314391542
0.000147875504197773
4.47084379663452e-05
4.60623196366565e-05
8.97937725561425e-05
0.000104980702851172
8.73668519679247e-05
7.81253048812899e-05
7.20044519696246e-05
3.51133065707094e-05
1.30852820746898e-05
1.78806215565572e-05
1.54838638037441e-05
9.14199342142948e-05
0.000103236025426213
5.10596361003926e-05
4.26963435622219e-05
6.9380598811544e-05
5.88849611568429e-05
5.69415891087904e-05
7.23848732766954e-05
0.000118146269933789
0.000100133555186363
1.17909783334756e-05
8.52606834758999e-05
6.80558428909117e-05
3.7197709027398e-05
0.000112789666807032
8.08060944845514e-05
9.15866172607671e-05
-4.4003674423411e-05
0.000128657505382905
5.6286544650822e-05
-1.21363242720358e-05
5.87381232435485e-05
4.93559631553142e-05
9.5158536117801e-05
7.29499877753696e-06
-2.81331041562105e-05
2.17928559452238e-05
7.84327780210807e-05
5.9338748017833e-05
6.66479152855207e-05
3.86412127818385e-05
5.15152715987615e-05
7.68859392053503e-05
-2.05578414505591e-07
4.45272129015535e-05
1.19583104536095e-06
3.26487697194692e-05
4.66815431215368e-05
0.000106934629910394
8.28321480688577e-05
7.40734994877009e-05
6.03167422499102e-05
0.000110734610018785
4.55019086403747e-05
4.07000108214129e-05
3.81271399112443e-05
0.000120222844256669
5.04277111707874e-05
3.8568891438135e-05
7.86955886507071e-05
7.2467381219944e-06
2.4374820521119e-05
5.55222671303813e-05
1.41668666437806e-05
5.36694530548297e-05
3.87021588144489e-05
6.90470849154183e-05
5.86958120413913e-05
2.40974127276463e-05
5.55736919252585e-05
3.81773660922914e-05
4.43341255916517e-05
1.37587885245107e-05
0.000124511106498908
6.84709127714541e-05
-3.57370325687037e-05
9.30892775053116e-05
9.44556430053537e-05
5.45683513361347e-05
4.18609921030388e-05
6.90622553269839e-05
3.43646780835266e-05
1.79401419829379e-05
8.6304382763422e-05
2.84756549379134e-05
5.58505931050179e-05
3.98781302564086e-05
4.30420047545512e-05
0.000124382732101344
6.35083540064735e-05
8.88837840975412e-05
5.2761831779298e-05
6.38638617470245e-05
0.0001007495205873
6.43544270917003e-05
5.03265083050757e-05
5.98685818804903e-05
1.41656995730242e-05
0.000131497439826371
8.11482120087516e-05
6.8642223928513e-05
-1.12630581972926e-05
7.88465642152317e-05
7.0694961488952e-05
1.34571949500253e-05
5.28372586296712e-05
9.61370911750318e-05
0.000114012280694541
8.48896762427424e-05
5.92727552068804e-05
5.53445309443573e-05
4.9167665187438e-05
5.59168447025011e-05
8.68158739762813e-05
0.000100327503833322
0.000109584782174613
5.00793311302764e-05
6.24908992909162e-05
6.50576230590189e-05
8.61764600086088e-05
2.11543944197244e-05
3.2940279889643e-05
7.38468178348936e-05
0.000121411460349574
2.31791599847337e-05
5.43870702382601e-05
4.167392394068e-05
0.000108997239024575
8.43550340141106e-05
7.43872718561762e-05
4.14348940617859e-05
9.22136479811579e-05
0.000100639230738931
6.06720907658094e-05
3.87172161808069e-05
4.54509947813997e-05
8.54091573011437e-05
9.03951656871398e-05
6.36923431509027e-05
7.592415552314e-05
3.43025542488733e-05
2.76299828775278e-05
1.35163523544101e-05
5.00385344997839e-05
-3.3875165858093e-05
2.52092956157412e-05
4.64508203046729e-05
8.44820275011377e-05
5.73661488003821e-05
4.16941206221144e-05
6.82089295190684e-05
0.000105729204858031
4.45761870830516e-05
8.53935156882649e-05
6.30257634721135e-05
6.9444381264403e-05
7.19582083279455e-05
5.84202587530546e-05
7.42562979643925e-05
6.54667883187457e-05
5.56319973106959e-05
4.50789206341244e-05
5.08196440294299e-05
7.76723120103677e-05
0.00013160211740563
0.000100963607927589
5.8363368976502e-05
9.17622633188774e-05
4.66403515753453e-05
0.000126848012543583
8.23155802820213e-05
4.12319319606848e-05
0.000100615751527893
8.93454606185951e-05
8.04393116243841e-05
-2.01662765515806e-05
6.07730097762849e-05
9.36132888596801e-05
9.19258471533357e-06
5.71876893958863e-05
2.13700681248025e-05
6.02494795002021e-05
6.29568579008994e-05
3.85758796770471e-05
4.46275000068067e-05
5.76102043301923e-05
7.00915425886388e-05
3.10549565838365e-05
0.000128156296694866
0.000106006466765017
3.84601493089044e-05
5.83235196111458e-05
6.84913258514705e-05
0.000116744223250854
6.29200011492225e-05
8.35860718682951e-05
8.39700936238979e-05
6.89012901344406e-05
3.54769559806953e-05
7.5155018079958e-05
2.52375046838765e-05
2.84665598612815e-05
8.9963290188408e-05
7.47393570113232e-05
3.99991348529495e-05
8.12877976333094e-05
7.37432297540286e-05
5.45193581164245e-05
4.35479600615423e-05
2.29921981343019e-05
1.00139228221897e-05
0.000136776807001415
2.38500688286206e-05
3.18669275722341e-05
4.75875179583506e-05
3.97948326343085e-05
7.12907263044017e-05
2.78267308520725e-05
0.000131692412113526
7.69177913384596e-05
-2.6644282974274e-05
5.71292634028756e-05
6.15410130717666e-05
8.47558535661585e-05
6.21061362364173e-05
1.43011538065241e-05
6.25529428045703e-05
7.65554748472749e-05
3.30688836435318e-05
7.86260251503931e-05
9.75521212821885e-05
-4.41013945788239e-05
9.27471290884784e-05
7.42003664273052e-05
5.7015138246214e-05
2.36484693501038e-05
9.42376034158319e-05
6.07698054057417e-05
5.85596487566139e-05
0.000104132685956331
7.00397977781307e-05
7.47077579454235e-05
4.61400222427001e-05
7.71124286684489e-05
4.57900156364737e-05
5.82502436056091e-05
6.26011991202394e-05
-2.09257804259775e-05
6.23390491250584e-05
6.13946527867129e-05
0.0001006696750451
2.93013388951479e-05
4.18734778025314e-05
1.6362645998662e-05
5.21371311134884e-05
0.000112584374760605
2.43101366186319e-05
2.77672925925844e-05
0.000116976195558221
6.47219159336533e-05
9.65773125580802e-05
3.40411019086625e-05
0.00010324987979663
0.000102565455619457
9.93468751037849e-05
2.3656974470911e-05
8.68904708747095e-05
6.94079906674638e-05
7.48065876102358e-05
2.21839856661125e-05
6.22079761347651e-05
6.25244380595167e-05
6.87880427450079e-05
7.90640666355704e-05
6.81551755585856e-06
4.14906443169259e-05
8.23666326993394e-06
3.59271611856407e-05
0.000107408085249495
5.88037026653092e-05
8.17616004475139e-05
3.96351251608987e-05
1.85270014215167e-05
5.80115302856141e-05
9.91674296670399e-05
3.71668069708032e-05
2.11125597704319e-06
5.05233438894028e-05
3.36687327755817e-05
4.77047383154705e-05
0.000100736884342136
4.55559453675698e-05
7.04685642601867e-05
0.00011620287559993
3.05572590655402e-05
6.92231607509093e-05
1.87141290573184e-05
8.93543404731266e-05
2.66442367143927e-05
0.000116633113853292
5.8038384694242e-05
6.41376106407902e-05
0.000125799422429802
5.67233744462322e-05
0.000126547461047935
4.21322820004145e-05
2.56020481041679e-05
1.09682476623249e-05
4.32210108213011e-05
1.73904969293922e-05
5.27118475763971e-05
7.57220891302337e-06
7.81901458299289e-05
9.53708370900132e-05
1.31418162774405e-05
0.000101499475112648
7.42764404714669e-05
2.75137066052206e-05
5.14527208088485e-05
-5.97382121602124e-06
0.000111548600627987
1.27739612738966e-05
0.000139471873383528
4.58898571092997e-05
8.666584383821e-05
0.000109096115172501
3.032601172983e-05
5.78877013180268e-05
9.01077498273665e-05
2.07547604616491e-05
6.52291169848605e-05
2.36139422626358e-05
7.64212534511276e-05
2.62499942534023e-05
3.16294670714478e-05
5.54011429339376e-05
2.81192157172757e-05
0.000117452531575677
3.15175211712467e-05
4.64567341968963e-05
6.49627723858093e-05
7.01544904086046e-06
5.77495746739605e-05
7.16299970561806e-05
6.80865027725293e-05
6.33645326115241e-05
2.5843760027863e-05
1.91415750257146e-05
3.60880840631809e-05
4.25074506241684e-05
3.41258263375431e-05
5.76509643560341e-05
5.62917962965165e-05
5.45932361686107e-05
4.09856163004208e-05
7.78524867120366e-05
1.49388523380127e-05
6.05831094881597e-05
0.00010285198405531
4.26311919135631e-05
6.98643162681181e-05
3.88488274077218e-06
8.0020032073319e-05
6.60999681162605e-05
6.62346464640357e-05
2.836365433544e-05
5.68393779664665e-05
2.06226422707826e-05
8.69626538025699e-06
8.58725240706029e-05
4.44901742011164e-05
0.000147310494099589
2.26356388981461e-05
0.00010350298370103
8.99175319216418e-05
1.94905108966445e-05
1.21951477119138e-05
-3.23321754038699e-07
0.000126291328083502
2.43786549217866e-05
8.94567751176391e-05
5.69189060332319e-05
5.24532226569092e-05
-1.36443588789041e-06
8.29791804636164e-05
2.40485363536065e-05
6.87334695505872e-05
5.27037105866239e-05
5.53422919981655e-05
1.98226164589977e-05
8.71204425157823e-05
1.00515772843005e-05
9.9276579821748e-05
2.21966767709087e-05
2.67347360441791e-05
4.95445779284124e-05
4.7133350252707e-05
3.38861887338857e-05
1.88615744846733e-05
8.58979188023159e-05
1.66693961536659e-05
4.44111911558111e-05
9.60277161115273e-05
1.96516779358043e-06
8.09325368080722e-05
-4.42788316009656e-06
5.48961448725181e-05
9.12923098166069e-05
0.000110695760791997
6.10748874485744e-05
2.44132533282194e-05
6.93847252320235e-05
5.8504112845706e-05
4.15454153519701e-05
9.35565352335632e-05
5.17023390331672e-05
7.80877776864095e-05
9.71785491007053e-05
2.66256509864521e-05
6.31200775426043e-05
5.70244489597423e-05
5.34731926724163e-05
-3.57891842314281e-05
4.40133501759119e-05
6.94206260395769e-05
-6.45786741579456e-06
7.8418814217969e-05
4.23158853148212e-05
4.96578855873119e-05
4.02197790526343e-05
0.000146047279397742
7.47151868033515e-05
0.000108598474507108
8.82338360290979e-05
6.93991251385707e-05
5.760315339359e-05
2.77020207067007e-05
5.86632894658425e-05
3.30582871286942e-05
5.40345621322852e-05
1.07758026485746e-05
6.45709685918563e-05
7.6765643876444e-05
3.72979966861572e-05
3.99566822496184e-05
4.32085198537765e-05
6.7943443125127e-05
0.000144031288341882
3.08334065880978e-05
0.000102588351984611
7.48621614666241e-05
2.44209700678656e-05
9.79355736517929e-05
9.38793226078295e-05
1.65363551090645e-05
0.000131558224791677
9.69380397954351e-05
6.65348146026163e-05
2.02168954157484e-05
7.38861602224074e-06
3.11482380631732e-05
5.0791470294626e-05
1.92839012798709e-05
8.26377711390448e-05
2.88084241557292e-05
0.000100027844556655
6.82763481760534e-05
8.26994604664977e-05
6.94103762310255e-05
1.11111722553781e-05
4.5851740085825e-05
5.62057036110221e-05
5.07778127619246e-05
0.000120340248701365
6.65278520485121e-05
4.39540866098784e-05
0.000104117144315369
-1.37050888962971e-05
5.83543131105127e-05
-1.05455923914453e-05
7.90022991158268e-05
5.73019625216752e-05
-1.55658152281901e-05
7.00841246069651e-05
6.04812352527457e-05
3.96254243587606e-05
0.000133403780872595
8.52430100485371e-05
5.63962783466746e-05
3.20154833566868e-05
0.000106053752562525
3.92656570716268e-05
2.68831912365684e-05
2.9898298366265e-05
5.40847783203731e-05
4.99897331491796e-05
8.25361134935471e-05
5.12108249892996e-05
5.69375170512429e-05
4.7886096676527e-05
0.00011005095682232
4.83657020914183e-05
4.78773100010636e-05
6.7419812995281e-05
0.000123149079510702
5.39462300315849e-05
9.00428033505388e-05
6.76805759649292e-05
3.49298383196587e-05
5.47418820537666e-05
3.03281760747015e-05
1.35215706478335e-05
1.41718075123329e-05
2.21250267779954e-05
5.86410534765479e-05
5.64860810240804e-05
9.6267852266543e-05
4.39055515769639e-05
6.39034190810493e-05
1.57075101641575e-05
3.38772764967936e-05
9.47636134321107e-05
0.000104009148391825
5.13866963965805e-05
6.76104932084909e-05
5.28387079307665e-05
2.52603490875353e-05
2.82344034271029e-05
7.20077536787958e-05
2.90573485152216e-05
5.74389783992558e-05
0.000118014387116916
4.42681726498003e-05
7.37019847169598e-05
7.59717575128151e-06
4.62530046770138e-05
8.02956553049061e-05
8.07032362259872e-05
3.43506694405552e-05
3.99727668769827e-05
7.38523111169833e-05
7.51833923904367e-05
2.7806468071906e-05
2.1634928319728e-05
4.19778463079395e-05
7.72691764022603e-05
0.000118228807781704
2.60263088710136e-05
0.000109534605937879
4.25545517613927e-05
1.94951512808063e-05
5.32360568096307e-05
4.16104151646692e-05
0.000102600823702565
2.2157033284362e-05
5.07171676900786e-05
3.17383342348285e-05
6.04247034435335e-05
9.52747884317859e-05
1.12421755336026e-05
5.06906913921656e-05
3.47392163269492e-05
6.21974083425438e-05
4.12228884906451e-05
0.00012121847386025
9.8458081379331e-05
7.65313093019228e-05
8.62252971989443e-05
3.54491539790578e-05
7.02968789615984e-05
2.76338714884868e-05
8.82362729499156e-05
0.000111239364548362
2.32117667287512e-05
1.98833156333775e-05
8.86989134198727e-05
0.000105433687007571
6.95817922238166e-05
7.95906471578096e-05
8.49053527365027e-05
2.59934071113223e-05
8.82414179369829e-05
8.92837250584058e-05
9.34844095749711e-05
-3.14928845137392e-05
6.8889718695868e-05
3.63939454094861e-05
7.8103413412932e-05
7.10869419782998e-05
2.32180080449424e-05
9.03180422798096e-05
0.000130733088278187
9.70089888063095e-05
6.39947220113104e-05
-2.36521255752225e-05
5.37194001676319e-05
8.51384895387379e-05
8.60064110608578e-05
4.72783276904385e-05
-4.18139900429811e-07
3.29806670839203e-05
8.84416431348352e-05
5.58530759240816e-05
4.50044662815249e-05
4.58305943964798e-05
2.92672638790465e-05
2.22682845356978e-05
2.47750169303531e-05
5.59344581144864e-06
3.34637190831818e-05
7.70969061782945e-05
7.3339012530369e-05
6.53553077206375e-05
4.84543015644132e-05
3.33870085332635e-05
5.50860397618407e-05
2.24049337990953e-05
7.74459823749234e-05
-1.00108665851246e-05
8.67474325146621e-05
3.97382220105776e-05
6.40638875971853e-05
-2.2003195331651e-05
9.43838507751919e-05
8.04643135507056e-06
0.000107124956573826
1.64207628622936e-05
-1.36462476201202e-06
9.8149173445768e-06
-5.96109707060235e-05
7.03790065151338e-05
7.17854166898565e-05
1.17111207890304e-05
5.34422220236026e-05
4.07132792496757e-05
9.33361380626166e-05
0.000124908668005025
4.37040419384829e-05
6.17686130563991e-05
-2.16234447846741e-05
2.21435712914323e-05
5.53658740792998e-05
3.83400054267875e-05
5.64415055000197e-05
8.67726914357636e-05
6.93234694323711e-05
4.35030070215374e-05
5.63733983090204e-05
0.00010734822109239
5.89604587048475e-05
9.25312612289504e-05
9.48557482943214e-05
4.87219528168097e-05
2.48577965274641e-05
6.84142122376532e-05
7.21752003203039e-05
8.55066178741891e-05
7.62270104567939e-05
7.6473584071012e-05
0.000102324239074652
2.31517975135196e-05
7.67278763520886e-05
0.000116913182022078
5.02815753197262e-05
1.91929195924571e-05
5.7560922729919e-05
7.25435138825565e-05
5.74690315148012e-05
0.00010019121750474
5.20614894131922e-05
5.2048793891808e-05
0.000106232624101768
0.000114226164631387
7.57559115972947e-05
3.81702083393347e-05
5.20123219720354e-05
3.38251303527926e-05
3.92499610968817e-05
4.96443371378872e-05
6.87289692524331e-05
7.9528052897886e-05
0.000108132325024169
2.84750344065235e-05
8.6092530869765e-05
4.3440006847259e-05
6.16472987870823e-05
1.01971403268826e-05
3.47240802853173e-05
1.18386047061913e-05
5.23128337341186e-05
2.42105639898841e-05
0.000134243619541264
6.05082964060134e-05
0.000132096895055872
3.51479219131061e-05
1.144617507366e-05
3.21448424537615e-05
0.000125239040427675
2.86418311289547e-05
-9.89032057718501e-06
6.69654181528276e-05
0.000113107625454692
5.99235035353343e-05
6.85802186351449e-05
6.8466538886503e-05
6.14022873601821e-05
5.8515523694585e-05
-1.81966873063273e-05
0.000121273307892527
6.47103337314046e-05
8.02364708886053e-05
6.14807613870624e-05
3.16272434422748e-05
8.46684873236103e-05
5.07703969706141e-05
9.4253340391058e-05
3.15901972642843e-05
7.57224354229977e-05
8.26561659990032e-05
0.00011057560753637
4.83346314023107e-05
6.63551066639104e-05
0.000112853877407346
7.619415218199e-05
4.22910876543432e-05
7.90458600278544e-05
3.40964594436557e-05
3.01570206340439e-05
9.49221173500187e-05
8.18639385744616e-05
0.000111004091692806
8.62076645359917e-05
6.2364362397702e-05
4.06988558165765e-05
4.2005277981215e-05
4.47766270968667e-05
8.48547954563882e-05
2.87179635688371e-05
5.25491063123562e-05
1.82995063957299e-05
5.17974076853507e-05
8.64681018712139e-05
6.56169726705118e-05
9.20693385954177e-05
0.000100451947291825
9.49072703276901e-05
6.71815373070606e-05
3.33631267616263e-05
3.17120377793269e-05
0.000100398607749101
4.04427320830505e-05
5.76889762447872e-05
7.96759270731047e-05
-1.20661573433932e-05
4.75546957775667e-05
4.84861622755835e-05
4.07416226546437e-05
8.78679816836959e-05
0.000105222018291654
9.46012069024897e-05
2.87737168582829e-05
7.25241275833939e-05
5.50754146457362e-05
5.75411921584303e-05
7.19750857029208e-05
8.13650430619426e-05
6.32600753109733e-05
8.38775199401233e-05
-3.57808606502921e-06
3.60825218670534e-05
0.000121710044791264
8.26541130806683e-05
4.12117721583921e-05
3.42408560593221e-05
5.52650675496872e-05
6.48685755385436e-05
3.844097013679e-05
4.03031655667951e-05
5.29194696301173e-05
6.76497963905532e-05
6.9605680073946e-05
5.30656443191219e-05
0.000106761589149579
9.37710121082594e-05
5.38657024286967e-05
6.4901660208409e-05
7.833911530737e-05
7.44559559869147e-05
7.98865802969312e-05
4.63831964689078e-05
5.69281511460501e-05
-2.75977780762323e-05
1.75468077063894e-05
2.78776536725118e-05
6.79711178871743e-05
1.57793911419799e-05
5.70894637960515e-05
8.59733304190844e-05
7.12257330842028e-05
0.000111641401864558
6.95344738765587e-05
9.15002243843042e-05
0.000132455287670386
8.03522603827275e-05
-2.74044973578034e-06
9.26403042783545e-05
8.42753998260877e-05
9.89896086338686e-05
3.57676398732529e-05
7.23170177663742e-05
7.24682446687627e-05
0.00014190165610076
3.95735426331751e-05
-4.88632435322606e-05
2.20363928600321e-05
3.01594801838822e-05
9.43621018435327e-05
0.00013114720241247
2.33911619601147e-05
6.64688369067857e-05
9.58080729931558e-05
5.56637141561336e-05
1.77676905679282e-05
7.69761418301978e-05
5.90224569598356e-05
-1.88584089676229e-05
3.04517029037527e-05
0.000123138058223588
-1.98962700957117e-05
4.81019548255936e-05
7.78537984512724e-05
4.18943282249653e-05
0.000110703117432327
6.35305817729872e-05
9.43486167310229e-05
4.09678510353185e-05
4.52997794624025e-05
4.4836760173312e-05
6.98080974900933e-05
8.75975260957867e-05
6.99107501104728e-05
4.91562365937965e-05
3.82742083990719e-05
0.00010618557856146
7.36031661490522e-05
3.25367860907102e-05
5.20079764279908e-05
6.2742758916223e-05
4.12284742948918e-05
0.000119555570658391
4.57278510698359e-05
4.8758499265995e-05
0.000128029010278008
4.31850270606011e-05
8.3716573438469e-05
1.11417515832479e-05
3.69103537029274e-05
5.05227195840762e-05
5.95101559150884e-05
3.0917375116198e-05
5.14016723011243e-05
8.23797592441043e-05
2.386465280449e-05
5.85719171179392e-05
3.2659169735805e-05
3.87461466946696e-05
5.30360226538952e-05
5.33737490333408e-05
5.03997646563849e-05
2.95083750686798e-05
7.04565258304546e-05
3.1342152062536e-05
4.28871839015761e-05
5.4995615691849e-05
6.37907086916709e-05
6.76635153811612e-05
5.57308841208098e-05
5.96293769867867e-05
1.56489718029781e-05
0.000101898677404675
6.41665863602195e-05
4.38385449100792e-05
8.71260842235265e-05
4.26954984949144e-05
7.27941698519136e-05
7.09208592668876e-05
5.17237499371058e-05
5.65593368434397e-05
8.84366097881748e-05
9.52735843987403e-05
8.89402767623887e-05
2.75256033831356e-05
7.16461012394788e-05
3.61375087451915e-05
6.95483927378678e-05
5.29037447396633e-05
1.01831179007442e-05
1.01186764359511e-05
4.70093117478312e-05
1.61364449756211e-05
4.26183236003392e-05
6.63284409920525e-05
7.12032740553932e-05
2.8134998898215e-05
6.26020953237868e-05
8.54844769361854e-05
5.76067210264705e-05
9.63967961770876e-05
0.000126853545838029
3.78272134782881e-05
3.43608650134191e-05
2.39123048202384e-05
8.81080665991176e-05
6.26680720602466e-05
6.60922433388918e-05
0.000107460450695235
3.50700325443895e-05
4.52903790404693e-05
3.57426860747705e-05
7.91522508993267e-05
-7.36540714459717e-06
1.25142961009895e-05
4.44096774149995e-05
0.000109664139618413
3.74599826787488e-05
3.19816862256915e-05
4.31770294250275e-05
4.94695165740246e-05
0.000104693738037575
0.000130210623954974
5.29897539269138e-05
5.01115287847894e-05
6.38576540584967e-05
8.29899674883543e-05
4.59351457539061e-05
6.10157413688291e-05
8.89897501716151e-05
0.000113592903666721
3.13573120677461e-05
5.19139697059422e-05
6.35398434348444e-05
5.50966961389467e-05
7.86671843247462e-05
5.34917715012006e-05
8.32040526961388e-05
7.75165372300073e-05
7.54806770055133e-05
5.03318060086795e-05
0.00010016929941891
5.27279674404276e-05
1.8993563800175e-05
6.43081529110679e-05
3.47524732102866e-05
7.65386015184277e-05
4.74777013339236e-05
4.36866950145468e-05
9.99028571153764e-05
3.62999994233637e-05
5.22691338938475e-05
5.49038054911995e-05
0.000137904388207741
1.7624958984699e-05
6.67017509631877e-05
6.85807924298966e-05
2.41786109594656e-05
5.79134691420331e-05
3.75699750231802e-05
2.57256621369488e-05
-2.25979997396199e-06
5.883738939664e-05
0.000141110265076926
8.47006049085041e-05
8.50733711063889e-06
6.58943469913736e-05
4.29401834292591e-05
8.43556184848604e-05
4.02393778824428e-05
6.85035051157966e-05
0.00010597526655425
4.48598246651114e-05
4.41442730817494e-05
8.24567112465448e-05
4.4737863078022e-05
5.97412711652373e-05
8.61660188969614e-05
4.94376634838408e-05
8.7593216112115e-05
6.39041713049171e-05
7.43047564751256e-05
0.000137160414363364
-1.39386993627743e-07
9.09471628371269e-05
4.85698631075123e-05
5.67267654694519e-05
9.4161581798676e-05
7.70906028720616e-05
6.47287368166214e-05
7.58750953141567e-05
0.00011493461568971
2.22684929523664e-05
4.19640467139684e-05
6.09852889400455e-05
2.89724063429682e-05
3.53489948394043e-05
3.08185712731069e-05
9.93142273586735e-05
2.23474100779175e-05
0.000108437522549093
9.79763330005331e-05
6.79219800858057e-05
5.75434000491304e-05
7.39293114626695e-05
5.06140978383189e-05
5.94050731626788e-05
1.8683161866075e-05
4.19476710868091e-05
7.74651790617904e-05
-1.64210591541021e-05
8.41570365945285e-05
8.61809176888469e-05
7.74302518875849e-05
0.000135810436402729
7.95350568217305e-05
5.26563556002028e-05
7.48760298321362e-05
0.000100909148096066
0.000112067744279423
5.7068826149272e-05
5.41078031878628e-05
2.61439334569922e-05
6.06493885611249e-05
0.000111841693075609
4.3064140358751e-05
4.72943293798964e-05
9.06970765641162e-06
5.75157393995898e-05
6.61234371959775e-05
3.82448183467568e-05
4.53248600895467e-05
0.00011480087901244
7.43040735342038e-05
2.58101599340555e-05
6.6803091121876e-05
4.64825315025846e-05
3.76114969511612e-05
5.79260132253779e-05
6.7234505276651e-05
9.22506348018833e-05
4.51193489408014e-05
0.000101756778792381
1.67990102724551e-05
-1.0628128345877e-05
7.55656656608242e-05
6.82358562422385e-05
4.02421262655088e-05
0.00010653066244648
6.34545007199584e-05
6.55566762850542e-05
8.63240161010465e-05
7.11761043294212e-05
0.000114892963447102
5.58376781408217e-05
6.1428393406999e-05
5.06282781448918e-05
0.000109415681222708
2.79550569351253e-05
4.88999583407673e-05
7.1741467834068e-05
4.71812484440502e-05
7.95496097748037e-05
-1.48739836825378e-05
7.31801617164007e-05
7.7708677511254e-05
1.29273118744855e-05
2.36892626394645e-05
-3.47635918572223e-05
6.34663392727024e-05
1.51899363700764e-05
2.7107128070063e-05
4.40249379300919e-05
4.20469379113714e-05
4.91256799684215e-05
0.000102389634061884
4.42546107963593e-05
0.000121324280933038
0.000142314479376116
3.86302727010455e-05
8.13431954864919e-05
0.000109292147360319
4.68346411152925e-05
6.54269162911975e-05
-8.11083319591976e-06
9.69219894854922e-05
7.80210260608538e-05
9.72006931876107e-05
3.28770052262741e-05
3.73766076410836e-05
8.39099934132676e-05
6.83186973408645e-05
8.38873284773823e-05
7.90765656134864e-05
1.37199630943336e-06
-3.15288835158412e-05
4.95556550970662e-05
2.4415958257851e-05
6.47291818991393e-05
8.83555326268713e-05
1.89371058819295e-05
1.63162258729555e-06
8.88228030005635e-05
7.84147156110286e-06
7.35591996157645e-05
1.34617587104547e-05
0.000109321739770937
8.75687988864594e-05
9.29776643155419e-05
5.52166670333366e-05
8.29521504001842e-05
8.98500967094449e-05
7.46151039586544e-05
-1.00178516941917e-05
1.20047365377025e-05
0.000108149943240384
7.72730869792424e-05
6.1054131365052e-05
6.97118662108878e-05
4.6500843100685e-05
5.09086734648406e-05
2.96624525895013e-05
0.000106965795765626
9.65271420016766e-05
0.0001553355420722
9.47182388647601e-05
5.1116531953205e-05
4.29491035108103e-05
6.07724997063609e-05
9.71079195057507e-05
7.20570949315368e-05
4.3097933927357e-05
5.25286839582969e-05
4.82192631257113e-05
-5.81225167087133e-06
9.10398657214313e-05
0.00011851769324925
6.75916571578663e-05
8.77792068856002e-05
0.000101946092080461
6.93662690052075e-05
7.64746947451422e-05
6.52296701638454e-05
3.09350346052401e-05
7.5529534510346e-06
8.3460249312195e-05
7.5758097491248e-05
9.24880944022822e-05
0.000119304632430544
0.000112154976689961
0.000111813801494468
9.39140916567945e-05
7.46169514605559e-05
1.63626456919309e-05
9.89286361124359e-05
7.57354232545144e-05
6.53830179288334e-05
3.69956558353289e-05
2.09194250489941e-05
4.58764862678052e-05
7.59068225707127e-05
6.17746890360894e-05
8.76814955730308e-05
6.32861828930499e-06
4.47165648385699e-05
-5.06100829355086e-06
9.88038081205126e-05
2.81799338825272e-05
2.46986471076436e-05
9.0148956831042e-05
2.87879512742789e-05
5.37669389906699e-05
2.73855836765058e-05
5.07963691344467e-05
5.31208844040531e-05
1.15090187355406e-05
8.0645543135377e-05
0.000111008671921041
4.96677638720545e-05
7.32910565110203e-05
0.000100179759520415
3.59256650125389e-05
4.99754224249703e-05
2.35447069546103e-05
2.67902219416753e-05
4.96076922850435e-05
1.24899353442931e-05
3.76600332647207e-05
0.000111660473896992
5.59993485580114e-05
8.59809992667281e-05
9.29936329118119e-05
0.000114194582934338
7.11422166908571e-05
2.93306741205059e-05
3.61690131573941e-05
8.29257337578494e-05
4.54923421621201e-05
7.55010302755038e-05
6.13154444677114e-05
7.56210068815696e-05
8.69901455061032e-05
3.07068167118448e-05
0.000105643937811676
0.000123252560628535
6.04107846472252e-05
0.00010058306138066
1.46167331496616e-05
4.31988155063787e-05
3.70189516976695e-05
4.77956336724243e-05
2.18039444721156e-06
9.06396733042701e-05
5.19397153563595e-05
8.07984188428238e-05
7.29592286470512e-05
6.88455794026513e-05
2.90483534110905e-05
5.28252268602681e-05
5.80940602843675e-05
0.000101835135720297
4.07960131408249e-05
0.000100132398423245
8.08290556103395e-05
7.69793075857994e-05
3.83061955721804e-05
7.24265961542061e-05
5.54931498913405e-05
7.6879744471462e-05
4.26824999341968e-05
7.27657406730859e-05
8.10162729692883e-05
9.2168251320355e-05
7.63642359682983e-05
8.39059715578752e-05
5.10850695292657e-05
8.07190550935341e-05
5.43470998281621e-05
2.51859989451715e-06
7.51438688520381e-05
3.00027859402476e-05
6.76369364249465e-05
3.51451729110981e-05
8.24629234023029e-05
7.3166632379259e-05
4.71950440101967e-05
4.60896702708218e-05
2.15060763106996e-05
8.88904604368968e-05
7.48807273174973e-05
7.25901466261723e-05
5.78702724731363e-05
1.7038950676034e-05
4.24652251288923e-05
2.20024354629533e-05
6.20275551700122e-05
6.9197569736401e-05
6.16705484940248e-05
0.000106992630538011
6.65714613183088e-05
6.35485180360598e-05
1.68612771608139e-05
6.4350624467567e-05
7.44748081001692e-05
8.31555465942021e-05
6.41315332059641e-05
3.95967047300022e-05
5.81347627295721e-05
9.91894666024672e-05
6.03782607740417e-05
0.000134782138845509
0.000124260996962365
6.41148928557722e-05
4.02661016636005e-05
2.14632434552158e-05
5.90122788088533e-05
3.3391531985137e-05
5.75007504019884e-05
2.9178010669095e-05
8.06154662695887e-05
4.5841977922055e-05
8.96228367774576e-05
2.68446879809026e-05
6.78971470056765e-05
8.2302890819021e-05
0.000109346302690385
2.49744068023357e-05
4.42368031738847e-05
7.61848936787984e-06
5.07364756777065e-05
8.353276996525e-05
7.50384881885098e-05
-1.59816906523193e-06
0.000102779860592661
5.91043266277612e-05
3.22095060962442e-05
6.95963459428581e-05
3.14213709801474e-05
4.91439745108492e-05
4.23541060957215e-05
9.90130055639723e-06
0.00014986972235325
6.57196904103211e-05
8.37219438274654e-05
5.53049768000394e-05
-1.29776012938953e-05
2.36072103156377e-06
1.21053344142647e-05
5.686663323846e-05
8.5062694909692e-05
3.51918151549589e-05
3.39254350144556e-05
3.69304544596281e-05
3.93568862438668e-05
1.50819575753402e-05
5.03762744535554e-05
4.70753755034959e-05
-6.55033991524752e-06
6.50956289852817e-05
6.52494394780487e-05
9.15405167131933e-05
-3.59780564837744e-06
7.9376908085942e-05
0.000117599317464226
3.37956993555402e-05
5.69623695939431e-05
9.7049650483588e-05
8.48716507961416e-05
7.30650652316131e-06
5.75043605206298e-05
7.46245651605379e-05
4.5970875217895e-05
6.28061650626502e-05
2.10464942528054e-05
6.47352350926478e-05
6.99954663593108e-05
7.65312320181204e-05
6.54996274463823e-05
4.43841527127313e-05
5.42512061184959e-05
2.40089217879124e-05
9.57048230768359e-05
5.59219495887387e-05
5.69471261987858e-05
5.7062191175401e-05
8.63809835945387e-05
0.000123106865829763
0.000129078297593411
2.51029222572842e-05
5.0626081349495e-05
2.10546770872224e-05
8.91555625685018e-06
8.73427167751913e-05
-2.66587612606086e-05
7.78158396101441e-05
2.69578189014907e-05
1.02825321579512e-05
2.21654181080792e-05
5.8683256174962e-05
3.76542970194283e-05
6.68502894075094e-05
6.36811423215128e-05
4.36512959370473e-05
6.27116576298785e-05
9.62653696817963e-05
5.6054977533516e-05
3.13053412552088e-05
7.49536709142391e-05
0.00010182167065742
0.000105941788858039
0.000102224556019784
6.04649640008798e-05
9.69263651720607e-05
7.5636973271441e-05
7.16531663561458e-05
8.7372060692039e-05
7.4883416367266e-05
0.000109586974462618
9.79222855074512e-05
9.11950787250878e-05
5.80028523468148e-05
0.000120828014628038
8.26224832256793e-05
3.5357066734284e-05
3.8749185699923e-05
9.22339875549321e-05
9.55667574927418e-05
3.38754814960017e-05
5.2985353498827e-05
3.31933536019212e-05
3.04851829553616e-05
6.54469301929611e-05
7.54332173440549e-05
9.88933213670093e-05
5.23316030881194e-05
5.7150074741189e-05
6.00094100971805e-05
7.44316040781471e-05
5.81824006646941e-05
4.76192038041824e-05
7.34302403842411e-05
3.3253586217105e-05
5.75120220390007e-05
5.31556258789965e-05
7.20027872891669e-05
9.29690256580344e-05
3.53065917265364e-05
4.88159305803048e-05
3.95934821531534e-05
3.50878074153453e-05
9.04373661270531e-05
2.54903258556408e-05
3.56313352132665e-05
3.90910104349915e-05
7.65371751935131e-05
1.55516134920733e-05
-1.47903271085752e-05
7.72590384713616e-05
5.66499874426706e-05
3.79478283582559e-05
6.29504125912775e-06
4.14578363735081e-06
4.2847437869219e-05
7.60820439351115e-05
8.89816357565032e-05
4.61442928037211e-05
6.21198857177279e-05
-9.6363438736752e-06
7.14469076936195e-05
3.97568596463139e-05
5.39739232983488e-05
9.05270501134121e-05
-5.34998830939628e-07
7.45634621362742e-05
1.18274559885593e-05
6.86904683031419e-05
1.20278582244263e-05
0.000103209907604094
7.87440152613571e-05
3.76434016754767e-05
-1.18436761792024e-06
7.94057788205942e-05
7.67460198875331e-05
6.13850166819483e-05
3.89873763718822e-05
3.77810059700099e-05
9.93481321599149e-05
0.000109044077426796
3.18954893123081e-05
3.65927239016452e-05
8.37072961033653e-05
7.57698972425661e-05
6.67753039199696e-05
3.52469559246661e-05
3.84316661980731e-05
-1.04495833938713e-06
0.000100833229542479
7.08138386115717e-05
6.24784589821896e-05
8.43384118243887e-05
7.55268150399183e-05
3.04434836455531e-05
6.9682548975604e-05
5.20953362429786e-05
0.000144999122460883
-1.03317253404281e-06
7.11850770950341e-05
2.57964734470535e-05
8.63549120458836e-05
9.89750078355407e-05
5.52841244581239e-05
7.30018937600525e-05
3.22916015268767e-05
7.41766683529999e-05
5.80998838263749e-05
5.42574472319413e-05
4.43520538391535e-05
7.88983611852685e-05
7.66750174176633e-05
5.81735153370159e-05
4.22422481037778e-05
7.83032561547914e-05
8.8206606248308e-05
3.26694282250571e-05
6.60412884994709e-05
0.000102224855208119
5.2356201686613e-05
3.05076812479337e-05
2.76818031574899e-05
5.71918701137018e-05
6.65306012964709e-05
0.000103176332376947
7.58029363737591e-05
0.000102894603090048
9.00480670072395e-05
6.34269411790363e-05
6.22573610606523e-05
5.95552801764875e-05
6.88228836880092e-05
2.49440890636801e-06
6.7297180046155e-05
-1.29209341999795e-05
6.53909031811572e-05
3.17082907687495e-05
4.25430633657953e-05
1.46187073746831e-05
7.97503829987855e-05
8.92138639433765e-05
7.97134152049961e-05
0.000112418274115311
4.29003211061294e-05
5.01962816732639e-05
7.97803995394735e-06
6.18943658749368e-05
6.24433481549817e-05
8.94152863597969e-05
9.29384738513195e-06
1.79333213950174e-05
2.43768365725125e-05
2.52371474580093e-05
2.90771069655549e-05
2.94885289741076e-05
4.52017746153972e-05
4.99971293586016e-05
9.61781681512134e-05
3.68243617435869e-06
4.47480782819229e-05
5.16250528732667e-05
6.0219087925041e-05
3.29914204204388e-05
3.34765231207657e-05
5.54794089580926e-05
7.18559424547657e-05
7.19332349629599e-05
8.20477618646228e-05
6.04605016822752e-05
9.84397425343263e-05
6.08387819578391e-05
3.74028832556315e-05
5.53861988999954e-05
5.35705608550484e-05
5.78519107694805e-05
8.04876991862049e-05
1.30008590070247e-05
0.000109161579307108
1.53556007178831e-05
2.42468810554742e-05
6.85525768347447e-05
3.14006857673019e-05
7.78713980030067e-05
5.94241408215276e-05
3.67578911574484e-05
0.000144423197409109
4.37068004942832e-05
0.000108188622352064
6.70178438774801e-05
7.31842725129433e-05
2.2670623391201e-05
3.84628175672002e-05
7.16397941356091e-05
0.000129343881645698
8.60865351623965e-05
7.5357422404115e-05
5.28777583134178e-05
7.23432888944245e-05
7.48393163986688e-05
9.64543880622388e-05
9.00345590633205e-05
0.000161082425215459
3.3780129896591e-05
5.94878602626683e-06
7.73061634379369e-05
4.01313862273423e-05
6.51983500298016e-05
4.2647673370681e-05
6.90182759427612e-05
7.08458672256736e-05
4.03651890815647e-05
3.11759388663584e-05
4.72329758592909e-05
3.88699226036086e-05
6.608067619897e-05
2.69133626403297e-05
2.16176943648762e-05
5.05784576679227e-05
-1.45974412383672e-05
8.84050681507141e-07
3.34435066273888e-05
5.40125419657945e-05
6.94762050311593e-05
5.02484483391835e-05
7.05553529516311e-05
9.71052490961717e-05
5.51118926084572e-05
3.79609523932542e-05
6.91092545759453e-05
4.26920070173655e-05
9.27312137326356e-05
5.90655753197617e-05
4.74626837337724e-05
6.43919002801167e-05
3.62607757921066e-05
4.99599550950505e-05
2.1166118781984e-05
4.11416384124041e-05
5.71724604332639e-05
5.38090688840158e-05
5.95930702913297e-05
1.86845082070979e-05
9.13672437351078e-05
0.000122561172117347
0.000106275525164646
8.21320248313131e-05
8.78164759270726e-05
7.44347125647008e-05
0.000107129215556446
9.8850730253886e-05
3.46645234027316e-06
3.46985641800252e-05
2.67966389988394e-05
7.73828032597465e-05
6.74733558056519e-05
4.41444966022905e-05
7.90866849023829e-05
1.30263019925822e-05
4.55126728071109e-05
6.79092827752906e-05
6.93950318116703e-05
9.34318475067322e-05
0.000107122327953558
2.26620527860994e-05
4.88166976006947e-05
5.02505646244726e-05
0.000104013903522193
3.19600418956556e-05
9.25052337480006e-05
3.58511635749877e-05
6.39812945695191e-05
5.87445764745899e-05
3.8591243284546e-05
8.9807829083108e-05
-2.51631648758982e-05
5.62215754987056e-05
8.97125795756954e-05
3.50901949625233e-05
6.76871397881713e-05
6.78813758056906e-05
0.000121839044906875
5.81035501388195e-05
4.71069088625973e-05
7.01976420965172e-05
1.26607475518254e-05
9.28579874236081e-05
6.25021002197492e-05
6.97943358357831e-05
1.01711882039728e-05
8.16029375471853e-05
0.000100648087558356
5.30357310936273e-05
8.42966556866354e-05
7.97697873396329e-05
9.46628490002759e-05
9.81420607032148e-05
6.5068138126036e-05
5.72411876657218e-05
4.91692922460716e-05
1.89892559583694e-05
2.69813531935268e-05
2.62686458366692e-05
4.99293047495058e-05
5.06130302223887e-05
3.48927091336165e-05
9.85292638054041e-06
1.1377980135609e-05
3.78818872862774e-05
5.74607356196e-05
6.56694449058501e-05
8.16799945490753e-05
-5.6695786797265e-06
5.09341553024738e-05
8.424110383516e-05
7.23072590175999e-05
2.10054692221932e-05
9.18718832467256e-05
3.71011901552272e-05
0.000136345663250432
7.78665712256797e-05
3.85665580871873e-05
8.06931856281127e-05
6.44005648109643e-05
-4.02784213797708e-07
5.80374216666205e-05
5.0144628421038e-05
8.08556152306748e-05
8.03136919628863e-06
7.03816165812387e-05
0.000148851322251844
6.08884189632389e-05
4.35893868526029e-05
2.28697179421561e-05
5.59553954089708e-05
6.99652258744068e-05
4.88408996449499e-05
3.94847008652136e-06
5.17133984009637e-05
3.91028140320545e-05
2.91828375253807e-05
6.41751568124863e-05
5.4462206605538e-05
4.79107537875654e-05
8.53807526619645e-05
0.000116209328742089
0.000112750118675731
6.56186130017259e-05
-1.06803221440203e-05
4.17835097369754e-05
5.94442942670865e-07
6.34654367964417e-05
8.99996289536171e-05
1.67613993308852e-05
6.57073904560729e-05
0.000106347953150288
2.05464510364084e-05
2.68656580247831e-05
4.25769249455609e-05
9.24748409352893e-05
4.89832661595085e-05
2.33552106245554e-05
-9.31986145398896e-07
5.50183139888706e-05
5.80690642518004e-05
4.18960051348074e-05
3.01586843791225e-05
6.34065730732853e-05
-9.16085289403348e-06
6.51188331082237e-05
1.24598699719928e-05
7.43124636553545e-05
1.82125697278834e-05
8.530003166231e-05
7.80620526584976e-05
6.53491560781459e-05
6.07356470578247e-05
6.66874240188148e-05
8.54805012294154e-05
8.13399001884193e-05
7.23245017991234e-05
3.05881388888138e-05
0.000113198735590555
4.84089641784762e-05
1.69801263322919e-05
3.36189197446071e-05
0.000126744444082006
5.60540943749498e-05
8.21860685849106e-05
1.83004875290167e-05
3.46616470442092e-05
0.000112860844237612
2.06587148400134e-05
7.75916355516787e-05
6.53999121062138e-05
6.79325305511784e-05
5.99800985139079e-05
5.89008350951827e-05
2.1524021212415e-05
5.39947708335835e-05
4.66511176764185e-05
2.34680908588216e-05
2.92297409628911e-05
0.000102152663750494
5.27111984820716e-05
4.83388742626096e-05
0.00014194019641324
7.94600196978112e-05
1.46915725740718e-05
6.16997474027471e-05
3.9497066507413e-05
2.281281708996e-05
0.000141870223704425
0.000115256815680369
0.000119993622393862
4.51411293899065e-05
7.36145141656673e-05
3.24090912231355e-05
5.08381913555955e-05
0.000105008146278541
3.23734183192557e-05
5.70300037613501e-05
3.36998332572953e-05
7.43725656920451e-05
0.000119658438746858
0.000123937817724289
-2.10564875865026e-06
0.000113239606596767
-2.02638419325366e-06
6.57677358578416e-05
1.95342134285024e-05
7.27002458679445e-05
8.85861751993647e-05
7.51320084345297e-05
7.04942967122911e-05
6.90931485862069e-05
5.14823533187899e-05
0.000131314277565428
3.74067118862443e-05
0.000106164083292491
9.80043479290995e-05
3.78377105372569e-05
4.41538724956407e-05
0.000103148374174982
9.91579334276458e-05
5.67344048054497e-05
5.73382164925893e-05
0.00011318327867476
-9.40112098357357e-06
8.4083783618093e-05
2.66892795181521e-05
9.97812135277135e-05
5.82640174341389e-05
3.87468167809597e-05
1.65562736916847e-05
4.34416544894538e-05
0.000107693957225134
0.000115888726340648
4.20569610971295e-05
9.90920929518226e-05
6.03385042826208e-05
4.66705439451684e-05
9.21702096570932e-05
6.78914020621548e-05
0.000137090073248019
7.37615478297111e-06
9.80138578942801e-05
9.31287689927588e-05
5.46880998111519e-05
6.86945912259049e-05
5.30191839153007e-05
7.42436479938635e-05
9.19334976864085e-05
6.59360311346848e-05
9.64939908431073e-05
6.42704683706909e-05
4.8290658059984e-05
6.65677408998686e-05
3.30682234205642e-05
4.50637648424947e-05
7.90540477607642e-05
0.000107860621285255
0.00012643035401542
7.02183081880165e-05
8.62518217430129e-05
2.58124015798013e-05
3.6976609825134e-05
4.86148137621697e-05
2.08740662485089e-05
1.67431963156808e-05
2.8215349562041e-05
7.60078589207642e-05
4.6970455221427e-05
0.000104266286693873
8.26695336841771e-05
9.15719325404473e-05
6.88311446464377e-05
4.12123235586616e-05
2.89905168836955e-05
3.47260864538646e-05
4.94324639222891e-05
9.28201647986739e-05
6.45667703908103e-05
2.49821889297312e-05
4.08055865131187e-06
4.70789915345653e-05
5.98814922968018e-05
0.000122076366854511
7.21446827835185e-05
6.83700702060163e-05
-1.90570797668354e-06
6.66838131511063e-05
9.81051725696725e-05
0.000112037065174898
7.4863618209609e-05
8.21316542511492e-05
9.70859723601922e-05
4.63613204309862e-05
2.96674788708472e-05
3.77771595111995e-05
2.58615508485924e-05
3.79038047054105e-05
5.09664235906282e-05
1.24569374580528e-05
0.000123216891405942
7.34688716823263e-05
7.54982353587787e-05
3.79168047004428e-05
2.1200515591577e-05
8.5359212649528e-05
5.03520866959955e-05
0.0001421092041738
6.59097413485844e-05
3.32257064608928e-05
7.21135201903432e-05
8.81977075564584e-05
4.15139835293672e-05
2.34072236164602e-05
5.72552584114927e-05
4.64146600469021e-05
3.6126177094541e-05
0.000110492742983152
3.93337230549985e-05
1.76033493487556e-05
2.63402480524016e-05
5.40421586457121e-05
8.99877399077797e-05
9.21760018729704e-05
5.04326782166086e-05
4.63450002266469e-05
9.19638351094541e-05
6.51317228443565e-05
0.000108330188046457
4.67477550445931e-05
5.46133842170978e-05
4.90543946737801e-05
2.53876821299273e-05
3.51400035632914e-05
5.92140633921397e-05
8.07509806928625e-05
0.000146375743530691
4.58436154739139e-05
0.000112766662216784
3.7128327587632e-05
6.99655736418268e-05
2.48076425939884e-06
1.03693182650206e-05
5.98360163826924e-05
2.72561827901809e-05
7.6047027983321e-05
0.000116923816348454
6.6501065857093e-05
9.37785604475786e-05
2.61445678734525e-05
-2.98917085299613e-06
3.63495757146896e-05
5.0099215285609e-05
9.02734334838261e-05
9.85637834173702e-05
-3.98400332048029e-06
6.06622242717614e-05
7.84228638792678e-05
4.41740176256526e-05
6.25170148450843e-05
2.07075000700368e-05
8.76451902050727e-05
2.96141119731825e-05
9.99419298301542e-05
3.79845404709807e-05
1.39968953367138e-05
9.95178353285942e-06
7.03077058298326e-05
8.29081033304345e-05
3.98414756103963e-05
9.12127673009662e-05
6.02809014879604e-05
5.52639143689229e-05
5.06548965896384e-05
9.19855389272177e-05
8.85972956995393e-05
9.58872635123784e-05
2.53622770065501e-05
1.92207991512544e-05
0.000155287391082553
-3.33702987379419e-06
1.22081119335148e-05
1.77221037288593e-05
2.77341970238591e-05
0.000129702854218473
5.45636970906205e-05
0.000101668465214464
8.08683300698094e-05
5.32469573708267e-05
2.53728018903915e-05
8.56341069649328e-05
2.92400589385516e-05
5.83792863046196e-05
2.1659803166232e-06
-1.02817692677049e-05
7.73369323481668e-05
6.76492380858232e-05
3.59358076540692e-05
7.10750580382704e-05
4.68666301300007e-05
7.26066356411332e-06
8.57606596630224e-05
0.000132634826623313
6.87982824713378e-05
4.23746458380225e-05
7.67983413787004e-05
8.37109451540947e-05
7.33984550018e-05
5.89203332542571e-05
7.75280726786759e-05
4.05538283556629e-05
7.03960763091579e-05
0.00010491221398747
9.00602055911971e-05
6.54751859696134e-05
6.82181219038786e-05
-3.32330947505431e-06
8.60624759205766e-05
0.000111934616334065
9.46322129242251e-05
1.48929038281356e-05
9.41612039449597e-06
7.34942809620171e-05
1.09608909692769e-05
0.000122705312847579
5.00951343232764e-05
2.08791321744805e-05
4.73832859456141e-05
6.41368764387731e-05
8.52000184926074e-05
-5.68773307450018e-06
3.98246267041531e-05
7.05922523960959e-05
6.63890998712689e-05
3.38681630482721e-05
4.85439965961193e-05
0.000115201808225621
6.32654519586853e-05
6.22052026187824e-05
4.57810259304681e-05
9.18349033793096e-06
9.42903028319189e-05
8.2142848877067e-05
2.14790970477921e-06
7.86764448435924e-07
0.000122122222633394
2.94830710654998e-05
6.0776320915884e-05
1.49257173579934e-05
2.32335043873619e-05
4.49682385641539e-05
5.40154181567004e-05
6.31409291904997e-05
5.68736241758238e-05
8.24927127004995e-05
3.50592436361179e-05
3.44793099702692e-05
6.22299292873355e-05
6.40422864096027e-05
7.0233566625797e-05
5.31615923692546e-05
0.000157072356594438
7.3761162143502e-05
3.85515443769709e-05
3.56879391465526e-05
2.71634951508152e-05
6.39740302152293e-05
2.01066328310519e-05
2.55889784945157e-06
0.000142204935107575
1.58746442839127e-05
9.71422100519383e-05
8.50420152512191e-06
3.70284924838233e-05
-3.19463318480673e-05
3.06041987746955e-05
7.42190941481786e-05
5.40346838987862e-05
5.18411829167645e-05
4.8896043841823e-05
9.98340095493711e-05
3.4818979513995e-05
3.11138849869542e-05
2.53101433548271e-05
8.40625750834725e-05
3.18364738867536e-05
4.85136531021994e-05
-1.24075749981502e-05
6.53434904872537e-05
6.66173512272019e-05
1.92538636295754e-05
7.56333457657419e-05
6.08270412968991e-05
7.34482681791405e-05
2.56542291021993e-05
4.06040666164962e-05
5.75948453641513e-05
8.64812487840885e-05
4.49939425195238e-05
9.40596142076373e-05
6.18226248858825e-05
8.71681668131491e-05
6.02730223298474e-05
2.95388302256059e-05
5.16629827148337e-05
5.18942238871024e-05
3.59724578529617e-05
4.30853741086041e-05
9.02640128239988e-05
4.45326881991797e-05
0.000107262475287381
4.48520409796832e-05
4.68154719305237e-05
2.11205914220442e-05
0.000105920312906473
0.00012080635828888
6.02918993592754e-05
7.0037106807108e-05
7.03733039944456e-05
7.47382953780794e-05
3.32169920714993e-07
9.6037382687898e-05
8.07655302603452e-05
8.95664365155577e-05
6.51106558306603e-05
-5.07456414541043e-07
7.55112182423813e-05
8.70391016674131e-05
4.29915569146926e-05
5.96563594267075e-05
1.99378309529857e-05
0.000100337515714864
9.48179226483564e-06
2.57983528346219e-05
0.000118152937503843
2.74916094021152e-05
7.32256600030638e-05
2.2500520619818e-05
9.31412834414873e-05
2.78025053506485e-05
9.7966848899457e-05
7.70958893423542e-05
4.60482553515084e-05
2.853904566697e-05
8.05771825645711e-05
8.83882003090583e-05
4.33652102861154e-05
6.67706846881536e-05
7.63841778699396e-05
5.08505210226772e-05
6.95366079179415e-05
2.48387710481251e-05
2.79545189249875e-05
3.81439414645888e-05
0.000106544350327928
9.04358777994802e-05
-2.18641230110745e-05
5.26195282022532e-05
3.34137380613144e-05
4.81114948755786e-05
9.1535303670697e-05
2.5892162639564e-05
0.000119587176159834
2.72531670055016e-05
3.4672125572287e-05
9.73299414094324e-05
4.58956524283926e-05
5.37236642232645e-05
3.45674449434596e-05
4.48658985488141e-05
6.06824170424329e-05
5.23064930473782e-05
6.91741926135836e-05
5.63229988965181e-05
7.15676367311748e-05
4.82550463230076e-05
2.60975239666433e-05
6.94266326410568e-05
6.88977535598785e-05
7.00551344133441e-05
6.0121076347471e-05
2.27163859400995e-05
4.36641116440409e-05
7.984620689442e-05
6.75704511120512e-05
8.17804794516857e-05
-5.75432449097626e-06
6.09300544117639e-05
0.000110721387704024
0.000105745555739547
8.18986867585534e-05
6.71271442216665e-06
6.9667013918259e-05
7.48227788846466e-05
4.62136632179607e-05
7.25383882211833e-05
8.99023672159264e-05
8.61075131215852e-05
4.40836953593782e-05
8.00544481085866e-05
7.907925170214e-05
3.82359342431802e-05
5.07163065629056e-05
5.4647723737503e-05
9.24983590674232e-05
3.07097265712405e-05
8.42414409714052e-05
-3.07213206903498e-05
8.30998338083726e-05
3.37875635084354e-05
4.00530222594135e-05
3.38186401387479e-05
3.09306826921269e-05
4.86501122653775e-05
0.000126851052552026
7.62822054212094e-05
4.09937904069805e-05
5.69094150142397e-05
2.6030613704342e-05
1.93457758887346e-05
2.89212464642855e-05
6.93207216768477e-05
8.96403504015466e-05
6.70256331876325e-05
6.45023029613105e-05
6.0710681885357e-05
3.21071239917258e-05
0.000133785503395745
8.26871207218618e-05
3.76518037796444e-05
4.36794027509089e-05
9.57117059269986e-05
8.20978241183485e-05
6.55770731422451e-05
8.00406833985775e-05
7.83090151066986e-07
1.27538437145207e-05
2.85540973457871e-05
4.77127436383873e-05
0.000102592659411676
5.22766684872404e-05
7.54296324607485e-05
6.00714783700627e-05
6.31594971672609e-05
5.79059345611104e-05
4.23443219577886e-05
0.000114657823499532
0.000115064351697828
7.41902057877351e-05
5.35917213795093e-05
4.57224758596869e-05
6.71569446960922e-05
5.73348672962905e-05
4.6331477143956e-05
9.0472957552527e-05
8.49968956345474e-05
8.61568266373093e-05
3.38269625658249e-05
1.58121451898798e-05
2.52929216856252e-05
6.5879194112367e-05
7.27052041156996e-05
7.7810971282397e-05
7.93032475347719e-05
4.03630529523628e-05
-1.50671504510534e-05
5.94299322198935e-05
4.37690013505082e-05
8.92170226333329e-05
4.61414657233791e-05
2.33089244462891e-05
3.35181140883477e-05
4.71936589972148e-05
4.71241742932962e-05
0.00010602810740818
5.03087678350812e-05
5.90224953231278e-05
6.5457732250029e-05
2.76747788151932e-05
3.81559538053381e-05
3.53006962241594e-05
8.88932675175384e-05
2.97415316819738e-05
5.4142834837111e-05
6.03297667221651e-05
8.97837768631703e-05
0.00013573415578613
3.71103528126932e-05
4.46785169233607e-05
-6.40295295939545e-05
3.26976866958119e-05
0.000114082926168087
7.02391419383862e-05
4.88656784455357e-05
5.01249626940724e-05
8.58611759809405e-05
5.76012472427546e-05
1.38078658992085e-05
-1.11682681056124e-05
2.04860208994635e-05
5.71158057239861e-05
1.7421501447724e-05
0.000109094223993122
7.69461468648175e-05
1.39318748522286e-05
9.09825152085406e-05
8.84794405805306e-05
4.31965073131813e-05
5.72018519870588e-05
0.000112984353055869
7.31206788414659e-06
6.43455293790792e-05
7.50361157643887e-05
3.01093859046246e-05
6.19015801830877e-05
4.40376034684861e-05
8.94716693891262e-05
5.64195467517087e-05
4.58053641739356e-05
0.000118691919921285
7.50557499592455e-05
3.81176898318262e-05
7.53482229411694e-05
6.99547117158367e-05
6.25315973702584e-05
-1.41936031081963e-06
3.72476855048936e-05
0.00011154632302288
8.10030639104979e-05
6.56029267069407e-05
0.000117977025623089
6.72704392812013e-05
7.94070046929378e-05
0.000109882703401754
2.58011325687751e-05
6.86783795854561e-05
-1.00845612186891e-06
2.99756623223585e-05
5.5369017267934e-05
7.1788624395944e-05
8.49301113401836e-05
7.82033633626891e-05
0.000143449424337203
1.14499767539754e-06
5.57481618145258e-05
8.89365547441735e-05
6.68248630570861e-05
7.0388558208486e-05
4.77128303358351e-05
4.30428223983913e-05
5.69295202715945e-05
7.56386867030146e-05
0.00010901017514959
4.43141108643137e-05
2.05553180528394e-05
5.43589869399271e-05
0.000112683116965692
5.04406575407761e-05
8.802033007981e-05
0.00013166392305058
3.65672190790487e-05
0.000104869040858197
2.42895112480777e-05
5.37590257178967e-05
8.06665856191666e-05
2.05099496030212e-05
8.64577451209741e-05
9.67397577482738e-05
9.94651277232895e-05
8.39537734563061e-05
0.000114683184451426
0.000124100235641475
8.13625048444703e-05
1.10404722987605e-05
-1.17385078543174e-05
8.99921843002661e-05
1.39837486792092e-05
5.21488538325142e-05
4.95378707387802e-06
3.14537875986158e-05
8.76121826757341e-05
6.30752723453555e-05
5.39663543942749e-05
6.46001355245223e-05
0.000113036411020169
7.80602066902606e-05
1.86155639976144e-05
7.23153752865541e-05
2.00834381138398e-05
3.87344085469237e-05
5.94673323988119e-05
0.000148986721500381
1.36718503124226e-05
8.10102686374008e-05
4.06734242766648e-05
8.33934193702093e-05
2.405098652865e-05
-9.86875216618529e-06
3.63522189780836e-05
7.05966860533585e-05
4.75755874653204e-05
6.32577901796611e-05
0.000133690443880229
5.75070623606487e-05
8.97816181713704e-05
0.000108573416322709
2.94667513349206e-05
4.00477823142996e-05
6.84458513749806e-05
7.3359781809713e-05
7.41580369719729e-05
4.60626372576044e-05
4.23769105433856e-06
-1.93535854043042e-06
3.42913798902377e-05
4.8205886383199e-05
8.07847468359869e-05
9.37315588006288e-05
-1.26252937231754e-06
3.31094200707651e-05
2.03196326055885e-05
0.000128805301235421
9.69543424757886e-05
7.0820694595528e-05
7.49211585537813e-05
5.28463438165573e-05
6.23364954025014e-05
5.81605329986516e-05
5.92425840764496e-05
5.23671641848481e-05
4.96094103357767e-05
0.000103892786163377
7.50009910994779e-05
8.62082504695389e-05
4.56721566413875e-05
5.11099598279433e-05
8.48284635230544e-05
7.65104000229373e-05
5.84876555355844e-05
6.12272499409619e-05
7.8698507821714e-05
5.23926868962045e-05
2.80255499421986e-05
3.99492612174963e-05
5.58836597654012e-05
7.57029549560017e-05
5.39642290286059e-05
4.85225739797207e-05
8.60127236393709e-05
0.000119920851391233
-3.97211797201966e-05
9.74620021698996e-05
4.9817547314484e-05
0.000135085323091389
4.66269865134377e-05
6.45401743911401e-05
1.85709598583714e-05
9.42048283597976e-05
4.21485900747599e-05
3.04469530529115e-05
3.24890482618016e-05
2.89730506183612e-05
4.22540187559635e-05
5.89684780073873e-05
3.08793859410066e-05
0.000121702603368686
7.05248598305497e-05
7.88962524939322e-05
9.7432391247119e-05
4.33083149300295e-05
7.90697168219886e-05
5.65257735563607e-05
5.192902261042e-05
9.36719777480929e-05
4.59247153418189e-05
5.96376247151258e-05
9.37187942750371e-05
3.55087073149512e-05
4.02350173162542e-05
0.000106916460095082
2.56833125407126e-05
3.20821826949043e-05
6.60054901103669e-05
3.37772322167984e-05
2.59782800248987e-05
1.36703650190085e-05
5.11803979193604e-05
7.12517457198472e-05
6.92008042187145e-05
3.32164883237487e-05
6.44672090296575e-05
6.77696573829416e-05
6.83196117418328e-05
2.33997330852278e-05
9.68560074598926e-05
4.33768137101563e-05
7.17985146248104e-05
8.67736401748141e-05
0.000140083873715011
4.51192215774902e-05
3.23538495121963e-05
5.81203409453241e-06
5.05037495734687e-05
7.70636845497903e-05
5.04192297522708e-05
-2.61440792101104e-05
3.13099336544396e-05
9.60135967043773e-05
9.6015765821343e-05
4.60113158099404e-05
9.44976724159211e-05
5.80183816177076e-06
3.53846016924477e-05
6.66046591706423e-05
3.26440134934035e-05
-3.53001344943222e-07
7.70588624707029e-05
1.67872379624022e-05
-1.91416069916731e-06
9.30556127450461e-05
4.69468809980384e-05
-3.52236937003376e-06
0.000102304211147488
6.12260619131249e-05
6.42398639168962e-05
0.000105560382594269
0.000106470324645176
2.62857794867287e-05
8.2795795103511e-05
4.27568637785124e-05
2.32049701016476e-05
9.21674193685918e-05
3.21911338275432e-05
3.87656536332151e-05
7.80894744089246e-05
4.39871274906234e-05
9.10379140123662e-05
9.92057217301997e-05
6.41056647283503e-05
7.62644729458513e-06
4.53333910060257e-05
4.86659488157315e-05
3.26591206619952e-05
4.1970971240447e-05
4.67116074902886e-05
7.39718294135087e-05
3.41483154005004e-05
7.28998401034432e-05
4.206445460552e-05
8.7739055500879e-06
5.4284727133247e-05
6.87226713994803e-05
9.41893693441952e-05
7.17682711063162e-05
7.0499404764491e-05
0.000113984152216967
6.41546842049336e-05
0.000126523352281076
6.96934644799986e-05
5.39171041909225e-05
9.36084408550615e-05
3.85663716109491e-05
4.71605966720543e-05
5.58157330558003e-05
4.95983826821316e-05
5.58186913784945e-05
8.72006178428103e-05
8.12447636519242e-05
5.52751107473499e-05
5.3982086550583e-05
3.30306203389314e-05
2.94307259652059e-05
8.61554474473148e-05
-1.20475800366682e-05
7.47631807087102e-05
7.62321258204896e-05
6.68603976472546e-05
5.04221511159211e-05
6.08904020862435e-05
3.81829820273414e-05
1.76197301005756e-05
7.32158546408826e-05
6.29806502447175e-05
3.92824290451118e-06
6.05037637251982e-05
1.84086564673463e-05
3.77014265920751e-05
3.63560055449843e-05
4.19162528433406e-05
3.42593446360766e-05
3.180923448767e-05
8.21520317550491e-05
-5.7659956570695e-05
8.75742231958658e-05
7.76477059153724e-05
0.000119781989582855
9.28037158599324e-05
7.76696399121499e-05
7.58937648907422e-05
1.26922708754699e-05
1.63293623066229e-05
4.86686602300305e-05
7.56822379884009e-05
3.1359618757615e-05
2.94239983414709e-05
0.000100239096853353
4.71530605154915e-05
5.30976397901036e-05
0.000107762700170569
5.91703918815924e-05
9.34714209480548e-05
0.000127222546538351
6.80318836507609e-05
6.41147784483267e-05
1.05475442797526e-05
-1.97207224889953e-06
6.48346588204128e-05
7.01205679417398e-05
9.07490128952761e-05
2.61797045046904e-05
9.85641160571506e-05
4.58583027576247e-05
8.19682780115599e-05
0.000156518075979053
6.49750733997959e-05
2.68094754085811e-05
2.92727227921773e-05
0.000109731694189553
8.62725703327888e-05
6.05054815050485e-05
0.000104118604733447
8.21170238754989e-05
6.43118712644284e-05
3.63075974958086e-05
8.90069254807571e-05
3.04963403469215e-05
7.71320452232647e-05
5.75069167584491e-05
3.78408043239553e-05
2.25066578440435e-05
8.9719183915749e-05
1.78404658035377e-05
-1.54966734587305e-05
8.93848510133645e-05
7.99312207342032e-05
-6.35168167139436e-06
3.85936903788791e-05
5.85958777899728e-05
0.000103426416088705
0.000101494424039517
2.55344623535876e-05
6.62597580760978e-05
8.08979653609803e-05
9.31767226999159e-05
4.47580763933006e-05
4.36460353615671e-05
7.00442820997211e-05
5.90272689864894e-05
7.80999248543465e-05
7.87988834882586e-05
0.000104925711806263
5.57446448462831e-05
6.9863488475545e-05
5.17526849386126e-05
8.16233334061968e-05
7.56768041779735e-05
1.54020341777071e-05
6.58002867757957e-06
9.89475289742175e-05
-1.21652330733472e-05
3.57573093495227e-05
7.86679959613052e-05
4.13072095376526e-06
9.14889665972222e-05
9.77703637703976e-05
4.36104172201024e-05
9.83746203108752e-05
6.8381718131869e-05
2.2090182256015e-05
7.24586512516428e-05
7.02658615451359e-05
5.25097709142054e-05
0.000141535781650833
6.52318595061821e-05
2.32403818644185e-05
0.000110954193787434
7.12468477817565e-05
9.05817202440273e-05
4.39795237523215e-05
1.26397215545326e-05
0.000108230744258256
7.55588102562311e-05
0.000117955087859468
9.02330888610974e-05
6.65489151685802e-05
5.77490883455677e-05
2.82910578271298e-05
5.18000990782857e-05
8.63243054468203e-05
6.86482188559299e-05
0.000102497103421514
7.38647353704123e-05
9.54062767547812e-05
1.5766456488707e-05
7.76902370710577e-05
0.000115497808754414
8.75599596802276e-05
5.78591708660056e-05
3.20032586763249e-05
2.43404430080503e-05
2.23437552800595e-05
4.69875036531326e-05
7.98960714378293e-06
2.6489701795763e-05
8.13326189613975e-06
0.000135947902106742
4.34844408805146e-05
5.6679757913935e-05
8.86942272698743e-05
2.77908093004209e-05
6.66230242845476e-05
7.7407731656586e-05
5.76055971157481e-05
4.59126201403898e-05
2.0784088546286e-05
4.09107729321068e-05
5.14711334672546e-05
8.12087301664806e-05
3.53474084422498e-05
-6.91238303202267e-06
6.46825131996054e-05
6.2471687550165e-05
3.20775430929405e-05
8.22839577961357e-05
8.66545939009511e-05
5.67875360448706e-05
3.86257219860554e-05
6.82043561971566e-05
6.03930763750533e-05
8.51336681823298e-05
0.000118418172112496
-1.67075909298911e-05
7.51652565487871e-05
5.38669795050704e-05
-9.7406800857068e-07
7.79636805428729e-05
4.28233041483903e-05
5.65860353332647e-05
4.87346020346899e-05
9.1805536685881e-05
8.58871376111949e-05
4.3166758840462e-05
-2.23062804542336e-05
3.30749520797668e-05
8.09676563903338e-05
3.19685780115767e-05
6.08330184164014e-05
1.20871645773283e-06
8.65141043835115e-05
8.43553442687897e-05
0.000117676095426483
9.75451914875567e-05
6.39914657537458e-05
3.31956002151427e-05
3.29222437147219e-05
4.00546904883928e-05
4.9239360877936e-05
-2.22148687188404e-05
8.44720452331397e-05
7.53973045695367e-05
4.15118586878143e-05
0.000102293351945689
6.1580357544369e-05
0.000120008893213712
4.8330151942569e-05
7.56073592965558e-05
0.000136518549280165
0.000100738974942073
0.000133687027912561
3.64607399700023e-05
2.16027803385393e-05
6.85179247322844e-05
7.95375211191971e-05
4.19573663233681e-05
7.03379192375722e-05
5.8556562601352e-05
5.43917614783354e-05
4.7592936568649e-05
8.82597409921264e-05
3.45885867011867e-05
5.09194662761766e-05
6.30189247697542e-05
9.76102481311873e-05
5.41251403135293e-05
-2.83395924429649e-05
3.84946844583807e-05
3.12283037732993e-05
7.72368199887896e-05
3.37653637173616e-05
8.3501283237221e-05
4.77041864829892e-05
5.20593133135601e-05
9.91641657267201e-05
3.6026130889326e-05
7.3688072523474e-05
4.15160571058521e-05
1.33751985021001e-05
6.64661253234694e-05
0.000131174973123278
0.000117432599976865
6.19366144514533e-05
4.73786040834179e-05
5.29908091798689e-05
7.09980235101639e-05
9.54591934542097e-05
4.07616199074415e-05
6.86303174444108e-05
0.000111160635566395
0.000111985638250998
8.68235836035104e-05
6.90150958108473e-05
3.84558653393894e-05
2.95582494053154e-05
5.97581080484451e-05
8.87008938898739e-05
2.46689407632836e-05
7.22902851833074e-06
3.96758690701988e-05
7.9067377278696e-06
6.72173028207433e-05
7.02428789973642e-05
5.27227201348294e-05
3.54909526076128e-05
2.97807326707599e-05
8.27922299814544e-05
6.95429843381518e-05
4.28126890779913e-05
7.24895923306483e-06
5.25757061299622e-05
1.73981180157743e-05
5.61117008534721e-05
9.64977569057413e-05
5.67470291313134e-05
1.17798725308984e-05
4.18115981782283e-05
8.79010432165812e-05
8.20206666568398e-05
7.35785436460047e-05
5.97434049486167e-05
5.13045737356338e-05
7.86478383584641e-05
8.8655320912583e-05
4.86607258460124e-05
6.3784094710248e-05
9.79414046527782e-05
5.04901181860779e-05
1.29222672995512e-05
0.000110680530542263
7.21741404395547e-05
6.3126094211155e-05
6.33704382023308e-05
4.63130172816454e-05
9.12639548383632e-05
4.6934592586377e-05
0.000105766722198715
8.88936722305261e-05
3.27503758268389e-05
-2.91474936351647e-05
3.73668138735039e-05
7.4684107010069e-05
0.000120047324330547
1.93948531687871e-05
7.82553538534584e-05
4.46135415794817e-05
-7.55253087214504e-06
4.1758605038729e-05
7.59985254787141e-05
8.73525963537612e-05
8.46954789015331e-05
6.39031195037101e-05
0.000114840609453748
2.74819229125639e-05
9.52801653402774e-05
6.78985580726362e-07
2.41783555215776e-05
7.6858620852401e-05
9.82713789705008e-05
9.8930320319211e-05
3.79726181535464e-05
3.69526526893548e-05
3.39789061167937e-05
9.6447204843885e-05
1.58959727535084e-05
3.99534314599744e-06
5.18919860353604e-05
6.84262858617532e-05
2.08510105061e-05
1.26826311541995e-05
8.81464453107544e-06
8.91349647595046e-05
4.02793435248313e-05
3.02773297208781e-05
6.85192149829055e-05
6.02794100315825e-05
8.52742254420822e-05
5.22406795364267e-05
3.6425121380297e-05
0.000124071615507434
2.83658989535084e-05
3.2424150334542e-05
7.93512999987975e-05
2.9192352386216e-05
8.80169211727623e-05
6.15053287884879e-05
5.01670245211255e-05
7.04554401897074e-05
0.000162336246689272
9.03994308403907e-05
6.85752707033693e-05
0.000151388308051022
0.00010935285147702
9.79262227145983e-05
1.30235597274767e-05
6.73659439059439e-05
2.93693671308679e-05
8.01984987639723e-05
2.06708768944335e-05
9.39653310476402e-05
5.25506638857262e-05
9.68670759867623e-05
3.88484262716339e-05
7.33415767597305e-05
5.68761662673389e-05
6.39570885668105e-05
2.98628179020754e-05
0.000122814715699115
3.89351293638668e-05
3.72389693999561e-05
3.97769828391503e-05
8.45329568264008e-05
2.85460118595199e-05
1.8762231864125e-05
4.16241786637641e-05
8.91182735113905e-05
4.59747969293516e-05
8.35342633542109e-05
3.8682575386172e-05
9.04516998122147e-05
-9.64217766213099e-06
-3.11229983155749e-06
1.41616824329911e-05
8.01138182209258e-05
8.27667538965561e-05
3.83901194004661e-05
5.41117324699378e-05
2.78147366142912e-05
6.76079598624875e-05
7.13833391081513e-05
0.000133077188697148
0.000106945476282973
0.000104779801670307
5.03490978517837e-05
5.31067135848314e-05
0.000100641495571738
0.000105037006177658
9.72386678668268e-05
5.87566802612401e-05
7.32176384717974e-05
0.000121857495168841
9.48906801551947e-05
9.35377718403156e-05
7.75115831479157e-05
3.32365597481782e-05
5.21946923755881e-05
2.41939293585644e-05
6.28851562082246e-05
5.25212658693832e-05
7.11578432491919e-05
8.8558046805156e-05
7.25733127398378e-05
7.4765790460563e-05
8.68056805296391e-05
8.63252708911974e-05
3.32185617336633e-05
8.08739951237637e-05
4.77566140493772e-05
7.47685566186364e-05
6.08664871351896e-05
4.62430999148987e-05
-2.66653500005065e-06
0.000119549653835195
2.00197077573883e-05
0.000116419668640714
4.0117959650573e-05
3.4962939302827e-05
-6.48483195364563e-06
7.2051607966236e-05
0.000126680173427431
-1.87850002038214e-05
4.86276041817259e-05
4.08865476330752e-05
6.8563616656319e-05
3.8431381408096e-05
7.45304362043202e-05
5.91959914090872e-05
6.27665018753023e-05
2.40451244452777e-05
7.44075927419383e-05
2.17354047445308e-05
5.87733770045971e-05
0.000106543714357502
6.99903673380274e-05
0.000117058161492575
0.000107361683188409
7.44185196682576e-05
7.57020101141558e-05
6.62737101591423e-05
4.38153861101799e-05
3.01771874879532e-05
5.41009086626645e-05
5.8544411476554e-05
1.58024143348206e-06
5.85702296310263e-05
4.28531797084512e-05
3.03127535630251e-05
8.2220016432458e-05
-5.31230506292225e-06
7.56930684706149e-05
8.40615966485369e-05
3.680303705721e-06
6.97926779023141e-05
3.60673218674395e-05
4.2112152868297e-05
1.22390255210039e-05
5.64497585297864e-05
6.79230222057207e-05
5.01858808147602e-05
9.24555847879252e-05
0.000116666582248137
6.99595770295321e-05
-7.66577014719834e-06
4.49837019642641e-05
7.28936406840158e-05
1.61445752811276e-05
5.37543216452879e-05
6.50172942426382e-05
3.8890373583471e-05
8.73691989452245e-05
6.72707120271548e-05
7.52274641835897e-05
8.5087770470387e-05
7.85796491704619e-05
0.000107949787710764
6.19455127712215e-05
9.75039773018345e-05
2.96222989867244e-05
0.000112618190653098
6.80415548119582e-05
7.22474536448671e-05
3.37273466781185e-05
1.8779801768842e-05
4.85080391249417e-05
5.33050322569968e-05
0.000141330106549981
6.59579445846287e-05
1.55572894027863e-05
2.79516078909716e-05
1.83345969710561e-05
5.62197378150394e-05
7.36853168082589e-05
7.65821224902957e-05
4.82037395075024e-05
2.92225977928125e-05
2.37390770360298e-05
2.94908092705613e-05
2.29002595827885e-05
0.000129983542856135
4.3331100045716e-05
7.37352803981493e-05
-1.47940511367608e-05
3.40141728146018e-05
8.83011800683861e-05
1.90372159081433e-05
5.94760800472604e-05
6.37963844423932e-05
4.0758417476902e-05
5.40224716849504e-05
8.64827717833907e-05
7.52284175429194e-05
8.89794527301257e-05
7.96530904738343e-05
-1.9675914480799e-06
5.77956343473921e-05
6.88038913939553e-05
7.75297424023547e-05
8.56309775580569e-05
6.51387149413464e-05
-6.92049900118207e-06
7.53445374155643e-05
-4.02872519460022e-05
9.6009471567068e-05
6.55544559529061e-05
6.69393866240716e-05
2.66442645879931e-05
6.50933197948561e-05
0.000135804017139772
0.000104005684486077
9.38197652613324e-05
2.84646892921703e-05
0.000110212254236496
-1.497987196092e-05
6.50766906888048e-06
2.33248073725719e-05
4.78446340313176e-05
3.61687271997264e-05
6.42381426135174e-05
9.77566805733304e-05
4.75124158985656e-05
9.04412228343528e-05
5.82695018185785e-05
0.000102976303564119
6.76194243961769e-06
0.000104122133119644
3.34802986684393e-05
0.000104935604989762
8.91444844720574e-05
2.0953686160829e-05
6.05426405620043e-05
6.09010205607868e-05
2.12297858559394e-05
5.32798877858798e-05
9.57558808767132e-05
6.98096404775696e-05
5.75265487704058e-05
5.41200961444829e-05
0.000119296191426775
-9.47451798488843e-06
8.86486581056317e-06
8.61113407162791e-05
5.86167674843541e-05
0.000140526251793868
0.000136698542779594
5.52658404176896e-05
8.6033631319305e-05
1.21519416244676e-05
3.62585459061311e-05
2.23158296012949e-05
4.98297272874821e-05
4.43495806709117e-05
-1.53193033926939e-05
8.71393984286629e-05
7.76686265529937e-05
5.30212492537376e-05
3.45361129888514e-05
0.00010265983105358
6.90346717543557e-05
4.9682490460115e-05
5.5114772918603e-05
2.13764898254223e-05
9.9595591865085e-05
4.13853961407549e-05
2.54557322847608e-05
2.40781734580474e-05
6.94186605676678e-05
2.49551355311902e-05
3.98071406690735e-05
0.00010536281195145
3.39583214686349e-05
8.44842793493398e-05
7.72438788235501e-05
5.51697390311957e-05
9.99432306856263e-05
3.73360137225797e-05
5.85943741370828e-05
6.80230902839712e-05
4.84552842191054e-05
5.25496328207198e-05
8.51119632877356e-05
6.8769084269948e-05
5.72979297438387e-05
7.85304199330812e-05
0.000111759863904287
3.81554655495443e-05
4.01748955922748e-05
3.27860614821843e-05
9.0054057809281e-05
-6.19786199289186e-06
4.14901711794919e-05
-7.33577630883634e-05
2.66444087740528e-05
6.33014145446003e-05
0.000113214640947703
6.73021646064928e-05
3.98684068679774e-05
4.73460412518637e-05
1.85201369182745e-05
9.82770361998149e-05
9.56537066033119e-05
5.92087648352641e-05
6.48547335550684e-05
0.000120543633997318
9.3350431550702e-05
2.39087086687593e-05
4.27917169254004e-05
1.18861485640372e-05
0.000104538437278518
5.07271032729301e-05
1.90855808555522e-05
0.000148592837160657
6.27241312458987e-05
-4.63271402505412e-06
5.15662017079092e-05
4.85325386955875e-05
7.90824469772934e-05
2.12098420194394e-05
6.27789798281991e-05
5.70875302498762e-05
5.97126417775773e-06
8.13091684753779e-05
5.29076048175332e-05
4.17697764257977e-05
8.54473832033377e-05
6.63226104848628e-05
2.23617765147538e-05
4.20559820117629e-05
0.000100058875406109
7.34778212804527e-05
0.000102502231029176
0.000123569141337639
3.16869339325446e-05
9.17287027948532e-05
3.48355855673582e-05
7.52100473375078e-05
6.92856636294645e-05
4.47469287288732e-05
5.85989383196069e-05
1.5875942817727e-05
2.45773239272629e-05
0.000116270496669127
4.54693998716209e-05
0.000110695378599466
-1.10044987007001e-05
6.88234124692118e-05
2.21077209354433e-05
6.14171020171769e-05
5.04316032586808e-05
3.39674153065654e-05
5.80913972125032e-05
1.30318975457859e-05
1.55554549278247e-05
0.000121535275241906
0.000116138888713604
6.63614051511847e-05
4.89322625983625e-05
1.9021221662013e-05
0.00010065567567794
5.12473981316377e-05
5.99035200568684e-05
4.96887693939604e-05
8.23949496155274e-05
4.14746116835433e-05
5.03474820978521e-05
6.81192225926287e-05
0.000126918777287714
3.80875578770575e-05
2.49292746178009e-05
0.000130879529290796
4.70765902589701e-05
5.20754242436619e-05
0.00010203058823504
5.70286864185469e-06
4.79188244490382e-05
2.93084818722847e-05
7.06895210460595e-05
2.82344251621325e-05
8.59680793996192e-05
0.000122082054808263
4.98523531244245e-05
3.94202630119398e-05
7.31234182553431e-05
3.98772333632197e-05
5.97065012508216e-05
3.1627455618836e-05
4.91560318397999e-05
5.47878826761334e-05
5.16083037682125e-05
0.000103321073558463
5.28989957621422e-05
0.000112906492058437
1.06725844277244e-05
5.51544709326985e-05
5.8410903041336e-05
7.34129499614532e-05
5.41789657040602e-05
3.05628104132931e-05
5.67216153108644e-05
0.000133652231082357
8.96086905658731e-05
6.80693329528433e-05
0.000109507442128423
7.71548857903512e-05
5.01214087118734e-05
2.75345736971938e-05
5.41766705576557e-05
3.7940337393294e-05
3.19266035855819e-05
9.94872483027637e-05
8.30539484604672e-05
8.68818615466625e-05
3.80890359064591e-05
3.45771217854401e-05
9.16862171027352e-05
9.85832420724449e-05
9.44003319673952e-05
4.27313898424401e-05
5.41830590913039e-05
5.269598760312e-05
8.3190908775028e-05
3.74152340575843e-05
9.8327851300196e-05
5.65274792167223e-05
3.16987317980545e-05
7.53531244055278e-05
6.44964036750245e-05
6.48093357180439e-05
8.76064367926696e-05
3.00207705113353e-05
5.07174612018992e-05
3.23569428364419e-05
9.67043207936388e-05
2.46513412508859e-05
6.41393602810866e-05
6.90173602397567e-05
5.90919800482171e-05
5.81332749295704e-05
8.61273267859983e-05
8.32681660631784e-05
6.60949561043238e-05
7.48098461032693e-05
9.20926545822722e-05
6.98390191973233e-05
0.000115166385456107
3.07386676900192e-05
5.10632236363967e-05
6.79919717802606e-05
6.30397311144327e-05
3.23323477281787e-06
6.8256339479643e-05
5.82585928905473e-06
8.0111431871063e-05
7.09962723497532e-05
8.78314228516842e-05
0.000141233116675195
-6.24311719049834e-06
7.05552986648073e-05
5.18263655593435e-05
3.92400907272246e-05
6.60711657684305e-05
9.28313385726167e-05
7.95686122684786e-05
8.85924051158581e-05
5.9975796468427e-05
1.69110519497199e-05
4.48668515348204e-05
5.5366400786932e-05
6.8232566211911e-05
-1.08929033508327e-05
9.61077046266549e-05
6.77804258207195e-05
-2.1468029352842e-06
4.81209507913578e-05
6.09083056924993e-05
7.2680320066332e-05
5.51013392438583e-05
5.57711805187173e-05
3.46448412081271e-05
8.41109421303651e-06
0.000131512310943171
0.000105200628620067
0.000105074781648866
2.92274303353613e-05
8.16616479573764e-05
6.26166548189459e-05
3.96745595435971e-05
7.53812806403891e-05
3.32257167363963e-05
4.05837246035565e-05
7.32804930071052e-05
0.000102042078471234
0.000139475853621359
8.24301070180787e-05
3.87935994365019e-05
8.71340151653496e-05
7.28276817655005e-05
3.48438180843187e-05
1.61876950023254e-05
5.64035779288513e-05
-2.13884011421276e-05
4.03482896741535e-05
7.04125579820811e-05
5.0006507719776e-05
6.20228504791929e-05
3.82132018455292e-05
2.33157490577685e-05
9.09042602997058e-05
4.58888403596427e-05
5.9989198338367e-05
0.000121369984986997
4.86092981373209e-05
8.01167522575645e-05
0.000109799073631822
4.75110320972494e-05
5.92992835949561e-05
7.49117776606285e-05
4.26524869085328e-05
7.8569088030025e-06
4.83565496246772e-05
2.62147860702689e-05
7.96345858690637e-05
2.40010409262496e-05
7.04882952125631e-05
6.07690986754995e-05
5.65430107420546e-05
7.27557672684346e-05
8.69936294170906e-05
4.54281711533728e-05
4.79168432013548e-05
6.18148352306586e-05
0.000144325580339078
7.38692630508099e-05
7.73475820708367e-05
2.84321715726966e-05
5.37264854071193e-05
9.73564767075449e-05
9.59243663071931e-05
0.000113522156074855
-3.33778076711944e-05
6.54799243038313e-05
8.45158365326734e-06
3.72732304956244e-05
1.42288914990834e-05
6.65581471281805e-05
7.19561308761081e-05
-1.35218590190652e-06
3.1774798097196e-05
9.6036049040234e-05
5.41510651506189e-05
7.82750589228269e-05
3.21557022171102e-05
7.08907525448216e-05
6.44553033737603e-05
6.10314494879997e-05
4.75289632778222e-05
8.30188871646151e-06
3.58262792175146e-05
7.28496446789642e-05
0.000109353578700687
5.51683424586277e-05
7.43722976584435e-05
6.63500829844847e-05
3.76115578107898e-05
4.00333348662669e-05
4.46193350642119e-05
-1.8962692221751e-05
4.42615059906705e-05
5.97439878512428e-05
7.65099672846261e-05
5.00590137843175e-05
2.47874739191522e-05
3.71135580619517e-05
7.00405224526159e-05
3.71513628503938e-05
2.76602695576422e-05
7.70133446963639e-05
3.24629771854241e-05
7.30917021349396e-05
7.85410363751613e-05
5.76547073821384e-05
2.05205446598748e-05
7.25352529099445e-05
6.85360323380367e-05
3.29380944324171e-05
8.96269655762153e-05
4.04148350984026e-05
9.2140920496019e-05
4.23720055593428e-06
9.81001175783878e-05
2.63747720176017e-05
0.000106186146363154
2.68422065628654e-05
3.30905363450855e-05
8.48303301790629e-05
3.98025852841603e-05
5.62887914067866e-05
0.00013654146181248
9.36425740041719e-06
1.86301665468985e-05
4.24943025687654e-05
8.08490569270751e-05
0.000139598855978639
0.000111083617317755
7.58046297939133e-05
5.45336496781491e-05
0.000109492492712583
4.48934167107305e-05
5.22769866800484e-05
0.000102795142643026
9.19674373486732e-05
7.39102338230014e-05
7.11094248046788e-05
0.00012126989189633
4.17279498143782e-05
1.47860141558271e-05
8.94009916382409e-05
8.13462162119653e-05
4.64415648631388e-05
0.000106172481766534
0.000107337274315294
4.3430464831229e-05
2.63418485698475e-05
8.38830117114441e-05
6.59405090161179e-05
7.95932987800792e-05
5.68659827407421e-05
6.10025646380637e-05
0.000106860509720992
2.8554562220657e-05
5.72603436014086e-05
2.85287115956759e-05
5.66405947181768e-05
6.17991131353987e-05
7.32962677485351e-05
3.87317814361194e-05
0.000111851994051017
6.35023373693849e-05
6.94697287283668e-05
6.17912871912589e-05
8.21098967842572e-05
0.000111260189983562
4.2311410795668e-05
1.10421994870995e-05
9.81487517741858e-06
3.42702968305462e-05
-7.17912913758466e-06
4.40256722942081e-05
5.71728411057258e-05
3.89128396013185e-05
8.89002231764587e-06
2.94239959324468e-05
0.000114154658619726
0.000116976818784757
0.000126222262215989
0.000121201328786301
3.37887494285888e-05
3.39611523049198e-05
2.06567479232662e-05
6.26681527783746e-05
8.18340335079604e-05
0.000118234240714574
6.08985531541636e-05
3.73285316120599e-05
-3.01155754582772e-05
0.000121722637944944
9.84053114230892e-05
1.90847321009775e-06
3.00372542045693e-05
1.8520391644178e-05
7.19477687680176e-05
3.35113178784171e-05
6.15468934365948e-05
5.48090546994637e-05
3.48421877394743e-05
9.74273179241998e-05
0.000102570386164179
2.60014194382955e-05
6.7117472752581e-05
3.52121216939967e-05
9.48639378763597e-05
