# Supplementary material for: Research on computational propagation and identification of mine microseismic signals based on deep learning
Source: PLoS One. 2025 Oct 22;20(10):e0334641. doi: 10.1371/journal.pone.0334641 (PMC12543183; doi:10.1371/journal.pone.0334641)
Supplement: S6 Data — (ZIP) [file pone.0334641.s006.zip › 000100800002976.xlsx_0.txt_24.txt.txt]

1.98394523727061e-05
5.66079225544197e-05
7.28846710867614e-05
9.62817868029557e-05
-1.76128107560662e-05
1.81470678876263e-05
3.01945145520343e-05
5.18517459625029e-05
4.63194997858412e-05
7.95576301719278e-05
1.62769496625612e-05
2.26144978633514e-05
5.74875143354359e-05
6.91986965280237e-06
4.21578895545126e-05
4.35956255967068e-05
7.06315471661528e-05
8.39162804617881e-05
8.79381201999717e-05
0.000104213791633791
-5.20773117887357e-06
4.48630872954135e-05
4.48696258326014e-05
1.68434659896057e-05
8.78260123028447e-05
1.60878123760713e-05
6.8338884954981e-05
4.33041310496574e-05
2.16494029589381e-05
8.68096718594832e-05
4.51000186343337e-05
9.89078552194057e-06
6.79223323960592e-05
7.30945280845885e-05
1.96222643833103e-05
9.50531171823719e-05
7.37775218642086e-05
5.71234645414901e-05
3.80906761757461e-05
7.81248055501725e-05
0.00010270338585219
6.00780596174073e-05
5.1332900589195e-05
2.30966095069057e-05
0.000104600731434704
0.000102677962779342
3.42029080809367e-05
3.4655403565584e-05
5.075419266482e-05
4.68078274371024e-05
1.58242514143296e-05
9.42826307002546e-05
5.39290396971501e-05
9.80880357374261e-05
4.53838458116506e-05
8.91883724343551e-05
8.0558567758135e-05
3.90608948388266e-05
6.35088653100875e-05
6.17721824453476e-05
8.08096894159583e-05
8.49748089872696e-05
2.74187590128716e-05
5.25933126343591e-05
3.17612511019148e-05
7.1053881864082e-05
7.26521542409336e-05
5.04457469208018e-05
5.71134251839195e-05
6.07356677004004e-05
6.83789693460557e-05
2.83976896321243e-05
5.71134930923231e-05
7.26142711374894e-05
4.9594446558808e-05
8.49648970670062e-05
4.88756231174411e-05
7.17611584626665e-05
2.26229129985454e-05
8.70637504443802e-05
9.74764030410566e-05
2.145637884718e-05
7.5601666240356e-05
4.16734507598923e-05
5.3402772192529e-05
3.86444289581705e-05
4.54168470272727e-05
5.19689492724331e-05
7.32816244754493e-05
6.94916412486207e-05
9.63150599963068e-05
5.06282224902424e-05
6.70588526790694e-05
7.93159568875234e-06
8.402084194385e-06
4.60325126058334e-05
9.00924427242516e-05
-1.18004367938571e-05
7.18243141271824e-05
8.37663535347551e-05
3.73895993739423e-05
0.000118063341505314
3.04663065604656e-05
9.21851578545175e-06
4.54561645871392e-05
6.30980115102419e-05
3.84562271173222e-05
8.0995052957086e-05
-1.19846417853415e-05
0.000122492530839104
3.81778982222139e-05
0.000110852728906506
4.36712426434237e-05
2.12028206939212e-05
1.50969911874948e-05
2.59846267030646e-05
0.00011829260093461
0.000107693673008754
8.06644942909375e-05
2.99250976372059e-05
4.83461986318907e-05
7.86316637017905e-05
7.24074977252587e-05
5.83419406213984e-05
8.8872654838309e-05
0.000109993735710598
8.45407373448218e-05
-2.90139197951945e-05
4.41887371069634e-05
3.52710115613615e-05
6.47892259153585e-05
2.66685898650768e-05
6.28513145420599e-05
4.96450727881837e-05
4.27772147889705e-05
5.22755765161098e-05
8.47959040808575e-05
6.64984780779704e-05
3.6742257674364e-05
8.2970954373844e-05
8.52093840097117e-05
6.00313411380485e-05
3.32573645019695e-05
5.30463577316502e-05
2.75524694162855e-05
9.7125822208622e-05
7.28045604669833e-05
2.72338403520496e-05
8.38944736244415e-05
3.20475938604573e-05
6.61507665155807e-05
7.98177246427306e-05
5.00375254512128e-05
5.55332778403747e-05
7.03396069369107e-05
2.72349948106747e-05
6.40164062397781e-05
3.96147198192105e-05
3.73147502239929e-05
5.68483927773576e-05
0.000120334060908232
6.70417866977579e-05
9.39835871316686e-05
5.93115275103439e-05
3.91447953623764e-05
5.79734765185185e-05
8.49900764787448e-05
4.83255110958926e-05
9.57810718389524e-05
3.51208259318816e-05
7.96441023867834e-05
-1.39288488071269e-05
5.78869349745488e-05
8.61809871321679e-05
7.84983607315461e-05
3.81704206067621e-05
4.68813743910443e-05
6.1797731693253e-05
1.05501759918844e-05
4.20997439505812e-05
4.16344022095742e-05
2.81530400577566e-05
6.14872406345814e-05
4.86399382052585e-05
5.08243833731853e-05
7.76994760593781e-05
1.25311702728619e-05
0.000112597604611028
4.76209049832099e-05
9.00068830579223e-05
8.69896342979102e-05
3.29760896614416e-05
9.31206289371834e-05
9.10208215934149e-05
6.61361663505999e-05
2.77830533861227e-05
9.95653606487845e-05
8.4224329262394e-05
1.8842455855031e-06
-4.27191737379875e-06
8.10047959123987e-05
0.000102358902287167
9.91347768364197e-06
7.2298251875466e-05
8.94235653577526e-05
-5.75652228734603e-06
7.56576632546983e-05
2.92981008644713e-05
5.17539325519206e-05
5.99087264343671e-06
3.69234613822898e-05
0.000110554420907723
9.65462329773143e-06
9.5923003593303e-06
3.9924311298152e-05
1.27096375425628e-05
6.04135052537839e-05
5.09922536684576e-05
0.000112889010771821
2.63831619090734e-05
4.93284978422958e-05
5.93513496829944e-05
5.34321009124128e-05
7.90496928842346e-05
6.78201675008772e-05
4.70366337347482e-06
7.24688439579154e-05
4.5167352376346e-05
6.60308400780036e-05
5.92067496062037e-05
1.73379886259639e-05
4.8080745410884e-05
8.2589869093751e-05
1.96310933064117e-06
3.33494759147671e-05
8.58839276005183e-05
2.4341490087006e-05
4.37971518851727e-05
7.58118852115107e-05
2.50417614934261e-05
8.28300731344835e-05
5.69895586241918e-05
9.81905326214993e-05
0.000111924045931996
8.80683097797224e-05
5.37555417319715e-05
4.48816037043901e-05
5.41277580496809e-05
2.837562503507e-05
5.05398950140508e-05
4.29207277258112e-05
9.50425110566427e-06
0.000100434973724682
1.92943566675822e-05
3.17422348922042e-05
6.15395198894049e-05
3.12542445493328e-05
1.66277227263342e-05
0.000125381211220524
0.000110499680065188
6.66037113821555e-05
4.39285484782474e-05
0.00010473102827235
0.000101520442893723
4.77015899606909e-05
7.63228350698256e-05
7.57210287633396e-05
6.82107273729146e-06
2.83343918926701e-05
9.46696078860426e-05
0.000122539527611518
7.38409732360386e-05
5.25835101931275e-05
3.77856100821347e-05
-1.82641557249607e-06
6.09758563454021e-05
6.48520443593851e-05
3.22978423263811e-05
3.01101622648132e-05
9.17403201287431e-05
2.09995665053244e-05
4.05634945308129e-05
6.29571684125313e-05
2.61775592285779e-05
0.000104080767205657
1.03724638300295e-05
4.02355523680877e-05
9.21698779099333e-05
4.1117512015699e-05
2.09465677966637e-05
3.79113453074345e-05
7.74211436892391e-05
1.88083247516207e-05
5.93027627548199e-05
7.23388813945874e-05
5.3567918405537e-05
6.80281492426027e-05
4.90004726136919e-05
4.71014280244288e-05
4.62245733199334e-05
-9.10576616045322e-06
1.34376241857271e-05
0.000108995350439609
3.82336856489659e-05
3.31461512366619e-05
9.06906845877323e-05
0.000101914763066602
5.9606980509825e-05
3.66530276497864e-06
3.578626240474e-05
4.41430358208237e-05
2.50330434236573e-05
4.04238898327874e-05
6.60088103383548e-05
6.24119584742217e-05
0.000130620176135525
2.86128583542176e-05
7.16495002091978e-05
6.28183300668959e-05
0.000100008816601028
4.39918386366358e-05
5.12357587248652e-05
9.56413815708565e-06
4.04353980269948e-05
6.10679534583825e-07
3.5099189876749e-05
8.4927197071775e-05
0.000110976409228266
0.000101346334960056
9.1087339863609e-05
7.83096743818332e-05
4.43652714761438e-05
9.4197914593322e-05
0.000123031192116601
7.30236355439965e-05
3.44702797800987e-05
7.78866502493749e-05
7.08571953680363e-05
7.30535818794998e-05
0.000108235504884813
5.58628390090275e-05
5.78507507029172e-05
7.42849783519523e-05
3.12909802761047e-06
7.04351021646475e-05
2.2157700083272e-05
7.35146173777776e-05
6.92447000168435e-06
2.70686776605374e-05
5.23362215449284e-05
8.99314277081571e-05
6.32202124026827e-05
5.92324704143753e-05
4.46135710155408e-05
1.18570725786161e-05
-9.93042706879504e-06
5.46850732498569e-05
8.73763015269151e-05
6.67246253403208e-05
3.12152965770414e-05
9.85654120320545e-05
2.85953352290864e-05
8.56313223380207e-05
2.72117857695657e-05
-4.2016816819975e-05
4.71495375377783e-05
4.93193523681446e-05
2.43876632544403e-05
6.38862961481805e-05
3.20132680302735e-05
4.1984995884696e-05
8.13556716290577e-06
9.94915507821803e-05
5.83279352017482e-05
7.4840578904202e-05
7.79198362740442e-05
6.9225272457962e-05
6.99881011023908e-05
1.41782067668515e-05
2.12233717927989e-05
0.000111933534052165
0.000129005191989478
5.42696046090266e-05
6.10743550897637e-05
0.000112960928379032
5.94570471943906e-05
8.02809450008882e-05
9.6208658225779e-05
0.000105433871469344
5.98395145249163e-05
5.22370268476458e-05
0.00010664984933138
4.42724669702846e-05
2.57913558402092e-05
3.14089450263688e-05
5.90812662079958e-05
5.66716490753666e-05
9.11405814375963e-06
4.91895798235965e-06
4.30294888882999e-06
7.98093906841165e-05
8.04114465267471e-05
1.00163200809729e-05
6.14030004095551e-05
3.47923420953243e-05
6.49694914587332e-05
8.91016157826482e-05
5.97137320876814e-05
3.19291531016382e-05
4.26146957034897e-05
7.2326189846297e-06
8.08423027391002e-05
8.95679004308874e-05
3.87341465277732e-05
1.43981547352805e-05
4.98333681771066e-05
2.68005406120526e-05
0.000101739802088927
0.000123509610658498
5.3388634820638e-05
2.38441296853831e-05
5.96448323691636e-05
0.000153023668965789
5.21984109868774e-05
2.88485240065414e-05
3.60619030133876e-05
8.09789335231551e-05
4.1806487201441e-05
-1.8421147102927e-05
5.61099604360571e-05
2.59628697646292e-05
7.39213612161194e-05
7.8232165341946e-05
7.61144019457647e-05
4.75418570724349e-05
4.45559939221227e-05
9.92327413115035e-05
4.98735277880978e-05
-2.53738353687505e-05
2.65716086812142e-05
0.000130376833349936
5.32281232691412e-06
4.11023581045706e-06
7.2472580266807e-06
8.57045048409803e-05
2.1264910965925e-05
9.3233652008982e-05
7.41716339665196e-08
-6.72945169491707e-06
7.75836677873463e-05
9.44463579094103e-06
-2.8795391680763e-06
3.81984692840625e-05
0.000110950582040962
4.80170190714486e-05
1.23136533149656e-05
1.48592421958497e-05
8.78393856724303e-05
3.93278490163886e-05
5.46231135123037e-06
9.66224021366546e-05
0.000116317052245653
3.32448732148416e-05
0.000110708121991555
7.49487787233764e-05
0.000105577501728064
8.29476351293176e-05
4.144991082775e-05
2.81134278803031e-05
9.01100860798094e-05
5.35855694273042e-05
3.33249048066382e-05
2.07500327058173e-05
6.05712524389597e-05
1.24710613609195e-05
-3.38057589193886e-05
4.33246425358165e-05
8.82484161203744e-05
6.63874832941275e-05
0.000106820482081001
1.53891191547109e-05
7.7047902210253e-05
6.64787418537259e-05
3.93520648010175e-05
3.95220811098246e-05
7.32497249970299e-05
5.14950316697125e-05
0.000130870179306027
6.65234074216793e-05
5.79830979914864e-06
4.9192381129958e-05
4.39571232554287e-05
4.99031688812189e-05
6.77200051796008e-05
4.8115023221664e-05
7.18178490070547e-05
5.6786986619677e-05
1.40665184370247e-05
3.93518163547208e-05
7.18008583954338e-05
4.00071630664564e-05
0.000109739286586949
2.30867897669442e-05
3.58463355686199e-06
6.5439712090273e-05
1.62786274556654e-05
6.64390607629893e-05
6.77830403286684e-05
8.44063743128493e-05
2.7557363974467e-05
7.13426652762968e-05
4.37764326776579e-05
5.73215357185099e-05
5.09124604908948e-05
5.32228245929795e-05
0.000112898063247957
9.47711430561855e-05
0.000105092335435281
2.64609608001201e-05
3.56775769341694e-05
4.59916875296291e-05
6.84395517510947e-05
4.62544025600292e-05
8.76636489852413e-05
7.56373218865656e-05
-1.91316442806247e-05
0.000109465920939421
3.82011435585139e-05
8.29906709082859e-05
4.75827457241505e-05
4.01151672816095e-05
8.06090368129378e-06
6.22372927322631e-05
5.69641545567612e-05
3.68042675909907e-05
8.29298606698332e-05
3.2487173734797e-05
1.87829217169538e-05
2.24985752220452e-05
8.61353251706395e-05
0.000100478051840779
0.000100877826557715
1.23784750713473e-06
7.22767273081687e-05
0.000110771997724932
5.49820007011103e-05
2.93575190360054e-05
2.9004688565983e-05
1.63948448340962e-05
0.000104493159052658
8.16768350003497e-05
7.96749968148035e-05
3.96058018802013e-05
6.40788793347839e-05
9.9208390230653e-05
7.21964809866198e-05
6.04971331211608e-05
2.15602121651329e-05
3.15532341699107e-05
9.85363703222866e-05
7.53230636038991e-05
1.89707899251506e-05
7.87707880331241e-05
3.49271425044018e-05
6.32459101858176e-05
8.18970178145649e-05
5.05369992031965e-05
3.37185790116902e-05
3.22718321183681e-05
4.8031133973366e-05
9.67264480054785e-05
5.44113366417727e-05
6.01317764460393e-05
-1.4127227875089e-05
8.37961603967833e-05
5.66677198119153e-05
2.26266446675649e-05
3.71203689977146e-05
8.34117913978025e-05
0.000140571335654502
4.77672903194964e-05
8.10598476388741e-05
5.97348908357007e-05
-1.40595428785606e-06
2.41828964084748e-05
2.73081242831825e-05
4.73302088371461e-05
1.91762148427194e-05
4.80384202778696e-05
5.02910617523074e-05
4.39388176019833e-05
0.000136248875156914
4.35512218109926e-05
8.61668144363461e-05
6.89148310783782e-05
4.12676554595794e-05
8.98519644211965e-06
6.58671180989859e-05
4.86729822375016e-05
5.33826973789827e-06
6.74133263865999e-05
4.68797539970249e-05
0.0001259723697215
8.8497002828172e-05
3.97340641198593e-05
5.8891265741059e-06
5.75748146925252e-05
4.61751397430441e-05
-2.23465638224788e-05
8.47044220574324e-05
-2.04621382201625e-06
1.93658985658208e-05
5.32299650404853e-05
0.000115779524554442
5.96355054815778e-05
1.40868515672373e-05
0.000102052081850743
4.4364721849797e-05
8.36598811909283e-05
9.51094962739012e-05
7.87863488046741e-05
5.23091417840898e-05
0.000115437681947076
4.80308071208174e-05
7.95407709705278e-05
6.057041443699e-05
0.00010004209568374
-1.00557858871432e-05
6.21782787199277e-05
4.86716745923288e-05
7.85575926163566e-05
1.7753904894036e-05
3.57583358325262e-05
8.36547613249654e-05
5.27532243011243e-05
9.10043561757646e-05
9.90279334492494e-05
6.54858330387816e-05
6.50878973847752e-05
0.000128902573644888
7.22266211019844e-05
6.49121571656478e-05
1.40588479140568e-05
5.94087912802523e-05
2.97388362550452e-05
5.66317570431552e-05
7.60631475160286e-05
3.85131742721194e-05
9.7364580898663e-05
5.50064708510307e-05
9.81790216461755e-05
3.32814685072847e-05
5.07180288462358e-05
3.90324072994589e-05
7.10199966324207e-05
9.69919512563755e-05
9.11037215404215e-05
4.63637934451797e-05
0.000118466421121849
6.33832239267926e-05
3.79452618302855e-05
7.90112920088202e-05
6.69146628256491e-05
4.21182314208019e-05
4.67982951547441e-05
8.79626260939052e-05
1.01676349390497e-05
7.89259198613331e-05
0.000112404653240025
9.28235467333346e-05
4.74846598685683e-05
3.64468102966468e-05
3.3985781283779e-05
7.72461926051892e-05
2.59487078459287e-05
8.87091911613049e-05
5.14901079335367e-05
0.000116252219762608
8.25818650217173e-05
8.18261017584649e-05
6.08434661130933e-05
4.12007783777708e-05
5.93124707918912e-05
2.21018320348652e-05
8.6653358732413e-05
4.6251716680801e-05
1.5454963107363e-05
5.54648427003328e-05
7.71553810536846e-05
3.74916374544242e-05
0.000120281980234924
0.000127280974360271
8.03460050646172e-05
3.40345511805317e-05
3.69594423881226e-05
7.87203494982732e-05
5.48778273676664e-05
3.4728671338763e-05
5.12852017901757e-05
9.18802363217331e-05
0.000105673197720372
2.97441058491349e-06
6.14986446581714e-05
0.000123165473218697
8.02555300798799e-05
6.44736074111011e-05
1.95695014838608e-05
8.22029282363896e-06
4.71761302519036e-05
2.57715175698003e-05
4.93659816990257e-05
5.58082382846472e-05
0.000111604692778678
5.9369975145133e-05
9.00662870508797e-05
3.91426202431835e-05
3.26021574077722e-05
2.50142303611915e-05
9.15862342724749e-05
2.73758562749938e-05
5.4182736814105e-05
3.07602897830787e-05
5.64219795387615e-05
0.000104216372024681
1.20458675332776e-05
2.1528331305241e-05
8.06920444155915e-05
4.15249147955927e-05
-1.45586337805173e-05
4.05433122951635e-05
6.75303714019291e-05
7.12681363021356e-05
3.03321738995416e-05
-4.14178573531123e-06
5.92443947977046e-05
3.10394101932813e-05
4.97419738856884e-05
0.000123658684983739
8.45240611427025e-05
3.0297583993225e-05
3.79893894880185e-05
7.61888447726487e-05
8.40707691484455e-05
3.57456172233101e-05
-2.22885669596542e-06
8.59472802985968e-06
0.000112638716560067
5.98269107365363e-05
2.74683128892138e-05
0.000135993762588767
4.50612552181185e-05
4.06131015317397e-05
4.67899674123906e-05
6.17462772588478e-05
0.000123030964260136
8.44009894834416e-05
0.000139875739875884
-3.0844914618771e-06
8.05386669957991e-05
3.01827650443094e-05
0.000128397502258638
4.35457681614386e-05
1.08587396902208e-05
9.38959203447165e-05
0.000107230271785191
6.97597163906571e-05
0.000124403766942741
5.27094282621777e-05
6.51544449119287e-05
7.88144258156787e-05
9.02729948037914e-05
7.95508581998919e-05
7.0818115523294e-05
2.29328225984921e-05
8.20668678434452e-05
2.16780180180122e-06
0.00011623895209519
4.84149656175253e-05
0.000100099922861313
6.69722673390124e-05
4.97269008120954e-05
3.54440664354876e-05
4.5756047590532e-05
5.5365884790084e-05
6.58303311606376e-05
5.69147200747236e-05
6.57231466951127e-05
4.5631986768803e-05
1.51549360291478e-05
8.56090932897905e-05
8.30724006560672e-05
4.77853344389722e-05
3.60581930163112e-05
0.000101392791278957
3.81486140947164e-05
3.16822349202858e-06
5.61866266450196e-05
3.77910013393016e-05
7.05925793048134e-05
5.73408845172139e-05
1.8245445234916e-05
4.31673973493262e-05
4.91208910527839e-05
3.25333915646271e-05
5.65345476892827e-05
4.6754849036924e-05
8.58697499248166e-06
3.02570615337327e-05
8.06910804585668e-05
8.59671815161626e-05
7.31946539910587e-05
8.61477754902521e-05
-3.10222984453453e-06
7.42631127748239e-05
0.000120527790241003
2.21997406512989e-05
0.000117176630916196
5.61856373909986e-05
2.2277353729724e-05
8.74209186908485e-05
9.9847643180242e-05
1.71730072433931e-05
5.2849393990452e-05
5.46915819729269e-05
1.09573147614462e-05
8.78881864774068e-05
8.60633386307185e-05
4.50419341062978e-05
3.73414136258524e-05
3.82813984843798e-05
3.41546903509166e-05
7.85758209977492e-05
4.92549233900389e-05
0.000120069438843926
4.95870209890452e-05
2.04542239271343e-05
-3.24324854322179e-06
4.31637998996897e-06
0.000103865923296705
6.88707718164521e-05
2.72407784930577e-05
6.66939196090338e-05
6.82906283164509e-05
6.25315821799225e-05
5.15106467195923e-05
9.0413317091971e-05
9.11730651633503e-05
0.000102966255062904
6.38598377456396e-05
4.12247437497066e-05
7.38458033019958e-05
4.23745781893567e-05
9.57294683169441e-05
2.48260018455121e-05
9.83164225064881e-05
4.54879180307889e-05
0.000142734365832865
6.93763347817191e-05
7.87257105023652e-05
2.78718413417753e-05
4.55859211241512e-05
4.17117609700288e-05
1.33374536443161e-05
0.00013010462932814
4.88240728184757e-05
4.24983380611625e-05
4.3582515740251e-06
6.58376932951716e-05
6.32865279818985e-05
8.86737042213649e-05
2.86613405241823e-05
7.99939001274403e-05
3.36728160028953e-05
6.82368492711146e-05
7.75316470980572e-05
3.18718752374578e-05
0.000129729870478698
8.2187211635472e-05
5.05812405769343e-05
9.1338905084572e-05
6.14140137410401e-05
7.29350614046814e-05
0.000116902275653878
5.08747169982961e-05
4.86065990669124e-05
4.97629291002598e-05
4.20527447050361e-05
6.8858812117066e-05
5.97124405180543e-05
2.94959578262323e-05
3.16946629692832e-05
3.69164362604198e-07
5.99615161751449e-05
7.13779077801803e-05
4.8158772432743e-05
4.46915485815626e-05
9.27451647363037e-05
2.41697480143928e-05
6.03459010717448e-05
7.9715146211765e-05
2.48098819925683e-05
7.05934839985978e-05
7.42308864037998e-05
7.21280258203059e-05
2.93819152570124e-05
5.01407178087291e-05
5.96436834888381e-06
4.46097186856733e-05
2.2774898672362e-05
7.41116604939666e-05
0.000122551652045225
4.15817172036192e-05
5.66448715868843e-05
4.50207918243712e-05
9.63532871795359e-05
1.48708659201926e-05
5.8123380649736e-05
1.47619654044947e-05
3.21525034153396e-05
-2.36213588498337e-05
4.9101204649376e-05
0.000113366843736622
6.02892828669844e-05
2.57360144259548e-05
6.8829849867738e-05
8.78860662668283e-05
6.22000563785086e-05
3.71010084776743e-05
7.62813072420498e-05
2.77219975890688e-05
0.000113205323299046
1.97731499975481e-05
7.21352543964636e-05
5.18268386369423e-05
-4.41968544216852e-07
5.13183937824308e-05
5.39167226096408e-05
1.53377958798362e-05
3.78044747949583e-05
1.96630136855666e-05
0.000111836166011935
8.86644595115021e-05
8.37561516457176e-05
0.000111220406284494
5.51964013259482e-05
4.48406066226703e-05
3.74266314938028e-05
3.46971859828429e-05
1.86833605567306e-05
4.7130950915933e-05
7.89050070954356e-05
8.87849898605083e-05
4.13554536097205e-05
-9.32096471609189e-06
4.75554184080541e-05
4.21722949222394e-05
2.39490535407667e-05
5.50923584429599e-05
7.71550177898549e-05
-2.27234409796772e-05
0.000100858237175821
1.56962499907721e-05
2.59259544020777e-06
0.000115621739006271
8.98259735183762e-05
7.66832200251549e-05
4.7196393614265e-05
0.000116366441171561
4.09019656856586e-05
6.16059921302484e-05
9.075496713386e-05
3.64379947297292e-05
-8.43404682729001e-06
-1.40478098175617e-05
8.89669504810256e-05
8.2748928166453e-05
5.89296592824322e-05
-3.0538393808959e-05
3.05897896877531e-05
2.00617642265425e-05
6.84726445504782e-05
8.43884261471071e-05
4.27873174009899e-05
1.52347551845509e-05
-9.76151413650733e-06
0.000133689604470678
2.58133355095164e-05
0.000106933960189476
2.06811232457334e-05
8.17135491209681e-05
6.47207302610469e-05
6.17247844379348e-05
4.36824954328252e-05
1.50474022595031e-05
3.68588498595371e-05
6.61957289977157e-05
9.53416435299348e-06
6.84003230635848e-05
5.22674419681666e-05
9.21218006047222e-05
0.000106336015905328
8.61996866005972e-05
6.863154302558e-05
8.10408031265723e-05
9.01107578766748e-05
3.45302718293034e-05
3.48010337951711e-05
-6.31205974324287e-06
3.24840462763012e-05
3.19876531045833e-05
4.70288522356364e-05
1.0818201152656e-05
8.75988860488125e-05
0.000142925605907569
-5.87205867197998e-06
-1.34208773895692e-05
9.28014942234503e-05
6.13983686349472e-05
2.13517722545584e-05
0.000104055432726011
-1.95345990231304e-06
0.000130494408570242
0.000122701171863252
5.71796862700817e-05
5.30495982777363e-05
2.31458374093088e-05
6.76134269676873e-05
6.14903360908067e-05
5.8407660408261e-06
4.0363666559894e-05
8.79306572724976e-05
4.96603299935229e-05
2.78385856853539e-05
2.5657016081195e-05
1.89752311714807e-05
2.66040845817962e-05
0.000111882580261733
0.00012248935685208
7.9074668232319e-05
4.3677742120244e-05
4.24746616101446e-05
4.23241574679767e-05
6.21176455556366e-05
7.79710590874251e-05
5.64506013777077e-05
4.42194887788479e-05
8.68778351807274e-05
1.93201466086581e-05
4.0955511978458e-05
4.85787403088429e-05
8.17499463619115e-05
6.42301464688967e-05
2.58748449568419e-05
-4.18532530147455e-06
8.02525271989475e-05
4.60018914403229e-05
0.000117818108556701
5.6342283549512e-05
4.71956762811605e-05
-3.47925906111147e-06
2.86037231577013e-05
3.60070357857698e-05
6.61570088775505e-05
2.44160984428774e-05
-9.96508611852146e-06
8.33962909053138e-05
4.53005109006177e-05
7.09142055663514e-05
5.66662738924966e-05
6.94046764328445e-05
5.7793080451157e-05
7.97259591766061e-05
2.11241086468528e-05
-1.8093944749668e-05
6.56508184717936e-06
0.000106638502708506
3.91334163115667e-05
5.07881103368413e-05
6.54484556427906e-05
8.01690719839876e-05
6.79904894453923e-05
0.000121225074561509
8.72242277163806e-05
4.07027038558338e-05
1.50158195653744e-05
3.13761776779303e-05
9.10777493395599e-05
-8.72704738854698e-06
9.53251727912709e-05
3.36181281804694e-05
7.93605279297892e-05
6.6462839060598e-05
5.46463363888559e-06
5.71435025549879e-05
-3.02148454490225e-06
1.0914143622994e-06
3.78455065489172e-05
9.73090217681683e-05
0.000131049851133722
0.000102223636944687
4.89916557759964e-05
9.2359685400464e-05
6.22702130066529e-05
6.35033795936065e-05
0.000111753882791388
9.80070244113547e-05
5.31058462811678e-05
0.000150878662999212
5.91886553550568e-05
5.58247437445549e-05
5.08863157004279e-05
2.62299369972715e-05
5.63157549232997e-05
5.9866473924133e-05
8.3496699244086e-05
4.91996692407441e-05
6.16350463543455e-05
8.09569537762901e-05
0.000118077707727737
9.82625162950388e-05
5.53395745450215e-05
4.44630048504929e-05
8.76344708171675e-05
8.98879870930002e-05
3.123919811844e-05
3.19062391131597e-05
4.36279869891716e-05
6.96760733717142e-05
3.5749760850838e-05
6.9269859219063e-05
6.30779677542121e-05
7.13386312026559e-05
7.67989255557433e-05
8.04539697521394e-05
7.02302542775232e-05
7.12353036083184e-05
9.93541071656814e-05
4.30406928330574e-05
3.51259921548267e-05
1.03102719446442e-05
5.60881755382445e-05
7.68609292817861e-05
0.000104555443099646
6.2419940088319e-05
0.000159998977510632
0.000111225340197558
7.26754209315313e-05
6.82389298116389e-05
4.94770854968091e-05
3.83925758148406e-05
8.65243494533895e-06
7.10361132201432e-05
3.43556651704289e-05
7.8950980606252e-05
8.30461669201036e-05
9.24663702275591e-05
0.000113579058955289
9.84543800123687e-05
5.93441408552837e-05
3.55773068267785e-05
7.68161681473027e-05
3.31606554362634e-05
0.000106427398918071
7.25254287744666e-05
3.98691089534391e-05
5.22193001300943e-05
7.57885873937184e-05
1.63948385010222e-05
1.19409286113644e-05
7.45102992202667e-05
5.59475940943147e-05
1.9025741868769e-05
6.97389885828525e-05
3.5545433661528e-05
0.00010944787496788
0.000111147831354696
1.94707508046049e-05
4.46391748825485e-05
3.22907623747298e-05
2.09738232198705e-05
6.0485218656639e-05
4.99488559521189e-05
7.28541150947546e-06
4.58790592598095e-05
3.70463243335011e-05
4.57022493098295e-05
2.60310900685042e-05
8.38338337152102e-05
8.19093773169839e-05
0.000122157794966321
3.41678883721318e-05
0.000102376871255054
0.000106072649906785
9.70174367791364e-05
2.16481530928577e-05
8.06734008244502e-05
4.24688515188969e-05
3.20176536455218e-05
8.66963801592259e-05
0.000100376727081743
3.90631352635574e-05
4.70475236635423e-05
4.89868675652387e-05
8.43923912196586e-05
1.87570074819212e-05
5.76905381108745e-05
2.68358394447125e-05
8.41806342306891e-05
7.12191604974191e-06
3.68456458706255e-05
0.000121130471264384
-1.77757019645605e-05
2.93840127645246e-05
8.06674540860849e-05
3.29082008435976e-05
6.02779229794303e-05
9.88507098760373e-06
-1.16189533398242e-05
4.05669014015549e-05
3.8921143721449e-05
5.14003915119696e-05
8.36630661388023e-05
3.58665276073596e-05
6.02641509571216e-05
5.88712020380278e-05
5.31254315703659e-05
9.0835081193833e-05
3.77817156446093e-05
7.63991497673822e-05
4.30689169155827e-05
9.35603861797904e-05
5.09051629165365e-05
3.99795905477117e-05
7.5144176819183e-05
9.37721030143528e-05
3.48633178337212e-05
9.09309082057436e-05
2.68164746321034e-05
5.00337392898654e-05
4.0871506271131e-05
6.18283834358876e-05
7.91216855862599e-05
6.29170217016229e-05
7.35417371769768e-05
4.91120895376754e-05
9.72176127481729e-05
7.996549817204e-05
5.83023905573065e-05
5.02147116879127e-05
5.30534604066131e-05
5.49432432831702e-05
1.10177959058962e-05
5.50802072062979e-05
5.0651469251433e-05
5.33421437999402e-05
3.30846596647e-05
8.21916116751538e-05
0.000129316571444214
3.59283497825791e-05
7.64754448080654e-06
6.76252215912345e-05
5.76098340537479e-05
5.51871659442464e-05
0.00013293975053972
2.97088817017696e-05
7.22240240589114e-05
0.000125131649083409
7.55434479416747e-05
6.59162317242239e-05
7.85555985206404e-05
0.000103067508339623
4.97748912504564e-05
1.18080679740155e-05
6.9517649750104e-05
8.2048436423136e-06
3.61473037999272e-05
6.69864565292997e-05
3.6685114476653e-06
0.000104314603125226
4.18046627289329e-06
7.10810341598412e-05
5.94580236573875e-05
0.000111348164156307
6.85432869981582e-05
0.000100973233088869
7.68206529317428e-05
9.89701435494779e-05
2.77734044651749e-05
-1.38005467245366e-05
4.80301994196981e-05
8.78697208427658e-06
1.98264321202628e-05
5.96908004926358e-05
3.3646908691806e-05
5.89865767770733e-06
0.000106265138653684
7.68964801606853e-05
6.42597997344659e-05
6.30903274837786e-05
0.000106051387190063
5.5932510306106e-05
9.19304443798755e-05
0.000109981478439499
4.88722516709261e-05
3.01481569101954e-05
3.19733129985404e-06
4.20464907636353e-05
-1.35371439198692e-05
4.62794075043961e-05
7.4119185033286e-05
6.66004981121883e-05
5.57961507120781e-05
2.28556392434757e-05
4.71063997760173e-05
3.55085879238438e-05
5.0858900146681e-05
4.84530772140628e-05
6.30669938152586e-05
-1.01625450804376e-05
0.000127370958568881
5.77285558928588e-05
9.47789637901083e-05
6.76674622173458e-05
0.000109748164225689
7.44729347518622e-05
6.92251761580404e-05
9.80562660060986e-05
5.56133611623871e-05
8.43252465236092e-05
9.38932884823386e-05
1.16067263448313e-05
7.57148994802265e-05
4.45030175304844e-05
3.15077510393672e-05
3.96083642101872e-05
8.36862215750739e-05
5.07859841024445e-05
6.77092840497546e-05
0.000141274434359879
1.2675052914956e-05
3.08761965898094e-05
4.46328044076625e-05
3.8569126979966e-05
5.21565629529547e-05
3.48541705107349e-05
4.78416342381746e-05
9.46113526603786e-05
5.02750402679808e-05
5.03126540962079e-05
4.56223775405579e-05
5.50079350111553e-05
9.15269863824872e-05
0.000103930448297778
0.000104256017183897
2.76793142010932e-05
9.04298253520771e-05
7.40806893413932e-05
0.000111506208670855
2.21522170945481e-05
3.38538992652086e-05
7.42437067318539e-05
0.000154561100162858
3.98673184760072e-05
5.34128108235876e-05
6.84314733761041e-05
0.000105860880599709
9.48444809183137e-05
0.000107178589913108
4.96199638022673e-05
6.11677000551946e-05
3.04903790350824e-05
1.26991819634785e-05
3.93229398973345e-05
3.03124419371127e-05
3.64157301402176e-05
4.27381389394764e-05
-9.50936484306039e-07
4.64907590649321e-05
8.26039853875566e-05
5.14405617206111e-05
8.57890885257695e-05
2.04947514146948e-05
7.91142712344284e-05
9.02055591847684e-05
2.13595703359114e-05
6.626896256635e-05
0.000110101166198762
-1.34611013256827e-05
6.47807889380914e-05
9.57026793423934e-05
3.46703836787174e-05
4.81051459466886e-05
5.66202316446111e-05
1.5778629444372e-05
9.43422057946061e-05
5.00920163920757e-05
5.84999020286834e-05
0.000122769707186553
3.98087922484266e-05
5.03778961376893e-05
9.67356878497468e-05
3.06410265126522e-05
6.06231107161438e-05
-1.51808735935388e-05
8.0006239986883e-05
-1.68850822036946e-06
2.75198219777205e-05
9.56145742300657e-06
9.65005694143867e-05
8.37402049600132e-05
0.000112061980089044
6.93045153098164e-05
0.000127435213667456
3.01814023403169e-05
2.39214820569389e-05
4.28248072571899e-05
4.179866991924e-05
5.63304833173113e-05
5.83789502878736e-05
6.90037472135981e-05
4.27911203584859e-05
1.1412634659285e-05
0.000102687167989801
5.72760193693334e-05
7.57302960101037e-05
6.39255718569832e-05
0.000102849483991977
7.45343967274278e-05
6.94124722014878e-05
4.43122158726912e-05
9.96853232690607e-05
7.47063860798806e-05
7.54080607361855e-05
9.25414162407419e-05
3.72282936191697e-05
0.000117899451987077
0.000102649405030599
-9.30708696522861e-06
6.48525522044713e-05
1.30286558207476e-05
7.052999548588e-05
7.18392937495552e-05
6.40557380338085e-05
9.03548933181246e-05
2.7753837225557e-05
8.0727999618129e-05
6.40057473080146e-05
7.54275560853135e-05
1.48729452657501e-05
2.2792173369606e-05
0.000101838438999503
6.26744124772435e-05
6.92294970960935e-05
-3.32953287340533e-05
5.22384208868463e-05
3.63289359740497e-05
0.000103995890587072
2.33408617594608e-05
1.23046581473769e-05
-2.54825405609802e-05
8.00680262458731e-06
6.25976079517589e-05
8.49575919688683e-05
3.48355376895215e-05
8.27296460866007e-05
2.28630081847257e-05
2.24931598875091e-05
6.12495179824972e-05
9.77562452624166e-05
3.92065566735702e-05
6.43567269948525e-05
5.60888052687737e-05
7.9460460729927e-05
4.5314629328371e-05
8.66152090142198e-05
7.80692163495741e-05
8.65559429596094e-05
4.27754783332306e-05
4.74850792723457e-05
9.62005850070767e-06
5.99506367379299e-05
0.000121937123460174
4.15189959817626e-05
0.000101188046662179
6.90679702123448e-05
7.64803882937298e-05
2.54700280819806e-05
0.000129779335228756
6.97645397599982e-05
5.02516830566997e-05
4.47430801612517e-05
6.89258232493381e-05
5.48760026737401e-05
5.17198625065373e-05
7.21981562953335e-05
0.000149399730161909
9.0686844157169e-05
1.53621056291312e-05
9.0861562954444e-05
2.94330151683406e-05
3.28757704145926e-05
-1.03610360254962e-05
3.65456862477387e-05
8.00806893828643e-05
0.000107295184298269
5.10356090849604e-05
6.33775429870173e-05
6.73578524665672e-05
8.11323492250901e-05
0.000107918299788649
9.23107434062877e-05
4.3646451735968e-05
7.15530505000133e-05
5.66411912668437e-05
6.78472854673785e-05
9.780104016724e-05
0.000102348524369476
8.96718759393469e-05
9.02679659870947e-05
8.53187532811793e-05
5.21947407488172e-05
0.000106501586815874
8.20018419087344e-05
1.64367683941399e-05
9.77307077777361e-05
1.4866122010659e-05
6.18197981936633e-05
2.79404274093082e-05
6.82277179028648e-05
8.39710650571951e-05
6.73386309424396e-05
6.11580859100372e-05
3.04838826574539e-05
6.46468852883345e-05
3.18320325839406e-05
7.32573449566923e-05
5.05487957024321e-05
3.49340373180349e-05
0.00015416616790424
9.73794486803728e-05
3.19698221493679e-05
2.45083697929967e-05
3.10901519442068e-05
-1.792336465291e-05
9.20944554457165e-05
1.13475274387911e-05
2.81899262473429e-05
4.70637725937642e-05
4.14702162819562e-05
0.000105663929599086
9.63058228168496e-05
8.87579822407367e-05
5.70570208081866e-05
8.52137909408343e-05
4.38164858259592e-05
5.96627803984566e-05
7.07249301881009e-05
5.95150766575419e-05
7.13339397646589e-05
1.06229640758557e-05
3.96145439019806e-05
1.64948256266701e-05
2.35566261644473e-05
3.83624406388128e-06
6.0018166615352e-05
0.000110018804601866
7.39837813669859e-05
6.99967914940103e-05
0.000114964840578754
8.35265402644776e-05
9.30240726408616e-05
2.76115845516846e-05
4.68073644324259e-05
6.00653585604354e-05
2.95770396833578e-05
7.19030821073709e-06
4.36536551819947e-05
4.08104995278944e-05
6.13817327755744e-05
5.05520180692058e-05
5.55353674330811e-05
6.52558794793217e-05
6.14161901562873e-05
6.97587810563709e-05
9.82905754856151e-05
5.86967980391605e-05
-2.34672378179845e-06
2.68872851043627e-05
7.13771383167948e-05
6.5078363070461e-05
6.61891870609436e-05
4.20480915140321e-05
8.73703047832254e-06
5.11041537512033e-05
7.12379702731881e-05
1.07324191145956e-05
5.41926312828857e-05
9.85287887389304e-05
6.11454375348124e-05
7.90145730474395e-05
7.19165254269695e-05
8.31079079592645e-05
5.37596115085835e-05
7.62626415676656e-05
6.91552147840128e-05
0.000141111544043586
5.40178531134531e-05
9.72380157518174e-05
6.54654872815267e-05
3.21424104740126e-05
7.93651478568609e-05
0.000117400644652294
4.67838649862506e-05
9.64872415631029e-05
-1.46803321676514e-05
4.87427522230232e-05
1.50965363875256e-05
8.30660475266437e-05
1.886780374826e-05
6.03254905068302e-05
8.95143220463291e-05
6.78544029614654e-05
8.26141573323236e-05
2.55326212511432e-05
4.56636484513572e-05
3.26614636574278e-05
0.000118465150326896
0.000160080175750065
4.11873191606424e-05
8.59544723154797e-05
4.23541384737877e-05
7.12896102539133e-05
0.000105566924076996
1.92726819817698e-05
4.48258948935106e-05
-3.50461237085952e-06
6.49485895424489e-05
5.4576125584416e-05
9.08638662795451e-05
2.13915171409627e-05
7.98555182218236e-05
4.65386793835107e-05
6.80627596985285e-05
5.35935210874414e-05
4.02973090550745e-05
2.38519329156459e-06
3.2718488249295e-05
4.18636555067211e-05
6.30136673260595e-05
1.47451599891061e-05
5.34176681457293e-05
3.45288259951001e-05
0.000119413436344258
4.75087220976585e-05
3.84309516318529e-07
2.40036414482498e-05
7.62484064592524e-05
7.97715762863797e-05
0.000101778255469063
1.48100078694814e-05
7.78521848973999e-05
1.8232397870571e-05
9.7796912784046e-05
6.21992414976278e-05
8.73377469569365e-05
1.60130549717689e-05
6.59840287365309e-05
4.18132221412946e-05
-3.53205675495597e-06
-1.2415704964792e-05
9.68084268116742e-05
5.55941548020217e-05
6.6229079825336e-05
0.000113249516900353
8.85875298263524e-05
-6.34173880142316e-06
4.55263445606359e-05
4.60154214687183e-05
7.33910308899044e-05
8.44305191126331e-05
5.4150867958761e-05
5.61689842222038e-05
4.05325876339572e-05
3.74923223521822e-05
0.00014285286444299
-4.04549030103512e-06
7.91181665017244e-05
3.79687935426422e-05
4.23205438598266e-05
3.07903411121307e-05
2.2942314994661e-05
8.88215487102633e-05
1.80861420414119e-05
0.00012367401953015
6.46299533318879e-05
2.56129716394151e-05
-1.07240220440128e-05
2.63042769832746e-05
4.44078389101525e-05
7.88116238390348e-05
0.000134205341693405
2.28768166741866e-05
4.99867347890082e-05
1.21139568353897e-05
8.86406257494013e-05
5.24576240218214e-05
6.43894539792905e-05
6.64967911204076e-06
4.07008957600809e-05
9.74745382461202e-05
1.93826971497735e-05
7.67387972525152e-05
8.16775442359505e-05
0.000108786721170797
6.05538993146413e-05
5.1053351136994e-05
4.57900690680116e-05
0.000144243793443293
0.00010902658509462
6.55067188664946e-06
7.86969258498679e-05
7.17708669398269e-05
1.57963614847148e-05
-1.09308442619559e-06
6.29726060087507e-05
8.45722394718512e-05
7.94502844381001e-05
6.65594665782051e-05
0.000103269495293501
2.23536498151271e-05
7.27657196608944e-05
6.91266690902354e-05
-2.27485659969484e-05
7.12045047603384e-05
5.03574006457248e-05
3.39170453817046e-05
6.45216715221099e-05
6.40479910201319e-05
5.70730575542285e-05
4.0496715644177e-05
8.49093933778999e-06
8.06838158241863e-05
8.89805734960391e-05
4.59936053267517e-05
5.27843655237922e-05
6.91299039852348e-05
1.00872053377744e-05
0.000100157882559364
4.97277162727223e-05
2.65797471860233e-05
7.66052890462251e-05
7.47724185778884e-05
4.00502733991791e-05
2.11400243596783e-05
0.000103389147950514
8.67824990090818e-05
2.88590532633526e-06
8.03896757505455e-05
1.45717101134435e-05
4.23000771225051e-05
6.10517055604285e-05
1.97751059663274e-05
4.60138549775758e-05
6.83645488653789e-05
8.87440838878899e-05
5.4336990551246e-05
4.43712466066486e-05
2.71682986352605e-07
0.000103422201467483
4.15090545275007e-05
7.66821862837821e-05
1.78665148787006e-05
4.91870331616389e-05
6.28628175929764e-05
4.219378801584e-05
9.15005808301271e-05
0.000141542246067581
6.94347937800043e-05
6.36953922605565e-05
6.10381225961789e-05
0.000106394953771531
0.000113299109590849
3.94429901815523e-05
3.0792317430575e-05
8.04161628822519e-05
8.40899281143061e-05
8.09336488439671e-05
9.69413911245588e-05
4.78872937715193e-05
5.32708847644039e-05
4.07653777457282e-05
8.64909185533032e-05
6.29410968265652e-05
1.31868660999485e-05
5.0265219754183e-05
6.52351338609863e-05
4.18706410332432e-05
6.89609936782997e-05
7.11730038390225e-05
9.1112464798418e-05
9.08830971427056e-05
7.53100343631997e-05
9.64660737031062e-05
5.06742143720989e-05
4.64124917984228e-05
7.08155583448021e-05
6.72572318555799e-05
8.27626990616813e-05
6.64434627939191e-05
0.000118866000570428
6.23443350026877e-05
4.14097414030426e-05
-6.1292487716971e-06
6.35383189704214e-05
2.61350634510255e-06
6.28432980309658e-05
0.000133939011484879
6.56888524178073e-05
0.000103460142699504
5.02331293438898e-05
2.22001708500763e-05
9.07234790665786e-05
3.83642797022766e-05
7.19730103044108e-05
9.52673801142408e-05
5.06044318364135e-05
2.94189032808512e-05
0.000110137188214811
7.11408651231174e-06
6.77659108939886e-05
5.27630537625927e-05
9.23025270281613e-05
4.19639085574812e-05
-1.78967519749541e-05
4.37428083918976e-05
2.90924942698145e-05
7.79208310101013e-05
4.07113683476698e-05
6.25520799910046e-05
6.92482473367161e-05
7.484383111055e-05
5.49732518550977e-05
5.10501792101978e-05
9.50002845037304e-06
4.55158507220395e-05
4.04473510812012e-05
4.51040675662826e-06
0.000108720919121671
6.12826583328186e-05
8.10218182042174e-05
9.02000056511819e-05
3.39985772783271e-06
8.03417088159929e-05
8.54204121775454e-05
4.10403851862096e-05
5.6804870027763e-05
7.04370561862327e-05
7.39015849704328e-05
5.70113989872559e-05
3.38755334680428e-05
4.38509506297986e-05
8.03397100529142e-05
7.33797221399354e-05
3.89395816215869e-05
0.000103937705761297
2.77844942990289e-05
1.33942911921259e-05
5.95894610984213e-05
7.17107426177975e-05
3.68969260224602e-05
8.69708557051429e-05
0.00013205944504696
5.60756459623407e-05
0.000105847382565937
3.79338991302547e-05
6.82423290583124e-05
-1.30545933008131e-05
7.72071252474595e-05
4.03474771749424e-05
1.87907589954209e-05
2.69760222033702e-05
8.46301441838881e-06
9.01152086495179e-05
8.70159616639507e-05
9.6762919926595e-05
7.20850598557686e-05
6.47260775968363e-05
0.00010853981230314
2.87298573908306e-05
1.55227192625453e-06
7.93887279969011e-05
3.4577021355197e-05
7.11940457314283e-05
-2.26781847205502e-05
3.56564943414541e-05
7.80796127710266e-05
8.9165945878039e-06
2.3634410896376e-05
6.69406298186858e-05
4.830364978011e-05
4.83043481539887e-05
1.83947869667335e-05
8.20210178605036e-05
4.14982265522047e-05
8.07897964552137e-05
2.64361447900368e-05
8.0130061835788e-05
2.29209247917689e-05
6.74025576915138e-05
9.58804887645e-05
3.96802965219799e-05
5.63010483152565e-05
5.46404463297746e-05
5.71678454607412e-05
2.5508460282797e-05
6.8088339911483e-06
6.3815680373053e-05
7.8794634972225e-05
5.13837160824704e-05
0.000109887638389266
6.49156005481755e-05
4.65000449017681e-05
7.97345666086176e-05
-1.4596456626875e-05
7.0107583699852e-05
6.83355521006222e-05
5.04902044009224e-05
7.87132634170119e-05
0.000101029676804009
9.20683702611525e-05
7.62197364212463e-05
9.27557212194518e-05
2.24590693184151e-05
4.61343430593578e-05
5.24232784554428e-05
8.98706023835631e-05
9.11203050695811e-05
7.21977165274746e-05
3.67679015888656e-05
5.33799352977816e-05
4.5162119961276e-05
8.41109371571577e-05
0.000107274007118764
1.86774651600049e-05
8.70834537533981e-05
5.57148048057389e-05
5.19821211549199e-05
0.000103903750501941
1.17379967505326e-05
4.83179900297112e-05
4.45918487043465e-05
7.73061322534904e-05
6.96158321362586e-05
0.000118091351528416
5.65058402985851e-05
0.000113853811975241
6.50323300423864e-05
6.43378822680717e-05
7.10272312250086e-05
2.38516932909137e-05
5.03439734806016e-05
0.00010775910099572
5.01350306813903e-05
5.43697536572556e-05
7.45457850231534e-05
0.000131402193199906
9.58398685476454e-05
5.52466978832864e-05
5.02804004405258e-05
6.99567251753048e-05
5.36874455500933e-05
3.36785139004845e-05
6.32008863123498e-05
0.000120290900013957
5.81766655143485e-05
0.000123758242917361
9.07350017825746e-06
5.23598485787335e-05
7.72699579815361e-05
4.88320765937129e-05
8.21799753368233e-05
4.52006603568605e-05
3.99900180291689e-05
3.81423370371745e-05
8.73880509794307e-05
9.16829476927519e-05
3.801153881386e-05
3.64814674449221e-05
4.91711921592165e-05
-1.97317905347741e-05
4.47356184998582e-05
8.92124595881846e-05
4.91139449443232e-05
2.47834100894515e-05
0.000112614660235706
8.34239586304372e-05
3.92015241277752e-05
3.43912490630081e-05
9.83349150340645e-05
-2.02545526330362e-06
4.13089039376499e-05
6.53557374002542e-05
1.38362204415571e-05
3.3209153819766e-05
6.05367008818228e-05
2.90941048103841e-05
9.86074077524552e-05
3.91034454654167e-05
4.24211271969649e-06
7.83087059760515e-06
1.11995815177906e-05
4.34619203141938e-05
4.60213883071783e-05
7.88165941714709e-05
0.000123942055829843
6.55905143878061e-05
3.55915593649878e-05
8.03270114883729e-05
5.79013473272786e-05
-1.83203140730113e-05
3.92441331173096e-05
4.66267322428441e-05
0.000119924904115793
7.18377723923559e-05
8.22859272535919e-05
2.47201119275393e-05
5.34127383380424e-05
0.000103384591864694
6.18721335852138e-06
8.03558526274736e-05
4.73305778200485e-05
5.69960644530607e-05
8.82165519044664e-05
2.23412161160113e-05
8.83623534211343e-06
9.74545231390513e-05
0.000102943426970944
4.36408536088482e-05
6.13252080586098e-05
7.18931575488164e-05
6.94085659478035e-05
5.81668252566992e-05
9.59100495829405e-05
7.9564969562911e-05
8.9759993149055e-05
2.21053381335454e-05
6.99618011875093e-05
9.11071086953022e-05
1.44561618738055e-05
9.36267464064167e-05
5.87268918706621e-05
4.32309963670756e-05
-4.55334376696451e-06
2.86005209106893e-05
0.000117680809688269
-1.72097871978587e-05
8.25130834060138e-05
7.64913356232408e-05
1.73680661741073e-05
2.48057970945917e-05
4.47282489146397e-05
6.9991518736468e-05
3.26557457942001e-05
9.03069827519554e-05
4.54454665549461e-05
3.50444046111901e-05
4.84737356718758e-05
5.51300777261797e-05
4.95060212475777e-05
6.66503635269703e-05
4.458589128569e-06
8.44665583219657e-06
3.60765418742616e-05
6.80440874992279e-05
6.14355053971544e-05
0.000110661555121542
0.000103265751246376
6.8641068516738e-06
5.10929712474193e-05
1.75089097259577e-05
3.27273617772917e-05
4.47924276405485e-05
1.2017707381777e-05
9.4522206210672e-05
8.35649857131029e-05
4.31868007268873e-05
6.00723333751831e-05
9.3720522166091e-05
3.11801369557888e-05
2.95925605620658e-05
3.37264572837504e-05
8.31235744416366e-05
5.13769101892526e-05
9.01402123225747e-05
2.17781731164631e-05
8.74997589845073e-05
6.77092874779955e-05
9.72502954540146e-05
2.88896284048869e-05
9.34514236350533e-05
5.01447928643887e-05
5.04825027745356e-05
5.20026030446713e-05
0.000114817850776603
3.53231500783432e-05
0.000117961149009065
1.87894832913239e-05
6.85200241622757e-05
9.7570889729069e-05
7.20741702516e-05
0.000119211318860014
0.000113218251509395
4.33949594663183e-05
6.44803824831615e-05
1.83042130762579e-05
6.78627026269425e-05
5.11952645147802e-05
5.08244314444598e-05
2.380748964878e-05
1.17502539086589e-05
5.36724602174557e-05
8.72913719031983e-05
4.75122734982836e-05
7.20689446210494e-05
8.73396450298657e-05
-1.24967308803222e-05
7.57871780334374e-05
5.21282463430267e-05
8.28823463215238e-05
4.38412504735117e-05
8.28331698927534e-05
2.0972451993055e-05
9.38517440483039e-05
4.57774976966349e-05
-1.03140599166202e-05
7.5020427149533e-05
2.576736129821e-05
9.98231679008374e-05
1.35052270330021e-05
4.56742100873745e-05
7.86847775009928e-05
7.79889715060666e-05
6.9967898907485e-05
6.58978156544427e-05
7.92262370228656e-05
9.61246743918765e-06
6.89086789236958e-05
0.000103405895378455
2.57604098891034e-05
0.00016159514557422
0.000131121438958291
3.18412691697047e-06
3.33950693954747e-05
7.5423303560691e-05
9.68550265117352e-05
2.07194123862665e-05
7.27254491417399e-05
3.6340610618795e-05
3.22112451307428e-05
3.25581621878146e-06
4.4953698555431e-05
7.43022173082086e-05
8.53947252971991e-05
8.19630301848561e-05
3.50472382451585e-05
5.6756396055778e-05
6.75306290180458e-05
6.53033162560307e-05
5.71755856960469e-05
2.73007008854429e-05
5.7148296388372e-05
9.07362863620549e-05
6.73500630907483e-05
6.50121876108234e-05
4.28129515594577e-05
3.71802395771219e-05
5.91527440749183e-05
0.000101910625375119
3.93986844825162e-05
6.13504363882514e-05
8.96539937367439e-05
6.16033316044987e-06
6.36897868540768e-05
7.67524749755331e-05
4.28225029541832e-05
9.98985873839924e-05
3.34905396354713e-05
6.08871044267919e-05
4.70324975084149e-05
8.83776823386725e-05
0.000111505113346668
1.369497284321e-05
9.37434720423377e-05
6.18166444345376e-05
0.000118204504494342
6.42282776207791e-05
8.17185549394166e-05
3.51879532882526e-05
7.07412832042548e-06
4.40091155988457e-05
8.65528056656295e-05
0.000105425999244571
7.27371511519477e-05
4.183298266675e-05
-1.98550944865191e-05
4.2105924975137e-05
0.000105973083103613
2.60614551340986e-05
1.02799191511218e-05
6.13238232356084e-05
3.89040499830533e-05
3.26124534402349e-05
5.01492985440666e-05
-4.22191409526493e-06
5.87625062351923e-05
6.81757090754733e-05
2.65584079534337e-05
5.43356644778829e-05
0.000112680492912951
2.87755912210862e-05
0.000113909699408142
3.7826745715923e-05
6.7520135720912e-05
4.36946574226296e-05
6.99941780987785e-05
5.26026837487221e-05
0.000115958057733949
6.48088631218302e-05
7.39881396293199e-05
5.87463649416297e-05
7.12817303988679e-05
5.20224611512664e-05
2.41828670990297e-05
2.88179782328065e-06
0.000149435707963263
0.000114872611041151
3.65675192337215e-05
6.27400025698165e-05
6.07967483288766e-05
3.52212714826823e-05
6.12106829465724e-05
0.000112580414054022
9.9989622333707e-05
3.41509065003813e-05
7.25648149032247e-05
5.10255324499948e-05
5.00406206924949e-05
-4.49104128440155e-06
0.000103772316815034
8.87215876682875e-05
0.00012975853214599
7.68497106511807e-05
7.3975831061237e-05
9.69543816634896e-05
0.000115108113430028
2.76747454008317e-05
0.000124682382321747
9.35110768227635e-06
5.43699883894149e-05
7.52405792861548e-05
4.71834624964284e-05
6.40871066130593e-05
6.47222070251782e-05
0.00012572261001937
2.14760354690539e-05
9.11096784209199e-05
0.0001115804970409
5.01800261901257e-05
7.69091685288251e-05
4.04973312132437e-05
1.23045900907226e-05
8.05853916219786e-05
2.66936096574146e-05
5.19272101128039e-05
8.48887276043467e-05
3.78368315136561e-05
9.32520939560444e-05
2.59872564074499e-05
3.94308710819677e-05
5.71683723482854e-05
2.23970637456711e-05
7.82724717002521e-06
3.29604795396436e-05
6.77970409523103e-05
1.38798101000167e-05
8.96282754139148e-05
6.01437637378028e-05
3.72365872951795e-05
5.39832508655187e-06
7.17594671480601e-05
6.06900588127279e-05
9.12638122375251e-05
0.000116262884039831
6.45899956831849e-05
3.25964797565596e-05
5.41197869097316e-05
5.96919711173435e-05
7.11325675562336e-05
6.63256148538216e-05
3.67639445668785e-05
3.1627021737464e-05
4.11121771265495e-05
3.15541921668586e-05
1.79676703424229e-05
8.80952838171556e-05
2.76579828948979e-05
1.86034099130305e-05
7.51924620284172e-05
2.73064737344201e-05
-2.08406058393048e-06
9.93751457315188e-06
1.34460493820097e-06
0.000103611726553611
5.73981327265485e-05
8.86378196820989e-05
7.14978184157526e-05
5.70067275420405e-05
0.000108217049023649
0.000108300903603919
6.99817720756464e-05
6.55421519475849e-05
3.99106697489266e-05
7.11041037211538e-05
7.38820084004743e-05
4.6255030451656e-05
9.57921146939155e-05
3.63753966407112e-05
-9.45693946342418e-06
0.000101210085321567
6.27757876009061e-05
9.71105036211342e-05
3.93189304585515e-05
9.36939200202439e-05
7.1284961873149e-05
4.60200312219785e-06
5.08059700231835e-07
7.3713092159074e-05
7.35367838955319e-05
-5.39181209405361e-06
8.87076263856694e-05
7.19868980215482e-05
0.000108954305327819
3.10834556023125e-05
7.64392818627063e-05
0.000108747465802373
8.28203886098101e-05
3.14189993786903e-05
2.79189947381608e-05
3.67457718194306e-05
0.000107089066559429
4.22302696637105e-05
4.92902515299673e-05
7.34040690426427e-05
-8.19613641880164e-06
5.62176798973278e-05
3.10562996887274e-05
0.000117036728156647
8.21914221607331e-05
1.51874986002381e-05
7.69990049958545e-05
7.61010577694994e-05
2.85389993027812e-05
9.78732502836201e-05
4.812481255262e-05
4.08044772855067e-05
3.0652315726628e-05
6.75374081193161e-05
9.47649079499468e-05
6.77494510016413e-05
4.10202667957079e-05
5.31223549449003e-05
1.13475768329679e-06
7.10110534377764e-05
1.19858285440097e-05
0.000109591680031812
7.56781702642223e-05
3.30972774161801e-05
3.06019398263924e-05
7.68756430638962e-05
5.19889083229465e-05
3.0646145712161e-05
6.76492579675475e-05
0.000116038935130874
4.00188378133502e-05
0.000111959264521625
7.57148895433116e-05
4.77320628338364e-05
0.000130908554943517
3.25445289144031e-05
5.85886332897372e-05
9.14191010568949e-06
3.08341339322098e-05
5.41009638602261e-05
3.17787703490065e-05
8.94537964856265e-05
4.51181241982908e-05
5.98989080839004e-05
4.10234621185395e-05
0.000131491618565199
7.26781204918419e-05
6.33526249535836e-05
7.86096487400354e-05
4.37910988809481e-05
6.89200866579238e-05
5.96913414992841e-05
3.22884630997871e-05
9.0322137297779e-05
8.08771557194961e-05
0.000147640922287952
4.76889550777978e-05
1.46854017572102e-05
6.82568279539143e-05
4.42327239928781e-05
5.18839082078131e-05
7.09732607229054e-05
2.32377622486495e-05
2.3385719561945e-05
3.66786464443528e-05
4.41588057654855e-05
5.42219099487355e-05
6.45940590804658e-05
5.41829233276034e-05
0.000150088516445907
2.30452149115245e-05
3.89479853000005e-05
4.03064917140856e-05
3.61475781482613e-05
0.000100736879468056
1.50638301873251e-05
2.86208876713163e-05
0.000105478792387883
9.61492591469021e-05
9.75392086980216e-05
7.49517961418319e-05
9.15295407733475e-05
5.77857065625937e-05
2.84529334312758e-05
6.35045027158856e-05
1.88577497334166e-05
7.25175130028394e-05
1.48602491978607e-05
5.51985676336041e-05
6.38072079567969e-05
5.5338157158965e-05
3.01196117775794e-05
7.28445110686612e-05
0.000103933130382242
0.00011186466877908
7.27721377508135e-05
5.88524019872175e-05
7.29882324183343e-05
5.01098387620323e-05
4.60077317104982e-05
0.000111390911170556
5.98375895729744e-05
4.69892995116209e-05
5.48622927633345e-05
3.70091523053952e-05
6.78282311270345e-05
4.01868768166911e-05
9.09332755150282e-05
1.79597105205511e-05
5.62473338855842e-05
7.97622802620193e-05
8.51643194325918e-05
8.20202507061586e-05
4.98059761979397e-05
0.000140946125648698
0.000130556073093297
8.92128291948614e-05
5.89848759500501e-05
0.000120347374710177
0.000106599794209657
5.9510381642069e-05
5.99326075861521e-05
7.00950180704009e-05
5.37104027182641e-05
8.96497487198674e-05
1.71392920898525e-05
5.44682079003217e-05
3.22041942882498e-05
4.83316203679602e-05
0.000105871885461773
6.90523295525274e-05
4.53292211366763e-05
0.000106663872648717
9.11644797559197e-05
8.80723856559066e-05
5.44366257845442e-05
0.000136416066580797
0.000140814393271701
2.06524056909958e-05
0.000107333220875167
6.45315731888141e-05
8.43769243175455e-05
7.26633440644615e-05
1.41093969266722e-05
3.13425529820185e-05
0.000105025249439932
5.93259212452905e-05
7.09015388837885e-05
3.2740447663301e-05
5.32529169137117e-05
5.481279296611e-05
7.21242581959159e-05
2.869130565764e-05
1.74477945786612e-05
4.78734816351599e-05
9.20881135563458e-05
3.88558924016301e-05
9.27357695543965e-05
6.02898123083837e-05
2.49160738959671e-05
0.000118693569269127
7.45228588323548e-05
4.14999027061345e-05
0.000105127722379192
8.68009050867881e-05
8.0596186095587e-05
4.24838437694146e-05
9.62838102693888e-05
8.37701008662585e-06
8.13298786271782e-05
0.000103568665945694
3.93437553276822e-05
5.79853504362043e-05
2.44590762052406e-05
5.19489137676096e-05
0.000108278495762205
7.74276885284194e-05
2.34486777577777e-06
8.52200367797757e-05
0.000118837588725715
8.26427382067858e-05
9.99960243180887e-05
4.00136907416781e-05
8.47793075556654e-05
0.000130062835825061
4.75994139298873e-05
6.64892663245279e-05
4.60589697666677e-05
3.96136002692336e-05
7.5544538363548e-05
0.000102649618273745
-1.84275251141118e-06
0.000113289946562779
5.73052682338607e-05
5.25722585277866e-05
8.74643566894135e-05
5.68173891220526e-06
1.03794114026765e-05
8.97780095324568e-05
5.0660776980239e-05
7.55640871440222e-05
7.74159120795442e-05
5.1321557608584e-05
3.58195794783392e-05
2.77522110447293e-05
0.00011259932267339
4.98601554748529e-05
4.72658695361488e-05
9.73706237619417e-05
3.7941160737744e-05
1.66830197949803e-05
-1.5133254832231e-05
5.31659752863812e-05
5.3700601691674e-05
0.000122968511579066
9.77574804566972e-05
8.89062972313049e-05
2.18751527562805e-05
7.80334494280511e-05
6.51796740752451e-05
1.79806822779636e-05
0.000168683876524693
0.000100654437192602
4.51037671456622e-05
9.35065821010504e-05
7.9476263349545e-05
5.04460505098454e-05
5.18167209969604e-05
6.98740087627885e-05
8.0630873791245e-05
2.3895729354922e-05
3.98524118469255e-05
6.89703136935205e-05
0.000102044383745445
0.000100641933606972
7.01965763515082e-05
0.000105003344710267
7.67673190406922e-05
7.2228635188001e-05
1.7879395003798e-05
-4.51556670916323e-05
1.57858854557978e-05
7.52892342202021e-05
9.60669300021381e-05
4.23012294655588e-06
7.24994871610639e-05
3.53259285108898e-05
4.68912566472536e-05
7.99510746263466e-06
7.40914334837519e-05
8.58316224786255e-05
8.11201712189466e-05
8.24599703769339e-05
6.20156427481588e-05
6.07812073797134e-05
5.19777774721227e-05
2.95005242280967e-05
5.842563961111e-05
0.000102303217082774
0.000115013461233711
5.09226602131611e-05
1.7776075885181e-06
4.92378581062387e-05
0.000117609499238207
-5.02447374417825e-05
8.69489089093395e-05
5.11270089114855e-05
3.86879555592854e-05
7.31060399145759e-05
7.80515708082987e-05
1.110525696883e-05
8.43083267573496e-05
3.45722211247294e-05
2.09641373016288e-05
7.08617687896767e-05
5.09594497037398e-05
4.33397266447715e-06
9.2485461877294e-05
6.71146957228967e-05
9.15104994356672e-05
9.74710883901803e-05
4.17478220062158e-05
6.04583837429526e-05
6.40007108985456e-05
8.08090069482708e-05
4.81862368773393e-05
0.000117997057385275
5.12461478621027e-05
6.02106485315999e-05
0.000105999580706406
5.3470075356097e-05
9.04533164290793e-05
0.000106137747137411
-2.49342889201755e-05
6.46441200574463e-05
3.63369283698169e-05
5.92958850336827e-05
5.47815879993678e-05
5.31204804381447e-05
6.73063147694659e-05
3.75703686000624e-05
2.86343382629633e-05
7.3793298106968e-05
0.000113497964238277
9.41574665605934e-05
0.000101351274968098
5.08985110471085e-05
7.45394209715219e-05
5.03255611532662e-05
0.00010774219259356
3.53488444409354e-05
1.14795578887366e-05
2.25571327982937e-05
9.46416653538885e-05
9.66504619119231e-05
4.51945621586742e-05
8.9439560379169e-05
7.59549107997098e-05
7.27148650808356e-05
8.19373127483964e-05
3.51857518383624e-05
8.51503289963607e-05
9.02399930207619e-05
0.00010349724730254
8.20101120782255e-05
2.4033923726781e-05
1.7966041549375e-05
1.5973422108418e-05
0.000116674127018409
3.604351742373e-05
4.88788302746997e-05
6.62669172025088e-05
7.23457817087444e-05
6.62512586323634e-05
3.40443394828419e-05
5.20135674088113e-05
7.65954795187074e-05
3.21215326680774e-05
3.41557821479725e-05
8.57401266372142e-05
0.000117184851475139
1.58035156893208e-05
8.03543781683356e-06
6.10057381464523e-05
9.56122933472258e-06
7.33255903328702e-05
9.70504728627679e-05
5.4177875014148e-05
3.47226313766961e-05
5.82665151727705e-05
5.91855060314172e-05
6.89484941813801e-05
6.72787248423732e-05
4.28615068767777e-05
8.38484688928117e-05
5.58412588213322e-05
8.67844879846864e-05
4.63048367842795e-05
8.4644748898872e-05
2.68718440710378e-05
1.89605170465844e-07
4.51962941348717e-05
0.000118797542863525
6.16290936293468e-05
8.42732680086776e-05
7.76787987185236e-05
5.39797755306334e-05
4.80261823650734e-05
5.53559934082956e-05
1.92080811497937e-05
4.19577647122842e-05
9.75220211908576e-05
2.32899304936966e-05
3.31319740411146e-05
4.02687455376136e-05
7.38872695439222e-05
4.52742552383643e-05
2.71438279489295e-05
7.09865927610767e-05
-1.3037511055337e-05
5.0132570337323e-05
5.90962041521091e-05
5.37641821578116e-05
3.43315549770289e-05
0.000132185728629841
5.84063167987621e-05
5.98058815075288e-05
-2.60126395216507e-05
2.53632210442502e-05
4.13978952462045e-05
3.14985333950684e-05
7.35402358012736e-05
2.06836989123483e-05
1.3356988435237e-05
3.01485835980507e-05
8.27158173814733e-05
5.94739819720344e-05
8.76207633186031e-05
6.62958839130327e-05
3.91708537143754e-05
6.23739062310789e-05
1.94005468630185e-05
2.81819547623616e-05
4.33495455727432e-05
6.63783435421185e-05
-1.78667215826313e-06
7.84273272056824e-05
2.66179120965877e-05
5.02316979297101e-05
8.83882227241057e-05
4.72761238294016e-05
9.05608426046572e-05
5.45856472759727e-05
-1.46371976064301e-05
3.5153049644861e-05
5.27065537162959e-05
5.26304216643735e-05
0.000107168657927583
4.71973060481406e-05
0.000103377210958321
2.72146666922394e-05
4.44821780188708e-05
6.53069644021525e-05
-7.42156065795155e-06
2.07292329718788e-05
2.08432834809708e-05
7.57742759206577e-05
6.81363343668587e-05
3.23199632069851e-05
0.000112080872954208
4.68624145872806e-05
0.000116361665897099
0.000114735801197533
3.8399792889148e-05
7.86652066315825e-05
8.26439242408035e-05
8.88291373114169e-05
2.7426786502222e-05
1.99496596113897e-05
8.79549703962057e-05
4.49957146334585e-05
1.96358098125083e-05
4.28903046822911e-05
9.72377989864218e-05
3.15482309258986e-05
0.000118151088156163
7.37938813372229e-05
3.8292278599826e-05
1.64367082754255e-05
7.497719421085e-05
5.09456948256559e-05
7.6478588099438e-05
2.06967470119738e-05
3.91551327904908e-05
1.49279170845351e-05
7.67368291721902e-05
6.20389266141855e-05
3.31393915866212e-05
5.27130057136898e-05
0.000100831521387014
7.96812633275159e-05
-6.86526186102278e-06
5.41871396820952e-05
3.51519110520829e-05
6.63417798222094e-05
9.47143338629668e-05
9.82678350881496e-05
7.52826317481994e-05
6.17994573474946e-05
4.0783692053947e-05
2.22397117059051e-05
5.80259166656182e-05
-1.97593212228229e-05
7.65077175191821e-05
4.81228553577471e-05
5.33299968542008e-05
4.26765433157942e-05
7.16102419780187e-05
4.30564346255044e-05
6.36086623339909e-05
0.000101580159261336
5.50004010790008e-05
2.8275614594918e-05
8.35808893414453e-05
0.000116984726495405
3.44762402722838e-05
6.11646232710989e-05
5.20410743818574e-05
6.79375581098052e-05
7.61072025077628e-05
8.21755540113605e-06
3.2411072362021e-05
6.95755999004606e-05
8.90684591538402e-05
2.10471447923788e-05
5.02711216330451e-05
5.6199349987731e-05
0.000124648808415523
9.73611706445448e-05
7.93425135269373e-05
0.000118848752740316
4.03492993926702e-05
-5.14681540325412e-07
0.00012954405461493
7.90651463944562e-06
8.00357768573317e-05
5.69932454477968e-05
1.74347483017043e-05
9.21055617387392e-05
4.84364936572785e-05
8.04548067313743e-05
6.45339816824852e-05
9.96529755905779e-05
6.08779134424767e-05
8.99504732243822e-05
6.15489191355357e-05
6.63095993422763e-05
6.77229475426377e-05
7.53271836513437e-05
4.77746766133807e-05
0.000112658271599631
0.000112872200137353
6.24691908607277e-05
4.05381819217666e-05
-5.28446245221889e-06
9.62400363929066e-05
2.34687879310847e-05
3.44371836007072e-05
1.51696965000286e-05
6.40534386982888e-05
6.61985848774527e-05
0.000130445253655089
8.52939630484491e-05
0.000137357171865003
4.27902959852497e-05
3.65976547942717e-05
9.97284262255117e-05
9.81063491919457e-05
6.3960339378019e-05
7.22237508485054e-05
0.000109885053692972
1.08680481178773e-05
9.39780892125179e-05
8.47915475103926e-05
6.13620476592203e-05
0.000100533567364277
8.97627587484413e-05
4.14987364878052e-05
4.78041010829708e-05
5.93120492303969e-05
0.000103367638649315
4.26431660642683e-05
0.000101007738965603
4.53035858908399e-05
2.13207116344316e-05
7.7182089984808e-05
9.05904948448298e-05
9.28266741616267e-05
4.11040450587148e-05
7.57264158345594e-05
8.0454990202878e-05
5.21904458501849e-05
5.01055773202686e-05
4.03313693639816e-05
4.37230185146003e-05
4.08295217951949e-05
7.69794872824071e-05
1.84009487861199e-05
4.18544163260115e-05
4.79494066235824e-05
2.70357405533631e-05
6.66843465418958e-05
0.00010229297571861
0.000123237457316757
7.59789373003458e-05
6.42069578764977e-05
5.88769980423061e-05
2.77467780584041e-05
8.97912008192822e-05
0.00013548197259145
6.91248133734374e-05
6.30050805113857e-05
3.91802072893186e-05
3.88815007454606e-05
0.000115673463454827
7.45097497815427e-05
7.03885598993463e-05
4.14415320828399e-05
5.29656185067006e-05
8.09010216196863e-05
0.000153962791415483
3.6347587146281e-05
5.27947924850488e-05
4.53001046036943e-05
4.96168709769806e-05
7.2873890151123e-05
9.98509495237921e-05
6.57196709472946e-05
5.89472186130871e-05
5.7748048111421e-05
3.57751812262238e-05
6.83410519232916e-05
6.71553322051723e-05
-1.22569272480253e-05
5.80028685699755e-06
7.23412831311969e-05
5.35705955858069e-05
5.27861006685664e-05
5.2941489800508e-05
3.97862310312762e-05
5.52138543373358e-05
5.19640156305163e-05
4.65175794803792e-05
6.28460780638148e-05
3.26339720897964e-05
5.37283599528752e-05
9.16465602721857e-05
5.6159012738796e-05
5.37564591682768e-05
0.000100786354019008
8.32902554950945e-05
6.36137373913452e-05
3.15006112948314e-05
6.06237686634694e-05
8.51211581127317e-05
0.000107924693517123
8.28099311230165e-05
0.000145640679515629
4.65031164957841e-05
0.000118400976259695
6.48618883715656e-05
1.85090925733936e-05
2.86747691842671e-05
5.4913616762477e-05
4.70858459322881e-05
-2.21589920268222e-05
2.82961370332937e-05
0.000109344561120984
9.2279765668618e-05
2.97379089425435e-05
8.36676604873967e-05
0.000113191393885111
5.33075345094942e-05
8.30113276047831e-05
2.24101940821466e-05
8.20081063680246e-05
6.92893151297385e-05
2.21829002975351e-05
6.40843931023705e-05
6.44177190217631e-06
0.00012294852189666
3.84288385075486e-05
7.57697560911996e-05
0.000103536422892392
9.14601368317737e-05
8.14575790504395e-05
2.1246335833255e-05
3.38172122397183e-05
2.21475078760416e-05
9.09504539275462e-05
4.03178960275911e-05
0.00013778317875786
0.000107192773850542
4.87019456034399e-05
5.46711336206763e-05
8.66373629065102e-05
0.000131327275677088
4.79803253764111e-05
7.43171964548026e-06
7.62332688145966e-05
5.59286116779227e-05
7.08459821955775e-05
-1.12612896152465e-08
4.01846666154215e-05
6.42927216834971e-05
7.30791647303776e-05
4.70602647424129e-05
6.96546822707667e-05
3.40997462567895e-05
0.000129989073564688
0.000120782623655433
6.2326420359926e-05
4.19413817407521e-05
4.76380911254482e-05
1.49035594926066e-05
4.11452050104871e-05
9.48394675233951e-05
8.39033439690847e-05
5.30463852996819e-05
0.000116944912206936
4.80896837151502e-05
-4.42910633078432e-06
-2.647700339269e-05
1.28888656487276e-05
5.20367767509598e-05
1.44016351545114e-05
5.20931830179619e-05
0.000116795891019482
7.57024568331754e-05
-1.32104086067579e-05
5.74445582003851e-05
8.58764940284757e-05
6.85449863441199e-05
5.33989118991865e-05
5.59435122669551e-05
8.98039305167219e-05
4.00380455405601e-05
4.50777784290663e-05
5.75581697442081e-05
9.41073470058932e-05
5.24005681792306e-05
0.000102157737413246
8.30023263283323e-05
3.30715231787014e-05
9.36519774715038e-05
8.50274184518161e-05
4.86128448214712e-05
1.50794767740947e-05
8.2391941332041e-05
4.92136829485184e-05
6.66016243221866e-05
4.11073838598437e-05
-7.33129985630121e-06
1.40366859471479e-05
5.974259386599e-05
3.59860899076136e-05
3.23712338387871e-05
4.88118574734446e-05
5.32922080574759e-05
6.65585171123723e-05
8.17503324314739e-05
4.24117233238706e-05
5.16748655710766e-05
0.00010504890295592
5.99687168456376e-06
4.92270655906916e-05
3.30674421371882e-05
4.38985495804841e-05
9.98075364162981e-05
9.77338100211059e-05
3.57106008730314e-05
6.90808692863758e-05
8.56519683420222e-05
7.11764341862806e-05
4.99936598072931e-05
4.46226952990464e-05
3.02305618648099e-05
-2.48609406270881e-05
2.84977993145065e-05
2.29218795780527e-05
6.12149240853151e-05
4.56334695359959e-05
7.58610113902273e-05
8.94579647377516e-05
0.000116181224298416
7.93768331370901e-05
7.7985672408174e-05
5.11831358487773e-05
0.000108262369313058
3.85629204571671e-05
6.83501712528752e-05
9.55427050706243e-05
6.92608059440874e-05
5.35868700439828e-05
0.000126191654394221
2.77230909198344e-05
2.76728701199328e-05
0.000102253477763544
3.07894348521522e-05
2.26012331569178e-05
6.78850600681925e-05
7.93770894080722e-05
6.94517199556769e-05
1.31322317635378e-05
1.33160996678349e-06
6.82492857588468e-05
7.16388039850145e-05
6.43584391825112e-05
8.67089655298826e-05
0.000102297136370747
7.40974560132443e-06
5.85637061912599e-05
6.19607045599723e-05
4.93556299283604e-05
6.14776876586108e-05
3.73645454845439e-05
0.000105814344863611
2.89211580582775e-05
7.802097283815e-05
9.92528748992012e-05
-2.3365990046743e-07
8.44625859813922e-05
2.75103089300335e-05
3.44381774247421e-05
9.00372148209294e-05
2.81678517873293e-05
3.46997193021737e-05
5.89561806494885e-05
3.30292803284487e-05
1.31566924362804e-05
4.71317998103145e-05
2.79816761161894e-05
8.03862620048118e-05
3.97850975759626e-05
2.44745961364215e-05
4.66878980362978e-05
0.000106956926307355
2.4785568560144e-05
3.18451163992271e-05
9.43764259455489e-05
3.1223768549747e-05
8.7908676059633e-05
8.56786449580365e-06
1.87559247543294e-05
2.55858423726527e-05
3.38272776938153e-05
1.25408518855852e-05
5.39841590383699e-05
7.11104519410723e-05
8.30964385682641e-05
2.48839464896559e-05
8.71922914474079e-05
2.82701773184764e-05
9.55318996555511e-05
9.09890305923337e-05
-1.03306956628857e-05
0.000106436493961436
2.13087608936249e-05
5.3659081032952e-05
9.23306295000883e-05
3.11159859474859e-05
8.549681726405e-05
-2.9478098757889e-05
1.55754986828947e-05
7.79754679775365e-05
4.07207105909768e-05
2.96461467369555e-05
-7.05945724822216e-06
5.10851920039174e-05
8.44445665468676e-05
6.57888873722996e-05
7.30397251331668e-05
0.000133846884887026
2.67029033735782e-05
8.06529546230254e-05
5.99167657285034e-05
3.04444507500263e-05
0.000169169471050617
5.35753316456941e-05
7.14032922717903e-05
7.70390850879451e-05
2.61710812459397e-05
5.20828612452363e-05
4.04223387507141e-05
4.02791374355019e-05
4.47873051115709e-05
7.05681088459675e-05
1.09703869619548e-05
8.39911488658668e-05
5.37442392881122e-05
3.36282419172019e-05
4.29907826179926e-05
4.79061985610545e-05
3.42395286214366e-05
9.74401116707866e-05
8.09456521960183e-05
7.5384824156658e-05
5.49860959914916e-05
8.80661574757712e-05
7.75602745214157e-05
7.67122460778981e-05
0.000107642186704742
0.000107061419854178
6.31487208529944e-05
7.99712500738633e-05
4.30598052562865e-05
8.1517939575175e-05
2.20845756051168e-05
3.65302628747939e-05
3.35557878737856e-05
5.99953233831175e-05
8.87481948628715e-05
6.04808317005733e-05
1.88856123963291e-05
0.000123374461774259
6.49097865856795e-05
7.21530005074191e-05
6.25169324128849e-05
3.23360204213335e-05
6.5078506718425e-05
5.12143080561484e-05
5.0597972784707e-05
-6.08999367460741e-06
0.000125955762565954
-2.23086709229668e-05
3.78329835907325e-05
8.10612308183798e-05
7.60855272091498e-06
2.88868842532601e-05
7.46579612797807e-05
3.00315748888182e-05
2.15857798232115e-05
5.36539308646822e-05
3.93452887443756e-05
6.98592924959779e-05
9.23983669049645e-06
3.42691547275587e-05
9.5285279713509e-05
6.57680862853538e-05
2.4403381789564e-05
6.10705312719156e-05
0.00011352583231281
2.70376242013509e-05
9.8000652933765e-05
2.00056446183877e-05
1.15466457207509e-05
-1.36584484850973e-06
9.16237428170385e-05
0.00012471908324292
7.72544547814052e-05
5.66667613504506e-05
5.52046239660438e-05
8.72799018753229e-05
7.69301420232134e-05
-7.68342744059339e-06
4.30047112164287e-05
1.23639134117278e-05
8.54272897948689e-05
9.24058957854626e-05
6.6807248545248e-05
5.77247863956703e-05
6.31883932119874e-05
6.2278226539137e-05
3.67063372883772e-05
-7.7472667150262e-06
3.63433464192502e-05
7.89469166186337e-05
4.75944336804584e-05
6.48981662534114e-05
5.22504302250105e-05
4.31956944288207e-05
5.78845837868629e-05
2.81007804004443e-05
-1.30259251600033e-05
7.30944016475886e-05
0.000129517711830202
9.76581282218552e-05
3.26777338987314e-05
2.21378734732798e-05
0.000114856589569796
6.5131430963361e-05
5.76972509660451e-05
9.36877908421625e-05
7.74544841354265e-05
4.57300185141319e-05
5.32408953139112e-05
7.2005001461773e-05
2.89341922432913e-05
-2.30592054648525e-05
8.73271381743221e-05
1.61800357726151e-05
4.45216178259797e-05
1.70940768902547e-05
6.50549040755998e-05
6.91954513823271e-05
3.72494131728338e-05
8.54827082397803e-05
3.95620600129409e-05
8.48110702347258e-05
7.53959730733798e-05
5.23503222295129e-05
4.70246888636882e-05
2.1942183321349e-05
8.64691067401533e-05
7.46109987629167e-05
6.98523767117212e-05
4.90341400349007e-05
3.51342344791272e-05
0.000131830246045039
8.48727395179979e-05
0.000142581726907223
4.41261276629359e-05
3.0932979493071e-05
4.4917200507418e-05
0.000115463105812747
9.52601676380862e-06
3.54815911999211e-05
3.77337944279994e-05
2.52673116423811e-05
7.942880183957e-05
-1.81572509080378e-05
7.16641563228662e-05
0.000106226413373927
5.67465620507024e-06
0.000114731010400405
7.32430863466243e-05
6.9155133819024e-05
7.1869472178436e-05
4.6370787243627e-05
1.71167895636607e-05
2.78256738166677e-05
7.23901957308659e-05
4.22960109453105e-05
5.76670418551421e-05
5.35238590137228e-05
2.58071780405217e-05
8.9904155481862e-05
5.49989403963248e-05
7.83743460897658e-05
6.34595764192668e-05
0.000115215416147919
7.96279567167095e-05
6.51166402070037e-05
8.44417929567924e-05
8.98313412127636e-05
3.20148609752192e-05
6.5299441236813e-05
2.79840900556489e-05
5.64902196720693e-05
-1.40397929970975e-05
2.61416201361175e-06
0.000101142555855174
9.19185777759436e-05
0.000100039534536299
4.40787357477032e-05
8.89555845762625e-05
7.03165691089045e-05
6.89562591728948e-05
4.22573722116311e-05
2.89658422485265e-05
7.75018140829638e-06
8.41700614875774e-05
1.86395334487846e-05
6.64756909249043e-05
9.53512110281617e-05
7.64857518482624e-05
2.07662657280422e-05
5.62454014297996e-05
7.68536625600004e-05
5.55947851497213e-05
4.0687784798741e-05
-2.21881677114051e-05
0.000106600706801988
3.2116553298905e-05
2.13247218031738e-05
-7.41489464686423e-06
4.13742216770599e-05
6.01767842710656e-05
3.98262399869996e-05
3.79660238154821e-05
7.50914228398111e-05
3.21754136126944e-05
8.32749492598157e-05
0.000104789485925044
6.37724708427992e-05
2.11831673003355e-05
2.37631881512938e-05
3.68945971468785e-05
6.18575679354932e-05
5.58268997282453e-05
9.29419583485425e-05
0.00010445138788007
8.41556627963954e-05
2.35766785065493e-05
5.07617813286758e-05
5.13678353341412e-05
6.3561346421257e-05
5.49738557337256e-05
5.83042228237657e-06
9.64899654496059e-05
1.31644424478693e-05
9.4845606662262e-05
4.27262703781961e-07
5.77101496204088e-05
6.29750991216751e-05
2.40963951355826e-05
7.36940240540852e-05
8.35548523550495e-05
0.000112927275631612
2.96626435993103e-05
5.46328953159005e-05
8.20633287584613e-05
3.66461829588083e-05
2.85787400209526e-05
-8.11013395846197e-06
1.58773036121274e-05
5.20376126790585e-05
9.50337751469456e-05
6.79099109944595e-05
8.64053111664168e-05
3.0528941842685e-05
4.92015387297018e-05
4.04530619377267e-05
-9.19385616417869e-07
5.05003658786922e-05
3.92072162084513e-05
5.48205829818138e-05
6.42938891533708e-05
-9.76499122447835e-06
4.45726479469114e-05
7.50646188337957e-05
8.34353524302897e-05
9.77200151591798e-05
2.84902667404065e-05
5.7583469051189e-05
3.19505001147936e-05
4.72320967973516e-05
3.1938686170936e-05
2.02349645729915e-05
8.54833894872667e-05
0.00013833956536794
2.50031444228417e-05
4.45973639873632e-05
-3.66744472828808e-05
2.22975348738416e-06
3.71431545859151e-05
4.8247235823616e-05
4.10098421178897e-05
8.65857004852457e-05
7.08748740959952e-05
6.10942974254503e-05
3.06581861524091e-05
0.000112462977153409
9.87590907712516e-05
3.34014600281073e-05
5.08688298529521e-05
1.48531901414954e-05
5.5530283815549e-05
0.000124079437609718
5.6547591967767e-05
5.42813337325622e-05
3.02786526429195e-05
0.000107355136427563
4.90341888701872e-05
6.87794859978067e-05
3.67847803672109e-05
0.000103402153383059
7.51260718055216e-05
6.21471749472714e-05
4.90526408227179e-05
8.75085888234147e-05
1.60155085688228e-05
4.93290247033541e-05
7.78583434656213e-05
3.52549059627104e-05
6.5114866587593e-05
7.2761307445755e-05
4.94501067202908e-05
6.6797853802634e-05
0.000123412375760205
7.70822215327027e-05
0.000177198930810751
6.44831802479264e-05
6.88902418704753e-05
7.80339643833485e-05
6.7199194853147e-05
3.53505827509146e-05
0.000118102821589084
1.46955733531794e-05
6.84877297045224e-05
8.76269969997945e-05
8.22746903852528e-05
8.5511257493744e-05
6.4148620198535e-05
-9.93498979881285e-06
7.54177288816586e-05
3.64535575688375e-05
5.24140563950302e-05
8.45018328430011e-05
5.8118605167493e-05
3.31996715451896e-05
6.51895539837879e-05
9.97184267661555e-05
0.000115538531829939
1.47373638515511e-05
1.1818899159782e-05
1.17772093197335e-05
5.29158039374823e-05
8.15819083271255e-05
5.13549556517321e-05
0.000136248316292624
7.92195679189528e-05
5.43661564260942e-05
2.25601386010287e-05
7.58493984741903e-05
6.66214077626539e-05
-1.83849491588563e-05
0.00011788695765382
1.33008531393596e-05
4.6673851998352e-05
-1.17300943842179e-05
7.74737633491538e-05
4.45949610301771e-05
7.49526310694597e-05
0.00010583853231612
3.19597781158015e-05
4.80895188783858e-05
5.66303125722471e-05
7.91198513304963e-05
6.13574701655744e-05
1.58320880710197e-05
6.65783443333656e-05
5.95879700999824e-05
7.4521300324342e-05
4.29012033716354e-05
8.17197543740876e-05
6.21252201258691e-05
2.83627612838642e-05
2.18288204531106e-05
4.93388580356776e-05
6.52163747529072e-05
6.50849054426945e-05
3.3258781748449e-05
1.32665174825963e-05
0.000100524724927453
5.14909366644652e-05
4.84375049815266e-05
5.98557807426652e-05
5.27675744708188e-05
7.15903650049323e-05
4.11784831282973e-05
4.85877861144836e-05
3.65510877630428e-05
5.9778461820755e-05
6.57058522166448e-05
8.7511986986216e-05
4.038696533238e-05
2.61861177901982e-05
9.69618392284838e-05
8.9975729517105e-05
0.00012356189890587
0.00012856915294663
7.62096414558804e-05
6.92774211477759e-05
5.30357319296253e-05
7.11747370358149e-05
8.1941327602245e-05
5.98248200302949e-05
5.24138840927905e-06
8.12414592971838e-05
0.000141990316567245
5.79240131382319e-05
7.97322776060766e-05
0.000112066750173327
2.01023056639061e-05
7.84747797083976e-05
9.3545908352855e-05
5.07901146204086e-05
4.95434030322093e-05
8.46834923115389e-05
5.49643209102417e-05
4.99513184421876e-05
6.44391422920185e-05
5.24072999119223e-05
9.97102338738186e-05
1.63821079526108e-05
3.44804142584552e-05
4.97410133891506e-05
2.66551304682425e-05
0.000107701583363415
4.07268105390815e-05
9.25304517263133e-05
1.60515190354942e-05
0.000102042065118356
8.12314795281919e-05
8.34987392728873e-05
1.71752594899459e-05
8.87943285483475e-05
8.06807944143275e-05
9.69965011293723e-05
6.50944704352422e-05
7.31044853432296e-05
8.03578727434964e-05
7.23028800236888e-05
5.08341096017293e-05
9.62041716117194e-05
9.67859426801231e-05
4.55225539131286e-05
6.63645724105685e-05
4.51807411284897e-05
1.88968507441836e-05
3.788440481687e-05
0.000154974828519791
9.85269928320223e-05
6.3658395835782e-05
7.0181697810368e-05
0.000105332870592915
5.11009477071889e-05
1.02293894902873e-05
6.39738391607762e-05
1.73538894187865e-05
0.000118686626817898
5.65276725517879e-05
6.05298512544442e-05
9.22739260255468e-05
3.78711009527517e-05
0.000106271746481693
3.22055175638941e-05
8.56063288809759e-05
5.43345247947538e-05
0.000113192143277551
0.000111149445693644
0.000112030878338598
3.40587975285021e-05
3.23802401416369e-05
0.000111774273944374
5.1407725083115e-05
2.58100960394652e-05
3.35182592578031e-05
5.55899496762709e-05
1.95537069817966e-05
6.53059043952327e-05
5.62688334765758e-07
4.41845464227426e-05
8.17941094745083e-05
5.1465354085654e-05
4.89581595458012e-05
6.74191110634793e-05
2.15454742838209e-05
9.36266165129881e-05
5.10062124296284e-05
2.4539522184744e-05
0.000103292162669499
0.000117662404798682
9.03766821954776e-05
5.13124951917038e-05
9.76362419541474e-05
8.36385922895377e-05
0.00011917246100968
0.000110790331073361
9.80974122075581e-05
2.1740840517642e-05
3.66978481565441e-05
2.26530411351304e-05
4.18970312266495e-05
6.10227993368882e-05
8.39350127408911e-05
0.000100146767694812
3.87154210425445e-05
2.96200680730981e-05
3.73269961990542e-05
8.22568654133334e-05
9.73464369601128e-05
7.10665437058872e-05
7.55106629469426e-05
3.8192851996766e-05
8.86782353912227e-05
6.29006539596858e-05
0.000108469179404903
8.15564859786598e-05
8.8688619001436e-05
4.94016421056611e-05
6.8128052525416e-05
8.80416677485235e-05
5.7247750661791e-05
0.000116006610951419
3.17636027087438e-05
9.13495275017283e-05
0.000119523990516455
4.75686174367e-05
2.29711842900438e-05
0.000101422995856426
0.000108041195179453
5.89415616940363e-05
4.74530557763095e-05
5.02622237239803e-05
0.000136597971176933
4.84753430152634e-05
1.00549114131475e-05
8.38782571085435e-05
0.000105195239851814
4.69351088323043e-05
2.38929616470189e-05
5.99565036607862e-05
8.45530366108028e-05
7.77547682414831e-05
0.000100554015192033
7.22310267851943e-05
6.15686094450106e-05
5.77584761750151e-05
8.08170884086555e-05
8.46976743314456e-05
8.00013875762476e-05
8.13911024481124e-05
3.92977655250409e-05
0.000128416603790352
5.87100570817749e-05
9.02275751876906e-05
8.40555448880346e-05
6.93604238873369e-05
6.45426662464193e-05
5.46955011632458e-05
9.55914428851258e-05
0.000108132895223944
9.34523462260546e-07
9.34633553877935e-05
6.41038611160854e-05
2.50982985554433e-05
8.51249440020425e-05
5.18761233831922e-05
-2.18715171576487e-05
3.05434234479568e-05
5.91939478892464e-05
3.26846248152009e-05
2.05306482540723e-05
9.44567506474371e-05
2.11207616901208e-05
2.30457191666505e-05
8.69303337217006e-05
7.28410427214831e-05
3.12203386534757e-05
4.62615760715424e-05
8.69039187362044e-05
9.8483907411054e-06
3.39558679227708e-05
0.000116534596955627
8.83486118940571e-05
0.00012666558197949
7.0180551947493e-05
4.65678682118744e-05
0.000144577225004531
0.000153834939942706
5.17934416330582e-05
0.000101697061831627
4.9289809738275e-06
8.85276463790805e-05
7.20329973357684e-05
5.03439230564991e-05
6.48900151082341e-05
0.00011880323597885
6.27979835706002e-05
6.26965334018296e-05
0.000100921815315268
6.71573981838147e-05
5.18968495132708e-05
4.23182844130229e-05
4.02158384407054e-05
5.15562370535532e-05
5.11874358857721e-05
4.8646074835107e-05
1.92998837779507e-05
3.30880255725556e-05
0.000110065910441618
4.90482215086619e-05
0.000127134466130272
3.22977838407557e-05
8.17294141769858e-05
3.16609370956666e-05
8.23282379833031e-05
4.95406051854779e-05
2.70196016245767e-05
6.24499556477063e-05
0.000105526769876796
2.84207336802911e-05
7.23229410922024e-05
7.77841896517244e-05
3.56109343508459e-05
3.2594606938539e-05
6.04894736961861e-05
0.00016089262222074
5.31851737840529e-05
0.000158050924066769
3.85880698103633e-05
1.01625192311771e-05
6.35269430225563e-05
8.32943880315564e-05
9.79025322341934e-05
6.09672309332856e-05
6.4886576943122e-05
2.8659343395531e-05
4.24065269488773e-05
4.35020288680858e-05
3.9215299517145e-05
5.25745997666105e-05
-2.57992233336796e-05
2.92104180552347e-05
5.4165281195241e-05
3.82508548869817e-05
7.21782688122429e-06
8.94331586554377e-05
6.46166053806818e-05
7.87901158811825e-05
5.874932108751e-05
1.78363381981253e-05
3.76081688687881e-05
3.83157645346401e-05
0.000102881864312656
0.000104619086412037
7.47911425491277e-05
3.62527130007654e-05
8.80867268250302e-05
5.78350618973258e-05
8.50258385261529e-05
0.000141839579761361
6.60315621442882e-05
3.01420883462827e-05
9.52501693838473e-05
5.92279622530058e-05
8.20252259069341e-05
4.8645202124186e-05
0.000138293779011401
6.91084517688001e-05
4.36293069246362e-05
8.65438785007343e-05
6.7163382779479e-05
2.56443643908166e-05
-7.76501796987216e-06
6.55565543374997e-05
4.45246414010686e-05
3.58940005743924e-05
-4.04918490428644e-08
7.38705785468783e-05
4.33004548856e-05
6.52117260193562e-05
5.77868067660137e-05
0.000113304903499107
3.02414406946334e-05
1.06605161163217e-05
0.000131102333559336
0.000103473860463857
5.1002376581627e-05
5.68841454030512e-05
9.60070555151483e-05
8.34618960657034e-05
8.24764774374301e-05
8.63595626264806e-05
6.64862392409419e-05
5.13774793025246e-05
9.29872712838544e-05
0.000130128927921074
9.73226668497735e-06
5.6519654359131e-05
6.49708826008914e-05
6.10020497283639e-05
6.53719331012282e-05
0.000102349748816958
8.73059829650946e-05
0.00010917316152241
6.35812785738162e-05
5.30773122244403e-05
5.44782159297578e-05
4.95761962781295e-05
1.16976090401593e-05
1.30119259571501e-05
8.62960568336615e-05
5.53549081480698e-05
5.4363375734551e-05
3.50843469785584e-05
1.01691879546347e-05
4.98288632201877e-05
5.31600845651627e-05
7.49785249493558e-05
2.67552340406624e-05
0.000101275308603237
9.65729813975685e-05
8.08135543875129e-05
4.20289804483246e-05
6.49938773936908e-05
5.24538671878393e-05
1.76038666112664e-05
7.12961305799977e-05
-5.25638374064959e-05
8.38735337149301e-05
8.64449612286265e-06
7.6668133302583e-05
4.34685065578233e-05
1.12039554129168e-05
4.8532303139412e-05
3.21035828595756e-05
0.000104498911979758
2.17048860170423e-05
1.32312540781568e-05
6.70578445691427e-05
6.0578011720041e-05
6.49868153719955e-05
8.80590630823001e-05
7.97035447919432e-05
7.62721582843691e-05
6.8622470864616e-05
5.7532217982606e-05
3.90777651466804e-05
5.05769833622096e-05
6.58015106425666e-05
7.13879332918482e-05
5.34186624062891e-05
2.14635697236089e-05
-4.84414533734044e-07
0.000109564582678046
7.20432656076999e-05
5.07409802107708e-05
4.91162380526136e-05
6.86801858581095e-05
8.89860822959037e-05
0.000172856707475129
9.20079539537644e-06
7.9309750389348e-05
6.96285744326354e-05
4.12362066393147e-05
6.55493612472488e-05
4.75542680268429e-05
0.0001653601411373
5.10526435227149e-05
1.41739501570217e-05
6.31774233993026e-05
0.000117923593751588
7.65560179691573e-05
2.35232086865926e-05
7.21854241079784e-05
5.88372086642061e-05
8.63972001702241e-05
9.3098570748287e-05
-1.01257188522175e-05
7.99865888355404e-05
6.65551593429193e-05
6.63598018338636e-05
2.20899505904363e-05
9.70771942754676e-05
5.15819629424327e-05
-9.67084929520694e-06
8.02848451793309e-05
6.36243973436204e-05
5.05925274497862e-05
5.43508076917482e-05
4.58025085306764e-05
3.96095727942129e-05
6.38976322095089e-05
4.0693296063851e-05
5.60440341615616e-05
5.77302631294791e-05
3.31560394118124e-05
4.85531219964115e-05
3.60508435301919e-05
2.4672317732881e-05
3.21472724709248e-05
7.93791201713321e-05
1.06677964395953e-05
4.52753729097042e-05
5.11380369602345e-05
0.000103866839611957
7.95232628432598e-05
9.31372850249755e-05
0.000112656117720738
2.9592037568616e-05
5.63088176895499e-05
7.1724095540781e-05
1.63407297285628e-05
7.00787009432638e-05
5.10882951950664e-05
7.91498628256535e-05
7.51491465200273e-05
6.08983348194705e-05
4.7199800903736e-05
9.74554255167573e-05
6.48815487793387e-05
0.000121963766368855
0.000126578577386832
2.68662067799121e-05
7.47947153799106e-05
9.58055814864294e-05
0.000118446145039208
9.99499010671766e-05
8.31981012805419e-05
7.6386573096755e-05
2.78280827600362e-05
6.18698390547023e-05
5.81044115300578e-05
0.000122564457748142
5.88446018163616e-05
3.74430966542418e-05
3.57143592067653e-05
0.000111315165455309
4.00495238868179e-05
5.86372195665521e-05
8.43399548806141e-05
7.69568860320342e-05
6.48533683409466e-05
6.12496547739201e-05
0.000127083797127572
4.49736600140841e-05
1.65720115210656e-05
4.76129846626765e-05
5.9475466033683e-05
4.1631752748651e-05
0.000102359191423368
2.43341861349386e-05
5.85815236560878e-05
5.23459841871137e-05
8.44069718920333e-05
6.04716999287466e-05
0.000110374810496017
4.84938821938022e-05
4.51486672705555e-05
8.95876350328948e-05
-5.92524544173279e-06
4.79650671590497e-05
7.44967324503108e-05
6.78954963266052e-05
8.46554250822584e-05
5.23176054288332e-05
0.00012369783907643
8.14391571403049e-05
0.000113158761281573
1.97078220786035e-05
9.39594232355058e-05
6.93794831363603e-05
8.21971708148553e-05
2.79585787156492e-05
6.71925754258489e-05
7.42709570802861e-05
3.36575819262598e-05
7.10865600631531e-05
0.000109908741157486
3.34892673862859e-05
0.000111837775897841
3.61434432810153e-05
7.96105290550067e-05
2.62557286903267e-05
3.55675651320622e-05
3.9975667564797e-05
0.000104828154563577
5.00065754747822e-05
7.24285012200725e-05
1.63473593865777e-05
8.09726528939903e-05
1.25679464991659e-05
5.47312944827153e-05
5.89904882469223e-05
6.24850555551956e-05
0.000119348804320241
5.76995431281426e-05
7.54141579362054e-05
9.75529714484763e-05
3.0378661761359e-05
9.01824106761951e-05
4.99711671979274e-05
3.10518168869129e-05
9.54507653044746e-05
6.49734249671879e-05
1.87343103949357e-06
8.06838567928235e-05
5.61996149518385e-05
0.000110307300152892
6.35866802713193e-05
-1.61732667121004e-05
4.2878442021387e-05
6.27560265561833e-05
6.31297902105982e-05
3.2516914907279e-05
2.26092587194322e-05
1.56068028731887e-05
5.01179600230015e-05
3.73550886484507e-05
8.79404401720647e-05
5.37614159303765e-05
7.09047669881403e-05
3.31550392326658e-05
5.74543940438552e-05
6.77125179333899e-05
0.000124433530879191
7.64954699760076e-05
5.83157132801312e-05
1.73089214675754e-05
1.87992639885052e-05
5.15779458771214e-05
5.47402651366324e-05
9.63196027328552e-05
2.49522750254943e-05
7.54681877597913e-05
-1.74705291560006e-05
0.000115765904369264
4.81170303574112e-05
1.96484591912093e-05
8.11569228836991e-05
1.99137067604112e-05
4.72568519457486e-05
7.07134555530669e-05
5.7830187213522e-05
4.04799602215931e-05
0.000105067141327289
3.98276114374593e-05
8.19341287286761e-05
-2.23441044249938e-05
4.73589532833506e-05
1.94602531429573e-05
4.1731655687262e-05
2.83108701761946e-05
5.18699485056942e-05
5.64208092314743e-05
9.77632222938115e-05
2.55808161699501e-06
4.08565798601549e-05
0.000106673964481004
4.80629862215384e-05
3.19691996937021e-05
-5.97696134837581e-07
5.04508678235975e-05
7.92981601374832e-05
4.38688715109858e-05
-1.0616530691475e-06
5.76391910711716e-05
8.31120791716865e-05
3.42711897750348e-05
2.13933308774817e-05
2.76192177017517e-05
6.20603889061309e-05
3.45450707775096e-05
4.83308205945954e-05
5.23126411083354e-05
8.99193915033397e-05
6.01462425062216e-05
7.06111254790273e-05
7.39997309848406e-05
6.59781570686475e-05
4.65769110337189e-05
8.42173218067274e-05
0.000117011914535726
8.81065944735352e-05
8.4226411326444e-05
7.88813708453528e-05
-5.32636126330309e-06
7.23656079378346e-05
3.2287529154033e-05
9.81923804401474e-05
5.39399850013257e-05
4.03717582708392e-05
7.68778304731688e-05
3.99255261415072e-05
8.78966618863477e-05
1.88268336922501e-05
1.32124750138009e-05
5.49436931558838e-05
8.86921897342713e-05
2.52416955250901e-05
1.47247010600421e-05
7.68263131051669e-05
2.31786837451549e-05
7.1223463109712e-05
7.98294472014335e-05
8.36927632964411e-05
1.16927369155411e-05
6.36438230936374e-05
3.13843237267431e-05
2.56696437754084e-05
9.2143049848294e-05
5.10819166502384e-05
9.08294943754926e-05
6.50629015088013e-05
3.3106329716502e-05
6.726919768347e-05
3.60176561827237e-05
1.80140681012707e-05
8.15116146091465e-05
2.70193061607686e-06
1.63556433427284e-06
2.45673103144347e-05
6.19140819637315e-05
1.91139130100085e-05
5.00543839699854e-05
7.99149135416159e-05
2.11413298329621e-05
4.49702084378372e-05
8.29312836410901e-05
3.77781931896174e-05
2.96021760014336e-05
2.83719133135094e-05
9.05578519819461e-05
3.43486287834959e-05
6.83196631761164e-05
8.66336625253901e-05
7.40797572201346e-05
0.000102889396537922
6.3723042867858e-05
2.2317163351989e-05
8.88743625028804e-05
0.000104092279294366
8.33324152464362e-05
9.00646787288988e-05
9.71733830883015e-05
-2.38546017046161e-05
5.42069861855279e-05
5.14703186790405e-05
7.44791702042293e-05
6.74962017559042e-05
6.29270706721645e-06
1.23818021786854e-05
2.4636038204105e-05
9.56942364728033e-05
9.88179048893143e-05
-4.80261870874675e-06
6.06616377414353e-05
3.44209067516387e-05
4.54064675883875e-05
1.42035401521839e-05
6.49987570762986e-05
6.31601085336424e-05
0.00010798572154703
4.9140573724791e-05
5.37231366246287e-05
2.12911489471487e-05
7.48342654813124e-05
6.30510678162685e-05
8.48575799762122e-05
3.75240586397677e-05
0.000103592074627877
2.34848286309253e-05
8.44510887284389e-05
2.1410294945874e-05
-1.83548267231122e-05
7.33204069856176e-05
4.29609817784635e-05
6.18213331185488e-05
9.27277482931416e-05
6.0093134830088e-05
9.46996555196297e-05
2.15683233661699e-05
9.56643275529905e-05
4.07241907319613e-05
9.46153197370991e-06
9.75759293398903e-05
3.91239909167071e-05
8.25923689626621e-05
6.62292432937106e-05
3.15111252580226e-05
1.80484875917592e-06
1.87983976278489e-05
5.2491748325359e-05
5.17958188771648e-05
-8.79402772019272e-06
2.5741511577154e-05
9.53058312955834e-05
8.28306435791237e-06
6.53813655364508e-05
-6.86485638171002e-06
4.04191039021683e-05
3.82339702925738e-05
6.27126236803898e-05
0.000112007478253074
8.87885168000835e-05
5.79155470278595e-05
0.000116753922528002
6.04247425269363e-05
5.27255490263169e-05
1.51733694953055e-06
3.08713378474361e-05
8.82997600900426e-05
8.5256533355141e-05
0.000111649202843543
4.48004750490211e-05
0.000126373718271719
5.38779108522731e-05
0.000109740598387163
9.65974539692577e-05
1.53269680223049e-05
2.38889002899329e-05
9.2023139600677e-05
4.18745317182603e-05
1.85907937737702e-05
3.08312227761684e-05
-1.51467234617176e-05
7.38093384764745e-05
6.79229752732275e-05
2.96997067766266e-05
5.47030862326751e-05
0.000103473390133497
5.65901962886172e-05
1.90833914744231e-05
2.96261945777332e-05
7.16516350253071e-05
0.000119655008214405
8.4931389466357e-05
4.7502338508551e-05
-6.45808827820208e-06
7.63600601471666e-05
5.66369598831416e-05
3.61504206492767e-05
2.62130980327334e-05
7.25000020860685e-05
6.71281084643182e-05
7.15215164287693e-05
7.93945069309635e-05
7.71800359644705e-05
5.43899482537605e-05
3.46687358444585e-05
3.87008103760276e-05
4.08104423489322e-05
7.76201266471104e-05
0.000115675984491037
1.36548833974766e-05
7.57433567223219e-05
7.08192732692677e-05
-2.41970445755202e-06
4.2620712901781e-05
1.74583600813718e-06
9.80890724031594e-05
3.65097977507136e-05
6.90187935429048e-05
8.2452095165051e-05
7.90733838554955e-05
8.74356769277778e-06
5.53845909350362e-05
7.99207567796114e-05
4.20919399265542e-05
4.35928877868451e-05
5.6694682646529e-05
4.97494470299852e-05
9.02808902711812e-05
7.30348325862285e-05
3.84413245216087e-05
2.82262361310629e-05
0.000105734694942975
2.64015992938877e-05
4.46034594101042e-05
7.8027723524259e-05
7.12964855515718e-05
3.57026636425181e-05
8.72123147410083e-05
6.04383092466071e-05
7.31393382392771e-05
8.83856604545676e-05
5.63130425721818e-05
7.70729308645148e-05
9.20906453098473e-05
2.84025681008116e-05
2.6593274532777e-05
-2.35039980631044e-05
1.3228885398857e-05
3.8964565807044e-05
6.98013701919218e-05
5.50155030047624e-05
5.7543830068182e-05
4.13288490008551e-05
0.000116736241157976
4.49653487197488e-05
7.2678192604334e-05
6.93208482676781e-05
2.95709075725346e-05
7.21343908854244e-05
0.00011908120272667
5.47677678760917e-05
7.72885298697655e-05
4.13968700744668e-05
3.7052162444662e-05
0.000153060379666136
1.12542132148345e-05
5.69799662699169e-05
3.0332457355082e-05
2.56611068866697e-05
1.61063665200367e-06
4.68083381093374e-05
3.46495172990454e-05
-2.01651500429595e-06
1.69282201903246e-05
2.65151030145388e-05
3.72313589731841e-05
4.32565913864916e-05
4.80683447783598e-05
4.09239373297963e-05
0.000137709700628571
0.00010168843872675
2.15719186324074e-05
8.13257554056273e-05
3.47789650289662e-05
0.000112914046840904
-6.87093877280613e-06
1.10767398499076e-05
4.35775818351392e-05
7.97546002666044e-05
3.6745243453015e-05
8.28293987001711e-05
5.96005059813047e-05
8.79593992867508e-05
5.40208100414623e-05
0.000103962218948724
6.8534882652565e-05
2.19077357074931e-05
0.00010083743830859
6.51027154314222e-05
7.05472254605273e-05
7.78860730592719e-05
8.78402906905081e-05
4.89909792588137e-05
6.79505091454468e-05
5.87976893420352e-05
-5.44774021191457e-06
3.73944800355536e-05
7.71957647208248e-05
1.71902998505657e-05
6.08027678753046e-05
4.33991492196038e-05
7.72306999897095e-05
2.28439192060693e-05
9.9710681376615e-05
0.000120153742192165
8.73192067007427e-05
-1.53591434991664e-05
6.60101577197329e-05
5.6116087880203e-05
6.85977743916509e-05
2.03258677010247e-05
6.37805250016737e-05
5.08028093640573e-05
4.09289876571323e-05
6.64193427200692e-05
3.47916123537357e-05
7.79092530273088e-05
4.19400175477567e-05
4.45898787168411e-05
9.27908826009031e-05
9.74034543932318e-05
-2.97342849137263e-06
7.28785815909718e-05
1.68319258079374e-05
0.000163224100598279
6.474257475682e-05
9.43249883581111e-05
8.84244214509079e-05
7.52991182240853e-05
3.06679339835727e-05
3.52130604258491e-05
8.24613028477587e-05
4.04692603637541e-05
7.96382384581217e-05
0.000116273998815214
4.2205690111724e-05
6.86191622574403e-05
5.61636162659483e-05
9.40382994373257e-05
1.95702937816502e-05
3.35252964018539e-05
7.59535558722671e-05
6.14504556499114e-05
9.85473699097226e-05
7.24438450227765e-05
1.91347119905656e-05
2.33300512878109e-06
5.92179740484865e-05
6.37008333954881e-05
6.6507429606671e-05
-7.88922370781646e-06
3.39211049321691e-05
6.55874840109385e-05
2.49289974299436e-05
7.21905504865307e-05
2.43491964384184e-05
4.64097379487434e-05
3.23663646946663e-05
6.52147136942476e-05
5.76814358003401e-05
1.16254078218655e-05
5.86126108929836e-05
8.51495734843458e-05
4.63697220913245e-06
7.14055098933754e-05
6.63217334472589e-05
5.43412026966022e-05
2.56751026452422e-05
5.46480972630654e-05
8.82235922158935e-05
0.000108254446063765
7.25029079436106e-05
8.68022093002513e-05
0.000121425391742884
7.2917445112866e-05
8.70603818944226e-05
5.38365437750144e-05
4.86860809665788e-05
8.49277464169147e-05
7.56840240914899e-05
6.34129900140571e-05
2.87839908269839e-05
8.12994693485922e-05
8.179463419667e-05
7.28547512615964e-05
6.90332861090929e-05
6.82545438761178e-07
3.56772836110591e-05
-7.25680015506074e-06
3.79157610117049e-06
1.16076375673161e-05
5.7749734519792e-05
3.78575963962981e-05
8.46418212138005e-05
2.78327585829946e-05
4.86458974426641e-05
7.02063906204252e-05
6.97962025852598e-05
5.60651392904554e-05
5.46333841643792e-05
7.27539680778733e-05
6.64667866470187e-05
7.45954863519454e-05
9.28239267687337e-05
8.10377457142059e-05
5.31801761935306e-05
8.59606058270046e-05
0.000116917301831305
2.77936319091373e-05
3.54608937546515e-05
7.53652124858461e-05
8.51465426183925e-05
7.50375507013501e-05
2.53883447167663e-05
7.9701438534781e-05
0.000122260774472544
6.04786353365443e-05
4.17334191230469e-05
9.16940827299725e-05
4.26164564255825e-05
9.7054808355699e-05
8.31358225507764e-05
3.57231235318248e-05
4.59737905774134e-05
3.34205855570692e-05
6.19662217931282e-05
4.6422995177047e-05
-1.47894791298411e-05
1.54500894573908e-05
9.50087711818658e-05
3.55206425478402e-05
4.78238510187794e-05
1.88629733719657e-05
6.29216215510683e-05
4.37033374770564e-05
0.00010116705648527
7.22238984761362e-05
0.000110910222212067
3.50882241352639e-05
5.53859532062876e-05
4.23215796809526e-05
5.36293638267491e-05
3.88227607707809e-05
6.77726140831503e-05
6.81570151029729e-05
8.8290895488311e-05
0.00011527534681178
4.58076510972728e-05
4.70423147726942e-05
9.93453574765488e-05
8.11920440135501e-05
4.71070078018588e-05
7.85054294690265e-05
8.89416274358439e-05
4.82609539093607e-05
-1.80960439440769e-05
5.19673284171447e-05
3.23149900689525e-05
7.0962360194677e-05
8.24273740917984e-05
1.38831741425992e-05
2.56827268498296e-05
4.22604349024791e-05
6.33677665595332e-05
7.42896166678481e-05
9.32569944306994e-05
5.09585599552855e-05
8.35279283845735e-05
3.1144988150841e-05
6.75209461935213e-05
0.000117996641542863
7.72283198867307e-05
-3.03215761057094e-06
9.64394384536854e-05
2.2380284952783e-05
4.93819899442769e-05
4.62996200868944e-05
2.97807994732713e-05
7.21953842319815e-06
9.14241197797584e-05
6.04399893871107e-05
1.58330792601311e-05
5.62850413986823e-05
6.6523092698792e-05
0.000122396811550708
1.26600244509618e-05
3.39806135985805e-05
8.57630809951441e-05
9.69557193197099e-05
2.17729695809497e-05
4.40872929334243e-05
6.68751579728798e-05
8.54258170327769e-05
6.81348452056087e-05
4.80294960269125e-05
6.68837201358686e-05
3.58808576770861e-05
3.92117851646632e-05
3.84886579995899e-05
-1.77607242359632e-06
7.10589923154997e-05
3.71182389529204e-05
6.03542021095119e-05
4.20180563656128e-05
9.07475461500626e-05
4.77051658777408e-05
3.47937070924422e-05
9.00899633511562e-05
5.79501351387757e-05
6.51986301648672e-05
8.10806626126848e-05
5.74612159875337e-05
2.99258085120771e-05
8.83155313758495e-05
3.28284716983561e-05
5.09170932191612e-05
3.70080854190444e-05
5.42539398875815e-05
-1.31000435525794e-05
8.00780860895136e-05
1.36073318790102e-05
5.35973485897008e-05
1.23304274229475e-05
3.46642126641653e-05
6.11960498234563e-05
4.31149529258306e-05
9.87261087000319e-05
7.38029842536763e-05
8.30723939737338e-05
8.24094869554281e-05
4.407220815822e-05
7.62504006300398e-05
-5.7964637827106e-07
7.44791534496706e-05
3.66412487617075e-05
0.000128212312080039
3.64570746633773e-05
9.54722392664268e-05
8.97540551202041e-05
6.50626841041727e-05
2.48638212844025e-05
3.92378662953026e-05
5.77967456494076e-05
6.00114273630143e-05
0.000115523798375875
9.93842981030804e-05
9.10359972804396e-05
4.87453133197033e-05
8.12536834849508e-05
-1.35228089863022e-05
0.000114758609132579
5.88690272501102e-05
3.10957847896036e-05
7.53231638009152e-05
5.96780318531023e-05
0.000128200577397514
5.77471528655974e-05
7.36352610990302e-05
-7.70430708281745e-06
5.6405461024802e-05
6.54986048559582e-05
4.63505286178427e-05
0.000109876963492871
8.75693944807617e-05
5.18714324046365e-05
7.70434140286356e-05
7.70040689360544e-05
2.50910941364485e-05
3.97841780571974e-05
5.12622084864666e-05
0.000107576936826016
8.28172728923096e-05
8.01682623547212e-05
6.59121770014463e-05
4.2105831675514e-05
2.99062133000925e-05
2.20646618696942e-05
9.44778053664646e-05
2.62775752107268e-05
2.67238938334002e-05
8.3743514745512e-05
4.26738733834461e-05
1.27602317283759e-05
8.06804994107887e-05
6.51339767604104e-05
6.0365055795231e-05
6.60044731351286e-05
9.79432680091978e-05
-5.57131921550896e-06
5.28144437353866e-05
5.95144594695485e-05
1.01111878888226e-06
8.52035055465238e-05
9.64088432869991e-05
8.09440064688118e-05
1.46668209814308e-05
7.93739685370928e-05
7.18450024053763e-05
3.41597969325046e-05
2.06555415793748e-05
4.14805631980961e-05
7.95033393727982e-06
6.23413402330267e-05
5.84400190172301e-05
7.79245910062272e-05
6.10412539357508e-05
6.59981531736859e-05
5.74605341568996e-05
7.22736726346682e-05
1.50839648500412e-05
1.28176887677973e-05
9.8447340901195e-05
0.00010809133722316
-1.71473857446467e-05
8.20394534790875e-05
6.98621240028951e-05
3.07002244440142e-05
4.06722095283259e-05
2.57796687349575e-05
0.000125768597643769
5.74178472376621e-05
7.59389634645944e-05
6.19326378468673e-05
0.000113930659046831
-2.49312156195207e-06
5.26964347537232e-05
1.74719403597395e-05
5.45334832273093e-05
5.80590133593251e-05
1.19948997891949e-06
5.54009826973462e-05
6.9941794109485e-05
6.97807010780471e-05
0.000104928816535689
2.72338367604487e-05
0.000108560320666573
4.2377119931611e-05
3.36538472395416e-05
5.34948976479839e-05
-9.02653168040474e-06
0.000100630993670371
5.66998052632289e-05
6.66502238404355e-05
7.31598724291296e-06
3.11613825152539e-05
5.66164623694471e-05
8.10445320034265e-05
6.94653214096159e-05
3.80547959987909e-05
9.09770727647773e-05
6.60895893400232e-05
4.0126078324115e-05
6.91796964183445e-05
9.89286964680663e-05
9.96451561475001e-05
-1.40616761101447e-05
5.09033660693567e-05
9.76471464007229e-05
3.14978405443643e-05
1.16878558322587e-05
-1.85485778748502e-05
1.85431971151899e-05
8.83315704207359e-05
0.000108103557761109
3.50300939295983e-05
7.31982907128947e-05
7.06977537259958e-06
5.64731030349999e-05
4.38661839865266e-05
7.34815242178681e-05
8.11049368166329e-05
8.55871428586252e-05
8.2620286326962e-05
4.89944900528744e-05
5.63746540265493e-05
7.75995957853835e-05
4.43318816076966e-05
8.54459583342412e-05
6.17629414985953e-05
0.0001056849603322
2.69910487691944e-05
9.68986346197507e-05
4.1436811749602e-05
9.51370444844864e-05
3.33796277207794e-05
5.47885010337901e-05
5.55096983530504e-05
6.65392637553222e-05
0.000117170631522452
9.6292570322155e-05
-1.48167955384258e-05
3.4442098598562e-05
5.73334903539304e-05
3.67026713350333e-05
9.44665424209372e-05
8.71347383280541e-05
9.15947207850213e-05
7.401652594481e-05
5.98937046818403e-05
9.0236255814396e-05
0.00010753564721378
1.43007075843281e-05
8.39572750435465e-05
1.08845032526122e-05
1.29858688240647e-05
4.23507057561153e-05
5.96824778799809e-05
3.99180015864548e-05
5.03059089239261e-05
5.65200853815835e-05
8.08691824987476e-05
1.65885818536377e-05
3.49978752223953e-05
9.27847857565014e-05
4.64567979120526e-05
2.12026906327189e-05
9.55280665530011e-05
2.30017046810635e-05
8.33045841980049e-05
2.38285924235728e-05
5.53326518968605e-05
8.82169165344924e-06
7.2734441274312e-05
7.33080184636753e-05
9.73733422441657e-05
0.000104615751237282
9.13265434151066e-05
8.08613803206377e-05
4.74487046132903e-05
5.55897017258767e-05
7.16028937321101e-05
5.32481746845719e-05
6.6692799615842e-05
0.000104556476846858
3.85532337546803e-05
5.97707529779077e-05
-8.34309920059098e-06
8.05394478633371e-05
1.29744577701544e-05
0.000101870086198165
-2.06133868959952e-05
3.70484106910013e-05
4.10917831282321e-05
7.94449470491508e-05
7.78470338515933e-05
5.06732998546934e-05
-1.41839154201207e-05
1.65257533729396e-05
6.2816006764338e-05
8.04205138670543e-05
8.55184814233039e-05
4.21299700714797e-05
8.8619317289413e-05
8.90288359290447e-05
1.15540795171389e-05
6.87121187528579e-05
4.17721249785423e-05
5.22811340224612e-05
0.000118870438382623
4.69058731837352e-05
2.21194719946551e-05
6.03510724796497e-05
2.56711973960717e-05
1.15813019191113e-05
0.000101070066311586
7.52725825943008e-05
7.83805360105561e-05
9.06133142004678e-05
5.79913916799987e-05
8.04358687292529e-05
1.7917481707206e-05
2.505233579307e-05
7.30564062750523e-05
6.19829012638708e-05
4.02708810885898e-05
8.27881690503377e-05
0.000123798326248331
5.50665772886023e-05
7.41898441117563e-05
3.69347230646818e-05
6.70218325585981e-05
3.69068741647092e-05
3.90898002431282e-05
6.93688722664043e-05
5.66347133078087e-05
7.07140763088038e-05
6.64463250269921e-06
0.000133156920481282
0.000138329340830828
8.63675286645223e-05
4.50406167542765e-05
7.18646747265122e-05
7.24122774483803e-05
8.82289056202041e-05
8.91402038345312e-05
1.674443284355e-05
7.51843008370645e-05
1.44693964584502e-05
7.46080877158297e-05
-7.73965328439052e-07
0.000100838047614649
9.07823102557074e-05
6.49330652878294e-05
6.42027813001474e-05
7.16137580090301e-05
8.6842807133913e-05
4.31693400563594e-05
6.70801444112336e-05
7.81450790473696e-06
3.04567620805935e-05
1.72884378780239e-05
8.7540222878642e-05
3.67212951831939e-05
7.6494255691393e-05
1.87005976631509e-05
8.47257449866228e-05
3.29760343362006e-05
3.61685053103712e-05
8.60968937194304e-05
5.89734610617849e-05
5.85436007906261e-05
2.93797101701409e-05
2.13361056301748e-05
6.14830425170389e-05
3.34311443405646e-05
0.000109043886309527
6.69534663946078e-05
3.81863325753801e-05
2.33468873166168e-05
2.23615157726597e-05
-9.69752654837823e-06
1.5636399143757e-05
5.20951408083293e-05
7.05497257331067e-05
9.8955225514089e-05
5.23101083006228e-05
-2.425057753817e-05
9.48773524014552e-05
6.64308537066369e-05
8.79461148411928e-05
5.24687591399385e-05
5.63429677357216e-05
7.14967609441845e-05
2.03485150506746e-05
4.55460554801155e-05
5.33023625435942e-05
-2.36590783907995e-05
5.80602807641386e-05
1.13755484117498e-05
9.8819148991218e-05
4.92670955101483e-05
3.49640424830229e-05
5.46906936803959e-05
3.82417183452618e-05
5.83216583886847e-05
8.62508545377689e-06
2.40925255312788e-05
4.24693779109296e-05
3.17170095214772e-05
