# Supplementary material for: Research on computational propagation and identification of mine microseismic signals based on deep learning
Source: PLoS One. 2025 Oct 22;20(10):e0334641. doi: 10.1371/journal.pone.0334641 (PMC12543183; doi:10.1371/journal.pone.0334641)
Supplement: S6 Data — (ZIP) [file pone.0334641.s006.zip › 000100800002977.xlsx_0.txt_24.txt.txt]

1.47306121411559e-05
3.31513360519701e-05
3.16064468286657e-05
4.63892416551636e-05
1.93993352361065e-05
-1.12669532117649e-06
-2.27212429978239e-05
2.72976406584146e-05
4.54261929498015e-05
6.17158001233009e-05
6.82561855908426e-05
2.95919225230486e-05
5.84329403692991e-05
0.000105657280901341
8.90989259672757e-05
0.00010134341409511
5.89743665887336e-05
4.28153020691961e-05
3.91281821083172e-05
4.25489266889131e-05
4.85275078353234e-05
3.9706429904988e-05
6.44799551857077e-05
5.21567937550543e-05
6.49063294578685e-05
5.22847777098001e-05
6.53674413057794e-05
4.42999757612911e-05
0.000123195281154558
7.79778574438936e-05
4.14420917027498e-05
5.7480945864302e-05
1.64628964054479e-05
5.89733371666868e-05
5.40993541581657e-05
-2.53566101815845e-05
3.74016313378234e-05
6.2767200433874e-05
3.07407257207031e-05
0.000104070496958165
2.98073166517523e-05
7.12341326839941e-05
1.74420653286397e-05
8.1951483078661e-05
1.73288511477752e-05
2.94761166677054e-05
5.31505710739333e-05
7.69681182242955e-06
9.51506053555383e-05
5.72253107658419e-05
6.00402405963948e-05
0.000107491354578183
2.90894290732094e-05
9.97583901713877e-05
6.72148695161998e-05
5.66843341037816e-05
6.48888157185376e-05
3.92343813142425e-05
6.37304065493796e-05
0.000102956494721549
0.000124511039792444
3.38285491508888e-05
3.3327130819475e-05
4.09967692240242e-05
0.000115004159804603
9.684096600231e-05
5.21133388089824e-05
3.65604704780702e-05
6.89210329760302e-05
2.87712584002964e-05
3.11845521797612e-05
4.3974611868207e-05
-7.56530283698322e-06
2.41725017861651e-05
2.76183745151086e-05
7.3869863751197e-05
5.61138073383625e-05
8.2020257238633e-05
3.66554875924641e-05
4.30140643559692e-05
5.35635456384526e-05
6.35226224744826e-05
6.38900988618157e-05
8.25699614019083e-05
0.000125163377004386
3.55902700355023e-05
0.000117541820789682
5.07392799129394e-05
6.22797498172171e-05
2.94660558399789e-05
8.42474873050411e-05
6.64696271292249e-05
3.69218901657615e-05
6.75367970471547e-05
3.0923876652795e-05
6.92401235937871e-05
4.3043052642646e-05
9.92132486987865e-06
8.51562929157288e-05
1.13331414240895e-05
4.63236662065606e-05
5.38266104072245e-05
7.61985235691348e-05
9.07793316519272e-05
0.000113849559172455
8.05325178209538e-05
3.62214399607471e-05
8.49006647419486e-05
6.63374306735993e-05
2.04830058119083e-05
0.000105288828450363
6.02287075629655e-05
7.83411808172346e-05
6.559595298421e-05
5.13894708935221e-05
7.17482421797134e-05
7.92106155219961e-05
0.000121599828228886
5.47429393862698e-05
9.49161636748791e-05
5.673883371547e-05
9.09287325564928e-05
5.72917092746918e-05
7.86928965059629e-05
5.54852957599642e-05
5.65074978713385e-05
6.42893462607629e-05
8.30511033823302e-06
6.39128280393552e-05
5.29285974929864e-05
2.81779568003544e-05
1.50710763134869e-05
7.86414416784166e-05
3.17242029801885e-05
5.76614986469897e-05
-1.3199422895759e-05
6.88140449682682e-05
5.06479064608203e-05
6.51734377950601e-05
9.35609220306382e-06
3.56452627269453e-05
7.15558036456838e-05
0.000106616731628124
4.61458854346772e-05
8.28807056919584e-05
7.04352142770245e-05
6.10194533758037e-05
7.11626256325815e-05
6.43766955300997e-05
3.75200172272383e-05
7.9448118156499e-05
9.09517003520888e-05
6.04005121078671e-05
2.42543011967298e-05
1.15310403105025e-05
5.32701104746652e-05
6.38109440193033e-05
7.63871269961544e-05
8.12657412879563e-05
0.000125063454602821
7.32801848407103e-05
3.24168725013435e-05
2.66924264754914e-05
5.2573030552881e-05
0.000108433417604497
6.74329455760541e-05
6.09020554966435e-05
7.91635308287711e-05
6.69822561995471e-05
5.02018701372454e-05
3.60732888362493e-05
4.91612217495185e-05
5.83054014822325e-05
9.14872233256197e-05
7.82912142398274e-05
3.42893043391352e-05
9.48395157230849e-05
1.32063670226709e-05
8.75511929951328e-05
3.40979344396849e-05
5.35053827310435e-05
3.1955818719434e-05
2.20843363644084e-05
2.40031693701422e-05
6.49442462966932e-05
6.83679243672693e-05
4.42775853109959e-05
7.83370645507618e-05
3.40189142008775e-05
6.11239907434535e-05
0.000115903506380088
6.26712842060293e-05
0.000111464344051493
0.000142076063176468
7.67402827849363e-05
3.44352742901755e-05
1.85123907582862e-05
3.46039737577282e-05
1.07830951463491e-05
9.78924946035133e-05
0.000137849726052977
5.74433960513605e-05
8.20328697924614e-05
6.61880251621197e-05
-2.21000961358286e-05
-5.572007883583e-06
4.07361349455327e-05
1.88509715538436e-05
8.34856853833963e-05
6.07394723482759e-05
6.50758626665727e-05
0.000110052824295199
8.50306621020669e-05
5.16981846233162e-05
6.00853277587643e-05
8.45949840341821e-05
3.63425752111885e-05
1.25107185672861e-05
4.76584955642948e-05
1.81107810160808e-05
0.000119414569559558
5.00721473032864e-05
3.10751545241858e-05
4.90261326929064e-05
7.28713651554442e-05
1.19443958229843e-05
7.69066838787434e-05
-1.69535162961033e-05
9.02694117812794e-05
8.31762102214808e-05
5.59096206237465e-05
8.05458488352936e-05
2.32058191960861e-05
0.000108306413196581
8.53925166461991e-05
9.87263804476174e-05
6.68309394137824e-05
4.57213425457038e-05
0.000110837673709297
3.43740176650706e-05
7.55745780096979e-05
0.000100049274960382
7.67935295809725e-05
0.000112236596144182
0.000137255162168801
1.54839793554002e-05
4.34915293858704e-05
2.02181654328328e-05
6.44043952350205e-05
-4.69395960638388e-06
4.99182189089681e-05
2.97122040589495e-05
6.3329963235296e-05
4.07138805330033e-05
5.14581501263223e-05
9.98119112170753e-05
6.5611706612579e-05
4.84987740130087e-05
7.99801123382671e-05
-1.35416678562188e-05
9.89199487416427e-05
6.07220125656279e-05
7.73432984810351e-05
7.05139059796579e-05
6.07852713358582e-05
8.49850460171966e-05
7.67694782530688e-05
1.93043720005597e-05
6.92534068234704e-05
6.91410573238901e-05
5.95909139795058e-05
5.80047860573127e-05
9.55727778323866e-05
8.0126909249972e-05
8.9845555890991e-05
3.21796458162693e-05
5.38686153296173e-05
-2.68529522032725e-06
0.000121328969973894
4.15155275491321e-05
9.08657179360498e-05
0.000100721268020692
5.59173738167398e-05
6.53486495109362e-05
6.93535048322681e-05
3.81720630845885e-05
8.19279126383238e-05
8.28873880047235e-05
0.000109671359522051
3.44773171064616e-05
2.32041675866444e-05
5.24512465431305e-05
5.75520413176518e-05
9.76618297258329e-05
2.50874861023952e-05
8.13828460890615e-05
8.60461040123153e-05
9.8865224402958e-05
4.95495599060659e-05
2.15802695549454e-05
4.01071041894627e-06
7.00082313232823e-05
1.95692973020465e-05
7.10974370995577e-05
9.64366440703608e-05
4.61512448159411e-05
4.02214333086387e-05
5.52939173757447e-05
6.01206985074029e-05
6.92250820923397e-05
9.39580348583333e-05
2.14591778516493e-05
5.20548751775115e-05
4.09722819099854e-05
7.51298747164092e-05
7.49490141232674e-05
7.0597026450464e-05
9.47707364895509e-05
5.06745028122908e-05
5.8246572937077e-05
6.37706410937461e-05
5.21490259495041e-05
1.14625616866174e-05
6.90325279068197e-05
5.14795602232028e-05
6.94930495945337e-05
7.35430255589311e-05
5.77503363695475e-05
0.000141961623554138
3.59015212511368e-05
6.14980827731309e-05
6.58458216279763e-05
1.72828691162222e-05
4.96465328698634e-05
9.27292254365677e-05
8.76300570473217e-05
7.62244468727151e-05
8.59398479508481e-05
-8.59649728895034e-07
3.77317368055941e-05
7.76580621146616e-05
8.7269464277197e-05
8.57753201890817e-05
1.36023162123246e-05
9.12131653426269e-05
7.8611333983371e-05
4.90110105436291e-05
7.97664994606506e-05
3.46529731693737e-05
8.02603364468867e-05
-2.12817208386796e-05
9.18568183934873e-05
8.3767223681816e-05
4.12694938082969e-05
0.000140116058703506
0.000102895738263644
9.28124423102866e-05
7.6517078356033e-05
2.18269961398989e-05
8.16853786940451e-05
5.98787270458258e-05
3.70442183768236e-05
4.52576563835963e-05
3.12009881655988e-05
8.52918584561327e-05
1.71440585889095e-06
0.000118699141240658
9.24106345154234e-05
0.000100049184585246
6.98329300336478e-05
8.2180209565793e-05
3.59837449792664e-05
8.03330566829199e-05
1.99606656730991e-05
8.71706818064924e-05
-1.17749822773957e-05
4.42253942625555e-05
4.98950115879825e-05
-2.5706504825248e-05
2.22526660164132e-05
0.000100958044097983
5.33939856409865e-05
6.51436184733523e-05
6.86404775894273e-05
6.76484883378291e-05
8.14015472408034e-06
6.693633281502e-05
7.07164999540394e-05
5.88970034754635e-05
0.000100855297418125
6.14367169479091e-05
3.76744359767339e-05
6.56805825123084e-05
5.11961948713279e-05
3.85821974883069e-06
9.64771007391143e-05
3.93602399202812e-05
5.14775358563563e-05
1.54665207320084e-05
7.24656433149962e-05
8.1046386838992e-05
6.95569716161876e-05
3.19485073799336e-05
4.47358039548504e-05
8.78969455117442e-05
5.94700052073644e-05
3.8648209861166e-05
1.01089014533343e-05
3.24779569338666e-05
0.000120130343222734
1.91175638939206e-05
3.33891551304573e-05
1.50305931965021e-05
4.49463591565186e-05
8.66162887788742e-05
5.5272881556298e-05
2.64739462393084e-05
4.52523796861886e-05
8.61419386420266e-05
0.000101054956714676
8.27168172077176e-05
0.000111544922121192
1.83748389494129e-05
5.09721591779088e-05
5.34824865557204e-05
3.17920347551635e-05
8.10692116481278e-05
4.88537677353847e-05
4.82320162275484e-05
6.19363579857816e-05
-3.19085016841428e-07
2.21997915932967e-05
4.20792786534845e-05
6.37368499134997e-05
9.23559857223982e-05
4.00597359336269e-05
6.3461309700948e-05
5.80684875238333e-05
0.000105920828277969
6.71163263287059e-05
5.12147980308232e-05
5.20054920886084e-05
1.19394732595485e-05
8.45702112974792e-05
0.000108043942787086
6.84168197943117e-05
0.000102344431082018
7.55866696342839e-06
9.13196079060724e-05
4.71238616548433e-05
6.85795813696996e-05
7.73918152717381e-05
4.42743480861317e-05
5.11273699139272e-05
5.69087665541666e-06
4.88255158116868e-05
0.000110790007308422
4.01269606459566e-05
3.63036097626708e-06
9.98440245875694e-05
6.54179164894028e-05
3.99627515678875e-05
3.69598594900014e-05
2.84803234713823e-05
3.17726149314762e-05
0.000108648686414218
0.000105176737808839
7.30850946261995e-05
9.22064288104957e-05
1.67551055708421e-05
2.29183200185047e-06
4.93382223147973e-05
3.33548501431889e-05
8.75024847265533e-05
8.26328655053955e-05
8.53561316698232e-05
0.000114442264614959
2.73082534151195e-05
4.96694056267882e-05
0.000114059697705724
6.83726453052707e-05
3.66856737401022e-05
7.81950756415073e-05
7.13590623144868e-05
1.41173752738773e-05
3.85067115424165e-05
9.90734658981089e-05
3.67725976487864e-05
4.87360201252511e-05
9.47003463170316e-05
2.31851579068034e-05
4.79718884686643e-05
5.99230359622596e-05
0.000101749329147376
7.45852437162963e-05
9.77895397817346e-05
6.04104289229359e-05
4.56916167990191e-05
3.09809353540039e-05
1.5437641669172e-05
4.483371371568e-05
9.36044911588986e-06
8.67503094634835e-05
8.12089047631087e-05
5.49759105925118e-05
5.64488370839118e-05
5.76376903634613e-05
9.99801545652253e-05
7.42114819863415e-05
4.70887880935928e-06
3.2906390798266e-05
0.000106622727295666
-3.16201478160529e-05
6.68941552029855e-05
4.09077871833382e-05
3.71582031101092e-05
6.15902670724587e-05
7.14233523803744e-05
3.9044505335471e-05
1.75995531367557e-05
9.97323480333419e-05
9.6419783617816e-05
6.32947721568814e-05
1.28307827429934e-05
-2.85635434877868e-05
4.74802485120676e-05
5.41255402744354e-05
0.000117453077044377
7.16133406179446e-05
7.13504501288252e-05
-3.29132053416464e-05
4.52835532402299e-05
6.70741355882389e-05
9.60393744177496e-05
6.79572230307771e-05
7.68950218318078e-05
9.02684236143729e-05
4.42159593673903e-05
7.4854956253165e-05
6.27982223483004e-05
4.29553251005586e-05
7.23176432054033e-05
7.82131813909374e-05
5.90386389568932e-05
0.000107775644882406
2.17340372072552e-05
6.76045815463408e-05
3.25445054880007e-05
7.12847086867956e-05
3.233019543626e-05
8.58031062932769e-05
8.34592382238769e-05
2.00500890944507e-05
5.13658843859766e-05
4.19167855452675e-05
8.71562685991394e-05
8.88523360461778e-05
-5.01232337904128e-05
3.47219836110294e-05
4.89449948339932e-05
1.07325010237747e-05
7.02416098704291e-05
4.21688940525906e-05
6.58188119811501e-05
1.53585666251695e-05
6.34838403433047e-05
4.93343288123683e-05
2.0617892130622e-05
0.000105237036461441
7.1041203768408e-05
6.44314073135494e-05
0.000100748506169769
3.53580178649017e-05
0.000121591780430524
1.31554060265494e-05
4.96068615656843e-05
9.18413535941476e-05
7.35716047839659e-05
5.26537890609188e-05
4.48453505574343e-05
3.96288796474393e-05
2.4160891582836e-05
3.13582788514695e-05
5.91301319013985e-05
6.75324181078859e-05
6.93063168094385e-05
3.64464232111014e-05
3.04706767485409e-05
8.5361450631627e-05
-1.60855375010867e-06
0.000108662688523694
3.39094583681059e-05
1.788973197006e-05
7.67269913220639e-05
7.24325896710048e-05
1.80745969817523e-05
7.94671408744938e-05
5.40957039689643e-05
3.44024966994243e-05
4.54855944379331e-05
3.85872733352348e-05
0.000134373190329689
5.09479141421317e-05
8.95174598002201e-05
3.45688942174429e-05
7.57620349145441e-05
8.38009641541106e-05
8.21658065019146e-05
3.30019621509588e-05
6.85245180380692e-05
7.67833284600436e-05
3.21218515006158e-05
4.94694480784562e-05
8.79364727782719e-05
7.15361999985832e-05
5.03002786358796e-05
5.5866339905726e-05
8.05696022725366e-05
4.34997957538433e-05
9.30006447283157e-05
3.58372135583592e-05
2.94755730666454e-05
6.34615517859854e-05
3.58636932702839e-05
9.84790612482853e-05
7.75056995365189e-05
5.70316985573945e-05
5.27299432839902e-05
5.32269496837777e-05
6.63714821666406e-05
4.85517144555038e-05
-2.68250377559891e-06
4.41912773647581e-05
7.58703177804273e-05
0.000113044999139646
8.67660095702702e-05
0.000115286254324277
5.2798547187431e-05
6.39151728198023e-05
9.46206361203413e-05
2.67255597719884e-05
6.63976099360112e-05
6.67266108631067e-05
3.45507513905136e-05
5.6271386486085e-05
2.92054193986399e-05
4.98725367191851e-05
5.30058839702889e-05
0.000103865200134462
1.38498559481048e-05
6.42378359985537e-05
8.39835262822075e-05
8.92654444978865e-06
6.22556007580348e-05
6.99624945873614e-05
4.90015526259415e-05
9.43224591067564e-05
6.60733295288069e-05
5.88152596347962e-05
5.72830456092754e-05
5.89883175837117e-06
1.76671034207084e-05
4.10145268845948e-05
4.63071897466063e-05
3.90484738852769e-05
-3.96400704199957e-05
4.05229444792265e-05
1.77513204205137e-05
1.95942556866631e-05
8.67242555016192e-05
2.39281829305541e-06
2.32164859397881e-05
1.7039944427895e-05
5.70510989341113e-05
0.000102573676962479
6.28805840892892e-05
6.06586846518949e-05
7.82375771393782e-05
3.31232886426332e-05
7.67627747663074e-06
7.81282741300019e-05
0.000111449531620517
2.56491984545652e-05
1.78723991596623e-05
5.50649689097611e-05
6.17937108340519e-05
0.000102565317386656
1.51532232482793e-05
2.62347945667673e-05
6.54102239260333e-05
0.000103811166798959
5.43797861332726e-05
6.52056156471342e-05
0.000101355139776628
4.45226797887094e-05
4.33871405216891e-05
6.3520853752065e-05
2.74985614004019e-05
2.205195774668e-05
5.80903607862572e-05
7.08125291514482e-05
-4.67764006221359e-07
2.8742851753125e-06
3.82694758944482e-05
-2.76280675829991e-05
9.35566511588651e-05
2.39274839475764e-05
7.15947497288392e-05
3.40473868807779e-05
4.13154994309728e-05
8.00860433682264e-05
6.38535074260235e-05
6.54410955866333e-05
6.22873990307243e-05
0.000137179393974864
0.000108367476653519
2.89237457538244e-05
6.16019900638339e-05
0.000104291490335034
4.85285885292456e-06
8.83633294426938e-05
7.79646896891373e-05
8.52855638745558e-05
6.2097987736816e-05
0.000100044891099496
0.000119027702022569
-8.60611740084427e-06
6.41751295228325e-05
4.09091651761543e-05
7.73659067851059e-05
2.48592878556059e-05
-4.39717746454041e-07
6.06664949238992e-05
0.000118663923719361
4.43392085307019e-05
6.40804390359786e-05
5.02947092056542e-05
1.22577326307198e-05
9.44621226855262e-05
7.72932945173678e-05
7.64865451432818e-05
2.89372251418143e-05
0.000125099759991139
3.23265327980207e-05
4.77448456571837e-05
7.19930403925726e-05
4.9079908742991e-05
2.25076673271567e-05
6.79677904853263e-05
5.64949359154059e-05
4.65353698716555e-05
3.6060679970558e-05
2.79818007700871e-05
1.83997862503819e-05
7.11346895263992e-05
5.82888326116218e-05
7.81892764485004e-05
6.13004126364849e-05
8.96256616277502e-05
4.37465682808329e-05
8.8994413796104e-05
6.95286023615941e-05
9.51573908274919e-05
2.0179037009417e-05
6.98742695936193e-05
0.000140374081261999
6.487319710854e-05
3.45394980152056e-05
5.27336748180615e-05
7.9986774702586e-05
2.76512761679545e-06
3.48978398583822e-05
7.80553488968221e-05
3.47177239522734e-05
-1.56997937673715e-05
0.000106528444149211
4.01708818637643e-05
5.26537244662559e-05
5.18876828780232e-05
3.10859225349979e-05
7.34557775637774e-05
5.71212446032096e-05
5.6481659569132e-05
0.000119862593827713
6.93718249490835e-05
6.61711038838007e-05
9.33942015713796e-05
6.30555043778172e-05
2.32762113401682e-05
1.25002740565011e-05
4.09659978770164e-05
6.76901452082304e-05
8.83032676164864e-05
4.151228774785e-05
4.15346414514974e-05
6.55573232186585e-05
5.11246003907659e-05
7.83975100457459e-05
3.00320608786559e-05
7.87029569843149e-05
9.26090920720061e-05
2.26291505750866e-05
6.73571095910344e-05
5.14873724954713e-05
6.61347875969302e-05
6.15763765897559e-05
6.90052875811113e-05
5.31091470465746e-05
4.80888085345211e-05
0.000107525307689307
2.48285695607247e-05
2.9065530502546e-05
8.32854946945092e-05
5.37138900838286e-05
7.61658942493236e-05
2.72768719835655e-06
1.90774044806714e-05
4.74650403404952e-05
3.11591008304434e-05
5.74775407021694e-05
3.75115337648425e-06
4.96965809171869e-05
3.60304588967311e-05
6.38724820876476e-06
6.7495035667708e-05
6.13302968358583e-05
0.000100060220589947
3.04306107462222e-05
7.95487027166681e-05
7.31244152074003e-05
8.03938615587193e-05
5.15045261429919e-05
1.09012907616337e-05
3.25791612329037e-05
7.8467851350708e-05
9.79628044623519e-05
9.32746728180907e-05
3.8306225528386e-05
6.3471415811371e-05
9.24943843369116e-05
6.13339509465685e-05
6.00147554974824e-05
1.42379898840946e-05
4.06976676923816e-05
-1.47306503470231e-05
7.91133756111574e-05
0.000127581523825301
5.16161128591961e-05
0.000135871042320991
4.49908196467337e-05
6.03663100784265e-05
9.7540081287819e-05
5.7971537564267e-05
9.27473028538743e-05
0.000133303492230277
7.303462901006e-05
6.75157210155076e-05
6.08617828521592e-05
-6.79879627225751e-06
5.24943171014463e-05
8.16442907551032e-06
5.54306361709041e-05
3.72741822523273e-05
6.49477839082803e-05
-1.13918209559886e-05
5.12641803245348e-05
4.65563024271965e-05
8.00008708067868e-05
-7.98238918198206e-06
6.27681472779241e-05
5.6855505294698e-05
5.16833084307146e-05
0.000122820957205931
1.14166090011893e-05
7.60184544131512e-05
4.30526852350777e-05
2.77705786618705e-05
0.000112050984032887
7.28228027112811e-05
4.62927195723432e-05
9.44933140916729e-05
2.08844395113499e-06
4.20116302138185e-05
1.98632306652251e-05
2.35732074020009e-05
7.23902647382098e-05
6.6371004809723e-06
2.66730918480996e-05
8.74580838604986e-05
3.03212804707967e-05
-1.29687755154965e-06
0.000101043724695877
6.66180686333349e-05
8.01370027658716e-05
4.12192595107526e-05
8.85221080204418e-05
1.06694931151219e-06
7.76747877106513e-05
2.59808476060465e-05
6.29124759483633e-05
2.7348717190612e-05
5.23141677777047e-05
0.000119952465501472
2.1901279640676e-05
0.000101229845451017
3.59025881094448e-05
0.000130309048170654
4.52179150754538e-05
3.36430688297498e-05
5.80290128303504e-05
5.54626614959455e-06
6.05521831726766e-06
3.33478023125265e-05
2.89123731284714e-05
3.45924468839735e-05
5.12231358372917e-05
1.54392945605922e-06
6.953430506339e-05
0.000138067085536767
0.000114056844453107
6.92097382558079e-05
0.000123900478121036
0.00010317298193681
-1.4824579279494e-06
9.74064873430643e-05
6.83888520593112e-05
4.85379123963269e-05
8.21073912365827e-05
3.97201432792605e-05
5.10723965213317e-05
-1.58118845951044e-05
7.07136693746949e-05
9.74514155679249e-05
8.93131667386786e-05
4.35192135048402e-05
9.20036291666149e-05
9.88624388705615e-05
2.32039327389047e-05
4.00080778963257e-05
4.72198484919862e-05
4.12615963224742e-05
7.82884812301015e-05
6.9385280164996e-05
6.04824757418566e-05
8.94837350062614e-05
5.6841841736802e-05
9.81306411923476e-05
4.4502844927116e-05
9.52591576474455e-05
0.000167281308162108
1.21078349309965e-05
8.18561980006077e-05
6.70244930832494e-05
7.15822708455358e-05
6.81756667744103e-05
0.000110853697739226
2.96668238937687e-05
7.39756264741373e-05
2.30026835168704e-05
1.71878764943932e-05
6.93279850537959e-05
3.82075628436463e-05
8.29163298913131e-05
3.22816821540366e-05
-1.22972011887466e-05
-1.09361565879093e-05
7.68187163592354e-05
4.83743573480658e-05
9.59694427342696e-05
4.71433943522477e-05
0.000133256524384961
6.71398402259503e-05
6.98702620310588e-05
0.000120340486460223
0.000110750409872535
4.12232311475551e-05
9.73433759765989e-05
1.08340049317232e-05
0.000101925752180031
0.000102147986424945
3.82978199226885e-05
-4.22532488840399e-06
0.000115933892390306
2.40303883434704e-05
2.1655497099773e-05
9.02788404763445e-05
3.94964886620642e-05
5.31245456051992e-05
5.5164191793195e-05
2.83945605423473e-05
0.000107870447938641
6.38505749844031e-05
9.12073281012672e-05
3.31992713912116e-05
4.87320706442615e-05
5.45060686381354e-05
3.46172373379777e-05
4.1569789759661e-05
5.29762604652559e-05
4.82762470825144e-06
6.71816322645632e-05
8.92209486569038e-05
6.38559916851724e-05
5.99516119596397e-05
7.41372032887298e-05
0.000102217994457469
3.43650654873081e-05
6.99571190489543e-05
9.24845838587709e-05
0.000100105107175772
9.11137519219362e-05
9.32741416791498e-06
5.83655015642751e-05
8.41487893489229e-05
3.84592787018609e-05
5.29489040110369e-05
5.98320116857297e-05
1.47560014574159e-05
1.58005503804593e-05
7.39896510907141e-05
7.31910538873875e-05
8.23258670614513e-06
3.75893560887302e-05
6.5595126960961e-05
5.49624074070445e-05
0.000101715924448463
-1.67719481432873e-05
0.000102753858517977
4.04547472884894e-05
6.28753133549818e-06
-4.10351677206915e-06
3.35413039798261e-05
3.94350988430491e-05
7.47477652755903e-05
1.52303093723097e-06
0.000110674281652658
4.98367551313152e-05
0.000132564471450556
8.38907425726465e-05
4.60561349347091e-05
4.05171381700497e-05
3.90839089557468e-05
8.58607158685351e-05
9.14947034053267e-05
8.56315689166438e-05
8.34982285412489e-05
8.7289188193259e-05
3.04232789759036e-05
4.71490881610294e-05
8.74498264671738e-05
0.000101556225628853
6.07377615145423e-05
4.44730790255115e-05
0.000118210564098874
2.60651740754518e-06
0.000122847232416461
9.03049813035401e-05
1.76686801612679e-05
4.46797436308129e-05
0.000110081537122557
8.48382460496822e-05
5.20291590325583e-05
6.52018402015595e-05
6.89412784937521e-05
8.68667722299339e-05
5.08944838381057e-05
2.57152836771888e-05
7.26446338524335e-05
5.36709954103808e-05
4.82569495675793e-05
3.00172503401374e-05
8.77908356909852e-05
5.86401875029036e-05
3.14837854979626e-05
7.48967360135272e-05
6.63330436376129e-05
0.00010185153538501
6.08803255981447e-05
8.22763215439764e-05
5.82448069275364e-05
6.53424287037327e-05
0.000119845937898321
8.67418089958914e-05
7.51465450457152e-05
9.65099493673259e-05
4.90736241579679e-05
8.92090660652917e-05
5.77466526911901e-05
4.2160508864405e-05
9.04376849167058e-05
8.93446037543747e-05
6.68968173873115e-05
7.57550090511987e-05
-3.39498454467123e-05
4.79624507518759e-05
1.18346905745086e-05
7.53687009689462e-05
1.71984965393613e-05
1.10050723831512e-05
-1.6527321867473e-05
6.96302370072956e-05
3.59529635084086e-05
6.15129979905474e-05
4.52493583426778e-05
2.5944222648354e-05
6.12332192879897e-05
6.77739795288123e-05
8.39433578907451e-05
0.000109206680929104
3.15230269794088e-05
0.00010358970467378
3.1638941421087e-05
6.52179236278757e-05
9.47267410285593e-05
6.99635375405531e-05
3.1775622750178e-05
6.7792114485808e-05
7.80518728959822e-05
5.45992365660874e-05
7.34289419270861e-05
8.60263595208203e-05
0.000114457827891047
7.49273090263514e-05
8.51331116077576e-05
3.9493483478882e-05
6.33482921466644e-05
6.60607692342102e-05
1.19754540511977e-05
2.61709646963072e-05
6.27992321336611e-05
7.19485992578736e-05
4.86432552925495e-05
5.32315306055129e-05
5.12244016457931e-05
6.72913047155778e-05
6.0293576477959e-05
4.82198878054221e-06
6.7119479018983e-05
0.00010595234117289
1.26238308736142e-05
3.00272508624283e-05
5.30784799264377e-05
6.05548488536185e-05
9.36493760960168e-05
-5.48356373751252e-06
0.000105968093065379
3.32661368063348e-05
7.75054463910153e-05
7.92880349484774e-05
4.14693772867571e-05
8.21991814643849e-05
6.89220509266359e-05
9.19289698540667e-05
6.63169123367168e-05
2.77619558531219e-05
6.63513231133456e-05
8.44362655792344e-05
3.80028925363763e-05
2.50587038059858e-05
5.52313654754266e-05
-3.48013350865885e-05
7.89620360376729e-05
9.93530934039963e-05
9.17807770921863e-05
6.28322575643681e-05
6.51885937098632e-05
2.40725661773449e-05
8.07117618943753e-05
9.58923453334555e-05
8.68259148437579e-05
5.83623182749146e-05
5.13867949379261e-05
7.42485572167683e-05
9.47219415912219e-05
3.06218014444988e-05
8.36271431425475e-05
6.48493306180248e-05
3.87524027916549e-05
8.54861840338838e-05
3.43412318545876e-05
7.14204221081986e-05
2.27439592951948e-05
9.39419088646895e-05
3.81174832060433e-05
4.6099118501951e-05
7.7637449743643e-05
8.52432760463378e-05
5.3735592114811e-05
6.08266774117969e-05
6.20570366371799e-05
4.41391463500397e-05
4.35356255438965e-05
3.84730908230364e-05
9.73910482776317e-05
-3.53326790024377e-07
8.24922467559356e-05
-3.51814811844625e-05
7.0711515955525e-05
6.84829386630717e-05
5.13164353923998e-05
3.3235353975526e-05
4.49214724824336e-05
6.42890405495056e-05
3.24890161550627e-05
5.69490328289795e-05
5.95603163909622e-05
2.23165784050618e-05
7.56952044535465e-05
0.000100504084565295
6.58719868640834e-05
3.2392849100638e-05
5.47100360470072e-05
1.49297821742569e-05
5.88546461363817e-05
2.00561277897332e-05
6.23679966810876e-05
8.76176720753755e-05
4.86137101123346e-05
6.40085127438983e-05
2.92442223140153e-05
6.17058715732092e-05
4.6902890884695e-05
1.19689018573428e-05
2.33050170083186e-05
7.1234830514527e-05
9.42538638132785e-05
2.68108316024338e-05
6.75840104666857e-05
4.28764944944567e-05
1.13876055676372e-05
4.80869767153971e-05
7.2547705763286e-05
1.59038647720184e-05
0.000118542649376227
1.06223883937452e-05
-1.44902061537802e-06
9.88483366676193e-05
3.07761684267709e-05
1.79823654822398e-05
1.6216973577976e-05
3.35509397533836e-05
4.78601916201253e-05
9.5954462715013e-06
7.33050728590805e-06
5.55963431900245e-05
4.13802232834563e-05
9.004141392383e-05
3.70903284882021e-05
3.42993208311526e-05
6.21265133598687e-05
0.000113280751185777
6.59095695149514e-05
6.67210252692904e-05
8.62331043041054e-05
0.000111619723360047
7.61957833319292e-05
2.98873474081675e-05
8.09350430413334e-06
-1.47972370914421e-05
8.57079852309684e-05
0.000139280305578378
0.000112040279765002
4.73059748901915e-05
2.69065652061856e-05
4.89504588621535e-05
3.18874710624934e-05
7.32646107905401e-05
5.03820397097197e-05
8.36615810146865e-05
3.19665537518349e-05
6.36709524361273e-05
5.7377550653984e-05
8.30963590444007e-06
0.000128121554989461
5.43443538078984e-05
4.7970202977215e-05
7.92486909154457e-05
5.97573570404859e-05
0.000123530395734421
8.17259226231637e-05
5.44543789678651e-05
5.71656419803292e-06
7.70624962528385e-07
6.46824957533006e-05
8.36254766970724e-05
1.15821469078127e-05
6.54174575813505e-05
2.47031945705659e-05
5.41462536644662e-05
1.80580752212161e-06
0.000144667673075669
7.86162256657619e-05
4.23197554752172e-05
5.11925229511928e-05
2.56759441987345e-05
5.62971115888878e-05
6.37501265554892e-05
5.19131509968409e-05
7.39536552628788e-05
3.83606002117215e-05
4.49713434704688e-05
4.52766430270087e-05
4.34683590674428e-05
6.52410485170412e-05
4.65712542297483e-05
0.000104207055782441
8.14114824599672e-05
6.63693247887405e-05
7.10656692156192e-05
8.18991841084045e-06
2.59120064053203e-05
6.18280564479041e-05
7.9396595988894e-05
9.54060159703868e-05
6.93065730203406e-05
6.16330248906166e-05
2.91374498817922e-05
2.64500741866979e-05
2.78579793846497e-05
5.39751423147423e-05
3.10593047985543e-05
2.68053874000728e-05
3.5039000083157e-05
1.03223032562006e-05
1.28718720331891e-05
0.000100946608693536
5.65990408574215e-05
4.38519144222966e-05
4.01493105279211e-05
5.43991101881932e-05
2.29512272256426e-05
4.59043297834455e-05
7.06832275232305e-05
0.000109390075198684
2.35368350417906e-05
7.45849883360847e-05
0.000124997743637796
1.08756234350569e-06
2.166821989549e-05
6.82781140134695e-05
6.55463529465809e-05
4.78818761772858e-05
5.70523984968226e-05
-1.76699150084104e-05
1.44122860927483e-05
1.81121070560122e-05
2.66960948366749e-06
7.95264435664617e-05
0.000118784777872677
7.12089048723745e-05
1.39381490091699e-05
5.9851109231159e-05
4.45061482816011e-05
9.80280109103753e-06
7.58519585366297e-05
3.35100872791983e-05
5.71588253488937e-05
6.68882698368109e-05
5.46177986434303e-05
4.26047162797548e-05
5.60907937455244e-05
7.14734093107124e-05
0.000103529796578315
4.89250372441139e-05
1.870920843035e-05
9.86205857151329e-05
8.01042799929811e-05
9.66465639254558e-05
2.3738908600498e-05
2.55740295092385e-05
3.44300238205937e-06
7.92837012740023e-05
5.33093024166053e-05
0.000115839738707658
4.87680439732534e-05
4.95992990329879e-05
6.59309530945257e-05
7.76427547721015e-05
6.37944421319409e-05
5.09444676353536e-05
8.97861533344118e-05
8.29109731780413e-05
1.75023075979254e-05
4.47546025933669e-05
9.72454586627158e-05
2.93792932238807e-05
6.37073932688838e-05
7.27173878445337e-05
4.02306089787305e-05
4.56103740854459e-05
7.95985107608549e-05
1.39186889633423e-05
-1.75786129061268e-05
5.20139123492749e-05
4.99199572665025e-05
1.84508716755648e-05
6.70196743875768e-05
5.0659124172851e-05
3.27735081816061e-05
7.30756733311111e-05
9.42735624822424e-05
6.88555136854378e-05
3.11611690073674e-05
-3.40824637570515e-05
6.39248635620042e-05
6.40421936538799e-05
4.88892693546939e-05
7.13874651591018e-05
2.84345936213311e-05
3.19072141697907e-05
6.70931938860663e-05
1.00143705412606e-05
6.40016518813529e-05
5.8595826338827e-05
7.80469872522816e-05
6.16544565514543e-05
1.25428985753709e-05
9.95400181735216e-05
2.70655057629152e-05
7.94397033479775e-05
1.87842781302432e-05
6.37493375604042e-05
3.96726833691319e-05
7.08515984657948e-05
7.8027062960633e-05
-3.25138248286583e-06
8.94623397767637e-05
0.000105602908166508
9.06051591428833e-05
4.58278457675504e-05
5.70655008750114e-05
0.000107025366831747
5.07240786853138e-05
0.00011840513370726
8.08558084929579e-05
6.72315652769773e-05
8.61722961398808e-05
1.3622062266202e-05
-8.32685978991869e-06
5.66628772787426e-05
7.49000987287466e-05
-1.56408947281519e-05
5.2149996994185e-05
0.000100973509989637
8.4978392500335e-05
2.83953307056883e-05
6.76764240021498e-05
2.3484085807258e-05
6.88459795491618e-05
0.000115438711569684
5.05937183124404e-05
7.42020871157262e-05
5.47760743031501e-05
0.000116608232047242
7.64292822298483e-05
3.45291318084412e-05
3.85990553038619e-05
7.15220693722769e-05
0.000121935546416973
-4.95749450200673e-06
5.70708943670256e-05
4.95510193541227e-05
9.51212079008425e-05
9.34260939088596e-05
4.18489241046572e-05
0.000122542797836222
2.74739718614181e-05
4.68359864351674e-05
0.000106917347556125
3.19290750247809e-05
5.63767277022366e-05
0.000104097855226248
2.68357257492599e-05
6.76444002630175e-05
4.36086972485916e-05
8.5703570317904e-05
4.6368516521957e-05
6.1560717780765e-05
7.75348919613439e-05
4.284256764895e-05
8.39767242847878e-05
5.04380528527115e-05
6.50734324290572e-05
6.83827858595683e-05
2.58724859089867e-05
2.18590119569156e-05
3.71458307273711e-05
7.93103539006873e-05
5.07128428064272e-05
3.49300380098752e-05
3.63992960521806e-05
9.07115768750795e-05
-2.30259669794807e-05
8.44088781104872e-05
6.0399334997813e-05
-1.24190971227966e-05
5.27215573948525e-05
2.78029558531099e-05
0.000112478457203392
6.50646452001501e-05
8.96154420635734e-05
6.54266727383412e-05
9.78326404685942e-05
3.95018593576718e-05
-9.55167560267921e-07
3.21757562500425e-06
5.80638449676339e-05
7.54253724660086e-05
3.56235341828662e-05
0.000121364739340068
9.76643401460643e-05
8.44977188932429e-05
0.000155347197624439
2.54380590870909e-05
6.58951132015766e-05
6.31173638162598e-05
9.96364000859437e-05
8.30719543795874e-05
9.25088734112036e-05
4.95410010267718e-05
5.72886091137201e-05
6.07413261499037e-05
9.93390056631428e-05
0.000129341367963689
-2.54858042910654e-05
6.17068795903999e-05
3.50282320988848e-05
9.35936870352294e-05
2.31429967485453e-05
7.5882755863281e-05
8.40828865408292e-05
5.13259571376948e-05
4.54414158582946e-05
4.89461850838304e-05
1.01423124922596e-05
5.03060597638137e-05
5.35413207304198e-05
0.000105379192370711
3.33193760074716e-06
4.01681036723615e-05
5.40619188919198e-05
0.000112211319392726
8.38363131306411e-05
2.2127044306523e-05
2.53629047680347e-05
5.10071657191498e-05
5.35315915975018e-05
6.71559426287203e-05
2.22546826659042e-06
0.000115945903268799
9.06720680497092e-05
2.94356806656854e-05
8.88069707489822e-05
0.000116329310571082
4.03632972460834e-05
7.60382999588888e-05
-8.19883738495516e-06
5.70091081340605e-05
6.52286801485115e-05
5.69648704278631e-05
5.78576582344128e-05
2.65924804104865e-06
4.00204942759794e-05
4.56347285137055e-05
6.67133800585482e-05
1.87842675063509e-05
1.58025686210509e-05
4.54791367320248e-05
5.43915935362952e-05
3.32573555021304e-05
4.29373843469545e-05
7.3118393745717e-05
6.37301947099697e-05
5.81865209509308e-05
9.09291297621123e-05
5.87408283647389e-05
4.70569079235147e-05
7.5372264856794e-05
5.95517402847041e-05
3.76191929568195e-05
0.000107541153029559
4.92947143025999e-05
0.000110178537414603
7.50059119354256e-05
6.40120252859001e-05
5.11035261280736e-05
7.97233367720949e-05
1.60769340735966e-07
5.90427199289396e-05
0.00012293280436586
6.67394202949384e-06
9.3331543135676e-05
6.94286760719608e-06
5.74393799250588e-05
5.63947171473641e-05
8.47187845153659e-05
6.0276340376857e-05
5.06793427046352e-05
4.03408544779707e-05
5.14140087631697e-05
3.471179007836e-05
4.75867877321296e-05
0.000111613485900967
9.81008371773101e-05
0.000107891876230245
9.32083877611164e-06
-3.71984421699171e-05
4.22911781061009e-05
2.40743599680813e-05
9.91787344105262e-05
8.08728082645663e-05
2.05157857180239e-05
7.32209683612467e-05
4.45696833588471e-05
6.01244367735845e-05
2.1738239998305e-05
3.39721163156355e-05
0.000121781364933241
6.16520090951239e-05
6.60549380038345e-05
3.2944151843312e-05
9.56109284474847e-05
6.11452504815716e-05
2.5534634618232e-05
3.2670490609449e-05
7.35785453019315e-05
2.08372921869238e-05
4.99167828262365e-05
4.65522439981752e-05
8.63923625446287e-05
3.21550606096553e-05
2.38924677566209e-06
2.0783917762368e-05
6.17641224248e-05
3.63626384044815e-05
4.52799047943725e-05
6.48612336642311e-05
3.44944908463635e-05
5.28846633230035e-05
2.60321190505047e-05
3.14648433376469e-06
8.96155271672429e-05
6.93428270487705e-05
6.89451088396652e-05
4.80380213869229e-05
0.00012830332256421
4.74097373465134e-05
8.87765710283327e-05
2.35686295057779e-05
2.09841598257325e-05
3.36593957824925e-05
6.35833214744633e-05
5.50405552643221e-05
5.43512209167405e-05
6.33490065202628e-05
-3.38626676944113e-05
2.91936145960809e-05
5.7710328651444e-05
6.09846349189506e-05
1.9803624500089e-05
9.06626308177539e-05
1.42178005474104e-05
1.55429759445937e-05
3.62085172908867e-05
8.63603558067833e-05
0.00010148897033411
4.00825421444394e-05
7.02842694113975e-05
0.000108726842929815
4.44403864411677e-05
3.13564584303253e-06
7.94074271402897e-06
7.94742609193287e-05
2.85866277409707e-05
2.95741097208843e-05
8.03360791158372e-05
3.34698195564781e-05
7.92003436758459e-05
4.65790178760542e-05
7.79416957387116e-05
5.8384214840261e-05
2.93933604148951e-05
8.44297516788699e-05
5.59880287564929e-05
4.29458702482e-05
3.74229337048688e-05
7.94755720521065e-05
8.50229900693486e-05
4.04821117916651e-05
3.52018605506962e-05
2.10555518638129e-05
2.83281520594702e-05
0.00011819238642592
2.0098076027244e-05
0.000111836035789822
-2.02597080523298e-07
7.52838181690973e-05
7.43121621162668e-05
0.000111098712806328
1.39511280565428e-05
2.96169226872343e-05
5.85363334694008e-05
3.71551784935176e-05
-3.81171599463527e-05
7.03337843120134e-05
6.49507479887868e-05
8.90817530438629e-05
0.000101011162304714
8.8469614503461e-05
3.07927075225179e-05
2.200509568833e-05
6.00445816660281e-05
4.58958030591629e-05
7.12135761297298e-05
8.00368108115297e-05
7.65382810994891e-05
7.0413347777493e-05
5.24174522603589e-05
2.45940496845945e-05
6.73550073748361e-05
8.80919878097149e-05
7.50556958788975e-05
0.000117689481819757
4.46275482000657e-05
3.45589800858677e-05
2.60365394905486e-05
5.2755875322891e-05
6.47964356158693e-05
7.80883728296913e-05
4.69136192200351e-05
8.80098656002213e-05
2.94767977634695e-05
3.99346083711734e-05
4.97158956796513e-05
6.42298861490655e-05
5.2581636908454e-05
8.83400647179605e-05
8.42989889306372e-05
0.000114157179158392
3.75020595048801e-05
5.21338129227513e-05
5.67392077926339e-05
7.40814409474346e-05
4.02447775240037e-05
4.12069032421017e-05
3.63851688022639e-05
0.000101581139060878
7.01919200471118e-05
7.79034668277278e-05
3.28840111753797e-05
1.18842305486465e-05
7.17278940023421e-05
0.000101120379177172
4.41279281757097e-05
6.11348195704064e-05
2.47862542856662e-05
4.3205826026684e-05
0.000120116998846358
1.52011597196031e-05
9.83877654961159e-05
1.74110376274378e-05
8.46554825523161e-05
7.52775308262654e-05
7.88305172003328e-05
6.08103848113048e-05
8.55417522943487e-05
8.97646262685972e-05
3.13745439774705e-05
0.000103841054418268
8.94794492996473e-05
5.51626281658599e-05
3.00733562299049e-05
6.82237969320644e-05
9.3716569175283e-05
8.71248178793839e-05
1.50363595582895e-05
9.32871758692186e-05
6.25260662230382e-05
3.03854853579561e-05
7.25238775217424e-05
0.00013568441062821
9.13072930841829e-05
3.91623092758155e-05
7.7873207254169e-05
0.000103611720563595
8.98429109139338e-05
4.88013222817599e-05
4.31270637334208e-05
0.000113420996248352
5.74270214103158e-05
6.34452140550592e-05
3.62348385788378e-05
8.1813699598341e-05
0.000105091586750526
9.14764450752384e-05
2.84719541590166e-05
7.51581747985584e-05
6.17256476877363e-05
4.62101447999268e-05
9.07805807564302e-05
4.11038600607446e-05
4.36356345291682e-05
9.29097293418884e-05
8.39525917114465e-05
9.40378208208417e-05
0.000101296504536461
9.39380072784087e-05
4.22404365264165e-05
2.14955839950374e-05
7.50408061716451e-05
8.88939810872645e-05
3.28341281627753e-05
5.81393004046287e-05
4.0691551110445e-05
5.9798447062075e-05
7.61413015318047e-05
8.41504402570335e-05
6.59870897262656e-05
9.80545274357276e-05
7.1446765020469e-05
2.50345493927753e-05
4.63412731151088e-05
7.8673564631126e-05
2.9155290650126e-05
3.4740969442116e-05
7.86162431120449e-05
8.76854642651311e-05
6.80577532742794e-05
6.63608858645194e-05
0.000107222499939844
9.85421737561661e-05
6.35726399726581e-05
1.99762234606849e-05
3.99134861782342e-05
4.79521834070167e-05
5.28137369700378e-05
8.67111436068484e-05
0.000112413930184554
7.35066405085385e-05
7.18104285492735e-05
3.67986938928341e-05
8.20289893573512e-05
5.77838455610353e-05
2.54933860360986e-06
4.99002852551707e-05
3.82248420062594e-05
9.04005064876546e-05
4.1955123723901e-05
4.9385853637686e-05
7.98555279772451e-06
0.000120903802726075
2.35693700343441e-05
3.93102875304398e-05
4.96993827074538e-05
8.13167951021085e-05
4.68986699840069e-05
1.78715216019233e-05
8.89845546554554e-05
7.02473299533838e-05
3.83574989273701e-05
5.28645229897131e-05
6.99168303246121e-05
8.57964420954315e-05
4.49188113067471e-05
8.50164523159209e-05
0.000110793413909504
3.19337467376876e-05
6.91037752310899e-05
5.68736297754253e-05
0.000105042895451709
6.64638473093541e-05
0.000137365094325723
9.61457322810715e-05
6.9784026313101e-05
4.99432851525804e-05
4.42081620697189e-06
3.26522936658346e-05
6.76002062837622e-05
6.29481906692736e-05
8.88512550138077e-05
1.14500142896086e-05
5.52798021122019e-05
4.36128651608899e-05
4.87412690101903e-05
4.85853742563496e-05
-1.41889069081255e-05
3.10311649952811e-05
8.77552165189124e-05
4.72085235443791e-05
0.000113927304220238
1.35289853232287e-05
4.33963220891447e-05
6.41627026591259e-05
0.000121901989201278
9.36310425681174e-05
8.86855641604418e-05
9.19573713905247e-05
3.46758209406796e-05
3.57597003975765e-05
1.55079742151874e-05
6.71561817319617e-05
5.53832535983934e-05
6.59640772655737e-05
5.42726874748106e-05
2.65092095248886e-05
2.04530496897194e-05
8.89949955487704e-05
3.36375655055718e-05
9.10968845499653e-05
5.94469985682565e-06
0.00012337312300891
7.57796147568004e-05
-6.43573538797519e-05
8.30666558283612e-05
2.84996937957161e-05
0.000107589042198625
7.48311883349201e-05
3.98484948194846e-05
5.40196565902306e-05
8.74016091211498e-05
8.09525870522339e-05
3.75805633396587e-05
5.5675716862427e-05
6.05118219407993e-05
5.76423423713766e-05
3.31656686366218e-06
8.15832809798088e-05
6.58018435771215e-05
5.15265584743502e-05
7.2750416787568e-06
6.73943837130392e-05
0.000103225912163164
7.71184111001355e-05
5.51437331013674e-05
4.33195800948981e-05
7.62100987951198e-05
2.63361365951644e-05
6.93502742495156e-05
9.61643826956642e-05
9.06474843535944e-05
5.42390967952378e-05
9.98861792645846e-05
4.5188365756704e-05
6.57350366840829e-05
-1.56209139298714e-05
5.86957448269129e-05
9.78997301248776e-05
6.32424855954609e-05
8.36908740489141e-05
-2.33551397210253e-06
9.84442476312968e-05
3.81478009679431e-05
7.91896641044959e-05
7.9003527331433e-05
1.0510185530696e-05
4.83913641111675e-05
3.02714620316613e-05
0.000108858853753653
5.24458687286451e-05
0.000105717697200622
8.34036391750814e-05
9.20447911376609e-05
2.21104021047591e-05
6.35762360714559e-05
6.16692388253556e-05
1.21362999140875e-05
1.95438031425262e-05
5.19413279761365e-05
0.000118514717944491
1.99185624948562e-05
7.53968489779155e-05
5.15933787277342e-05
7.9268918600879e-05
8.95746748390876e-05
6.81885534909743e-05
5.52712495935569e-05
5.03361221072497e-05
3.80954161100049e-05
0.000114676423939742
3.97216922884695e-05
6.28951594275478e-05
7.78087151588617e-05
0.000100454975080665
2.55061742772515e-05
5.13926069531007e-05
7.83423272690829e-05
3.01922884395567e-05
4.59732397799801e-05
4.83011682127722e-05
4.07449225569338e-05
5.22406619969018e-05
-5.09797004621211e-05
2.24010406979243e-05
1.93109744048784e-05
8.04181058570848e-05
8.34968989780295e-06
6.62876204891413e-05
7.91168892558873e-05
6.09273444310255e-05
2.916580876321e-05
6.60211980935914e-05
4.5270594784068e-05
2.57081140263531e-05
8.43819130755821e-05
9.78164778996759e-05
3.698275882627e-05
2.6366868402241e-05
4.91481257581814e-05
-3.53046018652291e-06
2.92126374636018e-05
8.92972968081121e-05
1.68586922587755e-05
9.98258976855059e-05
3.16673075975611e-05
6.07407847635462e-05
2.45365214199802e-05
2.31995087919912e-05
7.14769650540113e-05
8.99243147704457e-05
7.91898878403107e-06
4.12040492548782e-05
-5.18255752289353e-06
1.96712113814091e-05
1.36791335063514e-05
-1.03113001242738e-05
0.000124059708229609
9.6887535643983e-05
1.38234818808687e-05
7.0663629184893e-05
-7.47315530531883e-07
6.69221086227599e-05
-2.15997999782102e-06
2.78760214520699e-05
1.71614638098489e-05
7.63766870392453e-05
9.18575289437225e-06
7.70189511393665e-05
6.25137307528348e-05
4.13860615351272e-05
6.3031247113424e-05
4.41480617431603e-05
8.97439242977491e-05
5.21502214663933e-05
8.59256857707176e-05
7.8066042416098e-05
0.000100479247393852
7.04318829013815e-05
5.28785702937989e-05
9.99601780860348e-05
9.84450044927972e-05
3.72340212084868e-05
6.28273394358689e-05
7.76507517857341e-05
2.78198785420453e-05
0.000101888691140492
4.7999767577288e-05
5.89832889715899e-05
-4.90695752521032e-06
4.84203586286822e-05
5.23444060710287e-05
0.000113126894978836
5.12364177665591e-05
4.15916445316995e-05
3.71945404111898e-06
5.0894356135999e-05
0.000113444155886415
5.63033999718217e-05
3.82998518764169e-05
6.53349483882758e-05
4.6542952376547e-05
6.6446945406642e-05
2.6393198017369e-05
1.17854240367858e-05
0.000123205060110712
5.05665436506896e-05
6.73417505235277e-05
9.21155175387132e-05
0.000117366557134457
3.43092261496947e-05
7.31111137447025e-05
2.01009097300815e-05
6.65940473645508e-05
4.24724690791983e-05
8.07877167960829e-05
2.48704641297621e-05
4.98784729101354e-05
7.29829927367879e-05
9.56034189968239e-05
0.00014349729413074
7.46402370623279e-06
3.91889718122665e-05
3.86183274791238e-05
1.56471513440176e-06
9.18970424363282e-05
7.00977405703887e-06
3.98087185113958e-05
4.71647821791422e-05
8.94792123107949e-05
0.000107079658744774
0.000110073641623571
0.000100096429913068
7.10838283116101e-05
4.73733838567082e-05
1.22958796808381e-05
8.34161975555098e-05
6.54877124829139e-05
7.63658542881504e-05
2.80680677012398e-05
5.67863381647763e-05
5.6598280889443e-05
3.00719201779888e-05
7.21669105795048e-05
9.36545447847199e-05
8.04511394702529e-05
6.14231643242633e-06
5.93294433379826e-05
5.67069480357796e-05
1.99003491771262e-05
2.45385201349096e-05
6.2164092585668e-05
3.43248723675177e-05
0.000109249024688415
7.49577523995864e-05
5.06128650270949e-05
5.15821227229833e-05
8.26495865483541e-05
5.27724418420237e-05
0.000136231767791231
3.22301914558738e-05
2.2498319122805e-05
5.19343299720214e-05
5.67247746322986e-05
2.99244375421302e-05
9.29758530870709e-06
5.69778782122771e-05
5.39706810186749e-05
2.12807922629133e-06
7.34538068638103e-05
0.000102433233445008
6.14138977140493e-05
9.18761552855866e-05
2.20374352498909e-05
7.24553910606368e-05
6.7652659645412e-05
2.45824229286154e-05
1.10549486709989e-05
-5.86518158512733e-06
3.31337889751353e-05
6.39462495623117e-05
9.25941959944023e-05
1.85590938641388e-05
8.03220930437099e-05
4.77651927423287e-05
9.58120544306509e-05
6.10195469362001e-05
7.00727445059604e-05
4.12002408815956e-05
5.27750843872342e-05
6.83620091789169e-05
7.27877855018679e-05
6.3901753791137e-05
8.37760251414024e-05
5.75784265757145e-05
6.83319888576259e-05
0.000141959258901183
6.06007267860934e-05
0.000105627121701679
-7.01730637335234e-06
0.000113175131044796
9.31620942963348e-05
6.190027299229e-05
5.94933501283403e-05
3.05650805339859e-05
9.31758900367351e-05
0.000106204260833596
4.29890621481374e-05
4.94967595853152e-05
6.45576372942241e-05
2.40184390020281e-05
5.24121348197446e-05
7.34373830561267e-05
8.38063036204355e-05
4.89145339960023e-05
9.77813464517308e-05
2.32739608254596e-05
6.93536782595971e-05
3.7754788791768e-05
-6.66919250273888e-06
6.73808258122683e-05
8.23431095420873e-06
4.47681891924711e-05
4.1437382314258e-05
8.39256405025691e-05
0.000108256480477102
5.83914415448623e-05
3.18397861073767e-06
9.20013960885036e-05
4.04210241621077e-05
3.51926219910871e-05
0.000115871225219091
7.32659806618699e-05
3.63202409976279e-05
4.30158951103694e-05
6.15563518043052e-05
3.64651875987023e-05
0.0001032004964649
8.71551730956257e-05
2.64951870540978e-05
8.48822244744095e-05
-1.51409481570466e-06
8.28392973600592e-05
8.79769402272436e-05
5.83486706773321e-05
8.77899712574846e-05
0.000124376026680279
9.28557020756133e-05
7.55051961522373e-05
0.000117302723401105
7.29349667718388e-05
2.87652084870058e-05
9.53733989455247e-05
7.95588839911914e-05
4.22002851166522e-05
2.68758881555371e-05
3.42209588512325e-05
8.00923967066966e-05
0.000113880072194087
1.66932040726731e-05
8.35222044929575e-05
6.10629704278582e-05
4.46996787532443e-05
8.93159047593435e-05
0.000111247695510595
8.92161924426744e-05
4.79382822934864e-05
4.71782777096798e-05
4.87693882757722e-06
6.10643015659603e-06
8.16946974932381e-05
9.06714529590607e-05
4.84336499582696e-05
7.0655009298159e-06
4.03431914756699e-05
4.98916768474367e-05
6.04671596808297e-05
0.000108768144654083
1.23116610637866e-06
5.07574228397496e-05
5.01227654472652e-05
9.34352817691165e-05
1.14937392571553e-05
7.08993587652015e-05
5.41929238394423e-05
5.03214855951501e-05
4.3859734815675e-05
4.60499689250023e-05
7.53730042458087e-05
2.66885888232136e-05
5.21798858967659e-05
9.76099833644582e-05
3.08566056628535e-05
0.000114565032146465
0.000130922844942389
9.20208947054616e-06
1.27494144729952e-05
6.20706408403214e-05
4.70031829304896e-05
1.79143695949746e-05
2.1961933267516e-05
2.04496220029611e-05
6.30444940243957e-05
0.000104481625265285
8.07604766411095e-05
-2.2105033770225e-05
0.000101830701641677
7.44822554904785e-05
2.19397433097613e-05
0.000110615902871396
5.44838339723174e-05
9.6691914998733e-05
4.08530439778301e-05
2.38440854864816e-05
5.94175858230954e-05
4.92787436539546e-05
6.36968950169376e-05
7.76691134488991e-05
9.02533601468974e-05
6.98883440139807e-05
0.000141729922450571
2.90246843966041e-05
5.7877544349708e-05
2.30976951259166e-05
6.92367959498821e-05
2.80438836110947e-05
7.14200404070355e-05
4.0934507983019e-06
9.30310591646833e-05
3.49861350264147e-05
-3.54292045653228e-07
3.82676094589059e-05
3.08330592740147e-05
2.31602730662516e-05
5.91113913902221e-05
9.13113936826865e-05
8.978053051467e-05
2.1517387608336e-05
0.000118404268236315
3.53377629111155e-05
-2.19877258806596e-05
8.58796474382714e-05
4.19323257034216e-05
5.05901867459254e-05
2.06466320388015e-05
1.11956522490804e-05
4.20676909313913e-05
8.69057307909378e-05
7.86100104632496e-05
6.50181632654265e-05
5.17791767526672e-05
3.98062699167227e-05
3.36024081683483e-05
0.000104047454387603
8.08128518606176e-05
9.34214079891096e-05
9.02489888963856e-05
0.000115890885259984
9.03636493336667e-05
4.66759106493733e-05
5.8287382821603e-05
4.81046307814414e-05
-1.34109579152173e-05
4.56349784462384e-05
7.37707881933295e-05
9.64639329902839e-05
4.17701038541174e-05
5.43312690216204e-05
1.80562291742637e-05
6.98786505658294e-05
4.02503007280819e-05
4.68892164184443e-05
4.19212601537945e-05
7.25486223155199e-05
5.34440037057812e-05
7.88845943403928e-05
7.50324902518027e-05
6.04854725619705e-05
4.05530692085965e-05
2.20202951265001e-05
8.48885370343798e-05
0.000104722176931149
4.96205742088075e-06
5.60023263988052e-05
8.05238363930581e-05
3.18408474700444e-05
6.02678551997853e-05
4.40603014266677e-05
6.02837646715788e-05
2.44957261870048e-05
0.000113902095586489
0.00010505688710686
4.70086254042532e-05
3.44280466499338e-05
3.42520930892981e-05
6.32019352342007e-05
7.00141526398893e-05
6.02319498977927e-05
3.80354411692847e-05
-1.66449971402102e-05
3.83095432389859e-05
0.000112151864020774
9.28906518214403e-05
8.94114417694879e-05
8.14030451972373e-05
6.61858780200497e-05
3.9510468763695e-05
6.62723019827562e-05
6.49052827143596e-05
7.87595560534e-05
7.90366599823834e-05
5.74857007208325e-05
7.48600580311253e-05
8.2589723689079e-05
6.70379627277069e-05
4.34415195021848e-05
5.00460534423323e-05
6.18962736050896e-05
4.88702458883995e-05
9.05683925660663e-05
4.22883859933616e-05
6.80101030650861e-05
6.48459721187491e-05
5.42896818609584e-05
5.09168522643332e-05
6.07621802625705e-05
4.85655579181905e-05
4.79952429661749e-05
-3.32488949306401e-05
3.78008491901545e-05
3.32484339253762e-05
8.98404473684759e-05
5.19274496393829e-05
0.000127768284462361
9.53884466237064e-05
5.49048286706416e-05
9.42777982852174e-05
4.24274698122443e-05
6.58715733191277e-05
4.0226012408464e-05
3.65738129130441e-05
0.000117750416251867
6.27451582267908e-05
4.87442988639908e-05
5.90578619244693e-05
7.07176997516275e-05
5.34749685234637e-05
5.10629347104446e-05
4.45674608400287e-05
3.6544723032263e-05
5.97025574164465e-05
3.19665202855761e-05
8.8908381089542e-05
5.17558089639893e-05
4.85769586415069e-05
3.88379537024536e-05
0.000109729483454953
8.88923177146272e-05
5.48419461022199e-05
2.54618666684098e-05
4.88947531906981e-05
-5.47842265594683e-05
8.60418721567016e-05
3.07346782078949e-05
8.25254370959607e-05
8.90397560486933e-05
3.16814841457217e-05
8.24085985154266e-05
5.46605427572336e-05
4.856849000949e-05
6.6620769941938e-05
2.3265672910311e-05
3.95083636452413e-05
4.09453282287903e-05
4.37261484981432e-05
7.67989780492521e-05
9.06131400173893e-05
6.5457789817773e-05
7.36235035542561e-05
0.000141404096671721
6.73310902864395e-05
0.000138793409804116
6.60571618446436e-05
9.1968586264796e-05
3.19357530090311e-05
8.33818700782361e-05
0.000155813751528342
3.49042608086567e-05
9.91354686579145e-05
-6.46980498502289e-07
5.30846239232498e-05
4.03536828217861e-05
9.53279991510536e-05
9.4534257883412e-05
4.81352507003539e-05
6.6320200305423e-05
7.92798144495244e-05
1.88485956073673e-05
4.31958308853552e-05
2.12763794320508e-05
3.91345525964172e-05
5.17336800170011e-05
1.3295490167942e-05
6.95584173672542e-05
1.64653352857231e-05
8.74921534905426e-05
3.84344496013919e-05
8.36725812877534e-05
8.08340293121705e-05
-1.9873076131682e-05
6.3078717776173e-05
9.27810016947345e-05
9.97005252044706e-05
7.63659694755792e-05
5.02852061063443e-05
2.51673882557933e-05
6.17936362395674e-05
8.31773442364628e-05
4.06614238249492e-06
-8.39712636852416e-06
3.92171515880202e-05
3.85170705120447e-05
8.11804878783074e-06
3.94438394342501e-05
8.30908249699194e-05
0.000101966271719364
7.5311280594242e-05
6.93164281850515e-05
6.79232456406479e-05
7.82093342126763e-05
2.84077458587851e-05
5.05583265853208e-05
4.37036513860893e-05
8.71659852321089e-05
1.92885364160424e-05
8.08439068245439e-05
7.84956889173791e-05
3.70927695364568e-05
9.65731276482798e-05
2.2302974291953e-05
0.000147106402301705
6.45027474587475e-05
9.25304192680784e-05
6.39777353303779e-05
9.04967049879576e-05
4.83861723200708e-05
0.000115566479781383
6.16348363112505e-05
8.6597783574078e-05
5.0900844204986e-05
2.27149118700593e-05
3.96269415660938e-05
3.94670731661069e-05
7.02301095855028e-05
3.26115989928812e-05
7.52290274711124e-05
6.5959775966664e-05
7.10523585984496e-05
9.34939392310993e-05
5.05749947592166e-05
6.21313340591924e-05
7.36401021456495e-05
-8.44923191445184e-06
7.76414109616792e-05
2.58804102603554e-05
6.51597434979526e-05
0.000101543501005589
6.35632798201341e-05
0.000110438693238383
5.65092215519565e-05
0.000111856856360469
2.69447118171907e-05
6.07036776366925e-05
0.0001025923277074
5.66215194750947e-05
1.62652500080671e-05
5.08994410814002e-05
7.6536768721729e-06
0.000111029779974716
4.64277395635074e-05
0.000114819509906248
1.23296615605029e-05
0.000145134054538641
0.000100465364239945
-5.12246331033625e-06
1.1611377810348e-05
1.13040876134135e-05
4.1184526959249e-05
6.26666889141076e-05
2.96523322033072e-05
6.06954369065628e-05
9.07596851514965e-05
2.11505943039586e-05
6.61299869127457e-05
7.30388970804098e-05
6.03220378943389e-05
4.43168119006194e-05
5.6542934738105e-05
-1.23807111900966e-05
7.44283849547214e-05
0.000119271952736249
6.15095219195461e-05
5.86210129665162e-05
9.6529119844167e-05
0.000137742327780083
6.59142092214372e-05
5.31397901874415e-05
5.65252440609496e-05
3.12662178041673e-05
9.2254169561599e-05
3.4872038020636e-05
7.85174602968603e-05
5.80871848142458e-05
4.03135896239211e-05
9.68489571283363e-05
3.9288166439137e-05
7.84410916265847e-05
1.31192621437145e-06
4.32883794456909e-05
6.56085696482267e-05
7.02284568395532e-05
6.06358578574524e-05
7.90127089388334e-05
6.53508393541953e-05
5.20113476164009e-05
7.8698409353822e-05
4.97779721306738e-05
4.87872809129944e-05
5.58577488325801e-05
3.40663782517889e-05
9.54302019454145e-05
2.93045446283249e-05
7.35986876457179e-05
1.66953930201247e-05
0.000104567064432646
5.68711850395602e-05
4.67300709670287e-05
0.000115103175641116
5.89945438537883e-05
5.70686366558022e-05
0.000104076350521175
-2.61854706214985e-06
8.01568502785426e-05
6.66711889235163e-05
5.54209379309762e-05
0.000106534772837069
9.64737646179355e-05
9.26179464145312e-05
3.57746413882322e-05
8.65963918714851e-05
7.23534340277581e-05
3.61313367389023e-05
9.76049980104034e-05
-4.9821209643134e-06
7.72094800150822e-05
5.50579660630842e-05
0.000120354926519664
8.27562060268156e-05
4.6206110504332e-05
3.57743337244974e-05
6.35555228167663e-05
9.71052118726449e-05
9.96920010064851e-05
1.24756369324901e-05
8.94821322927204e-05
8.07450081321059e-05
5.52139566963194e-05
4.31880611299467e-05
0.00011645569271081
2.59875122051076e-05
4.34832006138826e-05
-4.38636497358673e-06
-4.33008432701074e-05
6.25225263741043e-05
4.43636183821985e-05
5.21457627482071e-05
9.77415203166291e-06
7.19980267299773e-05
0.000104923474770154
6.7980465213207e-05
9.83020292667387e-05
8.10321122408365e-05
3.25873751052779e-05
0.000109411798612308
4.67019897079368e-05
8.84595356999641e-05
9.82367518035483e-05
1.27186938373181e-05
3.45116504809621e-05
1.60917571761261e-05
6.16345403133937e-05
5.44664175389138e-05
6.98427671767194e-05
2.21806689974234e-05
3.68427803021978e-05
7.10954464522774e-05
6.21894429768277e-05
2.04352943888388e-05
8.72089390468619e-05
8.76515236639683e-05
1.91628114778137e-05
2.10338139842306e-05
6.95448681975906e-05
-2.00077419540449e-06
8.02724637365323e-05
9.34472938294915e-05
7.01236338044028e-05
2.25208329562083e-05
9.2328273000239e-05
6.09258646142583e-05
4.96809220131139e-05
7.81657338765196e-05
-1.81793654202513e-05
8.80139005708153e-05
8.66583306134654e-05
4.03304347808018e-05
1.00996818965134e-05
5.38821706573437e-05
5.34403271930319e-05
9.31879980563813e-05
5.05269495126223e-05
3.08219802268162e-05
3.61662766653609e-05
0.000104087002563516
3.26351494328226e-05
0.000112060825284862
5.26998163791435e-05
9.63591258454811e-05
2.47464278723514e-06
8.1886433403649e-05
6.56833151993893e-05
6.33783739651712e-05
9.13641579944352e-05
5.2866394557676e-05
-4.14513661643367e-06
1.49775229642211e-06
5.27108281862323e-05
8.31710595507823e-05
7.19659046745167e-05
2.10681634975119e-05
3.11856453194348e-05
3.46023028542883e-05
4.44971647167279e-05
5.40090683655055e-05
2.68899060575094e-05
5.99256081936036e-05
8.46501491859953e-05
6.68141378578493e-05
0.000134061031066225
8.4451489828184e-05
9.04559396613164e-05
6.04610564495247e-05
1.76793727532766e-05
5.6010379160869e-05
1.89234819801336e-05
3.85349581811138e-05
3.84560634515435e-05
4.56410632553346e-05
5.15505905259161e-05
4.72016940912994e-05
3.58503100361704e-06
9.46653273263451e-05
5.95433809539026e-05
2.35016975474804e-05
-9.48982197573552e-06
0.000113409408628338
9.07120744370033e-05
4.34308835647941e-05
3.326448318939e-05
6.34223816173317e-05
8.83886475269249e-05
6.58039284028387e-05
0.000113258426397549
5.27963322023887e-05
8.20925868671473e-06
5.38289283143689e-05
2.04225819120678e-05
2.57514188765019e-05
1.88325009919463e-05
9.056113118662e-05
3.02967684390323e-05
3.88283424916709e-05
4.94299533519051e-05
0.000121230298376718
8.9504084499521e-05
4.78471664288129e-05
4.02194071904903e-05
1.19671107652774e-05
7.7644706602492e-05
4.68329167978466e-05
6.0255708919308e-07
0.000121947167167503
5.81951263035915e-05
2.27857295040592e-05
0.000104812476849657
6.07055547394577e-05
0.000100190834381817
6.48677445483181e-05
4.57106360605342e-05
0.00010406169919698
3.63871505815339e-05
3.26355742637082e-05
6.18907734173469e-05
6.81830751061706e-05
0.000104821038136358
5.03855528026436e-05
4.70601461797444e-05
0.000128326877780108
1.98400365413303e-05
1.58034996060338e-05
6.81062588037e-05
6.52102663646698e-05
4.38940877315942e-05
7.14165132860134e-05
4.61691532669162e-05
9.78921008835918e-05
8.65501477476257e-05
3.92056655604071e-05
5.50842273416137e-05
9.07010766474808e-05
2.94416862150371e-05
4.85226416003248e-05
3.15512130008132e-05
7.01853336956205e-05
-5.07538172051257e-06
8.67853471317692e-05
0.000100808228922262
0.000101420604508892
6.81747665081833e-06
8.69750200271342e-05
3.59927070518083e-05
2.73361808444006e-05
1.80071198159901e-05
3.99649638781619e-05
5.19503763654602e-05
2.42416062634451e-05
5.22214092829095e-05
6.49555581008732e-05
7.65850382663757e-05
7.94845426196309e-05
9.09336814342485e-06
7.09412316507849e-05
7.45267388382822e-05
1.77729095626973e-05
6.89220120726056e-05
5.3075588198635e-05
4.75885472303449e-05
5.41683456838182e-05
0.000108226176678474
4.61813397763012e-05
7.78692028006626e-05
7.29408647024214e-05
4.65871591677078e-05
9.2511010536381e-05
1.55630627817871e-05
7.35958423101721e-05
8.82803922679286e-05
7.33345316311315e-05
5.45733008501009e-05
7.85052927652822e-05
4.82522024619934e-05
4.25603217460812e-05
7.85647817456102e-05
4.38648818431958e-05
9.11152076706523e-05
0.000108452459210461
0.000101668468871706
2.34909625631321e-05
6.90410717146132e-05
4.52396240347856e-05
4.9455743627837e-05
7.53078346068001e-05
7.50898563812041e-05
5.70833643611064e-05
-3.90071516293109e-06
6.2862546874738e-05
3.62671082685948e-05
-1.60248057116828e-06
2.25503168094839e-05
6.3123441795445e-05
5.0320035871453e-05
1.23164055569154e-05
2.88435624482905e-05
5.58873695519471e-05
8.78194924716159e-05
3.36955081302404e-05
4.29501563843849e-05
6.58412568509063e-05
6.52603093638068e-05
7.01744646582959e-05
0.000127195026683674
3.04061842452413e-05
3.88951132915356e-05
0.000121048779684239
8.58932469383462e-05
4.9655453174959e-05
4.73552538384195e-05
0.000129441613234203
0.000100375756213136
0.000117216911853593
5.17535915548092e-05
7.50105097780245e-05
3.78979171411849e-05
5.65986552498724e-05
-7.61311869937433e-06
3.35839939017639e-05
7.70408754705894e-05
2.98168318312461e-05
4.15686855943179e-06
9.0262957235507e-05
0.000136218229167346
0.000101572583988449
3.02269396775988e-05
4.03216592125773e-05
7.08793453944746e-05
3.62356216460714e-05
6.06944481085594e-05
4.67927878514219e-05
5.30939980026316e-05
3.06336428974478e-05
0.000109872533477227
3.71710135667372e-05
6.67008492734916e-05
4.79950180528977e-05
4.8530897177574e-05
2.43621203093929e-05
9.46171031084772e-05
3.66097711567662e-05
5.20803917072085e-05
8.53619420611212e-05
6.40255681784183e-05
8.23852586203723e-05
1.77975283758983e-05
5.17827617145434e-05
4.98097509669378e-05
7.47376455555568e-05
5.82135918764333e-05
8.62538857305324e-05
9.10746724464356e-07
7.86735863148196e-05
6.98446508907067e-05
0.000131703287451068
-6.44264163989454e-06
7.21945185806744e-05
5.32457772283898e-05
2.71598626368874e-05
9.38454484546297e-05
7.23138397760667e-05
3.94038846324955e-05
4.65540576936406e-05
4.84700975172837e-05
7.74145337347702e-05
9.38883896832031e-05
5.5887507704096e-05
5.64257551594839e-05
3.90909910852489e-05
0.000106499008472316
-2.86159747786112e-05
7.17089200452485e-05
8.96772616478523e-05
8.86185819243164e-05
9.05854780035106e-05
0.000117918503994009
9.88734841459933e-05
4.0351051573278e-06
6.29093081743358e-05
3.99756325099594e-05
5.37685138745632e-05
7.30979916711474e-05
8.18224265950435e-05
1.7828850431344e-05
2.97181957420365e-05
4.02562542040319e-05
2.37442018066671e-05
8.34628083157809e-05
5.15412652407797e-05
2.06774799929641e-05
-4.27024193160675e-05
5.48212333042184e-05
7.36984569734505e-05
1.5123789702136e-05
8.84468840558988e-05
3.68821076853714e-05
0.00010379596201719
4.17771874670453e-05
7.8456228969745e-05
9.50997748862696e-05
6.56727393747049e-05
5.40705758948004e-05
8.08431427512646e-05
2.61388305408606e-05
5.55146501339853e-05
5.936922637918e-06
6.92617837214619e-05
7.90862491345676e-05
7.66113931195362e-05
8.33307713964256e-05
6.6575564743568e-05
-4.9360026765468e-05
2.03705482517634e-05
6.76236423288942e-05
7.73904738204934e-05
5.17253561776683e-05
4.8526494205269e-05
0.00013072984221045
5.7457623064979e-05
5.55371550761951e-05
6.48354372150368e-05
4.9345231877921e-05
2.05607496135224e-05
8.40200138321438e-05
0.000123198576852725
0.000135561414423208
5.90745328798955e-05
2.46446142088965e-06
9.90723540386084e-05
1.7464767204297e-05
4.50572178209647e-05
4.21848956827232e-05
6.30846730868765e-05
2.80328826286758e-05
3.81758373408188e-05
5.48427384224383e-05
9.57748411122888e-05
9.79684918038358e-05
7.37458003366495e-05
5.58793639149069e-05
6.92533604251874e-05
5.53643312214583e-05
5.01474808054731e-05
1.68145463341818e-05
4.40299503691292e-05
5.69005833340134e-05
0.000102989194140708
2.98797339557535e-05
3.93681303435638e-05
0.000138513883295124
8.85375071873611e-05
7.04000296870335e-05
4.3107559899897e-05
8.27608416404803e-05
6.48360985902637e-05
5.78449829691283e-05
7.20072699485197e-05
1.85889791732477e-05
9.64318727135166e-05
2.3656511827283e-05
8.17363668759043e-05
4.80304239745431e-05
7.07319148846874e-05
4.13318017997039e-07
4.27200950194582e-05
4.72066278566967e-05
3.89670123368852e-05
6.40043931143843e-05
4.99297473868355e-05
3.77707702658949e-05
4.45072923749908e-05
7.90821900112215e-05
1.74030225916722e-05
8.96524985627356e-05
2.96009558672496e-05
2.7166491562143e-05
7.73031130693513e-05
8.5110298302079e-05
6.38671969639224e-05
4.11561304747665e-05
1.85340729475723e-05
7.65479511129382e-05
4.27868948775284e-05
6.9317061262781e-06
0.00012021572148862
9.16365112169507e-05
0.000119932548105337
2.30464041089889e-05
2.17841197278799e-05
0.000102799125636379
5.2192834286567e-05
4.7507521630233e-05
5.03800234930777e-05
0.000102142013422279
6.82891834637823e-05
9.50258121097217e-05
9.34972925810995e-05
5.67889151428361e-05
1.77127028822252e-05
3.64263666984251e-05
4.02444209075392e-05
5.97187728769029e-05
6.03373847416727e-05
6.43883924913402e-05
2.4125405884652e-05
6.79776103272127e-05
8.43611427621897e-05
0.000112320349831436
6.25038841950238e-05
4.90728537224019e-05
5.28837487736017e-05
9.82811798098843e-05
9.26027634483677e-05
6.92457072122546e-05
5.64234769781614e-05
3.71343216934591e-05
-6.18826073905304e-06
-2.7115290596882e-05
5.40478113391885e-05
4.16347266030491e-05
7.74592672618612e-05
3.29672808409687e-05
8.50206920747457e-05
5.29090638598053e-05
4.79960601841398e-05
-1.74429526274463e-05
3.71274011314321e-05
5.86300107317218e-05
5.14628957420839e-05
7.65682802215218e-05
1.26426548717061e-05
0.000117842564812529
6.38833937191553e-05
0.000116261384801422
7.24625191130653e-05
5.69360296572287e-05
6.03862369709943e-05
6.70526459987586e-05
0.000105565783052607
3.0460144475908e-05
0.000118160557273889
7.37321780372683e-05
5.39255427130023e-05
8.9861552587306e-05
4.56024343510285e-06
8.80415707723196e-05
7.34042975125378e-05
2.42408563212238e-05
4.61529398442362e-05
7.19124661482337e-05
4.37683088528918e-05
0.000102903881284133
0.000112596598912759
3.773124502083e-05
7.72005921267194e-05
8.17077105293765e-05
9.63428426363682e-05
6.02490366699289e-05
3.0608269772091e-05
3.39008144734147e-05
1.64883642749364e-05
8.75601123378136e-05
-6.54738102976543e-07
5.63089430136609e-05
5.72013782383782e-05
2.16002055283091e-05
2.58318782876087e-05
6.24723324343175e-05
8.87338359194981e-05
-9.45278040298168e-06
8.08385462338352e-05
6.40793020083025e-05
0.00011705487103202
2.60487466445437e-05
5.17175437046871e-05
2.51884075632283e-05
6.74465487585287e-05
8.73210338690553e-05
6.61965930641858e-05
7.00801078315012e-05
7.61013600265364e-05
2.11930304347488e-05
2.69557997927841e-05
0.000116079434544214
0.000102066497479272
5.93375783663071e-05
7.03053501762948e-05
0.000144303261363924
9.94970553284089e-06
2.37366750221339e-05
5.88009624881438e-05
7.29023054808883e-05
0.000105822760009363
4.98072540276347e-05
6.39031803578366e-05
3.96084622817025e-05
7.37855125534676e-05
5.38150867345469e-05
3.89517145710753e-05
7.55713567214976e-05
0.000145731056623469
6.87736548730354e-05
5.80678748673466e-05
-2.50932535123884e-06
8.71925987107681e-05
8.36053300803537e-05
7.9635534328879e-05
2.73707080072552e-05
-1.18682998148676e-05
7.55587371227496e-05
4.34050037821407e-05
0.000107612461053684
7.35843653922417e-05
8.34649433294074e-05
-3.66613620325792e-05
0.000117643375873377
9.72258566279508e-05
1.89407106163555e-05
3.24998384829522e-05
6.04342080792489e-05
6.93720519521806e-05
4.69764588648506e-05
4.24816791108965e-05
0.000106945799698198
8.7425591398931e-05
7.98998077863985e-05
4.57947331113415e-08
7.23362119338714e-05
8.18099570163448e-05
7.37737228843721e-06
0.000101916746822957
9.09592151671486e-05
6.3338451900725e-05
4.83262762547915e-05
8.00943352157696e-05
3.18603996801802e-06
6.13466324914423e-05
1.00905769203926e-05
5.44944309062414e-05
4.9221698927058e-05
7.89897302410622e-05
5.87408901406854e-05
5.72023742711909e-05
4.33802344533292e-05
-1.11276285363193e-06
8.36623364759207e-05
6.10303865936816e-05
2.27244534129046e-06
7.74631707037825e-05
2.53481969150438e-05
2.91900789657464e-05
1.62716031694412e-05
0.000108765885773542
3.5321079953364e-05
1.2557468547616e-05
7.57613274558102e-05
4.76327809972895e-05
9.33181220994506e-05
7.77517722996971e-05
2.57106108725584e-05
1.28151533581499e-05
1.30533243522674e-05
0.000101297754588828
3.33055535726983e-05
7.96770880386691e-05
1.80365027481305e-05
8.478835195791e-05
8.52113326900362e-05
0.000106441270832021
5.1033171443141e-05
0.000139470245623402
2.54581221162636e-05
7.01626976757343e-05
6.51699507137105e-06
3.23674033363203e-05
3.09177257665488e-05
0.000108222417294604
5.32505884733439e-05
7.7070368685966e-05
5.23918091092105e-05
4.85923457825033e-05
-1.0061442362911e-05
9.44276417766874e-05
4.37193596856161e-05
-4.63530446953675e-06
3.30370391912773e-05
8.88546921657297e-06
1.57784549642151e-05
7.30471193387716e-05
8.7331630296519e-05
8.63408892751719e-05
1.63822031304543e-06
3.30043390902974e-05
3.82239442510902e-05
6.46587120230704e-05
9.66688739706051e-05
8.19515280247294e-05
5.45496910624538e-05
4.59047092280446e-05
7.6815594275762e-05
3.7011184796652e-05
4.10263262072158e-05
7.2717165677014e-05
0.000145250610203297
6.28633608824633e-05
4.70233880169574e-05
6.37507218091319e-05
1.8494838118542e-05
5.87163388949082e-05
8.87069007562551e-05
6.68042569990698e-05
8.94885121327962e-05
1.66625773998391e-05
2.32373228577136e-05
6.68514674364233e-05
5.97552206654225e-05
0.000108686196073957
-1.02616764154639e-05
6.91619013887176e-06
7.69999580446425e-05
-1.28310344862165e-06
6.5813856154609e-05
7.71951371077953e-05
9.09721256512029e-05
7.00000550522274e-05
4.10743298229398e-05
3.49160681147383e-05
0.000132247385517916
4.89661105872536e-05
4.21915965407859e-05
0.000147642801363642
5.72709743673148e-05
7.8153060542946e-05
4.48736631900779e-05
-1.68353445352241e-05
1.96436147083878e-05
6.17460316462174e-05
3.70673874950128e-05
0.000100455523146178
0.00010850890335198
3.24349343109565e-05
0.000100436097126426
0.000107328919908053
0.00012505689168465
2.49285453876508e-05
3.27540609088482e-05
3.10433105206913e-05
7.13572858304352e-05
5.10918506637286e-05
0.000129450475793912
3.29756183538353e-05
4.26350742296387e-06
6.6613313918287e-05
6.21183728182885e-05
0.000120606027591658
0.000112424748805607
4.72320616230675e-05
1.35193832769632e-05
5.83789108613927e-05
7.79854123662543e-05
4.0951150523238e-06
3.11390457321869e-05
7.48092563220626e-05
3.21965896076868e-05
6.31872915505745e-05
6.77903929630683e-05
8.95039704940023e-05
5.23817898096039e-05
7.48043940645127e-05
9.45324529101333e-05
2.66262783223568e-05
3.76354830668535e-05
0.000136845103205304
7.54302010154829e-05
6.36557974102147e-05
0.000102745119743765
6.9301680901676e-05
6.03430095623945e-05
0.000122961179614008
9.86946530723669e-05
4.93186702108734e-05
9.0979210044111e-05
6.86670466208632e-05
9.5525907957147e-05
8.00501941583846e-05
2.99890234829309e-05
0.000106585945583751
9.37923359086683e-05
0.000102303474749751
8.71811397382086e-05
2.82500221887421e-05
8.38674497834275e-05
7.24867613055828e-05
2.32954074065028e-05
4.8303980095573e-05
4.12050573306479e-05
4.85387110444578e-05
6.36554692449043e-05
3.42271577789083e-05
7.19947753870996e-05
-2.01023290252576e-05
8.80480903314483e-05
4.45940702842746e-05
5.66038239425769e-05
8.83417567207489e-05
9.44481553894217e-05
7.00158680401326e-05
4.70105940305261e-05
4.26716057088877e-05
4.58071550889144e-05
8.88903520960123e-05
2.736354121367e-05
7.05296933348842e-05
6.84637198691679e-06
4.21103222669229e-05
5.11788284123422e-05
4.04653022063654e-05
9.20212338333695e-05
0.000100260468036614
4.21944392122536e-05
7.30177412971311e-05
1.34757513867322e-05
3.43288034536987e-05
0.000122069508963377
8.38639818786595e-05
5.7911544033647e-05
-2.83409685711173e-05
4.29554129987209e-05
5.40479788713331e-05
6.67867768091748e-05
5.11482585789647e-05
8.03719519698176e-05
8.73695705991157e-05
8.72902544688e-05
6.26918235446734e-05
7.52187208242994e-05
7.83792494720142e-05
6.22530123532678e-05
3.46104995332134e-05
1.27025302831717e-05
0.000110400100788159
5.06855602935315e-05
5.31362827190852e-05
7.01975478649891e-05
7.22875334378402e-05
7.03133118543745e-05
7.83993884006718e-05
7.32775802536204e-05
4.01647668009764e-05
0.000112910466063224
8.97068038603917e-05
6.53178115304486e-05
0.000120984893571889
7.28993513678188e-05
-2.17306478981459e-06
3.3139027064421e-05
9.01041296277384e-05
0.000113554719388518
4.73775464961099e-05
8.08112482848093e-05
4.97048063340866e-05
6.73860675711432e-05
6.93283762264267e-05
5.58326664476301e-05
6.58932053228317e-05
4.09393307570745e-05
4.6411349374625e-05
4.06893386553779e-05
0.000108360795696774
6.40987054703384e-05
8.97243900476336e-05
7.49479105274337e-05
1.61475302881648e-05
1.32183342610057e-05
5.85448846665462e-05
6.58753877384321e-05
9.21486553245107e-05
4.050515608072e-05
1.95353736024463e-05
8.25682790090795e-05
0.000107331640981359
3.37920893918749e-05
8.75870266345257e-05
5.75490339592685e-05
2.77944640418739e-05
5.7456228657825e-05
1.38897294002955e-05
0.000111002890592759
2.53075989030376e-05
9.94002967703467e-05
6.61552594950621e-05
0.000124027951107297
8.72010759351608e-05
6.63099366298637e-05
5.55989781665997e-05
0.000113817607321488
9.44077486496755e-05
9.19562900320487e-05
4.3616568502284e-05
9.88399087040694e-05
6.19610017131851e-05
7.53368567261362e-05
3.6547146868922e-05
1.47977854135858e-05
0.000156353141830058
7.76683394654346e-05
7.62060771032985e-05
6.62242400431422e-05
2.71534300794445e-05
0.000105153433967132
5.82647276693502e-05
0.000127045293219057
2.85485409523756e-05
8.01890055444374e-05
1.14490572093228e-05
9.54197066224414e-05
2.58097275245086e-05
3.55274371768957e-05
9.11053428674612e-05
7.4409202585865e-05
0.000109796349866172
5.22232837234124e-05
9.83124006789516e-05
5.37724844657261e-05
2.77624973130178e-05
9.27473287080296e-05
8.07339966972656e-05
6.9314606257294e-05
2.32254763277537e-05
7.17629125034626e-05
0.000107908783754788
9.24978309444221e-06
9.55416546807141e-05
4.40266978661518e-05
2.29839355143399e-05
3.12548240695229e-05
7.69673546401576e-05
5.54876100088964e-05
6.41158878432758e-05
5.76740622427707e-05
9.19123197570674e-05
3.18605298186403e-05
0.000124250735492353
0.000128107177012335
3.17161977006896e-05
1.26876029849087e-05
8.65114074302064e-05
2.20027765651007e-05
5.45162806153694e-05
6.52571471959719e-05
4.82543374547938e-05
7.42350176576175e-05
9.02750884693241e-05
6.68469827288437e-05
7.00383590678472e-06
3.8491004810516e-05
6.20379949077386e-05
6.55756597253529e-05
6.81593542880875e-05
8.75416709053105e-05
6.82314009226761e-05
4.6834909099022e-05
2.35673538322098e-05
5.03386860931948e-05
8.69058595181181e-05
2.85595006056185e-05
8.00622474840496e-05
3.83175193264148e-05
0.000106875750745484
3.14030028732657e-05
1.15907990395566e-05
7.44171619571029e-05
0.00010176589061386
9.10508778041987e-05
2.57055193279362e-05
1.5928989512478e-05
4.726878925727e-05
0.000151029779380584
5.88330394569917e-05
1.45348341146506e-05
4.64515145436037e-05
7.55907077004974e-05
7.43593275475906e-05
4.56288823108016e-05
3.56132802519546e-05
3.31592393779804e-05
7.98545536823451e-05
0.000103335657752367
7.96087870917385e-05
1.64862490071553e-05
4.113609877932e-05
8.34214026542312e-05
7.03585749994208e-05
5.44999945557461e-05
4.68748188625569e-05
-5.32637633409089e-06
-1.20287495348957e-05
9.91132161733089e-05
1.05483002317799e-05
5.94544599408927e-05
5.9116239488347e-05
4.25397746242383e-05
3.75583514923402e-05
0.00010063301769253
8.93731737064201e-05
3.95108774937878e-05
0.000136365333170022
5.16066502384004e-05
4.93880153705107e-05
9.79840510479393e-05
0.000101229049191838
4.57397508070869e-05
0.00011374634495594
5.13141451678718e-05
5.53314511815962e-05
5.90725493390885e-05
9.12404645864461e-05
3.23199318526047e-05
0.000123389049838028
3.99606998529067e-05
7.84859246600703e-05
4.91684505019889e-05
2.79463011941375e-05
4.01914943507218e-05
8.92008198777991e-05
5.15806718010595e-05
1.28644626379622e-05
5.5033502737409e-05
3.84120339993667e-05
2.41388672539625e-05
5.93119406435055e-05
7.22813935944193e-05
3.91071373828009e-05
6.49315046611521e-05
6.83819384290465e-05
4.69757843061828e-06
0.000107728655923096
1.73211121346418e-05
5.7295867962302e-05
6.44612205878029e-05
-6.58865350514093e-06
0.000101377193989986
6.70183600258876e-05
5.79765470992807e-05
7.2033186209835e-05
5.82589849766557e-05
6.80223972555954e-05
9.39521881869225e-05
3.74124262066398e-05
5.99206186346268e-05
2.03374876358997e-05
3.27905617612677e-05
2.37012888554094e-05
0.000102374066439535
9.10089363762407e-05
5.21315777905145e-05
6.11264435671077e-05
6.46107542362428e-05
6.18970799319328e-05
4.46627169567313e-05
4.57602224748181e-05
6.94339655663547e-05
4.61502866240022e-05
3.15162943852461e-05
4.67997868607846e-05
7.74028251480807e-05
7.35037388664715e-05
4.12753226254768e-05
9.57406345200511e-05
8.50926255824889e-05
5.79285478682631e-05
7.06033122499828e-05
-2.25583111422708e-05
2.53478782630002e-05
6.51584262352391e-05
7.93248870867036e-05
6.62259515849422e-05
6.96720916501198e-05
1.16477247078745e-05
9.83540043069185e-05
7.03219051414175e-05
9.87881271085007e-05
2.85965878186274e-05
6.24948506693368e-05
3.78992711595822e-05
6.02153903340018e-05
0.000134352393064096
4.44553666939386e-05
9.6901801102535e-05
0.000110502795062599
5.82180999580252e-05
7.92166884409383e-05
3.79282881463957e-06
4.93913260239255e-05
7.96361027476791e-05
4.2746854099345e-05
0.000112934142792578
8.98295264793527e-05
0.000131288958075003
6.0131035576687e-05
9.6605276665408e-05
8.60245478980672e-05
9.30836413569359e-05
6.31698657845166e-05
4.19571828214199e-05
9.12300306278621e-05
3.385038903369e-05
8.59888924346116e-05
2.42274091207722e-05
1.32960733841003e-05
8.83855604063092e-05
6.31580137506012e-05
0.000114456947735773
0.000101389115293343
8.23728337430392e-05
4.67008575266923e-06
6.1298821696586e-05
7.10054181234671e-05
7.6300509477756e-05
8.8247304708303e-05
8.47473373697166e-05
-4.74647848957466e-06
9.11773307468114e-05
4.80488510594396e-05
7.861390398627e-05
3.56862593749601e-05
7.48520864723643e-05
9.2315312247964e-05
0.000112154134471837
8.65463340057204e-05
1.79575096619064e-05
5.23360673730479e-05
3.25941467035379e-05
4.30788619075196e-05
5.00445960304041e-05
9.43836117438394e-05
1.80116769099867e-05
0.000115199572234938
1.05099387315425e-05
5.64235203455301e-05
7.3786624660738e-05
4.96567481074805e-05
-1.97185219421701e-05
5.46571445688073e-05
-2.0854133568471e-05
7.91205368492497e-05
4.04864965088483e-05
5.01615187449289e-05
6.57991386075475e-05
1.00264167988295e-05
3.55783324938129e-05
3.57064374835653e-05
0.000120593903100332
4.01636624237001e-06
2.89398862269117e-05
2.00535409317838e-05
8.8626400193961e-05
0.0001271242039734
8.03364966281973e-05
6.69119781531288e-05
4.08601649198955e-05
-6.76916281490011e-06
1.42063893396832e-05
7.35232045164318e-05
7.27802285849006e-05
8.63520856039674e-05
7.22341725599982e-05
4.07534534921033e-05
3.25619798739121e-05
7.42025365248545e-05
0.000117033315628418
0.000111361596907215
4.10299709730476e-05
7.97627366507858e-05
4.99887410597664e-05
-2.25589267085209e-05
6.55378959184881e-05
6.827676106864e-05
4.87755203777027e-05
1.24658983119314e-05
3.79744412245258e-05
9.18151877034164e-05
5.78784182035925e-05
9.09399004155972e-05
2.42888677581024e-05
8.20626299861961e-05
7.48608422523715e-05
9.79441908824505e-05
2.69247136153461e-05
8.98119826055745e-05
8.32357805171977e-06
3.10064138351911e-05
2.32093177931562e-05
5.07213580611448e-05
0.000124463823540234
0.000112609901736682
6.49877944368065e-05
6.10022130423706e-05
6.76378302071205e-05
4.27837815716608e-05
5.28608220251812e-05
5.57668783365205e-05
8.63145220629535e-05
7.00563312173085e-05
0.000105906425721058
0.000102277549357842
6.67259487628244e-05
7.15598024519096e-05
5.90756327677892e-05
6.46851022802344e-05
3.74291667954049e-05
5.29714138707558e-05
4.62903883825679e-05
5.72795703580072e-05
6.60358162251359e-05
5.0411578010027e-05
8.01536469814497e-05
0.000120039235970194
6.28218147790161e-05
3.18612692886129e-06
7.16570252743697e-05
7.31785368267713e-05
7.07432557275049e-05
-6.19657801185269e-07
0.00012611912088198
7.90579245030721e-05
7.31603189180814e-05
4.19651398951883e-05
1.8534565787881e-05
2.21968147629373e-05
7.4285169390996e-05
4.00368321300997e-05
6.14701587965014e-06
6.46664515184351e-05
6.56362162522703e-05
-2.21828299447549e-05
9.18315718436083e-05
5.77814756833757e-05
6.56904447853779e-05
9.0048474321467e-06
5.40594835031584e-05
4.80929827681932e-05
4.80953544608655e-05
9.6625986749026e-05
3.75827643696098e-05
0.000101386767248837
0.000100608429581764
9.30798250852793e-05
9.44914821821518e-05
9.25380697867754e-05
3.96838322334903e-05
4.83796738673898e-05
4.08955162380083e-05
4.78676427102508e-05
0.000115069360430053
4.90749974197595e-05
3.31074709333838e-05
4.32678548116201e-05
4.78168819393323e-06
4.61494942336273e-05
3.75420424848436e-06
4.25984543282355e-05
0.000106282252631417
3.78572414267509e-05
6.96013431050985e-05
4.49354346519949e-05
7.01934970871381e-05
8.90902408349915e-05
3.29775146938574e-05
4.25967546747885e-05
3.05919787753092e-05
2.32264188881746e-05
7.12279013962417e-05
2.52289033341793e-05
4.52268239625755e-05
6.52376563650433e-05
0.000105410014123901
5.29578258371491e-05
2.89745252980022e-05
5.95709835450411e-05
4.18754430986083e-05
5.73124938480275e-05
-1.60730676179913e-05
7.66996230641425e-05
1.16109606870553e-05
9.061389210555e-05
7.33668571884144e-05
7.1371361367465e-05
3.56947780188037e-05
7.06581276022585e-05
5.61388575823432e-05
2.75793925362956e-05
7.10379183810859e-05
7.05467379689473e-05
0.000101298304287206
0.000127235892630976
4.92511261384857e-05
7.09208548651314e-06
0.00014244300007943
6.28050656311807e-05
5.69692639752364e-05
6.44116767904353e-05
8.44761875656099e-05
1.10922207397807e-05
9.79761262983466e-05
5.69031862576046e-05
6.89049688658451e-05
3.85000964841138e-05
7.38585586577649e-05
3.03146476988068e-05
8.42431378297385e-05
3.48549122719388e-05
6.18733241695466e-05
9.97588941483773e-05
4.84755327644556e-05
6.28952197512407e-05
7.41737764318964e-05
9.83298792235658e-05
0.000110324992983543
7.4820805213343e-05
7.41694685339759e-05
2.42400834430116e-05
9.88032263997755e-05
1.43165116256443e-05
3.03087369709808e-05
3.37016224555901e-05
4.08768544322555e-05
0.000107938852547022
5.68586897066865e-05
6.70302612217886e-05
2.707094552153e-05
0.000109096340902307
2.2026325754264e-05
6.78211773985954e-05
6.93938016347385e-05
8.16770349871417e-05
5.49152638608131e-05
1.21378626602376e-05
-2.20919366203536e-07
3.72526842833672e-05
6.55216807256735e-05
3.10831240969903e-05
5.07784211334209e-05
4.83681643789825e-05
3.84829512222145e-05
2.17146588382467e-05
5.37433479988002e-05
3.07075290525084e-05
9.52070072670154e-05
8.18667647448538e-05
9.25051440275042e-05
8.60380844473547e-05
2.32476242884758e-05
3.95164368369419e-05
2.04120917453729e-05
9.15705397751954e-05
-1.95152547782253e-05
6.63362671739298e-05
2.01221141572949e-05
4.00530734421311e-05
4.07829886352736e-05
6.7970949782382e-05
7.82973697090065e-05
6.41934838179657e-05
1.63208634704697e-05
1.80584215629174e-05
3.62380507364287e-05
1.05492208274252e-05
0.000104044023910433
0.000105806378279261
8.74094163116432e-05
1.23741605500727e-05
7.61772118636432e-05
-1.39126894803108e-05
-2.0192820870835e-06
8.10410544441693e-05
6.41989803490468e-05
8.4899021068208e-05
0.000131113624806197
4.59028346731932e-05
7.20037841754382e-05
4.66383018794842e-05
9.00172165918391e-05
3.50253428088976e-05
3.08978996063627e-05
6.65605124569046e-05
8.45166395585299e-05
6.74400774509001e-05
3.93350215977566e-05
3.51963647560091e-05
1.5901937345467e-05
0.000100706812948005
-2.54631648672594e-05
1.6985263149989e-05
5.66001987621992e-05
5.58937728319377e-05
0.000108608471785704
4.886621133819e-05
9.11724978728911e-05
8.15146352466734e-05
4.73842517037168e-05
8.11655734660897e-05
6.25402191138622e-05
5.3367858750633e-05
4.72148209952567e-05
0.000101320901452735
8.88542568458389e-05
9.96616554569334e-05
6.89164903368993e-05
8.71488186828315e-05
7.3224870089945e-05
0.000150990259188566
9.61268726342811e-05
0.000135023356531222
5.25877482291478e-05
6.02278695956029e-05
5.01730441873287e-05
4.02071039738604e-06
8.97879394710221e-05
3.81097243901319e-05
2.89887566752803e-05
8.24858602590747e-05
7.55641273283618e-05
4.54739656132571e-05
3.70188313407305e-05
5.98078810665793e-05
9.6422788795015e-05
6.59504270063215e-05
8.73468780086092e-05
4.85338526721562e-05
2.71921793437984e-05
1.4836911114365e-05
5.97120276307914e-05
7.07045536471635e-05
8.03575654296906e-05
0.000145602899798799
2.03288233608641e-06
3.94763532445157e-05
4.84943358472052e-05
7.8260889490573e-05
4.44936137076032e-05
0.000119678174779658
6.41227632351435e-05
4.45106797966202e-05
8.65977506740955e-05
6.1924860484683e-05
-4.56002613923251e-06
5.300215113891e-05
7.88717264472661e-05
7.06776307348177e-05
7.10518967353856e-05
3.46384600706497e-05
4.59593059824738e-05
0.000100720144531477
4.7429064248607e-05
3.25756203402936e-05
4.77975245254838e-05
6.65630853045739e-05
9.3488475459415e-05
3.68678281217106e-05
7.99194467257601e-05
3.86348252040249e-05
1.22458534777764e-05
9.57046135031519e-05
6.8454089630563e-05
4.30761185417577e-05
4.70982313388164e-05
1.44904822999332e-05
7.56445456988586e-05
2.9676441910952e-05
6.86719867282536e-05
-1.72969076377464e-05
7.5185683038588e-05
0.000101795603406938
8.48263586509882e-05
8.21746551173553e-05
2.20801692207567e-05
9.6083061019931e-05
8.97134039885816e-05
4.30004680570478e-05
8.98467744418671e-05
5.44677297320542e-05
6.64773520378233e-05
0.000133727820765541
6.15069613951599e-05
0.000128207446675313
8.40669440997657e-05
0.000108695166375364
3.33351961390997e-05
6.15734762534358e-05
2.33074591665616e-05
7.03077889604058e-05
3.34105925977545e-05
7.88260439887703e-05
4.85759291516945e-05
2.99988288554725e-05
5.70614858007935e-05
4.38255844431246e-05
2.76632817924196e-05
8.78732264651912e-05
9.25937446246383e-05
0.00010565857302987
4.35127709405904e-05
3.41537497947776e-05
6.43199488043293e-05
4.34251532531679e-05
6.60217048364369e-05
4.01131438402873e-05
3.40014190524906e-05
2.85777953112619e-05
2.97168913346491e-05
9.17284144679934e-05
5.8926103016254e-05
8.6329088262126e-05
-2.95857798685351e-07
4.16847764877418e-05
2.11561141137158e-05
4.94680019158443e-05
1.27405721635901e-06
4.72641576504438e-05
7.84460419790279e-05
0.000106456646762213
9.90643960275486e-05
8.26418626184299e-05
6.9522601803903e-05
9.32401469234992e-05
2.93767442002873e-05
7.67126891767951e-05
5.56966742479078e-05
6.47849985937475e-05
9.62282560400915e-05
4.76865076460204e-05
0.00013597528081518
6.98962938246794e-05
7.0726477004838e-06
8.29307862820138e-05
6.75689229051943e-05
2.97300311241772e-05
4.97131474258512e-05
3.70765602505566e-05
8.77440078468252e-05
6.36562301425434e-05
3.90180231265898e-05
0.000114912293377148
9.07776803728832e-05
8.26030776714221e-05
8.50133919874546e-05
4.7683940719366e-05
8.65568370214777e-05
5.35052213074682e-05
8.19322559712747e-05
2.26266823409956e-05
6.80630570298121e-05
6.23567221772355e-05
2.18197779114668e-05
7.33054299755369e-05
0.000139022965667984
9.45982903599432e-05
2.66429055023396e-05
4.25728661719458e-05
0.000115472543603472
1.53565288320952e-05
1.57055751719069e-05
4.3817359182039e-05
8.11983266903134e-05
1.14067771321061e-05
7.38756018100094e-05
4.5837304028553e-05
7.82839164673285e-05
2.47206280350569e-05
7.66221636618989e-05
8.30760124339493e-05
7.86868549027084e-05
8.19690019567172e-05
5.19132619920465e-05
9.73574859124467e-05
0.000122374711713914
0.000155995942551492
5.60537833905196e-05
5.54420068252327e-05
0.0001477700323238
9.84210188941965e-05
-1.08662261163491e-05
0.000101411159358654
5.78395940930333e-05
8.78536993860872e-06
4.10165515046685e-05
6.00676712353142e-05
2.43735392277819e-05
3.1213359324849e-05
7.52302148998614e-05
0.000106520473700898
0.000146058787840208
7.22992244520325e-05
5.17435943019687e-05
3.64962907468457e-05
2.82050245806371e-05
4.99004657897948e-05
8.51953790354868e-05
2.84294838575912e-05
1.73691064090133e-05
4.24030292614424e-05
6.91936688360784e-05
-1.55716095924221e-05
2.89516389548527e-05
5.90363033651708e-05
5.62523541967077e-05
6.09868970200798e-05
6.78542733030683e-05
8.4775411184279e-05
4.72905330672552e-05
8.3138134342998e-05
3.76834780551922e-05
7.40926012473794e-05
0.000113423304350208
6.76638422689633e-05
6.16916667655535e-05
1.89853335551959e-05
3.37852782738539e-05
-1.08261245376795e-05
5.78383353856946e-05
7.13136427668505e-05
6.70221493431439e-05
3.42996048584077e-05
4.26352366312714e-05
6.19625959754623e-06
9.35326812638358e-05
7.28727140091412e-05
6.7267210978823e-05
6.66027685132251e-05
5.5105856947962e-05
8.44947984450109e-05
5.20029855739329e-05
5.78216824635521e-05
4.48928718790768e-05
3.73427475814062e-05
3.40630099412074e-05
4.30130746136488e-05
-1.21755012174236e-05
9.79054927051576e-05
3.53690826923569e-05
5.00894199289482e-05
3.9377613711917e-05
9.56505779978913e-05
0.000109566413796882
7.73935873038636e-05
7.36782715863763e-05
5.66591273886947e-05
8.93404675358611e-05
-5.3264192905617e-07
8.59820888644393e-05
5.50355635036813e-05
0.000138656978923311
3.15536830034511e-05
-4.98456456618766e-05
7.94017596892262e-05
7.64098892480784e-05
8.95589989556701e-05
7.88367286099614e-05
2.41216373608074e-05
9.46945699908604e-05
-5.10037088014215e-06
0.000150980128599497
5.97468981383659e-05
8.26340969918303e-05
3.73746747981503e-05
2.48265848161022e-05
3.49285282157648e-05
0.000120111898057812
7.99592426074831e-06
5.59994976411162e-05
7.27259090170004e-05
6.1677313410835e-05
8.95532181066835e-05
5.63573557362137e-05
9.59329767949484e-05
8.48538315880403e-05
1.89291832630135e-05
7.01534790431636e-05
9.58461775387661e-05
-4.00142023101123e-06
6.62480406862102e-05
6.12991776919491e-05
3.57431973692792e-05
-2.05127970029963e-06
7.28208313559905e-05
3.17236616030198e-05
0.000143017903562538
5.73262936446895e-05
7.30288934016594e-05
7.73849178477839e-05
0.000122381541897609
8.28851213480094e-05
7.57645598234728e-05
5.16486866738558e-05
5.45246041396447e-05
9.04306110437432e-05
7.21430633908669e-05
3.49882460425124e-05
3.68634729577005e-05
3.38038981641248e-05
4.44379741617118e-05
4.85017596459876e-05
4.06152593692518e-05
0.000104698017216619
9.10257182424465e-05
4.77563085687725e-05
6.53480998483322e-05
6.94338286499563e-05
0.000104616687004981
5.13489196148055e-05
2.76383363959803e-05
6.05843967603376e-07
4.94760144365087e-05
0.000108085985145484
9.85851260785727e-05
0.000131687124835107
3.78158924753915e-05
5.63363768875555e-05
3.7743469677985e-05
0.000131757642288981
3.91615809618161e-05
8.61993715832342e-05
3.99092949697169e-05
2.9170602606332e-05
8.93701510436276e-05
4.69419879705492e-05
5.10156191650573e-05
0.000107728281939598
5.71578114969854e-05
3.72851911054909e-05
0.000107968305236295
6.83857913617154e-05
0.000104169784041029
0.00012632488930115
5.32967883142894e-05
1.99401506466873e-05
-2.22381788173145e-05
7.30885664964261e-05
5.32900825061425e-05
1.43712949366402e-05
5.85201875047544e-05
8.22061752749854e-05
9.39948281638289e-05
-2.16884400546169e-05
7.38664862681326e-05
6.93369314310003e-05
7.36263609955114e-05
6.0290088504558e-05
7.56549592595688e-05
6.44503654804068e-05
8.76666968027967e-05
-1.2748792498266e-06
2.43899596033886e-05
6.42557467280117e-05
3.72141001468005e-05
4.98434959040299e-05
3.48585419713877e-05
2.31673507555576e-05
-1.32057312608697e-05
0.000111326056139547
6.94293290204215e-06
9.9621720664689e-05
0.000104674341631861
8.32468660249589e-05
8.75138437249252e-05
7.16998513574459e-05
3.00731385850067e-05
4.93700986051383e-05
1.94206271809107e-05
0.000123503054325136
4.27697337972554e-05
2.13933013167874e-06
3.8428464190009e-05
2.56146152089068e-05
4.08560171092451e-05
8.95857944406336e-05
0.000126564752448784
9.34358531203306e-05
2.09758071194368e-05
6.0130998874921e-05
6.51741695106531e-05
3.42433082776094e-05
8.26538865145356e-05
7.24807816250223e-05
7.29813957602052e-05
8.64823726591723e-05
8.74568913500671e-05
5.45161373906332e-05
6.6762553983684e-05
-2.9999574698813e-06
5.53414529631797e-05
6.17213716704148e-05
4.09791823267685e-05
4.26239321788933e-06
1.92139669661806e-05
6.17171449454727e-06
6.84273412042915e-05
7.12336664838061e-05
2.56214598981921e-05
9.62762364822856e-05
5.54438665173658e-05
0.00015357916576333
0.000121975786633334
-3.26818350027052e-06
1.35162916877518e-06
3.77273461685799e-05
7.0848660975946e-05
7.14765828399374e-05
4.35305429576351e-05
6.41631189054251e-05
5.20893225850501e-05
2.853620526963e-05
8.85060769905703e-05
9.01827897566857e-05
7.0719395531757e-05
6.87160107132736e-05
3.41338367145833e-05
3.46207711683601e-05
5.81256023253528e-06
0.000117633112866121
3.15245472585475e-05
8.74405280741566e-05
0.000121362949413112
9.59583288059026e-05
7.68172198615046e-05
2.89780728276626e-05
-1.93312000015852e-06
0.000149136022170416
8.40617812540691e-05
4.10482285766113e-05
0.000117978593323299
8.60185510789779e-05
2.31856501539878e-06
3.43387320246976e-05
6.83858270949912e-05
4.52151201508529e-05
3.21342558170414e-05
2.18773511737548e-05
0.000119640995172678
2.306041592159e-05
6.58180642763966e-05
7.75937349123017e-05
4.50305178574335e-05
5.50225740501662e-05
1.89425014978395e-05
2.81313274086699e-06
4.86301582157006e-05
-3.59505910278691e-07
5.00258291211127e-05
5.32237446511754e-06
1.42124585905313e-05
0.000124012235304991
6.35138674235637e-05
7.39782023758475e-05
3.75463214970151e-05
5.67764666743651e-05
5.80206008737159e-05
1.84255418360247e-05
-2.67434119997643e-05
5.8626006457345e-05
4.68013808930403e-05
7.62971701086997e-05
2.36857725900425e-05
8.33087401210909e-05
4.68267947193776e-05
3.97448796283889e-05
7.83536854019655e-05
7.42393894993721e-05
7.91769673719355e-05
6.91448620130566e-05
4.72044630147105e-05
0.00012293219786323
9.84760909557807e-05
9.29287226960905e-05
8.6525611871541e-05
9.32296931194285e-05
3.87308774684226e-05
0.00011816356895467
5.11993313895163e-05
7.61000270264686e-05
3.56478126140772e-05
0.000113854062557324
3.44856422007457e-06
5.19248402822148e-05
3.33625599510907e-05
3.30913829375275e-05
7.64643072912174e-05
8.37291091705492e-05
6.41679124158797e-05
4.29967958725792e-05
-2.67410895365244e-05
2.45491165090997e-05
3.49826642985776e-05
8.6519724626975e-06
4.98064738424208e-05
0.000122146171042368
5.76176042825085e-05
8.43347622196897e-05
2.88507270911569e-05
0.000109225950414412
8.66284422379455e-05
4.59033845375304e-05
5.76840971028439e-05
5.48170166735748e-05
0.000123145412355268
4.89992164255292e-05
8.50172237629401e-05
1.03189140599593e-05
4.94924937377874e-05
8.63732659457478e-05
7.62730096804757e-05
3.42474055780065e-05
4.19775045675332e-05
9.52241379220495e-05
5.28649469608167e-05
7.93175918378298e-05
8.32044873149812e-06
6.6095182345088e-06
4.57115251745699e-05
7.2844707444505e-05
5.79616077726169e-05
0.000110445019404382
5.48948589078432e-05
1.48105095525469e-05
2.66910743484697e-05
3.9186041344401e-05
7.13722593264503e-05
9.82086941225091e-06
3.5081564009534e-05
1.11917375228201e-05
5.85875653980459e-05
1.37765129935087e-05
7.44825239378186e-05
5.24803040132542e-05
1.08928651032299e-05
0.00012395614036853
4.62077576054754e-05
3.04933721635231e-05
1.24206528825018e-05
4.15153164390734e-05
4.66499201006999e-05
4.38319599453283e-05
6.6218765837067e-05
3.34921237088469e-05
4.8554829679939e-05
3.89348263355201e-05
7.5373159825403e-05
5.84316083255796e-05
0.000109230902690639
7.81448566966827e-05
5.63305716964135e-05
7.2300942163965e-05
2.55349686402957e-05
6.90947312593399e-05
3.46555879148405e-05
5.56967455614915e-05
8.72979397222298e-05
8.39487960491133e-05
3.5141017192845e-05
4.81986638803895e-05
0.000100607548668177
4.87040144131538e-05
0.000138175157523533
7.24359215113519e-05
5.87081232155747e-05
2.48132687630247e-05
3.34791055706527e-05
1.36273802644255e-05
3.20571792989684e-05
7.78217419424953e-05
3.4349040592339e-05
6.22430863807447e-05
5.22974096086981e-05
4.82612336561597e-05
0.00012575306354208
3.90418817711941e-05
8.71622709931035e-05
0.00014975251842579
0.00012189178785826
2.66958401560721e-05
5.78512315763176e-05
4.63559772298161e-05
0.000109682856239101
6.61470466114413e-05
2.63265569823594e-05
9.61573189866279e-05
4.12734990255793e-05
5.87986898006238e-05
0.000125249419844876
3.41665555598842e-05
6.66807377149917e-05
2.6880351025708e-05
2.74085987422377e-05
3.88722949153626e-05
-2.47203620018925e-05
4.07807608975553e-06
6.32800874146393e-05
4.0221676778143e-05
0.000122203493566623
0.000175927950853884
0.000107516876429706
2.95452906196237e-05
0.000129807110711335
6.28146196515586e-05
1.10723506449893e-05
5.75275058846744e-05
5.34059544361487e-05
5.71901735444101e-05
0.000120556502907789
2.73268011802166e-05
0.0001335663532421
4.16777198495547e-05
0.000111031525782822
1.47231727119849e-05
7.36809509844513e-05
6.81202373689641e-05
1.93679130736096e-05
6.17344805011524e-05
2.54599288928658e-05
2.9535123015941e-05
0.000136676126986314
9.72427274886837e-05
2.4562182550973e-05
2.4295586378175e-05
5.88358778647196e-05
4.49244301438817e-05
1.99988778083481e-05
0.000121515264742672
7.77492419651014e-05
3.35669895264631e-05
7.98025347076878e-05
3.6324426335888e-05
7.9471664075009e-05
4.18459479968382e-05
3.33160875172276e-05
9.31705454797666e-05
1.87981665120796e-05
5.32016609973032e-05
4.07375665369895e-05
9.49924234426795e-05
1.9355370533806e-05
8.73874144146498e-05
4.38968393280377e-05
6.9697698630795e-05
5.7945219625326e-05
5.31482948129684e-05
7.76516005539039e-05
4.4127122372356e-05
5.80836532434927e-05
6.51547667544767e-05
2.16057788474036e-05
-6.0256001208117e-06
6.59690824557118e-05
9.8763251866064e-05
0.000102793585784144
2.49023281751301e-05
0.000120126495925051
0.000136638823429822
9.19480072619642e-05
5.3386843672929e-05
3.9232398846616e-05
4.17252822685474e-05
8.97771614087481e-05
3.01365428008389e-05
3.72336512600686e-05
9.24504727476623e-05
1.73797871138848e-05
9.45061775214231e-05
7.35240537381805e-06
5.25468979148412e-05
5.33667110665683e-05
7.15621999825611e-05
4.40573896554389e-05
5.10850043140734e-05
3.35592033993369e-05
6.73844536356523e-05
7.12943885629843e-05
8.2103446082179e-05
8.05584865655537e-05
1.78402256637793e-05
3.12166386227036e-05
7.16604568987467e-05
1.62113416725154e-05
0.000104117313483152
9.59009835009693e-05
3.88231002925111e-05
6.14250348538557e-05
9.02259137039938e-05
0.000126966408054025
9.82526398894204e-05
-4.62301973497835e-06
9.8146562921798e-05
7.66952214349733e-05
1.51337264998139e-05
8.34876413269018e-05
8.36795644266532e-05
7.75818835292739e-05
9.46856538005489e-05
0.000108396468321969
1.44505437280026e-05
-1.26697816009554e-05
3.2112356316055e-05
6.69823311684707e-05
5.0632758065629e-05
0.000116604988160588
9.45614563897015e-05
5.26250766194601e-05
-2.75910246393592e-05
4.58976330248195e-05
6.69257874104682e-05
5.12151334517526e-05
2.67321895313975e-05
4.3887211361055e-05
0.000133654946243787
5.52065451513827e-05
4.09838612346954e-05
4.1718639535222e-05
7.39294661610756e-05
7.19788899181978e-05
-5.5998083293369e-06
7.65969774203148e-05
5.49155385918008e-05
3.60841419937047e-05
3.09683975109511e-05
0.000108517733427127
7.02247613277207e-05
4.87444088046252e-05
-1.40621566654585e-05
9.4978952415902e-05
6.94203231529461e-05
8.11314060799893e-05
8.9476797243408e-05
5.13933544008907e-05
3.36938254434946e-06
0.000121557423521038
7.8860981077284e-05
5.87894012568234e-05
5.80054959938832e-05
1.87934620402112e-05
0.000101485792631434
3.48550513468965e-05
6.42040950855236e-05
3.30980840597238e-05
9.80457423450487e-05
7.09081458167376e-05
7.32944552455015e-05
4.24637142988181e-05
5.97778514824537e-05
9.10367603517519e-05
0.000144176707340747
6.20759737050454e-05
6.26649960357983e-05
-2.09294456372797e-05
7.43292950036548e-05
9.35869304487958e-05
5.3446161151167e-05
-6.53722022944016e-06
9.39836134519296e-05
3.34464650132875e-05
4.77816451097638e-05
9.20069218517145e-05
0.000127369089212123
5.78060642763188e-05
-1.30293956513749e-05
2.83301157621915e-05
9.12665661418337e-05
2.60933945383943e-05
5.19491615812868e-05
4.47156176113567e-05
6.76039315679172e-05
5.75057895452292e-05
5.55587092799891e-05
6.55991410609806e-05
1.99156339255915e-05
7.62224072994978e-05
1.99460787220321e-05
3.81215009830805e-05
2.27251905342839e-06
6.07699120095144e-05
1.14765043260593e-05
0.00010386078546023
8.78150098340603e-05
6.70229912009909e-05
9.43993680180947e-05
5.31319213484639e-05
1.34302459739381e-05
0.000116541530199331
6.56254141670271e-05
3.90273031252327e-05
0.000130373585412934
0.000106705749348967
3.81218017562957e-05
7.51528428045332e-05
4.57572641921301e-05
-9.72593635310231e-07
5.81756178661867e-05
2.00044826769402e-05
7.24279740478288e-05
3.68081492421084e-05
2.27383006163734e-05
7.08787498628732e-05
6.14618391284962e-05
6.83211446976793e-05
7.54370791836312e-05
9.53571841939371e-05
-9.53154032056308e-06
4.10492399806699e-05
5.09750595446798e-05
7.22275412860465e-05
1.84605783474616e-05
0.000145282459918534
0.000104211637794123
6.37628329782293e-05
7.59796899228868e-05
0.000102896793202222
9.74527379929765e-05
5.77220735418889e-05
5.75885476049991e-05
3.26627103889234e-05
6.1692035671727e-05
9.13660862753182e-06
3.05959459517671e-05
4.5014430324928e-05
-8.45950707356076e-06
8.53348515431821e-05
8.632576589282e-05
4.97410161890587e-05
9.44088440896088e-05
5.05082873557806e-05
4.65608713662195e-05
9.29085311986798e-05
9.03362574451066e-05
6.61662967167518e-05
1.05998638484272e-05
4.08805220289102e-05
5.75616374134129e-05
3.50131361552039e-05
2.97213718364938e-05
7.50666930756966e-05
3.40288541492587e-05
5.30074437703189e-05
5.70138812528813e-05
4.60300795208319e-05
7.59542933193481e-05
0.00013028858446268
3.61603674466515e-05
-1.38461180354133e-05
1.40400318386807e-05
9.85072721355794e-05
7.68282553582227e-05
9.17257125136333e-05
4.46413246024245e-05
5.34651848902878e-05
0.000114967129571573
9.08898929653978e-05
2.51522550953136e-05
7.83160118097685e-05
1.1887426474719e-05
7.63579076923331e-05
7.27701041999441e-05
9.31653471038294e-06
5.79011546454188e-05
6.14222796118959e-05
5.85668490700826e-05
8.34766030445622e-05
4.74099703452352e-05
6.17359315948282e-05
4.69912298626024e-05
8.45808361404686e-05
6.64745404185671e-05
0.000110271080131994
3.6173953671987e-05
3.05787935469407e-05
5.19085062415063e-05
8.91560966643587e-05
4.2764390601565e-05
2.43958762206062e-05
7.43270953617464e-05
0.000128537608480418
5.25231399110902e-05
0.000121824183219494
6.52527370926725e-05
5.76439590388588e-05
0.000121441566732114
6.31445005064932e-05
4.57328994210783e-05
4.92170132689284e-05
2.10762182692961e-05
7.57801805249274e-05
4.65498527541741e-05
8.93414055506478e-05
0.000105451121251044
7.92467568542321e-05
1.93009097033987e-05
8.98268379219128e-05
-1.9553396045551e-05
0.000120457468550152
5.47245047459626e-05
0.000121363705359442
2.52474622428732e-05
-3.11250302194467e-05
-4.65390301531692e-06
0.000110521271942966
9.07257764940616e-05
3.42111319370324e-05
7.1817131302142e-05
7.53878392278864e-05
5.23242552906628e-05
9.70154807681803e-05
8.27459677944469e-05
4.94224051232693e-05
2.31797364494528e-05
5.2694835182635e-05
2.02930001094665e-05
7.52795518727416e-05
0.000144474523273196
8.05272898094772e-05
7.27407659644221e-05
7.75414320940442e-05
5.79390351431038e-05
2.85293815924783e-05
4.7659769479375e-05
6.02678093668484e-05
3.42335889165376e-05
1.83020475304165e-05
2.19330682911051e-05
3.63451004018651e-05
7.00715802901496e-05
0.000110826828526523
5.86147901166653e-05
6.93132735281866e-05
6.15789424559504e-05
-2.17543273319651e-05
6.87709083012503e-05
4.79244687443631e-05
7.74367817954938e-05
1.99298206865526e-05
-2.30461813606535e-05
5.37767508166776e-05
3.47098605220655e-05
7.72559081310307e-05
3.82959373546134e-05
5.85497131335509e-05
7.95022651945671e-05
0.000109564774055122
3.62246047712167e-05
7.41059965536057e-05
6.32893841806062e-05
2.61102224012736e-05
4.54202308150639e-05
6.24434028113766e-05
-5.39748374334224e-06
5.77132896840865e-05
7.40554642742744e-05
8.38616924108096e-05
8.00102805159566e-05
-7.44093109044363e-06
9.51761656510307e-05
6.77441589331826e-05
3.91365436856434e-05
0.000115811666737356
3.91607743604225e-05
9.76870946710002e-05
7.80208067229936e-05
6.4663012025621e-05
6.543728937712e-05
5.64958186897596e-05
1.56570142320803e-05
9.96343381905962e-06
6.92643097790813e-05
4.56383720122743e-05
3.28182635906473e-05
4.21749568946022e-05
4.96248408235063e-05
5.95844658193841e-05
6.57804742969367e-05
8.85350970093371e-05
6.49179914314736e-05
7.55930242472279e-05
7.83705659694388e-05
9.65641194394906e-05
4.3743284364196e-05
7.01468075806558e-05
4.35516119412289e-05
9.39738636636157e-05
6.13888635372842e-05
7.05247258226719e-05
9.08433631778031e-05
4.83825949187153e-05
1.12209664026713e-05
6.35459941874516e-05
5.90195641776829e-05
3.80374192380849e-05
0.000107731135063266
6.04097991010768e-05
5.00511461155452e-05
0.000108011573764961
5.7087974857195e-05
4.12611599566715e-05
4.61930562286661e-05
7.24837324022231e-05
4.2000971246272e-05
-8.56346999138061e-06
5.99895855148305e-05
6.62929644408165e-05
0.000105742266651844
9.45817383297369e-05
4.9366876880471e-05
2.62599074633816e-05
3.74159621768487e-05
2.48378135750345e-05
6.09892448859468e-05
8.42948076149475e-05
4.77887559095587e-05
6.62226549638382e-05
0.000120659209841383
2.29861538435532e-05
2.15181497354977e-05
7.84864670598135e-05
0.000132682453848027
3.54709685563451e-06
2.53531473358418e-07
-3.83743762675513e-06
6.2859678222665e-05
4.93794004302191e-05
6.68516012912799e-05
5.62982879488795e-05
-1.03766482278778e-05
3.49349361694309e-05
6.00530925635954e-05
3.55134371445262e-05
4.4900355848725e-05
8.50872848921786e-05
7.02176051754405e-05
9.19497619725161e-05
3.5318807562082e-06
1.63309624323777e-05
5.53092253212491e-05
4.6883866132996e-05
8.50070389729179e-05
7.61105262045783e-05
5.16247503335824e-05
4.31526458480655e-05
0.000115753510041598
